# Supplementary material for: Noncanonical roles of chemokine regions in CCR9 activation revealed by structural modeling and mutational mapping
Source: Nat Commun. 2025 Aug 18;16:7695. doi: 10.1038/s41467-025-62321-9 (PMC12361432; doi:10.1038/s41467-025-62321-9)
Supplement: Supplementary file 7 — Supplementary Data 5 [file 41467_2025_62321_MOESM7_ESM.zip › CCR9_CCL25x1P6_12_rnk3.pdb]

ATOM      1  N   GLU A  20      -6.664  -0.674  58.424  1.00 51.68           N
ATOM      2  CA  GLU A  20      -6.677  -1.804  57.510  1.00 51.68           C
ATOM      3  C   GLU A  20      -7.289  -3.030  58.192  1.00 51.68           C
ATOM      4  O   GLU A  20      -6.591  -3.776  58.877  1.00 51.68           O
ATOM      5  HA  GLU A  20      -7.305  -1.494  56.675  1.00 51.68           H
ATOM      6  CB  GLU A  20      -5.270  -2.109  56.994  1.00 51.68           C
ATOM      7 1HB  GLU A  20      -4.540  -1.913  57.780  1.00 51.68           H
ATOM      8 2HB  GLU A  20      -5.231  -3.130  56.614  1.00 51.68           H
ATOM      9  CG  GLU A  20      -4.907  -1.198  55.819  1.00 51.68           C
ATOM     10 1HG  GLU A  20      -5.779  -1.060  55.179  1.00 51.68           H
ATOM     11 2HG  GLU A  20      -4.626  -0.213  56.192  1.00 51.68           H
ATOM     12  CD  GLU A  20      -3.757  -1.788  55.002  1.00 51.68           C
ATOM     13  OE1 GLU A  20      -3.691  -1.462  53.797  1.00 51.68           O
ATOM     14  OE2 GLU A  20      -2.969  -2.552  55.601  1.00 51.68           O
ATOM     15  HN  GLU A  20      -7.061  -0.853  59.323  1.00 51.68           H
ATOM     16  N   SER A  21      -8.585  -3.200  57.980  1.00 60.14           N
ATOM     17  CA  SER A  21      -9.279  -4.372  58.486  1.00 60.14           C
ATOM     18  C   SER A  21      -8.637  -5.643  57.925  1.00 60.14           C
ATOM     19  O   SER A  21      -8.165  -5.654  56.790  1.00 60.14           O
ATOM     20  HA  SER A  21      -9.163  -4.331  59.569  1.00 60.14           H
ATOM     21  CB  SER A  21     -10.767  -4.328  58.132  1.00 60.14           C
ATOM     22 1HB  SER A  21     -11.271  -5.186  58.576  1.00 60.14           H
ATOM     23 2HB  SER A  21     -11.216  -3.435  58.566  1.00 60.14           H
ATOM     24  OG  SER A  21     -10.980  -4.329  56.723  1.00 60.14           O
ATOM     25  HG  SER A  21     -11.439  -5.173  56.447  1.00 60.14           H
ATOM     26  HN  SER A  21      -9.159  -2.555  57.474  1.00 60.14           H
ATOM     27  N   THR A  22      -8.642  -6.682  58.747  1.00 61.25           N
ATOM     28  CA  THR A  22      -8.055  -7.951  58.351  1.00 61.25           C
ATOM     29  C   THR A  22      -8.623  -8.404  57.005  1.00 61.25           C
ATOM     30  O   THR A  22      -7.919  -9.021  56.207  1.00 61.25           O
ATOM     31  HA  THR A  22      -6.983  -7.807  58.214  1.00 61.25           H
ATOM     32  CB  THR A  22      -8.295  -8.955  59.481  1.00 61.25           C
ATOM     33  HB  THR A  22      -8.992  -9.733  59.168  1.00 61.25           H
ATOM     34  OG1 THR A  22      -8.722  -8.150  60.576  1.00 61.25           O
ATOM     35  HG1 THR A  22      -9.146  -8.724  61.277  1.00 61.25           H
ATOM     36  CG2 THR A  22      -6.999  -9.600  59.976  1.00 61.25           C
ATOM     37 1HG2 THR A  22      -6.328  -8.827  60.351  1.00 61.25           H
ATOM     38 2HG2 THR A  22      -6.519 -10.129  59.152  1.00 61.25           H
ATOM     39 3HG2 THR A  22      -7.226 -10.304  60.777  1.00 61.25           H
ATOM     40  HN  THR A  22      -9.035  -6.667  59.666  1.00 61.25           H
ATOM     41  N   SER A  23      -9.890  -8.080  56.794  1.00 64.62           N
ATOM     42  CA  SER A  23     -10.556  -8.433  55.551  1.00 64.62           C
ATOM     43  C   SER A  23      -9.861  -7.748  54.373  1.00 64.62           C
ATOM     44  O   SER A  23      -9.681  -8.353  53.317  1.00 64.62           O
ATOM     45  HA  SER A  23     -10.465  -9.516  55.472  1.00 64.62           H
ATOM     46  CB  SER A  23     -12.036  -8.048  55.591  1.00 64.62           C
ATOM     47 1HB  SER A  23     -12.539  -8.451  54.712  1.00 64.62           H
ATOM     48 2HB  SER A  23     -12.506  -8.502  56.464  1.00 64.62           H
ATOM     49  OG  SER A  23     -12.219  -6.636  55.635  1.00 64.62           O
ATOM     50  HG  SER A  23     -13.188  -6.413  55.527  1.00 64.62           H
ATOM     51  HN  SER A  23     -10.458  -7.587  57.453  1.00 64.62           H
ATOM     52  N   SER A  24      -9.489  -6.496  54.593  1.00 68.36           N
ATOM     53  CA  SER A  24      -8.879  -5.700  53.541  1.00 68.36           C
ATOM     54  C   SER A  24      -7.535  -6.309  53.137  1.00 68.36           C
ATOM     55  O   SER A  24      -7.133  -6.222  51.978  1.00 68.36           O
ATOM     56  HA  SER A  24      -9.581  -5.737  52.708  1.00 68.36           H
ATOM     57  CB  SER A  24      -8.693  -4.248  53.986  1.00 68.36           C
ATOM     58 1HB  SER A  24      -8.612  -3.608  53.108  1.00 68.36           H
ATOM     59 2HB  SER A  24      -9.574  -3.922  54.538  1.00 68.36           H
ATOM     60  OG  SER A  24      -7.535  -4.084  54.801  1.00 68.36           O
ATOM     61  HG  SER A  24      -7.641  -4.597  55.652  1.00 68.36           H
ATOM     62  HN  SER A  24      -9.598  -6.026  55.468  1.00 68.36           H
ATOM     63  N   MET A  25      -6.876  -6.911  54.117  1.00 65.80           N
ATOM     64  CA  MET A  25      -5.585  -7.534  53.878  1.00 65.80           C
ATOM     65  C   MET A  25      -5.746  -8.863  53.137  1.00 65.80           C
ATOM     66  O   MET A  25      -4.966  -9.175  52.239  1.00 65.80           O
ATOM     67  HA  MET A  25      -5.029  -6.830  53.259  1.00 65.80           H
ATOM     68  CB  MET A  25      -4.881  -7.777  55.214  1.00 65.80           C
ATOM     69 1HB  MET A  25      -5.008  -6.908  55.860  1.00 65.80           H
ATOM     70 2HB  MET A  25      -5.342  -8.623  55.724  1.00 65.80           H
ATOM     71  CG  MET A  25      -3.390  -8.051  55.006  1.00 65.80           C
ATOM     72 1HG  MET A  25      -2.975  -8.541  55.887  1.00 65.80           H
ATOM     73 2HG  MET A  25      -3.250  -8.732  54.167  1.00 65.80           H
ATOM     74  SD  MET A  25      -2.525  -6.520  54.697  1.00 65.80           S
ATOM     75  CE  MET A  25      -0.838  -7.077  54.867  1.00 65.80           C
ATOM     76 1HE  MET A  25      -0.686  -7.477  55.870  1.00 65.80           H
ATOM     77 2HE  MET A  25      -0.637  -7.855  54.131  1.00 65.80           H
ATOM     78 3HE  MET A  25      -0.160  -6.239  54.704  1.00 65.80           H
ATOM     79  HN  MET A  25      -7.210  -6.977  55.057  1.00 65.80           H
ATOM     80  N   GLU A  26      -6.764  -9.609  53.540  1.00 61.13           N
ATOM     81  CA  GLU A  26      -7.057 -10.882  52.904  1.00 61.13           C
ATOM     82  C   GLU A  26      -7.466 -10.664  51.446  1.00 61.13           C
ATOM     83  O   GLU A  26      -7.057 -11.418  50.563  1.00 61.13           O
ATOM     84  HA  GLU A  26      -6.127 -11.448  52.947  1.00 61.13           H
ATOM     85  CB  GLU A  26      -8.143 -11.641  53.670  1.00 61.13           C
ATOM     86 1HB  GLU A  26      -8.943 -10.955  53.949  1.00 61.13           H
ATOM     87 2HB  GLU A  26      -8.488 -12.487  53.076  1.00 61.13           H
ATOM     88  CG  GLU A  26      -7.589 -12.225  54.971  1.00 61.13           C
ATOM     89 1HG  GLU A  26      -6.766 -12.904  54.747  1.00 61.13           H
ATOM     90 2HG  GLU A  26      -7.182 -11.425  55.589  1.00 61.13           H
ATOM     91  CD  GLU A  26      -8.678 -12.971  55.744  1.00 61.13           C
ATOM     92  OE1 GLU A  26      -8.300 -13.765  56.633  1.00 61.13           O
ATOM     93  OE2 GLU A  26      -9.863 -12.732  55.429  1.00 61.13           O
ATOM     94  HN  GLU A  26      -7.381  -9.358  54.286  1.00 61.13           H
ATOM     95  N   ASP A  27      -8.268  -9.631  51.237  1.00 68.50           N
ATOM     96  CA  ASP A  27      -8.766  -9.326  49.906  1.00 68.50           C
ATOM     97  C   ASP A  27      -7.583  -9.093  48.965  1.00 68.50           C
ATOM     98  O   ASP A  27      -7.603  -9.532  47.816  1.00 68.50           O
ATOM     99  HA  ASP A  27      -9.363 -10.192  49.619  1.00 68.50           H
ATOM    100  CB  ASP A  27      -9.621  -8.057  49.915  1.00 68.50           C
ATOM    101 1HB  ASP A  27      -9.114  -7.277  50.483  1.00 68.50           H
ATOM    102 2HB  ASP A  27      -9.737  -7.686  48.897  1.00 68.50           H
ATOM    103  CG  ASP A  27     -10.998  -8.328  50.525  1.00 68.50           C
ATOM    104  OD1 ASP A  27     -11.394  -9.513  50.527  1.00 68.50           O
ATOM    105  OD2 ASP A  27     -11.622  -7.343  50.976  1.00 68.50           O
ATOM    106  HN  ASP A  27      -8.577  -9.008  51.956  1.00 68.50           H
ATOM    107  N   TYR A  28      -6.580  -8.402  49.486  1.00 67.62           N
ATOM    108  CA  TYR A  28      -5.406  -8.074  48.695  1.00 67.62           C
ATOM    109  C   TYR A  28      -4.566  -9.322  48.417  1.00 67.62           C
ATOM    110  O   TYR A  28      -4.039  -9.487  47.319  1.00 67.62           O
ATOM    111  HA  TYR A  28      -5.745  -7.655  47.748  1.00 67.62           H
ATOM    112  CB  TYR A  28      -4.585  -7.099  49.543  1.00 67.62           C
ATOM    113 1HB  TYR A  28      -5.193  -6.220  49.757  1.00 67.62           H
ATOM    114 2HB  TYR A  28      -4.357  -7.569  50.499  1.00 67.62           H
ATOM    115  CG  TYR A  28      -3.279  -6.651  48.886  1.00 67.62           C
ATOM    116  CD1 TYR A  28      -2.103  -7.318  49.163  1.00 67.62           C
ATOM    117  HD1 TYR A  28      -2.105  -8.164  49.850  1.00 67.62           H
ATOM    118  CD2 TYR A  28      -3.276  -5.580  48.015  1.00 67.62           C
ATOM    119  HD2 TYR A  28      -4.205  -5.053  47.796  1.00 67.62           H
ATOM    120  CE1 TYR A  28      -0.873  -6.896  48.544  1.00 67.62           C
ATOM    121  HE1 TYR A  28       0.063  -7.414  48.755  1.00 67.62           H
ATOM    122  CE2 TYR A  28      -2.046  -5.158  47.397  1.00 67.62           C
ATOM    123  HE2 TYR A  28      -2.030  -4.314  46.707  1.00 67.62           H
ATOM    124  CZ  TYR A  28      -0.905  -5.837  47.692  1.00 67.62           C
ATOM    125  OH  TYR A  28       0.257  -5.439  47.107  1.00 67.62           O
ATOM    126  HH  TYR A  28       0.066  -4.776  46.383  1.00 67.62           H
ATOM    127  HN  TYR A  28      -6.561  -8.069  50.429  1.00 67.62           H
ATOM    128  N   VAL A  29      -4.467 -10.168  49.432  1.00 67.89           N
ATOM    129  CA  VAL A  29      -3.629 -11.351  49.342  1.00 67.89           C
ATOM    130  C   VAL A  29      -4.261 -12.345  48.366  1.00 67.89           C
ATOM    131  O   VAL A  29      -3.555 -13.021  47.618  1.00 67.89           O
ATOM    132  HA  VAL A  29      -2.661 -11.039  48.947  1.00 67.89           H
ATOM    133  CB  VAL A  29      -3.404 -11.941  50.735  1.00 67.89           C
ATOM    134  HB  VAL A  29      -4.379 -12.075  51.204  1.00 67.89           H
ATOM    135  CG1 VAL A  29      -2.733 -13.314  50.647  1.00 67.89           C
ATOM    136 1HG1 VAL A  29      -3.369 -13.993  50.078  1.00 67.89           H
ATOM    137 2HG1 VAL A  29      -1.769 -13.216  50.150  1.00 67.89           H
ATOM    138 3HG1 VAL A  29      -2.586 -13.711  51.652  1.00 67.89           H
ATOM    139  CG2 VAL A  29      -2.588 -10.987  51.610  1.00 67.89           C
ATOM    140 1HG2 VAL A  29      -1.618 -10.809  51.146  1.00 67.89           H
ATOM    141 2HG2 VAL A  29      -3.122 -10.042  51.713  1.00 67.89           H
ATOM    142 3HG2 VAL A  29      -2.443 -11.432  52.595  1.00 67.89           H
ATOM    143  HN  VAL A  29      -4.946 -10.055  50.303  1.00 67.89           H
ATOM    144  N   ASN A  30      -5.584 -12.404  48.405  1.00 62.94           N
ATOM    145  CA  ASN A  30      -6.313 -13.386  47.621  1.00 62.94           C
ATOM    146  C   ASN A  30      -6.541 -12.839  46.210  1.00 62.94           C
ATOM    147  O   ASN A  30      -7.041 -13.549  45.339  1.00 62.94           O
ATOM    148  HA  ASN A  30      -5.687 -14.278  47.626  1.00 62.94           H
ATOM    149  CB  ASN A  30      -7.681 -13.680  48.240  1.00 62.94           C
ATOM    150 1HB  ASN A  30      -8.209 -12.744  48.424  1.00 62.94           H
ATOM    151 2HB  ASN A  30      -8.286 -14.254  47.539  1.00 62.94           H
ATOM    152  CG  ASN A  30      -7.534 -14.456  49.551  1.00 62.94           C
ATOM    153  OD1 ASN A  30      -6.582 -15.188  49.765  1.00 62.94           O
ATOM    154  ND2 ASN A  30      -8.527 -14.255  50.412  1.00 62.94           N
ATOM    155 1HD2 ASN A  30      -9.279 -13.641  50.174  1.00 62.94           H
ATOM    156 2HD2 ASN A  30      -8.522 -14.718  51.298  1.00 62.94           H
ATOM    157  HN  ASN A  30      -6.155 -11.796  48.957  1.00 62.94           H
ATOM    158  N   PHE A  31      -6.162 -11.583  46.028  1.00 70.19           N
ATOM    159  CA  PHE A  31      -6.320 -10.932  44.739  1.00 70.19           C
ATOM    160  C   PHE A  31      -5.427 -11.586  43.682  1.00 70.19           C
ATOM    161  O   PHE A  31      -4.225 -11.744  43.890  1.00 70.19           O
ATOM    162  HA  PHE A  31      -7.364 -11.041  44.447  1.00 70.19           H
ATOM    163  CB  PHE A  31      -5.892  -9.474  44.918  1.00 70.19           C
ATOM    164 1HB  PHE A  31      -6.417  -9.055  45.776  1.00 70.19           H
ATOM    165 2HB  PHE A  31      -4.828  -9.444  45.150  1.00 70.19           H
ATOM    166  CG  PHE A  31      -6.159  -8.593  43.696  1.00 70.19           C
ATOM    167  CD1 PHE A  31      -5.151  -8.315  42.825  1.00 70.19           C
ATOM    168  HD1 PHE A  31      -4.154  -8.720  42.998  1.00 70.19           H
ATOM    169  CD2 PHE A  31      -7.403  -8.088  43.480  1.00 70.19           C
ATOM    170  HD2 PHE A  31      -8.210  -8.310  44.177  1.00 70.19           H
ATOM    171  CE1 PHE A  31      -5.398  -7.497  41.691  1.00 70.19           C
ATOM    172  HE1 PHE A  31      -4.591  -7.274  40.994  1.00 70.19           H
ATOM    173  CE2 PHE A  31      -7.650  -7.270  42.345  1.00 70.19           C
ATOM    174  HE2 PHE A  31      -8.647  -6.865  42.172  1.00 70.19           H
ATOM    175  CZ  PHE A  31      -6.642  -6.992  41.475  1.00 70.19           C
ATOM    176  HZ  PHE A  31      -6.832  -6.364  40.604  1.00 70.19           H
ATOM    177  HN  PHE A  31      -5.754 -11.013  46.742  1.00 70.19           H
ATOM    178  N   ASN A  32      -6.050 -11.950  42.570  1.00 63.18           N
ATOM    179  CA  ASN A  32      -5.325 -12.569  41.474  1.00 63.18           C
ATOM    180  C   ASN A  32      -4.669 -11.480  40.623  1.00 63.18           C
ATOM    181  O   ASN A  32      -5.321 -10.871  39.777  1.00 63.18           O
ATOM    182  HA  ASN A  32      -4.594 -13.225  41.948  1.00 63.18           H
ATOM    183  CB  ASN A  32      -6.267 -13.370  40.573  1.00 63.18           C
ATOM    184 1HB  ASN A  32      -6.907 -14.007  41.184  1.00 63.18           H
ATOM    185 2HB  ASN A  32      -6.922 -12.689  40.029  1.00 63.18           H
ATOM    186  CG  ASN A  32      -5.479 -14.229  39.582  1.00 63.18           C
ATOM    187  OD1 ASN A  32      -4.260 -14.207  39.534  1.00 63.18           O
ATOM    188  ND2 ASN A  32      -6.241 -14.984  38.796  1.00 63.18           N
ATOM    189 1HD2 ASN A  32      -7.237 -14.955  38.887  1.00 63.18           H
ATOM    190 2HD2 ASN A  32      -5.819 -15.582  38.114  1.00 63.18           H
ATOM    191  HN  ASN A  32      -7.030 -11.828  42.413  1.00 63.18           H
ATOM    192  N   PHE A  33      -3.386 -11.267  40.878  1.00 65.50           N
ATOM    193  CA  PHE A  33      -2.616 -10.315  40.096  1.00 65.50           C
ATOM    194  C   PHE A  33      -2.161 -10.933  38.772  1.00 65.50           C
ATOM    195  O   PHE A  33      -0.963 -11.042  38.513  1.00 65.50           O
ATOM    196  HA  PHE A  33      -3.265  -9.463  39.894  1.00 65.50           H
ATOM    197  CB  PHE A  33      -1.383  -9.950  40.925  1.00 65.50           C
ATOM    198 1HB  PHE A  33      -0.882 -10.867  41.237  1.00 65.50           H
ATOM    199 2HB  PHE A  33      -0.682  -9.403  40.294  1.00 65.50           H
ATOM    200  CG  PHE A  33      -1.693  -9.109  42.165  1.00 65.50           C
ATOM    201  CD1 PHE A  33      -1.823  -7.759  42.056  1.00 65.50           C
ATOM    202  HD1 PHE A  33      -1.705  -7.277  41.085  1.00 65.50           H
ATOM    203  CD2 PHE A  33      -1.839  -9.710  43.376  1.00 65.50           C
ATOM    204  HD2 PHE A  33      -1.735 -10.792  43.463  1.00 65.50           H
ATOM    205  CE1 PHE A  33      -2.111  -6.978  43.206  1.00 65.50           C
ATOM    206  HE1 PHE A  33      -2.214  -5.897  43.119  1.00 65.50           H
ATOM    207  CE2 PHE A  33      -2.127  -8.929  44.526  1.00 65.50           C
ATOM    208  HE2 PHE A  33      -2.244  -9.411  45.497  1.00 65.50           H
ATOM    209  CZ  PHE A  33      -2.257  -7.580  44.417  1.00 65.50           C
ATOM    210  HZ  PHE A  33      -2.478  -6.981  45.300  1.00 65.50           H
ATOM    211  HN  PHE A  33      -2.875 -11.732  41.601  1.00 65.50           H
ATOM    212  N   THR A  34      -3.141 -11.321  37.970  1.00 64.57           N
ATOM    213  CA  THR A  34      -2.877 -11.683  36.587  1.00 64.57           C
ATOM    214  C   THR A  34      -2.233 -10.511  35.843  1.00 64.57           C
ATOM    215  O   THR A  34      -2.748  -9.395  35.872  1.00 64.57           O
ATOM    216  HA  THR A  34      -2.158 -12.502  36.577  1.00 64.57           H
ATOM    217  CB  THR A  34      -4.193 -12.151  35.962  1.00 64.57           C
ATOM    218  HB  THR A  34      -4.811 -11.300  35.675  1.00 64.57           H
ATOM    219  OG1 THR A  34      -4.756 -13.016  36.944  1.00 64.57           O
ATOM    220  HG1 THR A  34      -4.078 -13.692  37.233  1.00 64.57           H
ATOM    221  CG2 THR A  34      -3.975 -13.056  34.748  1.00 64.57           C
ATOM    222 1HG2 THR A  34      -3.414 -13.940  35.050  1.00 64.57           H
ATOM    223 2HG2 THR A  34      -3.415 -12.513  33.986  1.00 64.57           H
ATOM    224 3HG2 THR A  34      -4.940 -13.359  34.343  1.00 64.57           H
ATOM    225  HN  THR A  34      -4.099 -11.391  38.249  1.00 64.57           H
ATOM    226  N   ASP A  35      -1.117 -10.806  35.194  1.00 69.02           N
ATOM    227  CA  ASP A  35      -0.387  -9.787  34.459  1.00 69.02           C
ATOM    228  C   ASP A  35      -1.076  -9.543  33.114  1.00 69.02           C
ATOM    229  O   ASP A  35      -0.678 -10.108  32.097  1.00 69.02           O
ATOM    230  HA  ASP A  35      -0.401  -8.906  35.100  1.00 69.02           H
ATOM    231  CB  ASP A  35       1.050 -10.232  34.180  1.00 69.02           C
ATOM    232 1HB  ASP A  35       1.061 -11.287  33.904  1.00 69.02           H
ATOM    233 2HB  ASP A  35       1.448  -9.677  33.331  1.00 69.02           H
ATOM    234  CG  ASP A  35       1.940 -10.011  35.404  1.00 69.02           C
ATOM    235  OD1 ASP A  35       1.604  -9.101  36.193  1.00 69.02           O
ATOM    236  OD2 ASP A  35       2.936 -10.756  35.524  1.00 69.02           O
ATOM    237  HN  ASP A  35      -0.711 -11.720  35.165  1.00 69.02           H
ATOM    238  N   PHE A  36      -2.097  -8.700  33.154  1.00 82.98           N
ATOM    239  CA  PHE A  36      -2.759  -8.268  31.934  1.00 82.98           C
ATOM    240  C   PHE A  36      -1.975  -7.144  31.254  1.00 82.98           C
ATOM    241  O   PHE A  36      -2.246  -6.801  30.104  1.00 82.98           O
ATOM    242  HA  PHE A  36      -2.805  -9.131  31.269  1.00 82.98           H
ATOM    243  CB  PHE A  36      -4.138  -7.742  32.335  1.00 82.98           C
ATOM    244 1HB  PHE A  36      -4.018  -7.008  33.133  1.00 82.98           H
ATOM    245 2HB  PHE A  36      -4.577  -7.219  31.486  1.00 82.98           H
ATOM    246  CG  PHE A  36      -5.107  -8.829  32.804  1.00 82.98           C
ATOM    247  CD1 PHE A  36      -5.175 -10.012  32.137  1.00 82.98           C
ATOM    248  HD1 PHE A  36      -4.539 -10.186  31.269  1.00 82.98           H
ATOM    249  CD2 PHE A  36      -5.900  -8.612  33.887  1.00 82.98           C
ATOM    250  HD2 PHE A  36      -5.846  -7.663  34.421  1.00 82.98           H
ATOM    251  CE1 PHE A  36      -6.075 -11.021  32.572  1.00 82.98           C
ATOM    252  HE1 PHE A  36      -6.129 -11.970  32.038  1.00 82.98           H
ATOM    253  CE2 PHE A  36      -6.800  -9.621  34.322  1.00 82.98           C
ATOM    254  HE2 PHE A  36      -7.436  -9.447  35.190  1.00 82.98           H
ATOM    255  CZ  PHE A  36      -6.868 -10.804  33.655  1.00 82.98           C
ATOM    256  HZ  PHE A  36      -7.558 -11.579  33.989  1.00 82.98           H
ATOM    257  HN  PHE A  36      -2.472  -8.315  33.997  1.00 82.98           H
ATOM    258  N   TYR A  37      -1.018  -6.602  31.993  1.00 87.04           N
ATOM    259  CA  TYR A  37      -0.116  -5.607  31.437  1.00 87.04           C
ATOM    260  C   TYR A  37       1.033  -6.272  30.678  1.00 87.04           C
ATOM    261  O   TYR A  37       1.823  -7.011  31.263  1.00 87.04           O
ATOM    262  HA  TYR A  37      -0.686  -4.985  30.747  1.00 87.04           H
ATOM    263  CB  TYR A  37       0.454  -4.841  32.632  1.00 87.04           C
ATOM    264 1HB  TYR A  37      -0.369  -4.520  33.272  1.00 87.04           H
ATOM    265 2HB  TYR A  37       1.072  -5.517  33.223  1.00 87.04           H
ATOM    266  CG  TYR A  37       1.288  -3.617  32.247  1.00 87.04           C
ATOM    267  CD1 TYR A  37       2.663  -3.709  32.191  1.00 87.04           C
ATOM    268  HD1 TYR A  37       3.156  -4.654  32.421  1.00 87.04           H
ATOM    269  CD2 TYR A  37       0.664  -2.421  31.955  1.00 87.04           C
ATOM    270  HD2 TYR A  37      -0.423  -2.349  31.999  1.00 87.04           H
ATOM    271  CE1 TYR A  37       3.448  -2.558  31.828  1.00 87.04           C
ATOM    272  HE1 TYR A  37       4.535  -2.617  31.780  1.00 87.04           H
ATOM    273  CE2 TYR A  37       1.448  -1.270  31.592  1.00 87.04           C
ATOM    274  HE2 TYR A  37       0.968  -0.319  31.359  1.00 87.04           H
ATOM    275  CZ  TYR A  37       2.802  -1.395  31.546  1.00 87.04           C
ATOM    276  OH  TYR A  37       3.543  -0.307  31.203  1.00 87.04           O
ATOM    277  HH  TYR A  37       2.951   0.403  30.821  1.00 87.04           H
ATOM    278  HN  TYR A  37      -0.854  -6.832  32.952  1.00 87.04           H
ATOM    279  N   CYS A  38       1.091  -5.985  29.385  1.00 90.36           N
ATOM    280  CA  CYS A  38       2.046  -6.647  28.513  1.00 90.36           C
ATOM    281  C   CYS A  38       3.145  -5.644  28.155  1.00 90.36           C
ATOM    282  O   CYS A  38       2.879  -4.632  27.508  1.00 90.36           O
ATOM    283  HA  CYS A  38       2.456  -7.485  29.077  1.00 90.36           H
ATOM    284  CB  CYS A  38       1.370  -7.223  27.267  1.00 90.36           C
ATOM    285 1HB  CYS A  38       0.550  -7.879  27.558  1.00 90.36           H
ATOM    286 2HB  CYS A  38       0.938  -6.417  26.673  1.00 90.36           H
ATOM    287  SG  CYS A  38       2.589  -8.152  26.267  1.00 90.36           S
ATOM    288  HN  CYS A  38       0.500  -5.316  28.934  1.00 90.36           H
ATOM    289  N   GLU A  39       4.355  -5.960  28.591  1.00 82.58           N
ATOM    290  CA  GLU A  39       5.522  -5.202  28.174  1.00 82.58           C
ATOM    291  C   GLU A  39       6.081  -5.766  26.866  1.00 82.58           C
ATOM    292  O   GLU A  39       6.404  -6.949  26.783  1.00 82.58           O
ATOM    293  HA  GLU A  39       5.166  -4.185  28.016  1.00 82.58           H
ATOM    294  CB  GLU A  39       6.592  -5.195  29.268  1.00 82.58           C
ATOM    295 1HB  GLU A  39       6.866  -6.219  29.521  1.00 82.58           H
ATOM    296 2HB  GLU A  39       7.439  -4.588  28.950  1.00 82.58           H
ATOM    297  CG  GLU A  39       6.059  -4.553  30.551  1.00 82.58           C
ATOM    298 1HG  GLU A  39       5.652  -3.567  30.326  1.00 82.58           H
ATOM    299 2HG  GLU A  39       5.241  -5.152  30.949  1.00 82.58           H
ATOM    300  CD  GLU A  39       7.165  -4.426  31.601  1.00 82.58           C
ATOM    301  OE1 GLU A  39       6.899  -3.765  32.628  1.00 82.58           O
ATOM    302  OE2 GLU A  39       8.250  -4.995  31.353  1.00 82.58           O
ATOM    303  HN  GLU A  39       4.544  -6.717  29.217  1.00 82.58           H
ATOM    304  N   LYS A  40       6.177  -4.891  25.875  1.00 89.09           N
ATOM    305  CA  LYS A  40       6.505  -5.320  24.526  1.00 89.09           C
ATOM    306  C   LYS A  40       7.925  -4.865  24.182  1.00 89.09           C
ATOM    307  O   LYS A  40       8.213  -4.535  23.033  1.00 89.09           O
ATOM    308  HA  LYS A  40       6.480  -6.410  24.515  1.00 89.09           H
ATOM    309  CB  LYS A  40       5.446  -4.832  23.536  1.00 89.09           C
ATOM    310 1HB  LYS A  40       5.330  -3.752  23.624  1.00 89.09           H
ATOM    311 2HB  LYS A  40       5.775  -5.035  22.517  1.00 89.09           H
ATOM    312  CG  LYS A  40       4.102  -5.517  23.790  1.00 89.09           C
ATOM    313 1HG  LYS A  40       4.230  -6.599  23.766  1.00 89.09           H
ATOM    314 2HG  LYS A  40       3.741  -5.262  24.787  1.00 89.09           H
ATOM    315  CD  LYS A  40       3.066  -5.098  22.745  1.00 89.09           C
ATOM    316 1HD  LYS A  40       2.891  -4.024  22.811  1.00 89.09           H
ATOM    317 2HD  LYS A  40       3.453  -5.296  21.745  1.00 89.09           H
ATOM    318  CE  LYS A  40       1.748  -5.848  22.946  1.00 89.09           C
ATOM    319 1HE  LYS A  40       1.920  -6.922  22.874  1.00 89.09           H
ATOM    320 2HE  LYS A  40       1.361  -5.654  23.946  1.00 89.09           H
ATOM    321  NZ  LYS A  40       0.754  -5.430  21.933  1.00 89.09           N
ATOM    322 1HZ  LYS A  40      -0.021  -6.084  21.930  1.00 89.09           H
ATOM    323 2HZ  LYS A  40       0.413  -4.502  22.157  1.00 89.09           H
ATOM    324 3HZ  LYS A  40       1.189  -5.418  21.017  1.00 89.09           H
ATOM    325  HN  LYS A  40       6.036  -3.906  25.983  1.00 89.09           H
ATOM    326  N   ASN A  41       8.774  -4.862  25.199  1.00 82.99           N
ATOM    327  CA  ASN A  41      10.152  -4.437  25.022  1.00 82.99           C
ATOM    328  C   ASN A  41      10.808  -5.288  23.932  1.00 82.99           C
ATOM    329  O   ASN A  41      11.560  -4.773  23.107  1.00 82.99           O
ATOM    330  HA  ASN A  41      10.094  -3.383  24.749  1.00 82.99           H
ATOM    331  CB  ASN A  41      10.955  -4.619  26.311  1.00 82.99           C
ATOM    332 1HB  ASN A  41      10.774  -5.613  26.719  1.00 82.99           H
ATOM    333 2HB  ASN A  41      12.021  -4.553  26.093  1.00 82.99           H
ATOM    334  CG  ASN A  41      10.575  -3.559  27.348  1.00 82.99           C
ATOM    335  OD1 ASN A  41      10.227  -2.435  27.026  1.00 82.99           O
ATOM    336  ND2 ASN A  41      10.662  -3.979  28.607  1.00 82.99           N
ATOM    337 1HD2 ASN A  41      10.954  -4.915  28.803  1.00 82.99           H
ATOM    338 2HD2 ASN A  41      10.434  -3.359  29.358  1.00 82.99           H
ATOM    339  HN  ASN A  41       8.535  -5.142  26.129  1.00 82.99           H
ATOM    340  N   ASN A  42      10.498  -6.576  23.966  1.00 84.51           N
ATOM    341  CA  ASN A  42      11.104  -7.515  23.037  1.00 84.51           C
ATOM    342  C   ASN A  42      10.696  -7.148  21.609  1.00 84.51           C
ATOM    343  O   ASN A  42      11.488  -7.289  20.678  1.00 84.51           O
ATOM    344  HA  ASN A  42      12.178  -7.427  23.200  1.00 84.51           H
ATOM    345  CB  ASN A  42      10.629  -8.944  23.312  1.00 84.51           C
ATOM    346 1HB  ASN A  42       9.540  -8.978  23.301  1.00 84.51           H
ATOM    347 2HB  ASN A  42      10.976  -9.605  22.518  1.00 84.51           H
ATOM    348  CG  ASN A  42      11.147  -9.444  24.662  1.00 84.51           C
ATOM    349  OD1 ASN A  42      11.980  -8.825  25.305  1.00 84.51           O
ATOM    350  ND2 ASN A  42      10.610 -10.595  25.055  1.00 84.51           N
ATOM    351 1HD2 ASN A  42       9.932 -11.052  24.480  1.00 84.51           H
ATOM    352 2HD2 ASN A  42      10.885 -11.004  25.925  1.00 84.51           H
ATOM    353  HN  ASN A  42       9.848  -6.978  24.611  1.00 84.51           H
ATOM    354  N   VAL A  43       9.462  -6.685  21.480  1.00 91.94           N
ATOM    355  CA  VAL A  43       8.921  -6.347  20.175  1.00 91.94           C
ATOM    356  C   VAL A  43       9.662  -5.128  19.621  1.00 91.94           C
ATOM    357  O   VAL A  43      10.022  -5.098  18.445  1.00 91.94           O
ATOM    358  HA  VAL A  43       9.100  -7.196  19.515  1.00 91.94           H
ATOM    359  CB  VAL A  43       7.409  -6.134  20.273  1.00 91.94           C
ATOM    360  HB  VAL A  43       7.235  -5.246  20.881  1.00 91.94           H
ATOM    361  CG1 VAL A  43       6.800  -5.885  18.892  1.00 91.94           C
ATOM    362 1HG1 VAL A  43       7.250  -4.996  18.451  1.00 91.94           H
ATOM    363 2HG1 VAL A  43       6.990  -6.746  18.251  1.00 91.94           H
ATOM    364 3HG1 VAL A  43       5.724  -5.737  18.991  1.00 91.94           H
ATOM    365  CG2 VAL A  43       6.733  -7.318  20.967  1.00 91.94           C
ATOM    366 1HG2 VAL A  43       6.921  -8.228  20.397  1.00 91.94           H
ATOM    367 2HG2 VAL A  43       7.136  -7.429  21.973  1.00 91.94           H
ATOM    368 3HG2 VAL A  43       5.659  -7.140  21.023  1.00 91.94           H
ATOM    369  HN  VAL A  43       8.836  -6.540  22.247  1.00 91.94           H
ATOM    370  N   ARG A  44       9.868  -4.153  20.494  1.00 86.94           N
ATOM    371  CA  ARG A  44      10.539  -2.926  20.101  1.00 86.94           C
ATOM    372  C   ARG A  44      11.989  -3.217  19.706  1.00 86.94           C
ATOM    373  O   ARG A  44      12.511  -2.622  18.765  1.00 86.94           O
ATOM    374  HA  ARG A  44       9.968  -2.556  19.250  1.00 86.94           H
ATOM    375  CB  ARG A  44      10.523  -1.901  21.237  1.00 86.94           C
ATOM    376 1HB  ARG A  44      10.943  -2.347  22.139  1.00 86.94           H
ATOM    377 2HB  ARG A  44      11.156  -1.054  20.976  1.00 86.94           H
ATOM    378  CG  ARG A  44       9.100  -1.415  21.517  1.00 86.94           C
ATOM    379 1HG  ARG A  44       8.613  -1.146  20.579  1.00 86.94           H
ATOM    380 2HG  ARG A  44       8.516  -2.223  21.958  1.00 86.94           H
ATOM    381  CD  ARG A  44       9.107  -0.210  22.459  1.00 86.94           C
ATOM    382 1HD  ARG A  44       9.827   0.531  22.110  1.00 86.94           H
ATOM    383 2HD  ARG A  44       8.129   0.271  22.455  1.00 86.94           H
ATOM    384  NE  ARG A  44       9.453  -0.642  23.831  1.00 86.94           N
ATOM    385  HE  ARG A  44      10.421  -0.738  24.063  1.00 86.94           H
ATOM    386  CZ  ARG A  44       8.549  -0.913  24.783  1.00 86.94           C
ATOM    387  NH1 ARG A  44       7.238  -0.801  24.528  1.00 86.94           N
ATOM    388 1HH1 ARG A  44       6.928  -0.513  23.622  1.00 86.94           H
ATOM    389 2HH1 ARG A  44       6.571  -1.005  25.244  1.00 86.94           H
ATOM    390  NH2 ARG A  44       8.976  -1.297  25.994  1.00 86.94           N
ATOM    391 1HH2 ARG A  44       8.315  -1.503  26.715  1.00 86.94           H
ATOM    392 2HH2 ARG A  44       9.956  -1.378  26.176  1.00 86.94           H
ATOM    393  HN  ARG A  44       9.585  -4.192  21.452  1.00 86.94           H
ATOM    394  N   GLN A  45      12.598  -4.132  20.446  1.00 83.48           N
ATOM    395  CA  GLN A  45      13.988  -4.482  20.209  1.00 83.48           C
ATOM    396  C   GLN A  45      14.141  -5.151  18.841  1.00 83.48           C
ATOM    397  O   GLN A  45      15.086  -4.865  18.108  1.00 83.48           O
ATOM    398  HA  GLN A  45      14.531  -3.537  20.221  1.00 83.48           H
ATOM    399  CB  GLN A  45      14.524  -5.383  21.323  1.00 83.48           C
ATOM    400 1HB  GLN A  45      14.290  -4.946  22.294  1.00 83.48           H
ATOM    401 2HB  GLN A  45      14.028  -6.353  21.282  1.00 83.48           H
ATOM    402  CG  GLN A  45      16.037  -5.572  21.195  1.00 83.48           C
ATOM    403 1HG  GLN A  45      16.269  -6.042  20.239  1.00 83.48           H
ATOM    404 2HG  GLN A  45      16.530  -4.600  21.200  1.00 83.48           H
ATOM    405  CD  GLN A  45      16.581  -6.433  22.337  1.00 83.48           C
ATOM    406  OE1 GLN A  45      15.844  -7.037  23.099  1.00 83.48           O
ATOM    407  NE2 GLN A  45      17.908  -6.455  22.413  1.00 83.48           N
ATOM    408 1HE2 GLN A  45      18.455  -5.936  21.756  1.00 83.48           H
ATOM    409 2HE2 GLN A  45      18.359  -6.990  23.128  1.00 83.48           H
ATOM    410  HN  GLN A  45      12.159  -4.629  21.195  1.00 83.48           H
ATOM    411  N   PHE A  46      13.196  -6.029  18.539  1.00 92.76           N
ATOM    412  CA  PHE A  46      13.184  -6.702  17.251  1.00 92.76           C
ATOM    413  C   PHE A  46      13.069  -5.694  16.106  1.00 92.76           C
ATOM    414  O   PHE A  46      13.825  -5.760  15.138  1.00 92.76           O
ATOM    415  HA  PHE A  46      14.125  -7.245  17.162  1.00 92.76           H
ATOM    416  CB  PHE A  46      11.957  -7.616  17.235  1.00 92.76           C
ATOM    417 1HB  PHE A  46      12.085  -8.393  17.989  1.00 92.76           H
ATOM    418 2HB  PHE A  46      11.081  -7.035  17.522  1.00 92.76           H
ATOM    419  CG  PHE A  46      11.692  -8.278  15.881  1.00 92.76           C
ATOM    420  CD1 PHE A  46      10.759  -7.756  15.040  1.00 92.76           C
ATOM    421  HD1 PHE A  46      10.201  -6.866  15.331  1.00 92.76           H
ATOM    422  CD2 PHE A  46      12.389  -9.388  15.519  1.00 92.76           C
ATOM    423  HD2 PHE A  46      13.136  -9.807  16.193  1.00 92.76           H
ATOM    424  CE1 PHE A  46      10.513  -8.370  13.784  1.00 92.76           C
ATOM    425  HE1 PHE A  46       9.765  -7.952  13.110  1.00 92.76           H
ATOM    426  CE2 PHE A  46      12.143 -10.003  14.263  1.00 92.76           C
ATOM    427  HE2 PHE A  46      12.701 -10.893  13.972  1.00 92.76           H
ATOM    428  CZ  PHE A  46      11.210  -9.481  13.422  1.00 92.76           C
ATOM    429  HZ  PHE A  46      11.021  -9.952  12.457  1.00 92.76           H
ATOM    430  HN  PHE A  46      12.450  -6.283  19.155  1.00 92.76           H
ATOM    431  N   ALA A  47      12.118  -4.783  16.256  1.00 93.52           N
ATOM    432  CA  ALA A  47      11.842  -3.811  15.211  1.00 93.52           C
ATOM    433  C   ALA A  47      13.096  -2.972  14.957  1.00 93.52           C
ATOM    434  O   ALA A  47      13.404  -2.640  13.814  1.00 93.52           O
ATOM    435  HA  ALA A  47      11.593  -4.361  14.304  1.00 93.52           H
ATOM    436  CB  ALA A  47      10.640  -2.956  15.615  1.00 93.52           C
ATOM    437 1HB  ALA A  47       9.769  -3.596  15.755  1.00 93.52           H
ATOM    438 2HB  ALA A  47      10.861  -2.435  16.547  1.00 93.52           H
ATOM    439 3HB  ALA A  47      10.433  -2.227  14.832  1.00 93.52           H
ATOM    440  HN  ALA A  47      11.543  -4.704  17.070  1.00 93.52           H
ATOM    441  N   SER A  48      13.786  -2.654  16.043  1.00 91.69           N
ATOM    442  CA  SER A  48      14.904  -1.728  15.974  1.00 91.69           C
ATOM    443  C   SER A  48      16.027  -2.325  15.125  1.00 91.69           C
ATOM    444  O   SER A  48      16.838  -1.594  14.558  1.00 91.69           O
ATOM    445  HA  SER A  48      14.505  -0.829  15.504  1.00 91.69           H
ATOM    446  CB  SER A  48      15.421  -1.384  17.373  1.00 91.69           C
ATOM    447 1HB  SER A  48      16.114  -0.546  17.307  1.00 91.69           H
ATOM    448 2HB  SER A  48      14.588  -1.060  17.998  1.00 91.69           H
ATOM    449  OG  SER A  48      16.073  -2.491  17.988  1.00 91.69           O
ATOM    450  HG  SER A  48      15.545  -3.327  17.836  1.00 91.69           H
ATOM    451  HN  SER A  48      13.593  -3.016  16.955  1.00 91.69           H
ATOM    452  N   HIS A  49      16.040  -3.649  15.064  1.00 87.53           N
ATOM    453  CA  HIS A  49      17.100  -4.356  14.365  1.00 87.53           C
ATOM    454  C   HIS A  49      16.635  -4.710  12.951  1.00 87.53           C
ATOM    455  O   HIS A  49      17.396  -4.583  11.994  1.00 87.53           O
ATOM    456  HA  HIS A  49      17.943  -3.669  14.300  1.00 87.53           H
ATOM    457  CB  HIS A  49      17.555  -5.579  15.164  1.00 87.53           C
ATOM    458 1HB  HIS A  49      16.682  -6.181  15.416  1.00 87.53           H
ATOM    459 2HB  HIS A  49      18.196  -6.194  14.533  1.00 87.53           H
ATOM    460  CG  HIS A  49      18.299  -5.241  16.434  1.00 87.53           C
ATOM    461  ND1 HIS A  49      17.660  -5.033  17.644  1.00 87.53           N
ATOM    462  HD1 HIS A  49      16.674  -5.082  17.801  1.00 87.53           H
ATOM    463  CD2 HIS A  49      19.632  -5.078  16.670  1.00 87.53           C
ATOM    464  HD2 HIS A  49      20.426  -5.171  15.929  1.00 87.53           H
ATOM    465  CE1 HIS A  49      18.578  -4.757  18.559  1.00 87.53           C
ATOM    466  HE1 HIS A  49      18.389  -4.545  19.612  1.00 87.53           H
ATOM    467  NE2 HIS A  49      19.799  -4.785  17.953  1.00 87.53           N
ATOM    468  HN  HIS A  49      15.344  -4.234  15.480  1.00 87.53           H
ATOM    469  N   PHE A  50      15.387  -5.148  12.865  1.00 84.37           N
ATOM    470  CA  PHE A  50      14.909  -5.813  11.665  1.00 84.37           C
ATOM    471  C   PHE A  50      14.417  -4.795  10.634  1.00 84.37           C
ATOM    472  O   PHE A  50      14.709  -4.919   9.446  1.00 84.37           O
ATOM    473  HA  PHE A  50      15.747  -6.373  11.249  1.00 84.37           H
ATOM    474  CB  PHE A  50      13.738  -6.704  12.084  1.00 84.37           C
ATOM    475 1HB  PHE A  50      14.066  -7.366  12.885  1.00 84.37           H
ATOM    476 2HB  PHE A  50      12.946  -6.077  12.493  1.00 84.37           H
ATOM    477  CG  PHE A  50      13.162  -7.551  10.947  1.00 84.37           C
ATOM    478  CD1 PHE A  50      11.964  -7.222  10.393  1.00 84.37           C
ATOM    479  HD1 PHE A  50      11.414  -6.355  10.760  1.00 84.37           H
ATOM    480  CD2 PHE A  50      13.848  -8.632  10.490  1.00 84.37           C
ATOM    481  HD2 PHE A  50      14.808  -8.896  10.934  1.00 84.37           H
ATOM    482  CE1 PHE A  50      11.430  -8.008   9.338  1.00 84.37           C
ATOM    483  HE1 PHE A  50      10.470  -7.744   8.895  1.00 84.37           H
ATOM    484  CE2 PHE A  50      13.314  -9.418   9.435  1.00 84.37           C
ATOM    485  HE2 PHE A  50      13.864 -10.285   9.068  1.00 84.37           H
ATOM    486  CZ  PHE A  50      12.116  -9.089   8.881  1.00 84.37           C
ATOM    487  HZ  PHE A  50      11.707  -9.692   8.071  1.00 84.37           H
ATOM    488  HN  PHE A  50      14.710  -5.055  13.595  1.00 84.37           H
ATOM    489  N   LEU A  51      13.677  -3.812  11.126  1.00 94.34           N
ATOM    490  CA  LEU A  51      12.886  -2.962  10.254  1.00 94.34           C
ATOM    491  C   LEU A  51      13.810  -1.979   9.531  1.00 94.34           C
ATOM    492  O   LEU A  51      13.691  -1.784   8.323  1.00 94.34           O
ATOM    493  HA  LEU A  51      12.416  -3.605   9.509  1.00 94.34           H
ATOM    494  CB  LEU A  51      11.762  -2.284  11.041  1.00 94.34           C
ATOM    495 1HB  LEU A  51      12.211  -1.682  11.831  1.00 94.34           H
ATOM    496 2HB  LEU A  51      11.242  -1.597  10.374  1.00 94.34           H
ATOM    497  CG  LEU A  51      10.729  -3.218  11.674  1.00 94.34           C
ATOM    498  HG  LEU A  51      11.232  -3.824  12.427  1.00 94.34           H
ATOM    499  CD1 LEU A  51       9.636  -2.422  12.390  1.00 94.34           C
ATOM    500 1HD1 LEU A  51      10.085  -1.814  13.175  1.00 94.34           H
ATOM    501 2HD1 LEU A  51       9.130  -1.774  11.674  1.00 94.34           H
ATOM    502 3HD1 LEU A  51       8.915  -3.110  12.831  1.00 94.34           H
ATOM    503  CD2 LEU A  51      10.149  -4.179  10.634  1.00 94.34           C
ATOM    504 1HD2 LEU A  51       9.666  -3.609   9.841  1.00 94.34           H
ATOM    505 2HD2 LEU A  51      10.952  -4.783  10.210  1.00 94.34           H
ATOM    506 3HD2 LEU A  51       9.418  -4.832  11.110  1.00 94.34           H
ATOM    507  HN  LEU A  51      13.614  -3.594  12.100  1.00 94.34           H
ATOM    508  N   PRO A  52      14.743  -1.346  10.254  1.00 95.99           N
ATOM    509  CA  PRO A  52      15.504  -0.228   9.691  1.00 95.99           C
ATOM    510  C   PRO A  52      16.158  -0.585   8.366  1.00 95.99           C
ATOM    511  O   PRO A  52      16.035   0.154   7.390  1.00 95.99           O
ATOM    512  HA  PRO A  52      14.836   0.603   9.464  1.00 95.99           H
ATOM    513  CB  PRO A  52      16.543   0.084  10.770  1.00 95.99           C
ATOM    514 1HB  PRO A  52      17.472  -0.461  10.603  1.00 95.99           H
ATOM    515 2HB  PRO A  52      16.795   1.145  10.790  1.00 95.99           H
ATOM    516  CG  PRO A  52      15.856  -0.355  12.058  1.00 95.99           C
ATOM    517 1HG  PRO A  52      16.573  -0.528  12.861  1.00 95.99           H
ATOM    518 2HG  PRO A  52      15.162   0.401  12.425  1.00 95.99           H
ATOM    519  CD  PRO A  52      15.143  -1.632  11.644  1.00 95.99           C
ATOM    520 1HD  PRO A  52      15.800  -2.499  11.701  1.00 95.99           H
ATOM    521 2HD  PRO A  52      14.286  -1.842  12.284  1.00 95.99           H
ATOM    522  N   PRO A  53      16.866  -1.720   8.299  1.00 96.20           N
ATOM    523  CA  PRO A  53      17.610  -2.076   7.089  1.00 96.20           C
ATOM    524  C   PRO A  53      16.692  -2.416   5.926  1.00 96.20           C
ATOM    525  O   PRO A  53      17.009  -2.123   4.774  1.00 96.20           O
ATOM    526  HA  PRO A  53      18.199  -1.225   6.746  1.00 96.20           H
ATOM    527  CB  PRO A  53      18.451  -3.279   7.520  1.00 96.20           C
ATOM    528 1HB  PRO A  53      18.602  -3.978   6.697  1.00 96.20           H
ATOM    529 2HB  PRO A  53      19.439  -2.976   7.866  1.00 96.20           H
ATOM    530  CG  PRO A  53      17.645  -3.897   8.627  1.00 96.20           C
ATOM    531 1HG  PRO A  53      16.887  -4.574   8.232  1.00 96.20           H
ATOM    532 2HG  PRO A  53      18.277  -4.482   9.295  1.00 96.20           H
ATOM    533  CD  PRO A  53      17.016  -2.742   9.351  1.00 96.20           C
ATOM    534 1HD  PRO A  53      16.054  -3.017   9.784  1.00 96.20           H
ATOM    535 2HD  PRO A  53      17.645  -2.390  10.167  1.00 96.20           H
ATOM    536  N   LEU A  54      15.568  -3.031   6.262  1.00 94.48           N
ATOM    537  CA  LEU A  54      14.630  -3.481   5.248  1.00 94.48           C
ATOM    538  C   LEU A  54      13.978  -2.265   4.587  1.00 94.48           C
ATOM    539  O   LEU A  54      13.792  -2.240   3.371  1.00 94.48           O
ATOM    540  HA  LEU A  54      15.200  -4.021   4.492  1.00 94.48           H
ATOM    541  CB  LEU A  54      13.625  -4.468   5.848  1.00 94.48           C
ATOM    542 1HB  LEU A  54      13.171  -4.005   6.724  1.00 94.48           H
ATOM    543 2HB  LEU A  54      12.828  -4.629   5.123  1.00 94.48           H
ATOM    544  CG  LEU A  54      14.187  -5.830   6.258  1.00 94.48           C
ATOM    545  HG  LEU A  54      14.953  -5.669   7.017  1.00 94.48           H
ATOM    546  CD1 LEU A  54      13.101  -6.703   6.890  1.00 94.48           C
ATOM    547 1HD1 LEU A  54      12.705  -6.207   7.776  1.00 94.48           H
ATOM    548 2HD1 LEU A  54      12.296  -6.859   6.171  1.00 94.48           H
ATOM    549 3HD1 LEU A  54      13.527  -7.666   7.173  1.00 94.48           H
ATOM    550  CD2 LEU A  54      14.863  -6.524   5.074  1.00 94.48           C
ATOM    551 1HD2 LEU A  54      14.136  -6.672   4.276  1.00 94.48           H
ATOM    552 2HD2 LEU A  54      15.682  -5.904   4.709  1.00 94.48           H
ATOM    553 3HD2 LEU A  54      15.254  -7.490   5.394  1.00 94.48           H
ATOM    554  HN  LEU A  54      15.295  -3.223   7.205  1.00 94.48           H
ATOM    555  N   TYR A  55      13.648  -1.287   5.417  1.00 94.94           N
ATOM    556  CA  TYR A  55      12.989  -0.085   4.933  1.00 94.94           C
ATOM    557  C   TYR A  55      13.918   0.721   4.023  1.00 94.94           C
ATOM    558  O   TYR A  55      13.478   1.281   3.020  1.00 94.94           O
ATOM    559  HA  TYR A  55      12.110  -0.389   4.365  1.00 94.94           H
ATOM    560  CB  TYR A  55      12.664   0.747   6.175  1.00 94.94           C
ATOM    561 1HB  TYR A  55      13.533   0.753   6.833  1.00 94.94           H
ATOM    562 2HB  TYR A  55      12.486   1.779   5.872  1.00 94.94           H
ATOM    563  CG  TYR A  55      11.451   0.245   6.960  1.00 94.94           C
ATOM    564  CD1 TYR A  55      10.816  -0.920   6.579  1.00 94.94           C
ATOM    565  HD1 TYR A  55      11.178  -1.481   5.718  1.00 94.94           H
ATOM    566  CD2 TYR A  55      10.992   0.956   8.050  1.00 94.94           C
ATOM    567  HD2 TYR A  55      11.493   1.876   8.352  1.00 94.94           H
ATOM    568  CE1 TYR A  55       9.674  -1.393   7.318  1.00 94.94           C
ATOM    569  HE1 TYR A  55       9.163  -2.311   7.027  1.00 94.94           H
ATOM    570  CE2 TYR A  55       9.850   0.483   8.789  1.00 94.94           C
ATOM    571  HE2 TYR A  55       9.477   1.035   9.652  1.00 94.94           H
ATOM    572  CZ  TYR A  55       9.247  -0.668   8.387  1.00 94.94           C
ATOM    573  OH  TYR A  55       8.169  -1.114   9.085  1.00 94.94           O
ATOM    574  HH  TYR A  55       7.793  -1.932   8.648  1.00 94.94           H
ATOM    575  HN  TYR A  55      13.823  -1.305   6.401  1.00 94.94           H
ATOM    576  N   TRP A  56      15.187   0.753   4.405  1.00 93.16           N
ATOM    577  CA  TRP A  56      16.191   1.437   3.609  1.00 93.16           C
ATOM    578  C   TRP A  56      16.292   0.721   2.260  1.00 93.16           C
ATOM    579  O   TRP A  56      16.374   1.366   1.216  1.00 93.16           O
ATOM    580  HA  TRP A  56      15.857   2.464   3.461  1.00 93.16           H
ATOM    581  CB  TRP A  56      17.527   1.505   4.351  1.00 93.16           C
ATOM    582 1HB  TRP A  56      17.682   0.568   4.886  1.00 93.16           H
ATOM    583 2HB  TRP A  56      18.332   1.592   3.622  1.00 93.16           H
ATOM    584  CG  TRP A  56      17.629   2.665   5.344  1.00 93.16           C
ATOM    585  CD1 TRP A  56      17.762   2.601   6.676  1.00 93.16           C
ATOM    586  HD1 TRP A  56      17.816   1.672   7.243  1.00 93.16           H
ATOM    587  CD2 TRP A  56      17.602   4.072   5.027  1.00 93.16           C
ATOM    588  NE1 TRP A  56      17.822   3.860   7.238  1.00 93.16           N
ATOM    589  HE1 TRP A  56      17.919   4.070   8.211  1.00 93.16           H
ATOM    590  CE2 TRP A  56      17.721   4.783   6.204  1.00 93.16           C
ATOM    591  CE3 TRP A  56      17.481   4.723   3.787  1.00 93.16           C
ATOM    592  HE3 TRP A  56      17.386   4.185   2.844  1.00 93.16           H
ATOM    593  CZ2 TRP A  56      17.731   6.182   6.257  1.00 93.16           C
ATOM    594  HZ2 TRP A  56      17.826   6.720   7.200  1.00 93.16           H
ATOM    595  CZ3 TRP A  56      17.492   6.122   3.857  1.00 93.16           C
ATOM    596  HZ3 TRP A  56      17.401   6.677   2.923  1.00 93.16           H
ATOM    597  CH2 TRP A  56      17.611   6.852   5.033  1.00 93.16           C
ATOM    598  HH2 TRP A  56      17.611   7.942   5.004  1.00 93.16           H
ATOM    599  HN  TRP A  56      15.530   0.324   5.241  1.00 93.16           H
ATOM    600  N   LEU A  57      16.283  -0.602   2.326  1.00 93.65           N
ATOM    601  CA  LEU A  57      16.386  -1.412   1.124  1.00 93.65           C
ATOM    602  C   LEU A  57      15.194  -1.115   0.212  1.00 93.65           C
ATOM    603  O   LEU A  57      15.368  -0.860  -0.979  1.00 93.65           O
ATOM    604  HA  LEU A  57      17.298  -1.116   0.608  1.00 93.65           H
ATOM    605  CB  LEU A  57      16.530  -2.892   1.486  1.00 93.65           C
ATOM    606 1HB  LEU A  57      17.415  -3.008   2.111  1.00 93.65           H
ATOM    607 2HB  LEU A  57      15.671  -3.182   2.092  1.00 93.65           H
ATOM    608  CG  LEU A  57      16.640  -3.862   0.309  1.00 93.65           C
ATOM    609  HG  LEU A  57      15.791  -3.693  -0.354  1.00 93.65           H
ATOM    610  CD1 LEU A  57      17.908  -3.597  -0.504  1.00 93.65           C
ATOM    611 1HD1 LEU A  57      17.885  -2.578  -0.892  1.00 93.65           H
ATOM    612 2HD1 LEU A  57      18.782  -3.722   0.135  1.00 93.65           H
ATOM    613 3HD1 LEU A  57      17.962  -4.301  -1.335  1.00 93.65           H
ATOM    614  CD2 LEU A  57      16.558  -5.314   0.786  1.00 93.65           C
ATOM    615 1HD2 LEU A  57      17.373  -5.514   1.481  1.00 93.65           H
ATOM    616 2HD2 LEU A  57      15.604  -5.479   1.286  1.00 93.65           H
ATOM    617 3HD2 LEU A  57      16.639  -5.983  -0.071  1.00 93.65           H
ATOM    618  HN  LEU A  57      16.208  -1.119   3.179  1.00 93.65           H
ATOM    619  N   VAL A  58      14.010  -1.159   0.805  1.00 95.49           N
ATOM    620  CA  VAL A  58      12.787  -0.942   0.051  1.00 95.49           C
ATOM    621  C   VAL A  58      12.827   0.449  -0.587  1.00 95.49           C
ATOM    622  O   VAL A  58      12.493   0.607  -1.760  1.00 95.49           O
ATOM    623  HA  VAL A  58      12.751  -1.690  -0.741  1.00 95.49           H
ATOM    624  CB  VAL A  58      11.571  -1.150   0.955  1.00 95.49           C
ATOM    625  HB  VAL A  58      11.697  -0.521   1.837  1.00 95.49           H
ATOM    626  CG1 VAL A  58      10.283  -0.717   0.251  1.00 95.49           C
ATOM    627 1HG1 VAL A  58      10.349   0.339  -0.010  1.00 95.49           H
ATOM    628 2HG1 VAL A  58      10.149  -1.307  -0.656  1.00 95.49           H
ATOM    629 3HG1 VAL A  58       9.434  -0.876   0.916  1.00 95.49           H
ATOM    630  CG2 VAL A  58      11.478  -2.603   1.424  1.00 95.49           C
ATOM    631 1HG2 VAL A  58      11.386  -3.259   0.558  1.00 95.49           H
ATOM    632 2HG2 VAL A  58      12.377  -2.863   1.982  1.00 95.49           H
ATOM    633 3HG2 VAL A  58      10.605  -2.723   2.065  1.00 95.49           H
ATOM    634  HN  VAL A  58      13.879  -1.339   1.780  1.00 95.49           H
ATOM    635  N   PHE A  59      13.238   1.421   0.214  1.00 96.30           N
ATOM    636  CA  PHE A  59      13.277   2.800  -0.242  1.00 96.30           C
ATOM    637  C   PHE A  59      14.165   2.943  -1.480  1.00 96.30           C
ATOM    638  O   PHE A  59      13.743   3.505  -2.489  1.00 96.30           O
ATOM    639  HA  PHE A  59      12.256   3.086  -0.494  1.00 96.30           H
ATOM    640  CB  PHE A  59      13.872   3.630   0.897  1.00 96.30           C
ATOM    641 1HB  PHE A  59      13.192   3.601   1.748  1.00 96.30           H
ATOM    642 2HB  PHE A  59      14.806   3.170   1.219  1.00 96.30           H
ATOM    643  CG  PHE A  59      14.141   5.091   0.527  1.00 96.30           C
ATOM    644  CD1 PHE A  59      15.420   5.533   0.388  1.00 96.30           C
ATOM    645  HD1 PHE A  59      16.253   4.846   0.539  1.00 96.30           H
ATOM    646  CD2 PHE A  59      13.101   5.947   0.338  1.00 96.30           C
ATOM    647  HD2 PHE A  59      12.077   5.593   0.450  1.00 96.30           H
ATOM    648  CE1 PHE A  59      15.669   6.888   0.045  1.00 96.30           C
ATOM    649  HE1 PHE A  59      16.694   7.242  -0.067  1.00 96.30           H
ATOM    650  CE2 PHE A  59      13.351   7.302  -0.005  1.00 96.30           C
ATOM    651  HE2 PHE A  59      12.517   7.988  -0.156  1.00 96.30           H
ATOM    652  CZ  PHE A  59      14.629   7.744  -0.144  1.00 96.30           C
ATOM    653  HZ  PHE A  59      14.821   8.784  -0.408  1.00 96.30           H
ATOM    654  HN  PHE A  59      13.540   1.278   1.157  1.00 96.30           H
ATOM    655  N   ILE A  60      15.379   2.425  -1.361  1.00 93.86           N
ATOM    656  CA  ILE A  60      16.384   2.628  -2.391  1.00 93.86           C
ATOM    657  C   ILE A  60      15.893   2.013  -3.704  1.00 93.86           C
ATOM    658  O   ILE A  60      15.879   2.679  -4.738  1.00 93.86           O
ATOM    659  HA  ILE A  60      16.493   3.703  -2.533  1.00 93.86           H
ATOM    660  CB  ILE A  60      17.740   2.092  -1.930  1.00 93.86           C
ATOM    661  HB  ILE A  60      17.594   1.086  -1.536  1.00 93.86           H
ATOM    662  CG1 ILE A  60      18.309   2.944  -0.794  1.00 93.86           C
ATOM    663 1HG1 ILE A  60      18.638   3.906  -1.186  1.00 93.86           H
ATOM    664 2HG1 ILE A  60      17.528   3.148  -0.061  1.00 93.86           H
ATOM    665  CG2 ILE A  60      18.714   1.979  -3.105  1.00 93.86           C
ATOM    666 1HG2 ILE A  60      18.305   1.299  -3.852  1.00 93.86           H
ATOM    667 2HG2 ILE A  60      18.860   2.963  -3.551  1.00 93.86           H
ATOM    668 3HG2 ILE A  60      19.670   1.596  -2.749  1.00 93.86           H
ATOM    669  CD1 ILE A  60      19.482   2.237  -0.112  1.00 93.86           C
ATOM    670 1HD1 ILE A  60      19.144   1.286   0.300  1.00 93.86           H
ATOM    671 2HD1 ILE A  60      20.271   2.056  -0.843  1.00 93.86           H
ATOM    672 3HD1 ILE A  60      19.868   2.864   0.691  1.00 93.86           H
ATOM    673  HN  ILE A  60      15.679   1.876  -0.581  1.00 93.86           H
ATOM    674  N   VAL A  61      15.504   0.750  -3.619  1.00 94.26           N
ATOM    675  CA  VAL A  61      15.156  -0.008  -4.810  1.00 94.26           C
ATOM    676  C   VAL A  61      13.894   0.587  -5.437  1.00 94.26           C
ATOM    677  O   VAL A  61      13.824   0.763  -6.652  1.00 94.26           O
ATOM    678  HA  VAL A  61      15.980   0.094  -5.516  1.00 94.26           H
ATOM    679  CB  VAL A  61      15.009  -1.490  -4.462  1.00 94.26           C
ATOM    680  HB  VAL A  61      14.256  -1.578  -3.680  1.00 94.26           H
ATOM    681  CG1 VAL A  61      14.525  -2.292  -5.673  1.00 94.26           C
ATOM    682 1HG1 VAL A  61      13.557  -1.911  -5.997  1.00 94.26           H
ATOM    683 2HG1 VAL A  61      15.245  -2.193  -6.485  1.00 94.26           H
ATOM    684 3HG1 VAL A  61      14.429  -3.342  -5.398  1.00 94.26           H
ATOM    685  CG2 VAL A  61      16.321  -2.058  -3.918  1.00 94.26           C
ATOM    686 1HG2 VAL A  61      17.103  -1.951  -4.669  1.00 94.26           H
ATOM    687 2HG2 VAL A  61      16.606  -1.515  -3.017  1.00 94.26           H
ATOM    688 3HG2 VAL A  61      16.189  -3.114  -3.679  1.00 94.26           H
ATOM    689  HN  VAL A  61      15.424   0.245  -2.759  1.00 94.26           H
ATOM    690  N   GLY A  62      12.928   0.882  -4.579  1.00 95.65           N
ATOM    691  CA  GLY A  62      11.632   1.350  -5.043  1.00 95.65           C
ATOM    692  C   GLY A  62      11.744   2.742  -5.667  1.00 95.65           C
ATOM    693  O   GLY A  62      11.134   3.014  -6.700  1.00 95.65           O
ATOM    694 1HA  GLY A  62      11.230   0.650  -5.775  1.00 95.65           H
ATOM    695 2HA  GLY A  62      10.931   1.376  -4.208  1.00 95.65           H
ATOM    696  HN  GLY A  62      13.019   0.805  -3.586  1.00 95.65           H
ATOM    697  N   ALA A  63      12.527   3.588  -5.013  1.00 95.41           N
ATOM    698  CA  ALA A  63      12.682   4.962  -5.460  1.00 95.41           C
ATOM    699  C   ALA A  63      13.310   4.971  -6.855  1.00 95.41           C
ATOM    700  O   ALA A  63      12.879   5.722  -7.728  1.00 95.41           O
ATOM    701  HA  ALA A  63      11.689   5.407  -5.514  1.00 95.41           H
ATOM    702  CB  ALA A  63      13.516   5.739  -4.440  1.00 95.41           C
ATOM    703 1HB  ALA A  63      13.013   5.726  -3.473  1.00 95.41           H
ATOM    704 2HB  ALA A  63      14.498   5.275  -4.344  1.00 95.41           H
ATOM    705 3HB  ALA A  63      13.633   6.769  -4.775  1.00 95.41           H
ATOM    706  HN  ALA A  63      13.048   3.348  -4.194  1.00 95.41           H
ATOM    707  N   LEU A  64      14.319   4.129  -7.021  1.00 89.27           N
ATOM    708  CA  LEU A  64      15.010   4.031  -8.295  1.00 89.27           C
ATOM    709  C   LEU A  64      14.027   3.561  -9.369  1.00 89.27           C
ATOM    710  O   LEU A  64      13.960   4.142 -10.451  1.00 89.27           O
ATOM    711  HA  LEU A  64      15.356   5.031  -8.557  1.00 89.27           H
ATOM    712  CB  LEU A  64      16.249   3.143  -8.166  1.00 89.27           C
ATOM    713 1HB  LEU A  64      15.958   2.215  -7.673  1.00 89.27           H
ATOM    714 2HB  LEU A  64      16.588   2.878  -9.167  1.00 89.27           H
ATOM    715  CG  LEU A  64      17.429   3.745  -7.401  1.00 89.27           C
ATOM    716  HG  LEU A  64      17.069   4.087  -6.431  1.00 89.27           H
ATOM    717  CD1 LEU A  64      18.507   2.692  -7.137  1.00 89.27           C
ATOM    718 1HD1 LEU A  64      18.084   1.880  -6.544  1.00 89.27           H
ATOM    719 2HD1 LEU A  64      18.870   2.298  -8.086  1.00 89.27           H
ATOM    720 3HD1 LEU A  64      19.334   3.147  -6.592  1.00 89.27           H
ATOM    721  CD2 LEU A  64      17.989   4.968  -8.131  1.00 89.27           C
ATOM    722 1HD2 LEU A  64      18.330   4.673  -9.124  1.00 89.27           H
ATOM    723 2HD2 LEU A  64      17.210   5.724  -8.224  1.00 89.27           H
ATOM    724 3HD2 LEU A  64      18.827   5.376  -7.566  1.00 89.27           H
ATOM    725  HN  LEU A  64      14.664   3.522  -6.305  1.00 89.27           H
ATOM    726  N   GLY A  65      13.287   2.514  -9.032  1.00 92.86           N
ATOM    727  CA  GLY A  65      12.413   1.873  -9.999  1.00 92.86           C
ATOM    728  C   GLY A  65      11.314   2.830 -10.465  1.00 92.86           C
ATOM    729  O   GLY A  65      11.114   3.014 -11.664  1.00 92.86           O
ATOM    730 1HA  GLY A  65      12.997   1.539 -10.857  1.00 92.86           H
ATOM    731 2HA  GLY A  65      11.963   0.985  -9.556  1.00 92.86           H
ATOM    732  HN  GLY A  65      13.279   2.106  -8.119  1.00 92.86           H
ATOM    733  N   ASN A  66      10.632   3.414  -9.491  1.00 90.99           N
ATOM    734  CA  ASN A  66       9.462   4.226  -9.780  1.00 90.99           C
ATOM    735  C   ASN A  66       9.904   5.534 -10.439  1.00 90.99           C
ATOM    736  O   ASN A  66       9.230   6.042 -11.334  1.00 90.99           O
ATOM    737  HA  ASN A  66       8.845   3.615 -10.439  1.00 90.99           H
ATOM    738  CB  ASN A  66       8.703   4.575  -8.498  1.00 90.99           C
ATOM    739 1HB  ASN A  66       9.409   4.869  -7.722  1.00 90.99           H
ATOM    740 2HB  ASN A  66       8.053   5.432  -8.678  1.00 90.99           H
ATOM    741  CG  ASN A  66       7.869   3.388  -8.014  1.00 90.99           C
ATOM    742  OD1 ASN A  66       6.904   2.979  -8.638  1.00 90.99           O
ATOM    743  ND2 ASN A  66       8.293   2.859  -6.870  1.00 90.99           N
ATOM    744 1HD2 ASN A  66       9.092   3.243  -6.408  1.00 90.99           H
ATOM    745 2HD2 ASN A  66       7.812   2.078  -6.471  1.00 90.99           H
ATOM    746  HN  ASN A  66      10.865   3.340  -8.522  1.00 90.99           H
ATOM    747  N   SER A  67      11.035   6.042  -9.971  1.00 91.19           N
ATOM    748  CA  SER A  67      11.595   7.261 -10.529  1.00 91.19           C
ATOM    749  C   SER A  67      11.899   7.064 -12.016  1.00 91.19           C
ATOM    750  O   SER A  67      11.718   7.980 -12.817  1.00 91.19           O
ATOM    751  HA  SER A  67      10.825   8.021 -10.394  1.00 91.19           H
ATOM    752  CB  SER A  67      12.861   7.680  -9.779  1.00 91.19           C
ATOM    753 1HB  SER A  67      13.601   6.882  -9.845  1.00 91.19           H
ATOM    754 2HB  SER A  67      13.294   8.557 -10.260  1.00 91.19           H
ATOM    755  OG  SER A  67      12.598   7.971  -8.409  1.00 91.19           O
ATOM    756  HG  SER A  67      13.021   7.278  -7.825  1.00 91.19           H
ATOM    757  HN  SER A  67      11.564   5.637  -9.226  1.00 91.19           H
ATOM    758  N   LEU A  68      12.357   5.864 -12.339  1.00 85.66           N
ATOM    759  CA  LEU A  68      12.700   5.539 -13.713  1.00 85.66           C
ATOM    760  C   LEU A  68      11.429   5.538 -14.565  1.00 85.66           C
ATOM    761  O   LEU A  68      11.441   6.000 -15.705  1.00 85.66           O
ATOM    762  HA  LEU A  68      13.360   6.325 -14.080  1.00 85.66           H
ATOM    763  CB  LEU A  68      13.482   4.225 -13.774  1.00 85.66           C
ATOM    764 1HB  LEU A  68      14.273   4.261 -13.024  1.00 85.66           H
ATOM    765 2HB  LEU A  68      12.812   3.413 -13.493  1.00 85.66           H
ATOM    766  CG  LEU A  68      14.114   3.883 -15.125  1.00 85.66           C
ATOM    767  HG  LEU A  68      13.345   3.966 -15.893  1.00 85.66           H
ATOM    768  CD1 LEU A  68      15.219   4.880 -15.482  1.00 85.66           C
ATOM    769 1HD1 LEU A  68      14.798   5.884 -15.538  1.00 85.66           H
ATOM    770 2HD1 LEU A  68      15.994   4.853 -14.717  1.00 85.66           H
ATOM    771 3HD1 LEU A  68      15.651   4.613 -16.447  1.00 85.66           H
ATOM    772  CD2 LEU A  68      14.618   2.438 -15.144  1.00 85.66           C
ATOM    773 1HD2 LEU A  68      15.367   2.304 -14.364  1.00 85.66           H
ATOM    774 2HD2 LEU A  68      13.783   1.760 -14.967  1.00 85.66           H
ATOM    775 3HD2 LEU A  68      15.062   2.221 -16.116  1.00 85.66           H
ATOM    776  HN  LEU A  68      12.494   5.122 -11.683  1.00 85.66           H
ATOM    777  N   VAL A  69      10.363   5.012 -13.979  1.00 88.92           N
ATOM    778  CA  VAL A  69       9.086   4.946 -14.670  1.00 88.92           C
ATOM    779  C   VAL A  69       8.650   6.358 -15.063  1.00 88.92           C
ATOM    780  O   VAL A  69       8.318   6.610 -16.221  1.00 88.92           O
ATOM    781  HA  VAL A  69       9.233   4.359 -15.576  1.00 88.92           H
ATOM    782  CB  VAL A  69       8.057   4.223 -13.798  1.00 88.92           C
ATOM    783  HB  VAL A  69       8.048   4.705 -12.821  1.00 88.92           H
ATOM    784  CG1 VAL A  69       6.653   4.343 -14.394  1.00 88.92           C
ATOM    785 1HG1 VAL A  69       6.376   5.395 -14.463  1.00 88.92           H
ATOM    786 2HG1 VAL A  69       6.642   3.898 -15.390  1.00 88.92           H
ATOM    787 3HG1 VAL A  69       5.941   3.820 -13.755  1.00 88.92           H
ATOM    788  CG2 VAL A  69       8.444   2.757 -13.595  1.00 88.92           C
ATOM    789 1HG2 VAL A  69       8.495   2.257 -14.563  1.00 88.92           H
ATOM    790 2HG2 VAL A  69       9.416   2.701 -13.106  1.00 88.92           H
ATOM    791 3HG2 VAL A  69       7.695   2.267 -12.972  1.00 88.92           H
ATOM    792  HN  VAL A  69      10.362   4.638 -13.052  1.00 88.92           H
ATOM    793  N   ILE A  70       8.664   7.244 -14.078  1.00 89.47           N
ATOM    794  CA  ILE A  70       8.170   8.596 -14.279  1.00 89.47           C
ATOM    795  C   ILE A  70       8.998   9.278 -15.370  1.00 89.47           C
ATOM    796  O   ILE A  70       8.450   9.959 -16.235  1.00 89.47           O
ATOM    797  HA  ILE A  70       7.139   8.519 -14.625  1.00 89.47           H
ATOM    798  CB  ILE A  70       8.148   9.361 -12.954  1.00 89.47           C
ATOM    799  HB  ILE A  70       9.137   9.289 -12.502  1.00 89.47           H
ATOM    800  CG1 ILE A  70       7.157   8.731 -11.974  1.00 89.47           C
ATOM    801 1HG1 ILE A  70       6.137   8.947 -12.293  1.00 89.47           H
ATOM    802 2HG1 ILE A  70       7.270   7.647 -11.982  1.00 89.47           H
ATOM    803  CG2 ILE A  70       7.862  10.846 -13.184  1.00 89.47           C
ATOM    804 1HG2 ILE A  70       8.639  11.271 -13.820  1.00 89.47           H
ATOM    805 2HG2 ILE A  70       6.893  10.959 -13.669  1.00 89.47           H
ATOM    806 3HG2 ILE A  70       7.852  11.366 -12.226  1.00 89.47           H
ATOM    807  CD1 ILE A  70       7.376   9.261 -10.556  1.00 89.47           C
ATOM    808 1HD1 ILE A  70       8.388   9.022 -10.231  1.00 89.47           H
ATOM    809 2HD1 ILE A  70       7.238  10.343 -10.547  1.00 89.47           H
ATOM    810 3HD1 ILE A  70       6.658   8.798  -9.879  1.00 89.47           H
ATOM    811  HN  ILE A  70       9.003   7.050 -13.157  1.00 89.47           H
ATOM    812  N   LEU A  71      10.305   9.073 -15.293  1.00 83.40           N
ATOM    813  CA  LEU A  71      11.220   9.723 -16.215  1.00 83.40           C
ATOM    814  C   LEU A  71      10.867   9.319 -17.647  1.00 83.40           C
ATOM    815  O   LEU A  71      10.799  10.166 -18.536  1.00 83.40           O
ATOM    816  HA  LEU A  71      11.076  10.799 -16.114  1.00 83.40           H
ATOM    817  CB  LEU A  71      12.670   9.423 -15.831  1.00 83.40           C
ATOM    818 1HB  LEU A  71      12.795   9.631 -14.768  1.00 83.40           H
ATOM    819 2HB  LEU A  71      12.849   8.356 -15.969  1.00 83.40           H
ATOM    820  CG  LEU A  71      13.742  10.195 -16.603  1.00 83.40           C
ATOM    821  HG  LEU A  71      13.353  10.418 -17.596  1.00 83.40           H
ATOM    822  CD1 LEU A  71      14.049  11.532 -15.926  1.00 83.40           C
ATOM    823 1HD1 LEU A  71      13.142  12.136 -15.888  1.00 83.40           H
ATOM    824 2HD1 LEU A  71      14.409  11.353 -14.913  1.00 83.40           H
ATOM    825 3HD1 LEU A  71      14.814  12.060 -16.495  1.00 83.40           H
ATOM    826  CD2 LEU A  71      15.001   9.346 -16.791  1.00 83.40           C
ATOM    827 1HD2 LEU A  71      15.403   9.070 -15.815  1.00 83.40           H
ATOM    828 2HD2 LEU A  71      14.751   8.443 -17.348  1.00 83.40           H
ATOM    829 3HD2 LEU A  71      15.747   9.918 -17.342  1.00 83.40           H
ATOM    830  HN  LEU A  71      10.738   8.476 -14.617  1.00 83.40           H
ATOM    831  N   VAL A  72      10.651   8.024 -17.827  1.00 82.60           N
ATOM    832  CA  VAL A  72      10.458   7.475 -19.158  1.00 82.60           C
ATOM    833  C   VAL A  72       9.172   8.045 -19.759  1.00 82.60           C
ATOM    834  O   VAL A  72       9.144   8.423 -20.930  1.00 82.60           O
ATOM    835  HA  VAL A  72      11.302   7.792 -19.770  1.00 82.60           H
ATOM    836  CB  VAL A  72      10.464   5.946 -19.100  1.00 82.60           C
ATOM    837  HB  VAL A  72       9.713   5.636 -18.373  1.00 82.60           H
ATOM    838  CG1 VAL A  72      10.084   5.344 -20.454  1.00 82.60           C
ATOM    839 1HG1 VAL A  72       9.085   5.679 -20.734  1.00 82.60           H
ATOM    840 2HG1 VAL A  72      10.801   5.667 -21.209  1.00 82.60           H
ATOM    841 3HG1 VAL A  72      10.096   4.256 -20.384  1.00 82.60           H
ATOM    842  CG2 VAL A  72      11.821   5.420 -18.627  1.00 82.60           C
ATOM    843 1HG2 VAL A  72      12.597   5.746 -19.318  1.00 82.60           H
ATOM    844 2HG2 VAL A  72      12.034   5.809 -17.631  1.00 82.60           H
ATOM    845 3HG2 VAL A  72      11.797   4.331 -18.594  1.00 82.60           H
ATOM    846  HN  VAL A  72      10.606   7.356 -17.084  1.00 82.60           H
ATOM    847  N   TYR A  73       8.139   8.090 -18.932  1.00 82.92           N
ATOM    848  CA  TYR A  73       6.847   8.586 -19.373  1.00 82.92           C
ATOM    849  C   TYR A  73       6.919  10.076 -19.715  1.00 82.92           C
ATOM    850  O   TYR A  73       6.235  10.542 -20.625  1.00 82.92           O
ATOM    851  HA  TYR A  73       6.560   8.030 -20.266  1.00 82.92           H
ATOM    852  CB  TYR A  73       5.894   8.392 -18.192  1.00 82.92           C
ATOM    853 1HB  TYR A  73       6.469   8.415 -17.267  1.00 82.92           H
ATOM    854 2HB  TYR A  73       5.199   9.231 -18.157  1.00 82.92           H
ATOM    855  CG  TYR A  73       5.094   7.089 -18.247  1.00 82.92           C
ATOM    856  CD1 TYR A  73       4.190   6.876 -19.268  1.00 82.92           C
ATOM    857  HD1 TYR A  73       4.047   7.636 -20.036  1.00 82.92           H
ATOM    858  CD2 TYR A  73       5.275   6.127 -17.274  1.00 82.92           C
ATOM    859  HD2 TYR A  73       5.989   6.295 -16.467  1.00 82.92           H
ATOM    860  CE1 TYR A  73       3.437   5.649 -19.319  1.00 82.92           C
ATOM    861  HE1 TYR A  73       2.720   5.468 -20.120  1.00 82.92           H
ATOM    862  CE2 TYR A  73       4.522   4.900 -17.325  1.00 82.92           C
ATOM    863  HE2 TYR A  73       4.656   4.132 -16.564  1.00 82.92           H
ATOM    864  CZ  TYR A  73       3.640   4.722 -18.345  1.00 82.92           C
ATOM    865  OH  TYR A  73       2.929   3.564 -18.393  1.00 82.92           O
ATOM    866  HH  TYR A  73       2.395   3.526 -19.238  1.00 82.92           H
ATOM    867  HN  TYR A  73       8.174   7.795 -17.977  1.00 82.92           H
ATOM    868  N   TRP A  74       7.754  10.782 -18.966  1.00 71.79           N
ATOM    869  CA  TRP A  74       7.854  12.224 -19.114  1.00 71.79           C
ATOM    870  C   TRP A  74       8.483  12.517 -20.477  1.00 71.79           C
ATOM    871  O   TRP A  74       7.941  13.295 -21.261  1.00 71.79           O
ATOM    872  HA  TRP A  74       6.845  12.634 -19.072  1.00 71.79           H
ATOM    873  CB  TRP A  74       8.634  12.841 -17.951  1.00 71.79           C
ATOM    874 1HB  TRP A  74       8.247  12.440 -17.014  1.00 71.79           H
ATOM    875 2HB  TRP A  74       9.677  12.533 -18.022  1.00 71.79           H
ATOM    876  CG  TRP A  74       8.571  14.369 -17.900  1.00 71.79           C
ATOM    877  CD1 TRP A  74       8.161  15.210 -18.859  1.00 71.79           C
ATOM    878  HD1 TRP A  74       7.805  14.895 -19.840  1.00 71.79           H
ATOM    879  CD2 TRP A  74       8.947  15.208 -16.788  1.00 71.79           C
ATOM    880  NE1 TRP A  74       8.245  16.525 -18.449  1.00 71.79           N
ATOM    881  HE1 TRP A  74       7.997  17.330 -18.987  1.00 71.79           H
ATOM    882  CE2 TRP A  74       8.739  16.524 -17.149  1.00 71.79           C
ATOM    883  CE3 TRP A  74       9.447  14.868 -15.519  1.00 71.79           C
ATOM    884  HE3 TRP A  74       9.620  13.837 -15.210  1.00 71.79           H
ATOM    885  CZ2 TRP A  74       9.003  17.604 -16.298  1.00 71.79           C
ATOM    886  HZ2 TRP A  74       8.830  18.634 -16.608  1.00 71.79           H
ATOM    887  CZ3 TRP A  74       9.706  15.958 -14.680  1.00 71.79           C
ATOM    888  HZ3 TRP A  74      10.096  15.750 -13.684  1.00 71.79           H
ATOM    889  CH2 TRP A  74       9.502  17.288 -15.029  1.00 71.79           C
ATOM    890  HH2 TRP A  74       9.729  18.082 -14.317  1.00 71.79           H
ATOM    891  HN  TRP A  74       8.354  10.385 -18.271  1.00 71.79           H
ATOM    892  N   TYR A  75       9.619  11.879 -20.719  1.00 68.89           N
ATOM    893  CA  TYR A  75      10.479  12.273 -21.822  1.00 68.89           C
ATOM    894  C   TYR A  75      10.046  11.595 -23.124  1.00 68.89           C
ATOM    895  O   TYR A  75      10.174  12.174 -24.201  1.00 68.89           O
ATOM    896  HA  TYR A  75      10.400  13.354 -21.940  1.00 68.89           H
ATOM    897  CB  TYR A  75      11.884  11.794 -21.454  1.00 68.89           C
ATOM    898 1HB  TYR A  75      11.802  10.886 -20.856  1.00 68.89           H
ATOM    899 2HB  TYR A  75      12.417  11.527 -22.366  1.00 68.89           H
ATOM    900  CG  TYR A  75      12.710  12.823 -20.680  1.00 68.89           C
ATOM    901  CD1 TYR A  75      13.381  13.821 -21.359  1.00 68.89           C
ATOM    902  HD1 TYR A  75      13.322  13.875 -22.446  1.00 68.89           H
ATOM    903  CD2 TYR A  75      12.785  12.755 -19.304  1.00 68.89           C
ATOM    904  HD2 TYR A  75      12.255  11.967 -18.768  1.00 68.89           H
ATOM    905  CE1 TYR A  75      14.158  14.790 -20.631  1.00 68.89           C
ATOM    906  HE1 TYR A  75      14.693  15.582 -21.155  1.00 68.89           H
ATOM    907  CE2 TYR A  75      13.562  13.724 -18.576  1.00 68.89           C
ATOM    908  HE2 TYR A  75      13.630  13.681 -17.489  1.00 68.89           H
ATOM    909  CZ  TYR A  75      14.211  14.694 -19.275  1.00 68.89           C
ATOM    910  OH  TYR A  75      14.945  15.609 -18.588  1.00 68.89           O
ATOM    911  HH  TYR A  75      15.338  16.277 -19.220  1.00 68.89           H
ATOM    912  HN  TYR A  75       9.953  11.108 -20.178  1.00 68.89           H
ATOM    913  N   CYS A  76       9.543  10.378 -22.980  1.00 68.72           N
ATOM    914  CA  CYS A  76       9.459   9.466 -24.108  1.00 68.72           C
ATOM    915  C   CYS A  76       7.987   9.119 -24.337  1.00 68.72           C
ATOM    916  O   CYS A  76       7.405   9.504 -25.351  1.00 68.72           O
ATOM    917  HA  CYS A  76       9.871   9.993 -24.969  1.00 68.72           H
ATOM    918  CB  CYS A  76      10.312   8.215 -23.888  1.00 68.72           C
ATOM    919 1HB  CYS A  76      11.240   8.481 -23.383  1.00 68.72           H
ATOM    920 2HB  CYS A  76       9.786   7.515 -23.239  1.00 68.72           H
ATOM    921  SG  CYS A  76      10.682   7.419 -25.494  1.00 68.72           S
ATOM    922  HG  CYS A  76      11.483   6.479 -25.002  1.00 68.72           H
ATOM    923  HN  CYS A  76       9.197  10.014 -22.116  1.00 68.72           H
ATOM    924  N   THR A  77       7.426   8.396 -23.379  1.00 62.95           N
ATOM    925  CA  THR A  77       6.173   7.696 -23.606  1.00 62.95           C
ATOM    926  C   THR A  77       5.018   8.694 -23.723  1.00 62.95           C
ATOM    927  O   THR A  77       4.167   8.562 -24.601  1.00 62.95           O
ATOM    928  HA  THR A  77       6.240   7.171 -24.559  1.00 62.95           H
ATOM    929  CB  THR A  77       5.987   6.682 -22.476  1.00 62.95           C
ATOM    930  HB  THR A  77       5.735   7.183 -21.541  1.00 62.95           H
ATOM    931  OG1 THR A  77       7.205   5.943 -22.469  1.00 62.95           O
ATOM    932  HG1 THR A  77       7.277   5.394 -23.301  1.00 62.95           H
ATOM    933  CG2 THR A  77       4.918   5.636 -22.798  1.00 62.95           C
ATOM    934 1HG2 THR A  77       5.204   5.089 -23.696  1.00 62.95           H
ATOM    935 2HG2 THR A  77       3.962   6.132 -22.964  1.00 62.95           H
ATOM    936 3HG2 THR A  77       4.826   4.941 -21.963  1.00 62.95           H
ATOM    937  HN  THR A  77       7.812   8.285 -22.463  1.00 62.95           H
ATOM    938  N   ARG A  78       5.027   9.669 -22.826  1.00 60.05           N
ATOM    939  CA  ARG A  78       3.855  10.500 -22.613  1.00 60.05           C
ATOM    940  C   ARG A  78       2.621   9.626 -22.374  1.00 60.05           C
ATOM    941  O   ARG A  78       2.540   8.509 -22.884  1.00 60.05           O
ATOM    942  HA  ARG A  78       4.091  11.093 -21.730  1.00 60.05           H
ATOM    943  CB  ARG A  78       3.600  11.412 -23.814  1.00 60.05           C
ATOM    944 1HB  ARG A  78       3.473  10.809 -24.713  1.00 60.05           H
ATOM    945 2HB  ARG A  78       2.671  11.964 -23.666  1.00 60.05           H
ATOM    946  CG  ARG A  78       4.757  12.395 -24.011  1.00 60.05           C
ATOM    947 1HG  ARG A  78       4.985  12.887 -23.066  1.00 60.05           H
ATOM    948 2HG  ARG A  78       5.652  11.851 -24.312  1.00 60.05           H
ATOM    949  CD  ARG A  78       4.410  13.444 -25.069  1.00 60.05           C
ATOM    950 1HD  ARG A  78       4.235  12.960 -26.029  1.00 60.05           H
ATOM    951 2HD  ARG A  78       3.487  13.956 -24.796  1.00 60.05           H
ATOM    952  NE  ARG A  78       5.514  14.423 -25.191  1.00 60.05           N
ATOM    953  HE  ARG A  78       6.370  14.226 -24.713  1.00 60.05           H
ATOM    954  CZ  ARG A  78       5.437  15.557 -25.901  1.00 60.05           C
ATOM    955  NH1 ARG A  78       4.314  15.871 -26.561  1.00 60.05           N
ATOM    956 1HH1 ARG A  78       3.525  15.258 -26.526  1.00 60.05           H
ATOM    957 2HH1 ARG A  78       4.265  16.719 -27.089  1.00 60.05           H
ATOM    958  NH2 ARG A  78       6.500  16.371 -25.941  1.00 60.05           N
ATOM    959 1HH2 ARG A  78       6.460  17.221 -26.467  1.00 60.05           H
ATOM    960 2HH2 ARG A  78       7.335  16.129 -25.446  1.00 60.05           H
ATOM    961  HN  ARG A  78       5.815   9.894 -22.253  1.00 60.05           H
ATOM    962  N   VAL A  79       1.693  10.167 -21.600  1.00 74.24           N
ATOM    963  CA  VAL A  79       0.459   9.459 -21.303  1.00 74.24           C
ATOM    964  C   VAL A  79      -0.501   9.599 -22.486  1.00 74.24           C
ATOM    965  O   VAL A  79      -1.038  10.679 -22.730  1.00 74.24           O
ATOM    966  HA  VAL A  79       0.707   8.405 -21.176  1.00 74.24           H
ATOM    967  CB  VAL A  79      -0.134   9.969 -19.988  1.00 74.24           C
ATOM    968  HB  VAL A  79      -0.389  11.020 -20.121  1.00 74.24           H
ATOM    969  CG1 VAL A  79      -1.418   9.214 -19.637  1.00 74.24           C
ATOM    970 1HG1 VAL A  79      -2.152   9.357 -20.430  1.00 74.24           H
ATOM    971 2HG1 VAL A  79      -1.198   8.152 -19.533  1.00 74.24           H
ATOM    972 3HG1 VAL A  79      -1.818   9.596 -18.698  1.00 74.24           H
ATOM    973  CG2 VAL A  79       0.887   9.872 -18.853  1.00 74.24           C
ATOM    974 1HG2 VAL A  79       1.187   8.833 -18.721  1.00 74.24           H
ATOM    975 2HG2 VAL A  79       1.762  10.475 -19.098  1.00 74.24           H
ATOM    976 3HG2 VAL A  79       0.439  10.241 -17.930  1.00 74.24           H
ATOM    977  HN  VAL A  79       1.773  11.071 -21.179  1.00 74.24           H
ATOM    978  N   LYS A  80      -0.688   8.492 -23.190  1.00 67.60           N
ATOM    979  CA  LYS A  80      -1.520   8.495 -24.381  1.00 67.60           C
ATOM    980  C   LYS A  80      -2.756   7.627 -24.137  1.00 67.60           C
ATOM    981  O   LYS A  80      -3.772   7.783 -24.812  1.00 67.60           O
ATOM    982  HA  LYS A  80      -1.846   9.521 -24.550  1.00 67.60           H
ATOM    983  CB  LYS A  80      -0.704   8.072 -25.605  1.00 67.60           C
ATOM    984 1HB  LYS A  80      -0.224   7.112 -25.413  1.00 67.60           H
ATOM    985 2HB  LYS A  80      -1.368   7.930 -26.458  1.00 67.60           H
ATOM    986  CG  LYS A  80       0.357   9.120 -25.946  1.00 67.60           C
ATOM    987 1HG  LYS A  80      -0.114  10.098 -26.051  1.00 67.60           H
ATOM    988 2HG  LYS A  80       1.073   9.198 -25.128  1.00 67.60           H
ATOM    989  CD  LYS A  80       1.089   8.759 -27.239  1.00 67.60           C
ATOM    990 1HD  LYS A  80       1.560   7.781 -27.134  1.00 67.60           H
ATOM    991 2HD  LYS A  80       0.373   8.681 -28.058  1.00 67.60           H
ATOM    992  CE  LYS A  80       2.150   9.807 -27.580  1.00 67.60           C
ATOM    993 1HE  LYS A  80       1.691  10.794 -27.633  1.00 67.60           H
ATOM    994 2HE  LYS A  80       2.899   9.846 -26.789  1.00 67.60           H
ATOM    995  NZ  LYS A  80       2.800   9.487 -28.871  1.00 67.60           N
ATOM    996 1HZ  LYS A  80       3.498  10.191 -29.082  1.00 67.60           H
ATOM    997 2HZ  LYS A  80       3.245   8.578 -28.809  1.00 67.60           H
ATOM    998 3HZ  LYS A  80       2.102   9.472 -29.606  1.00 67.60           H
ATOM    999  HN  LYS A  80      -0.283   7.608 -22.959  1.00 67.60           H
ATOM   1000  N   THR A  81      -2.628   6.731 -23.169  1.00 79.10           N
ATOM   1001  CA  THR A  81      -3.656   5.731 -22.935  1.00 79.10           C
ATOM   1002  C   THR A  81      -4.143   5.795 -21.486  1.00 79.10           C
ATOM   1003  O   THR A  81      -3.492   6.399 -20.635  1.00 79.10           O
ATOM   1004  HA  THR A  81      -4.511   5.962 -23.570  1.00 79.10           H
ATOM   1005  CB  THR A  81      -3.084   4.366 -23.324  1.00 79.10           C
ATOM   1006  HB  THR A  81      -3.875   3.619 -23.395  1.00 79.10           H
ATOM   1007  OG1 THR A  81      -2.086   4.114 -22.339  1.00 79.10           O
ATOM   1008  HG1 THR A  81      -1.208   4.486 -22.639  1.00 79.10           H
ATOM   1009  CG2 THR A  81      -2.306   4.411 -24.641  1.00 79.10           C
ATOM   1010 1HG2 THR A  81      -1.474   5.108 -24.547  1.00 79.10           H
ATOM   1011 2HG2 THR A  81      -2.967   4.739 -25.443  1.00 79.10           H
ATOM   1012 3HG2 THR A  81      -1.922   3.416 -24.870  1.00 79.10           H
ATOM   1013  HN  THR A  81      -1.843   6.682 -22.552  1.00 79.10           H
ATOM   1014  N   MET A  82      -5.283   5.163 -21.250  1.00 80.38           N
ATOM   1015  CA  MET A  82      -5.808   5.046 -19.900  1.00 80.38           C
ATOM   1016  C   MET A  82      -4.832   4.291 -18.996  1.00 80.38           C
ATOM   1017  O   MET A  82      -4.646   4.655 -17.836  1.00 80.38           O
ATOM   1018  HA  MET A  82      -5.929   6.069 -19.542  1.00 80.38           H
ATOM   1019  CB  MET A  82      -7.148   4.307 -19.936  1.00 80.38           C
ATOM   1020 1HB  MET A  82      -7.811   4.784 -20.657  1.00 80.38           H
ATOM   1021 2HB  MET A  82      -6.993   3.283 -20.274  1.00 80.38           H
ATOM   1022  CG  MET A  82      -7.807   4.300 -18.555  1.00 80.38           C
ATOM   1023 1HG  MET A  82      -7.194   3.735 -17.853  1.00 80.38           H
ATOM   1024 2HG  MET A  82      -7.875   5.318 -18.170  1.00 80.38           H
ATOM   1025  SD  MET A  82      -9.436   3.579 -18.659  1.00 80.38           S
ATOM   1026  CE  MET A  82     -10.011   3.870 -16.995  1.00 80.38           C
ATOM   1027 1HE  MET A  82      -9.350   3.368 -16.289  1.00 80.38           H
ATOM   1028 2HE  MET A  82     -10.014   4.941 -16.793  1.00 80.38           H
ATOM   1029 3HE  MET A  82     -11.023   3.478 -16.886  1.00 80.38           H
ATOM   1030  HN  MET A  82      -5.844   4.737 -21.960  1.00 80.38           H
ATOM   1031  N   THR A  83      -4.234   3.252 -19.561  1.00 81.88           N
ATOM   1032  CA  THR A  83      -3.271   2.452 -18.825  1.00 81.88           C
ATOM   1033  C   THR A  83      -2.096   3.319 -18.366  1.00 81.88           C
ATOM   1034  O   THR A  83      -1.657   3.220 -17.222  1.00 81.88           O
ATOM   1035  HA  THR A  83      -3.756   2.070 -17.927  1.00 81.88           H
ATOM   1036  CB  THR A  83      -2.850   1.281 -19.715  1.00 81.88           C
ATOM   1037  HB  THR A  83      -2.115   1.599 -20.455  1.00 81.88           H
ATOM   1038  OG1 THR A  83      -4.078   0.787 -20.242  1.00 81.88           O
ATOM   1039  HG1 THR A  83      -4.483   0.129 -19.607  1.00 81.88           H
ATOM   1040  CG2 THR A  83      -2.290   0.106 -18.912  1.00 81.88           C
ATOM   1041 1HG2 THR A  83      -3.049  -0.256 -18.219  1.00 81.88           H
ATOM   1042 2HG2 THR A  83      -1.414   0.433 -18.352  1.00 81.88           H
ATOM   1043 3HG2 THR A  83      -2.007  -0.697 -19.592  1.00 81.88           H
ATOM   1044  HN  THR A  83      -4.399   2.956 -20.502  1.00 81.88           H
ATOM   1045  N   ASP A  84      -1.622   4.149 -19.284  1.00 84.21           N
ATOM   1046  CA  ASP A  84      -0.469   4.989 -19.008  1.00 84.21           C
ATOM   1047  C   ASP A  84      -0.787   5.915 -17.832  1.00 84.21           C
ATOM   1048  O   ASP A  84       0.080   6.194 -17.005  1.00 84.21           O
ATOM   1049  HA  ASP A  84       0.343   4.297 -18.785  1.00 84.21           H
ATOM   1050  CB  ASP A  84      -0.121   5.861 -20.215  1.00 84.21           C
ATOM   1051 1HB  ASP A  84      -0.949   6.537 -20.431  1.00 84.21           H
ATOM   1052 2HB  ASP A  84       0.745   6.482 -19.983  1.00 84.21           H
ATOM   1053  CG  ASP A  84       0.176   5.002 -21.446  1.00 84.21           C
ATOM   1054  OD1 ASP A  84       0.734   3.901 -21.247  1.00 84.21           O
ATOM   1055  OD2 ASP A  84      -0.161   5.465 -22.557  1.00 84.21           O
ATOM   1056  HN  ASP A  84      -2.010   4.252 -20.199  1.00 84.21           H
ATOM   1057  N   MET A  85      -2.033   6.364 -17.794  1.00 87.34           N
ATOM   1058  CA  MET A  85      -2.464   7.288 -16.759  1.00 87.34           C
ATOM   1059  C   MET A  85      -2.359   6.647 -15.374  1.00 87.34           C
ATOM   1060  O   MET A  85      -1.801   7.239 -14.452  1.00 87.34           O
ATOM   1061  HA  MET A  85      -1.787   8.140 -16.825  1.00 87.34           H
ATOM   1062  CB  MET A  85      -3.912   7.707 -17.020  1.00 87.34           C
ATOM   1063 1HB  MET A  85      -4.002   8.109 -18.029  1.00 87.34           H
ATOM   1064 2HB  MET A  85      -4.563   6.834 -16.966  1.00 87.34           H
ATOM   1065  CG  MET A  85      -4.371   8.755 -16.004  1.00 87.34           C
ATOM   1066 1HG  MET A  85      -5.414   9.016 -16.184  1.00 87.34           H
ATOM   1067 2HG  MET A  85      -4.314   8.345 -14.995  1.00 87.34           H
ATOM   1068  SD  MET A  85      -3.349  10.213 -16.127  1.00 87.34           S
ATOM   1069  CE  MET A  85      -3.862  10.817 -17.727  1.00 87.34           C
ATOM   1070 1HE  MET A  85      -3.650  10.062 -18.484  1.00 87.34           H
ATOM   1071 2HE  MET A  85      -4.931  11.026 -17.710  1.00 87.34           H
ATOM   1072 3HE  MET A  85      -3.317  11.731 -17.962  1.00 87.34           H
ATOM   1073  HN  MET A  85      -2.740   6.109 -18.454  1.00 87.34           H
ATOM   1074  N   PHE A  86      -2.906   5.444 -15.271  1.00 91.18           N
ATOM   1075  CA  PHE A  86      -2.921   4.735 -14.003  1.00 91.18           C
ATOM   1076  C   PHE A  86      -1.505   4.336 -13.580  1.00 91.18           C
ATOM   1077  O   PHE A  86      -1.165   4.400 -12.400  1.00 91.18           O
ATOM   1078  HA  PHE A  86      -3.343   5.411 -13.259  1.00 91.18           H
ATOM   1079  CB  PHE A  86      -3.755   3.469 -14.208  1.00 91.18           C
ATOM   1080 1HB  PHE A  86      -3.386   2.942 -15.088  1.00 91.18           H
ATOM   1081 2HB  PHE A  86      -3.607   2.806 -13.355  1.00 91.18           H
ATOM   1082  CG  PHE A  86      -5.253   3.731 -14.378  1.00 91.18           C
ATOM   1083  CD1 PHE A  86      -5.876   4.647 -13.590  1.00 91.18           C
ATOM   1084  HD1 PHE A  86      -5.309   5.195 -12.837  1.00 91.18           H
ATOM   1085  CD2 PHE A  86      -5.960   3.047 -15.317  1.00 91.18           C
ATOM   1086  HD2 PHE A  86      -5.460   2.313 -15.949  1.00 91.18           H
ATOM   1087  CE1 PHE A  86      -7.266   4.890 -13.748  1.00 91.18           C
ATOM   1088  HE1 PHE A  86      -7.766   5.624 -13.116  1.00 91.18           H
ATOM   1089  CE2 PHE A  86      -7.350   3.290 -15.475  1.00 91.18           C
ATOM   1090  HE2 PHE A  86      -7.917   2.743 -16.227  1.00 91.18           H
ATOM   1091  CZ  PHE A  86      -7.974   4.207 -14.687  1.00 91.18           C
ATOM   1092  HZ  PHE A  86      -9.041   4.393 -14.808  1.00 91.18           H
ATOM   1093  HN  PHE A  86      -3.332   4.956 -16.033  1.00 91.18           H
ATOM   1094  N   LEU A  87      -0.719   3.934 -14.568  1.00 88.06           N
ATOM   1095  CA  LEU A  87       0.627   3.454 -14.305  1.00 88.06           C
ATOM   1096  C   LEU A  87       1.482   4.608 -13.778  1.00 88.06           C
ATOM   1097  O   LEU A  87       2.320   4.414 -12.899  1.00 88.06           O
ATOM   1098  HA  LEU A  87       0.556   2.694 -13.527  1.00 88.06           H
ATOM   1099  CB  LEU A  87       1.207   2.777 -15.548  1.00 88.06           C
ATOM   1100 1HB  LEU A  87       1.096   3.457 -16.393  1.00 88.06           H
ATOM   1101 2HB  LEU A  87       2.277   2.633 -15.393  1.00 88.06           H
ATOM   1102  CG  LEU A  87       0.589   1.430 -15.928  1.00 88.06           C
ATOM   1103  HG  LEU A  87      -0.481   1.574 -16.072  1.00 88.06           H
ATOM   1104  CD1 LEU A  87       1.160   0.919 -17.253  1.00 88.06           C
ATOM   1105 1HD1 LEU A  87       0.943   1.639 -18.043  1.00 88.06           H
ATOM   1106 2HD1 LEU A  87       2.239   0.795 -17.160  1.00 88.06           H
ATOM   1107 3HD1 LEU A  87       0.704  -0.039 -17.499  1.00 88.06           H
ATOM   1108  CD2 LEU A  87       0.760   0.410 -14.800  1.00 88.06           C
ATOM   1109 1HD2 LEU A  87       1.822   0.264 -14.600  1.00 88.06           H
ATOM   1110 2HD2 LEU A  87       0.268   0.779 -13.900  1.00 88.06           H
ATOM   1111 3HD2 LEU A  87       0.312  -0.538 -15.096  1.00 88.06           H
ATOM   1112  HN  LEU A  87      -0.987   3.933 -15.531  1.00 88.06           H
ATOM   1113  N   LEU A  88       1.240   5.785 -14.337  1.00 90.78           N
ATOM   1114  CA  LEU A  88       1.976   6.971 -13.932  1.00 90.78           C
ATOM   1115  C   LEU A  88       1.601   7.332 -12.493  1.00 90.78           C
ATOM   1116  O   LEU A  88       2.475   7.574 -11.662  1.00 90.78           O
ATOM   1117  HA  LEU A  88       3.037   6.723 -13.961  1.00 90.78           H
ATOM   1118  CB  LEU A  88       1.749   8.108 -14.930  1.00 90.78           C
ATOM   1119 1HB  LEU A  88       2.102   7.782 -15.909  1.00 90.78           H
ATOM   1120 2HB  LEU A  88       0.677   8.279 -15.019  1.00 90.78           H
ATOM   1121  CG  LEU A  88       2.423   9.440 -14.594  1.00 90.78           C
ATOM   1122  HG  LEU A  88       2.093   9.749 -13.602  1.00 90.78           H
ATOM   1123  CD1 LEU A  88       3.945   9.285 -14.536  1.00 90.78           C
ATOM   1124 1HD1 LEU A  88       4.207   8.557 -13.769  1.00 90.78           H
ATOM   1125 2HD1 LEU A  88       4.312   8.942 -15.504  1.00 90.78           H
ATOM   1126 3HD1 LEU A  88       4.399  10.247 -14.296  1.00 90.78           H
ATOM   1127  CD2 LEU A  88       1.995  10.534 -15.574  1.00 90.78           C
ATOM   1128 1HD2 LEU A  88       2.277  10.245 -16.587  1.00 90.78           H
ATOM   1129 2HD2 LEU A  88       0.915  10.666 -15.522  1.00 90.78           H
ATOM   1130 3HD2 LEU A  88       2.489  11.470 -15.312  1.00 90.78           H
ATOM   1131  HN  LEU A  88       0.558   5.934 -15.052  1.00 90.78           H
ATOM   1132  N   ASN A  89       0.300   7.357 -12.243  1.00 92.22           N
ATOM   1133  CA  ASN A  89      -0.204   7.751 -10.938  1.00 92.22           C
ATOM   1134  C   ASN A  89       0.245   6.727  -9.894  1.00 92.22           C
ATOM   1135  O   ASN A  89       0.514   7.081  -8.747  1.00 92.22           O
ATOM   1136  HA  ASN A  89       0.213   8.741 -10.757  1.00 92.22           H
ATOM   1137  CB  ASN A  89      -1.733   7.796 -10.929  1.00 92.22           C
ATOM   1138 1HB  ASN A  89      -2.129   6.964 -11.510  1.00 92.22           H
ATOM   1139 2HB  ASN A  89      -2.098   7.675  -9.909  1.00 92.22           H
ATOM   1140  CG  ASN A  89      -2.245   9.118 -11.505  1.00 92.22           C
ATOM   1141  OD1 ASN A  89      -2.431  10.100 -10.805  1.00 92.22           O
ATOM   1142  ND2 ASN A  89      -2.463   9.087 -12.817  1.00 92.22           N
ATOM   1143 1HD2 ASN A  89      -2.291   8.249 -13.333  1.00 92.22           H
ATOM   1144 2HD2 ASN A  89      -2.800   9.904 -13.287  1.00 92.22           H
ATOM   1145  HN  ASN A  89      -0.403   7.116 -12.912  1.00 92.22           H
ATOM   1146  N   LEU A  90       0.311   5.476 -10.327  1.00 93.06           N
ATOM   1147  CA  LEU A  90       0.752   4.403  -9.453  1.00 93.06           C
ATOM   1148  C   LEU A  90       2.198   4.661  -9.024  1.00 93.06           C
ATOM   1149  O   LEU A  90       2.532   4.535  -7.847  1.00 93.06           O
ATOM   1150  HA  LEU A  90       0.119   4.425  -8.565  1.00 93.06           H
ATOM   1151  CB  LEU A  90       0.542   3.044 -10.124  1.00 93.06           C
ATOM   1152 1HB  LEU A  90      -0.515   2.941 -10.368  1.00 93.06           H
ATOM   1153 2HB  LEU A  90       1.089   3.040 -11.068  1.00 93.06           H
ATOM   1154  CG  LEU A  90       0.973   1.821  -9.312  1.00 93.06           C
ATOM   1155  HG  LEU A  90       2.021   1.943  -9.040  1.00 93.06           H
ATOM   1156  CD1 LEU A  90       0.176   1.720  -8.010  1.00 93.06           C
ATOM   1157 1HD1 LEU A  90       0.345   2.615  -7.410  1.00 93.06           H
ATOM   1158 2HD1 LEU A  90      -0.886   1.632  -8.239  1.00 93.06           H
ATOM   1159 3HD1 LEU A  90       0.502   0.842  -7.452  1.00 93.06           H
ATOM   1160  CD2 LEU A  90       0.869   0.544 -10.148  1.00 93.06           C
ATOM   1161 1HD2 LEU A  90      -0.163   0.404 -10.471  1.00 93.06           H
ATOM   1162 2HD2 LEU A  90       1.515   0.628 -11.022  1.00 93.06           H
ATOM   1163 3HD2 LEU A  90       1.180  -0.310  -9.547  1.00 93.06           H
ATOM   1164  HN  LEU A  90       0.071   5.193 -11.256  1.00 93.06           H
ATOM   1165  N   ALA A  91       3.017   5.018 -10.003  1.00 94.09           N
ATOM   1166  CA  ALA A  91       4.432   5.233  -9.753  1.00 94.09           C
ATOM   1167  C   ALA A  91       4.603   6.426  -8.810  1.00 94.09           C
ATOM   1168  O   ALA A  91       5.483   6.421  -7.951  1.00 94.09           O
ATOM   1169  HA  ALA A  91       4.823   4.339  -9.268  1.00 94.09           H
ATOM   1170  CB  ALA A  91       5.160   5.433 -11.083  1.00 94.09           C
ATOM   1171 1HB  ALA A  91       5.032   4.546 -11.704  1.00 94.09           H
ATOM   1172 2HB  ALA A  91       4.746   6.300 -11.598  1.00 94.09           H
ATOM   1173 3HB  ALA A  91       6.222   5.595 -10.895  1.00 94.09           H
ATOM   1174  HN  ALA A  91       2.728   5.159 -10.950  1.00 94.09           H
ATOM   1175  N   ILE A  92       3.747   7.419  -9.001  1.00 93.10           N
ATOM   1176  CA  ILE A  92       3.776   8.605  -8.162  1.00 93.10           C
ATOM   1177  C   ILE A  92       3.405   8.219  -6.729  1.00 93.10           C
ATOM   1178  O   ILE A  92       4.071   8.629  -5.780  1.00 93.10           O
ATOM   1179  HA  ILE A  92       4.799   8.982  -8.165  1.00 93.10           H
ATOM   1180  CB  ILE A  92       2.888   9.702  -8.754  1.00 93.10           C
ATOM   1181  HB  ILE A  92       1.916   9.266  -8.984  1.00 93.10           H
ATOM   1182  CG1 ILE A  92       3.470  10.229 -10.067  1.00 93.10           C
ATOM   1183 1HG1 ILE A  92       4.363  10.820  -9.862  1.00 93.10           H
ATOM   1184 2HG1 ILE A  92       3.778   9.393 -10.694  1.00 93.10           H
ATOM   1185  CG2 ILE A  92       2.652  10.823  -7.740  1.00 93.10           C
ATOM   1186 1HG2 ILE A  92       2.162  10.415  -6.855  1.00 93.10           H
ATOM   1187 2HG2 ILE A  92       3.608  11.262  -7.455  1.00 93.10           H
ATOM   1188 3HG2 ILE A  92       2.018  11.589  -8.186  1.00 93.10           H
ATOM   1189  CD1 ILE A  92       2.446  11.086 -10.815  1.00 93.10           C
ATOM   1190 1HD1 ILE A  92       1.565  10.485 -11.040  1.00 93.10           H
ATOM   1191 2HD1 ILE A  92       2.159  11.934 -10.194  1.00 93.10           H
ATOM   1192 3HD1 ILE A  92       2.885  11.448 -11.745  1.00 93.10           H
ATOM   1193  HN  ILE A  92       3.044   7.422  -9.713  1.00 93.10           H
ATOM   1194  N   ALA A  93       2.342   7.436  -6.617  1.00 95.22           N
ATOM   1195  CA  ALA A  93       1.825   7.059  -5.313  1.00 95.22           C
ATOM   1196  C   ALA A  93       2.893   6.267  -4.555  1.00 95.22           C
ATOM   1197  O   ALA A  93       3.131   6.513  -3.374  1.00 95.22           O
ATOM   1198  HA  ALA A  93       1.606   7.975  -4.764  1.00 95.22           H
ATOM   1199  CB  ALA A  93       0.527   6.267  -5.488  1.00 95.22           C
ATOM   1200 1HB  ALA A  93      -0.208   6.884  -6.005  1.00 95.22           H
ATOM   1201 2HB  ALA A  93       0.725   5.369  -6.074  1.00 95.22           H
ATOM   1202 3HB  ALA A  93       0.139   5.984  -4.509  1.00 95.22           H
ATOM   1203  HN  ALA A  93       1.838   7.062  -7.396  1.00 95.22           H
ATOM   1204  N   ASP A  94       3.507   5.333  -5.266  1.00 91.85           N
ATOM   1205  CA  ASP A  94       4.531   4.492  -4.670  1.00 91.85           C
ATOM   1206  C   ASP A  94       5.673   5.371  -4.158  1.00 91.85           C
ATOM   1207  O   ASP A  94       6.168   5.170  -3.050  1.00 91.85           O
ATOM   1208  HA  ASP A  94       4.028   3.953  -3.867  1.00 91.85           H
ATOM   1209  CB  ASP A  94       5.109   3.517  -5.698  1.00 91.85           C
ATOM   1210 1HB  ASP A  94       5.216   4.017  -6.660  1.00 91.85           H
ATOM   1211 2HB  ASP A  94       6.107   3.206  -5.388  1.00 91.85           H
ATOM   1212  CG  ASP A  94       4.212   2.287  -5.852  1.00 91.85           C
ATOM   1213  OD1 ASP A  94       3.594   1.904  -4.836  1.00 91.85           O
ATOM   1214  OD2 ASP A  94       4.163   1.759  -6.984  1.00 91.85           O
ATOM   1215  HN  ASP A  94       3.316   5.148  -6.230  1.00 91.85           H
ATOM   1216  N   LEU A  95       6.059   6.328  -4.989  1.00 92.01           N
ATOM   1217  CA  LEU A  95       7.202   7.171  -4.681  1.00 92.01           C
ATOM   1218  C   LEU A  95       6.913   7.971  -3.410  1.00 92.01           C
ATOM   1219  O   LEU A  95       7.778   8.105  -2.546  1.00 92.01           O
ATOM   1220  HA  LEU A  95       8.051   6.514  -4.491  1.00 92.01           H
ATOM   1221  CB  LEU A  95       7.566   8.042  -5.886  1.00 92.01           C
ATOM   1222 1HB  LEU A  95       7.628   7.402  -6.766  1.00 92.01           H
ATOM   1223 2HB  LEU A  95       6.751   8.745  -6.060  1.00 92.01           H
ATOM   1224  CG  LEU A  95       8.870   8.833  -5.772  1.00 92.01           C
ATOM   1225  HG  LEU A  95       8.848   9.395  -4.839  1.00 92.01           H
ATOM   1226  CD1 LEU A  95      10.077   7.895  -5.707  1.00 92.01           C
ATOM   1227 1HD1 LEU A  95       9.985   7.245  -4.836  1.00 92.01           H
ATOM   1228 2HD1 LEU A  95      10.114   7.287  -6.611  1.00 92.01           H
ATOM   1229 3HD1 LEU A  95      10.991   8.483  -5.626  1.00 92.01           H
ATOM   1230  CD2 LEU A  95       8.996   9.850  -6.909  1.00 92.01           C
ATOM   1231 1HD2 LEU A  95       8.986   9.328  -7.866  1.00 92.01           H
ATOM   1232 2HD2 LEU A  95       8.159  10.547  -6.866  1.00 92.01           H
ATOM   1233 3HD2 LEU A  95       9.932  10.398  -6.804  1.00 92.01           H
ATOM   1234  HN  LEU A  95       5.607   6.531  -5.858  1.00 92.01           H
ATOM   1235  N   LEU A  96       5.692   8.482  -3.335  1.00 91.20           N
ATOM   1236  CA  LEU A  96       5.290   9.297  -2.201  1.00 91.20           C
ATOM   1237  C   LEU A  96       5.360   8.457  -0.924  1.00 91.20           C
ATOM   1238  O   LEU A  96       5.785   8.945   0.121  1.00 91.20           O
ATOM   1239  HA  LEU A  96       6.007  10.114  -2.117  1.00 91.20           H
ATOM   1240  CB  LEU A  96       3.917   9.923  -2.452  1.00 91.20           C
ATOM   1241 1HB  LEU A  96       3.237   9.138  -2.783  1.00 91.20           H
ATOM   1242 2HB  LEU A  96       3.532  10.298  -1.503  1.00 91.20           H
ATOM   1243  CG  LEU A  96       3.875  11.061  -3.473  1.00 91.20           C
ATOM   1244  HG  LEU A  96       4.309  10.700  -4.405  1.00 91.20           H
ATOM   1245  CD1 LEU A  96       2.432  11.473  -3.776  1.00 91.20           C
ATOM   1246 1HD1 LEU A  96       1.888  10.620  -4.181  1.00 91.20           H
ATOM   1247 2HD1 LEU A  96       1.950  11.809  -2.858  1.00 91.20           H
ATOM   1248 3HD1 LEU A  96       2.431  12.283  -4.505  1.00 91.20           H
ATOM   1249  CD2 LEU A  96       4.724  12.246  -3.009  1.00 91.20           C
ATOM   1250 1HD2 LEU A  96       4.342  12.616  -2.058  1.00 91.20           H
ATOM   1251 2HD2 LEU A  96       5.758  11.926  -2.886  1.00 91.20           H
ATOM   1252 3HD2 LEU A  96       4.676  13.041  -3.754  1.00 91.20           H
ATOM   1253  HN  LEU A  96       4.986   8.347  -4.030  1.00 91.20           H
ATOM   1254  N   PHE A  97       4.936   7.208  -1.052  1.00 92.68           N
ATOM   1255  CA  PHE A  97       4.985   6.284   0.068  1.00 92.68           C
ATOM   1256  C   PHE A  97       6.425   6.067   0.538  1.00 92.68           C
ATOM   1257  O   PHE A  97       6.705   6.114   1.734  1.00 92.68           O
ATOM   1258  HA  PHE A  97       4.403   6.724   0.877  1.00 92.68           H
ATOM   1259  CB  PHE A  97       4.417   4.952  -0.427  1.00 92.68           C
ATOM   1260 1HB  PHE A  97       3.330   5.023  -0.461  1.00 92.68           H
ATOM   1261 2HB  PHE A  97       4.758   4.780  -1.448  1.00 92.68           H
ATOM   1262  CG  PHE A  97       4.808   3.750   0.435  1.00 92.68           C
ATOM   1263  CD1 PHE A  97       5.681   2.824  -0.045  1.00 92.68           C
ATOM   1264  HD1 PHE A  97       6.101   2.938  -1.044  1.00 92.68           H
ATOM   1265  CD2 PHE A  97       4.284   3.607   1.682  1.00 92.68           C
ATOM   1266  HD2 PHE A  97       3.584   4.350   2.067  1.00 92.68           H
ATOM   1267  CE1 PHE A  97       6.044   1.708   0.755  1.00 92.68           C
ATOM   1268  HE1 PHE A  97       6.743   0.966   0.369  1.00 92.68           H
ATOM   1269  CE2 PHE A  97       4.647   2.492   2.482  1.00 92.68           C
ATOM   1270  HE2 PHE A  97       4.226   2.378   3.481  1.00 92.68           H
ATOM   1271  CZ  PHE A  97       5.519   1.566   2.001  1.00 92.68           C
ATOM   1272  HZ  PHE A  97       5.798   0.709   2.615  1.00 92.68           H
ATOM   1273  HN  PHE A  97       4.565   6.827  -1.899  1.00 92.68           H
ATOM   1274  N   LEU A  98       7.300   5.834  -0.429  1.00 94.71           N
ATOM   1275  CA  LEU A  98       8.657   5.413  -0.125  1.00 94.71           C
ATOM   1276  C   LEU A  98       9.366   6.519   0.661  1.00 94.71           C
ATOM   1277  O   LEU A  98      10.212   6.238   1.509  1.00 94.71           O
ATOM   1278  HA  LEU A  98       8.591   4.528   0.508  1.00 94.71           H
ATOM   1279  CB  LEU A  98       9.390   5.001  -1.403  1.00 94.71           C
ATOM   1280 1HB  LEU A  98       9.293   5.808  -2.130  1.00 94.71           H
ATOM   1281 2HB  LEU A  98      10.452   4.905  -1.175  1.00 94.71           H
ATOM   1282  CG  LEU A  98       8.917   3.702  -2.059  1.00 94.71           C
ATOM   1283  HG  LEU A  98       7.828   3.707  -2.078  1.00 94.71           H
ATOM   1284  CD1 LEU A  98       9.396   3.614  -3.509  1.00 94.71           C
ATOM   1285 1HD1 LEU A  98       8.997   4.456  -4.075  1.00 94.71           H
ATOM   1286 2HD1 LEU A  98      10.485   3.642  -3.535  1.00 94.71           H
ATOM   1287 3HD1 LEU A  98       9.046   2.681  -3.951  1.00 94.71           H
ATOM   1288  CD2 LEU A  98       9.349   2.485  -1.238  1.00 94.71           C
ATOM   1289 1HD2 LEU A  98      10.437   2.464  -1.164  1.00 94.71           H
ATOM   1290 2HD2 LEU A  98       8.919   2.550  -0.238  1.00 94.71           H
ATOM   1291 3HD2 LEU A  98       9.000   1.575  -1.726  1.00 94.71           H
ATOM   1292  HN  LEU A  98       7.096   5.929  -1.404  1.00 94.71           H
ATOM   1293  N   VAL A  99       8.994   7.752   0.352  1.00 92.17           N
ATOM   1294  CA  VAL A  99       9.619   8.903   0.981  1.00 92.17           C
ATOM   1295  C   VAL A  99       9.358   8.859   2.488  1.00 92.17           C
ATOM   1296  O   VAL A  99      10.070   9.495   3.264  1.00 92.17           O
ATOM   1297  HA  VAL A  99      10.693   8.829   0.809  1.00 92.17           H
ATOM   1298  CB  VAL A  99       9.122  10.193   0.326  1.00 92.17           C
ATOM   1299  HB  VAL A  99       8.032  10.175   0.335  1.00 92.17           H
ATOM   1300  CG1 VAL A  99       9.579  11.420   1.116  1.00 92.17           C
ATOM   1301 1HG1 VAL A  99       9.182  11.368   2.130  1.00 92.17           H
ATOM   1302 2HG1 VAL A  99      10.668  11.444   1.152  1.00 92.17           H
ATOM   1303 3HG1 VAL A  99       9.212  12.323   0.628  1.00 92.17           H
ATOM   1304  CG2 VAL A  99       9.578  10.278  -1.132  1.00 92.17           C
ATOM   1305 1HG2 VAL A  99      10.667  10.262  -1.174  1.00 92.17           H
ATOM   1306 2HG2 VAL A  99       9.181   9.428  -1.688  1.00 92.17           H
ATOM   1307 3HG2 VAL A  99       9.211  11.204  -1.574  1.00 92.17           H
ATOM   1308  HN  VAL A  99       8.280   7.971  -0.314  1.00 92.17           H
ATOM   1309  N   THR A 100       8.336   8.101   2.857  1.00 92.03           N
ATOM   1310  CA  THR A 100       7.951   7.993   4.254  1.00 92.03           C
ATOM   1311  C   THR A 100       8.859   6.998   4.982  1.00 92.03           C
ATOM   1312  O   THR A 100       9.025   7.079   6.198  1.00 92.03           O
ATOM   1313  HA  THR A 100       8.097   8.964   4.728  1.00 92.03           H
ATOM   1314  CB  THR A 100       6.470   7.615   4.309  1.00 92.03           C
ATOM   1315  HB  THR A 100       6.059   7.794   5.303  1.00 92.03           H
ATOM   1316  OG1 THR A 100       6.440   6.261   3.865  1.00 92.03           O
ATOM   1317  HG1 THR A 100       5.555   5.849   4.085  1.00 92.03           H
ATOM   1318  CG2 THR A 100       5.635   8.366   3.269  1.00 92.03           C
ATOM   1319 1HG2 THR A 100       6.004   8.134   2.271  1.00 92.03           H
ATOM   1320 2HG2 THR A 100       5.715   9.439   3.446  1.00 92.03           H
ATOM   1321 3HG2 THR A 100       4.592   8.061   3.351  1.00 92.03           H
ATOM   1322  HN  THR A 100       7.776   7.569   2.222  1.00 92.03           H
ATOM   1323  N   LEU A 101       9.422   6.083   4.206  1.00 94.07           N
ATOM   1324  CA  LEU A 101      10.094   4.929   4.778  1.00 94.07           C
ATOM   1325  C   LEU A 101      11.305   5.398   5.586  1.00 94.07           C
ATOM   1326  O   LEU A 101      11.574   4.877   6.668  1.00 94.07           O
ATOM   1327  HA  LEU A 101       9.392   4.445   5.457  1.00 94.07           H
ATOM   1328  CB  LEU A 101      10.439   3.915   3.685  1.00 94.07           C
ATOM   1329 1HB  LEU A 101      10.993   4.430   2.901  1.00 94.07           H
ATOM   1330 2HB  LEU A 101      11.110   3.168   4.110  1.00 94.07           H
ATOM   1331  CG  LEU A 101       9.254   3.190   3.044  1.00 94.07           C
ATOM   1332  HG  LEU A 101       8.643   3.929   2.524  1.00 94.07           H
ATOM   1333  CD1 LEU A 101       9.730   2.181   1.997  1.00 94.07           C
ATOM   1334 1HD1 LEU A 101      10.286   2.701   1.217  1.00 94.07           H
ATOM   1335 2HD1 LEU A 101      10.376   1.442   2.473  1.00 94.07           H
ATOM   1336 3HD1 LEU A 101       8.868   1.680   1.557  1.00 94.07           H
ATOM   1337  CD2 LEU A 101       8.369   2.539   4.108  1.00 94.07           C
ATOM   1338 1HD2 LEU A 101       8.955   1.816   4.675  1.00 94.07           H
ATOM   1339 2HD2 LEU A 101       7.986   3.306   4.781  1.00 94.07           H
ATOM   1340 3HD2 LEU A 101       7.534   2.031   3.624  1.00 94.07           H
ATOM   1341  HN  LEU A 101       9.423   6.121   3.207  1.00 94.07           H
ATOM   1342  N   PRO A 102      12.055   6.387   5.080  1.00 95.50           N
ATOM   1343  CA  PRO A 102      13.239   6.876   5.791  1.00 95.50           C
ATOM   1344  C   PRO A 102      12.929   7.266   7.227  1.00 95.50           C
ATOM   1345  O   PRO A 102      13.688   6.942   8.139  1.00 95.50           O
ATOM   1346  HA  PRO A 102      13.985   6.084   5.865  1.00 95.50           H
ATOM   1347  CB  PRO A 102      13.689   8.079   4.960  1.00 95.50           C
ATOM   1348 1HB  PRO A 102      13.249   9.006   5.326  1.00 95.50           H
ATOM   1349 2HB  PRO A 102      14.771   8.207   4.992  1.00 95.50           H
ATOM   1350  CG  PRO A 102      13.204   7.740   3.556  1.00 95.50           C
ATOM   1351 1HG  PRO A 102      13.129   8.628   2.928  1.00 95.50           H
ATOM   1352 2HG  PRO A 102      13.885   7.060   3.045  1.00 95.50           H
ATOM   1353  CD  PRO A 102      11.846   7.106   3.810  1.00 95.50           C
ATOM   1354 1HD  PRO A 102      11.059   7.855   3.899  1.00 95.50           H
ATOM   1355 2HD  PRO A 102      11.554   6.436   3.001  1.00 95.50           H
ATOM   1356  N   PHE A 103      11.812   7.958   7.390  1.00 94.55           N
ATOM   1357  CA  PHE A 103      11.413   8.436   8.703  1.00 94.55           C
ATOM   1358  C   PHE A 103      11.070   7.269   9.631  1.00 94.55           C
ATOM   1359  O   PHE A 103      11.432   7.279  10.807  1.00 94.55           O
ATOM   1360  HA  PHE A 103      12.256   8.990   9.116  1.00 94.55           H
ATOM   1361  CB  PHE A 103      10.164   9.298   8.505  1.00 94.55           C
ATOM   1362 1HB  PHE A 103       9.408   8.710   7.986  1.00 94.55           H
ATOM   1363 2HB  PHE A 103       9.754   9.554   9.482  1.00 94.55           H
ATOM   1364  CG  PHE A 103      10.416  10.587   7.720  1.00 94.55           C
ATOM   1365  CD1 PHE A 103      10.806  11.715   8.372  1.00 94.55           C
ATOM   1366  HD1 PHE A 103      10.938  11.701   9.454  1.00 94.55           H
ATOM   1367  CD2 PHE A 103      10.251  10.604   6.370  1.00 94.55           C
ATOM   1368  HD2 PHE A 103       9.938   9.700   5.848  1.00 94.55           H
ATOM   1369  CE1 PHE A 103      11.039  12.911   7.643  1.00 94.55           C
ATOM   1370  HE1 PHE A 103      11.351  13.816   8.165  1.00 94.55           H
ATOM   1371  CE2 PHE A 103      10.484  11.800   5.641  1.00 94.55           C
ATOM   1372  HE2 PHE A 103      10.351  11.814   4.560  1.00 94.55           H
ATOM   1373  CZ  PHE A 103      10.874  12.928   6.293  1.00 94.55           C
ATOM   1374  HZ  PHE A 103      11.053  13.847   5.734  1.00 94.55           H
ATOM   1375  HN  PHE A 103      11.185   8.192   6.647  1.00 94.55           H
ATOM   1376  N   TRP A 104      10.376   6.291   9.068  1.00 87.82           N
ATOM   1377  CA  TRP A 104       9.950   5.135   9.839  1.00 87.82           C
ATOM   1378  C   TRP A 104      11.197   4.340  10.229  1.00 87.82           C
ATOM   1379  O   TRP A 104      11.239   3.728  11.295  1.00 87.82           O
ATOM   1380  HA  TRP A 104       9.445   5.500  10.733  1.00 87.82           H
ATOM   1381  CB  TRP A 104       8.930   4.302   9.060  1.00 87.82           C
ATOM   1382 1HB  TRP A 104       9.336   4.078   8.073  1.00 87.82           H
ATOM   1383 2HB  TRP A 104       8.788   3.350   9.570  1.00 87.82           H
ATOM   1384  CG  TRP A 104       7.569   4.982   8.892  1.00 87.82           C
ATOM   1385  CD1 TRP A 104       6.907   5.234   7.755  1.00 87.82           C
ATOM   1386  HD1 TRP A 104       7.274   4.975   6.761  1.00 87.82           H
ATOM   1387  CD2 TRP A 104       6.725   5.488   9.948  1.00 87.82           C
ATOM   1388  NE1 TRP A 104       5.704   5.864   7.999  1.00 87.82           N
ATOM   1389  HE1 TRP A 104       5.037   6.153   7.312  1.00 87.82           H
ATOM   1390  CE2 TRP A 104       5.590   6.024   9.375  1.00 87.82           C
ATOM   1391  CE3 TRP A 104       6.916   5.494  11.341  1.00 87.82           C
ATOM   1392  HE3 TRP A 104       7.803   5.078  11.817  1.00 87.82           H
ATOM   1393  CZ2 TRP A 104       4.556   6.604  10.119  1.00 87.82           C
ATOM   1394  HZ2 TRP A 104       3.669   7.020   9.643  1.00 87.82           H
ATOM   1395  CZ3 TRP A 104       5.873   6.078  12.071  1.00 87.82           C
ATOM   1396  HZ3 TRP A 104       5.970   6.109  13.156  1.00 87.82           H
ATOM   1397  CH2 TRP A 104       4.724   6.621  11.509  1.00 87.82           C
ATOM   1398  HH2 TRP A 104       3.956   7.059  12.148  1.00 87.82           H
ATOM   1399  HN  TRP A 104      10.107   6.279   8.105  1.00 87.82           H
ATOM   1400  N   ALA A 105      12.183   4.376   9.345  1.00 95.77           N
ATOM   1401  CA  ALA A 105      13.427   3.662   9.582  1.00 95.77           C
ATOM   1402  C   ALA A 105      14.102   4.226  10.834  1.00 95.77           C
ATOM   1403  O   ALA A 105      14.544   3.470  11.698  1.00 95.77           O
ATOM   1404  HA  ALA A 105      13.181   2.614   9.752  1.00 95.77           H
ATOM   1405  CB  ALA A 105      14.318   3.765   8.342  1.00 95.77           C
ATOM   1406 1HB  ALA A 105      13.804   3.324   7.488  1.00 95.77           H
ATOM   1407 2HB  ALA A 105      14.534   4.813   8.136  1.00 95.77           H
ATOM   1408 3HB  ALA A 105      15.251   3.229   8.520  1.00 95.77           H
ATOM   1409  HN  ALA A 105      12.143   4.879   8.482  1.00 95.77           H
ATOM   1410  N   ILE A 106      14.161   5.548  10.891  1.00 92.30           N
ATOM   1411  CA  ILE A 106      14.791   6.221  12.015  1.00 92.30           C
ATOM   1412  C   ILE A 106      13.981   5.950  13.284  1.00 92.30           C
ATOM   1413  O   ILE A 106      14.547   5.642  14.332  1.00 92.30           O
ATOM   1414  HA  ILE A 106      15.784   5.789  12.140  1.00 92.30           H
ATOM   1415  CB  ILE A 106      14.980   7.708  11.711  1.00 92.30           C
ATOM   1416  HB  ILE A 106      14.027   8.110  11.364  1.00 92.30           H
ATOM   1417  CG1 ILE A 106      15.994   7.914  10.585  1.00 92.30           C
ATOM   1418 1HG1 ILE A 106      17.001   7.729  10.960  1.00 92.30           H
ATOM   1419 2HG1 ILE A 106      15.813   7.190   9.790  1.00 92.30           H
ATOM   1420  CG2 ILE A 106      15.361   8.482  12.975  1.00 92.30           C
ATOM   1421 1HG2 ILE A 106      14.572   8.374  13.719  1.00 92.30           H
ATOM   1422 2HG2 ILE A 106      16.295   8.086  13.375  1.00 92.30           H
ATOM   1423 3HG2 ILE A 106      15.489   9.536  12.731  1.00 92.30           H
ATOM   1424  CD1 ILE A 106      15.907   9.333  10.020  1.00 92.30           C
ATOM   1425 1HD1 ILE A 106      14.906   9.505   9.624  1.00 92.30           H
ATOM   1426 2HD1 ILE A 106      16.113  10.053  10.812  1.00 92.30           H
ATOM   1427 3HD1 ILE A 106      16.639   9.452   9.221  1.00 92.30           H
ATOM   1428  HN  ILE A 106      13.790   6.156  10.189  1.00 92.30           H
ATOM   1429  N   ALA A 107      12.669   6.075  13.149  1.00 93.86           N
ATOM   1430  CA  ALA A 107      11.782   5.938  14.292  1.00 93.86           C
ATOM   1431  C   ALA A 107      11.903   4.522  14.859  1.00 93.86           C
ATOM   1432  O   ALA A 107      11.825   4.326  16.070  1.00 93.86           O
ATOM   1433  HA  ALA A 107      12.104   6.652  15.050  1.00 93.86           H
ATOM   1434  CB  ALA A 107      10.351   6.277  13.871  1.00 93.86           C
ATOM   1435 1HB  ALA A 107      10.314   7.303  13.504  1.00 93.86           H
ATOM   1436 2HB  ALA A 107      10.033   5.597  13.082  1.00 93.86           H
ATOM   1437 3HB  ALA A 107       9.686   6.174  14.729  1.00 93.86           H
ATOM   1438  HN  ALA A 107      12.212   6.267  12.280  1.00 93.86           H
ATOM   1439  N   ALA A 108      12.092   3.571  13.955  1.00 93.24           N
ATOM   1440  CA  ALA A 108      12.176   2.174  14.345  1.00 93.24           C
ATOM   1441  C   ALA A 108      13.535   1.913  14.998  1.00 93.24           C
ATOM   1442  O   ALA A 108      13.649   1.071  15.887  1.00 93.24           O
ATOM   1443  HA  ALA A 108      11.390   1.985  15.076  1.00 93.24           H
ATOM   1444  CB  ALA A 108      11.937   1.287  13.122  1.00 93.24           C
ATOM   1445 1HB  ALA A 108      10.947   1.491  12.714  1.00 93.24           H
ATOM   1446 2HB  ALA A 108      12.692   1.499  12.365  1.00 93.24           H
ATOM   1447 3HB  ALA A 108      12.001   0.239  13.415  1.00 93.24           H
ATOM   1448  HN  ALA A 108      12.186   3.743  12.974  1.00 93.24           H
ATOM   1449  N   ALA A 109      14.532   2.651  14.530  1.00 91.86           N
ATOM   1450  CA  ALA A 109      15.898   2.429  14.972  1.00 91.86           C
ATOM   1451  C   ALA A 109      16.029   2.840  16.440  1.00 91.86           C
ATOM   1452  O   ALA A 109      16.747   2.199  17.206  1.00 91.86           O
ATOM   1453  HA  ALA A 109      16.107   1.362  14.882  1.00 91.86           H
ATOM   1454  CB  ALA A 109      16.860   3.197  14.064  1.00 91.86           C
ATOM   1455 1HB  ALA A 109      16.749   2.847  13.037  1.00 91.86           H
ATOM   1456 2HB  ALA A 109      16.632   4.262  14.111  1.00 91.86           H
ATOM   1457 3HB  ALA A 109      17.885   3.030  14.395  1.00 91.86           H
ATOM   1458  HN  ALA A 109      14.418   3.387  13.864  1.00 91.86           H
ATOM   1459  N   ASP A 110      15.323   3.906  16.788  1.00 82.90           N
ATOM   1460  CA  ASP A 110      15.499   4.528  18.089  1.00 82.90           C
ATOM   1461  C   ASP A 110      14.158   5.090  18.566  1.00 82.90           C
ATOM   1462  O   ASP A 110      13.391   4.395  19.232  1.00 82.90           O
ATOM   1463  HA  ASP A 110      15.873   3.735  18.737  1.00 82.90           H
ATOM   1464  CB  ASP A 110      16.497   5.685  18.016  1.00 82.90           C
ATOM   1465 1HB  ASP A 110      17.414   5.349  17.531  1.00 82.90           H
ATOM   1466 2HB  ASP A 110      16.087   6.486  17.402  1.00 82.90           H
ATOM   1467  CG  ASP A 110      16.819   6.220  19.413  1.00 82.90           C
ATOM   1468  OD1 ASP A 110      16.402   5.554  20.386  1.00 82.90           O
ATOM   1469  OD2 ASP A 110      17.475   7.282  19.477  1.00 82.90           O
ATOM   1470  HN  ASP A 110      14.643   4.343  16.199  1.00 82.90           H
ATOM   1471  N   GLN A 111      13.916   6.342  18.207  1.00 86.46           N
ATOM   1472  CA  GLN A 111      12.679   7.004  18.587  1.00 86.46           C
ATOM   1473  C   GLN A 111      12.303   8.061  17.547  1.00 86.46           C
ATOM   1474  O   GLN A 111      13.090   8.364  16.652  1.00 86.46           O
ATOM   1475  HA  GLN A 111      11.924   6.218  18.605  1.00 86.46           H
ATOM   1476  CB  GLN A 111      12.794   7.622  19.981  1.00 86.46           C
ATOM   1477 1HB  GLN A 111      11.865   8.135  20.233  1.00 86.46           H
ATOM   1478 2HB  GLN A 111      12.934   6.835  20.722  1.00 86.46           H
ATOM   1479  CG  GLN A 111      13.962   8.608  20.050  1.00 86.46           C
ATOM   1480 1HG  GLN A 111      14.892   8.092  19.810  1.00 86.46           H
ATOM   1481 2HG  GLN A 111      13.828   9.389  19.302  1.00 86.46           H
ATOM   1482  CD  GLN A 111      14.066   9.238  21.440  1.00 86.46           C
ATOM   1483  OE1 GLN A 111      13.103   9.324  22.185  1.00 86.46           O
ATOM   1484  NE2 GLN A 111      15.285   9.673  21.747  1.00 86.46           N
ATOM   1485 1HE2 GLN A 111      16.032   9.572  21.090  1.00 86.46           H
ATOM   1486 2HE2 GLN A 111      15.454  10.102  22.634  1.00 86.46           H
ATOM   1487  HN  GLN A 111      14.547   6.901  17.669  1.00 86.46           H
ATOM   1488  N   TRP A 112      11.099   8.594  17.701  1.00 91.97           N
ATOM   1489  CA  TRP A 112      10.634   9.656  16.825  1.00 91.97           C
ATOM   1490  C   TRP A 112      11.375  10.940  17.204  1.00 91.97           C
ATOM   1491  O   TRP A 112      11.167  11.484  18.288  1.00 91.97           O
ATOM   1492  HA  TRP A 112      10.876   9.374  15.801  1.00 91.97           H
ATOM   1493  CB  TRP A 112       9.112   9.800  16.899  1.00 91.97           C
ATOM   1494 1HB  TRP A 112       8.656   8.828  16.714  1.00 91.97           H
ATOM   1495 2HB  TRP A 112       8.834  10.095  17.911  1.00 91.97           H
ATOM   1496  CG  TRP A 112       8.535  10.815  15.911  1.00 91.97           C
ATOM   1497  CD1 TRP A 112       8.209  12.095  16.138  1.00 91.97           C
ATOM   1498  HD1 TRP A 112       8.322  12.595  17.100  1.00 91.97           H
ATOM   1499  CD2 TRP A 112       8.225  10.581  14.521  1.00 91.97           C
ATOM   1500  NE1 TRP A 112       7.715  12.701  15.001  1.00 91.97           N
ATOM   1501  HE1 TRP A 112       7.406  13.648  14.921  1.00 91.97           H
ATOM   1502  CE2 TRP A 112       7.725  11.751  13.986  1.00 91.97           C
ATOM   1503  CE3 TRP A 112       8.364   9.419  13.741  1.00 91.97           C
ATOM   1504  HE3 TRP A 112       8.756   8.484  14.139  1.00 91.97           H
ATOM   1505  CZ2 TRP A 112       7.322  11.872  12.651  1.00 91.97           C
ATOM   1506  HZ2 TRP A 112       6.930  12.808  12.252  1.00 91.97           H
ATOM   1507  CZ3 TRP A 112       7.957   9.557  12.408  1.00 91.97           C
ATOM   1508  HZ3 TRP A 112       8.043   8.686  11.759  1.00 91.97           H
ATOM   1509  CH2 TRP A 112       7.451  10.728  11.855  1.00 91.97           C
ATOM   1510  HH2 TRP A 112       7.156  10.754  10.806  1.00 91.97           H
ATOM   1511  HN  TRP A 112      10.449   8.311  18.406  1.00 91.97           H
ATOM   1512  N   LYS A 113      12.225  11.386  16.291  1.00 84.08           N
ATOM   1513  CA  LYS A 113      13.129  12.485  16.584  1.00 84.08           C
ATOM   1514  C   LYS A 113      12.595  13.765  15.939  1.00 84.08           C
ATOM   1515  O   LYS A 113      13.255  14.803  15.971  1.00 84.08           O
ATOM   1516  HA  LYS A 113      13.138  12.621  17.665  1.00 84.08           H
ATOM   1517  CB  LYS A 113      14.556  12.131  16.160  1.00 84.08           C
ATOM   1518 1HB  LYS A 113      14.585  11.943  15.087  1.00 84.08           H
ATOM   1519 2HB  LYS A 113      15.216  12.977  16.352  1.00 84.08           H
ATOM   1520  CG  LYS A 113      15.063  10.900  16.913  1.00 84.08           C
ATOM   1521 1HG  LYS A 113      14.946  11.053  17.986  1.00 84.08           H
ATOM   1522 2HG  LYS A 113      14.460  10.032  16.647  1.00 84.08           H
ATOM   1523  CD  LYS A 113      16.533  10.626  16.589  1.00 84.08           C
ATOM   1524 1HD  LYS A 113      16.646  10.449  15.520  1.00 84.08           H
ATOM   1525 2HD  LYS A 113      17.133  11.503  16.832  1.00 84.08           H
ATOM   1526  CE  LYS A 113      17.050   9.415  17.370  1.00 84.08           C
ATOM   1527 1HE  LYS A 113      16.912   9.578  18.439  1.00 84.08           H
ATOM   1528 2HE  LYS A 113      16.471   8.530  17.105  1.00 84.08           H
ATOM   1529  NZ  LYS A 113      18.482   9.183  17.078  1.00 84.08           N
ATOM   1530 1HZ  LYS A 113      18.815   8.396  17.624  1.00 84.08           H
ATOM   1531 2HZ  LYS A 113      18.598   8.983  16.091  1.00 84.08           H
ATOM   1532 3HZ  LYS A 113      19.014  10.012  17.320  1.00 84.08           H
ATOM   1533  HN  LYS A 113      12.300  11.011  15.367  1.00 84.08           H
ATOM   1534  N   PHE A 114      11.405  13.650  15.368  1.00 89.95           N
ATOM   1535  CA  PHE A 114      10.851  14.731  14.570  1.00 89.95           C
ATOM   1536  C   PHE A 114       9.700  15.421  15.305  1.00 89.95           C
ATOM   1537  O   PHE A 114       9.235  14.933  16.334  1.00 89.95           O
ATOM   1538  HA  PHE A 114      11.652  15.449  14.397  1.00 89.95           H
ATOM   1539  CB  PHE A 114      10.314  14.105  13.281  1.00 89.95           C
ATOM   1540 1HB  PHE A 114       9.465  13.467  13.524  1.00 89.95           H
ATOM   1541 2HB  PHE A 114       9.942  14.897  12.631  1.00 89.95           H
ATOM   1542  CG  PHE A 114      11.349  13.280  12.512  1.00 89.95           C
ATOM   1543  CD1 PHE A 114      12.288  13.904  11.753  1.00 89.95           C
ATOM   1544  HD1 PHE A 114      12.305  14.992  11.692  1.00 89.95           H
ATOM   1545  CD2 PHE A 114      11.328  11.922  12.589  1.00 89.95           C
ATOM   1546  HD2 PHE A 114      10.575  11.422  13.197  1.00 89.95           H
ATOM   1547  CE1 PHE A 114      13.248  13.138  11.040  1.00 89.95           C
ATOM   1548  HE1 PHE A 114      14.002  13.639  10.431  1.00 89.95           H
ATOM   1549  CE2 PHE A 114      12.288  11.156  11.876  1.00 89.95           C
ATOM   1550  HE2 PHE A 114      12.272  10.068  11.937  1.00 89.95           H
ATOM   1551  CZ  PHE A 114      13.228  11.781  11.116  1.00 89.95           C
ATOM   1552  HZ  PHE A 114      13.965  11.193  10.569  1.00 89.95           H
ATOM   1553  HN  PHE A 114      10.825  12.840  15.443  1.00 89.95           H
ATOM   1554  N   GLN A 115       9.273  16.545  14.748  1.00 82.71           N
ATOM   1555  CA  GLN A 115       8.211  17.326  15.358  1.00 82.71           C
ATOM   1556  C   GLN A 115       6.859  16.642  15.144  1.00 82.71           C
ATOM   1557  O   GLN A 115       6.738  15.746  14.310  1.00 82.71           O
ATOM   1558  HA  GLN A 115       8.447  17.355  16.422  1.00 82.71           H
ATOM   1559  CB  GLN A 115       8.196  18.754  14.809  1.00 82.71           C
ATOM   1560 1HB  GLN A 115       8.113  18.729  13.722  1.00 82.71           H
ATOM   1561 2HB  GLN A 115       7.319  19.282  15.183  1.00 82.71           H
ATOM   1562  CG  GLN A 115       9.464  19.509  15.211  1.00 82.71           C
ATOM   1563 1HG  GLN A 115       9.595  19.457  16.292  1.00 82.71           H
ATOM   1564 2HG  GLN A 115      10.334  19.032  14.761  1.00 82.71           H
ATOM   1565  CD  GLN A 115       9.393  20.973  14.771  1.00 82.71           C
ATOM   1566  OE1 GLN A 115       8.476  21.399  14.089  1.00 82.71           O
ATOM   1567  NE2 GLN A 115      10.410  21.716  15.198  1.00 82.71           N
ATOM   1568 1HE2 GLN A 115      11.131  21.304  15.755  1.00 82.71           H
ATOM   1569 2HE2 GLN A 115      10.454  22.687  14.962  1.00 82.71           H
ATOM   1570  HN  GLN A 115       9.640  16.921  13.897  1.00 82.71           H
ATOM   1571  N   THR A 116       5.877  17.090  15.912  1.00 89.08           N
ATOM   1572  CA  THR A 116       4.541  16.526  15.824  1.00 89.08           C
ATOM   1573  C   THR A 116       3.985  16.687  14.408  1.00 89.08           C
ATOM   1574  O   THR A 116       3.326  15.787  13.889  1.00 89.08           O
ATOM   1575  HA  THR A 116       4.606  15.456  16.022  1.00 89.08           H
ATOM   1576  CB  THR A 116       3.675  17.191  16.896  1.00 89.08           C
ATOM   1577  HB  THR A 116       3.426  18.214  16.615  1.00 89.08           H
ATOM   1578  OG1 THR A 116       4.435  17.049  18.093  1.00 89.08           O
ATOM   1579  HG1 THR A 116       4.091  17.676  18.793  1.00 89.08           H
ATOM   1580  CG2 THR A 116       2.388  16.412  17.176  1.00 89.08           C
ATOM   1581 1HG2 THR A 116       2.639  15.409  17.522  1.00 89.08           H
ATOM   1582 2HG2 THR A 116       1.798  16.344  16.262  1.00 89.08           H
ATOM   1583 3HG2 THR A 116       1.811  16.927  17.944  1.00 89.08           H
ATOM   1584  HN  THR A 116       5.982  17.824  16.583  1.00 89.08           H
ATOM   1585  N   PHE A 117       4.272  17.841  13.822  1.00 92.14           N
ATOM   1586  CA  PHE A 117       3.797  18.137  12.481  1.00 92.14           C
ATOM   1587  C   PHE A 117       4.222  17.047  11.495  1.00 92.14           C
ATOM   1588  O   PHE A 117       3.410  16.570  10.705  1.00 92.14           O
ATOM   1589  HA  PHE A 117       2.709  18.181  12.526  1.00 92.14           H
ATOM   1590  CB  PHE A 117       4.436  19.463  12.064  1.00 92.14           C
ATOM   1591 1HB  PHE A 117       4.136  20.238  12.770  1.00 92.14           H
ATOM   1592 2HB  PHE A 117       5.520  19.371  12.134  1.00 92.14           H
ATOM   1593  CG  PHE A 117       4.068  19.913  10.649  1.00 92.14           C
ATOM   1594  CD1 PHE A 117       4.980  19.815   9.645  1.00 92.14           C
ATOM   1595  HD1 PHE A 117       5.974  19.415   9.848  1.00 92.14           H
ATOM   1596  CD2 PHE A 117       2.829  20.412  10.394  1.00 92.14           C
ATOM   1597  HD2 PHE A 117       2.097  20.491  11.199  1.00 92.14           H
ATOM   1598  CE1 PHE A 117       4.639  20.232   8.331  1.00 92.14           C
ATOM   1599  HE1 PHE A 117       5.370  20.153   7.527  1.00 92.14           H
ATOM   1600  CE2 PHE A 117       2.487  20.829   9.081  1.00 92.14           C
ATOM   1601  HE2 PHE A 117       1.493  21.229   8.877  1.00 92.14           H
ATOM   1602  CZ  PHE A 117       3.399  20.731   8.077  1.00 92.14           C
ATOM   1603  HZ  PHE A 117       3.137  21.051   7.069  1.00 92.14           H
ATOM   1604  HN  PHE A 117       4.817  18.563  14.247  1.00 92.14           H
ATOM   1605  N   MET A 118       5.494  16.685  11.574  1.00 89.99           N
ATOM   1606  CA  MET A 118       6.040  15.671  10.689  1.00 89.99           C
ATOM   1607  C   MET A 118       5.377  14.314  10.934  1.00 89.99           C
ATOM   1608  O   MET A 118       5.222  13.519  10.008  1.00 89.99           O
ATOM   1609  HA  MET A 118       5.818  16.014   9.678  1.00 89.99           H
ATOM   1610  CB  MET A 118       7.548  15.552  10.917  1.00 89.99           C
ATOM   1611 1HB  MET A 118       7.751  15.445  11.983  1.00 89.99           H
ATOM   1612 2HB  MET A 118       7.923  14.652  10.430  1.00 89.99           H
ATOM   1613  CG  MET A 118       8.284  16.778  10.373  1.00 89.99           C
ATOM   1614 1HG  MET A 118       8.001  17.664  10.941  1.00 89.99           H
ATOM   1615 2HG  MET A 118       9.360  16.650  10.495  1.00 89.99           H
ATOM   1616  SD  MET A 118       7.891  17.009   8.647  1.00 89.99           S
ATOM   1617  CE  MET A 118       8.603  15.521   7.964  1.00 89.99           C
ATOM   1618 1HE  MET A 118       9.672  15.500   8.176  1.00 89.99           H
ATOM   1619 2HE  MET A 118       8.126  14.651   8.415  1.00 89.99           H
ATOM   1620 3HE  MET A 118       8.445  15.505   6.886  1.00 89.99           H
ATOM   1621  HN  MET A 118       6.146  17.071  12.227  1.00 89.99           H
ATOM   1622  N   CYS A 119       5.004  14.092  12.185  1.00 94.49           N
ATOM   1623  CA  CYS A 119       4.300  12.874  12.551  1.00 94.49           C
ATOM   1624  C   CYS A 119       2.979  12.833  11.781  1.00 94.49           C
ATOM   1625  O   CYS A 119       2.640  11.816  11.177  1.00 94.49           O
ATOM   1626  HA  CYS A 119       4.943  12.042  12.262  1.00 94.49           H
ATOM   1627  CB  CYS A 119       4.083  12.779  14.063  1.00 94.49           C
ATOM   1628 1HB  CYS A 119       5.043  12.698  14.572  1.00 94.49           H
ATOM   1629 2HB  CYS A 119       3.604  13.687  14.427  1.00 94.49           H
ATOM   1630  SG  CYS A 119       3.043  11.324  14.455  1.00 94.49           S
ATOM   1631  HN  CYS A 119       5.174  14.724  12.941  1.00 94.49           H
ATOM   1632  N   LYS A 120       2.269  13.950  11.826  1.00 92.58           N
ATOM   1633  CA  LYS A 120       0.982  14.047  11.160  1.00 92.58           C
ATOM   1634  C   LYS A 120       1.167  13.793   9.662  1.00 92.58           C
ATOM   1635  O   LYS A 120       0.421  13.020   9.063  1.00 92.58           O
ATOM   1636  HA  LYS A 120       0.344  13.262  11.566  1.00 92.58           H
ATOM   1637  CB  LYS A 120       0.312  15.385  11.478  1.00 92.58           C
ATOM   1638 1HB  LYS A 120       1.017  16.199  11.308  1.00 92.58           H
ATOM   1639 2HB  LYS A 120      -0.528  15.545  10.803  1.00 92.58           H
ATOM   1640  CG  LYS A 120      -0.178  15.422  12.927  1.00 92.58           C
ATOM   1641 1HG  LYS A 120      -0.924  14.643  13.082  1.00 92.58           H
ATOM   1642 2HG  LYS A 120       0.652  15.206  13.601  1.00 92.58           H
ATOM   1643  CD  LYS A 120      -0.778  16.787  13.269  1.00 92.58           C
ATOM   1644 1HD  LYS A 120      -0.017  17.560  13.159  1.00 92.58           H
ATOM   1645 2HD  LYS A 120      -1.576  17.023  12.566  1.00 92.58           H
ATOM   1646  CE  LYS A 120      -1.327  16.803  14.697  1.00 92.58           C
ATOM   1647 1HE  LYS A 120      -0.631  16.296  15.366  1.00 92.58           H
ATOM   1648 2HE  LYS A 120      -1.414  17.831  15.048  1.00 92.58           H
ATOM   1649  NZ  LYS A 120      -2.649  16.140  14.751  1.00 92.58           N
ATOM   1650 1HZ  LYS A 120      -3.115  16.386  15.617  1.00 92.58           H
ATOM   1651 2HZ  LYS A 120      -3.213  16.446  13.965  1.00 92.58           H
ATOM   1652 3HZ  LYS A 120      -2.525  15.135  14.708  1.00 92.58           H
ATOM   1653  HN  LYS A 120       2.560  14.778  12.306  1.00 92.58           H
ATOM   1654  N   VAL A 121       2.165  14.459   9.101  1.00 94.56           N
ATOM   1655  CA  VAL A 121       2.387  14.405   7.666  1.00 94.56           C
ATOM   1656  C   VAL A 121       2.724  12.969   7.260  1.00 94.56           C
ATOM   1657  O   VAL A 121       2.135  12.431   6.323  1.00 94.56           O
ATOM   1658  HA  VAL A 121       1.458  14.700   7.178  1.00 94.56           H
ATOM   1659  CB  VAL A 121       3.471  15.409   7.266  1.00 94.56           C
ATOM   1660  HB  VAL A 121       4.343  15.229   7.896  1.00 94.56           H
ATOM   1661  CG1 VAL A 121       3.894  15.208   5.810  1.00 94.56           C
ATOM   1662 1HG1 VAL A 121       4.287  14.199   5.681  1.00 94.56           H
ATOM   1663 2HG1 VAL A 121       3.031  15.347   5.158  1.00 94.56           H
ATOM   1664 3HG1 VAL A 121       4.665  15.934   5.552  1.00 94.56           H
ATOM   1665  CG2 VAL A 121       3.004  16.845   7.508  1.00 94.56           C
ATOM   1666 1HG2 VAL A 121       2.110  17.042   6.916  1.00 94.56           H
ATOM   1667 2HG2 VAL A 121       2.776  16.980   8.566  1.00 94.56           H
ATOM   1668 3HG2 VAL A 121       3.793  17.538   7.216  1.00 94.56           H
ATOM   1669  HN  VAL A 121       2.814  15.026   9.608  1.00 94.56           H
ATOM   1670  N   VAL A 122       3.669  12.389   7.984  1.00 93.97           N
ATOM   1671  CA  VAL A 122       4.225  11.103   7.598  1.00 93.97           C
ATOM   1672  C   VAL A 122       3.130  10.036   7.671  1.00 93.97           C
ATOM   1673  O   VAL A 122       2.986   9.226   6.757  1.00 93.97           O
ATOM   1674  HA  VAL A 122       4.563  11.188   6.565  1.00 93.97           H
ATOM   1675  CB  VAL A 122       5.439  10.775   8.469  1.00 93.97           C
ATOM   1676  HB  VAL A 122       5.141  10.879   9.512  1.00 93.97           H
ATOM   1677  CG1 VAL A 122       5.894   9.330   8.253  1.00 93.97           C
ATOM   1678 1HG1 VAL A 122       5.083   8.650   8.513  1.00 93.97           H
ATOM   1679 2HG1 VAL A 122       6.166   9.188   7.207  1.00 93.97           H
ATOM   1680 3HG1 VAL A 122       6.758   9.123   8.884  1.00 93.97           H
ATOM   1681  CG2 VAL A 122       6.583  11.756   8.207  1.00 93.97           C
ATOM   1682 1HG2 VAL A 122       6.879  11.697   7.159  1.00 93.97           H
ATOM   1683 2HG2 VAL A 122       6.253  12.769   8.435  1.00 93.97           H
ATOM   1684 3HG2 VAL A 122       7.434  11.499   8.839  1.00 93.97           H
ATOM   1685  HN  VAL A 122       4.053  12.781   8.820  1.00 93.97           H
ATOM   1686  N   ASN A 123       2.387  10.071   8.767  1.00 92.21           N
ATOM   1687  CA  ASN A 123       1.304   9.123   8.968  1.00 92.21           C
ATOM   1688  C   ASN A 123       0.263   9.304   7.862  1.00 92.21           C
ATOM   1689  O   ASN A 123      -0.228   8.326   7.300  1.00 92.21           O
ATOM   1690  HA  ASN A 123       1.775   8.140   8.940  1.00 92.21           H
ATOM   1691  CB  ASN A 123       0.611   9.354  10.312  1.00 92.21           C
ATOM   1692 1HB  ASN A 123       0.735  10.394  10.615  1.00 92.21           H
ATOM   1693 2HB  ASN A 123      -0.459   9.178  10.209  1.00 92.21           H
ATOM   1694  CG  ASN A 123       1.184   8.432  11.390  1.00 92.21           C
ATOM   1695  OD1 ASN A 123       1.905   7.487  11.116  1.00 92.21           O
ATOM   1696  ND2 ASN A 123       0.824   8.758  12.628  1.00 92.21           N
ATOM   1697 1HD2 ASN A 123       0.229   9.546  12.785  1.00 92.21           H
ATOM   1698 2HD2 ASN A 123       1.147   8.214  13.403  1.00 92.21           H
ATOM   1699  HN  ASN A 123       2.515  10.729   9.509  1.00 92.21           H
ATOM   1700  N   SER A 124      -0.044  10.562   7.582  1.00 93.24           N
ATOM   1701  CA  SER A 124      -1.079  10.883   6.614  1.00 93.24           C
ATOM   1702  C   SER A 124      -0.648  10.430   5.217  1.00 93.24           C
ATOM   1703  O   SER A 124      -1.435   9.834   4.483  1.00 93.24           O
ATOM   1704  HA  SER A 124      -1.960  10.330   6.940  1.00 93.24           H
ATOM   1705  CB  SER A 124      -1.389  12.381   6.614  1.00 93.24           C
ATOM   1706 1HB  SER A 124      -0.504  12.934   6.299  1.00 93.24           H
ATOM   1707 2HB  SER A 124      -2.172  12.590   5.885  1.00 93.24           H
ATOM   1708  OG  SER A 124      -1.802  12.840   7.898  1.00 93.24           O
ATOM   1709  HG  SER A 124      -1.109  13.449   8.283  1.00 93.24           H
ATOM   1710  HN  SER A 124       0.400  11.353   8.003  1.00 93.24           H
ATOM   1711  N   MET A 125       0.601  10.730   4.892  1.00 87.32           N
ATOM   1712  CA  MET A 125       1.144  10.367   3.595  1.00 87.32           C
ATOM   1713  C   MET A 125       1.082   8.853   3.379  1.00 87.32           C
ATOM   1714  O   MET A 125       0.626   8.390   2.334  1.00 87.32           O
ATOM   1715  HA  MET A 125       0.515  10.871   2.861  1.00 87.32           H
ATOM   1716  CB  MET A 125       2.597  10.837   3.500  1.00 87.32           C
ATOM   1717 1HB  MET A 125       3.115  10.621   4.434  1.00 87.32           H
ATOM   1718 2HB  MET A 125       3.112  10.283   2.715  1.00 87.32           H
ATOM   1719  CG  MET A 125       2.670  12.336   3.205  1.00 87.32           C
ATOM   1720 1HG  MET A 125       2.091  12.568   2.311  1.00 87.32           H
ATOM   1721 2HG  MET A 125       2.227  12.899   4.026  1.00 87.32           H
ATOM   1722  SD  MET A 125       4.370  12.831   2.974  1.00 87.32           S
ATOM   1723  CE  MET A 125       4.699  12.079   1.389  1.00 87.32           C
ATOM   1724 1HE  MET A 125       4.558  11.001   1.462  1.00 87.32           H
ATOM   1725 2HE  MET A 125       4.014  12.486   0.644  1.00 87.32           H
ATOM   1726 3HE  MET A 125       5.726  12.292   1.092  1.00 87.32           H
ATOM   1727  HN  MET A 125       1.236  11.212   5.496  1.00 87.32           H
ATOM   1728  N   TYR A 126       1.547   8.125   4.383  1.00 88.39           N
ATOM   1729  CA  TYR A 126       1.588   6.675   4.300  1.00 88.39           C
ATOM   1730  C   TYR A 126       0.205   6.105   3.975  1.00 88.39           C
ATOM   1731  O   TYR A 126       0.068   5.269   3.083  1.00 88.39           O
ATOM   1732  HA  TYR A 126       2.281   6.403   3.504  1.00 88.39           H
ATOM   1733  CB  TYR A 126       2.015   6.184   5.684  1.00 88.39           C
ATOM   1734 1HB  TYR A 126       3.078   6.386   5.818  1.00 88.39           H
ATOM   1735 2HB  TYR A 126       1.484   6.760   6.443  1.00 88.39           H
ATOM   1736  CG  TYR A 126       1.760   4.695   5.924  1.00 88.39           C
ATOM   1737  CD1 TYR A 126       0.720   4.296   6.738  1.00 88.39           C
ATOM   1738  HD1 TYR A 126       0.080   5.041   7.211  1.00 88.39           H
ATOM   1739  CD2 TYR A 126       2.569   3.751   5.325  1.00 88.39           C
ATOM   1740  HD2 TYR A 126       3.391   4.067   4.682  1.00 88.39           H
ATOM   1741  CE1 TYR A 126       0.479   2.894   6.963  1.00 88.39           C
ATOM   1742  HE1 TYR A 126      -0.339   2.565   7.604  1.00 88.39           H
ATOM   1743  CE2 TYR A 126       2.329   2.349   5.550  1.00 88.39           C
ATOM   1744  HE2 TYR A 126       2.960   1.594   5.084  1.00 88.39           H
ATOM   1745  CZ  TYR A 126       1.295   1.990   6.358  1.00 88.39           C
ATOM   1746  OH  TYR A 126       1.068   0.666   6.571  1.00 88.39           O
ATOM   1747  HH  TYR A 126       1.190   0.157   5.718  1.00 88.39           H
ATOM   1748  HN  TYR A 126       1.891   8.509   5.240  1.00 88.39           H
ATOM   1749  N   LYS A 127      -0.785   6.581   4.716  1.00 87.23           N
ATOM   1750  CA  LYS A 127      -2.114   5.998   4.652  1.00 87.23           C
ATOM   1751  C   LYS A 127      -2.770   6.380   3.323  1.00 87.23           C
ATOM   1752  O   LYS A 127      -3.428   5.555   2.691  1.00 87.23           O
ATOM   1753  HA  LYS A 127      -1.998   4.915   4.680  1.00 87.23           H
ATOM   1754  CB  LYS A 127      -2.934   6.398   5.880  1.00 87.23           C
ATOM   1755 1HB  LYS A 127      -2.295   6.408   6.762  1.00 87.23           H
ATOM   1756 2HB  LYS A 127      -3.316   7.411   5.752  1.00 87.23           H
ATOM   1757  CG  LYS A 127      -4.100   5.432   6.099  1.00 87.23           C
ATOM   1758 1HG  LYS A 127      -4.742   5.424   5.218  1.00 87.23           H
ATOM   1759 2HG  LYS A 127      -3.718   4.419   6.224  1.00 87.23           H
ATOM   1760  CD  LYS A 127      -4.918   5.830   7.329  1.00 87.23           C
ATOM   1761 1HD  LYS A 127      -4.266   5.890   8.200  1.00 87.23           H
ATOM   1762 2HD  LYS A 127      -5.345   6.822   7.181  1.00 87.23           H
ATOM   1763  CE  LYS A 127      -6.039   4.822   7.592  1.00 87.23           C
ATOM   1764 1HE  LYS A 127      -6.641   4.695   6.693  1.00 87.23           H
ATOM   1765 2HE  LYS A 127      -5.611   3.848   7.829  1.00 87.23           H
ATOM   1766  NZ  LYS A 127      -6.895   5.278   8.710  1.00 87.23           N
ATOM   1767 1HZ  LYS A 127      -7.802   4.830   8.645  1.00 87.23           H
ATOM   1768 2HZ  LYS A 127      -6.459   5.034   9.592  1.00 87.23           H
ATOM   1769 3HZ  LYS A 127      -7.011   6.284   8.657  1.00 87.23           H
ATOM   1770  HN  LYS A 127      -0.690   7.348   5.350  1.00 87.23           H
ATOM   1771  N   MET A 128      -2.568   7.632   2.938  1.00 87.88           N
ATOM   1772  CA  MET A 128      -3.120   8.129   1.690  1.00 87.88           C
ATOM   1773  C   MET A 128      -2.604   7.317   0.500  1.00 87.88           C
ATOM   1774  O   MET A 128      -3.375   6.946  -0.384  1.00 87.88           O
ATOM   1775  HA  MET A 128      -4.200   8.011   1.778  1.00 87.88           H
ATOM   1776  CB  MET A 128      -2.734   9.599   1.510  1.00 87.88           C
ATOM   1777 1HB  MET A 128      -3.071  10.175   2.372  1.00 87.88           H
ATOM   1778 2HB  MET A 128      -1.648   9.691   1.470  1.00 87.88           H
ATOM   1779  CG  MET A 128      -3.348  10.175   0.233  1.00 87.88           C
ATOM   1780 1HG  MET A 128      -3.007   9.607  -0.633  1.00 87.88           H
ATOM   1781 2HG  MET A 128      -4.433  10.082   0.267  1.00 87.88           H
ATOM   1782  SD  MET A 128      -2.889  11.891   0.055  1.00 87.88           S
ATOM   1783  CE  MET A 128      -3.677  12.262  -1.503  1.00 87.88           C
ATOM   1784 1HE  MET A 128      -3.272  11.613  -2.279  1.00 87.88           H
ATOM   1785 2HE  MET A 128      -4.751  12.098  -1.416  1.00 87.88           H
ATOM   1786 3HE  MET A 128      -3.489  13.303  -1.767  1.00 87.88           H
ATOM   1787  HN  MET A 128      -2.040   8.300   3.463  1.00 87.88           H
ATOM   1788  N   ASN A 129      -1.303   7.064   0.516  1.00 84.70           N
ATOM   1789  CA  ASN A 129      -0.656   6.402  -0.603  1.00 84.70           C
ATOM   1790  C   ASN A 129      -1.000   4.911  -0.577  1.00 84.70           C
ATOM   1791  O   ASN A 129      -1.093   4.273  -1.624  1.00 84.70           O
ATOM   1792  HA  ASN A 129      -1.039   6.902  -1.493  1.00 84.70           H
ATOM   1793  CB  ASN A 129       0.866   6.537  -0.518  1.00 84.70           C
ATOM   1794 1HB  ASN A 129       1.212   6.185   0.454  1.00 84.70           H
ATOM   1795 2HB  ASN A 129       1.334   5.904  -1.272  1.00 84.70           H
ATOM   1796  CG  ASN A 129       1.299   7.990  -0.724  1.00 84.70           C
ATOM   1797  OD1 ASN A 129       0.770   8.711  -1.554  1.00 84.70           O
ATOM   1798  ND2 ASN A 129       2.289   8.378   0.075  1.00 84.70           N
ATOM   1799 1HD2 ASN A 129       2.680   7.736   0.735  1.00 84.70           H
ATOM   1800 2HD2 ASN A 129       2.643   9.311   0.016  1.00 84.70           H
ATOM   1801  HN  ASN A 129      -0.697   7.304   1.274  1.00 84.70           H
ATOM   1802  N   PHE A 130      -1.180   4.400   0.632  1.00 87.95           N
ATOM   1803  CA  PHE A 130      -1.591   3.017   0.806  1.00 87.95           C
ATOM   1804  C   PHE A 130      -2.863   2.719   0.009  1.00 87.95           C
ATOM   1805  O   PHE A 130      -2.896   1.781  -0.786  1.00 87.95           O
ATOM   1806  HA  PHE A 130      -0.779   2.389   0.439  1.00 87.95           H
ATOM   1807  CB  PHE A 130      -1.879   2.820   2.295  1.00 87.95           C
ATOM   1808 1HB  PHE A 130      -0.950   2.933   2.853  1.00 87.95           H
ATOM   1809 2HB  PHE A 130      -2.551   3.609   2.633  1.00 87.95           H
ATOM   1810  CG  PHE A 130      -2.499   1.463   2.635  1.00 87.95           C
ATOM   1811  CD1 PHE A 130      -3.838   1.361   2.849  1.00 87.95           C
ATOM   1812  HD1 PHE A 130      -4.470   2.247   2.779  1.00 87.95           H
ATOM   1813  CD2 PHE A 130      -1.711   0.358   2.723  1.00 87.95           C
ATOM   1814  HD2 PHE A 130      -0.637   0.439   2.551  1.00 87.95           H
ATOM   1815  CE1 PHE A 130      -4.413   0.102   3.165  1.00 87.95           C
ATOM   1816  HE1 PHE A 130      -5.487   0.020   3.336  1.00 87.95           H
ATOM   1817  CE2 PHE A 130      -2.286  -0.902   3.038  1.00 87.95           C
ATOM   1818  HE2 PHE A 130      -1.654  -1.787   3.109  1.00 87.95           H
ATOM   1819  CZ  PHE A 130      -3.625  -1.003   3.252  1.00 87.95           C
ATOM   1820  HZ  PHE A 130      -4.066  -1.970   3.494  1.00 87.95           H
ATOM   1821  HN  PHE A 130      -1.049   4.911   1.481  1.00 87.95           H
ATOM   1822  N   TYR A 131      -3.878   3.536   0.249  1.00 93.16           N
ATOM   1823  CA  TYR A 131      -5.152   3.365  -0.428  1.00 93.16           C
ATOM   1824  C   TYR A 131      -5.019   3.645  -1.927  1.00 93.16           C
ATOM   1825  O   TYR A 131      -5.569   2.915  -2.750  1.00 93.16           O
ATOM   1826  HA  TYR A 131      -5.473   2.333  -0.286  1.00 93.16           H
ATOM   1827  CB  TYR A 131      -6.100   4.396   0.189  1.00 93.16           C
ATOM   1828 1HB  TYR A 131      -5.580   5.350   0.268  1.00 93.16           H
ATOM   1829 2HB  TYR A 131      -6.944   4.547  -0.484  1.00 93.16           H
ATOM   1830  CG  TYR A 131      -6.630   4.005   1.570  1.00 93.16           C
ATOM   1831  CD1 TYR A 131      -7.305   2.813   1.738  1.00 93.16           C
ATOM   1832  HD1 TYR A 131      -7.460   2.150   0.886  1.00 93.16           H
ATOM   1833  CD2 TYR A 131      -6.434   4.845   2.647  1.00 93.16           C
ATOM   1834  HD2 TYR A 131      -5.902   5.786   2.515  1.00 93.16           H
ATOM   1835  CE1 TYR A 131      -7.804   2.445   3.037  1.00 93.16           C
ATOM   1836  HE1 TYR A 131      -8.339   1.506   3.184  1.00 93.16           H
ATOM   1837  CE2 TYR A 131      -6.934   4.477   3.947  1.00 93.16           C
ATOM   1838  HE2 TYR A 131      -6.786   5.131   4.806  1.00 93.16           H
ATOM   1839  CZ  TYR A 131      -7.594   3.295   4.078  1.00 93.16           C
ATOM   1840  OH  TYR A 131      -8.066   2.948   5.305  1.00 93.16           O
ATOM   1841  HH  TYR A 131      -8.398   3.759   5.786  1.00 93.16           H
ATOM   1842  HN  TYR A 131      -3.841   4.301   0.891  1.00 93.16           H
ATOM   1843  N   SER A 132      -4.285   4.704  -2.235  1.00 92.74           N
ATOM   1844  CA  SER A 132      -4.157   5.151  -3.612  1.00 92.74           C
ATOM   1845  C   SER A 132      -3.557   4.036  -4.470  1.00 92.74           C
ATOM   1846  O   SER A 132      -4.041   3.765  -5.568  1.00 92.74           O
ATOM   1847  HA  SER A 132      -5.173   5.380  -3.936  1.00 92.74           H
ATOM   1848  CB  SER A 132      -3.297   6.413  -3.703  1.00 92.74           C
ATOM   1849 1HB  SER A 132      -2.296   6.197  -3.331  1.00 92.74           H
ATOM   1850 2HB  SER A 132      -3.193   6.705  -4.748  1.00 92.74           H
ATOM   1851  OG  SER A 132      -3.855   7.495  -2.962  1.00 92.74           O
ATOM   1852  HG  SER A 132      -3.406   7.567  -2.072  1.00 92.74           H
ATOM   1853  HN  SER A 132      -3.784   5.252  -1.565  1.00 92.74           H
ATOM   1854  N   CYS A 133      -2.512   3.420  -3.937  1.00 92.15           N
ATOM   1855  CA  CYS A 133      -1.796   2.391  -4.672  1.00 92.15           C
ATOM   1856  C   CYS A 133      -2.776   1.263  -5.000  1.00 92.15           C
ATOM   1857  O   CYS A 133      -2.895   0.855  -6.154  1.00 92.15           O
ATOM   1858  HA  CYS A 133      -1.424   2.859  -5.584  1.00 92.15           H
ATOM   1859  CB  CYS A 133      -0.581   1.882  -3.893  1.00 92.15           C
ATOM   1860 1HB  CYS A 133      -0.874   1.621  -2.876  1.00 92.15           H
ATOM   1861 2HB  CYS A 133      -0.195   0.975  -4.357  1.00 92.15           H
ATOM   1862  SG  CYS A 133       0.722   3.167  -3.856  1.00 92.15           S
ATOM   1863  HG  CYS A 133       0.193   3.873  -2.861  1.00 92.15           H
ATOM   1864  HN  CYS A 133      -2.155   3.613  -3.024  1.00 92.15           H
ATOM   1865  N   VAL A 134      -3.454   0.792  -3.964  1.00 90.34           N
ATOM   1866  CA  VAL A 134      -4.259  -0.413  -4.081  1.00 90.34           C
ATOM   1867  C   VAL A 134      -5.459  -0.133  -4.988  1.00 90.34           C
ATOM   1868  O   VAL A 134      -5.864  -0.992  -5.769  1.00 90.34           O
ATOM   1869  HA  VAL A 134      -3.638  -1.178  -4.547  1.00 90.34           H
ATOM   1870  CB  VAL A 134      -4.662  -0.910  -2.691  1.00 90.34           C
ATOM   1871  HB  VAL A 134      -5.330  -0.170  -2.251  1.00 90.34           H
ATOM   1872  CG1 VAL A 134      -5.423  -2.234  -2.783  1.00 90.34           C
ATOM   1873 1HG1 VAL A 134      -6.325  -2.094  -3.379  1.00 90.34           H
ATOM   1874 2HG1 VAL A 134      -4.789  -2.986  -3.252  1.00 90.34           H
ATOM   1875 3HG1 VAL A 134      -5.698  -2.565  -1.781  1.00 90.34           H
ATOM   1876  CG2 VAL A 134      -3.440  -1.041  -1.780  1.00 90.34           C
ATOM   1877 1HG2 VAL A 134      -2.737  -1.752  -2.215  1.00 90.34           H
ATOM   1878 2HG2 VAL A 134      -2.957  -0.070  -1.677  1.00 90.34           H
ATOM   1879 3HG2 VAL A 134      -3.755  -1.397  -0.799  1.00 90.34           H
ATOM   1880  HN  VAL A 134      -3.460   1.217  -3.059  1.00 90.34           H
ATOM   1881  N   LEU A 135      -5.994   1.071  -4.852  1.00 94.19           N
ATOM   1882  CA  LEU A 135      -7.148   1.470  -5.641  1.00 94.19           C
ATOM   1883  C   LEU A 135      -6.737   1.600  -7.109  1.00 94.19           C
ATOM   1884  O   LEU A 135      -7.521   1.295  -8.006  1.00 94.19           O
ATOM   1885  HA  LEU A 135      -7.890   0.676  -5.559  1.00 94.19           H
ATOM   1886  CB  LEU A 135      -7.777   2.740  -5.064  1.00 94.19           C
ATOM   1887 1HB  LEU A 135      -6.997   3.494  -4.960  1.00 94.19           H
ATOM   1888 2HB  LEU A 135      -8.497   3.125  -5.786  1.00 94.19           H
ATOM   1889  CG  LEU A 135      -8.483   2.586  -3.715  1.00 94.19           C
ATOM   1890  HG  LEU A 135      -7.772   2.165  -3.004  1.00 94.19           H
ATOM   1891  CD1 LEU A 135      -8.920   3.946  -3.167  1.00 94.19           C
ATOM   1892 1HD1 LEU A 135      -8.045   4.582  -3.033  1.00 94.19           H
ATOM   1893 2HD1 LEU A 135      -9.607   4.417  -3.869  1.00 94.19           H
ATOM   1894 3HD1 LEU A 135      -9.418   3.807  -2.207  1.00 94.19           H
ATOM   1895  CD2 LEU A 135      -9.653   1.606  -3.817  1.00 94.19           C
ATOM   1896 1HD2 LEU A 135     -10.373   1.975  -4.548  1.00 94.19           H
ATOM   1897 2HD2 LEU A 135      -9.284   0.630  -4.132  1.00 94.19           H
ATOM   1898 3HD2 LEU A 135     -10.137   1.515  -2.845  1.00 94.19           H
ATOM   1899  HN  LEU A 135      -5.653   1.767  -4.220  1.00 94.19           H
ATOM   1900  N   LEU A 136      -5.507   2.052  -7.308  1.00 94.00           N
ATOM   1901  CA  LEU A 136      -4.977   2.209  -8.652  1.00 94.00           C
ATOM   1902  C   LEU A 136      -4.774   0.828  -9.280  1.00 94.00           C
ATOM   1903  O   LEU A 136      -5.094   0.621 -10.449  1.00 94.00           O
ATOM   1904  HA  LEU A 136      -5.722   2.748  -9.237  1.00 94.00           H
ATOM   1905  CB  LEU A 136      -3.710   3.067  -8.631  1.00 94.00           C
ATOM   1906 1HB  LEU A 136      -3.075   2.722  -7.814  1.00 94.00           H
ATOM   1907 2HB  LEU A 136      -3.161   2.892  -9.556  1.00 94.00           H
ATOM   1908  CG  LEU A 136      -3.923   4.574  -8.473  1.00 94.00           C
ATOM   1909  HG  LEU A 136      -4.603   4.737  -7.637  1.00 94.00           H
ATOM   1910  CD1 LEU A 136      -2.609   5.280  -8.132  1.00 94.00           C
ATOM   1911 1HD1 LEU A 136      -2.215   4.883  -7.197  1.00 94.00           H
ATOM   1912 2HD1 LEU A 136      -1.888   5.111  -8.931  1.00 94.00           H
ATOM   1913 3HD1 LEU A 136      -2.789   6.350  -8.026  1.00 94.00           H
ATOM   1914  CD2 LEU A 136      -4.587   5.167  -9.717  1.00 94.00           C
ATOM   1915 1HD2 LEU A 136      -3.952   4.993 -10.586  1.00 94.00           H
ATOM   1916 2HD2 LEU A 136      -5.555   4.691  -9.874  1.00 94.00           H
ATOM   1917 3HD2 LEU A 136      -4.727   6.239  -9.579  1.00 94.00           H
ATOM   1918  HN  LEU A 136      -4.880   2.309  -6.573  1.00 94.00           H
ATOM   1919  N   ILE A 137      -4.243  -0.080  -8.475  1.00 91.32           N
ATOM   1920  CA  ILE A 137      -4.013  -1.441  -8.930  1.00 91.32           C
ATOM   1921  C   ILE A 137      -5.343  -2.060  -9.364  1.00 91.32           C
ATOM   1922  O   ILE A 137      -5.410  -2.745 -10.383  1.00 91.32           O
ATOM   1923  HA  ILE A 137      -3.357  -1.388  -9.799  1.00 91.32           H
ATOM   1924  CB  ILE A 137      -3.280  -2.248  -7.858  1.00 91.32           C
ATOM   1925  HB  ILE A 137      -3.761  -2.058  -6.898  1.00 91.32           H
ATOM   1926  CG1 ILE A 137      -1.824  -1.795  -7.730  1.00 91.32           C
ATOM   1927 1HG1 ILE A 137      -1.257  -2.134  -8.598  1.00 91.32           H
ATOM   1928 2HG1 ILE A 137      -1.777  -0.706  -7.724  1.00 91.32           H
ATOM   1929  CG2 ILE A 137      -3.391  -3.750  -8.130  1.00 91.32           C
ATOM   1930 1HG2 ILE A 137      -4.441  -4.042  -8.130  1.00 91.32           H
ATOM   1931 2HG2 ILE A 137      -2.951  -3.977  -9.101  1.00 91.32           H
ATOM   1932 3HG2 ILE A 137      -2.861  -4.300  -7.353  1.00 91.32           H
ATOM   1933  CD1 ILE A 137      -1.188  -2.346  -6.452  1.00 91.32           C
ATOM   1934 1HD1 ILE A 137      -1.743  -1.986  -5.586  1.00 91.32           H
ATOM   1935 2HD1 ILE A 137      -1.215  -3.436  -6.474  1.00 91.32           H
ATOM   1936 3HD1 ILE A 137      -0.153  -2.009  -6.387  1.00 91.32           H
ATOM   1937  HN  ILE A 137      -3.972   0.100  -7.529  1.00 91.32           H
ATOM   1938  N   MET A 138      -6.370  -1.797  -8.569  1.00 91.26           N
ATOM   1939  CA  MET A 138      -7.704  -2.279  -8.883  1.00 91.26           C
ATOM   1940  C   MET A 138      -8.180  -1.734 -10.231  1.00 91.26           C
ATOM   1941  O   MET A 138      -8.727  -2.476 -11.046  1.00 91.26           O
ATOM   1942  HA  MET A 138      -7.619  -3.365  -8.932  1.00 91.26           H
ATOM   1943  CB  MET A 138      -8.676  -1.846  -7.785  1.00 91.26           C
ATOM   1944 1HB  MET A 138      -8.323  -2.206  -6.818  1.00 91.26           H
ATOM   1945 2HB  MET A 138      -8.704  -0.757  -7.728  1.00 91.26           H
ATOM   1946  CG  MET A 138     -10.083  -2.384  -8.053  1.00 91.26           C
ATOM   1947 1HG  MET A 138     -10.409  -2.091  -9.051  1.00 91.26           H
ATOM   1948 2HG  MET A 138     -10.074  -3.474  -8.028  1.00 91.26           H
ATOM   1949  SD  MET A 138     -11.221  -1.756  -6.831  1.00 91.26           S
ATOM   1950  CE  MET A 138     -11.312  -0.048  -7.341  1.00 91.26           C
ATOM   1951 1HE  MET A 138     -10.319   0.399  -7.293  1.00 91.26           H
ATOM   1952 2HE  MET A 138     -11.685   0.007  -8.363  1.00 91.26           H
ATOM   1953 3HE  MET A 138     -11.986   0.494  -6.678  1.00 91.26           H
ATOM   1954  HN  MET A 138      -6.301  -1.265  -7.724  1.00 91.26           H
ATOM   1955  N   CYS A 139      -7.954  -0.443 -10.425  1.00 93.80           N
ATOM   1956  CA  CYS A 139      -8.417   0.225 -11.629  1.00 93.80           C
ATOM   1957  C   CYS A 139      -7.661  -0.359 -12.824  1.00 93.80           C
ATOM   1958  O   CYS A 139      -8.222  -0.502 -13.909  1.00 93.80           O
ATOM   1959  HA  CYS A 139      -9.485   0.021 -11.709  1.00 93.80           H
ATOM   1960  CB  CYS A 139      -8.250   1.743 -11.533  1.00 93.80           C
ATOM   1961 1HB  CYS A 139      -7.242   1.985 -11.195  1.00 93.80           H
ATOM   1962 2HB  CYS A 139      -8.372   2.193 -12.518  1.00 93.80           H
ATOM   1963  SG  CYS A 139      -9.482   2.437 -10.372  1.00 93.80           S
ATOM   1964  HG  CYS A 139      -8.862   2.047  -9.262  1.00 93.80           H
ATOM   1965  HN  CYS A 139      -7.466   0.142  -9.777  1.00 93.80           H
ATOM   1966  N   ILE A 140      -6.398  -0.680 -12.584  1.00 90.11           N
ATOM   1967  CA  ILE A 140      -5.568  -1.276 -13.617  1.00 90.11           C
ATOM   1968  C   ILE A 140      -6.195  -2.597 -14.069  1.00 90.11           C
ATOM   1969  O   ILE A 140      -6.234  -2.893 -15.262  1.00 90.11           O
ATOM   1970  HA  ILE A 140      -5.558  -0.591 -14.464  1.00 90.11           H
ATOM   1971  CB  ILE A 140      -4.125  -1.416 -13.131  1.00 90.11           C
ATOM   1972  HB  ILE A 140      -4.142  -1.837 -12.125  1.00 90.11           H
ATOM   1973  CG1 ILE A 140      -3.443  -0.050 -13.036  1.00 90.11           C
ATOM   1974 1HG1 ILE A 140      -3.203   0.311 -14.036  1.00 90.11           H
ATOM   1975 2HG1 ILE A 140      -4.128   0.673 -12.593  1.00 90.11           H
ATOM   1976  CG2 ILE A 140      -3.340  -2.388 -14.014  1.00 90.11           C
ATOM   1977 1HG2 ILE A 140      -3.815  -3.369 -13.986  1.00 90.11           H
ATOM   1978 2HG2 ILE A 140      -3.329  -2.019 -15.040  1.00 90.11           H
ATOM   1979 3HG2 ILE A 140      -2.317  -2.469 -13.646  1.00 90.11           H
ATOM   1980  CD1 ILE A 140      -2.166  -0.131 -12.197  1.00 90.11           C
ATOM   1981 1HD1 ILE A 140      -2.413  -0.468 -11.191  1.00 90.11           H
ATOM   1982 2HD1 ILE A 140      -1.473  -0.836 -12.657  1.00 90.11           H
ATOM   1983 3HD1 ILE A 140      -1.702   0.854 -12.146  1.00 90.11           H
ATOM   1984  HN  ILE A 140      -5.942  -0.539 -11.705  1.00 90.11           H
ATOM   1985  N   SER A 141      -6.672  -3.354 -13.092  1.00 88.97           N
ATOM   1986  CA  SER A 141      -7.251  -4.658 -13.370  1.00 88.97           C
ATOM   1987  C   SER A 141      -8.486  -4.502 -14.260  1.00 88.97           C
ATOM   1988  O   SER A 141      -8.693  -5.288 -15.183  1.00 88.97           O
ATOM   1989  HA  SER A 141      -6.472  -5.214 -13.891  1.00 88.97           H
ATOM   1990  CB  SER A 141      -7.617  -5.385 -12.075  1.00 88.97           C
ATOM   1991 1HB  SER A 141      -7.689  -6.455 -12.268  1.00 88.97           H
ATOM   1992 2HB  SER A 141      -6.822  -5.246 -11.343  1.00 88.97           H
ATOM   1993  OG  SER A 141      -8.849  -4.918 -11.531  1.00 88.97           O
ATOM   1994  HG  SER A 141      -8.693  -4.091 -10.991  1.00 88.97           H
ATOM   1995  HN  SER A 141      -6.666  -3.091 -12.127  1.00 88.97           H
ATOM   1996  N   VAL A 142      -9.275  -3.484 -13.950  1.00 90.46           N
ATOM   1997  CA  VAL A 142     -10.490  -3.223 -14.702  1.00 90.46           C
ATOM   1998  C   VAL A 142     -10.123  -2.792 -16.123  1.00 90.46           C
ATOM   1999  O   VAL A 142     -10.760  -3.213 -17.088  1.00 90.46           O
ATOM   2000  HA  VAL A 142     -11.052  -4.156 -14.753  1.00 90.46           H
ATOM   2001  CB  VAL A 142     -11.349  -2.192 -13.967  1.00 90.46           C
ATOM   2002  HB  VAL A 142     -10.762  -1.279 -13.864  1.00 90.46           H
ATOM   2003  CG1 VAL A 142     -12.606  -1.853 -14.771  1.00 90.46           C
ATOM   2004 1HG1 VAL A 142     -12.319  -1.442 -15.739  1.00 90.46           H
ATOM   2005 2HG1 VAL A 142     -13.197  -2.757 -14.920  1.00 90.46           H
ATOM   2006 3HG1 VAL A 142     -13.198  -1.118 -14.226  1.00 90.46           H
ATOM   2007  CG2 VAL A 142     -11.711  -2.680 -12.563  1.00 90.46           C
ATOM   2008 1HG2 VAL A 142     -12.270  -3.613 -12.636  1.00 90.46           H
ATOM   2009 2HG2 VAL A 142     -10.799  -2.847 -11.990  1.00 90.46           H
ATOM   2010 3HG2 VAL A 142     -12.321  -1.928 -12.063  1.00 90.46           H
ATOM   2011  HN  VAL A 142      -9.095  -2.845 -13.202  1.00 90.46           H
ATOM   2012  N   ASP A 143      -9.097  -1.957 -16.208  1.00 85.50           N
ATOM   2013  CA  ASP A 143      -8.656  -1.442 -17.493  1.00 85.50           C
ATOM   2014  C   ASP A 143      -8.230  -2.609 -18.386  1.00 85.50           C
ATOM   2015  O   ASP A 143      -8.560  -2.641 -19.570  1.00 85.50           O
ATOM   2016  HA  ASP A 143      -9.512  -0.901 -17.894  1.00 85.50           H
ATOM   2017  CB  ASP A 143      -7.454  -0.509 -17.328  1.00 85.50           C
ATOM   2018 1HB  ASP A 143      -7.725   0.329 -16.686  1.00 85.50           H
ATOM   2019 2HB  ASP A 143      -6.642  -1.040 -16.833  1.00 85.50           H
ATOM   2020  CG  ASP A 143      -6.977   0.014 -18.684  1.00 85.50           C
ATOM   2021  OD1 ASP A 143      -7.812   0.629 -19.382  1.00 85.50           O
ATOM   2022  OD2 ASP A 143      -5.787  -0.213 -18.993  1.00 85.50           O
ATOM   2023  HN  ASP A 143      -8.573  -1.635 -15.420  1.00 85.50           H
ATOM   2024  N   ARG A 144      -7.502  -3.538 -17.784  1.00 74.34           N
ATOM   2025  CA  ARG A 144      -7.009  -4.693 -18.516  1.00 74.34           C
ATOM   2026  C   ARG A 144      -8.178  -5.543 -19.017  1.00 74.34           C
ATOM   2027  O   ARG A 144      -8.162  -6.018 -20.152  1.00 74.34           O
ATOM   2028  HA  ARG A 144      -6.443  -4.274 -19.348  1.00 74.34           H
ATOM   2029  CB  ARG A 144      -6.100  -5.555 -17.637  1.00 74.34           C
ATOM   2030 1HB  ARG A 144      -6.596  -5.763 -16.689  1.00 74.34           H
ATOM   2031 2HB  ARG A 144      -5.923  -6.515 -18.122  1.00 74.34           H
ATOM   2032  CG  ARG A 144      -4.765  -4.855 -17.377  1.00 74.34           C
ATOM   2033 1HG  ARG A 144      -4.944  -3.873 -16.938  1.00 74.34           H
ATOM   2034 2HG  ARG A 144      -4.185  -5.427 -16.652  1.00 74.34           H
ATOM   2035  CD  ARG A 144      -3.964  -4.703 -18.672  1.00 74.34           C
ATOM   2036 1HD  ARG A 144      -3.772  -5.683 -19.108  1.00 74.34           H
ATOM   2037 2HD  ARG A 144      -4.542  -4.137 -19.402  1.00 74.34           H
ATOM   2038  NE  ARG A 144      -2.684  -4.012 -18.397  1.00 74.34           N
ATOM   2039  HE  ARG A 144      -2.504  -3.714 -17.460  1.00 74.34           H
ATOM   2040  CZ  ARG A 144      -1.751  -3.761 -19.326  1.00 74.34           C
ATOM   2041  NH1 ARG A 144      -1.940  -4.138 -20.598  1.00 74.34           N
ATOM   2042 1HH1 ARG A 144      -2.782  -4.610 -20.861  1.00 74.34           H
ATOM   2043 2HH1 ARG A 144      -1.239  -3.947 -21.286  1.00 74.34           H
ATOM   2044  NH2 ARG A 144      -0.627  -3.128 -18.964  1.00 74.34           N
ATOM   2045 1HH2 ARG A 144       0.078  -2.933 -19.645  1.00 74.34           H
ATOM   2046 2HH2 ARG A 144      -0.495  -2.850 -18.013  1.00 74.34           H
ATOM   2047  HN  ARG A 144      -7.251  -3.512 -16.817  1.00 74.34           H
ATOM   2048  N   TYR A 145      -9.163  -5.709 -18.148  1.00 86.70           N
ATOM   2049  CA  TYR A 145     -10.359  -6.453 -18.504  1.00 86.70           C
ATOM   2050  C   TYR A 145     -11.014  -5.869 -19.758  1.00 86.70           C
ATOM   2051  O   TYR A 145     -11.291  -6.594 -20.713  1.00 86.70           O
ATOM   2052  HA  TYR A 145     -10.067  -7.484 -18.702  1.00 86.70           H
ATOM   2053  CB  TYR A 145     -11.320  -6.299 -17.323  1.00 86.70           C
ATOM   2054 1HB  TYR A 145     -10.963  -6.912 -16.496  1.00 86.70           H
ATOM   2055 2HB  TYR A 145     -11.299  -5.263 -16.984  1.00 86.70           H
ATOM   2056  CG  TYR A 145     -12.765  -6.687 -17.642  1.00 86.70           C
ATOM   2057  CD1 TYR A 145     -13.726  -5.708 -17.789  1.00 86.70           C
ATOM   2058  HD1 TYR A 145     -13.456  -4.658 -17.677  1.00 86.70           H
ATOM   2059  CD2 TYR A 145     -13.107  -8.017 -17.783  1.00 86.70           C
ATOM   2060  HD2 TYR A 145     -12.347  -8.790 -17.667  1.00 86.70           H
ATOM   2061  CE1 TYR A 145     -15.086  -6.074 -18.088  1.00 86.70           C
ATOM   2062  HE1 TYR A 145     -15.856  -5.311 -18.207  1.00 86.70           H
ATOM   2063  CE2 TYR A 145     -14.467  -8.383 -18.082  1.00 86.70           C
ATOM   2064  HE2 TYR A 145     -14.751  -9.429 -18.196  1.00 86.70           H
ATOM   2065  CZ  TYR A 145     -15.390  -7.393 -18.221  1.00 86.70           C
ATOM   2066  OH  TYR A 145     -16.674  -7.739 -18.504  1.00 86.70           O
ATOM   2067  HH  TYR A 145     -16.748  -8.731 -18.600  1.00 86.70           H
ATOM   2068  HN  TYR A 145      -9.154  -5.346 -17.216  1.00 86.70           H
ATOM   2069  N   ILE A 146     -11.242  -4.565 -19.715  1.00 83.22           N
ATOM   2070  CA  ILE A 146     -11.932  -3.890 -20.802  1.00 83.22           C
ATOM   2071  C   ILE A 146     -11.115  -4.035 -22.087  1.00 83.22           C
ATOM   2072  O   ILE A 146     -11.674  -4.248 -23.162  1.00 83.22           O
ATOM   2073  HA  ILE A 146     -12.889  -4.391 -20.943  1.00 83.22           H
ATOM   2074  CB  ILE A 146     -12.233  -2.438 -20.425  1.00 83.22           C
ATOM   2075  HB  ILE A 146     -11.303  -1.969 -20.101  1.00 83.22           H
ATOM   2076  CG1 ILE A 146     -13.208  -2.367 -19.248  1.00 83.22           C
ATOM   2077 1HG1 ILE A 146     -14.205  -2.656 -19.580  1.00 83.22           H
ATOM   2078 2HG1 ILE A 146     -12.909  -3.081 -18.480  1.00 83.22           H
ATOM   2079  CG2 ILE A 146     -12.738  -1.651 -21.636  1.00 83.22           C
ATOM   2080 1HG2 ILE A 146     -11.978  -1.659 -22.417  1.00 83.22           H
ATOM   2081 2HG2 ILE A 146     -13.652  -2.110 -22.013  1.00 83.22           H
ATOM   2082 3HG2 ILE A 146     -12.944  -0.622 -21.340  1.00 83.22           H
ATOM   2083  CD1 ILE A 146     -13.250  -0.958 -18.654  1.00 83.22           C
ATOM   2084 1HD1 ILE A 146     -12.256  -0.683 -18.301  1.00 83.22           H
ATOM   2085 2HD1 ILE A 146     -13.573  -0.251 -19.418  1.00 83.22           H
ATOM   2086 3HD1 ILE A 146     -13.950  -0.936 -17.819  1.00 83.22           H
ATOM   2087  HN  ILE A 146     -10.966  -3.973 -18.958  1.00 83.22           H
ATOM   2088  N   ALA A 147      -9.805  -3.914 -21.934  1.00 81.88           N
ATOM   2089  CA  ALA A 147      -8.916  -3.892 -23.084  1.00 81.88           C
ATOM   2090  C   ALA A 147      -8.972  -5.247 -23.792  1.00 81.88           C
ATOM   2091  O   ALA A 147      -8.806  -5.323 -25.008  1.00 81.88           O
ATOM   2092  HA  ALA A 147      -9.274  -3.121 -23.765  1.00 81.88           H
ATOM   2093  CB  ALA A 147      -7.501  -3.530 -22.628  1.00 81.88           C
ATOM   2094 1HB  ALA A 147      -7.511  -2.547 -22.159  1.00 81.88           H
ATOM   2095 2HB  ALA A 147      -7.149  -4.272 -21.911  1.00 81.88           H
ATOM   2096 3HB  ALA A 147      -6.835  -3.514 -23.491  1.00 81.88           H
ATOM   2097  HN  ALA A 147      -9.350  -3.832 -21.047  1.00 81.88           H
ATOM   2098  N   ILE A 148      -9.205  -6.284 -23.000  1.00 78.55           N
ATOM   2099  CA  ILE A 148      -9.108  -7.644 -23.500  1.00 78.55           C
ATOM   2100  C   ILE A 148     -10.500  -8.136 -23.902  1.00 78.55           C
ATOM   2101  O   ILE A 148     -10.689  -8.637 -25.009  1.00 78.55           O
ATOM   2102  HA  ILE A 148      -8.480  -7.621 -24.390  1.00 78.55           H
ATOM   2103  CB  ILE A 148      -8.410  -8.543 -22.477  1.00 78.55           C
ATOM   2104  HB  ILE A 148      -8.901  -8.408 -21.513  1.00 78.55           H
ATOM   2105  CG1 ILE A 148      -6.946  -8.136 -22.298  1.00 78.55           C
ATOM   2106 1HG1 ILE A 148      -6.393  -8.343 -23.214  1.00 78.55           H
ATOM   2107 2HG1 ILE A 148      -6.882  -7.062 -22.124  1.00 78.55           H
ATOM   2108  CG2 ILE A 148      -8.553 -10.018 -22.855  1.00 78.55           C
ATOM   2109 1HG2 ILE A 148      -9.609 -10.284 -22.889  1.00 78.55           H
ATOM   2110 2HG2 ILE A 148      -8.103 -10.188 -23.833  1.00 78.55           H
ATOM   2111 3HG2 ILE A 148      -8.048 -10.634 -22.111  1.00 78.55           H
ATOM   2112  CD1 ILE A 148      -6.306  -8.887 -21.129  1.00 78.55           C
ATOM   2113 1HD1 ILE A 148      -6.847  -8.658 -20.211  1.00 78.55           H
ATOM   2114 2HD1 ILE A 148      -6.351  -9.960 -21.319  1.00 78.55           H
ATOM   2115 3HD1 ILE A 148      -5.266  -8.579 -21.024  1.00 78.55           H
ATOM   2116  HN  ILE A 148      -9.456  -6.205 -22.035  1.00 78.55           H
ATOM   2117  N   ALA A 149     -11.438  -7.977 -22.980  1.00 78.20           N
ATOM   2118  CA  ALA A 149     -12.749  -8.585 -23.133  1.00 78.20           C
ATOM   2119  C   ALA A 149     -13.585  -7.749 -24.103  1.00 78.20           C
ATOM   2120  O   ALA A 149     -14.423  -8.284 -24.827  1.00 78.20           O
ATOM   2121  HA  ALA A 149     -12.605  -9.580 -23.554  1.00 78.20           H
ATOM   2122  CB  ALA A 149     -13.411  -8.721 -21.760  1.00 78.20           C
ATOM   2123 1HB  ALA A 149     -12.792  -9.348 -21.119  1.00 78.20           H
ATOM   2124 2HB  ALA A 149     -13.519  -7.735 -21.309  1.00 78.20           H
ATOM   2125 3HB  ALA A 149     -14.394  -9.178 -21.875  1.00 78.20           H
ATOM   2126  HN  ALA A 149     -11.314  -7.444 -22.143  1.00 78.20           H
ATOM   2127  N   GLN A 150     -13.327  -6.449 -24.087  1.00 69.24           N
ATOM   2128  CA  GLN A 150     -14.119  -5.520 -24.875  1.00 69.24           C
ATOM   2129  C   GLN A 150     -13.227  -4.769 -25.866  1.00 69.24           C
ATOM   2130  O   GLN A 150     -13.438  -3.585 -26.122  1.00 69.24           O
ATOM   2131  HA  GLN A 150     -14.836  -6.137 -25.417  1.00 69.24           H
ATOM   2132  CB  GLN A 150     -14.878  -4.544 -23.973  1.00 69.24           C
ATOM   2133 1HB  GLN A 150     -14.169  -3.934 -23.414  1.00 69.24           H
ATOM   2134 2HB  GLN A 150     -15.471  -3.864 -24.584  1.00 69.24           H
ATOM   2135  CG  GLN A 150     -15.792  -5.294 -23.001  1.00 69.24           C
ATOM   2136 1HG  GLN A 150     -16.398  -6.015 -23.549  1.00 69.24           H
ATOM   2137 2HG  GLN A 150     -15.188  -5.859 -22.292  1.00 69.24           H
ATOM   2138  CD  GLN A 150     -16.702  -4.324 -22.246  1.00 69.24           C
ATOM   2139  OE1 GLN A 150     -16.668  -3.120 -22.441  1.00 69.24           O
ATOM   2140  NE2 GLN A 150     -17.516  -4.913 -21.374  1.00 69.24           N
ATOM   2141 1HE2 GLN A 150     -17.493  -5.907 -21.262  1.00 69.24           H
ATOM   2142 2HE2 GLN A 150     -18.150  -4.363 -20.831  1.00 69.24           H
ATOM   2143  HN  GLN A 150     -12.595  -6.030 -23.550  1.00 69.24           H
ATOM   2144  N   ALA A 151     -12.249  -5.489 -26.396  1.00 68.90           N
ATOM   2145  CA  ALA A 151     -11.186  -4.860 -27.160  1.00 68.90           C
ATOM   2146  C   ALA A 151     -11.798  -4.010 -28.275  1.00 68.90           C
ATOM   2147  O   ALA A 151     -11.352  -2.892 -28.524  1.00 68.90           O
ATOM   2148  HA  ALA A 151     -10.630  -4.210 -26.483  1.00 68.90           H
ATOM   2149  CB  ALA A 151     -10.239  -5.934 -27.699  1.00 68.90           C
ATOM   2150 1HB  ALA A 151      -9.808  -6.490 -26.866  1.00 68.90           H
ATOM   2151 2HB  ALA A 151     -10.794  -6.617 -28.343  1.00 68.90           H
ATOM   2152 3HB  ALA A 151      -9.442  -5.462 -28.272  1.00 68.90           H
ATOM   2153  HN  ALA A 151     -12.177  -6.483 -26.310  1.00 68.90           H
ATOM   2154  N   MET A 152     -12.812  -4.574 -28.915  1.00 58.75           N
ATOM   2155  CA  MET A 152     -13.417  -3.933 -30.071  1.00 58.75           C
ATOM   2156  C   MET A 152     -14.029  -2.583 -29.691  1.00 58.75           C
ATOM   2157  O   MET A 152     -13.830  -1.589 -30.388  1.00 58.75           O
ATOM   2158  HA  MET A 152     -12.604  -3.784 -30.782  1.00 58.75           H
ATOM   2159  CB  MET A 152     -14.503  -4.842 -30.649  1.00 58.75           C
ATOM   2160 1HB  MET A 152     -15.137  -5.214 -29.844  1.00 58.75           H
ATOM   2161 2HB  MET A 152     -15.143  -4.268 -31.319  1.00 58.75           H
ATOM   2162  CG  MET A 152     -13.887  -6.019 -31.406  1.00 58.75           C
ATOM   2163 1HG  MET A 152     -12.971  -5.702 -31.905  1.00 58.75           H
ATOM   2164 2HG  MET A 152     -13.612  -6.809 -30.707  1.00 58.75           H
ATOM   2165  SD  MET A 152     -15.048  -6.647 -32.608  1.00 58.75           S
ATOM   2166  CE  MET A 152     -14.116  -8.029 -33.246  1.00 58.75           C
ATOM   2167 1HE  MET A 152     -13.182  -7.670 -33.679  1.00 58.75           H
ATOM   2168 2HE  MET A 152     -13.898  -8.725 -32.436  1.00 58.75           H
ATOM   2169 3HE  MET A 152     -14.700  -8.537 -34.014  1.00 58.75           H
ATOM   2170  HN  MET A 152     -13.219  -5.450 -28.657  1.00 58.75           H
ATOM   2171  N   ARG A 153     -14.761  -2.590 -28.587  1.00 56.11           N
ATOM   2172  CA  ARG A 153     -15.461  -1.396 -28.144  1.00 56.11           C
ATOM   2173  C   ARG A 153     -14.472  -0.392 -27.549  1.00 56.11           C
ATOM   2174  O   ARG A 153     -14.748   0.806 -27.507  1.00 56.11           O
ATOM   2175  HA  ARG A 153     -15.929  -0.998 -29.044  1.00 56.11           H
ATOM   2176  CB  ARG A 153     -16.524  -1.737 -27.098  1.00 56.11           C
ATOM   2177 1HB  ARG A 153     -16.096  -2.391 -26.339  1.00 56.11           H
ATOM   2178 2HB  ARG A 153     -16.845  -0.827 -26.591  1.00 56.11           H
ATOM   2179  CG  ARG A 153     -17.731  -2.419 -27.745  1.00 56.11           C
ATOM   2180 1HG  ARG A 153     -18.086  -1.820 -28.583  1.00 56.11           H
ATOM   2181 2HG  ARG A 153     -17.433  -3.387 -28.149  1.00 56.11           H
ATOM   2182  CD  ARG A 153     -18.861  -2.609 -26.732  1.00 56.11           C
ATOM   2183 1HD  ARG A 153     -18.529  -3.259 -25.922  1.00 56.11           H
ATOM   2184 2HD  ARG A 153     -19.125  -1.651 -26.284  1.00 56.11           H
ATOM   2185  NE  ARG A 153     -20.044  -3.198 -27.398  1.00 56.11           N
ATOM   2186  HE  ARG A 153     -19.989  -3.376 -28.381  1.00 56.11           H
ATOM   2187  CZ  ARG A 153     -21.186  -3.507 -26.767  1.00 56.11           C
ATOM   2188  NH1 ARG A 153     -21.316  -3.289 -25.452  1.00 56.11           N
ATOM   2189 1HH1 ARG A 153     -20.558  -2.894 -24.933  1.00 56.11           H
ATOM   2190 2HH1 ARG A 153     -22.171  -3.523 -24.989  1.00 56.11           H
ATOM   2191  NH2 ARG A 153     -22.195  -4.037 -27.472  1.00 56.11           N
ATOM   2192 1HH2 ARG A 153     -23.053  -4.273 -27.017  1.00 56.11           H
ATOM   2193 2HH2 ARG A 153     -22.089  -4.196 -28.454  1.00 56.11           H
ATOM   2194  HN  ARG A 153     -14.880  -3.392 -28.000  1.00 56.11           H
ATOM   2195  N   ALA A 154     -13.340  -0.918 -27.103  1.00 60.18           N
ATOM   2196  CA  ALA A 154     -12.379  -0.112 -26.368  1.00 60.18           C
ATOM   2197  C   ALA A 154     -11.699   0.865 -27.329  1.00 60.18           C
ATOM   2198  O   ALA A 154     -11.245   1.931 -26.917  1.00 60.18           O
ATOM   2199  HA  ALA A 154     -12.928   0.454 -25.615  1.00 60.18           H
ATOM   2200  CB  ALA A 154     -11.378  -1.029 -25.663  1.00 60.18           C
ATOM   2201 1HB  ALA A 154     -11.908  -1.683 -24.971  1.00 60.18           H
ATOM   2202 2HB  ALA A 154     -10.854  -1.633 -26.404  1.00 60.18           H
ATOM   2203 3HB  ALA A 154     -10.657  -0.425 -25.112  1.00 60.18           H
ATOM   2204  HN  ALA A 154     -13.077  -1.873 -27.236  1.00 60.18           H
ATOM   2205  N   HIS A 155     -11.651   0.467 -28.592  1.00 54.66           N
ATOM   2206  CA  HIS A 155     -10.908   1.221 -29.587  1.00 54.66           C
ATOM   2207  C   HIS A 155     -11.612   2.554 -29.851  1.00 54.66           C
ATOM   2208  O   HIS A 155     -10.966   3.599 -29.916  1.00 54.66           O
ATOM   2209  HA  HIS A 155      -9.925   1.418 -29.160  1.00 54.66           H
ATOM   2210  CB  HIS A 155     -10.708   0.394 -30.858  1.00 54.66           C
ATOM   2211 1HB  HIS A 155     -11.312  -0.510 -30.790  1.00 54.66           H
ATOM   2212 2HB  HIS A 155     -11.080   0.962 -31.711  1.00 54.66           H
ATOM   2213  CG  HIS A 155      -9.272   0.005 -31.118  1.00 54.66           C
ATOM   2214  ND1 HIS A 155      -8.315   0.911 -31.540  1.00 54.66           N
ATOM   2215  HD1 HIS A 155      -8.466   1.885 -31.712  1.00 54.66           H
ATOM   2216  CD2 HIS A 155      -8.641  -1.199 -31.010  1.00 54.66           C
ATOM   2217  HD2 HIS A 155      -9.105  -2.135 -30.699  1.00 54.66           H
ATOM   2218  CE1 HIS A 155      -7.164   0.269 -31.678  1.00 54.66           C
ATOM   2219  HE1 HIS A 155      -6.219   0.709 -31.998  1.00 54.66           H
ATOM   2220  NE2 HIS A 155      -7.369  -1.039 -31.350  1.00 54.66           N
ATOM   2221  HN  HIS A 155     -12.107  -0.353 -28.937  1.00 54.66           H
ATOM   2222  N   THR A 156     -12.926   2.474 -29.995  1.00 62.35           N
ATOM   2223  CA  THR A 156     -13.704   3.626 -30.419  1.00 62.35           C
ATOM   2224  C   THR A 156     -13.796   4.652 -29.288  1.00 62.35           C
ATOM   2225  O   THR A 156     -14.006   5.838 -29.536  1.00 62.35           O
ATOM   2226  HA  THR A 156     -13.183   4.108 -31.246  1.00 62.35           H
ATOM   2227  CB  THR A 156     -15.069   3.126 -30.897  1.00 62.35           C
ATOM   2228  HB  THR A 156     -15.755   3.957 -31.053  1.00 62.35           H
ATOM   2229  OG1 THR A 156     -15.461   2.183 -29.903  1.00 62.35           O
ATOM   2230  HG1 THR A 156     -16.406   1.896 -30.058  1.00 62.35           H
ATOM   2231  CG2 THR A 156     -14.972   2.296 -32.179  1.00 62.35           C
ATOM   2232 1HG2 THR A 156     -14.338   1.427 -32.003  1.00 62.35           H
ATOM   2233 2HG2 THR A 156     -14.540   2.905 -32.974  1.00 62.35           H
ATOM   2234 3HG2 THR A 156     -15.967   1.966 -32.475  1.00 62.35           H
ATOM   2235  HN  THR A 156     -13.458   1.643 -29.829  1.00 62.35           H
ATOM   2236  N   TRP A 157     -13.634   4.158 -28.069  1.00 58.49           N
ATOM   2237  CA  TRP A 157     -13.900   4.968 -26.892  1.00 58.49           C
ATOM   2238  C   TRP A 157     -12.556   5.381 -26.289  1.00 58.49           C
ATOM   2239  O   TRP A 157     -12.481   5.730 -25.111  1.00 58.49           O
ATOM   2240  HA  TRP A 157     -14.452   5.851 -27.213  1.00 58.49           H
ATOM   2241  CB  TRP A 157     -14.794   4.219 -25.902  1.00 58.49           C
ATOM   2242 1HB  TRP A 157     -14.383   3.223 -25.738  1.00 58.49           H
ATOM   2243 2HB  TRP A 157     -14.769   4.735 -24.942  1.00 58.49           H
ATOM   2244  CG  TRP A 157     -16.249   4.086 -26.356  1.00 58.49           C
ATOM   2245  CD1 TRP A 157     -16.715   3.528 -27.482  1.00 58.49           C
ATOM   2246  HD1 TRP A 157     -16.085   3.079 -28.250  1.00 58.49           H
ATOM   2247  CD2 TRP A 157     -17.417   4.544 -25.643  1.00 58.49           C
ATOM   2248  NE1 TRP A 157     -18.092   3.594 -27.547  1.00 58.49           N
ATOM   2249  HE1 TRP A 157     -18.667   3.246 -28.287  1.00 58.49           H
ATOM   2250  CE2 TRP A 157     -18.533   4.231 -26.393  1.00 58.49           C
ATOM   2251  CE3 TRP A 157     -17.528   5.202 -24.405  1.00 58.49           C
ATOM   2252  HE3 TRP A 157     -16.663   5.460 -23.794  1.00 58.49           H
ATOM   2253  CZ2 TRP A 157     -19.838   4.537 -25.990  1.00 58.49           C
ATOM   2254  HZ2 TRP A 157     -20.703   4.279 -26.601  1.00 58.49           H
ATOM   2255  CZ3 TRP A 157     -18.839   5.501 -24.016  1.00 58.49           C
ATOM   2256  HZ3 TRP A 157     -18.982   6.011 -23.064  1.00 58.49           H
ATOM   2257  CH2 TRP A 157     -19.972   5.192 -24.760  1.00 58.49           C
ATOM   2258  HH2 TRP A 157     -20.961   5.460 -24.387  1.00 58.49           H
ATOM   2259  HN  TRP A 157     -13.327   3.226 -27.880  1.00 58.49           H
ATOM   2260  N   ARG A 158     -11.528   5.328 -27.123  1.00 60.08           N
ATOM   2261  CA  ARG A 158     -10.165   5.473 -26.640  1.00 60.08           C
ATOM   2262  C   ARG A 158      -9.989   6.823 -25.942  1.00 60.08           C
ATOM   2263  O   ARG A 158      -9.393   6.898 -24.869  1.00 60.08           O
ATOM   2264  HA  ARG A 158     -10.028   4.649 -25.941  1.00 60.08           H
ATOM   2265  CB  ARG A 158      -9.160   5.366 -27.789  1.00 60.08           C
ATOM   2266 1HB  ARG A 158      -9.385   4.487 -28.394  1.00 60.08           H
ATOM   2267 2HB  ARG A 158      -9.254   6.234 -28.442  1.00 60.08           H
ATOM   2268  CG  ARG A 158      -7.728   5.274 -27.258  1.00 60.08           C
ATOM   2269 1HG  ARG A 158      -7.470   6.195 -26.736  1.00 60.08           H
ATOM   2270 2HG  ARG A 158      -7.657   4.464 -26.532  1.00 60.08           H
ATOM   2271  CD  ARG A 158      -6.735   5.032 -28.397  1.00 60.08           C
ATOM   2272 1HD  ARG A 158      -6.986   4.109 -28.919  1.00 60.08           H
ATOM   2273 2HD  ARG A 158      -6.803   5.839 -29.127  1.00 60.08           H
ATOM   2274  NE  ARG A 158      -5.359   4.951 -27.860  1.00 60.08           N
ATOM   2275  HE  ARG A 158      -5.222   5.145 -26.889  1.00 60.08           H
ATOM   2276  CZ  ARG A 158      -4.283   4.634 -28.594  1.00 60.08           C
ATOM   2277  NH1 ARG A 158      -4.407   4.364 -29.901  1.00 60.08           N
ATOM   2278 1HH1 ARG A 158      -5.307   4.399 -30.336  1.00 60.08           H
ATOM   2279 2HH1 ARG A 158      -3.600   4.129 -30.442  1.00 60.08           H
ATOM   2280  NH2 ARG A 158      -3.082   4.590 -28.002  1.00 60.08           N
ATOM   2281 1HH2 ARG A 158      -2.270   4.355 -28.536  1.00 60.08           H
ATOM   2282 2HH2 ARG A 158      -2.998   4.793 -27.026  1.00 60.08           H
ATOM   2283  HN  ARG A 158     -11.615   5.190 -28.109  1.00 60.08           H
ATOM   2284  N   GLU A 159     -10.519   7.856 -26.580  1.00 66.05           N
ATOM   2285  CA  GLU A 159     -10.367   9.208 -26.070  1.00 66.05           C
ATOM   2286  C   GLU A 159     -11.179   9.386 -24.785  1.00 66.05           C
ATOM   2287  O   GLU A 159     -10.677   9.921 -23.798  1.00 66.05           O
ATOM   2288  HA  GLU A 159      -9.305   9.319 -25.854  1.00 66.05           H
ATOM   2289  CB  GLU A 159     -10.775  10.241 -27.123  1.00 66.05           C
ATOM   2290 1HB  GLU A 159     -11.742   9.970 -27.548  1.00 66.05           H
ATOM   2291 2HB  GLU A 159     -10.762  11.238 -26.684  1.00 66.05           H
ATOM   2292  CG  GLU A 159      -9.776  10.266 -28.281  1.00 66.05           C
ATOM   2293 1HG  GLU A 159      -8.762  10.348 -27.890  1.00 66.05           H
ATOM   2294 2HG  GLU A 159      -9.830   9.328 -28.834  1.00 66.05           H
ATOM   2295  CD  GLU A 159     -10.060  11.437 -29.225  1.00 66.05           C
ATOM   2296  OE1 GLU A 159      -9.149  11.762 -30.017  1.00 66.05           O
ATOM   2297  OE2 GLU A 159     -11.182  11.981 -29.132  1.00 66.05           O
ATOM   2298  HN  GLU A 159     -11.044   7.781 -27.428  1.00 66.05           H
ATOM   2299  N   LYS A 160     -12.421   8.926 -24.839  1.00 70.40           N
ATOM   2300  CA  LYS A 160     -13.311   9.038 -23.696  1.00 70.40           C
ATOM   2301  C   LYS A 160     -12.686   8.321 -22.497  1.00 70.40           C
ATOM   2302  O   LYS A 160     -12.765   8.806 -21.370  1.00 70.40           O
ATOM   2303  HA  LYS A 160     -13.402  10.097 -23.456  1.00 70.40           H
ATOM   2304  CB  LYS A 160     -14.709   8.532 -24.055  1.00 70.40           C
ATOM   2305 1HB  LYS A 160     -14.638   7.544 -24.509  1.00 70.40           H
ATOM   2306 2HB  LYS A 160     -15.304   8.422 -23.148  1.00 70.40           H
ATOM   2307  CG  LYS A 160     -15.410   9.493 -25.017  1.00 70.40           C
ATOM   2308 1HG  LYS A 160     -15.358  10.508 -24.625  1.00 70.40           H
ATOM   2309 2HG  LYS A 160     -14.891   9.495 -25.976  1.00 70.40           H
ATOM   2310  CD  LYS A 160     -16.873   9.094 -25.223  1.00 70.40           C
ATOM   2311 1HD  LYS A 160     -16.924   8.082 -25.625  1.00 70.40           H
ATOM   2312 2HD  LYS A 160     -17.388   9.082 -24.263  1.00 70.40           H
ATOM   2313  CE  LYS A 160     -17.577  10.063 -26.175  1.00 70.40           C
ATOM   2314 1HE  LYS A 160     -17.545  11.072 -25.764  1.00 70.40           H
ATOM   2315 2HE  LYS A 160     -17.051  10.091 -27.129  1.00 70.40           H
ATOM   2316  NZ  LYS A 160     -18.982   9.651 -26.388  1.00 70.40           N
ATOM   2317 1HZ  LYS A 160     -19.436  10.307 -27.013  1.00 70.40           H
ATOM   2318 2HZ  LYS A 160     -19.004   8.723 -26.797  1.00 70.40           H
ATOM   2319 3HZ  LYS A 160     -19.469   9.640 -25.498  1.00 70.40           H
ATOM   2320  HN  LYS A 160     -12.819   8.485 -25.644  1.00 70.40           H
ATOM   2321  N   ARG A 161     -12.080   7.178 -22.782  1.00 69.06           N
ATOM   2322  CA  ARG A 161     -11.471   6.373 -21.737  1.00 69.06           C
ATOM   2323  C   ARG A 161     -10.350   7.155 -21.050  1.00 69.06           C
ATOM   2324  O   ARG A 161     -10.141   7.019 -19.845  1.00 69.06           O
ATOM   2325  HA  ARG A 161     -12.283   6.159 -21.042  1.00 69.06           H
ATOM   2326  CB  ARG A 161     -10.901   5.072 -22.305  1.00 69.06           C
ATOM   2327 1HB  ARG A 161     -10.314   5.287 -23.198  1.00 69.06           H
ATOM   2328 2HB  ARG A 161     -10.224   4.620 -21.580  1.00 69.06           H
ATOM   2329  CG  ARG A 161     -12.021   4.087 -22.649  1.00 69.06           C
ATOM   2330 1HG  ARG A 161     -12.621   3.889 -21.760  1.00 69.06           H
ATOM   2331 2HG  ARG A 161     -12.685   4.531 -23.390  1.00 69.06           H
ATOM   2332  CD  ARG A 161     -11.450   2.774 -23.189  1.00 69.06           C
ATOM   2333 1HD  ARG A 161     -12.250   2.167 -23.612  1.00 69.06           H
ATOM   2334 2HD  ARG A 161     -10.744   2.979 -23.994  1.00 69.06           H
ATOM   2335  NE  ARG A 161     -10.773   2.031 -22.102  1.00 69.06           N
ATOM   2336  HE  ARG A 161     -10.937   2.326 -21.160  1.00 69.06           H
ATOM   2337  CZ  ARG A 161      -9.956   0.989 -22.301  1.00 69.06           C
ATOM   2338  NH1 ARG A 161      -9.701   0.551 -23.541  1.00 69.06           N
ATOM   2339 1HH1 ARG A 161     -10.122   1.003 -24.327  1.00 69.06           H
ATOM   2340 2HH1 ARG A 161      -9.089  -0.228 -23.681  1.00 69.06           H
ATOM   2341  NH2 ARG A 161      -9.397   0.390 -21.240  1.00 69.06           N
ATOM   2342 1HH2 ARG A 161      -8.784  -0.389 -21.371  1.00 69.06           H
ATOM   2343 2HH2 ARG A 161      -9.592   0.723 -20.318  1.00 69.06           H
ATOM   2344  HN  ARG A 161     -12.001   6.801 -23.705  1.00 69.06           H
ATOM   2345  N   LEU A 162      -9.658   7.958 -21.845  1.00 81.81           N
ATOM   2346  CA  LEU A 162      -8.556   8.753 -21.331  1.00 81.81           C
ATOM   2347  C   LEU A 162      -9.103   9.821 -20.381  1.00 81.81           C
ATOM   2348  O   LEU A 162      -8.500  10.104 -19.346  1.00 81.81           O
ATOM   2349  HA  LEU A 162      -7.908   8.085 -20.763  1.00 81.81           H
ATOM   2350  CB  LEU A 162      -7.723   9.322 -22.481  1.00 81.81           C
ATOM   2351 1HB  LEU A 162      -7.381   8.493 -23.100  1.00 81.81           H
ATOM   2352 2HB  LEU A 162      -8.373   9.938 -23.104  1.00 81.81           H
ATOM   2353  CG  LEU A 162      -6.507  10.158 -22.079  1.00 81.81           C
ATOM   2354  HG  LEU A 162      -6.841  10.945 -21.404  1.00 81.81           H
ATOM   2355  CD1 LEU A 162      -5.487   9.311 -21.316  1.00 81.81           C
ATOM   2356 1HD1 LEU A 162      -5.950   8.911 -20.414  1.00 81.81           H
ATOM   2357 2HD1 LEU A 162      -5.152   8.488 -21.948  1.00 81.81           H
ATOM   2358 3HD1 LEU A 162      -4.632   9.930 -21.042  1.00 81.81           H
ATOM   2359  CD2 LEU A 162      -5.885  10.843 -23.298  1.00 81.81           C
ATOM   2360 1HD2 LEU A 162      -5.568  10.088 -24.017  1.00 81.81           H
ATOM   2361 2HD2 LEU A 162      -6.622  11.499 -23.761  1.00 81.81           H
ATOM   2362 3HD2 LEU A 162      -5.023  11.431 -22.984  1.00 81.81           H
ATOM   2363  HN  LEU A 162      -9.840   8.070 -22.822  1.00 81.81           H
ATOM   2364  N   LEU A 163     -10.238  10.385 -20.766  1.00 82.86           N
ATOM   2365  CA  LEU A 163     -10.877  11.410 -19.958  1.00 82.86           C
ATOM   2366  C   LEU A 163     -11.307  10.803 -18.621  1.00 82.86           C
ATOM   2367  O   LEU A 163     -11.010  11.354 -17.561  1.00 82.86           O
ATOM   2368  HA  LEU A 163     -10.133  12.183 -19.763  1.00 82.86           H
ATOM   2369  CB  LEU A 163     -12.021  12.067 -20.732  1.00 82.86           C
ATOM   2370 1HB  LEU A 163     -11.629  12.431 -21.682  1.00 82.86           H
ATOM   2371 2HB  LEU A 163     -12.762  11.302 -20.965  1.00 82.86           H
ATOM   2372  CG  LEU A 163     -12.730  13.225 -20.027  1.00 82.86           C
ATOM   2373  HG  LEU A 163     -13.064  12.877 -19.050  1.00 82.86           H
ATOM   2374  CD1 LEU A 163     -11.769  14.391 -19.787  1.00 82.86           C
ATOM   2375 1HD1 LEU A 163     -10.940  14.057 -19.163  1.00 82.86           H
ATOM   2376 2HD1 LEU A 163     -11.384  14.747 -20.743  1.00 82.86           H
ATOM   2377 3HD1 LEU A 163     -12.298  15.201 -19.285  1.00 82.86           H
ATOM   2378  CD2 LEU A 163     -13.976  13.659 -20.802  1.00 82.86           C
ATOM   2379 1HD2 LEU A 163     -13.687  13.982 -21.802  1.00 82.86           H
ATOM   2380 2HD2 LEU A 163     -14.667  12.820 -20.877  1.00 82.86           H
ATOM   2381 3HD2 LEU A 163     -14.460  14.483 -20.279  1.00 82.86           H
ATOM   2382  HN  LEU A 163     -10.719  10.153 -21.612  1.00 82.86           H
ATOM   2383  N   TYR A 164     -12.000   9.678 -18.713  1.00 76.63           N
ATOM   2384  CA  TYR A 164     -12.486   8.998 -17.525  1.00 76.63           C
ATOM   2385  C   TYR A 164     -11.327   8.594 -16.611  1.00 76.63           C
ATOM   2386  O   TYR A 164     -11.456   8.625 -15.389  1.00 76.63           O
ATOM   2387  HA  TYR A 164     -13.139   9.686 -16.987  1.00 76.63           H
ATOM   2388  CB  TYR A 164     -13.194   7.736 -18.020  1.00 76.63           C
ATOM   2389 1HB  TYR A 164     -12.552   7.232 -18.743  1.00 76.63           H
ATOM   2390 2HB  TYR A 164     -13.327   7.053 -17.181  1.00 76.63           H
ATOM   2391  CG  TYR A 164     -14.556   7.998 -18.666  1.00 76.63           C
ATOM   2392  CD1 TYR A 164     -15.461   8.838 -18.050  1.00 76.63           C
ATOM   2393  HD1 TYR A 164     -15.205   9.315 -17.103  1.00 76.63           H
ATOM   2394  CD2 TYR A 164     -14.879   7.395 -19.864  1.00 76.63           C
ATOM   2395  HD2 TYR A 164     -14.165   6.731 -20.351  1.00 76.63           H
ATOM   2396  CE1 TYR A 164     -16.743   9.086 -18.657  1.00 76.63           C
ATOM   2397  HE1 TYR A 164     -17.467   9.747 -18.181  1.00 76.63           H
ATOM   2398  CE2 TYR A 164     -16.161   7.642 -20.472  1.00 76.63           C
ATOM   2399  HE2 TYR A 164     -16.430   7.172 -21.418  1.00 76.63           H
ATOM   2400  CZ  TYR A 164     -17.030   8.475 -19.838  1.00 76.63           C
ATOM   2401  OH  TYR A 164     -18.240   8.709 -20.412  1.00 76.63           O
ATOM   2402  HH  TYR A 164     -18.781   9.320 -19.834  1.00 76.63           H
ATOM   2403  HN  TYR A 164     -12.230   9.232 -19.578  1.00 76.63           H
ATOM   2404  N   SER A 165     -10.222   8.223 -17.241  1.00 88.05           N
ATOM   2405  CA  SER A 165      -9.047   7.794 -16.501  1.00 88.05           C
ATOM   2406  C   SER A 165      -8.528   8.942 -15.632  1.00 88.05           C
ATOM   2407  O   SER A 165      -8.043   8.717 -14.524  1.00 88.05           O
ATOM   2408  HA  SER A 165      -9.385   6.966 -15.878  1.00 88.05           H
ATOM   2409  CB  SER A 165      -7.949   7.305 -17.446  1.00 88.05           C
ATOM   2410 1HB  SER A 165      -7.179   6.789 -16.872  1.00 88.05           H
ATOM   2411 2HB  SER A 165      -8.367   6.579 -18.143  1.00 88.05           H
ATOM   2412  OG  SER A 165      -7.357   8.376 -18.176  1.00 88.05           O
ATOM   2413  HG  SER A 165      -8.057   9.042 -18.435  1.00 88.05           H
ATOM   2414  HN  SER A 165     -10.121   8.213 -18.236  1.00 88.05           H
ATOM   2415  N   LYS A 166      -8.647  10.148 -16.168  1.00 85.05           N
ATOM   2416  CA  LYS A 166      -8.232  11.335 -15.440  1.00 85.05           C
ATOM   2417  C   LYS A 166      -9.141  11.525 -14.224  1.00 85.05           C
ATOM   2418  O   LYS A 166      -8.660  11.748 -13.114  1.00 85.05           O
ATOM   2419  HA  LYS A 166      -7.215  11.163 -15.087  1.00 85.05           H
ATOM   2420  CB  LYS A 166      -8.189  12.548 -16.372  1.00 85.05           C
ATOM   2421 1HB  LYS A 166      -9.123  12.616 -16.930  1.00 85.05           H
ATOM   2422 2HB  LYS A 166      -8.103  13.461 -15.782  1.00 85.05           H
ATOM   2423  CG  LYS A 166      -7.013  12.450 -17.345  1.00 85.05           C
ATOM   2424 1HG  LYS A 166      -6.079  12.379 -16.787  1.00 85.05           H
ATOM   2425 2HG  LYS A 166      -7.101  11.539 -17.937  1.00 85.05           H
ATOM   2426  CD  LYS A 166      -6.967  13.665 -18.273  1.00 85.05           C
ATOM   2427 1HD  LYS A 166      -7.890  13.722 -18.850  1.00 85.05           H
ATOM   2428 2HD  LYS A 166      -6.906  14.578 -17.681  1.00 85.05           H
ATOM   2429  CE  LYS A 166      -5.769  13.586 -19.222  1.00 85.05           C
ATOM   2430 1HE  LYS A 166      -4.851  13.457 -18.649  1.00 85.05           H
ATOM   2431 2HE  LYS A 166      -5.867  12.713 -19.868  1.00 85.05           H
ATOM   2432  NZ  LYS A 166      -5.679  14.811 -20.046  1.00 85.05           N
ATOM   2433 1HZ  LYS A 166      -4.890  14.735 -20.679  1.00 85.05           H
ATOM   2434 2HZ  LYS A 166      -6.533  14.923 -20.582  1.00 85.05           H
ATOM   2435 3HZ  LYS A 166      -5.551  15.616 -19.443  1.00 85.05           H
ATOM   2436  HN  LYS A 166      -9.018  10.320 -17.081  1.00 85.05           H
ATOM   2437  N   MET A 167     -10.438  11.430 -14.474  1.00 85.92           N
ATOM   2438  CA  MET A 167     -11.420  11.630 -13.422  1.00 85.92           C
ATOM   2439  C   MET A 167     -11.253  10.590 -12.312  1.00 85.92           C
ATOM   2440  O   MET A 167     -11.268  10.930 -11.130  1.00 85.92           O
ATOM   2441  HA  MET A 167     -11.228  12.627 -13.026  1.00 85.92           H
ATOM   2442  CB  MET A 167     -12.828  11.527 -14.011  1.00 85.92           C
ATOM   2443 1HB  MET A 167     -12.923  10.599 -14.575  1.00 85.92           H
ATOM   2444 2HB  MET A 167     -13.561  11.486 -13.205  1.00 85.92           H
ATOM   2445  CG  MET A 167     -13.130  12.718 -14.922  1.00 85.92           C
ATOM   2446 1HG  MET A 167     -13.078  13.646 -14.352  1.00 85.92           H
ATOM   2447 2HG  MET A 167     -12.377  12.785 -15.708  1.00 85.92           H
ATOM   2448  SD  MET A 167     -14.752  12.538 -15.646  1.00 85.92           S
ATOM   2449  CE  MET A 167     -14.926  14.139 -16.417  1.00 85.92           C
ATOM   2450 1HE  MET A 167     -14.865  14.917 -15.656  1.00 85.92           H
ATOM   2451 2HE  MET A 167     -14.129  14.280 -17.146  1.00 85.92           H
ATOM   2452 3HE  MET A 167     -15.892  14.197 -16.918  1.00 85.92           H
ATOM   2453  HN  MET A 167     -10.820  11.222 -15.374  1.00 85.92           H
ATOM   2454  N   VAL A 168     -11.098   9.343 -12.732  1.00 93.64           N
ATOM   2455  CA  VAL A 168     -10.993   8.243 -11.789  1.00 93.64           C
ATOM   2456  C   VAL A 168      -9.775   8.463 -10.889  1.00 93.64           C
ATOM   2457  O   VAL A 168      -9.848   8.258  -9.679  1.00 93.64           O
ATOM   2458  HA  VAL A 168     -11.891   8.252 -11.171  1.00 93.64           H
ATOM   2459  CB  VAL A 168     -10.949   6.911 -12.540  1.00 93.64           C
ATOM   2460  HB  VAL A 168     -10.169   6.980 -13.299  1.00 93.64           H
ATOM   2461  CG1 VAL A 168     -10.586   5.761 -11.598  1.00 93.64           C
ATOM   2462 1HG1 VAL A 168      -9.606   5.948 -11.158  1.00 93.64           H
ATOM   2463 2HG1 VAL A 168     -11.332   5.691 -10.807  1.00 93.64           H
ATOM   2464 3HG1 VAL A 168     -10.561   4.827 -12.158  1.00 93.64           H
ATOM   2465  CG2 VAL A 168     -12.275   6.639 -13.253  1.00 93.64           C
ATOM   2466 1HG2 VAL A 168     -13.080   6.599 -12.519  1.00 93.64           H
ATOM   2467 2HG2 VAL A 168     -12.474   7.437 -13.967  1.00 93.64           H
ATOM   2468 3HG2 VAL A 168     -12.216   5.686 -13.779  1.00 93.64           H
ATOM   2469  HN  VAL A 168     -11.045   9.080 -13.695  1.00 93.64           H
ATOM   2470  N   CYS A 169      -8.684   8.877 -11.516  1.00 94.88           N
ATOM   2471  CA  CYS A 169      -7.450   9.120 -10.789  1.00 94.88           C
ATOM   2472  C   CYS A 169      -7.718  10.191  -9.730  1.00 94.88           C
ATOM   2473  O   CYS A 169      -7.349  10.028  -8.568  1.00 94.88           O
ATOM   2474  HA  CYS A 169      -7.171   8.175 -10.321  1.00 94.88           H
ATOM   2475  CB  CYS A 169      -6.309   9.518 -11.727  1.00 94.88           C
ATOM   2476 1HB  CYS A 169      -6.642  10.302 -12.406  1.00 94.88           H
ATOM   2477 2HB  CYS A 169      -5.479   9.927 -11.151  1.00 94.88           H
ATOM   2478  SG  CYS A 169      -5.748   8.062 -12.683  1.00 94.88           S
ATOM   2479  HG  CYS A 169      -6.759   8.064 -13.547  1.00 94.88           H
ATOM   2480  HN  CYS A 169      -8.634   9.046 -12.500  1.00 94.88           H
ATOM   2481  N   PHE A 170      -8.359  11.264 -10.170  1.00 94.18           N
ATOM   2482  CA  PHE A 170      -8.653  12.377  -9.283  1.00 94.18           C
ATOM   2483  C   PHE A 170      -9.517  11.924  -8.104  1.00 94.18           C
ATOM   2484  O   PHE A 170      -9.240  12.273  -6.957  1.00 94.18           O
ATOM   2485  HA  PHE A 170      -7.701  12.753  -8.910  1.00 94.18           H
ATOM   2486  CB  PHE A 170      -9.430  13.409 -10.102  1.00 94.18           C
ATOM   2487 1HB  PHE A 170      -8.843  13.678 -10.980  1.00 94.18           H
ATOM   2488 2HB  PHE A 170     -10.352  12.953 -10.462  1.00 94.18           H
ATOM   2489  CG  PHE A 170      -9.776  14.684  -9.329  1.00 94.18           C
ATOM   2490  CD1 PHE A 170     -11.036  14.867  -8.850  1.00 94.18           C
ATOM   2491  HD1 PHE A 170     -11.799  14.106  -9.017  1.00 94.18           H
ATOM   2492  CD2 PHE A 170      -8.825  15.633  -9.122  1.00 94.18           C
ATOM   2493  HD2 PHE A 170      -7.815  15.486  -9.506  1.00 94.18           H
ATOM   2494  CE1 PHE A 170     -11.358  16.050  -8.133  1.00 94.18           C
ATOM   2495  HE1 PHE A 170     -12.367  16.197  -7.750  1.00 94.18           H
ATOM   2496  CE2 PHE A 170      -9.146  16.816  -8.405  1.00 94.18           C
ATOM   2497  HE2 PHE A 170      -8.384  17.576  -8.238  1.00 94.18           H
ATOM   2498  CZ  PHE A 170     -10.406  16.999  -7.926  1.00 94.18           C
ATOM   2499  HZ  PHE A 170     -10.653  17.907  -7.375  1.00 94.18           H
ATOM   2500  HN  PHE A 170      -8.675  11.380 -11.112  1.00 94.18           H
ATOM   2501  N   THR A 171     -10.545  11.154  -8.426  1.00 93.85           N
ATOM   2502  CA  THR A 171     -11.465  10.669  -7.411  1.00 93.85           C
ATOM   2503  C   THR A 171     -10.717   9.839  -6.367  1.00 93.85           C
ATOM   2504  O   THR A 171     -11.008   9.925  -5.175  1.00 93.85           O
ATOM   2505  HA  THR A 171     -11.888  11.530  -6.892  1.00 93.85           H
ATOM   2506  CB  THR A 171     -12.582   9.897  -8.115  1.00 93.85           C
ATOM   2507  HB  THR A 171     -12.202   8.973  -8.551  1.00 93.85           H
ATOM   2508  OG1 THR A 171     -13.124  10.836  -9.040  1.00 93.85           O
ATOM   2509  HG1 THR A 171     -12.672  10.743  -9.927  1.00 93.85           H
ATOM   2510  CG2 THR A 171     -13.751   9.576  -7.181  1.00 93.85           C
ATOM   2511 1HG2 THR A 171     -14.175  10.505  -6.797  1.00 93.85           H
ATOM   2512 2HG2 THR A 171     -13.395   8.969  -6.349  1.00 93.85           H
ATOM   2513 3HG2 THR A 171     -14.516   9.028  -7.731  1.00 93.85           H
ATOM   2514  HN  THR A 171     -10.754  10.862  -9.360  1.00 93.85           H
ATOM   2515  N   ILE A 172      -9.766   9.054  -6.852  1.00 94.92           N
ATOM   2516  CA  ILE A 172      -8.996   8.184  -5.979  1.00 94.92           C
ATOM   2517  C   ILE A 172      -8.200   9.037  -4.989  1.00 94.92           C
ATOM   2518  O   ILE A 172      -8.185   8.754  -3.792  1.00 94.92           O
ATOM   2519  HA  ILE A 172      -9.704   7.574  -5.418  1.00 94.92           H
ATOM   2520  CB  ILE A 172      -8.129   7.229  -6.803  1.00 94.92           C
ATOM   2521  HB  ILE A 172      -7.663   7.799  -7.607  1.00 94.92           H
ATOM   2522  CG1 ILE A 172      -8.982   6.141  -7.457  1.00 94.92           C
ATOM   2523 1HG1 ILE A 172      -9.353   5.457  -6.694  1.00 94.92           H
ATOM   2524 2HG1 ILE A 172      -9.854   6.592  -7.931  1.00 94.92           H
ATOM   2525  CG2 ILE A 172      -7.002   6.641  -5.953  1.00 94.92           C
ATOM   2526 1HG2 ILE A 172      -6.372   7.446  -5.576  1.00 94.92           H
ATOM   2527 2HG2 ILE A 172      -7.428   6.090  -5.115  1.00 94.92           H
ATOM   2528 3HG2 ILE A 172      -6.401   5.966  -6.563  1.00 94.92           H
ATOM   2529  CD1 ILE A 172      -8.175   5.363  -8.498  1.00 94.92           C
ATOM   2530 1HD1 ILE A 172      -7.827   6.046  -9.273  1.00 94.92           H
ATOM   2531 2HD1 ILE A 172      -7.318   4.893  -8.016  1.00 94.92           H
ATOM   2532 3HD1 ILE A 172      -8.805   4.596  -8.948  1.00 94.92           H
ATOM   2533  HN  ILE A 172      -9.520   9.006  -7.820  1.00 94.92           H
ATOM   2534  N   TRP A 173      -7.558  10.065  -5.525  1.00 93.41           N
ATOM   2535  CA  TRP A 173      -6.688  10.906  -4.721  1.00 93.41           C
ATOM   2536  C   TRP A 173      -7.544  11.584  -3.649  1.00 93.41           C
ATOM   2537  O   TRP A 173      -7.152  11.646  -2.485  1.00 93.41           O
ATOM   2538  HA  TRP A 173      -5.944  10.262  -4.252  1.00 93.41           H
ATOM   2539  CB  TRP A 173      -5.926  11.903  -5.597  1.00 93.41           C
ATOM   2540 1HB  TRP A 173      -6.614  12.326  -6.329  1.00 93.41           H
ATOM   2541 2HB  TRP A 173      -5.578  12.726  -4.974  1.00 93.41           H
ATOM   2542  CG  TRP A 173      -4.730  11.297  -6.333  1.00 93.41           C
ATOM   2543  CD1 TRP A 173      -4.593  11.081  -7.648  1.00 93.41           C
ATOM   2544  HD1 TRP A 173      -5.354  11.321  -8.392  1.00 93.41           H
ATOM   2545  CD2 TRP A 173      -3.498  10.836  -5.738  1.00 93.41           C
ATOM   2546  NE1 TRP A 173      -3.369  10.516  -7.944  1.00 93.41           N
ATOM   2547  HE1 TRP A 173      -3.038  10.264  -8.853  1.00 93.41           H
ATOM   2548  CE2 TRP A 173      -2.682  10.362  -6.746  1.00 93.41           C
ATOM   2549  CE3 TRP A 173      -3.087  10.819  -4.394  1.00 93.41           C
ATOM   2550  HE3 TRP A 173      -3.713  11.187  -3.581  1.00 93.41           H
ATOM   2551  CZ2 TRP A 173      -1.405   9.838  -6.514  1.00 93.41           C
ATOM   2552  HZ2 TRP A 173      -0.780   9.470  -7.328  1.00 93.41           H
ATOM   2553  CZ3 TRP A 173      -1.809  10.292  -4.180  1.00 93.41           C
ATOM   2554  HZ3 TRP A 173      -1.441  10.255  -3.154  1.00 93.41           H
ATOM   2555  CH2 TRP A 173      -0.975   9.811  -5.183  1.00 93.41           C
ATOM   2556  HH2 TRP A 173       0.010   9.415  -4.933  1.00 93.41           H
ATOM   2557  HN  TRP A 173      -7.626  10.326  -6.488  1.00 93.41           H
ATOM   2558  N   VAL A 174      -8.696  12.074  -4.081  1.00 96.12           N
ATOM   2559  CA  VAL A 174      -9.595  12.777  -3.180  1.00 96.12           C
ATOM   2560  C   VAL A 174     -10.055  11.821  -2.078  1.00 96.12           C
ATOM   2561  O   VAL A 174     -10.058  12.180  -0.901  1.00 96.12           O
ATOM   2562  HA  VAL A 174      -9.033  13.593  -2.725  1.00 96.12           H
ATOM   2563  CB  VAL A 174     -10.757  13.384  -3.968  1.00 96.12           C
ATOM   2564  HB  VAL A 174     -11.215  12.589  -4.556  1.00 96.12           H
ATOM   2565  CG1 VAL A 174     -11.823  13.947  -3.027  1.00 96.12           C
ATOM   2566 1HG1 VAL A 174     -12.210  13.147  -2.396  1.00 96.12           H
ATOM   2567 2HG1 VAL A 174     -11.382  14.723  -2.401  1.00 96.12           H
ATOM   2568 3HG1 VAL A 174     -12.638  14.373  -3.613  1.00 96.12           H
ATOM   2569  CG2 VAL A 174     -10.259  14.458  -4.938  1.00 96.12           C
ATOM   2570 1HG2 VAL A 174      -9.764  15.252  -4.378  1.00 96.12           H
ATOM   2571 2HG2 VAL A 174      -9.554  14.015  -5.641  1.00 96.12           H
ATOM   2572 3HG2 VAL A 174     -11.106  14.873  -5.485  1.00 96.12           H
ATOM   2573  HN  VAL A 174      -9.018  11.998  -5.024  1.00 96.12           H
ATOM   2574  N   LEU A 175     -10.432  10.622  -2.497  1.00 91.55           N
ATOM   2575  CA  LEU A 175     -10.952   9.634  -1.568  1.00 91.55           C
ATOM   2576  C   LEU A 175      -9.876   9.295  -0.536  1.00 91.55           C
ATOM   2577  O   LEU A 175     -10.151   9.251   0.662  1.00 91.55           O
ATOM   2578  HA  LEU A 175     -11.798  10.086  -1.050  1.00 91.55           H
ATOM   2579  CB  LEU A 175     -11.484   8.415  -2.325  1.00 91.55           C
ATOM   2580 1HB  LEU A 175     -12.272   8.747  -3.002  1.00 91.55           H
ATOM   2581 2HB  LEU A 175     -10.680   8.017  -2.944  1.00 91.55           H
ATOM   2582  CG  LEU A 175     -12.037   7.279  -1.463  1.00 91.55           C
ATOM   2583  HG  LEU A 175     -11.267   6.986  -0.749  1.00 91.55           H
ATOM   2584  CD1 LEU A 175     -13.250   7.744  -0.655  1.00 91.55           C
ATOM   2585 1HD1 LEU A 175     -12.958   8.567  -0.003  1.00 91.55           H
ATOM   2586 2HD1 LEU A 175     -14.033   8.080  -1.335  1.00 91.55           H
ATOM   2587 3HD1 LEU A 175     -13.623   6.917  -0.050  1.00 91.55           H
ATOM   2588  CD2 LEU A 175     -12.354   6.048  -2.315  1.00 91.55           C
ATOM   2589 1HD2 LEU A 175     -13.098   6.309  -3.068  1.00 91.55           H
ATOM   2590 2HD2 LEU A 175     -11.445   5.703  -2.807  1.00 91.55           H
ATOM   2591 3HD2 LEU A 175     -12.746   5.256  -1.677  1.00 91.55           H
ATOM   2592  HN  LEU A 175     -10.387  10.324  -3.451  1.00 91.55           H
ATOM   2593  N   ALA A 176      -8.672   9.062  -1.038  1.00 95.95           N
ATOM   2594  CA  ALA A 176      -7.572   8.649  -0.183  1.00 95.95           C
ATOM   2595  C   ALA A 176      -7.277   9.755   0.833  1.00 95.95           C
ATOM   2596  O   ALA A 176      -6.993   9.474   1.996  1.00 95.95           O
ATOM   2597  HA  ALA A 176      -7.885   7.751   0.350  1.00 95.95           H
ATOM   2598  CB  ALA A 176      -6.354   8.310  -1.046  1.00 95.95           C
ATOM   2599 1HB  ALA A 176      -6.607   7.500  -1.729  1.00 95.95           H
ATOM   2600 2HB  ALA A 176      -6.059   9.190  -1.618  1.00 95.95           H
ATOM   2601 3HB  ALA A 176      -5.529   8.000  -0.404  1.00 95.95           H
ATOM   2602  HN  ALA A 176      -8.443   9.152  -2.007  1.00 95.95           H
ATOM   2603  N   ALA A 177      -7.355  10.988   0.356  1.00 95.79           N
ATOM   2604  CA  ALA A 177      -7.080  12.137   1.202  1.00 95.79           C
ATOM   2605  C   ALA A 177      -8.077  12.160   2.363  1.00 95.79           C
ATOM   2606  O   ALA A 177      -7.690  12.354   3.514  1.00 95.79           O
ATOM   2607  HA  ALA A 177      -6.072  12.021   1.602  1.00 95.79           H
ATOM   2608  CB  ALA A 177      -7.133  13.415   0.363  1.00 95.79           C
ATOM   2609 1HB  ALA A 177      -6.387  13.361  -0.429  1.00 95.79           H
ATOM   2610 2HB  ALA A 177      -8.125  13.518  -0.079  1.00 95.79           H
ATOM   2611 3HB  ALA A 177      -6.927  14.276   0.998  1.00 95.79           H
ATOM   2612  HN  ALA A 177      -7.600  11.209  -0.589  1.00 95.79           H
ATOM   2613  N   ALA A 178      -9.340  11.958   2.020  1.00 95.72           N
ATOM   2614  CA  ALA A 178     -10.404  12.027   3.007  1.00 95.72           C
ATOM   2615  C   ALA A 178     -10.200  10.925   4.049  1.00 95.72           C
ATOM   2616  O   ALA A 178     -10.473  11.125   5.231  1.00 95.72           O
ATOM   2617  HA  ALA A 178     -10.337  12.997   3.500  1.00 95.72           H
ATOM   2618  CB  ALA A 178     -11.760  11.923   2.306  1.00 95.72           C
ATOM   2619 1HB  ALA A 178     -11.867  12.745   1.598  1.00 95.72           H
ATOM   2620 2HB  ALA A 178     -11.821  10.974   1.773  1.00 95.72           H
ATOM   2621 3HB  ALA A 178     -12.557  11.975   3.047  1.00 95.72           H
ATOM   2622  HN  ALA A 178      -9.641  11.751   1.089  1.00 95.72           H
ATOM   2623  N   LEU A 179      -9.721   9.786   3.572  1.00 93.32           N
ATOM   2624  CA  LEU A 179      -9.548   8.628   4.432  1.00 93.32           C
ATOM   2625  C   LEU A 179      -8.356   8.862   5.362  1.00 93.32           C
ATOM   2626  O   LEU A 179      -8.106   8.069   6.269  1.00 93.32           O
ATOM   2627  HA  LEU A 179     -10.448   8.536   5.041  1.00 93.32           H
ATOM   2628  CB  LEU A 179      -9.434   7.351   3.597  1.00 93.32           C
ATOM   2629 1HB  LEU A 179      -8.656   7.499   2.848  1.00 93.32           H
ATOM   2630 2HB  LEU A 179      -9.102   6.543   4.248  1.00 93.32           H
ATOM   2631  CG  LEU A 179     -10.710   6.901   2.882  1.00 93.32           C
ATOM   2632  HG  LEU A 179     -11.118   7.755   2.340  1.00 93.32           H
ATOM   2633  CD1 LEU A 179     -10.406   5.813   1.850  1.00 93.32           C
ATOM   2634 1HD1 LEU A 179      -9.709   6.201   1.108  1.00 93.32           H
ATOM   2635 2HD1 LEU A 179      -9.963   4.952   2.350  1.00 93.32           H
ATOM   2636 3HD1 LEU A 179     -11.331   5.512   1.358  1.00 93.32           H
ATOM   2637  CD2 LEU A 179     -11.774   6.456   3.888  1.00 93.32           C
ATOM   2638 1HD2 LEU A 179     -11.390   5.623   4.477  1.00 93.32           H
ATOM   2639 2HD2 LEU A 179     -12.018   7.287   4.550  1.00 93.32           H
ATOM   2640 3HD2 LEU A 179     -12.670   6.141   3.354  1.00 93.32           H
ATOM   2641  HN  LEU A 179      -9.453   9.647   2.618  1.00 93.32           H
ATOM   2642  N   CYS A 180      -7.652   9.955   5.105  1.00 91.77           N
ATOM   2643  CA  CYS A 180      -6.452  10.267   5.863  1.00 91.77           C
ATOM   2644  C   CYS A 180      -6.812  11.304   6.929  1.00 91.77           C
ATOM   2645  O   CYS A 180      -5.957  11.720   7.709  1.00 91.77           O
ATOM   2646  HA  CYS A 180      -6.122   9.336   6.324  1.00 91.77           H
ATOM   2647  CB  CYS A 180      -5.320  10.752   4.955  1.00 91.77           C
ATOM   2648 1HB  CYS A 180      -5.635  11.643   4.412  1.00 91.77           H
ATOM   2649 2HB  CYS A 180      -4.456  11.034   5.556  1.00 91.77           H
ATOM   2650  SG  CYS A 180      -4.856   9.433   3.774  1.00 91.77           S
ATOM   2651  HG  CYS A 180      -6.042   9.356   3.178  1.00 91.77           H
ATOM   2652  HN  CYS A 180      -7.889  10.619   4.396  1.00 91.77           H
ATOM   2653  N   ILE A 181      -8.079  11.691   6.927  1.00 91.81           N
ATOM   2654  CA  ILE A 181      -8.554  12.702   7.857  1.00 91.81           C
ATOM   2655  C   ILE A 181      -8.243  12.259   9.288  1.00 91.81           C
ATOM   2656  O   ILE A 181      -7.716  13.037  10.082  1.00 91.81           O
ATOM   2657  HA  ILE A 181      -8.002  13.619   7.652  1.00 91.81           H
ATOM   2658  CB  ILE A 181     -10.035  13.001   7.613  1.00 91.81           C
ATOM   2659  HB  ILE A 181     -10.568  12.053   7.549  1.00 91.81           H
ATOM   2660  CG1 ILE A 181     -10.236  13.724   6.280  1.00 91.81           C
ATOM   2661 1HG1 ILE A 181      -9.784  14.715   6.327  1.00 91.81           H
ATOM   2662 2HG1 ILE A 181      -9.725  13.179   5.486  1.00 91.81           H
ATOM   2663  CG2 ILE A 181     -10.637  13.780   8.784  1.00 91.81           C
ATOM   2664 1HG2 ILE A 181     -10.544  13.192   9.697  1.00 91.81           H
ATOM   2665 2HG2 ILE A 181     -10.105  14.724   8.904  1.00 91.81           H
ATOM   2666 3HG2 ILE A 181     -11.689  13.979   8.585  1.00 91.81           H
ATOM   2667  CD1 ILE A 181     -11.723  13.851   5.944  1.00 91.81           C
ATOM   2668 1HD1 ILE A 181     -12.166  12.857   5.873  1.00 91.81           H
ATOM   2669 2HD1 ILE A 181     -12.225  14.417   6.728  1.00 91.81           H
ATOM   2670 3HD1 ILE A 181     -11.838  14.369   4.991  1.00 91.81           H
ATOM   2671  HN  ILE A 181      -8.775  11.327   6.307  1.00 91.81           H
ATOM   2672  N   PRO A 182      -8.563  11.006   9.642  1.00 93.23           N
ATOM   2673  CA  PRO A 182      -8.314  10.520  11.001  1.00 93.23           C
ATOM   2674  C   PRO A 182      -6.873  10.734  11.435  1.00 93.23           C
ATOM   2675  O   PRO A 182      -6.617  11.171  12.557  1.00 93.23           O
ATOM   2676  HA  PRO A 182      -8.914  11.083  11.716  1.00 93.23           H
ATOM   2677  CB  PRO A 182      -8.669   9.034  10.925  1.00 93.23           C
ATOM   2678 1HB  PRO A 182      -7.797   8.424  10.688  1.00 93.23           H
ATOM   2679 2HB  PRO A 182      -9.066   8.667  11.871  1.00 93.23           H
ATOM   2680  CG  PRO A 182      -9.713   8.977   9.816  1.00 93.23           C
ATOM   2681 1HG  PRO A 182      -9.808   7.973   9.401  1.00 93.23           H
ATOM   2682 2HG  PRO A 182     -10.703   9.254  10.178  1.00 93.23           H
ATOM   2683  CD  PRO A 182      -9.179   9.969   8.796  1.00 93.23           C
ATOM   2684 1HD  PRO A 182      -8.449   9.510   8.129  1.00 93.23           H
ATOM   2685 2HD  PRO A 182      -9.974  10.369   8.166  1.00 93.23           H
ATOM   2686  N   GLU A 183      -5.961  10.417  10.528  1.00 90.62           N
ATOM   2687  CA  GLU A 183      -4.543  10.521  10.824  1.00 90.62           C
ATOM   2688  C   GLU A 183      -4.169  11.974  11.127  1.00 90.62           C
ATOM   2689  O   GLU A 183      -3.396  12.240  12.046  1.00 90.62           O
ATOM   2690  HA  GLU A 183      -4.386   9.906  11.710  1.00 90.62           H
ATOM   2691  CB  GLU A 183      -3.700   9.968   9.673  1.00 90.62           C
ATOM   2692 1HB  GLU A 183      -4.180  10.199   8.722  1.00 90.62           H
ATOM   2693 2HB  GLU A 183      -2.682  10.350   9.746  1.00 90.62           H
ATOM   2694  CG  GLU A 183      -3.595   8.443   9.754  1.00 90.62           C
ATOM   2695 1HG  GLU A 183      -2.930   8.079   8.972  1.00 90.62           H
ATOM   2696 2HG  GLU A 183      -3.152   8.156  10.708  1.00 90.62           H
ATOM   2697  CD  GLU A 183      -4.971   7.790   9.607  1.00 90.62           C
ATOM   2698  OE1 GLU A 183      -5.140   6.689  10.175  1.00 90.62           O
ATOM   2699  OE2 GLU A 183      -5.822   8.406   8.930  1.00 90.62           O
ATOM   2700  HN  GLU A 183      -6.178  10.096   9.606  1.00 90.62           H
ATOM   2701  N   ILE A 184      -4.735  12.874  10.338  1.00 91.88           N
ATOM   2702  CA  ILE A 184      -4.409  14.285  10.458  1.00 91.88           C
ATOM   2703  C   ILE A 184      -4.779  14.773  11.860  1.00 91.88           C
ATOM   2704  O   ILE A 184      -4.049  15.561  12.459  1.00 91.88           O
ATOM   2705  HA  ILE A 184      -3.331  14.383  10.332  1.00 91.88           H
ATOM   2706  CB  ILE A 184      -5.070  15.085   9.334  1.00 91.88           C
ATOM   2707  HB  ILE A 184      -6.134  14.846   9.324  1.00 91.88           H
ATOM   2708  CG1 ILE A 184      -4.505  14.685   7.969  1.00 91.88           C
ATOM   2709 1HG1 ILE A 184      -3.480  15.044   7.877  1.00 91.88           H
ATOM   2710 2HG1 ILE A 184      -4.470  13.598   7.891  1.00 91.88           H
ATOM   2711  CG2 ILE A 184      -4.948  16.589   9.586  1.00 91.88           C
ATOM   2712 1HG2 ILE A 184      -5.436  16.841  10.528  1.00 91.88           H
ATOM   2713 2HG2 ILE A 184      -3.894  16.865   9.638  1.00 91.88           H
ATOM   2714 3HG2 ILE A 184      -5.426  17.134   8.772  1.00 91.88           H
ATOM   2715  CD1 ILE A 184      -5.356  15.257   6.834  1.00 91.88           C
ATOM   2716 1HD1 ILE A 184      -6.374  14.876   6.915  1.00 91.88           H
ATOM   2717 2HD1 ILE A 184      -5.368  16.345   6.902  1.00 91.88           H
ATOM   2718 3HD1 ILE A 184      -4.931  14.957   5.876  1.00 91.88           H
ATOM   2719  HN  ILE A 184      -5.405  12.654   9.629  1.00 91.88           H
ATOM   2720  N   LEU A 185      -5.912  14.284  12.342  1.00 91.85           N
ATOM   2721  CA  LEU A 185      -6.497  14.815  13.561  1.00 91.85           C
ATOM   2722  C   LEU A 185      -5.756  14.240  14.770  1.00 91.85           C
ATOM   2723  O   LEU A 185      -5.326  14.984  15.650  1.00 91.85           O
ATOM   2724  HA  LEU A 185      -6.353  15.896  13.549  1.00 91.85           H
ATOM   2725  CB  LEU A 185      -8.006  14.560  13.587  1.00 91.85           C
ATOM   2726 1HB  LEU A 185      -8.176  13.493  13.447  1.00 91.85           H
ATOM   2727 2HB  LEU A 185      -8.381  14.816  14.577  1.00 91.85           H
ATOM   2728  CG  LEU A 185      -8.832  15.320  12.547  1.00 91.85           C
ATOM   2729  HG  LEU A 185      -8.477  15.038  11.556  1.00 91.85           H
ATOM   2730  CD1 LEU A 185     -10.309  14.928  12.627  1.00 91.85           C
ATOM   2731 1HD1 LEU A 185     -10.412  13.859  12.442  1.00 91.85           H
ATOM   2732 2HD1 LEU A 185     -10.694  15.163  13.620  1.00 91.85           H
ATOM   2733 3HD1 LEU A 185     -10.873  15.483  11.878  1.00 91.85           H
ATOM   2734  CD2 LEU A 185      -8.632  16.831  12.685  1.00 91.85           C
ATOM   2735 1HD2 LEU A 185      -8.943  17.149  13.680  1.00 91.85           H
ATOM   2736 2HD2 LEU A 185      -7.579  17.073  12.540  1.00 91.85           H
ATOM   2737 3HD2 LEU A 185      -9.231  17.347  11.935  1.00 91.85           H
ATOM   2738  HN  LEU A 185      -6.427  13.541  11.915  1.00 91.85           H
ATOM   2739  N   TYR A 186      -5.629  12.922  14.773  1.00 91.44           N
ATOM   2740  CA  TYR A 186      -5.372  12.198  16.007  1.00 91.44           C
ATOM   2741  C   TYR A 186      -3.934  11.679  16.048  1.00 91.44           C
ATOM   2742  O   TYR A 186      -3.531  11.030  17.013  1.00 91.44           O
ATOM   2743  HA  TYR A 186      -5.526  12.885  16.839  1.00 91.44           H
ATOM   2744  CB  TYR A 186      -6.332  11.007  16.005  1.00 91.44           C
ATOM   2745 1HB  TYR A 186      -6.081  10.352  15.170  1.00 91.44           H
ATOM   2746 2HB  TYR A 186      -6.182  10.430  16.918  1.00 91.44           H
ATOM   2747  CG  TYR A 186      -7.808  11.397  15.902  1.00 91.44           C
ATOM   2748  CD1 TYR A 186      -8.343  12.312  16.786  1.00 91.44           C
ATOM   2749  HD1 TYR A 186      -7.713  12.757  17.556  1.00 91.44           H
ATOM   2750  CD2 TYR A 186      -8.604  10.833  14.926  1.00 91.44           C
ATOM   2751  HD2 TYR A 186      -8.182  10.110  14.228  1.00 91.44           H
ATOM   2752  CE1 TYR A 186      -9.732  12.679  16.689  1.00 91.44           C
ATOM   2753  HE1 TYR A 186     -10.167  13.401  17.380  1.00 91.44           H
ATOM   2754  CE2 TYR A 186      -9.993  11.200  14.830  1.00 91.44           C
ATOM   2755  HE2 TYR A 186     -10.633  10.762  14.064  1.00 91.44           H
ATOM   2756  CZ  TYR A 186     -10.488  12.105  15.716  1.00 91.44           C
ATOM   2757  OH  TYR A 186     -11.800  12.452  15.624  1.00 91.44           O
ATOM   2758  HH  TYR A 186     -12.244  11.923  14.901  1.00 91.44           H
ATOM   2759  HN  TYR A 186      -5.699  12.351  13.955  1.00 91.44           H
ATOM   2760  N   SER A 187      -3.198  11.983  14.989  1.00 92.76           N
ATOM   2761  CA  SER A 187      -1.763  11.751  14.983  1.00 92.76           C
ATOM   2762  C   SER A 187      -1.069  12.743  15.918  1.00 92.76           C
ATOM   2763  O   SER A 187      -1.208  13.955  15.758  1.00 92.76           O
ATOM   2764  HA  SER A 187      -1.634  10.731  15.344  1.00 92.76           H
ATOM   2765  CB  SER A 187      -1.193  11.867  13.568  1.00 92.76           C
ATOM   2766 1HB  SER A 187      -1.421  12.853  13.165  1.00 92.76           H
ATOM   2767 2HB  SER A 187      -0.107  11.782  13.607  1.00 92.76           H
ATOM   2768  OG  SER A 187      -1.716  10.866  12.699  1.00 92.76           O
ATOM   2769  HG  SER A 187      -2.264  11.292  11.978  1.00 92.76           H
ATOM   2770  HN  SER A 187      -3.565  12.380  14.148  1.00 92.76           H
ATOM   2771  N   GLN A 188      -0.336  12.192  16.875  1.00 85.80           N
ATOM   2772  CA  GLN A 188       0.480  13.009  17.757  1.00 85.80           C
ATOM   2773  C   GLN A 188       1.683  12.209  18.260  1.00 85.80           C
ATOM   2774  O   GLN A 188       1.741  10.993  18.085  1.00 85.80           O
ATOM   2775  HA  GLN A 188       0.821  13.844  17.145  1.00 85.80           H
ATOM   2776  CB  GLN A 188      -0.347  13.549  18.926  1.00 85.80           C
ATOM   2777 1HB  GLN A 188       0.282  14.166  19.567  1.00 85.80           H
ATOM   2778 2HB  GLN A 188      -1.143  14.191  18.547  1.00 85.80           H
ATOM   2779  CG  GLN A 188      -0.952  12.405  19.743  1.00 85.80           C
ATOM   2780 1HG  GLN A 188      -1.544  11.762  19.092  1.00 85.80           H
ATOM   2781 2HG  GLN A 188      -0.155  11.790  20.160  1.00 85.80           H
ATOM   2782  CD  GLN A 188      -1.832  12.945  20.873  1.00 85.80           C
ATOM   2783  OE1 GLN A 188      -1.956  14.140  21.080  1.00 85.80           O
ATOM   2784  NE2 GLN A 188      -2.433  11.999  21.589  1.00 85.80           N
ATOM   2785 1HE2 GLN A 188      -2.288  11.035  21.366  1.00 85.80           H
ATOM   2786 2HE2 GLN A 188      -3.029  12.252  22.350  1.00 85.80           H
ATOM   2787  HN  GLN A 188      -0.294  11.209  17.051  1.00 85.80           H
ATOM   2788  N   ILE A 189       2.614  12.924  18.874  1.00 90.51           N
ATOM   2789  CA  ILE A 189       3.733  12.280  19.541  1.00 90.51           C
ATOM   2790  C   ILE A 189       3.308  11.856  20.948  1.00 90.51           C
ATOM   2791  O   ILE A 189       2.820  12.675  21.726  1.00 90.51           O
ATOM   2792  HA  ILE A 189       3.982  11.385  18.971  1.00 90.51           H
ATOM   2793  CB  ILE A 189       4.965  13.188  19.518  1.00 90.51           C
ATOM   2794  HB  ILE A 189       4.704  14.130  20.002  1.00 90.51           H
ATOM   2795  CG1 ILE A 189       5.376  13.518  18.082  1.00 90.51           C
ATOM   2796 1HG1 ILE A 189       5.706  12.610  17.577  1.00 90.51           H
ATOM   2797 2HG1 ILE A 189       4.515  13.894  17.530  1.00 90.51           H
ATOM   2798  CG2 ILE A 189       6.115  12.573  20.317  1.00 90.51           C
ATOM   2799 1HG2 ILE A 189       5.804  12.432  21.352  1.00 90.51           H
ATOM   2800 2HG2 ILE A 189       6.383  11.609  19.884  1.00 90.51           H
ATOM   2801 3HG2 ILE A 189       6.977  13.238  20.284  1.00 90.51           H
ATOM   2802  CD1 ILE A 189       6.499  14.557  18.058  1.00 90.51           C
ATOM   2803 1HD1 ILE A 189       6.157  15.472  18.542  1.00 90.51           H
ATOM   2804 2HD1 ILE A 189       7.367  14.167  18.589  1.00 90.51           H
ATOM   2805 3HD1 ILE A 189       6.772  14.773  17.025  1.00 90.51           H
ATOM   2806  HN  ILE A 189       2.612  13.923  18.921  1.00 90.51           H
ATOM   2807  N   LYS A 190       3.508  10.578  21.232  1.00 85.25           N
ATOM   2808  CA  LYS A 190       3.264  10.061  22.568  1.00 85.25           C
ATOM   2809  C   LYS A 190       4.584   9.583  23.175  1.00 85.25           C
ATOM   2810  O   LYS A 190       5.404   8.977  22.488  1.00 85.25           O
ATOM   2811  HA  LYS A 190       2.884  10.885  23.173  1.00 85.25           H
ATOM   2812  CB  LYS A 190       2.177   8.984  22.535  1.00 85.25           C
ATOM   2813 1HB  LYS A 190       1.283   9.379  22.052  1.00 85.25           H
ATOM   2814 2HB  LYS A 190       2.515   8.139  21.936  1.00 85.25           H
ATOM   2815  CG  LYS A 190       1.833   8.510  23.948  1.00 85.25           C
ATOM   2816 1HG  LYS A 190       2.741   8.190  24.460  1.00 85.25           H
ATOM   2817 2HG  LYS A 190       1.418   9.338  24.523  1.00 85.25           H
ATOM   2818  CD  LYS A 190       0.829   7.356  23.910  1.00 85.25           C
ATOM   2819 1HD  LYS A 190      -0.098   7.691  23.446  1.00 85.25           H
ATOM   2820 2HD  LYS A 190       1.221   6.548  23.291  1.00 85.25           H
ATOM   2821  CE  LYS A 190       0.541   6.832  25.318  1.00 85.25           C
ATOM   2822 1HE  LYS A 190       1.469   6.767  25.885  1.00 85.25           H
ATOM   2823 2HE  LYS A 190      -0.107   7.531  25.847  1.00 85.25           H
ATOM   2824  NZ  LYS A 190      -0.103   5.501  25.255  1.00 85.25           N
ATOM   2825 1HZ  LYS A 190      -0.167   5.112  26.189  1.00 85.25           H
ATOM   2826 2HZ  LYS A 190      -1.034   5.595  24.863  1.00 85.25           H
ATOM   2827 3HZ  LYS A 190       0.450   4.886  24.669  1.00 85.25           H
ATOM   2828  HN  LYS A 190       3.831   9.902  20.570  1.00 85.25           H
ATOM   2829  N   GLU A 191       4.749   9.875  24.457  1.00 75.56           N
ATOM   2830  CA  GLU A 191       5.884   9.357  25.203  1.00 75.56           C
ATOM   2831  C   GLU A 191       5.502   8.057  25.914  1.00 75.56           C
ATOM   2832  O   GLU A 191       4.569   8.034  26.714  1.00 75.56           O
ATOM   2833  HA  GLU A 191       6.654   9.159  24.457  1.00 75.56           H
ATOM   2834  CB  GLU A 191       6.405  10.394  26.199  1.00 75.56           C
ATOM   2835 1HB  GLU A 191       6.520  11.357  25.701  1.00 75.56           H
ATOM   2836 2HB  GLU A 191       5.746  10.434  27.066  1.00 75.56           H
ATOM   2837  CG  GLU A 191       7.787  10.003  26.726  1.00 75.56           C
ATOM   2838 1HG  GLU A 191       7.709   9.091  27.318  1.00 75.56           H
ATOM   2839 2HG  GLU A 191       8.450   9.783  25.889  1.00 75.56           H
ATOM   2840  CD  GLU A 191       8.386  11.122  27.579  1.00 75.56           C
ATOM   2841  OE1 GLU A 191       9.519  10.920  28.067  1.00 75.56           O
ATOM   2842  OE2 GLU A 191       7.697  12.155  27.725  1.00 75.56           O
ATOM   2843  HN  GLU A 191       4.125  10.453  24.984  1.00 75.56           H
ATOM   2844  N   GLU A 192       6.244   7.006  25.595  1.00 76.34           N
ATOM   2845  CA  GLU A 192       5.955   5.692  26.143  1.00 76.34           C
ATOM   2846  C   GLU A 192       7.231   5.055  26.697  1.00 76.34           C
ATOM   2847  O   GLU A 192       8.173   4.793  25.950  1.00 76.34           O
ATOM   2848  HA  GLU A 192       5.247   5.865  26.953  1.00 76.34           H
ATOM   2849  CB  GLU A 192       5.304   4.791  25.092  1.00 76.34           C
ATOM   2850 1HB  GLU A 192       4.481   5.321  24.612  1.00 76.34           H
ATOM   2851 2HB  GLU A 192       6.059   4.442  24.388  1.00 76.34           H
ATOM   2852  CG  GLU A 192       4.705   3.539  25.737  1.00 76.34           C
ATOM   2853 1HG  GLU A 192       4.504   2.791  24.970  1.00 76.34           H
ATOM   2854 2HG  GLU A 192       5.426   3.102  26.428  1.00 76.34           H
ATOM   2855  CD  GLU A 192       3.412   3.872  26.484  1.00 76.34           C
ATOM   2856  OE1 GLU A 192       3.099   3.127  27.437  1.00 76.34           O
ATOM   2857  OE2 GLU A 192       2.766   4.865  26.085  1.00 76.34           O
ATOM   2858  HN  GLU A 192       7.029   7.043  24.976  1.00 76.34           H
ATOM   2859  N   SER A 193       7.221   4.824  28.001  1.00 75.71           N
ATOM   2860  CA  SER A 193       8.348   4.182  28.656  1.00 75.71           C
ATOM   2861  C   SER A 193       9.634   4.960  28.366  1.00 75.71           C
ATOM   2862  O   SER A 193      10.701   4.367  28.215  1.00 75.71           O
ATOM   2863  HA  SER A 193       8.117   4.210  29.721  1.00 75.71           H
ATOM   2864  CB  SER A 193       8.493   2.728  28.204  1.00 75.71           C
ATOM   2865 1HB  SER A 193       8.733   2.702  27.141  1.00 75.71           H
ATOM   2866 2HB  SER A 193       9.329   2.266  28.730  1.00 75.71           H
ATOM   2867  OG  SER A 193       7.308   1.974  28.441  1.00 75.71           O
ATOM   2868  HG  SER A 193       7.425   1.038  28.109  1.00 75.71           H
ATOM   2869  HN  SER A 193       6.463   5.067  28.607  1.00 75.71           H
ATOM   2870  N   GLY A 194       9.490   6.275  28.297  1.00 83.31           N
ATOM   2871  CA  GLY A 194      10.637   7.144  28.099  1.00 83.31           C
ATOM   2872  C   GLY A 194      11.053   7.176  26.627  1.00 83.31           C
ATOM   2873  O   GLY A 194      12.098   7.726  26.285  1.00 83.31           O
ATOM   2874 1HA  GLY A 194      10.396   8.153  28.434  1.00 83.31           H
ATOM   2875 2HA  GLY A 194      11.471   6.796  28.708  1.00 83.31           H
ATOM   2876  HN  GLY A 194       8.611   6.746  28.374  1.00 83.31           H
ATOM   2877  N   ILE A 195      10.212   6.579  25.794  1.00 80.87           N
ATOM   2878  CA  ILE A 195      10.451   6.579  24.361  1.00 80.87           C
ATOM   2879  C   ILE A 195       9.370   7.411  23.669  1.00 80.87           C
ATOM   2880  O   ILE A 195       8.179   7.195  23.888  1.00 80.87           O
ATOM   2881  HA  ILE A 195      11.416   7.057  24.191  1.00 80.87           H
ATOM   2882  CB  ILE A 195      10.556   5.147  23.834  1.00 80.87           C
ATOM   2883  HB  ILE A 195       9.623   4.630  24.062  1.00 80.87           H
ATOM   2884  CG1 ILE A 195      11.679   4.384  24.540  1.00 80.87           C
ATOM   2885 1HG1 ILE A 195      12.633   4.874  24.346  1.00 80.87           H
ATOM   2886 2HG1 ILE A 195      11.520   4.411  25.618  1.00 80.87           H
ATOM   2887  CG2 ILE A 195      10.720   5.132  22.313  1.00 80.87           C
ATOM   2888 1HG2 ILE A 195       9.859   5.613  21.850  1.00 80.87           H
ATOM   2889 2HG2 ILE A 195      11.627   5.672  22.041  1.00 80.87           H
ATOM   2890 3HG2 ILE A 195      10.792   4.102  21.966  1.00 80.87           H
ATOM   2891  CD1 ILE A 195      11.739   2.931  24.063  1.00 80.87           C
ATOM   2892 1HD1 ILE A 195      10.791   2.438  24.281  1.00 80.87           H
ATOM   2893 2HD1 ILE A 195      11.922   2.909  22.989  1.00 80.87           H
ATOM   2894 3HD1 ILE A 195      12.546   2.412  24.581  1.00 80.87           H
ATOM   2895  HN  ILE A 195       9.383   6.101  26.084  1.00 80.87           H
ATOM   2896  N   ALA A 196       9.823   8.346  22.847  1.00 91.55           N
ATOM   2897  CA  ALA A 196       8.913   9.129  22.028  1.00 91.55           C
ATOM   2898  C   ALA A 196       8.479   8.297  20.819  1.00 91.55           C
ATOM   2899  O   ALA A 196       9.319   7.792  20.075  1.00 91.55           O
ATOM   2900  HA  ALA A 196       8.036   9.358  22.633  1.00 91.55           H
ATOM   2901  CB  ALA A 196       9.589  10.440  21.622  1.00 91.55           C
ATOM   2902 1HB  ALA A 196       9.850  11.006  22.516  1.00 91.55           H
ATOM   2903 2HB  ALA A 196      10.492  10.222  21.053  1.00 91.55           H
ATOM   2904 3HB  ALA A 196       8.905  11.026  21.008  1.00 91.55           H
ATOM   2905  HN  ALA A 196      10.791   8.572  22.736  1.00 91.55           H
ATOM   2906  N   ILE A 197       7.169   8.182  20.659  1.00 87.34           N
ATOM   2907  CA  ILE A 197       6.614   7.450  19.533  1.00 87.34           C
ATOM   2908  C   ILE A 197       5.614   8.341  18.794  1.00 87.34           C
ATOM   2909  O   ILE A 197       4.881   9.108  19.418  1.00 87.34           O
ATOM   2910  HA  ILE A 197       7.436   7.219  18.856  1.00 87.34           H
ATOM   2911  CB  ILE A 197       6.023   6.118  19.999  1.00 87.34           C
ATOM   2912  HB  ILE A 197       5.570   5.625  19.139  1.00 87.34           H
ATOM   2913  CG1 ILE A 197       4.913   6.340  21.029  1.00 87.34           C
ATOM   2914 1HG1 ILE A 197       5.344   6.714  21.958  1.00 87.34           H
ATOM   2915 2HG1 ILE A 197       4.224   7.103  20.667  1.00 87.34           H
ATOM   2916  CG2 ILE A 197       7.117   5.188  20.528  1.00 87.34           C
ATOM   2917 1HG2 ILE A 197       7.840   4.991  19.736  1.00 87.34           H
ATOM   2918 2HG2 ILE A 197       7.620   5.661  21.371  1.00 87.34           H
ATOM   2919 3HG2 ILE A 197       6.670   4.248  20.852  1.00 87.34           H
ATOM   2920  CD1 ILE A 197       4.150   5.043  21.301  1.00 87.34           C
ATOM   2921 1HD1 ILE A 197       3.700   4.685  20.375  1.00 87.34           H
ATOM   2922 2HD1 ILE A 197       4.838   4.290  21.686  1.00 87.34           H
ATOM   2923 3HD1 ILE A 197       3.367   5.229  22.036  1.00 87.34           H
ATOM   2924  HN  ILE A 197       6.493   8.577  21.281  1.00 87.34           H
ATOM   2925  N   CYS A 198       5.615   8.211  17.476  1.00 93.08           N
ATOM   2926  CA  CYS A 198       4.572   8.812  16.663  1.00 93.08           C
ATOM   2927  C   CYS A 198       3.450   7.788  16.486  1.00 93.08           C
ATOM   2928  O   CYS A 198       3.634   6.769  15.821  1.00 93.08           O
ATOM   2929  HA  CYS A 198       4.215   9.686  17.208  1.00 93.08           H
ATOM   2930  CB  CYS A 198       5.114   9.303  15.319  1.00 93.08           C
ATOM   2931 1HB  CYS A 198       5.779  10.153  15.474  1.00 93.08           H
ATOM   2932 2HB  CYS A 198       5.705   8.518  14.847  1.00 93.08           H
ATOM   2933  SG  CYS A 198       3.730   9.786  14.224  1.00 93.08           S
ATOM   2934  HN  CYS A 198       6.311   7.706  16.964  1.00 93.08           H
ATOM   2935  N   THR A 199       2.312   8.093  17.092  1.00 90.85           N
ATOM   2936  CA  THR A 199       1.168   7.199  17.031  1.00 90.85           C
ATOM   2937  C   THR A 199      -0.131   8.001  16.939  1.00 90.85           C
ATOM   2938  O   THR A 199      -0.137   9.210  17.168  1.00 90.85           O
ATOM   2939  HA  THR A 199       1.243   6.607  16.118  1.00 90.85           H
ATOM   2940  CB  THR A 199       1.226   6.272  18.247  1.00 90.85           C
ATOM   2941  HB  THR A 199       2.237   5.896  18.402  1.00 90.85           H
ATOM   2942  OG1 THR A 199       0.237   5.283  17.977  1.00 90.85           O
ATOM   2943  HG1 THR A 199       0.387   4.482  18.556  1.00 90.85           H
ATOM   2944  CG2 THR A 199       0.734   6.953  19.526  1.00 90.85           C
ATOM   2945 1HG2 THR A 199      -0.301   7.269  19.394  1.00 90.85           H
ATOM   2946 2HG2 THR A 199       1.356   7.823  19.736  1.00 90.85           H
ATOM   2947 3HG2 THR A 199       0.796   6.252  20.358  1.00 90.85           H
ATOM   2948  HN  THR A 199       2.165   8.931  17.617  1.00 90.85           H
ATOM   2949  N   MET A 200      -1.202   7.296  16.604  1.00 89.25           N
ATOM   2950  CA  MET A 200      -2.537   7.855  16.735  1.00 89.25           C
ATOM   2951  C   MET A 200      -3.065   7.685  18.161  1.00 89.25           C
ATOM   2952  O   MET A 200      -2.892   6.630  18.769  1.00 89.25           O
ATOM   2953  HA  MET A 200      -2.436   8.915  16.503  1.00 89.25           H
ATOM   2954  CB  MET A 200      -3.481   7.158  15.754  1.00 89.25           C
ATOM   2955 1HB  MET A 200      -3.420   6.078  15.890  1.00 89.25           H
ATOM   2956 2HB  MET A 200      -4.511   7.448  15.965  1.00 89.25           H
ATOM   2957  CG  MET A 200      -3.131   7.516  14.308  1.00 89.25           C
ATOM   2958 1HG  MET A 200      -3.101   8.599  14.190  1.00 89.25           H
ATOM   2959 2HG  MET A 200      -2.138   7.140  14.062  1.00 89.25           H
ATOM   2960  SD  MET A 200      -4.340   6.816  13.197  1.00 89.25           S
ATOM   2961  CE  MET A 200      -5.766   7.799  13.630  1.00 89.25           C
ATOM   2962 1HE  MET A 200      -5.999   7.656  14.685  1.00 89.25           H
ATOM   2963 2HE  MET A 200      -5.551   8.852  13.445  1.00 89.25           H
ATOM   2964 3HE  MET A 200      -6.618   7.491  13.024  1.00 89.25           H
ATOM   2965  HN  MET A 200      -1.168   6.362  16.250  1.00 89.25           H
ATOM   2966  N   VAL A 201      -3.700   8.739  18.653  1.00 91.83           N
ATOM   2967  CA  VAL A 201      -4.399   8.665  19.924  1.00 91.83           C
ATOM   2968  C   VAL A 201      -5.863   9.060  19.720  1.00 91.83           C
ATOM   2969  O   VAL A 201      -6.155  10.182  19.307  1.00 91.83           O
ATOM   2970  HA  VAL A 201      -4.359   7.630  20.262  1.00 91.83           H
ATOM   2971  CB  VAL A 201      -3.686   9.531  20.965  1.00 91.83           C
ATOM   2972  HB  VAL A 201      -3.733  10.567  20.628  1.00 91.83           H
ATOM   2973  CG1 VAL A 201      -4.386   9.446  22.322  1.00 91.83           C
ATOM   2974 1HG1 VAL A 201      -5.414   9.794  22.223  1.00 91.83           H
ATOM   2975 2HG1 VAL A 201      -4.385   8.412  22.668  1.00 91.83           H
ATOM   2976 3HG1 VAL A 201      -3.859  10.071  23.043  1.00 91.83           H
ATOM   2977  CG2 VAL A 201      -2.211   9.143  21.083  1.00 91.83           C
ATOM   2978 1HG2 VAL A 201      -2.134   8.098  21.386  1.00 91.83           H
ATOM   2979 2HG2 VAL A 201      -1.720   9.279  20.120  1.00 91.83           H
ATOM   2980 3HG2 VAL A 201      -1.728   9.773  21.830  1.00 91.83           H
ATOM   2981  HN  VAL A 201      -3.741   9.629  18.199  1.00 91.83           H
ATOM   2982  N   TYR A 202      -6.745   8.117  20.019  1.00 91.63           N
ATOM   2983  CA  TYR A 202      -8.162   8.312  19.769  1.00 91.63           C
ATOM   2984  C   TYR A 202      -8.855   8.927  20.986  1.00 91.63           C
ATOM   2985  O   TYR A 202      -8.472   8.660  22.124  1.00 91.63           O
ATOM   2986  HA  TYR A 202      -8.265   8.990  18.921  1.00 91.63           H
ATOM   2987  CB  TYR A 202      -8.742   6.918  19.518  1.00 91.63           C
ATOM   2988 1HB  TYR A 202      -8.528   6.287  20.380  1.00 91.63           H
ATOM   2989 2HB  TYR A 202      -9.826   6.995  19.440  1.00 91.63           H
ATOM   2990  CG  TYR A 202      -8.201   6.237  18.259  1.00 91.63           C
ATOM   2991  CD1 TYR A 202      -8.823   6.440  17.044  1.00 91.63           C
ATOM   2992  HD1 TYR A 202      -9.698   7.086  16.981  1.00 91.63           H
ATOM   2993  CD2 TYR A 202      -7.092   5.420  18.339  1.00 91.63           C
ATOM   2994  HD2 TYR A 202      -6.601   5.259  19.299  1.00 91.63           H
ATOM   2995  CE1 TYR A 202      -8.314   5.799  15.859  1.00 91.63           C
ATOM   2996  HE1 TYR A 202      -8.795   5.951  14.893  1.00 91.63           H
ATOM   2997  CE2 TYR A 202      -6.583   4.779  17.154  1.00 91.63           C
ATOM   2998  HE2 TYR A 202      -5.708   4.131  17.203  1.00 91.63           H
ATOM   2999  CZ  TYR A 202      -7.219   5.000  15.973  1.00 91.63           C
ATOM   3000  OH  TYR A 202      -6.739   4.395  14.854  1.00 91.63           O
ATOM   3001  HH  TYR A 202      -7.200   4.757  14.044  1.00 91.63           H
ATOM   3002  HN  TYR A 202      -6.504   7.235  20.424  1.00 91.63           H
ATOM   3003  N   PRO A 203      -9.883   9.760  20.772  1.00 85.77           N
ATOM   3004  CA  PRO A 203     -10.552  10.436  21.886  1.00 85.77           C
ATOM   3005  C   PRO A 203     -11.335   9.470  22.760  1.00 85.77           C
ATOM   3006  O   PRO A 203     -11.854   8.467  22.272  1.00 85.77           O
ATOM   3007  HA  PRO A 203      -9.814  10.886  22.551  1.00 85.77           H
ATOM   3008  CB  PRO A 203     -11.468  11.450  21.197  1.00 85.77           C
ATOM   3009 1HB  PRO A 203     -12.383  11.614  21.766  1.00 85.77           H
ATOM   3010 2HB  PRO A 203     -10.982  12.420  21.089  1.00 85.77           H
ATOM   3011  CG  PRO A 203     -11.753  10.823  19.863  1.00 85.77           C
ATOM   3012 1HG  PRO A 203     -12.585  10.121  19.926  1.00 85.77           H
ATOM   3013 2HG  PRO A 203     -12.027  11.576  19.124  1.00 85.77           H
ATOM   3014  CD  PRO A 203     -10.483  10.122  19.475  1.00 85.77           C
ATOM   3015 1HD  PRO A 203     -10.681   9.241  18.864  1.00 85.77           H
ATOM   3016 2HD  PRO A 203      -9.827  10.772  18.896  1.00 85.77           H
ATOM   3017  N   SER A 204     -11.401   9.801  24.041  1.00 77.29           N
ATOM   3018  CA  SER A 204     -11.727   8.812  25.054  1.00 77.29           C
ATOM   3019  C   SER A 204     -13.124   8.243  24.799  1.00 77.29           C
ATOM   3020  O   SER A 204     -13.347   7.043  24.951  1.00 77.29           O
ATOM   3021  HA  SER A 204     -10.972   8.032  24.950  1.00 77.29           H
ATOM   3022  CB  SER A 204     -11.647   9.414  26.458  1.00 77.29           C
ATOM   3023 1HB  SER A 204     -12.018   8.690  27.184  1.00 77.29           H
ATOM   3024 2HB  SER A 204     -10.605   9.612  26.709  1.00 77.29           H
ATOM   3025  OG  SER A 204     -12.398  10.620  26.565  1.00 77.29           O
ATOM   3026  HG  SER A 204     -13.365  10.410  26.707  1.00 77.29           H
ATOM   3027  HN  SER A 204     -11.236  10.724  24.389  1.00 77.29           H
ATOM   3028  N   ASP A 205     -14.029   9.131  24.415  1.00 71.72           N
ATOM   3029  CA  ASP A 205     -15.449   8.869  24.573  1.00 71.72           C
ATOM   3030  C   ASP A 205     -15.852   7.703  23.668  1.00 71.72           C
ATOM   3031  O   ASP A 205     -16.581   6.807  24.091  1.00 71.72           O
ATOM   3032  HA  ASP A 205     -15.583   8.641  25.631  1.00 71.72           H
ATOM   3033  CB  ASP A 205     -16.282  10.088  24.173  1.00 71.72           C
ATOM   3034 1HB  ASP A 205     -16.024  10.393  23.159  1.00 71.72           H
ATOM   3035 2HB  ASP A 205     -17.340   9.824  24.166  1.00 71.72           H
ATOM   3036  CG  ASP A 205     -16.048  11.253  25.137  1.00 71.72           C
ATOM   3037  OD1 ASP A 205     -15.465  10.992  26.211  1.00 71.72           O
ATOM   3038  OD2 ASP A 205     -16.457  12.378  24.777  1.00 71.72           O
ATOM   3039  HN  ASP A 205     -13.806  10.015  24.004  1.00 71.72           H
ATOM   3040  N   GLU A 206     -15.360   7.753  22.438  1.00 75.76           N
ATOM   3041  CA  GLU A 206     -15.703   6.742  21.453  1.00 75.76           C
ATOM   3042  C   GLU A 206     -14.435   6.152  20.834  1.00 75.76           C
ATOM   3043  O   GLU A 206     -14.443   5.729  19.679  1.00 75.76           O
ATOM   3044  HA  GLU A 206     -16.239   5.969  22.006  1.00 75.76           H
ATOM   3045  CB  GLU A 206     -16.624   7.317  20.375  1.00 75.76           C
ATOM   3046 1HB  GLU A 206     -16.180   8.220  19.956  1.00 75.76           H
ATOM   3047 2HB  GLU A 206     -16.835   6.553  19.627  1.00 75.76           H
ATOM   3048  CG  GLU A 206     -17.975   7.724  20.967  1.00 75.76           C
ATOM   3049 1HG  GLU A 206     -18.118   7.230  21.928  1.00 75.76           H
ATOM   3050 2HG  GLU A 206     -17.984   8.797  21.157  1.00 75.76           H
ATOM   3051  CD  GLU A 206     -19.121   7.357  20.023  1.00 75.76           C
ATOM   3052  OE1 GLU A 206     -20.113   6.790  20.528  1.00 75.76           O
ATOM   3053  OE2 GLU A 206     -18.978   7.652  18.816  1.00 75.76           O
ATOM   3054  HN  GLU A 206     -14.739   8.466  22.113  1.00 75.76           H
ATOM   3055  N   SER A 207     -13.375   6.142  21.629  1.00 87.93           N
ATOM   3056  CA  SER A 207     -12.068   5.750  21.130  1.00 87.93           C
ATOM   3057  C   SER A 207     -12.159   4.387  20.440  1.00 87.93           C
ATOM   3058  O   SER A 207     -11.618   4.201  19.352  1.00 87.93           O
ATOM   3059  HA  SER A 207     -11.788   6.523  20.415  1.00 87.93           H
ATOM   3060  CB  SER A 207     -11.038   5.705  22.260  1.00 87.93           C
ATOM   3061 1HB  SER A 207     -10.103   5.292  21.882  1.00 87.93           H
ATOM   3062 2HB  SER A 207     -10.825   6.719  22.598  1.00 87.93           H
ATOM   3063  OG  SER A 207     -11.489   4.923  23.363  1.00 87.93           O
ATOM   3064  HG  SER A 207     -10.934   5.119  24.171  1.00 87.93           H
ATOM   3065  HN  SER A 207     -13.400   6.396  22.596  1.00 87.93           H
ATOM   3066  N   THR A 208     -12.848   3.469  21.102  1.00 87.98           N
ATOM   3067  CA  THR A 208     -12.920   2.099  20.624  1.00 87.98           C
ATOM   3068  C   THR A 208     -13.618   2.044  19.264  1.00 87.98           C
ATOM   3069  O   THR A 208     -13.145   1.375  18.346  1.00 87.98           O
ATOM   3070  HA  THR A 208     -11.904   1.732  20.478  1.00 87.98           H
ATOM   3071  CB  THR A 208     -13.616   1.260  21.698  1.00 87.98           C
ATOM   3072  HB  THR A 208     -14.668   1.531  21.783  1.00 87.98           H
ATOM   3073  OG1 THR A 208     -12.830   1.472  22.868  1.00 87.98           O
ATOM   3074  HG1 THR A 208     -11.889   1.173  22.707  1.00 87.98           H
ATOM   3075  CG2 THR A 208     -13.496  -0.243  21.436  1.00 87.98           C
ATOM   3076 1HG2 THR A 208     -12.444  -0.526  21.419  1.00 87.98           H
ATOM   3077 2HG2 THR A 208     -13.953  -0.481  20.475  1.00 87.98           H
ATOM   3078 3HG2 THR A 208     -14.007  -0.791  22.227  1.00 87.98           H
ATOM   3079  HN  THR A 208     -13.350   3.649  21.948  1.00 87.98           H
ATOM   3080  N   LYS A 209     -14.731   2.757  19.176  1.00 83.37           N
ATOM   3081  CA  LYS A 209     -15.528   2.755  17.961  1.00 83.37           C
ATOM   3082  C   LYS A 209     -14.691   3.312  16.807  1.00 83.37           C
ATOM   3083  O   LYS A 209     -14.681   2.747  15.715  1.00 83.37           O
ATOM   3084  HA  LYS A 209     -15.779   1.718  17.737  1.00 83.37           H
ATOM   3085  CB  LYS A 209     -16.844   3.502  18.182  1.00 83.37           C
ATOM   3086 1HB  LYS A 209     -16.641   4.495  18.582  1.00 83.37           H
ATOM   3087 2HB  LYS A 209     -17.352   3.641  17.228  1.00 83.37           H
ATOM   3088  CG  LYS A 209     -17.755   2.736  19.144  1.00 83.37           C
ATOM   3089 1HG  LYS A 209     -17.875   1.709  18.796  1.00 83.37           H
ATOM   3090 2HG  LYS A 209     -17.291   2.687  20.129  1.00 83.37           H
ATOM   3091  CD  LYS A 209     -19.126   3.406  19.252  1.00 83.37           C
ATOM   3092 1HD  LYS A 209     -19.000   4.482  19.371  1.00 83.37           H
ATOM   3093 2HD  LYS A 209     -19.685   3.251  18.329  1.00 83.37           H
ATOM   3094  CE  LYS A 209     -19.918   2.846  20.435  1.00 83.37           C
ATOM   3095 1HE  LYS A 209     -20.278   1.844  20.198  1.00 83.37           H
ATOM   3096 2HE  LYS A 209     -19.268   2.753  21.305  1.00 83.37           H
ATOM   3097  NZ  LYS A 209     -21.063   3.727  20.756  1.00 83.37           N
ATOM   3098 1HZ  LYS A 209     -21.554   3.362  21.565  1.00 83.37           H
ATOM   3099 2HZ  LYS A 209     -20.724   4.661  20.959  1.00 83.37           H
ATOM   3100 3HZ  LYS A 209     -21.696   3.761  19.964  1.00 83.37           H
ATOM   3101  HN  LYS A 209     -15.090   3.327  19.916  1.00 83.37           H
ATOM   3102  N   LEU A 210     -14.009   4.412  17.090  1.00 89.09           N
ATOM   3103  CA  LEU A 210     -13.276   5.124  16.057  1.00 89.09           C
ATOM   3104  C   LEU A 210     -12.169   4.222  15.509  1.00 89.09           C
ATOM   3105  O   LEU A 210     -12.030   4.071  14.296  1.00 89.09           O
ATOM   3106  HA  LEU A 210     -13.976   5.341  15.251  1.00 89.09           H
ATOM   3107  CB  LEU A 210     -12.768   6.466  16.589  1.00 89.09           C
ATOM   3108 1HB  LEU A 210     -13.607   6.997  17.040  1.00 89.09           H
ATOM   3109 2HB  LEU A 210     -12.050   6.270  17.386  1.00 89.09           H
ATOM   3110  CG  LEU A 210     -12.110   7.389  15.562  1.00 89.09           C
ATOM   3111  HG  LEU A 210     -11.272   6.856  15.112  1.00 89.09           H
ATOM   3112  CD1 LEU A 210     -13.083   7.736  14.434  1.00 89.09           C
ATOM   3113 1HD1 LEU A 210     -13.398   6.822  13.931  1.00 89.09           H
ATOM   3114 2HD1 LEU A 210     -13.955   8.241  14.849  1.00 89.09           H
ATOM   3115 3HD1 LEU A 210     -12.590   8.393  13.718  1.00 89.09           H
ATOM   3116  CD2 LEU A 210     -11.541   8.640  16.234  1.00 89.09           C
ATOM   3117 1HD2 LEU A 210     -12.346   9.185  16.728  1.00 89.09           H
ATOM   3118 2HD2 LEU A 210     -10.794   8.349  16.972  1.00 89.09           H
ATOM   3119 3HD2 LEU A 210     -11.079   9.279  15.482  1.00 89.09           H
ATOM   3120  HN  LEU A 210     -13.953   4.816  18.003  1.00 89.09           H
ATOM   3121  N   LYS A 211     -11.410   3.644  16.429  1.00 94.12           N
ATOM   3122  CA  LYS A 211     -10.317   2.765  16.052  1.00 94.12           C
ATOM   3123  C   LYS A 211     -10.857   1.632  15.178  1.00 94.12           C
ATOM   3124  O   LYS A 211     -10.309   1.348  14.114  1.00 94.12           O
ATOM   3125  HA  LYS A 211      -9.614   3.352  15.461  1.00 94.12           H
ATOM   3126  CB  LYS A 211      -9.567   2.280  17.295  1.00 94.12           C
ATOM   3127 1HB  LYS A 211      -9.162   3.134  17.837  1.00 94.12           H
ATOM   3128 2HB  LYS A 211     -10.260   1.775  17.968  1.00 94.12           H
ATOM   3129  CG  LYS A 211      -8.433   1.326  16.913  1.00 94.12           C
ATOM   3130 1HG  LYS A 211      -8.849   0.392  16.537  1.00 94.12           H
ATOM   3131 2HG  LYS A 211      -7.844   1.761  16.106  1.00 94.12           H
ATOM   3132  CD  LYS A 211      -7.529   1.041  18.115  1.00 94.12           C
ATOM   3133 1HD  LYS A 211      -7.141   1.979  18.513  1.00 94.12           H
ATOM   3134 2HD  LYS A 211      -8.111   0.574  18.909  1.00 94.12           H
ATOM   3135  CE  LYS A 211      -6.367   0.128  17.721  1.00 94.12           C
ATOM   3136 1HE  LYS A 211      -6.749  -0.847  17.416  1.00 94.12           H
ATOM   3137 2HE  LYS A 211      -5.841   0.547  16.863  1.00 94.12           H
ATOM   3138  NZ  LYS A 211      -5.428  -0.034  18.854  1.00 94.12           N
ATOM   3139 1HZ  LYS A 211      -4.735  -0.736  18.621  1.00 94.12           H
ATOM   3140 2HZ  LYS A 211      -4.967   0.850  19.039  1.00 94.12           H
ATOM   3141 3HZ  LYS A 211      -5.941  -0.326  19.679  1.00 94.12           H
ATOM   3142  HN  LYS A 211     -11.533   3.769  17.413  1.00 94.12           H
ATOM   3143  N   SER A 212     -11.926   1.014  15.659  1.00 91.88           N
ATOM   3144  CA  SER A 212     -12.489  -0.143  14.984  1.00 91.88           C
ATOM   3145  C   SER A 212     -12.928   0.239  13.569  1.00 91.88           C
ATOM   3146  O   SER A 212     -12.707  -0.514  12.622  1.00 91.88           O
ATOM   3147  HA  SER A 212     -11.684  -0.877  14.950  1.00 91.88           H
ATOM   3148  CB  SER A 212     -13.670  -0.718  15.769  1.00 91.88           C
ATOM   3149 1HB  SER A 212     -14.458   0.032  15.838  1.00 91.88           H
ATOM   3150 2HB  SER A 212     -14.085  -1.568  15.228  1.00 91.88           H
ATOM   3151  OG  SER A 212     -13.290  -1.129  17.079  1.00 91.88           O
ATOM   3152  HG  SER A 212     -13.494  -0.405  17.738  1.00 91.88           H
ATOM   3153  HN  SER A 212     -12.404   1.291  16.493  1.00 91.88           H
ATOM   3154  N   ALA A 213     -13.541   1.410  13.470  1.00 94.76           N
ATOM   3155  CA  ALA A 213     -14.031   1.891  12.190  1.00 94.76           C
ATOM   3156  C   ALA A 213     -12.847   2.125  11.250  1.00 94.76           C
ATOM   3157  O   ALA A 213     -12.885   1.725  10.087  1.00 94.76           O
ATOM   3158  HA  ALA A 213     -14.672   1.117  11.768  1.00 94.76           H
ATOM   3159  CB  ALA A 213     -14.863   3.157  12.405  1.00 94.76           C
ATOM   3160 1HB  ALA A 213     -15.708   2.931  13.056  1.00 94.76           H
ATOM   3161 2HB  ALA A 213     -14.243   3.925  12.868  1.00 94.76           H
ATOM   3162 3HB  ALA A 213     -15.231   3.518  11.445  1.00 94.76           H
ATOM   3163  HN  ALA A 213     -13.703   2.023  14.243  1.00 94.76           H
ATOM   3164  N   VAL A 214     -11.823   2.771  11.788  1.00 93.39           N
ATOM   3165  CA  VAL A 214     -10.657   3.119  10.995  1.00 93.39           C
ATOM   3166  C   VAL A 214     -10.026   1.842  10.436  1.00 93.39           C
ATOM   3167  O   VAL A 214      -9.648   1.792   9.267  1.00 93.39           O
ATOM   3168  HA  VAL A 214     -10.997   3.735  10.162  1.00 93.39           H
ATOM   3169  CB  VAL A 214      -9.683   3.951  11.832  1.00 93.39           C
ATOM   3170  HB  VAL A 214      -9.555   3.450  12.792  1.00 93.39           H
ATOM   3171  CG1 VAL A 214      -8.313   4.033  11.158  1.00 93.39           C
ATOM   3172 1HG1 VAL A 214      -7.904   3.030  11.041  1.00 93.39           H
ATOM   3173 2HG1 VAL A 214      -8.417   4.500  10.178  1.00 93.39           H
ATOM   3174 3HG1 VAL A 214      -7.640   4.630  11.774  1.00 93.39           H
ATOM   3175  CG2 VAL A 214     -10.247   5.347  12.102  1.00 93.39           C
ATOM   3176 1HG2 VAL A 214     -10.419   5.859  11.156  1.00 93.39           H
ATOM   3177 2HG2 VAL A 214     -11.189   5.260  12.645  1.00 93.39           H
ATOM   3178 3HG2 VAL A 214      -9.535   5.917  12.700  1.00 93.39           H
ATOM   3179  HN  VAL A 214     -11.783   3.055  12.746  1.00 93.39           H
ATOM   3180  N   LEU A 215      -9.931   0.841  11.299  1.00 93.10           N
ATOM   3181  CA  LEU A 215      -9.281  -0.405  10.931  1.00 93.10           C
ATOM   3182  C   LEU A 215     -10.142  -1.139   9.900  1.00 93.10           C
ATOM   3183  O   LEU A 215      -9.622  -1.690   8.931  1.00 93.10           O
ATOM   3184  HA  LEU A 215      -8.328  -0.152  10.467  1.00 93.10           H
ATOM   3185  CB  LEU A 215      -8.972  -1.237  12.177  1.00 93.10           C
ATOM   3186 1HB  LEU A 215      -9.884  -1.326  12.766  1.00 93.10           H
ATOM   3187 2HB  LEU A 215      -8.698  -2.243  11.859  1.00 93.10           H
ATOM   3188  CG  LEU A 215      -7.862  -0.700  13.083  1.00 93.10           C
ATOM   3189  HG  LEU A 215      -8.160   0.287  13.438  1.00 93.10           H
ATOM   3190  CD1 LEU A 215      -7.683  -1.588  14.316  1.00 93.10           C
ATOM   3191 1HD1 LEU A 215      -8.614  -1.617  14.882  1.00 93.10           H
ATOM   3192 2HD1 LEU A 215      -7.418  -2.597  14.001  1.00 93.10           H
ATOM   3193 3HD1 LEU A 215      -6.888  -1.183  14.943  1.00 93.10           H
ATOM   3194  CD2 LEU A 215      -6.556  -0.526  12.307  1.00 93.10           C
ATOM   3195 1HD2 LEU A 215      -6.242  -1.488  11.904  1.00 93.10           H
ATOM   3196 2HD2 LEU A 215      -6.710   0.178  11.489  1.00 93.10           H
ATOM   3197 3HD2 LEU A 215      -5.784  -0.142  12.975  1.00 93.10           H
ATOM   3198  HN  LEU A 215     -10.287   0.872  12.233  1.00 93.10           H
ATOM   3199  N   THR A 216     -11.444  -1.122  10.144  1.00 92.65           N
ATOM   3200  CA  THR A 216     -12.378  -1.818   9.275  1.00 92.65           C
ATOM   3201  C   THR A 216     -12.293  -1.265   7.851  1.00 92.65           C
ATOM   3202  O   THR A 216     -12.236  -2.028   6.887  1.00 92.65           O
ATOM   3203  HA  THR A 216     -12.087  -2.867   9.228  1.00 92.65           H
ATOM   3204  CB  THR A 216     -13.774  -1.701   9.890  1.00 92.65           C
ATOM   3205  HB  THR A 216     -14.094  -0.660   9.932  1.00 92.65           H
ATOM   3206  OG1 THR A 216     -13.655  -2.359  11.148  1.00 92.65           O
ATOM   3207  HG1 THR A 216     -13.581  -1.684  11.882  1.00 92.65           H
ATOM   3208  CG2 THR A 216     -14.818  -2.526   9.135  1.00 92.65           C
ATOM   3209 1HG2 THR A 216     -14.531  -3.577   9.151  1.00 92.65           H
ATOM   3210 2HG2 THR A 216     -14.876  -2.180   8.102  1.00 92.65           H
ATOM   3211 3HG2 THR A 216     -15.790  -2.407   9.613  1.00 92.65           H
ATOM   3212  HN  THR A 216     -11.862  -0.646  10.918  1.00 92.65           H
ATOM   3213  N   LEU A 217     -12.288   0.057   7.762  1.00 89.80           N
ATOM   3214  CA  LEU A 217     -12.188   0.721   6.474  1.00 89.80           C
ATOM   3215  C   LEU A 217     -10.900   0.278   5.776  1.00 89.80           C
ATOM   3216  O   LEU A 217     -10.889   0.064   4.565  1.00 89.80           O
ATOM   3217  HA  LEU A 217     -13.036   0.395   5.872  1.00 89.80           H
ATOM   3218  CB  LEU A 217     -12.307   2.237   6.641  1.00 89.80           C
ATOM   3219 1HB  LEU A 217     -11.679   2.540   7.478  1.00 89.80           H
ATOM   3220 2HB  LEU A 217     -11.901   2.714   5.749  1.00 89.80           H
ATOM   3221  CG  LEU A 217     -13.719   2.777   6.877  1.00 89.80           C
ATOM   3222  HG  LEU A 217     -14.166   2.217   7.698  1.00 89.80           H
ATOM   3223  CD1 LEU A 217     -13.680   4.247   7.300  1.00 89.80           C
ATOM   3224 1HD1 LEU A 217     -13.110   4.344   8.223  1.00 89.80           H
ATOM   3225 2HD1 LEU A 217     -13.206   4.838   6.516  1.00 89.80           H
ATOM   3226 3HD1 LEU A 217     -14.697   4.605   7.460  1.00 89.80           H
ATOM   3227  CD2 LEU A 217     -14.602   2.557   5.647  1.00 89.80           C
ATOM   3228 1HD2 LEU A 217     -14.169   3.074   4.791  1.00 89.80           H
ATOM   3229 2HD2 LEU A 217     -14.667   1.491   5.432  1.00 89.80           H
ATOM   3230 3HD2 LEU A 217     -15.600   2.950   5.841  1.00 89.80           H
ATOM   3231  HN  LEU A 217     -12.351   0.670   8.550  1.00 89.80           H
ATOM   3232  N   LYS A 218      -9.847   0.154   6.570  1.00 87.96           N
ATOM   3233  CA  LYS A 218      -8.540  -0.182   6.032  1.00 87.96           C
ATOM   3234  C   LYS A 218      -8.598  -1.570   5.392  1.00 87.96           C
ATOM   3235  O   LYS A 218      -8.062  -1.779   4.305  1.00 87.96           O
ATOM   3236  HA  LYS A 218      -8.309   0.547   5.255  1.00 87.96           H
ATOM   3237  CB  LYS A 218      -7.465  -0.047   7.113  1.00 87.96           C
ATOM   3238 1HB  LYS A 218      -7.595   0.895   7.645  1.00 87.96           H
ATOM   3239 2HB  LYS A 218      -7.580  -0.845   7.846  1.00 87.96           H
ATOM   3240  CG  LYS A 218      -6.063  -0.106   6.502  1.00 87.96           C
ATOM   3241 1HG  LYS A 218      -5.936  -1.046   5.965  1.00 87.96           H
ATOM   3242 2HG  LYS A 218      -5.946   0.696   5.774  1.00 87.96           H
ATOM   3243  CD  LYS A 218      -4.989   0.020   7.584  1.00 87.96           C
ATOM   3244 1HD  LYS A 218      -5.079   0.986   8.081  1.00 87.96           H
ATOM   3245 2HD  LYS A 218      -5.142  -0.746   8.345  1.00 87.96           H
ATOM   3246  CE  LYS A 218      -3.588  -0.123   6.985  1.00 87.96           C
ATOM   3247 1HE  LYS A 218      -3.537  -1.026   6.376  1.00 87.96           H
ATOM   3248 2HE  LYS A 218      -3.381   0.719   6.324  1.00 87.96           H
ATOM   3249  NZ  LYS A 218      -2.569  -0.181   8.057  1.00 87.96           N
ATOM   3250 1HZ  LYS A 218      -1.661  -0.377   7.650  1.00 87.96           H
ATOM   3251 2HZ  LYS A 218      -2.537   0.708   8.542  1.00 87.96           H
ATOM   3252 3HZ  LYS A 218      -2.811  -0.916   8.713  1.00 87.96           H
ATOM   3253  HN  LYS A 218      -9.877   0.279   7.562  1.00 87.96           H
ATOM   3254  N   VAL A 219      -9.253  -2.483   6.094  1.00 92.24           N
ATOM   3255  CA  VAL A 219      -9.332  -3.861   5.640  1.00 92.24           C
ATOM   3256  C   VAL A 219     -10.182  -3.927   4.370  1.00 92.24           C
ATOM   3257  O   VAL A 219      -9.779  -4.536   3.380  1.00 92.24           O
ATOM   3258  HA  VAL A 219      -8.320  -4.188   5.402  1.00 92.24           H
ATOM   3259  CB  VAL A 219      -9.866  -4.752   6.763  1.00 92.24           C
ATOM   3260  HB  VAL A 219     -10.818  -4.339   7.095  1.00 92.24           H
ATOM   3261  CG1 VAL A 219     -10.121  -6.175   6.261  1.00 92.24           C
ATOM   3262 1HG1 VAL A 219     -10.855  -6.150   5.456  1.00 92.24           H
ATOM   3263 2HG1 VAL A 219      -9.189  -6.601   5.889  1.00 92.24           H
ATOM   3264 3HG1 VAL A 219     -10.499  -6.787   7.079  1.00 92.24           H
ATOM   3265  CG2 VAL A 219      -8.913  -4.756   7.960  1.00 92.24           C
ATOM   3266 1HG2 VAL A 219      -7.939  -5.133   7.648  1.00 92.24           H
ATOM   3267 2HG2 VAL A 219      -8.804  -3.741   8.341  1.00 92.24           H
ATOM   3268 3HG2 VAL A 219      -9.316  -5.397   8.744  1.00 92.24           H
ATOM   3269  HN  VAL A 219      -9.723  -2.295   6.956  1.00 92.24           H
ATOM   3270  N   ILE A 220     -11.343  -3.292   4.439  1.00 92.57           N
ATOM   3271  CA  ILE A 220     -12.322  -3.403   3.371  1.00 92.57           C
ATOM   3272  C   ILE A 220     -11.743  -2.799   2.090  1.00 92.57           C
ATOM   3273  O   ILE A 220     -11.658  -3.473   1.064  1.00 92.57           O
ATOM   3274  HA  ILE A 220     -12.501  -4.465   3.201  1.00 92.57           H
ATOM   3275  CB  ILE A 220     -13.653  -2.782   3.797  1.00 92.57           C
ATOM   3276  HB  ILE A 220     -13.453  -1.790   4.202  1.00 92.57           H
ATOM   3277  CG1 ILE A 220     -14.308  -3.600   4.912  1.00 92.57           C
ATOM   3278 1HG1 ILE A 220     -14.549  -4.597   4.542  1.00 92.57           H
ATOM   3279 2HG1 ILE A 220     -13.606  -3.727   5.736  1.00 92.57           H
ATOM   3280  CG2 ILE A 220     -14.583  -2.601   2.596  1.00 92.57           C
ATOM   3281 1HG2 ILE A 220     -14.110  -1.945   1.866  1.00 92.57           H
ATOM   3282 2HG2 ILE A 220     -14.781  -3.571   2.140  1.00 92.57           H
ATOM   3283 3HG2 ILE A 220     -15.522  -2.157   2.928  1.00 92.57           H
ATOM   3284  CD1 ILE A 220     -15.580  -2.918   5.418  1.00 92.57           C
ATOM   3285 1HD1 ILE A 220     -15.332  -1.931   5.810  1.00 92.57           H
ATOM   3286 2HD1 ILE A 220     -16.289  -2.815   4.597  1.00 92.57           H
ATOM   3287 3HD1 ILE A 220     -16.026  -3.521   6.210  1.00 92.57           H
ATOM   3288  HN  ILE A 220     -11.617  -2.711   5.205  1.00 92.57           H
ATOM   3289  N   LEU A 221     -11.360  -1.534   2.191  1.00 92.07           N
ATOM   3290  CA  LEU A 221     -10.969  -0.775   1.015  1.00 92.07           C
ATOM   3291  C   LEU A 221      -9.518  -1.106   0.660  1.00 92.07           C
ATOM   3292  O   LEU A 221      -9.113  -0.978  -0.495  1.00 92.07           O
ATOM   3293  HA  LEU A 221     -11.607  -1.095   0.192  1.00 92.07           H
ATOM   3294  CB  LEU A 221     -11.224   0.718   1.232  1.00 92.07           C
ATOM   3295 1HB  LEU A 221     -10.622   1.050   2.079  1.00 92.07           H
ATOM   3296 2HB  LEU A 221     -10.866   1.258   0.356  1.00 92.07           H
ATOM   3297  CG  LEU A 221     -12.678   1.120   1.487  1.00 92.07           C
ATOM   3298  HG  LEU A 221     -13.031   0.585   2.369  1.00 92.07           H
ATOM   3299  CD1 LEU A 221     -12.788   2.615   1.791  1.00 92.07           C
ATOM   3300 1HD1 LEU A 221     -12.200   2.850   2.678  1.00 92.07           H
ATOM   3301 2HD1 LEU A 221     -12.411   3.187   0.943  1.00 92.07           H
ATOM   3302 3HD1 LEU A 221     -13.832   2.874   1.968  1.00 92.07           H
ATOM   3303  CD2 LEU A 221     -13.574   0.705   0.319  1.00 92.07           C
ATOM   3304 1HD2 LEU A 221     -13.231   1.193  -0.594  1.00 92.07           H
ATOM   3305 2HD2 LEU A 221     -13.528  -0.377   0.192  1.00 92.07           H
ATOM   3306 3HD2 LEU A 221     -14.602   1.002   0.526  1.00 92.07           H
ATOM   3307  HN  LEU A 221     -11.316  -1.031   3.053  1.00 92.07           H
ATOM   3308  N   GLY A 222      -8.774  -1.524   1.674  1.00 91.29           N
ATOM   3309  CA  GLY A 222      -7.338  -1.692   1.529  1.00 91.29           C
ATOM   3310  C   GLY A 222      -7.007  -3.026   0.857  1.00 91.29           C
ATOM   3311  O   GLY A 222      -5.934  -3.183   0.276  1.00 91.29           O
ATOM   3312 1HA  GLY A 222      -6.930  -0.872   0.939  1.00 91.29           H
ATOM   3313 2HA  GLY A 222      -6.863  -1.646   2.509  1.00 91.29           H
ATOM   3314  HN  GLY A 222      -9.137  -1.746   2.579  1.00 91.29           H
ATOM   3315  N   PHE A 223      -7.948  -3.953   0.959  1.00 90.10           N
ATOM   3316  CA  PHE A 223      -7.726  -5.302   0.468  1.00 90.10           C
ATOM   3317  C   PHE A 223      -8.992  -5.865  -0.182  1.00 90.10           C
ATOM   3318  O   PHE A 223      -8.997  -6.176  -1.372  1.00 90.10           O
ATOM   3319  HA  PHE A 223      -6.931  -5.248  -0.276  1.00 90.10           H
ATOM   3320  CB  PHE A 223      -7.361  -6.164   1.678  1.00 90.10           C
ATOM   3321 1HB  PHE A 223      -6.506  -5.718   2.185  1.00 90.10           H
ATOM   3322 2HB  PHE A 223      -8.192  -6.152   2.384  1.00 90.10           H
ATOM   3323  CG  PHE A 223      -7.029  -7.617   1.330  1.00 90.10           C
ATOM   3324  CD1 PHE A 223      -7.916  -8.606   1.619  1.00 90.10           C
ATOM   3325  HD1 PHE A 223      -8.864  -8.364   2.099  1.00 90.10           H
ATOM   3326  CD2 PHE A 223      -5.846  -7.919   0.731  1.00 90.10           C
ATOM   3327  HD2 PHE A 223      -5.134  -7.126   0.499  1.00 90.10           H
ATOM   3328  CE1 PHE A 223      -7.608  -9.953   1.296  1.00 90.10           C
ATOM   3329  HE1 PHE A 223      -8.319 -10.746   1.528  1.00 90.10           H
ATOM   3330  CE2 PHE A 223      -5.537  -9.266   0.407  1.00 90.10           C
ATOM   3331  HE2 PHE A 223      -4.589  -9.508  -0.073  1.00 90.10           H
ATOM   3332  CZ  PHE A 223      -6.425 -10.255   0.697  1.00 90.10           C
ATOM   3333  HZ  PHE A 223      -6.188 -11.290   0.449  1.00 90.10           H
ATOM   3334  HN  PHE A 223      -8.847  -3.795   1.367  1.00 90.10           H
ATOM   3335  N   PHE A 224     -10.034  -5.978   0.629  1.00 85.93           N
ATOM   3336  CA  PHE A 224     -11.155  -6.837   0.290  1.00 85.93           C
ATOM   3337  C   PHE A 224     -11.789  -6.415  -1.037  1.00 85.93           C
ATOM   3338  O   PHE A 224     -11.934  -7.230  -1.947  1.00 85.93           O
ATOM   3339  HA  PHE A 224     -10.769  -7.853   0.199  1.00 85.93           H
ATOM   3340  CB  PHE A 224     -12.190  -6.684   1.407  1.00 85.93           C
ATOM   3341 1HB  PHE A 224     -11.693  -6.814   2.368  1.00 85.93           H
ATOM   3342 2HB  PHE A 224     -12.584  -5.668   1.386  1.00 85.93           H
ATOM   3343  CG  PHE A 224     -13.356  -7.670   1.314  1.00 85.93           C
ATOM   3344  CD1 PHE A 224     -14.555  -7.261   0.818  1.00 85.93           C
ATOM   3345  HD1 PHE A 224     -14.684  -6.231   0.486  1.00 85.93           H
ATOM   3346  CD2 PHE A 224     -13.195  -8.955   1.729  1.00 85.93           C
ATOM   3347  HD2 PHE A 224     -12.234  -9.283   2.127  1.00 85.93           H
ATOM   3348  CE1 PHE A 224     -15.637  -8.176   0.732  1.00 85.93           C
ATOM   3349  HE1 PHE A 224     -16.598  -7.848   0.335  1.00 85.93           H
ATOM   3350  CE2 PHE A 224     -14.277  -9.870   1.643  1.00 85.93           C
ATOM   3351  HE2 PHE A 224     -14.148 -10.900   1.975  1.00 85.93           H
ATOM   3352  CZ  PHE A 224     -15.476  -9.461   1.147  1.00 85.93           C
ATOM   3353  HZ  PHE A 224     -16.307 -10.164   1.081  1.00 85.93           H
ATOM   3354  HN  PHE A 224     -10.119  -5.496   1.501  1.00 85.93           H
ATOM   3355  N   LEU A 225     -12.149  -5.142  -1.105  1.00 93.21           N
ATOM   3356  CA  LEU A 225     -12.794  -4.609  -2.293  1.00 93.21           C
ATOM   3357  C   LEU A 225     -11.870  -4.798  -3.498  1.00 93.21           C
ATOM   3358  O   LEU A 225     -12.269  -5.379  -4.506  1.00 93.21           O
ATOM   3359  HA  LEU A 225     -13.702  -5.189  -2.460  1.00 93.21           H
ATOM   3360  CB  LEU A 225     -13.220  -3.157  -2.067  1.00 93.21           C
ATOM   3361 1HB  LEU A 225     -13.964  -3.138  -1.270  1.00 93.21           H
ATOM   3362 2HB  LEU A 225     -12.355  -2.598  -1.710  1.00 93.21           H
ATOM   3363  CG  LEU A 225     -13.797  -2.430  -3.283  1.00 93.21           C
ATOM   3364  HG  LEU A 225     -13.122  -2.584  -4.125  1.00 93.21           H
ATOM   3365  CD1 LEU A 225     -15.154  -3.014  -3.679  1.00 93.21           C
ATOM   3366 1HD1 LEU A 225     -15.037  -4.070  -3.926  1.00 93.21           H
ATOM   3367 2HD1 LEU A 225     -15.851  -2.911  -2.847  1.00 93.21           H
ATOM   3368 3HD1 LEU A 225     -15.541  -2.479  -4.546  1.00 93.21           H
ATOM   3369  CD2 LEU A 225     -13.872  -0.922  -3.035  1.00 93.21           C
ATOM   3370 1HD2 LEU A 225     -14.513  -0.727  -2.175  1.00 93.21           H
ATOM   3371 2HD2 LEU A 225     -12.872  -0.535  -2.838  1.00 93.21           H
ATOM   3372 3HD2 LEU A 225     -14.286  -0.429  -3.915  1.00 93.21           H
ATOM   3373  HN  LEU A 225     -12.008  -4.480  -0.369  1.00 93.21           H
ATOM   3374  N   PRO A 226     -10.623  -4.314  -3.417  1.00 93.58           N
ATOM   3375  CA  PRO A 226      -9.679  -4.470  -4.526  1.00 93.58           C
ATOM   3376  C   PRO A 226      -9.548  -5.917  -4.972  1.00 93.58           C
ATOM   3377  O   PRO A 226      -9.559  -6.204  -6.168  1.00 93.58           O
ATOM   3378  HA  PRO A 226     -10.039  -3.932  -5.403  1.00 93.58           H
ATOM   3379  CB  PRO A 226      -8.364  -3.929  -3.961  1.00 93.58           C
ATOM   3380 1HB  PRO A 226      -7.764  -4.721  -3.512  1.00 93.58           H
ATOM   3381 2HB  PRO A 226      -7.753  -3.469  -4.738  1.00 93.58           H
ATOM   3382  CG  PRO A 226      -8.818  -2.909  -2.924  1.00 93.58           C
ATOM   3383 1HG  PRO A 226      -8.035  -2.695  -2.197  1.00 93.58           H
ATOM   3384 2HG  PRO A 226      -9.081  -1.955  -3.381  1.00 93.58           H
ATOM   3385  CD  PRO A 226     -10.020  -3.587  -2.285  1.00 93.58           C
ATOM   3386 1HD  PRO A 226      -9.724  -4.266  -1.485  1.00 93.58           H
ATOM   3387 2HD  PRO A 226     -10.707  -2.863  -1.847  1.00 93.58           H
ATOM   3388  N   PHE A 227      -9.426  -6.797  -3.990  1.00 91.55           N
ATOM   3389  CA  PHE A 227      -9.170  -8.200  -4.270  1.00 91.55           C
ATOM   3390  C   PHE A 227     -10.321  -8.820  -5.064  1.00 91.55           C
ATOM   3391  O   PHE A 227     -10.094  -9.510  -6.056  1.00 91.55           O
ATOM   3392  HA  PHE A 227      -8.255  -8.250  -4.860  1.00 91.55           H
ATOM   3393  CB  PHE A 227      -9.056  -8.912  -2.920  1.00 91.55           C
ATOM   3394 1HB  PHE A 227      -8.208  -8.499  -2.373  1.00 91.55           H
ATOM   3395 2HB  PHE A 227      -9.949  -8.698  -2.332  1.00 91.55           H
ATOM   3396  CG  PHE A 227      -8.885 -10.428  -3.029  1.00 91.55           C
ATOM   3397  CD1 PHE A 227      -9.926 -11.253  -2.736  1.00 91.55           C
ATOM   3398  HD1 PHE A 227     -10.882 -10.833  -2.423  1.00 91.55           H
ATOM   3399  CD2 PHE A 227      -7.691 -10.952  -3.418  1.00 91.55           C
ATOM   3400  HD2 PHE A 227      -6.857 -10.291  -3.653  1.00 91.55           H
ATOM   3401  CE1 PHE A 227      -9.767 -12.660  -2.836  1.00 91.55           C
ATOM   3402  HE1 PHE A 227     -10.601 -13.321  -2.601  1.00 91.55           H
ATOM   3403  CE2 PHE A 227      -7.532 -12.359  -3.519  1.00 91.55           C
ATOM   3404  HE2 PHE A 227      -6.576 -12.778  -3.831  1.00 91.55           H
ATOM   3405  CZ  PHE A 227      -8.573 -13.184  -3.226  1.00 91.55           C
ATOM   3406  HZ  PHE A 227      -8.451 -14.264  -3.303  1.00 91.55           H
ATOM   3407  HN  PHE A 227      -9.500  -6.566  -3.020  1.00 91.55           H
ATOM   3408  N   VAL A 228     -11.532  -8.551  -4.598  1.00 94.52           N
ATOM   3409  CA  VAL A 228     -12.716  -9.116  -5.222  1.00 94.52           C
ATOM   3410  C   VAL A 228     -12.774  -8.677  -6.687  1.00 94.52           C
ATOM   3411  O   VAL A 228     -13.027  -9.491  -7.573  1.00 94.52           O
ATOM   3412  HA  VAL A 228     -12.623 -10.201  -5.184  1.00 94.52           H
ATOM   3413  CB  VAL A 228     -13.964  -8.720  -4.430  1.00 94.52           C
ATOM   3414  HB  VAL A 228     -13.946  -7.638  -4.295  1.00 94.52           H
ATOM   3415  CG1 VAL A 228     -15.238  -9.076  -5.199  1.00 94.52           C
ATOM   3416 1HG1 VAL A 228     -15.246  -8.547  -6.153  1.00 94.52           H
ATOM   3417 2HG1 VAL A 228     -15.265 -10.151  -5.380  1.00 94.52           H
ATOM   3418 3HG1 VAL A 228     -16.110  -8.784  -4.614  1.00 94.52           H
ATOM   3419  CG2 VAL A 228     -13.962  -9.366  -3.044  1.00 94.52           C
ATOM   3420 1HG2 VAL A 228     -13.945 -10.451  -3.149  1.00 94.52           H
ATOM   3421 2HG2 VAL A 228     -13.080  -9.041  -2.492  1.00 94.52           H
ATOM   3422 3HG2 VAL A 228     -14.860  -9.068  -2.502  1.00 94.52           H
ATOM   3423  HN  VAL A 228     -11.710  -7.962  -3.810  1.00 94.52           H
ATOM   3424  N   VAL A 229     -12.534  -7.391  -6.896  1.00 94.89           N
ATOM   3425  CA  VAL A 229     -12.624  -6.819  -8.229  1.00 94.89           C
ATOM   3426  C   VAL A 229     -11.552  -7.447  -9.121  1.00 94.89           C
ATOM   3427  O   VAL A 229     -11.831  -7.834 -10.255  1.00 94.89           O
ATOM   3428  HA  VAL A 229     -13.606  -7.072  -8.629  1.00 94.89           H
ATOM   3429  CB  VAL A 229     -12.521  -5.295  -8.153  1.00 94.89           C
ATOM   3430  HB  VAL A 229     -11.605  -5.047  -7.617  1.00 94.89           H
ATOM   3431  CG1 VAL A 229     -12.428  -4.681  -9.551  1.00 94.89           C
ATOM   3432 1HG1 VAL A 229     -11.544  -5.066 -10.059  1.00 94.89           H
ATOM   3433 2HG1 VAL A 229     -13.319  -4.944 -10.123  1.00 94.89           H
ATOM   3434 3HG1 VAL A 229     -12.357  -3.597  -9.468  1.00 94.89           H
ATOM   3435  CG2 VAL A 229     -13.697  -4.704  -7.372  1.00 94.89           C
ATOM   3436 1HG2 VAL A 229     -14.632  -4.967  -7.868  1.00 94.89           H
ATOM   3437 2HG2 VAL A 229     -13.699  -5.105  -6.358  1.00 94.89           H
ATOM   3438 3HG2 VAL A 229     -13.600  -3.619  -7.333  1.00 94.89           H
ATOM   3439  HN  VAL A 229     -12.282  -6.744  -6.175  1.00 94.89           H
ATOM   3440  N   MET A 230     -10.347  -7.529  -8.576  1.00 88.70           N
ATOM   3441  CA  MET A 230      -9.224  -8.073  -9.321  1.00 88.70           C
ATOM   3442  C   MET A 230      -9.479  -9.530  -9.712  1.00 88.70           C
ATOM   3443  O   MET A 230      -9.260  -9.915 -10.859  1.00 88.70           O
ATOM   3444  HA  MET A 230      -9.141  -7.458 -10.217  1.00 88.70           H
ATOM   3445  CB  MET A 230      -7.956  -7.987  -8.468  1.00 88.70           C
ATOM   3446 1HB  MET A 230      -8.171  -8.330  -7.456  1.00 88.70           H
ATOM   3447 2HB  MET A 230      -7.194  -8.652  -8.875  1.00 88.70           H
ATOM   3448  CG  MET A 230      -7.420  -6.555  -8.425  1.00 88.70           C
ATOM   3449 1HG  MET A 230      -7.184  -6.215  -9.434  1.00 88.70           H
ATOM   3450 2HG  MET A 230      -8.184  -5.883  -8.033  1.00 88.70           H
ATOM   3451  SD  MET A 230      -5.961  -6.480  -7.400  1.00 88.70           S
ATOM   3452  CE  MET A 230      -4.816  -7.390  -8.424  1.00 88.70           C
ATOM   3453 1HE  MET A 230      -5.195  -8.400  -8.582  1.00 88.70           H
ATOM   3454 2HE  MET A 230      -4.709  -6.888  -9.385  1.00 88.70           H
ATOM   3455 3HE  MET A 230      -3.846  -7.440  -7.929  1.00 88.70           H
ATOM   3456  HN  MET A 230     -10.133  -7.233  -7.645  1.00 88.70           H
ATOM   3457  N   ALA A 231      -9.938 -10.299  -8.736  1.00 93.61           N
ATOM   3458  CA  ALA A 231     -10.149 -11.722  -8.941  1.00 93.61           C
ATOM   3459  C   ALA A 231     -11.159 -11.925 -10.073  1.00 93.61           C
ATOM   3460  O   ALA A 231     -10.949 -12.757 -10.955  1.00 93.61           O
ATOM   3461  HA  ALA A 231      -9.195 -12.160  -9.234  1.00 93.61           H
ATOM   3462  CB  ALA A 231     -10.606 -12.365  -7.630  1.00 93.61           C
ATOM   3463 1HB  ALA A 231      -9.841 -12.218  -6.868  1.00 93.61           H
ATOM   3464 2HB  ALA A 231     -11.538 -11.903  -7.304  1.00 93.61           H
ATOM   3465 3HB  ALA A 231     -10.764 -13.432  -7.785  1.00 93.61           H
ATOM   3466  HN  ALA A 231     -10.163  -9.966  -7.820  1.00 93.61           H
ATOM   3467  N   CYS A 232     -12.233 -11.151 -10.011  1.00 92.71           N
ATOM   3468  CA  CYS A 232     -13.283 -11.247 -11.011  1.00 92.71           C
ATOM   3469  C   CYS A 232     -12.688 -10.875 -12.370  1.00 92.71           C
ATOM   3470  O   CYS A 232     -12.868 -11.597 -13.349  1.00 92.71           O
ATOM   3471  HA  CYS A 232     -13.624 -12.283 -11.008  1.00 92.71           H
ATOM   3472  CB  CYS A 232     -14.485 -10.370 -10.654  1.00 92.71           C
ATOM   3473 1HB  CYS A 232     -14.153  -9.355 -10.438  1.00 92.71           H
ATOM   3474 2HB  CYS A 232     -15.165 -10.309 -11.504  1.00 92.71           H
ATOM   3475  SG  CYS A 232     -15.358 -11.065  -9.204  1.00 92.71           S
ATOM   3476  HG  CYS A 232     -14.551 -10.534  -8.289  1.00 92.71           H
ATOM   3477  HN  CYS A 232     -12.390 -10.470  -9.296  1.00 92.71           H
ATOM   3478  N   CYS A 233     -11.990  -9.749 -12.386  1.00 92.16           N
ATOM   3479  CA  CYS A 233     -11.484  -9.199 -13.633  1.00 92.16           C
ATOM   3480  C   CYS A 233     -10.575 -10.243 -14.284  1.00 92.16           C
ATOM   3481  O   CYS A 233     -10.759 -10.592 -15.449  1.00 92.16           O
ATOM   3482  HA  CYS A 233     -12.352  -8.997 -14.260  1.00 92.16           H
ATOM   3483  CB  CYS A 233     -10.760  -7.870 -13.413  1.00 92.16           C
ATOM   3484 1HB  CYS A 233     -10.058  -7.961 -12.584  1.00 92.16           H
ATOM   3485 2HB  CYS A 233     -10.178  -7.612 -14.297  1.00 92.16           H
ATOM   3486  SG  CYS A 233     -11.975  -6.547 -13.059  1.00 92.16           S
ATOM   3487  HG  CYS A 233     -12.178  -6.881 -11.788  1.00 92.16           H
ATOM   3488  HN  CYS A 233     -11.770  -9.215 -11.569  1.00 92.16           H
ATOM   3489  N   TYR A 234      -9.613 -10.713 -13.503  1.00 86.38           N
ATOM   3490  CA  TYR A 234      -8.582 -11.590 -14.031  1.00 86.38           C
ATOM   3491  C   TYR A 234      -9.148 -12.977 -14.342  1.00 86.38           C
ATOM   3492  O   TYR A 234      -8.645 -13.674 -15.222  1.00 86.38           O
ATOM   3493  HA  TYR A 234      -8.202 -11.146 -14.951  1.00 86.38           H
ATOM   3494  CB  TYR A 234      -7.531 -11.717 -12.927  1.00 86.38           C
ATOM   3495 1HB  TYR A 234      -8.036 -11.887 -11.976  1.00 86.38           H
ATOM   3496 2HB  TYR A 234      -6.917 -12.596 -13.123  1.00 86.38           H
ATOM   3497  CG  TYR A 234      -6.619 -10.496 -12.792  1.00 86.38           C
ATOM   3498  CD1 TYR A 234      -6.014  -9.960 -13.911  1.00 86.38           C
ATOM   3499  HD1 TYR A 234      -6.186 -10.407 -14.890  1.00 86.38           H
ATOM   3500  CD2 TYR A 234      -6.402  -9.930 -11.552  1.00 86.38           C
ATOM   3501  HD2 TYR A 234      -6.880 -10.354 -10.669  1.00 86.38           H
ATOM   3502  CE1 TYR A 234      -5.156  -8.810 -13.784  1.00 86.38           C
ATOM   3503  HE1 TYR A 234      -4.672  -8.377 -14.660  1.00 86.38           H
ATOM   3504  CE2 TYR A 234      -5.544  -8.781 -11.426  1.00 86.38           C
ATOM   3505  HE2 TYR A 234      -5.364  -8.324 -10.452  1.00 86.38           H
ATOM   3506  CZ  TYR A 234      -4.963  -8.278 -12.548  1.00 86.38           C
ATOM   3507  OH  TYR A 234      -4.153  -7.192 -12.428  1.00 86.38           O
ATOM   3508  HH  TYR A 234      -4.142  -6.876 -11.480  1.00 86.38           H
ATOM   3509  HN  TYR A 234      -9.533 -10.505 -12.528  1.00 86.38           H
ATOM   3510  N   THR A 235     -10.187 -13.337 -13.603  1.00 89.27           N
ATOM   3511  CA  THR A 235     -10.895 -14.579 -13.861  1.00 89.27           C
ATOM   3512  C   THR A 235     -11.450 -14.590 -15.287  1.00 89.27           C
ATOM   3513  O   THR A 235     -11.290 -15.572 -16.011  1.00 89.27           O
ATOM   3514  HA  THR A 235     -10.184 -15.402 -13.787  1.00 89.27           H
ATOM   3515  CB  THR A 235     -11.975 -14.739 -12.788  1.00 89.27           C
ATOM   3516  HB  THR A 235     -12.703 -13.931 -12.845  1.00 89.27           H
ATOM   3517  OG1 THR A 235     -11.242 -14.823 -11.568  1.00 89.27           O
ATOM   3518  HG1 THR A 235     -11.407 -14.007 -11.014  1.00 89.27           H
ATOM   3519  CG2 THR A 235     -12.697 -16.085 -12.881  1.00 89.27           C
ATOM   3520 1HG2 THR A 235     -11.977 -16.893 -12.756  1.00 89.27           H
ATOM   3521 2HG2 THR A 235     -13.177 -16.173 -13.856  1.00 89.27           H
ATOM   3522 3HG2 THR A 235     -13.452 -16.147 -12.098  1.00 89.27           H
ATOM   3523  HN  THR A 235     -10.545 -12.797 -12.841  1.00 89.27           H
ATOM   3524  N   ILE A 236     -12.090 -13.488 -15.648  1.00 88.94           N
ATOM   3525  CA  ILE A 236     -12.685 -13.366 -16.968  1.00 88.94           C
ATOM   3526  C   ILE A 236     -11.575 -13.257 -18.015  1.00 88.94           C
ATOM   3527  O   ILE A 236     -11.678 -13.833 -19.097  1.00 88.94           O
ATOM   3528  HA  ILE A 236     -13.250 -14.279 -17.157  1.00 88.94           H
ATOM   3529  CB  ILE A 236     -13.679 -12.204 -17.002  1.00 88.94           C
ATOM   3530  HB  ILE A 236     -13.151 -11.294 -16.714  1.00 88.94           H
ATOM   3531  CG1 ILE A 236     -14.804 -12.414 -15.987  1.00 88.94           C
ATOM   3532 1HG1 ILE A 236     -15.483 -13.187 -16.346  1.00 88.94           H
ATOM   3533 2HG1 ILE A 236     -14.387 -12.770 -15.045  1.00 88.94           H
ATOM   3534  CG2 ILE A 236     -14.217 -11.984 -18.417  1.00 88.94           C
ATOM   3535 1HG2 ILE A 236     -13.390 -11.757 -19.089  1.00 88.94           H
ATOM   3536 2HG2 ILE A 236     -14.724 -12.887 -18.757  1.00 88.94           H
ATOM   3537 3HG2 ILE A 236     -14.922 -11.152 -18.413  1.00 88.94           H
ATOM   3538  CD1 ILE A 236     -15.579 -11.116 -15.750  1.00 88.94           C
ATOM   3539 1HD1 ILE A 236     -14.901 -10.353 -15.367  1.00 88.94           H
ATOM   3540 2HD1 ILE A 236     -16.015 -10.777 -16.690  1.00 88.94           H
ATOM   3541 3HD1 ILE A 236     -16.373 -11.294 -15.025  1.00 88.94           H
ATOM   3542  HN  ILE A 236     -12.204 -12.689 -15.057  1.00 88.94           H
ATOM   3543  N   ILE A 237     -10.538 -12.514 -17.657  1.00 87.02           N
ATOM   3544  CA  ILE A 237      -9.410 -12.322 -18.552  1.00 87.02           C
ATOM   3545  C   ILE A 237      -8.826 -13.685 -18.929  1.00 87.02           C
ATOM   3546  O   ILE A 237      -8.636 -13.978 -20.108  1.00 87.02           O
ATOM   3547  HA  ILE A 237      -9.788 -11.846 -19.457  1.00 87.02           H
ATOM   3548  CB  ILE A 237      -8.390 -11.366 -17.931  1.00 87.02           C
ATOM   3549  HB  ILE A 237      -8.255 -11.642 -16.885  1.00 87.02           H
ATOM   3550  CG1 ILE A 237      -8.903  -9.925 -17.955  1.00 87.02           C
ATOM   3551 1HG1 ILE A 237      -8.863  -9.538 -18.974  1.00 87.02           H
ATOM   3552 2HG1 ILE A 237      -9.948  -9.902 -17.647  1.00 87.02           H
ATOM   3553  CG2 ILE A 237      -7.026 -11.500 -18.613  1.00 87.02           C
ATOM   3554 1HG2 ILE A 237      -6.663 -12.521 -18.499  1.00 87.02           H
ATOM   3555 2HG2 ILE A 237      -7.125 -11.265 -19.672  1.00 87.02           H
ATOM   3556 3HG2 ILE A 237      -6.320 -10.809 -18.152  1.00 87.02           H
ATOM   3557  CD1 ILE A 237      -8.073  -9.031 -17.031  1.00 87.02           C
ATOM   3558 1HD1 ILE A 237      -8.135  -9.407 -16.010  1.00 87.02           H
ATOM   3559 2HD1 ILE A 237      -7.033  -9.037 -17.358  1.00 87.02           H
ATOM   3560 3HD1 ILE A 237      -8.459  -8.013 -17.068  1.00 87.02           H
ATOM   3561  HN  ILE A 237     -10.462 -12.049 -16.775  1.00 87.02           H
ATOM   3562  N   ILE A 238      -8.557 -14.481 -17.904  1.00 86.72           N
ATOM   3563  CA  ILE A 238      -7.933 -15.777 -18.108  1.00 86.72           C
ATOM   3564  C   ILE A 238      -8.806 -16.618 -19.042  1.00 86.72           C
ATOM   3565  O   ILE A 238      -8.301 -17.244 -19.973  1.00 86.72           O
ATOM   3566  HA  ILE A 238      -6.973 -15.605 -18.595  1.00 86.72           H
ATOM   3567  CB  ILE A 238      -7.644 -16.450 -16.765  1.00 86.72           C
ATOM   3568  HB  ILE A 238      -8.523 -16.337 -16.130  1.00 86.72           H
ATOM   3569  CG1 ILE A 238      -6.479 -15.766 -16.048  1.00 86.72           C
ATOM   3570 1HG1 ILE A 238      -5.538 -16.056 -16.516  1.00 86.72           H
ATOM   3571 2HG1 ILE A 238      -6.567 -14.685 -16.152  1.00 86.72           H
ATOM   3572  CG2 ILE A 238      -7.406 -17.951 -16.943  1.00 86.72           C
ATOM   3573 1HG2 ILE A 238      -8.293 -18.410 -17.380  1.00 86.72           H
ATOM   3574 2HG2 ILE A 238      -6.553 -18.108 -17.602  1.00 86.72           H
ATOM   3575 3HG2 ILE A 238      -7.204 -18.405 -15.973  1.00 86.72           H
ATOM   3576  CD1 ILE A 238      -6.452 -16.140 -14.564  1.00 86.72           C
ATOM   3577 1HD1 ILE A 238      -7.384 -15.827 -14.094  1.00 86.72           H
ATOM   3578 2HD1 ILE A 238      -6.339 -17.219 -14.463  1.00 86.72           H
ATOM   3579 3HD1 ILE A 238      -5.614 -15.640 -14.079  1.00 86.72           H
ATOM   3580  HN  ILE A 238      -8.758 -14.254 -16.952  1.00 86.72           H
ATOM   3581  N   HIS A 239     -10.100 -16.605 -18.760  1.00 81.37           N
ATOM   3582  CA  HIS A 239     -11.043 -17.389 -19.540  1.00 81.37           C
ATOM   3583  C   HIS A 239     -10.972 -16.967 -21.009  1.00 81.37           C
ATOM   3584  O   HIS A 239     -10.962 -17.812 -21.902  1.00 81.37           O
ATOM   3585  HA  HIS A 239     -10.731 -18.430 -19.454  1.00 81.37           H
ATOM   3586  CB  HIS A 239     -12.454 -17.277 -18.959  1.00 81.37           C
ATOM   3587 1HB  HIS A 239     -12.417 -17.507 -17.894  1.00 81.37           H
ATOM   3588 2HB  HIS A 239     -12.793 -16.245 -19.050  1.00 81.37           H
ATOM   3589  CG  HIS A 239     -13.465 -18.183 -19.620  1.00 81.37           C
ATOM   3590  ND1 HIS A 239     -14.342 -17.743 -20.595  1.00 81.37           N
ATOM   3591  HD1 HIS A 239     -14.399 -16.811 -20.953  1.00 81.37           H
ATOM   3592  CD2 HIS A 239     -13.727 -19.509 -19.436  1.00 81.37           C
ATOM   3593  HD2 HIS A 239     -13.215 -20.169 -18.736  1.00 81.37           H
ATOM   3594  CE1 HIS A 239     -15.095 -18.766 -20.974  1.00 81.37           C
ATOM   3595  HE1 HIS A 239     -15.881 -18.738 -21.728  1.00 81.37           H
ATOM   3596  NE2 HIS A 239     -14.712 -19.859 -20.254  1.00 81.37           N
ATOM   3597  HN  HIS A 239     -10.506 -16.073 -18.017  1.00 81.37           H
ATOM   3598  N   THR A 240     -10.923 -15.658 -21.213  1.00 84.01           N
ATOM   3599  CA  THR A 240     -10.901 -15.112 -22.559  1.00 84.01           C
ATOM   3600  C   THR A 240      -9.610 -15.512 -23.276  1.00 84.01           C
ATOM   3601  O   THR A 240      -9.633 -15.854 -24.457  1.00 84.01           O
ATOM   3602  HA  THR A 240     -11.727 -15.548 -23.121  1.00 84.01           H
ATOM   3603  CB  THR A 240     -11.096 -13.597 -22.458  1.00 84.01           C
ATOM   3604  HB  THR A 240     -10.217 -13.120 -22.024  1.00 84.01           H
ATOM   3605  OG1 THR A 240     -12.303 -13.451 -21.716  1.00 84.01           O
ATOM   3606  HG1 THR A 240     -12.095 -13.280 -20.753  1.00 84.01           H
ATOM   3607  CG2 THR A 240     -11.410 -12.955 -23.811  1.00 84.01           C
ATOM   3608 1HG2 THR A 240     -12.327 -13.385 -24.213  1.00 84.01           H
ATOM   3609 2HG2 THR A 240     -10.587 -13.143 -24.501  1.00 84.01           H
ATOM   3610 3HG2 THR A 240     -11.538 -11.881 -23.682  1.00 84.01           H
ATOM   3611  HN  THR A 240     -10.900 -14.978 -20.480  1.00 84.01           H
ATOM   3612  N   LEU A 241      -8.516 -15.455 -22.532  1.00 83.07           N
ATOM   3613  CA  LEU A 241      -7.205 -15.706 -23.107  1.00 83.07           C
ATOM   3614  C   LEU A 241      -7.110 -17.174 -23.527  1.00 83.07           C
ATOM   3615  O   LEU A 241      -6.505 -17.493 -24.549  1.00 83.07           O
ATOM   3616  HA  LEU A 241      -7.116 -15.085 -23.999  1.00 83.07           H
ATOM   3617  CB  LEU A 241      -6.103 -15.270 -22.140  1.00 83.07           C
ATOM   3618 1HB  LEU A 241      -6.340 -15.660 -21.150  1.00 83.07           H
ATOM   3619 2HB  LEU A 241      -5.169 -15.738 -22.451  1.00 83.07           H
ATOM   3620  CG  LEU A 241      -5.872 -13.762 -22.022  1.00 83.07           C
ATOM   3621  HG  LEU A 241      -6.816 -13.292 -21.748  1.00 83.07           H
ATOM   3622  CD1 LEU A 241      -4.870 -13.447 -20.909  1.00 83.07           C
ATOM   3623 1HD1 LEU A 241      -5.255 -13.817 -19.959  1.00 83.07           H
ATOM   3624 2HD1 LEU A 241      -3.918 -13.930 -21.129  1.00 83.07           H
ATOM   3625 3HD1 LEU A 241      -4.724 -12.368 -20.847  1.00 83.07           H
ATOM   3626  CD2 LEU A 241      -5.443 -13.167 -23.365  1.00 83.07           C
ATOM   3627 1HD2 LEU A 241      -4.516 -13.638 -23.692  1.00 83.07           H
ATOM   3628 2HD2 LEU A 241      -6.223 -13.344 -24.106  1.00 83.07           H
ATOM   3629 3HD2 LEU A 241      -5.286 -12.094 -23.253  1.00 83.07           H
ATOM   3630  HN  LEU A 241      -8.514 -15.243 -21.554  1.00 83.07           H
ATOM   3631  N   ILE A 242      -7.717 -18.029 -22.717  1.00 81.55           N
ATOM   3632  CA  ILE A 242      -7.687 -19.458 -22.978  1.00 81.55           C
ATOM   3633  C   ILE A 242      -8.376 -19.742 -24.314  1.00 81.55           C
ATOM   3634  O   ILE A 242      -7.914 -20.579 -25.089  1.00 81.55           O
ATOM   3635  HA  ILE A 242      -6.641 -19.753 -23.059  1.00 81.55           H
ATOM   3636  CB  ILE A 242      -8.285 -20.231 -21.801  1.00 81.55           C
ATOM   3637  HB  ILE A 242      -9.211 -19.737 -21.504  1.00 81.55           H
ATOM   3638  CG1 ILE A 242      -7.349 -20.199 -20.592  1.00 81.55           C
ATOM   3639 1HG1 ILE A 242      -6.475 -20.820 -20.788  1.00 81.55           H
ATOM   3640 2HG1 ILE A 242      -6.989 -19.183 -20.432  1.00 81.55           H
ATOM   3641  CG2 ILE A 242      -8.646 -21.660 -22.210  1.00 81.55           C
ATOM   3642 1HG2 ILE A 242      -9.377 -21.633 -23.018  1.00 81.55           H
ATOM   3643 2HG2 ILE A 242      -7.749 -22.178 -22.548  1.00 81.55           H
ATOM   3644 3HG2 ILE A 242      -9.069 -22.187 -21.355  1.00 81.55           H
ATOM   3645  CD1 ILE A 242      -8.062 -20.697 -19.333  1.00 81.55           C
ATOM   3646 1HD1 ILE A 242      -8.922 -20.059 -19.126  1.00 81.55           H
ATOM   3647 2HD1 ILE A 242      -8.399 -21.722 -19.488  1.00 81.55           H
ATOM   3648 3HD1 ILE A 242      -7.374 -20.665 -18.488  1.00 81.55           H
ATOM   3649  HN  ILE A 242      -8.221 -17.760 -21.897  1.00 81.55           H
ATOM   3650  N   GLN A 243      -9.469 -19.030 -24.544  1.00 76.50           N
ATOM   3651  CA  GLN A 243     -10.266 -19.246 -25.739  1.00 76.50           C
ATOM   3652  C   GLN A 243      -9.589 -18.603 -26.952  1.00 76.50           C
ATOM   3653  O   GLN A 243      -9.912 -18.929 -28.093  1.00 76.50           O
ATOM   3654  HA  GLN A 243     -10.307 -20.327 -25.869  1.00 76.50           H
ATOM   3655  CB  GLN A 243     -11.687 -18.709 -25.556  1.00 76.50           C
ATOM   3656 1HB  GLN A 243     -11.647 -17.669 -25.231  1.00 76.50           H
ATOM   3657 2HB  GLN A 243     -12.212 -18.724 -26.511  1.00 76.50           H
ATOM   3658  CG  GLN A 243     -12.459 -19.540 -24.529  1.00 76.50           C
ATOM   3659 1HG  GLN A 243     -12.430 -20.592 -24.813  1.00 76.50           H
ATOM   3660 2HG  GLN A 243     -11.977 -19.460 -23.555  1.00 76.50           H
ATOM   3661  CD  GLN A 243     -13.912 -19.073 -24.426  1.00 76.50           C
ATOM   3662  OE1 GLN A 243     -14.307 -18.061 -24.983  1.00 76.50           O
ATOM   3663  NE2 GLN A 243     -14.683 -19.863 -23.685  1.00 76.50           N
ATOM   3664 1HE2 GLN A 243     -14.296 -20.679 -23.255  1.00 76.50           H
ATOM   3665 2HE2 GLN A 243     -15.650 -19.642 -23.557  1.00 76.50           H
ATOM   3666  HN  GLN A 243      -9.811 -18.317 -23.931  1.00 76.50           H
ATOM   3667  N   ALA A 244      -8.663 -17.700 -26.663  1.00 77.69           N
ATOM   3668  CA  ALA A 244      -7.986 -16.960 -27.714  1.00 77.69           C
ATOM   3669  C   ALA A 244      -7.110 -17.919 -28.523  1.00 77.69           C
ATOM   3670  O   ALA A 244      -6.413 -18.758 -27.954  1.00 77.69           O
ATOM   3671  HA  ALA A 244      -8.749 -16.539 -28.369  1.00 77.69           H
ATOM   3672  CB  ALA A 244      -7.180 -15.816 -27.096  1.00 77.69           C
ATOM   3673 1HB  ALA A 244      -7.853 -15.148 -26.557  1.00 77.69           H
ATOM   3674 2HB  ALA A 244      -6.442 -16.223 -26.404  1.00 77.69           H
ATOM   3675 3HB  ALA A 244      -6.672 -15.261 -27.884  1.00 77.69           H
ATOM   3676  HN  ALA A 244      -8.376 -17.471 -25.733  1.00 77.69           H
ATOM   3677  N   LYS A 245      -7.174 -17.763 -29.837  1.00 67.08           N
ATOM   3678  CA  LYS A 245      -6.383 -18.593 -30.729  1.00 67.08           C
ATOM   3679  C   LYS A 245      -4.977 -18.002 -30.856  1.00 67.08           C
ATOM   3680  O   LYS A 245      -4.069 -18.656 -31.367  1.00 67.08           O
ATOM   3681  HA  LYS A 245      -6.302 -19.579 -30.272  1.00 67.08           H
ATOM   3682  CB  LYS A 245      -7.098 -18.772 -32.070  1.00 67.08           C
ATOM   3683 1HB  LYS A 245      -7.390 -17.799 -32.463  1.00 67.08           H
ATOM   3684 2HB  LYS A 245      -6.415 -19.215 -32.794  1.00 67.08           H
ATOM   3685  CG  LYS A 245      -8.335 -19.659 -31.917  1.00 67.08           C
ATOM   3686 1HG  LYS A 245      -8.075 -20.558 -31.358  1.00 67.08           H
ATOM   3687 2HG  LYS A 245      -9.095 -19.133 -31.340  1.00 67.08           H
ATOM   3688  CD  LYS A 245      -8.902 -20.048 -33.284  1.00 67.08           C
ATOM   3689 1HD  LYS A 245      -9.233 -19.154 -33.812  1.00 67.08           H
ATOM   3690 2HD  LYS A 245      -8.120 -20.506 -33.890  1.00 67.08           H
ATOM   3691  CE  LYS A 245     -10.074 -21.022 -33.134  1.00 67.08           C
ATOM   3692 1HE  LYS A 245      -9.776 -21.865 -32.511  1.00 67.08           H
ATOM   3693 2HE  LYS A 245     -10.902 -20.527 -32.627  1.00 67.08           H
ATOM   3694  NZ  LYS A 245     -10.515 -21.509 -34.460  1.00 67.08           N
ATOM   3695 1HZ  LYS A 245     -11.301 -22.139 -34.344  1.00 67.08           H
ATOM   3696 2HZ  LYS A 245     -10.796 -20.721 -35.033  1.00 67.08           H
ATOM   3697 3HZ  LYS A 245      -9.752 -22.000 -34.911  1.00 67.08           H
ATOM   3698  HN  LYS A 245      -7.752 -17.085 -30.292  1.00 67.08           H
ATOM   3699  N   LYS A 246      -4.842 -16.772 -30.382  1.00 61.14           N
ATOM   3700  CA  LYS A 246      -3.625 -16.011 -30.611  1.00 61.14           C
ATOM   3701  C   LYS A 246      -2.467 -16.669 -29.858  1.00 61.14           C
ATOM   3702  O   LYS A 246      -2.632 -17.108 -28.721  1.00 61.14           O
ATOM   3703  HA  LYS A 246      -3.411 -16.053 -31.679  1.00 61.14           H
ATOM   3704  CB  LYS A 246      -3.837 -14.540 -30.249  1.00 61.14           C
ATOM   3705 1HB  LYS A 246      -4.321 -14.467 -29.275  1.00 61.14           H
ATOM   3706 2HB  LYS A 246      -2.873 -14.040 -30.163  1.00 61.14           H
ATOM   3707  CG  LYS A 246      -4.692 -13.833 -31.304  1.00 61.14           C
ATOM   3708 1HG  LYS A 246      -4.316 -14.070 -32.299  1.00 61.14           H
ATOM   3709 2HG  LYS A 246      -5.716 -14.203 -31.254  1.00 61.14           H
ATOM   3710  CD  LYS A 246      -4.679 -12.318 -31.094  1.00 61.14           C
ATOM   3711 1HD  LYS A 246      -5.153 -12.075 -30.142  1.00 61.14           H
ATOM   3712 2HD  LYS A 246      -3.650 -11.963 -31.037  1.00 61.14           H
ATOM   3713  CE  LYS A 246      -5.410 -11.601 -32.231  1.00 61.14           C
ATOM   3714 1HE  LYS A 246      -5.010 -11.927 -33.191  1.00 61.14           H
ATOM   3715 2HE  LYS A 246      -6.466 -11.869 -32.219  1.00 61.14           H
ATOM   3716  NZ  LYS A 246      -5.263 -10.134 -32.098  1.00 61.14           N
ATOM   3717 1HZ  LYS A 246      -5.776  -9.674 -32.842  1.00 61.14           H
ATOM   3718 2HZ  LYS A 246      -5.630  -9.838 -31.201  1.00 61.14           H
ATOM   3719 3HZ  LYS A 246      -4.282  -9.886 -32.161  1.00 61.14           H
ATOM   3720  HN  LYS A 246      -5.543 -16.297 -29.851  1.00 61.14           H
ATOM   3721  N   SER A 247      -1.322 -16.717 -30.523  1.00 67.20           N
ATOM   3722  CA  SER A 247      -0.151 -17.360 -29.952  1.00 67.20           C
ATOM   3723  C   SER A 247       0.327 -16.581 -28.725  1.00 67.20           C
ATOM   3724  O   SER A 247       0.816 -17.171 -27.763  1.00 67.20           O
ATOM   3725  HA  SER A 247      -0.482 -18.359 -29.666  1.00 67.20           H
ATOM   3726  CB  SER A 247       0.974 -17.472 -30.982  1.00 67.20           C
ATOM   3727 1HB  SER A 247       1.794 -18.053 -30.562  1.00 67.20           H
ATOM   3728 2HB  SER A 247       0.613 -18.015 -31.856  1.00 67.20           H
ATOM   3729  OG  SER A 247       1.457 -16.193 -31.385  1.00 67.20           O
ATOM   3730  HG  SER A 247       2.179 -16.300 -32.069  1.00 67.20           H
ATOM   3731  HN  SER A 247      -1.188 -16.327 -31.434  1.00 67.20           H
ATOM   3732  N   SER A 248       0.170 -15.268 -28.799  1.00 69.22           N
ATOM   3733  CA  SER A 248       0.690 -14.392 -27.763  1.00 69.22           C
ATOM   3734  C   SER A 248      -0.079 -14.611 -26.459  1.00 69.22           C
ATOM   3735  O   SER A 248       0.266 -14.037 -25.427  1.00 69.22           O
ATOM   3736  HA  SER A 248       1.735 -14.675 -27.643  1.00 69.22           H
ATOM   3737  CB  SER A 248       0.606 -12.924 -28.189  1.00 69.22           C
ATOM   3738 1HB  SER A 248       0.970 -12.291 -27.380  1.00 69.22           H
ATOM   3739 2HB  SER A 248       1.260 -12.757 -29.044  1.00 69.22           H
ATOM   3740  OG  SER A 248      -0.725 -12.542 -28.528  1.00 69.22           O
ATOM   3741  HG  SER A 248      -0.744 -11.583 -28.810  1.00 69.22           H
ATOM   3742  HN  SER A 248      -0.302 -14.802 -29.549  1.00 69.22           H
ATOM   3743  N   LYS A 249      -1.107 -15.442 -26.547  1.00 66.16           N
ATOM   3744  CA  LYS A 249      -2.023 -15.621 -25.433  1.00 66.16           C
ATOM   3745  C   LYS A 249      -1.249 -16.146 -24.223  1.00 66.16           C
ATOM   3746  O   LYS A 249      -1.538 -15.773 -23.087  1.00 66.16           O
ATOM   3747  HA  LYS A 249      -2.430 -14.642 -25.184  1.00 66.16           H
ATOM   3748  CB  LYS A 249      -3.199 -16.510 -25.844  1.00 66.16           C
ATOM   3749 1HB  LYS A 249      -4.009 -16.405 -25.122  1.00 66.16           H
ATOM   3750 2HB  LYS A 249      -3.587 -16.182 -26.808  1.00 66.16           H
ATOM   3751  CG  LYS A 249      -2.773 -17.977 -25.931  1.00 66.16           C
ATOM   3752 1HG  LYS A 249      -1.909 -18.070 -26.589  1.00 66.16           H
ATOM   3753 2HG  LYS A 249      -2.464 -18.329 -24.947  1.00 66.16           H
ATOM   3754  CD  LYS A 249      -3.916 -18.849 -26.455  1.00 66.16           C
ATOM   3755 1HD  LYS A 249      -4.808 -18.687 -25.849  1.00 66.16           H
ATOM   3756 2HD  LYS A 249      -4.165 -18.555 -27.474  1.00 66.16           H
ATOM   3757  CE  LYS A 249      -3.534 -20.330 -26.424  1.00 66.16           C
ATOM   3758 1HE  LYS A 249      -2.725 -20.518 -27.130  1.00 66.16           H
ATOM   3759 2HE  LYS A 249      -3.161 -20.595 -25.434  1.00 66.16           H
ATOM   3760  NZ  LYS A 249      -4.702 -21.174 -26.763  1.00 66.16           N
ATOM   3761 1HZ  LYS A 249      -4.412 -22.144 -26.824  1.00 66.16           H
ATOM   3762 2HZ  LYS A 249      -5.409 -21.077 -26.043  1.00 66.16           H
ATOM   3763 3HZ  LYS A 249      -5.084 -20.879 -27.654  1.00 66.16           H
ATOM   3764  HN  LYS A 249      -1.319 -15.985 -27.360  1.00 66.16           H
ATOM   3765  N   HIS A 250      -0.280 -17.004 -24.506  1.00 70.84           N
ATOM   3766  CA  HIS A 250       0.454 -17.681 -23.451  1.00 70.84           C
ATOM   3767  C   HIS A 250       1.252 -16.656 -22.642  1.00 70.84           C
ATOM   3768  O   HIS A 250       1.335 -16.753 -21.419  1.00 70.84           O
ATOM   3769  HA  HIS A 250      -0.289 -18.144 -22.801  1.00 70.84           H
ATOM   3770  CB  HIS A 250       1.330 -18.795 -24.026  1.00 70.84           C
ATOM   3771 1HB  HIS A 250       1.893 -18.401 -24.872  1.00 70.84           H
ATOM   3772 2HB  HIS A 250       2.058 -19.097 -23.272  1.00 70.84           H
ATOM   3773  CG  HIS A 250       0.559 -20.013 -24.476  1.00 70.84           C
ATOM   3774  ND1 HIS A 250      -0.017 -20.906 -23.589  1.00 70.84           N
ATOM   3775  HD1 HIS A 250       0.015 -20.842 -22.591  1.00 70.84           H
ATOM   3776  CD2 HIS A 250       0.274 -20.476 -25.727  1.00 70.84           C
ATOM   3777  HD2 HIS A 250       0.579 -20.009 -26.664  1.00 70.84           H
ATOM   3778  CE1 HIS A 250      -0.618 -21.859 -24.286  1.00 70.84           C
ATOM   3779  HE1 HIS A 250      -1.163 -22.708 -23.873  1.00 70.84           H
ATOM   3780  NE2 HIS A 250      -0.436 -21.591 -25.611  1.00 70.84           N
ATOM   3781  HN  HIS A 250       0.006 -17.238 -25.436  1.00 70.84           H
ATOM   3782  N   LYS A 251       1.820 -15.697 -23.359  1.00 69.68           N
ATOM   3783  CA  LYS A 251       2.630 -14.670 -22.726  1.00 69.68           C
ATOM   3784  C   LYS A 251       1.749 -13.829 -21.802  1.00 69.68           C
ATOM   3785  O   LYS A 251       2.115 -13.568 -20.657  1.00 69.68           O
ATOM   3786  HA  LYS A 251       3.383 -15.175 -22.120  1.00 69.68           H
ATOM   3787  CB  LYS A 251       3.375 -13.850 -23.781  1.00 69.68           C
ATOM   3788 1HB  LYS A 251       3.882 -14.518 -24.477  1.00 69.68           H
ATOM   3789 2HB  LYS A 251       2.661 -13.267 -24.364  1.00 69.68           H
ATOM   3790  CG  LYS A 251       4.394 -12.914 -23.129  1.00 69.68           C
ATOM   3791 1HG  LYS A 251       3.883 -12.225 -22.457  1.00 69.68           H
ATOM   3792 2HG  LYS A 251       5.089 -13.494 -22.522  1.00 69.68           H
ATOM   3793  CD  LYS A 251       5.168 -12.124 -24.187  1.00 69.68           C
ATOM   3794 1HD  LYS A 251       5.707 -12.812 -24.838  1.00 69.68           H
ATOM   3795 2HD  LYS A 251       4.470 -11.570 -24.815  1.00 69.68           H
ATOM   3796  CE  LYS A 251       6.154 -11.153 -23.533  1.00 69.68           C
ATOM   3797 1HE  LYS A 251       5.619 -10.471 -22.873  1.00 69.68           H
ATOM   3798 2HE  LYS A 251       6.861 -11.706 -22.914  1.00 69.68           H
ATOM   3799  NZ  LYS A 251       6.885 -10.384 -24.565  1.00 69.68           N
ATOM   3800 1HZ  LYS A 251       7.559  -9.774 -24.117  1.00 69.68           H
ATOM   3801 2HZ  LYS A 251       7.368 -11.025 -25.185  1.00 69.68           H
ATOM   3802 3HZ  LYS A 251       6.228  -9.827 -25.100  1.00 69.68           H
ATOM   3803  HN  LYS A 251       1.734 -15.616 -24.352  1.00 69.68           H
ATOM   3804  N   ALA A 252       0.603 -13.427 -22.333  1.00 80.07           N
ATOM   3805  CA  ALA A 252      -0.308 -12.574 -21.589  1.00 80.07           C
ATOM   3806  C   ALA A 252      -0.811 -13.327 -20.355  1.00 80.07           C
ATOM   3807  O   ALA A 252      -0.931 -12.747 -19.277  1.00 80.07           O
ATOM   3808  HA  ALA A 252       0.249 -11.695 -21.266  1.00 80.07           H
ATOM   3809  CB  ALA A 252      -1.450 -12.127 -22.504  1.00 80.07           C
ATOM   3810 1HB  ALA A 252      -1.042 -11.572 -23.349  1.00 80.07           H
ATOM   3811 2HB  ALA A 252      -1.987 -13.002 -22.870  1.00 80.07           H
ATOM   3812 3HB  ALA A 252      -2.134 -11.487 -21.946  1.00 80.07           H
ATOM   3813  HN  ALA A 252       0.296 -13.674 -23.252  1.00 80.07           H
ATOM   3814  N   LEU A 253      -1.091 -14.606 -20.555  1.00 77.53           N
ATOM   3815  CA  LEU A 253      -1.606 -15.436 -19.480  1.00 77.53           C
ATOM   3816  C   LEU A 253      -0.597 -15.458 -18.330  1.00 77.53           C
ATOM   3817  O   LEU A 253      -0.964 -15.263 -17.173  1.00 77.53           O
ATOM   3818  HA  LEU A 253      -2.526 -14.974 -19.122  1.00 77.53           H
ATOM   3819  CB  LEU A 253      -1.971 -16.827 -20.004  1.00 77.53           C
ATOM   3820 1HB  LEU A 253      -2.554 -16.708 -20.917  1.00 77.53           H
ATOM   3821 2HB  LEU A 253      -1.051 -17.343 -20.278  1.00 77.53           H
ATOM   3822  CG  LEU A 253      -2.758 -17.721 -19.043  1.00 77.53           C
ATOM   3823  HG  LEU A 253      -2.276 -17.678 -18.066  1.00 77.53           H
ATOM   3824  CD1 LEU A 253      -4.188 -17.209 -18.865  1.00 77.53           C
ATOM   3825 1HD1 LEU A 253      -4.165 -16.197 -18.461  1.00 77.53           H
ATOM   3826 2HD1 LEU A 253      -4.695 -17.203 -19.830  1.00 77.53           H
ATOM   3827 3HD1 LEU A 253      -4.725 -17.862 -18.177  1.00 77.53           H
ATOM   3828  CD2 LEU A 253      -2.723 -19.180 -19.500  1.00 77.53           C
ATOM   3829 1HD2 LEU A 253      -3.165 -19.261 -20.493  1.00 77.53           H
ATOM   3830 2HD2 LEU A 253      -1.690 -19.527 -19.533  1.00 77.53           H
ATOM   3831 3HD2 LEU A 253      -3.290 -19.794 -18.799  1.00 77.53           H
ATOM   3832  HN  LEU A 253      -0.972 -15.075 -21.431  1.00 77.53           H
ATOM   3833  N   LYS A 254       0.656 -15.696 -18.689  1.00 75.19           N
ATOM   3834  CA  LYS A 254       1.707 -15.830 -17.695  1.00 75.19           C
ATOM   3835  C   LYS A 254       1.791 -14.543 -16.872  1.00 75.19           C
ATOM   3836  O   LYS A 254       1.875 -14.590 -15.646  1.00 75.19           O
ATOM   3837  HA  LYS A 254       1.427 -16.647 -17.030  1.00 75.19           H
ATOM   3838  CB  LYS A 254       3.028 -16.221 -18.361  1.00 75.19           C
ATOM   3839 1HB  LYS A 254       2.843 -16.964 -19.136  1.00 75.19           H
ATOM   3840 2HB  LYS A 254       3.464 -15.351 -18.852  1.00 75.19           H
ATOM   3841  CG  LYS A 254       4.015 -16.781 -17.334  1.00 75.19           C
ATOM   3842 1HG  LYS A 254       4.296 -15.999 -16.630  1.00 75.19           H
ATOM   3843 2HG  LYS A 254       3.535 -17.572 -16.757  1.00 75.19           H
ATOM   3844  CD  LYS A 254       5.266 -17.332 -18.021  1.00 75.19           C
ATOM   3845 1HD  LYS A 254       4.977 -18.032 -18.805  1.00 75.19           H
ATOM   3846 2HD  LYS A 254       5.808 -16.519 -18.504  1.00 75.19           H
ATOM   3847  CE  LYS A 254       6.180 -18.034 -17.014  1.00 75.19           C
ATOM   3848 1HE  LYS A 254       6.524 -17.319 -16.266  1.00 75.19           H
ATOM   3849 2HE  LYS A 254       5.622 -18.806 -16.484  1.00 75.19           H
ATOM   3850  NZ  LYS A 254       7.342 -18.638 -17.702  1.00 75.19           N
ATOM   3851 1HZ  LYS A 254       7.946 -19.082 -17.019  1.00 75.19           H
ATOM   3852 2HZ  LYS A 254       7.018 -19.331 -18.368  1.00 75.19           H
ATOM   3853 3HZ  LYS A 254       7.859 -17.915 -18.191  1.00 75.19           H
ATOM   3854  HN  LYS A 254       0.956 -15.798 -19.638  1.00 75.19           H
ATOM   3855  N   VAL A 255       1.766 -13.423 -17.580  1.00 81.36           N
ATOM   3856  CA  VAL A 255       1.869 -12.126 -16.932  1.00 81.36           C
ATOM   3857  C   VAL A 255       0.702 -11.953 -15.958  1.00 81.36           C
ATOM   3858  O   VAL A 255       0.899 -11.541 -14.816  1.00 81.36           O
ATOM   3859  HA  VAL A 255       2.802 -12.113 -16.369  1.00 81.36           H
ATOM   3860  CB  VAL A 255       1.936 -11.019 -17.986  1.00 81.36           C
ATOM   3861  HB  VAL A 255       1.103 -11.160 -18.675  1.00 81.36           H
ATOM   3862  CG1 VAL A 255       1.785  -9.639 -17.343  1.00 81.36           C
ATOM   3863 1HG1 VAL A 255       0.823  -9.579 -16.834  1.00 81.36           H
ATOM   3864 2HG1 VAL A 255       2.588  -9.485 -16.622  1.00 81.36           H
ATOM   3865 3HG1 VAL A 255       1.837  -8.871 -18.114  1.00 81.36           H
ATOM   3866  CG2 VAL A 255       3.233 -11.109 -18.794  1.00 81.36           C
ATOM   3867 1HG2 VAL A 255       4.086 -11.005 -18.124  1.00 81.36           H
ATOM   3868 2HG2 VAL A 255       3.281 -12.074 -19.297  1.00 81.36           H
ATOM   3869 3HG2 VAL A 255       3.255 -10.310 -19.536  1.00 81.36           H
ATOM   3870  HN  VAL A 255       1.677 -13.392 -18.575  1.00 81.36           H
ATOM   3871  N   THR A 256      -0.487 -12.277 -16.444  1.00 80.42           N
ATOM   3872  CA  THR A 256      -1.696 -12.065 -15.668  1.00 80.42           C
ATOM   3873  C   THR A 256      -1.630 -12.845 -14.353  1.00 80.42           C
ATOM   3874  O   THR A 256      -1.931 -12.303 -13.290  1.00 80.42           O
ATOM   3875  HA  THR A 256      -1.758 -11.008 -15.410  1.00 80.42           H
ATOM   3876  CB  THR A 256      -2.892 -12.448 -16.541  1.00 80.42           C
ATOM   3877  HB  THR A 256      -2.862 -13.507 -16.800  1.00 80.42           H
ATOM   3878  OG1 THR A 256      -2.824 -11.544 -17.640  1.00 80.42           O
ATOM   3879  HG1 THR A 256      -2.310 -11.957 -18.392  1.00 80.42           H
ATOM   3880  CG2 THR A 256      -4.231 -12.125 -15.875  1.00 80.42           C
ATOM   3881 1HG2 THR A 256      -4.290 -11.055 -15.677  1.00 80.42           H
ATOM   3882 2HG2 THR A 256      -4.312 -12.673 -14.936  1.00 80.42           H
ATOM   3883 3HG2 THR A 256      -5.046 -12.417 -16.537  1.00 80.42           H
ATOM   3884  HN  THR A 256      -0.630 -12.677 -17.349  1.00 80.42           H
ATOM   3885  N   ILE A 257      -1.232 -14.103 -14.468  1.00 82.67           N
ATOM   3886  CA  ILE A 257      -1.146 -14.970 -13.304  1.00 82.67           C
ATOM   3887  C   ILE A 257      -0.129 -14.393 -12.318  1.00 82.67           C
ATOM   3888  O   ILE A 257      -0.400 -14.304 -11.122  1.00 82.67           O
ATOM   3889  HA  ILE A 257      -2.126 -14.974 -12.827  1.00 82.67           H
ATOM   3890  CB  ILE A 257      -0.843 -16.408 -13.729  1.00 82.67           C
ATOM   3891  HB  ILE A 257       0.007 -16.391 -14.411  1.00 82.67           H
ATOM   3892  CG1 ILE A 257      -2.023 -17.014 -14.493  1.00 82.67           C
ATOM   3893 1HG1 ILE A 257      -2.857 -17.176 -13.811  1.00 82.67           H
ATOM   3894 2HG1 ILE A 257      -2.365 -16.315 -15.255  1.00 82.67           H
ATOM   3895  CG2 ILE A 257      -0.440 -17.262 -12.525  1.00 82.67           C
ATOM   3896 1HG2 ILE A 257       0.451 -16.840 -12.062  1.00 82.67           H
ATOM   3897 2HG2 ILE A 257      -1.254 -17.276 -11.801  1.00 82.67           H
ATOM   3898 3HG2 ILE A 257      -0.231 -18.280 -12.856  1.00 82.67           H
ATOM   3899  CD1 ILE A 257      -1.629 -18.339 -15.148  1.00 82.67           C
ATOM   3900 1HD1 ILE A 257      -0.810 -18.170 -15.847  1.00 82.67           H
ATOM   3901 2HD1 ILE A 257      -1.310 -19.044 -14.380  1.00 82.67           H
ATOM   3902 3HD1 ILE A 257      -2.485 -18.748 -15.684  1.00 82.67           H
ATOM   3903  HN  ILE A 257      -0.973 -14.531 -15.333  1.00 82.67           H
ATOM   3904  N   THR A 258       1.021 -14.016 -12.857  1.00 85.45           N
ATOM   3905  CA  THR A 258       2.112 -13.531 -12.028  1.00 85.45           C
ATOM   3906  C   THR A 258       1.657 -12.331 -11.196  1.00 85.45           C
ATOM   3907  O   THR A 258       1.919 -12.269  -9.995  1.00 85.45           O
ATOM   3908  HA  THR A 258       2.389 -14.319 -11.329  1.00 85.45           H
ATOM   3909  CB  THR A 258       3.299 -13.221 -12.943  1.00 85.45           C
ATOM   3910  HB  THR A 258       3.053 -12.420 -13.641  1.00 85.45           H
ATOM   3911  OG1 THR A 258       3.619 -14.477 -13.535  1.00 85.45           O
ATOM   3912  HG1 THR A 258       3.096 -14.600 -14.379  1.00 85.45           H
ATOM   3913  CG2 THR A 258       4.559 -12.846 -12.161  1.00 85.45           C
ATOM   3914 1HG2 THR A 258       4.844 -13.675 -11.512  1.00 85.45           H
ATOM   3915 2HG2 THR A 258       4.362 -11.962 -11.556  1.00 85.45           H
ATOM   3916 3HG2 THR A 258       5.371 -12.636 -12.858  1.00 85.45           H
ATOM   3917  HN  THR A 258       1.213 -14.037 -13.838  1.00 85.45           H
ATOM   3918  N   VAL A 259       0.984 -11.407 -11.866  1.00 85.67           N
ATOM   3919  CA  VAL A 259       0.545 -10.183 -11.217  1.00 85.67           C
ATOM   3920  C   VAL A 259      -0.359 -10.534 -10.034  1.00 85.67           C
ATOM   3921  O   VAL A 259      -0.189 -10.000  -8.939  1.00 85.67           O
ATOM   3922  HA  VAL A 259       1.432  -9.674 -10.842  1.00 85.67           H
ATOM   3923  CB  VAL A 259      -0.133  -9.266 -12.236  1.00 85.67           C
ATOM   3924  HB  VAL A 259      -0.828  -9.869 -12.821  1.00 85.67           H
ATOM   3925  CG1 VAL A 259      -0.939  -8.169 -11.536  1.00 85.67           C
ATOM   3926 1HG1 VAL A 259      -1.706  -8.625 -10.911  1.00 85.67           H
ATOM   3927 2HG1 VAL A 259      -0.273  -7.570 -10.915  1.00 85.67           H
ATOM   3928 3HG1 VAL A 259      -1.410  -7.531 -12.283  1.00 85.67           H
ATOM   3929  CG2 VAL A 259       0.891  -8.663 -13.199  1.00 85.67           C
ATOM   3930 1HG2 VAL A 259       1.621  -8.081 -12.636  1.00 85.67           H
ATOM   3931 2HG2 VAL A 259       1.401  -9.464 -13.735  1.00 85.67           H
ATOM   3932 3HG2 VAL A 259       0.382  -8.015 -13.913  1.00 85.67           H
ATOM   3933  HN  VAL A 259       0.738 -11.485 -12.832  1.00 85.67           H
ATOM   3934  N   LEU A 260      -1.300 -11.429 -10.294  1.00 84.12           N
ATOM   3935  CA  LEU A 260      -2.287 -11.791  -9.290  1.00 84.12           C
ATOM   3936  C   LEU A 260      -1.585 -12.470  -8.113  1.00 84.12           C
ATOM   3937  O   LEU A 260      -1.859 -12.153  -6.956  1.00 84.12           O
ATOM   3938  HA  LEU A 260      -2.744 -10.868  -8.934  1.00 84.12           H
ATOM   3939  CB  LEU A 260      -3.400 -12.636  -9.913  1.00 84.12           C
ATOM   3940 1HB  LEU A 260      -3.810 -12.091 -10.763  1.00 84.12           H
ATOM   3941 2HB  LEU A 260      -2.957 -13.552 -10.306  1.00 84.12           H
ATOM   3942  CG  LEU A 260      -4.552 -13.018  -8.983  1.00 84.12           C
ATOM   3943  HG  LEU A 260      -4.134 -13.510  -8.105  1.00 84.12           H
ATOM   3944  CD1 LEU A 260      -5.297 -11.775  -8.492  1.00 84.12           C
ATOM   3945 1HD1 LEU A 260      -4.607 -11.130  -7.948  1.00 84.12           H
ATOM   3946 2HD1 LEU A 260      -5.702 -11.233  -9.347  1.00 84.12           H
ATOM   3947 3HD1 LEU A 260      -6.111 -12.075  -7.833  1.00 84.12           H
ATOM   3948  CD2 LEU A 260      -5.492 -14.020  -9.657  1.00 84.12           C
ATOM   3949 1HD2 LEU A 260      -5.906 -13.577 -10.563  1.00 84.12           H
ATOM   3950 2HD2 LEU A 260      -4.937 -14.922  -9.915  1.00 84.12           H
ATOM   3951 3HD2 LEU A 260      -6.303 -14.274  -8.974  1.00 84.12           H
ATOM   3952  HN  LEU A 260      -1.395 -11.903 -11.170  1.00 84.12           H
ATOM   3953  N   THR A 261      -0.693 -13.391  -8.448  1.00 87.97           N
ATOM   3954  CA  THR A 261      -0.022 -14.186  -7.434  1.00 87.97           C
ATOM   3955  C   THR A 261       0.806 -13.288  -6.513  1.00 87.97           C
ATOM   3956  O   THR A 261       0.787 -13.457  -5.294  1.00 87.97           O
ATOM   3957  HA  THR A 261      -0.781 -14.666  -6.815  1.00 87.97           H
ATOM   3958  CB  THR A 261       0.808 -15.257  -8.146  1.00 87.97           C
ATOM   3959  HB  THR A 261       1.594 -14.803  -8.749  1.00 87.97           H
ATOM   3960  OG1 THR A 261      -0.156 -16.022  -8.865  1.00 87.97           O
ATOM   3961  HG1 THR A 261      -0.305 -15.620  -9.769  1.00 87.97           H
ATOM   3962  CG2 THR A 261       1.428 -16.260  -7.172  1.00 87.97           C
ATOM   3963 1HG2 THR A 261       0.637 -16.764  -6.616  1.00 87.97           H
ATOM   3964 2HG2 THR A 261       2.083 -15.735  -6.477  1.00 87.97           H
ATOM   3965 3HG2 THR A 261       2.006 -16.998  -7.729  1.00 87.97           H
ATOM   3966  HN  THR A 261      -0.428 -13.596  -9.390  1.00 87.97           H
ATOM   3967  N   VAL A 262       1.514 -12.354  -7.130  1.00 90.45           N
ATOM   3968  CA  VAL A 262       2.413 -11.485  -6.390  1.00 90.45           C
ATOM   3969  C   VAL A 262       1.603 -10.634  -5.411  1.00 90.45           C
ATOM   3970  O   VAL A 262       2.010 -10.440  -4.266  1.00 90.45           O
ATOM   3971  HA  VAL A 262       3.092 -12.122  -5.822  1.00 90.45           H
ATOM   3972  CB  VAL A 262       3.249 -10.648  -7.360  1.00 90.45           C
ATOM   3973  HB  VAL A 262       2.565 -10.146  -8.044  1.00 90.45           H
ATOM   3974  CG1 VAL A 262       4.041  -9.573  -6.615  1.00 90.45           C
ATOM   3975 1HG1 VAL A 262       3.352  -8.913  -6.088  1.00 90.45           H
ATOM   3976 2HG1 VAL A 262       4.711 -10.047  -5.897  1.00 90.45           H
ATOM   3977 3HG1 VAL A 262       4.626  -8.992  -7.328  1.00 90.45           H
ATOM   3978  CG2 VAL A 262       4.177 -11.536  -8.192  1.00 90.45           C
ATOM   3979 1HG2 VAL A 262       4.851 -12.078  -7.529  1.00 90.45           H
ATOM   3980 2HG2 VAL A 262       3.582 -12.246  -8.766  1.00 90.45           H
ATOM   3981 3HG2 VAL A 262       4.759 -10.915  -8.873  1.00 90.45           H
ATOM   3982  HN  VAL A 262       1.480 -12.186  -8.115  1.00 90.45           H
ATOM   3983  N   PHE A 263       0.470 -10.148  -5.896  1.00 89.26           N
ATOM   3984  CA  PHE A 263      -0.404  -9.326  -5.077  1.00 89.26           C
ATOM   3985  C   PHE A 263      -0.879 -10.093  -3.841  1.00 89.26           C
ATOM   3986  O   PHE A 263      -0.771  -9.598  -2.720  1.00 89.26           O
ATOM   3987  HA  PHE A 263       0.172  -8.455  -4.763  1.00 89.26           H
ATOM   3988  CB  PHE A 263      -1.618  -8.968  -5.937  1.00 89.26           C
ATOM   3989 1HB  PHE A 263      -1.275  -8.449  -6.832  1.00 89.26           H
ATOM   3990 2HB  PHE A 263      -2.101  -9.888  -6.267  1.00 89.26           H
ATOM   3991  CG  PHE A 263      -2.651  -8.095  -5.223  1.00 89.26           C
ATOM   3992  CD1 PHE A 263      -3.745  -8.666  -4.651  1.00 89.26           C
ATOM   3993  HD1 PHE A 263      -3.886  -9.745  -4.702  1.00 89.26           H
ATOM   3994  CD2 PHE A 263      -2.476  -6.748  -5.159  1.00 89.26           C
ATOM   3995  HD2 PHE A 263      -1.599  -6.290  -5.617  1.00 89.26           H
ATOM   3996  CE1 PHE A 263      -4.704  -7.855  -3.988  1.00 89.26           C
ATOM   3997  HE1 PHE A 263      -5.581  -8.313  -3.530  1.00 89.26           H
ATOM   3998  CE2 PHE A 263      -3.435  -5.937  -4.496  1.00 89.26           C
ATOM   3999  HE2 PHE A 263      -3.294  -4.858  -4.444  1.00 89.26           H
ATOM   4000  CZ  PHE A 263      -4.529  -6.508  -3.924  1.00 89.26           C
ATOM   4001  HZ  PHE A 263      -5.265  -5.886  -3.415  1.00 89.26           H
ATOM   4002  HN  PHE A 263       0.147 -10.308  -6.829  1.00 89.26           H
ATOM   4003  N   VAL A 264      -1.393 -11.289  -4.087  1.00 90.17           N
ATOM   4004  CA  VAL A 264      -1.974 -12.088  -3.021  1.00 90.17           C
ATOM   4005  C   VAL A 264      -0.895 -12.407  -1.984  1.00 90.17           C
ATOM   4006  O   VAL A 264      -1.118 -12.253  -0.784  1.00 90.17           O
ATOM   4007  HA  VAL A 264      -2.750 -11.488  -2.546  1.00 90.17           H
ATOM   4008  CB  VAL A 264      -2.631 -13.340  -3.604  1.00 90.17           C
ATOM   4009  HB  VAL A 264      -1.892 -13.850  -4.221  1.00 90.17           H
ATOM   4010  CG1 VAL A 264      -3.062 -14.301  -2.494  1.00 90.17           C
ATOM   4011 1HG1 VAL A 264      -2.188 -14.602  -1.916  1.00 90.17           H
ATOM   4012 2HG1 VAL A 264      -3.777 -13.803  -1.840  1.00 90.17           H
ATOM   4013 3HG1 VAL A 264      -3.526 -15.182  -2.937  1.00 90.17           H
ATOM   4014  CG2 VAL A 264      -3.816 -12.971  -4.500  1.00 90.17           C
ATOM   4015 1HG2 VAL A 264      -4.557 -12.427  -3.915  1.00 90.17           H
ATOM   4016 2HG2 VAL A 264      -3.469 -12.343  -5.321  1.00 90.17           H
ATOM   4017 3HG2 VAL A 264      -4.265 -13.879  -4.901  1.00 90.17           H
ATOM   4018  HN  VAL A 264      -1.418 -11.711  -4.993  1.00 90.17           H
ATOM   4019  N   LEU A 265       0.251 -12.845  -2.484  1.00 89.37           N
ATOM   4020  CA  LEU A 265       1.307 -13.337  -1.616  1.00 89.37           C
ATOM   4021  C   LEU A 265       1.819 -12.189  -0.743  1.00 89.37           C
ATOM   4022  O   LEU A 265       2.265 -12.411   0.382  1.00 89.37           O
ATOM   4023  HA  LEU A 265       0.870 -14.096  -0.967  1.00 89.37           H
ATOM   4024  CB  LEU A 265       2.402 -14.019  -2.438  1.00 89.37           C
ATOM   4025 1HB  LEU A 265       2.668 -13.364  -3.267  1.00 89.37           H
ATOM   4026 2HB  LEU A 265       3.289 -14.119  -1.813  1.00 89.37           H
ATOM   4027  CG  LEU A 265       2.055 -15.398  -3.004  1.00 89.37           C
ATOM   4028  HG  LEU A 265       1.171 -15.295  -3.633  1.00 89.37           H
ATOM   4029  CD1 LEU A 265       3.183 -15.926  -3.892  1.00 89.37           C
ATOM   4030 1HD1 LEU A 265       3.345 -15.237  -4.722  1.00 89.37           H
ATOM   4031 2HD1 LEU A 265       4.098 -16.009  -3.306  1.00 89.37           H
ATOM   4032 3HD1 LEU A 265       2.910 -16.906  -4.282  1.00 89.37           H
ATOM   4033  CD2 LEU A 265       1.701 -16.378  -1.884  1.00 89.37           C
ATOM   4034 1HD2 LEU A 265       2.551 -16.481  -1.210  1.00 89.37           H
ATOM   4035 2HD2 LEU A 265       0.841 -16.001  -1.329  1.00 89.37           H
ATOM   4036 3HD2 LEU A 265       1.458 -17.349  -2.314  1.00 89.37           H
ATOM   4037  HN  LEU A 265       0.462 -12.868  -3.461  1.00 89.37           H
ATOM   4038  N   SER A 266       1.737 -10.987  -1.293  1.00 91.24           N
ATOM   4039  CA  SER A 266       2.297  -9.821  -0.632  1.00 91.24           C
ATOM   4040  C   SER A 266       1.275  -9.231   0.343  1.00 91.24           C
ATOM   4041  O   SER A 266       1.626  -8.841   1.455  1.00 91.24           O
ATOM   4042  HA  SER A 266       3.171 -10.186  -0.094  1.00 91.24           H
ATOM   4043  CB  SER A 266       2.730  -8.764  -1.650  1.00 91.24           C
ATOM   4044 1HB  SER A 266       3.092  -7.881  -1.124  1.00 91.24           H
ATOM   4045 2HB  SER A 266       3.563  -9.149  -2.239  1.00 91.24           H
ATOM   4046  OG  SER A 266       1.665  -8.394  -2.521  1.00 91.24           O
ATOM   4047  HG  SER A 266       1.801  -8.805  -3.422  1.00 91.24           H
ATOM   4048  HN  SER A 266       1.299 -10.804  -2.174  1.00 91.24           H
ATOM   4049  N   GLN A 267       0.031  -9.185  -0.111  1.00 88.20           N
ATOM   4050  CA  GLN A 267      -0.979  -8.381   0.556  1.00 88.20           C
ATOM   4051  C   GLN A 267      -1.763  -9.235   1.555  1.00 88.20           C
ATOM   4052  O   GLN A 267      -2.161  -8.751   2.613  1.00 88.20           O
ATOM   4053  HA  GLN A 267      -0.428  -7.604   1.086  1.00 88.20           H
ATOM   4054  CB  GLN A 267      -1.917  -7.726  -0.460  1.00 88.20           C
ATOM   4055 1HB  GLN A 267      -2.403  -8.495  -1.061  1.00 88.20           H
ATOM   4056 2HB  GLN A 267      -2.706  -7.186   0.063  1.00 88.20           H
ATOM   4057  CG  GLN A 267      -1.152  -6.766  -1.373  1.00 88.20           C
ATOM   4058 1HG  GLN A 267      -0.376  -7.310  -1.910  1.00 88.20           H
ATOM   4059 2HG  GLN A 267      -1.829  -6.353  -2.121  1.00 88.20           H
ATOM   4060  CD  GLN A 267      -0.521  -5.629  -0.566  1.00 88.20           C
ATOM   4061  OE1 GLN A 267      -1.056  -5.168   0.429  1.00 88.20           O
ATOM   4062  NE2 GLN A 267       0.643  -5.205  -1.049  1.00 88.20           N
ATOM   4063 1HE2 GLN A 267       1.027  -5.627  -1.871  1.00 88.20           H
ATOM   4064 2HE2 GLN A 267       1.135  -4.464  -0.591  1.00 88.20           H
ATOM   4065  HN  GLN A 267      -0.290  -9.683  -0.916  1.00 88.20           H
ATOM   4066  N   PHE A 268      -1.961 -10.491   1.183  1.00 92.24           N
ATOM   4067  CA  PHE A 268      -2.881 -11.350   1.909  1.00 92.24           C
ATOM   4068  C   PHE A 268      -2.411 -11.566   3.349  1.00 92.24           C
ATOM   4069  O   PHE A 268      -3.166 -11.340   4.293  1.00 92.24           O
ATOM   4070  HA  PHE A 268      -3.851 -10.852   1.916  1.00 92.24           H
ATOM   4071  CB  PHE A 268      -2.901 -12.698   1.184  1.00 92.24           C
ATOM   4072 1HB  PHE A 268      -3.168 -12.534   0.140  1.00 92.24           H
ATOM   4073 2HB  PHE A 268      -1.896 -13.119   1.194  1.00 92.24           H
ATOM   4074  CG  PHE A 268      -3.870 -13.715   1.790  1.00 92.24           C
ATOM   4075  CD1 PHE A 268      -3.398 -14.720   2.575  1.00 92.24           C
ATOM   4076  HD1 PHE A 268      -2.330 -14.800   2.774  1.00 92.24           H
ATOM   4077  CD2 PHE A 268      -5.204 -13.615   1.542  1.00 92.24           C
ATOM   4078  HD2 PHE A 268      -5.582 -12.810   0.912  1.00 92.24           H
ATOM   4079  CE1 PHE A 268      -4.298 -15.665   3.137  1.00 92.24           C
ATOM   4080  HE1 PHE A 268      -3.919 -16.470   3.766  1.00 92.24           H
ATOM   4081  CE2 PHE A 268      -6.103 -14.559   2.104  1.00 92.24           C
ATOM   4082  HE2 PHE A 268      -7.172 -14.479   1.905  1.00 92.24           H
ATOM   4083  CZ  PHE A 268      -5.631 -15.564   2.889  1.00 92.24           C
ATOM   4084  HZ  PHE A 268      -6.322 -16.289   3.320  1.00 92.24           H
ATOM   4085  HN  PHE A 268      -1.506 -10.922   0.404  1.00 92.24           H
ATOM   4086  N   PRO A 269      -1.159 -12.004   3.543  1.00 95.34           N
ATOM   4087  CA  PRO A 269      -0.654 -12.271   4.891  1.00 95.34           C
ATOM   4088  C   PRO A 269      -0.842 -11.086   5.824  1.00 95.34           C
ATOM   4089  O   PRO A 269      -1.278 -11.250   6.962  1.00 95.34           O
ATOM   4090  HA  PRO A 269      -1.218 -13.085   5.348  1.00 95.34           H
ATOM   4091  CB  PRO A 269       0.826 -12.589   4.668  1.00 95.34           C
ATOM   4092 1HB  PRO A 269       1.445 -11.696   4.755  1.00 95.34           H
ATOM   4093 2HB  PRO A 269       1.197 -13.306   5.399  1.00 95.34           H
ATOM   4094  CG  PRO A 269       0.855 -13.158   3.254  1.00 95.34           C
ATOM   4095 1HG  PRO A 269       1.852 -13.105   2.817  1.00 95.34           H
ATOM   4096 2HG  PRO A 269       0.568 -14.209   3.236  1.00 95.34           H
ATOM   4097  CD  PRO A 269      -0.140 -12.280   2.514  1.00 95.34           C
ATOM   4098 1HD  PRO A 269       0.321 -11.362   2.151  1.00 95.34           H
ATOM   4099 2HD  PRO A 269      -0.559 -12.788   1.645  1.00 95.34           H
ATOM   4100  N   TYR A 270      -0.506  -9.911   5.311  1.00 93.00           N
ATOM   4101  CA  TYR A 270      -0.582  -8.698   6.106  1.00 93.00           C
ATOM   4102  C   TYR A 270      -2.021  -8.423   6.550  1.00 93.00           C
ATOM   4103  O   TYR A 270      -2.271  -8.151   7.723  1.00 93.00           O
ATOM   4104  HA  TYR A 270       0.042  -8.834   6.989  1.00 93.00           H
ATOM   4105  CB  TYR A 270      -0.118  -7.563   5.191  1.00 93.00           C
ATOM   4106 1HB  TYR A 270       0.940  -7.700   4.968  1.00 93.00           H
ATOM   4107 2HB  TYR A 270      -0.654  -7.631   4.244  1.00 93.00           H
ATOM   4108  CG  TYR A 270      -0.324  -6.166   5.778  1.00 93.00           C
ATOM   4109  CD1 TYR A 270      -1.143  -5.260   5.133  1.00 93.00           C
ATOM   4110  HD1 TYR A 270      -1.642  -5.541   4.206  1.00 93.00           H
ATOM   4111  CD2 TYR A 270       0.308  -5.810   6.952  1.00 93.00           C
ATOM   4112  HD2 TYR A 270       0.954  -6.525   7.461  1.00 93.00           H
ATOM   4113  CE1 TYR A 270      -1.337  -3.945   5.686  1.00 93.00           C
ATOM   4114  HE1 TYR A 270      -1.980  -3.220   5.187  1.00 93.00           H
ATOM   4115  CE2 TYR A 270       0.114  -4.495   7.504  1.00 93.00           C
ATOM   4116  HE2 TYR A 270       0.607  -4.201   8.431  1.00 93.00           H
ATOM   4117  CZ  TYR A 270      -0.699  -3.627   6.844  1.00 93.00           C
ATOM   4118  OH  TYR A 270      -0.883  -2.385   7.366  1.00 93.00           O
ATOM   4119  HH  TYR A 270      -0.468  -2.331   8.274  1.00 93.00           H
ATOM   4120  HN  TYR A 270      -0.186  -9.782   4.372  1.00 93.00           H
ATOM   4121  N   ASN A 271      -2.928  -8.504   5.588  1.00 91.73           N
ATOM   4122  CA  ASN A 271      -4.313  -8.138   5.833  1.00 91.73           C
ATOM   4123  C   ASN A 271      -4.967  -9.198   6.721  1.00 91.73           C
ATOM   4124  O   ASN A 271      -5.959  -8.924   7.394  1.00 91.73           O
ATOM   4125  HA  ASN A 271      -4.270  -7.160   6.313  1.00 91.73           H
ATOM   4126  CB  ASN A 271      -5.103  -8.065   4.524  1.00 91.73           C
ATOM   4127 1HB  ASN A 271      -4.842  -8.912   3.890  1.00 91.73           H
ATOM   4128 2HB  ASN A 271      -6.170  -8.141   4.735  1.00 91.73           H
ATOM   4129  CG  ASN A 271      -4.816  -6.758   3.783  1.00 91.73           C
ATOM   4130  OD1 ASN A 271      -5.374  -5.713   4.074  1.00 91.73           O
ATOM   4131  ND2 ASN A 271      -3.917  -6.874   2.810  1.00 91.73           N
ATOM   4132 1HD2 ASN A 271      -3.496  -7.762   2.621  1.00 91.73           H
ATOM   4133 2HD2 ASN A 271      -3.662  -6.075   2.266  1.00 91.73           H
ATOM   4134  HN  ASN A 271      -2.731  -8.811   4.657  1.00 91.73           H
ATOM   4135  N   CYS A 272      -4.383 -10.387   6.695  1.00 95.40           N
ATOM   4136  CA  CYS A 272      -4.805 -11.448   7.595  1.00 95.40           C
ATOM   4137  C   CYS A 272      -4.578 -10.976   9.033  1.00 95.40           C
ATOM   4138  O   CYS A 272      -5.476 -11.067   9.868  1.00 95.40           O
ATOM   4139  HA  CYS A 272      -5.865 -11.616   7.405  1.00 95.40           H
ATOM   4140  CB  CYS A 272      -4.075 -12.760   7.304  1.00 95.40           C
ATOM   4141 1HB  CYS A 272      -3.006 -12.576   7.195  1.00 95.40           H
ATOM   4142 2HB  CYS A 272      -4.196 -13.447   8.141  1.00 95.40           H
ATOM   4143  SG  CYS A 272      -4.736 -13.518   5.775  1.00 95.40           S
ATOM   4144  HG  CYS A 272      -4.163 -12.660   4.935  1.00 95.40           H
ATOM   4145  HN  CYS A 272      -3.637 -10.631   6.075  1.00 95.40           H
ATOM   4146  N   ILE A 273      -3.374 -10.481   9.277  1.00 94.39           N
ATOM   4147  CA  ILE A 273      -3.011 -10.014  10.604  1.00 94.39           C
ATOM   4148  C   ILE A 273      -3.823  -8.762  10.939  1.00 94.39           C
ATOM   4149  O   ILE A 273      -4.279  -8.598  12.070  1.00 94.39           O
ATOM   4150  HA  ILE A 273      -3.279 -10.799  11.311  1.00 94.39           H
ATOM   4151  CB  ILE A 273      -1.498  -9.812  10.706  1.00 94.39           C
ATOM   4152  HB  ILE A 273      -1.198  -9.091   9.945  1.00 94.39           H
ATOM   4153  CG1 ILE A 273      -0.749 -11.114  10.414  1.00 94.39           C
ATOM   4154 1HG1 ILE A 273      -0.968 -11.443   9.398  1.00 94.39           H
ATOM   4155 2HG1 ILE A 273       0.325 -10.940  10.469  1.00 94.39           H
ATOM   4156  CG2 ILE A 273      -1.114  -9.222  12.064  1.00 94.39           C
ATOM   4157 1HG2 ILE A 273      -1.605  -8.258  12.193  1.00 94.39           H
ATOM   4158 2HG2 ILE A 273      -1.430  -9.900  12.857  1.00 94.39           H
ATOM   4159 3HG2 ILE A 273      -0.033  -9.088  12.110  1.00 94.39           H
ATOM   4160  CD1 ILE A 273      -1.146 -12.209  11.407  1.00 94.39           C
ATOM   4161 1HD1 ILE A 273      -0.904 -11.886  12.419  1.00 94.39           H
ATOM   4162 2HD1 ILE A 273      -2.217 -12.397  11.331  1.00 94.39           H
ATOM   4163 3HD1 ILE A 273      -0.600 -13.123  11.177  1.00 94.39           H
ATOM   4164  HN  ILE A 273      -2.654 -10.396   8.588  1.00 94.39           H
ATOM   4165  N   LEU A 274      -3.979  -7.910   9.936  1.00 91.48           N
ATOM   4166  CA  LEU A 274      -4.700  -6.662  10.119  1.00 91.48           C
ATOM   4167  C   LEU A 274      -6.141  -6.966  10.532  1.00 91.48           C
ATOM   4168  O   LEU A 274      -6.727  -6.240  11.334  1.00 91.48           O
ATOM   4169  HA  LEU A 274      -4.215  -6.121  10.932  1.00 91.48           H
ATOM   4170  CB  LEU A 274      -4.590  -5.791   8.866  1.00 91.48           C
ATOM   4171 1HB  LEU A 274      -3.538  -5.714   8.592  1.00 91.48           H
ATOM   4172 2HB  LEU A 274      -5.096  -6.303   8.047  1.00 91.48           H
ATOM   4173  CG  LEU A 274      -5.164  -4.377   8.979  1.00 91.48           C
ATOM   4174  HG  LEU A 274      -6.185  -4.452   9.352  1.00 91.48           H
ATOM   4175  CD1 LEU A 274      -4.373  -3.545   9.991  1.00 91.48           C
ATOM   4176 1HD1 LEU A 274      -4.421  -4.021  10.970  1.00 91.48           H
ATOM   4177 2HD1 LEU A 274      -3.334  -3.475   9.671  1.00 91.48           H
ATOM   4178 3HD1 LEU A 274      -4.802  -2.544  10.052  1.00 91.48           H
ATOM   4179  CD2 LEU A 274      -5.231  -3.702   7.608  1.00 91.48           C
ATOM   4180 1HD2 LEU A 274      -4.229  -3.639   7.184  1.00 91.48           H
ATOM   4181 2HD2 LEU A 274      -5.870  -4.286   6.946  1.00 91.48           H
ATOM   4182 3HD2 LEU A 274      -5.642  -2.698   7.718  1.00 91.48           H
ATOM   4183  HN  LEU A 274      -3.624  -8.062   9.014  1.00 91.48           H
ATOM   4184  N   LEU A 275      -6.671  -8.041   9.967  1.00 93.77           N
ATOM   4185  CA  LEU A 275      -8.028  -8.458  10.277  1.00 93.77           C
ATOM   4186  C   LEU A 275      -8.112  -8.845  11.755  1.00 93.77           C
ATOM   4187  O   LEU A 275      -9.043  -8.446  12.452  1.00 93.77           O
ATOM   4188  HA  LEU A 275      -8.680  -7.602  10.107  1.00 93.77           H
ATOM   4189  CB  LEU A 275      -8.478  -9.567   9.324  1.00 93.77           C
ATOM   4190 1HB  LEU A 275      -8.398  -9.196   8.302  1.00 93.77           H
ATOM   4191 2HB  LEU A 275      -7.784 -10.402   9.415  1.00 93.77           H
ATOM   4192  CG  LEU A 275      -9.899 -10.096   9.534  1.00 93.77           C
ATOM   4193  HG  LEU A 275      -9.990 -10.425  10.569  1.00 93.77           H
ATOM   4194  CD1 LEU A 275     -10.933  -8.990   9.318  1.00 93.77           C
ATOM   4195 1HD1 LEU A 275     -10.753  -8.181  10.026  1.00 93.77           H
ATOM   4196 2HD1 LEU A 275     -10.850  -8.608   8.301  1.00 93.77           H
ATOM   4197 3HD1 LEU A 275     -11.934  -9.393   9.474  1.00 93.77           H
ATOM   4198  CD2 LEU A 275     -10.167 -11.313   8.647  1.00 93.77           C
ATOM   4199 1HD2 LEU A 275     -10.050 -11.033   7.600  1.00 93.77           H
ATOM   4200 2HD2 LEU A 275      -9.459 -12.105   8.893  1.00 93.77           H
ATOM   4201 3HD2 LEU A 275     -11.184 -11.669   8.817  1.00 93.77           H
ATOM   4202  HN  LEU A 275      -6.190  -8.621   9.309  1.00 93.77           H
ATOM   4203  N   VAL A 276      -7.127  -9.619  12.188  1.00 95.47           N
ATOM   4204  CA  VAL A 276      -7.073 -10.055  13.573  1.00 95.47           C
ATOM   4205  C   VAL A 276      -7.045  -8.830  14.489  1.00 95.47           C
ATOM   4206  O   VAL A 276      -7.774  -8.773  15.478  1.00 95.47           O
ATOM   4207  HA  VAL A 276      -7.982 -10.623  13.775  1.00 95.47           H
ATOM   4208  CB  VAL A 276      -5.877 -10.986  13.782  1.00 95.47           C
ATOM   4209  HB  VAL A 276      -4.984 -10.466  13.435  1.00 95.47           H
ATOM   4210  CG1 VAL A 276      -5.686 -11.309  15.265  1.00 95.47           C
ATOM   4211 1HG1 VAL A 276      -5.512 -10.387  15.819  1.00 95.47           H
ATOM   4212 2HG1 VAL A 276      -6.581 -11.800  15.648  1.00 95.47           H
ATOM   4213 3HG1 VAL A 276      -4.829 -11.972  15.385  1.00 95.47           H
ATOM   4214  CG2 VAL A 276      -6.026 -12.265  12.956  1.00 95.47           C
ATOM   4215 1HG2 VAL A 276      -6.933 -12.789  13.259  1.00 95.47           H
ATOM   4216 2HG2 VAL A 276      -6.090 -12.010  11.898  1.00 95.47           H
ATOM   4217 3HG2 VAL A 276      -5.163 -12.909  13.123  1.00 95.47           H
ATOM   4218  HN  VAL A 276      -6.378  -9.945  11.613  1.00 95.47           H
ATOM   4219  N   GLN A 277      -6.195  -7.880  14.127  1.00 91.82           N
ATOM   4220  CA  GLN A 277      -6.052  -6.666  14.912  1.00 91.82           C
ATOM   4221  C   GLN A 277      -7.374  -5.896  14.946  1.00 91.82           C
ATOM   4222  O   GLN A 277      -7.711  -5.277  15.954  1.00 91.82           O
ATOM   4223  HA  GLN A 277      -5.792  -6.999  15.917  1.00 91.82           H
ATOM   4224  CB  GLN A 277      -4.922  -5.790  14.366  1.00 91.82           C
ATOM   4225 1HB  GLN A 277      -5.022  -5.694  13.285  1.00 91.82           H
ATOM   4226 2HB  GLN A 277      -5.000  -4.787  14.785  1.00 91.82           H
ATOM   4227  CG  GLN A 277      -3.554  -6.386  14.707  1.00 91.82           C
ATOM   4228 1HG  GLN A 277      -3.484  -6.554  15.781  1.00 91.82           H
ATOM   4229 2HG  GLN A 277      -3.446  -7.357  14.224  1.00 91.82           H
ATOM   4230  CD  GLN A 277      -2.425  -5.458  14.255  1.00 91.82           C
ATOM   4231  OE1 GLN A 277      -2.578  -4.640  13.363  1.00 91.82           O
ATOM   4232  NE2 GLN A 277      -1.285  -5.630  14.919  1.00 91.82           N
ATOM   4233 1HE2 GLN A 277      -1.227  -6.319  15.641  1.00 91.82           H
ATOM   4234 2HE2 GLN A 277      -0.487  -5.070  14.697  1.00 91.82           H
ATOM   4235  HN  GLN A 277      -5.613  -7.930  13.316  1.00 91.82           H
ATOM   4236  N   THR A 278      -8.088  -5.961  13.831  1.00 93.03           N
ATOM   4237  CA  THR A 278      -9.347  -5.247  13.707  1.00 93.03           C
ATOM   4238  C   THR A 278     -10.386  -5.826  14.669  1.00 93.03           C
ATOM   4239  O   THR A 278     -11.088  -5.081  15.351  1.00 93.03           O
ATOM   4240  HA  THR A 278      -9.184  -4.209  13.999  1.00 93.03           H
ATOM   4241  CB  THR A 278      -9.779  -5.302  12.240  1.00 93.03           C
ATOM   4242  HB  THR A 278     -10.003  -6.326  11.939  1.00 93.03           H
ATOM   4243  OG1 THR A 278      -8.710  -4.674  11.539  1.00 93.03           O
ATOM   4244  HG1 THR A 278      -7.835  -5.052  11.840  1.00 93.03           H
ATOM   4245  CG2 THR A 278     -10.989  -4.411  11.952  1.00 93.03           C
ATOM   4246 1HG2 THR A 278     -10.742  -3.376  12.190  1.00 93.03           H
ATOM   4247 2HG2 THR A 278     -11.832  -4.733  12.563  1.00 93.03           H
ATOM   4248 3HG2 THR A 278     -11.254  -4.488  10.897  1.00 93.03           H
ATOM   4249  HN  THR A 278      -7.819  -6.488  13.025  1.00 93.03           H
ATOM   4250  N   ILE A 279     -10.451  -7.149  14.693  1.00 93.19           N
ATOM   4251  CA  ILE A 279     -11.402  -7.836  15.550  1.00 93.19           C
ATOM   4252  C   ILE A 279     -11.028  -7.596  17.014  1.00 93.19           C
ATOM   4253  O   ILE A 279     -11.895  -7.328  17.844  1.00 93.19           O
ATOM   4254  HA  ILE A 279     -12.383  -7.398  15.368  1.00 93.19           H
ATOM   4255  CB  ILE A 279     -11.490  -9.316  15.173  1.00 93.19           C
ATOM   4256  HB  ILE A 279     -10.484  -9.736  15.197  1.00 93.19           H
ATOM   4257  CG1 ILE A 279     -12.019  -9.489  13.748  1.00 93.19           C
ATOM   4258 1HG1 ILE A 279     -13.084  -9.260  13.721  1.00 93.19           H
ATOM   4259 2HG1 ILE A 279     -11.524  -8.779  13.085  1.00 93.19           H
ATOM   4260  CG2 ILE A 279     -12.327 -10.092  16.193  1.00 93.19           C
ATOM   4261 1HG2 ILE A 279     -11.868 -10.010  17.178  1.00 93.19           H
ATOM   4262 2HG2 ILE A 279     -13.335  -9.679  16.225  1.00 93.19           H
ATOM   4263 3HG2 ILE A 279     -12.374 -11.142  15.901  1.00 93.19           H
ATOM   4264  CD1 ILE A 279     -11.785 -10.914  13.245  1.00 93.19           C
ATOM   4265 1HD1 ILE A 279     -10.716 -11.131  13.250  1.00 93.19           H
ATOM   4266 2HD1 ILE A 279     -12.301 -11.619  13.897  1.00 93.19           H
ATOM   4267 3HD1 ILE A 279     -12.170 -11.009  12.230  1.00 93.19           H
ATOM   4268  HN  ILE A 279      -9.870  -7.747  14.141  1.00 93.19           H
ATOM   4269  N   ASP A 280      -9.735  -7.699  17.286  1.00 92.52           N
ATOM   4270  CA  ASP A 280      -9.241  -7.543  18.644  1.00 92.52           C
ATOM   4271  C   ASP A 280      -9.512  -6.115  19.120  1.00 92.52           C
ATOM   4272  O   ASP A 280      -9.782  -5.889  20.298  1.00 92.52           O
ATOM   4273  HA  ASP A 280      -9.779  -8.287  19.232  1.00 92.52           H
ATOM   4274  CB  ASP A 280      -7.733  -7.787  18.713  1.00 92.52           C
ATOM   4275 1HB  ASP A 280      -7.496  -8.756  18.273  1.00 92.52           H
ATOM   4276 2HB  ASP A 280      -7.212  -7.034  18.121  1.00 92.52           H
ATOM   4277  CG  ASP A 280      -7.235  -7.741  20.159  1.00 92.52           C
ATOM   4278  OD1 ASP A 280      -7.860  -8.428  20.996  1.00 92.52           O
ATOM   4279  OD2 ASP A 280      -6.241  -7.021  20.395  1.00 92.52           O
ATOM   4280  HN  ASP A 280      -9.032  -7.886  16.600  1.00 92.52           H
ATOM   4281  N   ALA A 281      -9.430  -5.186  18.178  1.00 92.10           N
ATOM   4282  CA  ALA A 281      -9.670  -3.786  18.485  1.00 92.10           C
ATOM   4283  C   ALA A 281     -11.087  -3.625  19.038  1.00 92.10           C
ATOM   4284  O   ALA A 281     -11.345  -2.732  19.844  1.00 92.10           O
ATOM   4285  HA  ALA A 281      -8.954  -3.487  19.250  1.00 92.10           H
ATOM   4286  CB  ALA A 281      -9.433  -2.941  17.231  1.00 92.10           C
ATOM   4287 1HB  ALA A 281      -8.404  -3.068  16.896  1.00 92.10           H
ATOM   4288 2HB  ALA A 281     -10.115  -3.262  16.443  1.00 92.10           H
ATOM   4289 3HB  ALA A 281      -9.613  -1.891  17.462  1.00 92.10           H
ATOM   4290  HN  ALA A 281      -9.205  -5.377  17.223  1.00 92.10           H
ATOM   4291  N   TYR A 282     -11.969  -4.503  18.583  1.00 81.26           N
ATOM   4292  CA  TYR A 282     -13.363  -4.442  18.988  1.00 81.26           C
ATOM   4293  C   TYR A 282     -13.633  -5.382  20.165  1.00 81.26           C
ATOM   4294  O   TYR A 282     -14.252  -4.986  21.151  1.00 81.26           O
ATOM   4295  HA  TYR A 282     -13.580  -3.419  19.293  1.00 81.26           H
ATOM   4296  CB  TYR A 282     -14.175  -4.911  17.779  1.00 81.26           C
ATOM   4297 1HB  TYR A 282     -13.885  -4.322  16.909  1.00 81.26           H
ATOM   4298 2HB  TYR A 282     -13.917  -5.948  17.561  1.00 81.26           H
ATOM   4299  CG  TYR A 282     -15.689  -4.806  17.968  1.00 81.26           C
ATOM   4300  CD1 TYR A 282     -16.429  -5.936  18.253  1.00 81.26           C
ATOM   4301  HD1 TYR A 282     -15.934  -6.903  18.344  1.00 81.26           H
ATOM   4302  CD2 TYR A 282     -16.316  -3.582  17.852  1.00 81.26           C
ATOM   4303  HD2 TYR A 282     -15.731  -2.690  17.627  1.00 81.26           H
ATOM   4304  CE1 TYR A 282     -17.855  -5.837  18.430  1.00 81.26           C
ATOM   4305  HE1 TYR A 282     -18.451  -6.721  18.656  1.00 81.26           H
ATOM   4306  CE2 TYR A 282     -17.741  -3.483  18.030  1.00 81.26           C
ATOM   4307  HE2 TYR A 282     -18.248  -2.522  17.942  1.00 81.26           H
ATOM   4308  CZ  TYR A 282     -18.440  -4.615  18.310  1.00 81.26           C
ATOM   4309  OH  TYR A 282     -19.787  -4.522  18.478  1.00 81.26           O
ATOM   4310  HH  TYR A 282     -20.166  -5.419  18.702  1.00 81.26           H
ATOM   4311  HN  TYR A 282     -11.745  -5.244  17.949  1.00 81.26           H
ATOM   4312  N   ALA A 283     -13.155  -6.610  20.022  1.00 90.07           N
ATOM   4313  CA  ALA A 283     -13.559  -7.679  20.919  1.00 90.07           C
ATOM   4314  C   ALA A 283     -12.574  -7.759  22.086  1.00 90.07           C
ATOM   4315  O   ALA A 283     -12.903  -8.290  23.146  1.00 90.07           O
ATOM   4316  HA  ALA A 283     -14.548  -7.432  21.305  1.00 90.07           H
ATOM   4317  CB  ALA A 283     -13.648  -8.993  20.140  1.00 90.07           C
ATOM   4318 1HB  ALA A 283     -14.382  -8.893  19.341  1.00 90.07           H
ATOM   4319 2HB  ALA A 283     -12.674  -9.227  19.711  1.00 90.07           H
ATOM   4320 3HB  ALA A 283     -13.951  -9.795  20.813  1.00 90.07           H
ATOM   4321  HN  ALA A 283     -12.505  -6.878  19.311  1.00 90.07           H
ATOM   4322  N   MET A 284     -11.385  -7.223  21.853  1.00 83.98           N
ATOM   4323  CA  MET A 284     -10.348  -7.230  22.871  1.00 83.98           C
ATOM   4324  C   MET A 284     -10.187  -8.625  23.480  1.00 83.98           C
ATOM   4325  O   MET A 284     -10.088  -8.767  24.698  1.00 83.98           O
ATOM   4326  HA  MET A 284      -9.431  -6.942  22.358  1.00 83.98           H
ATOM   4327  CB  MET A 284     -10.707  -6.231  23.973  1.00 83.98           C
ATOM   4328 1HB  MET A 284     -11.613  -6.557  24.483  1.00 83.98           H
ATOM   4329 2HB  MET A 284      -9.912  -6.205  24.718  1.00 83.98           H
ATOM   4330  CG  MET A 284     -10.916  -4.830  23.395  1.00 83.98           C
ATOM   4331 1HG  MET A 284      -9.986  -4.464  22.959  1.00 83.98           H
ATOM   4332 2HG  MET A 284     -11.652  -4.865  22.591  1.00 83.98           H
ATOM   4333  SD  MET A 284     -11.467  -3.716  24.677  1.00 83.98           S
ATOM   4334  CE  MET A 284     -11.868  -2.283  23.691  1.00 83.98           C
ATOM   4335 1HE  MET A 284     -10.977  -1.944  23.163  1.00 83.98           H
ATOM   4336 2HE  MET A 284     -12.641  -2.544  22.969  1.00 83.98           H
ATOM   4337 3HE  MET A 284     -12.231  -1.486  24.340  1.00 83.98           H
ATOM   4338  HN  MET A 284     -11.126  -6.791  20.990  1.00 83.98           H
ATOM   4339  N   PHE A 285     -10.166  -9.619  22.604  1.00 87.03           N
ATOM   4340  CA  PHE A 285     -10.197 -11.004  23.043  1.00 87.03           C
ATOM   4341  C   PHE A 285      -8.789 -11.509  23.365  1.00 87.03           C
ATOM   4342  O   PHE A 285      -8.630 -12.553  23.995  1.00 87.03           O
ATOM   4343  HA  PHE A 285     -10.811 -11.044  23.943  1.00 87.03           H
ATOM   4344  CB  PHE A 285     -10.769 -11.827  21.887  1.00 87.03           C
ATOM   4345 1HB  PHE A 285     -10.988 -12.833  22.244  1.00 87.03           H
ATOM   4346 2HB  PHE A 285     -11.716 -11.386  21.575  1.00 87.03           H
ATOM   4347  CG  PHE A 285      -9.843 -11.922  20.673  1.00 87.03           C
ATOM   4348  CD1 PHE A 285      -9.912 -10.986  19.689  1.00 87.03           C
ATOM   4349  HD1 PHE A 285     -10.628 -10.167  19.766  1.00 87.03           H
ATOM   4350  CD2 PHE A 285      -8.950 -12.944  20.578  1.00 87.03           C
ATOM   4351  HD2 PHE A 285      -8.895 -13.694  21.366  1.00 87.03           H
ATOM   4352  CE1 PHE A 285      -9.053 -11.075  18.563  1.00 87.03           C
ATOM   4353  HE1 PHE A 285      -9.108 -10.324  17.774  1.00 87.03           H
ATOM   4354  CE2 PHE A 285      -8.090 -13.032  19.451  1.00 87.03           C
ATOM   4355  HE2 PHE A 285      -7.375 -13.851  19.375  1.00 87.03           H
ATOM   4356  CZ  PHE A 285      -8.160 -12.096  18.467  1.00 87.03           C
ATOM   4357  HZ  PHE A 285      -7.500 -12.164  17.603  1.00 87.03           H
ATOM   4358  HN  PHE A 285     -10.128  -9.491  21.613  1.00 87.03           H
ATOM   4359  N   ILE A 286      -7.804 -10.744  22.918  1.00 88.24           N
ATOM   4360  CA  ILE A 286      -6.416 -11.086  23.176  1.00 88.24           C
ATOM   4361  C   ILE A 286      -6.005 -10.537  24.544  1.00 88.24           C
ATOM   4362  O   ILE A 286      -5.755  -9.342  24.688  1.00 88.24           O
ATOM   4363  HA  ILE A 286      -6.347 -12.173  23.205  1.00 88.24           H
ATOM   4364  CB  ILE A 286      -5.524 -10.606  22.029  1.00 88.24           C
ATOM   4365  HB  ILE A 286      -5.633  -9.525  21.941  1.00 88.24           H
ATOM   4366  CG1 ILE A 286      -5.969 -11.214  20.697  1.00 88.24           C
ATOM   4367 1HG1 ILE A 286      -5.827 -12.294  20.721  1.00 88.24           H
ATOM   4368 2HG1 ILE A 286      -7.034 -11.036  20.550  1.00 88.24           H
ATOM   4369  CG2 ILE A 286      -4.050 -10.889  22.324  1.00 88.24           C
ATOM   4370 1HG2 ILE A 286      -3.756 -10.370  23.236  1.00 88.24           H
ATOM   4371 2HG2 ILE A 286      -3.905 -11.962  22.454  1.00 88.24           H
ATOM   4372 3HG2 ILE A 286      -3.439 -10.538  21.493  1.00 88.24           H
ATOM   4373  CD1 ILE A 286      -5.180 -10.616  19.530  1.00 88.24           C
ATOM   4374 1HD1 ILE A 286      -5.345  -9.539  19.495  1.00 88.24           H
ATOM   4375 2HD1 ILE A 286      -4.118 -10.817  19.669  1.00 88.24           H
ATOM   4376 3HD1 ILE A 286      -5.517 -11.066  18.596  1.00 88.24           H
ATOM   4377  HN  ILE A 286      -7.942  -9.906  22.390  1.00 88.24           H
ATOM   4378  N   SER A 287      -5.950 -11.438  25.514  1.00 86.04           N
ATOM   4379  CA  SER A 287      -5.575 -11.060  26.866  1.00 86.04           C
ATOM   4380  C   SER A 287      -4.171 -11.578  27.185  1.00 86.04           C
ATOM   4381  O   SER A 287      -3.550 -11.144  28.154  1.00 86.04           O
ATOM   4382  HA  SER A 287      -5.592  -9.970  26.876  1.00 86.04           H
ATOM   4383  CB  SER A 287      -6.582 -11.593  27.887  1.00 86.04           C
ATOM   4384 1HB  SER A 287      -6.264 -11.314  28.891  1.00 86.04           H
ATOM   4385 2HB  SER A 287      -7.552 -11.125  27.718  1.00 86.04           H
ATOM   4386  OG  SER A 287      -6.721 -13.009  27.810  1.00 86.04           O
ATOM   4387  HG  SER A 287      -7.414 -13.321  28.460  1.00 86.04           H
ATOM   4388  HN  SER A 287      -6.155 -12.409  25.389  1.00 86.04           H
ATOM   4389  N   ASN A 288      -3.712 -12.500  26.351  1.00 86.92           N
ATOM   4390  CA  ASN A 288      -2.427 -13.139  26.576  1.00 86.92           C
ATOM   4391  C   ASN A 288      -1.321 -12.285  25.952  1.00 86.92           C
ATOM   4392  O   ASN A 288      -1.345 -12.011  24.753  1.00 86.92           O
ATOM   4393  HA  ASN A 288      -2.332 -13.218  27.659  1.00 86.92           H
ATOM   4394  CB  ASN A 288      -2.379 -14.523  25.926  1.00 86.92           C
ATOM   4395 1HB  ASN A 288      -3.252 -15.102  26.229  1.00 86.92           H
ATOM   4396 2HB  ASN A 288      -2.424 -14.421  24.842  1.00 86.92           H
ATOM   4397  CG  ASN A 288      -1.103 -15.270  26.321  1.00 86.92           C
ATOM   4398  OD1 ASN A 288      -0.008 -14.733  26.304  1.00 86.92           O
ATOM   4399  ND2 ASN A 288      -1.305 -16.536  26.675  1.00 86.92           N
ATOM   4400 1HD2 ASN A 288      -2.230 -16.916  26.667  1.00 86.92           H
ATOM   4401 2HD2 ASN A 288      -0.532 -17.108  26.950  1.00 86.92           H
ATOM   4402  HN  ASN A 288      -4.202 -12.810  25.536  1.00 86.92           H
ATOM   4403  N   CYS A 289      -0.378 -11.888  26.794  1.00 91.52           N
ATOM   4404  CA  CYS A 289       0.669 -10.975  26.368  1.00 91.52           C
ATOM   4405  C   CYS A 289       1.512 -11.675  25.300  1.00 91.52           C
ATOM   4406  O   CYS A 289       1.912 -11.056  24.315  1.00 91.52           O
ATOM   4407  HA  CYS A 289       0.171 -10.098  25.954  1.00 91.52           H
ATOM   4408  CB  CYS A 289       1.521 -10.501  27.547  1.00 91.52           C
ATOM   4409 1HB  CYS A 289       0.888 -10.020  28.293  1.00 91.52           H
ATOM   4410 2HB  CYS A 289       1.992 -11.356  28.033  1.00 91.52           H
ATOM   4411  SG  CYS A 289       2.800  -9.330  26.965  1.00 91.52           S
ATOM   4412  HN  CYS A 289      -0.323 -12.178  27.749  1.00 91.52           H
ATOM   4413  N   ALA A 290       1.756 -12.957  25.532  1.00 93.60           N
ATOM   4414  CA  ALA A 290       2.612 -13.727  24.646  1.00 93.60           C
ATOM   4415  C   ALA A 290       2.001 -13.747  23.243  1.00 93.60           C
ATOM   4416  O   ALA A 290       2.711 -13.591  22.251  1.00 93.60           O
ATOM   4417  HA  ALA A 290       3.581 -13.229  24.604  1.00 93.60           H
ATOM   4418  CB  ALA A 290       2.805 -15.133  25.217  1.00 93.60           C
ATOM   4419 1HB  ALA A 290       3.269 -15.065  26.201  1.00 93.60           H
ATOM   4420 2HB  ALA A 290       1.836 -15.626  25.305  1.00 93.60           H
ATOM   4421 3HB  ALA A 290       3.447 -15.711  24.552  1.00 93.60           H
ATOM   4422  HN  ALA A 290       1.381 -13.467  26.306  1.00 93.60           H
ATOM   4423  N   VAL A 291       0.691 -13.938  23.206  1.00 93.95           N
ATOM   4424  CA  VAL A 291      -0.025 -13.975  21.941  1.00 93.95           C
ATOM   4425  C   VAL A 291       0.056 -12.600  21.275  1.00 93.95           C
ATOM   4426  O   VAL A 291       0.297 -12.502  20.073  1.00 93.95           O
ATOM   4427  HA  VAL A 291       0.474 -14.704  21.302  1.00 93.95           H
ATOM   4428  CB  VAL A 291      -1.462 -14.447  22.167  1.00 93.95           C
ATOM   4429  HB  VAL A 291      -1.933 -13.763  22.872  1.00 93.95           H
ATOM   4430  CG1 VAL A 291      -2.264 -14.405  20.864  1.00 93.95           C
ATOM   4431 1HG1 VAL A 291      -2.287 -13.383  20.485  1.00 93.95           H
ATOM   4432 2HG1 VAL A 291      -1.794 -15.056  20.127  1.00 93.95           H
ATOM   4433 3HG1 VAL A 291      -3.282 -14.745  21.053  1.00 93.95           H
ATOM   4434  CG2 VAL A 291      -1.489 -15.848  22.782  1.00 93.95           C
ATOM   4435 1HG2 VAL A 291      -0.993 -16.549  22.111  1.00 93.95           H
ATOM   4436 2HG2 VAL A 291      -0.972 -15.834  23.741  1.00 93.95           H
ATOM   4437 3HG2 VAL A 291      -2.523 -16.159  22.932  1.00 93.95           H
ATOM   4438  HN  VAL A 291       0.121 -14.067  24.017  1.00 93.95           H
ATOM   4439  N   SER A 292      -0.152 -11.572  22.085  1.00 94.11           N
ATOM   4440  CA  SER A 292      -0.148 -10.210  21.581  1.00 94.11           C
ATOM   4441  C   SER A 292       1.224  -9.873  20.993  1.00 94.11           C
ATOM   4442  O   SER A 292       1.315  -9.237  19.944  1.00 94.11           O
ATOM   4443  HA  SER A 292      -0.913 -10.187  20.804  1.00 94.11           H
ATOM   4444  CB  SER A 292      -0.512  -9.213  22.683  1.00 94.11           C
ATOM   4445 1HB  SER A 292      -1.450  -9.516  23.150  1.00 94.11           H
ATOM   4446 2HB  SER A 292       0.252  -9.237  23.460  1.00 94.11           H
ATOM   4447  OG  SER A 292      -0.639  -7.885  22.183  1.00 94.11           O
ATOM   4448  HG  SER A 292      -1.472  -7.804  21.635  1.00 94.11           H
ATOM   4449  HN  SER A 292      -0.320 -11.659  23.067  1.00 94.11           H
ATOM   4450  N   THR A 293       2.257 -10.314  21.695  1.00 90.53           N
ATOM   4451  CA  THR A 293       3.620 -10.041  21.272  1.00 90.53           C
ATOM   4452  C   THR A 293       3.886 -10.661  19.898  1.00 90.53           C
ATOM   4453  O   THR A 293       4.435 -10.005  19.014  1.00 90.53           O
ATOM   4454  HA  THR A 293       3.738  -8.963  21.165  1.00 90.53           H
ATOM   4455  CB  THR A 293       4.565 -10.553  22.362  1.00 90.53           C
ATOM   4456  HB  THR A 293       4.431 -11.622  22.523  1.00 90.53           H
ATOM   4457  OG1 THR A 293       4.282  -9.722  23.484  1.00 90.53           O
ATOM   4458  HG1 THR A 293       3.562 -10.134  24.042  1.00 90.53           H
ATOM   4459  CG2 THR A 293       6.034 -10.264  22.046  1.00 90.53           C
ATOM   4460 1HG2 THR A 293       6.181  -9.188  21.952  1.00 90.53           H
ATOM   4461 2HG2 THR A 293       6.307 -10.752  21.110  1.00 90.53           H
ATOM   4462 3HG2 THR A 293       6.661 -10.648  22.851  1.00 90.53           H
ATOM   4463  HN  THR A 293       2.175 -10.847  22.537  1.00 90.53           H
ATOM   4464  N   ASN A 294       3.484 -11.916  19.763  1.00 92.51           N
ATOM   4465  CA  ASN A 294       3.742 -12.656  18.539  1.00 92.51           C
ATOM   4466  C   ASN A 294       2.968 -12.012  17.387  1.00 92.51           C
ATOM   4467  O   ASN A 294       3.466 -11.942  16.264  1.00 92.51           O
ATOM   4468  HA  ASN A 294       4.821 -12.606  18.396  1.00 92.51           H
ATOM   4469  CB  ASN A 294       3.278 -14.109  18.666  1.00 92.51           C
ATOM   4470 1HB  ASN A 294       2.271 -14.138  19.082  1.00 92.51           H
ATOM   4471 2HB  ASN A 294       3.229 -14.566  17.678  1.00 92.51           H
ATOM   4472  CG  ASN A 294       4.228 -14.911  19.558  1.00 92.51           C
ATOM   4473  OD1 ASN A 294       5.370 -14.545  19.781  1.00 92.51           O
ATOM   4474  ND2 ASN A 294       3.693 -16.022  20.056  1.00 92.51           N
ATOM   4475 1HD2 ASN A 294       2.748 -16.265  19.834  1.00 92.51           H
ATOM   4476 2HD2 ASN A 294       4.235 -16.615  20.651  1.00 92.51           H
ATOM   4477  HN  ASN A 294       2.992 -12.425  20.469  1.00 92.51           H
ATOM   4478  N   ILE A 295       1.765 -11.559  17.704  1.00 92.64           N
ATOM   4479  CA  ILE A 295       0.909 -10.943  16.704  1.00 92.64           C
ATOM   4480  C   ILE A 295       1.577  -9.669  16.182  1.00 92.64           C
ATOM   4481  O   ILE A 295       1.576  -9.411  14.980  1.00 92.64           O
ATOM   4482  HA  ILE A 295       0.814 -11.647  15.877  1.00 92.64           H
ATOM   4483  CB  ILE A 295      -0.495 -10.715  17.267  1.00 92.64           C
ATOM   4484  HB  ILE A 295      -0.397 -10.312  18.275  1.00 92.64           H
ATOM   4485  CG1 ILE A 295      -1.262 -12.034  17.380  1.00 92.64           C
ATOM   4486 1HG1 ILE A 295      -1.482 -12.417  16.383  1.00 92.64           H
ATOM   4487 2HG1 ILE A 295      -0.640 -12.779  17.877  1.00 92.64           H
ATOM   4488  CG2 ILE A 295      -1.257  -9.679  16.438  1.00 92.64           C
ATOM   4489 1HG2 ILE A 295      -0.716  -8.732  16.454  1.00 92.64           H
ATOM   4490 2HG2 ILE A 295      -1.345 -10.029  15.410  1.00 92.64           H
ATOM   4491 3HG2 ILE A 295      -2.251  -9.535  16.860  1.00 92.64           H
ATOM   4492  CD1 ILE A 295      -2.565 -11.846  18.159  1.00 92.64           C
ATOM   4493 1HD1 ILE A 295      -2.339 -11.486  19.163  1.00 92.64           H
ATOM   4494 2HD1 ILE A 295      -3.194 -11.119  17.646  1.00 92.64           H
ATOM   4495 3HD1 ILE A 295      -3.090 -12.799  18.225  1.00 92.64           H
ATOM   4496  HN  ILE A 295       1.373 -11.607  18.623  1.00 92.64           H
ATOM   4497  N   ASP A 296       2.131  -8.906  17.113  1.00 94.09           N
ATOM   4498  CA  ASP A 296       2.752  -7.638  16.769  1.00 94.09           C
ATOM   4499  C   ASP A 296       3.950  -7.894  15.852  1.00 94.09           C
ATOM   4500  O   ASP A 296       4.163  -7.164  14.885  1.00 94.09           O
ATOM   4501  HA  ASP A 296       1.969  -7.059  16.279  1.00 94.09           H
ATOM   4502  CB  ASP A 296       3.259  -6.916  18.019  1.00 94.09           C
ATOM   4503 1HB  ASP A 296       3.729  -7.633  18.692  1.00 94.09           H
ATOM   4504 2HB  ASP A 296       4.024  -6.192  17.740  1.00 94.09           H
ATOM   4505  CG  ASP A 296       2.114  -6.204  18.742  1.00 94.09           C
ATOM   4506  OD1 ASP A 296       0.952  -6.481  18.376  1.00 94.09           O
ATOM   4507  OD2 ASP A 296       2.428  -5.398  19.645  1.00 94.09           O
ATOM   4508  HN  ASP A 296       2.161  -9.142  18.084  1.00 94.09           H
ATOM   4509  N   ILE A 297       4.701  -8.932  16.189  1.00 93.87           N
ATOM   4510  CA  ILE A 297       5.857  -9.309  15.393  1.00 93.87           C
ATOM   4511  C   ILE A 297       5.394  -9.736  13.999  1.00 93.87           C
ATOM   4512  O   ILE A 297       5.973  -9.323  12.995  1.00 93.87           O
ATOM   4513  HA  ILE A 297       6.487  -8.425  15.292  1.00 93.87           H
ATOM   4514  CB  ILE A 297       6.684 -10.373  16.119  1.00 93.87           C
ATOM   4515  HB  ILE A 297       6.009 -11.160  16.453  1.00 93.87           H
ATOM   4516  CG1 ILE A 297       7.352  -9.791  17.366  1.00 93.87           C
ATOM   4517 1HG1 ILE A 297       8.104  -9.058  17.072  1.00 93.87           H
ATOM   4518 2HG1 ILE A 297       6.611  -9.264  17.968  1.00 93.87           H
ATOM   4519  CG2 ILE A 297       7.698 -11.018  15.173  1.00 93.87           C
ATOM   4520 1HG2 ILE A 297       7.172 -11.491  14.343  1.00 93.87           H
ATOM   4521 2HG2 ILE A 297       8.373 -10.254  14.788  1.00 93.87           H
ATOM   4522 3HG2 ILE A 297       8.272 -11.770  15.715  1.00 93.87           H
ATOM   4523  CD1 ILE A 297       8.006 -10.893  18.202  1.00 93.87           C
ATOM   4524 1HD1 ILE A 297       7.247 -11.610  18.515  1.00 93.87           H
ATOM   4525 2HD1 ILE A 297       8.762 -11.402  17.605  1.00 93.87           H
ATOM   4526 3HD1 ILE A 297       8.473 -10.452  19.083  1.00 93.87           H
ATOM   4527  HN  ILE A 297       4.531  -9.510  16.987  1.00 93.87           H
ATOM   4528  N   CYS A 298       4.355 -10.557  13.981  1.00 95.45           N
ATOM   4529  CA  CYS A 298       3.815 -11.054  12.727  1.00 95.45           C
ATOM   4530  C   CYS A 298       3.411  -9.854  11.868  1.00 95.45           C
ATOM   4531  O   CYS A 298       3.634  -9.848  10.659  1.00 95.45           O
ATOM   4532  HA  CYS A 298       4.612 -11.623  12.247  1.00 95.45           H
ATOM   4533  CB  CYS A 298       2.644 -12.012  12.955  1.00 95.45           C
ATOM   4534 1HB  CYS A 298       1.959 -11.594  13.692  1.00 95.45           H
ATOM   4535 2HB  CYS A 298       2.080 -12.137  12.030  1.00 95.45           H
ATOM   4536  SG  CYS A 298       3.266 -13.634  13.530  1.00 95.45           S
ATOM   4537  HG  CYS A 298       3.502 -13.256  14.783  1.00 95.45           H
ATOM   4538  HN  CYS A 298       3.884 -10.881  14.801  1.00 95.45           H
ATOM   4539  N   PHE A 299       2.824  -8.866  12.528  1.00 94.47           N
ATOM   4540  CA  PHE A 299       2.387  -7.663  11.840  1.00 94.47           C
ATOM   4541  C   PHE A 299       3.566  -6.960  11.163  1.00 94.47           C
ATOM   4542  O   PHE A 299       3.485  -6.593   9.992  1.00 94.47           O
ATOM   4543  HA  PHE A 299       1.665  -7.967  11.083  1.00 94.47           H
ATOM   4544  CB  PHE A 299       1.794  -6.732  12.900  1.00 94.47           C
ATOM   4545 1HB  PHE A 299       0.962  -7.238  13.389  1.00 94.47           H
ATOM   4546 2HB  PHE A 299       2.547  -6.544  13.666  1.00 94.47           H
ATOM   4547  CG  PHE A 299       1.304  -5.392  12.348  1.00 94.47           C
ATOM   4548  CD1 PHE A 299       2.088  -4.285  12.453  1.00 94.47           C
ATOM   4549  HD1 PHE A 299       3.065  -4.353  12.931  1.00 94.47           H
ATOM   4550  CD2 PHE A 299       0.085  -5.307  11.751  1.00 94.47           C
ATOM   4551  HD2 PHE A 299      -0.543  -6.194  11.667  1.00 94.47           H
ATOM   4552  CE1 PHE A 299       1.633  -3.042  11.940  1.00 94.47           C
ATOM   4553  HE1 PHE A 299       2.261  -2.155  12.025  1.00 94.47           H
ATOM   4554  CE2 PHE A 299      -0.370  -4.064  11.238  1.00 94.47           C
ATOM   4555  HE2 PHE A 299      -1.347  -3.996  10.760  1.00 94.47           H
ATOM   4556  CZ  PHE A 299       0.414  -2.957  11.344  1.00 94.47           C
ATOM   4557  HZ  PHE A 299       0.065  -2.002  10.950  1.00 94.47           H
ATOM   4558  HN  PHE A 299       2.646  -8.878  13.512  1.00 94.47           H
ATOM   4559  N   GLN A 300       4.633  -6.793  11.930  1.00 91.22           N
ATOM   4560  CA  GLN A 300       5.793  -6.061  11.448  1.00 91.22           C
ATOM   4561  C   GLN A 300       6.384  -6.753  10.219  1.00 91.22           C
ATOM   4562  O   GLN A 300       6.760  -6.093   9.251  1.00 91.22           O
ATOM   4563  HA  GLN A 300       5.420  -5.074  11.174  1.00 91.22           H
ATOM   4564  CB  GLN A 300       6.843  -5.911  12.551  1.00 91.22           C
ATOM   4565 1HB  GLN A 300       7.027  -6.879  13.017  1.00 91.22           H
ATOM   4566 2HB  GLN A 300       7.787  -5.581  12.117  1.00 91.22           H
ATOM   4567  CG  GLN A 300       6.385  -4.907  13.611  1.00 91.22           C
ATOM   4568 1HG  GLN A 300       6.239  -3.929  13.153  1.00 91.22           H
ATOM   4569 2HG  GLN A 300       5.422  -5.216  14.018  1.00 91.22           H
ATOM   4570  CD  GLN A 300       7.410  -4.798  14.742  1.00 91.22           C
ATOM   4571  OE1 GLN A 300       8.497  -5.348  14.684  1.00 91.22           O
ATOM   4572  NE2 GLN A 300       7.004  -4.059  15.771  1.00 91.22           N
ATOM   4573 1HE2 GLN A 300       6.098  -3.635  15.755  1.00 91.22           H
ATOM   4574 2HE2 GLN A 300       7.604  -3.928  16.560  1.00 91.22           H
ATOM   4575  HN  GLN A 300       4.714  -7.146  12.862  1.00 91.22           H
ATOM   4576  N   VAL A 301       6.449  -8.074  10.297  1.00 95.68           N
ATOM   4577  CA  VAL A 301       7.057  -8.857   9.234  1.00 95.68           C
ATOM   4578  C   VAL A 301       6.206  -8.739   7.968  1.00 95.68           C
ATOM   4579  O   VAL A 301       6.717  -8.402   6.901  1.00 95.68           O
ATOM   4580  HA  VAL A 301       8.042  -8.434   9.036  1.00 95.68           H
ATOM   4581  CB  VAL A 301       7.246 -10.304   9.694  1.00 95.68           C
ATOM   4582  HB  VAL A 301       6.277 -10.682  10.020  1.00 95.68           H
ATOM   4583  CG1 VAL A 301       7.732 -11.186   8.542  1.00 95.68           C
ATOM   4584 1HG1 VAL A 301       6.997 -11.169   7.736  1.00 95.68           H
ATOM   4585 2HG1 VAL A 301       8.685 -10.809   8.172  1.00 95.68           H
ATOM   4586 3HG1 VAL A 301       7.858 -12.209   8.896  1.00 95.68           H
ATOM   4587  CG2 VAL A 301       8.205 -10.380  10.884  1.00 95.68           C
ATOM   4588 1HG2 VAL A 301       9.175  -9.975  10.596  1.00 95.68           H
ATOM   4589 2HG2 VAL A 301       7.801  -9.800  11.714  1.00 95.68           H
ATOM   4590 3HG2 VAL A 301       8.322 -11.420  11.190  1.00 95.68           H
ATOM   4591  HN  VAL A 301       6.097  -8.607  11.066  1.00 95.68           H
ATOM   4592  N   THR A 302       4.921  -9.021   8.129  1.00 94.75           N
ATOM   4593  CA  THR A 302       4.026  -9.107   6.987  1.00 94.75           C
ATOM   4594  C   THR A 302       3.850  -7.731   6.343  1.00 94.75           C
ATOM   4595  O   THR A 302       3.674  -7.627   5.130  1.00 94.75           O
ATOM   4596  HA  THR A 302       4.484  -9.754   6.239  1.00 94.75           H
ATOM   4597  CB  THR A 302       2.711  -9.728   7.464  1.00 94.75           C
ATOM   4598  HB  THR A 302       1.994  -9.794   6.646  1.00 94.75           H
ATOM   4599  OG1 THR A 302       2.319  -8.910   8.562  1.00 94.75           O
ATOM   4600  HG1 THR A 302       1.425  -9.201   8.903  1.00 94.75           H
ATOM   4601  CG2 THR A 302       2.908 -11.114   8.082  1.00 94.75           C
ATOM   4602 1HG2 THR A 302       3.574 -11.036   8.942  1.00 94.75           H
ATOM   4603 2HG2 THR A 302       3.347 -11.783   7.342  1.00 94.75           H
ATOM   4604 3HG2 THR A 302       1.945 -11.509   8.403  1.00 94.75           H
ATOM   4605  HN  THR A 302       4.492  -9.190   9.016  1.00 94.75           H
ATOM   4606  N   GLN A 303       3.903  -6.708   7.184  1.00 92.52           N
ATOM   4607  CA  GLN A 303       3.814  -5.340   6.704  1.00 92.52           C
ATOM   4608  C   GLN A 303       4.990  -5.025   5.777  1.00 92.52           C
ATOM   4609  O   GLN A 303       4.815  -4.388   4.740  1.00 92.52           O
ATOM   4610  HA  GLN A 303       2.879  -5.288   6.146  1.00 92.52           H
ATOM   4611  CB  GLN A 303       3.757  -4.352   7.871  1.00 92.52           C
ATOM   4612 1HB  GLN A 303       2.897  -4.578   8.502  1.00 92.52           H
ATOM   4613 2HB  GLN A 303       4.646  -4.465   8.492  1.00 92.52           H
ATOM   4614  CG  GLN A 303       3.660  -2.911   7.366  1.00 92.52           C
ATOM   4615 1HG  GLN A 303       4.578  -2.643   6.843  1.00 92.52           H
ATOM   4616 2HG  GLN A 303       2.847  -2.828   6.645  1.00 92.52           H
ATOM   4617  CD  GLN A 303       3.424  -1.939   8.523  1.00 92.52           C
ATOM   4618  OE1 GLN A 303       4.243  -1.783   9.414  1.00 92.52           O
ATOM   4619  NE2 GLN A 303       2.261  -1.296   8.461  1.00 92.52           N
ATOM   4620 1HE2 GLN A 303       1.634  -1.470   7.702  1.00 92.52           H
ATOM   4621 2HE2 GLN A 303       2.015  -0.638   9.173  1.00 92.52           H
ATOM   4622  HN  GLN A 303       4.004  -6.803   8.174  1.00 92.52           H
ATOM   4623  N   THR A 304       6.164  -5.487   6.185  1.00 93.65           N
ATOM   4624  CA  THR A 304       7.376  -5.219   5.430  1.00 93.65           C
ATOM   4625  C   THR A 304       7.301  -5.875   4.050  1.00 93.65           C
ATOM   4626  O   THR A 304       7.685  -5.270   3.050  1.00 93.65           O
ATOM   4627  HA  THR A 304       7.451  -4.144   5.270  1.00 93.65           H
ATOM   4628  CB  THR A 304       8.567  -5.695   6.265  1.00 93.65           C
ATOM   4629  HB  THR A 304       8.564  -6.780   6.363  1.00 93.65           H
ATOM   4630  OG1 THR A 304       8.450  -4.966   7.484  1.00 93.65           O
ATOM   4631  HG1 THR A 304       8.030  -5.540   8.187  1.00 93.65           H
ATOM   4632  CG2 THR A 304       9.908  -5.239   5.685  1.00 93.65           C
ATOM   4633 1HG2 THR A 304       9.936  -4.150   5.649  1.00 93.65           H
ATOM   4634 2HG2 THR A 304      10.023  -5.639   4.678  1.00 93.65           H
ATOM   4635 3HG2 THR A 304      10.719  -5.604   6.315  1.00 93.65           H
ATOM   4636  HN  THR A 304       6.293  -6.033   7.012  1.00 93.65           H
ATOM   4637  N   ILE A 305       6.803  -7.103   4.040  1.00 93.21           N
ATOM   4638  CA  ILE A 305       6.651  -7.838   2.796  1.00 93.21           C
ATOM   4639  C   ILE A 305       5.730  -7.058   1.856  1.00 93.21           C
ATOM   4640  O   ILE A 305       5.962  -7.014   0.649  1.00 93.21           O
ATOM   4641  HA  ILE A 305       7.637  -7.907   2.335  1.00 93.21           H
ATOM   4642  CB  ILE A 305       6.180  -9.267   3.072  1.00 93.21           C
ATOM   4643  HB  ILE A 305       5.297  -9.218   3.711  1.00 93.21           H
ATOM   4644  CG1 ILE A 305       7.245 -10.058   3.834  1.00 93.21           C
ATOM   4645 1HG1 ILE A 305       8.072 -10.299   3.166  1.00 93.21           H
ATOM   4646 2HG1 ILE A 305       7.652  -9.445   4.638  1.00 93.21           H
ATOM   4647  CG2 ILE A 305       5.762  -9.967   1.778  1.00 93.21           C
ATOM   4648 1HG2 ILE A 305       4.947  -9.414   1.312  1.00 93.21           H
ATOM   4649 2HG2 ILE A 305       6.612 -10.005   1.095  1.00 93.21           H
ATOM   4650 3HG2 ILE A 305       5.432 -10.981   2.003  1.00 93.21           H
ATOM   4651  CD1 ILE A 305       6.660 -11.347   4.415  1.00 93.21           C
ATOM   4652 1HD1 ILE A 305       5.849 -11.102   5.101  1.00 93.21           H
ATOM   4653 2HD1 ILE A 305       6.275 -11.968   3.606  1.00 93.21           H
ATOM   4654 3HD1 ILE A 305       7.438 -11.890   4.951  1.00 93.21           H
ATOM   4655  HN  ILE A 305       6.507  -7.593   4.859  1.00 93.21           H
ATOM   4656  N   ALA A 306       4.705  -6.461   2.445  1.00 94.38           N
ATOM   4657  CA  ALA A 306       3.721  -5.725   1.670  1.00 94.38           C
ATOM   4658  C   ALA A 306       4.398  -4.529   0.998  1.00 94.38           C
ATOM   4659  O   ALA A 306       4.052  -4.165  -0.125  1.00 94.38           O
ATOM   4660  HA  ALA A 306       3.337  -6.394   0.900  1.00 94.38           H
ATOM   4661  CB  ALA A 306       2.564  -5.305   2.579  1.00 94.38           C
ATOM   4662 1HB  ALA A 306       2.098  -6.192   3.008  1.00 94.38           H
ATOM   4663 2HB  ALA A 306       2.944  -4.670   3.380  1.00 94.38           H
ATOM   4664 3HB  ALA A 306       1.826  -4.753   1.997  1.00 94.38           H
ATOM   4665  HN  ALA A 306       4.541  -6.475   3.432  1.00 94.38           H
ATOM   4666  N   PHE A 307       5.351  -3.950   1.714  1.00 92.76           N
ATOM   4667  CA  PHE A 307       6.031  -2.760   1.232  1.00 92.76           C
ATOM   4668  C   PHE A 307       6.889  -3.077   0.005  1.00 92.76           C
ATOM   4669  O   PHE A 307       7.075  -2.226  -0.863  1.00 92.76           O
ATOM   4670  HA  PHE A 307       5.263  -2.037   0.958  1.00 92.76           H
ATOM   4671  CB  PHE A 307       6.940  -2.275   2.363  1.00 92.76           C
ATOM   4672 1HB  PHE A 307       7.558  -3.107   2.700  1.00 92.76           H
ATOM   4673 2HB  PHE A 307       7.615  -1.514   1.972  1.00 92.76           H
ATOM   4674  CG  PHE A 307       6.186  -1.699   3.563  1.00 92.76           C
ATOM   4675  CD1 PHE A 307       4.844  -1.494   3.488  1.00 92.76           C
ATOM   4676  HD1 PHE A 307       4.305  -1.740   2.574  1.00 92.76           H
ATOM   4677  CD2 PHE A 307       6.858  -1.391   4.705  1.00 92.76           C
ATOM   4678  HD2 PHE A 307       7.934  -1.556   4.765  1.00 92.76           H
ATOM   4679  CE1 PHE A 307       4.144  -0.959   4.602  1.00 92.76           C
ATOM   4680  HE1 PHE A 307       3.068  -0.795   4.543  1.00 92.76           H
ATOM   4681  CE2 PHE A 307       6.159  -0.857   5.819  1.00 92.76           C
ATOM   4682  HE2 PHE A 307       6.698  -0.610   6.734  1.00 92.76           H
ATOM   4683  CZ  PHE A 307       4.816  -0.652   5.744  1.00 92.76           C
ATOM   4684  HZ  PHE A 307       4.279  -0.241   6.599  1.00 92.76           H
ATOM   4685  HN  PHE A 307       5.659  -4.281   2.606  1.00 92.76           H
ATOM   4686  N   PHE A 308       7.387  -4.304  -0.027  1.00 87.74           N
ATOM   4687  CA  PHE A 308       8.200  -4.752  -1.145  1.00 87.74           C
ATOM   4688  C   PHE A 308       7.392  -4.756  -2.444  1.00 87.74           C
ATOM   4689  O   PHE A 308       7.962  -4.779  -3.534  1.00 87.74           O
ATOM   4690  HA  PHE A 308       9.033  -4.055  -1.240  1.00 87.74           H
ATOM   4691  CB  PHE A 308       8.645  -6.182  -0.830  1.00 87.74           C
ATOM   4692 1HB  PHE A 308       7.852  -6.684  -0.275  1.00 87.74           H
ATOM   4693 2HB  PHE A 308       8.772  -6.727  -1.766  1.00 87.74           H
ATOM   4694  CG  PHE A 308       9.944  -6.268  -0.026  1.00 87.74           C
ATOM   4695  CD1 PHE A 308      11.141  -6.102  -0.649  1.00 87.74           C
ATOM   4696  HD1 PHE A 308      11.175  -5.909  -1.722  1.00 87.74           H
ATOM   4697  CD2 PHE A 308       9.901  -6.509   1.311  1.00 87.74           C
ATOM   4698  HD2 PHE A 308       8.941  -6.642   1.811  1.00 87.74           H
ATOM   4699  CE1 PHE A 308      12.347  -6.181   0.097  1.00 87.74           C
ATOM   4700  HE1 PHE A 308      13.306  -6.049  -0.403  1.00 87.74           H
ATOM   4701  CE2 PHE A 308      11.106  -6.588   2.058  1.00 87.74           C
ATOM   4702  HE2 PHE A 308      11.072  -6.781   3.130  1.00 87.74           H
ATOM   4703  CZ  PHE A 308      12.304  -6.423   1.435  1.00 87.74           C
ATOM   4704  HZ  PHE A 308      13.229  -6.483   2.007  1.00 87.74           H
ATOM   4705  HN  PHE A 308       7.244  -4.985   0.691  1.00 87.74           H
ATOM   4706  N   HIS A 309       6.077  -4.735  -2.285  1.00 81.93           N
ATOM   4707  CA  HIS A 309       5.184  -4.738  -3.432  1.00 81.93           C
ATOM   4708  C   HIS A 309       5.407  -3.470  -4.259  1.00 81.93           C
ATOM   4709  O   HIS A 309       5.347  -3.507  -5.487  1.00 81.93           O
ATOM   4710  HA  HIS A 309       5.452  -5.606  -4.035  1.00 81.93           H
ATOM   4711  CB  HIS A 309       3.730  -4.909  -2.988  1.00 81.93           C
ATOM   4712 1HB  HIS A 309       3.672  -5.733  -2.278  1.00 81.93           H
ATOM   4713 2HB  HIS A 309       3.414  -4.009  -2.460  1.00 81.93           H
ATOM   4714  CG  HIS A 309       2.769  -5.172  -4.123  1.00 81.93           C
ATOM   4715  ND1 HIS A 309       2.834  -6.307  -4.912  1.00 81.93           N
ATOM   4716  HD1 HIS A 309       3.500  -7.047  -4.820  1.00 81.93           H
ATOM   4717  CD2 HIS A 309       1.719  -4.437  -4.591  1.00 81.93           C
ATOM   4718  HD2 HIS A 309       1.386  -3.478  -4.194  1.00 81.93           H
ATOM   4719  CE1 HIS A 309       1.863  -6.246  -5.812  1.00 81.93           C
ATOM   4720  HE1 HIS A 309       1.653  -6.993  -6.578  1.00 81.93           H
ATOM   4721  NE2 HIS A 309       1.174  -5.087  -5.612  1.00 81.93           N
ATOM   4722  HN  HIS A 309       5.621  -4.716  -1.395  1.00 81.93           H
ATOM   4723  N   SER A 310       5.659  -2.378  -3.553  1.00 86.27           N
ATOM   4724  CA  SER A 310       5.869  -1.097  -4.205  1.00 86.27           C
ATOM   4725  C   SER A 310       7.154  -1.135  -5.034  1.00 86.27           C
ATOM   4726  O   SER A 310       7.310  -0.366  -5.980  1.00 86.27           O
ATOM   4727  HA  SER A 310       5.002  -0.956  -4.850  1.00 86.27           H
ATOM   4728  CB  SER A 310       5.931   0.039  -3.182  1.00 86.27           C
ATOM   4729 1HB  SER A 310       6.681  -0.195  -2.426  1.00 86.27           H
ATOM   4730 2HB  SER A 310       6.252   0.956  -3.676  1.00 86.27           H
ATOM   4731  OG  SER A 310       4.673   0.257  -2.549  1.00 86.27           O
ATOM   4732  HG  SER A 310       4.060   0.748  -3.167  1.00 86.27           H
ATOM   4733  HN  SER A 310       5.721  -2.359  -2.555  1.00 86.27           H
ATOM   4734  N   CYS A 311       8.043  -2.039  -4.648  1.00 88.45           N
ATOM   4735  CA  CYS A 311       9.285  -2.228  -5.378  1.00 88.45           C
ATOM   4736  C   CYS A 311       8.974  -2.997  -6.663  1.00 88.45           C
ATOM   4737  O   CYS A 311       9.645  -2.814  -7.678  1.00 88.45           O
ATOM   4738  HA  CYS A 311       9.668  -1.233  -5.605  1.00 88.45           H
ATOM   4739  CB  CYS A 311      10.338  -2.940  -4.527  1.00 88.45           C
ATOM   4740 1HB  CYS A 311       9.963  -3.912  -4.206  1.00 88.45           H
ATOM   4741 2HB  CYS A 311      11.233  -3.124  -5.121  1.00 88.45           H
ATOM   4742  SG  CYS A 311      10.758  -1.920  -3.067  1.00 88.45           S
ATOM   4743  HG  CYS A 311      11.569  -2.810  -2.503  1.00 88.45           H
ATOM   4744  HN  CYS A 311       7.925  -2.635  -3.853  1.00 88.45           H
ATOM   4745  N   LEU A 312       7.957  -3.841  -6.579  1.00 86.38           N
ATOM   4746  CA  LEU A 312       7.696  -4.807  -7.633  1.00 86.38           C
ATOM   4747  C   LEU A 312       6.737  -4.194  -8.655  1.00 86.38           C
ATOM   4748  O   LEU A 312       6.723  -4.597  -9.817  1.00 86.38           O
ATOM   4749  HA  LEU A 312       8.645  -5.013  -8.129  1.00 86.38           H
ATOM   4750  CB  LEU A 312       7.201  -6.127  -7.039  1.00 86.38           C
ATOM   4751 1HB  LEU A 312       6.328  -5.920  -6.421  1.00 86.38           H
ATOM   4752 2HB  LEU A 312       6.868  -6.768  -7.856  1.00 86.38           H
ATOM   4753  CG  LEU A 312       8.214  -6.906  -6.197  1.00 86.38           C
ATOM   4754  HG  LEU A 312       8.557  -6.258  -5.391  1.00 86.38           H
ATOM   4755  CD1 LEU A 312       7.562  -8.129  -5.548  1.00 86.38           C
ATOM   4756 1HD1 LEU A 312       6.746  -7.806  -4.902  1.00 86.38           H
ATOM   4757 2HD1 LEU A 312       7.172  -8.788  -6.324  1.00 86.38           H
ATOM   4758 3HD1 LEU A 312       8.304  -8.664  -4.956  1.00 86.38           H
ATOM   4759  CD2 LEU A 312       9.442  -7.284  -7.028  1.00 86.38           C
ATOM   4760 1HD2 LEU A 312       9.134  -7.906  -7.869  1.00 86.38           H
ATOM   4761 2HD2 LEU A 312       9.920  -6.379  -7.401  1.00 86.38           H
ATOM   4762 3HD2 LEU A 312      10.145  -7.837  -6.405  1.00 86.38           H
ATOM   4763  HN  LEU A 312       7.318  -3.872  -5.810  1.00 86.38           H
ATOM   4764  N   ASN A 313       5.959  -3.230  -8.185  1.00 84.14           N
ATOM   4765  CA  ASN A 313       4.928  -2.629  -9.014  1.00 84.14           C
ATOM   4766  C   ASN A 313       5.543  -2.184 -10.343  1.00 84.14           C
ATOM   4767  O   ASN A 313       5.019  -2.498 -11.410  1.00 84.14           O
ATOM   4768  HA  ASN A 313       4.176  -3.407  -9.144  1.00 84.14           H
ATOM   4769  CB  ASN A 313       4.324  -1.398  -8.336  1.00 84.14           C
ATOM   4770 1HB  ASN A 313       5.113  -0.817  -7.859  1.00 84.14           H
ATOM   4771 2HB  ASN A 313       3.864  -0.755  -9.086  1.00 84.14           H
ATOM   4772  CG  ASN A 313       3.280  -1.803  -7.294  1.00 84.14           C
ATOM   4773  OD1 ASN A 313       2.779  -2.915  -7.279  1.00 84.14           O
ATOM   4774  ND2 ASN A 313       2.981  -0.841  -6.426  1.00 84.14           N
ATOM   4775 1HD2 ASN A 313       3.429   0.050  -6.493  1.00 84.14           H
ATOM   4776 2HD2 ASN A 313       2.308  -1.009  -5.705  1.00 84.14           H
ATOM   4777  HN  ASN A 313       6.025  -2.860  -7.258  1.00 84.14           H
ATOM   4778  N   PRO A 314       6.662  -1.446 -10.302  1.00 83.83           N
ATOM   4779  CA  PRO A 314       7.302  -0.979 -11.534  1.00 83.83           C
ATOM   4780  C   PRO A 314       7.572  -2.113 -12.510  1.00 83.83           C
ATOM   4781  O   PRO A 314       7.305  -1.985 -13.704  1.00 83.83           O
ATOM   4782  HA  PRO A 314       6.639  -0.297 -12.066  1.00 83.83           H
ATOM   4783  CB  PRO A 314       8.599  -0.331 -11.044  1.00 83.83           C
ATOM   4784 1HB  PRO A 314       9.426  -1.041 -11.040  1.00 83.83           H
ATOM   4785 2HB  PRO A 314       8.898   0.500 -11.683  1.00 83.83           H
ATOM   4786  CG  PRO A 314       8.250   0.137  -9.637  1.00 83.83           C
ATOM   4787 1HG  PRO A 314       9.142   0.297  -9.031  1.00 83.83           H
ATOM   4788 2HG  PRO A 314       7.712   1.085  -9.647  1.00 83.83           H
ATOM   4789  CD  PRO A 314       7.394  -1.000  -9.103  1.00 83.83           C
ATOM   4790 1HD  PRO A 314       8.002  -1.802  -8.684  1.00 83.83           H
ATOM   4791 2HD  PRO A 314       6.724  -0.665  -8.312  1.00 83.83           H
ATOM   4792  N   VAL A 315       8.098  -3.203 -11.970  1.00 82.92           N
ATOM   4793  CA  VAL A 315       8.545  -4.308 -12.801  1.00 82.92           C
ATOM   4794  C   VAL A 315       7.326  -5.029 -13.381  1.00 82.92           C
ATOM   4795  O   VAL A 315       7.306  -5.369 -14.563  1.00 82.92           O
ATOM   4796  HA  VAL A 315       9.127  -3.889 -13.621  1.00 82.92           H
ATOM   4797  CB  VAL A 315       9.459  -5.233 -11.995  1.00 82.92           C
ATOM   4798  HB  VAL A 315       8.875  -5.647 -11.173  1.00 82.92           H
ATOM   4799  CG1 VAL A 315       9.954  -6.399 -12.853  1.00 82.92           C
ATOM   4800 1HG1 VAL A 315       9.100  -6.975 -13.210  1.00 82.92           H
ATOM   4801 2HG1 VAL A 315      10.513  -6.011 -13.705  1.00 82.92           H
ATOM   4802 3HG1 VAL A 315      10.601  -7.040 -12.256  1.00 82.92           H
ATOM   4803  CG2 VAL A 315      10.632  -4.457 -11.394  1.00 82.92           C
ATOM   4804 1HG2 VAL A 315      11.215  -4.002 -12.196  1.00 82.92           H
ATOM   4805 2HG2 VAL A 315      10.253  -3.678 -10.733  1.00 82.92           H
ATOM   4806 3HG2 VAL A 315      11.266  -5.138 -10.827  1.00 82.92           H
ATOM   4807  HN  VAL A 315       8.222  -3.336 -10.987  1.00 82.92           H
ATOM   4808  N   LEU A 316       6.339  -5.240 -12.523  1.00 82.77           N
ATOM   4809  CA  LEU A 316       5.245  -6.139 -12.847  1.00 82.77           C
ATOM   4810  C   LEU A 316       4.400  -5.525 -13.965  1.00 82.77           C
ATOM   4811  O   LEU A 316       3.988  -6.223 -14.890  1.00 82.77           O
ATOM   4812  HA  LEU A 316       5.683  -7.067 -13.215  1.00 82.77           H
ATOM   4813  CB  LEU A 316       4.444  -6.484 -11.589  1.00 82.77           C
ATOM   4814 1HB  LEU A 316       4.163  -5.554 -11.096  1.00 82.77           H
ATOM   4815 2HB  LEU A 316       3.520  -6.975 -11.894  1.00 82.77           H
ATOM   4816  CG  LEU A 316       5.151  -7.377 -10.568  1.00 82.77           C
ATOM   4817  HG  LEU A 316       6.106  -6.917 -10.314  1.00 82.77           H
ATOM   4818  CD1 LEU A 316       4.340  -7.479  -9.275  1.00 82.77           C
ATOM   4819 1HD1 LEU A 316       4.217  -6.485  -8.844  1.00 82.77           H
ATOM   4820 2HD1 LEU A 316       3.360  -7.904  -9.492  1.00 82.77           H
ATOM   4821 3HD1 LEU A 316       4.865  -8.120  -8.566  1.00 82.77           H
ATOM   4822  CD2 LEU A 316       5.457  -8.754 -11.162  1.00 82.77           C
ATOM   4823 1HD2 LEU A 316       4.526  -9.235 -11.463  1.00 82.77           H
ATOM   4824 2HD2 LEU A 316       6.103  -8.638 -12.032  1.00 82.77           H
ATOM   4825 3HD2 LEU A 316       5.959  -9.368 -10.415  1.00 82.77           H
ATOM   4826  HN  LEU A 316       6.280  -4.810 -11.622  1.00 82.77           H
ATOM   4827  N   TYR A 317       4.168  -4.227 -13.842  1.00 79.23           N
ATOM   4828  CA  TYR A 317       3.151  -3.569 -14.646  1.00 79.23           C
ATOM   4829  C   TYR A 317       3.782  -2.812 -15.816  1.00 79.23           C
ATOM   4830  O   TYR A 317       3.164  -2.662 -16.869  1.00 79.23           O
ATOM   4831  HA  TYR A 317       2.483  -4.337 -15.037  1.00 79.23           H
ATOM   4832  CB  TYR A 317       2.463  -2.567 -13.717  1.00 79.23           C
ATOM   4833 1HB  TYR A 317       3.224  -1.969 -13.216  1.00 79.23           H
ATOM   4834 2HB  TYR A 317       1.864  -1.882 -14.318  1.00 79.23           H
ATOM   4835  CG  TYR A 317       1.564  -3.213 -12.661  1.00 79.23           C
ATOM   4836  CD1 TYR A 317       0.304  -3.657 -13.005  1.00 79.23           C
ATOM   4837  HD1 TYR A 317      -0.052  -3.547 -14.029  1.00 79.23           H
ATOM   4838  CD2 TYR A 317       2.015  -3.352 -11.364  1.00 79.23           C
ATOM   4839  HD2 TYR A 317       3.011  -3.002 -11.092  1.00 79.23           H
ATOM   4840  CE1 TYR A 317      -0.542  -4.265 -12.010  1.00 79.23           C
ATOM   4841  HE1 TYR A 317      -1.540  -4.620 -12.268  1.00 79.23           H
ATOM   4842  CE2 TYR A 317       1.169  -3.961 -10.369  1.00 79.23           C
ATOM   4843  HE2 TYR A 317       1.513  -4.076  -9.341  1.00 79.23           H
ATOM   4844  CZ  TYR A 317      -0.067  -4.387 -10.742  1.00 79.23           C
ATOM   4845  OH  TYR A 317      -0.866  -4.962  -9.802  1.00 79.23           O
ATOM   4846  HH  TYR A 317      -0.377  -5.029  -8.933  1.00 79.23           H
ATOM   4847  HN  TYR A 317       4.659  -3.628 -13.210  1.00 79.23           H
ATOM   4848  N   VAL A 318       5.006  -2.355 -15.593  1.00 75.17           N
ATOM   4849  CA  VAL A 318       5.594  -1.340 -16.450  1.00 75.17           C
ATOM   4850  C   VAL A 318       6.626  -1.992 -17.372  1.00 75.17           C
ATOM   4851  O   VAL A 318       6.490  -1.945 -18.594  1.00 75.17           O
ATOM   4852  HA  VAL A 318       4.793  -0.921 -17.060  1.00 75.17           H
ATOM   4853  CB  VAL A 318       6.181  -0.213 -15.599  1.00 75.17           C
ATOM   4854  HB  VAL A 318       7.067  -0.599 -15.095  1.00 75.17           H
ATOM   4855  CG1 VAL A 318       6.614   0.966 -16.473  1.00 75.17           C
ATOM   4856 1HG1 VAL A 318       7.372   0.632 -17.183  1.00 75.17           H
ATOM   4857 2HG1 VAL A 318       5.752   1.351 -17.017  1.00 75.17           H
ATOM   4858 3HG1 VAL A 318       7.028   1.753 -15.843  1.00 75.17           H
ATOM   4859  CG2 VAL A 318       5.188   0.238 -14.525  1.00 75.17           C
ATOM   4860 1HG2 VAL A 318       4.276   0.598 -15.001  1.00 75.17           H
ATOM   4861 2HG2 VAL A 318       4.950  -0.604 -13.874  1.00 75.17           H
ATOM   4862 3HG2 VAL A 318       5.631   1.040 -13.935  1.00 75.17           H
ATOM   4863  HN  VAL A 318       5.591  -2.667 -14.844  1.00 75.17           H
ATOM   4864  N   PHE A 319       7.635  -2.587 -16.752  1.00 72.23           N
ATOM   4865  CA  PHE A 319       8.781  -3.084 -17.494  1.00 72.23           C
ATOM   4866  C   PHE A 319       8.412  -4.330 -18.301  1.00 72.23           C
ATOM   4867  O   PHE A 319       9.131  -4.712 -19.224  1.00 72.23           O
ATOM   4868  HA  PHE A 319       9.094  -2.292 -18.174  1.00 72.23           H
ATOM   4869  CB  PHE A 319       9.852  -3.455 -16.466  1.00 72.23           C
ATOM   4870 1HB  PHE A 319       9.453  -4.219 -15.800  1.00 72.23           H
ATOM   4871 2HB  PHE A 319      10.702  -3.897 -16.986  1.00 72.23           H
ATOM   4872  CG  PHE A 319      10.345  -2.274 -15.628  1.00 72.23           C
ATOM   4873  CD1 PHE A 319      10.281  -1.011 -16.128  1.00 72.23           C
ATOM   4874  HD1 PHE A 319       9.879  -0.840 -17.127  1.00 72.23           H
ATOM   4875  CD2 PHE A 319      10.846  -2.487 -14.382  1.00 72.23           C
ATOM   4876  HD2 PHE A 319      10.898  -3.499 -13.981  1.00 72.23           H
ATOM   4877  CE1 PHE A 319      10.738   0.085 -15.350  1.00 72.23           C
ATOM   4878  HE1 PHE A 319      10.688   1.098 -15.751  1.00 72.23           H
ATOM   4879  CE2 PHE A 319      11.304  -1.391 -13.603  1.00 72.23           C
ATOM   4880  HE2 PHE A 319      11.706  -1.562 -12.605  1.00 72.23           H
ATOM   4881  CZ  PHE A 319      11.240  -0.128 -14.104  1.00 72.23           C
ATOM   4882  HZ  PHE A 319      11.591   0.713 -13.506  1.00 72.23           H
ATOM   4883  HN  PHE A 319       7.677  -2.730 -15.763  1.00 72.23           H
ATOM   4884  N   VAL A 320       7.293  -4.931 -17.924  1.00 71.79           N
ATOM   4885  CA  VAL A 320       6.768  -6.067 -18.663  1.00 71.79           C
ATOM   4886  C   VAL A 320       6.363  -5.614 -20.067  1.00 71.79           C
ATOM   4887  O   VAL A 320       6.389  -6.404 -21.009  1.00 71.79           O
ATOM   4888  HA  VAL A 320       7.568  -6.802 -18.749  1.00 71.79           H
ATOM   4889  CB  VAL A 320       5.617  -6.709 -17.886  1.00 71.79           C
ATOM   4890  HB  VAL A 320       4.869  -5.939 -17.696  1.00 71.79           H
ATOM   4891  CG1 VAL A 320       4.952  -7.816 -18.707  1.00 71.79           C
ATOM   4892 1HG1 VAL A 320       4.558  -7.396 -19.632  1.00 71.79           H
ATOM   4893 2HG1 VAL A 320       5.687  -8.586 -18.942  1.00 71.79           H
ATOM   4894 3HG1 VAL A 320       4.137  -8.256 -18.131  1.00 71.79           H
ATOM   4895  CG2 VAL A 320       6.097  -7.242 -16.534  1.00 71.79           C
ATOM   4896 1HG2 VAL A 320       6.872  -7.991 -16.694  1.00 71.79           H
ATOM   4897 2HG2 VAL A 320       6.502  -6.420 -15.943  1.00 71.79           H
ATOM   4898 3HG2 VAL A 320       5.259  -7.693 -16.003  1.00 71.79           H
ATOM   4899  HN  VAL A 320       6.749  -4.654 -17.132  1.00 71.79           H
ATOM   4900  N   GLY A 321       5.997  -4.344 -20.162  1.00 72.50           N
ATOM   4901  CA  GLY A 321       5.541  -3.789 -21.425  1.00 72.50           C
ATOM   4902  C   GLY A 321       6.682  -3.729 -22.442  1.00 72.50           C
ATOM   4903  O   GLY A 321       7.758  -3.212 -22.143  1.00 72.50           O
ATOM   4904 1HA  GLY A 321       4.728  -4.398 -21.821  1.00 72.50           H
ATOM   4905 2HA  GLY A 321       5.140  -2.788 -21.263  1.00 72.50           H
ATOM   4906  HN  GLY A 321       6.010  -3.700 -19.397  1.00 72.50           H
ATOM   4907  N   GLU A 322       6.409  -4.264 -23.623  1.00 61.57           N
ATOM   4908  CA  GLU A 322       7.376  -4.220 -24.706  1.00 61.57           C
ATOM   4909  C   GLU A 322       7.594  -2.777 -25.165  1.00 61.57           C
ATOM   4910  O   GLU A 322       8.722  -2.377 -25.452  1.00 61.57           O
ATOM   4911  HA  GLU A 322       8.300  -4.619 -24.286  1.00 61.57           H
ATOM   4912  CB  GLU A 322       6.933  -5.105 -25.873  1.00 61.57           C
ATOM   4913 1HB  GLU A 322       5.875  -4.940 -26.078  1.00 61.57           H
ATOM   4914 2HB  GLU A 322       7.573  -4.923 -26.736  1.00 61.57           H
ATOM   4915  CG  GLU A 322       7.089  -6.588 -25.526  1.00 61.57           C
ATOM   4916 1HG  GLU A 322       8.119  -6.790 -25.235  1.00 61.57           H
ATOM   4917 2HG  GLU A 322       6.460  -6.832 -24.670  1.00 61.57           H
ATOM   4918  CD  GLU A 322       6.706  -7.471 -26.715  1.00 61.57           C
ATOM   4919  OE1 GLU A 322       6.825  -8.707 -26.566  1.00 61.57           O
ATOM   4920  OE2 GLU A 322       6.303  -6.892 -27.747  1.00 61.57           O
ATOM   4921  HN  GLU A 322       5.547  -4.721 -23.844  1.00 61.57           H
ATOM   4922  N   ARG A 323       6.498  -2.035 -25.219  1.00 60.18           N
ATOM   4923  CA  ARG A 323       6.550  -0.656 -25.674  1.00 60.18           C
ATOM   4924  C   ARG A 323       7.423   0.180 -24.736  1.00 60.18           C
ATOM   4925  O   ARG A 323       8.289   0.926 -25.190  1.00 60.18           O
ATOM   4926  HA  ARG A 323       6.984  -0.708 -26.673  1.00 60.18           H
ATOM   4927  CB  ARG A 323       5.149  -0.044 -25.737  1.00 60.18           C
ATOM   4928 1HB  ARG A 323       4.509  -0.654 -26.374  1.00 60.18           H
ATOM   4929 2HB  ARG A 323       4.703  -0.046 -24.742  1.00 60.18           H
ATOM   4930  CG  ARG A 323       5.199   1.387 -26.276  1.00 60.18           C
ATOM   4931 1HG  ARG A 323       5.794   2.010 -25.609  1.00 60.18           H
ATOM   4932 2HG  ARG A 323       5.695   1.396 -27.247  1.00 60.18           H
ATOM   4933  CD  ARG A 323       3.792   1.972 -26.411  1.00 60.18           C
ATOM   4934 1HD  ARG A 323       3.224   1.408 -27.151  1.00 60.18           H
ATOM   4935 2HD  ARG A 323       3.260   1.882 -25.464  1.00 60.18           H
ATOM   4936  NE  ARG A 323       3.872   3.394 -26.813  1.00 60.18           N
ATOM   4937  HE  ARG A 323       4.769   3.763 -27.056  1.00 60.18           H
ATOM   4938  CZ  ARG A 323       2.817   4.219 -26.871  1.00 60.18           C
ATOM   4939  NH1 ARG A 323       1.591   3.778 -26.556  1.00 60.18           N
ATOM   4940 1HH1 ARG A 323       1.458   2.827 -26.275  1.00 60.18           H
ATOM   4941 2HH1 ARG A 323       0.809   4.400 -26.602  1.00 60.18           H
ATOM   4942  NH2 ARG A 323       3.006   5.490 -27.248  1.00 60.18           N
ATOM   4943 1HH2 ARG A 323       2.229   6.118 -27.297  1.00 60.18           H
ATOM   4944 2HH2 ARG A 323       3.924   5.811 -27.482  1.00 60.18           H
ATOM   4945  HN  ARG A 323       5.589  -2.361 -24.960  1.00 60.18           H
ATOM   4946  N   PHE A 324       7.165   0.027 -23.446  1.00 69.64           N
ATOM   4947  CA  PHE A 324       7.863   0.814 -22.444  1.00 69.64           C
ATOM   4948  C   PHE A 324       9.346   0.438 -22.388  1.00 69.64           C
ATOM   4949  O   PHE A 324      10.207   1.310 -22.282  1.00 69.64           O
ATOM   4950  HA  PHE A 324       7.767   1.861 -22.731  1.00 69.64           H
ATOM   4951  CB  PHE A 324       7.217   0.496 -21.095  1.00 69.64           C
ATOM   4952 1HB  PHE A 324       6.138   0.624 -21.181  1.00 69.64           H
ATOM   4953 2HB  PHE A 324       7.396  -0.552 -20.855  1.00 69.64           H
ATOM   4954  CG  PHE A 324       7.727   1.362 -19.941  1.00 69.64           C
ATOM   4955  CD1 PHE A 324       8.821   0.974 -19.232  1.00 69.64           C
ATOM   4956  HD1 PHE A 324       9.333   0.046 -19.485  1.00 69.64           H
ATOM   4957  CD2 PHE A 324       7.088   2.520 -19.625  1.00 69.64           C
ATOM   4958  HD2 PHE A 324       6.211   2.831 -20.193  1.00 69.64           H
ATOM   4959  CE1 PHE A 324       9.295   1.777 -18.161  1.00 69.64           C
ATOM   4960  HE1 PHE A 324      10.171   1.466 -17.592  1.00 69.64           H
ATOM   4961  CE2 PHE A 324       7.562   3.323 -18.554  1.00 69.64           C
ATOM   4962  HE2 PHE A 324       7.049   4.251 -18.301  1.00 69.64           H
ATOM   4963  CZ  PHE A 324       8.655   2.935 -17.845  1.00 69.64           C
ATOM   4964  HZ  PHE A 324       9.019   3.552 -17.023  1.00 69.64           H
ATOM   4965  HN  PHE A 324       6.494  -0.619 -23.083  1.00 69.64           H
ATOM   4966  N   ARG A 325       9.597  -0.860 -22.460  1.00 68.57           N
ATOM   4967  CA  ARG A 325      10.961  -1.361 -22.428  1.00 68.57           C
ATOM   4968  C   ARG A 325      11.781  -0.740 -23.560  1.00 68.57           C
ATOM   4969  O   ARG A 325      12.954  -0.420 -23.378  1.00 68.57           O
ATOM   4970  HA  ARG A 325      11.346  -1.060 -21.454  1.00 68.57           H
ATOM   4971  CB  ARG A 325      10.991  -2.885 -22.562  1.00 68.57           C
ATOM   4972 1HB  ARG A 325      10.231  -3.206 -23.275  1.00 68.57           H
ATOM   4973 2HB  ARG A 325      11.955  -3.200 -22.961  1.00 68.57           H
ATOM   4974  CG  ARG A 325      10.748  -3.560 -21.211  1.00 68.57           C
ATOM   4975 1HG  ARG A 325      11.419  -3.137 -20.463  1.00 68.57           H
ATOM   4976 2HG  ARG A 325       9.730  -3.356 -20.876  1.00 68.57           H
ATOM   4977  CD  ARG A 325      10.967  -5.071 -21.305  1.00 68.57           C
ATOM   4978 1HD  ARG A 325      11.835  -5.283 -21.929  1.00 68.57           H
ATOM   4979 2HD  ARG A 325      11.179  -5.478 -20.316  1.00 68.57           H
ATOM   4980  NE  ARG A 325       9.766  -5.722 -21.873  1.00 68.57           N
ATOM   4981  HE  ARG A 325       8.925  -5.184 -21.934  1.00 68.57           H
ATOM   4982  CZ  ARG A 325       9.733  -6.989 -22.310  1.00 68.57           C
ATOM   4983  NH1 ARG A 325      10.830  -7.756 -22.251  1.00 68.57           N
ATOM   4984 1HH1 ARG A 325      11.681  -7.385 -21.880  1.00 68.57           H
ATOM   4985 2HH1 ARG A 325      10.798  -8.700 -22.580  1.00 68.57           H
ATOM   4986  NH2 ARG A 325       8.588  -7.476 -22.806  1.00 68.57           N
ATOM   4987 1HH2 ARG A 325       8.547  -8.419 -23.136  1.00 68.57           H
ATOM   4988 2HH2 ARG A 325       7.774  -6.896 -22.846  1.00 68.57           H
ATOM   4989  HN  ARG A 325       8.890  -1.563 -22.538  1.00 68.57           H
ATOM   4990  N   ARG A 326      11.131  -0.589 -24.705  1.00 63.07           N
ATOM   4991  CA  ARG A 326      11.776   0.017 -25.857  1.00 63.07           C
ATOM   4992  C   ARG A 326      12.040   1.502 -25.598  1.00 63.07           C
ATOM   4993  O   ARG A 326      13.121   2.005 -25.899  1.00 63.07           O
ATOM   4994  HA  ARG A 326      12.710  -0.532 -25.975  1.00 63.07           H
ATOM   4995  CB  ARG A 326      10.912  -0.129 -27.112  1.00 63.07           C
ATOM   4996 1HB  ARG A 326      10.202  -0.944 -26.975  1.00 63.07           H
ATOM   4997 2HB  ARG A 326      10.329   0.779 -27.264  1.00 63.07           H
ATOM   4998  CG  ARG A 326      11.777  -0.399 -28.344  1.00 63.07           C
ATOM   4999 1HG  ARG A 326      12.522   0.390 -28.451  1.00 63.07           H
ATOM   5000 2HG  ARG A 326      12.321  -1.335 -28.213  1.00 63.07           H
ATOM   5001  CD  ARG A 326      10.920  -0.474 -29.610  1.00 63.07           C
ATOM   5002 1HD  ARG A 326      10.484   0.502 -29.821  1.00 63.07           H
ATOM   5003 2HD  ARG A 326      11.543  -0.737 -30.465  1.00 63.07           H
ATOM   5004  NE  ARG A 326       9.849  -1.480 -29.437  1.00 63.07           N
ATOM   5005  HE  ARG A 326       9.991  -2.205 -28.763  1.00 63.07           H
ATOM   5006  CZ  ARG A 326       8.699  -1.479 -30.126  1.00 63.07           C
ATOM   5007  NH1 ARG A 326       8.455  -0.530 -31.040  1.00 63.07           N
ATOM   5008 1HH1 ARG A 326       9.134   0.184 -31.213  1.00 63.07           H
ATOM   5009 2HH1 ARG A 326       7.595  -0.537 -31.550  1.00 63.07           H
ATOM   5010  NH2 ARG A 326       7.797  -2.441 -29.886  1.00 63.07           N
ATOM   5011 1HH2 ARG A 326       6.935  -2.454 -30.392  1.00 63.07           H
ATOM   5012 2HH2 ARG A 326       7.987  -3.145 -29.202  1.00 63.07           H
ATOM   5013  HN  ARG A 326      10.183  -0.871 -24.851  1.00 63.07           H
ATOM   5014  N   ASP A 327      11.033   2.161 -25.043  1.00 72.68           N
ATOM   5015  CA  ASP A 327      11.130   3.585 -24.773  1.00 72.68           C
ATOM   5016  C   ASP A 327      12.159   3.821 -23.665  1.00 72.68           C
ATOM   5017  O   ASP A 327      12.867   4.827 -23.675  1.00 72.68           O
ATOM   5018  HA  ASP A 327      11.426   4.037 -25.719  1.00 72.68           H
ATOM   5019  CB  ASP A 327       9.789   4.149 -24.299  1.00 72.68           C
ATOM   5020 1HB  ASP A 327       9.398   3.535 -23.488  1.00 72.68           H
ATOM   5021 2HB  ASP A 327       9.932   5.152 -23.899  1.00 72.68           H
ATOM   5022  CG  ASP A 327       8.777   4.191 -25.446  1.00 72.68           C
ATOM   5023  OD1 ASP A 327       9.228   4.075 -26.606  1.00 72.68           O
ATOM   5024  OD2 ASP A 327       7.574   4.339 -25.137  1.00 72.68           O
ATOM   5025  HN  ASP A 327      10.166   1.739 -24.779  1.00 72.68           H
ATOM   5026  N   LEU A 328      12.209   2.877 -22.737  1.00 74.42           N
ATOM   5027  CA  LEU A 328      13.178   2.941 -21.656  1.00 74.42           C
ATOM   5028  C   LEU A 328      14.591   2.960 -22.244  1.00 74.42           C
ATOM   5029  O   LEU A 328      15.371   3.870 -21.966  1.00 74.42           O
ATOM   5030  HA  LEU A 328      13.013   3.878 -21.124  1.00 74.42           H
ATOM   5031  CB  LEU A 328      12.943   1.806 -20.658  1.00 74.42           C
ATOM   5032 1HB  LEU A 328      11.979   1.967 -20.175  1.00 74.42           H
ATOM   5033 2HB  LEU A 328      12.869   0.871 -21.212  1.00 74.42           H
ATOM   5034  CG  LEU A 328      14.005   1.639 -19.569  1.00 74.42           C
ATOM   5035  HG  LEU A 328      14.972   1.498 -20.054  1.00 74.42           H
ATOM   5036  CD1 LEU A 328      14.111   2.900 -18.708  1.00 74.42           C
ATOM   5037 1HD1 LEU A 328      14.385   3.747 -19.337  1.00 74.42           H
ATOM   5038 2HD1 LEU A 328      13.150   3.096 -18.232  1.00 74.42           H
ATOM   5039 3HD1 LEU A 328      14.873   2.754 -17.943  1.00 74.42           H
ATOM   5040  CD2 LEU A 328      13.736   0.391 -18.727  1.00 74.42           C
ATOM   5041 1HD2 LEU A 328      12.759   0.477 -18.251  1.00 74.42           H
ATOM   5042 2HD2 LEU A 328      13.751  -0.491 -19.368  1.00 74.42           H
ATOM   5043 3HD2 LEU A 328      14.506   0.296 -17.961  1.00 74.42           H
ATOM   5044  HN  LEU A 328      11.604   2.082 -22.715  1.00 74.42           H
ATOM   5045  N   VAL A 329      14.877   1.945 -23.046  1.00 75.16           N
ATOM   5046  CA  VAL A 329      16.207   1.790 -23.611  1.00 75.16           C
ATOM   5047  C   VAL A 329      16.540   3.016 -24.463  1.00 75.16           C
ATOM   5048  O   VAL A 329      17.687   3.459 -24.498  1.00 75.16           O
ATOM   5049  HA  VAL A 329      16.912   1.736 -22.782  1.00 75.16           H
ATOM   5050  CB  VAL A 329      16.293   0.477 -24.393  1.00 75.16           C
ATOM   5051  HB  VAL A 329      15.502   0.481 -25.142  1.00 75.16           H
ATOM   5052  CG1 VAL A 329      17.632   0.362 -25.124  1.00 75.16           C
ATOM   5053 1HG1 VAL A 329      17.738   1.192 -25.822  1.00 75.16           H
ATOM   5054 2HG1 VAL A 329      18.445   0.391 -24.399  1.00 75.16           H
ATOM   5055 3HG1 VAL A 329      17.667  -0.580 -25.671  1.00 75.16           H
ATOM   5056  CG2 VAL A 329      16.064  -0.724 -23.474  1.00 75.16           C
ATOM   5057 1HG2 VAL A 329      16.824  -0.733 -22.692  1.00 75.16           H
ATOM   5058 2HG2 VAL A 329      15.076  -0.652 -23.020  1.00 75.16           H
ATOM   5059 3HG2 VAL A 329      16.131  -1.644 -24.055  1.00 75.16           H
ATOM   5060  HN  VAL A 329      14.221   1.238 -23.310  1.00 75.16           H
ATOM   5061  N   LYS A 330      15.517   3.530 -25.130  1.00 69.38           N
ATOM   5062  CA  LYS A 330      15.681   4.715 -25.955  1.00 69.38           C
ATOM   5063  C   LYS A 330      16.117   5.888 -25.075  1.00 69.38           C
[truncated: 117,478 more chars]
