# Supplementary material for: Noncanonical roles of chemokine regions in CCR9 activation revealed by structural modeling and mutational mapping
Source: Nat Commun. 2025 Aug 18;16:7695. doi: 10.1038/s41467-025-62321-9 (PMC12361432; doi:10.1038/s41467-025-62321-9)
Supplement: Supplementary file 7 — Supplementary Data 5 [file 41467_2025_62321_MOESM7_ESM.zip › CCR9_CCL25x1P6_12_rnk4.pdb]

ATOM      1  N   GLU A  20      -5.204  -0.851  59.255  1.00 51.67           N
ATOM      2  CA  GLU A  20      -5.327  -1.862  58.218  1.00 51.67           C
ATOM      3  C   GLU A  20      -5.982  -3.125  58.783  1.00 51.67           C
ATOM      4  O   GLU A  20      -5.310  -3.958  59.389  1.00 51.67           O
ATOM      5  HA  GLU A  20      -5.972  -1.420  57.458  1.00 51.67           H
ATOM      6  CB  GLU A  20      -3.966  -2.181  57.598  1.00 51.67           C
ATOM      7 1HB  GLU A  20      -3.213  -2.253  58.383  1.00 51.67           H
ATOM      8 2HB  GLU A  20      -4.041  -3.082  56.989  1.00 51.67           H
ATOM      9  CG  GLU A  20      -3.516  -1.062  56.657  1.00 51.67           C
ATOM     10 1HG  GLU A  20      -4.383  -0.639  56.149  1.00 51.67           H
ATOM     11 2HG  GLU A  20      -3.061  -0.257  57.235  1.00 51.67           H
ATOM     12  CD  GLU A  20      -2.516  -1.583  55.623  1.00 51.67           C
ATOM     13  OE1 GLU A  20      -2.622  -1.143  54.458  1.00 51.67           O
ATOM     14  OE2 GLU A  20      -1.668  -2.411  56.021  1.00 51.67           O
ATOM     15  HN  GLU A  20      -5.570  -1.115  60.147  1.00 51.67           H
ATOM     16  N   SER A  21      -7.285  -3.226  58.564  1.00 59.79           N
ATOM     17  CA  SER A  21      -8.022  -4.410  58.971  1.00 59.79           C
ATOM     18  C   SER A  21      -7.404  -5.656  58.334  1.00 59.79           C
ATOM     19  O   SER A  21      -7.016  -5.633  57.167  1.00 59.79           O
ATOM     20  HA  SER A  21      -7.929  -4.449  60.057  1.00 59.79           H
ATOM     21  CB  SER A  21      -9.500  -4.296  58.591  1.00 59.79           C
ATOM     22 1HB  SER A  21     -10.041  -5.161  58.976  1.00 59.79           H
ATOM     23 2HB  SER A  21      -9.929  -3.414  59.066  1.00 59.79           H
ATOM     24  OG  SER A  21      -9.683  -4.212  57.181  1.00 59.79           O
ATOM     25  HG  SER A  21     -10.209  -4.998  56.857  1.00 59.79           H
ATOM     26  HN  SER A  21      -7.834  -2.518  58.119  1.00 59.79           H
ATOM     27  N   THR A  22      -7.333  -6.714  59.128  1.00 61.68           N
ATOM     28  CA  THR A  22      -6.763  -7.965  58.657  1.00 61.68           C
ATOM     29  C   THR A  22      -7.433  -8.399  57.352  1.00 61.68           C
ATOM     30  O   THR A  22      -6.787  -8.980  56.482  1.00 61.68           O
ATOM     31  HA  THR A  22      -5.708  -7.801  58.436  1.00 61.68           H
ATOM     32  CB  THR A  22      -6.894  -8.996  59.780  1.00 61.68           C
ATOM     33  HB  THR A  22      -6.789 -10.010  59.392  1.00 61.68           H
ATOM     34  OG1 THR A  22      -8.150  -8.696  60.382  1.00 61.68           O
ATOM     35  HG1 THR A  22      -8.456  -9.467  60.940  1.00 61.68           H
ATOM     36  CG2 THR A  22      -5.880  -8.772  60.903  1.00 61.68           C
ATOM     37 1HG2 THR A  22      -6.029  -7.784  61.336  1.00 61.68           H
ATOM     38 2HG2 THR A  22      -4.870  -8.843  60.499  1.00 61.68           H
ATOM     39 3HG2 THR A  22      -6.017  -9.531  61.673  1.00 61.68           H
ATOM     40  HN  THR A  22      -7.655  -6.726  60.074  1.00 61.68           H
ATOM     41  N   SER A  23      -8.720  -8.100  57.257  1.00 65.00           N
ATOM     42  CA  SER A  23      -9.478  -8.427  56.061  1.00 65.00           C
ATOM     43  C   SER A  23      -8.876  -7.714  54.849  1.00 65.00           C
ATOM     44  O   SER A  23      -8.790  -8.290  53.765  1.00 65.00           O
ATOM     45  HA  SER A  23      -9.392  -9.508  55.951  1.00 65.00           H
ATOM     46  CB  SER A  23     -10.952  -8.048  56.222  1.00 65.00           C
ATOM     47 1HB  SER A  23     -11.517  -8.422  55.369  1.00 65.00           H
ATOM     48 2HB  SER A  23     -11.356  -8.533  57.110  1.00 65.00           H
ATOM     49  OG  SER A  23     -11.131  -6.638  56.329  1.00 65.00           O
ATOM     50  HG  SER A  23     -12.107  -6.419  56.349  1.00 65.00           H
ATOM     51  HN  SER A  23      -9.243  -7.645  57.977  1.00 65.00           H
ATOM     52  N   SER A  24      -8.474  -6.471  55.073  1.00 69.41           N
ATOM     53  CA  SER A  24      -7.964  -5.644  53.993  1.00 69.41           C
ATOM     54  C   SER A  24      -6.640  -6.213  53.479  1.00 69.41           C
ATOM     55  O   SER A  24      -6.312  -6.066  52.302  1.00 69.41           O
ATOM     56  HA  SER A  24      -8.726  -5.684  53.214  1.00 69.41           H
ATOM     57  CB  SER A  24      -7.778  -4.196  54.449  1.00 69.41           C
ATOM     58 1HB  SER A  24      -7.923  -3.527  53.601  1.00 69.41           H
ATOM     59 2HB  SER A  24      -8.542  -3.947  55.186  1.00 69.41           H
ATOM     60  OG  SER A  24      -6.487  -3.975  55.012  1.00 69.41           O
ATOM     61  HG  SER A  24      -6.394  -4.487  55.866  1.00 69.41           H
ATOM     62  HN  SER A  24      -8.494  -6.030  55.970  1.00 69.41           H
ATOM     63  N   MET A  25      -5.915  -6.851  54.386  1.00 66.36           N
ATOM     64  CA  MET A  25      -4.631  -7.438  54.040  1.00 66.36           C
ATOM     65  C   MET A  25      -4.816  -8.782  53.332  1.00 66.36           C
ATOM     66  O   MET A  25      -4.083  -9.101  52.397  1.00 66.36           O
ATOM     67  HA  MET A  25      -4.155  -6.726  53.365  1.00 66.36           H
ATOM     68  CB  MET A  25      -3.803  -7.640  55.310  1.00 66.36           C
ATOM     69 1HB  MET A  25      -4.057  -6.871  56.040  1.00 66.36           H
ATOM     70 2HB  MET A  25      -4.051  -8.601  55.761  1.00 66.36           H
ATOM     71  CG  MET A  25      -2.305  -7.585  55.003  1.00 66.36           C
ATOM     72 1HG  MET A  25      -2.054  -8.327  54.244  1.00 66.36           H
ATOM     73 2HG  MET A  25      -2.045  -6.610  54.592  1.00 66.36           H
ATOM     74  SD  MET A  25      -1.365  -7.891  56.489  1.00 66.36           S
ATOM     75  CE  MET A  25      -1.275  -6.233  57.145  1.00 66.36           C
ATOM     76 1HE  MET A  25      -0.771  -5.586  56.427  1.00 66.36           H
ATOM     77 2HE  MET A  25      -2.282  -5.859  57.327  1.00 66.36           H
ATOM     78 3HE  MET A  25      -0.716  -6.243  58.081  1.00 66.36           H
ATOM     79  HN  MET A  25      -6.190  -6.969  55.340  1.00 66.36           H
ATOM     80  N   GLU A  26      -5.800  -9.533  53.804  1.00 61.95           N
ATOM     81  CA  GLU A  26      -6.141 -10.800  53.179  1.00 61.95           C
ATOM     82  C   GLU A  26      -6.613 -10.573  51.742  1.00 61.95           C
ATOM     83  O   GLU A  26      -6.238 -11.316  50.837  1.00 61.95           O
ATOM     84  HA  GLU A  26      -5.217 -11.379  53.178  1.00 61.95           H
ATOM     85  CB  GLU A  26      -7.200 -11.546  53.994  1.00 61.95           C
ATOM     86 1HB  GLU A  26      -7.970 -10.848  54.322  1.00 61.95           H
ATOM     87 2HB  GLU A  26      -7.593 -12.378  53.410  1.00 61.95           H
ATOM     88  CG  GLU A  26      -6.590 -12.155  55.258  1.00 61.95           C
ATOM     89 1HG  GLU A  26      -5.792 -12.845  54.985  1.00 61.95           H
ATOM     90 2HG  GLU A  26      -6.139 -11.369  55.864  1.00 61.95           H
ATOM     91  CD  GLU A  26      -7.651 -12.892  56.078  1.00 61.95           C
ATOM     92  OE1 GLU A  26      -7.243 -13.718  56.922  1.00 61.95           O
ATOM     93  OE2 GLU A  26      -8.847 -12.613  55.841  1.00 61.95           O
ATOM     94  HN  GLU A  26      -6.359  -9.289  54.597  1.00 61.95           H
ATOM     95  N   ASP A  27      -7.431  -9.543  51.577  1.00 68.92           N
ATOM     96  CA  ASP A  27      -8.000  -9.241  50.275  1.00 68.92           C
ATOM     97  C   ASP A  27      -6.870  -9.003  49.272  1.00 68.92           C
ATOM     98  O   ASP A  27      -6.963  -9.417  48.117  1.00 68.92           O
ATOM     99  HA  ASP A  27      -8.609 -10.109  50.020  1.00 68.92           H
ATOM    100  CB  ASP A  27      -8.858  -7.975  50.330  1.00 68.92           C
ATOM    101 1HB  ASP A  27      -8.325  -7.193  50.871  1.00 68.92           H
ATOM    102 2HB  ASP A  27      -9.030  -7.604  49.320  1.00 68.92           H
ATOM    103  CG  ASP A  27     -10.199  -8.251  51.013  1.00 68.92           C
ATOM    104  OD1 ASP A  27     -10.584  -9.439  51.048  1.00 68.92           O
ATOM    105  OD2 ASP A  27     -10.809  -7.267  51.484  1.00 68.92           O
ATOM    106  HN  ASP A  27      -7.704  -8.923  52.313  1.00 68.92           H
ATOM    107  N   TYR A  28      -5.829  -8.337  49.749  1.00 68.37           N
ATOM    108  CA  TYR A  28      -4.699  -8.005  48.898  1.00 68.37           C
ATOM    109  C   TYR A  28      -3.862  -9.248  48.588  1.00 68.37           C
ATOM    110  O   TYR A  28      -3.359  -9.401  47.476  1.00 68.37           O
ATOM    111  HA  TYR A  28      -5.089  -7.598  47.965  1.00 68.37           H
ATOM    112  CB  TYR A  28      -3.847  -7.016  49.695  1.00 68.37           C
ATOM    113 1HB  TYR A  28      -4.454  -6.146  49.943  1.00 68.37           H
ATOM    114 2HB  TYR A  28      -3.555  -7.480  50.637  1.00 68.37           H
ATOM    115  CG  TYR A  28      -2.587  -6.549  48.963  1.00 68.37           C
ATOM    116  CD1 TYR A  28      -1.380  -7.173  49.199  1.00 68.37           C
ATOM    117  HD1 TYR A  28      -1.323  -7.999  49.908  1.00 68.37           H
ATOM    118  CD2 TYR A  28      -2.659  -5.502  48.065  1.00 68.37           C
ATOM    119  HD2 TYR A  28      -3.613  -5.009  47.879  1.00 68.37           H
ATOM    120  CE1 TYR A  28      -0.194  -6.733  48.510  1.00 68.37           C
ATOM    121  HE1 TYR A  28       0.766  -7.217  48.688  1.00 68.37           H
ATOM    122  CE2 TYR A  28      -1.474  -5.062  47.376  1.00 68.37           C
ATOM    123  HE2 TYR A  28      -1.517  -4.237  46.665  1.00 68.37           H
ATOM    124  CZ  TYR A  28      -0.300  -5.699  47.632  1.00 68.37           C
ATOM    125  OH  TYR A  28       0.819  -5.284  46.981  1.00 68.37           O
ATOM    126  HH  TYR A  28       0.677  -4.368  46.607  1.00 68.37           H
ATOM    127  HN  TYR A  28      -5.749  -8.027  50.696  1.00 68.37           H
ATOM    128  N   VAL A  29      -3.737 -10.104  49.592  1.00 68.93           N
ATOM    129  CA  VAL A  29      -2.902 -11.286  49.469  1.00 68.93           C
ATOM    130  C   VAL A  29      -3.579 -12.287  48.531  1.00 68.93           C
ATOM    131  O   VAL A  29      -2.909 -12.963  47.751  1.00 68.93           O
ATOM    132  HA  VAL A  29      -1.955 -10.975  49.026  1.00 68.93           H
ATOM    133  CB  VAL A  29      -2.610 -11.867  50.853  1.00 68.93           C
ATOM    134  HB  VAL A  29      -3.561 -11.995  51.371  1.00 68.93           H
ATOM    135  CG1 VAL A  29      -1.946 -13.242  50.742  1.00 68.93           C
ATOM    136 1HG1 VAL A  29      -2.610 -13.923  50.210  1.00 68.93           H
ATOM    137 2HG1 VAL A  29      -1.007 -13.149  50.197  1.00 68.93           H
ATOM    138 3HG1 VAL A  29      -1.750 -13.632  51.741  1.00 68.93           H
ATOM    139  CG2 VAL A  29      -1.750 -10.909  51.680  1.00 68.93           C
ATOM    140 1HG2 VAL A  29      -0.804 -10.735  51.168  1.00 68.93           H
ATOM    141 2HG2 VAL A  29      -2.277  -9.962  51.802  1.00 68.93           H
ATOM    142 3HG2 VAL A  29      -1.558 -11.347  52.660  1.00 68.93           H
ATOM    143  HN  VAL A  29      -4.194  -9.999  50.476  1.00 68.93           H
ATOM    144  N   ASN A  30      -4.898 -12.352  48.637  1.00 64.04           N
ATOM    145  CA  ASN A  30      -5.660 -13.348  47.904  1.00 64.04           C
ATOM    146  C   ASN A  30      -5.978 -12.813  46.506  1.00 64.04           C
ATOM    147  O   ASN A  30      -6.543 -13.526  45.679  1.00 64.04           O
ATOM    148  HA  ASN A  30      -5.025 -14.233  47.878  1.00 64.04           H
ATOM    149  CB  ASN A  30      -6.985 -13.653  48.606  1.00 64.04           C
ATOM    150 1HB  ASN A  30      -7.518 -12.723  48.806  1.00 64.04           H
ATOM    151 2HB  ASN A  30      -7.620 -14.248  47.949  1.00 64.04           H
ATOM    152  CG  ASN A  30      -6.751 -14.406  49.917  1.00 64.04           C
ATOM    153  OD1 ASN A  30      -5.768 -15.107  50.093  1.00 64.04           O
ATOM    154  ND2 ASN A  30      -7.706 -14.222  50.824  1.00 64.04           N
ATOM    155 1HD2 ASN A  30      -8.487 -13.633  50.616  1.00 64.04           H
ATOM    156 2HD2 ASN A  30      -7.643 -14.673  51.714  1.00 64.04           H
ATOM    157  HN  ASN A  30      -5.443 -11.740  49.210  1.00 64.04           H
ATOM    158  N   PHE A  31      -5.600 -11.563  46.285  1.00 71.40           N
ATOM    159  CA  PHE A  31      -5.833 -10.926  45.000  1.00 71.40           C
ATOM    160  C   PHE A  31      -5.008 -11.594  43.899  1.00 71.40           C
ATOM    161  O   PHE A  31      -3.805 -11.796  44.056  1.00 71.40           O
ATOM    162  HA  PHE A  31      -6.894 -11.034  44.774  1.00 71.40           H
ATOM    163  CB  PHE A  31      -5.393  -9.467  45.137  1.00 71.40           C
ATOM    164 1HB  PHE A  31      -5.873  -9.034  46.014  1.00 71.40           H
ATOM    165 2HB  PHE A  31      -4.318  -9.438  45.316  1.00 71.40           H
ATOM    166  CG  PHE A  31      -5.715  -8.602  43.917  1.00 71.40           C
ATOM    167  CD1 PHE A  31      -4.742  -8.314  43.012  1.00 71.40           C
ATOM    168  HD1 PHE A  31      -3.732  -8.698  43.156  1.00 71.40           H
ATOM    169  CD2 PHE A  31      -6.975  -8.122  43.737  1.00 71.40           C
ATOM    170  HD2 PHE A  31      -7.755  -8.354  44.463  1.00 71.40           H
ATOM    171  CE1 PHE A  31      -5.041  -7.511  41.879  1.00 71.40           C
ATOM    172  HE1 PHE A  31      -4.261  -7.280  41.154  1.00 71.40           H
ATOM    173  CE2 PHE A  31      -7.274  -7.320  42.605  1.00 71.40           C
ATOM    174  HE2 PHE A  31      -8.283  -6.935  42.461  1.00 71.40           H
ATOM    175  CZ  PHE A  31      -6.301  -7.031  41.700  1.00 71.40           C
ATOM    176  HZ  PHE A  31      -6.530  -6.415  40.830  1.00 71.40           H
ATOM    177  HN  PHE A  31      -5.143 -10.988  46.965  1.00 71.40           H
ATOM    178  N   ASN A  32      -5.687 -11.919  42.809  1.00 63.96           N
ATOM    179  CA  ASN A  32      -5.029 -12.547  41.676  1.00 63.96           C
ATOM    180  C   ASN A  32      -4.347 -11.471  40.829  1.00 63.96           C
ATOM    181  O   ASN A  32      -4.996 -10.808  40.021  1.00 63.96           O
ATOM    182  HA  ASN A  32      -4.317 -13.249  42.111  1.00 63.96           H
ATOM    183  CB  ASN A  32      -6.038 -13.279  40.789  1.00 63.96           C
ATOM    184 1HB  ASN A  32      -6.663 -13.928  41.401  1.00 63.96           H
ATOM    185 2HB  ASN A  32      -6.700 -12.556  40.312  1.00 63.96           H
ATOM    186  CG  ASN A  32      -5.326 -14.108  39.718  1.00 63.96           C
ATOM    187  OD1 ASN A  32      -4.110 -14.131  39.620  1.00 63.96           O
ATOM    188  ND2 ASN A  32      -6.149 -14.787  38.924  1.00 63.96           N
ATOM    189 1HD2 ASN A  32      -7.138 -14.724  39.058  1.00 63.96           H
ATOM    190 2HD2 ASN A  32      -5.779 -15.359  38.192  1.00 63.96           H
ATOM    191  HN  ASN A  32      -6.668 -11.761  42.694  1.00 63.96           H
ATOM    192  N   PHE A  33      -3.046 -11.332  41.041  1.00 66.04           N
ATOM    193  CA  PHE A  33      -2.256 -10.397  40.259  1.00 66.04           C
ATOM    194  C   PHE A  33      -1.822 -11.022  38.931  1.00 66.04           C
ATOM    195  O   PHE A  33      -0.632 -11.077  38.626  1.00 66.04           O
ATOM    196  HA  PHE A  33      -2.884  -9.528  40.061  1.00 66.04           H
ATOM    197  CB  PHE A  33      -1.011 -10.065  41.083  1.00 66.04           C
ATOM    198 1HB  PHE A  33      -0.531 -10.994  41.390  1.00 66.04           H
ATOM    199 2HB  PHE A  33      -0.300  -9.533  40.450  1.00 66.04           H
ATOM    200  CG  PHE A  33      -1.295  -9.220  42.327  1.00 66.04           C
ATOM    201  CD1 PHE A  33      -1.421  -7.870  42.217  1.00 66.04           C
ATOM    202  HD1 PHE A  33      -1.320  -7.390  41.244  1.00 66.04           H
ATOM    203  CD2 PHE A  33      -1.421  -9.819  43.541  1.00 66.04           C
ATOM    204  HD2 PHE A  33      -1.319 -10.900  43.629  1.00 66.04           H
ATOM    205  CE1 PHE A  33      -1.685  -7.086  43.372  1.00 66.04           C
ATOM    206  HE1 PHE A  33      -1.786  -6.004  43.284  1.00 66.04           H
ATOM    207  CE2 PHE A  33      -1.684  -9.034  44.695  1.00 66.04           C
ATOM    208  HE2 PHE A  33      -1.785  -9.514  45.669  1.00 66.04           H
ATOM    209  CZ  PHE A  33      -1.811  -7.685  44.586  1.00 66.04           C
ATOM    210  HZ  PHE A  33      -2.014  -7.083  45.472  1.00 66.04           H
ATOM    211  HN  PHE A  33      -2.535 -11.843  41.732  1.00 66.04           H
ATOM    212  N   THR A  34      -2.812 -11.478  38.177  1.00 65.14           N
ATOM    213  CA  THR A  34      -2.594 -11.817  36.781  1.00 65.14           C
ATOM    214  C   THR A  34      -1.995 -10.626  36.030  1.00 65.14           C
ATOM    215  O   THR A  34      -2.519  -9.516  36.101  1.00 65.14           O
ATOM    216  HA  THR A  34      -1.864 -12.625  36.734  1.00 65.14           H
ATOM    217  CB  THR A  34      -3.925 -12.295  36.198  1.00 65.14           C
ATOM    218  HB  THR A  34      -4.636 -11.472  36.123  1.00 65.14           H
ATOM    219  OG1 THR A  34      -4.313 -13.368  37.052  1.00 65.14           O
ATOM    220  HG1 THR A  34      -3.558 -14.015  37.153  1.00 65.14           H
ATOM    221  CG2 THR A  34      -3.760 -12.953  34.826  1.00 65.14           C
ATOM    222 1HG2 THR A  34      -3.102 -13.818  34.914  1.00 65.14           H
ATOM    223 2HG2 THR A  34      -3.327 -12.236  34.129  1.00 65.14           H
ATOM    224 3HG2 THR A  34      -4.735 -13.274  34.458  1.00 65.14           H
ATOM    225  HN  THR A  34      -3.747 -11.616  38.505  1.00 65.14           H
ATOM    226  N   ASP A  35      -0.904 -10.898  35.329  1.00 69.25           N
ATOM    227  CA  ASP A  35      -0.195  -9.851  34.612  1.00 69.25           C
ATOM    228  C   ASP A  35      -0.864  -9.625  33.255  1.00 69.25           C
ATOM    229  O   ASP A  35      -0.537 -10.298  32.278  1.00 69.25           O
ATOM    230  HA  ASP A  35      -0.252  -8.974  35.256  1.00 69.25           H
ATOM    231  CB  ASP A  35       1.262 -10.245  34.362  1.00 69.25           C
ATOM    232 1HB  ASP A  35       1.672 -10.722  35.252  1.00 69.25           H
ATOM    233 2HB  ASP A  35       1.311 -10.979  33.557  1.00 69.25           H
ATOM    234  CG  ASP A  35       2.106  -9.022  33.997  1.00 69.25           C
ATOM    235  OD1 ASP A  35       1.529  -7.914  34.000  1.00 69.25           O
ATOM    236  OD2 ASP A  35       3.308  -9.224  33.723  1.00 69.25           O
ATOM    237  HN  ASP A  35      -0.506 -11.811  35.246  1.00 69.25           H
ATOM    238  N   PHE A  36      -1.789  -8.677  33.237  1.00 83.05           N
ATOM    239  CA  PHE A  36      -2.445  -8.295  31.999  1.00 83.05           C
ATOM    240  C   PHE A  36      -1.681  -7.169  31.298  1.00 83.05           C
ATOM    241  O   PHE A  36      -2.025  -6.782  30.182  1.00 83.05           O
ATOM    242  HA  PHE A  36      -2.462  -9.175  31.356  1.00 83.05           H
ATOM    243  CB  PHE A  36      -3.842  -7.792  32.369  1.00 83.05           C
ATOM    244 1HB  PHE A  36      -3.750  -7.034  33.147  1.00 83.05           H
ATOM    245 2HB  PHE A  36      -4.285  -7.305  31.500  1.00 83.05           H
ATOM    246  CG  PHE A  36      -4.789  -8.891  32.857  1.00 83.05           C
ATOM    247  CD1 PHE A  36      -4.857 -10.075  32.192  1.00 83.05           C
ATOM    248  HD1 PHE A  36      -4.236 -10.242  31.312  1.00 83.05           H
ATOM    249  CD2 PHE A  36      -5.563  -8.683  33.956  1.00 83.05           C
ATOM    250  HD2 PHE A  36      -5.509  -7.733  34.489  1.00 83.05           H
ATOM    251  CE1 PHE A  36      -5.735 -11.094  32.645  1.00 83.05           C
ATOM    252  HE1 PHE A  36      -5.790 -12.044  32.112  1.00 83.05           H
ATOM    253  CE2 PHE A  36      -6.442  -9.702  34.409  1.00 83.05           C
ATOM    254  HE2 PHE A  36      -7.063  -9.535  35.289  1.00 83.05           H
ATOM    255  CZ  PHE A  36      -6.510 -10.886  33.744  1.00 83.05           C
ATOM    256  HZ  PHE A  36      -7.184 -11.669  34.092  1.00 83.05           H
ATOM    257  HN  PHE A  36      -2.090  -8.174  34.048  1.00 83.05           H
ATOM    258  N   TYR A  37      -0.659  -6.676  31.981  1.00 86.99           N
ATOM    259  CA  TYR A  37       0.189  -5.640  31.416  1.00 86.99           C
ATOM    260  C   TYR A  37       1.348  -6.250  30.626  1.00 86.99           C
ATOM    261  O   TYR A  37       2.276  -6.808  31.209  1.00 86.99           O
ATOM    262  HA  TYR A  37      -0.421  -5.036  30.744  1.00 86.99           H
ATOM    263  CB  TYR A  37       0.752  -4.861  32.606  1.00 86.99           C
ATOM    264 1HB  TYR A  37      -0.071  -4.558  33.253  1.00 86.99           H
ATOM    265 2HB  TYR A  37       1.390  -5.524  33.192  1.00 86.99           H
ATOM    266  CG  TYR A  37       1.556  -3.620  32.213  1.00 86.99           C
ATOM    267  CD1 TYR A  37       2.931  -3.691  32.115  1.00 86.99           C
ATOM    268  HD1 TYR A  37       3.444  -4.631  32.317  1.00 86.99           H
ATOM    269  CD2 TYR A  37       0.906  -2.430  31.957  1.00 86.99           C
ATOM    270  HD2 TYR A  37      -0.180  -2.374  32.035  1.00 86.99           H
ATOM    271  CE1 TYR A  37       3.687  -2.523  31.745  1.00 86.99           C
ATOM    272  HE1 TYR A  37       4.773  -2.565  31.663  1.00 86.99           H
ATOM    273  CE2 TYR A  37       1.663  -1.262  31.588  1.00 86.99           C
ATOM    274  HE2 TYR A  37       1.162  -0.315  31.383  1.00 86.99           H
ATOM    275  CZ  TYR A  37       3.016  -1.366  31.499  1.00 86.99           C
ATOM    276  OH  TYR A  37       3.730  -0.263  31.150  1.00 86.99           O
ATOM    277  HH  TYR A  37       3.112   0.464  30.849  1.00 86.99           H
ATOM    278  HN  TYR A  37      -0.407  -6.972  32.902  1.00 86.99           H
ATOM    279  N   CYS A  38       1.256  -6.123  29.310  1.00 90.43           N
ATOM    280  CA  CYS A  38       2.220  -6.760  28.428  1.00 90.43           C
ATOM    281  C   CYS A  38       3.310  -5.741  28.091  1.00 90.43           C
ATOM    282  O   CYS A  38       3.043  -4.737  27.433  1.00 90.43           O
ATOM    283  HA  CYS A  38       2.636  -7.605  28.977  1.00 90.43           H
ATOM    284  CB  CYS A  38       1.552  -7.319  27.170  1.00 90.43           C
ATOM    285 1HB  CYS A  38       0.713  -7.958  27.447  1.00 90.43           H
ATOM    286 2HB  CYS A  38       1.147  -6.503  26.571  1.00 90.43           H
ATOM    287  SG  CYS A  38       2.766  -8.272  26.187  1.00 90.43           S
ATOM    288  HN  CYS A  38       0.543  -5.598  28.847  1.00 90.43           H
ATOM    289  N   GLU A  39       4.515  -6.035  28.557  1.00 82.55           N
ATOM    290  CA  GLU A  39       5.683  -5.277  28.143  1.00 82.55           C
ATOM    291  C   GLU A  39       6.231  -5.825  26.824  1.00 82.55           C
ATOM    292  O   GLU A  39       6.541  -7.011  26.721  1.00 82.55           O
ATOM    293  HA  GLU A  39       5.330  -4.256  28.001  1.00 82.55           H
ATOM    294  CB  GLU A  39       6.759  -5.290  29.231  1.00 82.55           C
ATOM    295 1HB  GLU A  39       7.030  -6.319  29.467  1.00 82.55           H
ATOM    296 2HB  GLU A  39       7.607  -4.682  28.915  1.00 82.55           H
ATOM    297  CG  GLU A  39       6.237  -4.663  30.525  1.00 82.55           C
ATOM    298 1HG  GLU A  39       5.822  -3.678  30.315  1.00 82.55           H
ATOM    299 2HG  GLU A  39       5.427  -5.271  30.927  1.00 82.55           H
ATOM    300  CD  GLU A  39       7.354  -4.541  31.564  1.00 82.55           C
ATOM    301  OE1 GLU A  39       7.095  -3.893  32.601  1.00 82.55           O
ATOM    302  OE2 GLU A  39       8.440  -5.098  31.297  1.00 82.55           O
ATOM    303  HN  GLU A  39       4.699  -6.775  29.205  1.00 82.55           H
ATOM    304  N   LYS A  40       6.333  -4.935  25.847  1.00 89.06           N
ATOM    305  CA  LYS A  40       6.651  -5.347  24.490  1.00 89.06           C
ATOM    306  C   LYS A  40       8.062  -4.872  24.135  1.00 89.06           C
ATOM    307  O   LYS A  40       8.338  -4.544  22.983  1.00 89.06           O
ATOM    308  HA  LYS A  40       6.638  -6.436  24.467  1.00 89.06           H
ATOM    309  CB  LYS A  40       5.575  -4.860  23.517  1.00 89.06           C
ATOM    310 1HB  LYS A  40       5.449  -3.782  23.617  1.00 89.06           H
ATOM    311 2HB  LYS A  40       5.895  -5.050  22.492  1.00 89.06           H
ATOM    312  CG  LYS A  40       4.241  -5.562  23.780  1.00 89.06           C
ATOM    313 1HG  LYS A  40       4.384  -6.642  23.758  1.00 89.06           H
ATOM    314 2HG  LYS A  40       3.883  -5.307  24.777  1.00 89.06           H
ATOM    315  CD  LYS A  40       3.196  -5.159  22.738  1.00 89.06           C
ATOM    316 1HD  LYS A  40       3.019  -4.085  22.791  1.00 89.06           H
ATOM    317 2HD  LYS A  40       3.574  -5.370  21.737  1.00 89.06           H
ATOM    318  CE  LYS A  40       1.881  -5.910  22.961  1.00 89.06           C
ATOM    319 1HE  LYS A  40       2.053  -6.984  22.894  1.00 89.06           H
ATOM    320 2HE  LYS A  40       1.508  -5.709  23.965  1.00 89.06           H
ATOM    321  NZ  LYS A  40       0.873  -5.499  21.959  1.00 89.06           N
ATOM    322 1HZ  LYS A  40       0.102  -6.157  21.966  1.00 89.06           H
ATOM    323 2HZ  LYS A  40       0.529  -4.572  22.186  1.00 89.06           H
ATOM    324 3HZ  LYS A  40       1.298  -5.485  21.038  1.00 89.06           H
ATOM    325  HN  LYS A  40       6.204  -3.952  25.971  1.00 89.06           H
ATOM    326  N   ASN A  41       8.917  -4.850  25.147  1.00 82.93           N
ATOM    327  CA  ASN A  41      10.287  -4.406  24.960  1.00 82.93           C
ATOM    328  C   ASN A  41      10.952  -5.259  23.877  1.00 82.93           C
ATOM    329  O   ASN A  41      11.701  -4.744  23.049  1.00 82.93           O
ATOM    330  HA  ASN A  41      10.212  -3.356  24.675  1.00 82.93           H
ATOM    331  CB  ASN A  41      11.098  -4.561  26.248  1.00 82.93           C
ATOM    332 1HB  ASN A  41      10.928  -5.551  26.672  1.00 82.93           H
ATOM    333 2HB  ASN A  41      12.162  -4.489  26.023  1.00 82.93           H
ATOM    334  CG  ASN A  41      10.713  -3.490  27.270  1.00 82.93           C
ATOM    335  OD1 ASN A  41      10.420  -2.353  26.937  1.00 82.93           O
ATOM    336  ND2 ASN A  41      10.730  -3.914  28.531  1.00 82.93           N
ATOM    337 1HD2 ASN A  41      10.979  -4.860  28.737  1.00 82.93           H
ATOM    338 2HD2 ASN A  41      10.493  -3.287  29.273  1.00 82.93           H
ATOM    339  HN  ASN A  41       8.687  -5.129  26.080  1.00 82.93           H
ATOM    340  N   ASN A  42      10.653  -6.549  23.919  1.00 84.55           N
ATOM    341  CA  ASN A  42      11.262  -7.489  22.993  1.00 84.55           C
ATOM    342  C   ASN A  42      10.834  -7.141  21.566  1.00 84.55           C
ATOM    343  O   ASN A  42      11.617  -7.283  20.628  1.00 84.55           O
ATOM    344  HA  ASN A  42      12.336  -7.384  23.144  1.00 84.55           H
ATOM    345  CB  ASN A  42      10.811  -8.921  23.286  1.00 84.55           C
ATOM    346 1HB  ASN A  42       9.722  -8.971  23.286  1.00 84.55           H
ATOM    347 2HB  ASN A  42      11.160  -9.585  22.495  1.00 84.55           H
ATOM    348  CG  ASN A  42      11.349  -9.400  24.636  1.00 84.55           C
ATOM    349  OD1 ASN A  42      12.166  -8.755  25.272  1.00 84.55           O
ATOM    350  ND2 ASN A  42      10.846 -10.565  25.036  1.00 84.55           N
ATOM    351 1HD2 ASN A  42      10.178 -11.044  24.466  1.00 84.55           H
ATOM    352 2HD2 ASN A  42      11.136 -10.962  25.906  1.00 84.55           H
ATOM    353  HN  ASN A  42      10.009  -6.953  24.569  1.00 84.55           H
ATOM    354  N   VAL A  43       9.593  -6.692  21.446  1.00 92.06           N
ATOM    355  CA  VAL A  43       9.036  -6.370  20.144  1.00 92.06           C
ATOM    356  C   VAL A  43       9.752  -5.142  19.577  1.00 92.06           C
ATOM    357  O   VAL A  43      10.090  -5.106  18.395  1.00 92.06           O
ATOM    358  HA  VAL A  43       9.223  -7.219  19.487  1.00 92.06           H
ATOM    359  CB  VAL A  43       7.522  -6.180  20.255  1.00 92.06           C
ATOM    360  HB  VAL A  43       7.339  -5.293  20.860  1.00 92.06           H
ATOM    361  CG1 VAL A  43       6.896  -5.948  18.878  1.00 92.06           C
ATOM    362 1HG1 VAL A  43       7.329  -5.053  18.429  1.00 92.06           H
ATOM    363 2HG1 VAL A  43       7.095  -6.808  18.239  1.00 92.06           H
ATOM    364 3HG1 VAL A  43       5.820  -5.816  18.986  1.00 92.06           H
ATOM    365  CG2 VAL A  43       6.870  -7.372  20.959  1.00 92.06           C
ATOM    366 1HG2 VAL A  43       7.068  -8.282  20.392  1.00 92.06           H
ATOM    367 2HG2 VAL A  43       7.284  -7.472  21.962  1.00 92.06           H
ATOM    368 3HG2 VAL A  43       5.794  -7.211  21.024  1.00 92.06           H
ATOM    369  HN  VAL A  43       8.974  -6.549  22.218  1.00 92.06           H
ATOM    370  N   ARG A  44       9.964  -4.166  20.448  1.00 86.87           N
ATOM    371  CA  ARG A  44      10.620  -2.934  20.046  1.00 86.87           C
ATOM    372  C   ARG A  44      12.069  -3.212  19.641  1.00 86.87           C
ATOM    373  O   ARG A  44      12.581  -2.609  18.699  1.00 86.87           O
ATOM    374  HA  ARG A  44      10.038  -2.572  19.198  1.00 86.87           H
ATOM    375  CB  ARG A  44      10.603  -1.905  21.178  1.00 86.87           C
ATOM    376 1HB  ARG A  44      11.022  -2.347  22.082  1.00 86.87           H
ATOM    377 2HB  ARG A  44      11.235  -1.058  20.915  1.00 86.87           H
ATOM    378  CG  ARG A  44       9.179  -1.419  21.456  1.00 86.87           C
ATOM    379 1HG  ARG A  44       8.692  -1.153  20.517  1.00 86.87           H
ATOM    380 2HG  ARG A  44       8.595  -2.225  21.900  1.00 86.87           H
ATOM    381  CD  ARG A  44       9.185  -0.210  22.393  1.00 86.87           C
ATOM    382 1HD  ARG A  44       9.920   0.520  22.053  1.00 86.87           H
ATOM    383 2HD  ARG A  44       8.213   0.283  22.372  1.00 86.87           H
ATOM    384  NE  ARG A  44       9.502  -0.641  23.773  1.00 86.87           N
ATOM    385  HE  ARG A  44      10.466  -0.735  24.025  1.00 86.87           H
ATOM    386  CZ  ARG A  44       8.580  -0.913  24.706  1.00 86.87           C
ATOM    387  NH1 ARG A  44       7.274  -0.803  24.424  1.00 86.87           N
ATOM    388 1HH1 ARG A  44       6.982  -0.517  23.511  1.00 86.87           H
ATOM    389 2HH1 ARG A  44       6.592  -1.008  25.125  1.00 86.87           H
ATOM    390  NH2 ARG A  44       8.982  -1.296  25.925  1.00 86.87           N
ATOM    391 1HH2 ARG A  44       8.306  -1.502  26.633  1.00 86.87           H
ATOM    392 2HH2 ARG A  44       9.958  -1.375  26.128  1.00 86.87           H
ATOM    393  HN  ARG A  44       9.695  -4.207  21.410  1.00 86.87           H
ATOM    394  N   GLN A  45      12.689  -4.126  20.373  1.00 83.53           N
ATOM    395  CA  GLN A  45      14.078  -4.470  20.120  1.00 83.53           C
ATOM    396  C   GLN A  45      14.219  -5.138  18.751  1.00 83.53           C
ATOM    397  O   GLN A  45      15.146  -4.836  18.001  1.00 83.53           O
ATOM    398  HA  GLN A  45      14.617  -3.523  20.127  1.00 83.53           H
ATOM    399  CB  GLN A  45      14.630  -5.369  21.229  1.00 83.53           C
ATOM    400 1HB  GLN A  45      14.403  -4.934  22.202  1.00 83.53           H
ATOM    401 2HB  GLN A  45      14.140  -6.341  21.192  1.00 83.53           H
ATOM    402  CG  GLN A  45      16.143  -5.549  21.086  1.00 83.53           C
ATOM    403 1HG  GLN A  45      16.367  -6.040  20.139  1.00 83.53           H
ATOM    404 2HG  GLN A  45      16.628  -4.573  21.061  1.00 83.53           H
ATOM    405  CD  GLN A  45      16.708  -6.376  22.242  1.00 83.53           C
ATOM    406  OE1 GLN A  45      15.987  -6.992  23.010  1.00 83.53           O
ATOM    407  NE2 GLN A  45      18.036  -6.357  22.323  1.00 83.53           N
ATOM    408 1HE2 GLN A  45      18.569  -5.831  21.660  1.00 83.53           H
ATOM    409 2HE2 GLN A  45      18.500  -6.868  23.046  1.00 83.53           H
ATOM    410  HN  GLN A  45      12.260  -4.626  21.125  1.00 83.53           H
ATOM    411  N   PHE A  46      13.285  -6.035  18.467  1.00 92.95           N
ATOM    412  CA  PHE A  46      13.256  -6.702  17.177  1.00 92.95           C
ATOM    413  C   PHE A  46      13.121  -5.688  16.039  1.00 92.95           C
ATOM    414  O   PHE A  46      13.860  -5.749  15.057  1.00 92.95           O
ATOM    415  HA  PHE A  46      14.197  -7.241  17.070  1.00 92.95           H
ATOM    416  CB  PHE A  46      12.032  -7.619  17.175  1.00 92.95           C
ATOM    417 1HB  PHE A  46      12.179  -8.407  17.914  1.00 92.95           H
ATOM    418 2HB  PHE A  46      11.160  -7.046  17.490  1.00 92.95           H
ATOM    419  CG  PHE A  46      11.738  -8.262  15.818  1.00 92.95           C
ATOM    420  CD1 PHE A  46      10.800  -7.718  14.997  1.00 92.95           C
ATOM    421  HD1 PHE A  46      10.257  -6.825  15.306  1.00 92.95           H
ATOM    422  CD2 PHE A  46      12.415  -9.377  15.432  1.00 92.95           C
ATOM    423  HD2 PHE A  46      13.167  -9.812  16.090  1.00 92.95           H
ATOM    424  CE1 PHE A  46      10.527  -8.315  13.737  1.00 92.95           C
ATOM    425  HE1 PHE A  46       9.775  -7.879  13.080  1.00 92.95           H
ATOM    426  CE2 PHE A  46      12.142  -9.973  14.173  1.00 92.95           C
ATOM    427  HE2 PHE A  46      12.685 -10.866  13.864  1.00 92.95           H
ATOM    428  CZ  PHE A  46      11.204  -9.430  13.352  1.00 92.95           C
ATOM    429  HZ  PHE A  46      10.995  -9.887  12.385  1.00 92.95           H
ATOM    430  HN  PHE A  46      12.560  -6.306  19.100  1.00 92.95           H
ATOM    431  N   ALA A  47      12.172  -4.779  16.208  1.00 93.78           N
ATOM    432  CA  ALA A  47      11.881  -3.799  15.175  1.00 93.78           C
ATOM    433  C   ALA A  47      13.133  -2.962  14.906  1.00 93.78           C
ATOM    434  O   ALA A  47      13.432  -2.636  13.758  1.00 93.78           O
ATOM    435  HA  ALA A  47      11.616  -4.342  14.268  1.00 93.78           H
ATOM    436  CB  ALA A  47      10.689  -2.943  15.605  1.00 93.78           C
ATOM    437 1HB  ALA A  47       9.818  -3.581  15.755  1.00 93.78           H
ATOM    438 2HB  ALA A  47      10.927  -2.429  16.537  1.00 93.78           H
ATOM    439 3HB  ALA A  47      10.471  -2.208  14.830  1.00 93.78           H
ATOM    440  HN  ALA A  47      11.608  -4.706  17.031  1.00 93.78           H
ATOM    441  N   SER A  48      13.833  -2.637  15.984  1.00 91.96           N
ATOM    442  CA  SER A  48      14.944  -1.706  15.902  1.00 91.96           C
ATOM    443  C   SER A  48      16.074  -2.311  15.066  1.00 91.96           C
ATOM    444  O   SER A  48      16.880  -1.584  14.487  1.00 91.96           O
ATOM    445  HA  SER A  48      14.541  -0.818  15.415  1.00 91.96           H
ATOM    446  CB  SER A  48      15.455  -1.334  17.296  1.00 91.96           C
ATOM    447 1HB  SER A  48      16.157  -0.504  17.215  1.00 91.96           H
ATOM    448 2HB  SER A  48      14.622  -0.988  17.907  1.00 91.96           H
ATOM    449  OG  SER A  48      16.093  -2.433  17.941  1.00 91.96           O
ATOM    450  HG  SER A  48      15.653  -3.290  17.672  1.00 91.96           H
ATOM    451  HN  SER A  48      13.650  -2.999  16.898  1.00 91.96           H
ATOM    452  N   HIS A  49      16.096  -3.635  15.030  1.00 87.93           N
ATOM    453  CA  HIS A  49      17.166  -4.347  14.352  1.00 87.93           C
ATOM    454  C   HIS A  49      16.721  -4.713  12.935  1.00 87.93           C
ATOM    455  O   HIS A  49      17.499  -4.605  11.989  1.00 87.93           O
ATOM    456  HA  HIS A  49      18.010  -3.661  14.293  1.00 87.93           H
ATOM    457  CB  HIS A  49      17.610  -5.564  15.167  1.00 87.93           C
ATOM    458 1HB  HIS A  49      16.731  -6.151  15.432  1.00 87.93           H
ATOM    459 2HB  HIS A  49      18.239  -6.197  14.541  1.00 87.93           H
ATOM    460  CG  HIS A  49      18.365  -5.217  16.428  1.00 87.93           C
ATOM    461  ND1 HIS A  49      19.528  -4.465  16.422  1.00 87.93           N
ATOM    462  HD1 HIS A  49      19.975  -4.086  15.612  1.00 87.93           H
ATOM    463  CD2 HIS A  49      18.112  -5.524  17.732  1.00 87.93           C
ATOM    464  HD2 HIS A  49      17.267  -6.110  18.096  1.00 87.93           H
ATOM    465  CE1 HIS A  49      19.946  -4.334  17.672  1.00 87.93           C
ATOM    466  HE1 HIS A  49      20.837  -3.795  17.997  1.00 87.93           H
ATOM    467  NE2 HIS A  49      19.068  -4.991  18.483  1.00 87.93           N
ATOM    468  HN  HIS A  49      15.402  -4.218  15.453  1.00 87.93           H
ATOM    469  N   PHE A  50      15.471  -5.139  12.833  1.00 84.46           N
ATOM    470  CA  PHE A  50      15.005  -5.813  11.632  1.00 84.46           C
ATOM    471  C   PHE A  50      14.472  -4.806  10.611  1.00 84.46           C
ATOM    472  O   PHE A  50      14.744  -4.925   9.417  1.00 84.46           O
ATOM    473  HA  PHE A  50      15.858  -6.342  11.207  1.00 84.46           H
ATOM    474  CB  PHE A  50      13.867  -6.744  12.055  1.00 84.46           C
ATOM    475 1HB  PHE A  50      14.210  -7.369  12.880  1.00 84.46           H
ATOM    476 2HB  PHE A  50      13.040  -6.142  12.433  1.00 84.46           H
ATOM    477  CG  PHE A  50      13.351  -7.645  10.931  1.00 84.46           C
ATOM    478  CD1 PHE A  50      12.146  -7.390  10.355  1.00 84.46           C
ATOM    479  HD1 PHE A  50      11.548  -6.543  10.693  1.00 84.46           H
ATOM    480  CD2 PHE A  50      14.096  -8.701  10.509  1.00 84.46           C
ATOM    481  HD2 PHE A  50      15.062  -8.906  10.972  1.00 84.46           H
ATOM    482  CE1 PHE A  50      11.666  -8.226   9.312  1.00 84.46           C
ATOM    483  HE1 PHE A  50      10.701  -8.022   8.850  1.00 84.46           H
ATOM    484  CE2 PHE A  50      13.617  -9.537   9.467  1.00 84.46           C
ATOM    485  HE2 PHE A  50      14.215 -10.384   9.128  1.00 84.46           H
ATOM    486  CZ  PHE A  50      12.412  -9.282   8.890  1.00 84.46           C
ATOM    487  HZ  PHE A  50      12.044  -9.924   8.089  1.00 84.46           H
ATOM    488  HN  PHE A  50      14.783  -5.031  13.550  1.00 84.46           H
ATOM    489  N   LEU A  51      13.722  -3.838  11.117  1.00 94.61           N
ATOM    490  CA  LEU A  51      12.904  -2.999  10.258  1.00 94.61           C
ATOM    491  C   LEU A  51      13.799  -1.995   9.530  1.00 94.61           C
ATOM    492  O   LEU A  51      13.658  -1.791   8.326  1.00 94.61           O
ATOM    493  HA  LEU A  51      12.438  -3.647   9.516  1.00 94.61           H
ATOM    494  CB  LEU A  51      11.777  -2.348  11.062  1.00 94.61           C
ATOM    495 1HB  LEU A  51      12.223  -1.746  11.854  1.00 94.61           H
ATOM    496 2HB  LEU A  51      11.238  -1.664  10.407  1.00 94.61           H
ATOM    497  CG  LEU A  51      10.766  -3.306  11.697  1.00 94.61           C
ATOM    498  HG  LEU A  51      11.285  -3.901  12.448  1.00 94.61           H
ATOM    499  CD1 LEU A  51       9.658  -2.535  12.418  1.00 94.61           C
ATOM    500 1HD1 LEU A  51      10.096  -1.918  13.203  1.00 94.61           H
ATOM    501 2HD1 LEU A  51       9.136  -1.897  11.704  1.00 94.61           H
ATOM    502 3HD1 LEU A  51       8.954  -3.239  12.859  1.00 94.61           H
ATOM    503  CD2 LEU A  51      10.205  -4.278  10.657  1.00 94.61           C
ATOM    504 1HD2 LEU A  51       9.706  -3.717   9.867  1.00 94.61           H
ATOM    505 2HD2 LEU A  51      11.019  -4.863  10.230  1.00 94.61           H
ATOM    506 3HD2 LEU A  51       9.489  -4.947  11.135  1.00 94.61           H
ATOM    507  HN  LEU A  51      13.669  -3.624  12.092  1.00 94.61           H
ATOM    508  N   PRO A  52      14.734  -1.352  10.244  1.00 96.21           N
ATOM    509  CA  PRO A  52      15.478  -0.227   9.673  1.00 96.21           C
ATOM    510  C   PRO A  52      16.123  -0.578   8.342  1.00 96.21           C
ATOM    511  O   PRO A  52      15.979   0.156   7.366  1.00 96.21           O
ATOM    512  HA  PRO A  52      14.801   0.598   9.453  1.00 96.21           H
ATOM    513  CB  PRO A  52      16.524   0.095  10.743  1.00 96.21           C
ATOM    514 1HB  PRO A  52      17.457  -0.441  10.567  1.00 96.21           H
ATOM    515 2HB  PRO A  52      16.766   1.158  10.759  1.00 96.21           H
ATOM    516  CG  PRO A  52      15.854  -0.350  12.037  1.00 96.21           C
ATOM    517 1HG  PRO A  52      16.581  -0.516  12.833  1.00 96.21           H
ATOM    518 2HG  PRO A  52      15.157   0.400  12.411  1.00 96.21           H
ATOM    519  CD  PRO A  52      15.149  -1.633  11.630  1.00 96.21           C
ATOM    520 1HD  PRO A  52      15.815  -2.495  11.681  1.00 96.21           H
ATOM    521 2HD  PRO A  52      14.300  -1.852  12.278  1.00 96.21           H
ATOM    522  N   PRO A  53      16.846  -1.704   8.271  1.00 96.37           N
ATOM    523  CA  PRO A  53      17.580  -2.054   7.052  1.00 96.37           C
ATOM    524  C   PRO A  53      16.652  -2.411   5.903  1.00 96.37           C
ATOM    525  O   PRO A  53      16.950  -2.120   4.746  1.00 96.37           O
ATOM    526  HA  PRO A  53      18.152  -1.196   6.698  1.00 96.37           H
ATOM    527  CB  PRO A  53      18.442  -3.244   7.477  1.00 96.37           C
ATOM    528 1HB  PRO A  53      18.593  -3.944   6.655  1.00 96.37           H
ATOM    529 2HB  PRO A  53      19.430  -2.925   7.809  1.00 96.37           H
ATOM    530  CG  PRO A  53      17.659  -3.868   8.597  1.00 96.37           C
ATOM    531 1HG  PRO A  53      16.906  -4.557   8.214  1.00 96.37           H
ATOM    532 2HG  PRO A  53      18.308  -4.442   9.259  1.00 96.37           H
ATOM    533  CD  PRO A  53      17.023  -2.720   9.324  1.00 96.37           C
ATOM    534 1HD  PRO A  53      16.071  -3.006   9.771  1.00 96.37           H
ATOM    535 2HD  PRO A  53      17.659  -2.355  10.131  1.00 96.37           H
ATOM    536  N   LEU A  54      15.540  -3.040   6.255  1.00 94.68           N
ATOM    537  CA  LEU A  54      14.592  -3.502   5.256  1.00 94.68           C
ATOM    538  C   LEU A  54      13.920  -2.294   4.600  1.00 94.68           C
ATOM    539  O   LEU A  54      13.718  -2.274   3.387  1.00 94.68           O
ATOM    540  HA  LEU A  54      15.156  -4.039   4.493  1.00 94.68           H
ATOM    541  CB  LEU A  54      13.605  -4.495   5.872  1.00 94.68           C
ATOM    542 1HB  LEU A  54      13.151  -4.031   6.747  1.00 94.68           H
ATOM    543 2HB  LEU A  54      12.803  -4.673   5.155  1.00 94.68           H
ATOM    544  CG  LEU A  54      14.186  -5.847   6.290  1.00 94.68           C
ATOM    545  HG  LEU A  54      14.942  -5.672   7.056  1.00 94.68           H
ATOM    546  CD1 LEU A  54      13.110  -6.738   6.913  1.00 94.68           C
ATOM    547 1HD1 LEU A  54      12.697  -6.248   7.794  1.00 94.68           H
ATOM    548 2HD1 LEU A  54      12.315  -6.909   6.187  1.00 94.68           H
ATOM    549 3HD1 LEU A  54      13.550  -7.693   7.201  1.00 94.68           H
ATOM    550  CD2 LEU A  54      14.886  -6.530   5.113  1.00 94.68           C
ATOM    551 1HD2 LEU A  54      14.169  -6.692   4.309  1.00 94.68           H
ATOM    552 2HD2 LEU A  54      15.697  -5.897   4.755  1.00 94.68           H
ATOM    553 3HD2 LEU A  54      15.290  -7.489   5.438  1.00 94.68           H
ATOM    554  HN  LEU A  54      15.284  -3.235   7.202  1.00 94.68           H
ATOM    555  N   TYR A  55      13.592  -1.316   5.432  1.00 95.16           N
ATOM    556  CA  TYR A  55      12.922  -0.119   4.952  1.00 95.16           C
ATOM    557  C   TYR A  55      13.841   0.696   4.039  1.00 95.16           C
ATOM    558  O   TYR A  55      13.393   1.252   3.038  1.00 95.16           O
ATOM    559  HA  TYR A  55      12.043  -0.429   4.387  1.00 95.16           H
ATOM    560  CB  TYR A  55      12.596   0.709   6.197  1.00 95.16           C
ATOM    561 1HB  TYR A  55      13.466   0.720   6.852  1.00 95.16           H
ATOM    562 2HB  TYR A  55      12.411   1.740   5.896  1.00 95.16           H
ATOM    563  CG  TYR A  55      11.388   0.198   6.985  1.00 95.16           C
ATOM    564  CD1 TYR A  55      10.750  -0.962   6.595  1.00 95.16           C
ATOM    565  HD1 TYR A  55      11.107  -1.514   5.725  1.00 95.16           H
ATOM    566  CD2 TYR A  55      10.937   0.897   8.086  1.00 95.16           C
ATOM    567  HD2 TYR A  55      11.440   1.813   8.394  1.00 95.16           H
ATOM    568  CE1 TYR A  55       9.614  -1.443   7.336  1.00 95.16           C
ATOM    569  HE1 TYR A  55       9.101  -2.358   7.039  1.00 95.16           H
ATOM    570  CE2 TYR A  55       9.800   0.416   8.828  1.00 95.16           C
ATOM    571  HE2 TYR A  55       9.433   0.958   9.699  1.00 95.16           H
ATOM    572  CZ  TYR A  55       9.195  -0.731   8.416  1.00 95.16           C
ATOM    573  OH  TYR A  55       8.121  -1.185   9.117  1.00 95.16           O
ATOM    574  HH  TYR A  55       7.743  -1.998   8.674  1.00 95.16           H
ATOM    575  HN  TYR A  55      13.776  -1.332   6.414  1.00 95.16           H
ATOM    576  N   TRP A  56      15.110   0.739   4.418  1.00 93.43           N
ATOM    577  CA  TRP A  56      16.106   1.433   3.618  1.00 93.43           C
ATOM    578  C   TRP A  56      16.212   0.716   2.270  1.00 93.43           C
ATOM    579  O   TRP A  56      16.292   1.361   1.225  1.00 93.43           O
ATOM    580  HA  TRP A  56      15.761   2.456   3.470  1.00 93.43           H
ATOM    581  CB  TRP A  56      17.443   1.515   4.358  1.00 93.43           C
ATOM    582 1HB  TRP A  56      17.614   0.576   4.884  1.00 93.43           H
ATOM    583 2HB  TRP A  56      18.245   1.623   3.627  1.00 93.43           H
ATOM    584  CG  TRP A  56      17.529   2.668   5.361  1.00 93.43           C
ATOM    585  CD1 TRP A  56      17.663   2.595   6.692  1.00 93.43           C
ATOM    586  HD1 TRP A  56      17.731   1.661   7.251  1.00 93.43           H
ATOM    587  CD2 TRP A  56      17.481   4.078   5.056  1.00 93.43           C
ATOM    588  NE1 TRP A  56      17.704   3.849   7.266  1.00 93.43           N
ATOM    589  HE1 TRP A  56      17.799   4.051   8.240  1.00 93.43           H
ATOM    590  CE2 TRP A  56      17.590   4.779   6.239  1.00 93.43           C
ATOM    591  CE3 TRP A  56      17.349   4.738   3.822  1.00 93.43           C
ATOM    592  HE3 TRP A  56      17.261   4.207   2.874  1.00 93.43           H
ATOM    593  CZ2 TRP A  56      17.579   6.178   6.305  1.00 93.43           C
ATOM    594  HZ2 TRP A  56      17.667   6.709   7.253  1.00 93.43           H
ATOM    595  CZ3 TRP A  56      17.340   6.136   3.905  1.00 93.43           C
ATOM    596  HZ3 TRP A  56      17.240   6.697   2.976  1.00 93.43           H
ATOM    597  CH2 TRP A  56      17.449   6.857   5.088  1.00 93.43           C
ATOM    598  HH2 TRP A  56      17.433   7.947   5.068  1.00 93.43           H
ATOM    599  HN  TRP A  56      15.460   0.313   5.252  1.00 93.43           H
ATOM    600  N   LEU A  57      16.209  -0.607   2.337  1.00 93.88           N
ATOM    601  CA  LEU A  57      16.315  -1.418   1.136  1.00 93.88           C
ATOM    602  C   LEU A  57      15.120  -1.131   0.226  1.00 93.88           C
ATOM    603  O   LEU A  57      15.290  -0.868  -0.964  1.00 93.88           O
ATOM    604  HA  LEU A  57      17.225  -1.115   0.617  1.00 93.88           H
ATOM    605  CB  LEU A  57      16.471  -2.896   1.500  1.00 93.88           C
ATOM    606 1HB  LEU A  57      17.358  -3.004   2.124  1.00 93.88           H
ATOM    607 2HB  LEU A  57      15.616  -3.192   2.107  1.00 93.88           H
ATOM    608  CG  LEU A  57      16.588  -3.867   0.323  1.00 93.88           C
ATOM    609  HG  LEU A  57      15.733  -3.710  -0.335  1.00 93.88           H
ATOM    610  CD1 LEU A  57      17.848  -3.585  -0.498  1.00 93.88           C
ATOM    611 1HD1 LEU A  57      17.808  -2.568  -0.887  1.00 93.88           H
ATOM    612 2HD1 LEU A  57      18.727  -3.698   0.136  1.00 93.88           H
ATOM    613 3HD1 LEU A  57      17.906  -4.290  -1.328  1.00 93.88           H
ATOM    614  CD2 LEU A  57      16.528  -5.319   0.802  1.00 93.88           C
ATOM    615 1HD2 LEU A  57      17.350  -5.507   1.494  1.00 93.88           H
ATOM    616 2HD2 LEU A  57      15.580  -5.495   1.309  1.00 93.88           H
ATOM    617 3HD2 LEU A  57      16.613  -5.988  -0.054  1.00 93.88           H
ATOM    618  HN  LEU A  57      16.136  -1.123   3.191  1.00 93.88           H
ATOM    619  N   VAL A  58      13.936  -1.192   0.819  1.00 95.73           N
ATOM    620  CA  VAL A  58      12.710  -0.989   0.066  1.00 95.73           C
ATOM    621  C   VAL A  58      12.733   0.401  -0.573  1.00 95.73           C
ATOM    622  O   VAL A  58      12.402   0.553  -1.747  1.00 95.73           O
ATOM    623  HA  VAL A  58      12.682  -1.739  -0.725  1.00 95.73           H
ATOM    624  CB  VAL A  58      11.497  -1.211   0.972  1.00 95.73           C
ATOM    625  HB  VAL A  58      11.613  -0.574   1.849  1.00 95.73           H
ATOM    626  CG1 VAL A  58      10.203  -0.806   0.264  1.00 95.73           C
ATOM    627 1HG1 VAL A  58      10.250   0.249  -0.004  1.00 95.73           H
ATOM    628 2HG1 VAL A  58      10.080  -1.406  -0.638  1.00 95.73           H
ATOM    629 3HG1 VAL A  58       9.357  -0.974   0.930  1.00 95.73           H
ATOM    630  CG2 VAL A  58      11.429  -2.662   1.452  1.00 95.73           C
ATOM    631 1HG2 VAL A  58      11.349  -3.326   0.591  1.00 95.73           H
ATOM    632 2HG2 VAL A  58      12.333  -2.902   2.013  1.00 95.73           H
ATOM    633 3HG2 VAL A  58      10.558  -2.792   2.094  1.00 95.73           H
ATOM    634  HN  VAL A  58      13.809  -1.375   1.794  1.00 95.73           H
ATOM    635  N   PHE A  59      13.127   1.379   0.229  1.00 96.55           N
ATOM    636  CA  PHE A  59      13.146   2.759  -0.227  1.00 96.55           C
ATOM    637  C   PHE A  59      14.039   2.917  -1.459  1.00 96.55           C
ATOM    638  O   PHE A  59      13.615   3.475  -2.470  1.00 96.55           O
ATOM    639  HA  PHE A  59      12.122   3.027  -0.486  1.00 96.55           H
ATOM    640  CB  PHE A  59      13.719   3.600   0.915  1.00 96.55           C
ATOM    641 1HB  PHE A  59      13.028   3.570   1.757  1.00 96.55           H
ATOM    642 2HB  PHE A  59      14.652   3.148   1.252  1.00 96.55           H
ATOM    643  CG  PHE A  59      13.982   5.060   0.542  1.00 96.55           C
ATOM    644  CD1 PHE A  59      15.259   5.516   0.437  1.00 96.55           C
ATOM    645  HD1 PHE A  59      16.096   4.841   0.620  1.00 96.55           H
ATOM    646  CD2 PHE A  59      12.939   5.902   0.314  1.00 96.55           C
ATOM    647  HD2 PHE A  59      11.915   5.537   0.397  1.00 96.55           H
ATOM    648  CE1 PHE A  59      15.503   6.871   0.091  1.00 96.55           C
ATOM    649  HE1 PHE A  59      16.527   7.236   0.007  1.00 96.55           H
ATOM    650  CE2 PHE A  59      13.183   7.257  -0.033  1.00 96.55           C
ATOM    651  HE2 PHE A  59      12.347   7.932  -0.216  1.00 96.55           H
ATOM    652  CZ  PHE A  59      14.460   7.713  -0.137  1.00 96.55           C
ATOM    653  HZ  PHE A  59      14.648   8.753  -0.404  1.00 96.55           H
ATOM    654  HN  PHE A  59      13.430   1.242   1.172  1.00 96.55           H
ATOM    655  N   ILE A  60      15.259   2.415  -1.335  1.00 94.23           N
ATOM    656  CA  ILE A  60      16.266   2.633  -2.359  1.00 94.23           C
ATOM    657  C   ILE A  60      15.793   2.009  -3.674  1.00 94.23           C
ATOM    658  O   ILE A  60      15.782   2.670  -4.711  1.00 94.23           O
ATOM    659  HA  ILE A  60      16.359   3.710  -2.502  1.00 94.23           H
ATOM    660  CB  ILE A  60      17.628   2.119  -1.890  1.00 94.23           C
ATOM    661  HB  ILE A  60      17.496   1.112  -1.495  1.00 94.23           H
ATOM    662  CG1 ILE A  60      18.177   2.982  -0.751  1.00 94.23           C
ATOM    663 1HG1 ILE A  60      18.493   3.949  -1.143  1.00 94.23           H
ATOM    664 2HG1 ILE A  60      17.388   3.175  -0.024  1.00 94.23           H
ATOM    665  CG2 ILE A  60      18.610   2.021  -3.059  1.00 94.23           C
ATOM    666 1HG2 ILE A  60      18.216   1.333  -3.807  1.00 94.23           H
ATOM    667 2HG2 ILE A  60      18.743   3.006  -3.505  1.00 94.23           H
ATOM    668 3HG2 ILE A  60      19.570   1.653  -2.697  1.00 94.23           H
ATOM    669  CD1 ILE A  60      19.357   2.294  -0.062  1.00 94.23           C
ATOM    670 1HD1 ILE A  60      19.031   1.339   0.349  1.00 94.23           H
ATOM    671 2HD1 ILE A  60      20.153   2.125  -0.788  1.00 94.23           H
ATOM    672 3HD1 ILE A  60      19.728   2.929   0.743  1.00 94.23           H
ATOM    673  HN  ILE A  60      15.562   1.870  -0.553  1.00 94.23           H
ATOM    674  N   VAL A  61      15.414   0.742  -3.587  1.00 94.66           N
ATOM    675  CA  VAL A  61      15.082  -0.022  -4.778  1.00 94.66           C
ATOM    676  C   VAL A  61      13.811   0.550  -5.409  1.00 94.66           C
ATOM    677  O   VAL A  61      13.742   0.725  -6.624  1.00 94.66           O
ATOM    678  HA  VAL A  61      15.906   0.092  -5.482  1.00 94.66           H
ATOM    679  CB  VAL A  61      14.959  -1.507  -4.429  1.00 94.66           C
ATOM    680  HB  VAL A  61      14.208  -1.606  -3.645  1.00 94.66           H
ATOM    681  CG1 VAL A  61      14.487  -2.317  -5.638  1.00 94.66           C
ATOM    682 1HG1 VAL A  61      13.512  -1.953  -5.961  1.00 94.66           H
ATOM    683 2HG1 VAL A  61      15.204  -2.208  -6.451  1.00 94.66           H
ATOM    684 3HG1 VAL A  61      14.409  -3.369  -5.362  1.00 94.66           H
ATOM    685  CG2 VAL A  61      16.281  -2.053  -3.885  1.00 94.66           C
ATOM    686 1HG2 VAL A  61      17.061  -1.934  -4.637  1.00 94.66           H
ATOM    687 2HG2 VAL A  61      16.558  -1.504  -2.985  1.00 94.66           H
ATOM    688 3HG2 VAL A  61      16.166  -3.110  -3.645  1.00 94.66           H
ATOM    689  HN  VAL A  61      15.332   0.240  -2.726  1.00 94.66           H
ATOM    690  N   GLY A  62      12.837   0.826  -4.554  1.00 96.05           N
ATOM    691  CA  GLY A  62      11.541   1.289  -5.020  1.00 96.05           C
ATOM    692  C   GLY A  62      11.647   2.687  -5.633  1.00 96.05           C
ATOM    693  O   GLY A  62      11.046   2.961  -6.670  1.00 96.05           O
ATOM    694 1HA  GLY A  62      11.147   0.593  -5.760  1.00 96.05           H
ATOM    695 2HA  GLY A  62      10.836   1.305  -4.190  1.00 96.05           H
ATOM    696  HN  GLY A  62      12.922   0.738  -3.562  1.00 96.05           H
ATOM    697  N   ALA A  63      12.416   3.535  -4.965  1.00 95.76           N
ATOM    698  CA  ALA A  63      12.563   4.914  -5.399  1.00 95.76           C
ATOM    699  C   ALA A  63      13.204   4.940  -6.788  1.00 95.76           C
ATOM    700  O   ALA A  63      12.776   5.698  -7.658  1.00 95.76           O
ATOM    701  HA  ALA A  63      11.566   5.351  -5.459  1.00 95.76           H
ATOM    702  CB  ALA A  63      13.381   5.690  -4.365  1.00 95.76           C
ATOM    703 1HB  ALA A  63      12.868   5.665  -3.404  1.00 95.76           H
ATOM    704 2HB  ALA A  63      14.365   5.234  -4.264  1.00 95.76           H
ATOM    705 3HB  ALA A  63      13.491   6.724  -4.691  1.00 95.76           H
ATOM    706  HN  ALA A  63      12.931   3.293  -4.143  1.00 95.76           H
ATOM    707  N   LEU A  64      14.218   4.104  -6.954  1.00 89.78           N
ATOM    708  CA  LEU A  64      14.918   4.018  -8.224  1.00 89.78           C
ATOM    709  C   LEU A  64      13.943   3.555  -9.308  1.00 89.78           C
ATOM    710  O   LEU A  64      13.872   4.153 -10.381  1.00 89.78           O
ATOM    711  HA  LEU A  64      15.262   5.022  -8.476  1.00 89.78           H
ATOM    712  CB  LEU A  64      16.159   3.133  -8.093  1.00 89.78           C
ATOM    713 1HB  LEU A  64      15.868   2.204  -7.604  1.00 89.78           H
ATOM    714 2HB  LEU A  64      16.502   2.872  -9.095  1.00 89.78           H
ATOM    715  CG  LEU A  64      17.335   3.736  -7.323  1.00 89.78           C
ATOM    716  HG  LEU A  64      16.969   4.079  -6.355  1.00 89.78           H
ATOM    717  CD1 LEU A  64      18.411   2.682  -7.052  1.00 89.78           C
ATOM    718 1HD1 LEU A  64      17.985   1.872  -6.461  1.00 89.78           H
ATOM    719 2HD1 LEU A  64      18.779   2.287  -7.999  1.00 89.78           H
ATOM    720 3HD1 LEU A  64      19.235   3.138  -6.503  1.00 89.78           H
ATOM    721  CD2 LEU A  64      17.899   4.957  -8.051  1.00 89.78           C
ATOM    722 1HD2 LEU A  64      18.245   4.662  -9.042  1.00 89.78           H
ATOM    723 2HD2 LEU A  64      17.121   5.714  -8.149  1.00 89.78           H
ATOM    724 3HD2 LEU A  64      18.734   5.366  -7.482  1.00 89.78           H
ATOM    725  HN  LEU A  64      14.562   3.494  -6.240  1.00 89.78           H
ATOM    726  N   GLY A  65      13.216   2.493  -8.991  1.00 93.58           N
ATOM    727  CA  GLY A  65      12.341   1.866  -9.967  1.00 93.58           C
ATOM    728  C   GLY A  65      11.242   2.831 -10.418  1.00 93.58           C
ATOM    729  O   GLY A  65      11.048   3.041 -11.614  1.00 93.58           O
ATOM    730 1HA  GLY A  65      12.925   1.545 -10.830  1.00 93.58           H
ATOM    731 2HA  GLY A  65      11.891   0.972  -9.536  1.00 93.58           H
ATOM    732  HN  GLY A  65      13.218   2.064  -8.088  1.00 93.58           H
ATOM    733  N   ASN A  66      10.552   3.391  -9.436  1.00 91.77           N
ATOM    734  CA  ASN A  66       9.378   4.202  -9.714  1.00 91.77           C
ATOM    735  C   ASN A  66       9.816   5.529 -10.337  1.00 91.77           C
ATOM    736  O   ASN A  66       9.141   6.058 -11.218  1.00 91.77           O
ATOM    737  HA  ASN A  66       8.771   3.603 -10.392  1.00 91.77           H
ATOM    738  CB  ASN A  66       8.608   4.514  -8.429  1.00 91.77           C
ATOM    739 1HB  ASN A  66       9.305   4.804  -7.644  1.00 91.77           H
ATOM    740 2HB  ASN A  66       7.945   5.363  -8.596  1.00 91.77           H
ATOM    741  CG  ASN A  66       7.790   3.304  -7.972  1.00 91.77           C
ATOM    742  OD1 ASN A  66       6.816   2.911  -8.593  1.00 91.77           O
ATOM    743  ND2 ASN A  66       8.239   2.738  -6.856  1.00 91.77           N
ATOM    744 1HD2 ASN A  66       9.044   3.111  -6.395  1.00 91.77           H
ATOM    745 2HD2 ASN A  66       7.771   1.940  -6.477  1.00 91.77           H
ATOM    746  HN  ASN A  66      10.782   3.299  -8.467  1.00 91.77           H
ATOM    747  N   SER A  67      10.944   6.029  -9.854  1.00 91.67           N
ATOM    748  CA  SER A  67      11.506   7.259 -10.386  1.00 91.67           C
ATOM    749  C   SER A  67      11.806   7.095 -11.877  1.00 91.67           C
ATOM    750  O   SER A  67      11.605   8.023 -12.660  1.00 91.67           O
ATOM    751  HA  SER A  67      10.738   8.017 -10.231  1.00 91.67           H
ATOM    752  CB  SER A  67      12.774   7.658  -9.629  1.00 91.67           C
ATOM    753 1HB  SER A  67      13.514   6.862  -9.717  1.00 91.67           H
ATOM    754 2HB  SER A  67      13.207   8.546 -10.090  1.00 91.67           H
ATOM    755  OG  SER A  67      12.516   7.916  -8.252  1.00 91.67           O
ATOM    756  HG  SER A  67      12.966   7.227  -7.684  1.00 91.67           H
ATOM    757  HN  SER A  67      11.471   5.609  -9.115  1.00 91.67           H
ATOM    758  N   LEU A  68      12.283   5.909 -12.225  1.00 86.41           N
ATOM    759  CA  LEU A  68      12.627   5.617 -13.606  1.00 86.41           C
ATOM    760  C   LEU A  68      11.358   5.643 -14.461  1.00 86.41           C
ATOM    761  O   LEU A  68      11.368   6.157 -15.578  1.00 86.41           O
ATOM    762  HA  LEU A  68      13.292   6.409 -13.952  1.00 86.41           H
ATOM    763  CB  LEU A  68      13.404   4.302 -13.698  1.00 86.41           C
ATOM    764 1HB  LEU A  68      14.147   4.286 -12.901  1.00 86.41           H
ATOM    765 2HB  LEU A  68      12.713   3.481 -13.507  1.00 86.41           H
ATOM    766  CG  LEU A  68      14.115   4.035 -15.026  1.00 86.41           C
ATOM    767  HG  LEU A  68      13.417   4.247 -15.836  1.00 86.41           H
ATOM    768  CD1 LEU A  68      15.313   4.969 -15.205  1.00 86.41           C
ATOM    769 1HD1 LEU A  68      14.972   6.004 -15.194  1.00 86.41           H
ATOM    770 2HD1 LEU A  68      16.021   4.811 -14.391  1.00 86.41           H
ATOM    771 3HD1 LEU A  68      15.800   4.757 -16.157  1.00 86.41           H
ATOM    772  CD2 LEU A  68      14.513   2.562 -15.148  1.00 86.41           C
ATOM    773 1HD2 LEU A  68      15.186   2.299 -14.332  1.00 86.41           H
ATOM    774 2HD2 LEU A  68      13.620   1.939 -15.098  1.00 86.41           H
ATOM    775 3HD2 LEU A  68      15.016   2.400 -16.101  1.00 86.41           H
ATOM    776  HN  LEU A  68      12.434   5.157 -11.584  1.00 86.41           H
ATOM    777  N   VAL A  69      10.296   5.082 -13.902  1.00 89.81           N
ATOM    778  CA  VAL A  69       9.023   5.030 -14.600  1.00 89.81           C
ATOM    779  C   VAL A  69       8.577   6.453 -14.944  1.00 89.81           C
ATOM    780  O   VAL A  69       8.257   6.746 -16.094  1.00 89.81           O
ATOM    781  HA  VAL A  69       9.177   4.478 -15.527  1.00 89.81           H
ATOM    782  CB  VAL A  69       7.995   4.269 -13.760  1.00 89.81           C
ATOM    783  HB  VAL A  69       7.980   4.714 -12.765  1.00 89.81           H
ATOM    784  CG1 VAL A  69       6.593   4.402 -14.355  1.00 89.81           C
ATOM    785 1HG1 VAL A  69       6.309   5.454 -14.385  1.00 89.81           H
ATOM    786 2HG1 VAL A  69       6.587   3.996 -15.367  1.00 89.81           H
ATOM    787 3HG1 VAL A  69       5.882   3.851 -13.739  1.00 89.81           H
ATOM    788  CG2 VAL A  69       8.391   2.798 -13.611  1.00 89.81           C
ATOM    789 1HG2 VAL A  69       8.448   2.336 -14.597  1.00 89.81           H
ATOM    790 2HG2 VAL A  69       9.362   2.731 -13.121  1.00 89.81           H
ATOM    791 3HG2 VAL A  69       7.644   2.280 -13.010  1.00 89.81           H
ATOM    792  HN  VAL A  69      10.296   4.667 -12.992  1.00 89.81           H
ATOM    793  N   ILE A  70       8.570   7.300 -13.924  1.00 90.11           N
ATOM    794  CA  ILE A  70       8.078   8.658 -14.082  1.00 90.11           C
ATOM    795  C   ILE A  70       8.908   9.375 -15.149  1.00 90.11           C
ATOM    796  O   ILE A  70       8.363  10.096 -15.984  1.00 90.11           O
ATOM    797  HA  ILE A  70       7.048   8.593 -14.432  1.00 90.11           H
ATOM    798  CB  ILE A  70       8.055   9.379 -12.733  1.00 90.11           C
ATOM    799  HB  ILE A  70       9.042   9.288 -12.280  1.00 90.11           H
ATOM    800  CG1 ILE A  70       7.056   8.724 -11.778  1.00 90.11           C
ATOM    801 1HG1 ILE A  70       6.039   8.963 -12.089  1.00 90.11           H
ATOM    802 2HG1 ILE A  70       7.157   7.639 -11.828  1.00 90.11           H
ATOM    803  CG2 ILE A  70       7.778  10.873 -12.915  1.00 90.11           C
ATOM    804 1HG2 ILE A  70       8.559  11.314 -13.534  1.00 90.11           H
ATOM    805 2HG2 ILE A  70       6.811  11.007 -13.401  1.00 90.11           H
ATOM    806 3HG2 ILE A  70       7.767  11.362 -11.941  1.00 90.11           H
ATOM    807  CD1 ILE A  70       7.279   9.197 -10.341  1.00 90.11           C
ATOM    808 1HD1 ILE A  70       8.289   8.935 -10.025  1.00 90.11           H
ATOM    809 2HD1 ILE A  70       7.153  10.279 -10.291  1.00 90.11           H
ATOM    810 3HD1 ILE A  70       6.556   8.716  -9.683  1.00 90.11           H
ATOM    811  HN  ILE A  70       8.892   7.071 -13.005  1.00 90.11           H
ATOM    812  N   LEU A  71      10.213   9.153 -15.087  1.00 84.04           N
ATOM    813  CA  LEU A  71      11.138   9.889 -15.930  1.00 84.04           C
ATOM    814  C   LEU A  71      10.897   9.514 -17.394  1.00 84.04           C
ATOM    815  O   LEU A  71      10.948  10.371 -18.275  1.00 84.04           O
ATOM    816  HA  LEU A  71      10.920  10.950 -15.806  1.00 84.04           H
ATOM    817  CB  LEU A  71      12.579   9.666 -15.468  1.00 84.04           C
ATOM    818 1HB  LEU A  71      12.588   9.627 -14.378  1.00 84.04           H
ATOM    819 2HB  LEU A  71      12.907   8.689 -15.823  1.00 84.04           H
ATOM    820  CG  LEU A  71      13.600  10.711 -15.922  1.00 84.04           C
ATOM    821  HG  LEU A  71      13.075  11.652 -16.086  1.00 84.04           H
ATOM    822  CD1 LEU A  71      14.648  10.962 -14.836  1.00 84.04           C
ATOM    823 1HD1 LEU A  71      14.156  11.323 -13.932  1.00 84.04           H
ATOM    824 2HD1 LEU A  71      15.174  10.033 -14.617  1.00 84.04           H
ATOM    825 3HD1 LEU A  71      15.361  11.709 -15.185  1.00 84.04           H
ATOM    826  CD2 LEU A  71      14.238  10.312 -17.254  1.00 84.04           C
ATOM    827 1HD2 LEU A  71      14.746   9.354 -17.140  1.00 84.04           H
ATOM    828 2HD2 LEU A  71      13.464  10.225 -18.016  1.00 84.04           H
ATOM    829 3HD2 LEU A  71      14.959  11.072 -17.553  1.00 84.04           H
ATOM    830  HN  LEU A  71      10.638   8.485 -14.476  1.00 84.04           H
ATOM    831  N   VAL A  72      10.640   8.232 -17.608  1.00 83.49           N
ATOM    832  CA  VAL A  72      10.428   7.726 -18.954  1.00 83.49           C
ATOM    833  C   VAL A  72       9.164   8.360 -19.539  1.00 83.49           C
ATOM    834  O   VAL A  72       9.163   8.804 -20.686  1.00 83.49           O
ATOM    835  HA  VAL A  72      11.284   8.027 -19.557  1.00 83.49           H
ATOM    836  CB  VAL A  72      10.375   6.197 -18.935  1.00 83.49           C
ATOM    837  HB  VAL A  72       9.608   5.896 -18.222  1.00 83.49           H
ATOM    838  CG1 VAL A  72       9.983   5.646 -20.308  1.00 83.49           C
ATOM    839 1HG1 VAL A  72       8.999   6.026 -20.584  1.00 83.49           H
ATOM    840 2HG1 VAL A  72      10.716   5.961 -21.050  1.00 83.49           H
ATOM    841 3HG1 VAL A  72       9.953   4.557 -20.266  1.00 83.49           H
ATOM    842  CG2 VAL A  72      11.708   5.608 -18.469  1.00 83.49           C
ATOM    843 1HG2 VAL A  72      12.502   5.923 -19.147  1.00 83.49           H
ATOM    844 2HG2 VAL A  72      11.930   5.963 -17.462  1.00 83.49           H
ATOM    845 3HG2 VAL A  72      11.644   4.520 -18.465  1.00 83.49           H
ATOM    846  HN  VAL A  72      10.576   7.546 -16.884  1.00 83.49           H
ATOM    847  N   TYR A  73       8.120   8.383 -18.724  1.00 83.48           N
ATOM    848  CA  TYR A  73       6.844   8.926 -19.158  1.00 83.48           C
ATOM    849  C   TYR A  73       6.941  10.435 -19.393  1.00 83.48           C
ATOM    850  O   TYR A  73       6.270  10.974 -20.271  1.00 83.48           O
ATOM    851  HA  TYR A  73       6.571   8.437 -20.093  1.00 83.48           H
ATOM    852  CB  TYR A  73       5.863   8.663 -18.014  1.00 83.48           C
ATOM    853 1HB  TYR A  73       6.411   8.659 -17.072  1.00 83.48           H
ATOM    854 2HB  TYR A  73       5.149   9.485 -17.964  1.00 83.48           H
ATOM    855  CG  TYR A  73       5.093   7.347 -18.145  1.00 83.48           C
ATOM    856  CD1 TYR A  73       4.220   7.159 -19.197  1.00 83.48           C
ATOM    857  HD1 TYR A  73       4.079   7.949 -19.935  1.00 83.48           H
ATOM    858  CD2 TYR A  73       5.272   6.347 -17.210  1.00 83.48           C
ATOM    859  HD2 TYR A  73       5.962   6.495 -16.379  1.00 83.48           H
ATOM    860  CE1 TYR A  73       3.496   5.921 -19.320  1.00 83.48           C
ATOM    861  HE1 TYR A  73       2.804   5.760 -20.147  1.00 83.48           H
ATOM    862  CE2 TYR A  73       4.548   5.108 -17.334  1.00 83.48           C
ATOM    863  HE2 TYR A  73       4.680   4.310 -16.603  1.00 83.48           H
ATOM    864  CZ  TYR A  73       3.696   4.956 -18.383  1.00 83.48           C
ATOM    865  OH  TYR A  73       3.012   3.787 -18.499  1.00 83.48           O
ATOM    866  HH  TYR A  73       2.548   3.748 -19.384  1.00 83.48           H
ATOM    867  HN  TYR A  73       8.136   8.040 -17.785  1.00 83.48           H
ATOM    868  N   TRP A  74       7.783  11.073 -18.593  1.00 72.06           N
ATOM    869  CA  TRP A  74       7.900  12.521 -18.632  1.00 72.06           C
ATOM    870  C   TRP A  74       8.527  12.908 -19.973  1.00 72.06           C
ATOM    871  O   TRP A  74       8.012  13.776 -20.675  1.00 72.06           O
ATOM    872  HA  TRP A  74       6.897  12.939 -18.555  1.00 72.06           H
ATOM    873  CB  TRP A  74       8.692  13.039 -17.430  1.00 72.06           C
ATOM    874 1HB  TRP A  74       8.228  12.670 -16.515  1.00 72.06           H
ATOM    875 2HB  TRP A  74       9.700  12.625 -17.466  1.00 72.06           H
ATOM    876  CG  TRP A  74       8.786  14.565 -17.358  1.00 72.06           C
ATOM    877  CD1 TRP A  74       9.729  15.359 -17.883  1.00 72.06           C
ATOM    878  HD1 TRP A  74      10.585  15.001 -18.453  1.00 72.06           H
ATOM    879  CD2 TRP A  74       7.859  15.452 -16.698  1.00 72.06           C
ATOM    880  NE1 TRP A  74       9.478  16.689 -17.610  1.00 72.06           N
ATOM    881  HE1 TRP A  74      10.038  17.467 -17.896  1.00 72.06           H
ATOM    882  CE2 TRP A  74       8.305  16.747 -16.867  1.00 72.06           C
ATOM    883  CE3 TRP A  74       6.682  15.171 -15.982  1.00 72.06           C
ATOM    884  HE3 TRP A  74       6.309  14.157 -15.834  1.00 72.06           H
ATOM    885  CZ2 TRP A  74       7.636  17.863 -16.350  1.00 72.06           C
ATOM    886  HZ2 TRP A  74       8.009  18.876 -16.497  1.00 72.06           H
ATOM    887  CZ3 TRP A  74       6.025  16.296 -15.471  1.00 72.06           C
ATOM    888  HZ3 TRP A  74       5.106  16.134 -14.907  1.00 72.06           H
ATOM    889  CH2 TRP A  74       6.461  17.606 -15.632  1.00 72.06           C
ATOM    890  HH2 TRP A  74       5.891  18.430 -15.203  1.00 72.06           H
ATOM    891  HN  TRP A  74       8.376  10.619 -17.928  1.00 72.06           H
ATOM    892  N   TYR A  75       9.630  12.245 -20.288  1.00 68.66           N
ATOM    893  CA  TYR A  75      10.498  12.702 -21.360  1.00 68.66           C
ATOM    894  C   TYR A  75      10.143  12.019 -22.682  1.00 68.66           C
ATOM    895  O   TYR A  75      10.340  12.591 -23.753  1.00 68.66           O
ATOM    896  HA  TYR A  75      10.361  13.778 -21.467  1.00 68.66           H
ATOM    897  CB  TYR A  75      11.917  12.298 -20.955  1.00 68.66           C
ATOM    898 1HB  TYR A  75      11.887  11.304 -20.509  1.00 68.66           H
ATOM    899 2HB  TYR A  75      12.533  12.226 -21.852  1.00 68.66           H
ATOM    900  CG  TYR A  75      12.583  13.262 -19.972  1.00 68.66           C
ATOM    901  CD1 TYR A  75      13.091  14.464 -20.422  1.00 68.66           C
ATOM    902  HD1 TYR A  75      13.017  14.726 -21.477  1.00 68.66           H
ATOM    903  CD2 TYR A  75      12.676  12.930 -18.636  1.00 68.66           C
ATOM    904  HD2 TYR A  75      12.275  11.981 -18.281  1.00 68.66           H
ATOM    905  CE1 TYR A  75      13.718  15.372 -19.496  1.00 68.66           C
ATOM    906  HE1 TYR A  75      14.123  16.325 -19.838  1.00 68.66           H
ATOM    907  CE2 TYR A  75      13.303  13.838 -17.710  1.00 68.66           C
ATOM    908  HE2 TYR A  75      13.383  13.589 -16.652  1.00 68.66           H
ATOM    909  CZ  TYR A  75      13.792  15.014 -18.186  1.00 68.66           C
ATOM    910  OH  TYR A  75      14.384  15.872 -17.312  1.00 68.66           O
ATOM    911  HH  TYR A  75      14.667  16.705 -17.789  1.00 68.66           H
ATOM    912  HN  TYR A  75       9.933  11.412 -19.825  1.00 68.66           H
ATOM    913  N   CYS A  76       9.625  10.805 -22.564  1.00 68.24           N
ATOM    914  CA  CYS A  76       9.536   9.915 -23.708  1.00 68.24           C
ATOM    915  C   CYS A  76       8.073   9.505 -23.886  1.00 68.24           C
ATOM    916  O   CYS A  76       7.448   9.841 -24.890  1.00 68.24           O
ATOM    917  HA  CYS A  76       9.887  10.480 -24.572  1.00 68.24           H
ATOM    918  CB  CYS A  76      10.454   8.701 -23.553  1.00 68.24           C
ATOM    919 1HB  CYS A  76      11.407   9.008 -23.123  1.00 68.24           H
ATOM    920 2HB  CYS A  76      10.009   7.984 -22.863  1.00 68.24           H
ATOM    921  SG  CYS A  76      10.729   7.912 -25.182  1.00 68.24           S
ATOM    922  HG  CYS A  76      11.520   6.941 -24.734  1.00 68.24           H
ATOM    923  HN  CYS A  76       9.272  10.429 -21.707  1.00 68.24           H
ATOM    924  N   THR A  77       7.569   8.786 -22.894  1.00 61.79           N
ATOM    925  CA  THR A  77       6.280   8.128 -23.026  1.00 61.79           C
ATOM    926  C   THR A  77       5.161   9.041 -22.522  1.00 61.79           C
ATOM    927  O   THR A  77       4.692   8.891 -21.395  1.00 61.79           O
ATOM    928  HA  THR A  77       6.093   7.948 -24.085  1.00 61.79           H
ATOM    929  CB  THR A  77       6.353   6.791 -22.285  1.00 61.79           C
ATOM    930  HB  THR A  77       6.257   6.937 -21.209  1.00 61.79           H
ATOM    931  OG1 THR A  77       7.583   6.219 -22.722  1.00 61.79           O
ATOM    932  HG1 THR A  77       7.498   5.906 -23.668  1.00 61.79           H
ATOM    933  CG2 THR A  77       5.291   5.799 -22.762  1.00 61.79           C
ATOM    934 1HG2 THR A  77       5.429   5.601 -23.825  1.00 61.79           H
ATOM    935 2HG2 THR A  77       4.299   6.220 -22.597  1.00 61.79           H
ATOM    936 3HG2 THR A  77       5.387   4.867 -22.204  1.00 61.79           H
ATOM    937  HN  THR A  77       8.024   8.649 -22.014  1.00 61.79           H
ATOM    938  N   ARG A  78       4.764   9.968 -23.383  1.00 57.27           N
ATOM    939  CA  ARG A  78       3.573  10.761 -23.132  1.00 57.27           C
ATOM    940  C   ARG A  78       2.375   9.848 -22.864  1.00 57.27           C
ATOM    941  O   ARG A  78       2.202   8.830 -23.533  1.00 57.27           O
ATOM    942  HA  ARG A  78       3.815  11.359 -22.254  1.00 57.27           H
ATOM    943  CB  ARG A  78       3.256  11.669 -24.322  1.00 57.27           C
ATOM    944 1HB  ARG A  78       3.260  11.085 -25.242  1.00 57.27           H
ATOM    945 2HB  ARG A  78       2.253  12.082 -24.212  1.00 57.27           H
ATOM    946  CG  ARG A  78       4.273  12.807 -24.429  1.00 57.27           C
ATOM    947 1HG  ARG A  78       4.401  13.278 -23.454  1.00 57.27           H
ATOM    948 2HG  ARG A  78       5.244  12.406 -24.719  1.00 57.27           H
ATOM    949  CD  ARG A  78       3.821  13.853 -25.451  1.00 57.27           C
ATOM    950 1HD  ARG A  78       3.693  13.387 -26.428  1.00 57.27           H
ATOM    951 2HD  ARG A  78       2.852  14.259 -25.162  1.00 57.27           H
ATOM    952  NE  ARG A  78       4.820  14.941 -25.537  1.00 57.27           N
ATOM    953  HE  ARG A  78       5.668  14.842 -25.016  1.00 57.27           H
ATOM    954  CZ  ARG A  78       4.660  16.051 -26.270  1.00 57.27           C
ATOM    955  NH1 ARG A  78       3.544  16.237 -26.988  1.00 57.27           N
ATOM    956 1HH1 ARG A  78       2.823  15.544 -26.980  1.00 57.27           H
ATOM    957 2HH1 ARG A  78       3.432  17.069 -27.532  1.00 57.27           H
ATOM    958  NH2 ARG A  78       5.632  16.973 -26.273  1.00 57.27           N
ATOM    959 1HH2 ARG A  78       5.528  17.807 -26.815  1.00 57.27           H
ATOM    960 2HH2 ARG A  78       6.462  16.827 -25.735  1.00 57.27           H
ATOM    961  HN  ARG A  78       5.241  10.180 -24.236  1.00 57.27           H
ATOM    962  N   VAL A  79       1.577  10.244 -21.882  1.00 73.50           N
ATOM    963  CA  VAL A  79       0.380   9.495 -21.542  1.00 73.50           C
ATOM    964  C   VAL A  79      -0.619   9.585 -22.697  1.00 73.50           C
ATOM    965  O   VAL A  79      -1.201  10.641 -22.938  1.00 73.50           O
ATOM    966  HA  VAL A  79       0.671   8.453 -21.410  1.00 73.50           H
ATOM    967  CB  VAL A  79      -0.193   9.999 -20.215  1.00 73.50           C
ATOM    968  HB  VAL A  79      -0.477  11.042 -20.348  1.00 73.50           H
ATOM    969  CG1 VAL A  79      -1.449   9.215 -19.828  1.00 73.50           C
ATOM    970 1HG1 VAL A  79      -2.205   9.334 -20.603  1.00 73.50           H
ATOM    971 2HG1 VAL A  79      -1.200   8.159 -19.722  1.00 73.50           H
ATOM    972 3HG1 VAL A  79      -1.835   9.593 -18.882  1.00 73.50           H
ATOM    973  CG2 VAL A  79       0.858   9.935 -19.105  1.00 73.50           C
ATOM    974 1HG2 VAL A  79       1.186   8.904 -18.974  1.00 73.50           H
ATOM    975 2HG2 VAL A  79       1.711  10.557 -19.376  1.00 73.50           H
ATOM    976 3HG2 VAL A  79       0.424  10.299 -18.173  1.00 73.50           H
ATOM    977  HN  VAL A  79       1.738  11.059 -21.326  1.00 73.50           H
ATOM    978  N   LYS A  80      -0.787   8.462 -23.381  1.00 67.23           N
ATOM    979  CA  LYS A  80      -1.625   8.427 -24.567  1.00 67.23           C
ATOM    980  C   LYS A  80      -2.867   7.580 -24.283  1.00 67.23           C
ATOM    981  O   LYS A  80      -3.901   7.753 -24.926  1.00 67.23           O
ATOM    982  HA  LYS A  80      -1.943   9.449 -24.773  1.00 67.23           H
ATOM    983  CB  LYS A  80      -0.820   7.950 -25.778  1.00 67.23           C
ATOM    984 1HB  LYS A  80      -0.333   7.004 -25.546  1.00 67.23           H
ATOM    985 2HB  LYS A  80      -1.492   7.765 -26.616  1.00 67.23           H
ATOM    986  CG  LYS A  80       0.231   8.987 -26.180  1.00 67.23           C
ATOM    987 1HG  LYS A  80      -0.254   9.942 -26.383  1.00 67.23           H
ATOM    988 2HG  LYS A  80       0.921   9.150 -25.352  1.00 67.23           H
ATOM    989  CD  LYS A  80       1.007   8.530 -27.416  1.00 67.23           C
ATOM    990 1HD  LYS A  80       1.467   7.560 -27.224  1.00 67.23           H
ATOM    991 2HD  LYS A  80       0.321   8.396 -28.252  1.00 67.23           H
ATOM    992  CE  LYS A  80       2.087   9.547 -27.793  1.00 67.23           C
ATOM    993 1HE  LYS A  80       1.641  10.536 -27.901  1.00 67.23           H
ATOM    994 2HE  LYS A  80       2.825   9.615 -26.994  1.00 67.23           H
ATOM    995  NZ  LYS A  80       2.750   9.154 -29.056  1.00 67.23           N
ATOM    996 1HZ  LYS A  80       3.471   9.830 -29.284  1.00 67.23           H
ATOM    997 2HZ  LYS A  80       3.169   8.237 -28.947  1.00 67.23           H
ATOM    998 3HZ  LYS A  80       2.065   9.126 -29.803  1.00 67.23           H
ATOM    999  HN  LYS A  80      -0.362   7.590 -23.137  1.00 67.23           H
ATOM   1000  N   THR A  81      -2.725   6.683 -23.318  1.00 79.36           N
ATOM   1001  CA  THR A  81      -3.755   5.691 -23.060  1.00 79.36           C
ATOM   1002  C   THR A  81      -4.224   5.774 -21.606  1.00 79.36           C
ATOM   1003  O   THR A  81      -3.551   6.369 -20.766  1.00 79.36           O
ATOM   1004  HA  THR A  81      -4.617   5.920 -23.688  1.00 79.36           H
ATOM   1005  CB  THR A  81      -3.196   4.319 -23.441  1.00 79.36           C
ATOM   1006  HB  THR A  81      -3.994   3.581 -23.517  1.00 79.36           H
ATOM   1007  OG1 THR A  81      -2.210   4.058 -22.446  1.00 79.36           O
ATOM   1008  HG1 THR A  81      -1.917   3.103 -22.497  1.00 79.36           H
ATOM   1009  CG2 THR A  81      -2.405   4.352 -24.750  1.00 79.36           C
ATOM   1010 1HG2 THR A  81      -1.566   5.040 -24.651  1.00 79.36           H
ATOM   1011 2HG2 THR A  81      -3.054   4.686 -25.559  1.00 79.36           H
ATOM   1012 3HG2 THR A  81      -2.030   3.353 -24.974  1.00 79.36           H
ATOM   1013  HN  THR A  81      -1.926   6.628 -22.719  1.00 79.36           H
ATOM   1014  N   MET A  82      -5.376   5.169 -21.354  1.00 80.75           N
ATOM   1015  CA  MET A  82      -5.894   5.082 -19.999  1.00 80.75           C
ATOM   1016  C   MET A  82      -4.916   4.342 -19.085  1.00 80.75           C
ATOM   1017  O   MET A  82      -4.745   4.711 -17.924  1.00 80.75           O
ATOM   1018  HA  MET A  82      -6.008   6.112 -19.662  1.00 80.75           H
ATOM   1019  CB  MET A  82      -7.237   4.348 -20.013  1.00 80.75           C
ATOM   1020 1HB  MET A  82      -7.917   4.840 -20.708  1.00 80.75           H
ATOM   1021 2HB  MET A  82      -7.095   3.329 -20.373  1.00 80.75           H
ATOM   1022  CG  MET A  82      -7.859   4.319 -18.615  1.00 80.75           C
ATOM   1023 1HG  MET A  82      -7.253   3.703 -17.951  1.00 80.75           H
ATOM   1024 2HG  MET A  82      -7.874   5.324 -18.194  1.00 80.75           H
ATOM   1025  SD  MET A  82      -9.520   3.670 -18.700  1.00 80.75           S
ATOM   1026  CE  MET A  82     -10.019   3.872 -16.998  1.00 80.75           C
ATOM   1027 1HE  MET A  82      -9.352   3.299 -16.354  1.00 80.75           H
ATOM   1028 2HE  MET A  82      -9.969   4.926 -16.727  1.00 80.75           H
ATOM   1029 3HE  MET A  82     -11.041   3.513 -16.874  1.00 80.75           H
ATOM   1030  HN  MET A  82      -5.949   4.744 -22.054  1.00 80.75           H
ATOM   1031  N   THR A  83      -4.300   3.309 -19.642  1.00 82.63           N
ATOM   1032  CA  THR A  83      -3.337   2.520 -18.894  1.00 82.63           C
ATOM   1033  C   THR A  83      -2.167   3.395 -18.441  1.00 82.63           C
ATOM   1034  O   THR A  83      -1.755   3.337 -17.284  1.00 82.63           O
ATOM   1035  HA  THR A  83      -3.824   2.146 -17.993  1.00 82.63           H
ATOM   1036  CB  THR A  83      -2.910   1.340 -19.770  1.00 82.63           C
ATOM   1037  HB  THR A  83      -2.136   1.640 -20.476  1.00 82.63           H
ATOM   1038  OG1 THR A  83      -4.128   0.881 -20.351  1.00 82.63           O
ATOM   1039  HG1 THR A  83      -4.889   1.043 -19.724  1.00 82.63           H
ATOM   1040  CG2 THR A  83      -2.417   0.148 -18.948  1.00 82.63           C
ATOM   1041 1HG2 THR A  83      -3.216  -0.195 -18.290  1.00 82.63           H
ATOM   1042 2HG2 THR A  83      -1.558   0.450 -18.349  1.00 82.63           H
ATOM   1043 3HG2 THR A  83      -2.127  -0.661 -19.618  1.00 82.63           H
ATOM   1044  HN  THR A  83      -4.450   3.011 -20.585  1.00 82.63           H
ATOM   1045  N   ASP A  84      -1.664   4.186 -19.378  1.00 84.94           N
ATOM   1046  CA  ASP A  84      -0.509   5.025 -19.108  1.00 84.94           C
ATOM   1047  C   ASP A  84      -0.817   5.947 -17.927  1.00 84.94           C
ATOM   1048  O   ASP A  84       0.055   6.219 -17.103  1.00 84.94           O
ATOM   1049  HA  ASP A  84       0.305   4.331 -18.894  1.00 84.94           H
ATOM   1050  CB  ASP A  84      -0.170   5.901 -20.316  1.00 84.94           C
ATOM   1051 1HB  ASP A  84      -1.014   6.550 -20.547  1.00 84.94           H
ATOM   1052 2HB  ASP A  84       0.673   6.548 -20.075  1.00 84.94           H
ATOM   1053  CG  ASP A  84       0.171   5.044 -21.537  1.00 84.94           C
ATOM   1054  OD1 ASP A  84       0.684   3.925 -21.319  1.00 84.94           O
ATOM   1055  OD2 ASP A  84      -0.090   5.527 -22.660  1.00 84.94           O
ATOM   1056  HN  ASP A  84      -2.032   4.259 -20.305  1.00 84.94           H
ATOM   1057  N   MET A  85      -2.061   6.401 -17.881  1.00 87.79           N
ATOM   1058  CA  MET A  85      -2.484   7.322 -16.840  1.00 87.79           C
ATOM   1059  C   MET A  85      -2.381   6.672 -15.459  1.00 87.79           C
ATOM   1060  O   MET A  85      -1.820   7.258 -14.533  1.00 87.79           O
ATOM   1061  HA  MET A  85      -1.800   8.169 -16.902  1.00 87.79           H
ATOM   1062  CB  MET A  85      -3.929   7.753 -17.095  1.00 87.79           C
ATOM   1063 1HB  MET A  85      -4.018   8.165 -18.101  1.00 87.79           H
ATOM   1064 2HB  MET A  85      -4.585   6.884 -17.048  1.00 87.79           H
ATOM   1065  CG  MET A  85      -4.380   8.795 -16.070  1.00 87.79           C
ATOM   1066 1HG  MET A  85      -5.419   9.070 -16.250  1.00 87.79           H
ATOM   1067 2HG  MET A  85      -4.331   8.374 -15.066  1.00 87.79           H
ATOM   1068  SD  MET A  85      -3.341  10.243 -16.174  1.00 87.79           S
ATOM   1069  CE  MET A  85      -3.896  10.912 -17.733  1.00 87.79           C
ATOM   1070 1HE  MET A  85      -3.721  10.183 -18.524  1.00 87.79           H
ATOM   1071 2HE  MET A  85      -4.961  11.135 -17.674  1.00 87.79           H
ATOM   1072 3HE  MET A  85      -3.345  11.827 -17.952  1.00 87.79           H
ATOM   1073  HN  MET A  85      -2.772   6.151 -18.539  1.00 87.79           H
ATOM   1074  N   PHE A  86      -2.930   5.471 -15.363  1.00 91.70           N
ATOM   1075  CA  PHE A  86      -2.954   4.758 -14.097  1.00 91.70           C
ATOM   1076  C   PHE A  86      -1.542   4.355 -13.668  1.00 91.70           C
ATOM   1077  O   PHE A  86      -1.205   4.422 -12.487  1.00 91.70           O
ATOM   1078  HA  PHE A  86      -3.380   5.432 -13.354  1.00 91.70           H
ATOM   1079  CB  PHE A  86      -3.790   3.494 -14.312  1.00 91.70           C
ATOM   1080 1HB  PHE A  86      -3.425   2.975 -15.198  1.00 91.70           H
ATOM   1081 2HB  PHE A  86      -3.639   2.823 -13.466  1.00 91.70           H
ATOM   1082  CG  PHE A  86      -5.288   3.758 -14.474  1.00 91.70           C
ATOM   1083  CD1 PHE A  86      -5.905   4.678 -13.685  1.00 91.70           C
ATOM   1084  HD1 PHE A  86      -5.333   5.227 -12.938  1.00 91.70           H
ATOM   1085  CD2 PHE A  86      -6.002   3.073 -15.406  1.00 91.70           C
ATOM   1086  HD2 PHE A  86      -5.508   2.335 -16.038  1.00 91.70           H
ATOM   1087  CE1 PHE A  86      -7.296   4.923 -13.835  1.00 91.70           C
ATOM   1088  HE1 PHE A  86      -7.791   5.661 -13.203  1.00 91.70           H
ATOM   1089  CE2 PHE A  86      -7.393   3.318 -15.556  1.00 91.70           C
ATOM   1090  HE2 PHE A  86      -7.965   2.769 -16.304  1.00 91.70           H
ATOM   1091  CZ  PHE A  86      -8.010   4.238 -14.768  1.00 91.70           C
ATOM   1092  HZ  PHE A  86      -9.078   4.426 -14.883  1.00 91.70           H
ATOM   1093  HN  PHE A  86      -3.353   4.986 -16.129  1.00 91.70           H
ATOM   1094  N   LEU A  87      -0.754   3.944 -14.651  1.00 88.87           N
ATOM   1095  CA  LEU A  87       0.589   3.459 -14.380  1.00 88.87           C
ATOM   1096  C   LEU A  87       1.445   4.610 -13.849  1.00 88.87           C
ATOM   1097  O   LEU A  87       2.271   4.415 -12.958  1.00 88.87           O
ATOM   1098  HA  LEU A  87       0.511   2.699 -13.602  1.00 88.87           H
ATOM   1099  CB  LEU A  87       1.173   2.779 -15.620  1.00 88.87           C
ATOM   1100 1HB  LEU A  87       1.086   3.467 -16.462  1.00 88.87           H
ATOM   1101 2HB  LEU A  87       2.237   2.614 -15.452  1.00 88.87           H
ATOM   1102  CG  LEU A  87       0.535   1.447 -16.018  1.00 88.87           C
ATOM   1103  HG  LEU A  87      -0.528   1.614 -16.187  1.00 88.87           H
ATOM   1104  CD1 LEU A  87       1.125   0.927 -17.330  1.00 88.87           C
ATOM   1105 1HD1 LEU A  87       0.942   1.652 -18.123  1.00 88.87           H
ATOM   1106 2HD1 LEU A  87       2.199   0.779 -17.213  1.00 88.87           H
ATOM   1107 3HD1 LEU A  87       0.654  -0.022 -17.590  1.00 88.87           H
ATOM   1108  CD2 LEU A  87       0.658   0.422 -14.888  1.00 88.87           C
ATOM   1109 1HD2 LEU A  87       1.711   0.252 -14.664  1.00 88.87           H
ATOM   1110 2HD2 LEU A  87       0.153   0.799 -13.999  1.00 88.87           H
ATOM   1111 3HD2 LEU A  87       0.197  -0.516 -15.198  1.00 88.87           H
ATOM   1112  HN  LEU A  87      -1.019   3.939 -15.615  1.00 88.87           H
ATOM   1113  N   LEU A  88       1.218   5.785 -14.417  1.00 91.37           N
ATOM   1114  CA  LEU A  88       1.953   6.969 -14.007  1.00 91.37           C
ATOM   1115  C   LEU A  88       1.576   7.325 -12.567  1.00 91.37           C
ATOM   1116  O   LEU A  88       2.449   7.555 -11.732  1.00 91.37           O
ATOM   1117  HA  LEU A  88       3.014   6.721 -14.034  1.00 91.37           H
ATOM   1118  CB  LEU A  88       1.729   8.111 -15.001  1.00 91.37           C
ATOM   1119 1HB  LEU A  88       2.092   7.791 -15.978  1.00 91.37           H
ATOM   1120 2HB  LEU A  88       0.656   8.276 -15.098  1.00 91.37           H
ATOM   1121  CG  LEU A  88       2.394   9.444 -14.653  1.00 91.37           C
ATOM   1122  HG  LEU A  88       2.048   9.750 -13.666  1.00 91.37           H
ATOM   1123  CD1 LEU A  88       3.915   9.294 -14.573  1.00 91.37           C
ATOM   1124 1HD1 LEU A  88       4.168   8.565 -13.802  1.00 91.37           H
ATOM   1125 2HD1 LEU A  88       4.297   8.953 -15.535  1.00 91.37           H
ATOM   1126 3HD1 LEU A  88       4.362  10.256 -14.324  1.00 91.37           H
ATOM   1127  CD2 LEU A  88       1.977  10.538 -15.638  1.00 91.37           C
ATOM   1128 1HD2 LEU A  88       2.275  10.252 -16.646  1.00 91.37           H
ATOM   1129 2HD2 LEU A  88       0.895  10.667 -15.601  1.00 91.37           H
ATOM   1130 3HD2 LEU A  88       2.464  11.475 -15.367  1.00 91.37           H
ATOM   1131  HN  LEU A  88       0.548   5.935 -15.144  1.00 91.37           H
ATOM   1132  N   ASN A  89       0.274   7.360 -12.322  1.00 92.50           N
ATOM   1133  CA  ASN A  89      -0.231   7.754 -11.018  1.00 92.50           C
ATOM   1134  C   ASN A  89       0.205   6.723  -9.974  1.00 92.50           C
ATOM   1135  O   ASN A  89       0.468   7.072  -8.825  1.00 92.50           O
ATOM   1136  HA  ASN A  89       0.193   8.740 -10.832  1.00 92.50           H
ATOM   1137  CB  ASN A  89      -1.760   7.812 -11.014  1.00 92.50           C
ATOM   1138 1HB  ASN A  89      -2.161   6.985 -11.601  1.00 92.50           H
ATOM   1139 2HB  ASN A  89      -2.130   7.689  -9.997  1.00 92.50           H
ATOM   1140  CG  ASN A  89      -2.260   9.140 -11.587  1.00 92.50           C
ATOM   1141  OD1 ASN A  89      -2.461  10.114 -10.881  1.00 92.50           O
ATOM   1142  ND2 ASN A  89      -2.448   9.124 -12.904  1.00 92.50           N
ATOM   1143 1HD2 ASN A  89      -2.263   8.291 -13.426  1.00 92.50           H
ATOM   1144 2HD2 ASN A  89      -2.773   9.945 -13.372  1.00 92.50           H
ATOM   1145  HN  ASN A  89      -0.428   7.125 -12.994  1.00 92.50           H
ATOM   1146  N   LEU A  90       0.268   5.475 -10.413  1.00 93.64           N
ATOM   1147  CA  LEU A  90       0.695   4.395  -9.538  1.00 93.64           C
ATOM   1148  C   LEU A  90       2.138   4.644  -9.096  1.00 93.64           C
ATOM   1149  O   LEU A  90       2.461   4.512  -7.916  1.00 93.64           O
ATOM   1150  HA  LEU A  90       0.055   4.417  -8.656  1.00 93.64           H
ATOM   1151  CB  LEU A  90       0.485   3.041 -10.218  1.00 93.64           C
ATOM   1152 1HB  LEU A  90      -0.573   2.939 -10.462  1.00 93.64           H
ATOM   1153 2HB  LEU A  90       1.031   3.041 -11.161  1.00 93.64           H
ATOM   1154  CG  LEU A  90       0.913   1.813  -9.412  1.00 93.64           C
ATOM   1155  HG  LEU A  90       1.961   1.933  -9.138  1.00 93.64           H
ATOM   1156  CD1 LEU A  90       0.116   1.705  -8.111  1.00 93.64           C
ATOM   1157 1HD1 LEU A  90       0.285   2.596  -7.506  1.00 93.64           H
ATOM   1158 2HD1 LEU A  90      -0.946   1.618  -8.341  1.00 93.64           H
ATOM   1159 3HD1 LEU A  90       0.440   0.824  -7.557  1.00 93.64           H
ATOM   1160  CD2 LEU A  90       0.809   0.540 -10.255  1.00 93.64           C
ATOM   1161 1HD2 LEU A  90      -0.222   0.403 -10.579  1.00 93.64           H
ATOM   1162 2HD2 LEU A  90       1.456   0.629 -11.128  1.00 93.64           H
ATOM   1163 3HD2 LEU A  90       1.120  -0.318  -9.658  1.00 93.64           H
ATOM   1164  HN  LEU A  90       0.035   5.196 -11.344  1.00 93.64           H
ATOM   1165  N   ALA A  91       2.968   4.999 -10.065  1.00 94.54           N
ATOM   1166  CA  ALA A  91       4.382   5.206  -9.802  1.00 94.54           C
ATOM   1167  C   ALA A  91       4.551   6.399  -8.859  1.00 94.54           C
ATOM   1168  O   ALA A  91       5.425   6.392  -7.994  1.00 94.54           O
ATOM   1169  HA  ALA A  91       4.763   4.310  -9.312  1.00 94.54           H
ATOM   1170  CB  ALA A  91       5.125   5.398 -11.125  1.00 94.54           C
ATOM   1171 1HB  ALA A  91       4.998   4.512 -11.746  1.00 94.54           H
ATOM   1172 2HB  ALA A  91       4.722   6.267 -11.646  1.00 94.54           H
ATOM   1173 3HB  ALA A  91       6.186   5.554 -10.927  1.00 94.54           H
ATOM   1174  HN  ALA A  91       2.690   5.144 -11.015  1.00 94.54           H
ATOM   1175  N   ILE A  92       3.701   7.396  -9.059  1.00 93.57           N
ATOM   1176  CA  ILE A  92       3.725   8.580  -8.218  1.00 93.57           C
ATOM   1177  C   ILE A  92       3.345   8.191  -6.787  1.00 93.57           C
ATOM   1178  O   ILE A  92       4.006   8.599  -5.833  1.00 93.57           O
ATOM   1179  HA  ILE A  92       4.748   8.957  -8.213  1.00 93.57           H
ATOM   1180  CB  ILE A  92       2.841   9.678  -8.812  1.00 93.57           C
ATOM   1181  HB  ILE A  92       1.871   9.242  -9.053  1.00 93.57           H
ATOM   1182  CG1 ILE A  92       3.433  10.212 -10.118  1.00 93.57           C
ATOM   1183 1HG1 ILE A  92       4.318  10.811  -9.902  1.00 93.57           H
ATOM   1184 2HG1 ILE A  92       3.757   9.379 -10.742  1.00 93.57           H
ATOM   1185  CG2 ILE A  92       2.595  10.794  -7.795  1.00 93.57           C
ATOM   1186 1HG2 ILE A  92       2.098  10.383  -6.917  1.00 93.57           H
ATOM   1187 2HG2 ILE A  92       3.548  11.234  -7.501  1.00 93.57           H
ATOM   1188 3HG2 ILE A  92       1.964  11.561  -8.244  1.00 93.57           H
ATOM   1189  CD1 ILE A  92       2.411  11.058 -10.878  1.00 93.57           C
ATOM   1190 1HD1 ILE A  92       1.538  10.449 -11.114  1.00 93.57           H
ATOM   1191 2HD1 ILE A  92       2.107  11.903 -10.260  1.00 93.57           H
ATOM   1192 3HD1 ILE A  92       2.858  11.425 -11.802  1.00 93.57           H
ATOM   1193  HN  ILE A  92       3.007   7.403  -9.779  1.00 93.57           H
ATOM   1194  N   ALA A  93       2.282   7.407  -6.684  1.00 95.43           N
ATOM   1195  CA  ALA A  93       1.753   7.033  -5.383  1.00 95.43           C
ATOM   1196  C   ALA A  93       2.805   6.224  -4.623  1.00 95.43           C
ATOM   1197  O   ALA A  93       3.037   6.460  -3.438  1.00 95.43           O
ATOM   1198  HA  ALA A  93       1.543   7.950  -4.833  1.00 95.43           H
ATOM   1199  CB  ALA A  93       0.445   6.259  -5.568  1.00 95.43           C
ATOM   1200 1HB  ALA A  93      -0.278   6.888  -6.087  1.00 95.43           H
ATOM   1201 2HB  ALA A  93       0.634   5.361  -6.156  1.00 95.43           H
ATOM   1202 3HB  ALA A  93       0.048   5.979  -4.593  1.00 95.43           H
ATOM   1203  HN  ALA A  93       1.786   7.031  -7.466  1.00 95.43           H
ATOM   1204  N   ASP A  94       3.415   5.288  -5.335  1.00 92.33           N
ATOM   1205  CA  ASP A  94       4.430   4.436  -4.738  1.00 92.33           C
ATOM   1206  C   ASP A  94       5.571   5.305  -4.206  1.00 92.33           C
ATOM   1207  O   ASP A  94       6.059   5.085  -3.099  1.00 92.33           O
ATOM   1208  HA  ASP A  94       3.916   3.891  -3.946  1.00 92.33           H
ATOM   1209  CB  ASP A  94       5.013   3.469  -5.770  1.00 92.33           C
ATOM   1210 1HB  ASP A  94       5.122   3.976  -6.729  1.00 92.33           H
ATOM   1211 2HB  ASP A  94       6.010   3.157  -5.459  1.00 92.33           H
ATOM   1212  CG  ASP A  94       4.117   2.240  -5.937  1.00 92.33           C
ATOM   1213  OD1 ASP A  94       3.481   1.860  -4.931  1.00 92.33           O
ATOM   1214  OD2 ASP A  94       4.090   1.707  -7.068  1.00 92.33           O
ATOM   1215  HN  ASP A  94       3.227   5.109  -6.300  1.00 92.33           H
ATOM   1216  N   LEU A  95       5.964   6.274  -5.021  1.00 92.46           N
ATOM   1217  CA  LEU A  95       7.111   7.105  -4.697  1.00 92.46           C
ATOM   1218  C   LEU A  95       6.814   7.902  -3.425  1.00 92.46           C
ATOM   1219  O   LEU A  95       7.669   8.021  -2.549  1.00 92.46           O
ATOM   1220  HA  LEU A  95       7.951   6.439  -4.499  1.00 92.46           H
ATOM   1221  CB  LEU A  95       7.496   7.977  -5.893  1.00 92.46           C
ATOM   1222 1HB  LEU A  95       7.588   7.336  -6.770  1.00 92.46           H
ATOM   1223 2HB  LEU A  95       6.678   8.670  -6.091  1.00 92.46           H
ATOM   1224  CG  LEU A  95       8.787   8.784  -5.747  1.00 92.46           C
ATOM   1225  HG  LEU A  95       8.725   9.365  -4.827  1.00 92.46           H
ATOM   1226  CD1 LEU A  95       9.999   7.859  -5.617  1.00 92.46           C
ATOM   1227 1HD1 LEU A  95       9.881   7.227  -4.737  1.00 92.46           H
ATOM   1228 2HD1 LEU A  95      10.077   7.234  -6.506  1.00 92.46           H
ATOM   1229 3HD1 LEU A  95      10.904   8.459  -5.514  1.00 92.46           H
ATOM   1230  CD2 LEU A  95       8.946   9.778  -6.900  1.00 92.46           C
ATOM   1231 1HD2 LEU A  95       8.977   9.236  -7.845  1.00 92.46           H
ATOM   1232 2HD2 LEU A  95       8.102  10.467  -6.904  1.00 92.46           H
ATOM   1233 3HD2 LEU A  95       9.872  10.338  -6.771  1.00 92.46           H
ATOM   1234  HN  LEU A  95       5.514   6.493  -5.886  1.00 92.46           H
ATOM   1235  N   LEU A  96       5.599   8.428  -3.364  1.00 91.63           N
ATOM   1236  CA  LEU A  96       5.195   9.249  -2.236  1.00 91.63           C
ATOM   1237  C   LEU A  96       5.220   8.404  -0.961  1.00 91.63           C
ATOM   1238  O   LEU A  96       5.611   8.887   0.101  1.00 91.63           O
ATOM   1239  HA  LEU A  96       5.928  10.049  -2.134  1.00 91.63           H
ATOM   1240  CB  LEU A  96       3.841   9.908  -2.510  1.00 91.63           C
ATOM   1241 1HB  LEU A  96       3.148   9.139  -2.850  1.00 91.63           H
ATOM   1242 2HB  LEU A  96       3.451  10.296  -1.569  1.00 91.63           H
ATOM   1243  CG  LEU A  96       3.844  11.043  -3.536  1.00 91.63           C
ATOM   1244  HG  LEU A  96       4.283  10.667  -4.460  1.00 91.63           H
ATOM   1245  CD1 LEU A  96       2.417  11.489  -3.863  1.00 91.63           C
ATOM   1246 1HD1 LEU A  96       1.858  10.648  -4.274  1.00 91.63           H
ATOM   1247 2HD1 LEU A  96       1.929  11.840  -2.954  1.00 91.63           H
ATOM   1248 3HD1 LEU A  96       2.448  12.296  -4.595  1.00 91.63           H
ATOM   1249  CD2 LEU A  96       4.714  12.208  -3.063  1.00 91.63           C
ATOM   1250 1HD2 LEU A  96       4.327  12.591  -2.119  1.00 91.63           H
ATOM   1251 2HD2 LEU A  96       5.738  11.863  -2.921  1.00 91.63           H
ATOM   1252 3HD2 LEU A  96       4.698  13.001  -3.810  1.00 91.63           H
ATOM   1253  HN  LEU A  96       4.899   8.302  -4.067  1.00 91.63           H
ATOM   1254  N   PHE A  97       4.798   7.157  -1.107  1.00 92.64           N
ATOM   1255  CA  PHE A  97       4.817   6.224   0.007  1.00 92.64           C
ATOM   1256  C   PHE A  97       6.246   5.989   0.500  1.00 92.64           C
ATOM   1257  O   PHE A  97       6.507   6.032   1.701  1.00 92.64           O
ATOM   1258  HA  PHE A  97       4.226   6.666   0.809  1.00 92.64           H
ATOM   1259  CB  PHE A  97       4.243   4.902  -0.506  1.00 92.64           C
ATOM   1260 1HB  PHE A  97       3.158   4.987  -0.566  1.00 92.64           H
ATOM   1261 2HB  PHE A  97       4.605   4.730  -1.520  1.00 92.64           H
ATOM   1262  CG  PHE A  97       4.598   3.692   0.359  1.00 92.64           C
ATOM   1263  CD1 PHE A  97       5.518   2.790  -0.077  1.00 92.64           C
ATOM   1264  HD1 PHE A  97       6.003   2.930  -1.044  1.00 92.64           H
ATOM   1265  CD2 PHE A  97       3.994   3.517   1.565  1.00 92.64           C
ATOM   1266  HD2 PHE A  97       3.257   4.239   1.915  1.00 92.64           H
ATOM   1267  CE1 PHE A  97       5.848   1.667   0.726  1.00 92.64           C
ATOM   1268  HE1 PHE A  97       6.586   0.944   0.376  1.00 92.64           H
ATOM   1269  CE2 PHE A  97       4.324   2.393   2.368  1.00 92.64           C
ATOM   1270  HE2 PHE A  97       3.840   2.253   3.335  1.00 92.64           H
ATOM   1271  CZ  PHE A  97       5.244   1.492   1.932  1.00 92.64           C
ATOM   1272  HZ  PHE A  97       5.497   0.630   2.549  1.00 92.64           H
ATOM   1273  HN  PHE A  97       4.448   6.782  -1.966  1.00 92.64           H
ATOM   1274  N   LEU A  98       7.134   5.744  -0.453  1.00 94.93           N
ATOM   1275  CA  LEU A  98       8.483   5.313  -0.126  1.00 94.93           C
ATOM   1276  C   LEU A  98       9.190   6.418   0.662  1.00 94.93           C
ATOM   1277  O   LEU A  98      10.015   6.136   1.529  1.00 94.93           O
ATOM   1278  HA  LEU A  98       8.399   4.434   0.512  1.00 94.93           H
ATOM   1279  CB  LEU A  98       9.230   4.885  -1.391  1.00 94.93           C
ATOM   1280 1HB  LEU A  98       9.143   5.684  -2.128  1.00 94.93           H
ATOM   1281 2HB  LEU A  98      10.288   4.789  -1.149  1.00 94.93           H
ATOM   1282  CG  LEU A  98       8.762   3.580  -2.037  1.00 94.93           C
ATOM   1283  HG  LEU A  98       7.672   3.583  -2.063  1.00 94.93           H
ATOM   1284  CD1 LEU A  98       9.249   3.479  -3.484  1.00 94.93           C
ATOM   1285 1HD1 LEU A  98       8.853   4.315  -4.060  1.00 94.93           H
ATOM   1286 2HD1 LEU A  98      10.338   3.507  -3.503  1.00 94.93           H
ATOM   1287 3HD1 LEU A  98       8.902   2.541  -3.919  1.00 94.93           H
ATOM   1288  CD2 LEU A  98       9.189   2.371  -1.202  1.00 94.93           C
ATOM   1289 1HD2 LEU A  98      10.276   2.351  -1.122  1.00 94.93           H
ATOM   1290 2HD2 LEU A  98       8.752   2.444  -0.206  1.00 94.93           H
ATOM   1291 3HD2 LEU A  98       8.844   1.456  -1.684  1.00 94.93           H
ATOM   1292  HN  LEU A  98       6.945   5.836  -1.430  1.00 94.93           H
ATOM   1293  N   VAL A  99       8.841   7.653   0.331  1.00 92.42           N
ATOM   1294  CA  VAL A  99       9.477   8.802   0.952  1.00 92.42           C
ATOM   1295  C   VAL A  99       9.210   8.774   2.459  1.00 92.42           C
ATOM   1296  O   VAL A  99       9.915   9.424   3.230  1.00 92.42           O
ATOM   1297  HA  VAL A  99      10.550   8.715   0.785  1.00 92.42           H
ATOM   1298  CB  VAL A  99       8.996  10.091   0.284  1.00 92.42           C
ATOM   1299  HB  VAL A  99       7.906  10.074   0.267  1.00 92.42           H
ATOM   1300  CG1 VAL A  99       9.434  11.320   1.083  1.00 92.42           C
ATOM   1301 1HG1 VAL A  99       9.013  11.269   2.087  1.00 92.42           H
ATOM   1302 2HG1 VAL A  99      10.522  11.344   1.146  1.00 92.42           H
ATOM   1303 3HG1 VAL A  99       9.079  12.223   0.586  1.00 92.42           H
ATOM   1304  CG2 VAL A  99       9.487  10.175  -1.163  1.00 92.42           C
ATOM   1305 1HG2 VAL A  99      10.577  10.159  -1.178  1.00 92.42           H
ATOM   1306 2HG2 VAL A  99       9.103   9.324  -1.727  1.00 92.42           H
ATOM   1307 3HG2 VAL A  99       9.131  11.101  -1.615  1.00 92.42           H
ATOM   1308  HN  VAL A  99       8.139   7.873  -0.347  1.00 92.42           H
ATOM   1309  N   THR A 100       8.190   8.016   2.833  1.00 92.25           N
ATOM   1310  CA  THR A 100       7.804   7.917   4.230  1.00 92.25           C
ATOM   1311  C   THR A 100       8.712   6.930   4.966  1.00 92.25           C
ATOM   1312  O   THR A 100       8.881   7.022   6.181  1.00 92.25           O
ATOM   1313  HA  THR A 100       7.948   8.892   4.696  1.00 92.25           H
ATOM   1314  CB  THR A 100       6.323   7.538   4.286  1.00 92.25           C
ATOM   1315  HB  THR A 100       5.915   7.708   5.282  1.00 92.25           H
ATOM   1316  OG1 THR A 100       6.293   6.187   3.832  1.00 92.25           O
ATOM   1317  HG1 THR A 100       5.406   5.775   4.041  1.00 92.25           H
ATOM   1318  CG2 THR A 100       5.485   8.296   3.255  1.00 92.25           C
ATOM   1319 1HG2 THR A 100       5.851   8.072   2.253  1.00 92.25           H
ATOM   1320 2HG2 THR A 100       5.564   9.367   3.440  1.00 92.25           H
ATOM   1321 3HG2 THR A 100       4.442   7.989   3.338  1.00 92.25           H
ATOM   1322  HN  THR A 100       7.633   7.477   2.201  1.00 92.25           H
ATOM   1323  N   LEU A 101       9.274   6.007   4.199  1.00 94.30           N
ATOM   1324  CA  LEU A 101       9.945   4.857   4.780  1.00 94.30           C
ATOM   1325  C   LEU A 101      11.162   5.332   5.576  1.00 94.30           C
ATOM   1326  O   LEU A 101      11.439   4.819   6.659  1.00 94.30           O
ATOM   1327  HA  LEU A 101       9.245   4.384   5.469  1.00 94.30           H
ATOM   1328  CB  LEU A 101      10.281   3.829   3.699  1.00 94.30           C
ATOM   1329 1HB  LEU A 101      10.834   4.332   2.906  1.00 94.30           H
ATOM   1330 2HB  LEU A 101      10.948   3.082   4.129  1.00 94.30           H
ATOM   1331  CG  LEU A 101       9.089   3.104   3.069  1.00 94.30           C
ATOM   1332  HG  LEU A 101       8.477   3.841   2.550  1.00 94.30           H
ATOM   1333  CD1 LEU A 101       9.555   2.086   2.026  1.00 94.30           C
ATOM   1334 1HD1 LEU A 101      10.107   2.600   1.239  1.00 94.30           H
ATOM   1335 2HD1 LEU A 101      10.202   1.349   2.501  1.00 94.30           H
ATOM   1336 3HD1 LEU A 101       8.688   1.586   1.594  1.00 94.30           H
ATOM   1337  CD2 LEU A 101       8.209   2.461   4.143  1.00 94.30           C
ATOM   1338 1HD2 LEU A 101       8.797   1.740   4.711  1.00 94.30           H
ATOM   1339 2HD2 LEU A 101       7.834   3.233   4.815  1.00 94.30           H
ATOM   1340 3HD2 LEU A 101       7.370   1.953   3.669  1.00 94.30           H
ATOM   1341  HN  LEU A 101       9.274   6.036   3.199  1.00 94.30           H
ATOM   1342  N   PRO A 102      11.909   6.316   5.057  1.00 95.67           N
ATOM   1343  CA  PRO A 102      13.100   6.808   5.754  1.00 95.67           C
ATOM   1344  C   PRO A 102      12.805   7.206   7.190  1.00 95.67           C
ATOM   1345  O   PRO A 102      13.569   6.883   8.098  1.00 95.67           O
ATOM   1346  HA  PRO A 102      13.846   6.016   5.825  1.00 95.67           H
ATOM   1347  CB  PRO A 102      13.544   8.006   4.912  1.00 95.67           C
ATOM   1348 1HB  PRO A 102      13.108   8.936   5.277  1.00 95.67           H
ATOM   1349 2HB  PRO A 102      14.626   8.132   4.933  1.00 95.67           H
ATOM   1350  CG  PRO A 102      13.044   7.660   3.514  1.00 95.67           C
ATOM   1351 1HG  PRO A 102      12.966   8.544   2.882  1.00 95.67           H
ATOM   1352 2HG  PRO A 102      13.720   6.975   3.001  1.00 95.67           H
ATOM   1353  CD  PRO A 102      11.689   7.028   3.785  1.00 95.67           C
ATOM   1354 1HD  PRO A 102      10.904   7.779   3.877  1.00 95.67           H
ATOM   1355 2HD  PRO A 102      11.388   6.354   2.983  1.00 95.67           H
ATOM   1356  N   PHE A 103      11.692   7.906   7.360  1.00 94.79           N
ATOM   1357  CA  PHE A 103      11.311   8.399   8.673  1.00 94.79           C
ATOM   1358  C   PHE A 103      10.981   7.242   9.619  1.00 94.79           C
ATOM   1359  O   PHE A 103      11.354   7.269  10.791  1.00 94.79           O
ATOM   1360  HA  PHE A 103      12.160   8.958   9.067  1.00 94.79           H
ATOM   1361  CB  PHE A 103      10.060   9.258   8.481  1.00 94.79           C
ATOM   1362 1HB  PHE A 103       9.295   8.663   7.983  1.00 94.79           H
ATOM   1363 2HB  PHE A 103       9.664   9.529   9.460  1.00 94.79           H
ATOM   1364  CG  PHE A 103      10.299  10.535   7.673  1.00 94.79           C
ATOM   1365  CD1 PHE A 103      10.687  11.676   8.303  1.00 94.79           C
ATOM   1366  HD1 PHE A 103      10.829  11.681   9.383  1.00 94.79           H
ATOM   1367  CD2 PHE A 103      10.123  10.529   6.324  1.00 94.79           C
ATOM   1368  HD2 PHE A 103       9.811   9.614   5.819  1.00 94.79           H
ATOM   1369  CE1 PHE A 103      10.910  12.861   7.552  1.00 94.79           C
ATOM   1370  HE1 PHE A 103      11.221  13.775   8.057  1.00 94.79           H
ATOM   1371  CE2 PHE A 103      10.345  11.713   5.574  1.00 94.79           C
ATOM   1372  HE2 PHE A 103      10.204  11.708   4.493  1.00 94.79           H
ATOM   1373  CZ  PHE A 103      10.734  12.854   6.203  1.00 94.79           C
ATOM   1374  HZ  PHE A 103      10.904  13.764   5.627  1.00 94.79           H
ATOM   1375  HN  PHE A 103      11.058   8.135   6.622  1.00 94.79           H
ATOM   1376  N   TRP A 104      10.287   6.254   9.074  1.00 88.06           N
ATOM   1377  CA  TRP A 104       9.872   5.107   9.864  1.00 88.06           C
ATOM   1378  C   TRP A 104      11.125   4.309  10.232  1.00 88.06           C
ATOM   1379  O   TRP A 104      11.183   3.694  11.296  1.00 88.06           O
ATOM   1380  HA  TRP A 104       9.390   5.481  10.767  1.00 88.06           H
ATOM   1381  CB  TRP A 104       8.830   4.274   9.115  1.00 88.06           C
ATOM   1382 1HB  TRP A 104       9.226   4.012   8.134  1.00 88.06           H
ATOM   1383 2HB  TRP A 104       8.672   3.339   9.654  1.00 88.06           H
ATOM   1384  CG  TRP A 104       7.483   4.976   8.935  1.00 88.06           C
ATOM   1385  CD1 TRP A 104       6.833   5.234   7.792  1.00 88.06           C
ATOM   1386  HD1 TRP A 104       7.201   4.962   6.803  1.00 88.06           H
ATOM   1387  CD2 TRP A 104       6.643   5.504   9.983  1.00 88.06           C
ATOM   1388  NE1 TRP A 104       5.640   5.886   8.025  1.00 88.06           N
ATOM   1389  HE1 TRP A 104       4.982   6.183   7.332  1.00 88.06           H
ATOM   1390  CE2 TRP A 104       5.520   6.056   9.399  1.00 88.06           C
ATOM   1391  CE3 TRP A 104       6.824   5.515  11.377  1.00 88.06           C
ATOM   1392  HE3 TRP A 104       7.701   5.086  11.861  1.00 88.06           H
ATOM   1393  CZ2 TRP A 104       4.493   6.660  10.134  1.00 88.06           C
ATOM   1394  HZ2 TRP A 104       3.616   7.089   9.649  1.00 88.06           H
ATOM   1395  CZ3 TRP A 104       5.788   6.122  12.097  1.00 88.06           C
ATOM   1396  HZ3 TRP A 104       5.879   6.157  13.182  1.00 88.06           H
ATOM   1397  CH2 TRP A 104       4.652   6.682  11.525  1.00 88.06           C
ATOM   1398  HH2 TRP A 104       3.889   7.137  12.156  1.00 88.06           H
ATOM   1399  HN  TRP A 104      10.008   6.229   8.114  1.00 88.06           H
ATOM   1400  N   ALA A 105      12.096   4.344   9.331  1.00 96.00           N
ATOM   1401  CA  ALA A 105      13.344   3.633   9.548  1.00 96.00           C
ATOM   1402  C   ALA A 105      14.044   4.204  10.782  1.00 96.00           C
ATOM   1403  O   ALA A 105      14.506   3.454  11.641  1.00 96.00           O
ATOM   1404  HA  ALA A 105      13.102   2.586   9.730  1.00 96.00           H
ATOM   1405  CB  ALA A 105      14.210   3.727   8.290  1.00 96.00           C
ATOM   1406 1HB  ALA A 105      13.680   3.281   7.449  1.00 96.00           H
ATOM   1407 2HB  ALA A 105      14.422   4.773   8.073  1.00 96.00           H
ATOM   1408 3HB  ALA A 105      15.147   3.193   8.453  1.00 96.00           H
ATOM   1409  HN  ALA A 105      12.040   4.846   8.468  1.00 96.00           H
ATOM   1410  N   ILE A 106      14.100   5.527  10.832  1.00 92.57           N
ATOM   1411  CA  ILE A 106      14.742   6.207  11.944  1.00 92.57           C
ATOM   1412  C   ILE A 106      13.952   5.939  13.226  1.00 92.57           C
ATOM   1413  O   ILE A 106      14.534   5.636  14.267  1.00 92.57           O
ATOM   1414  HA  ILE A 106      15.738   5.780  12.057  1.00 92.57           H
ATOM   1415  CB  ILE A 106      14.920   7.694  11.631  1.00 92.57           C
ATOM   1416  HB  ILE A 106      13.963   8.089  11.292  1.00 92.57           H
ATOM   1417  CG1 ILE A 106      15.922   7.899  10.493  1.00 92.57           C
ATOM   1418 1HG1 ILE A 106      16.934   7.727  10.860  1.00 92.57           H
ATOM   1419 2HG1 ILE A 106      15.739   7.167   9.707  1.00 92.57           H
ATOM   1420  CG2 ILE A 106      15.312   8.476  12.887  1.00 92.57           C
ATOM   1421 1HG2 ILE A 106      14.531   8.368  13.640  1.00 92.57           H
ATOM   1422 2HG2 ILE A 106      16.251   8.086  13.279  1.00 92.57           H
ATOM   1423 3HG2 ILE A 106      15.432   9.530  12.636  1.00 92.57           H
ATOM   1424  CD1 ILE A 106      15.816   9.312   9.917  1.00 92.57           C
ATOM   1425 1HD1 ILE A 106      14.810   9.472   9.530  1.00 92.57           H
ATOM   1426 2HD1 ILE A 106      16.024  10.041  10.701  1.00 92.57           H
ATOM   1427 3HD1 ILE A 106      16.539   9.431   9.110  1.00 92.57           H
ATOM   1428  HN  ILE A 106      13.716   6.130  10.133  1.00 92.57           H
ATOM   1429  N   ALA A 107      12.637   6.060  13.109  1.00 94.20           N
ATOM   1430  CA  ALA A 107      11.768   5.926  14.266  1.00 94.20           C
ATOM   1431  C   ALA A 107      11.899   4.513  14.837  1.00 94.20           C
ATOM   1432  O   ALA A 107      11.818   4.319  16.049  1.00 94.20           O
ATOM   1433  HA  ALA A 107      12.100   6.644  15.016  1.00 94.20           H
ATOM   1434  CB  ALA A 107      10.330   6.262  13.865  1.00 94.20           C
ATOM   1435 1HB  ALA A 107      10.286   7.286  13.494  1.00 94.20           H
ATOM   1436 2HB  ALA A 107      10.002   5.577  13.083  1.00 94.20           H
ATOM   1437 3HB  ALA A 107       9.678   6.161  14.733  1.00 94.20           H
ATOM   1438  HN  ALA A 107      12.167   6.245  12.247  1.00 94.20           H
ATOM   1439  N   ALA A 108      12.100   3.562  13.937  1.00 93.61           N
ATOM   1440  CA  ALA A 108      12.205   2.167  14.332  1.00 93.61           C
ATOM   1441  C   ALA A 108      13.572   1.925  14.975  1.00 93.61           C
ATOM   1442  O   ALA A 108      13.703   1.089  15.867  1.00 93.61           O
ATOM   1443  HA  ALA A 108      11.427   1.972  15.070  1.00 93.61           H
ATOM   1444  CB  ALA A 108      11.966   1.272  13.115  1.00 93.61           C
ATOM   1445 1HB  ALA A 108      10.970   1.462  12.714  1.00 93.61           H
ATOM   1446 2HB  ALA A 108      12.713   1.490  12.351  1.00 93.61           H
ATOM   1447 3HB  ALA A 108      12.044   0.226  13.412  1.00 93.61           H
ATOM   1448  HN  ALA A 108      12.191   3.731  12.956  1.00 93.61           H
ATOM   1449  N   ALA A 109      14.556   2.672  14.495  1.00 92.17           N
ATOM   1450  CA  ALA A 109      15.930   2.462  14.920  1.00 92.17           C
ATOM   1451  C   ALA A 109      16.083   2.907  16.376  1.00 92.17           C
ATOM   1452  O   ALA A 109      16.815   2.287  17.145  1.00 92.17           O
ATOM   1453  HA  ALA A 109      16.139   1.394  14.852  1.00 92.17           H
ATOM   1454  CB  ALA A 109      16.875   3.211  13.979  1.00 92.17           C
ATOM   1455 1HB  ALA A 109      16.748   2.837  12.963  1.00 92.17           H
ATOM   1456 2HB  ALA A 109      16.646   4.276  14.005  1.00 92.17           H
ATOM   1457 3HB  ALA A 109      17.906   3.053  14.298  1.00 92.17           H
ATOM   1458  HN  ALA A 109      14.427   3.407  13.830  1.00 92.17           H
ATOM   1459  N   ASP A 110      15.380   3.980  16.710  1.00 83.27           N
ATOM   1460  CA  ASP A 110      15.564   4.623  18.000  1.00 83.27           C
ATOM   1461  C   ASP A 110      14.222   5.171  18.488  1.00 83.27           C
ATOM   1462  O   ASP A 110      13.469   4.469  19.161  1.00 83.27           O
ATOM   1463  HA  ASP A 110      15.960   3.846  18.654  1.00 83.27           H
ATOM   1464  CB  ASP A 110      16.543   5.795  17.895  1.00 83.27           C
ATOM   1465 1HB  ASP A 110      17.451   5.471  17.386  1.00 83.27           H
ATOM   1466 2HB  ASP A 110      16.104   6.588  17.290  1.00 83.27           H
ATOM   1467  CG  ASP A 110      16.896   6.339  19.281  1.00 83.27           C
ATOM   1468  OD1 ASP A 110      16.493   5.685  20.267  1.00 83.27           O
ATOM   1469  OD2 ASP A 110      17.561   7.397  19.322  1.00 83.27           O
ATOM   1470  HN  ASP A 110      14.696   4.406  16.119  1.00 83.27           H
ATOM   1471  N   GLN A 111      13.963   6.420  18.130  1.00 86.71           N
ATOM   1472  CA  GLN A 111      12.720   7.067  18.514  1.00 86.71           C
ATOM   1473  C   GLN A 111      12.333   8.129  17.484  1.00 86.71           C
ATOM   1474  O   GLN A 111      13.115   8.443  16.587  1.00 86.71           O
ATOM   1475  HA  GLN A 111      11.972   6.273  18.526  1.00 86.71           H
ATOM   1476  CB  GLN A 111      12.828   7.675  19.914  1.00 86.71           C
ATOM   1477 1HB  GLN A 111      11.889   8.163  20.176  1.00 86.71           H
ATOM   1478 2HB  GLN A 111      12.991   6.884  20.647  1.00 86.71           H
ATOM   1479  CG  GLN A 111      13.973   8.687  19.986  1.00 86.71           C
ATOM   1480 1HG  GLN A 111      14.915   8.193  19.749  1.00 86.71           H
ATOM   1481 2HG  GLN A 111      13.823   9.464  19.236  1.00 86.71           H
ATOM   1482  CD  GLN A 111      14.058   9.322  21.375  1.00 86.71           C
ATOM   1483  OE1 GLN A 111      13.133   9.267  22.169  1.00 86.71           O
ATOM   1484  NE2 GLN A 111      15.217   9.925  21.624  1.00 86.71           N
ATOM   1485 1HE2 GLN A 111      15.935   9.934  20.929  1.00 86.71           H
ATOM   1486 2HE2 GLN A 111      15.369  10.370  22.507  1.00 86.71           H
ATOM   1487  HN  GLN A 111      14.584   6.987  17.589  1.00 86.71           H
ATOM   1488  N   TRP A 112      11.127   8.654  17.645  1.00 92.26           N
ATOM   1489  CA  TRP A 112      10.653   9.721  16.780  1.00 92.26           C
ATOM   1490  C   TRP A 112      11.391  11.004  17.165  1.00 92.26           C
ATOM   1491  O   TRP A 112      11.199  11.530  18.261  1.00 92.26           O
ATOM   1492  HA  TRP A 112      10.892   9.447  15.753  1.00 92.26           H
ATOM   1493  CB  TRP A 112       9.131   9.858  16.863  1.00 92.26           C
ATOM   1494 1HB  TRP A 112       8.679   8.884  16.679  1.00 92.26           H
ATOM   1495 2HB  TRP A 112       8.858  10.150  17.877  1.00 92.26           H
ATOM   1496  CG  TRP A 112       8.544  10.871  15.879  1.00 92.26           C
ATOM   1497  CD1 TRP A 112       8.194  12.143  16.115  1.00 92.26           C
ATOM   1498  HD1 TRP A 112       8.288  12.636  17.083  1.00 92.26           H
ATOM   1499  CD2 TRP A 112       8.251  10.645  14.484  1.00 92.26           C
ATOM   1500  NE1 TRP A 112       7.698  12.750  14.980  1.00 92.26           N
ATOM   1501  HE1 TRP A 112       7.373  13.693  14.906  1.00 92.26           H
ATOM   1502  CE2 TRP A 112       7.733  11.811  13.956  1.00 92.26           C
ATOM   1503  CE3 TRP A 112       8.417   9.494  13.695  1.00 92.26           C
ATOM   1504  HE3 TRP A 112       8.823   8.562  14.088  1.00 92.26           H
ATOM   1505  CZ2 TRP A 112       7.340  11.938  12.619  1.00 92.26           C
ATOM   1506  HZ2 TRP A 112       6.934  12.870  12.225  1.00 92.26           H
ATOM   1507  CZ3 TRP A 112       8.019   9.637  12.360  1.00 92.26           C
ATOM   1508  HZ3 TRP A 112       8.126   8.774  11.704  1.00 92.26           H
ATOM   1509  CH2 TRP A 112       7.496  10.803  11.813  1.00 92.26           C
ATOM   1510  HH2 TRP A 112       7.210  10.835  10.762  1.00 92.26           H
ATOM   1511  HN  TRP A 112      10.481   8.362  18.350  1.00 92.26           H
ATOM   1512  N   LYS A 113      12.219  11.472  16.243  1.00 84.39           N
ATOM   1513  CA  LYS A 113      13.118  12.576  16.535  1.00 84.39           C
ATOM   1514  C   LYS A 113      12.571  13.855  15.896  1.00 84.39           C
ATOM   1515  O   LYS A 113      13.228  14.895  15.921  1.00 84.39           O
ATOM   1516  HA  LYS A 113      13.131  12.709  17.617  1.00 84.39           H
ATOM   1517  CB  LYS A 113      14.545  12.235  16.103  1.00 84.39           C
ATOM   1518 1HB  LYS A 113      14.567  12.035  15.032  1.00 84.39           H
ATOM   1519 2HB  LYS A 113      15.197  13.089  16.281  1.00 84.39           H
ATOM   1520  CG  LYS A 113      15.072  11.017  16.865  1.00 84.39           C
ATOM   1521 1HG  LYS A 113      14.960  11.178  17.937  1.00 84.39           H
ATOM   1522 2HG  LYS A 113      14.477  10.139  16.610  1.00 84.39           H
ATOM   1523  CD  LYS A 113      16.542  10.756  16.534  1.00 84.39           C
ATOM   1524 1HD  LYS A 113      16.651  10.571  15.465  1.00 84.39           H
ATOM   1525 2HD  LYS A 113      17.133  11.643  16.764  1.00 84.39           H
ATOM   1526  CE  LYS A 113      17.079   9.560  17.322  1.00 84.39           C
ATOM   1527 1HE  LYS A 113      16.961   9.738  18.391  1.00 84.39           H
ATOM   1528 2HE  LYS A 113      16.498   8.669  17.082  1.00 84.39           H
ATOM   1529  NZ  LYS A 113      18.506   9.329  17.006  1.00 84.39           N
ATOM   1530 1HZ  LYS A 113      18.848   8.540  17.544  1.00 84.39           H
ATOM   1531 2HZ  LYS A 113      18.606   9.132  16.016  1.00 84.39           H
ATOM   1532 3HZ  LYS A 113      19.043  10.156  17.242  1.00 84.39           H
ATOM   1533  HN  LYS A 113      12.283  11.110  15.313  1.00 84.39           H
ATOM   1534  N   PHE A 114      11.375  13.735  15.339  1.00 90.44           N
ATOM   1535  CA  PHE A 114      10.808  14.813  14.547  1.00 90.44           C
ATOM   1536  C   PHE A 114       9.660  15.496  15.293  1.00 90.44           C
ATOM   1537  O   PHE A 114       9.201  15.001  16.321  1.00 90.44           O
ATOM   1538  HA  PHE A 114      11.603  15.536  14.367  1.00 90.44           H
ATOM   1539  CB  PHE A 114      10.263  14.185  13.262  1.00 90.44           C
ATOM   1540 1HB  PHE A 114       9.412  13.552  13.512  1.00 90.44           H
ATOM   1541 2HB  PHE A 114       9.892  14.977  12.612  1.00 90.44           H
ATOM   1542  CG  PHE A 114      11.291  13.353  12.493  1.00 90.44           C
ATOM   1543  CD1 PHE A 114      12.224  13.969  11.719  1.00 90.44           C
ATOM   1544  HD1 PHE A 114      12.240  15.057  11.648  1.00 90.44           H
ATOM   1545  CD2 PHE A 114      11.271  11.996  12.582  1.00 90.44           C
ATOM   1546  HD2 PHE A 114      10.523  11.501  13.202  1.00 90.44           H
ATOM   1547  CE1 PHE A 114      13.178  13.197  11.005  1.00 90.44           C
ATOM   1548  HE1 PHE A 114      13.925  13.691  10.385  1.00 90.44           H
ATOM   1549  CE2 PHE A 114      12.224  11.223  11.868  1.00 90.44           C
ATOM   1550  HE2 PHE A 114      12.208  10.135  11.940  1.00 90.44           H
ATOM   1551  CZ  PHE A 114      13.158  11.840  11.095  1.00 90.44           C
ATOM   1552  HZ  PHE A 114      13.890  11.246  10.546  1.00 90.44           H
ATOM   1553  HN  PHE A 114      10.798  12.923  15.422  1.00 90.44           H
ATOM   1554  N   GLN A 115       9.228  16.623  14.745  1.00 82.96           N
ATOM   1555  CA  GLN A 115       8.165  17.396  15.363  1.00 82.96           C
ATOM   1556  C   GLN A 115       6.816  16.705  15.155  1.00 82.96           C
ATOM   1557  O   GLN A 115       6.694  15.813  14.317  1.00 82.96           O
ATOM   1558  HA  GLN A 115       8.407  17.423  16.426  1.00 82.96           H
ATOM   1559  CB  GLN A 115       8.138  18.826  14.819  1.00 82.96           C
ATOM   1560 1HB  GLN A 115       8.052  18.803  13.732  1.00 82.96           H
ATOM   1561 2HB  GLN A 115       7.260  19.347  15.198  1.00 82.96           H
ATOM   1562  CG  GLN A 115       9.403  19.589  15.219  1.00 82.96           C
ATOM   1563 1HG  GLN A 115       9.531  19.545  16.301  1.00 82.96           H
ATOM   1564 2HG  GLN A 115      10.276  19.111  14.775  1.00 82.96           H
ATOM   1565  CD  GLN A 115       9.328  21.049  14.768  1.00 82.96           C
ATOM   1566  OE1 GLN A 115       8.419  21.463  14.068  1.00 82.96           O
ATOM   1567  NE2 GLN A 115      10.333  21.802  15.205  1.00 82.96           N
ATOM   1568 1HE2 GLN A 115      11.048  21.399  15.777  1.00 82.96           H
ATOM   1569 2HE2 GLN A 115      10.374  22.771  14.963  1.00 82.96           H
ATOM   1570  HN  GLN A 115       9.592  17.007  13.896  1.00 82.96           H
ATOM   1571  N   THR A 116       5.836  17.144  15.932  1.00 89.27           N
ATOM   1572  CA  THR A 116       4.503  16.572  15.850  1.00 89.27           C
ATOM   1573  C   THR A 116       3.938  16.739  14.438  1.00 89.27           C
ATOM   1574  O   THR A 116       3.277  15.840  13.919  1.00 89.27           O
ATOM   1575  HA  THR A 116       4.575  15.502  16.041  1.00 89.27           H
ATOM   1576  CB  THR A 116       3.640  17.227  16.931  1.00 89.27           C
ATOM   1577  HB  THR A 116       3.388  18.252  16.659  1.00 89.27           H
ATOM   1578  OG1 THR A 116       4.405  17.077  18.123  1.00 89.27           O
ATOM   1579  HG1 THR A 116       4.060  17.693  18.831  1.00 89.27           H
ATOM   1580  CG2 THR A 116       2.357  16.442  17.210  1.00 89.27           C
ATOM   1581 1HG2 THR A 116       2.611  15.437  17.547  1.00 89.27           H
ATOM   1582 2HG2 THR A 116       1.763  16.380  16.299  1.00 89.27           H
ATOM   1583 3HG2 THR A 116       1.782  16.950  17.985  1.00 89.27           H
ATOM   1584  HN  THR A 116       5.942  17.874  16.607  1.00 89.27           H
ATOM   1585  N   PHE A 117       4.218  17.896  13.855  1.00 92.44           N
ATOM   1586  CA  PHE A 117       3.733  18.198  12.519  1.00 92.44           C
ATOM   1587  C   PHE A 117       4.168  17.122  11.522  1.00 92.44           C
ATOM   1588  O   PHE A 117       3.362  16.651  10.721  1.00 92.44           O
ATOM   1589  HA  PHE A 117       2.644  18.227  12.569  1.00 92.44           H
ATOM   1590  CB  PHE A 117       4.353  19.536  12.111  1.00 92.44           C
ATOM   1591 1HB  PHE A 117       4.046  20.300  12.825  1.00 92.44           H
ATOM   1592 2HB  PHE A 117       5.438  19.456  12.175  1.00 92.44           H
ATOM   1593  CG  PHE A 117       3.972  19.993  10.701  1.00 92.44           C
ATOM   1594  CD1 PHE A 117       4.881  19.917   9.693  1.00 92.44           C
ATOM   1595  HD1 PHE A 117       5.881  19.530   9.888  1.00 92.44           H
ATOM   1596  CD2 PHE A 117       2.724  20.476  10.457  1.00 92.44           C
ATOM   1597  HD2 PHE A 117       1.996  20.537  11.265  1.00 92.44           H
ATOM   1598  CE1 PHE A 117       4.528  20.341   8.384  1.00 92.44           C
ATOM   1599  HE1 PHE A 117       5.256  20.281   7.576  1.00 92.44           H
ATOM   1600  CE2 PHE A 117       2.371  20.901   9.149  1.00 92.44           C
ATOM   1601  HE2 PHE A 117       1.371  21.288   8.953  1.00 92.44           H
ATOM   1602  CZ  PHE A 117       3.280  20.824   8.140  1.00 92.44           C
ATOM   1603  HZ  PHE A 117       3.008  21.150   7.136  1.00 92.44           H
ATOM   1604  HN  PHE A 117       4.764  18.618  14.280  1.00 92.44           H
ATOM   1605  N   MET A 118       5.441  16.764  11.604  1.00 90.26           N
ATOM   1606  CA  MET A 118       5.994  15.758  10.714  1.00 90.26           C
ATOM   1607  C   MET A 118       5.340  14.395  10.953  1.00 90.26           C
ATOM   1608  O   MET A 118       5.191  13.603  10.024  1.00 90.26           O
ATOM   1609  HA  MET A 118       5.770  16.104   9.705  1.00 90.26           H
ATOM   1610  CB  MET A 118       7.503  15.647  10.943  1.00 90.26           C
ATOM   1611 1HB  MET A 118       7.706  15.546  12.009  1.00 90.26           H
ATOM   1612 2HB  MET A 118       7.882  14.747  10.459  1.00 90.26           H
ATOM   1613  CG  MET A 118       8.232  16.875  10.393  1.00 90.26           C
ATOM   1614 1HG  MET A 118       7.932  17.764  10.947  1.00 90.26           H
ATOM   1615 2HG  MET A 118       9.307  16.761  10.531  1.00 90.26           H
ATOM   1616  SD  MET A 118       7.858  17.082   8.660  1.00 90.26           S
ATOM   1617  CE  MET A 118       8.619  15.609   8.000  1.00 90.26           C
ATOM   1618 1HE  MET A 118       9.685  15.617   8.228  1.00 90.26           H
ATOM   1619 2HE  MET A 118       8.159  14.729   8.451  1.00 90.26           H
ATOM   1620 3HE  MET A 118       8.478  15.579   6.920  1.00 90.26           H
ATOM   1621  HN  MET A 118       6.089  17.149  12.262  1.00 90.26           H
ATOM   1622  N   CYS A 119       4.967  14.165  12.204  1.00 94.74           N
ATOM   1623  CA  CYS A 119       4.273  12.940  12.564  1.00 94.74           C
ATOM   1624  C   CYS A 119       2.950  12.894  11.798  1.00 94.74           C
ATOM   1625  O   CYS A 119       2.614  11.878  11.192  1.00 94.74           O
ATOM   1626  HA  CYS A 119       4.921  12.115  12.268  1.00 94.74           H
ATOM   1627  CB  CYS A 119       4.062  12.834  14.076  1.00 94.74           C
ATOM   1628 1HB  CYS A 119       5.025  12.780  14.583  1.00 94.74           H
ATOM   1629 2HB  CYS A 119       3.557  13.727  14.444  1.00 94.74           H
ATOM   1630  SG  CYS A 119       3.066  11.349  14.465  1.00 94.74           S
ATOM   1631  HN  CYS A 119       5.131  14.797  12.961  1.00 94.74           H
ATOM   1632  N   LYS A 120       2.234  14.008  11.850  1.00 92.75           N
ATOM   1633  CA  LYS A 120       0.949  14.103  11.178  1.00 92.75           C
ATOM   1634  C   LYS A 120       1.142  13.865   9.679  1.00 92.75           C
ATOM   1635  O   LYS A 120       0.414  13.081   9.073  1.00 92.75           O
ATOM   1636  HA  LYS A 120       0.313  13.311  11.574  1.00 92.75           H
ATOM   1637  CB  LYS A 120       0.270  15.434  11.507  1.00 92.75           C
ATOM   1638 1HB  LYS A 120       0.966  16.255  11.335  1.00 92.75           H
ATOM   1639 2HB  LYS A 120      -0.577  15.590  10.838  1.00 92.75           H
ATOM   1640  CG  LYS A 120      -0.209  15.461  12.960  1.00 92.75           C
ATOM   1641 1HG  LYS A 120      -0.950  14.677  13.117  1.00 92.75           H
ATOM   1642 2HG  LYS A 120       0.627  15.249  13.626  1.00 92.75           H
ATOM   1643  CD  LYS A 120      -0.816  16.821  13.311  1.00 92.75           C
ATOM   1644 1HD  LYS A 120      -0.065  17.601  13.189  1.00 92.75           H
ATOM   1645 2HD  LYS A 120      -1.629  17.050  12.622  1.00 92.75           H
ATOM   1646  CE  LYS A 120      -1.342  16.832  14.748  1.00 92.75           C
ATOM   1647 1HE  LYS A 120      -0.617  16.358  15.410  1.00 92.75           H
ATOM   1648 2HE  LYS A 120      -1.462  17.860  15.090  1.00 92.75           H
ATOM   1649  NZ  LYS A 120      -2.637  16.120  14.832  1.00 92.75           N
ATOM   1650 1HZ  LYS A 120      -3.092  16.349  15.709  1.00 92.75           H
ATOM   1651 2HZ  LYS A 120      -3.229  16.404  14.059  1.00 92.75           H
ATOM   1652 3HZ  LYS A 120      -2.477  15.120  14.785  1.00 92.75           H
ATOM   1653  HN  LYS A 120       2.518  14.833  12.338  1.00 92.75           H
ATOM   1654  N   VAL A 121       2.127  14.556   9.125  1.00 94.82           N
ATOM   1655  CA  VAL A 121       2.351  14.521   7.690  1.00 94.82           C
ATOM   1656  C   VAL A 121       2.692  13.090   7.267  1.00 94.82           C
ATOM   1657  O   VAL A 121       2.104  12.561   6.325  1.00 94.82           O
ATOM   1658  HA  VAL A 121       1.422  14.818   7.204  1.00 94.82           H
ATOM   1659  CB  VAL A 121       3.433  15.532   7.304  1.00 94.82           C
ATOM   1660  HB  VAL A 121       4.304  15.346   7.932  1.00 94.82           H
ATOM   1661  CG1 VAL A 121       3.857  15.351   5.845  1.00 94.82           C
ATOM   1662 1HG1 VAL A 121       4.253  14.345   5.705  1.00 94.82           H
ATOM   1663 2HG1 VAL A 121       2.995  15.496   5.195  1.00 94.82           H
ATOM   1664 3HG1 VAL A 121       4.627  16.082   5.598  1.00 94.82           H
ATOM   1665  CG2 VAL A 121       2.962  16.964   7.564  1.00 94.82           C
ATOM   1666 1HG2 VAL A 121       2.069  17.166   6.974  1.00 94.82           H
ATOM   1667 2HG2 VAL A 121       2.733  17.085   8.623  1.00 94.82           H
ATOM   1668 3HG2 VAL A 121       3.750  17.662   7.281  1.00 94.82           H
ATOM   1669  HN  VAL A 121       2.764  15.132   9.638  1.00 94.82           H
ATOM   1670  N   VAL A 122       3.641  12.505   7.983  1.00 94.17           N
ATOM   1671  CA  VAL A 122       4.190  11.219   7.589  1.00 94.17           C
ATOM   1672  C   VAL A 122       3.087  10.160   7.642  1.00 94.17           C
ATOM   1673  O   VAL A 122       2.932   9.373   6.711  1.00 94.17           O
ATOM   1674  HA  VAL A 122       4.538  11.311   6.561  1.00 94.17           H
ATOM   1675  CB  VAL A 122       5.394  10.873   8.468  1.00 94.17           C
ATOM   1676  HB  VAL A 122       5.086  10.965   9.510  1.00 94.17           H
ATOM   1677  CG1 VAL A 122       5.844   9.429   8.237  1.00 94.17           C
ATOM   1678 1HG1 VAL A 122       5.027   8.750   8.480  1.00 94.17           H
ATOM   1679 2HG1 VAL A 122       6.125   9.299   7.192  1.00 94.17           H
ATOM   1680 3HG1 VAL A 122       6.701   9.209   8.874  1.00 94.17           H
ATOM   1681  CG2 VAL A 122       6.545  11.851   8.230  1.00 94.17           C
ATOM   1682 1HG2 VAL A 122       6.851  11.805   7.185  1.00 94.17           H
ATOM   1683 2HG2 VAL A 122       6.218  12.863   8.469  1.00 94.17           H
ATOM   1684 3HG2 VAL A 122       7.388  11.582   8.867  1.00 94.17           H
ATOM   1685  HN  VAL A 122       4.032  12.894   8.817  1.00 94.17           H
ATOM   1686  N   ASN A 123       2.348  10.176   8.743  1.00 92.44           N
ATOM   1687  CA  ASN A 123       1.265   9.226   8.930  1.00 92.44           C
ATOM   1688  C   ASN A 123       0.221   9.425   7.829  1.00 92.44           C
ATOM   1689  O   ASN A 123      -0.284   8.456   7.265  1.00 92.44           O
ATOM   1690  HA  ASN A 123       1.735   8.243   8.886  1.00 92.44           H
ATOM   1691  CB  ASN A 123       0.575   9.436  10.279  1.00 92.44           C
ATOM   1692 1HB  ASN A 123       0.725  10.463  10.612  1.00 92.44           H
ATOM   1693 2HB  ASN A 123      -0.500   9.291  10.169  1.00 92.44           H
ATOM   1694  CG  ASN A 123       1.121   8.469  11.331  1.00 92.44           C
ATOM   1695  OD1 ASN A 123       1.799   7.501  11.029  1.00 92.44           O
ATOM   1696  ND2 ASN A 123       0.789   8.784  12.580  1.00 92.44           N
ATOM   1697 1HD2 ASN A 123       0.229   9.593  12.760  1.00 92.44           H
ATOM   1698 2HD2 ASN A 123       1.098   8.211  13.339  1.00 92.44           H
ATOM   1699  HN  ASN A 123       2.480  10.820   9.495  1.00 92.44           H
ATOM   1700  N   SER A 124      -0.071  10.688   7.557  1.00 93.52           N
ATOM   1701  CA  SER A 124      -1.102  11.026   6.591  1.00 93.52           C
ATOM   1702  C   SER A 124      -0.677  10.576   5.192  1.00 93.52           C
ATOM   1703  O   SER A 124      -1.467   9.984   4.459  1.00 93.52           O
ATOM   1704  HA  SER A 124      -1.990  10.483   6.914  1.00 93.52           H
ATOM   1705  CB  SER A 124      -1.394  12.528   6.599  1.00 93.52           C
ATOM   1706 1HB  SER A 124      -0.504  13.072   6.280  1.00 93.52           H
ATOM   1707 2HB  SER A 124      -2.179  12.749   5.875  1.00 93.52           H
ATOM   1708  OG  SER A 124      -1.794  12.987   7.887  1.00 93.52           O
ATOM   1709  HG  SER A 124      -1.101  13.603   8.261  1.00 93.52           H
ATOM   1710  HN  SER A 124       0.382  11.472   7.983  1.00 93.52           H
ATOM   1711  N   MET A 125       0.572  10.873   4.864  1.00 87.63           N
ATOM   1712  CA  MET A 125       1.110  10.513   3.563  1.00 87.63           C
ATOM   1713  C   MET A 125       1.058   8.999   3.348  1.00 87.63           C
ATOM   1714  O   MET A 125       0.616   8.532   2.299  1.00 87.63           O
ATOM   1715  HA  MET A 125       0.473  11.013   2.834  1.00 87.63           H
ATOM   1716  CB  MET A 125       2.559  10.993   3.459  1.00 87.63           C
ATOM   1717 1HB  MET A 125       3.085  10.779   4.389  1.00 87.63           H
ATOM   1718 2HB  MET A 125       3.072  10.445   2.669  1.00 87.63           H
ATOM   1719  CG  MET A 125       2.619  12.494   3.167  1.00 87.63           C
ATOM   1720 1HG  MET A 125       2.028  12.724   2.280  1.00 87.63           H
ATOM   1721 2HG  MET A 125       2.182  13.052   3.995  1.00 87.63           H
ATOM   1722  SD  MET A 125       4.313  13.000   2.918  1.00 87.63           S
ATOM   1723  CE  MET A 125       4.634  12.241   1.335  1.00 87.63           C
ATOM   1724 1HE  MET A 125       4.502  11.162   1.416  1.00 87.63           H
ATOM   1725 2HE  MET A 125       3.940  12.637   0.594  1.00 87.63           H
ATOM   1726 3HE  MET A 125       5.657  12.459   1.028  1.00 87.63           H
ATOM   1727  HN  MET A 125       1.211  11.349   5.468  1.00 87.63           H
ATOM   1728  N   TYR A 126       1.515   8.273   4.358  1.00 89.08           N
ATOM   1729  CA  TYR A 126       1.547   6.823   4.283  1.00 89.08           C
ATOM   1730  C   TYR A 126       0.160   6.259   3.970  1.00 89.08           C
ATOM   1731  O   TYR A 126       0.012   5.424   3.078  1.00 89.08           O
ATOM   1732  HA  TYR A 126       2.234   6.542   3.485  1.00 89.08           H
ATOM   1733  CB  TYR A 126       1.980   6.338   5.668  1.00 89.08           C
ATOM   1734 1HB  TYR A 126       3.037   6.568   5.809  1.00 89.08           H
ATOM   1735 2HB  TYR A 126       1.430   6.896   6.426  1.00 89.08           H
ATOM   1736  CG  TYR A 126       1.764   4.842   5.900  1.00 89.08           C
ATOM   1737  CD1 TYR A 126       0.657   4.405   6.600  1.00 89.08           C
ATOM   1738  HD1 TYR A 126      -0.062   5.127   6.988  1.00 89.08           H
ATOM   1739  CD2 TYR A 126       2.674   3.928   5.410  1.00 89.08           C
ATOM   1740  HD2 TYR A 126       3.548   4.273   4.857  1.00 89.08           H
ATOM   1741  CE1 TYR A 126       0.453   2.996   6.818  1.00 89.08           C
ATOM   1742  HE1 TYR A 126      -0.416   2.638   7.370  1.00 89.08           H
ATOM   1743  CE2 TYR A 126       2.470   2.520   5.628  1.00 89.08           C
ATOM   1744  HE2 TYR A 126       3.182   1.788   5.246  1.00 89.08           H
ATOM   1745  CZ  TYR A 126       1.370   2.123   6.321  1.00 89.08           C
ATOM   1746  OH  TYR A 126       1.177   0.793   6.527  1.00 89.08           O
ATOM   1747  HH  TYR A 126       0.478   0.653   7.229  1.00 89.08           H
ATOM   1748  HN  TYR A 126       1.859   8.660   5.214  1.00 89.08           H
ATOM   1749  N   LYS A 127      -0.822   6.738   4.720  1.00 87.76           N
ATOM   1750  CA  LYS A 127      -2.156   6.166   4.660  1.00 87.76           C
ATOM   1751  C   LYS A 127      -2.806   6.537   3.325  1.00 87.76           C
ATOM   1752  O   LYS A 127      -3.451   5.703   2.692  1.00 87.76           O
ATOM   1753  HA  LYS A 127      -2.050   5.082   4.703  1.00 87.76           H
ATOM   1754  CB  LYS A 127      -2.975   6.589   5.881  1.00 87.76           C
ATOM   1755 1HB  LYS A 127      -2.387   6.444   6.787  1.00 87.76           H
ATOM   1756 2HB  LYS A 127      -3.206   7.653   5.818  1.00 87.76           H
ATOM   1757  CG  LYS A 127      -4.274   5.785   5.976  1.00 87.76           C
ATOM   1758 1HG  LYS A 127      -4.964   6.111   5.198  1.00 87.76           H
ATOM   1759 2HG  LYS A 127      -4.066   4.730   5.797  1.00 87.76           H
ATOM   1760  CD  LYS A 127      -4.926   5.957   7.349  1.00 87.76           C
ATOM   1761 1HD  LYS A 127      -4.278   5.536   8.118  1.00 87.76           H
ATOM   1762 2HD  LYS A 127      -5.038   7.018   7.572  1.00 87.76           H
ATOM   1763  CE  LYS A 127      -6.294   5.273   7.396  1.00 87.76           C
ATOM   1764 1HE  LYS A 127      -6.897   5.594   6.546  1.00 87.76           H
ATOM   1765 2HE  LYS A 127      -6.170   4.193   7.309  1.00 87.76           H
ATOM   1766  NZ  LYS A 127      -6.993   5.597   8.659  1.00 87.76           N
ATOM   1767 1HZ  LYS A 127      -7.953   5.275   8.606  1.00 87.76           H
ATOM   1768 2HZ  LYS A 127      -6.524   5.139   9.432  1.00 87.76           H
ATOM   1769 3HZ  LYS A 127      -6.981   6.601   8.803  1.00 87.76           H
ATOM   1770  HN  LYS A 127      -0.717   7.500   5.358  1.00 87.76           H
ATOM   1771  N   MET A 128      -2.612   7.789   2.937  1.00 88.38           N
ATOM   1772  CA  MET A 128      -3.175   8.281   1.691  1.00 88.38           C
ATOM   1773  C   MET A 128      -2.666   7.467   0.500  1.00 88.38           C
ATOM   1774  O   MET A 128      -3.448   7.065  -0.361  1.00 88.38           O
ATOM   1775  HA  MET A 128      -4.254   8.160   1.788  1.00 88.38           H
ATOM   1776  CB  MET A 128      -2.795   9.751   1.505  1.00 88.38           C
ATOM   1777 1HB  MET A 128      -3.116  10.327   2.373  1.00 88.38           H
ATOM   1778 2HB  MET A 128      -1.711   9.845   1.443  1.00 88.38           H
ATOM   1779  CG  MET A 128      -3.434  10.327   0.239  1.00 88.38           C
ATOM   1780 1HG  MET A 128      -3.097   9.770  -0.635  1.00 88.38           H
ATOM   1781 2HG  MET A 128      -4.518  10.218   0.288  1.00 88.38           H
ATOM   1782  SD  MET A 128      -3.002  12.050   0.067  1.00 88.38           S
ATOM   1783  CE  MET A 128      -1.282  11.895  -0.383  1.00 88.38           C
ATOM   1784 1HE  MET A 128      -0.743  11.381   0.413  1.00 88.38           H
ATOM   1785 2HE  MET A 128      -1.198  11.322  -1.307  1.00 88.38           H
ATOM   1786 3HE  MET A 128      -0.854  12.886  -0.530  1.00 88.38           H
ATOM   1787  HN  MET A 128      -2.083   8.460   3.456  1.00 88.38           H
ATOM   1788  N   ASN A 129      -1.360   7.248   0.488  1.00 85.47           N
ATOM   1789  CA  ASN A 129      -0.720   6.595  -0.642  1.00 85.47           C
ATOM   1790  C   ASN A 129      -1.021   5.096  -0.596  1.00 85.47           C
ATOM   1791  O   ASN A 129      -1.072   4.438  -1.634  1.00 85.47           O
ATOM   1792  HA  ASN A 129      -1.138   7.078  -1.525  1.00 85.47           H
ATOM   1793  CB  ASN A 129       0.799   6.775  -0.594  1.00 85.47           C
ATOM   1794 1HB  ASN A 129       1.175   6.461   0.380  1.00 85.47           H
ATOM   1795 2HB  ASN A 129       1.268   6.133  -1.339  1.00 85.47           H
ATOM   1796  CG  ASN A 129       1.187   8.232  -0.851  1.00 85.47           C
ATOM   1797  OD1 ASN A 129       0.752   8.859  -1.803  1.00 85.47           O
ATOM   1798  ND2 ASN A 129       2.028   8.735   0.048  1.00 85.47           N
ATOM   1799 1HD2 ASN A 129       2.347   8.166   0.807  1.00 85.47           H
ATOM   1800 2HD2 ASN A 129       2.341   9.681  -0.034  1.00 85.47           H
ATOM   1801  HN  ASN A 129      -0.743   7.507   1.231  1.00 85.47           H
ATOM   1802  N   PHE A 130      -1.211   4.599   0.617  1.00 88.64           N
ATOM   1803  CA  PHE A 130      -1.602   3.212   0.805  1.00 88.64           C
ATOM   1804  C   PHE A 130      -2.871   2.888   0.015  1.00 88.64           C
ATOM   1805  O   PHE A 130      -2.900   1.927  -0.752  1.00 88.64           O
ATOM   1806  HA  PHE A 130      -0.781   2.593   0.442  1.00 88.64           H
ATOM   1807  CB  PHE A 130      -1.882   3.025   2.298  1.00 88.64           C
ATOM   1808 1HB  PHE A 130      -0.954   3.163   2.852  1.00 88.64           H
ATOM   1809 2HB  PHE A 130      -2.569   3.804   2.628  1.00 88.64           H
ATOM   1810  CG  PHE A 130      -2.473   1.660   2.653  1.00 88.64           C
ATOM   1811  CD1 PHE A 130      -3.812   1.530   2.855  1.00 88.64           C
ATOM   1812  HD1 PHE A 130      -4.464   2.398   2.764  1.00 88.64           H
ATOM   1813  CD2 PHE A 130      -1.660   0.576   2.768  1.00 88.64           C
ATOM   1814  HD2 PHE A 130      -0.587   0.680   2.606  1.00 88.64           H
ATOM   1815  CE1 PHE A 130      -4.360   0.262   3.185  1.00 88.64           C
ATOM   1816  HE1 PHE A 130      -5.433   0.158   3.347  1.00 88.64           H
ATOM   1817  CE2 PHE A 130      -2.208  -0.692   3.098  1.00 88.64           C
ATOM   1818  HE2 PHE A 130      -1.556  -1.561   3.189  1.00 88.64           H
ATOM   1819  CZ  PHE A 130      -3.547  -0.822   3.300  1.00 88.64           C
ATOM   1820  HZ  PHE A 130      -3.968  -1.795   3.553  1.00 88.64           H
ATOM   1821  HN  PHE A 130      -1.103   5.126   1.460  1.00 88.64           H
ATOM   1822  N   TYR A 131      -3.889   3.708   0.230  1.00 93.48           N
ATOM   1823  CA  TYR A 131      -5.171   3.496  -0.420  1.00 93.48           C
ATOM   1824  C   TYR A 131      -5.075   3.768  -1.923  1.00 93.48           C
ATOM   1825  O   TYR A 131      -5.620   3.016  -2.730  1.00 93.48           O
ATOM   1826  HA  TYR A 131      -5.460   2.457  -0.264  1.00 93.48           H
ATOM   1827  CB  TYR A 131      -6.135   4.505   0.208  1.00 93.48           C
ATOM   1828 1HB  TYR A 131      -5.632   5.468   0.292  1.00 93.48           H
ATOM   1829 2HB  TYR A 131      -6.984   4.646  -0.461  1.00 93.48           H
ATOM   1830  CG  TYR A 131      -6.654   4.094   1.587  1.00 93.48           C
ATOM   1831  CD1 TYR A 131      -7.313   2.892   1.747  1.00 93.48           C
ATOM   1832  HD1 TYR A 131      -7.464   2.236   0.890  1.00 93.48           H
ATOM   1833  CD2 TYR A 131      -6.462   4.926   2.672  1.00 93.48           C
ATOM   1834  HD2 TYR A 131      -5.942   5.875   2.546  1.00 93.48           H
ATOM   1835  CE1 TYR A 131      -7.801   2.506   3.045  1.00 93.48           C
ATOM   1836  HE1 TYR A 131      -8.324   1.560   3.185  1.00 93.48           H
ATOM   1837  CE2 TYR A 131      -6.951   4.540   3.970  1.00 93.48           C
ATOM   1838  HE2 TYR A 131      -6.807   5.187   4.835  1.00 93.48           H
ATOM   1839  CZ  TYR A 131      -7.596   3.349   4.093  1.00 93.48           C
ATOM   1840  OH  TYR A 131      -8.057   2.984   5.319  1.00 93.48           O
ATOM   1841  HH  TYR A 131      -8.189   3.794   5.890  1.00 93.48           H
ATOM   1842  HN  TYR A 131      -3.849   4.503   0.835  1.00 93.48           H
ATOM   1843  N   SER A 132      -4.378   4.845  -2.254  1.00 93.21           N
ATOM   1844  CA  SER A 132      -4.296   5.289  -3.635  1.00 93.21           C
ATOM   1845  C   SER A 132      -3.631   4.211  -4.493  1.00 93.21           C
ATOM   1846  O   SER A 132      -4.066   3.948  -5.613  1.00 93.21           O
ATOM   1847  HA  SER A 132      -5.328   5.445  -3.949  1.00 93.21           H
ATOM   1848  CB  SER A 132      -3.526   6.606  -3.746  1.00 93.21           C
ATOM   1849 1HB  SER A 132      -3.535   6.945  -4.781  1.00 93.21           H
ATOM   1850 2HB  SER A 132      -4.029   7.371  -3.155  1.00 93.21           H
ATOM   1851  OG  SER A 132      -2.178   6.474  -3.302  1.00 93.21           O
ATOM   1852  HG  SER A 132      -1.665   7.306  -3.514  1.00 93.21           H
ATOM   1853  HN  SER A 132      -3.875   5.409  -1.598  1.00 93.21           H
ATOM   1854  N   CYS A 133      -2.588   3.615  -3.934  1.00 92.62           N
ATOM   1855  CA  CYS A 133      -1.848   2.583  -4.641  1.00 92.62           C
ATOM   1856  C   CYS A 133      -2.809   1.437  -4.961  1.00 92.62           C
ATOM   1857  O   CYS A 133      -2.919   1.018  -6.113  1.00 92.62           O
ATOM   1858  HA  CYS A 133      -1.471   3.040  -5.556  1.00 92.62           H
ATOM   1859  CB  CYS A 133      -0.637   2.105  -3.838  1.00 92.62           C
ATOM   1860 1HB  CYS A 133      -0.938   1.864  -2.818  1.00 92.62           H
ATOM   1861 2HB  CYS A 133      -0.237   1.191  -4.276  1.00 92.62           H
ATOM   1862  SG  CYS A 133       0.653   3.403  -3.817  1.00 92.62           S
ATOM   1863  HG  CYS A 133       0.106   4.127  -2.844  1.00 92.62           H
ATOM   1864  HN  CYS A 133      -2.248   3.826  -3.017  1.00 92.62           H
ATOM   1865  N   VAL A 134      -3.480   0.962  -3.923  1.00 90.81           N
ATOM   1866  CA  VAL A 134      -4.274  -0.250  -4.035  1.00 90.81           C
ATOM   1867  C   VAL A 134      -5.466   0.010  -4.958  1.00 90.81           C
ATOM   1868  O   VAL A 134      -5.856  -0.860  -5.735  1.00 90.81           O
ATOM   1869  HA  VAL A 134      -3.642  -1.016  -4.485  1.00 90.81           H
ATOM   1870  CB  VAL A 134      -4.689  -0.735  -2.645  1.00 90.81           C
ATOM   1871  HB  VAL A 134      -5.291   0.047  -2.183  1.00 90.81           H
ATOM   1872  CG1 VAL A 134      -5.550  -1.997  -2.738  1.00 90.81           C
ATOM   1873 1HG1 VAL A 134      -6.448  -1.781  -3.316  1.00 90.81           H
ATOM   1874 2HG1 VAL A 134      -4.983  -2.788  -3.229  1.00 90.81           H
ATOM   1875 3HG1 VAL A 134      -5.830  -2.320  -1.736  1.00 90.81           H
ATOM   1876  CG2 VAL A 134      -3.464  -0.972  -1.758  1.00 90.81           C
ATOM   1877 1HG2 VAL A 134      -2.825  -1.727  -2.216  1.00 90.81           H
ATOM   1878 2HG2 VAL A 134      -2.907  -0.041  -1.652  1.00 90.81           H
ATOM   1879 3HG2 VAL A 134      -3.788  -1.316  -0.776  1.00 90.81           H
ATOM   1880  HN  VAL A 134      -3.488   1.389  -3.019  1.00 90.81           H
ATOM   1881  N   LEU A 135      -6.012   1.211  -4.842  1.00 94.45           N
ATOM   1882  CA  LEU A 135      -7.162   1.591  -5.645  1.00 94.45           C
ATOM   1883  C   LEU A 135      -6.743   1.695  -7.112  1.00 94.45           C
ATOM   1884  O   LEU A 135      -7.521   1.373  -8.008  1.00 94.45           O
ATOM   1885  HA  LEU A 135      -7.902   0.796  -5.553  1.00 94.45           H
ATOM   1886  CB  LEU A 135      -7.800   2.869  -5.096  1.00 94.45           C
ATOM   1887 1HB  LEU A 135      -7.022   3.625  -4.992  1.00 94.45           H
ATOM   1888 2HB  LEU A 135      -8.511   3.242  -5.833  1.00 94.45           H
ATOM   1889  CG  LEU A 135      -8.523   2.735  -3.754  1.00 94.45           C
ATOM   1890  HG  LEU A 135      -7.824   2.317  -3.029  1.00 94.45           H
ATOM   1891  CD1 LEU A 135      -8.958   4.103  -3.226  1.00 94.45           C
ATOM   1892 1HD1 LEU A 135      -8.080   4.735  -3.089  1.00 94.45           H
ATOM   1893 2HD1 LEU A 135      -9.634   4.571  -3.942  1.00 94.45           H
ATOM   1894 3HD1 LEU A 135      -9.469   3.979  -2.271  1.00 94.45           H
ATOM   1895  CD2 LEU A 135      -9.699   1.761  -3.859  1.00 94.45           C
ATOM   1896 1HD2 LEU A 135     -10.407   2.126  -4.603  1.00 94.45           H
ATOM   1897 2HD2 LEU A 135      -9.332   0.780  -4.159  1.00 94.45           H
ATOM   1898 3HD2 LEU A 135     -10.195   1.685  -2.892  1.00 94.45           H
ATOM   1899  HN  LEU A 135      -5.683   1.917  -4.215  1.00 94.45           H
ATOM   1900  N   LEU A 136      -5.513   2.146  -7.313  1.00 94.39           N
ATOM   1901  CA  LEU A 136      -4.975   2.283  -8.656  1.00 94.39           C
ATOM   1902  C   LEU A 136      -4.768   0.893  -9.261  1.00 94.39           C
ATOM   1903  O   LEU A 136      -5.085   0.667 -10.428  1.00 94.39           O
ATOM   1904  HA  LEU A 136      -5.718   2.812  -9.252  1.00 94.39           H
ATOM   1905  CB  LEU A 136      -3.710   3.142  -8.641  1.00 94.39           C
ATOM   1906 1HB  LEU A 136      -3.083   2.818  -7.810  1.00 94.39           H
ATOM   1907 2HB  LEU A 136      -3.151   2.946  -9.556  1.00 94.39           H
ATOM   1908  CG  LEU A 136      -3.925   4.652  -8.522  1.00 94.39           C
ATOM   1909  HG  LEU A 136      -4.622   4.834  -7.703  1.00 94.39           H
ATOM   1910  CD1 LEU A 136      -2.619   5.366  -8.170  1.00 94.39           C
ATOM   1911 1HD1 LEU A 136      -2.244   4.991  -7.218  1.00 94.39           H
ATOM   1912 2HD1 LEU A 136      -1.881   5.179  -8.951  1.00 94.39           H
ATOM   1913 3HD1 LEU A 136      -2.800   6.438  -8.091  1.00 94.39           H
ATOM   1914  CD2 LEU A 136      -4.563   5.217  -9.792  1.00 94.39           C
ATOM   1915 1HD2 LEU A 136      -3.911   5.023 -10.644  1.00 94.39           H
ATOM   1916 2HD2 LEU A 136      -5.529   4.738  -9.958  1.00 94.39           H
ATOM   1917 3HD2 LEU A 136      -4.706   6.292  -9.680  1.00 94.39           H
ATOM   1918  HN  LEU A 136      -4.890   2.415  -6.578  1.00 94.39           H
ATOM   1919  N   ILE A 137      -4.238  -0.002  -8.441  1.00 91.83           N
ATOM   1920  CA  ILE A 137      -4.008  -1.370  -8.873  1.00 91.83           C
ATOM   1921  C   ILE A 137      -5.337  -1.993  -9.305  1.00 91.83           C
ATOM   1922  O   ILE A 137      -5.399  -2.696 -10.312  1.00 91.83           O
ATOM   1923  HA  ILE A 137      -3.347  -1.333  -9.739  1.00 91.83           H
ATOM   1924  CB  ILE A 137      -3.283  -2.162  -7.783  1.00 91.83           C
ATOM   1925  HB  ILE A 137      -3.777  -1.964  -6.831  1.00 91.83           H
ATOM   1926  CG1 ILE A 137      -1.831  -1.699  -7.643  1.00 91.83           C
ATOM   1927 1HG1 ILE A 137      -1.256  -2.031  -8.507  1.00 91.83           H
ATOM   1928 2HG1 ILE A 137      -1.792  -0.610  -7.634  1.00 91.83           H
ATOM   1929  CG2 ILE A 137      -3.383  -3.667  -8.040  1.00 91.83           C
ATOM   1930 1HG2 ILE A 137      -4.431  -3.965  -8.049  1.00 91.83           H
ATOM   1931 2HG2 ILE A 137      -2.930  -3.902  -9.003  1.00 91.83           H
ATOM   1932 3HG2 ILE A 137      -2.859  -4.206  -7.251  1.00 91.83           H
ATOM   1933  CD1 ILE A 137      -1.202  -2.249  -6.362  1.00 91.83           C
ATOM   1934 1HD1 ILE A 137      -1.766  -1.895  -5.499  1.00 91.83           H
ATOM   1935 2HD1 ILE A 137      -1.221  -3.338  -6.386  1.00 91.83           H
ATOM   1936 3HD1 ILE A 137      -0.170  -1.905  -6.287  1.00 91.83           H
ATOM   1937  HN  ILE A 137      -3.967   0.195  -7.498  1.00 91.83           H
ATOM   1938  N   MET A 138      -6.368  -1.714  -8.521  1.00 91.75           N
ATOM   1939  CA  MET A 138      -7.701  -2.198  -8.835  1.00 91.75           C
ATOM   1940  C   MET A 138      -8.176  -1.659 -10.186  1.00 91.75           C
ATOM   1941  O   MET A 138      -8.718  -2.405 -11.001  1.00 91.75           O
ATOM   1942  HA  MET A 138      -7.615  -3.284  -8.880  1.00 91.75           H
ATOM   1943  CB  MET A 138      -8.675  -1.762  -7.740  1.00 91.75           C
ATOM   1944 1HB  MET A 138      -8.325  -2.121  -6.772  1.00 91.75           H
ATOM   1945 2HB  MET A 138      -8.703  -0.673  -7.685  1.00 91.75           H
ATOM   1946  CG  MET A 138     -10.082  -2.299  -8.011  1.00 91.75           C
ATOM   1947 1HG  MET A 138     -10.414  -1.989  -9.001  1.00 91.75           H
ATOM   1948 2HG  MET A 138     -10.071  -3.389  -8.005  1.00 91.75           H
ATOM   1949  SD  MET A 138     -11.216  -1.695  -6.771  1.00 91.75           S
ATOM   1950  CE  MET A 138     -11.288   0.028  -7.230  1.00 91.75           C
ATOM   1951 1HE  MET A 138     -10.290   0.463  -7.168  1.00 91.75           H
ATOM   1952 2HE  MET A 138     -11.659   0.116  -8.251  1.00 91.75           H
ATOM   1953 3HE  MET A 138     -11.958   0.557  -6.553  1.00 91.75           H
ATOM   1954  HN  MET A 138      -6.303  -1.168  -7.685  1.00 91.75           H
ATOM   1955  N   CYS A 139      -7.956  -0.367 -10.382  1.00 94.16           N
ATOM   1956  CA  CYS A 139      -8.411   0.295 -11.592  1.00 94.16           C
ATOM   1957  C   CYS A 139      -7.659  -0.307 -12.781  1.00 94.16           C
ATOM   1958  O   CYS A 139      -8.223  -0.463 -13.863  1.00 94.16           O
ATOM   1959  HA  CYS A 139      -9.481   0.099 -11.672  1.00 94.16           H
ATOM   1960  CB  CYS A 139      -8.230   1.812 -11.510  1.00 94.16           C
ATOM   1961 1HB  CYS A 139      -7.225   2.047 -11.158  1.00 94.16           H
ATOM   1962 2HB  CYS A 139      -8.331   2.252 -12.502  1.00 94.16           H
ATOM   1963  SG  CYS A 139      -9.474   2.531 -10.377  1.00 94.16           S
ATOM   1964  HG  CYS A 139      -8.876   2.147  -9.253  1.00 94.16           H
ATOM   1965  HN  CYS A 139      -7.476   0.223  -9.732  1.00 94.16           H
ATOM   1966  N   ILE A 140      -6.396  -0.628 -12.540  1.00 90.80           N
ATOM   1967  CA  ILE A 140      -5.571  -1.241 -13.567  1.00 90.80           C
ATOM   1968  C   ILE A 140      -6.203  -2.565 -14.001  1.00 90.80           C
ATOM   1969  O   ILE A 140      -6.265  -2.867 -15.191  1.00 90.80           O
ATOM   1970  HA  ILE A 140      -5.560  -0.566 -14.423  1.00 90.80           H
ATOM   1971  CB  ILE A 140      -4.126  -1.379 -13.082  1.00 90.80           C
ATOM   1972  HB  ILE A 140      -4.143  -1.787 -12.071  1.00 90.80           H
ATOM   1973  CG1 ILE A 140      -3.441  -0.013 -13.006  1.00 90.80           C
ATOM   1974 1HG1 ILE A 140      -3.195   0.331 -14.011  1.00 90.80           H
ATOM   1975 2HG1 ILE A 140      -4.125   0.719 -12.578  1.00 90.80           H
ATOM   1976  CG2 ILE A 140      -3.346  -2.364 -13.954  1.00 90.80           C
ATOM   1977 1HG2 ILE A 140      -3.824  -3.343 -13.912  1.00 90.80           H
ATOM   1978 2HG2 ILE A 140      -3.337  -2.009 -14.984  1.00 90.80           H
ATOM   1979 3HG2 ILE A 140      -2.323  -2.443 -13.587  1.00 90.80           H
ATOM   1980  CD1 ILE A 140      -2.167  -0.085 -12.161  1.00 90.80           C
ATOM   1981 1HD1 ILE A 140      -2.420  -0.405 -11.150  1.00 90.80           H
ATOM   1982 2HD1 ILE A 140      -1.475  -0.799 -12.606  1.00 90.80           H
ATOM   1983 3HD1 ILE A 140      -1.700   0.899 -12.124  1.00 90.80           H
ATOM   1984  HN  ILE A 140      -5.938  -0.477 -11.664  1.00 90.80           H
ATOM   1985  N   SER A 141      -6.656  -3.320 -13.011  1.00 89.43           N
ATOM   1986  CA  SER A 141      -7.240  -4.625 -13.271  1.00 89.43           C
ATOM   1987  C   SER A 141      -8.475  -4.477 -14.163  1.00 89.43           C
ATOM   1988  O   SER A 141      -8.699  -5.289 -15.059  1.00 89.43           O
ATOM   1989  HA  SER A 141      -6.463  -5.191 -13.785  1.00 89.43           H
ATOM   1990  CB  SER A 141      -7.610  -5.333 -11.967  1.00 89.43           C
ATOM   1991 1HB  SER A 141      -7.692  -6.405 -12.147  1.00 89.43           H
ATOM   1992 2HB  SER A 141      -6.810  -5.193 -11.239  1.00 89.43           H
ATOM   1993  OG  SER A 141      -8.835  -4.849 -11.424  1.00 89.43           O
ATOM   1994  HG  SER A 141      -8.670  -4.013 -10.901  1.00 89.43           H
ATOM   1995  HN  SER A 141      -6.630  -3.054 -12.047  1.00 89.43           H
ATOM   1996  N   VAL A 142      -9.243  -3.433 -13.886  1.00 90.89           N
ATOM   1997  CA  VAL A 142     -10.454  -3.173 -14.647  1.00 90.89           C
ATOM   1998  C   VAL A 142     -10.078  -2.771 -16.074  1.00 90.89           C
ATOM   1999  O   VAL A 142     -10.716  -3.204 -17.033  1.00 90.89           O
ATOM   2000  HA  VAL A 142     -11.026  -4.100 -14.682  1.00 90.89           H
ATOM   2001  CB  VAL A 142     -11.304  -2.120 -13.934  1.00 90.89           C
ATOM   2002  HB  VAL A 142     -10.705  -1.213 -13.840  1.00 90.89           H
ATOM   2003  CG1 VAL A 142     -12.551  -1.776 -14.750  1.00 90.89           C
ATOM   2004 1HG1 VAL A 142     -12.252  -1.385 -15.723  1.00 90.89           H
ATOM   2005 2HG1 VAL A 142     -13.153  -2.675 -14.890  1.00 90.89           H
ATOM   2006 3HG1 VAL A 142     -13.137  -1.025 -14.221  1.00 90.89           H
ATOM   2007  CG2 VAL A 142     -11.681  -2.581 -12.525  1.00 90.89           C
ATOM   2008 1HG2 VAL A 142     -12.252  -3.508 -12.587  1.00 90.89           H
ATOM   2009 2HG2 VAL A 142     -10.775  -2.752 -11.943  1.00 90.89           H
ATOM   2010 3HG2 VAL A 142     -12.285  -1.814 -12.040  1.00 90.89           H
ATOM   2011  HN  VAL A 142      -9.051  -2.774 -13.160  1.00 90.89           H
ATOM   2012  N   ASP A 143      -9.044  -1.949 -16.171  1.00 86.12           N
ATOM   2013  CA  ASP A 143      -8.590  -1.465 -17.464  1.00 86.12           C
ATOM   2014  C   ASP A 143      -8.144  -2.653 -18.319  1.00 86.12           C
ATOM   2015  O   ASP A 143      -8.427  -2.702 -19.515  1.00 86.12           O
ATOM   2016  HA  ASP A 143      -9.446  -0.942 -17.890  1.00 86.12           H
ATOM   2017  CB  ASP A 143      -7.398  -0.519 -17.310  1.00 86.12           C
ATOM   2018 1HB  ASP A 143      -7.670   0.312 -16.659  1.00 86.12           H
ATOM   2019 2HB  ASP A 143      -6.572  -1.043 -16.830  1.00 86.12           H
ATOM   2020  CG  ASP A 143      -6.946   0.019 -18.670  1.00 86.12           C
ATOM   2021  OD1 ASP A 143      -7.778   0.688 -19.320  1.00 86.12           O
ATOM   2022  OD2 ASP A 143      -5.780  -0.252 -19.028  1.00 86.12           O
ATOM   2023  HN  ASP A 143      -8.521  -1.614 -15.387  1.00 86.12           H
ATOM   2024  N   ARG A 144      -7.453  -3.581 -17.673  1.00 75.13           N
ATOM   2025  CA  ARG A 144      -6.971  -4.768 -18.358  1.00 75.13           C
ATOM   2026  C   ARG A 144      -8.148  -5.589 -18.890  1.00 75.13           C
ATOM   2027  O   ARG A 144      -8.121  -6.053 -20.029  1.00 75.13           O
ATOM   2028  HA  ARG A 144      -6.357  -4.388 -19.175  1.00 75.13           H
ATOM   2029  CB  ARG A 144      -6.131  -5.640 -17.423  1.00 75.13           C
ATOM   2030 1HB  ARG A 144      -6.685  -5.835 -16.506  1.00 75.13           H
ATOM   2031 2HB  ARG A 144      -5.941  -6.605 -17.893  1.00 75.13           H
ATOM   2032  CG  ARG A 144      -4.801  -4.961 -17.088  1.00 75.13           C
ATOM   2033 1HG  ARG A 144      -4.989  -3.972 -16.670  1.00 75.13           H
ATOM   2034 2HG  ARG A 144      -4.278  -5.535 -16.323  1.00 75.13           H
ATOM   2035  CD  ARG A 144      -3.920  -4.836 -18.332  1.00 75.13           C
ATOM   2036 1HD  ARG A 144      -2.880  -5.039 -18.073  1.00 75.13           H
ATOM   2037 2HD  ARG A 144      -4.215  -5.579 -19.073  1.00 75.13           H
ATOM   2038  NE  ARG A 144      -4.041  -3.477 -18.904  1.00 75.13           N
ATOM   2039  HE  ARG A 144      -4.583  -2.803 -18.401  1.00 75.13           H
ATOM   2040  CZ  ARG A 144      -3.469  -3.092 -20.053  1.00 75.13           C
ATOM   2041  NH1 ARG A 144      -2.732  -3.952 -20.768  1.00 75.13           N
ATOM   2042 1HH1 ARG A 144      -2.604  -4.890 -20.445  1.00 75.13           H
ATOM   2043 2HH1 ARG A 144      -2.309  -3.657 -21.625  1.00 75.13           H
ATOM   2044  NH2 ARG A 144      -3.647  -1.833 -20.477  1.00 75.13           N
ATOM   2045 1HH2 ARG A 144      -3.227  -1.529 -21.333  1.00 75.13           H
ATOM   2046 2HH2 ARG A 144      -4.198  -1.197 -19.938  1.00 75.13           H
ATOM   2047  HN  ARG A 144      -7.224  -3.531 -16.701  1.00 75.13           H
ATOM   2048  N   TYR A 145      -9.152  -5.742 -18.040  1.00 87.29           N
ATOM   2049  CA  TYR A 145     -10.349  -6.475 -18.420  1.00 87.29           C
ATOM   2050  C   TYR A 145     -10.985  -5.873 -19.675  1.00 87.29           C
ATOM   2051  O   TYR A 145     -11.276  -6.588 -20.632  1.00 87.29           O
ATOM   2052  HA  TYR A 145     -10.061  -7.505 -18.627  1.00 87.29           H
ATOM   2053  CB  TYR A 145     -11.322  -6.329 -17.249  1.00 87.29           C
ATOM   2054 1HB  TYR A 145     -10.973  -6.945 -16.420  1.00 87.29           H
ATOM   2055 2HB  TYR A 145     -11.308  -5.295 -16.905  1.00 87.29           H
ATOM   2056  CG  TYR A 145     -12.763  -6.720 -17.585  1.00 87.29           C
ATOM   2057  CD1 TYR A 145     -13.718  -5.742 -17.772  1.00 87.29           C
ATOM   2058  HD1 TYR A 145     -13.446  -4.690 -17.681  1.00 87.29           H
ATOM   2059  CD2 TYR A 145     -13.107  -8.052 -17.700  1.00 87.29           C
ATOM   2060  HD2 TYR A 145     -12.352  -8.825 -17.552  1.00 87.29           H
ATOM   2061  CE1 TYR A 145     -15.073  -6.110 -18.088  1.00 87.29           C
ATOM   2062  HE1 TYR A 145     -15.837  -5.348 -18.239  1.00 87.29           H
ATOM   2063  CE2 TYR A 145     -14.462  -8.420 -18.016  1.00 87.29           C
ATOM   2064  HE2 TYR A 145     -14.748  -9.468 -18.110  1.00 87.29           H
ATOM   2065  CZ  TYR A 145     -15.379  -7.431 -18.195  1.00 87.29           C
ATOM   2066  OH  TYR A 145     -16.659  -7.779 -18.494  1.00 87.29           O
ATOM   2067  HH  TYR A 145     -16.736  -8.774 -18.565  1.00 87.29           H
ATOM   2068  HN  TYR A 145      -9.158  -5.378 -17.109  1.00 87.29           H
ATOM   2069  N   ILE A 146     -11.182  -4.563 -19.629  1.00 83.81           N
ATOM   2070  CA  ILE A 146     -11.850  -3.869 -20.716  1.00 83.81           C
ATOM   2071  C   ILE A 146     -11.033  -4.034 -22.000  1.00 83.81           C
ATOM   2072  O   ILE A 146     -11.595  -4.229 -23.076  1.00 83.81           O
ATOM   2073  HA  ILE A 146     -12.820  -4.345 -20.861  1.00 83.81           H
ATOM   2074  CB  ILE A 146     -12.114  -2.410 -20.338  1.00 83.81           C
ATOM   2075  HB  ILE A 146     -11.179  -1.974 -19.985  1.00 83.81           H
ATOM   2076  CG1 ILE A 146     -13.119  -2.314 -19.189  1.00 83.81           C
ATOM   2077 1HG1 ILE A 146     -14.114  -2.578 -19.549  1.00 83.81           H
ATOM   2078 2HG1 ILE A 146     -12.860  -3.035 -18.413  1.00 83.81           H
ATOM   2079  CG2 ILE A 146     -12.558  -1.599 -21.558  1.00 83.81           C
ATOM   2080 1HG2 ILE A 146     -11.777  -1.628 -22.317  1.00 83.81           H
ATOM   2081 2HG2 ILE A 146     -13.475  -2.027 -21.963  1.00 83.81           H
ATOM   2082 3HG2 ILE A 146     -12.739  -0.566 -21.261  1.00 83.81           H
ATOM   2083  CD1 ILE A 146     -13.142  -0.904 -18.596  1.00 83.81           C
ATOM   2084 1HD1 ILE A 146     -12.152  -0.654 -18.216  1.00 83.81           H
ATOM   2085 2HD1 ILE A 146     -13.426  -0.190 -19.369  1.00 83.81           H
ATOM   2086 3HD1 ILE A 146     -13.865  -0.864 -17.782  1.00 83.81           H
ATOM   2087  HN  ILE A 146     -10.894  -3.980 -18.869  1.00 83.81           H
ATOM   2088  N   ALA A 147      -9.720  -3.949 -21.842  1.00 82.60           N
ATOM   2089  CA  ALA A 147      -8.828  -3.950 -22.989  1.00 82.60           C
ATOM   2090  C   ALA A 147      -8.898  -5.312 -23.683  1.00 82.60           C
ATOM   2091  O   ALA A 147      -8.716  -5.405 -24.896  1.00 82.60           O
ATOM   2092  HA  ALA A 147      -9.174  -3.182 -23.680  1.00 82.60           H
ATOM   2093  CB  ALA A 147      -7.410  -3.600 -22.533  1.00 82.60           C
ATOM   2094 1HB  ALA A 147      -7.410  -2.612 -22.073  1.00 82.60           H
ATOM   2095 2HB  ALA A 147      -7.069  -4.338 -21.807  1.00 82.60           H
ATOM   2096 3HB  ALA A 147      -6.741  -3.601 -23.393  1.00 82.60           H
ATOM   2097  HN  ALA A 147      -9.267  -3.881 -20.954  1.00 82.60           H
ATOM   2098  N   ILE A 148      -9.161  -6.335 -22.883  1.00 79.24           N
ATOM   2099  CA  ILE A 148      -9.079  -7.703 -23.366  1.00 79.24           C
ATOM   2100  C   ILE A 148     -10.477  -8.184 -23.760  1.00 79.24           C
ATOM   2101  O   ILE A 148     -10.677  -8.683 -24.866  1.00 79.24           O
ATOM   2102  HA  ILE A 148      -8.452  -7.698 -24.257  1.00 79.24           H
ATOM   2103  CB  ILE A 148      -8.390  -8.596 -22.332  1.00 79.24           C
ATOM   2104  HB  ILE A 148      -8.879  -8.445 -21.370  1.00 79.24           H
ATOM   2105  CG1 ILE A 148      -6.922  -8.201 -22.159  1.00 79.24           C
ATOM   2106 1HG1 ILE A 148      -6.370  -8.431 -23.071  1.00 79.24           H
ATOM   2107 2HG1 ILE A 148      -6.847  -7.125 -22.004  1.00 79.24           H
ATOM   2108  CG2 ILE A 148      -8.547 -10.074 -22.693  1.00 79.24           C
ATOM   2109 1HG2 ILE A 148      -9.606 -10.330 -22.725  1.00 79.24           H
ATOM   2110 2HG2 ILE A 148      -8.100 -10.260 -23.669  1.00 79.24           H
ATOM   2111 3HG2 ILE A 148      -8.048 -10.687 -21.942  1.00 79.24           H
ATOM   2112  CD1 ILE A 148      -6.292  -8.938 -20.975  1.00 79.24           C
ATOM   2113 1HD1 ILE A 148      -6.832  -8.687 -20.062  1.00 79.24           H
ATOM   2114 2HD1 ILE A 148      -6.347 -10.013 -21.146  1.00 79.24           H
ATOM   2115 3HD1 ILE A 148      -5.249  -8.639 -20.875  1.00 79.24           H
ATOM   2116  HN  ILE A 148      -9.425  -6.241 -21.923  1.00 79.24           H
ATOM   2117  N   ALA A 149     -11.409  -8.019 -22.832  1.00 79.23           N
ATOM   2118  CA  ALA A 149     -12.724  -8.619 -22.977  1.00 79.23           C
ATOM   2119  C   ALA A 149     -13.563  -7.773 -23.937  1.00 79.23           C
ATOM   2120  O   ALA A 149     -14.428  -8.296 -24.637  1.00 79.23           O
ATOM   2121  HA  ALA A 149     -12.590  -9.613 -23.404  1.00 79.23           H
ATOM   2122  CB  ALA A 149     -13.377  -8.757 -21.600  1.00 79.23           C
ATOM   2123 1HB  ALA A 149     -12.756  -9.390 -20.966  1.00 79.23           H
ATOM   2124 2HB  ALA A 149     -13.475  -7.772 -21.144  1.00 79.23           H
ATOM   2125 3HB  ALA A 149     -14.363  -9.207 -21.709  1.00 79.23           H
ATOM   2126  HN  ALA A 149     -11.276  -7.487 -21.996  1.00 79.23           H
ATOM   2127  N   GLN A 150     -13.277  -6.479 -23.940  1.00 70.45           N
ATOM   2128  CA  GLN A 150     -14.062  -5.541 -24.723  1.00 70.45           C
ATOM   2129  C   GLN A 150     -13.164  -4.788 -25.707  1.00 70.45           C
ATOM   2130  O   GLN A 150     -13.340  -3.590 -25.922  1.00 70.45           O
ATOM   2131  HA  GLN A 150     -14.781  -6.150 -25.270  1.00 70.45           H
ATOM   2132  CB  GLN A 150     -14.818  -4.567 -23.816  1.00 70.45           C
ATOM   2133 1HB  GLN A 150     -14.108  -3.966 -23.250  1.00 70.45           H
ATOM   2134 2HB  GLN A 150     -15.405  -3.879 -24.424  1.00 70.45           H
ATOM   2135  CG  GLN A 150     -15.740  -5.319 -22.853  1.00 70.45           C
ATOM   2136 1HG  GLN A 150     -16.344  -6.036 -23.408  1.00 70.45           H
ATOM   2137 2HG  GLN A 150     -15.142  -5.888 -22.142  1.00 70.45           H
ATOM   2138  CD  GLN A 150     -16.653  -4.349 -22.100  1.00 70.45           C
ATOM   2139  OE1 GLN A 150     -16.577  -3.141 -22.250  1.00 70.45           O
ATOM   2140  NE2 GLN A 150     -17.519  -4.945 -21.284  1.00 70.45           N
ATOM   2141 1HE2 GLN A 150     -17.529  -5.942 -21.208  1.00 70.45           H
ATOM   2142 2HE2 GLN A 150     -18.159  -4.395 -20.748  1.00 70.45           H
ATOM   2143  HN  GLN A 150     -12.526  -6.071 -23.420  1.00 70.45           H
ATOM   2144  N   ALA A 151     -12.220  -5.522 -26.278  1.00 70.40           N
ATOM   2145  CA  ALA A 151     -11.143  -4.903 -27.030  1.00 70.40           C
ATOM   2146  C   ALA A 151     -11.736  -3.976 -28.093  1.00 70.40           C
ATOM   2147  O   ALA A 151     -11.249  -2.865 -28.295  1.00 70.40           O
ATOM   2148  HA  ALA A 151     -10.549  -4.310 -26.334  1.00 70.40           H
ATOM   2149  CB  ALA A 151     -10.252  -5.990 -27.636  1.00 70.40           C
ATOM   2150 1HB  ALA A 151      -9.833  -6.602 -26.838  1.00 70.40           H
ATOM   2151 2HB  ALA A 151     -10.846  -6.617 -28.301  1.00 70.40           H
ATOM   2152 3HB  ALA A 151      -9.444  -5.525 -28.201  1.00 70.40           H
ATOM   2153  HN  ALA A 151     -12.184  -6.521 -26.232  1.00 70.40           H
ATOM   2154  N   MET A 152     -12.780  -4.468 -28.745  1.00 60.54           N
ATOM   2155  CA  MET A 152     -13.386  -3.738 -29.846  1.00 60.54           C
ATOM   2156  C   MET A 152     -13.866  -2.358 -29.391  1.00 60.54           C
ATOM   2157  O   MET A 152     -13.519  -1.346 -29.996  1.00 60.54           O
ATOM   2158  HA  MET A 152     -12.600  -3.628 -30.593  1.00 60.54           H
ATOM   2159  CB  MET A 152     -14.570  -4.535 -30.397  1.00 60.54           C
ATOM   2160 1HB  MET A 152     -15.133  -4.973 -29.572  1.00 60.54           H
ATOM   2161 2HB  MET A 152     -15.248  -3.867 -30.927  1.00 60.54           H
ATOM   2162  CG  MET A 152     -14.094  -5.642 -31.340  1.00 60.54           C
ATOM   2163 1HG  MET A 152     -13.340  -5.250 -32.023  1.00 60.54           H
ATOM   2164 2HG  MET A 152     -13.623  -6.441 -30.769  1.00 60.54           H
ATOM   2165  SD  MET A 152     -15.476  -6.289 -32.267  1.00 60.54           S
ATOM   2166  CE  MET A 152     -14.620  -7.420 -33.351  1.00 60.54           C
ATOM   2167 1HE  MET A 152     -13.900  -6.868 -33.956  1.00 60.54           H
ATOM   2168 2HE  MET A 152     -14.097  -8.168 -32.755  1.00 60.54           H
ATOM   2169 3HE  MET A 152     -15.340  -7.913 -34.003  1.00 60.54           H
ATOM   2170  HN  MET A 152     -13.209  -5.345 -28.533  1.00 60.54           H
ATOM   2171  N   ARG A 153     -14.658  -2.364 -28.329  1.00 57.82           N
ATOM   2172  CA  ARG A 153     -15.252  -1.134 -27.832  1.00 57.82           C
ATOM   2173  C   ARG A 153     -14.169  -0.212 -27.267  1.00 57.82           C
ATOM   2174  O   ARG A 153     -14.304   1.010 -27.312  1.00 57.82           O
ATOM   2175  HA  ARG A 153     -15.734  -0.686 -28.701  1.00 57.82           H
ATOM   2176  CB  ARG A 153     -16.286  -1.423 -26.742  1.00 57.82           C
ATOM   2177 1HB  ARG A 153     -15.891  -2.164 -26.048  1.00 57.82           H
ATOM   2178 2HB  ARG A 153     -16.476  -0.517 -26.167  1.00 57.82           H
ATOM   2179  CG  ARG A 153     -17.595  -1.932 -27.350  1.00 57.82           C
ATOM   2180 1HG  ARG A 153     -17.931  -1.245 -28.126  1.00 57.82           H
ATOM   2181 2HG  ARG A 153     -17.427  -2.896 -27.829  1.00 57.82           H
ATOM   2182  CD  ARG A 153     -18.679  -2.070 -26.279  1.00 57.82           C
ATOM   2183 1HD  ARG A 153     -18.391  -2.832 -25.555  1.00 57.82           H
ATOM   2184 2HD  ARG A 153     -18.783  -1.133 -25.731  1.00 57.82           H
ATOM   2185  NE  ARG A 153     -19.969  -2.433 -26.908  1.00 57.82           N
ATOM   2186  HE  ARG A 153     -20.001  -2.499 -27.905  1.00 57.82           H
ATOM   2187  CZ  ARG A 153     -21.095  -2.677 -26.225  1.00 57.82           C
ATOM   2188  NH1 ARG A 153     -21.109  -2.602 -24.887  1.00 57.82           N
ATOM   2189 1HH1 ARG A 153     -20.275  -2.363 -24.391  1.00 57.82           H
ATOM   2190 2HH1 ARG A 153     -21.954  -2.786 -24.385  1.00 57.82           H
ATOM   2191  NH2 ARG A 153     -22.208  -2.998 -26.900  1.00 57.82           N
ATOM   2192 1HH2 ARG A 153     -23.057  -3.183 -26.405  1.00 57.82           H
ATOM   2193 2HH2 ARG A 153     -22.189  -3.051 -27.898  1.00 57.82           H
ATOM   2194  HN  ARG A 153     -14.894  -3.186 -27.811  1.00 57.82           H
ATOM   2195  N   ALA A 154     -13.120  -0.833 -26.748  1.00 62.97           N
ATOM   2196  CA  ALA A 154     -12.074  -0.091 -26.065  1.00 62.97           C
ATOM   2197  C   ALA A 154     -11.337   0.791 -27.076  1.00 62.97           C
ATOM   2198  O   ALA A 154     -10.872   1.877 -26.734  1.00 62.97           O
ATOM   2199  HA  ALA A 154     -12.551   0.546 -25.320  1.00 62.97           H
ATOM   2200  CB  ALA A 154     -11.137  -1.068 -25.352  1.00 62.97           C
ATOM   2201 1HB  ALA A 154     -11.704  -1.649 -24.625  1.00 62.97           H
ATOM   2202 2HB  ALA A 154     -10.688  -1.740 -26.083  1.00 62.97           H
ATOM   2203 3HB  ALA A 154     -10.353  -0.511 -24.840  1.00 62.97           H
ATOM   2204  HN  ALA A 154     -12.979  -1.822 -26.789  1.00 62.97           H
ATOM   2205  N   HIS A 155     -11.254   0.290 -28.300  1.00 57.47           N
ATOM   2206  CA  HIS A 155     -10.434   0.928 -29.315  1.00 57.47           C
ATOM   2207  C   HIS A 155     -11.100   2.229 -29.770  1.00 57.47           C
ATOM   2208  O   HIS A 155     -10.421   3.224 -30.018  1.00 57.47           O
ATOM   2209  HA  HIS A 155      -9.479   1.164 -28.844  1.00 57.47           H
ATOM   2210  CB  HIS A 155     -10.157  -0.032 -30.474  1.00 57.47           C
ATOM   2211 1HB  HIS A 155     -10.125  -1.051 -30.087  1.00 57.47           H
ATOM   2212 2HB  HIS A 155     -10.988   0.015 -31.178  1.00 57.47           H
ATOM   2213  CG  HIS A 155      -8.872   0.251 -31.214  1.00 57.47           C
ATOM   2214  ND1 HIS A 155      -8.718   1.336 -32.059  1.00 57.47           N
ATOM   2215  HD1 HIS A 155      -9.415   2.023 -32.262  1.00 57.47           H
ATOM   2216  CD2 HIS A 155      -7.684  -0.418 -31.226  1.00 57.47           C
ATOM   2217  HD2 HIS A 155      -7.458  -1.326 -30.666  1.00 57.47           H
ATOM   2218  CE1 HIS A 155      -7.488   1.310 -32.552  1.00 57.47           C
ATOM   2219  HE1 HIS A 155      -7.062   2.032 -33.250  1.00 57.47           H
ATOM   2220  NE2 HIS A 155      -6.849   0.222 -32.035  1.00 57.47           N
ATOM   2221  HN  HIS A 155     -11.733  -0.535 -28.600  1.00 57.47           H
ATOM   2222  N   THR A 156     -12.420   2.178 -29.864  1.00 64.67           N
ATOM   2223  CA  THR A 156     -13.171   3.273 -30.454  1.00 64.67           C
ATOM   2224  C   THR A 156     -13.197   4.474 -29.506  1.00 64.67           C
ATOM   2225  O   THR A 156     -13.250   5.619 -29.951  1.00 64.67           O
ATOM   2226  HA  THR A 156     -12.657   3.593 -31.361  1.00 64.67           H
ATOM   2227  CB  THR A 156     -14.564   2.753 -30.814  1.00 64.67           C
ATOM   2228  HB  THR A 156     -15.280   2.981 -30.025  1.00 64.67           H
ATOM   2229  OG1 THR A 156     -14.359   1.367 -31.077  1.00 64.67           O
ATOM   2230  HG1 THR A 156     -15.226   0.874 -31.004  1.00 64.67           H
ATOM   2231  CG2 THR A 156     -15.073   3.313 -32.143  1.00 64.67           C
ATOM   2232 1HG2 THR A 156     -14.391   3.026 -32.944  1.00 64.67           H
ATOM   2233 2HG2 THR A 156     -15.127   4.400 -32.083  1.00 64.67           H
ATOM   2234 3HG2 THR A 156     -16.065   2.911 -32.351  1.00 64.67           H
ATOM   2235  HN  THR A 156     -12.975   1.409 -29.547  1.00 64.67           H
ATOM   2236  N   TRP A 157     -13.159   4.170 -28.217  1.00 59.96           N
ATOM   2237  CA  TRP A 157     -13.484   5.160 -27.205  1.00 59.96           C
ATOM   2238  C   TRP A 157     -12.190   5.542 -26.484  1.00 59.96           C
ATOM   2239  O   TRP A 157     -12.209   5.868 -25.298  1.00 59.96           O
ATOM   2240  HA  TRP A 157     -13.899   6.031 -27.712  1.00 59.96           H
ATOM   2241  CB  TRP A 157     -14.566   4.640 -26.256  1.00 59.96           C
ATOM   2242 1HB  TRP A 157     -14.261   3.666 -25.874  1.00 59.96           H
ATOM   2243 2HB  TRP A 157     -14.637   5.310 -25.400  1.00 59.96           H
ATOM   2244  CG  TRP A 157     -15.948   4.509 -26.900  1.00 59.96           C
ATOM   2245  CD1 TRP A 157     -16.256   3.977 -28.091  1.00 59.96           C
ATOM   2246  HD1 TRP A 157     -15.527   3.552 -28.780  1.00 59.96           H
ATOM   2247  CD2 TRP A 157     -17.204   4.941 -26.335  1.00 59.96           C
ATOM   2248  NE1 TRP A 157     -17.614   4.035 -28.334  1.00 59.96           N
ATOM   2249  HE1 TRP A 157     -18.083   3.703 -29.152  1.00 59.96           H
ATOM   2250  CE2 TRP A 157     -18.208   4.640 -27.233  1.00 59.96           C
ATOM   2251  CE3 TRP A 157     -17.482   5.566 -25.107  1.00 59.96           C
ATOM   2252  HE3 TRP A 157     -16.707   5.814 -24.382  1.00 59.96           H
ATOM   2253  CZ2 TRP A 157     -19.558   4.927 -26.997  1.00 59.96           C
ATOM   2254  HZ2 TRP A 157     -20.333   4.679 -27.723  1.00 59.96           H
ATOM   2255  CZ3 TRP A 157     -18.836   5.847 -24.887  1.00 59.96           C
ATOM   2256  HZ3 TRP A 157     -19.107   6.332 -23.949  1.00 59.96           H
ATOM   2257  CH2 TRP A 157     -19.859   5.550 -25.780  1.00 59.96           C
ATOM   2258  HH2 TRP A 157     -20.890   5.801 -25.534  1.00 59.96           H
ATOM   2259  HN  TRP A 157     -12.912   3.268 -27.862  1.00 59.96           H
ATOM   2260  N   ARG A 158     -11.097   5.491 -27.230  1.00 61.48           N
ATOM   2261  CA  ARG A 158      -9.783   5.705 -26.649  1.00 61.48           C
ATOM   2262  C   ARG A 158      -9.736   7.053 -25.926  1.00 61.48           C
ATOM   2263  O   ARG A 158      -9.293   7.132 -24.781  1.00 61.48           O
ATOM   2264  HA  ARG A 158      -9.650   4.880 -25.949  1.00 61.48           H
ATOM   2265  CB  ARG A 158      -8.693   5.671 -27.722  1.00 61.48           C
ATOM   2266 1HB  ARG A 158      -9.066   6.130 -28.638  1.00 61.48           H
ATOM   2267 2HB  ARG A 158      -7.837   6.262 -27.396  1.00 61.48           H
ATOM   2268  CG  ARG A 158      -8.249   4.235 -28.008  1.00 61.48           C
ATOM   2269 1HG  ARG A 158      -7.962   3.747 -27.077  1.00 61.48           H
ATOM   2270 2HG  ARG A 158      -9.084   3.668 -28.420  1.00 61.48           H
ATOM   2271  CD  ARG A 158      -7.075   4.209 -28.988  1.00 61.48           C
ATOM   2272 1HD  ARG A 158      -7.404   4.541 -29.973  1.00 61.48           H
ATOM   2273 2HD  ARG A 158      -6.301   4.904 -28.660  1.00 61.48           H
ATOM   2274  NE  ARG A 158      -6.520   2.840 -29.076  1.00 61.48           N
ATOM   2275  HE  ARG A 158      -6.962   2.119 -28.543  1.00 61.48           H
ATOM   2276  CZ  ARG A 158      -5.461   2.506 -29.827  1.00 61.48           C
ATOM   2277  NH1 ARG A 158      -4.829   3.430 -30.562  1.00 61.48           N
ATOM   2278 1HH1 ARG A 158      -5.147   4.379 -30.554  1.00 61.48           H
ATOM   2279 2HH1 ARG A 158      -4.040   3.173 -31.120  1.00 61.48           H
ATOM   2280  NH2 ARG A 158      -5.044   1.232 -29.831  1.00 61.48           N
ATOM   2281 1HH2 ARG A 158      -4.255   0.966 -30.385  1.00 61.48           H
ATOM   2282 2HH2 ARG A 158      -5.521   0.548 -29.279  1.00 61.48           H
ATOM   2283  HN  ARG A 158     -11.099   5.306 -28.213  1.00 61.48           H
ATOM   2284  N   GLU A 159     -10.198   8.079 -26.625  1.00 67.24           N
ATOM   2285  CA  GLU A 159     -10.103   9.436 -26.114  1.00 67.24           C
ATOM   2286  C   GLU A 159     -10.965   9.592 -24.859  1.00 67.24           C
ATOM   2287  O   GLU A 159     -10.511  10.135 -23.853  1.00 67.24           O
ATOM   2288  HA  GLU A 159      -9.052   9.577 -25.861  1.00 67.24           H
ATOM   2289  CB  GLU A 159     -10.503  10.454 -27.184  1.00 67.24           C
ATOM   2290 1HB  GLU A 159     -11.443  10.153 -27.645  1.00 67.24           H
ATOM   2291 2HB  GLU A 159     -10.538  11.452 -26.746  1.00 67.24           H
ATOM   2292  CG  GLU A 159      -9.461  10.511 -28.303  1.00 67.24           C
ATOM   2293 1HG  GLU A 159      -8.463  10.592 -27.872  1.00 67.24           H
ATOM   2294 2HG  GLU A 159      -9.487   9.583 -28.875  1.00 67.24           H
ATOM   2295  CD  GLU A 159      -9.719  11.698 -29.233  1.00 67.24           C
ATOM   2296  OE1 GLU A 159      -8.772  12.064 -29.962  1.00 67.24           O
ATOM   2297  OE2 GLU A 159     -10.858  12.212 -29.194  1.00 67.24           O
ATOM   2298  HN  GLU A 159     -10.631   7.995 -27.522  1.00 67.24           H
ATOM   2299  N   LYS A 160     -12.194   9.107 -24.960  1.00 71.70           N
ATOM   2300  CA  LYS A 160     -13.127   9.197 -23.850  1.00 71.70           C
ATOM   2301  C   LYS A 160     -12.548   8.461 -22.640  1.00 71.70           C
ATOM   2302  O   LYS A 160     -12.663   8.931 -21.510  1.00 71.70           O
ATOM   2303  HA  LYS A 160     -13.231  10.252 -23.595  1.00 71.70           H
ATOM   2304  CB  LYS A 160     -14.510   8.696 -24.271  1.00 71.70           C
ATOM   2305 1HB  LYS A 160     -14.418   7.719 -24.747  1.00 71.70           H
ATOM   2306 2HB  LYS A 160     -15.136   8.561 -23.389  1.00 71.70           H
ATOM   2307  CG  LYS A 160     -15.180   9.678 -25.234  1.00 71.70           C
ATOM   2308 1HG  LYS A 160     -15.126  10.687 -24.826  1.00 71.70           H
ATOM   2309 2HG  LYS A 160     -14.641   9.688 -26.182  1.00 71.70           H
ATOM   2310  CD  LYS A 160     -16.642   9.297 -25.477  1.00 71.70           C
ATOM   2311 1HD  LYS A 160     -16.694   8.295 -25.902  1.00 71.70           H
ATOM   2312 2HD  LYS A 160     -17.176   9.269 -24.528  1.00 71.70           H
ATOM   2313  CE  LYS A 160     -17.318  10.294 -26.420  1.00 71.70           C
ATOM   2314 1HE  LYS A 160     -17.261  11.298 -26.000  1.00 71.70           H
ATOM   2315 2HE  LYS A 160     -16.791  10.317 -27.374  1.00 71.70           H
ATOM   2316  NZ  LYS A 160     -18.734   9.921 -26.639  1.00 71.70           N
ATOM   2317 1HZ  LYS A 160     -19.167  10.592 -27.263  1.00 71.70           H
ATOM   2318 2HZ  LYS A 160     -18.780   8.996 -27.052  1.00 71.70           H
ATOM   2319 3HZ  LYS A 160     -19.224   9.919 -25.751  1.00 71.70           H
ATOM   2320  HN  LYS A 160     -12.553   8.659 -25.779  1.00 71.70           H
ATOM   2321  N   ARG A 161     -11.938   7.318 -22.920  1.00 70.36           N
ATOM   2322  CA  ARG A 161     -11.363   6.500 -21.866  1.00 70.36           C
ATOM   2323  C   ARG A 161     -10.257   7.269 -21.141  1.00 70.36           C
ATOM   2324  O   ARG A 161     -10.097   7.138 -19.928  1.00 70.36           O
ATOM   2325  HA  ARG A 161     -12.194   6.284 -21.196  1.00 70.36           H
ATOM   2326  CB  ARG A 161     -10.784   5.201 -22.431  1.00 70.36           C
ATOM   2327 1HB  ARG A 161     -10.182   5.420 -23.312  1.00 70.36           H
ATOM   2328 2HB  ARG A 161     -10.121   4.745 -21.697  1.00 70.36           H
ATOM   2329  CG  ARG A 161     -11.899   4.219 -22.799  1.00 70.36           C
ATOM   2330 1HG  ARG A 161     -12.501   4.001 -21.918  1.00 70.36           H
ATOM   2331 2HG  ARG A 161     -12.562   4.676 -23.534  1.00 70.36           H
ATOM   2332  CD  ARG A 161     -11.321   2.920 -23.364  1.00 70.36           C
ATOM   2333 1HD  ARG A 161     -12.116   2.321 -23.806  1.00 70.36           H
ATOM   2334 2HD  ARG A 161     -10.610   3.144 -24.159  1.00 70.36           H
ATOM   2335  NE  ARG A 161     -10.650   2.155 -22.289  1.00 70.36           N
ATOM   2336  HE  ARG A 161     -10.833   2.419 -21.342  1.00 70.36           H
ATOM   2337  CZ  ARG A 161      -9.813   1.132 -22.505  1.00 70.36           C
ATOM   2338  NH1 ARG A 161      -9.531   0.736 -23.754  1.00 70.36           N
ATOM   2339 1HH1 ARG A 161      -9.947   1.205 -24.533  1.00 70.36           H
ATOM   2340 2HH1 ARG A 161      -8.905  -0.029 -23.907  1.00 70.36           H
ATOM   2341  NH2 ARG A 161      -9.261   0.510 -21.454  1.00 70.36           N
ATOM   2342 1HH2 ARG A 161      -8.634  -0.255 -21.598  1.00 70.36           H
ATOM   2343 2HH2 ARG A 161      -9.477   0.812 -20.525  1.00 70.36           H
ATOM   2344  HN  ARG A 161     -11.834   6.951 -23.844  1.00 70.36           H
ATOM   2345  N   LEU A 162      -9.522   8.056 -21.914  1.00 82.87           N
ATOM   2346  CA  LEU A 162      -8.426   8.834 -21.363  1.00 82.87           C
ATOM   2347  C   LEU A 162      -8.988   9.902 -20.422  1.00 82.87           C
ATOM   2348  O   LEU A 162      -8.421  10.159 -19.360  1.00 82.87           O
ATOM   2349  HA  LEU A 162      -7.802   8.155 -20.781  1.00 82.87           H
ATOM   2350  CB  LEU A 162      -7.554   9.401 -22.485  1.00 82.87           C
ATOM   2351 1HB  LEU A 162      -7.206   8.572 -23.102  1.00 82.87           H
ATOM   2352 2HB  LEU A 162      -8.177  10.031 -23.120  1.00 82.87           H
ATOM   2353  CG  LEU A 162      -6.337  10.216 -22.042  1.00 82.87           C
ATOM   2354  HG  LEU A 162      -6.680  11.006 -21.373  1.00 82.87           H
ATOM   2355  CD1 LEU A 162      -5.354   9.350 -21.252  1.00 82.87           C
ATOM   2356 1HD1 LEU A 162      -5.850   8.953 -20.367  1.00 82.87           H
ATOM   2357 2HD1 LEU A 162      -5.014   8.525 -21.878  1.00 82.87           H
ATOM   2358 3HD1 LEU A 162      -4.499   9.954 -20.950  1.00 82.87           H
ATOM   2359  CD2 LEU A 162      -5.668  10.897 -23.239  1.00 82.87           C
ATOM   2360 1HD2 LEU A 162      -5.341  10.139 -23.951  1.00 82.87           H
ATOM   2361 2HD2 LEU A 162      -6.381  11.566 -23.721  1.00 82.87           H
ATOM   2362 3HD2 LEU A 162      -4.807  11.469 -22.896  1.00 82.87           H
ATOM   2363  HN  LEU A 162      -9.665   8.164 -22.897  1.00 82.87           H
ATOM   2364  N   LEU A 163     -10.094  10.495 -20.845  1.00 83.69           N
ATOM   2365  CA  LEU A 163     -10.745  11.522 -20.048  1.00 83.69           C
ATOM   2366  C   LEU A 163     -11.203  10.916 -18.720  1.00 83.69           C
ATOM   2367  O   LEU A 163     -10.920  11.462 -17.655  1.00 83.69           O
ATOM   2368  HA  LEU A 163     -10.002  12.292 -19.839  1.00 83.69           H
ATOM   2369  CB  LEU A 163     -11.871  12.184 -20.844  1.00 83.69           C
ATOM   2370 1HB  LEU A 163     -11.459  12.549 -21.785  1.00 83.69           H
ATOM   2371 2HB  LEU A 163     -12.609  11.422 -21.094  1.00 83.69           H
ATOM   2372  CG  LEU A 163     -12.591  13.343 -20.151  1.00 83.69           C
ATOM   2373  HG  LEU A 163     -12.951  12.992 -19.184  1.00 83.69           H
ATOM   2374  CD1 LEU A 163     -11.630  14.502 -19.881  1.00 83.69           C
ATOM   2375 1HD1 LEU A 163     -10.818  14.160 -19.239  1.00 83.69           H
ATOM   2376 2HD1 LEU A 163     -11.219  14.860 -20.825  1.00 83.69           H
ATOM   2377 3HD1 LEU A 163     -12.167  15.312 -19.388  1.00 83.69           H
ATOM   2378  CD2 LEU A 163     -13.815  13.787 -20.954  1.00 83.69           C
ATOM   2379 1HD2 LEU A 163     -13.499  14.114 -21.945  1.00 83.69           H
ATOM   2380 2HD2 LEU A 163     -14.509  12.953 -21.050  1.00 83.69           H
ATOM   2381 3HD2 LEU A 163     -14.307  14.612 -20.439  1.00 83.69           H
ATOM   2382  HN  LEU A 163     -10.545  10.285 -21.713  1.00 83.69           H
ATOM   2383  N   TYR A 164     -11.904   9.797 -18.827  1.00 77.56           N
ATOM   2384  CA  TYR A 164     -12.420   9.121 -17.649  1.00 77.56           C
ATOM   2385  C   TYR A 164     -11.282   8.699 -16.717  1.00 77.56           C
ATOM   2386  O   TYR A 164     -11.432   8.728 -15.496  1.00 77.56           O
ATOM   2387  HA  TYR A 164     -13.073   9.817 -17.121  1.00 77.56           H
ATOM   2388  CB  TYR A 164     -13.136   7.870 -18.160  1.00 77.56           C
ATOM   2389 1HB  TYR A 164     -12.489   7.359 -18.873  1.00 77.56           H
ATOM   2390 2HB  TYR A 164     -13.291   7.186 -17.325  1.00 77.56           H
ATOM   2391  CG  TYR A 164     -14.484   8.152 -18.827  1.00 77.56           C
ATOM   2392  CD1 TYR A 164     -15.407   8.964 -18.200  1.00 77.56           C
ATOM   2393  HD1 TYR A 164     -15.176   9.404 -17.229  1.00 77.56           H
ATOM   2394  CD2 TYR A 164     -14.776   7.596 -20.055  1.00 77.56           C
ATOM   2395  HD2 TYR A 164     -14.046   6.955 -20.551  1.00 77.56           H
ATOM   2396  CE1 TYR A 164     -16.675   9.230 -18.827  1.00 77.56           C
ATOM   2397  HE1 TYR A 164     -17.414   9.869 -18.343  1.00 77.56           H
ATOM   2398  CE2 TYR A 164     -16.044   7.862 -20.683  1.00 77.56           C
ATOM   2399  HE2 TYR A 164     -16.288   7.429 -21.653  1.00 77.56           H
ATOM   2400  CZ  TYR A 164     -16.931   8.666 -20.038  1.00 77.56           C
ATOM   2401  OH  TYR A 164     -18.129   8.917 -20.631  1.00 77.56           O
ATOM   2402  HH  TYR A 164     -18.683   9.509 -20.045  1.00 77.56           H
ATOM   2403  HN  TYR A 164     -12.119   9.353 -19.697  1.00 77.56           H
ATOM   2404  N   SER A 165     -10.170   8.317 -17.327  1.00 88.42           N
ATOM   2405  CA  SER A 165      -9.013   7.875 -16.568  1.00 88.42           C
ATOM   2406  C   SER A 165      -8.494   9.018 -15.694  1.00 88.42           C
ATOM   2407  O   SER A 165      -8.032   8.790 -14.577  1.00 88.42           O
ATOM   2408  HA  SER A 165      -9.371   7.052 -15.949  1.00 88.42           H
ATOM   2409  CB  SER A 165      -7.906   7.370 -17.495  1.00 88.42           C
ATOM   2410 1HB  SER A 165      -7.154   6.842 -16.908  1.00 88.42           H
ATOM   2411 2HB  SER A 165      -8.323   6.651 -18.199  1.00 88.42           H
ATOM   2412  OG  SER A 165      -7.285   8.433 -18.213  1.00 88.42           O
ATOM   2413  HG  SER A 165      -7.967   9.121 -18.462  1.00 88.42           H
ATOM   2414  HN  SER A 165     -10.053   8.306 -18.320  1.00 88.42           H
ATOM   2415  N   LYS A 166      -8.587  10.224 -16.235  1.00 85.57           N
ATOM   2416  CA  LYS A 166      -8.174  11.408 -15.501  1.00 85.57           C
ATOM   2417  C   LYS A 166      -9.095  11.602 -14.294  1.00 85.57           C
ATOM   2418  O   LYS A 166      -8.624  11.815 -13.178  1.00 85.57           O
ATOM   2419  HA  LYS A 166      -7.162  11.231 -15.138  1.00 85.57           H
ATOM   2420  CB  LYS A 166      -8.115  12.622 -16.431  1.00 85.57           C
ATOM   2421 1HB  LYS A 166      -9.047  12.702 -16.990  1.00 85.57           H
ATOM   2422 2HB  LYS A 166      -8.019  13.533 -15.840  1.00 85.57           H
ATOM   2423  CG  LYS A 166      -6.939  12.511 -17.403  1.00 85.57           C
ATOM   2424 1HG  LYS A 166      -6.008  12.421 -16.844  1.00 85.57           H
ATOM   2425 2HG  LYS A 166      -7.041  11.605 -18.001  1.00 85.57           H
ATOM   2426  CD  LYS A 166      -6.872  13.731 -18.324  1.00 85.57           C
ATOM   2427 1HD  LYS A 166      -7.797  13.811 -18.896  1.00 85.57           H
ATOM   2428 2HD  LYS A 166      -6.788  14.638 -17.726  1.00 85.57           H
ATOM   2429  CE  LYS A 166      -5.682  13.632 -19.280  1.00 85.57           C
ATOM   2430 1HE  LYS A 166      -4.762  13.494 -18.712  1.00 85.57           H
ATOM   2431 2HE  LYS A 166      -5.794  12.757 -19.921  1.00 85.57           H
ATOM   2432  NZ  LYS A 166      -5.581  14.853 -20.110  1.00 85.57           N
ATOM   2433 1HZ  LYS A 166      -4.795  14.765 -20.746  1.00 85.57           H
ATOM   2434 2HZ  LYS A 166      -6.435  14.971 -20.643  1.00 85.57           H
ATOM   2435 3HZ  LYS A 166      -5.442  15.659 -19.510  1.00 85.57           H
ATOM   2436  HN  LYS A 166      -8.936  10.398 -17.156  1.00 85.57           H
ATOM   2437  N   MET A 167     -10.390  11.521 -14.560  1.00 86.51           N
ATOM   2438  CA  MET A 167     -11.382  11.732 -13.520  1.00 86.51           C
ATOM   2439  C   MET A 167     -11.235  10.697 -12.403  1.00 86.51           C
ATOM   2440  O   MET A 167     -11.275  11.042 -11.223  1.00 86.51           O
ATOM   2441  HA  MET A 167     -11.188  12.730 -13.128  1.00 86.51           H
ATOM   2442  CB  MET A 167     -12.785  11.635 -14.124  1.00 86.51           C
ATOM   2443 1HB  MET A 167     -12.895  10.684 -14.645  1.00 86.51           H
ATOM   2444 2HB  MET A 167     -13.529  11.651 -13.328  1.00 86.51           H
ATOM   2445  CG  MET A 167     -13.044  12.788 -15.095  1.00 86.51           C
ATOM   2446 1HG  MET A 167     -12.974  13.741 -14.570  1.00 86.51           H
ATOM   2447 2HG  MET A 167     -12.281  12.797 -15.874  1.00 86.51           H
ATOM   2448  SD  MET A 167     -14.662  12.616 -15.830  1.00 86.51           S
ATOM   2449  CE  MET A 167     -15.685  12.990 -14.416  1.00 86.51           C
ATOM   2450 1HE  MET A 167     -15.481  12.273 -13.620  1.00 86.51           H
ATOM   2451 2HE  MET A 167     -15.464  13.997 -14.064  1.00 86.51           H
ATOM   2452 3HE  MET A 167     -16.736  12.927 -14.701  1.00 86.51           H
ATOM   2453  HN  MET A 167     -10.764  11.315 -15.465  1.00 86.51           H
ATOM   2454  N   VAL A 168     -11.067   9.449 -12.814  1.00 94.05           N
ATOM   2455  CA  VAL A 168     -10.971   8.354 -11.864  1.00 94.05           C
ATOM   2456  C   VAL A 168      -9.758   8.575 -10.959  1.00 94.05           C
ATOM   2457  O   VAL A 168      -9.841   8.384  -9.746  1.00 94.05           O
ATOM   2458  HA  VAL A 168     -11.873   8.370 -11.252  1.00 94.05           H
ATOM   2459  CB  VAL A 168     -10.927   7.018 -12.608  1.00 94.05           C
ATOM   2460  HB  VAL A 168     -10.141   7.079 -13.361  1.00 94.05           H
ATOM   2461  CG1 VAL A 168     -10.578   5.872 -11.656  1.00 94.05           C
ATOM   2462 1HG1 VAL A 168      -9.601   6.056 -11.209  1.00 94.05           H
ATOM   2463 2HG1 VAL A 168     -11.331   5.810 -10.871  1.00 94.05           H
ATOM   2464 3HG1 VAL A 168     -10.553   4.934 -12.211  1.00 94.05           H
ATOM   2465  CG2 VAL A 168     -12.249   6.748 -13.330  1.00 94.05           C
ATOM   2466 1HG2 VAL A 168     -13.060   6.716 -12.603  1.00 94.05           H
ATOM   2467 2HG2 VAL A 168     -12.438   7.543 -14.051  1.00 94.05           H
ATOM   2468 3HG2 VAL A 168     -12.190   5.792 -13.850  1.00 94.05           H
ATOM   2469  HN  VAL A 168     -10.997   9.182 -13.775  1.00 94.05           H
ATOM   2470  N   CYS A 169      -8.659   8.974 -11.582  1.00 95.20           N
ATOM   2471  CA  CYS A 169      -7.427   9.210 -10.850  1.00 95.20           C
ATOM   2472  C   CYS A 169      -7.690  10.293  -9.802  1.00 95.20           C
ATOM   2473  O   CYS A 169      -7.331  10.134  -8.636  1.00 95.20           O
ATOM   2474  HA  CYS A 169      -7.161   8.266 -10.373  1.00 95.20           H
ATOM   2475  CB  CYS A 169      -6.276   9.588 -11.785  1.00 95.20           C
ATOM   2476 1HB  CYS A 169      -6.597  10.371 -12.471  1.00 95.20           H
ATOM   2477 2HB  CYS A 169      -5.444   9.991 -11.207  1.00 95.20           H
ATOM   2478  SG  CYS A 169      -5.727   8.118 -12.728  1.00 95.20           S
ATOM   2479  HG  CYS A 169      -6.731   8.130 -13.600  1.00 95.20           H
ATOM   2480  HN  CYS A 169      -8.603   9.136 -12.567  1.00 95.20           H
ATOM   2481  N   PHE A 170      -8.314  11.370 -10.255  1.00 94.47           N
ATOM   2482  CA  PHE A 170      -8.606  12.491  -9.377  1.00 94.47           C
ATOM   2483  C   PHE A 170      -9.475  12.051  -8.197  1.00 94.47           C
ATOM   2484  O   PHE A 170      -9.203  12.411  -7.053  1.00 94.47           O
ATOM   2485  HA  PHE A 170      -7.653  12.866  -9.004  1.00 94.47           H
ATOM   2486  CB  PHE A 170      -9.376  13.520 -10.206  1.00 94.47           C
ATOM   2487 1HB  PHE A 170      -8.779  13.789 -11.078  1.00 94.47           H
ATOM   2488 2HB  PHE A 170     -10.292  13.062 -10.577  1.00 94.47           H
ATOM   2489  CG  PHE A 170      -9.734  14.795  -9.440  1.00 94.47           C
ATOM   2490  CD1 PHE A 170     -10.998  14.974  -8.971  1.00 94.47           C
ATOM   2491  HD1 PHE A 170     -11.756  14.209  -9.141  1.00 94.47           H
ATOM   2492  CD2 PHE A 170      -8.788  15.749  -9.227  1.00 94.47           C
ATOM   2493  HD2 PHE A 170      -7.775  15.606  -9.603  1.00 94.47           H
ATOM   2494  CE1 PHE A 170     -11.330  16.157  -8.259  1.00 94.47           C
ATOM   2495  HE1 PHE A 170     -12.343  16.300  -7.883  1.00 94.47           H
ATOM   2496  CE2 PHE A 170      -9.121  16.932  -8.515  1.00 94.47           C
ATOM   2497  HE2 PHE A 170      -8.363  17.697  -8.345  1.00 94.47           H
ATOM   2498  CZ  PHE A 170     -10.385  17.111  -8.046  1.00 94.47           C
ATOM   2499  HZ  PHE A 170     -10.640  18.019  -7.500  1.00 94.47           H
ATOM   2500  HN  PHE A 170      -8.619  11.484 -11.200  1.00 94.47           H
ATOM   2501  N   THR A 171     -10.504  11.280  -8.516  1.00 94.12           N
ATOM   2502  CA  THR A 171     -11.429  10.807  -7.500  1.00 94.12           C
ATOM   2503  C   THR A 171     -10.687   9.981  -6.447  1.00 94.12           C
ATOM   2504  O   THR A 171     -10.986  10.074  -5.257  1.00 94.12           O
ATOM   2505  HA  THR A 171     -11.850  11.673  -6.989  1.00 94.12           H
ATOM   2506  CB  THR A 171     -12.547  10.033  -8.202  1.00 94.12           C
ATOM   2507  HB  THR A 171     -12.168   9.107  -8.633  1.00 94.12           H
ATOM   2508  OG1 THR A 171     -13.087  10.969  -9.131  1.00 94.12           O
ATOM   2509  HG1 THR A 171     -12.625  10.879 -10.014  1.00 94.12           H
ATOM   2510  CG2 THR A 171     -13.718   9.720  -7.267  1.00 94.12           C
ATOM   2511 1HG2 THR A 171     -14.140  10.651  -6.889  1.00 94.12           H
ATOM   2512 2HG2 THR A 171     -13.364   9.115  -6.432  1.00 94.12           H
ATOM   2513 3HG2 THR A 171     -14.483   9.170  -7.815  1.00 94.12           H
ATOM   2514  HN  THR A 171     -10.710  10.979  -9.448  1.00 94.12           H
ATOM   2515  N   ILE A 172      -9.735   9.192  -6.923  1.00 95.15           N
ATOM   2516  CA  ILE A 172      -8.974   8.322  -6.041  1.00 95.15           C
ATOM   2517  C   ILE A 172      -8.177   9.176  -5.053  1.00 95.15           C
ATOM   2518  O   ILE A 172      -8.165   8.898  -3.855  1.00 95.15           O
ATOM   2519  HA  ILE A 172      -9.689   7.721  -5.480  1.00 95.15           H
ATOM   2520  CB  ILE A 172      -8.111   7.357  -6.856  1.00 95.15           C
ATOM   2521  HB  ILE A 172      -7.632   7.920  -7.657  1.00 95.15           H
ATOM   2522  CG1 ILE A 172      -8.970   6.275  -7.514  1.00 95.15           C
ATOM   2523 1HG1 ILE A 172      -9.348   5.593  -6.753  1.00 95.15           H
ATOM   2524 2HG1 ILE A 172      -9.837   6.734  -7.990  1.00 95.15           H
ATOM   2525  CG2 ILE A 172      -6.996   6.759  -5.995  1.00 95.15           C
ATOM   2526 1HG2 ILE A 172      -6.362   7.559  -5.615  1.00 95.15           H
ATOM   2527 2HG2 ILE A 172      -7.435   6.215  -5.159  1.00 95.15           H
ATOM   2528 3HG2 ILE A 172      -6.398   6.076  -6.599  1.00 95.15           H
ATOM   2529  CD1 ILE A 172      -8.165   5.494  -8.555  1.00 95.15           C
ATOM   2530 1HD1 ILE A 172      -7.810   6.176  -9.327  1.00 95.15           H
ATOM   2531 2HD1 ILE A 172      -7.313   5.017  -8.071  1.00 95.15           H
ATOM   2532 3HD1 ILE A 172      -8.799   4.732  -9.007  1.00 95.15           H
ATOM   2533  HN  ILE A 172      -9.482   9.141  -7.889  1.00 95.15           H
ATOM   2534  N   TRP A 173      -7.530  10.199  -5.592  1.00 93.60           N
ATOM   2535  CA  TRP A 173      -6.658  11.040  -4.790  1.00 93.60           C
ATOM   2536  C   TRP A 173      -7.513  11.725  -3.722  1.00 93.60           C
ATOM   2537  O   TRP A 173      -7.130  11.778  -2.555  1.00 93.60           O
ATOM   2538  HA  TRP A 173      -5.917  10.395  -4.316  1.00 93.60           H
ATOM   2539  CB  TRP A 173      -5.891  12.030  -5.668  1.00 93.60           C
ATOM   2540 1HB  TRP A 173      -6.579  12.466  -6.392  1.00 93.60           H
ATOM   2541 2HB  TRP A 173      -5.526  12.846  -5.044  1.00 93.60           H
ATOM   2542  CG  TRP A 173      -4.709  11.412  -6.417  1.00 93.60           C
ATOM   2543  CD1 TRP A 173      -4.586  11.201  -7.734  1.00 93.60           C
ATOM   2544  HD1 TRP A 173      -5.348  11.456  -8.470  1.00 93.60           H
ATOM   2545  CD2 TRP A 173      -3.479  10.929  -5.834  1.00 93.60           C
ATOM   2546  NE1 TRP A 173      -3.372  10.621  -8.043  1.00 93.60           N
ATOM   2547  HE1 TRP A 173      -3.051  10.369  -8.956  1.00 93.60           H
ATOM   2548  CE2 TRP A 173      -2.678  10.450  -6.851  1.00 93.60           C
ATOM   2549  CE3 TRP A 173      -3.058  10.899  -4.493  1.00 93.60           C
ATOM   2550  HE3 TRP A 173      -3.672  11.271  -3.673  1.00 93.60           H
ATOM   2551  CZ2 TRP A 173      -1.407   9.906  -6.633  1.00 93.60           C
ATOM   2552  HZ2 TRP A 173      -0.793   9.534  -7.453  1.00 93.60           H
ATOM   2553  CZ3 TRP A 173      -1.785  10.352  -4.292  1.00 93.60           C
ATOM   2554  HZ3 TRP A 173      -1.410  10.304  -3.270  1.00 93.60           H
ATOM   2555  CH2 TRP A 173      -0.967   9.865  -5.304  1.00 93.60           C
ATOM   2556  HH2 TRP A 173       0.014   9.454  -5.065  1.00 93.60           H
ATOM   2557  HN  TRP A 173      -7.594  10.456  -6.557  1.00 93.60           H
ATOM   2558  N   VAL A 174      -8.656  12.233  -4.161  1.00 96.29           N
ATOM   2559  CA  VAL A 174      -9.554  12.941  -3.265  1.00 96.29           C
ATOM   2560  C   VAL A 174     -10.013  11.992  -2.156  1.00 96.29           C
ATOM   2561  O   VAL A 174     -10.026  12.363  -0.983  1.00 96.29           O
ATOM   2562  HA  VAL A 174      -8.992  13.760  -2.815  1.00 96.29           H
ATOM   2563  CB  VAL A 174     -10.716  13.543  -4.056  1.00 96.29           C
ATOM   2564  HB  VAL A 174     -11.175  12.743  -4.638  1.00 96.29           H
ATOM   2565  CG1 VAL A 174     -11.782  14.112  -3.118  1.00 96.29           C
ATOM   2566 1HG1 VAL A 174     -12.168  13.316  -2.481  1.00 96.29           H
ATOM   2567 2HG1 VAL A 174     -11.341  14.892  -2.497  1.00 96.29           H
ATOM   2568 3HG1 VAL A 174     -12.597  14.533  -3.706  1.00 96.29           H
ATOM   2569  CG2 VAL A 174     -10.220  14.610  -5.034  1.00 96.29           C
ATOM   2570 1HG2 VAL A 174      -9.725  15.408  -4.480  1.00 96.29           H
ATOM   2571 2HG2 VAL A 174      -9.515  14.162  -5.734  1.00 96.29           H
ATOM   2572 3HG2 VAL A 174     -11.067  15.021  -5.583  1.00 96.29           H
ATOM   2573  HN  VAL A 174      -8.970  12.167  -5.108  1.00 96.29           H
ATOM   2574  N   LEU A 175     -10.379  10.787  -2.566  1.00 91.76           N
ATOM   2575  CA  LEU A 175     -10.900   9.804  -1.631  1.00 91.76           C
ATOM   2576  C   LEU A 175      -9.822   9.468  -0.598  1.00 91.76           C
ATOM   2577  O   LEU A 175     -10.093   9.445   0.601  1.00 91.76           O
ATOM   2578  HA  LEU A 175     -11.744  10.260  -1.114  1.00 91.76           H
ATOM   2579  CB  LEU A 175     -11.435   8.582  -2.381  1.00 91.76           C
ATOM   2580 1HB  LEU A 175     -12.215   8.915  -3.066  1.00 91.76           H
ATOM   2581 2HB  LEU A 175     -10.629   8.172  -2.989  1.00 91.76           H
ATOM   2582  CG  LEU A 175     -12.004   7.459  -1.512  1.00 91.76           C
ATOM   2583  HG  LEU A 175     -11.240   7.164  -0.792  1.00 91.76           H
ATOM   2584  CD1 LEU A 175     -13.215   7.943  -0.713  1.00 91.76           C
ATOM   2585 1HD1 LEU A 175     -12.918   8.768  -0.066  1.00 91.76           H
ATOM   2586 2HD1 LEU A 175     -13.992   8.281  -1.399  1.00 91.76           H
ATOM   2587 3HD1 LEU A 175     -13.600   7.125  -0.104  1.00 91.76           H
ATOM   2588  CD2 LEU A 175     -12.330   6.225  -2.356  1.00 91.76           C
ATOM   2589 1HD2 LEU A 175     -13.067   6.488  -3.114  1.00 91.76           H
ATOM   2590 2HD2 LEU A 175     -11.422   5.866  -2.841  1.00 91.76           H
ATOM   2591 3HD2 LEU A 175     -12.732   5.441  -1.714  1.00 91.76           H
ATOM   2592  HN  LEU A 175     -10.324  10.479  -3.516  1.00 91.76           H
ATOM   2593  N   ALA A 176      -8.623   9.216  -1.102  1.00 96.22           N
ATOM   2594  CA  ALA A 176      -7.527   8.790  -0.248  1.00 96.22           C
ATOM   2595  C   ALA A 176      -7.198   9.905   0.747  1.00 96.22           C
ATOM   2596  O   ALA A 176      -6.862   9.635   1.899  1.00 96.22           O
ATOM   2597  HA  ALA A 176      -7.858   7.910   0.303  1.00 96.22           H
ATOM   2598  CB  ALA A 176      -6.325   8.407  -1.113  1.00 96.22           C
ATOM   2599 1HB  ALA A 176      -6.603   7.592  -1.781  1.00 96.22           H
ATOM   2600 2HB  ALA A 176      -6.012   9.269  -1.702  1.00 96.22           H
ATOM   2601 3HB  ALA A 176      -5.503   8.088  -0.472  1.00 96.22           H
ATOM   2602  HN  ALA A 176      -8.395   9.299  -2.072  1.00 96.22           H
ATOM   2603  N   ALA A 177      -7.307  11.135   0.266  1.00 96.00           N
ATOM   2604  CA  ALA A 177      -7.007  12.291   1.093  1.00 96.00           C
ATOM   2605  C   ALA A 177      -7.996  12.349   2.259  1.00 96.00           C
ATOM   2606  O   ALA A 177      -7.609  12.629   3.392  1.00 96.00           O
ATOM   2607  HA  ALA A 177      -5.999  12.164   1.488  1.00 96.00           H
ATOM   2608  CB  ALA A 177      -7.044  13.557   0.234  1.00 96.00           C
ATOM   2609 1HB  ALA A 177      -6.303  13.478  -0.562  1.00 96.00           H
ATOM   2610 2HB  ALA A 177      -8.036  13.670  -0.203  1.00 96.00           H
ATOM   2611 3HB  ALA A 177      -6.819  14.424   0.855  1.00 96.00           H
ATOM   2612  HN  ALA A 177      -7.593  11.346  -0.669  1.00 96.00           H
ATOM   2613  N   ALA A 178      -9.253  12.078   1.941  1.00 95.96           N
ATOM   2614  CA  ALA A 178     -10.304  12.121   2.943  1.00 95.96           C
ATOM   2615  C   ALA A 178     -10.077  11.002   3.962  1.00 95.96           C
ATOM   2616  O   ALA A 178     -10.348  11.174   5.149  1.00 95.96           O
ATOM   2617  HA  ALA A 178     -10.240  13.082   3.452  1.00 95.96           H
ATOM   2618  CB  ALA A 178     -11.668  12.016   2.258  1.00 95.96           C
ATOM   2619 1HB  ALA A 178     -11.792  12.850   1.566  1.00 95.96           H
ATOM   2620 2HB  ALA A 178     -11.728  11.076   1.708  1.00 95.96           H
ATOM   2621 3HB  ALA A 178     -12.456  12.048   3.010  1.00 95.96           H
ATOM   2622  HN  ALA A 178      -9.557  11.834   1.020  1.00 95.96           H
ATOM   2623  N   LEU A 179      -9.581   9.880   3.461  1.00 93.67           N
ATOM   2624  CA  LEU A 179      -9.447   8.689   4.281  1.00 93.67           C
ATOM   2625  C   LEU A 179      -8.266   8.864   5.239  1.00 93.67           C
ATOM   2626  O   LEU A 179      -8.096   8.079   6.170  1.00 93.67           O
ATOM   2627  HA  LEU A 179     -10.359   8.594   4.871  1.00 93.67           H
ATOM   2628  CB  LEU A 179      -9.346   7.441   3.402  1.00 93.67           C
ATOM   2629 1HB  LEU A 179      -8.557   7.601   2.667  1.00 93.67           H
ATOM   2630 2HB  LEU A 179      -9.034   6.604   4.027  1.00 93.67           H
ATOM   2631  CG  LEU A 179     -10.621   7.039   2.659  1.00 93.67           C
ATOM   2632  HG  LEU A 179     -10.972   7.901   2.092  1.00 93.67           H
ATOM   2633  CD1 LEU A 179     -10.341   5.920   1.654  1.00 93.67           C
ATOM   2634 1HD1 LEU A 179      -9.605   6.261   0.926  1.00 93.67           H
ATOM   2635 2HD1 LEU A 179      -9.953   5.047   2.180  1.00 93.67           H
ATOM   2636 3HD1 LEU A 179     -11.264   5.653   1.140  1.00 93.67           H
ATOM   2637  CD2 LEU A 179     -11.732   6.661   3.641  1.00 93.67           C
ATOM   2638 1HD2 LEU A 179     -11.405   5.822   4.255  1.00 93.67           H
ATOM   2639 2HD2 LEU A 179     -11.955   7.514   4.282  1.00 93.67           H
ATOM   2640 3HD2 LEU A 179     -12.627   6.380   3.087  1.00 93.67           H
ATOM   2641  HN  LEU A 179      -9.274   9.778   2.514  1.00 93.67           H
ATOM   2642  N   CYS A 180      -7.482   9.899   4.976  1.00 92.24           N
ATOM   2643  CA  CYS A 180      -6.298  10.162   5.777  1.00 92.24           C
ATOM   2644  C   CYS A 180      -6.639  11.254   6.794  1.00 92.24           C
ATOM   2645  O   CYS A 180      -5.774  11.698   7.547  1.00 92.24           O
ATOM   2646  HA  CYS A 180      -6.047   9.229   6.281  1.00 92.24           H
ATOM   2647  CB  CYS A 180      -5.100  10.548   4.907  1.00 92.24           C
ATOM   2648 1HB  CYS A 180      -4.174  10.391   5.459  1.00 92.24           H
ATOM   2649 2HB  CYS A 180      -5.059   9.907   4.026  1.00 92.24           H
ATOM   2650  SG  CYS A 180      -5.235  12.301   4.398  1.00 92.24           S
ATOM   2651  HG  CYS A 180      -4.032  12.375   3.835  1.00 92.24           H
ATOM   2652  HN  CYS A 180      -7.643  10.549   4.234  1.00 92.24           H
ATOM   2653  N   ILE A 181      -7.902  11.654   6.783  1.00 92.30           N
ATOM   2654  CA  ILE A 181      -8.370  12.681   7.698  1.00 92.30           C
ATOM   2655  C   ILE A 181      -8.083  12.246   9.136  1.00 92.30           C
ATOM   2656  O   ILE A 181      -7.558  13.024   9.931  1.00 92.30           O
ATOM   2657  HA  ILE A 181      -7.800  13.587   7.491  1.00 92.30           H
ATOM   2658  CB  ILE A 181      -9.842  13.003   7.435  1.00 92.30           C
ATOM   2659  HB  ILE A 181     -10.384  12.063   7.330  1.00 92.30           H
ATOM   2660  CG1 ILE A 181     -10.010  13.771   6.123  1.00 92.30           C
ATOM   2661 1HG1 ILE A 181      -9.554  14.757   6.214  1.00 92.30           H
ATOM   2662 2HG1 ILE A 181      -9.485  13.250   5.323  1.00 92.30           H
ATOM   2663  CG2 ILE A 181     -10.460  13.750   8.619  1.00 92.30           C
ATOM   2664 1HG2 ILE A 181     -10.392  13.132   9.515  1.00 92.30           H
ATOM   2665 2HG2 ILE A 181      -9.921  14.684   8.781  1.00 92.30           H
ATOM   2666 3HG2 ILE A 181     -11.507  13.966   8.406  1.00 92.30           H
ATOM   2667  CD1 ILE A 181     -11.489  13.918   5.759  1.00 92.30           C
ATOM   2668 1HD1 ILE A 181     -11.935  12.930   5.645  1.00 92.30           H
ATOM   2669 2HD1 ILE A 181     -12.005  14.461   6.550  1.00 92.30           H
ATOM   2670 3HD1 ILE A 181     -11.579  14.468   4.822  1.00 92.30           H
ATOM   2671  HN  ILE A 181      -8.599  11.290   6.165  1.00 92.30           H
ATOM   2672  N   PRO A 182      -8.419  11.000   9.496  1.00 93.55           N
ATOM   2673  CA  PRO A 182      -8.212  10.527  10.867  1.00 93.55           C
ATOM   2674  C   PRO A 182      -6.782  10.738  11.339  1.00 93.55           C
ATOM   2675  O   PRO A 182      -6.555  11.155  12.474  1.00 93.55           O
ATOM   2676  HA  PRO A 182      -8.828  11.102  11.558  1.00 93.55           H
ATOM   2677  CB  PRO A 182      -8.574   9.042  10.797  1.00 93.55           C
ATOM   2678 1HB  PRO A 182      -7.699   8.425  10.592  1.00 93.55           H
ATOM   2679 2HB  PRO A 182      -8.999   8.689  11.736  1.00 93.55           H
ATOM   2680  CG  PRO A 182      -9.587   8.979   9.661  1.00 93.55           C
ATOM   2681 1HG  PRO A 182      -9.677   7.971   9.254  1.00 93.55           H
ATOM   2682 2HG  PRO A 182     -10.585   9.266   9.992  1.00 93.55           H
ATOM   2683  CD  PRO A 182      -9.019   9.956   8.644  1.00 93.55           C
ATOM   2684 1HD  PRO A 182      -8.273   9.485   8.003  1.00 93.55           H
ATOM   2685 2HD  PRO A 182      -9.793  10.354   7.989  1.00 93.55           H
ATOM   2686  N   GLU A 183      -5.848  10.441  10.447  1.00 91.00           N
ATOM   2687  CA  GLU A 183      -4.437  10.551  10.776  1.00 91.00           C
ATOM   2688  C   GLU A 183      -4.083  12.002  11.110  1.00 91.00           C
ATOM   2689  O   GLU A 183      -3.319  12.259  12.040  1.00 91.00           O
ATOM   2690  HA  GLU A 183      -4.295   9.924  11.656  1.00 91.00           H
ATOM   2691  CB  GLU A 183      -3.565  10.023   9.636  1.00 91.00           C
ATOM   2692 1HB  GLU A 183      -4.030  10.259   8.678  1.00 91.00           H
ATOM   2693 2HB  GLU A 183      -2.554  10.417   9.733  1.00 91.00           H
ATOM   2694  CG  GLU A 183      -3.442   8.499   9.701  1.00 91.00           C
ATOM   2695 1HG  GLU A 183      -2.754   8.153   8.930  1.00 91.00           H
ATOM   2696 2HG  GLU A 183      -3.018   8.206  10.661  1.00 91.00           H
ATOM   2697  CD  GLU A 183      -4.805   7.830   9.513  1.00 91.00           C
ATOM   2698  OE1 GLU A 183      -4.930   6.665   9.950  1.00 91.00           O
ATOM   2699  OE2 GLU A 183      -5.691   8.498   8.937  1.00 91.00           O
ATOM   2700  HN  GLU A 183      -6.042  10.130   9.517  1.00 91.00           H
ATOM   2701  N   ILE A 184      -4.654  12.911  10.334  1.00 92.29           N
ATOM   2702  CA  ILE A 184      -4.357  14.324  10.494  1.00 92.29           C
ATOM   2703  C   ILE A 184      -4.739  14.764  11.909  1.00 92.29           C
ATOM   2704  O   ILE A 184      -4.022  15.542  12.536  1.00 92.29           O
ATOM   2705  HA  ILE A 184      -3.281  14.448  10.373  1.00 92.29           H
ATOM   2706  CB  ILE A 184      -5.034  15.142   9.393  1.00 92.29           C
ATOM   2707  HB  ILE A 184      -6.095  14.895   9.387  1.00 92.29           H
ATOM   2708  CG1 ILE A 184      -4.476  14.774   8.016  1.00 92.29           C
ATOM   2709 1HG1 ILE A 184      -3.438  15.096   7.942  1.00 92.29           H
ATOM   2710 2HG1 ILE A 184      -4.484  13.691   7.895  1.00 92.29           H
ATOM   2711  CG2 ILE A 184      -4.920  16.642   9.674  1.00 92.29           C
ATOM   2712 1HG2 ILE A 184      -5.403  16.870  10.625  1.00 92.29           H
ATOM   2713 2HG2 ILE A 184      -3.869  16.924   9.723  1.00 92.29           H
ATOM   2714 3HG2 ILE A 184      -5.410  17.200   8.876  1.00 92.29           H
ATOM   2715  CD1 ILE A 184      -5.298  15.423   6.900  1.00 92.29           C
ATOM   2716 1HD1 ILE A 184      -6.331  15.080   6.963  1.00 92.29           H
ATOM   2717 2HD1 ILE A 184      -5.268  16.507   7.011  1.00 92.29           H
ATOM   2718 3HD1 ILE A 184      -4.880  15.145   5.933  1.00 92.29           H
ATOM   2719  HN  ILE A 184      -5.307  12.696   9.608  1.00 92.29           H
ATOM   2720  N   LEU A 185      -5.868  14.247  12.371  1.00 92.25           N
ATOM   2721  CA  LEU A 185      -6.474  14.743  13.595  1.00 92.25           C
ATOM   2722  C   LEU A 185      -5.730  14.161  14.799  1.00 92.25           C
ATOM   2723  O   LEU A 185      -5.335  14.894  15.703  1.00 92.25           O
ATOM   2724  HA  LEU A 185      -6.351  15.826  13.604  1.00 92.25           H
ATOM   2725  CB  LEU A 185      -7.977  14.458  13.603  1.00 92.25           C
ATOM   2726 1HB  LEU A 185      -8.124  13.388  13.457  1.00 92.25           H
ATOM   2727 2HB  LEU A 185      -8.367  14.701  14.591  1.00 92.25           H
ATOM   2728  CG  LEU A 185      -8.807  15.206  12.559  1.00 92.25           C
ATOM   2729  HG  LEU A 185      -8.441  14.930  11.570  1.00 92.25           H
ATOM   2730  CD1 LEU A 185     -10.278  14.791  12.628  1.00 92.25           C
ATOM   2731 1HD1 LEU A 185     -10.363  13.720  12.441  1.00 92.25           H
ATOM   2732 2HD1 LEU A 185     -10.674  15.019  13.618  1.00 92.25           H
ATOM   2733 3HD1 LEU A 185     -10.846  15.337  11.875  1.00 92.25           H
ATOM   2734  CD2 LEU A 185      -8.631  16.719  12.699  1.00 92.25           C
ATOM   2735 1HD2 LEU A 185      -8.955  17.032  13.692  1.00 92.25           H
ATOM   2736 2HD2 LEU A 185      -7.581  16.977  12.561  1.00 92.25           H
ATOM   2737 3HD2 LEU A 185      -9.232  17.226  11.945  1.00 92.25           H
ATOM   2738  HN  LEU A 185      -6.366  13.504  11.924  1.00 92.25           H
ATOM   2739  N   TYR A 186      -5.562  12.847  14.771  1.00 91.90           N
ATOM   2740  CA  TYR A 186      -5.301  12.099  15.989  1.00 91.90           C
ATOM   2741  C   TYR A 186      -3.854  11.607  16.031  1.00 91.90           C
ATOM   2742  O   TYR A 186      -3.447  10.944  16.985  1.00 91.90           O
ATOM   2743  HA  TYR A 186      -5.476  12.764  16.835  1.00 91.90           H
ATOM   2744  CB  TYR A 186      -6.238  10.890  15.951  1.00 91.90           C
ATOM   2745 1HB  TYR A 186      -5.959  10.254  15.111  1.00 91.90           H
ATOM   2746 2HB  TYR A 186      -6.094  10.303  16.858  1.00 91.90           H
ATOM   2747  CG  TYR A 186      -7.719  11.254  15.827  1.00 91.90           C
ATOM   2748  CD1 TYR A 186      -8.278  12.174  16.691  1.00 91.90           C
ATOM   2749  HD1 TYR A 186      -7.665  12.641  17.461  1.00 91.90           H
ATOM   2750  CD2 TYR A 186      -8.495  10.662  14.851  1.00 91.90           C
ATOM   2751  HD2 TYR A 186      -8.054   9.936  14.169  1.00 91.90           H
ATOM   2752  CE1 TYR A 186      -9.672  12.516  16.574  1.00 91.90           C
ATOM   2753  HE1 TYR A 186     -10.127  13.241  17.249  1.00 91.90           H
ATOM   2754  CE2 TYR A 186      -9.889  11.005  14.735  1.00 91.90           C
ATOM   2755  HE2 TYR A 186     -10.514  10.545  13.969  1.00 91.90           H
ATOM   2756  CZ  TYR A 186     -10.409  11.915  15.602  1.00 91.90           C
ATOM   2757  OH  TYR A 186     -11.725  12.238  15.491  1.00 91.90           O
ATOM   2758  HH  TYR A 186     -12.151  11.696  14.766  1.00 91.90           H
ATOM   2759  HN  TYR A 186      -5.601  12.295  13.937  1.00 91.90           H
ATOM   2760  N   SER A 187      -3.115  11.950  14.986  1.00 93.14           N
ATOM   2761  CA  SER A 187      -1.676  11.745  14.987  1.00 93.14           C
ATOM   2762  C   SER A 187      -1.008  12.728  15.951  1.00 93.14           C
ATOM   2763  O   SER A 187      -1.162  13.941  15.811  1.00 93.14           O
ATOM   2764  HA  SER A 187      -1.531  10.719  15.326  1.00 93.14           H
ATOM   2765  CB  SER A 187      -1.096  11.904  13.580  1.00 93.14           C
ATOM   2766 1HB  SER A 187      -1.327  12.900  13.204  1.00 93.14           H
ATOM   2767 2HB  SER A 187      -0.010  11.823  13.624  1.00 93.14           H
ATOM   2768  OG  SER A 187      -1.608  10.926  12.678  1.00 93.14           O
ATOM   2769  HG  SER A 187      -2.138  11.371  11.956  1.00 93.14           H
ATOM   2770  HN  SER A 187      -3.483  12.359  14.152  1.00 93.14           H
ATOM   2771  N   GLN A 188      -0.282  12.169  16.907  1.00 86.14           N
ATOM   2772  CA  GLN A 188       0.510  12.979  17.816  1.00 86.14           C
ATOM   2773  C   GLN A 188       1.723  12.190  18.312  1.00 86.14           C
ATOM   2774  O   GLN A 188       1.808  10.980  18.104  1.00 86.14           O
ATOM   2775  HA  GLN A 188       0.841  13.835  17.228  1.00 86.14           H
ATOM   2776  CB  GLN A 188      -0.338  13.475  18.989  1.00 86.14           C
ATOM   2777 1HB  GLN A 188       0.254  14.145  19.613  1.00 86.14           H
ATOM   2778 2HB  GLN A 188      -1.183  14.052  18.613  1.00 86.14           H
ATOM   2779  CG  GLN A 188      -0.848  12.304  19.831  1.00 86.14           C
ATOM   2780 1HG  GLN A 188      -1.376  11.595  19.193  1.00 86.14           H
ATOM   2781 2HG  GLN A 188      -0.004  11.771  20.268  1.00 86.14           H
ATOM   2782  CD  GLN A 188      -1.780  12.792  20.941  1.00 86.14           C
ATOM   2783  OE1 GLN A 188      -2.217  13.930  20.965  1.00 86.14           O
ATOM   2784  NE2 GLN A 188      -2.060  11.869  21.858  1.00 86.14           N
ATOM   2785 1HE2 GLN A 188      -1.668  10.952  21.780  1.00 86.14           H
ATOM   2786 2HE2 GLN A 188      -2.661  12.092  22.624  1.00 86.14           H
ATOM   2787  HN  GLN A 188      -0.229  11.183  17.065  1.00 86.14           H
ATOM   2788  N   ILE A 189       2.631  12.906  18.959  1.00 90.77           N
ATOM   2789  CA  ILE A 189       3.765  12.268  19.606  1.00 90.77           C
ATOM   2790  C   ILE A 189       3.363  11.830  21.016  1.00 90.77           C
ATOM   2791  O   ILE A 189       2.902  12.644  21.814  1.00 90.77           O
ATOM   2792  HA  ILE A 189       4.015  11.379  19.027  1.00 90.77           H
ATOM   2793  CB  ILE A 189       4.988  13.187  19.573  1.00 90.77           C
ATOM   2794  HB  ILE A 189       4.727  14.120  20.073  1.00 90.77           H
ATOM   2795  CG1 ILE A 189       5.372  13.538  18.134  1.00 90.77           C
ATOM   2796 1HG1 ILE A 189       5.701  12.639  17.613  1.00 90.77           H
ATOM   2797 2HG1 ILE A 189       4.498  13.913  17.602  1.00 90.77           H
ATOM   2798  CG2 ILE A 189       6.157  12.573  20.345  1.00 90.77           C
ATOM   2799 1HG2 ILE A 189       5.865  12.417  21.384  1.00 90.77           H
ATOM   2800 2HG2 ILE A 189       6.427  11.617  19.896  1.00 90.77           H
ATOM   2801 3HG2 ILE A 189       7.013  13.247  20.306  1.00 90.77           H
ATOM   2802  CD1 ILE A 189       6.485  14.587  18.104  1.00 90.77           C
ATOM   2803 1HD1 ILE A 189       6.144  15.493  18.605  1.00 90.77           H
ATOM   2804 2HD1 ILE A 189       7.365  14.198  18.616  1.00 90.77           H
ATOM   2805 3HD1 ILE A 189       6.739  14.818  17.069  1.00 90.77           H
ATOM   2806  HN  ILE A 189       2.601  13.902  19.044  1.00 90.77           H
ATOM   2807  N   LYS A 190       3.551  10.545  21.278  1.00 85.34           N
ATOM   2808  CA  LYS A 190       3.342  10.016  22.615  1.00 85.34           C
ATOM   2809  C   LYS A 190       4.689   9.604  23.212  1.00 85.34           C
ATOM   2810  O   LYS A 190       5.522   9.013  22.526  1.00 85.34           O
ATOM   2811  HA  LYS A 190       2.927  10.820  23.223  1.00 85.34           H
ATOM   2812  CB  LYS A 190       2.310   8.887  22.590  1.00 85.34           C
ATOM   2813 1HB  LYS A 190       1.389   9.242  22.126  1.00 85.34           H
ATOM   2814 2HB  LYS A 190       2.679   8.066  21.976  1.00 85.34           H
ATOM   2815  CG  LYS A 190       2.014   8.382  24.003  1.00 85.34           C
ATOM   2816 1HG  LYS A 190       2.940   8.059  24.478  1.00 85.34           H
ATOM   2817 2HG  LYS A 190       1.614   9.196  24.608  1.00 85.34           H
ATOM   2818  CD  LYS A 190       1.017   7.223  23.974  1.00 85.34           C
ATOM   2819 1HD  LYS A 190       0.056   7.574  23.599  1.00 85.34           H
ATOM   2820 2HD  LYS A 190       1.367   6.455  23.284  1.00 85.34           H
ATOM   2821  CE  LYS A 190       0.837   6.619  25.368  1.00 85.34           C
ATOM   2822 1HE  LYS A 190       1.804   6.538  25.864  1.00 85.34           H
ATOM   2823 2HE  LYS A 190       0.220   7.278  25.979  1.00 85.34           H
ATOM   2824  NZ  LYS A 190       0.206   5.283  25.277  1.00 85.34           N
ATOM   2825 1HZ  LYS A 190       0.212   4.844  26.191  1.00 85.34           H
ATOM   2826 2HZ  LYS A 190      -0.751   5.382  24.956  1.00 85.34           H
ATOM   2827 3HZ  LYS A 190       0.725   4.709  24.622  1.00 85.34           H
ATOM   2828  HN  LYS A 190       3.841   9.872  20.598  1.00 85.34           H
ATOM   2829  N   GLU A 191       4.862   9.932  24.484  1.00 75.29           N
ATOM   2830  CA  GLU A 191       6.032   9.483  25.221  1.00 75.29           C
ATOM   2831  C   GLU A 191       5.721   8.187  25.972  1.00 75.29           C
ATOM   2832  O   GLU A 191       4.795   8.140  26.779  1.00 75.29           O
ATOM   2833  HA  GLU A 191       6.796   9.300  24.466  1.00 75.29           H
ATOM   2834  CB  GLU A 191       6.525  10.568  26.180  1.00 75.29           C
ATOM   2835 1HB  GLU A 191       6.597  11.520  25.653  1.00 75.29           H
ATOM   2836 2HB  GLU A 191       5.875  10.608  27.055  1.00 75.29           H
ATOM   2837  CG  GLU A 191       7.927  10.245  26.699  1.00 75.29           C
ATOM   2838 1HG  GLU A 191       7.892   9.350  27.320  1.00 75.29           H
ATOM   2839 2HG  GLU A 191       8.588  10.025  25.860  1.00 75.29           H
ATOM   2840  CD  GLU A 191       8.495  11.412  27.510  1.00 75.29           C
ATOM   2841  OE1 GLU A 191       9.645  11.271  27.979  1.00 75.29           O
ATOM   2842  OE2 GLU A 191       7.765  12.418  27.643  1.00 75.29           O
ATOM   2843  HN  GLU A 191       4.222  10.492  25.009  1.00 75.29           H
ATOM   2844  N   GLU A 192       6.513   7.166  25.678  1.00 76.19           N
ATOM   2845  CA  GLU A 192       6.299   5.858  26.273  1.00 76.19           C
ATOM   2846  C   GLU A 192       7.607   5.319  26.856  1.00 76.19           C
ATOM   2847  O   GLU A 192       8.529   4.982  26.115  1.00 76.19           O
ATOM   2848  HA  GLU A 192       5.576   6.018  27.072  1.00 76.19           H
ATOM   2849  CB  GLU A 192       5.711   4.882  25.252  1.00 76.19           C
ATOM   2850 1HB  GLU A 192       4.796   5.298  24.830  1.00 76.19           H
ATOM   2851 2HB  GLU A 192       6.461   4.641  24.499  1.00 76.19           H
ATOM   2852  CG  GLU A 192       5.328   3.558  25.916  1.00 76.19           C
ATOM   2853 1HG  GLU A 192       5.121   2.810  25.151  1.00 76.19           H
ATOM   2854 2HG  GLU A 192       6.166   3.187  26.507  1.00 76.19           H
ATOM   2855  CD  GLU A 192       4.101   3.730  26.814  1.00 76.19           C
ATOM   2856  OE1 GLU A 192       3.898   2.846  27.674  1.00 76.19           O
ATOM   2857  OE2 GLU A 192       3.393   4.742  26.620  1.00 76.19           O
ATOM   2858  HN  GLU A 192       7.288   7.223  25.049  1.00 76.19           H
ATOM   2859  N   SER A 193       7.646   5.255  28.179  1.00 74.37           N
ATOM   2860  CA  SER A 193       8.803   4.711  28.868  1.00 74.37           C
ATOM   2861  C   SER A 193      10.063   5.478  28.460  1.00 74.37           C
ATOM   2862  O   SER A 193      11.132   4.888  28.313  1.00 74.37           O
ATOM   2863  HA  SER A 193       8.598   4.849  29.930  1.00 74.37           H
ATOM   2864  CB  SER A 193       8.970   3.219  28.572  1.00 74.37           C
ATOM   2865 1HB  SER A 193       9.203   3.084  27.515  1.00 74.37           H
ATOM   2866 2HB  SER A 193       9.816   2.830  29.137  1.00 74.37           H
ATOM   2867  OG  SER A 193       7.799   2.476  28.898  1.00 74.37           O
ATOM   2868  HG  SER A 193       7.895   1.531  28.584  1.00 74.37           H
ATOM   2869  HN  SER A 193       6.906   5.566  28.775  1.00 74.37           H
ATOM   2870  N   GLY A 194       9.895   6.781  28.289  1.00 82.32           N
ATOM   2871  CA  GLY A 194      11.018   7.644  27.966  1.00 82.32           C
ATOM   2872  C   GLY A 194      11.346   7.582  26.473  1.00 82.32           C
ATOM   2873  O   GLY A 194      12.346   8.144  26.030  1.00 82.32           O
ATOM   2874 1HA  GLY A 194      10.785   8.671  28.249  1.00 82.32           H
ATOM   2875 2HA  GLY A 194      11.891   7.344  28.547  1.00 82.32           H
ATOM   2876  HN  GLY A 194       9.013   7.246  28.368  1.00 82.32           H
ATOM   2877  N   ILE A 195      10.484   6.894  25.739  1.00 80.73           N
ATOM   2878  CA  ILE A 195      10.633   6.807  24.296  1.00 80.73           C
ATOM   2879  C   ILE A 195       9.524   7.619  23.624  1.00 80.73           C
ATOM   2880  O   ILE A 195       8.345   7.427  23.916  1.00 80.73           O
ATOM   2881  HA  ILE A 195      11.593   7.255  24.039  1.00 80.73           H
ATOM   2882  CB  ILE A 195      10.681   5.345  23.849  1.00 80.73           C
ATOM   2883  HB  ILE A 195       9.752   4.863  24.155  1.00 80.73           H
ATOM   2884  CG1 ILE A 195      11.825   4.598  24.539  1.00 80.73           C
ATOM   2885 1HG1 ILE A 195      12.777   5.051  24.265  1.00 80.73           H
ATOM   2886 2HG1 ILE A 195      11.726   4.694  25.621  1.00 80.73           H
ATOM   2887  CG2 ILE A 195      10.765   5.239  22.325  1.00 80.73           C
ATOM   2888 1HG2 ILE A 195       9.890   5.712  21.880  1.00 80.73           H
ATOM   2889 2HG2 ILE A 195      11.667   5.741  21.975  1.00 80.73           H
ATOM   2890 3HG2 ILE A 195      10.798   4.189  22.035  1.00 80.73           H
ATOM   2891  CD1 ILE A 195      11.827   3.118  24.151  1.00 80.73           C
ATOM   2892 1HD1 ILE A 195      10.882   2.663  24.449  1.00 80.73           H
ATOM   2893 2HD1 ILE A 195      11.950   3.026  23.072  1.00 80.73           H
ATOM   2894 3HD1 ILE A 195      12.649   2.611  24.655  1.00 80.73           H
ATOM   2895  HN  ILE A 195       9.698   6.403  26.113  1.00 80.73           H
ATOM   2896  N   ALA A 196       9.941   8.509  22.735  1.00 91.64           N
ATOM   2897  CA  ALA A 196       8.995   9.275  21.942  1.00 91.64           C
ATOM   2898  C   ALA A 196       8.484   8.409  20.789  1.00 91.64           C
ATOM   2899  O   ALA A 196       9.274   7.862  20.021  1.00 91.64           O
ATOM   2900  HA  ALA A 196       8.157   9.538  22.588  1.00 91.64           H
ATOM   2901  CB  ALA A 196       9.663  10.562  21.453  1.00 91.64           C
ATOM   2902 1HB  ALA A 196       9.982  11.155  22.311  1.00 91.64           H
ATOM   2903 2HB  ALA A 196      10.530  10.312  20.842  1.00 91.64           H
ATOM   2904 3HB  ALA A 196       8.953  11.136  20.858  1.00 91.64           H
ATOM   2905  HN  ALA A 196      10.904   8.709  22.554  1.00 91.64           H
ATOM   2906  N   ILE A 197       7.165   8.312  20.704  1.00 86.96           N
ATOM   2907  CA  ILE A 197       6.539   7.502  19.673  1.00 86.96           C
ATOM   2908  C   ILE A 197       5.537   8.357  18.896  1.00 86.96           C
ATOM   2909  O   ILE A 197       4.684   9.014  19.491  1.00 86.96           O
ATOM   2910  HA  ILE A 197       7.324   7.181  18.988  1.00 86.96           H
ATOM   2911  CB  ILE A 197       5.927   6.239  20.283  1.00 86.96           C
ATOM   2912  HB  ILE A 197       5.159   6.540  20.994  1.00 86.96           H
ATOM   2913  CG1 ILE A 197       6.976   5.442  21.061  1.00 86.96           C
ATOM   2914 1HG1 ILE A 197       7.769   5.121  20.386  1.00 86.96           H
ATOM   2915 2HG1 ILE A 197       7.438   6.080  21.814  1.00 86.96           H
ATOM   2916  CG2 ILE A 197       5.242   5.389  19.210  1.00 86.96           C
ATOM   2917 1HG2 ILE A 197       4.448   5.970  18.739  1.00 86.96           H
ATOM   2918 2HG2 ILE A 197       5.973   5.095  18.457  1.00 86.96           H
ATOM   2919 3HG2 ILE A 197       4.815   4.498  19.670  1.00 86.96           H
ATOM   2920  CD1 ILE A 197       6.347   4.220  21.735  1.00 86.96           C
ATOM   2921 1HD1 ILE A 197       5.572   4.547  22.428  1.00 86.96           H
ATOM   2922 2HD1 ILE A 197       5.908   3.573  20.977  1.00 86.96           H
ATOM   2923 3HD1 ILE A 197       7.115   3.672  22.282  1.00 86.96           H
ATOM   2924  HN  ILE A 197       6.529   8.774  21.323  1.00 86.96           H
ATOM   2925  N   CYS A 198       5.674   8.322  17.579  1.00 93.25           N
ATOM   2926  CA  CYS A 198       4.653   8.876  16.705  1.00 93.25           C
ATOM   2927  C   CYS A 198       3.556   7.825  16.522  1.00 93.25           C
ATOM   2928  O   CYS A 198       3.772   6.805  15.869  1.00 93.25           O
ATOM   2929  HA  CYS A 198       4.261   9.762  17.205  1.00 93.25           H
ATOM   2930  CB  CYS A 198       5.239   9.329  15.367  1.00 93.25           C
ATOM   2931 1HB  CYS A 198       5.901  10.182  15.520  1.00 93.25           H
ATOM   2932 2HB  CYS A 198       5.843   8.531  14.936  1.00 93.25           H
ATOM   2933  SG  CYS A 198       3.891   9.784  14.215  1.00 93.25           S
ATOM   2934  HN  CYS A 198       6.462   7.926  17.109  1.00 93.25           H
ATOM   2935  N   THR A 199       2.403   8.111  17.109  1.00 91.09           N
ATOM   2936  CA  THR A 199       1.272   7.204  17.018  1.00 91.09           C
ATOM   2937  C   THR A 199      -0.036   7.991  16.910  1.00 91.09           C
ATOM   2938  O   THR A 199      -0.057   9.199  17.137  1.00 91.09           O
ATOM   2939  HA  THR A 199       1.371   6.622  16.101  1.00 91.09           H
ATOM   2940  CB  THR A 199       1.320   6.266  18.226  1.00 91.09           C
ATOM   2941  HB  THR A 199       2.330   5.890  18.387  1.00 91.09           H
ATOM   2942  OG1 THR A 199       0.335   5.278  17.937  1.00 91.09           O
ATOM   2943  HG1 THR A 199       0.502   4.458  18.485  1.00 91.09           H
ATOM   2944  CG2 THR A 199       0.813   6.934  19.506  1.00 91.09           C
ATOM   2945 1HG2 THR A 199      -0.221   7.250  19.366  1.00 91.09           H
ATOM   2946 2HG2 THR A 199       1.431   7.803  19.731  1.00 91.09           H
ATOM   2947 3HG2 THR A 199       0.869   6.225  20.332  1.00 91.09           H
ATOM   2948  HN  THR A 199       2.236   8.943  17.637  1.00 91.09           H
ATOM   2949  N   MET A 200      -1.094   7.273  16.565  1.00 89.59           N
ATOM   2950  CA  MET A 200      -2.438   7.809  16.698  1.00 89.59           C
ATOM   2951  C   MET A 200      -2.961   7.631  18.125  1.00 89.59           C
ATOM   2952  O   MET A 200      -2.808   6.563  18.717  1.00 89.59           O
ATOM   2953  HA  MET A 200      -2.355   8.871  16.465  1.00 89.59           H
ATOM   2954  CB  MET A 200      -3.373   7.095  15.719  1.00 89.59           C
ATOM   2955 1HB  MET A 200      -3.298   6.017  15.860  1.00 89.59           H
ATOM   2956 2HB  MET A 200      -4.406   7.373  15.929  1.00 89.59           H
ATOM   2957  CG  MET A 200      -3.026   7.451  14.272  1.00 89.59           C
ATOM   2958 1HG  MET A 200      -2.995   8.534  14.153  1.00 89.59           H
ATOM   2959 2HG  MET A 200      -2.034   7.075  14.024  1.00 89.59           H
ATOM   2960  SD  MET A 200      -4.238   6.751  13.164  1.00 89.59           S
ATOM   2961  CE  MET A 200      -5.666   7.723  13.613  1.00 89.59           C
ATOM   2962 1HE  MET A 200      -5.892   7.572  14.668  1.00 89.59           H
ATOM   2963 2HE  MET A 200      -5.459   8.778  13.432  1.00 89.59           H
ATOM   2964 3HE  MET A 200      -6.520   7.413  13.011  1.00 89.59           H
ATOM   2965  HN  MET A 200      -1.045   6.343  16.200  1.00 89.59           H
ATOM   2966  N   VAL A 201      -3.566   8.692  18.637  1.00 92.04           N
ATOM   2967  CA  VAL A 201      -4.249   8.620  19.918  1.00 92.04           C
ATOM   2968  C   VAL A 201      -5.711   9.031  19.736  1.00 92.04           C
ATOM   2969  O   VAL A 201      -5.998  10.160  19.342  1.00 92.04           O
ATOM   2970  HA  VAL A 201      -4.215   7.582  20.250  1.00 92.04           H
ATOM   2971  CB  VAL A 201      -3.512   9.473  20.952  1.00 92.04           C
ATOM   2972  HB  VAL A 201      -3.554  10.511  20.621  1.00 92.04           H
ATOM   2973  CG1 VAL A 201      -4.194   9.388  22.319  1.00 92.04           C
ATOM   2974 1HG1 VAL A 201      -5.220   9.746  22.237  1.00 92.04           H
ATOM   2975 2HG1 VAL A 201      -4.197   8.352  22.659  1.00 92.04           H
ATOM   2976 3HG1 VAL A 201      -3.650  10.004  23.035  1.00 92.04           H
ATOM   2977  CG2 VAL A 201      -2.039   9.070  21.047  1.00 92.04           C
ATOM   2978 1HG2 VAL A 201      -1.968   8.023  21.343  1.00 92.04           H
ATOM   2979 2HG2 VAL A 201      -1.561   9.207  20.077  1.00 92.04           H
ATOM   2980 3HG2 VAL A 201      -1.539   9.692  21.789  1.00 92.04           H
ATOM   2981  HN  VAL A 201      -3.596   9.588  18.192  1.00 92.04           H
ATOM   2982  N   TYR A 202      -6.598   8.091  20.031  1.00 91.84           N
ATOM   2983  CA  TYR A 202      -8.017   8.306  19.808  1.00 91.84           C
ATOM   2984  C   TYR A 202      -8.677   8.930  21.039  1.00 91.84           C
ATOM   2985  O   TYR A 202      -8.298   8.631  22.170  1.00 91.84           O
ATOM   2986  HA  TYR A 202      -8.126   8.985  18.962  1.00 91.84           H
ATOM   2987  CB  TYR A 202      -8.620   6.920  19.568  1.00 91.84           C
ATOM   2988 1HB  TYR A 202      -8.391   6.282  20.422  1.00 91.84           H
ATOM   2989 2HB  TYR A 202      -9.706   7.011  19.520  1.00 91.84           H
ATOM   2990  CG  TYR A 202      -8.123   6.237  18.292  1.00 91.84           C
ATOM   2991  CD1 TYR A 202      -8.748   6.487  17.087  1.00 91.84           C
ATOM   2992  HD1 TYR A 202      -9.596   7.172  17.045  1.00 91.84           H
ATOM   2993  CD2 TYR A 202      -7.050   5.371  18.346  1.00 91.84           C
ATOM   2994  HD2 TYR A 202      -6.557   5.174  19.298  1.00 91.84           H
ATOM   2995  CE1 TYR A 202      -8.280   5.845  15.887  1.00 91.84           C
ATOM   2996  HE1 TYR A 202      -8.765   6.034  14.928  1.00 91.84           H
ATOM   2997  CE2 TYR A 202      -6.582   4.729  17.146  1.00 91.84           C
ATOM   2998  HE2 TYR A 202      -5.736   4.042  17.174  1.00 91.84           H
ATOM   2999  CZ  TYR A 202      -7.220   4.997  15.975  1.00 91.84           C
ATOM   3000  OH  TYR A 202      -6.778   4.390  14.841  1.00 91.84           O
ATOM   3001  HH  TYR A 202      -7.270   4.749  14.047  1.00 91.84           H
ATOM   3002  HN  TYR A 202      -6.360   7.199  20.414  1.00 91.84           H
ATOM   3003  N   PRO A 203      -9.674   9.805  20.843  1.00 86.23           N
ATOM   3004  CA  PRO A 203     -10.316  10.481  21.972  1.00 86.23           C
ATOM   3005  C   PRO A 203     -11.135   9.527  22.826  1.00 86.23           C
ATOM   3006  O   PRO A 203     -11.673   8.543  22.321  1.00 86.23           O
ATOM   3007  HA  PRO A 203      -9.562  10.889  22.645  1.00 86.23           H
ATOM   3008  CB  PRO A 203     -11.194  11.543  21.306  1.00 86.23           C
ATOM   3009 1HB  PRO A 203     -12.102  11.730  21.879  1.00 86.23           H
ATOM   3010 2HB  PRO A 203     -10.673  12.496  21.217  1.00 86.23           H
ATOM   3011  CG  PRO A 203     -11.503  10.955  19.959  1.00 86.23           C
ATOM   3012 1HG  PRO A 203     -12.360  10.285  20.008  1.00 86.23           H
ATOM   3013 2HG  PRO A 203     -11.749  11.734  19.236  1.00 86.23           H
ATOM   3014  CD  PRO A 203     -10.260  10.216  19.555  1.00 86.23           C
ATOM   3015 1HD  PRO A 203     -10.491   9.357  18.925  1.00 86.23           H
ATOM   3016 2HD  PRO A 203      -9.581  10.853  18.989  1.00 86.23           H
ATOM   3017  N   SER A 204     -11.209   9.847  24.110  1.00 78.03           N
ATOM   3018  CA  SER A 204     -11.621   8.869  25.102  1.00 78.03           C
ATOM   3019  C   SER A 204     -13.057   8.416  24.826  1.00 78.03           C
ATOM   3020  O   SER A 204     -13.406   7.263  25.072  1.00 78.03           O
ATOM   3021  HA  SER A 204     -10.929   8.034  24.990  1.00 78.03           H
ATOM   3022  CB  SER A 204     -11.507   9.439  26.517  1.00 78.03           C
ATOM   3023 1HB  SER A 204     -11.951   8.740  27.226  1.00 78.03           H
ATOM   3024 2HB  SER A 204     -10.455   9.538  26.784  1.00 78.03           H
ATOM   3025  OG  SER A 204     -12.149  10.706  26.636  1.00 78.03           O
ATOM   3026  HG  SER A 204     -13.140  10.584  26.679  1.00 78.03           H
ATOM   3027  HN  SER A 204     -10.993  10.753  24.473  1.00 78.03           H
ATOM   3028  N   ASP A 205     -13.850   9.349  24.318  1.00 72.73           N
ATOM   3029  CA  ASP A 205     -15.295   9.210  24.368  1.00 72.73           C
ATOM   3030  C   ASP A 205     -15.711   7.965  23.583  1.00 72.73           C
ATOM   3031  O   ASP A 205     -16.463   7.131  24.087  1.00 72.73           O
ATOM   3032  HA  ASP A 205     -15.539   9.136  25.428  1.00 72.73           H
ATOM   3033  CB  ASP A 205     -15.987  10.420  23.736  1.00 72.73           C
ATOM   3034 1HB  ASP A 205     -15.620  10.564  22.720  1.00 72.73           H
ATOM   3035 2HB  ASP A 205     -17.058  10.235  23.665  1.00 72.73           H
ATOM   3036  CG  ASP A 205     -15.736  11.686  24.558  1.00 72.73           C
ATOM   3037  OD1 ASP A 205     -15.262  11.533  25.705  1.00 72.73           O
ATOM   3038  OD2 ASP A 205     -16.025  12.777  24.022  1.00 72.73           O
ATOM   3039  HN  ASP A 205     -13.520  10.185  23.879  1.00 72.73           H
ATOM   3040  N   GLU A 206     -15.204   7.877  22.362  1.00 76.11           N
ATOM   3041  CA  GLU A 206     -15.556   6.775  21.483  1.00 76.11           C
ATOM   3042  C   GLU A 206     -14.295   6.157  20.875  1.00 76.11           C
ATOM   3043  O   GLU A 206     -14.306   5.719  19.726  1.00 76.11           O
ATOM   3044  HA  GLU A 206     -16.056   6.045  22.119  1.00 76.11           H
ATOM   3045  CB  GLU A 206     -16.524   7.233  20.390  1.00 76.11           C
ATOM   3046 1HB  GLU A 206     -16.120   8.112  19.887  1.00 76.11           H
ATOM   3047 2HB  GLU A 206     -16.730   6.405  19.711  1.00 76.11           H
ATOM   3048  CG  GLU A 206     -17.870   7.647  20.987  1.00 76.11           C
ATOM   3049 1HG  GLU A 206     -18.028   7.127  21.932  1.00 76.11           H
ATOM   3050 2HG  GLU A 206     -17.861   8.714  21.208  1.00 76.11           H
ATOM   3051  CD  GLU A 206     -19.018   7.328  20.026  1.00 76.11           C
ATOM   3052  OE1 GLU A 206     -20.022   6.762  20.510  1.00 76.11           O
ATOM   3053  OE2 GLU A 206     -18.864   7.658  18.830  1.00 76.11           O
ATOM   3054  HN  GLU A 206     -14.566   8.540  21.973  1.00 76.11           H
ATOM   3055  N   SER A 207     -13.239   6.142  21.674  1.00 88.20           N
ATOM   3056  CA  SER A 207     -11.934   5.733  21.182  1.00 88.20           C
ATOM   3057  C   SER A 207     -12.036   4.367  20.501  1.00 88.20           C
ATOM   3058  O   SER A 207     -11.495   4.169  19.414  1.00 88.20           O
ATOM   3059  HA  SER A 207     -11.645   6.499  20.462  1.00 88.20           H
ATOM   3060  CB  SER A 207     -10.907   5.686  22.315  1.00 88.20           C
ATOM   3061 1HB  SER A 207      -9.971   5.272  21.940  1.00 88.20           H
ATOM   3062 2HB  SER A 207     -10.694   6.700  22.654  1.00 88.20           H
ATOM   3063  OG  SER A 207     -11.363   4.905  23.416  1.00 88.20           O
ATOM   3064  HG  SER A 207     -10.782   5.066  24.214  1.00 88.20           H
ATOM   3065  HN  SER A 207     -13.263   6.401  22.640  1.00 88.20           H
ATOM   3066  N   THR A 208     -12.733   3.459  21.168  1.00 88.22           N
ATOM   3067  CA  THR A 208     -12.824   2.089  20.695  1.00 88.22           C
ATOM   3068  C   THR A 208     -13.523   2.040  19.334  1.00 88.22           C
ATOM   3069  O   THR A 208     -13.051   1.373  18.414  1.00 88.22           O
ATOM   3070  HA  THR A 208     -11.813   1.707  20.549  1.00 88.22           H
ATOM   3071  CB  THR A 208     -13.532   1.263  21.771  1.00 88.22           C
ATOM   3072  HB  THR A 208     -14.577   1.556  21.862  1.00 88.22           H
ATOM   3073  OG1 THR A 208     -12.735   1.456  22.937  1.00 88.22           O
ATOM   3074  HG1 THR A 208     -11.795   1.164  22.761  1.00 88.22           H
ATOM   3075  CG2 THR A 208     -13.445  -0.242  21.506  1.00 88.22           C
ATOM   3076 1HG2 THR A 208     -12.398  -0.547  21.482  1.00 88.22           H
ATOM   3077 2HG2 THR A 208     -13.911  -0.469  20.547  1.00 88.22           H
ATOM   3078 3HG2 THR A 208     -13.962  -0.781  22.299  1.00 88.22           H
ATOM   3079  HN  THR A 208     -13.229   3.647  22.016  1.00 88.22           H
ATOM   3080  N   LYS A 209     -14.635   2.754  19.250  1.00 83.59           N
ATOM   3081  CA  LYS A 209     -15.429   2.761  18.033  1.00 83.59           C
ATOM   3082  C   LYS A 209     -14.585   3.311  16.881  1.00 83.59           C
ATOM   3083  O   LYS A 209     -14.582   2.749  15.787  1.00 83.59           O
ATOM   3084  HA  LYS A 209     -15.691   1.728  17.807  1.00 83.59           H
ATOM   3085  CB  LYS A 209     -16.739   3.522  18.253  1.00 83.59           C
ATOM   3086 1HB  LYS A 209     -16.527   4.506  18.670  1.00 83.59           H
ATOM   3087 2HB  LYS A 209     -17.235   3.682  17.296  1.00 83.59           H
ATOM   3088  CG  LYS A 209     -17.669   2.752  19.193  1.00 83.59           C
ATOM   3089 1HG  LYS A 209     -17.795   1.732  18.830  1.00 83.59           H
ATOM   3090 2HG  LYS A 209     -17.217   2.685  20.183  1.00 83.59           H
ATOM   3091  CD  LYS A 209     -19.034   3.435  19.295  1.00 83.59           C
ATOM   3092 1HD  LYS A 209     -18.898   4.506  19.452  1.00 83.59           H
ATOM   3093 2HD  LYS A 209     -19.575   3.317  18.356  1.00 83.59           H
ATOM   3094  CE  LYS A 209     -19.858   2.847  20.442  1.00 83.59           C
ATOM   3095 1HE  LYS A 209     -20.204   1.848  20.174  1.00 83.59           H
ATOM   3096 2HE  LYS A 209     -19.233   2.740  21.329  1.00 83.59           H
ATOM   3097  NZ  LYS A 209     -21.017   3.715  20.746  1.00 83.59           N
ATOM   3098 1HZ  LYS A 209     -21.524   3.336  21.539  1.00 83.59           H
ATOM   3099 2HZ  LYS A 209     -20.690   4.649  20.969  1.00 83.59           H
ATOM   3100 3HZ  LYS A 209     -21.631   3.754  19.940  1.00 83.59           H
ATOM   3101  HN  LYS A 209     -14.995   3.319  19.993  1.00 83.59           H
ATOM   3102  N   LEU A 210     -13.890   4.402  17.168  1.00 89.34           N
ATOM   3103  CA  LEU A 210     -13.158   5.115  16.135  1.00 89.34           C
ATOM   3104  C   LEU A 210     -12.053   4.213  15.583  1.00 89.34           C
ATOM   3105  O   LEU A 210     -11.910   4.071  14.370  1.00 89.34           O
ATOM   3106  HA  LEU A 210     -13.860   5.334  15.329  1.00 89.34           H
ATOM   3107  CB  LEU A 210     -12.649   6.456  16.668  1.00 89.34           C
ATOM   3108 1HB  LEU A 210     -13.483   6.978  17.138  1.00 89.34           H
ATOM   3109 2HB  LEU A 210     -11.916   6.259  17.449  1.00 89.34           H
ATOM   3110  CG  LEU A 210     -12.016   7.391  15.636  1.00 89.34           C
ATOM   3111  HG  LEU A 210     -11.193   6.862  15.155  1.00 89.34           H
ATOM   3112  CD1 LEU A 210     -13.018   7.759  14.541  1.00 89.34           C
ATOM   3113 1HD1 LEU A 210     -13.352   6.854  14.034  1.00 89.34           H
ATOM   3114 2HD1 LEU A 210     -13.876   8.262  14.987  1.00 89.34           H
ATOM   3115 3HD1 LEU A 210     -12.542   8.425  13.820  1.00 89.34           H
ATOM   3116  CD2 LEU A 210     -11.423   8.630  16.310  1.00 89.34           C
ATOM   3117 1HD2 LEU A 210     -12.210   9.171  16.834  1.00 89.34           H
ATOM   3118 2HD2 LEU A 210     -10.656   8.324  17.022  1.00 89.34           H
ATOM   3119 3HD2 LEU A 210     -10.979   9.278  15.554  1.00 89.34           H
ATOM   3120  HN  LEU A 210     -13.822   4.797  18.084  1.00 89.34           H
ATOM   3121  N   LYS A 211     -11.298   3.627  16.501  1.00 94.22           N
ATOM   3122  CA  LYS A 211     -10.211   2.741  16.122  1.00 94.22           C
ATOM   3123  C   LYS A 211     -10.762   1.610  15.251  1.00 94.22           C
ATOM   3124  O   LYS A 211     -10.222   1.325  14.182  1.00 94.22           O
ATOM   3125  HA  LYS A 211      -9.507   3.323  15.527  1.00 94.22           H
ATOM   3126  CB  LYS A 211      -9.460   2.252  17.362  1.00 94.22           C
ATOM   3127 1HB  LYS A 211      -9.054   3.105  17.905  1.00 94.22           H
ATOM   3128 2HB  LYS A 211     -10.153   1.747  18.035  1.00 94.22           H
ATOM   3129  CG  LYS A 211      -8.328   1.298  16.977  1.00 94.22           C
ATOM   3130 1HG  LYS A 211      -8.746   0.364  16.603  1.00 94.22           H
ATOM   3131 2HG  LYS A 211      -7.742   1.732  16.167  1.00 94.22           H
ATOM   3132  CD  LYS A 211      -7.420   1.014  18.175  1.00 94.22           C
ATOM   3133 1HD  LYS A 211      -7.032   1.951  18.573  1.00 94.22           H
ATOM   3134 2HD  LYS A 211      -7.998   0.544  18.971  1.00 94.22           H
ATOM   3135  CE  LYS A 211      -6.256   0.103  17.777  1.00 94.22           C
ATOM   3136 1HE  LYS A 211      -6.639  -0.863  17.449  1.00 94.22           H
ATOM   3137 2HE  LYS A 211      -5.720   0.537  16.933  1.00 94.22           H
ATOM   3138  NZ  LYS A 211      -5.331  -0.084  18.917  1.00 94.22           N
ATOM   3139 1HZ  LYS A 211      -4.639  -0.786  18.679  1.00 94.22           H
ATOM   3140 2HZ  LYS A 211      -4.867   0.793  19.123  1.00 94.22           H
ATOM   3141 3HZ  LYS A 211      -5.855  -0.389  19.731  1.00 94.22           H
ATOM   3142  HN  LYS A 211     -11.420   3.749  17.486  1.00 94.22           H
ATOM   3143  N   SER A 212     -11.829   0.995  15.740  1.00 92.07           N
ATOM   3144  CA  SER A 212     -12.404  -0.156  15.065  1.00 92.07           C
ATOM   3145  C   SER A 212     -12.853   0.235  13.655  1.00 92.07           C
ATOM   3146  O   SER A 212     -12.651  -0.519  12.704  1.00 92.07           O
ATOM   3147  HA  SER A 212     -11.604  -0.895  15.020  1.00 92.07           H
ATOM   3148  CB  SER A 212     -13.581  -0.728  15.857  1.00 92.07           C
ATOM   3149 1HB  SER A 212     -14.367   0.025  15.933  1.00 92.07           H
ATOM   3150 2HB  SER A 212     -14.004  -1.576  15.319  1.00 92.07           H
ATOM   3151  OG  SER A 212     -13.194  -1.142  17.165  1.00 92.07           O
ATOM   3152  HG  SER A 212     -13.385  -0.415  17.824  1.00 92.07           H
ATOM   3153  HN  SER A 212     -12.297   1.270  16.579  1.00 92.07           H
ATOM   3154  N   ALA A 213     -13.454   1.412  13.565  1.00 94.92           N
ATOM   3155  CA  ALA A 213     -13.949   1.904  12.291  1.00 94.92           C
ATOM   3156  C   ALA A 213     -12.770   2.126  11.342  1.00 94.92           C
ATOM   3157  O   ALA A 213     -12.818   1.720  10.181  1.00 94.92           O
ATOM   3158  HA  ALA A 213     -14.603   1.140  11.871  1.00 94.92           H
ATOM   3159  CB  ALA A 213     -14.763   3.180  12.517  1.00 94.92           C
ATOM   3160 1HB  ALA A 213     -15.605   2.962  13.174  1.00 94.92           H
ATOM   3161 2HB  ALA A 213     -14.130   3.938  12.978  1.00 94.92           H
ATOM   3162 3HB  ALA A 213     -15.134   3.548  11.561  1.00 94.92           H
ATOM   3163  HN  ALA A 213     -13.604   2.024  14.342  1.00 94.92           H
ATOM   3164  N   VAL A 214     -11.739   2.768  11.870  1.00 93.68           N
ATOM   3165  CA  VAL A 214     -10.577   3.108  11.067  1.00 93.68           C
ATOM   3166  C   VAL A 214      -9.954   1.825  10.511  1.00 93.68           C
ATOM   3167  O   VAL A 214      -9.595   1.764   9.336  1.00 93.68           O
ATOM   3168  HA  VAL A 214     -10.920   3.720  10.233  1.00 93.68           H
ATOM   3169  CB  VAL A 214      -9.594   3.940  11.893  1.00 93.68           C
ATOM   3170  HB  VAL A 214      -9.455   3.440  12.851  1.00 93.68           H
ATOM   3171  CG1 VAL A 214      -8.231   4.022  11.204  1.00 93.68           C
ATOM   3172 1HG1 VAL A 214      -7.823   3.019  11.083  1.00 93.68           H
ATOM   3173 2HG1 VAL A 214      -8.346   4.488  10.225  1.00 93.68           H
ATOM   3174 3HG1 VAL A 214      -7.551   4.619  11.812  1.00 93.68           H
ATOM   3175  CG2 VAL A 214     -10.155   5.337  12.168  1.00 93.68           C
ATOM   3176 1HG2 VAL A 214     -10.337   5.848  11.223  1.00 93.68           H
ATOM   3177 2HG2 VAL A 214     -11.090   5.250  12.720  1.00 93.68           H
ATOM   3178 3HG2 VAL A 214      -9.436   5.907  12.757  1.00 93.68           H
ATOM   3179  HN  VAL A 214     -11.690   3.056  12.827  1.00 93.68           H
ATOM   3180  N   LEU A 215      -9.845   0.833  11.382  1.00 93.43           N
ATOM   3181  CA  LEU A 215      -9.195  -0.415  11.018  1.00 93.43           C
ATOM   3182  C   LEU A 215     -10.059  -1.156   9.995  1.00 93.43           C
ATOM   3183  O   LEU A 215      -9.548  -1.676   9.005  1.00 93.43           O
ATOM   3184  HA  LEU A 215      -8.244  -0.163  10.548  1.00 93.43           H
ATOM   3185  CB  LEU A 215      -8.879  -1.239  12.268  1.00 93.43           C
ATOM   3186 1HB  LEU A 215      -9.785  -1.315  12.868  1.00 93.43           H
ATOM   3187 2HB  LEU A 215      -8.617  -2.250  11.955  1.00 93.43           H
ATOM   3188  CG  LEU A 215      -7.755  -0.703  13.157  1.00 93.43           C
ATOM   3189  HG  LEU A 215      -8.044   0.285  13.515  1.00 93.43           H
ATOM   3190  CD1 LEU A 215      -7.561  -1.590  14.389  1.00 93.43           C
ATOM   3191 1HD1 LEU A 215      -8.484  -1.614  14.968  1.00 93.43           H
ATOM   3192 2HD1 LEU A 215      -7.304  -2.601  14.072  1.00 93.43           H
ATOM   3193 3HD1 LEU A 215      -6.757  -1.186  15.004  1.00 93.43           H
ATOM   3194  CD2 LEU A 215      -6.459  -0.534  12.362  1.00 93.43           C
ATOM   3195 1HD2 LEU A 215      -6.154  -1.499  11.956  1.00 93.43           H
ATOM   3196 2HD2 LEU A 215      -6.623   0.168  11.545  1.00 93.43           H
ATOM   3197 3HD2 LEU A 215      -5.677  -0.152  13.019  1.00 93.43           H
ATOM   3198  HN  LEU A 215     -10.191   0.871  12.320  1.00 93.43           H
ATOM   3199  N   THR A 216     -11.355  -1.180  10.270  1.00 92.90           N
ATOM   3200  CA  THR A 216     -12.291  -1.879   9.406  1.00 92.90           C
ATOM   3201  C   THR A 216     -12.222  -1.320   7.983  1.00 92.90           C
ATOM   3202  O   THR A 216     -12.175  -2.078   7.016  1.00 92.90           O
ATOM   3203  HA  THR A 216     -11.993  -2.926   9.353  1.00 92.90           H
ATOM   3204  CB  THR A 216     -13.683  -1.774  10.033  1.00 92.90           C
ATOM   3205  HB  THR A 216     -14.015  -0.737  10.071  1.00 92.90           H
ATOM   3206  OG1 THR A 216     -13.545  -2.424  11.293  1.00 92.90           O
ATOM   3207  HG1 THR A 216     -13.495  -1.743  12.025  1.00 92.90           H
ATOM   3208  CG2 THR A 216     -14.723  -2.616   9.291  1.00 92.90           C
ATOM   3209 1HG2 THR A 216     -14.424  -3.664   9.311  1.00 92.90           H
ATOM   3210 2HG2 THR A 216     -14.795  -2.278   8.258  1.00 92.90           H
ATOM   3211 3HG2 THR A 216     -15.693  -2.505   9.777  1.00 92.90           H
ATOM   3212  HN  THR A 216     -11.767  -0.734  11.066  1.00 92.90           H
ATOM   3213  N   LEU A 217     -12.218   0.003   7.901  1.00 90.05           N
ATOM   3214  CA  LEU A 217     -12.183   0.672   6.612  1.00 90.05           C
ATOM   3215  C   LEU A 217     -10.894   0.293   5.880  1.00 90.05           C
ATOM   3216  O   LEU A 217     -10.898   0.109   4.664  1.00 90.05           O
ATOM   3217  HA  LEU A 217     -13.030   0.307   6.031  1.00 90.05           H
ATOM   3218  CB  LEU A 217     -12.370   2.181   6.786  1.00 90.05           C
ATOM   3219 1HB  LEU A 217     -13.046   2.348   7.624  1.00 90.05           H
ATOM   3220 2HB  LEU A 217     -11.410   2.617   7.059  1.00 90.05           H
ATOM   3221  CG  LEU A 217     -12.914   2.934   5.570  1.00 90.05           C
ATOM   3222  HG  LEU A 217     -12.408   2.558   4.681  1.00 90.05           H
ATOM   3223  CD1 LEU A 217     -14.409   2.669   5.385  1.00 90.05           C
ATOM   3224 1HD1 LEU A 217     -14.574   1.602   5.237  1.00 90.05           H
ATOM   3225 2HD1 LEU A 217     -14.950   3.001   6.271  1.00 90.05           H
ATOM   3226 3HD1 LEU A 217     -14.770   3.216   4.514  1.00 90.05           H
ATOM   3227  CD2 LEU A 217     -12.604   4.429   5.668  1.00 90.05           C
ATOM   3228 1HD2 LEU A 217     -13.065   4.838   6.567  1.00 90.05           H
ATOM   3229 2HD2 LEU A 217     -11.525   4.574   5.715  1.00 90.05           H
ATOM   3230 3HD2 LEU A 217     -13.001   4.940   4.791  1.00 90.05           H
ATOM   3231  HN  LEU A 217     -12.238   0.613   8.693  1.00 90.05           H
ATOM   3232  N   LYS A 218      -9.822   0.188   6.651  1.00 88.39           N
ATOM   3233  CA  LYS A 218      -8.521  -0.126   6.086  1.00 88.39           C
ATOM   3234  C   LYS A 218      -8.567  -1.519   5.455  1.00 88.39           C
ATOM   3235  O   LYS A 218      -8.050  -1.725   4.358  1.00 88.39           O
ATOM   3236  HA  LYS A 218      -8.321   0.603   5.300  1.00 88.39           H
ATOM   3237  CB  LYS A 218      -7.425   0.035   7.142  1.00 88.39           C
ATOM   3238 1HB  LYS A 218      -7.528   1.001   7.635  1.00 88.39           H
ATOM   3239 2HB  LYS A 218      -7.541  -0.729   7.911  1.00 88.39           H
ATOM   3240  CG  LYS A 218      -6.036  -0.076   6.511  1.00 88.39           C
ATOM   3241 1HG  LYS A 218      -5.944  -1.029   5.990  1.00 88.39           H
ATOM   3242 2HG  LYS A 218      -5.907   0.709   5.766  1.00 88.39           H
ATOM   3243  CD  LYS A 218      -4.940   0.038   7.573  1.00 88.39           C
ATOM   3244 1HD  LYS A 218      -4.992   1.016   8.051  1.00 88.39           H
ATOM   3245 2HD  LYS A 218      -5.106  -0.706   8.353  1.00 88.39           H
ATOM   3246  CE  LYS A 218      -3.555  -0.163   6.956  1.00 88.39           C
ATOM   3247 1HE  LYS A 218      -3.537  -1.088   6.381  1.00 88.39           H
ATOM   3248 2HE  LYS A 218      -3.339   0.649   6.262  1.00 88.39           H
ATOM   3249  NZ  LYS A 218      -2.519  -0.208   8.012  1.00 88.39           N
ATOM   3250 1HZ  LYS A 218      -1.640  -0.517   7.611  1.00 88.39           H
ATOM   3251 2HZ  LYS A 218      -2.402   0.717   8.411  1.00 88.39           H
ATOM   3252 3HZ  LYS A 218      -2.805  -0.856   8.738  1.00 88.39           H
ATOM   3253  HN  LYS A 218      -9.833   0.313   7.643  1.00 88.39           H
ATOM   3254  N   VAL A 219      -9.191  -2.440   6.174  1.00 92.63           N
ATOM   3255  CA  VAL A 219      -9.235  -3.826   5.741  1.00 92.63           C
ATOM   3256  C   VAL A 219     -10.107  -3.937   4.489  1.00 92.63           C
ATOM   3257  O   VAL A 219      -9.724  -4.584   3.516  1.00 92.63           O
ATOM   3258  HA  VAL A 219      -8.218  -4.124   5.487  1.00 92.63           H
ATOM   3259  CB  VAL A 219      -9.717  -4.718   6.886  1.00 92.63           C
ATOM   3260  HB  VAL A 219     -10.680  -4.335   7.227  1.00 92.63           H
ATOM   3261  CG1 VAL A 219      -9.926  -6.157   6.411  1.00 92.63           C
ATOM   3262 1HG1 VAL A 219     -10.673  -6.173   5.617  1.00 92.63           H
ATOM   3263 2HG1 VAL A 219      -8.984  -6.554   6.031  1.00 92.63           H
ATOM   3264 3HG1 VAL A 219     -10.268  -6.769   7.245  1.00 92.63           H
ATOM   3265  CG2 VAL A 219      -8.747  -4.666   8.068  1.00 92.63           C
ATOM   3266 1HG2 VAL A 219      -7.764  -5.011   7.746  1.00 92.63           H
ATOM   3267 2HG2 VAL A 219      -8.671  -3.641   8.431  1.00 92.63           H
ATOM   3268 3HG2 VAL A 219      -9.114  -5.308   8.868  1.00 92.63           H
ATOM   3269  HN  VAL A 219      -9.660  -2.252   7.038  1.00 92.63           H
ATOM   3270  N   ILE A 220     -11.265  -3.294   4.554  1.00 92.88           N
ATOM   3271  CA  ILE A 220     -12.253  -3.424   3.497  1.00 92.88           C
ATOM   3272  C   ILE A 220     -11.686  -2.843   2.200  1.00 92.88           C
ATOM   3273  O   ILE A 220     -11.595  -3.540   1.191  1.00 92.88           O
ATOM   3274  HA  ILE A 220     -12.435  -4.488   3.348  1.00 92.88           H
ATOM   3275  CB  ILE A 220     -13.580  -2.794   3.924  1.00 92.88           C
ATOM   3276  HB  ILE A 220     -13.374  -1.799   4.320  1.00 92.88           H
ATOM   3277  CG1 ILE A 220     -14.233  -3.600   5.048  1.00 92.88           C
ATOM   3278 1HG1 ILE A 220     -14.483  -4.598   4.687  1.00 92.88           H
ATOM   3279 2HG1 ILE A 220     -13.527  -3.726   5.868  1.00 92.88           H
ATOM   3280  CG2 ILE A 220     -14.515  -2.619   2.726  1.00 92.88           C
ATOM   3281 1HG2 ILE A 220     -14.042  -1.971   1.988  1.00 92.88           H
ATOM   3282 2HG2 ILE A 220     -14.718  -3.591   2.279  1.00 92.88           H
ATOM   3283 3HG2 ILE A 220     -15.451  -2.169   3.058  1.00 92.88           H
ATOM   3284  CD1 ILE A 220     -15.497  -2.906   5.559  1.00 92.88           C
ATOM   3285 1HD1 ILE A 220     -15.240  -1.918   5.942  1.00 92.88           H
ATOM   3286 2HD1 ILE A 220     -16.211  -2.803   4.741  1.00 92.88           H
ATOM   3287 3HD1 ILE A 220     -15.942  -3.500   6.357  1.00 92.88           H
ATOM   3288  HN  ILE A 220     -11.530  -2.696   5.310  1.00 92.88           H
ATOM   3289  N   LEU A 221     -11.318  -1.572   2.270  1.00 92.41           N
ATOM   3290  CA  LEU A 221     -10.927  -0.839   1.078  1.00 92.41           C
ATOM   3291  C   LEU A 221      -9.486  -1.201   0.712  1.00 92.41           C
ATOM   3292  O   LEU A 221      -9.083  -1.073  -0.443  1.00 92.41           O
ATOM   3293  HA  LEU A 221     -11.580  -1.162   0.267  1.00 92.41           H
ATOM   3294  CB  LEU A 221     -11.154   0.661   1.271  1.00 92.41           C
ATOM   3295 1HB  LEU A 221     -10.556   0.993   2.120  1.00 92.41           H
ATOM   3296 2HB  LEU A 221     -10.776   1.183   0.392  1.00 92.41           H
ATOM   3297  CG  LEU A 221     -12.603   1.096   1.504  1.00 92.41           C
ATOM   3298  HG  LEU A 221     -12.957   0.626   2.422  1.00 92.41           H
ATOM   3299  CD1 LEU A 221     -12.696   2.609   1.705  1.00 92.41           C
ATOM   3300 1HD1 LEU A 221     -12.101   2.898   2.571  1.00 92.41           H
ATOM   3301 2HD1 LEU A 221     -12.316   3.118   0.818  1.00 92.41           H
ATOM   3302 3HD1 LEU A 221     -13.736   2.891   1.868  1.00 92.41           H
ATOM   3303  CD2 LEU A 221     -13.509   0.611   0.370  1.00 92.41           C
ATOM   3304 1HD2 LEU A 221     -13.165   1.032  -0.575  1.00 92.41           H
ATOM   3305 2HD2 LEU A 221     -13.474  -0.477   0.317  1.00 92.41           H
ATOM   3306 3HD2 LEU A 221     -14.533   0.934   0.560  1.00 92.41           H
ATOM   3307  HN  LEU A 221     -11.286  -1.045   3.119  1.00 92.41           H
ATOM   3308  N   GLY A 222      -8.748  -1.645   1.719  1.00 91.72           N
ATOM   3309  CA  GLY A 222      -7.318  -1.855   1.564  1.00 91.72           C
ATOM   3310  C   GLY A 222      -7.032  -3.191   0.874  1.00 91.72           C
ATOM   3311  O   GLY A 222      -5.980  -3.364   0.261  1.00 91.72           O
ATOM   3312 1HA  GLY A 222      -6.889  -1.041   0.980  1.00 91.72           H
ATOM   3313 2HA  GLY A 222      -6.836  -1.836   2.541  1.00 91.72           H
ATOM   3314  HN  GLY A 222      -9.110  -1.860   2.626  1.00 91.72           H
ATOM   3315  N   PHE A 223      -7.988  -4.101   0.998  1.00 90.66           N
ATOM   3316  CA  PHE A 223      -7.789  -5.462   0.531  1.00 90.66           C
ATOM   3317  C   PHE A 223      -9.054  -6.002  -0.139  1.00 90.66           C
ATOM   3318  O   PHE A 223      -9.055  -6.280  -1.337  1.00 90.66           O
ATOM   3319  HA  PHE A 223      -6.976  -5.440  -0.195  1.00 90.66           H
ATOM   3320  CB  PHE A 223      -7.475  -6.316   1.762  1.00 90.66           C
ATOM   3321 1HB  PHE A 223      -6.650  -5.859   2.308  1.00 90.66           H
ATOM   3322 2HB  PHE A 223      -8.339  -6.309   2.426  1.00 90.66           H
ATOM   3323  CG  PHE A 223      -7.111  -7.766   1.437  1.00 90.66           C
ATOM   3324  CD1 PHE A 223      -7.993  -8.765   1.708  1.00 90.66           C
ATOM   3325  HD1 PHE A 223      -8.959  -8.533   2.157  1.00 90.66           H
ATOM   3326  CD2 PHE A 223      -5.906  -8.056   0.877  1.00 90.66           C
ATOM   3327  HD2 PHE A 223      -5.200  -7.255   0.660  1.00 90.66           H
ATOM   3328  CE1 PHE A 223      -7.656 -10.111   1.407  1.00 90.66           C
ATOM   3329  HE1 PHE A 223      -8.362 -10.912   1.624  1.00 90.66           H
ATOM   3330  CE2 PHE A 223      -5.569  -9.402   0.575  1.00 90.66           C
ATOM   3331  HE2 PHE A 223      -4.603  -9.634   0.127  1.00 90.66           H
ATOM   3332  CZ  PHE A 223      -6.451 -10.401   0.847  1.00 90.66           C
ATOM   3333  HZ  PHE A 223      -6.191 -11.434   0.615  1.00 90.66           H
ATOM   3334  HN  PHE A 223      -8.882  -3.921   1.408  1.00 90.66           H
ATOM   3335  N   PHE A 224     -10.100  -6.134   0.663  1.00 86.42           N
ATOM   3336  CA  PHE A 224     -11.241  -6.946   0.277  1.00 86.42           C
ATOM   3337  C   PHE A 224     -11.841  -6.458  -1.043  1.00 86.42           C
ATOM   3338  O   PHE A 224     -12.036  -7.244  -1.969  1.00 86.42           O
ATOM   3339  HA  PHE A 224     -10.884  -7.969   0.155  1.00 86.42           H
ATOM   3340  CB  PHE A 224     -12.288  -6.801   1.383  1.00 86.42           C
ATOM   3341 1HB  PHE A 224     -12.271  -5.776   1.753  1.00 86.42           H
ATOM   3342 2HB  PHE A 224     -13.278  -6.970   0.957  1.00 86.42           H
ATOM   3343  CG  PHE A 224     -12.086  -7.757   2.561  1.00 86.42           C
ATOM   3344  CD1 PHE A 224     -12.360  -9.082   2.416  1.00 86.42           C
ATOM   3345  HD1 PHE A 224     -12.723  -9.462   1.462  1.00 86.42           H
ATOM   3346  CD2 PHE A 224     -11.632  -7.282   3.752  1.00 86.42           C
ATOM   3347  HD2 PHE A 224     -11.413  -6.221   3.867  1.00 86.42           H
ATOM   3348  CE1 PHE A 224     -12.172  -9.969   3.509  1.00 86.42           C
ATOM   3349  HE1 PHE A 224     -12.391 -11.030   3.393  1.00 86.42           H
ATOM   3350  CE2 PHE A 224     -11.445  -8.169   4.844  1.00 86.42           C
ATOM   3351  HE2 PHE A 224     -11.081  -7.789   5.799  1.00 86.42           H
ATOM   3352  CZ  PHE A 224     -11.718  -9.494   4.700  1.00 86.42           C
ATOM   3353  HZ  PHE A 224     -11.574 -10.175   5.539  1.00 86.42           H
ATOM   3354  HN  PHE A 224     -10.176  -5.698   1.560  1.00 86.42           H
ATOM   3355  N   LEU A 225     -12.116  -5.163  -1.088  1.00 93.57           N
ATOM   3356  CA  LEU A 225     -12.734  -4.569  -2.262  1.00 93.57           C
ATOM   3357  C   LEU A 225     -11.816  -4.765  -3.470  1.00 93.57           C
ATOM   3358  O   LEU A 225     -12.229  -5.325  -4.484  1.00 93.57           O
ATOM   3359  HA  LEU A 225     -13.666  -5.104  -2.446  1.00 93.57           H
ATOM   3360  CB  LEU A 225     -13.097  -3.107  -1.995  1.00 93.57           C
ATOM   3361 1HB  LEU A 225     -13.835  -3.077  -1.193  1.00 93.57           H
ATOM   3362 2HB  LEU A 225     -12.208  -2.594  -1.629  1.00 93.57           H
ATOM   3363  CG  LEU A 225     -13.648  -2.324  -3.188  1.00 93.57           C
ATOM   3364  HG  LEU A 225     -12.979  -2.476  -4.035  1.00 93.57           H
ATOM   3365  CD1 LEU A 225     -15.025  -2.851  -3.600  1.00 93.57           C
ATOM   3366 1HD1 LEU A 225     -14.943  -3.901  -3.879  1.00 93.57           H
ATOM   3367 2HD1 LEU A 225     -15.718  -2.749  -2.765  1.00 93.57           H
ATOM   3368 3HD1 LEU A 225     -15.393  -2.277  -4.450  1.00 93.57           H
ATOM   3369  CD2 LEU A 225     -13.673  -0.823  -2.895  1.00 93.57           C
ATOM   3370 1HD2 LEU A 225     -14.307  -0.633  -2.028  1.00 93.57           H
ATOM   3371 2HD2 LEU A 225     -12.661  -0.476  -2.687  1.00 93.57           H
ATOM   3372 3HD2 LEU A 225     -14.070  -0.290  -3.759  1.00 93.57           H
ATOM   3373  HN  LEU A 225     -11.925  -4.524  -0.343  1.00 93.57           H
ATOM   3374  N   PRO A 226     -10.559  -4.308  -3.385  1.00 93.97           N
ATOM   3375  CA  PRO A 226      -9.615  -4.487  -4.491  1.00 93.97           C
ATOM   3376  C   PRO A 226      -9.515  -5.938  -4.935  1.00 93.97           C
ATOM   3377  O   PRO A 226      -9.535  -6.228  -6.130  1.00 93.97           O
ATOM   3378  HA  PRO A 226      -9.960  -3.944  -5.371  1.00 93.97           H
ATOM   3379  CB  PRO A 226      -8.290  -3.975  -3.923  1.00 93.97           C
ATOM   3380 1HB  PRO A 226      -7.709  -4.779  -3.471  1.00 93.97           H
ATOM   3381 2HB  PRO A 226      -7.666  -3.530  -4.699  1.00 93.97           H
ATOM   3382  CG  PRO A 226      -8.725  -2.943  -2.889  1.00 93.97           C
ATOM   3383 1HG  PRO A 226      -7.939  -2.744  -2.160  1.00 93.97           H
ATOM   3384 2HG  PRO A 226      -8.965  -1.984  -3.350  1.00 93.97           H
ATOM   3385  CD  PRO A 226      -9.943  -3.592  -2.253  1.00 93.97           C
ATOM   3386 1HD  PRO A 226      -9.665  -4.276  -1.451  1.00 93.97           H
ATOM   3387 2HD  PRO A 226     -10.616  -2.852  -1.819  1.00 93.97           H
ATOM   3388  N   PHE A 227      -9.408  -6.818  -3.950  1.00 92.14           N
ATOM   3389  CA  PHE A 227      -9.169  -8.224  -4.226  1.00 92.14           C
ATOM   3390  C   PHE A 227     -10.327  -8.832  -5.021  1.00 92.14           C
ATOM   3391  O   PHE A 227     -10.108  -9.532  -6.008  1.00 92.14           O
ATOM   3392  HA  PHE A 227      -8.254  -8.287  -4.816  1.00 92.14           H
ATOM   3393  CB  PHE A 227      -9.066  -8.934  -2.875  1.00 92.14           C
ATOM   3394 1HB  PHE A 227      -8.228  -8.514  -2.319  1.00 92.14           H
ATOM   3395 2HB  PHE A 227      -9.967  -8.728  -2.298  1.00 92.14           H
ATOM   3396  CG  PHE A 227      -8.881 -10.450  -2.981  1.00 92.14           C
ATOM   3397  CD1 PHE A 227      -9.905 -11.284  -2.658  1.00 92.14           C
ATOM   3398  HD1 PHE A 227     -10.858 -10.873  -2.324  1.00 92.14           H
ATOM   3399  CD2 PHE A 227      -7.692 -10.962  -3.397  1.00 92.14           C
ATOM   3400  HD2 PHE A 227      -6.871 -10.293  -3.656  1.00 92.14           H
ATOM   3401  CE1 PHE A 227      -9.733 -12.690  -2.756  1.00 92.14           C
ATOM   3402  HE1 PHE A 227     -10.554 -13.359  -2.497  1.00 92.14           H
ATOM   3403  CE2 PHE A 227      -7.520 -12.368  -3.496  1.00 92.14           C
ATOM   3404  HE2 PHE A 227      -6.567 -12.779  -3.829  1.00 92.14           H
ATOM   3405  CZ  PHE A 227      -8.544 -13.203  -3.173  1.00 92.14           C
ATOM   3406  HZ  PHE A 227      -8.412 -14.282  -3.248  1.00 92.14           H
ATOM   3407  HN  PHE A 227      -9.483  -6.585  -2.981  1.00 92.14           H
ATOM   3408  N   VAL A 228     -11.535  -8.542  -4.560  1.00 94.89           N
ATOM   3409  CA  VAL A 228     -12.726  -9.092  -5.184  1.00 94.89           C
ATOM   3410  C   VAL A 228     -12.778  -8.654  -6.649  1.00 94.89           C
ATOM   3411  O   VAL A 228     -13.055  -9.464  -7.533  1.00 94.89           O
ATOM   3412  HA  VAL A 228     -12.646 -10.179  -5.145  1.00 94.89           H
ATOM   3413  CB  VAL A 228     -13.970  -8.681  -4.393  1.00 94.89           C
ATOM   3414  HB  VAL A 228     -13.934  -7.601  -4.250  1.00 94.89           H
ATOM   3415  CG1 VAL A 228     -15.247  -9.010  -5.168  1.00 94.89           C
ATOM   3416 1HG1 VAL A 228     -15.244  -8.474  -6.117  1.00 94.89           H
ATOM   3417 2HG1 VAL A 228     -15.291 -10.083  -5.356  1.00 94.89           H
ATOM   3418 3HG1 VAL A 228     -16.115  -8.707  -4.583  1.00 94.89           H
ATOM   3419  CG2 VAL A 228     -13.982  -9.338  -3.011  1.00 94.89           C
ATOM   3420 1HG2 VAL A 228     -13.983 -10.422  -3.124  1.00 94.89           H
ATOM   3421 2HG2 VAL A 228     -13.096  -9.031  -2.455  1.00 94.89           H
ATOM   3422 3HG2 VAL A 228     -14.876  -9.028  -2.470  1.00 94.89           H
ATOM   3423  HN  VAL A 228     -11.706  -7.944  -3.777  1.00 94.89           H
ATOM   3424  N   VAL A 229     -12.507  -7.375  -6.861  1.00 95.28           N
ATOM   3425  CA  VAL A 229     -12.583  -6.805  -8.195  1.00 95.28           C
ATOM   3426  C   VAL A 229     -11.516  -7.449  -9.082  1.00 95.28           C
ATOM   3427  O   VAL A 229     -11.797  -7.841 -10.214  1.00 95.28           O
ATOM   3428  HA  VAL A 229     -13.567  -7.045  -8.600  1.00 95.28           H
ATOM   3429  CB  VAL A 229     -12.460  -5.282  -8.121  1.00 95.28           C
ATOM   3430  HB  VAL A 229     -11.547  -5.046  -7.575  1.00 95.28           H
ATOM   3431  CG1 VAL A 229     -12.342  -4.673  -9.520  1.00 95.28           C
ATOM   3432 1HG1 VAL A 229     -11.457  -5.071 -10.016  1.00 95.28           H
ATOM   3433 2HG1 VAL A 229     -13.229  -4.924 -10.102  1.00 95.28           H
ATOM   3434 3HG1 VAL A 229     -12.255  -3.589  -9.438  1.00 95.28           H
ATOM   3435  CG2 VAL A 229     -13.636  -4.673  -7.356  1.00 95.28           C
ATOM   3436 1HG2 VAL A 229     -14.568  -4.923  -7.862  1.00 95.28           H
ATOM   3437 2HG2 VAL A 229     -13.655  -5.071  -6.341  1.00 95.28           H
ATOM   3438 3HG2 VAL A 229     -13.523  -3.589  -7.318  1.00 95.28           H
ATOM   3439  HN  VAL A 229     -12.240  -6.733  -6.142  1.00 95.28           H
ATOM   3440  N   MET A 230     -10.312  -7.539  -8.535  1.00 89.34           N
ATOM   3441  CA  MET A 230      -9.194  -8.099  -9.274  1.00 89.34           C
ATOM   3442  C   MET A 230      -9.463  -9.557  -9.653  1.00 89.34           C
ATOM   3443  O   MET A 230      -9.258  -9.952 -10.800  1.00 89.34           O
ATOM   3444  HA  MET A 230      -9.104  -7.493 -10.175  1.00 89.34           H
ATOM   3445  CB  MET A 230      -7.927  -8.019  -8.420  1.00 89.34           C
ATOM   3446 1HB  MET A 230      -8.146  -8.350  -7.405  1.00 89.34           H
ATOM   3447 2HB  MET A 230      -7.171  -8.696  -8.820  1.00 89.34           H
ATOM   3448  CG  MET A 230      -7.376  -6.592  -8.390  1.00 89.34           C
ATOM   3449 1HG  MET A 230      -7.153  -6.258  -9.403  1.00 89.34           H
ATOM   3450 2HG  MET A 230      -8.126  -5.912  -7.988  1.00 89.34           H
ATOM   3451  SD  MET A 230      -5.899  -6.529  -7.390  1.00 89.34           S
ATOM   3452  CE  MET A 230      -4.775  -7.435  -8.439  1.00 89.34           C
ATOM   3453 1HE  MET A 230      -5.159  -8.443  -8.599  1.00 89.34           H
ATOM   3454 2HE  MET A 230      -4.682  -6.926  -9.398  1.00 89.34           H
ATOM   3455 3HE  MET A 230      -3.796  -7.491  -7.962  1.00 89.34           H
ATOM   3456  HN  MET A 230     -10.097  -7.237  -7.606  1.00 89.34           H
ATOM   3457  N   ALA A 231      -9.918 -10.317  -8.667  1.00 94.07           N
ATOM   3458  CA  ALA A 231     -10.140 -11.740  -8.861  1.00 94.07           C
ATOM   3459  C   ALA A 231     -11.150 -11.944  -9.993  1.00 94.07           C
ATOM   3460  O   ALA A 231     -10.951 -12.793 -10.861  1.00 94.07           O
ATOM   3461  HA  ALA A 231      -9.189 -12.188  -9.149  1.00 94.07           H
ATOM   3462  CB  ALA A 231     -10.604 -12.368  -7.546  1.00 94.07           C
ATOM   3463 1HB  ALA A 231      -9.839 -12.221  -6.783  1.00 94.07           H
ATOM   3464 2HB  ALA A 231     -11.532 -11.896  -7.225  1.00 94.07           H
ATOM   3465 3HB  ALA A 231     -10.771 -13.435  -7.691  1.00 94.07           H
ATOM   3466  HN  ALA A 231     -10.132  -9.977  -7.752  1.00 94.07           H
ATOM   3467  N   CYS A 232     -12.211 -11.152  -9.946  1.00 93.20           N
ATOM   3468  CA  CYS A 232     -13.260 -11.248 -10.946  1.00 93.20           C
ATOM   3469  C   CYS A 232     -12.662 -10.885 -12.307  1.00 93.20           C
ATOM   3470  O   CYS A 232     -12.842 -11.612 -13.282  1.00 93.20           O
ATOM   3471  HA  CYS A 232     -13.606 -12.282 -10.939  1.00 93.20           H
ATOM   3472  CB  CYS A 232     -14.459 -10.364 -10.595  1.00 93.20           C
ATOM   3473 1HB  CYS A 232     -14.122  -9.349 -10.383  1.00 93.20           H
ATOM   3474 2HB  CYS A 232     -15.138 -10.303 -11.445  1.00 93.20           H
ATOM   3475  SG  CYS A 232     -15.336 -11.047  -9.142  1.00 93.20           S
ATOM   3476  HG  CYS A 232     -14.522 -10.526  -8.229  1.00 93.20           H
ATOM   3477  HN  CYS A 232     -12.359 -10.456  -9.243  1.00 93.20           H
ATOM   3478  N   CYS A 233     -11.963  -9.759 -12.329  1.00 92.67           N
ATOM   3479  CA  CYS A 233     -11.457  -9.217 -13.578  1.00 92.67           C
ATOM   3480  C   CYS A 233     -10.543 -10.263 -14.220  1.00 92.67           C
ATOM   3481  O   CYS A 233     -10.726 -10.624 -15.381  1.00 92.67           O
ATOM   3482  HA  CYS A 233     -12.324  -9.022 -14.209  1.00 92.67           H
ATOM   3483  CB  CYS A 233     -10.737  -7.884 -13.365  1.00 92.67           C
ATOM   3484 1HB  CYS A 233     -10.036  -7.967 -12.535  1.00 92.67           H
ATOM   3485 2HB  CYS A 233     -10.154  -7.631 -14.251  1.00 92.67           H
ATOM   3486  SG  CYS A 233     -11.956  -6.563 -13.022  1.00 92.67           S
ATOM   3487  HG  CYS A 233     -12.164  -6.892 -11.750  1.00 92.67           H
ATOM   3488  HN  CYS A 233     -11.743  -9.222 -11.514  1.00 92.67           H
ATOM   3489  N   TYR A 234      -9.577 -10.720 -13.436  1.00 87.03           N
ATOM   3490  CA  TYR A 234      -8.536 -11.587 -13.959  1.00 87.03           C
ATOM   3491  C   TYR A 234      -9.081 -12.987 -14.246  1.00 87.03           C
ATOM   3492  O   TYR A 234      -8.564 -13.693 -15.112  1.00 87.03           O
ATOM   3493  HA  TYR A 234      -8.169 -11.150 -14.888  1.00 87.03           H
ATOM   3494  CB  TYR A 234      -7.474 -11.681 -12.861  1.00 87.03           C
ATOM   3495 1HB  TYR A 234      -7.971 -11.832 -11.902  1.00 87.03           H
ATOM   3496 2HB  TYR A 234      -6.857 -12.561 -13.041  1.00 87.03           H
ATOM   3497  CG  TYR A 234      -6.569 -10.452 -12.762  1.00 87.03           C
ATOM   3498  CD1 TYR A 234      -5.897  -9.999 -13.879  1.00 87.03           C
ATOM   3499  HD1 TYR A 234      -6.011 -10.518 -14.831  1.00 87.03           H
ATOM   3500  CD2 TYR A 234      -6.426  -9.795 -11.557  1.00 87.03           C
ATOM   3501  HD2 TYR A 234      -6.957 -10.153 -10.675  1.00 87.03           H
ATOM   3502  CE1 TYR A 234      -5.045  -8.842 -13.787  1.00 87.03           C
ATOM   3503  HE1 TYR A 234      -4.508  -8.474 -14.661  1.00 87.03           H
ATOM   3504  CE2 TYR A 234      -5.574  -8.638 -11.465  1.00 87.03           C
ATOM   3505  HE2 TYR A 234      -5.451  -8.110 -10.519  1.00 87.03           H
ATOM   3506  CZ  TYR A 234      -4.926  -8.218 -12.584  1.00 87.03           C
ATOM   3507  OH  TYR A 234      -4.121  -7.125 -12.497  1.00 87.03           O
ATOM   3508  HH  TYR A 234      -4.180  -6.730 -11.581  1.00 87.03           H
ATOM   3509  HN  TYR A 234      -9.501 -10.507 -12.461  1.00 87.03           H
ATOM   3510  N   THR A 235     -10.117 -13.348 -13.504  1.00 89.73           N
ATOM   3511  CA  THR A 235     -10.814 -14.599 -13.749  1.00 89.73           C
ATOM   3512  C   THR A 235     -11.377 -14.627 -15.171  1.00 89.73           C
ATOM   3513  O   THR A 235     -11.218 -15.614 -15.887  1.00 89.73           O
ATOM   3514  HA  THR A 235     -10.093 -15.414 -13.675  1.00 89.73           H
ATOM   3515  CB  THR A 235     -11.884 -14.764 -12.668  1.00 89.73           C
ATOM   3516  HB  THR A 235     -12.616 -13.958 -12.718  1.00 89.73           H
ATOM   3517  OG1 THR A 235     -11.142 -14.846 -11.454  1.00 89.73           O
ATOM   3518  HG1 THR A 235     -11.343 -14.055 -10.876  1.00 89.73           H
ATOM   3519  CG2 THR A 235     -12.603 -16.112 -12.756  1.00 89.73           C
ATOM   3520 1HG2 THR A 235     -11.879 -16.918 -12.638  1.00 89.73           H
ATOM   3521 2HG2 THR A 235     -13.090 -16.201 -13.727  1.00 89.73           H
ATOM   3522 3HG2 THR A 235     -13.352 -16.177 -11.967  1.00 89.73           H
ATOM   3523  HN  THR A 235     -10.481 -12.803 -12.749  1.00 89.73           H
ATOM   3524  N   ILE A 236     -12.025 -13.531 -15.538  1.00 89.53           N
ATOM   3525  CA  ILE A 236     -12.624 -13.422 -16.857  1.00 89.53           C
ATOM   3526  C   ILE A 236     -11.517 -13.322 -17.909  1.00 89.53           C
ATOM   3527  O   ILE A 236     -11.620 -13.915 -18.981  1.00 89.53           O
ATOM   3528  HA  ILE A 236     -13.189 -14.337 -17.036  1.00 89.53           H
ATOM   3529  CB  ILE A 236     -13.619 -12.260 -16.900  1.00 89.53           C
ATOM   3530  HB  ILE A 236     -13.095 -11.351 -16.602  1.00 89.53           H
ATOM   3531  CG1 ILE A 236     -14.756 -12.474 -15.899  1.00 89.53           C
ATOM   3532 1HG1 ILE A 236     -15.429 -13.248 -16.268  1.00 89.53           H
ATOM   3533 2HG1 ILE A 236     -14.349 -12.831 -14.952  1.00 89.53           H
ATOM   3534  CG2 ILE A 236     -14.140 -12.036 -18.321  1.00 89.53           C
ATOM   3535 1HG2 ILE A 236     -13.305 -11.806 -18.982  1.00 89.53           H
ATOM   3536 2HG2 ILE A 236     -14.642 -12.939 -18.670  1.00 89.53           H
ATOM   3537 3HG2 ILE A 236     -14.845 -11.205 -18.322  1.00 89.53           H
ATOM   3538  CD1 ILE A 236     -15.536 -11.178 -15.669  1.00 89.53           C
ATOM   3539 1HD1 ILE A 236     -14.864 -10.415 -15.276  1.00 89.53           H
ATOM   3540 2HD1 ILE A 236     -15.961 -10.838 -16.613  1.00 89.53           H
ATOM   3541 3HD1 ILE A 236     -16.338 -11.359 -14.953  1.00 89.53           H
ATOM   3542  HN  ILE A 236     -12.143 -12.729 -14.952  1.00 89.53           H
ATOM   3543  N   ILE A 237     -10.483 -12.569 -17.564  1.00 87.67           N
ATOM   3544  CA  ILE A 237      -9.359 -12.383 -18.465  1.00 87.67           C
ATOM   3545  C   ILE A 237      -8.767 -13.747 -18.824  1.00 87.67           C
ATOM   3546  O   ILE A 237      -8.585 -14.059 -19.999  1.00 87.67           O
ATOM   3547  HA  ILE A 237      -9.743 -11.923 -19.376  1.00 87.67           H
ATOM   3548  CB  ILE A 237      -8.343 -11.411 -17.861  1.00 87.67           C
ATOM   3549  HB  ILE A 237      -8.205 -11.670 -16.812  1.00 87.67           H
ATOM   3550  CG1 ILE A 237      -8.865  -9.973 -17.907  1.00 87.67           C
ATOM   3551 1HG1 ILE A 237      -8.825  -9.600 -18.930  1.00 87.67           H
ATOM   3552 2HG1 ILE A 237      -9.911  -9.953 -17.601  1.00 87.67           H
ATOM   3553  CG2 ILE A 237      -6.981 -11.548 -18.544  1.00 87.67           C
ATOM   3554 1HG2 ILE A 237      -6.610 -12.565 -18.415  1.00 87.67           H
ATOM   3555 2HG2 ILE A 237      -7.083 -11.330 -19.607  1.00 87.67           H
ATOM   3556 3HG2 ILE A 237      -6.278 -10.846 -18.096  1.00 87.67           H
ATOM   3557  CD1 ILE A 237      -8.043  -9.062 -16.994  1.00 87.67           C
ATOM   3558 1HD1 ILE A 237      -8.106  -9.424 -15.967  1.00 87.67           H
ATOM   3559 2HD1 ILE A 237      -7.002  -9.066 -17.318  1.00 87.67           H
ATOM   3560 3HD1 ILE A 237      -8.435  -8.046 -17.045  1.00 87.67           H
ATOM   3561  HN  ILE A 237     -10.407 -12.091 -16.689  1.00 87.67           H
ATOM   3562  N   ILE A 238      -8.483 -14.524 -17.788  1.00 87.35           N
ATOM   3563  CA  ILE A 238      -7.855 -15.821 -17.975  1.00 87.35           C
ATOM   3564  C   ILE A 238      -8.726 -16.675 -18.899  1.00 87.35           C
ATOM   3565  O   ILE A 238      -8.219 -17.313 -19.820  1.00 87.35           O
ATOM   3566  HA  ILE A 238      -6.896 -15.651 -18.464  1.00 87.35           H
ATOM   3567  CB  ILE A 238      -7.565 -16.475 -16.623  1.00 87.35           C
ATOM   3568  HB  ILE A 238      -8.444 -16.356 -15.990  1.00 87.35           H
ATOM   3569  CG1 ILE A 238      -6.400 -15.780 -15.916  1.00 87.35           C
ATOM   3570 1HG1 ILE A 238      -5.460 -16.072 -16.383  1.00 87.35           H
ATOM   3571 2HG1 ILE A 238      -6.492 -14.700 -16.033  1.00 87.35           H
ATOM   3572  CG2 ILE A 238      -7.324 -17.978 -16.782  1.00 87.35           C
ATOM   3573 1HG2 ILE A 238      -8.210 -18.444 -17.214  1.00 87.35           H
ATOM   3574 2HG2 ILE A 238      -6.470 -18.141 -17.440  1.00 87.35           H
ATOM   3575 3HG2 ILE A 238      -7.120 -18.418 -15.807  1.00 87.35           H
ATOM   3576  CD1 ILE A 238      -6.370 -16.137 -14.429  1.00 87.35           C
ATOM   3577 1HD1 ILE A 238      -7.302 -15.821 -13.960  1.00 87.35           H
ATOM   3578 2HD1 ILE A 238      -6.254 -17.215 -14.316  1.00 87.35           H
ATOM   3579 3HD1 ILE A 238      -5.533 -15.629 -13.950  1.00 87.35           H
ATOM   3580  HN  ILE A 238      -8.675 -14.280 -16.837  1.00 87.35           H
ATOM   3581  N   HIS A 239     -10.021 -16.661 -18.619  1.00 82.00           N
ATOM   3582  CA  HIS A 239     -10.961 -17.459 -19.387  1.00 82.00           C
ATOM   3583  C   HIS A 239     -10.894 -17.053 -20.861  1.00 82.00           C
ATOM   3584  O   HIS A 239     -10.864 -17.909 -21.744  1.00 82.00           O
ATOM   3585  HA  HIS A 239     -10.643 -18.497 -19.290  1.00 82.00           H
ATOM   3586  CB  HIS A 239     -12.372 -17.346 -18.805  1.00 82.00           C
ATOM   3587 1HB  HIS A 239     -12.327 -17.534 -17.732  1.00 82.00           H
ATOM   3588 2HB  HIS A 239     -12.727 -16.324 -18.935  1.00 82.00           H
ATOM   3589  CG  HIS A 239     -13.370 -18.294 -19.426  1.00 82.00           C
ATOM   3590  ND1 HIS A 239     -13.377 -19.653 -19.164  1.00 82.00           N
ATOM   3591  HD1 HIS A 239     -12.745 -20.135 -18.557  1.00 82.00           H
ATOM   3592  CD2 HIS A 239     -14.393 -18.065 -20.299  1.00 82.00           C
ATOM   3593  HD2 HIS A 239     -14.670 -17.096 -20.715  1.00 82.00           H
ATOM   3594  CE1 HIS A 239     -14.364 -20.206 -19.853  1.00 82.00           C
ATOM   3595  HE1 HIS A 239     -14.627 -21.264 -19.858  1.00 82.00           H
ATOM   3596  NE2 HIS A 239     -14.992 -19.221 -20.557  1.00 82.00           N
ATOM   3597  HN  HIS A 239     -10.428 -16.119 -17.884  1.00 82.00           H
ATOM   3598  N   THR A 240     -10.872 -15.747 -21.082  1.00 84.61           N
ATOM   3599  CA  THR A 240     -10.849 -15.217 -22.435  1.00 84.61           C
ATOM   3600  C   THR A 240      -9.556 -15.622 -23.145  1.00 84.61           C
ATOM   3601  O   THR A 240      -9.575 -15.974 -24.323  1.00 84.61           O
ATOM   3602  HA  THR A 240     -11.673 -15.662 -22.992  1.00 84.61           H
ATOM   3603  CB  THR A 240     -11.048 -13.702 -22.352  1.00 84.61           C
ATOM   3604  HB  THR A 240     -10.172 -13.218 -21.920  1.00 84.61           H
ATOM   3605  OG1 THR A 240     -12.260 -13.550 -21.618  1.00 84.61           O
ATOM   3606  HG1 THR A 240     -12.056 -13.348 -20.660  1.00 84.61           H
ATOM   3607  CG2 THR A 240     -11.357 -13.077 -23.714  1.00 84.61           C
ATOM   3608 1HG2 THR A 240     -12.272 -13.514 -24.115  1.00 84.61           H
ATOM   3609 2HG2 THR A 240     -10.531 -13.271 -24.399  1.00 84.61           H
ATOM   3610 3HG2 THR A 240     -11.489 -12.001 -23.599  1.00 84.61           H
ATOM   3611  HN  THR A 240     -10.870 -15.057 -20.358  1.00 84.61           H
ATOM   3612  N   LEU A 241      -8.464 -15.560 -22.398  1.00 83.94           N
ATOM   3613  CA  LEU A 241      -7.153 -15.823 -22.966  1.00 83.94           C
ATOM   3614  C   LEU A 241      -7.061 -17.297 -23.365  1.00 83.94           C
ATOM   3615  O   LEU A 241      -6.478 -17.629 -24.396  1.00 83.94           O
ATOM   3616  HA  LEU A 241      -7.058 -15.215 -23.865  1.00 83.94           H
ATOM   3617  CB  LEU A 241      -6.052 -15.378 -22.001  1.00 83.94           C
ATOM   3618 1HB  LEU A 241      -6.294 -15.752 -21.006  1.00 83.94           H
ATOM   3619 2HB  LEU A 241      -5.118 -15.854 -22.301  1.00 83.94           H
ATOM   3620  CG  LEU A 241      -5.814 -13.869 -21.904  1.00 83.94           C
ATOM   3621  HG  LEU A 241      -6.757 -13.391 -21.641  1.00 83.94           H
ATOM   3622  CD1 LEU A 241      -4.815 -13.542 -20.792  1.00 83.94           C
ATOM   3623 1HD1 LEU A 241      -5.205 -13.896 -19.838  1.00 83.94           H
ATOM   3624 2HD1 LEU A 241      -3.865 -14.033 -21.001  1.00 83.94           H
ATOM   3625 3HD1 LEU A 241      -4.665 -12.463 -20.746  1.00 83.94           H
ATOM   3626  CD2 LEU A 241      -5.377 -13.296 -23.254  1.00 83.94           C
ATOM   3627 1HD2 LEU A 241      -4.452 -13.776 -23.571  1.00 83.94           H
ATOM   3628 2HD2 LEU A 241      -6.155 -13.480 -23.996  1.00 83.94           H
ATOM   3629 3HD2 LEU A 241      -5.215 -12.222 -23.157  1.00 83.94           H
ATOM   3630  HN  LEU A 241      -8.465 -15.334 -21.423  1.00 83.94           H
ATOM   3631  N   ILE A 242      -7.646 -18.141 -22.528  1.00 82.18           N
ATOM   3632  CA  ILE A 242      -7.615 -19.574 -22.767  1.00 82.18           C
ATOM   3633  C   ILE A 242      -8.341 -19.885 -24.077  1.00 82.18           C
ATOM   3634  O   ILE A 242      -7.890 -20.720 -24.859  1.00 82.18           O
ATOM   3635  HA  ILE A 242      -6.570 -19.865 -22.875  1.00 82.18           H
ATOM   3636  CB  ILE A 242      -8.173 -20.331 -21.560  1.00 82.18           C
ATOM   3637  HB  ILE A 242      -9.091 -19.837 -21.242  1.00 82.18           H
ATOM   3638  CG1 ILE A 242      -7.200 -20.277 -20.381  1.00 82.18           C
ATOM   3639 1HG1 ILE A 242      -6.325 -20.889 -20.599  1.00 82.18           H
ATOM   3640 2HG1 ILE A 242      -6.847 -19.255 -20.242  1.00 82.18           H
ATOM   3641  CG2 ILE A 242      -8.540 -21.768 -21.936  1.00 82.18           C
ATOM   3642 1HG2 ILE A 242      -9.295 -21.757 -22.721  1.00 82.18           H
ATOM   3643 2HG2 ILE A 242      -7.651 -22.288 -22.294  1.00 82.18           H
ATOM   3644 3HG2 ILE A 242      -8.934 -22.283 -21.060  1.00 82.18           H
ATOM   3645  CD1 ILE A 242      -7.867 -20.771 -19.096  1.00 82.18           C
ATOM   3646 1HD1 ILE A 242      -8.727 -20.141 -18.868  1.00 82.18           H
ATOM   3647 2HD1 ILE A 242      -8.196 -21.801 -19.231  1.00 82.18           H
ATOM   3648 3HD1 ILE A 242      -7.153 -20.722 -18.274  1.00 82.18           H
ATOM   3649  HN  ILE A 242      -8.134 -17.861 -21.702  1.00 82.18           H
ATOM   3650  N   GLN A 243      -9.455 -19.195 -24.277  1.00 76.97           N
ATOM   3651  CA  GLN A 243     -10.276 -19.424 -25.454  1.00 76.97           C
ATOM   3652  C   GLN A 243      -9.608 -18.825 -26.693  1.00 76.97           C
ATOM   3653  O   GLN A 243      -9.904 -19.227 -27.817  1.00 76.97           O
ATOM   3654  HA  GLN A 243     -10.341 -20.508 -25.555  1.00 76.97           H
ATOM   3655  CB  GLN A 243     -11.683 -18.854 -25.260  1.00 76.97           C
ATOM   3656 1HB  GLN A 243     -11.617 -17.811 -24.950  1.00 76.97           H
ATOM   3657 2HB  GLN A 243     -12.220 -18.872 -26.208  1.00 76.97           H
ATOM   3658  CG  GLN A 243     -12.459 -19.655 -24.212  1.00 76.97           C
ATOM   3659 1HG  GLN A 243     -12.453 -20.712 -24.479  1.00 76.97           H
ATOM   3660 2HG  GLN A 243     -11.966 -19.568 -23.244  1.00 76.97           H
ATOM   3661  CD  GLN A 243     -13.903 -19.159 -24.102  1.00 76.97           C
ATOM   3662  OE1 GLN A 243     -14.301 -18.186 -24.720  1.00 76.97           O
ATOM   3663  NE2 GLN A 243     -14.662 -19.882 -23.283  1.00 76.97           N
ATOM   3664 1HE2 GLN A 243     -14.273 -20.670 -22.806  1.00 76.97           H
ATOM   3665 2HE2 GLN A 243     -15.621 -19.637 -23.145  1.00 76.97           H
ATOM   3666  HN  GLN A 243      -9.796 -18.491 -23.654  1.00 76.97           H
ATOM   3667  N   ALA A 244      -8.720 -17.874 -26.445  1.00 77.99           N
ATOM   3668  CA  ALA A 244      -8.047 -17.178 -27.529  1.00 77.99           C
ATOM   3669  C   ALA A 244      -7.166 -18.167 -28.295  1.00 77.99           C
ATOM   3670  O   ALA A 244      -6.426 -18.942 -27.690  1.00 77.99           O
ATOM   3671  HA  ALA A 244      -8.813 -16.791 -28.201  1.00 77.99           H
ATOM   3672  CB  ALA A 244      -7.248 -16.003 -26.963  1.00 77.99           C
ATOM   3673 1HB  ALA A 244      -7.924 -15.315 -26.455  1.00 77.99           H
ATOM   3674 2HB  ALA A 244      -6.507 -16.374 -26.255  1.00 77.99           H
ATOM   3675 3HB  ALA A 244      -6.743 -15.481 -27.776  1.00 77.99           H
ATOM   3676  HN  ALA A 244      -8.459 -17.577 -25.527  1.00 77.99           H
ATOM   3677  N   LYS A 245      -7.274 -18.109 -29.614  1.00 67.54           N
ATOM   3678  CA  LYS A 245      -6.474 -18.969 -30.469  1.00 67.54           C
ATOM   3679  C   LYS A 245      -5.100 -18.331 -30.683  1.00 67.54           C
ATOM   3680  O   LYS A 245      -4.261 -18.880 -31.396  1.00 67.54           O
ATOM   3681  HA  LYS A 245      -6.338 -19.915 -29.946  1.00 67.54           H
ATOM   3682  CB  LYS A 245      -7.219 -19.274 -31.770  1.00 67.54           C
ATOM   3683 1HB  LYS A 245      -7.560 -18.344 -32.226  1.00 67.54           H
ATOM   3684 2HB  LYS A 245      -6.541 -19.747 -32.480  1.00 67.54           H
ATOM   3685  CG  LYS A 245      -8.417 -20.191 -31.514  1.00 67.54           C
ATOM   3686 1HG  LYS A 245      -8.103 -21.046 -30.915  1.00 67.54           H
ATOM   3687 2HG  LYS A 245      -9.171 -19.657 -30.936  1.00 67.54           H
ATOM   3688  CD  LYS A 245      -9.026 -20.679 -32.830  1.00 67.54           C
ATOM   3689 1HD  LYS A 245      -9.398 -19.828 -33.400  1.00 67.54           H
ATOM   3690 2HD  LYS A 245      -8.256 -21.157 -33.436  1.00 67.54           H
ATOM   3691  CE  LYS A 245     -10.167 -21.666 -32.573  1.00 67.54           C
ATOM   3692 1HE  LYS A 245      -9.810 -22.491 -31.957  1.00 67.54           H
ATOM   3693 2HE  LYS A 245     -10.964 -21.173 -32.016  1.00 67.54           H
ATOM   3694  NZ  LYS A 245     -10.698 -22.188 -33.852  1.00 67.54           N
ATOM   3695 1HZ  LYS A 245     -11.448 -22.843 -33.664  1.00 67.54           H
ATOM   3696 2HZ  LYS A 245     -11.052 -21.419 -34.410  1.00 67.54           H
ATOM   3697 3HZ  LYS A 245      -9.956 -22.659 -34.359  1.00 67.54           H
ATOM   3698  HN  LYS A 245      -7.894 -17.490 -30.097  1.00 67.54           H
ATOM   3699  N   LYS A 246      -4.912 -17.181 -30.053  1.00 61.20           N
ATOM   3700  CA  LYS A 246      -3.744 -16.360 -30.325  1.00 61.20           C
ATOM   3701  C   LYS A 246      -2.517 -16.990 -29.662  1.00 61.20           C
ATOM   3702  O   LYS A 246      -2.601 -17.491 -28.542  1.00 61.20           O
ATOM   3703  HA  LYS A 246      -3.591 -16.359 -31.404  1.00 61.20           H
ATOM   3704  CB  LYS A 246      -3.997 -14.912 -29.902  1.00 61.20           C
ATOM   3705 1HB  LYS A 246      -4.360 -14.887 -28.875  1.00 61.20           H
ATOM   3706 2HB  LYS A 246      -3.060 -14.355 -29.922  1.00 61.20           H
ATOM   3707  CG  LYS A 246      -5.016 -14.241 -30.825  1.00 61.20           C
ATOM   3708 1HG  LYS A 246      -4.753 -14.436 -31.865  1.00 61.20           H
ATOM   3709 2HG  LYS A 246      -6.003 -14.673 -30.659  1.00 61.20           H
ATOM   3710  CD  LYS A 246      -5.067 -12.731 -30.580  1.00 61.20           C
ATOM   3711 1HD  LYS A 246      -5.471 -12.534 -29.588  1.00 61.20           H
ATOM   3712 2HD  LYS A 246      -4.057 -12.322 -30.600  1.00 61.20           H
ATOM   3713  CE  LYS A 246      -5.926 -12.033 -31.636  1.00 61.20           C
ATOM   3714 1HE  LYS A 246      -5.690 -12.427 -32.625  1.00 61.20           H
ATOM   3715 2HE  LYS A 246      -6.980 -12.244 -31.453  1.00 61.20           H
ATOM   3716  NZ  LYS A 246      -5.695 -10.572 -31.609  1.00 61.20           N
ATOM   3717 1HZ  LYS A 246      -6.309 -10.120 -32.278  1.00 61.20           H
ATOM   3718 2HZ  LYS A 246      -5.889 -10.216 -30.679  1.00 61.20           H
ATOM   3719 3HZ  LYS A 246      -4.730 -10.378 -31.851  1.00 61.20           H
ATOM   3720  HN  LYS A 246      -5.538 -16.810 -29.368  1.00 61.20           H
ATOM   3721  N   SER A 247      -1.406 -16.942 -30.382  1.00 67.90           N
ATOM   3722  CA  SER A 247      -0.181 -17.565 -29.909  1.00 67.90           C
ATOM   3723  C   SER A 247       0.365 -16.799 -28.703  1.00 67.90           C
ATOM   3724  O   SER A 247       0.939 -17.394 -27.793  1.00 67.90           O
ATOM   3725  HA  SER A 247      -0.465 -18.578 -29.623  1.00 67.90           H
ATOM   3726  CB  SER A 247       0.870 -17.626 -31.020  1.00 67.90           C
ATOM   3727 1HB  SER A 247       1.795 -18.042 -30.620  1.00 67.90           H
ATOM   3728 2HB  SER A 247       0.530 -18.301 -31.805  1.00 67.90           H
ATOM   3729  OG  SER A 247       1.130 -16.341 -31.579  1.00 67.90           O
ATOM   3730  HG  SER A 247       1.810 -16.417 -32.308  1.00 67.90           H
ATOM   3731  HN  SER A 247      -1.334 -16.489 -31.271  1.00 67.90           H
ATOM   3732  N   SER A 248       0.165 -15.489 -28.735  1.00 69.72           N
ATOM   3733  CA  SER A 248       0.713 -14.623 -27.705  1.00 69.72           C
ATOM   3734  C   SER A 248      -0.014 -14.861 -26.380  1.00 69.72           C
ATOM   3735  O   SER A 248       0.364 -14.302 -25.351  1.00 69.72           O
ATOM   3736  HA  SER A 248       1.763 -14.904 -27.620  1.00 69.72           H
ATOM   3737  CB  SER A 248       0.611 -13.152 -28.110  1.00 69.72           C
ATOM   3738 1HB  SER A 248       1.011 -12.527 -27.311  1.00 69.72           H
ATOM   3739 2HB  SER A 248       1.228 -12.975 -28.991  1.00 69.72           H
ATOM   3740  OG  SER A 248      -0.733 -12.766 -28.387  1.00 69.72           O
ATOM   3741  HG  SER A 248      -0.765 -11.801 -28.646  1.00 69.72           H
ATOM   3742  HN  SER A 248      -0.359 -15.020 -29.446  1.00 69.72           H
ATOM   3743  N   LYS A 249      -1.045 -15.691 -26.448  1.00 67.36           N
ATOM   3744  CA  LYS A 249      -1.940 -15.866 -25.317  1.00 67.36           C
ATOM   3745  C   LYS A 249      -1.142 -16.374 -24.114  1.00 67.36           C
ATOM   3746  O   LYS A 249      -1.449 -16.033 -22.973  1.00 67.36           O
ATOM   3747  HA  LYS A 249      -2.351 -14.887 -25.070  1.00 67.36           H
ATOM   3748  CB  LYS A 249      -3.116 -16.767 -25.699  1.00 67.36           C
ATOM   3749 1HB  LYS A 249      -3.910 -16.669 -24.959  1.00 67.36           H
ATOM   3750 2HB  LYS A 249      -3.530 -16.445 -26.655  1.00 67.36           H
ATOM   3751  CG  LYS A 249      -2.677 -18.230 -25.795  1.00 67.36           C
ATOM   3752 1HG  LYS A 249      -1.838 -18.317 -26.484  1.00 67.36           H
ATOM   3753 2HG  LYS A 249      -2.327 -18.572 -24.821  1.00 67.36           H
ATOM   3754  CD  LYS A 249      -3.829 -19.118 -26.270  1.00 67.36           C
ATOM   3755 1HD  LYS A 249      -4.708 -18.944 -25.648  1.00 67.36           H
ATOM   3756 2HD  LYS A 249      -4.103 -18.850 -27.290  1.00 67.36           H
ATOM   3757  CE  LYS A 249      -3.441 -20.597 -26.212  1.00 67.36           C
ATOM   3758 1HE  LYS A 249      -2.692 -20.812 -26.974  1.00 67.36           H
ATOM   3759 2HE  LYS A 249      -2.989 -20.823 -25.247  1.00 67.36           H
ATOM   3760  NZ  LYS A 249      -4.630 -21.453 -26.421  1.00 67.36           N
ATOM   3761 1HZ  LYS A 249      -4.345 -22.425 -26.453  1.00 67.36           H
ATOM   3762 2HZ  LYS A 249      -5.283 -21.317 -25.658  1.00 67.36           H
ATOM   3763 3HZ  LYS A 249      -5.077 -21.203 -27.297  1.00 67.36           H
ATOM   3764  HN  LYS A 249      -1.271 -16.236 -27.255  1.00 67.36           H
ATOM   3765  N   HIS A 250      -0.133 -17.179 -24.411  1.00 71.55           N
ATOM   3766  CA  HIS A 250       0.634 -17.834 -23.366  1.00 71.55           C
ATOM   3767  C   HIS A 250       1.410 -16.786 -22.565  1.00 71.55           C
ATOM   3768  O   HIS A 250       1.478 -16.862 -21.339  1.00 71.55           O
ATOM   3769  HA  HIS A 250      -0.085 -18.322 -22.708  1.00 71.55           H
ATOM   3770  CB  HIS A 250       1.538 -18.920 -23.954  1.00 71.55           C
ATOM   3771 1HB  HIS A 250       2.106 -18.495 -24.783  1.00 71.55           H
ATOM   3772 2HB  HIS A 250       2.260 -19.226 -23.198  1.00 71.55           H
ATOM   3773  CG  HIS A 250       0.795 -20.139 -24.444  1.00 71.55           C
ATOM   3774  ND1 HIS A 250       0.234 -21.070 -23.587  1.00 71.55           N
ATOM   3775  HD1 HIS A 250       0.260 -21.035 -22.588  1.00 71.55           H
ATOM   3776  CD2 HIS A 250       0.526 -20.570 -25.710  1.00 71.55           C
ATOM   3777  HD2 HIS A 250       0.825 -20.070 -26.631  1.00 71.55           H
ATOM   3778  CE1 HIS A 250      -0.343 -22.014 -24.315  1.00 71.55           C
ATOM   3779  HE1 HIS A 250      -0.872 -22.887 -23.930  1.00 71.55           H
ATOM   3780  NE2 HIS A 250      -0.161 -21.703 -25.631  1.00 71.55           N
ATOM   3781  HN  HIS A 250       0.161 -17.386 -25.344  1.00 71.55           H
ATOM   3782  N   LYS A 251       1.975 -15.833 -23.291  1.00 70.35           N
ATOM   3783  CA  LYS A 251       2.746 -14.772 -22.664  1.00 70.35           C
ATOM   3784  C   LYS A 251       1.824 -13.937 -21.773  1.00 70.35           C
ATOM   3785  O   LYS A 251       2.164 -13.640 -20.628  1.00 70.35           O
ATOM   3786  HA  LYS A 251       3.500 -15.245 -22.034  1.00 70.35           H
ATOM   3787  CB  LYS A 251       3.488 -13.952 -23.721  1.00 70.35           C
ATOM   3788 1HB  LYS A 251       4.064 -14.617 -24.364  1.00 70.35           H
ATOM   3789 2HB  LYS A 251       2.769 -13.438 -24.358  1.00 70.35           H
ATOM   3790  CG  LYS A 251       4.421 -12.931 -23.067  1.00 70.35           C
ATOM   3791 1HG  LYS A 251       3.843 -12.261 -22.431  1.00 70.35           H
ATOM   3792 2HG  LYS A 251       5.134 -13.445 -22.423  1.00 70.35           H
ATOM   3793  CD  LYS A 251       5.171 -12.119 -24.124  1.00 70.35           C
ATOM   3794 1HD  LYS A 251       5.809 -12.780 -24.711  1.00 70.35           H
ATOM   3795 2HD  LYS A 251       4.459 -11.667 -24.815  1.00 70.35           H
ATOM   3796  CE  LYS A 251       6.022 -11.026 -23.474  1.00 70.35           C
ATOM   3797 1HE  LYS A 251       5.403 -10.419 -22.814  1.00 70.35           H
ATOM   3798 2HE  LYS A 251       6.797 -11.480 -22.855  1.00 70.35           H
ATOM   3799  NZ  LYS A 251       6.644 -10.169 -24.508  1.00 70.35           N
ATOM   3800 1HZ  LYS A 251       7.191  -9.442 -24.060  1.00 70.35           H
ATOM   3801 2HZ  LYS A 251       7.249 -10.733 -25.095  1.00 70.35           H
ATOM   3802 3HZ  LYS A 251       5.920  -9.746 -25.077  1.00 70.35           H
ATOM   3803  HN  LYS A 251       1.913 -15.777 -24.288  1.00 70.35           H
ATOM   3804  N   ALA A 252       0.677 -13.581 -22.331  1.00 81.15           N
ATOM   3805  CA  ALA A 252      -0.272 -12.741 -21.621  1.00 81.15           C
ATOM   3806  C   ALA A 252      -0.757 -13.473 -20.368  1.00 81.15           C
ATOM   3807  O   ALA A 252      -0.873 -12.873 -19.300  1.00 81.15           O
ATOM   3808  HA  ALA A 252       0.249 -11.832 -21.321  1.00 81.15           H
ATOM   3809  CB  ALA A 252      -1.422 -12.364 -22.557  1.00 81.15           C
ATOM   3810 1HB  ALA A 252      -1.028 -11.821 -23.416  1.00 81.15           H
ATOM   3811 2HB  ALA A 252      -1.923 -13.270 -22.899  1.00 81.15           H
ATOM   3812 3HB  ALA A 252      -2.133 -11.734 -22.024  1.00 81.15           H
ATOM   3813  HN  ALA A 252       0.393 -13.857 -23.249  1.00 81.15           H
ATOM   3814  N   LEU A 253      -1.027 -14.759 -20.539  1.00 78.89           N
ATOM   3815  CA  LEU A 253      -1.553 -15.565 -19.451  1.00 78.89           C
ATOM   3816  C   LEU A 253      -0.552 -15.569 -18.295  1.00 78.89           C
ATOM   3817  O   LEU A 253      -0.931 -15.378 -17.140  1.00 78.89           O
ATOM   3818  HA  LEU A 253      -2.474 -15.091 -19.109  1.00 78.89           H
ATOM   3819  CB  LEU A 253      -1.922 -16.963 -19.950  1.00 78.89           C
ATOM   3820 1HB  LEU A 253      -2.529 -16.859 -20.849  1.00 78.89           H
ATOM   3821 2HB  LEU A 253      -1.006 -17.477 -20.242  1.00 78.89           H
ATOM   3822  CG  LEU A 253      -2.677 -17.851 -18.959  1.00 78.89           C
ATOM   3823  HG  LEU A 253      -2.148 -17.827 -18.007  1.00 78.89           H
ATOM   3824  CD1 LEU A 253      -4.088 -17.314 -18.707  1.00 78.89           C
ATOM   3825 1HD1 LEU A 253      -4.024 -16.307 -18.295  1.00 78.89           H
ATOM   3826 2HD1 LEU A 253      -4.641 -17.289 -19.646  1.00 78.89           H
ATOM   3827 3HD1 LEU A 253      -4.602 -17.964 -17.999  1.00 78.89           H
ATOM   3828  CD2 LEU A 253      -2.694 -19.307 -19.430  1.00 78.89           C
ATOM   3829 1HD2 LEU A 253      -3.186 -19.369 -20.401  1.00 78.89           H
ATOM   3830 2HD2 LEU A 253      -1.671 -19.673 -19.518  1.00 78.89           H
ATOM   3831 3HD2 LEU A 253      -3.238 -19.916 -18.708  1.00 78.89           H
ATOM   3832  HN  LEU A 253      -0.892 -15.248 -21.401  1.00 78.89           H
ATOM   3833  N   LYS A 254       0.707 -15.788 -18.645  1.00 76.39           N
ATOM   3834  CA  LYS A 254       1.757 -15.882 -17.644  1.00 76.39           C
ATOM   3835  C   LYS A 254       1.790 -14.591 -16.824  1.00 76.39           C
ATOM   3836  O   LYS A 254       1.831 -14.632 -15.595  1.00 76.39           O
ATOM   3837  HA  LYS A 254       1.501 -16.707 -16.979  1.00 76.39           H
ATOM   3838  CB  LYS A 254       3.094 -16.227 -18.302  1.00 76.39           C
ATOM   3839 1HB  LYS A 254       2.979 -17.114 -18.926  1.00 76.39           H
ATOM   3840 2HB  LYS A 254       3.402 -15.414 -18.958  1.00 76.39           H
ATOM   3841  CG  LYS A 254       4.175 -16.476 -17.248  1.00 76.39           C
ATOM   3842 1HG  LYS A 254       4.359 -15.560 -16.687  1.00 76.39           H
ATOM   3843 2HG  LYS A 254       3.827 -17.222 -16.533  1.00 76.39           H
ATOM   3844  CD  LYS A 254       5.476 -16.953 -17.898  1.00 76.39           C
ATOM   3845 1HD  LYS A 254       5.289 -17.863 -18.468  1.00 76.39           H
ATOM   3846 2HD  LYS A 254       5.830 -16.202 -18.604  1.00 76.39           H
ATOM   3847  CE  LYS A 254       6.551 -17.217 -16.842  1.00 76.39           C
ATOM   3848 1HE  LYS A 254       6.785 -16.293 -16.314  1.00 76.39           H
ATOM   3849 2HE  LYS A 254       6.176 -17.923 -16.101  1.00 76.39           H
ATOM   3850  NZ  LYS A 254       7.776 -17.758 -17.474  1.00 76.39           N
ATOM   3851 1HZ  LYS A 254       8.482 -17.914 -16.764  1.00 76.39           H
ATOM   3852 2HZ  LYS A 254       7.559 -18.635 -17.934  1.00 76.39           H
ATOM   3853 3HZ  LYS A 254       8.124 -17.095 -18.158  1.00 76.39           H
ATOM   3854  HN  LYS A 254       1.013 -15.900 -19.590  1.00 76.39           H
ATOM   3855  N   VAL A 255       1.772 -13.474 -17.536  1.00 82.71           N
ATOM   3856  CA  VAL A 255       1.847 -12.174 -16.892  1.00 82.71           C
ATOM   3857  C   VAL A 255       0.662 -12.013 -15.938  1.00 82.71           C
ATOM   3858  O   VAL A 255       0.834 -11.592 -14.795  1.00 82.71           O
ATOM   3859  HA  VAL A 255       2.770 -12.146 -16.313  1.00 82.71           H
ATOM   3860  CB  VAL A 255       1.918 -11.069 -17.949  1.00 82.71           C
ATOM   3861  HB  VAL A 255       1.092 -11.217 -18.644  1.00 82.71           H
ATOM   3862  CG1 VAL A 255       1.754  -9.688 -17.310  1.00 82.71           C
ATOM   3863 1HG1 VAL A 255       0.788  -9.632 -16.810  1.00 82.71           H
ATOM   3864 2HG1 VAL A 255       2.550  -9.528 -16.583  1.00 82.71           H
ATOM   3865 3HG1 VAL A 255       1.809  -8.922 -18.084  1.00 82.71           H
ATOM   3866  CG2 VAL A 255       3.222 -11.154 -18.744  1.00 82.71           C
ATOM   3867 1HG2 VAL A 255       4.069 -11.045 -18.067  1.00 82.71           H
ATOM   3868 2HG2 VAL A 255       3.280 -12.121 -19.245  1.00 82.71           H
ATOM   3869 3HG2 VAL A 255       3.247 -10.358 -19.488  1.00 82.71           H
ATOM   3870  HN  VAL A 255       1.707 -13.448 -18.534  1.00 82.71           H
ATOM   3871  N   THR A 256      -0.514 -12.356 -16.442  1.00 81.74           N
ATOM   3872  CA  THR A 256      -1.738 -12.163 -15.685  1.00 81.74           C
ATOM   3873  C   THR A 256      -1.676 -12.935 -14.365  1.00 81.74           C
ATOM   3874  O   THR A 256      -1.995 -12.392 -13.308  1.00 81.74           O
ATOM   3875  HA  THR A 256      -1.824 -11.106 -15.433  1.00 81.74           H
ATOM   3876  CB  THR A 256      -2.914 -12.573 -16.574  1.00 81.74           C
ATOM   3877  HB  THR A 256      -2.883 -13.640 -16.792  1.00 81.74           H
ATOM   3878  OG1 THR A 256      -2.812 -11.710 -17.703  1.00 81.74           O
ATOM   3879  HG1 THR A 256      -2.327 -12.174 -18.445  1.00 81.74           H
ATOM   3880  CG2 THR A 256      -4.268 -12.218 -15.955  1.00 81.74           C
ATOM   3881 1HG2 THR A 256      -4.325 -11.141 -15.799  1.00 81.74           H
ATOM   3882 2HG2 THR A 256      -4.375 -12.730 -14.998  1.00 81.74           H
ATOM   3883 3HG2 THR A 256      -5.067 -12.531 -16.626  1.00 81.74           H
ATOM   3884  HN  THR A 256      -0.637 -12.758 -17.350  1.00 81.74           H
ATOM   3885  N   ILE A 257      -1.263 -14.189 -14.469  1.00 83.97           N
ATOM   3886  CA  ILE A 257      -1.181 -15.050 -13.301  1.00 83.97           C
ATOM   3887  C   ILE A 257      -0.174 -14.463 -12.310  1.00 83.97           C
ATOM   3888  O   ILE A 257      -0.443 -14.396 -11.112  1.00 83.97           O
ATOM   3889  HA  ILE A 257      -2.165 -15.056 -12.830  1.00 83.97           H
ATOM   3890  CB  ILE A 257      -0.869 -16.489 -13.716  1.00 83.97           C
ATOM   3891  HB  ILE A 257      -0.017 -16.470 -14.396  1.00 83.97           H
ATOM   3892  CG1 ILE A 257      -2.042 -17.107 -14.479  1.00 83.97           C
ATOM   3893 1HG1 ILE A 257      -2.881 -17.261 -13.800  1.00 83.97           H
ATOM   3894 2HG1 ILE A 257      -2.381 -16.418 -15.253  1.00 83.97           H
ATOM   3895  CG2 ILE A 257      -0.463 -17.333 -12.506  1.00 83.97           C
ATOM   3896 1HG2 ILE A 257       0.425 -16.902 -12.044  1.00 83.97           H
ATOM   3897 2HG2 ILE A 257      -1.279 -17.347 -11.784  1.00 83.97           H
ATOM   3898 3HG2 ILE A 257      -0.246 -18.351 -12.830  1.00 83.97           H
ATOM   3899  CD1 ILE A 257      -1.642 -18.439 -15.115  1.00 83.97           C
ATOM   3900 1HD1 ILE A 257      -0.819 -18.277 -15.811  1.00 83.97           H
ATOM   3901 2HD1 ILE A 257      -1.327 -19.134 -14.336  1.00 83.97           H
ATOM   3902 3HD1 ILE A 257      -2.494 -18.857 -15.651  1.00 83.97           H
ATOM   3903  HN  ILE A 257      -0.989 -14.618 -15.330  1.00 83.97           H
ATOM   3904  N   THR A 258       0.965 -14.052 -12.848  1.00 86.41           N
ATOM   3905  CA  THR A 258       2.049 -13.555 -12.016  1.00 86.41           C
ATOM   3906  C   THR A 258       1.577 -12.362 -11.183  1.00 86.41           C
ATOM   3907  O   THR A 258       1.824 -12.305  -9.979  1.00 86.41           O
ATOM   3908  HA  THR A 258       2.333 -14.341 -11.317  1.00 86.41           H
ATOM   3909  CB  THR A 258       3.233 -13.229 -12.928  1.00 86.41           C
ATOM   3910  HB  THR A 258       2.980 -12.430 -13.625  1.00 86.41           H
ATOM   3911  OG1 THR A 258       3.569 -14.480 -13.522  1.00 86.41           O
ATOM   3912  HG1 THR A 258       3.059 -14.602 -14.374  1.00 86.41           H
ATOM   3913  CG2 THR A 258       4.488 -12.842 -12.143  1.00 86.41           C
ATOM   3914 1HG2 THR A 258       4.780 -13.668 -11.495  1.00 86.41           H
ATOM   3915 2HG2 THR A 258       4.279 -11.961 -11.536  1.00 86.41           H
ATOM   3916 3HG2 THR A 258       5.298 -12.621 -12.837  1.00 86.41           H
ATOM   3917  HN  THR A 258       1.154 -14.055 -13.830  1.00 86.41           H
ATOM   3918  N   VAL A 259       0.907 -11.439 -11.856  1.00 86.78           N
ATOM   3919  CA  VAL A 259       0.452 -10.221 -11.207  1.00 86.78           C
ATOM   3920  C   VAL A 259      -0.451 -10.584 -10.026  1.00 86.78           C
ATOM   3921  O   VAL A 259      -0.283 -10.058  -8.927  1.00 86.78           O
ATOM   3922  HA  VAL A 259       1.333  -9.702 -10.828  1.00 86.78           H
ATOM   3923  CB  VAL A 259      -0.233  -9.309 -12.226  1.00 86.78           C
ATOM   3924  HB  VAL A 259      -0.920  -9.919 -12.813  1.00 86.78           H
ATOM   3925  CG1 VAL A 259      -1.052  -8.222 -11.525  1.00 86.78           C
ATOM   3926 1HG1 VAL A 259      -1.816  -8.688 -10.903  1.00 86.78           H
ATOM   3927 2HG1 VAL A 259      -0.394  -7.617 -10.901  1.00 86.78           H
ATOM   3928 3HG1 VAL A 259      -1.529  -7.588 -12.273  1.00 86.78           H
ATOM   3929  CG2 VAL A 259       0.788  -8.693 -13.185  1.00 86.78           C
ATOM   3930 1HG2 VAL A 259       1.509  -8.104 -12.619  1.00 86.78           H
ATOM   3931 2HG2 VAL A 259       1.307  -9.487 -13.721  1.00 86.78           H
ATOM   3932 3HG2 VAL A 259       0.273  -8.049 -13.898  1.00 86.78           H
ATOM   3933  HN  VAL A 259       0.674 -11.512 -12.826  1.00 86.78           H
ATOM   3934  N   LEU A 260      -1.389 -11.480 -10.294  1.00 85.17           N
ATOM   3935  CA  LEU A 260      -2.373 -11.857  -9.293  1.00 85.17           C
ATOM   3936  C   LEU A 260      -1.664 -12.533  -8.118  1.00 85.17           C
ATOM   3937  O   LEU A 260      -1.932 -12.215  -6.960  1.00 85.17           O
ATOM   3938  HA  LEU A 260      -2.840 -10.940  -8.933  1.00 85.17           H
ATOM   3939  CB  LEU A 260      -3.476 -12.711  -9.920  1.00 85.17           C
ATOM   3940 1HB  LEU A 260      -3.894 -12.165 -10.766  1.00 85.17           H
ATOM   3941 2HB  LEU A 260      -3.023 -13.618 -10.319  1.00 85.17           H
ATOM   3942  CG  LEU A 260      -4.623 -13.113  -8.991  1.00 85.17           C
ATOM   3943  HG  LEU A 260      -4.198 -13.614  -8.121  1.00 85.17           H
ATOM   3944  CD1 LEU A 260      -5.374 -11.881  -8.481  1.00 85.17           C
ATOM   3945 1HD1 LEU A 260      -4.687 -11.239  -7.931  1.00 85.17           H
ATOM   3946 2HD1 LEU A 260      -5.786 -11.332  -9.328  1.00 85.17           H
ATOM   3947 3HD1 LEU A 260      -6.184 -12.196  -7.823  1.00 85.17           H
ATOM   3948  CD2 LEU A 260      -5.558 -14.112  -9.674  1.00 85.17           C
ATOM   3949 1HD2 LEU A 260      -5.978 -13.661 -10.573  1.00 85.17           H
ATOM   3950 2HD2 LEU A 260      -4.998 -15.007  -9.946  1.00 85.17           H
ATOM   3951 3HD2 LEU A 260      -6.364 -14.382  -8.992  1.00 85.17           H
ATOM   3952  HN  LEU A 260      -1.483 -11.945 -11.175  1.00 85.17           H
ATOM   3953  N   THR A 261      -0.773 -13.454  -8.456  1.00 88.63           N
ATOM   3954  CA  THR A 261      -0.109 -14.259  -7.445  1.00 88.63           C
ATOM   3955  C   THR A 261       0.726 -13.371  -6.520  1.00 88.63           C
ATOM   3956  O   THR A 261       0.710 -13.549  -5.303  1.00 88.63           O
ATOM   3957  HA  THR A 261      -0.872 -14.735  -6.829  1.00 88.63           H
ATOM   3958  CB  THR A 261       0.713 -15.333  -8.161  1.00 88.63           C
ATOM   3959  HB  THR A 261       1.509 -14.883  -8.754  1.00 88.63           H
ATOM   3960  OG1 THR A 261      -0.254 -16.079  -8.895  1.00 88.63           O
ATOM   3961  HG1 THR A 261      -0.398 -15.662  -9.793  1.00 88.63           H
ATOM   3962  CG2 THR A 261       1.314 -16.353  -7.192  1.00 88.63           C
ATOM   3963 1HG2 THR A 261       0.512 -16.852  -6.647  1.00 88.63           H
ATOM   3964 2HG2 THR A 261       1.970 -15.843  -6.487  1.00 88.63           H
ATOM   3965 3HG2 THR A 261       1.887 -17.092  -7.752  1.00 88.63           H
ATOM   3966  HN  THR A 261      -0.505 -13.653  -9.398  1.00 88.63           H
ATOM   3967  N   VAL A 262       1.435 -12.434  -7.132  1.00 91.04           N
ATOM   3968  CA  VAL A 262       2.339 -11.574  -6.388  1.00 91.04           C
ATOM   3969  C   VAL A 262       1.534 -10.727  -5.401  1.00 91.04           C
ATOM   3970  O   VAL A 262       1.941 -10.548  -4.255  1.00 91.04           O
ATOM   3971  HA  VAL A 262       3.017 -12.217  -5.827  1.00 91.04           H
ATOM   3972  CB  VAL A 262       3.175 -10.734  -7.355  1.00 91.04           C
ATOM   3973  HB  VAL A 262       2.492 -10.235  -8.043  1.00 91.04           H
ATOM   3974  CG1 VAL A 262       3.959  -9.654  -6.606  1.00 91.04           C
ATOM   3975 1HG1 VAL A 262       3.263  -8.997  -6.084  1.00 91.04           H
ATOM   3976 2HG1 VAL A 262       4.627 -10.124  -5.884  1.00 91.04           H
ATOM   3977 3HG1 VAL A 262       4.545  -9.071  -7.317  1.00 91.04           H
ATOM   3978  CG2 VAL A 262       4.112 -11.618  -8.181  1.00 91.04           C
ATOM   3979 1HG2 VAL A 262       4.786 -12.156  -7.514  1.00 91.04           H
ATOM   3980 2HG2 VAL A 262       3.524 -12.332  -8.757  1.00 91.04           H
ATOM   3981 3HG2 VAL A 262       4.695 -10.995  -8.860  1.00 91.04           H
ATOM   3982  HN  VAL A 262       1.398 -12.259  -8.116  1.00 91.04           H
ATOM   3983  N   PHE A 263       0.406 -10.227  -5.883  1.00 89.91           N
ATOM   3984  CA  PHE A 263      -0.466  -9.411  -5.055  1.00 89.91           C
ATOM   3985  C   PHE A 263      -0.941 -10.190  -3.826  1.00 89.91           C
ATOM   3986  O   PHE A 263      -0.832  -9.708  -2.700  1.00 89.91           O
ATOM   3987  HA  PHE A 263       0.112  -8.545  -4.732  1.00 89.91           H
ATOM   3988  CB  PHE A 263      -1.679  -9.041  -5.910  1.00 89.91           C
ATOM   3989 1HB  PHE A 263      -1.335  -8.524  -6.806  1.00 89.91           H
ATOM   3990 2HB  PHE A 263      -2.171  -9.956  -6.240  1.00 89.91           H
ATOM   3991  CG  PHE A 263      -2.702  -8.160  -5.191  1.00 89.91           C
ATOM   3992  CD1 PHE A 263      -3.790  -8.725  -4.600  1.00 89.91           C
ATOM   3993  HD1 PHE A 263      -3.932  -9.805  -4.639  1.00 89.91           H
ATOM   3994  CD2 PHE A 263      -2.525  -6.813  -5.142  1.00 89.91           C
ATOM   3995  HD2 PHE A 263      -1.653  -6.360  -5.615  1.00 89.91           H
ATOM   3996  CE1 PHE A 263      -4.739  -7.907  -3.932  1.00 89.91           C
ATOM   3997  HE1 PHE A 263      -5.611  -8.359  -3.459  1.00 89.91           H
ATOM   3998  CE2 PHE A 263      -3.475  -5.995  -4.474  1.00 89.91           C
ATOM   3999  HE2 PHE A 263      -3.332  -4.915  -4.435  1.00 89.91           H
ATOM   4000  CZ  PHE A 263      -4.562  -6.560  -3.883  1.00 89.91           C
ATOM   4001  HZ  PHE A 263      -5.291  -5.932  -3.371  1.00 89.91           H
ATOM   4002  HN  PHE A 263       0.085 -10.370  -6.820  1.00 89.91           H
ATOM   4003  N   VAL A 264      -1.458 -11.383  -4.085  1.00 90.80           N
ATOM   4004  CA  VAL A 264      -2.046 -12.188  -3.029  1.00 90.80           C
ATOM   4005  C   VAL A 264      -0.973 -12.526  -1.993  1.00 90.80           C
ATOM   4006  O   VAL A 264      -1.196 -12.381  -0.792  1.00 90.80           O
ATOM   4007  HA  VAL A 264      -2.820 -11.588  -2.550  1.00 90.80           H
ATOM   4008  CB  VAL A 264      -2.712 -13.430  -3.627  1.00 90.80           C
ATOM   4009  HB  VAL A 264      -1.974 -13.940  -4.246  1.00 90.80           H
ATOM   4010  CG1 VAL A 264      -3.153 -14.398  -2.528  1.00 90.80           C
ATOM   4011 1HG1 VAL A 264      -2.285 -14.712  -1.949  1.00 90.80           H
ATOM   4012 2HG1 VAL A 264      -3.867 -13.901  -1.871  1.00 90.80           H
ATOM   4013 3HG1 VAL A 264      -3.623 -15.271  -2.980  1.00 90.80           H
ATOM   4014  CG2 VAL A 264      -3.890 -13.042  -4.523  1.00 90.80           C
ATOM   4015 1HG2 VAL A 264      -4.629 -12.498  -3.935  1.00 90.80           H
ATOM   4016 2HG2 VAL A 264      -3.535 -12.410  -5.337  1.00 90.80           H
ATOM   4017 3HG2 VAL A 264      -4.344 -13.943  -4.935  1.00 90.80           H
ATOM   4018  HN  VAL A 264      -1.478 -11.798  -4.995  1.00 90.80           H
ATOM   4019  N   LEU A 265       0.170 -12.970  -2.495  1.00 89.71           N
ATOM   4020  CA  LEU A 265       1.218 -13.486  -1.629  1.00 89.71           C
ATOM   4021  C   LEU A 265       1.752 -12.352  -0.752  1.00 89.71           C
ATOM   4022  O   LEU A 265       2.199 -12.589   0.370  1.00 89.71           O
ATOM   4023  HA  LEU A 265       0.767 -14.239  -0.984  1.00 89.71           H
ATOM   4024  CB  LEU A 265       2.299 -14.186  -2.455  1.00 89.71           C
ATOM   4025 1HB  LEU A 265       2.592 -13.523  -3.270  1.00 89.71           H
ATOM   4026 2HB  LEU A 265       3.177 -14.324  -1.825  1.00 89.71           H
ATOM   4027  CG  LEU A 265       1.915 -15.542  -3.051  1.00 89.71           C
ATOM   4028  HG  LEU A 265       1.048 -15.398  -3.696  1.00 89.71           H
ATOM   4029  CD1 LEU A 265       3.042 -16.095  -3.925  1.00 89.71           C
ATOM   4030 1HD1 LEU A 265       3.245 -15.400  -4.740  1.00 89.71           H
ATOM   4031 2HD1 LEU A 265       3.941 -16.221  -3.322  1.00 89.71           H
ATOM   4032 3HD1 LEU A 265       2.743 -17.060  -4.336  1.00 89.71           H
ATOM   4033  CD2 LEU A 265       1.504 -16.526  -1.954  1.00 89.71           C
ATOM   4034 1HD2 LEU A 265       2.336 -16.670  -1.265  1.00 89.71           H
ATOM   4035 2HD2 LEU A 265       0.647 -16.127  -1.411  1.00 89.71           H
ATOM   4036 3HD2 LEU A 265       1.236 -17.481  -2.405  1.00 89.71           H
ATOM   4037  HN  LEU A 265       0.385 -12.982  -3.471  1.00 89.71           H
ATOM   4038  N   SER A 266       1.688 -11.145  -1.295  1.00 91.58           N
ATOM   4039  CA  SER A 266       2.260  -9.991  -0.623  1.00 91.58           C
ATOM   4040  C   SER A 266       1.245  -9.400   0.357  1.00 91.58           C
ATOM   4041  O   SER A 266       1.600  -9.033   1.477  1.00 91.58           O
ATOM   4042  HA  SER A 266       3.131 -10.370  -0.090  1.00 91.58           H
ATOM   4043  CB  SER A 266       2.703  -8.930  -1.633  1.00 91.58           C
ATOM   4044 1HB  SER A 266       3.083  -8.059  -1.100  1.00 91.58           H
ATOM   4045 2HB  SER A 266       3.525  -9.321  -2.232  1.00 91.58           H
ATOM   4046  OG  SER A 266       1.637  -8.532  -2.492  1.00 91.58           O
ATOM   4047  HG  SER A 266       1.705  -9.013  -3.366  1.00 91.58           H
ATOM   4048  HN  SER A 266       1.255 -10.951  -2.175  1.00 91.58           H
ATOM   4049  N   GLN A 267       0.003  -9.326  -0.098  1.00 88.66           N
ATOM   4050  CA  GLN A 267      -0.997  -8.520   0.581  1.00 88.66           C
ATOM   4051  C   GLN A 267      -1.770  -9.373   1.589  1.00 88.66           C
ATOM   4052  O   GLN A 267      -2.163  -8.886   2.648  1.00 88.66           O
ATOM   4053  HA  GLN A 267      -0.437  -7.745   1.105  1.00 88.66           H
ATOM   4054  CB  GLN A 267      -1.946  -7.862  -0.422  1.00 88.66           C
ATOM   4055 1HB  GLN A 267      -2.460  -8.631  -1.000  1.00 88.66           H
ATOM   4056 2HB  GLN A 267      -2.711  -7.298   0.111  1.00 88.66           H
ATOM   4057  CG  GLN A 267      -1.184  -6.931  -1.368  1.00 88.66           C
ATOM   4058 1HG  GLN A 267      -0.450  -7.504  -1.935  1.00 88.66           H
ATOM   4059 2HG  GLN A 267      -1.875  -6.495  -2.089  1.00 88.66           H
ATOM   4060  CD  GLN A 267      -0.480  -5.817  -0.590  1.00 88.66           C
ATOM   4061  OE1 GLN A 267      -0.979  -5.301   0.396  1.00 88.66           O
ATOM   4062  NE2 GLN A 267       0.706  -5.477  -1.088  1.00 88.66           N
ATOM   4063 1HE2 GLN A 267       1.059  -5.941  -1.900  1.00 88.66           H
ATOM   4064 2HE2 GLN A 267       1.245  -4.758  -0.649  1.00 88.66           H
ATOM   4065  HN  GLN A 267      -0.322  -9.803  -0.915  1.00 88.66           H
ATOM   4066  N   PHE A 268      -1.965 -10.632   1.224  1.00 92.51           N
ATOM   4067  CA  PHE A 268      -2.877 -11.492   1.960  1.00 92.51           C
ATOM   4068  C   PHE A 268      -2.392 -11.703   3.396  1.00 92.51           C
ATOM   4069  O   PHE A 268      -3.140 -11.480   4.346  1.00 92.51           O
ATOM   4070  HA  PHE A 268      -3.847 -10.996   1.975  1.00 92.51           H
ATOM   4071  CB  PHE A 268      -2.900 -12.841   1.238  1.00 92.51           C
ATOM   4072 1HB  PHE A 268      -3.164 -12.678   0.193  1.00 92.51           H
ATOM   4073 2HB  PHE A 268      -1.896 -13.265   1.251  1.00 92.51           H
ATOM   4074  CG  PHE A 268      -3.874 -13.853   1.843  1.00 92.51           C
ATOM   4075  CD1 PHE A 268      -3.408 -14.859   2.631  1.00 92.51           C
ATOM   4076  HD1 PHE A 268      -2.340 -14.943   2.832  1.00 92.51           H
ATOM   4077  CD2 PHE A 268      -5.207 -13.748   1.593  1.00 92.51           C
ATOM   4078  HD2 PHE A 268      -5.581 -12.943   0.961  1.00 92.51           H
ATOM   4079  CE1 PHE A 268      -4.312 -15.799   3.192  1.00 92.51           C
ATOM   4080  HE1 PHE A 268      -3.938 -16.605   3.824  1.00 92.51           H
ATOM   4081  CE2 PHE A 268      -6.111 -14.688   2.154  1.00 92.51           C
ATOM   4082  HE2 PHE A 268      -7.179 -14.604   1.954  1.00 92.51           H
ATOM   4083  CZ  PHE A 268      -5.644 -15.694   2.942  1.00 92.51           C
ATOM   4084  HZ  PHE A 268      -6.339 -16.415   3.373  1.00 92.51           H
ATOM   4085  HN  PHE A 268      -1.514 -11.064   0.443  1.00 92.51           H
ATOM   4086  N   PRO A 269      -1.138 -12.136   3.579  1.00 95.53           N
ATOM   4087  CA  PRO A 269      -0.620 -12.401   4.923  1.00 95.53           C
ATOM   4088  C   PRO A 269      -0.804 -11.215   5.856  1.00 95.53           C
ATOM   4089  O   PRO A 269      -1.234 -11.379   6.997  1.00 95.53           O
ATOM   4090  HA  PRO A 269      -1.176 -13.216   5.386  1.00 95.53           H
ATOM   4091  CB  PRO A 269       0.860 -12.712   4.687  1.00 95.53           C
ATOM   4092 1HB  PRO A 269       1.476 -11.817   4.769  1.00 95.53           H
ATOM   4093 2HB  PRO A 269       1.240 -13.428   5.416  1.00 95.53           H
ATOM   4094  CG  PRO A 269       0.879 -13.283   3.274  1.00 95.53           C
ATOM   4095 1HG  PRO A 269       1.872 -13.227   2.828  1.00 95.53           H
ATOM   4096 2HG  PRO A 269       0.595 -14.335   3.259  1.00 95.53           H
ATOM   4097  CD  PRO A 269      -0.127 -12.410   2.542  1.00 95.53           C
ATOM   4098 1HD  PRO A 269       0.328 -11.490   2.174  1.00 95.53           H
ATOM   4099 2HD  PRO A 269      -0.551 -12.919   1.677  1.00 95.53           H
ATOM   4100  N   TYR A 270      -0.472 -10.040   5.341  1.00 93.23           N
ATOM   4101  CA  TYR A 270      -0.554  -8.825   6.134  1.00 93.23           C
ATOM   4102  C   TYR A 270      -1.992  -8.560   6.584  1.00 93.23           C
ATOM   4103  O   TYR A 270      -2.239  -8.289   7.758  1.00 93.23           O
ATOM   4104  HA  TYR A 270       0.076  -8.955   7.014  1.00 93.23           H
ATOM   4105  CB  TYR A 270      -0.102  -7.690   5.213  1.00 93.23           C
ATOM   4106 1HB  TYR A 270       0.960  -7.809   5.000  1.00 93.23           H
ATOM   4107 2HB  TYR A 270      -0.630  -7.774   4.263  1.00 93.23           H
ATOM   4108  CG  TYR A 270      -0.338  -6.291   5.788  1.00 93.23           C
ATOM   4109  CD1 TYR A 270      -1.201  -5.421   5.154  1.00 93.23           C
ATOM   4110  HD1 TYR A 270      -1.715  -5.730   4.244  1.00 93.23           H
ATOM   4111  CD2 TYR A 270       0.313  -5.901   6.941  1.00 93.23           C
ATOM   4112  HD2 TYR A 270       0.995  -6.588   7.441  1.00 93.23           H
ATOM   4113  CE1 TYR A 270      -1.423  -4.105   5.696  1.00 93.23           C
ATOM   4114  HE1 TYR A 270      -2.102  -3.408   5.205  1.00 93.23           H
ATOM   4115  CE2 TYR A 270       0.092  -4.585   7.482  1.00 93.23           C
ATOM   4116  HE2 TYR A 270       0.599  -4.263   8.391  1.00 93.23           H
ATOM   4117  CZ  TYR A 270      -0.765  -3.752   6.833  1.00 93.23           C
ATOM   4118  OH  TYR A 270      -0.975  -2.509   7.344  1.00 93.23           O
ATOM   4119  HH  TYR A 270      -0.603  -2.453   8.270  1.00 93.23           H
ATOM   4120  HN  TYR A 270      -0.152  -9.911   4.403  1.00 93.23           H
ATOM   4121  N   ASN A 271      -2.903  -8.647   5.626  1.00 91.88           N
ATOM   4122  CA  ASN A 271      -4.287  -8.282   5.874  1.00 91.88           C
ATOM   4123  C   ASN A 271      -4.935  -9.337   6.773  1.00 91.88           C
ATOM   4124  O   ASN A 271      -5.920  -9.057   7.455  1.00 91.88           O
ATOM   4125  HA  ASN A 271      -4.245  -7.301   6.347  1.00 91.88           H
ATOM   4126  CB  ASN A 271      -5.084  -8.220   4.569  1.00 91.88           C
ATOM   4127 1HB  ASN A 271      -4.824  -9.071   3.939  1.00 91.88           H
ATOM   4128 2HB  ASN A 271      -6.149  -8.296   4.785  1.00 91.88           H
ATOM   4129  CG  ASN A 271      -4.802  -6.917   3.817  1.00 91.88           C
ATOM   4130  OD1 ASN A 271      -5.360  -5.871   4.105  1.00 91.88           O
ATOM   4131  ND2 ASN A 271      -3.909  -7.039   2.839  1.00 91.88           N
ATOM   4132 1HD2 ASN A 271      -3.488  -7.928   2.655  1.00 91.88           H
ATOM   4133 2HD2 ASN A 271      -3.658  -6.243   2.289  1.00 91.88           H
ATOM   4134  HN  ASN A 271      -2.709  -8.959   4.696  1.00 91.88           H
ATOM   4135  N   CYS A 272      -4.356 -10.529   6.745  1.00 95.57           N
ATOM   4136  CA  CYS A 272      -4.768 -11.583   7.656  1.00 95.57           C
ATOM   4137  C   CYS A 272      -4.536 -11.098   9.089  1.00 95.57           C
ATOM   4138  O   CYS A 272      -5.433 -11.176   9.927  1.00 95.57           O
ATOM   4139  HA  CYS A 272      -5.828 -11.757   7.473  1.00 95.57           H
ATOM   4140  CB  CYS A 272      -4.034 -12.895   7.372  1.00 95.57           C
ATOM   4141 1HB  CYS A 272      -2.967 -12.706   7.254  1.00 95.57           H
ATOM   4142 2HB  CYS A 272      -4.146 -13.574   8.217  1.00 95.57           H
ATOM   4143  SG  CYS A 272      -4.703 -13.670   5.855  1.00 95.57           S
ATOM   4144  HG  CYS A 272      -4.140 -12.817   5.004  1.00 95.57           H
ATOM   4145  HN  CYS A 272      -3.619 -10.778   6.116  1.00 95.57           H
ATOM   4146  N   ILE A 273      -3.328 -10.608   9.325  1.00 94.58           N
ATOM   4147  CA  ILE A 273      -2.957 -10.139  10.649  1.00 94.58           C
ATOM   4148  C   ILE A 273      -3.760  -8.881  10.984  1.00 94.58           C
ATOM   4149  O   ILE A 273      -4.219  -8.715  12.114  1.00 94.58           O
ATOM   4150  HA  ILE A 273      -3.227 -10.920  11.360  1.00 94.58           H
ATOM   4151  CB  ILE A 273      -1.442  -9.945  10.744  1.00 94.58           C
ATOM   4152  HB  ILE A 273      -1.140  -9.235   9.974  1.00 94.58           H
ATOM   4153  CG1 ILE A 273      -0.703 -11.255  10.465  1.00 94.58           C
ATOM   4154 1HG1 ILE A 273      -0.920 -11.591   9.451  1.00 94.58           H
ATOM   4155 2HG1 ILE A 273       0.373 -11.089  10.522  1.00 94.58           H
ATOM   4156  CG2 ILE A 273      -1.050  -9.341  12.094  1.00 94.58           C
ATOM   4157 1HG2 ILE A 273      -1.535  -8.372  12.214  1.00 94.58           H
ATOM   4158 2HG2 ILE A 273      -1.368 -10.008  12.896  1.00 94.58           H
ATOM   4159 3HG2 ILE A 273       0.032  -9.214  12.134  1.00 94.58           H
ATOM   4160  CD1 ILE A 273      -1.111 -12.338  11.465  1.00 94.58           C
ATOM   4161 1HD1 ILE A 273      -0.870 -12.009  12.476  1.00 94.58           H
ATOM   4162 2HD1 ILE A 273      -2.183 -12.519  11.388  1.00 94.58           H
ATOM   4163 3HD1 ILE A 273      -0.571 -13.259  11.245  1.00 94.58           H
ATOM   4164  HN  ILE A 273      -2.611 -10.528   8.633  1.00 94.58           H
ATOM   4165  N   LEU A 274      -3.907  -8.026   9.982  1.00 91.69           N
ATOM   4166  CA  LEU A 274      -4.620  -6.774  10.164  1.00 91.69           C
ATOM   4167  C   LEU A 274      -6.063  -7.070  10.580  1.00 91.69           C
ATOM   4168  O   LEU A 274      -6.642  -6.342  11.384  1.00 91.69           O
ATOM   4169  HA  LEU A 274      -4.131  -6.234  10.975  1.00 91.69           H
ATOM   4170  CB  LEU A 274      -4.508  -5.906   8.910  1.00 91.69           C
ATOM   4171 1HB  LEU A 274      -3.452  -5.803   8.657  1.00 91.69           H
ATOM   4172 2HB  LEU A 274      -4.983  -6.433   8.083  1.00 91.69           H
ATOM   4173  CG  LEU A 274      -5.119  -4.506   9.005  1.00 91.69           C
ATOM   4174  HG  LEU A 274      -6.166  -4.610   9.292  1.00 91.69           H
ATOM   4175  CD1 LEU A 274      -4.431  -3.680  10.094  1.00 91.69           C
ATOM   4176 1HD1 LEU A 274      -4.547  -4.179  11.056  1.00 91.69           H
ATOM   4177 2HD1 LEU A 274      -3.371  -3.583   9.861  1.00 91.69           H
ATOM   4178 3HD1 LEU A 274      -4.885  -2.691  10.140  1.00 91.69           H
ATOM   4179  CD2 LEU A 274      -5.091  -3.802   7.647  1.00 91.69           C
ATOM   4180 1HD2 LEU A 274      -4.060  -3.710   7.307  1.00 91.69           H
ATOM   4181 2HD2 LEU A 274      -5.662  -4.384   6.924  1.00 91.69           H
ATOM   4182 3HD2 LEU A 274      -5.532  -2.810   7.744  1.00 91.69           H
ATOM   4183  HN  LEU A 274      -3.548  -8.178   9.061  1.00 91.69           H
ATOM   4184  N   LEU A 275      -6.601  -8.139  10.012  1.00 93.97           N
ATOM   4185  CA  LEU A 275      -7.959  -8.550  10.326  1.00 93.97           C
ATOM   4186  C   LEU A 275      -8.044  -8.926  11.806  1.00 93.97           C
ATOM   4187  O   LEU A 275      -8.969  -8.511  12.504  1.00 93.97           O
ATOM   4188  HA  LEU A 275      -8.608  -7.692  10.150  1.00 93.97           H
ATOM   4189  CB  LEU A 275      -8.414  -9.664   9.381  1.00 93.97           C
ATOM   4190 1HB  LEU A 275      -8.329  -9.301   8.357  1.00 93.97           H
ATOM   4191 2HB  LEU A 275      -7.724 -10.502   9.481  1.00 93.97           H
ATOM   4192  CG  LEU A 275      -9.838 -10.183   9.593  1.00 93.97           C
ATOM   4193  HG  LEU A 275      -9.933 -10.505  10.629  1.00 93.97           H
ATOM   4194  CD1 LEU A 275     -10.865  -9.072   9.368  1.00 93.97           C
ATOM   4195 1HD1 LEU A 275     -10.681  -8.259  10.071  1.00 93.97           H
ATOM   4196 2HD1 LEU A 275     -10.778  -8.697   8.348  1.00 93.97           H
ATOM   4197 3HD1 LEU A 275     -11.869  -9.468   9.525  1.00 93.97           H
ATOM   4198  CD2 LEU A 275     -10.112 -11.404   8.713  1.00 93.97           C
ATOM   4199 1HD2 LEU A 275      -9.992 -11.131   7.664  1.00 93.97           H
ATOM   4200 2HD2 LEU A 275      -9.410 -12.198   8.964  1.00 93.97           H
ATOM   4201 3HD2 LEU A 275     -11.131 -11.753   8.883  1.00 93.97           H
ATOM   4202  HN  LEU A 275      -6.126  -8.720   9.351  1.00 93.97           H
ATOM   4203  N   VAL A 276      -7.067  -9.707  12.243  1.00 95.64           N
ATOM   4204  CA  VAL A 276      -7.019 -10.142  13.629  1.00 95.64           C
ATOM   4205  C   VAL A 276      -6.976  -8.915  14.542  1.00 95.64           C
ATOM   4206  O   VAL A 276      -7.704  -8.848  15.532  1.00 95.64           O
ATOM   4207  HA  VAL A 276      -7.935 -10.698  13.831  1.00 95.64           H
ATOM   4208  CB  VAL A 276      -5.834 -11.087  13.840  1.00 95.64           C
ATOM   4209  HB  VAL A 276      -4.935 -10.580  13.490  1.00 95.64           H
ATOM   4210  CG1 VAL A 276      -5.646 -11.407  15.324  1.00 95.64           C
ATOM   4211 1HG1 VAL A 276      -5.460 -10.484  15.874  1.00 95.64           H
ATOM   4212 2HG1 VAL A 276      -6.547 -11.884  15.710  1.00 95.64           H
ATOM   4213 3HG1 VAL A 276      -4.798 -12.080  15.446  1.00 95.64           H
ATOM   4214  CG2 VAL A 276      -6.001 -12.367  13.019  1.00 95.64           C
ATOM   4215 1HG2 VAL A 276      -6.914 -12.878  13.325  1.00 95.64           H
ATOM   4216 2HG2 VAL A 276      -6.063 -12.115  11.961  1.00 95.64           H
ATOM   4217 3HG2 VAL A 276      -5.145 -13.021  13.188  1.00 95.64           H
ATOM   4218  HN  VAL A 276      -6.320 -10.041  11.669  1.00 95.64           H
ATOM   4219  N   GLN A 277      -6.116  -7.976  14.178  1.00 91.98           N
ATOM   4220  CA  GLN A 277      -5.958  -6.762  14.961  1.00 91.98           C
ATOM   4221  C   GLN A 277      -7.271  -5.976  14.993  1.00 91.98           C
ATOM   4222  O   GLN A 277      -7.598  -5.350  16.000  1.00 91.98           O
ATOM   4223  HA  GLN A 277      -5.702  -7.097  15.966  1.00 91.98           H
ATOM   4224  CB  GLN A 277      -4.818  -5.901  14.414  1.00 91.98           C
ATOM   4225 1HB  GLN A 277      -4.914  -5.809  13.332  1.00 91.98           H
ATOM   4226 2HB  GLN A 277      -4.886  -4.895  14.827  1.00 91.98           H
ATOM   4227  CG  GLN A 277      -3.457  -6.509  14.760  1.00 91.98           C
ATOM   4228 1HG  GLN A 277      -3.397  -6.687  15.834  1.00 91.98           H
ATOM   4229 2HG  GLN A 277      -3.352  -7.477  14.270  1.00 91.98           H
ATOM   4230  CD  GLN A 277      -2.317  -5.585  14.326  1.00 91.98           C
ATOM   4231  OE1 GLN A 277      -2.462  -4.746  13.452  1.00 91.98           O
ATOM   4232  NE2 GLN A 277      -1.179  -5.786  14.983  1.00 91.98           N
ATOM   4233 1HE2 GLN A 277      -1.127  -6.491  15.690  1.00 91.98           H
ATOM   4234 2HE2 GLN A 277      -0.374  -5.231  14.771  1.00 91.98           H
ATOM   4235  HN  GLN A 277      -5.535  -8.033  13.366  1.00 91.98           H
ATOM   4236  N   THR A 278      -7.987  -6.036  13.880  1.00 93.25           N
ATOM   4237  CA  THR A 278      -9.237  -5.306  13.755  1.00 93.25           C
ATOM   4238  C   THR A 278     -10.287  -5.879  14.709  1.00 93.25           C
ATOM   4239  O   THR A 278     -10.995  -5.130  15.380  1.00 93.25           O
ATOM   4240  HA  THR A 278      -9.063  -4.273  14.054  1.00 93.25           H
ATOM   4241  CB  THR A 278      -9.664  -5.349  12.286  1.00 93.25           C
ATOM   4242  HB  THR A 278      -9.890  -6.369  11.975  1.00 93.25           H
ATOM   4243  OG1 THR A 278      -8.589  -4.719  11.594  1.00 93.25           O
ATOM   4244  HG1 THR A 278      -7.716  -5.107  11.892  1.00 93.25           H
ATOM   4245  CG2 THR A 278     -10.868  -4.449  12.000  1.00 93.25           C
ATOM   4246 1HG2 THR A 278     -10.618  -3.418  12.247  1.00 93.25           H
ATOM   4247 2HG2 THR A 278     -11.715  -4.773  12.605  1.00 93.25           H
ATOM   4248 3HG2 THR A 278     -11.129  -4.517  10.944  1.00 93.25           H
ATOM   4249  HN  THR A 278      -7.726  -6.569  13.075  1.00 93.25           H
ATOM   4250  N   ILE A 279     -10.354  -7.202  14.739  1.00 93.42           N
ATOM   4251  CA  ILE A 279     -11.311  -7.884  15.594  1.00 93.42           C
ATOM   4252  C   ILE A 279     -10.937  -7.649  17.059  1.00 93.42           C
ATOM   4253  O   ILE A 279     -11.804  -7.387  17.890  1.00 93.42           O
ATOM   4254  HA  ILE A 279     -12.288  -7.437  15.412  1.00 93.42           H
ATOM   4255  CB  ILE A 279     -11.411  -9.362  15.214  1.00 93.42           C
ATOM   4256  HB  ILE A 279     -10.408  -9.790  15.238  1.00 93.42           H
ATOM   4257  CG1 ILE A 279     -11.938  -9.528  13.787  1.00 93.42           C
ATOM   4258 1HG1 ILE A 279     -13.000  -9.284  13.758  1.00 93.42           H
ATOM   4259 2HG1 ILE A 279     -11.431  -8.826  13.125  1.00 93.42           H
ATOM   4260  CG2 ILE A 279     -12.255 -10.134  16.230  1.00 93.42           C
ATOM   4261 1HG2 ILE A 279     -11.798 -10.057  17.216  1.00 93.42           H
ATOM   4262 2HG2 ILE A 279     -13.260  -9.712  16.262  1.00 93.42           H
ATOM   4263 3HG2 ILE A 279     -12.310 -11.182  15.936  1.00 93.42           H
ATOM   4264  CD1 ILE A 279     -11.723 -10.957  13.285  1.00 93.42           C
ATOM   4265 1HD1 ILE A 279     -10.658 -11.189  13.293  1.00 93.42           H
ATOM   4266 2HD1 ILE A 279     -12.252 -11.654  13.936  1.00 93.42           H
ATOM   4267 3HD1 ILE A 279     -12.107 -11.047  12.269  1.00 93.42           H
ATOM   4268  HN  ILE A 279      -9.771  -7.804  14.193  1.00 93.42           H
ATOM   4269  N   ASP A 280      -9.644  -7.751  17.330  1.00 92.72           N
ATOM   4270  CA  ASP A 280      -9.149  -7.598  18.687  1.00 92.72           C
ATOM   4271  C   ASP A 280      -9.411  -6.167  19.162  1.00 92.72           C
ATOM   4272  O   ASP A 280      -9.676  -5.939  20.341  1.00 92.72           O
ATOM   4273  HA  ASP A 280      -9.692  -8.338  19.275  1.00 92.72           H
ATOM   4274  CB  ASP A 280      -7.642  -7.850  18.756  1.00 92.72           C
ATOM   4275 1HB  ASP A 280      -7.411  -8.819  18.313  1.00 92.72           H
ATOM   4276 2HB  ASP A 280      -7.116  -7.097  18.169  1.00 92.72           H
ATOM   4277  CG  ASP A 280      -7.145  -7.814  20.203  1.00 92.72           C
ATOM   4278  OD1 ASP A 280      -7.783  -8.491  21.039  1.00 92.72           O
ATOM   4279  OD2 ASP A 280      -6.140  -7.110  20.441  1.00 92.72           O
ATOM   4280  HN  ASP A 280      -8.941  -7.935  16.642  1.00 92.72           H
ATOM   4281  N   ALA A 281      -9.328  -5.240  18.219  1.00 92.20           N
ATOM   4282  CA  ALA A 281      -9.574  -3.840  18.521  1.00 92.20           C
ATOM   4283  C   ALA A 281     -10.995  -3.683  19.064  1.00 92.20           C
ATOM   4284  O   ALA A 281     -11.256  -2.804  19.885  1.00 92.20           O
ATOM   4285  HA  ALA A 281      -8.864  -3.537  19.292  1.00 92.20           H
ATOM   4286  CB  ALA A 281      -9.331  -2.997  17.268  1.00 92.20           C
ATOM   4287 1HB  ALA A 281      -8.299  -3.121  16.941  1.00 92.20           H
ATOM   4288 2HB  ALA A 281     -10.006  -3.321  16.476  1.00 92.20           H
ATOM   4289 3HB  ALA A 281      -9.516  -1.947  17.496  1.00 92.20           H
ATOM   4290  HN  ALA A 281      -9.097  -5.432  17.265  1.00 92.20           H
ATOM   4291  N   TYR A 282     -11.877  -4.547  18.584  1.00 80.90           N
ATOM   4292  CA  TYR A 282     -13.276  -4.484  18.973  1.00 80.90           C
ATOM   4293  C   TYR A 282     -13.555  -5.402  20.165  1.00 80.90           C
ATOM   4294  O   TYR A 282     -14.187  -4.990  21.136  1.00 80.90           O
ATOM   4295  HA  TYR A 282     -13.500  -3.455  19.256  1.00 80.90           H
ATOM   4296  CB  TYR A 282     -14.073  -4.979  17.765  1.00 80.90           C
ATOM   4297 1HB  TYR A 282     -13.777  -4.405  16.887  1.00 80.90           H
ATOM   4298 2HB  TYR A 282     -13.809  -6.018  17.569  1.00 80.90           H
ATOM   4299  CG  TYR A 282     -15.590  -4.876  17.935  1.00 80.90           C
ATOM   4300  CD1 TYR A 282     -16.329  -6.005  18.226  1.00 80.90           C
ATOM   4301  HD1 TYR A 282     -15.833  -6.969  18.334  1.00 80.90           H
ATOM   4302  CD2 TYR A 282     -16.218  -3.655  17.799  1.00 80.90           C
ATOM   4303  HD2 TYR A 282     -15.634  -2.764  17.569  1.00 80.90           H
ATOM   4304  CE1 TYR A 282     -17.757  -5.908  18.387  1.00 80.90           C
ATOM   4305  HE1 TYR A 282     -18.353  -6.791  18.616  1.00 80.90           H
ATOM   4306  CE2 TYR A 282     -17.646  -3.559  17.959  1.00 80.90           C
ATOM   4307  HE2 TYR A 282     -18.155  -2.601  17.854  1.00 80.90           H
ATOM   4308  CZ  TYR A 282     -18.345  -4.690  18.245  1.00 80.90           C
ATOM   4309  OH  TYR A 282     -19.693  -4.599  18.397  1.00 80.90           O
ATOM   4310  HH  TYR A 282     -20.072  -5.494  18.631  1.00 80.90           H
ATOM   4311  HN  TYR A 282     -11.650  -5.279  17.941  1.00 80.90           H
ATOM   4312  N   ALA A 283     -13.070  -6.630  20.051  1.00 90.35           N
ATOM   4313  CA  ALA A 283     -13.481  -7.684  20.963  1.00 90.35           C
ATOM   4314  C   ALA A 283     -12.489  -7.762  22.125  1.00 90.35           C
ATOM   4315  O   ALA A 283     -12.814  -8.286  23.189  1.00 90.35           O
ATOM   4316  HA  ALA A 283     -14.464  -7.422  21.352  1.00 90.35           H
ATOM   4317  CB  ALA A 283     -13.589  -9.006  20.200  1.00 90.35           C
ATOM   4318 1HB  ALA A 283     -14.327  -8.906  19.404  1.00 90.35           H
ATOM   4319 2HB  ALA A 283     -12.621  -9.256  19.768  1.00 90.35           H
ATOM   4320 3HB  ALA A 283     -13.897  -9.796  20.884  1.00 90.35           H
ATOM   4321  HN  ALA A 283     -12.410  -6.908  19.353  1.00 90.35           H
ATOM   4322  N   MET A 284     -11.299  -7.232  21.882  1.00 84.17           N
ATOM   4323  CA  MET A 284     -10.257  -7.237  22.894  1.00 84.17           C
ATOM   4324  C   MET A 284     -10.098  -8.629  23.510  1.00 84.17           C
ATOM   4325  O   MET A 284      -9.994  -8.765  24.728  1.00 84.17           O
ATOM   4326  HA  MET A 284      -9.341  -6.956  22.374  1.00 84.17           H
ATOM   4327  CB  MET A 284     -10.605  -6.230  23.992  1.00 84.17           C
ATOM   4328 1HB  MET A 284     -11.508  -6.550  24.511  1.00 84.17           H
ATOM   4329 2HB  MET A 284      -9.805  -6.202  24.732  1.00 84.17           H
ATOM   4330  CG  MET A 284     -10.815  -4.832  23.407  1.00 84.17           C
ATOM   4331 1HG  MET A 284      -9.887  -4.471  22.963  1.00 84.17           H
ATOM   4332 2HG  MET A 284     -11.556  -4.871  22.608  1.00 84.17           H
ATOM   4333  SD  MET A 284     -11.356  -3.710  24.685  1.00 84.17           S
ATOM   4334  CE  MET A 284     -11.745  -2.277  23.695  1.00 84.17           C
ATOM   4335 1HE  MET A 284     -10.852  -1.947  23.165  1.00 84.17           H
ATOM   4336 2HE  MET A 284     -12.521  -2.533  22.974  1.00 84.17           H
ATOM   4337 3HE  MET A 284     -12.101  -1.474  24.341  1.00 84.17           H
ATOM   4338  HN  MET A 284     -11.043  -6.805  21.015  1.00 84.17           H
ATOM   4339  N   PHE A 285     -10.083  -9.628  22.640  1.00 87.48           N
ATOM   4340  CA  PHE A 285     -10.128 -11.010  23.086  1.00 87.48           C
ATOM   4341  C   PHE A 285      -8.726 -11.528  23.410  1.00 87.48           C
ATOM   4342  O   PHE A 285      -8.576 -12.572  24.043  1.00 87.48           O
ATOM   4343  HA  PHE A 285     -10.741 -11.039  23.987  1.00 87.48           H
ATOM   4344  CB  PHE A 285     -10.710 -11.833  21.935  1.00 87.48           C
ATOM   4345 1HB  PHE A 285     -10.937 -12.836  22.297  1.00 87.48           H
ATOM   4346 2HB  PHE A 285     -11.653 -11.386  21.622  1.00 87.48           H
ATOM   4347  CG  PHE A 285      -9.786 -11.943  20.720  1.00 87.48           C
ATOM   4348  CD1 PHE A 285      -9.856 -11.016  19.728  1.00 87.48           C
ATOM   4349  HD1 PHE A 285     -10.569 -10.195  19.797  1.00 87.48           H
ATOM   4350  CD2 PHE A 285      -8.896 -12.967  20.633  1.00 87.48           C
ATOM   4351  HD2 PHE A 285      -8.840 -13.710  21.429  1.00 87.48           H
ATOM   4352  CE1 PHE A 285      -8.998 -11.118  18.600  1.00 87.48           C
ATOM   4353  HE1 PHE A 285      -9.054 -10.375  17.804  1.00 87.48           H
ATOM   4354  CE2 PHE A 285      -8.039 -13.069  19.506  1.00 87.48           C
ATOM   4355  HE2 PHE A 285      -7.325 -13.890  19.436  1.00 87.48           H
ATOM   4356  CZ  PHE A 285      -8.108 -12.142  18.513  1.00 87.48           C
ATOM   4357  HZ  PHE A 285      -7.450 -12.220  17.647  1.00 87.48           H
ATOM   4358  HN  PHE A 285     -10.041  -9.505  21.648  1.00 87.48           H
ATOM   4359  N   ILE A 286      -7.733 -10.773  22.962  1.00 88.48           N
ATOM   4360  CA  ILE A 286      -6.348 -11.127  23.221  1.00 88.48           C
ATOM   4361  C   ILE A 286      -5.932 -10.578  24.588  1.00 88.48           C
ATOM   4362  O   ILE A 286      -5.744  -9.373  24.745  1.00 88.48           O
ATOM   4363  HA  ILE A 286      -6.289 -12.215  23.255  1.00 88.48           H
ATOM   4364  CB  ILE A 286      -5.451 -10.661  22.072  1.00 88.48           C
ATOM   4365  HB  ILE A 286      -5.553  -9.580  21.977  1.00 88.48           H
ATOM   4366  CG1 ILE A 286      -5.898 -11.275  20.744  1.00 88.48           C
ATOM   4367 1HG1 ILE A 286      -5.766 -12.357  20.777  1.00 88.48           H
ATOM   4368 2HG1 ILE A 286      -6.961 -11.089  20.592  1.00 88.48           H
ATOM   4369  CG2 ILE A 286      -3.980 -10.952  22.372  1.00 88.48           C
ATOM   4370 1HG2 ILE A 286      -3.684 -10.428  23.281  1.00 88.48           H
ATOM   4371 2HG2 ILE A 286      -3.842 -12.024  22.510  1.00 88.48           H
ATOM   4372 3HG2 ILE A 286      -3.365 -10.610  21.540  1.00 88.48           H
ATOM   4373  CD1 ILE A 286      -5.100 -10.694  19.575  1.00 88.48           C
ATOM   4374 1HD1 ILE A 286      -5.254  -9.616  19.531  1.00 88.48           H
ATOM   4375 2HD1 ILE A 286      -4.040 -10.904  19.719  1.00 88.48           H
ATOM   4376 3HD1 ILE A 286      -5.438 -11.148  18.644  1.00 88.48           H
ATOM   4377  HN  ILE A 286      -7.863  -9.935  22.432  1.00 88.48           H
ATOM   4378  N   SER A 287      -5.801 -11.489  25.541  1.00 86.19           N
ATOM   4379  CA  SER A 287      -5.422 -11.109  26.891  1.00 86.19           C
ATOM   4380  C   SER A 287      -4.021 -11.635  27.209  1.00 86.19           C
ATOM   4381  O   SER A 287      -3.398 -11.207  28.180  1.00 86.19           O
ATOM   4382  HA  SER A 287      -5.432 -10.019  26.898  1.00 86.19           H
ATOM   4383  CB  SER A 287      -6.431 -11.634  27.915  1.00 86.19           C
ATOM   4384 1HB  SER A 287      -6.106 -11.358  28.918  1.00 86.19           H
ATOM   4385 2HB  SER A 287      -7.396 -11.155  27.751  1.00 86.19           H
ATOM   4386  OG  SER A 287      -6.583 -13.048  27.838  1.00 86.19           O
ATOM   4387  HG  SER A 287      -7.274 -13.354  28.492  1.00 86.19           H
ATOM   4388  HN  SER A 287      -5.949 -12.468  25.403  1.00 86.19           H
ATOM   4389  N   ASN A 288      -3.566 -12.556  26.372  1.00 87.13           N
ATOM   4390  CA  ASN A 288      -2.282 -13.200  26.594  1.00 87.13           C
ATOM   4391  C   ASN A 288      -1.176 -12.354  25.962  1.00 87.13           C
ATOM   4392  O   ASN A 288      -1.210 -12.075  24.764  1.00 87.13           O
ATOM   4393  HA  ASN A 288      -2.183 -13.275  27.677  1.00 87.13           H
ATOM   4394  CB  ASN A 288      -2.243 -14.587  25.949  1.00 87.13           C
ATOM   4395 1HB  ASN A 288      -3.119 -15.160  26.255  1.00 87.13           H
ATOM   4396 2HB  ASN A 288      -2.290 -14.489  24.865  1.00 87.13           H
ATOM   4397  CG  ASN A 288      -0.971 -15.340  26.345  1.00 87.13           C
ATOM   4398  OD1 ASN A 288       0.132 -14.821  26.287  1.00 87.13           O
ATOM   4399  ND2 ASN A 288      -1.185 -16.589  26.749  1.00 87.13           N
ATOM   4400 1HD2 ASN A 288      -2.116 -16.954  26.773  1.00 87.13           H
ATOM   4401 2HD2 ASN A 288      -0.416 -17.163  27.029  1.00 87.13           H
ATOM   4402  HN  ASN A 288      -4.057 -12.863  25.557  1.00 87.13           H
ATOM   4403  N   CYS A 289      -0.221 -11.967  26.795  1.00 91.69           N
ATOM   4404  CA  CYS A 289       0.833 -11.066  26.361  1.00 91.69           C
ATOM   4405  C   CYS A 289       1.652 -11.772  25.278  1.00 91.69           C
ATOM   4406  O   CYS A 289       2.039 -11.156  24.287  1.00 91.69           O
ATOM   4407  HA  CYS A 289       0.341 -10.181  25.958  1.00 91.69           H
ATOM   4408  CB  CYS A 289       1.706 -10.610  27.531  1.00 91.69           C
ATOM   4409 1HB  CYS A 289       1.087 -10.136  28.294  1.00 91.69           H
ATOM   4410 2HB  CYS A 289       2.183 -11.472  27.998  1.00 91.69           H
ATOM   4411  SG  CYS A 289       2.979  -9.435  26.942  1.00 91.69           S
ATOM   4412  HN  CYS A 289      -0.160 -12.259  27.750  1.00 91.69           H
ATOM   4413  N   ALA A 290       1.893 -13.055  25.506  1.00 93.86           N
ATOM   4414  CA  ALA A 290       2.731 -13.830  24.607  1.00 93.86           C
ATOM   4415  C   ALA A 290       2.104 -13.839  23.212  1.00 93.86           C
ATOM   4416  O   ALA A 290       2.804 -13.693  22.211  1.00 93.86           O
ATOM   4417  HA  ALA A 290       3.704 -13.340  24.556  1.00 93.86           H
ATOM   4418  CB  ALA A 290       2.918 -15.240  25.171  1.00 93.86           C
ATOM   4419 1HB  ALA A 290       3.394 -15.179  26.150  1.00 93.86           H
ATOM   4420 2HB  ALA A 290       1.946 -15.724  25.269  1.00 93.86           H
ATOM   4421 3HB  ALA A 290       3.547 -15.821  24.497  1.00 93.86           H
ATOM   4422  HN  ALA A 290       1.527 -13.563  26.285  1.00 93.86           H
ATOM   4423  N   VAL A 291       0.790 -14.011  23.189  1.00 94.14           N
ATOM   4424  CA  VAL A 291       0.060 -14.033  21.934  1.00 94.14           C
ATOM   4425  C   VAL A 291       0.148 -12.655  21.274  1.00 94.14           C
ATOM   4426  O   VAL A 291       0.373 -12.554  20.069  1.00 94.14           O
ATOM   4427  HA  VAL A 291       0.542 -14.764  21.285  1.00 94.14           H
ATOM   4428  CB  VAL A 291      -1.381 -14.489  22.174  1.00 94.14           C
ATOM   4429  HB  VAL A 291      -1.836 -13.802  22.887  1.00 94.14           H
ATOM   4430  CG1 VAL A 291      -2.197 -14.433  20.881  1.00 94.14           C
ATOM   4431 1HG1 VAL A 291      -2.213 -13.409  20.506  1.00 94.14           H
ATOM   4432 2HG1 VAL A 291      -1.743 -15.086  20.136  1.00 94.14           H
ATOM   4433 3HG1 VAL A 291      -3.217 -14.762  21.081  1.00 94.14           H
ATOM   4434  CG2 VAL A 291      -1.417 -15.892  22.785  1.00 94.14           C
ATOM   4435 1HG2 VAL A 291      -0.936 -16.596  22.106  1.00 94.14           H
ATOM   4436 2HG2 VAL A 291      -0.888 -15.887  23.738  1.00 94.14           H
ATOM   4437 3HG2 VAL A 291      -2.453 -16.191  22.946  1.00 94.14           H
ATOM   4438  HN  VAL A 291       0.229 -14.135  24.007  1.00 94.14           H
ATOM   4439  N   SER A 292      -0.034 -11.629  22.092  1.00 94.27           N
ATOM   4440  CA  SER A 292      -0.025 -10.264  21.594  1.00 94.27           C
ATOM   4441  C   SER A 292       1.341  -9.937  20.989  1.00 94.27           C
ATOM   4442  O   SER A 292       1.423  -9.310  19.934  1.00 94.27           O
ATOM   4443  HA  SER A 292      -0.801 -10.231  20.829  1.00 94.27           H
ATOM   4444  CB  SER A 292      -0.365  -9.270  22.707  1.00 94.27           C
ATOM   4445 1HB  SER A 292      -1.284  -9.582  23.203  1.00 94.27           H
ATOM   4446 2HB  SER A 292       0.424  -9.284  23.459  1.00 94.27           H
ATOM   4447  OG  SER A 292      -0.521  -7.945  22.209  1.00 94.27           O
ATOM   4448  HG  SER A 292      -1.372  -7.873  21.687  1.00 94.27           H
ATOM   4449  HN  SER A 292      -0.185 -11.719  23.076  1.00 94.27           H
ATOM   4450  N   THR A 293       2.381 -10.376  21.683  1.00 90.65           N
ATOM   4451  CA  THR A 293       3.740 -10.110  21.245  1.00 90.65           C
ATOM   4452  C   THR A 293       3.988 -10.733  19.870  1.00 90.65           C
ATOM   4453  O   THR A 293       4.526 -10.081  18.976  1.00 90.65           O
ATOM   4454  HA  THR A 293       3.861  -9.032  21.133  1.00 90.65           H
ATOM   4455  CB  THR A 293       4.695 -10.622  22.325  1.00 90.65           C
ATOM   4456  HB  THR A 293       4.564 -11.692  22.485  1.00 90.65           H
ATOM   4457  OG1 THR A 293       4.421  -9.793  23.452  1.00 90.65           O
ATOM   4458  HG1 THR A 293       3.703 -10.206  24.013  1.00 90.65           H
ATOM   4459  CG2 THR A 293       6.161 -10.331  21.997  1.00 90.65           C
ATOM   4460 1HG2 THR A 293       6.306  -9.255  21.904  1.00 90.65           H
ATOM   4461 2HG2 THR A 293       6.426 -10.816  21.058  1.00 90.65           H
ATOM   4462 3HG2 THR A 293       6.795 -10.715  22.796  1.00 90.65           H
ATOM   4463  HN  THR A 293       2.306 -10.904  22.530  1.00 90.65           H
ATOM   4464  N   ASN A 294       3.584 -11.989  19.743  1.00 92.68           N
ATOM   4465  CA  ASN A 294       3.827 -12.733  18.519  1.00 92.68           C
ATOM   4466  C   ASN A 294       3.047 -12.087  17.371  1.00 92.68           C
ATOM   4467  O   ASN A 294       3.536 -12.021  16.244  1.00 92.68           O
ATOM   4468  HA  ASN A 294       4.905 -12.690  18.366  1.00 92.68           H
ATOM   4469  CB  ASN A 294       3.356 -14.182  18.653  1.00 92.68           C
ATOM   4470 1HB  ASN A 294       2.354 -14.205  19.081  1.00 92.68           H
ATOM   4471 2HB  ASN A 294       3.291 -14.640  17.666  1.00 92.68           H
ATOM   4472  CG  ASN A 294       4.312 -14.990  19.533  1.00 92.68           C
ATOM   4473  OD1 ASN A 294       5.454 -14.622  19.754  1.00 92.68           O
ATOM   4474  ND2 ASN A 294       3.782 -16.108  20.022  1.00 92.68           N
ATOM   4475 1HD2 ASN A 294       2.838 -16.352  19.802  1.00 92.68           H
ATOM   4476 2HD2 ASN A 294       4.329 -16.705  20.610  1.00 92.68           H
ATOM   4477  HN  ASN A 294       3.101 -12.495  20.456  1.00 92.68           H
ATOM   4478  N   ILE A 295       1.849 -11.627  17.698  1.00 92.80           N
ATOM   4479  CA  ILE A 295       0.988 -11.007  16.704  1.00 92.80           C
ATOM   4480  C   ILE A 295       1.655  -9.733  16.182  1.00 92.80           C
ATOM   4481  O   ILE A 295       1.647  -9.471  14.980  1.00 92.80           O
ATOM   4482  HA  ILE A 295       0.888 -11.708  15.876  1.00 92.80           H
ATOM   4483  CB  ILE A 295      -0.412 -10.778  17.276  1.00 92.80           C
ATOM   4484  HB  ILE A 295      -0.308 -10.378  18.285  1.00 92.80           H
ATOM   4485  CG1 ILE A 295      -1.180 -12.097  17.390  1.00 92.80           C
ATOM   4486 1HG1 ILE A 295      -1.391 -12.486  16.394  1.00 92.80           H
ATOM   4487 2HG1 ILE A 295      -0.563 -12.838  17.898  1.00 92.80           H
ATOM   4488  CG2 ILE A 295      -1.177  -9.739  16.454  1.00 92.80           C
ATOM   4489 1HG2 ILE A 295      -0.635  -8.793  16.469  1.00 92.80           H
ATOM   4490 2HG2 ILE A 295      -1.272 -10.087  15.426  1.00 92.80           H
ATOM   4491 3HG2 ILE A 295      -2.169  -9.595  16.882  1.00 92.80           H
ATOM   4492  CD1 ILE A 295      -2.490 -11.904  18.156  1.00 92.80           C
ATOM   4493 1HD1 ILE A 295      -2.274 -11.538  19.159  1.00 92.80           H
ATOM   4494 2HD1 ILE A 295      -3.114 -11.180  17.631  1.00 92.80           H
ATOM   4495 3HD1 ILE A 295      -3.016 -12.857  18.222  1.00 92.80           H
ATOM   4496  HN  ILE A 295       1.465 -11.672  18.620  1.00 92.80           H
ATOM   4497  N   ASP A 296       2.217  -8.973  17.112  1.00 94.17           N
ATOM   4498  CA  ASP A 296       2.830  -7.702  16.769  1.00 94.17           C
ATOM   4499  C   ASP A 296       4.025  -7.949  15.846  1.00 94.17           C
ATOM   4500  O   ASP A 296       4.230  -7.217  14.879  1.00 94.17           O
ATOM   4501  HA  ASP A 296       2.042  -7.125  16.285  1.00 94.17           H
ATOM   4502  CB  ASP A 296       3.340  -6.981  18.019  1.00 94.17           C
ATOM   4503 1HB  ASP A 296       3.825  -7.697  18.683  1.00 94.17           H
ATOM   4504 2HB  ASP A 296       4.094  -6.246  17.737  1.00 94.17           H
ATOM   4505  CG  ASP A 296       2.194  -6.287  18.757  1.00 94.17           C
ATOM   4506  OD1 ASP A 296       1.031  -6.602  18.423  1.00 94.17           O
ATOM   4507  OD2 ASP A 296       2.506  -5.458  19.638  1.00 94.17           O
ATOM   4508  HN  ASP A 296       2.256  -9.214  18.081  1.00 94.17           H
ATOM   4509  N   ILE A 297       4.783  -8.985  16.177  1.00 93.99           N
ATOM   4510  CA  ILE A 297       5.939  -9.352  15.376  1.00 93.99           C
ATOM   4511  C   ILE A 297       5.473  -9.784  13.984  1.00 93.99           C
ATOM   4512  O   ILE A 297       6.041  -9.364  12.977  1.00 93.99           O
ATOM   4513  HA  ILE A 297       6.560  -8.463  15.271  1.00 93.99           H
ATOM   4514  CB  ILE A 297       6.778 -10.408  16.099  1.00 93.99           C
ATOM   4515  HB  ILE A 297       6.112 -11.203  16.434  1.00 93.99           H
ATOM   4516  CG1 ILE A 297       7.443  -9.820  17.346  1.00 93.99           C
ATOM   4517 1HG1 ILE A 297       8.185  -9.079  17.051  1.00 93.99           H
ATOM   4518 2HG1 ILE A 297       6.698  -9.302  17.949  1.00 93.99           H
ATOM   4519  CG2 ILE A 297       7.797 -11.042  15.151  1.00 93.99           C
ATOM   4520 1HG2 ILE A 297       7.275 -11.519  14.322  1.00 93.99           H
ATOM   4521 2HG2 ILE A 297       8.463 -10.270  14.765  1.00 93.99           H
ATOM   4522 3HG2 ILE A 297       8.380 -11.788  15.690  1.00 93.99           H
ATOM   4523  CD1 ILE A 297       8.110 -10.916  18.179  1.00 93.99           C
ATOM   4524 1HD1 ILE A 297       7.360 -11.642  18.492  1.00 93.99           H
ATOM   4525 2HD1 ILE A 297       8.871 -11.416  17.580  1.00 93.99           H
ATOM   4526 3HD1 ILE A 297       8.575 -10.471  19.059  1.00 93.99           H
ATOM   4527  HN  ILE A 297       4.619  -9.566  16.973  1.00 93.99           H
ATOM   4528  N   CYS A 298       4.444 -10.619  13.972  1.00 95.55           N
ATOM   4529  CA  CYS A 298       3.906 -11.125  12.721  1.00 95.55           C
ATOM   4530  C   CYS A 298       3.480  -9.931  11.864  1.00 95.55           C
ATOM   4531  O   CYS A 298       3.690  -9.926  10.652  1.00 95.55           O
ATOM   4532  HA  CYS A 298       4.708 -11.682  12.237  1.00 95.55           H
ATOM   4533  CB  CYS A 298       2.750 -12.100  12.956  1.00 95.55           C
ATOM   4534 1HB  CYS A 298       2.063 -11.690  13.696  1.00 95.55           H
ATOM   4535 2HB  CYS A 298       2.183 -12.233  12.034  1.00 95.55           H
ATOM   4536  SG  CYS A 298       3.398 -13.712  13.529  1.00 95.55           S
ATOM   4537  HG  CYS A 298       3.632 -13.331  14.781  1.00 95.55           H
ATOM   4538  HN  CYS A 298       3.982 -10.948  14.795  1.00 95.55           H
ATOM   4539  N   PHE A 299       2.890  -8.947  12.527  1.00 94.58           N
ATOM   4540  CA  PHE A 299       2.434  -7.750  11.841  1.00 94.58           C
ATOM   4541  C   PHE A 299       3.600  -7.031  11.160  1.00 94.58           C
ATOM   4542  O   PHE A 299       3.512  -6.671   9.987  1.00 94.58           O
ATOM   4543  HA  PHE A 299       1.713  -8.064  11.087  1.00 94.58           H
ATOM   4544  CB  PHE A 299       1.832  -6.828  12.903  1.00 94.58           C
ATOM   4545 1HB  PHE A 299       1.017  -7.350  13.403  1.00 94.58           H
ATOM   4546 2HB  PHE A 299       2.589  -6.620  13.660  1.00 94.58           H
ATOM   4547  CG  PHE A 299       1.306  -5.502  12.350  1.00 94.58           C
ATOM   4548  CD1 PHE A 299       2.062  -4.376  12.450  1.00 94.58           C
ATOM   4549  HD1 PHE A 299       3.042  -4.418  12.925  1.00 94.58           H
ATOM   4550  CD2 PHE A 299       0.083  -5.449  11.758  1.00 94.58           C
ATOM   4551  HD2 PHE A 299      -0.523  -6.352  11.678  1.00 94.58           H
ATOM   4552  CE1 PHE A 299       1.574  -3.145  11.937  1.00 94.58           C
ATOM   4553  HE1 PHE A 299       2.179  -2.242  12.017  1.00 94.58           H
ATOM   4554  CE2 PHE A 299      -0.405  -4.219  11.244  1.00 94.58           C
ATOM   4555  HE2 PHE A 299      -1.386  -4.177  10.770  1.00 94.58           H
ATOM   4556  CZ  PHE A 299       0.351  -3.093  11.345  1.00 94.58           C
ATOM   4557  HZ  PHE A 299      -0.024  -2.148  10.951  1.00 94.58           H
ATOM   4558  HN  PHE A 299       2.722  -8.959  13.513  1.00 94.58           H
ATOM   4559  N   GLN A 300       4.666  -6.844  11.924  1.00 91.35           N
ATOM   4560  CA  GLN A 300       5.815  -6.100  11.437  1.00 91.35           C
ATOM   4561  C   GLN A 300       6.407  -6.786  10.204  1.00 91.35           C
ATOM   4562  O   GLN A 300       6.770  -6.122   9.234  1.00 91.35           O
ATOM   4563  HA  GLN A 300       5.431  -5.117  11.165  1.00 91.35           H
ATOM   4564  CB  GLN A 300       6.870  -5.940  12.534  1.00 91.35           C
ATOM   4565 1HB  GLN A 300       7.066  -6.906  12.999  1.00 91.35           H
ATOM   4566 2HB  GLN A 300       7.808  -5.601  12.095  1.00 91.35           H
ATOM   4567  CG  GLN A 300       6.408  -4.941  13.597  1.00 91.35           C
ATOM   4568 1HG  GLN A 300       6.240  -3.967  13.137  1.00 91.35           H
ATOM   4569 2HG  GLN A 300       5.455  -5.264  14.015  1.00 91.35           H
ATOM   4570  CD  GLN A 300       7.445  -4.811  14.715  1.00 91.35           C
ATOM   4571  OE1 GLN A 300       8.533  -5.360  14.654  1.00 91.35           O
ATOM   4572  NE2 GLN A 300       7.048  -4.057  15.736  1.00 91.35           N
ATOM   4573 1HE2 GLN A 300       6.141  -3.635  15.723  1.00 91.35           H
ATOM   4574 2HE2 GLN A 300       7.656  -3.912  16.516  1.00 91.35           H
ATOM   4575  HN  GLN A 300       4.751  -7.189  12.859  1.00 91.35           H
ATOM   4576  N   VAL A 301       6.485  -8.106  10.281  1.00 95.81           N
ATOM   4577  CA  VAL A 301       7.096  -8.883   9.216  1.00 95.81           C
ATOM   4578  C   VAL A 301       6.236  -8.776   7.955  1.00 95.81           C
ATOM   4579  O   VAL A 301       6.736  -8.433   6.885  1.00 95.81           O
ATOM   4580  HA  VAL A 301       8.074  -8.449   9.011  1.00 95.81           H
ATOM   4581  CB  VAL A 301       7.305 -10.327   9.675  1.00 95.81           C
ATOM   4582  HB  VAL A 301       6.343 -10.716  10.009  1.00 95.81           H
ATOM   4583  CG1 VAL A 301       7.792 -11.205   8.520  1.00 95.81           C
ATOM   4584 1HG1 VAL A 301       7.051 -11.197   7.721  1.00 95.81           H
ATOM   4585 2HG1 VAL A 301       8.738 -10.818   8.143  1.00 95.81           H
ATOM   4586 3HG1 VAL A 301       7.933 -12.226   8.875  1.00 95.81           H
ATOM   4587  CG2 VAL A 301       8.274 -10.391  10.858  1.00 95.81           C
ATOM   4588 1HG2 VAL A 301       9.237  -9.975  10.562  1.00 95.81           H
ATOM   4589 2HG2 VAL A 301       7.870  -9.815  11.690  1.00 95.81           H
ATOM   4590 3HG2 VAL A 301       8.405 -11.429  11.165  1.00 95.81           H
ATOM   4591  HN  VAL A 301       6.140  -8.643  11.051  1.00 95.81           H
ATOM   4592  N   THR A 302       4.956  -9.077   8.122  1.00 94.91           N
ATOM   4593  CA  THR A 302       4.056  -9.178   6.986  1.00 94.91           C
ATOM   4594  C   THR A 302       3.854  -7.804   6.342  1.00 94.91           C
ATOM   4595  O   THR A 302       3.661  -7.705   5.132  1.00 94.91           O
ATOM   4596  HA  THR A 302       4.520  -9.818   6.235  1.00 94.91           H
ATOM   4597  CB  THR A 302       2.754  -9.819   7.470  1.00 94.91           C
ATOM   4598  HB  THR A 302       2.031  -9.893   6.657  1.00 94.91           H
ATOM   4599  OG1 THR A 302       2.357  -9.010   8.573  1.00 94.91           O
ATOM   4600  HG1 THR A 302       1.478  -9.325   8.930  1.00 94.91           H
ATOM   4601  CG2 THR A 302       2.976 -11.203   8.083  1.00 94.91           C
ATOM   4602 1HG2 THR A 302       3.646 -11.119   8.938  1.00 94.91           H
ATOM   4603 2HG2 THR A 302       3.419 -11.864   7.338  1.00 94.91           H
ATOM   4604 3HG2 THR A 302       2.020 -11.613   8.410  1.00 94.91           H
ATOM   4605  HN  THR A 302       4.534  -9.250   9.012  1.00 94.91           H
ATOM   4606  N   GLN A 303       3.906  -6.780   7.181  1.00 92.67           N
ATOM   4607  CA  GLN A 303       3.806  -5.413   6.699  1.00 92.67           C
ATOM   4608  C   GLN A 303       4.978  -5.090   5.770  1.00 92.67           C
ATOM   4609  O   GLN A 303       4.794  -4.462   4.728  1.00 92.67           O
ATOM   4610  HA  GLN A 303       2.870  -5.369   6.143  1.00 92.67           H
ATOM   4611  CB  GLN A 303       3.743  -4.424   7.865  1.00 92.67           C
ATOM   4612 1HB  GLN A 303       2.882  -4.652   8.493  1.00 92.67           H
ATOM   4613 2HB  GLN A 303       4.630  -4.533   8.488  1.00 92.67           H
ATOM   4614  CG  GLN A 303       3.643  -2.984   7.357  1.00 92.67           C
ATOM   4615 1HG  GLN A 303       4.562  -2.714   6.837  1.00 92.67           H
ATOM   4616 2HG  GLN A 303       2.832  -2.904   6.634  1.00 92.67           H
ATOM   4617  CD  GLN A 303       3.400  -2.011   8.513  1.00 92.67           C
ATOM   4618  OE1 GLN A 303       4.248  -1.790   9.362  1.00 92.67           O
ATOM   4619  NE2 GLN A 303       2.198  -1.443   8.498  1.00 92.67           N
ATOM   4620 1HE2 GLN A 303       1.547  -1.668   7.772  1.00 92.67           H
ATOM   4621 2HE2 GLN A 303       1.943  -0.791   9.213  1.00 92.67           H
ATOM   4622  HN  GLN A 303       4.014  -6.872   8.171  1.00 92.67           H
ATOM   4623  N   THR A 304       6.156  -5.536   6.179  1.00 93.86           N
ATOM   4624  CA  THR A 304       7.365  -5.263   5.420  1.00 93.86           C
ATOM   4625  C   THR A 304       7.291  -5.926   4.043  1.00 93.86           C
ATOM   4626  O   THR A 304       7.654  -5.319   3.037  1.00 93.86           O
ATOM   4627  HA  THR A 304       7.431  -4.188   5.254  1.00 93.86           H
ATOM   4628  CB  THR A 304       8.562  -5.725   6.254  1.00 93.86           C
ATOM   4629  HB  THR A 304       8.568  -6.810   6.357  1.00 93.86           H
ATOM   4630  OG1 THR A 304       8.442  -4.992   7.470  1.00 93.86           O
ATOM   4631  HG1 THR A 304       8.043  -5.571   8.181  1.00 93.86           H
ATOM   4632  CG2 THR A 304       9.897  -5.261   5.669  1.00 93.86           C
ATOM   4633 1HG2 THR A 304       9.917  -4.172   5.628  1.00 93.86           H
ATOM   4634 2HG2 THR A 304      10.013  -5.665   4.663  1.00 93.86           H
ATOM   4635 3HG2 THR A 304      10.713  -5.616   6.299  1.00 93.86           H
ATOM   4636  HN  THR A 304       6.293  -6.073   7.012  1.00 93.86           H
ATOM   4637  N   ILE A 305       6.818  -7.164   4.043  1.00 93.47           N
ATOM   4638  CA  ILE A 305       6.668  -7.907   2.804  1.00 93.47           C
ATOM   4639  C   ILE A 305       5.730  -7.144   1.866  1.00 93.47           C
ATOM   4640  O   ILE A 305       5.958  -7.095   0.659  1.00 93.47           O
ATOM   4641  HA  ILE A 305       7.651  -7.965   2.336  1.00 93.47           H
ATOM   4642  CB  ILE A 305       6.218  -9.341   3.090  1.00 93.47           C
ATOM   4643  HB  ILE A 305       5.338  -9.301   3.733  1.00 93.47           H
ATOM   4644  CG1 ILE A 305       7.298 -10.114   3.850  1.00 93.47           C
ATOM   4645 1HG1 ILE A 305       8.124 -10.347   3.177  1.00 93.47           H
ATOM   4646 2HG1 ILE A 305       7.703  -9.490   4.647  1.00 93.47           H
ATOM   4647  CG2 ILE A 305       5.803 -10.054   1.801  1.00 93.47           C
ATOM   4648 1HG2 ILE A 305       4.977  -9.514   1.337  1.00 93.47           H
ATOM   4649 2HG2 ILE A 305       6.649 -10.083   1.114  1.00 93.47           H
ATOM   4650 3HG2 ILE A 305       5.488 -11.071   2.033  1.00 93.47           H
ATOM   4651  CD1 ILE A 305       6.734 -11.407   4.442  1.00 93.47           C
ATOM   4652 1HD1 ILE A 305       5.925 -11.167   5.132  1.00 93.47           H
ATOM   4653 2HD1 ILE A 305       6.352 -12.038   3.639  1.00 93.47           H
ATOM   4654 3HD1 ILE A 305       7.522 -11.936   4.977  1.00 93.47           H
ATOM   4655  HN  ILE A 305       6.540  -7.657   4.868  1.00 93.47           H
ATOM   4656  N   ALA A 306       4.694  -6.567   2.459  1.00 94.70           N
ATOM   4657  CA  ALA A 306       3.698  -5.844   1.687  1.00 94.70           C
ATOM   4658  C   ALA A 306       4.357  -4.637   1.016  1.00 94.70           C
ATOM   4659  O   ALA A 306       4.003  -4.275  -0.106  1.00 94.70           O
ATOM   4660  HA  ALA A 306       3.323  -6.517   0.916  1.00 94.70           H
ATOM   4661  CB  ALA A 306       2.538  -5.442   2.599  1.00 94.70           C
ATOM   4662 1HB  ALA A 306       2.086  -6.337   3.027  1.00 94.70           H
ATOM   4663 2HB  ALA A 306       2.910  -4.804   3.400  1.00 94.70           H
ATOM   4664 3HB  ALA A 306       1.791  -4.900   2.020  1.00 94.70           H
ATOM   4665  HN  ALA A 306       4.531  -6.588   3.445  1.00 94.70           H
ATOM   4666  N   PHE A 307       5.303  -4.046   1.730  1.00 93.19           N
ATOM   4667  CA  PHE A 307       5.969  -2.848   1.247  1.00 93.19           C
ATOM   4668  C   PHE A 307       6.833  -3.158   0.022  1.00 93.19           C
ATOM   4669  O   PHE A 307       6.978  -2.320  -0.867  1.00 93.19           O
ATOM   4670  HA  PHE A 307       5.192  -2.136   0.970  1.00 93.19           H
ATOM   4671  CB  PHE A 307       6.869  -2.349   2.378  1.00 93.19           C
ATOM   4672 1HB  PHE A 307       7.486  -3.176   2.731  1.00 93.19           H
ATOM   4673 2HB  PHE A 307       7.547  -1.593   1.983  1.00 93.19           H
ATOM   4674  CG  PHE A 307       6.107  -1.759   3.566  1.00 93.19           C
ATOM   4675  CD1 PHE A 307       4.760  -1.585   3.491  1.00 93.19           C
ATOM   4676  HD1 PHE A 307       4.224  -1.866   2.584  1.00 93.19           H
ATOM   4677  CD2 PHE A 307       6.776  -1.408   4.697  1.00 93.19           C
ATOM   4678  HD2 PHE A 307       7.855  -1.547   4.758  1.00 93.19           H
ATOM   4679  CE1 PHE A 307       4.052  -1.037   4.593  1.00 93.19           C
ATOM   4680  HE1 PHE A 307       2.973  -0.897   4.533  1.00 93.19           H
ATOM   4681  CE2 PHE A 307       6.068  -0.860   5.800  1.00 93.19           C
ATOM   4682  HE2 PHE A 307       6.604  -0.579   6.706  1.00 93.19           H
ATOM   4683  CZ  PHE A 307       4.721  -0.686   5.724  1.00 93.19           C
ATOM   4684  HZ  PHE A 307       4.178  -0.266   6.571  1.00 93.19           H
ATOM   4685  HN  PHE A 307       5.616  -4.372   2.623  1.00 93.19           H
ATOM   4686  N   PHE A 308       7.384  -4.363   0.016  1.00 88.25           N
ATOM   4687  CA  PHE A 308       8.217  -4.798  -1.092  1.00 88.25           C
ATOM   4688  C   PHE A 308       7.421  -4.830  -2.398  1.00 88.25           C
ATOM   4689  O   PHE A 308       8.000  -4.834  -3.483  1.00 88.25           O
ATOM   4690  HA  PHE A 308       9.033  -4.082  -1.184  1.00 88.25           H
ATOM   4691  CB  PHE A 308       8.693  -6.215  -0.764  1.00 88.25           C
ATOM   4692 1HB  PHE A 308       7.912  -6.729  -0.203  1.00 88.25           H
ATOM   4693 2HB  PHE A 308       8.832  -6.765  -1.694  1.00 88.25           H
ATOM   4694  CG  PHE A 308       9.994  -6.264   0.040  1.00 88.25           C
ATOM   4695  CD1 PHE A 308      11.186  -6.060  -0.582  1.00 88.25           C
ATOM   4696  HD1 PHE A 308      11.214  -5.862  -1.653  1.00 88.25           H
ATOM   4697  CD2 PHE A 308       9.958  -6.511   1.377  1.00 88.25           C
ATOM   4698  HD2 PHE A 308       9.002  -6.674   1.876  1.00 88.25           H
ATOM   4699  CE1 PHE A 308      12.393  -6.106   0.164  1.00 88.25           C
ATOM   4700  HE1 PHE A 308      13.348  -5.943  -0.334  1.00 88.25           H
ATOM   4701  CE2 PHE A 308      11.165  -6.556   2.123  1.00 88.25           C
ATOM   4702  HE2 PHE A 308      11.136  -6.755   3.195  1.00 88.25           H
ATOM   4703  CZ  PHE A 308      12.357  -6.353   1.501  1.00 88.25           C
ATOM   4704  HZ  PHE A 308      13.284  -6.388   2.074  1.00 88.25           H
ATOM   4705  HN  PHE A 308       7.268  -5.034   0.747  1.00 88.25           H
ATOM   4706  N   HIS A 309       6.104  -4.852  -2.251  1.00 82.77           N
ATOM   4707  CA  HIS A 309       5.222  -4.883  -3.405  1.00 82.77           C
ATOM   4708  C   HIS A 309       5.423  -3.616  -4.238  1.00 82.77           C
ATOM   4709  O   HIS A 309       5.319  -3.652  -5.463  1.00 82.77           O
ATOM   4710  HA  HIS A 309       5.515  -5.749  -3.999  1.00 82.77           H
ATOM   4711  CB  HIS A 309       3.768  -5.085  -2.973  1.00 82.77           C
ATOM   4712 1HB  HIS A 309       3.720  -5.922  -2.277  1.00 82.77           H
ATOM   4713 2HB  HIS A 309       3.435  -4.200  -2.430  1.00 82.77           H
ATOM   4714  CG  HIS A 309       2.818  -5.344  -4.117  1.00 82.77           C
ATOM   4715  ND1 HIS A 309       2.119  -4.333  -4.754  1.00 82.77           N
ATOM   4716  HD1 HIS A 309       2.167  -3.359  -4.533  1.00 82.77           H
ATOM   4717  CD2 HIS A 309       2.458  -6.507  -4.732  1.00 82.77           C
ATOM   4718  HD2 HIS A 309       2.825  -7.501  -4.477  1.00 82.77           H
ATOM   4719  CE1 HIS A 309       1.375  -4.875  -5.707  1.00 82.77           C
ATOM   4720  HE1 HIS A 309       0.711  -4.339  -6.385  1.00 82.77           H
ATOM   4721  NE2 HIS A 309       1.587  -6.223  -5.691  1.00 82.77           N
ATOM   4722  HN  HIS A 309       5.640  -4.849  -1.365  1.00 82.77           H
ATOM   4723  N   SER A 310       5.706  -2.526  -3.540  1.00 87.24           N
ATOM   4724  CA  SER A 310       5.887  -1.243  -4.197  1.00 87.24           C
ATOM   4725  C   SER A 310       7.133  -1.280  -5.084  1.00 87.24           C
ATOM   4726  O   SER A 310       7.230  -0.531  -6.056  1.00 87.24           O
ATOM   4727  HA  SER A 310       4.991  -1.099  -4.802  1.00 87.24           H
ATOM   4728  CB  SER A 310       5.997  -0.111  -3.174  1.00 87.24           C
ATOM   4729 1HB  SER A 310       5.946   0.849  -3.688  1.00 87.24           H
ATOM   4730 2HB  SER A 310       5.147  -0.153  -2.493  1.00 87.24           H
ATOM   4731  OG  SER A 310       7.208  -0.183  -2.426  1.00 87.24           O
ATOM   4732  HG  SER A 310       7.100  -0.820  -1.662  1.00 87.24           H
ATOM   4733  HN  SER A 310       5.812  -2.510  -2.546  1.00 87.24           H
ATOM   4734  N   CYS A 311       8.055  -2.158  -4.718  1.00 89.41           N
ATOM   4735  CA  CYS A 311       9.281  -2.318  -5.481  1.00 89.41           C
ATOM   4736  C   CYS A 311       8.957  -3.108  -6.751  1.00 89.41           C
ATOM   4737  O   CYS A 311       9.631  -2.958  -7.769  1.00 89.41           O
ATOM   4738  HA  CYS A 311       9.630  -1.315  -5.728  1.00 89.41           H
ATOM   4739  CB  CYS A 311      10.378  -2.991  -4.654  1.00 89.41           C
ATOM   4740 1HB  CYS A 311      10.056  -3.987  -4.349  1.00 89.41           H
ATOM   4741 2HB  CYS A 311      11.275  -3.119  -5.260  1.00 89.41           H
ATOM   4742  SG  CYS A 311      10.761  -1.979  -3.179  1.00 89.41           S
ATOM   4743  HG  CYS A 311      11.669  -2.808  -2.672  1.00 89.41           H
ATOM   4744  HN  CYS A 311       7.975  -2.752  -3.918  1.00 89.41           H
ATOM   4745  N   LEU A 312       7.925  -3.933  -6.649  1.00 87.51           N
ATOM   4746  CA  LEU A 312       7.629  -4.894  -7.698  1.00 87.51           C
ATOM   4747  C   LEU A 312       6.676  -4.258  -8.712  1.00 87.51           C
ATOM   4748  O   LEU A 312       6.652  -4.652  -9.877  1.00 87.51           O
ATOM   4749  HA  LEU A 312       8.567  -5.126  -8.203  1.00 87.51           H
ATOM   4750  CB  LEU A 312       7.105  -6.199  -7.096  1.00 87.51           C
ATOM   4751 1HB  LEU A 312       6.224  -5.971  -6.495  1.00 87.51           H
ATOM   4752 2HB  LEU A 312       6.777  -6.845  -7.910  1.00 87.51           H
ATOM   4753  CG  LEU A 312       8.092  -6.981  -6.226  1.00 87.51           C
ATOM   4754  HG  LEU A 312       8.409  -6.337  -5.406  1.00 87.51           H
ATOM   4755  CD1 LEU A 312       7.422  -8.208  -5.604  1.00 87.51           C
ATOM   4756 1HD1 LEU A 312       6.585  -7.889  -4.983  1.00 87.51           H
ATOM   4757 2HD1 LEU A 312       7.057  -8.863  -6.396  1.00 87.51           H
ATOM   4758 3HD1 LEU A 312       8.146  -8.745  -4.992  1.00 87.51           H
ATOM   4759  CD2 LEU A 312       9.346  -7.353  -7.020  1.00 87.51           C
ATOM   4760 1HD2 LEU A 312       9.066  -7.971  -7.873  1.00 87.51           H
ATOM   4761 2HD2 LEU A 312       9.834  -6.445  -7.374  1.00 87.51           H
ATOM   4762 3HD2 LEU A 312      10.030  -7.908  -6.379  1.00 87.51           H
ATOM   4763  HN  LEU A 312       7.298  -3.951  -5.870  1.00 87.51           H
ATOM   4764  N   ASN A 313       5.915  -3.286  -8.232  1.00 85.65           N
ATOM   4765  CA  ASN A 313       4.887  -2.667  -9.052  1.00 85.65           C
ATOM   4766  C   ASN A 313       5.503  -2.207 -10.374  1.00 85.65           C
ATOM   4767  O   ASN A 313       4.976  -2.504 -11.445  1.00 85.65           O
ATOM   4768  HA  ASN A 313       4.129  -3.438  -9.191  1.00 85.65           H
ATOM   4769  CB  ASN A 313       4.291  -1.441  -8.356  1.00 85.65           C
ATOM   4770 1HB  ASN A 313       5.088  -0.858  -7.894  1.00 85.65           H
ATOM   4771 2HB  ASN A 313       3.811  -0.798  -9.093  1.00 85.65           H
ATOM   4772  CG  ASN A 313       3.273  -1.856  -7.292  1.00 85.65           C
ATOM   4773  OD1 ASN A 313       2.781  -2.972  -7.268  1.00 85.65           O
ATOM   4774  ND2 ASN A 313       2.985  -0.897  -6.416  1.00 85.65           N
ATOM   4775 1HD2 ASN A 313       3.424  -0.002  -6.493  1.00 85.65           H
ATOM   4776 2HD2 ASN A 313       2.329  -1.071  -5.682  1.00 85.65           H
ATOM   4777  HN  ASN A 313       5.992  -2.922  -7.304  1.00 85.65           H
ATOM   4778  N   PRO A 314       6.625  -1.477 -10.325  1.00 85.77           N
ATOM   4779  CA  PRO A 314       7.263  -0.991 -11.551  1.00 85.77           C
ATOM   4780  C   PRO A 314       7.523  -2.108 -12.548  1.00 85.77           C
ATOM   4781  O   PRO A 314       7.270  -1.951 -13.742  1.00 85.77           O
ATOM   4782  HA  PRO A 314       6.602  -0.296 -12.068  1.00 85.77           H
ATOM   4783  CB  PRO A 314       8.566  -0.359 -11.056  1.00 85.77           C
ATOM   4784 1HB  PRO A 314       9.388  -1.073 -11.067  1.00 85.77           H
ATOM   4785 2HB  PRO A 314       8.866   0.482 -11.680  1.00 85.77           H
ATOM   4786  CG  PRO A 314       8.225   0.086  -9.638  1.00 85.77           C
ATOM   4787 1HG  PRO A 314       9.121   0.230  -9.033  1.00 85.77           H
ATOM   4788 2HG  PRO A 314       7.692   1.037  -9.629  1.00 85.77           H
ATOM   4789  CD  PRO A 314       7.365  -1.056  -9.122  1.00 85.77           C
ATOM   4790 1HD  PRO A 314       7.970  -1.869  -8.719  1.00 85.77           H
ATOM   4791 2HD  PRO A 314       6.700  -0.732  -8.322  1.00 85.77           H
ATOM   4792  N   VAL A 315       8.026  -3.218 -12.028  1.00 84.64           N
ATOM   4793  CA  VAL A 315       8.452  -4.317 -12.877  1.00 84.64           C
ATOM   4794  C   VAL A 315       7.221  -5.021 -13.450  1.00 84.64           C
ATOM   4795  O   VAL A 315       7.183  -5.348 -14.635  1.00 84.64           O
ATOM   4796  HA  VAL A 315       9.028  -3.892 -13.700  1.00 84.64           H
ATOM   4797  CB  VAL A 315       9.369  -5.258 -12.094  1.00 84.64           C
ATOM   4798  HB  VAL A 315       8.796  -5.671 -11.264  1.00 84.64           H
ATOM   4799  CG1 VAL A 315       9.835  -6.424 -12.969  1.00 84.64           C
ATOM   4800 1HG1 VAL A 315       8.968  -6.988 -13.314  1.00 84.64           H
ATOM   4801 2HG1 VAL A 315      10.383  -6.037 -13.828  1.00 84.64           H
ATOM   4802 3HG1 VAL A 315      10.485  -7.077 -12.387  1.00 84.64           H
ATOM   4803  CG2 VAL A 315      10.563  -4.500 -11.510  1.00 84.64           C
ATOM   4804 1HG2 VAL A 315      11.137  -4.047 -12.318  1.00 84.64           H
ATOM   4805 2HG2 VAL A 315      10.205  -3.721 -10.837  1.00 84.64           H
ATOM   4806 3HG2 VAL A 315      11.199  -5.193 -10.958  1.00 84.64           H
ATOM   4807  HN  VAL A 315       8.143  -3.372 -11.047  1.00 84.64           H
ATOM   4808  N   LEU A 316       6.244  -5.235 -12.581  1.00 84.31           N
ATOM   4809  CA  LEU A 316       5.137  -6.120 -12.902  1.00 84.31           C
ATOM   4810  C   LEU A 316       4.288  -5.488 -14.007  1.00 84.31           C
ATOM   4811  O   LEU A 316       3.831  -6.180 -14.916  1.00 84.31           O
ATOM   4812  HA  LEU A 316       5.561  -7.050 -13.281  1.00 84.31           H
ATOM   4813  CB  LEU A 316       4.344  -6.466 -11.640  1.00 84.31           C
ATOM   4814 1HB  LEU A 316       4.085  -5.538 -11.131  1.00 84.31           H
ATOM   4815 2HB  LEU A 316       3.408  -6.937 -11.941  1.00 84.31           H
ATOM   4816  CG  LEU A 316       5.046  -7.386 -10.638  1.00 84.31           C
ATOM   4817  HG  LEU A 316       6.008  -6.941 -10.383  1.00 84.31           H
ATOM   4818  CD1 LEU A 316       4.241  -7.499  -9.341  1.00 84.31           C
ATOM   4819 1HD1 LEU A 316       4.133  -6.511  -8.893  1.00 84.31           H
ATOM   4820 2HD1 LEU A 316       3.255  -7.908  -9.560  1.00 84.31           H
ATOM   4821 3HD1 LEU A 316       4.763  -8.158  -8.647  1.00 84.31           H
ATOM   4822  CD2 LEU A 316       5.331  -8.755 -11.257  1.00 84.31           C
ATOM   4823 1HD2 LEU A 316       4.393  -9.220 -11.560  1.00 84.31           H
ATOM   4824 2HD2 LEU A 316       5.974  -8.633 -12.129  1.00 84.31           H
ATOM   4825 3HD2 LEU A 316       5.830  -9.389 -10.524  1.00 84.31           H
ATOM   4826  HN  LEU A 316       6.200  -4.816 -11.674  1.00 84.31           H
ATOM   4827  N   TYR A 317       4.103  -4.181 -13.893  1.00 80.89           N
ATOM   4828  CA  TYR A 317       3.081  -3.500 -14.669  1.00 80.89           C
ATOM   4829  C   TYR A 317       3.704  -2.697 -15.812  1.00 80.89           C
ATOM   4830  O   TYR A 317       3.069  -2.481 -16.843  1.00 80.89           O
ATOM   4831  HA  TYR A 317       2.416  -4.256 -15.086  1.00 80.89           H
ATOM   4832  CB  TYR A 317       2.391  -2.536 -13.702  1.00 80.89           C
ATOM   4833 1HB  TYR A 317       3.149  -1.939 -13.196  1.00 80.89           H
ATOM   4834 2HB  TYR A 317       1.771  -1.845 -14.274  1.00 80.89           H
ATOM   4835  CG  TYR A 317       1.521  -3.227 -12.649  1.00 80.89           C
ATOM   4836  CD1 TYR A 317       0.265  -3.687 -12.986  1.00 80.89           C
ATOM   4837  HD1 TYR A 317      -0.108  -3.559 -14.002  1.00 80.89           H
ATOM   4838  CD2 TYR A 317       1.994  -3.390 -11.363  1.00 80.89           C
ATOM   4839  HD2 TYR A 317       2.986  -3.026 -11.097  1.00 80.89           H
ATOM   4840  CE1 TYR A 317      -0.553  -4.338 -11.996  1.00 80.89           C
ATOM   4841  HE1 TYR A 317      -1.548  -4.706 -12.248  1.00 80.89           H
ATOM   4842  CE2 TYR A 317       1.176  -4.040 -10.372  1.00 80.89           C
ATOM   4843  HE2 TYR A 317       1.537  -4.175  -9.353  1.00 80.89           H
ATOM   4844  CZ  TYR A 317      -0.057  -4.482 -10.737  1.00 80.89           C
ATOM   4845  OH  TYR A 317      -0.830  -5.096  -9.802  1.00 80.89           O
ATOM   4846  HH  TYR A 317      -0.325  -5.180  -8.943  1.00 80.89           H
ATOM   4847  HN  TYR A 317       4.636  -3.592 -13.286  1.00 80.89           H
ATOM   4848  N   VAL A 318       4.941  -2.276 -15.591  1.00 77.22           N
ATOM   4849  CA  VAL A 318       5.534  -1.233 -16.411  1.00 77.22           C
ATOM   4850  C   VAL A 318       6.584  -1.851 -17.336  1.00 77.22           C
ATOM   4851  O   VAL A 318       6.462  -1.777 -18.557  1.00 77.22           O
ATOM   4852  HA  VAL A 318       4.740  -0.802 -17.020  1.00 77.22           H
ATOM   4853  CB  VAL A 318       6.101  -0.126 -15.519  1.00 77.22           C
ATOM   4854  HB  VAL A 318       6.992  -0.515 -15.027  1.00 77.22           H
ATOM   4855  CG1 VAL A 318       6.516   1.090 -16.351  1.00 77.22           C
ATOM   4856 1HG1 VAL A 318       7.280   0.794 -17.070  1.00 77.22           H
ATOM   4857 2HG1 VAL A 318       5.648   1.479 -16.883  1.00 77.22           H
ATOM   4858 3HG1 VAL A 318       6.915   1.861 -15.692  1.00 77.22           H
ATOM   4859  CG2 VAL A 318       5.099   0.270 -14.432  1.00 77.22           C
ATOM   4860 1HG2 VAL A 318       4.182   0.631 -14.898  1.00 77.22           H
ATOM   4861 2HG2 VAL A 318       4.875  -0.598 -13.812  1.00 77.22           H
ATOM   4862 3HG2 VAL A 318       5.527   1.058 -13.813  1.00 77.22           H
ATOM   4863  HN  VAL A 318       5.534  -2.635 -14.870  1.00 77.22           H
ATOM   4864  N   PHE A 319       7.593  -2.449 -16.718  1.00 74.75           N
ATOM   4865  CA  PHE A 319       8.756  -2.909 -17.456  1.00 74.75           C
ATOM   4866  C   PHE A 319       8.417  -4.138 -18.302  1.00 74.75           C
ATOM   4867  O   PHE A 319       9.168  -4.500 -19.207  1.00 74.75           O
ATOM   4868  HA  PHE A 319       9.067  -2.095 -18.111  1.00 74.75           H
ATOM   4869  CB  PHE A 319       9.818  -3.292 -16.424  1.00 74.75           C
ATOM   4870 1HB  PHE A 319       9.414  -4.065 -15.771  1.00 74.75           H
ATOM   4871 2HB  PHE A 319      10.673  -3.728 -16.942  1.00 74.75           H
ATOM   4872  CG  PHE A 319      10.303  -2.122 -15.566  1.00 74.75           C
ATOM   4873  CD1 PHE A 319      10.187  -0.848 -16.027  1.00 74.75           C
ATOM   4874  HD1 PHE A 319       9.750  -0.660 -17.007  1.00 74.75           H
ATOM   4875  CD2 PHE A 319      10.849  -2.356 -14.343  1.00 74.75           C
ATOM   4876  HD2 PHE A 319      10.941  -3.377 -13.974  1.00 74.75           H
ATOM   4877  CE1 PHE A 319      10.637   0.239 -15.230  1.00 74.75           C
ATOM   4878  HE1 PHE A 319      10.545   1.260 -15.599  1.00 74.75           H
ATOM   4879  CE2 PHE A 319      11.298  -1.270 -13.546  1.00 74.75           C
ATOM   4880  HE2 PHE A 319      11.736  -1.457 -12.566  1.00 74.75           H
ATOM   4881  CZ  PHE A 319      11.183   0.005 -14.007  1.00 74.75           C
ATOM   4882  HZ  PHE A 319      11.528   0.838 -13.395  1.00 74.75           H
ATOM   4883  HN  PHE A 319       7.623  -2.619 -15.733  1.00 74.75           H
ATOM   4884  N   VAL A 320       7.286  -4.747 -17.978  1.00 74.05           N
ATOM   4885  CA  VAL A 320       6.785  -5.863 -18.761  1.00 74.05           C
ATOM   4886  C   VAL A 320       6.432  -5.376 -20.168  1.00 74.05           C
ATOM   4887  O   VAL A 320       6.541  -6.128 -21.135  1.00 74.05           O
ATOM   4888  HA  VAL A 320       7.586  -6.599 -18.836  1.00 74.05           H
ATOM   4889  CB  VAL A 320       5.605  -6.520 -18.042  1.00 74.05           C
ATOM   4890  HB  VAL A 320       4.829  -5.765 -17.913  1.00 74.05           H
ATOM   4891  CG1 VAL A 320       5.018  -7.658 -18.879  1.00 74.05           C
ATOM   4892 1HG1 VAL A 320       4.670  -7.265 -19.835  1.00 74.05           H
ATOM   4893 2HG1 VAL A 320       5.784  -8.413 -19.054  1.00 74.05           H
ATOM   4894 3HG1 VAL A 320       4.180  -8.107 -18.345  1.00 74.05           H
ATOM   4895  CG2 VAL A 320       6.015  -7.014 -16.654  1.00 74.05           C
ATOM   4896 1HG2 VAL A 320       6.816  -7.747 -16.751  1.00 74.05           H
ATOM   4897 2HG2 VAL A 320       6.363  -6.172 -16.056  1.00 74.05           H
ATOM   4898 3HG2 VAL A 320       5.157  -7.476 -16.165  1.00 74.05           H
ATOM   4899  HN  VAL A 320       6.717  -4.490 -17.197  1.00 74.05           H
ATOM   4900  N   GLY A 321       6.017  -4.119 -20.237  1.00 74.69           N
ATOM   4901  CA  GLY A 321       5.591  -3.541 -21.500  1.00 74.69           C
ATOM   4902  C   GLY A 321       6.772  -3.392 -22.462  1.00 74.69           C
ATOM   4903  O   GLY A 321       7.808  -2.838 -22.097  1.00 74.69           O
ATOM   4904 1HA  GLY A 321       4.826  -4.171 -21.953  1.00 74.69           H
ATOM   4905 2HA  GLY A 321       5.137  -2.566 -21.323  1.00 74.69           H
ATOM   4906  HN  GLY A 321       5.970  -3.502 -19.452  1.00 74.69           H
ATOM   4907  N   GLU A 322       6.576  -3.897 -23.671  1.00 63.43           N
ATOM   4908  CA  GLU A 322       7.587  -3.769 -24.707  1.00 63.43           C
ATOM   4909  C   GLU A 322       7.744  -2.304 -25.118  1.00 63.43           C
ATOM   4910  O   GLU A 322       8.862  -1.823 -25.298  1.00 63.43           O
ATOM   4911  HA  GLU A 322       8.511  -4.129 -24.256  1.00 63.43           H
ATOM   4912  CB  GLU A 322       7.246  -4.644 -25.916  1.00 63.43           C
ATOM   4913 1HB  GLU A 322       6.203  -4.495 -26.194  1.00 63.43           H
ATOM   4914 2HB  GLU A 322       7.942  -4.435 -26.728  1.00 63.43           H
ATOM   4915  CG  GLU A 322       7.406  -6.128 -25.581  1.00 63.43           C
ATOM   4916 1HG  GLU A 322       8.432  -6.326 -25.270  1.00 63.43           H
ATOM   4917 2HG  GLU A 322       6.762  -6.386 -24.740  1.00 63.43           H
ATOM   4918  CD  GLU A 322       7.054  -7.003 -26.786  1.00 63.43           C
ATOM   4919  OE1 GLU A 322       7.135  -8.241 -26.632  1.00 63.43           O
ATOM   4920  OE2 GLU A 322       6.712  -6.414 -27.834  1.00 63.43           O
ATOM   4921  HN  GLU A 322       5.748  -4.384 -23.946  1.00 63.43           H
ATOM   4922  N   ARG A 323       6.609  -1.635 -25.254  1.00 62.15           N
ATOM   4923  CA  ARG A 323       6.607  -0.235 -25.642  1.00 62.15           C
ATOM   4924  C   ARG A 323       7.461   0.585 -24.674  1.00 62.15           C
ATOM   4925  O   ARG A 323       8.290   1.389 -25.099  1.00 62.15           O
ATOM   4926  HA  ARG A 323       7.031  -0.223 -26.646  1.00 62.15           H
ATOM   4927  CB  ARG A 323       5.185   0.330 -25.660  1.00 62.15           C
ATOM   4928 1HB  ARG A 323       4.578  -0.226 -26.375  1.00 62.15           H
ATOM   4929 2HB  ARG A 323       4.724   0.197 -24.681  1.00 62.15           H
ATOM   4930  CG  ARG A 323       5.189   1.814 -26.030  1.00 62.15           C
ATOM   4931 1HG  ARG A 323       5.769   2.374 -25.297  1.00 62.15           H
ATOM   4932 2HG  ARG A 323       5.677   1.950 -26.995  1.00 62.15           H
ATOM   4933  CD  ARG A 323       3.764   2.368 -26.091  1.00 62.15           C
ATOM   4934 1HD  ARG A 323       3.231   1.931 -26.936  1.00 62.15           H
ATOM   4935 2HD  ARG A 323       3.217   2.088 -25.190  1.00 62.15           H
ATOM   4936  NE  ARG A 323       3.799   3.841 -26.223  1.00 62.15           N
ATOM   4937  HE  ARG A 323       4.612   4.257 -26.629  1.00 62.15           H
ATOM   4938  CZ  ARG A 323       2.808   4.654 -25.831  1.00 62.15           C
ATOM   4939  NH1 ARG A 323       1.694   4.153 -25.280  1.00 62.15           N
ATOM   4940 1HH1 ARG A 323       1.598   3.165 -25.159  1.00 62.15           H
ATOM   4941 2HH1 ARG A 323       0.959   4.766 -24.991  1.00 62.15           H
ATOM   4942  NH2 ARG A 323       2.947   5.976 -25.999  1.00 62.15           N
ATOM   4943 1HH2 ARG A 323       2.217   6.597 -25.713  1.00 62.15           H
ATOM   4944 2HH2 ARG A 323       3.782   6.343 -26.412  1.00 62.15           H
ATOM   4945  HN  ARG A 323       5.704  -2.033 -25.104  1.00 62.15           H
ATOM   4946  N   PHE A 324       7.231   0.355 -23.389  1.00 72.78           N
ATOM   4947  CA  PHE A 324       7.906   1.124 -22.358  1.00 72.78           C
ATOM   4948  C   PHE A 324       9.401   0.801 -22.323  1.00 72.78           C
ATOM   4949  O   PHE A 324      10.231   1.700 -22.201  1.00 72.78           O
ATOM   4950  HA  PHE A 324       7.769   2.178 -22.599  1.00 72.78           H
ATOM   4951  CB  PHE A 324       7.278   0.726 -21.020  1.00 72.78           C
ATOM   4952 1HB  PHE A 324       6.195   0.814 -21.098  1.00 72.78           H
ATOM   4953 2HB  PHE A 324       7.500  -0.324 -20.825  1.00 72.78           H
ATOM   4954  CG  PHE A 324       7.760   1.563 -19.834  1.00 72.78           C
ATOM   4955  CD1 PHE A 324       8.869   1.187 -19.142  1.00 72.78           C
ATOM   4956  HD1 PHE A 324       9.415   0.289 -19.433  1.00 72.78           H
ATOM   4957  CD2 PHE A 324       7.079   2.682 -19.470  1.00 72.78           C
ATOM   4958  HD2 PHE A 324       6.190   2.984 -20.025  1.00 72.78           H
ATOM   4959  CE1 PHE A 324       9.316   1.963 -18.040  1.00 72.78           C
ATOM   4960  HE1 PHE A 324      10.204   1.662 -17.486  1.00 72.78           H
ATOM   4961  CE2 PHE A 324       7.526   3.459 -18.369  1.00 72.78           C
ATOM   4962  HE2 PHE A 324       6.980   4.357 -18.078  1.00 72.78           H
ATOM   4963  CZ  PHE A 324       8.635   3.083 -17.677  1.00 72.78           C
ATOM   4964  HZ  PHE A 324       8.978   3.680 -16.832  1.00 72.78           H
ATOM   4965  HN  PHE A 324       6.597  -0.341 -23.051  1.00 72.78           H
ATOM   4966  N   ARG A 325       9.698  -0.486 -22.432  1.00 70.52           N
ATOM   4967  CA  ARG A 325      11.078  -0.940 -22.405  1.00 70.52           C
ATOM   4968  C   ARG A 325      11.881  -0.265 -23.519  1.00 70.52           C
ATOM   4969  O   ARG A 325      13.043   0.090 -23.325  1.00 70.52           O
ATOM   4970  HA  ARG A 325      11.449  -0.648 -21.423  1.00 70.52           H
ATOM   4971  CB  ARG A 325      11.162  -2.458 -22.574  1.00 70.52           C
ATOM   4972 1HB  ARG A 325      10.481  -2.778 -23.362  1.00 70.52           H
ATOM   4973 2HB  ARG A 325      12.168  -2.738 -22.889  1.00 70.52           H
ATOM   4974  CG  ARG A 325      10.812  -3.175 -21.268  1.00 70.52           C
ATOM   4975 1HG  ARG A 325      11.402  -2.758 -20.451  1.00 70.52           H
ATOM   4976 2HG  ARG A 325       9.764  -3.004 -21.025  1.00 70.52           H
ATOM   4977  CD  ARG A 325      11.077  -4.678 -21.380  1.00 70.52           C
ATOM   4978 1HD  ARG A 325      12.037  -4.851 -21.866  1.00 70.52           H
ATOM   4979 2HD  ARG A 325      11.139  -5.119 -20.386  1.00 70.52           H
ATOM   4980  NE  ARG A 325       9.995  -5.326 -22.154  1.00 70.52           N
ATOM   4981  HE  ARG A 325       9.198  -4.774 -22.398  1.00 70.52           H
ATOM   4982  CZ  ARG A 325      10.016  -6.607 -22.547  1.00 70.52           C
ATOM   4983  NH1 ARG A 325      11.058  -7.393 -22.247  1.00 70.52           N
ATOM   4984 1HH1 ARG A 325      11.829  -7.025 -21.726  1.00 70.52           H
ATOM   4985 2HH1 ARG A 325      11.066  -8.348 -22.545  1.00 70.52           H
ATOM   4986  NH2 ARG A 325       8.978  -7.089 -23.245  1.00 70.52           N
ATOM   4987 1HH2 ARG A 325       8.978  -8.043 -23.546  1.00 70.52           H
ATOM   4988 2HH2 ARG A 325       8.204  -6.496 -23.464  1.00 70.52           H
ATOM   4989  HN  ARG A 325       9.017  -1.210 -22.537  1.00 70.52           H
ATOM   4990  N   ARG A 326      11.229  -0.107 -24.662  1.00 64.71           N
ATOM   4991  CA  ARG A 326      11.862   0.535 -25.802  1.00 64.71           C
ATOM   4992  C   ARG A 326      12.104   2.017 -25.510  1.00 64.71           C
ATOM   4993  O   ARG A 326      13.166   2.550 -25.827  1.00 64.71           O
ATOM   4994  HA  ARG A 326      12.804   0.002 -25.934  1.00 64.71           H
ATOM   4995  CB  ARG A 326      10.998   0.403 -27.058  1.00 64.71           C
ATOM   4996 1HB  ARG A 326      10.674  -0.631 -27.174  1.00 64.71           H
ATOM   4997 2HB  ARG A 326      10.098   1.009 -26.949  1.00 64.71           H
ATOM   4998  CG  ARG A 326      11.769   0.845 -28.303  1.00 64.71           C
ATOM   4999 1HG  ARG A 326      12.061   1.890 -28.203  1.00 64.71           H
ATOM   5000 2HG  ARG A 326      12.688   0.265 -28.391  1.00 64.71           H
ATOM   5001  CD  ARG A 326      10.923   0.665 -29.565  1.00 64.71           C
ATOM   5002 1HD  ARG A 326      11.532   0.848 -30.450  1.00 64.71           H
ATOM   5003 2HD  ARG A 326      10.567  -0.364 -29.630  1.00 64.71           H
ATOM   5004  NE  ARG A 326       9.774   1.596 -29.541  1.00 64.71           N
ATOM   5005  HE  ARG A 326       9.621   2.132 -28.710  1.00 64.71           H
ATOM   5006  CZ  ARG A 326       8.924   1.768 -30.563  1.00 64.71           C
ATOM   5007  NH1 ARG A 326       9.080   1.077 -31.700  1.00 64.71           N
ATOM   5008 1HH1 ARG A 326       9.835   0.427 -31.791  1.00 64.71           H
ATOM   5009 2HH1 ARG A 326       8.441   1.210 -32.458  1.00 64.71           H
ATOM   5010  NH2 ARG A 326       7.916   2.641 -30.430  1.00 64.71           N
ATOM   5011 1HH2 ARG A 326       7.273   2.780 -31.183  1.00 64.71           H
ATOM   5012 2HH2 ARG A 326       7.806   3.152 -29.578  1.00 64.71           H
ATOM   5013  HN  ARG A 326      10.288  -0.407 -24.815  1.00 64.71           H
ATOM   5014  N   ASP A 327      11.101   2.640 -24.910  1.00 74.34           N
ATOM   5015  CA  ASP A 327      11.158   4.068 -24.646  1.00 74.34           C
ATOM   5016  C   ASP A 327      12.147   4.333 -23.508  1.00 74.34           C
ATOM   5017  O   ASP A 327      12.790   5.381 -23.471  1.00 74.34           O
ATOM   5018  HA  ASP A 327      11.473   4.521 -25.586  1.00 74.34           H
ATOM   5019  CB  ASP A 327       9.791   4.604 -24.218  1.00 74.34           C
ATOM   5020 1HB  ASP A 327       9.388   3.985 -23.417  1.00 74.34           H
ATOM   5021 2HB  ASP A 327       9.900   5.612 -23.817  1.00 74.34           H
ATOM   5022  CG  ASP A 327       8.815   4.622 -25.396  1.00 74.34           C
ATOM   5023  OD1 ASP A 327       9.311   4.583 -26.544  1.00 74.34           O
ATOM   5024  OD2 ASP A 327       7.597   4.672 -25.124  1.00 74.34           O
ATOM   5025  HN  ASP A 327      10.263   2.188 -24.606  1.00 74.34           H
ATOM   5026  N   LEU A 328      12.238   3.364 -22.609  1.00 76.14           N
ATOM   5027  CA  LEU A 328      13.210   3.433 -21.531  1.00 76.14           C
ATOM   5028  C   LEU A 328      14.615   3.557 -22.125  1.00 76.14           C
ATOM   5029  O   LEU A 328      15.374   4.450 -21.752  1.00 76.14           O
ATOM   5030  HA  LEU A 328      12.998   4.334 -20.956  1.00 76.14           H
ATOM   5031  CB  LEU A 328      13.046   2.242 -20.585  1.00 76.14           C
ATOM   5032 1HB  LEU A 328      12.086   2.337 -20.077  1.00 76.14           H
ATOM   5033 2HB  LEU A 328      13.002   1.332 -21.182  1.00 76.14           H
ATOM   5034  CG  LEU A 328      14.137   2.072 -19.526  1.00 76.14           C
ATOM   5035  HG  LEU A 328      15.094   1.963 -20.036  1.00 76.14           H
ATOM   5036  CD1 LEU A 328      14.236   3.313 -18.636  1.00 76.14           C
ATOM   5037 1HD1 LEU A 328      14.477   4.181 -19.250  1.00 76.14           H
ATOM   5038 2HD1 LEU A 328      13.283   3.477 -18.133  1.00 76.14           H
ATOM   5039 3HD1 LEU A 328      15.019   3.165 -17.892  1.00 76.14           H
ATOM   5040  CD2 LEU A 328      13.913   0.797 -18.708  1.00 76.14           C
ATOM   5041 1HD2 LEU A 328      12.946   0.851 -18.209  1.00 76.14           H
ATOM   5042 2HD2 LEU A 328      13.932  -0.067 -19.372  1.00 76.14           H
ATOM   5043 3HD2 LEU A 328      14.703   0.701 -17.963  1.00 76.14           H
ATOM   5044  HN  LEU A 328      11.663   2.546 -22.608  1.00 76.14           H
ATOM   5045  N   VAL A 329      14.918   2.647 -23.040  1.00 76.76           N
ATOM   5046  CA  VAL A 329      16.242   2.600 -23.638  1.00 76.76           C
ATOM   5047  C   VAL A 329      16.498   3.900 -24.403  1.00 76.76           C
ATOM   5048  O   VAL A 329      17.624   4.393 -24.437  1.00 76.76           O
ATOM   5049  HA  VAL A 329      16.966   2.521 -22.828  1.00 76.76           H
ATOM   5050  CB  VAL A 329      16.375   1.354 -24.517  1.00 76.76           C
ATOM   5051  HB  VAL A 329      15.576   1.380 -25.258  1.00 76.76           H
ATOM   5052  CG1 VAL A 329      17.710   1.351 -25.264  1.00 76.76           C
ATOM   5053 1HG1 VAL A 329      17.773   2.234 -25.899  1.00 76.76           H
ATOM   5054 2HG1 VAL A 329      18.529   1.360 -24.545  1.00 76.76           H
ATOM   5055 3HG1 VAL A 329      17.778   0.454 -25.881  1.00 76.76           H
ATOM   5056  CG2 VAL A 329      16.206   0.079 -23.688  1.00 76.76           C
ATOM   5057 1HG2 VAL A 329      16.973   0.044 -22.914  1.00 76.76           H
ATOM   5058 2HG2 VAL A 329      15.221   0.075 -23.223  1.00 76.76           H
ATOM   5059 3HG2 VAL A 329      16.306  -0.791 -24.337  1.00 76.76           H
ATOM   5060  HN  VAL A 329      14.280   1.953 -23.372  1.00 76.76           H
ATOM   5061  N   LYS A 330      15.434   4.420 -24.997  1.00 70.67           N
ATOM   5062  CA  LYS A 330      15.507   5.701 -25.677  1.00 70.67           C
ATOM   5063  C   LYS A 330      15.968   6.773 -24.687  1.00 70.67           C
[truncated: 117,478 more chars]
