# Supplementary material for: Noncanonical roles of chemokine regions in CCR9 activation revealed by structural modeling and mutational mapping
Source: Nat Commun. 2025 Aug 18;16:7695. doi: 10.1038/s41467-025-62321-9 (PMC12361432; doi:10.1038/s41467-025-62321-9)
Supplement: Supplementary file 7 — Supplementary Data 5 [file 41467_2025_62321_MOESM7_ESM.zip › CCR9_CCL25x1P6_13_rnk0.pdb]

ATOM      1  N   GLU A  20      -4.981  -4.975  58.364  1.00 48.17           N
ATOM      2  CA  GLU A  20      -5.043  -6.016  57.352  1.00 48.17           C
ATOM      3  C   GLU A  20      -5.596  -7.309  57.955  1.00 48.17           C
ATOM      4  O   GLU A  20      -4.858  -8.077  58.570  1.00 48.17           O
ATOM      5  HA  GLU A  20      -5.727  -5.641  56.591  1.00 48.17           H
ATOM      6  CB  GLU A  20      -3.669  -6.249  56.721  1.00 48.17           C
ATOM      7 1HB  GLU A  20      -2.900  -6.216  57.493  1.00 48.17           H
ATOM      8 2HB  GLU A  20      -3.676  -7.184  56.160  1.00 48.17           H
ATOM      9  CG  GLU A  20      -3.333  -5.146  55.716  1.00 48.17           C
ATOM     10 1HG  GLU A  20      -4.236  -4.847  55.184  1.00 48.17           H
ATOM     11 2HG  GLU A  20      -2.968  -4.266  56.245  1.00 48.17           H
ATOM     12  CD  GLU A  20      -2.278  -5.620  54.714  1.00 48.17           C
ATOM     13  OE1 GLU A  20      -2.223  -5.017  53.620  1.00 48.17           O
ATOM     14  OE2 GLU A  20      -1.550  -6.574  55.065  1.00 48.17           O
ATOM     15  HN  GLU A  20      -5.320  -5.242  59.266  1.00 48.17           H
ATOM     16  N   SER A  21      -6.891  -7.510  57.756  1.00 56.37           N
ATOM     17  CA  SER A  21      -7.508  -8.785  58.080  1.00 56.37           C
ATOM     18  C   SER A  21      -6.770  -9.920  57.367  1.00 56.37           C
ATOM     19  O   SER A  21      -6.363  -9.773  56.215  1.00 56.37           O
ATOM     20  HA  SER A  21      -7.412  -8.886  59.161  1.00 56.37           H
ATOM     21  CB  SER A  21      -8.989  -8.793  57.697  1.00 56.37           C
ATOM     22 1HB  SER A  21      -9.442  -9.730  58.020  1.00 56.37           H
ATOM     23 2HB  SER A  21      -9.505  -7.991  58.227  1.00 56.37           H
ATOM     24  OG  SER A  21      -9.179  -8.633  56.294  1.00 56.37           O
ATOM     25  HG  SER A  21      -9.600  -9.455  55.910  1.00 56.37           H
ATOM     26  HN  SER A  21      -7.513  -6.822  57.383  1.00 56.37           H
ATOM     27  N   THR A  22      -6.620 -11.026  58.081  1.00 57.01           N
ATOM     28  CA  THR A  22      -5.947 -12.189  57.527  1.00 57.01           C
ATOM     29  C   THR A  22      -6.524 -12.534  56.152  1.00 57.01           C
ATOM     30  O   THR A  22      -5.799 -12.983  55.266  1.00 57.01           O
ATOM     31  HA  THR A  22      -4.896 -11.940  57.379  1.00 57.01           H
ATOM     32  CB  THR A  22      -6.065 -13.330  58.539  1.00 57.01           C
ATOM     33  HB  THR A  22      -5.985 -14.298  58.045  1.00 57.01           H
ATOM     34  OG1 THR A  22      -7.300 -13.079  59.204  1.00 57.01           O
ATOM     35  HG1 THR A  22      -7.610 -13.905  59.674  1.00 57.01           H
ATOM     36  CG2 THR A  22      -5.018 -13.237  59.651  1.00 57.01           C
ATOM     37 1HG2 THR A  22      -5.142 -12.297  60.189  1.00 57.01           H
ATOM     38 2HG2 THR A  22      -4.020 -13.277  59.214  1.00 57.01           H
ATOM     39 3HG2 THR A  22      -5.146 -14.070  60.342  1.00 57.01           H
ATOM     40  HN  THR A  22      -6.948 -11.135  59.019  1.00 57.01           H
ATOM     41  N   SER A  23      -7.824 -12.312  56.019  1.00 60.53           N
ATOM     42  CA  SER A  23      -8.503 -12.577  54.762  1.00 60.53           C
ATOM     43  C   SER A  23      -7.898 -11.717  53.650  1.00 60.53           C
ATOM     44  O   SER A  23      -7.675 -12.198  52.540  1.00 60.53           O
ATOM     45  HA  SER A  23      -8.336 -13.635  54.560  1.00 60.53           H
ATOM     46  CB  SER A  23     -10.005 -12.312  54.881  1.00 60.53           C
ATOM     47 1HB  SER A  23     -10.503 -12.630  53.965  1.00 60.53           H
ATOM     48 2HB  SER A  23     -10.416 -12.912  55.692  1.00 60.53           H
ATOM     49  OG  SER A  23     -10.287 -10.936  55.119  1.00 60.53           O
ATOM     50  HG  SER A  23     -11.273 -10.776  55.077  1.00 60.53           H
ATOM     51  HN  SER A  23      -8.409 -11.960  56.749  1.00 60.53           H
ATOM     52  N   SER A  24      -7.651 -10.459  53.986  1.00 66.06           N
ATOM     53  CA  SER A  24      -7.182  -9.499  53.001  1.00 66.06           C
ATOM     54  C   SER A  24      -5.783  -9.887  52.518  1.00 66.06           C
ATOM     55  O   SER A  24      -5.427  -9.633  51.369  1.00 66.06           O
ATOM     56  HA  SER A  24      -7.898  -9.553  52.182  1.00 66.06           H
ATOM     57  CB  SER A  24      -7.172  -8.081  53.576  1.00 66.06           C
ATOM     58 1HB  SER A  24      -7.477  -7.375  52.804  1.00 66.06           H
ATOM     59 2HB  SER A  24      -7.904  -8.010  54.380  1.00 66.06           H
ATOM     60  OG  SER A  24      -5.887  -7.715  54.071  1.00 66.06           O
ATOM     61  HG  SER A  24      -5.676  -8.240  54.895  1.00 66.06           H
ATOM     62  HN  SER A  24      -7.766 -10.095  54.910  1.00 66.06           H
ATOM     63  N   MET A  25      -5.027 -10.494  53.421  1.00 63.10           N
ATOM     64  CA  MET A  25      -3.670 -10.908  53.105  1.00 63.10           C
ATOM     65  C   MET A  25      -3.668 -12.202  52.289  1.00 63.10           C
ATOM     66  O   MET A  25      -2.863 -12.360  51.372  1.00 63.10           O
ATOM     67  HA  MET A  25      -3.246 -10.096  52.514  1.00 63.10           H
ATOM     68  CB  MET A  25      -2.886 -11.120  54.402  1.00 63.10           C
ATOM     69 1HB  MET A  25      -3.088 -10.300  55.091  1.00 63.10           H
ATOM     70 2HB  MET A  25      -3.222 -12.036  54.889  1.00 63.10           H
ATOM     71  CG  MET A  25      -1.384 -11.205  54.126  1.00 63.10           C
ATOM     72 1HG  MET A  25      -1.020 -12.206  54.354  1.00 63.10           H
ATOM     73 2HG  MET A  25      -1.189 -11.027  53.069  1.00 63.10           H
ATOM     74  SD  MET A  25      -0.513 -10.001  55.116  1.00 63.10           S
ATOM     75  CE  MET A  25       1.018 -10.875  55.392  1.00 63.10           C
ATOM     76 1HE  MET A  25       0.814 -11.811  55.911  1.00 63.10           H
ATOM     77 2HE  MET A  25       1.493 -11.088  54.434  1.00 63.10           H
ATOM     78 3HE  MET A  25       1.683 -10.261  55.998  1.00 63.10           H
ATOM     79  HN  MET A  25      -5.327 -10.704  54.352  1.00 63.10           H
ATOM     80  N   GLU A  26      -4.577 -13.095  52.652  1.00 58.92           N
ATOM     81  CA  GLU A  26      -4.757 -14.327  51.903  1.00 58.92           C
ATOM     82  C   GLU A  26      -5.211 -14.019  50.475  1.00 58.92           C
ATOM     83  O   GLU A  26      -4.733 -14.631  49.522  1.00 58.92           O
ATOM     84  HA  GLU A  26      -3.775 -14.800  51.885  1.00 58.92           H
ATOM     85  CB  GLU A  26      -5.748 -15.256  52.606  1.00 58.92           C
ATOM     86 1HB  GLU A  26      -6.592 -14.677  52.980  1.00 58.92           H
ATOM     87 2HB  GLU A  26      -6.042 -16.059  51.930  1.00 58.92           H
ATOM     88  CG  GLU A  26      -5.103 -15.929  53.819  1.00 58.92           C
ATOM     89 1HG  GLU A  26      -4.231 -16.500  53.502  1.00 58.92           H
ATOM     90 2HG  GLU A  26      -4.751 -15.169  54.517  1.00 58.92           H
ATOM     91  CD  GLU A  26      -6.096 -16.855  54.525  1.00 58.92           C
ATOM     92  OE1 GLU A  26      -5.622 -17.696  55.320  1.00 58.92           O
ATOM     93  OE2 GLU A  26      -7.307 -16.701  54.254  1.00 58.92           O
ATOM     94  HN  GLU A  26      -5.183 -12.987  53.440  1.00 58.92           H
ATOM     95  N   ASP A  27      -6.131 -13.070  50.373  1.00 65.18           N
ATOM     96  CA  ASP A  27      -6.696 -12.712  49.083  1.00 65.18           C
ATOM     97  C   ASP A  27      -5.572 -12.284  48.139  1.00 65.18           C
ATOM     98  O   ASP A  27      -5.581 -12.630  46.959  1.00 65.18           O
ATOM     99  HA  ASP A  27      -7.212 -13.609  48.738  1.00 65.18           H
ATOM    100  CB  ASP A  27      -7.674 -11.543  49.216  1.00 65.18           C
ATOM    101 1HB  ASP A  27      -7.231 -10.763  49.836  1.00 65.18           H
ATOM    102 2HB  ASP A  27      -7.857 -11.104  48.235  1.00 65.18           H
ATOM    103  CG  ASP A  27      -8.997 -12.001  49.831  1.00 65.18           C
ATOM    104  OD1 ASP A  27      -9.272 -13.217  49.745  1.00 65.18           O
ATOM    105  OD2 ASP A  27      -9.705 -11.125  50.373  1.00 65.18           O
ATOM    106  HN  ASP A  27      -6.488 -12.551  51.150  1.00 65.18           H
ATOM    107  N   TYR A  28      -4.629 -11.537  48.694  1.00 65.07           N
ATOM    108  CA  TYR A  28      -3.523 -11.020  47.906  1.00 65.07           C
ATOM    109  C   TYR A  28      -2.547 -12.138  47.532  1.00 65.07           C
ATOM    110  O   TYR A  28      -2.033 -12.171  46.415  1.00 65.07           O
ATOM    111  HA  TYR A  28      -3.933 -10.587  46.994  1.00 65.07           H
ATOM    112  CB  TYR A  28      -2.803 -10.009  48.801  1.00 65.07           C
ATOM    113 1HB  TYR A  28      -3.508  -9.229  49.090  1.00 65.07           H
ATOM    114 2HB  TYR A  28      -2.488 -10.509  49.716  1.00 65.07           H
ATOM    115  CG  TYR A  28      -1.583  -9.357  48.147  1.00 65.07           C
ATOM    116  CD1 TYR A  28      -0.319  -9.849  48.400  1.00 65.07           C
ATOM    117  HD1 TYR A  28      -0.190 -10.702  49.066  1.00 65.07           H
ATOM    118  CD2 TYR A  28      -1.747  -8.277  47.304  1.00 65.07           C
ATOM    119  HD2 TYR A  28      -2.746  -7.888  47.103  1.00 65.07           H
ATOM    120  CE1 TYR A  28       0.829  -9.235  47.785  1.00 65.07           C
ATOM    121  HE1 TYR A  28       1.833  -9.613  47.977  1.00 65.07           H
ATOM    122  CE2 TYR A  28      -0.599  -7.663  46.688  1.00 65.07           C
ATOM    123  HE2 TYR A  28      -0.715  -6.809  46.020  1.00 65.07           H
ATOM    124  CZ  TYR A  28       0.632  -8.172  46.959  1.00 65.07           C
ATOM    125  OH  TYR A  28       1.717  -7.593  46.378  1.00 65.07           O
ATOM    126  HH  TYR A  28       1.444  -6.756  45.903  1.00 65.07           H
ATOM    127  HN  TYR A  28      -4.612 -11.284  49.661  1.00 65.07           H
ATOM    128  N   VAL A  29      -2.320 -13.026  48.489  1.00 65.32           N
ATOM    129  CA  VAL A  29      -1.350 -14.093  48.305  1.00 65.32           C
ATOM    130  C   VAL A  29      -1.894 -15.103  47.293  1.00 65.32           C
ATOM    131  O   VAL A  29      -1.143 -15.638  46.479  1.00 65.32           O
ATOM    132  HA  VAL A  29      -0.442 -13.645  47.901  1.00 65.32           H
ATOM    133  CB  VAL A  29      -1.007 -14.725  49.655  1.00 65.32           C
ATOM    134  HB  VAL A  29      -1.941 -14.995  50.146  1.00 65.32           H
ATOM    135  CG1 VAL A  29      -0.188 -16.004  49.469  1.00 65.32           C
ATOM    136 1HG1 VAL A  29      -0.763 -16.721  48.883  1.00 65.32           H
ATOM    137 2HG1 VAL A  29       0.740 -15.769  48.947  1.00 65.32           H
ATOM    138 3HG1 VAL A  29       0.043 -16.433  50.444  1.00 65.32           H
ATOM    139  CG2 VAL A  29      -0.272 -13.730  50.556  1.00 65.32           C
ATOM    140 1HG2 VAL A  29       0.652 -13.416  50.072  1.00 65.32           H
ATOM    141 2HG2 VAL A  29      -0.906 -12.860  50.729  1.00 65.32           H
ATOM    142 3HG2 VAL A  29      -0.040 -14.206  51.509  1.00 65.32           H
ATOM    143  HN  VAL A  29      -2.785 -13.026  49.374  1.00 65.32           H
ATOM    144  N   ASN A  30      -3.196 -15.333  47.376  1.00 60.36           N
ATOM    145  CA  ASN A  30      -3.827 -16.364  46.569  1.00 60.36           C
ATOM    146  C   ASN A  30      -4.215 -15.776  45.211  1.00 60.36           C
ATOM    147  O   ASN A  30      -4.670 -16.499  44.325  1.00 60.36           O
ATOM    148  HA  ASN A  30      -3.083 -17.156  46.483  1.00 60.36           H
ATOM    149  CB  ASN A  30      -5.099 -16.886  47.239  1.00 60.36           C
ATOM    150 1HB  ASN A  30      -5.752 -16.051  47.491  1.00 60.36           H
ATOM    151 2HB  ASN A  30      -5.647 -17.521  46.543  1.00 60.36           H
ATOM    152  CG  ASN A  30      -4.766 -17.679  48.505  1.00 60.36           C
ATOM    153  OD1 ASN A  30      -3.701 -18.257  48.644  1.00 60.36           O
ATOM    154  ND2 ASN A  30      -5.734 -17.673  49.417  1.00 60.36           N
ATOM    155 1HD2 ASN A  30      -6.585 -17.179  49.240  1.00 60.36           H
ATOM    156 2HD2 ASN A  30      -5.611 -18.164  50.280  1.00 60.36           H
ATOM    157  HN  ASN A  30      -3.816 -14.830  47.979  1.00 60.36           H
ATOM    158  N   PHE A  31      -4.023 -14.471  45.090  1.00 66.39           N
ATOM    159  CA  PHE A  31      -4.336 -13.780  43.850  1.00 66.39           C
ATOM    160  C   PHE A  31      -3.452 -14.279  42.706  1.00 66.39           C
ATOM    161  O   PHE A  31      -2.227 -14.287  42.821  1.00 66.39           O
ATOM    162  HA  PHE A  31      -5.380 -13.990  43.618  1.00 66.39           H
ATOM    163  CB  PHE A  31      -4.057 -12.294  44.084  1.00 66.39           C
ATOM    164 1HB  PHE A  31      -4.584 -11.973  44.982  1.00 66.39           H
ATOM    165 2HB  PHE A  31      -2.992 -12.160  44.273  1.00 66.39           H
ATOM    166  CG  PHE A  31      -4.470 -11.393  42.918  1.00 66.39           C
ATOM    167  CD1 PHE A  31      -3.537 -10.961  42.029  1.00 66.39           C
ATOM    168  HD1 PHE A  31      -2.494 -11.257  42.146  1.00 66.39           H
ATOM    169  CD2 PHE A  31      -5.771 -11.024  42.772  1.00 66.39           C
ATOM    170  HD2 PHE A  31      -6.519 -11.370  43.485  1.00 66.39           H
ATOM    171  CE1 PHE A  31      -3.920 -10.124  40.947  1.00 66.39           C
ATOM    172  HE1 PHE A  31      -3.172  -9.778  40.234  1.00 66.39           H
ATOM    173  CE2 PHE A  31      -6.154 -10.187  41.691  1.00 66.39           C
ATOM    174  HE2 PHE A  31      -7.197  -9.891  41.574  1.00 66.39           H
ATOM    175  CZ  PHE A  31      -5.221  -9.755  40.801  1.00 66.39           C
ATOM    176  HZ  PHE A  31      -5.515  -9.113  39.971  1.00 66.39           H
ATOM    177  HN  PHE A  31      -3.660 -13.889  45.818  1.00 66.39           H
ATOM    178  N   ASN A  32      -4.107 -14.684  41.627  1.00 60.12           N
ATOM    179  CA  ASN A  32      -3.395 -15.180  40.462  1.00 60.12           C
ATOM    180  C   ASN A  32      -2.910 -13.996  39.623  1.00 60.12           C
ATOM    181  O   ASN A  32      -3.676 -13.424  38.848  1.00 60.12           O
ATOM    182  HA  ASN A  32      -2.572 -15.774  40.860  1.00 60.12           H
ATOM    183  CB  ASN A  32      -4.308 -16.039  39.584  1.00 60.12           C
ATOM    184 1HB  ASN A  32      -4.821 -16.777  40.199  1.00 60.12           H
ATOM    185 2HB  ASN A  32      -5.076 -15.413  39.130  1.00 60.12           H
ATOM    186  CG  ASN A  32      -3.507 -16.747  38.489  1.00 60.12           C
ATOM    187  OD1 ASN A  32      -2.299 -16.613  38.382  1.00 60.12           O
ATOM    188  ND2 ASN A  32      -4.246 -17.506  37.684  1.00 60.12           N
ATOM    189 1HD2 ASN A  32      -5.233 -17.573  37.827  1.00 60.12           H
ATOM    190 2HD2 ASN A  32      -3.813 -18.010  36.937  1.00 60.12           H
ATOM    191  HN  ASN A  32      -5.103 -14.676  41.543  1.00 60.12           H
ATOM    192  N   PHE A  33      -1.641 -13.662  39.807  1.00 62.36           N
ATOM    193  CA  PHE A  33      -1.013 -12.633  38.996  1.00 62.36           C
ATOM    194  C   PHE A  33      -0.602 -13.186  37.630  1.00 62.36           C
ATOM    195  O   PHE A  33       0.580 -13.194  37.290  1.00 62.36           O
ATOM    196  HA  PHE A  33      -1.746 -11.837  38.858  1.00 62.36           H
ATOM    197  CB  PHE A  33       0.240 -12.175  39.745  1.00 62.36           C
ATOM    198 1HB  PHE A  33       0.847 -13.048  39.985  1.00 62.36           H
ATOM    199 2HB  PHE A  33       0.835 -11.544  39.086  1.00 62.36           H
ATOM    200  CG  PHE A  33      -0.053 -11.406  41.035  1.00 62.36           C
ATOM    201  CD1 PHE A  33      -0.283 -10.066  40.991  1.00 62.36           C
ATOM    202  HD1 PHE A  33      -0.258  -9.540  40.037  1.00 62.36           H
ATOM    203  CD2 PHE A  33      -0.084 -12.063  42.226  1.00 62.36           C
ATOM    204  HD2 PHE A  33       0.100 -13.136  42.261  1.00 62.36           H
ATOM    205  CE1 PHE A  33      -0.554  -9.353  42.189  1.00 62.36           C
ATOM    206  HE1 PHE A  33      -0.738  -8.279  42.153  1.00 62.36           H
ATOM    207  CE2 PHE A  33      -0.356 -11.349  43.423  1.00 62.36           C
ATOM    208  HE2 PHE A  33      -0.381 -11.875  44.378  1.00 62.36           H
ATOM    209  CZ  PHE A  33      -0.585 -10.009  43.379  1.00 62.36           C
ATOM    210  HZ  PHE A  33      -0.794  -9.462  44.298  1.00 62.36           H
ATOM    211  HN  PHE A  33      -1.046 -14.081  40.493  1.00 62.36           H
ATOM    212  N   THR A  34      -1.601 -13.634  36.883  1.00 61.90           N
ATOM    213  CA  THR A  34      -1.415 -13.905  35.468  1.00 61.90           C
ATOM    214  C   THR A  34      -0.870 -12.666  34.755  1.00 61.90           C
ATOM    215  O   THR A  34      -1.400 -11.568  34.919  1.00 61.90           O
ATOM    216  HA  THR A  34      -0.665 -14.689  35.364  1.00 61.90           H
ATOM    217  CB  THR A  34      -2.748 -14.396  34.901  1.00 61.90           C
ATOM    218  HB  THR A  34      -3.469 -13.581  34.842  1.00 61.90           H
ATOM    219  OG1 THR A  34      -3.112 -15.478  35.755  1.00 61.90           O
ATOM    220  HG1 THR A  34      -2.357 -16.130  35.820  1.00 61.90           H
ATOM    221  CG2 THR A  34      -2.596 -15.043  33.523  1.00 61.90           C
ATOM    222 1HG2 THR A  34      -1.927 -15.901  33.597  1.00 61.90           H
ATOM    223 2HG2 THR A  34      -2.181 -14.317  32.824  1.00 61.90           H
ATOM    224 3HG2 THR A  34      -3.572 -15.373  33.167  1.00 61.90           H
ATOM    225  HN  THR A  34      -2.522 -13.811  37.230  1.00 61.90           H
ATOM    226  N   ASP A  35       0.181 -12.884  33.978  1.00 66.76           N
ATOM    227  CA  ASP A  35       0.861 -11.785  33.313  1.00 66.76           C
ATOM    228  C   ASP A  35       0.112 -11.433  32.026  1.00 66.76           C
ATOM    229  O   ASP A  35       0.463 -11.911  30.949  1.00 66.76           O
ATOM    230  HA  ASP A  35       0.857 -10.968  34.034  1.00 66.76           H
ATOM    231  CB  ASP A  35       2.293 -12.170  32.937  1.00 66.76           C
ATOM    232 1HB  ASP A  35       2.747 -12.736  33.750  1.00 66.76           H
ATOM    233 2HB  ASP A  35       2.281 -12.821  32.063  1.00 66.76           H
ATOM    234  CG  ASP A  35       3.135 -10.927  32.642  1.00 66.76           C
ATOM    235  OD1 ASP A  35       2.601  -9.817  32.853  1.00 66.76           O
ATOM    236  OD2 ASP A  35       4.294 -11.116  32.212  1.00 66.76           O
ATOM    237  HN  ASP A  35       0.568 -13.789  33.801  1.00 66.76           H
ATOM    238  N   PHE A  36      -0.905 -10.598  32.181  1.00 81.18           N
ATOM    239  CA  PHE A  36      -1.650 -10.106  31.034  1.00 81.18           C
ATOM    240  C   PHE A  36      -0.968  -8.880  30.423  1.00 81.18           C
ATOM    241  O   PHE A  36      -1.343  -8.431  29.341  1.00 81.18           O
ATOM    242  HA  PHE A  36      -1.678 -10.908  30.297  1.00 81.18           H
ATOM    243  CB  PHE A  36      -3.037  -9.704  31.541  1.00 81.18           C
ATOM    244 1HB  PHE A  36      -2.921  -9.050  32.405  1.00 81.18           H
ATOM    245 2HB  PHE A  36      -3.541  -9.124  30.767  1.00 81.18           H
ATOM    246  CG  PHE A  36      -3.924 -10.888  31.930  1.00 81.18           C
ATOM    247  CD1 PHE A  36      -3.968 -11.994  31.140  1.00 81.18           C
ATOM    248  HD1 PHE A  36      -3.371 -12.037  30.229  1.00 81.18           H
ATOM    249  CD2 PHE A  36      -4.669 -10.834  33.066  1.00 81.18           C
ATOM    250  HD2 PHE A  36      -4.634  -9.948  33.700  1.00 81.18           H
ATOM    251  CE1 PHE A  36      -4.792 -13.092  31.501  1.00 81.18           C
ATOM    252  HE1 PHE A  36      -4.827 -13.979  30.868  1.00 81.18           H
ATOM    253  CE2 PHE A  36      -5.493 -11.933  33.428  1.00 81.18           C
ATOM    254  HE2 PHE A  36      -6.090 -11.890  34.339  1.00 81.18           H
ATOM    255  CZ  PHE A  36      -5.537 -13.039  32.638  1.00 81.18           C
ATOM    256  HZ  PHE A  36      -6.169 -13.882  32.915  1.00 81.18           H
ATOM    257  HN  PHE A  36      -1.222 -10.261  33.067  1.00 81.18           H
ATOM    258  N   TYR A  37       0.022  -8.373  31.144  1.00 85.94           N
ATOM    259  CA  TYR A  37       0.813  -7.259  30.649  1.00 85.94           C
ATOM    260  C   TYR A  37       1.999  -7.754  29.819  1.00 85.94           C
ATOM    261  O   TYR A  37       2.967  -8.280  30.366  1.00 85.94           O
ATOM    262  HA  TYR A  37       0.170  -6.643  30.019  1.00 85.94           H
ATOM    263  CB  TYR A  37       1.340  -6.533  31.888  1.00 85.94           C
ATOM    264 1HB  TYR A  37       0.504  -6.313  32.552  1.00 85.94           H
ATOM    265 2HB  TYR A  37       2.010  -7.201  32.430  1.00 85.94           H
ATOM    266  CG  TYR A  37       2.083  -5.232  31.578  1.00 85.94           C
ATOM    267  CD1 TYR A  37       3.461  -5.224  31.505  1.00 85.94           C
ATOM    268  HD1 TYR A  37       4.020  -6.145  31.668  1.00 85.94           H
ATOM    269  CD2 TYR A  37       1.374  -4.065  31.372  1.00 85.94           C
ATOM    270  HD2 TYR A  37       0.286  -4.071  31.430  1.00 85.94           H
ATOM    271  CE1 TYR A  37       4.160  -3.999  31.214  1.00 85.94           C
ATOM    272  HE1 TYR A  37       5.248  -3.980  31.153  1.00 85.94           H
ATOM    273  CE2 TYR A  37       2.073  -2.841  31.080  1.00 85.94           C
ATOM    274  HE2 TYR A  37       1.526  -1.912  30.915  1.00 85.94           H
ATOM    275  CZ  TYR A  37       3.432  -2.868  31.015  1.00 85.94           C
ATOM    276  OH  TYR A  37       4.092  -1.711  30.740  1.00 85.94           O
ATOM    277  HH  TYR A  37       3.448  -1.021  30.409  1.00 85.94           H
ATOM    278  HN  TYR A  37       0.285  -8.710  32.048  1.00 85.94           H
ATOM    279  N   CYS A  38       1.884  -7.568  28.512  1.00 89.83           N
ATOM    280  CA  CYS A  38       2.870  -8.107  27.590  1.00 89.83           C
ATOM    281  C   CYS A  38       3.911  -7.020  27.312  1.00 89.83           C
ATOM    282  O   CYS A  38       3.603  -6.007  26.686  1.00 89.83           O
ATOM    283  HA  CYS A  38       3.327  -8.963  28.086  1.00 89.83           H
ATOM    284  CB  CYS A  38       2.220  -8.618  26.303  1.00 89.83           C
ATOM    285 1HB  CYS A  38       1.412  -9.309  26.543  1.00 89.83           H
ATOM    286 2HB  CYS A  38       1.777  -7.787  25.754  1.00 89.83           H
ATOM    287  SG  CYS A  38       3.470  -9.458  25.262  1.00 89.83           S
ATOM    288  HN  CYS A  38       1.137  -7.061  28.083  1.00 89.83           H
ATOM    289  N   GLU A  39       5.121  -7.269  27.789  1.00 82.20           N
ATOM    290  CA  GLU A  39       6.256  -6.440  27.421  1.00 82.20           C
ATOM    291  C   GLU A  39       6.828  -6.891  26.075  1.00 82.20           C
ATOM    292  O   GLU A  39       7.176  -8.058  25.904  1.00 82.20           O
ATOM    293  HA  GLU A  39       5.860  -5.428  27.335  1.00 82.20           H
ATOM    294  CB  GLU A  39       7.331  -6.467  28.509  1.00 82.20           C
ATOM    295 1HB  GLU A  39       7.645  -7.495  28.691  1.00 82.20           H
ATOM    296 2HB  GLU A  39       8.153  -5.808  28.230  1.00 82.20           H
ATOM    297  CG  GLU A  39       6.783  -5.933  29.834  1.00 82.20           C
ATOM    298 1HG  GLU A  39       6.318  -4.961  29.674  1.00 82.20           H
ATOM    299 2HG  GLU A  39       6.005  -6.601  30.206  1.00 82.20           H
ATOM    300  CD  GLU A  39       7.895  -5.807  30.877  1.00 82.20           C
ATOM    301  OE1 GLU A  39       7.588  -5.295  31.976  1.00 82.20           O
ATOM    302  OE2 GLU A  39       9.027  -6.225  30.552  1.00 82.20           O
ATOM    303  HN  GLU A  39       5.332  -8.020  28.416  1.00 82.20           H
ATOM    304  N   LYS A  40       6.907  -5.941  25.154  1.00 88.95           N
ATOM    305  CA  LYS A  40       7.253  -6.259  23.779  1.00 88.95           C
ATOM    306  C   LYS A  40       8.637  -5.689  23.462  1.00 88.95           C
ATOM    307  O   LYS A  40       8.904  -5.290  22.329  1.00 88.95           O
ATOM    308  HA  LYS A  40       7.300  -7.345  23.697  1.00 88.95           H
ATOM    309  CB  LYS A  40       6.157  -5.779  22.826  1.00 88.95           C
ATOM    310 1HB  LYS A  40       5.970  -4.717  22.985  1.00 88.95           H
ATOM    311 2HB  LYS A  40       6.492  -5.892  21.795  1.00 88.95           H
ATOM    312  CG  LYS A  40       4.863  -6.568  23.037  1.00 88.95           C
ATOM    313 1HG  LYS A  40       5.068  -7.636  22.961  1.00 88.95           H
ATOM    314 2HG  LYS A  40       4.482  -6.387  24.042  1.00 88.95           H
ATOM    315  CD  LYS A  40       3.805  -6.171  22.005  1.00 88.95           C
ATOM    316 1HD  LYS A  40       3.560  -5.115  22.118  1.00 88.95           H
ATOM    317 2HD  LYS A  40       4.206  -6.300  21.000  1.00 88.95           H
ATOM    318  CE  LYS A  40       2.539  -7.014  22.167  1.00 88.95           C
ATOM    319 1HE  LYS A  40       2.780  -8.070  22.045  1.00 88.95           H
ATOM    320 2HE  LYS A  40       2.140  -6.892  23.174  1.00 88.95           H
ATOM    321  NZ  LYS A  40       1.519  -6.614  21.172  1.00 88.95           N
ATOM    322 1HZ  LYS A  40       0.808  -7.333  21.109  1.00 88.95           H
ATOM    323 2HZ  LYS A  40       1.092  -5.740  21.459  1.00 88.95           H
ATOM    324 3HZ  LYS A  40       1.959  -6.493  20.266  1.00 88.95           H
ATOM    325  HN  LYS A  40       6.739  -4.972  25.335  1.00 88.95           H
ATOM    326  N   ASN A  41       9.482  -5.667  24.483  1.00 83.17           N
ATOM    327  CA  ASN A  41      10.831  -5.151  24.328  1.00 83.17           C
ATOM    328  C   ASN A  41      11.544  -5.926  23.218  1.00 83.17           C
ATOM    329  O   ASN A  41      12.282  -5.343  22.425  1.00 83.17           O
ATOM    330  HA  ASN A  41      10.708  -4.095  24.086  1.00 83.17           H
ATOM    331  CB  ASN A  41      11.638  -5.321  25.617  1.00 83.17           C
ATOM    332 1HB  ASN A  41      11.530  -6.341  25.986  1.00 83.17           H
ATOM    333 2HB  ASN A  41      12.697  -5.168  25.410  1.00 83.17           H
ATOM    334  CG  ASN A  41      11.173  -4.334  26.689  1.00 83.17           C
ATOM    335  OD1 ASN A  41      10.833  -3.195  26.414  1.00 83.17           O
ATOM    336  ND2 ASN A  41      11.179  -4.832  27.922  1.00 83.17           N
ATOM    337 1HD2 ASN A  41      11.470  -5.775  28.079  1.00 83.17           H
ATOM    338 2HD2 ASN A  41      10.891  -4.262  28.692  1.00 83.17           H
ATOM    339  HN  ASN A  41       9.257  -5.994  25.401  1.00 83.17           H
ATOM    340  N   ASN A  42      11.299  -7.228  23.197  1.00 84.43           N
ATOM    341  CA  ASN A  42      11.961  -8.099  22.241  1.00 84.43           C
ATOM    342  C   ASN A  42      11.522  -7.721  20.825  1.00 84.43           C
ATOM    343  O   ASN A  42      12.312  -7.799  19.885  1.00 84.43           O
ATOM    344  HA  ASN A  42      13.028  -7.943  22.402  1.00 84.43           H
ATOM    345  CB  ASN A  42      11.586  -9.563  22.478  1.00 84.43           C
ATOM    346 1HB  ASN A  42      10.970  -9.922  21.653  1.00 84.43           H
ATOM    347 2HB  ASN A  42      12.487 -10.175  22.493  1.00 84.43           H
ATOM    348  CG  ASN A  42      10.828  -9.728  23.797  1.00 84.43           C
ATOM    349  OD1 ASN A  42      10.843  -8.870  24.663  1.00 84.43           O
ATOM    350  ND2 ASN A  42      10.166 -10.877  23.900  1.00 84.43           N
ATOM    351 1HD2 ASN A  42      10.195 -11.540  23.151  1.00 84.43           H
ATOM    352 2HD2 ASN A  42       9.640 -11.079  24.726  1.00 84.43           H
ATOM    353  HN  ASN A  42      10.663  -7.687  23.817  1.00 84.43           H
ATOM    354  N   VAL A  43      10.264  -7.321  20.716  1.00 91.32           N
ATOM    355  CA  VAL A  43       9.702  -6.961  19.426  1.00 91.32           C
ATOM    356  C   VAL A  43      10.370  -5.681  18.921  1.00 91.32           C
ATOM    357  O   VAL A  43      10.727  -5.583  17.748  1.00 91.32           O
ATOM    358  HA  VAL A  43       9.926  -7.771  18.732  1.00 91.32           H
ATOM    359  CB  VAL A  43       8.180  -6.839  19.534  1.00 91.32           C
ATOM    360  HB  VAL A  43       7.958  -5.986  20.175  1.00 91.32           H
ATOM    361  CG1 VAL A  43       7.553  -6.573  18.164  1.00 91.32           C
ATOM    362 1HG1 VAL A  43       7.951  -5.643  17.756  1.00 91.32           H
ATOM    363 2HG1 VAL A  43       7.790  -7.396  17.490  1.00 91.32           H
ATOM    364 3HG1 VAL A  43       6.471  -6.490  18.269  1.00 91.32           H
ATOM    365  CG2 VAL A  43       7.574  -8.085  20.182  1.00 91.32           C
ATOM    366 1HG2 VAL A  43       7.812  -8.961  19.578  1.00 91.32           H
ATOM    367 2HG2 VAL A  43       7.987  -8.211  21.183  1.00 91.32           H
ATOM    368 3HG2 VAL A  43       6.492  -7.971  20.246  1.00 91.32           H
ATOM    369  HN  VAL A  43       9.634  -7.240  21.489  1.00 91.32           H
ATOM    370  N   ARG A  44      10.520  -4.731  19.833  1.00 87.09           N
ATOM    371  CA  ARG A  44      11.129  -3.457  19.492  1.00 87.09           C
ATOM    372  C   ARG A  44      12.596  -3.656  19.105  1.00 87.09           C
ATOM    373  O   ARG A  44      13.103  -2.980  18.211  1.00 87.09           O
ATOM    374  HA  ARG A  44      10.547  -3.086  18.648  1.00 87.09           H
ATOM    375  CB  ARG A  44      11.047  -2.476  20.664  1.00 87.09           C
ATOM    376 1HB  ARG A  44      11.474  -2.934  21.556  1.00 87.09           H
ATOM    377 2HB  ARG A  44      11.643  -1.590  20.444  1.00 87.09           H
ATOM    378  CG  ARG A  44       9.598  -2.069  20.937  1.00 87.09           C
ATOM    379 1HG  ARG A  44       9.109  -1.801  20.001  1.00 87.09           H
ATOM    380 2HG  ARG A  44       9.051  -2.915  21.353  1.00 87.09           H
ATOM    381  CD  ARG A  44       9.535  -0.887  21.908  1.00 87.09           C
ATOM    382 1HD  ARG A  44      10.219  -0.103  21.584  1.00 87.09           H
ATOM    383 2HD  ARG A  44       8.533  -0.457  21.905  1.00 87.09           H
ATOM    384  NE  ARG A  44       9.889  -1.334  23.273  1.00 87.09           N
ATOM    385  HE  ARG A  44      10.856  -1.347  23.526  1.00 87.09           H
ATOM    386  CZ  ARG A  44       8.994  -1.723  24.192  1.00 87.09           C
ATOM    387  NH1 ARG A  44       7.685  -1.727  23.908  1.00 87.09           N
ATOM    388 1HH1 ARG A  44       7.369  -1.437  23.004  1.00 87.09           H
ATOM    389 2HH1 ARG A  44       7.024  -2.018  24.599  1.00 87.09           H
ATOM    390  NH2 ARG A  44       9.429  -2.109  25.399  1.00 87.09           N
ATOM    391 1HH2 ARG A  44       8.775  -2.402  26.096  1.00 87.09           H
ATOM    392 2HH2 ARG A  44      10.408  -2.104  25.604  1.00 87.09           H
ATOM    393  HN  ARG A  44      10.235  -4.822  20.787  1.00 87.09           H
ATOM    394  N   GLN A  45      13.237  -4.587  19.797  1.00 83.50           N
ATOM    395  CA  GLN A  45      14.639  -4.872  19.547  1.00 83.50           C
ATOM    396  C   GLN A  45      14.818  -5.476  18.153  1.00 83.50           C
ATOM    397  O   GLN A  45      15.753  -5.123  17.435  1.00 83.50           O
ATOM    398  HA  GLN A  45      15.145  -3.908  19.601  1.00 83.50           H
ATOM    399  CB  GLN A  45      15.210  -5.799  20.623  1.00 83.50           C
ATOM    400 1HB  GLN A  45      14.966  -5.408  21.611  1.00 83.50           H
ATOM    401 2HB  GLN A  45      14.746  -6.782  20.545  1.00 83.50           H
ATOM    402  CG  GLN A  45      16.728  -5.932  20.482  1.00 83.50           C
ATOM    403 1HG  GLN A  45      16.972  -6.322  19.494  1.00 83.50           H
ATOM    404 2HG  GLN A  45      17.192  -4.949  20.561  1.00 83.50           H
ATOM    405  CD  GLN A  45      17.298  -6.860  21.557  1.00 83.50           C
ATOM    406  OE1 GLN A  45      16.581  -7.554  22.258  1.00 83.50           O
ATOM    407  NE2 GLN A  45      18.625  -6.832  21.646  1.00 83.50           N
ATOM    408 1HE2 GLN A  45      19.155  -6.239  21.040  1.00 83.50           H
ATOM    409 2HE2 GLN A  45      19.093  -7.404  22.320  1.00 83.50           H
ATOM    410  HN  GLN A  45      12.814  -5.139  20.515  1.00 83.50           H
ATOM    411  N   PHE A  46      13.907  -6.375  17.810  1.00 92.49           N
ATOM    412  CA  PHE A  46      13.919  -6.989  16.494  1.00 92.49           C
ATOM    413  C   PHE A  46      13.779  -5.933  15.395  1.00 92.49           C
ATOM    414  O   PHE A  46      14.542  -5.932  14.430  1.00 92.49           O
ATOM    415  HA  PHE A  46      14.875  -7.500  16.384  1.00 92.49           H
ATOM    416  CB  PHE A  46      12.719  -7.935  16.430  1.00 92.49           C
ATOM    417 1HB  PHE A  46      12.882  -8.760  17.125  1.00 92.49           H
ATOM    418 2HB  PHE A  46      11.831  -7.403  16.771  1.00 92.49           H
ATOM    419  CG  PHE A  46      12.450  -8.507  15.037  1.00 92.49           C
ATOM    420  CD1 PHE A  46      11.499  -7.946  14.244  1.00 92.49           C
ATOM    421  HD1 PHE A  46      10.928  -7.088  14.600  1.00 92.49           H
ATOM    422  CD2 PHE A  46      13.162  -9.577  14.592  1.00 92.49           C
ATOM    423  HD2 PHE A  46      13.924 -10.027  15.227  1.00 92.49           H
ATOM    424  CE1 PHE A  46      11.249  -8.476  12.950  1.00 92.49           C
ATOM    425  HE1 PHE A  46      10.486  -8.026  12.314  1.00 92.49           H
ATOM    426  CE2 PHE A  46      12.912 -10.107  13.298  1.00 92.49           C
ATOM    427  HE2 PHE A  46      13.483 -10.965  12.941  1.00 92.49           H
ATOM    428  CZ  PHE A  46      11.961  -9.546  12.505  1.00 92.49           C
ATOM    429  HZ  PHE A  46      11.770  -9.953  11.512  1.00 92.49           H
ATOM    430  HN  PHE A  46      13.172  -6.684  18.414  1.00 92.49           H
ATOM    431  N   ALA A  47      12.800  -5.060  15.579  1.00 93.18           N
ATOM    432  CA  ALA A  47      12.499  -4.051  14.578  1.00 93.18           C
ATOM    433  C   ALA A  47      13.726  -3.160  14.374  1.00 93.18           C
ATOM    434  O   ALA A  47      14.042  -2.780  13.247  1.00 93.18           O
ATOM    435  HA  ALA A  47      12.276  -4.566  13.644  1.00 93.18           H
ATOM    436  CB  ALA A  47      11.266  -3.255  15.009  1.00 93.18           C
ATOM    437 1HB  ALA A  47      10.416  -3.930  15.111  1.00 93.18           H
ATOM    438 2HB  ALA A  47      11.462  -2.771  15.966  1.00 93.18           H
ATOM    439 3HB  ALA A  47      11.041  -2.498  14.258  1.00 93.18           H
ATOM    440  HN  ALA A  47      12.218  -5.035  16.392  1.00 93.18           H
ATOM    441  N   SER A  48      14.385  -2.852  15.482  1.00 91.40           N
ATOM    442  CA  SER A  48      15.457  -1.871  15.467  1.00 91.40           C
ATOM    443  C   SER A  48      16.624  -2.384  14.621  1.00 91.40           C
ATOM    444  O   SER A  48      17.408  -1.596  14.095  1.00 91.40           O
ATOM    445  HA  SER A  48      15.024  -0.977  15.018  1.00 91.40           H
ATOM    446  CB  SER A  48      15.930  -1.550  16.886  1.00 91.40           C
ATOM    447 1HB  SER A  48      16.594  -0.686  16.860  1.00 91.40           H
ATOM    448 2HB  SER A  48      15.072  -1.275  17.500  1.00 91.40           H
ATOM    449  OG  SER A  48      16.607  -2.651  17.484  1.00 91.40           O
ATOM    450  HG  SER A  48      16.147  -3.507  17.246  1.00 91.40           H
ATOM    451  HN  SER A  48      14.197  -3.259  16.375  1.00 91.40           H
ATOM    452  N   HIS A  49      16.703  -3.703  14.518  1.00 86.94           N
ATOM    453  CA  HIS A  49      17.808  -4.334  13.817  1.00 86.94           C
ATOM    454  C   HIS A  49      17.396  -4.633  12.374  1.00 86.94           C
ATOM    455  O   HIS A  49      18.182  -4.441  11.447  1.00 86.94           O
ATOM    456  HA  HIS A  49      18.626  -3.613  13.810  1.00 86.94           H
ATOM    457  CB  HIS A  49      18.289  -5.577  14.567  1.00 86.94           C
ATOM    458 1HB  HIS A  49      17.433  -6.220  14.770  1.00 86.94           H
ATOM    459 2HB  HIS A  49      18.964  -6.140  13.922  1.00 86.94           H
ATOM    460  CG  HIS A  49      18.993  -5.276  15.868  1.00 86.94           C
ATOM    461  ND1 HIS A  49      18.319  -5.123  17.067  1.00 86.94           N
ATOM    462  HD1 HIS A  49      17.330  -5.193  17.196  1.00 86.94           H
ATOM    463  CD2 HIS A  49      20.317  -5.102  16.146  1.00 86.94           C
ATOM    464  HD2 HIS A  49      21.132  -5.155  15.424  1.00 86.94           H
ATOM    465  CE1 HIS A  49      19.208  -4.868  18.017  1.00 86.94           C
ATOM    466  HE1 HIS A  49      18.988  -4.698  19.071  1.00 86.94           H
ATOM    467  NE2 HIS A  49      20.445  -4.854  17.443  1.00 86.94           N
ATOM    468  HN  HIS A  49      16.031  -4.335  14.903  1.00 86.94           H
ATOM    469  N   PHE A  50      16.165  -5.100  12.229  1.00 82.01           N
ATOM    470  CA  PHE A  50      15.745  -5.731  10.989  1.00 82.01           C
ATOM    471  C   PHE A  50      15.199  -4.694  10.005  1.00 82.01           C
ATOM    472  O   PHE A  50      15.504  -4.742   8.814  1.00 82.01           O
ATOM    473  HA  PHE A  50      16.622  -6.212  10.557  1.00 82.01           H
ATOM    474  CB  PHE A  50      14.630  -6.717  11.344  1.00 82.01           C
ATOM    475 1HB  PHE A  50      14.985  -7.383  12.130  1.00 82.01           H
ATOM    476 2HB  PHE A  50      13.785  -6.163  11.753  1.00 82.01           H
ATOM    477  CG  PHE A  50      14.144  -7.558  10.162  1.00 82.01           C
ATOM    478  CD1 PHE A  50      12.942  -7.291   9.586  1.00 82.01           C
ATOM    479  HD1 PHE A  50      12.324  -6.478   9.966  1.00 82.01           H
ATOM    480  CD2 PHE A  50      14.915  -8.573   9.687  1.00 82.01           C
ATOM    481  HD2 PHE A  50      15.879  -8.787  10.149  1.00 82.01           H
ATOM    482  CE1 PHE A  50      12.491  -8.073   8.489  1.00 82.01           C
ATOM    483  HE1 PHE A  50      11.527  -7.859   8.027  1.00 82.01           H
ATOM    484  CE2 PHE A  50      14.465  -9.354   8.590  1.00 82.01           C
ATOM    485  HE2 PHE A  50      15.083 -10.168   8.210  1.00 82.01           H
ATOM    486  CZ  PHE A  50      13.262  -9.087   8.014  1.00 82.01           C
ATOM    487  HZ  PHE A  50      12.916  -9.687   7.172  1.00 82.01           H
ATOM    488  HN  PHE A  50      15.462  -5.053  12.939  1.00 82.01           H
ATOM    489  N   LEU A  51      14.400  -3.781  10.539  1.00 93.88           N
ATOM    490  CA  LEU A  51      13.574  -2.929   9.702  1.00 93.88           C
ATOM    491  C   LEU A  51      14.446  -1.844   9.066  1.00 93.88           C
ATOM    492  O   LEU A  51      14.340  -1.579   7.870  1.00 93.88           O
ATOM    493  HA  LEU A  51      13.162  -3.551   8.907  1.00 93.88           H
ATOM    494  CB  LEU A  51      12.392  -2.376  10.501  1.00 93.88           C
ATOM    495 1HB  LEU A  51      12.783  -1.771  11.319  1.00 93.88           H
ATOM    496 2HB  LEU A  51      11.821  -1.709   9.855  1.00 93.88           H
ATOM    497  CG  LEU A  51      11.434  -3.416  11.087  1.00 93.88           C
ATOM    498  HG  LEU A  51      11.972  -3.987  11.844  1.00 93.88           H
ATOM    499  CD1 LEU A  51      10.252  -2.741  11.785  1.00 93.88           C
ATOM    500 1HD1 LEU A  51      10.620  -2.109  12.594  1.00 93.88           H
ATOM    501 2HD1 LEU A  51       9.707  -2.129  11.066  1.00 93.88           H
ATOM    502 3HD1 LEU A  51       9.587  -3.502  12.192  1.00 93.88           H
ATOM    503  CD2 LEU A  51      10.977  -4.406  10.014  1.00 93.88           C
ATOM    504 1HD2 LEU A  51      10.463  -3.867   9.218  1.00 93.88           H
ATOM    505 2HD2 LEU A  51      11.844  -4.923   9.603  1.00 93.88           H
ATOM    506 3HD2 LEU A  51      10.297  -5.134  10.458  1.00 93.88           H
ATOM    507  HN  LEU A  51      14.314  -3.620  11.522  1.00 93.88           H
ATOM    508  N   PRO A  52      15.321  -1.201   9.851  1.00 95.60           N
ATOM    509  CA  PRO A  52      16.013   0.002   9.382  1.00 95.60           C
ATOM    510  C   PRO A  52      16.712  -0.217   8.050  1.00 95.60           C
ATOM    511  O   PRO A  52      16.566   0.584   7.129  1.00 95.60           O
ATOM    512  HA  PRO A  52      15.294   0.800   9.198  1.00 95.60           H
ATOM    513  CB  PRO A  52      17.009   0.308  10.502  1.00 95.60           C
ATOM    514 1HB  PRO A  52      17.976  -0.160  10.318  1.00 95.60           H
ATOM    515 2HB  PRO A  52      17.188   1.379  10.599  1.00 95.60           H
ATOM    516  CG  PRO A  52      16.333  -0.265  11.742  1.00 95.60           C
ATOM    517 1HG  PRO A  52      17.046  -0.445  12.546  1.00 95.60           H
ATOM    518 2HG  PRO A  52      15.582   0.415  12.144  1.00 95.60           H
ATOM    519  CD  PRO A  52      15.716  -1.555  11.227  1.00 95.60           C
ATOM    520 1HD  PRO A  52      16.430  -2.378  11.239  1.00 95.60           H
ATOM    521 2HD  PRO A  52      14.865  -1.867  11.832  1.00 95.60           H
ATOM    522  N   PRO A  53      17.486  -1.303   7.917  1.00 95.84           N
ATOM    523  CA  PRO A  53      18.270  -1.526   6.700  1.00 95.84           C
ATOM    524  C   PRO A  53      17.393  -1.832   5.496  1.00 95.84           C
ATOM    525  O   PRO A  53      17.713  -1.439   4.375  1.00 95.84           O
ATOM    526  HA  PRO A  53      18.815  -0.621   6.432  1.00 95.84           H
ATOM    527  CB  PRO A  53      19.171  -2.709   7.061  1.00 95.84           C
ATOM    528 1HB  PRO A  53      19.377  -3.336   6.193  1.00 95.84           H
ATOM    529 2HB  PRO A  53      20.134  -2.376   7.448  1.00 95.84           H
ATOM    530  CG  PRO A  53      18.384  -3.451   8.103  1.00 95.84           C
ATOM    531 1HG  PRO A  53      17.673  -4.138   7.645  1.00 95.84           H
ATOM    532 2HG  PRO A  53      19.037  -4.046   8.741  1.00 95.84           H
ATOM    533  CD  PRO A  53      17.677  -2.389   8.895  1.00 95.84           C
ATOM    534 1HD  PRO A  53      16.725  -2.749   9.287  1.00 95.84           H
ATOM    535 2HD  PRO A  53      18.271  -2.062   9.748  1.00 95.84           H
ATOM    536  N   LEU A  54      16.301  -2.532   5.763  1.00 94.07           N
ATOM    537  CA  LEU A  54      15.399  -2.945   4.702  1.00 94.07           C
ATOM    538  C   LEU A  54      14.698  -1.713   4.125  1.00 94.07           C
ATOM    539  O   LEU A  54      14.534  -1.599   2.912  1.00 94.07           O
ATOM    540  HA  LEU A  54      16.004  -3.397   3.916  1.00 94.07           H
ATOM    541  CB  LEU A  54      14.434  -4.021   5.206  1.00 94.07           C
ATOM    542 1HB  LEU A  54      13.922  -3.636   6.088  1.00 94.07           H
ATOM    543 2HB  LEU A  54      13.674  -4.186   4.442  1.00 94.07           H
ATOM    544  CG  LEU A  54      15.061  -5.370   5.562  1.00 94.07           C
ATOM    545  HG  LEU A  54      15.780  -5.210   6.366  1.00 94.07           H
ATOM    546  CD1 LEU A  54      14.005  -6.344   6.088  1.00 94.07           C
ATOM    547 1HD1 LEU A  54      13.539  -5.928   6.981  1.00 94.07           H
ATOM    548 2HD1 LEU A  54      13.245  -6.503   5.323  1.00 94.07           H
ATOM    549 3HD1 LEU A  54      14.478  -7.295   6.334  1.00 94.07           H
ATOM    550  CD2 LEU A  54      15.833  -5.947   4.374  1.00 94.07           C
ATOM    551 1HD2 LEU A  54      15.153  -6.089   3.534  1.00 94.07           H
ATOM    552 2HD2 LEU A  54      16.627  -5.258   4.087  1.00 94.07           H
ATOM    553 3HD2 LEU A  54      16.268  -6.906   4.655  1.00 94.07           H
ATOM    554  HN  LEU A  54      16.029  -2.816   6.683  1.00 94.07           H
ATOM    555  N   TYR A  55      14.305  -0.821   5.023  1.00 94.49           N
ATOM    556  CA  TYR A  55      13.594   0.381   4.622  1.00 94.49           C
ATOM    557  C   TYR A  55      14.497   1.303   3.801  1.00 94.49           C
ATOM    558  O   TYR A  55      14.050   1.913   2.830  1.00 94.49           O
ATOM    559  HA  TYR A  55      12.743   0.081   4.012  1.00 94.49           H
ATOM    560  CB  TYR A  55      13.204   1.092   5.919  1.00 94.49           C
ATOM    561 1HB  TYR A  55      14.061   1.096   6.592  1.00 94.49           H
ATOM    562 2HB  TYR A  55      12.970   2.133   5.695  1.00 94.49           H
ATOM    563  CG  TYR A  55      12.011   0.461   6.640  1.00 94.49           C
ATOM    564  CD1 TYR A  55      11.442  -0.697   6.150  1.00 94.49           C
ATOM    565  HD1 TYR A  55      11.843  -1.162   5.249  1.00 94.49           H
ATOM    566  CD2 TYR A  55      11.504   1.050   7.781  1.00 94.49           C
ATOM    567  HD2 TYR A  55      11.953   1.965   8.168  1.00 94.49           H
ATOM    568  CE1 TYR A  55      10.320  -1.291   6.829  1.00 94.49           C
ATOM    569  HE1 TYR A  55       9.861  -2.205   6.452  1.00 94.49           H
ATOM    570  CE2 TYR A  55      10.381   0.456   8.460  1.00 94.49           C
ATOM    571  HE2 TYR A  55       9.971   0.910   9.361  1.00 94.49           H
ATOM    572  CZ  TYR A  55       9.845  -0.685   7.950  1.00 94.49           C
ATOM    573  OH  TYR A  55       8.785  -1.246   8.591  1.00 94.49           O
ATOM    574  HH  TYR A  55       8.461  -2.044   8.082  1.00 94.49           H
ATOM    575  HN  TYR A  55      14.464  -0.910   6.006  1.00 94.49           H
ATOM    576  N   TRP A  56      15.752   1.377   4.220  1.00 92.95           N
ATOM    577  CA  TRP A  56      16.731   2.184   3.512  1.00 92.95           C
ATOM    578  C   TRP A  56      16.901   1.597   2.109  1.00 92.95           C
ATOM    579  O   TRP A  56      16.963   2.335   1.127  1.00 92.95           O
ATOM    580  HA  TRP A  56      16.342   3.200   3.446  1.00 92.95           H
ATOM    581  CB  TRP A  56      18.046   2.260   4.291  1.00 92.95           C
ATOM    582 1HB  TRP A  56      18.251   1.285   4.733  1.00 92.95           H
ATOM    583 2HB  TRP A  56      18.857   2.470   3.594  1.00 92.95           H
ATOM    584  CG  TRP A  56      18.054   3.317   5.396  1.00 92.95           C
ATOM    585  CD1 TRP A  56      18.172   3.129   6.717  1.00 92.95           C
ATOM    586  HD1 TRP A  56      18.283   2.153   7.191  1.00 92.95           H
ATOM    587  CD2 TRP A  56      17.934   4.745   5.221  1.00 92.95           C
ATOM    588  NE1 TRP A  56      18.137   4.326   7.404  1.00 92.95           N
ATOM    589  HE1 TRP A  56      18.207   4.442   8.395  1.00 92.95           H
ATOM    590  CE2 TRP A  56      17.987   5.339   6.465  1.00 92.95           C
ATOM    591  CE3 TRP A  56      17.784   5.508   4.050  1.00 92.95           C
ATOM    592  HE3 TRP A  56      17.739   5.063   3.056  1.00 92.95           H
ATOM    593  CZ2 TRP A  56      17.899   6.723   6.658  1.00 92.95           C
ATOM    594  HZ2 TRP A  56      17.944   7.169   7.651  1.00 92.95           H
ATOM    595  CZ3 TRP A  56      17.698   6.890   4.259  1.00 92.95           C
ATOM    596  HZ3 TRP A  56      17.581   7.529   3.384  1.00 92.95           H
ATOM    597  CH2 TRP A  56      17.750   7.504   5.505  1.00 92.95           C
ATOM    598  HH2 TRP A  56      17.675   8.589   5.584  1.00 92.95           H
ATOM    599  HN  TRP A  56      16.101   0.899   5.026  1.00 92.95           H
ATOM    600  N   LEU A  57      16.971   0.275   2.059  1.00 92.90           N
ATOM    601  CA  LEU A  57      17.145  -0.418   0.794  1.00 92.90           C
ATOM    602  C   LEU A  57      15.964  -0.098  -0.124  1.00 92.90           C
ATOM    603  O   LEU A  57      16.156   0.298  -1.273  1.00 92.90           O
ATOM    604  HA  LEU A  57      18.055  -0.034   0.333  1.00 92.90           H
ATOM    605  CB  LEU A  57      17.354  -1.916   1.028  1.00 92.90           C
ATOM    606 1HB  LEU A  57      18.232  -2.045   1.661  1.00 92.90           H
ATOM    607 2HB  LEU A  57      16.500  -2.299   1.586  1.00 92.90           H
ATOM    608  CG  LEU A  57      17.534  -2.772  -0.227  1.00 92.90           C
ATOM    609  HG  LEU A  57      16.693  -2.583  -0.893  1.00 92.90           H
ATOM    610  CD1 LEU A  57      18.806  -2.379  -0.981  1.00 92.90           C
ATOM    611 1HD1 LEU A  57      18.743  -1.332  -1.279  1.00 92.90           H
ATOM    612 2HD1 LEU A  57      19.671  -2.521  -0.334  1.00 92.90           H
ATOM    613 3HD1 LEU A  57      18.909  -3.003  -1.869  1.00 92.90           H
ATOM    614  CD2 LEU A  57      17.510  -4.263   0.118  1.00 92.90           C
ATOM    615 1HD2 LEU A  57      18.319  -4.487   0.814  1.00 92.90           H
ATOM    616 2HD2 LEU A  57      16.555  -4.514   0.579  1.00 92.90           H
ATOM    617 3HD2 LEU A  57      17.640  -4.848  -0.792  1.00 92.90           H
ATOM    618  HN  LEU A  57      16.911  -0.319   2.862  1.00 92.90           H
ATOM    619  N   VAL A  58      14.768  -0.282   0.416  1.00 94.81           N
ATOM    620  CA  VAL A  58      13.557  -0.086  -0.362  1.00 94.81           C
ATOM    621  C   VAL A  58      13.503   1.361  -0.857  1.00 94.81           C
ATOM    622  O   VAL A  58      13.158   1.613  -2.011  1.00 94.81           O
ATOM    623  HA  VAL A  58      13.609  -0.750  -1.225  1.00 94.81           H
ATOM    624  CB  VAL A  58      12.333  -0.481   0.467  1.00 94.81           C
ATOM    625  HB  VAL A  58      12.365   0.081   1.400  1.00 94.81           H
ATOM    626  CG1 VAL A  58      11.038  -0.112  -0.259  1.00 94.81           C
ATOM    627 1HG1 VAL A  58      11.011   0.964  -0.431  1.00 94.81           H
ATOM    628 2HG1 VAL A  58      10.995  -0.634  -1.215  1.00 94.81           H
ATOM    629 3HG1 VAL A  58      10.183  -0.403   0.352  1.00 94.81           H
ATOM    630  CG2 VAL A  58      12.362  -1.970   0.813  1.00 94.81           C
ATOM    631 1HG2 VAL A  58      12.366  -2.557  -0.105  1.00 94.81           H
ATOM    632 2HG2 VAL A  58      13.261  -2.192   1.389  1.00 94.81           H
ATOM    633 3HG2 VAL A  58      11.481  -2.224   1.402  1.00 94.81           H
ATOM    634  HN  VAL A  58      14.621  -0.560   1.365  1.00 94.81           H
ATOM    635  N   PHE A  59      13.849   2.273   0.040  1.00 95.91           N
ATOM    636  CA  PHE A  59      13.807   3.690  -0.279  1.00 95.91           C
ATOM    637  C   PHE A  59      14.706   4.009  -1.476  1.00 95.91           C
ATOM    638  O   PHE A  59      14.261   4.622  -2.445  1.00 95.91           O
ATOM    639  HA  PHE A  59      12.774   3.935  -0.528  1.00 95.91           H
ATOM    640  CB  PHE A  59      14.326   4.440   0.949  1.00 95.91           C
ATOM    641 1HB  PHE A  59      13.625   4.299   1.771  1.00 95.91           H
ATOM    642 2HB  PHE A  59      15.273   3.999   1.257  1.00 95.91           H
ATOM    643  CG  PHE A  59      14.527   5.940   0.722  1.00 95.91           C
ATOM    644  CD1 PHE A  59      15.783   6.461   0.696  1.00 95.91           C
ATOM    645  HD1 PHE A  59      16.646   5.810   0.837  1.00 95.91           H
ATOM    646  CD2 PHE A  59      13.451   6.752   0.546  1.00 95.91           C
ATOM    647  HD2 PHE A  59      12.444   6.334   0.567  1.00 95.91           H
ATOM    648  CE1 PHE A  59      15.971   7.853   0.486  1.00 95.91           C
ATOM    649  HE1 PHE A  59      16.977   8.270   0.466  1.00 95.91           H
ATOM    650  CE2 PHE A  59      13.638   8.144   0.336  1.00 95.91           C
ATOM    651  HE2 PHE A  59      12.775   8.795   0.195  1.00 95.91           H
ATOM    652  CZ  PHE A  59      14.894   8.665   0.310  1.00 95.91           C
ATOM    653  HZ  PHE A  59      15.038   9.733   0.149  1.00 95.91           H
ATOM    654  HN  PHE A  59      14.153   2.057   0.968  1.00 95.91           H
ATOM    655  N   ILE A  60      15.954   3.579  -1.368  1.00 93.45           N
ATOM    656  CA  ILE A  60      16.960   3.950  -2.349  1.00 93.45           C
ATOM    657  C   ILE A  60      16.548   3.418  -3.723  1.00 93.45           C
ATOM    658  O   ILE A  60      16.489   4.173  -4.692  1.00 93.45           O
ATOM    659  HA  ILE A  60      16.987   5.039  -2.394  1.00 93.45           H
ATOM    660  CB  ILE A  60      18.346   3.481  -1.899  1.00 93.45           C
ATOM    661  HB  ILE A  60      18.274   2.433  -1.610  1.00 93.45           H
ATOM    662  CG1 ILE A  60      18.814   4.258  -0.667  1.00 93.45           C
ATOM    663 1HG1 ILE A  60      19.060   5.282  -0.951  1.00 93.45           H
ATOM    664 2HG1 ILE A  60      18.005   4.315   0.061  1.00 93.45           H
ATOM    665  CG2 ILE A  60      19.353   3.565  -3.047  1.00 93.45           C
ATOM    666 1HG2 ILE A  60      19.020   2.932  -3.870  1.00 93.45           H
ATOM    667 2HG2 ILE A  60      19.427   4.597  -3.390  1.00 93.45           H
ATOM    668 3HG2 ILE A  60      20.329   3.226  -2.700  1.00 93.45           H
ATOM    669  CD1 ILE A  60      20.035   3.592  -0.030  1.00 93.45           C
ATOM    670 1HD1 ILE A  60      19.778   2.577   0.274  1.00 93.45           H
ATOM    671 2HD1 ILE A  60      20.850   3.559  -0.754  1.00 93.45           H
ATOM    672 3HD1 ILE A  60      20.348   4.165   0.843  1.00 93.45           H
ATOM    673  HN  ILE A  60      16.281   2.989  -0.630  1.00 93.45           H
ATOM    674  N   VAL A  61      16.272   2.123  -3.762  1.00 93.52           N
ATOM    675  CA  VAL A  61      15.993   1.455  -5.022  1.00 93.52           C
ATOM    676  C   VAL A  61      14.689   2.003  -5.607  1.00 93.52           C
ATOM    677  O   VAL A  61      14.601   2.255  -6.807  1.00 93.52           O
ATOM    678  HA  VAL A  61      16.809   1.689  -5.706  1.00 93.52           H
ATOM    679  CB  VAL A  61      15.966  -0.060  -4.817  1.00 93.52           C
ATOM    680  HB  VAL A  61      15.211  -0.283  -4.063  1.00 93.52           H
ATOM    681  CG1 VAL A  61      15.570  -0.782  -6.107  1.00 93.52           C
ATOM    682 1HG1 VAL A  61      14.578  -0.453  -6.417  1.00 93.52           H
ATOM    683 2HG1 VAL A  61      16.291  -0.548  -6.890  1.00 93.52           H
ATOM    684 3HG1 VAL A  61      15.559  -1.857  -5.933  1.00 93.52           H
ATOM    685  CG2 VAL A  61      17.313  -0.567  -4.297  1.00 93.52           C
ATOM    686 1HG2 VAL A  61      18.094  -0.326  -5.017  1.00 93.52           H
ATOM    687 2HG2 VAL A  61      17.537  -0.089  -3.343  1.00 93.52           H
ATOM    688 3HG2 VAL A  61      17.266  -1.648  -4.159  1.00 93.52           H
ATOM    689  HN  VAL A  61      16.238   1.534  -2.955  1.00 93.52           H
ATOM    690  N   GLY A  62      13.710   2.171  -4.730  1.00 95.04           N
ATOM    691  CA  GLY A  62      12.379   2.563  -5.162  1.00 95.04           C
ATOM    692  C   GLY A  62      12.371   4.005  -5.672  1.00 95.04           C
ATOM    693  O   GLY A  62      11.750   4.303  -6.691  1.00 95.04           O
ATOM    694 1HA  GLY A  62      12.036   1.893  -5.950  1.00 95.04           H
ATOM    695 2HA  GLY A  62      11.680   2.463  -4.331  1.00 95.04           H
ATOM    696  HN  GLY A  62      13.814   2.044  -3.744  1.00 95.04           H
ATOM    697  N   ALA A  63      13.068   4.862  -4.940  1.00 95.02           N
ATOM    698  CA  ALA A  63      13.107   6.275  -5.278  1.00 95.02           C
ATOM    699  C   ALA A  63      13.735   6.447  -6.662  1.00 95.02           C
ATOM    700  O   ALA A  63      13.222   7.196  -7.492  1.00 95.02           O
ATOM    701  HA  ALA A  63      12.080   6.639  -5.306  1.00 95.02           H
ATOM    702  CB  ALA A  63      13.871   7.038  -4.193  1.00 95.02           C
ATOM    703 1HB  ALA A  63      13.367   6.907  -3.235  1.00 95.02           H
ATOM    704 2HB  ALA A  63      14.888   6.652  -4.125  1.00 95.02           H
ATOM    705 3HB  ALA A  63      13.900   8.098  -4.446  1.00 95.02           H
ATOM    706  HN  ALA A  63      13.597   4.606  -4.132  1.00 95.02           H
ATOM    707  N   LEU A  64      14.837   5.741  -6.869  1.00 89.15           N
ATOM    708  CA  LEU A  64      15.542   5.808  -8.138  1.00 89.15           C
ATOM    709  C   LEU A  64      14.633   5.280  -9.250  1.00 89.15           C
ATOM    710  O   LEU A  64      14.504   5.907 -10.301  1.00 89.15           O
ATOM    711  HA  LEU A  64      15.757   6.858  -8.337  1.00 89.15           H
ATOM    712  CB  LEU A  64      16.885   5.081  -8.044  1.00 89.15           C
ATOM    713 1HB  LEU A  64      16.708   4.084  -7.639  1.00 89.15           H
ATOM    714 2HB  LEU A  64      17.276   4.950  -9.053  1.00 89.15           H
ATOM    715  CG  LEU A  64      17.959   5.763  -7.195  1.00 89.15           C
ATOM    716  HG  LEU A  64      17.539   5.966  -6.210  1.00 89.15           H
ATOM    717  CD1 LEU A  64      19.164   4.842  -6.991  1.00 89.15           C
ATOM    718 1HD1 LEU A  64      18.843   3.932  -6.484  1.00 89.15           H
ATOM    719 2HD1 LEU A  64      19.594   4.586  -7.959  1.00 89.15           H
ATOM    720 3HD1 LEU A  64      19.912   5.352  -6.384  1.00 89.15           H
ATOM    721  CD2 LEU A  64      18.363   7.109  -7.800  1.00 89.15           C
ATOM    722 1HD2 LEU A  64      18.758   6.953  -8.804  1.00 89.15           H
ATOM    723 2HD2 LEU A  64      17.491   7.761  -7.850  1.00 89.15           H
ATOM    724 3HD2 LEU A  64      19.128   7.573  -7.177  1.00 89.15           H
ATOM    725  HN  LEU A  64      15.247   5.133  -6.189  1.00 89.15           H
ATOM    726  N   GLY A  65      14.027   4.133  -8.980  1.00 92.14           N
ATOM    727  CA  GLY A  65      13.256   3.437  -9.997  1.00 92.14           C
ATOM    728  C   GLY A  65      12.043   4.264 -10.428  1.00 92.14           C
ATOM    729  O   GLY A  65      11.837   4.497 -11.618  1.00 92.14           O
ATOM    730 1HA  GLY A  65      13.888   3.234 -10.862  1.00 92.14           H
ATOM    731 2HA  GLY A  65      12.925   2.473  -9.611  1.00 92.14           H
ATOM    732  HN  GLY A  65      14.056   3.682  -8.089  1.00 92.14           H
ATOM    733  N   ASN A  66      11.272   4.686  -9.436  1.00 90.09           N
ATOM    734  CA  ASN A  66      10.016   5.365  -9.702  1.00 90.09           C
ATOM    735  C   ASN A  66      10.303   6.741 -10.308  1.00 90.09           C
ATOM    736  O   ASN A  66       9.561   7.211 -11.169  1.00 90.09           O
ATOM    737  HA  ASN A  66       9.476   4.712 -10.388  1.00 90.09           H
ATOM    738  CB  ASN A  66       9.218   5.574  -8.413  1.00 90.09           C
ATOM    739 1HB  ASN A  66       9.885   5.910  -7.619  1.00 90.09           H
ATOM    740 2HB  ASN A  66       8.478   6.360  -8.562  1.00 90.09           H
ATOM    741  CG  ASN A  66       8.519   4.281  -7.986  1.00 90.09           C
ATOM    742  OD1 ASN A  66       7.607   3.795  -8.634  1.00 90.09           O
ATOM    743  ND2 ASN A  66       8.996   3.755  -6.861  1.00 90.09           N
ATOM    744 1HD2 ASN A  66       9.746   4.204  -6.377  1.00 90.09           H
ATOM    745 2HD2 ASN A  66       8.603   2.909  -6.500  1.00 90.09           H
ATOM    746  HN  ASN A  66      11.493   4.569  -8.468  1.00 90.09           H
ATOM    747  N   SER A  67      11.382   7.347  -9.833  1.00 90.67           N
ATOM    748  CA  SER A  67      11.823   8.621 -10.375  1.00 90.67           C
ATOM    749  C   SER A  67      12.122   8.480 -11.868  1.00 90.67           C
ATOM    750  O   SER A  67      11.812   9.373 -12.655  1.00 90.67           O
ATOM    751  HA  SER A  67      10.990   9.306 -10.215  1.00 90.67           H
ATOM    752  CB  SER A  67      13.057   9.138  -9.632  1.00 90.67           C
ATOM    753 1HB  SER A  67      13.861   8.407  -9.715  1.00 90.67           H
ATOM    754 2HB  SER A  67      13.408  10.054 -10.106  1.00 90.67           H
ATOM    755  OG  SER A  67      12.785   9.390  -8.256  1.00 90.67           O
ATOM    756  HG  SER A  67      13.309   8.760  -7.683  1.00 90.67           H
ATOM    757  HN  SER A  67      11.949   6.982  -9.095  1.00 90.67           H
ATOM    758  N   LEU A  68      12.722   7.350 -12.215  1.00 84.59           N
ATOM    759  CA  LEU A  68      13.072   7.082 -13.599  1.00 84.59           C
ATOM    760  C   LEU A  68      11.792   6.928 -14.424  1.00 84.59           C
ATOM    761  O   LEU A  68      11.713   7.413 -15.551  1.00 84.59           O
ATOM    762  HA  LEU A  68      13.619   7.949 -13.971  1.00 84.59           H
ATOM    763  CB  LEU A  68      14.012   5.879 -13.691  1.00 84.59           C
ATOM    764 1HB  LEU A  68      14.792   5.994 -12.939  1.00 84.59           H
ATOM    765 2HB  LEU A  68      13.449   4.982 -13.432  1.00 84.59           H
ATOM    766  CG  LEU A  68      14.680   5.652 -15.049  1.00 84.59           C
ATOM    767  HG  LEU A  68      13.912   5.703 -15.820  1.00 84.59           H
ATOM    768  CD1 LEU A  68      15.697   6.755 -15.350  1.00 84.59           C
ATOM    769 1HD1 LEU A  68      15.192   7.721 -15.366  1.00 84.59           H
ATOM    770 2HD1 LEU A  68      16.467   6.761 -14.578  1.00 84.59           H
ATOM    771 3HD1 LEU A  68      16.157   6.569 -16.321  1.00 84.59           H
ATOM    772  CD2 LEU A  68      15.307   4.258 -15.126  1.00 84.59           C
ATOM    773 1HD2 LEU A  68      16.059   4.155 -14.344  1.00 84.59           H
ATOM    774 2HD2 LEU A  68      14.532   3.504 -14.987  1.00 84.59           H
ATOM    775 3HD2 LEU A  68      15.775   4.124 -16.101  1.00 84.59           H
ATOM    776  HN  LEU A  68      12.967   6.627 -11.569  1.00 84.59           H
ATOM    777  N   VAL A  69      10.822   6.249 -13.829  1.00 87.33           N
ATOM    778  CA  VAL A  69       9.554   6.013 -14.499  1.00 87.33           C
ATOM    779  C   VAL A  69       8.919   7.355 -14.868  1.00 87.33           C
ATOM    780  O   VAL A  69       8.519   7.563 -16.012  1.00 87.33           O
ATOM    781  HA  VAL A  69       9.765   5.461 -15.415  1.00 87.33           H
ATOM    782  CB  VAL A  69       8.651   5.145 -13.620  1.00 87.33           C
ATOM    783  HB  VAL A  69       8.592   5.612 -12.637  1.00 87.33           H
ATOM    784  CG1 VAL A  69       7.234   5.074 -14.193  1.00 87.33           C
ATOM    785 1HG1 VAL A  69       6.812   6.077 -14.244  1.00 87.33           H
ATOM    786 2HG1 VAL A  69       7.268   4.642 -15.193  1.00 87.33           H
ATOM    787 3HG1 VAL A  69       6.613   4.451 -13.549  1.00 87.33           H
ATOM    788  CG2 VAL A  69       9.242   3.745 -13.441  1.00 87.33           C
ATOM    789 1HG2 VAL A  69       9.345   3.267 -14.415  1.00 87.33           H
ATOM    790 2HG2 VAL A  69      10.221   3.822 -12.968  1.00 87.33           H
ATOM    791 3HG2 VAL A  69       8.580   3.150 -12.812  1.00 87.33           H
ATOM    792  HN  VAL A  69      10.891   5.866 -12.908  1.00 87.33           H
ATOM    793  N   ILE A  70       8.846   8.231 -13.877  1.00 88.41           N
ATOM    794  CA  ILE A  70       8.195   9.517 -14.061  1.00 88.41           C
ATOM    795  C   ILE A  70       8.904  10.288 -15.176  1.00 88.41           C
ATOM    796  O   ILE A  70       8.254  10.909 -16.016  1.00 88.41           O
ATOM    797  HA  ILE A  70       7.169   9.322 -14.374  1.00 88.41           H
ATOM    798  CB  ILE A  70       8.126  10.277 -12.735  1.00 88.41           C
ATOM    799  HB  ILE A  70       9.126  10.299 -12.301  1.00 88.41           H
ATOM    800  CG1 ILE A  70       7.216   9.558 -11.737  1.00 88.41           C
ATOM    801 1HG1 ILE A  70       6.174   9.692 -12.028  1.00 88.41           H
ATOM    802 2HG1 ILE A  70       7.419   8.488 -11.761  1.00 88.41           H
ATOM    803  CG2 ILE A  70       7.698  11.730 -12.957  1.00 88.41           C
ATOM    804 1HG2 ILE A  70       8.420  12.225 -13.607  1.00 88.41           H
ATOM    805 2HG2 ILE A  70       6.714  11.751 -13.424  1.00 88.41           H
ATOM    806 3HG2 ILE A  70       7.658  12.247 -11.999  1.00 88.41           H
ATOM    807  CD1 ILE A  70       7.428  10.092 -10.319  1.00 88.41           C
ATOM    808 1HD1 ILE A  70       8.465   9.935 -10.022  1.00 88.41           H
ATOM    809 2HD1 ILE A  70       7.200  11.158 -10.294  1.00 88.41           H
ATOM    810 3HD1 ILE A  70       6.769   9.564  -9.630  1.00 88.41           H
ATOM    811  HN  ILE A  70       9.222   8.075 -12.963  1.00 88.41           H
ATOM    812  N   LEU A  71      10.227  10.223 -15.148  1.00 83.11           N
ATOM    813  CA  LEU A  71      11.034  10.999 -16.074  1.00 83.11           C
ATOM    814  C   LEU A  71      10.795  10.493 -17.499  1.00 83.11           C
ATOM    815  O   LEU A  71      10.716  11.284 -18.437  1.00 83.11           O
ATOM    816  HA  LEU A  71      10.696  12.034 -16.015  1.00 83.11           H
ATOM    817  CB  LEU A  71      12.504  10.977 -15.652  1.00 83.11           C
ATOM    818 1HB  LEU A  71      12.558  11.179 -14.582  1.00 83.11           H
ATOM    819 2HB  LEU A  71      12.891   9.970 -15.806  1.00 83.11           H
ATOM    820  CG  LEU A  71      13.424  11.963 -16.375  1.00 83.11           C
ATOM    821  HG  LEU A  71      12.803  12.699 -16.886  1.00 83.11           H
ATOM    822  CD1 LEU A  71      14.303  12.724 -15.381  1.00 83.11           C
ATOM    823 1HD1 LEU A  71      13.670  13.280 -14.689  1.00 83.11           H
ATOM    824 2HD1 LEU A  71      14.917  12.017 -14.823  1.00 83.11           H
ATOM    825 3HD1 LEU A  71      14.947  13.418 -15.921  1.00 83.11           H
ATOM    826  CD2 LEU A  71      14.255  11.252 -17.446  1.00 83.11           C
ATOM    827 1HD2 LEU A  71      14.867  10.481 -16.979  1.00 83.11           H
ATOM    828 2HD2 LEU A  71      13.589  10.794 -18.178  1.00 83.11           H
ATOM    829 3HD2 LEU A  71      14.900  11.976 -17.945  1.00 83.11           H
ATOM    830  HN  LEU A  71      10.745   9.655 -14.509  1.00 83.11           H
ATOM    831  N   VAL A  72      10.688   9.178 -17.615  1.00 82.87           N
ATOM    832  CA  VAL A  72      10.479   8.556 -18.911  1.00 82.87           C
ATOM    833  C   VAL A  72       9.161   9.055 -19.506  1.00 82.87           C
ATOM    834  O   VAL A  72       9.106   9.430 -20.676  1.00 82.87           O
ATOM    835  HA  VAL A  72      11.297   8.867 -19.561  1.00 82.87           H
ATOM    836  CB  VAL A  72      10.536   7.033 -18.776  1.00 82.87           C
ATOM    837  HB  VAL A  72       9.852   6.741 -17.978  1.00 82.87           H
ATOM    838  CG1 VAL A  72      10.072   6.350 -20.065  1.00 82.87           C
ATOM    839 1HG1 VAL A  72       9.045   6.644 -20.282  1.00 82.87           H
ATOM    840 2HG1 VAL A  72      10.718   6.652 -20.889  1.00 82.87           H
ATOM    841 3HG1 VAL A  72      10.121   5.269 -19.941  1.00 82.87           H
ATOM    842  CG2 VAL A  72      11.940   6.568 -18.385  1.00 82.87           C
ATOM    843 1HG2 VAL A  72      12.651   6.878 -19.151  1.00 82.87           H
ATOM    844 2HG2 VAL A  72      12.218   7.015 -17.430  1.00 82.87           H
ATOM    845 3HG2 VAL A  72      11.952   5.482 -18.296  1.00 82.87           H
ATOM    846  HN  VAL A  72      10.741   8.542 -16.845  1.00 82.87           H
ATOM    847  N   TYR A  73       8.131   9.043 -18.672  1.00 79.60           N
ATOM    848  CA  TYR A  73       6.803   9.428 -19.118  1.00 79.60           C
ATOM    849  C   TYR A  73       6.745  10.923 -19.440  1.00 79.60           C
ATOM    850  O   TYR A  73       6.007  11.341 -20.331  1.00 79.60           O
ATOM    851  HA  TYR A  73       6.573   8.861 -20.019  1.00 79.60           H
ATOM    852  CB  TYR A  73       5.863   9.134 -17.946  1.00 79.60           C
ATOM    853 1HB  TYR A  73       6.418   9.237 -17.014  1.00 79.60           H
ATOM    854 2HB  TYR A  73       5.073   9.885 -17.931  1.00 79.60           H
ATOM    855  CG  TYR A  73       5.226   7.744 -17.994  1.00 79.60           C
ATOM    856  CD1 TYR A  73       4.345   7.423 -19.006  1.00 79.60           C
ATOM    857  HD1 TYR A  73       4.103   8.159 -19.772  1.00 79.60           H
ATOM    858  CD2 TYR A  73       5.532   6.812 -17.023  1.00 79.60           C
ATOM    859  HD2 TYR A  73       6.228   7.066 -16.223  1.00 79.60           H
ATOM    860  CE1 TYR A  73       3.746   6.114 -19.051  1.00 79.60           C
ATOM    861  HE1 TYR A  73       3.048   5.848 -19.845  1.00 79.60           H
ATOM    862  CE2 TYR A  73       4.933   5.503 -17.068  1.00 79.60           C
ATOM    863  HE2 TYR A  73       5.166   4.757 -16.308  1.00 79.60           H
ATOM    864  CZ  TYR A  73       4.069   5.219 -18.079  1.00 79.60           C
ATOM    865  OH  TYR A  73       3.503   3.983 -18.121  1.00 79.60           O
ATOM    866  HH  TYR A  73       2.996   3.868 -18.976  1.00 79.60           H
ATOM    867  HN  TYR A  73       8.193   8.777 -17.710  1.00 79.60           H
ATOM    868  N   TRP A  74       7.533  11.687 -18.697  1.00 70.10           N
ATOM    869  CA  TRP A  74       7.503  13.134 -18.820  1.00 70.10           C
ATOM    870  C   TRP A  74       8.064  13.504 -20.194  1.00 70.10           C
ATOM    871  O   TRP A  74       7.437  14.248 -20.945  1.00 70.10           O
ATOM    872  HA  TRP A  74       6.464  13.454 -18.743  1.00 70.10           H
ATOM    873  CB  TRP A  74       8.260  13.798 -17.667  1.00 70.10           C
ATOM    874 1HB  TRP A  74       7.921  13.363 -16.726  1.00 70.10           H
ATOM    875 2HB  TRP A  74       9.321  13.566 -17.761  1.00 70.10           H
ATOM    876  CG  TRP A  74       8.087  15.317 -17.602  1.00 70.10           C
ATOM    877  CD1 TRP A  74       8.510  16.233 -18.483  1.00 70.10           C
ATOM    878  HD1 TRP A  74       9.054  15.999 -19.399  1.00 70.10           H
ATOM    879  CD2 TRP A  74       7.425  16.063 -16.560  1.00 70.10           C
ATOM    880  NE1 TRP A  74       8.170  17.511 -18.087  1.00 70.10           N
ATOM    881  HE1 TRP A  74       8.375  18.357 -18.578  1.00 70.10           H
ATOM    882  CE2 TRP A  74       7.489  17.404 -16.880  1.00 70.10           C
ATOM    883  CE3 TRP A  74       6.792  15.620 -15.385  1.00 70.10           C
ATOM    884  HE3 TRP A  74       6.728  14.567 -15.110  1.00 70.10           H
ATOM    885  CZ2 TRP A  74       6.940  18.411 -16.077  1.00 70.10           C
ATOM    886  HZ2 TRP A  74       7.004  19.463 -16.352  1.00 70.10           H
ATOM    887  CZ3 TRP A  74       6.249  16.638 -14.593  1.00 70.10           C
ATOM    888  HZ3 TRP A  74       5.746  16.349 -13.670  1.00 70.10           H
ATOM    889  CH2 TRP A  74       6.305  17.993 -14.902  1.00 70.10           C
ATOM    890  HH2 TRP A  74       5.856  18.726 -14.231  1.00 70.10           H
ATOM    891  HN  TRP A  74       8.181  11.333 -18.023  1.00 70.10           H
ATOM    892  N   TYR A  75       9.241  12.966 -20.482  1.00 69.19           N
ATOM    893  CA  TYR A  75      10.044  13.469 -21.583  1.00 69.19           C
ATOM    894  C   TYR A  75       9.776  12.675 -22.864  1.00 69.19           C
ATOM    895  O   TYR A  75       9.889  13.210 -23.965  1.00 69.19           O
ATOM    896  HA  TYR A  75       9.774  14.512 -21.748  1.00 69.19           H
ATOM    897  CB  TYR A  75      11.503  13.266 -21.168  1.00 69.19           C
ATOM    898 1HB  TYR A  75      11.593  12.312 -20.650  1.00 69.19           H
ATOM    899 2HB  TYR A  75      12.120  13.202 -22.065  1.00 69.19           H
ATOM    900  CG  TYR A  75      12.052  14.374 -20.267  1.00 69.19           C
ATOM    901  CD1 TYR A  75      12.507  15.553 -20.821  1.00 69.19           C
ATOM    902  HD1 TYR A  75      12.475  15.695 -21.902  1.00 69.19           H
ATOM    903  CD2 TYR A  75      12.093  14.194 -18.899  1.00 69.19           C
ATOM    904  HD2 TYR A  75      11.734  13.262 -18.461  1.00 69.19           H
ATOM    905  CE1 TYR A  75      13.024  16.595 -19.973  1.00 69.19           C
ATOM    906  HE1 TYR A  75      13.387  17.531 -20.398  1.00 69.19           H
ATOM    907  CE2 TYR A  75      12.611  15.236 -18.051  1.00 69.19           C
ATOM    908  HE2 TYR A  75      12.649  15.107 -16.969  1.00 69.19           H
ATOM    909  CZ  TYR A  75      13.050  16.385 -18.630  1.00 69.19           C
ATOM    910  OH  TYR A  75      13.539  17.370 -17.828  1.00 69.19           O
ATOM    911  HH  TYR A  75      13.495  17.084 -16.871  1.00 69.19           H
ATOM    912  HN  TYR A  75       9.645  12.203 -19.978  1.00 69.19           H
ATOM    913  N   CYS A  76       9.426  11.411 -22.676  1.00 68.28           N
ATOM    914  CA  CYS A  76       9.469  10.453 -23.767  1.00 68.28           C
ATOM    915  C   CYS A  76       8.046   9.955 -24.026  1.00 68.28           C
ATOM    916  O   CYS A  76       7.438  10.301 -25.038  1.00 68.28           O
ATOM    917  HA  CYS A  76       9.857  10.985 -24.636  1.00 68.28           H
ATOM    918  CB  CYS A  76      10.432   9.301 -23.471  1.00 68.28           C
ATOM    919 1HB  CYS A  76      11.373   9.693 -23.085  1.00 68.28           H
ATOM    920 2HB  CYS A  76      10.014   8.657 -22.697  1.00 68.28           H
ATOM    921  SG  CYS A  76      10.736   8.331 -24.993  1.00 68.28           S
ATOM    922  HG  CYS A  76       9.533   7.765 -25.039  1.00 68.28           H
ATOM    923  HN  CYS A  76       9.118  11.040 -21.800  1.00 68.28           H
ATOM    924  N   THR A  77       7.556   9.149 -23.095  1.00 61.10           N
ATOM    925  CA  THR A  77       6.353   8.371 -23.336  1.00 61.10           C
ATOM    926  C   THR A  77       5.155   9.297 -23.559  1.00 61.10           C
ATOM    927  O   THR A  77       4.346   9.066 -24.456  1.00 61.10           O
ATOM    928  HA  THR A  77       6.491   7.800 -24.254  1.00 61.10           H
ATOM    929  CB  THR A  77       6.168   7.410 -22.159  1.00 61.10           C
ATOM    930  HB  THR A  77       5.903   7.953 -21.252  1.00 61.10           H
ATOM    931  OG1 THR A  77       7.394   6.686 -22.107  1.00 61.10           O
ATOM    932  HG1 THR A  77       7.438   6.032 -22.861  1.00 61.10           H
ATOM    933  CG2 THR A  77       5.114   6.338 -22.440  1.00 61.10           C
ATOM    934 1HG2 THR A  77       5.414   5.751 -23.308  1.00 61.10           H
ATOM    935 2HG2 THR A  77       4.154   6.815 -22.638  1.00 61.10           H
ATOM    936 3HG2 THR A  77       5.022   5.683 -21.573  1.00 61.10           H
ATOM    937  HN  THR A  77       7.967   9.025 -22.192  1.00 61.10           H
ATOM    938  N   ARG A  78       5.080  10.325 -22.727  1.00 55.99           N
ATOM    939  CA  ARG A  78       3.852  11.090 -22.591  1.00 55.99           C
ATOM    940  C   ARG A  78       2.663  10.151 -22.373  1.00 55.99           C
ATOM    941  O   ARG A  78       2.650   9.032 -22.883  1.00 55.99           O
ATOM    942  HA  ARG A  78       4.014  11.726 -21.721  1.00 55.99           H
ATOM    943  CB  ARG A  78       3.595  11.945 -23.834  1.00 55.99           C
ATOM    944 1HB  ARG A  78       3.494  11.302 -24.708  1.00 55.99           H
ATOM    945 2HB  ARG A  78       2.654  12.482 -23.722  1.00 55.99           H
ATOM    946  CG  ARG A  78       4.734  12.942 -24.057  1.00 55.99           C
ATOM    947 1HG  ARG A  78       4.908  13.512 -23.144  1.00 55.99           H
ATOM    948 2HG  ARG A  78       5.656  12.403 -24.276  1.00 55.99           H
ATOM    949  CD  ARG A  78       4.409  13.897 -25.207  1.00 55.99           C
ATOM    950 1HD  ARG A  78       4.277  13.335 -26.131  1.00 55.99           H
ATOM    951 2HD  ARG A  78       3.468  14.411 -25.009  1.00 55.99           H
ATOM    952  NE  ARG A  78       5.499  14.885 -25.368  1.00 55.99           N
ATOM    953  HE  ARG A  78       6.335  14.752 -24.836  1.00 55.99           H
ATOM    954  CZ  ARG A  78       5.436  15.947 -26.183  1.00 55.99           C
ATOM    955  NH1 ARG A  78       4.341  16.175 -26.920  1.00 55.99           N
ATOM    956 1HH1 ARG A  78       3.562  15.550 -26.865  1.00 55.99           H
ATOM    957 2HH1 ARG A  78       4.302  16.969 -27.526  1.00 55.99           H
ATOM    958  NH2 ARG A  78       6.486  16.778 -26.250  1.00 55.99           N
ATOM    959 1HH2 ARG A  78       6.455  17.575 -26.853  1.00 55.99           H
ATOM    960 2HH2 ARG A  78       7.300  16.600 -25.697  1.00 55.99           H
ATOM    961  HN  ARG A  78       5.837  10.637 -22.153  1.00 55.99           H
ATOM    962  N   VAL A  79       1.694  10.641 -21.614  1.00 71.22           N
ATOM    963  CA  VAL A  79       0.514   9.852 -21.305  1.00 71.22           C
ATOM    964  C   VAL A  79      -0.406   9.817 -22.527  1.00 71.22           C
ATOM    965  O   VAL A  79      -1.048  10.813 -22.853  1.00 71.22           O
ATOM    966  HA  VAL A  79       0.845   8.837 -21.086  1.00 71.22           H
ATOM    967  CB  VAL A  79      -0.173  10.406 -20.055  1.00 71.22           C
ATOM    968  HB  VAL A  79      -0.510  11.418 -20.279  1.00 71.22           H
ATOM    969  CG1 VAL A  79      -1.401   9.571 -19.689  1.00 71.22           C
ATOM    970 1HG1 VAL A  79      -2.112   9.588 -20.515  1.00 71.22           H
ATOM    971 2HG1 VAL A  79      -1.097   8.542 -19.493  1.00 71.22           H
ATOM    972 3HG1 VAL A  79      -1.871   9.986 -18.797  1.00 71.22           H
ATOM    973  CG2 VAL A  79       0.805  10.485 -18.881  1.00 71.22           C
ATOM    974 1HG2 VAL A  79       1.187   9.489 -18.658  1.00 71.22           H
ATOM    975 2HG2 VAL A  79       1.635  11.142 -19.144  1.00 71.22           H
ATOM    976 3HG2 VAL A  79       0.291  10.882 -18.006  1.00 71.22           H
ATOM    977  HN  VAL A  79       1.706  11.558 -21.215  1.00 71.22           H
ATOM    978  N   LYS A  80      -0.440   8.658 -23.169  1.00 65.05           N
ATOM    979  CA  LYS A  80      -1.193   8.508 -24.402  1.00 65.05           C
ATOM    980  C   LYS A  80      -2.432   7.650 -24.137  1.00 65.05           C
ATOM    981  O   LYS A  80      -3.414   7.727 -24.873  1.00 65.05           O
ATOM    982  HA  LYS A  80      -1.521   9.502 -24.708  1.00 65.05           H
ATOM    983  CB  LYS A  80      -0.295   7.965 -25.516  1.00 65.05           C
ATOM    984 1HB  LYS A  80       0.211   7.063 -25.173  1.00 65.05           H
ATOM    985 2HB  LYS A  80      -0.905   7.681 -26.374  1.00 65.05           H
ATOM    986  CG  LYS A  80       0.741   9.007 -25.942  1.00 65.05           C
ATOM    987 1HG  LYS A  80       0.234   9.901 -26.305  1.00 65.05           H
ATOM    988 2HG  LYS A  80       1.337   9.306 -25.080  1.00 65.05           H
ATOM    989  CD  LYS A  80       1.657   8.454 -27.036  1.00 65.05           C
ATOM    990 1HD  LYS A  80       2.120   7.528 -26.694  1.00 65.05           H
ATOM    991 2HD  LYS A  80       1.067   8.208 -27.919  1.00 65.05           H
ATOM    992  CE  LYS A  80       2.742   9.467 -27.406  1.00 65.05           C
ATOM    993 1HE  LYS A  80       2.284  10.370 -27.808  1.00 65.05           H
ATOM    994 2HE  LYS A  80       3.294   9.761 -26.512  1.00 65.05           H
ATOM    995  NZ  LYS A  80       3.672   8.889 -28.402  1.00 65.05           N
ATOM    996 1HZ  LYS A  80       4.378   9.576 -28.643  1.00 65.05           H
ATOM    997 2HZ  LYS A  80       4.120   8.068 -28.010  1.00 65.05           H
ATOM    998 3HZ  LYS A  80       3.156   8.628 -29.234  1.00 65.05           H
ATOM    999  HN  LYS A  80       0.035   7.834 -22.860  1.00 65.05           H
ATOM   1000  N   THR A  81      -2.344   6.851 -23.084  1.00 75.50           N
ATOM   1001  CA  THR A  81      -3.401   5.904 -22.773  1.00 75.50           C
ATOM   1002  C   THR A  81      -3.805   6.019 -21.302  1.00 75.50           C
ATOM   1003  O   THR A  81      -3.103   6.644 -20.509  1.00 75.50           O
ATOM   1004  HA  THR A  81      -4.279   6.162 -23.366  1.00 75.50           H
ATOM   1005  CB  THR A  81      -2.914   4.507 -23.162  1.00 75.50           C
ATOM   1006  HB  THR A  81      -3.744   3.801 -23.199  1.00 75.50           H
ATOM   1007  OG1 THR A  81      -1.900   4.214 -22.205  1.00 75.50           O
ATOM   1008  HG1 THR A  81      -1.628   3.254 -22.277  1.00 75.50           H
ATOM   1009  CG2 THR A  81      -2.176   4.496 -24.502  1.00 75.50           C
ATOM   1010 1HG2 THR A  81      -1.307   5.151 -24.444  1.00 75.50           H
ATOM   1011 2HG2 THR A  81      -2.844   4.849 -25.288  1.00 75.50           H
ATOM   1012 3HG2 THR A  81      -1.852   3.481 -24.731  1.00 75.50           H
ATOM   1013  HN  THR A  81      -1.571   6.844 -22.450  1.00 75.50           H
ATOM   1014  N   MET A  82      -4.935   5.405 -20.981  1.00 75.74           N
ATOM   1015  CA  MET A  82      -5.387   5.342 -19.602  1.00 75.74           C
ATOM   1016  C   MET A  82      -4.376   4.598 -18.727  1.00 75.74           C
ATOM   1017  O   MET A  82      -4.126   4.992 -17.589  1.00 75.74           O
ATOM   1018  HA  MET A  82      -5.470   6.378 -19.273  1.00 75.74           H
ATOM   1019  CB  MET A  82      -6.739   4.629 -19.540  1.00 75.74           C
ATOM   1020 1HB  MET A  82      -6.670   3.666 -20.047  1.00 75.74           H
ATOM   1021 2HB  MET A  82      -6.998   4.423 -18.501  1.00 75.74           H
ATOM   1022  CG  MET A  82      -7.836   5.476 -20.187  1.00 75.74           C
ATOM   1023 1HG  MET A  82      -7.868   6.461 -19.723  1.00 75.74           H
ATOM   1024 2HG  MET A  82      -7.614   5.628 -21.244  1.00 75.74           H
ATOM   1025  SD  MET A  82      -9.417   4.667 -20.008  1.00 75.74           S
ATOM   1026  CE  MET A  82      -9.766   5.045 -18.299  1.00 75.74           C
ATOM   1027 1HE  MET A  82      -8.982   4.628 -17.667  1.00 75.74           H
ATOM   1028 2HE  MET A  82      -9.804   6.126 -18.166  1.00 75.74           H
ATOM   1029 3HE  MET A  82     -10.726   4.610 -18.019  1.00 75.74           H
ATOM   1030  HN  MET A  82      -5.535   4.958 -21.644  1.00 75.74           H
ATOM   1031  N   THR A  83      -3.821   3.536 -19.292  1.00 77.01           N
ATOM   1032  CA  THR A  83      -2.829   2.744 -18.585  1.00 77.01           C
ATOM   1033  C   THR A  83      -1.616   3.604 -18.228  1.00 77.01           C
ATOM   1034  O   THR A  83      -1.087   3.509 -17.121  1.00 77.01           O
ATOM   1035  HA  THR A  83      -3.267   2.403 -17.647  1.00 77.01           H
ATOM   1036  CB  THR A  83      -2.482   1.534 -19.455  1.00 77.01           C
ATOM   1037  HB  THR A  83      -1.847   1.826 -20.292  1.00 77.01           H
ATOM   1038  OG1 THR A  83      -3.749   0.984 -19.807  1.00 77.01           O
ATOM   1039  HG1 THR A  83      -4.374   1.040 -19.029  1.00 77.01           H
ATOM   1040  CG2 THR A  83      -1.799   0.419 -18.661  1.00 77.01           C
ATOM   1041 1HG2 THR A  83      -2.463   0.080 -17.866  1.00 77.01           H
ATOM   1042 2HG2 THR A  83      -0.874   0.796 -18.226  1.00 77.01           H
ATOM   1043 3HG2 THR A  83      -1.574  -0.415 -19.326  1.00 77.01           H
ATOM   1044  HN  THR A  83      -4.039   3.215 -20.214  1.00 77.01           H
ATOM   1045  N   ASP A  84      -1.209   4.424 -19.186  1.00 79.50           N
ATOM   1046  CA  ASP A  84      -0.064   5.297 -18.988  1.00 79.50           C
ATOM   1047  C   ASP A  84      -0.350   6.249 -17.825  1.00 79.50           C
ATOM   1048  O   ASP A  84       0.534   6.530 -17.017  1.00 79.50           O
ATOM   1049  HA  ASP A  84       0.773   4.629 -18.784  1.00 79.50           H
ATOM   1050  CB  ASP A  84       0.207   6.141 -20.235  1.00 79.50           C
ATOM   1051 1HB  ASP A  84      -0.657   6.771 -20.447  1.00 79.50           H
ATOM   1052 2HB  ASP A  84       1.049   6.807 -20.051  1.00 79.50           H
ATOM   1053  CG  ASP A  84       0.506   5.253 -21.444  1.00 79.50           C
ATOM   1054  OD1 ASP A  84       1.100   4.175 -21.223  1.00 79.50           O
ATOM   1055  OD2 ASP A  84       0.134   5.671 -22.561  1.00 79.50           O
ATOM   1056  HN  ASP A  84      -1.647   4.497 -20.082  1.00 79.50           H
ATOM   1057  N   MET A  85      -1.587   6.720 -17.777  1.00 84.56           N
ATOM   1058  CA  MET A  85      -1.993   7.656 -16.743  1.00 84.56           C
ATOM   1059  C   MET A  85      -1.910   7.012 -15.357  1.00 84.56           C
ATOM   1060  O   MET A  85      -1.365   7.602 -14.426  1.00 84.56           O
ATOM   1061  HA  MET A  85      -1.290   8.487 -16.807  1.00 84.56           H
ATOM   1062  CB  MET A  85      -3.427   8.119 -17.006  1.00 84.56           C
ATOM   1063 1HB  MET A  85      -3.493   8.565 -17.998  1.00 84.56           H
ATOM   1064 2HB  MET A  85      -4.097   7.259 -16.997  1.00 84.56           H
ATOM   1065  CG  MET A  85      -3.877   9.134 -15.954  1.00 84.56           C
ATOM   1066 1HG  MET A  85      -4.910   9.429 -16.139  1.00 84.56           H
ATOM   1067 2HG  MET A  85      -3.848   8.681 -14.963  1.00 84.56           H
ATOM   1068  SD  MET A  85      -2.817  10.570 -15.998  1.00 84.56           S
ATOM   1069  CE  MET A  85      -3.587  11.483 -17.324  1.00 84.56           C
ATOM   1070 1HE  MET A  85      -3.564  10.887 -18.237  1.00 84.56           H
ATOM   1071 2HE  MET A  85      -4.621  11.704 -17.060  1.00 84.56           H
ATOM   1072 3HE  MET A  85      -3.046  12.415 -17.485  1.00 84.56           H
ATOM   1073  HN  MET A  85      -2.305   6.473 -18.428  1.00 84.56           H
ATOM   1074  N   PHE A  86      -2.459   5.809 -15.265  1.00 88.04           N
ATOM   1075  CA  PHE A  86      -2.515   5.107 -13.994  1.00 88.04           C
ATOM   1076  C   PHE A  86      -1.115   4.705 -13.528  1.00 88.04           C
ATOM   1077  O   PHE A  86      -0.811   4.768 -12.338  1.00 88.04           O
ATOM   1078  HA  PHE A  86      -2.956   5.790 -13.268  1.00 88.04           H
ATOM   1079  CB  PHE A  86      -3.348   3.844 -14.218  1.00 88.04           C
ATOM   1080 1HB  PHE A  86      -2.911   3.272 -15.036  1.00 88.04           H
ATOM   1081 2HB  PHE A  86      -3.290   3.220 -13.326  1.00 88.04           H
ATOM   1082  CG  PHE A  86      -4.820   4.117 -14.535  1.00 88.04           C
ATOM   1083  CD1 PHE A  86      -5.483   5.111 -13.885  1.00 88.04           C
ATOM   1084  HD1 PHE A  86      -4.966   5.713 -13.138  1.00 88.04           H
ATOM   1085  CD2 PHE A  86      -5.465   3.366 -15.468  1.00 88.04           C
ATOM   1086  HD2 PHE A  86      -4.934   2.570 -15.989  1.00 88.04           H
ATOM   1087  CE1 PHE A  86      -6.849   5.365 -14.180  1.00 88.04           C
ATOM   1088  HE1 PHE A  86      -7.380   6.161 -13.659  1.00 88.04           H
ATOM   1089  CE2 PHE A  86      -6.831   3.620 -15.763  1.00 88.04           C
ATOM   1090  HE2 PHE A  86      -7.348   3.018 -16.511  1.00 88.04           H
ATOM   1091  CZ  PHE A  86      -7.494   4.614 -15.113  1.00 88.04           C
ATOM   1092  HZ  PHE A  86      -8.542   4.808 -15.340  1.00 88.04           H
ATOM   1093  HN  PHE A  86      -2.859   5.317 -16.038  1.00 88.04           H
ATOM   1094  N   LEU A  87      -0.299   4.299 -14.490  1.00 83.24           N
ATOM   1095  CA  LEU A  87       1.051   3.855 -14.189  1.00 83.24           C
ATOM   1096  C   LEU A  87       1.874   5.043 -13.686  1.00 83.24           C
ATOM   1097  O   LEU A  87       2.724   4.887 -12.811  1.00 83.24           O
ATOM   1098  HA  LEU A  87       0.982   3.119 -13.387  1.00 83.24           H
ATOM   1099  CB  LEU A  87       1.666   3.149 -15.399  1.00 83.24           C
ATOM   1100 1HB  LEU A  87       1.552   3.797 -16.269  1.00 83.24           H
ATOM   1101 2HB  LEU A  87       2.736   3.035 -15.224  1.00 83.24           H
ATOM   1102  CG  LEU A  87       1.085   1.776 -15.742  1.00 83.24           C
ATOM   1103  HG  LEU A  87       0.013   1.890 -15.907  1.00 83.24           H
ATOM   1104  CD1 LEU A  87       1.687   1.234 -17.039  1.00 83.24           C
ATOM   1105 1HD1 LEU A  87       1.467   1.920 -17.857  1.00 83.24           H
ATOM   1106 2HD1 LEU A  87       2.767   1.138 -16.926  1.00 83.24           H
ATOM   1107 3HD1 LEU A  87       1.257   0.257 -17.259  1.00 83.24           H
ATOM   1108  CD2 LEU A  87       1.260   0.800 -14.577  1.00 83.24           C
ATOM   1109 1HD2 LEU A  87       2.322   0.685 -14.356  1.00 83.24           H
ATOM   1110 2HD2 LEU A  87       0.746   1.188 -13.697  1.00 83.24           H
ATOM   1111 3HD2 LEU A  87       0.839  -0.168 -14.847  1.00 83.24           H
ATOM   1112  HN  LEU A  87      -0.547   4.270 -15.458  1.00 83.24           H
ATOM   1113  N   LEU A  88       1.592   6.202 -14.261  1.00 88.28           N
ATOM   1114  CA  LEU A  88       2.272   7.422 -13.860  1.00 88.28           C
ATOM   1115  C   LEU A  88       1.894   7.760 -12.416  1.00 88.28           C
ATOM   1116  O   LEU A  88       2.766   8.013 -11.586  1.00 88.28           O
ATOM   1117  HA  LEU A  88       3.344   7.226 -13.899  1.00 88.28           H
ATOM   1118  CB  LEU A  88       1.981   8.550 -14.852  1.00 88.28           C
ATOM   1119 1HB  LEU A  88       2.372   8.259 -15.827  1.00 88.28           H
ATOM   1120 2HB  LEU A  88       0.900   8.644 -14.957  1.00 88.28           H
ATOM   1121  CG  LEU A  88       2.552   9.923 -14.493  1.00 88.28           C
ATOM   1122  HG  LEU A  88       2.177  10.202 -13.508  1.00 88.28           H
ATOM   1123  CD1 LEU A  88       4.078   9.875 -14.399  1.00 88.28           C
ATOM   1124 1HD1 LEU A  88       4.372   9.162 -13.629  1.00 88.28           H
ATOM   1125 2HD1 LEU A  88       4.491   9.564 -15.358  1.00 88.28           H
ATOM   1126 3HD1 LEU A  88       4.457  10.864 -14.142  1.00 88.28           H
ATOM   1127  CD2 LEU A  88       2.071  10.991 -15.477  1.00 88.28           C
ATOM   1128 1HD2 LEU A  88       2.397  10.729 -16.484  1.00 88.28           H
ATOM   1129 2HD2 LEU A  88       0.983  11.047 -15.450  1.00 88.28           H
ATOM   1130 3HD2 LEU A  88       2.492  11.957 -15.199  1.00 88.28           H
ATOM   1131  HN  LEU A  88       0.914   6.316 -14.988  1.00 88.28           H
ATOM   1132  N   ASN A  89       0.594   7.752 -12.161  1.00 90.12           N
ATOM   1133  CA  ASN A  89       0.087   8.119 -10.850  1.00 90.12           C
ATOM   1134  C   ASN A  89       0.546   7.082  -9.822  1.00 90.12           C
ATOM   1135  O   ASN A  89       0.765   7.411  -8.658  1.00 90.12           O
ATOM   1136  HA  ASN A  89       0.494   9.110 -10.652  1.00 90.12           H
ATOM   1137  CB  ASN A  89      -1.443   8.149 -10.840  1.00 90.12           C
ATOM   1138 1HB  ASN A  89      -1.831   7.306 -11.412  1.00 90.12           H
ATOM   1139 2HB  ASN A  89      -1.806   8.035  -9.818  1.00 90.12           H
ATOM   1140  CG  ASN A  89      -1.969   9.458 -11.431  1.00 90.12           C
ATOM   1141  OD1 ASN A  89      -2.199  10.435 -10.737  1.00 90.12           O
ATOM   1142  ND2 ASN A  89      -2.147   9.424 -12.749  1.00 90.12           N
ATOM   1143 1HD2 ASN A  89      -1.939   8.590 -13.260  1.00 90.12           H
ATOM   1144 2HD2 ASN A  89      -2.488  10.232 -13.228  1.00 90.12           H
ATOM   1145  HN  ASN A  89      -0.105   7.503 -12.830  1.00 90.12           H
ATOM   1146  N   LEU A  90       0.678   5.849 -10.291  1.00 88.39           N
ATOM   1147  CA  LEU A  90       1.145   4.770  -9.438  1.00 88.39           C
ATOM   1148  C   LEU A  90       2.573   5.072  -8.977  1.00 88.39           C
ATOM   1149  O   LEU A  90       2.901   4.897  -7.805  1.00 88.39           O
ATOM   1150  HA  LEU A  90       0.498   4.743  -8.561  1.00 88.39           H
ATOM   1151  CB  LEU A  90       1.000   3.424 -10.149  1.00 88.39           C
ATOM   1152 1HB  LEU A  90      -0.038   3.309 -10.460  1.00 88.39           H
ATOM   1153 2HB  LEU A  90       1.604   3.447 -11.056  1.00 88.39           H
ATOM   1154  CG  LEU A  90       1.399   2.190  -9.336  1.00 88.39           C
ATOM   1155  HG  LEU A  90       2.421   2.329  -8.983  1.00 88.39           H
ATOM   1156  CD1 LEU A  90       0.510   2.037  -8.100  1.00 88.39           C
ATOM   1157 1HD1 LEU A  90       0.612   2.919  -7.468  1.00 88.39           H
ATOM   1158 2HD1 LEU A  90      -0.529   1.931  -8.411  1.00 88.39           H
ATOM   1159 3HD1 LEU A  90       0.815   1.153  -7.541  1.00 88.39           H
ATOM   1160  CD2 LEU A  90       1.389   0.933 -10.208  1.00 88.39           C
ATOM   1161 1HD2 LEU A  90       0.388   0.778 -10.611  1.00 88.39           H
ATOM   1162 2HD2 LEU A  90       2.096   1.054 -11.029  1.00 88.39           H
ATOM   1163 3HD2 LEU A  90       1.675   0.070  -9.606  1.00 88.39           H
ATOM   1164  HN  LEU A  90       0.472   5.584 -11.233  1.00 88.39           H
ATOM   1165  N   ALA A  91       3.384   5.521  -9.924  1.00 91.98           N
ATOM   1166  CA  ALA A  91       4.776   5.820  -9.638  1.00 91.98           C
ATOM   1167  C   ALA A  91       4.851   6.996  -8.662  1.00 91.98           C
ATOM   1168  O   ALA A  91       5.711   7.025  -7.783  1.00 91.98           O
ATOM   1169  HA  ALA A  91       5.214   4.940  -9.166  1.00 91.98           H
ATOM   1170  CB  ALA A  91       5.519   6.099 -10.946  1.00 91.98           C
ATOM   1171 1HB  ALA A  91       5.461   5.223 -11.591  1.00 91.98           H
ATOM   1172 2HB  ALA A  91       5.061   6.951 -11.449  1.00 91.98           H
ATOM   1173 3HB  ALA A  91       6.563   6.323 -10.730  1.00 91.98           H
ATOM   1174  HN  ALA A  91       3.104   5.680 -10.871  1.00 91.98           H
ATOM   1175  N   ILE A  92       3.938   7.938  -8.850  1.00 91.21           N
ATOM   1176  CA  ILE A  92       3.878   9.105  -7.986  1.00 91.21           C
ATOM   1177  C   ILE A  92       3.524   8.664  -6.565  1.00 91.21           C
ATOM   1178  O   ILE A  92       4.145   9.109  -5.600  1.00 91.21           O
ATOM   1179  HA  ILE A  92       4.872   9.552  -7.972  1.00 91.21           H
ATOM   1180  CB  ILE A  92       2.921  10.150  -8.563  1.00 91.21           C
ATOM   1181  HB  ILE A  92       1.979   9.655  -8.803  1.00 91.21           H
ATOM   1182  CG1 ILE A  92       3.468  10.735  -9.866  1.00 91.21           C
ATOM   1183 1HG1 ILE A  92       4.312  11.390  -9.649  1.00 91.21           H
ATOM   1184 2HG1 ILE A  92       3.844   9.932 -10.500  1.00 91.21           H
ATOM   1185  CG2 ILE A  92       2.610  11.237  -7.532  1.00 91.21           C
ATOM   1186 1HG2 ILE A  92       2.146  10.784  -6.656  1.00 91.21           H
ATOM   1187 2HG2 ILE A  92       3.534  11.734  -7.239  1.00 91.21           H
ATOM   1188 3HG2 ILE A  92       1.927  11.966  -7.968  1.00 91.21           H
ATOM   1189  CD1 ILE A  92       2.386  11.518 -10.613  1.00 91.21           C
ATOM   1190 1HD1 ILE A  92       1.555  10.854 -10.850  1.00 91.21           H
ATOM   1191 2HD1 ILE A  92       2.030  12.335  -9.985  1.00 91.21           H
ATOM   1192 3HD1 ILE A  92       2.802  11.923 -11.535  1.00 91.21           H
ATOM   1193  HN  ILE A  92       3.249   7.912  -9.574  1.00 91.21           H
ATOM   1194  N   ALA A  93       2.527   7.796  -6.480  1.00 93.13           N
ATOM   1195  CA  ALA A  93       2.040   7.340  -5.189  1.00 93.13           C
ATOM   1196  C   ALA A  93       3.168   6.620  -4.448  1.00 93.13           C
ATOM   1197  O   ALA A  93       3.407   6.879  -3.269  1.00 93.13           O
ATOM   1198  HA  ALA A  93       1.744   8.219  -4.616  1.00 93.13           H
ATOM   1199  CB  ALA A  93       0.813   6.448  -5.392  1.00 93.13           C
ATOM   1200 1HB  ALA A  93       0.031   7.015  -5.895  1.00 93.13           H
ATOM   1201 2HB  ALA A  93       1.087   5.587  -6.001  1.00 93.13           H
ATOM   1202 3HB  ALA A  93       0.448   6.106  -4.423  1.00 93.13           H
ATOM   1203  HN  ALA A  93       2.056   7.406  -7.271  1.00 93.13           H
ATOM   1204  N   ASP A  94       3.833   5.729  -5.170  1.00 90.28           N
ATOM   1205  CA  ASP A  94       4.907   4.944  -4.586  1.00 90.28           C
ATOM   1206  C   ASP A  94       5.989   5.885  -4.052  1.00 90.28           C
ATOM   1207  O   ASP A  94       6.535   5.660  -2.973  1.00 90.28           O
ATOM   1208  HA  ASP A  94       4.437   4.359  -3.795  1.00 90.28           H
ATOM   1209  CB  ASP A  94       5.550   4.028  -5.629  1.00 90.28           C
ATOM   1210 1HB  ASP A  94       5.658   4.564  -6.572  1.00 90.28           H
ATOM   1211 2HB  ASP A  94       6.552   3.749  -5.304  1.00 90.28           H
ATOM   1212  CG  ASP A  94       4.708   2.768  -5.845  1.00 90.28           C
ATOM   1213  OD1 ASP A  94       4.036   2.361  -4.874  1.00 90.28           O
ATOM   1214  OD2 ASP A  94       4.757   2.241  -6.978  1.00 90.28           O
ATOM   1215  HN  ASP A  94       3.649   5.541  -6.134  1.00 90.28           H
ATOM   1216  N   LEU A  95       6.266   6.919  -4.832  1.00 90.81           N
ATOM   1217  CA  LEU A  95       7.327   7.852  -4.490  1.00 90.81           C
ATOM   1218  C   LEU A  95       6.970   8.566  -3.185  1.00 90.81           C
ATOM   1219  O   LEU A  95       7.828   8.759  -2.325  1.00 90.81           O
ATOM   1220  HA  LEU A  95       8.234   7.269  -4.328  1.00 90.81           H
ATOM   1221  CB  LEU A  95       7.601   8.803  -5.657  1.00 90.81           C
ATOM   1222 1HB  LEU A  95       7.676   8.213  -6.570  1.00 90.81           H
ATOM   1223 2HB  LEU A  95       6.741   9.462  -5.772  1.00 90.81           H
ATOM   1224  CG  LEU A  95       8.858   9.667  -5.536  1.00 90.81           C
ATOM   1225  HG  LEU A  95       8.834  10.171  -4.570  1.00 90.81           H
ATOM   1226  CD1 LEU A  95      10.121   8.804  -5.565  1.00 90.81           C
ATOM   1227 1HD1 LEU A  95      10.100   8.100  -4.733  1.00 90.81           H
ATOM   1228 2HD1 LEU A  95      10.164   8.254  -6.505  1.00 90.81           H
ATOM   1229 3HD1 LEU A  95      11.000   9.443  -5.478  1.00 90.81           H
ATOM   1230  CD2 LEU A  95       8.881  10.754  -6.613  1.00 90.81           C
ATOM   1231 1HD2 LEU A  95       8.870  10.289  -7.599  1.00 90.81           H
ATOM   1232 2HD2 LEU A  95       8.005  11.393  -6.503  1.00 90.81           H
ATOM   1233 3HD2 LEU A  95       9.785  11.353  -6.505  1.00 90.81           H
ATOM   1234  HN  LEU A  95       5.782   7.124  -5.683  1.00 90.81           H
ATOM   1235  N   LEU A  96       5.703   8.939  -3.078  1.00 87.96           N
ATOM   1236  CA  LEU A  96       5.225   9.636  -1.897  1.00 87.96           C
ATOM   1237  C   LEU A  96       5.455   8.758  -0.664  1.00 87.96           C
ATOM   1238  O   LEU A  96       5.888   9.247   0.378  1.00 87.96           O
ATOM   1239  HA  LEU A  96       5.819  10.544  -1.790  1.00 87.96           H
ATOM   1240  CB  LEU A  96       3.769  10.067  -2.081  1.00 87.96           C
ATOM   1241 1HB  LEU A  96       3.203   9.214  -2.457  1.00 87.96           H
ATOM   1242 2HB  LEU A  96       3.357  10.316  -1.103  1.00 87.96           H
ATOM   1243  CG  LEU A  96       3.534  11.253  -3.019  1.00 87.96           C
ATOM   1244  HG  LEU A  96       4.003  11.029  -3.977  1.00 87.96           H
ATOM   1245  CD1 LEU A  96       2.041  11.455  -3.284  1.00 87.96           C
ATOM   1246 1HD1 LEU A  96       1.628  10.558  -3.745  1.00 87.96           H
ATOM   1247 2HD1 LEU A  96       1.527  11.648  -2.342  1.00 87.96           H
ATOM   1248 3HD1 LEU A  96       1.902  12.304  -3.953  1.00 87.96           H
ATOM   1249  CD2 LEU A  96       4.197  12.520  -2.477  1.00 87.96           C
ATOM   1250 1HD2 LEU A  96       3.778  12.760  -1.499  1.00 87.96           H
ATOM   1251 2HD2 LEU A  96       5.270  12.357  -2.382  1.00 87.96           H
ATOM   1252 3HD2 LEU A  96       4.015  13.348  -3.162  1.00 87.96           H
ATOM   1253  HN  LEU A  96       5.011   8.773  -3.780  1.00 87.96           H
ATOM   1254  N   PHE A  97       5.155   7.478  -0.825  1.00 90.89           N
ATOM   1255  CA  PHE A  97       5.322   6.528   0.262  1.00 90.89           C
ATOM   1256  C   PHE A  97       6.794   6.406   0.662  1.00 90.89           C
ATOM   1257  O   PHE A  97       7.123   6.438   1.847  1.00 90.89           O
ATOM   1258  HA  PHE A  97       4.747   6.902   1.109  1.00 90.89           H
ATOM   1259  CB  PHE A  97       4.831   5.172  -0.249  1.00 90.89           C
ATOM   1260 1HB  PHE A  97       3.741   5.172  -0.260  1.00 90.89           H
ATOM   1261 2HB  PHE A  97       5.160   5.044  -1.280  1.00 90.89           H
ATOM   1262  CG  PHE A  97       5.319   3.982   0.578  1.00 90.89           C
ATOM   1263  CD1 PHE A  97       6.190   3.089   0.037  1.00 90.89           C
ATOM   1264  HD1 PHE A  97       6.542   3.222  -0.986  1.00 90.89           H
ATOM   1265  CD2 PHE A  97       4.880   3.816   1.855  1.00 90.89           C
ATOM   1266  HD2 PHE A  97       4.181   4.531   2.289  1.00 90.89           H
ATOM   1267  CE1 PHE A  97       6.643   1.984   0.805  1.00 90.89           C
ATOM   1268  HE1 PHE A  97       7.342   1.268   0.372  1.00 90.89           H
ATOM   1269  CE2 PHE A  97       5.333   2.710   2.623  1.00 90.89           C
ATOM   1270  HE2 PHE A  97       4.982   2.577   3.646  1.00 90.89           H
ATOM   1271  CZ  PHE A  97       6.205   1.818   2.082  1.00 90.89           C
ATOM   1272  HZ  PHE A  97       6.552   0.969   2.672  1.00 90.89           H
ATOM   1273  HN  PHE A  97       4.804   7.088  -1.676  1.00 90.89           H
ATOM   1274  N   LEU A  98       7.640   6.269  -0.348  1.00 93.29           N
ATOM   1275  CA  LEU A  98       9.036   5.943  -0.116  1.00 93.29           C
ATOM   1276  C   LEU A  98       9.680   7.046   0.726  1.00 93.29           C
ATOM   1277  O   LEU A  98      10.562   6.776   1.540  1.00 93.29           O
ATOM   1278  HA  LEU A  98       9.064   5.014   0.452  1.00 93.29           H
ATOM   1279  CB  LEU A  98       9.754   5.684  -1.443  1.00 93.29           C
ATOM   1280 1HB  LEU A  98       9.555   6.523  -2.110  1.00 93.29           H
ATOM   1281 2HB  LEU A  98      10.827   5.673  -1.256  1.00 93.29           H
ATOM   1282  CG  LEU A  98       9.376   4.391  -2.168  1.00 93.29           C
ATOM   1283  HG  LEU A  98       8.291   4.294  -2.151  1.00 93.29           H
ATOM   1284  CD1 LEU A  98       9.803   4.442  -3.636  1.00 93.29           C
ATOM   1285 1HD1 LEU A  98       9.306   5.277  -4.130  1.00 93.29           H
ATOM   1286 2HD1 LEU A  98      10.883   4.574  -3.697  1.00 93.29           H
ATOM   1287 3HD1 LEU A  98       9.523   3.510  -4.128  1.00 93.29           H
ATOM   1288  CD2 LEU A  98       9.950   3.170  -1.446  1.00 93.29           C
ATOM   1289 1HD2 LEU A  98      11.037   3.247  -1.410  1.00 93.29           H
ATOM   1290 2HD2 LEU A  98       9.555   3.129  -0.431  1.00 93.29           H
ATOM   1291 3HD2 LEU A  98       9.667   2.265  -1.983  1.00 93.29           H
ATOM   1292  HN  LEU A  98       7.385   6.378  -1.309  1.00 93.29           H
ATOM   1293  N   VAL A  99       9.215   8.266   0.502  1.00 90.58           N
ATOM   1294  CA  VAL A  99       9.762   9.416   1.200  1.00 90.58           C
ATOM   1295  C   VAL A  99       9.497   9.271   2.700  1.00 90.58           C
ATOM   1296  O   VAL A  99      10.154   9.916   3.516  1.00 90.58           O
ATOM   1297  HA  VAL A  99      10.839   9.420   1.034  1.00 90.58           H
ATOM   1298  CB  VAL A  99       9.187  10.707   0.614  1.00 90.58           C
ATOM   1299  HB  VAL A  99       8.100  10.627   0.628  1.00 90.58           H
ATOM   1300  CG1 VAL A  99       9.579  11.918   1.464  1.00 90.58           C
ATOM   1301 1HG1 VAL A  99       9.194  11.791   2.476  1.00 90.58           H
ATOM   1302 2HG1 VAL A  99      10.666  12.002   1.496  1.00 90.58           H
ATOM   1303 3HG1 VAL A  99       9.157  12.822   1.025  1.00 90.58           H
ATOM   1304  CG2 VAL A  99       9.626  10.892  -0.840  1.00 90.58           C
ATOM   1305 1HG2 VAL A  99      10.714  10.941  -0.888  1.00 90.58           H
ATOM   1306 2HG2 VAL A  99       9.273  10.050  -1.436  1.00 90.58           H
ATOM   1307 3HG2 VAL A  99       9.203  11.817  -1.232  1.00 90.58           H
ATOM   1308  HN  VAL A  99       8.478   8.474  -0.142  1.00 90.58           H
ATOM   1309  N   THR A 100       8.533   8.419   3.018  1.00 90.55           N
ATOM   1310  CA  THR A 100       8.152   8.203   4.404  1.00 90.55           C
ATOM   1311  C   THR A 100       9.097   7.197   5.065  1.00 90.55           C
ATOM   1312  O   THR A 100       9.237   7.183   6.287  1.00 90.55           O
ATOM   1313  HA  THR A 100       8.261   9.145   4.941  1.00 90.55           H
ATOM   1314  CB  THR A 100       6.686   7.767   4.429  1.00 90.55           C
ATOM   1315  HB  THR A 100       6.262   7.884   5.426  1.00 90.55           H
ATOM   1316  OG1 THR A 100       6.711   6.434   3.924  1.00 90.55           O
ATOM   1317  HG1 THR A 100       5.857   5.966   4.151  1.00 90.55           H
ATOM   1318  CG2 THR A 100       5.830   8.532   3.418  1.00 90.55           C
ATOM   1319 1HG2 THR A 100       6.214   8.360   2.412  1.00 90.55           H
ATOM   1320 2HG2 THR A 100       5.867   9.598   3.643  1.00 90.55           H
ATOM   1321 3HG2 THR A 100       4.799   8.184   3.477  1.00 90.55           H
ATOM   1322  HN  THR A 100       8.017   7.884   2.350  1.00 90.55           H
ATOM   1323  N   LEU A 101       9.720   6.381   4.229  1.00 92.83           N
ATOM   1324  CA  LEU A 101      10.455   5.226   4.718  1.00 92.83           C
ATOM   1325  C   LEU A 101      11.624   5.701   5.584  1.00 92.83           C
ATOM   1326  O   LEU A 101      11.917   5.104   6.618  1.00 92.83           O
ATOM   1327  HA  LEU A 101       9.776   4.647   5.342  1.00 92.83           H
ATOM   1328  CB  LEU A 101      10.878   4.328   3.554  1.00 92.83           C
ATOM   1329 1HB  LEU A 101      11.333   4.952   2.785  1.00 92.83           H
ATOM   1330 2HB  LEU A 101      11.651   3.646   3.909  1.00 92.83           H
ATOM   1331  CG  LEU A 101       9.765   3.501   2.906  1.00 92.83           C
ATOM   1332  HG  LEU A 101       9.039   4.187   2.472  1.00 92.83           H
ATOM   1333  CD1 LEU A 101      10.314   2.641   1.766  1.00 92.83           C
ATOM   1334 1HD1 LEU A 101      10.758   3.285   1.007  1.00 92.83           H
ATOM   1335 2HD1 LEU A 101      11.073   1.962   2.155  1.00 92.83           H
ATOM   1336 3HD1 LEU A 101       9.502   2.064   1.324  1.00 92.83           H
ATOM   1337  CD2 LEU A 101       9.026   2.663   3.952  1.00 92.83           C
ATOM   1338 1HD2 LEU A 101       9.728   1.985   4.437  1.00 92.83           H
ATOM   1339 2HD2 LEU A 101       8.583   3.322   4.698  1.00 92.83           H
ATOM   1340 3HD2 LEU A 101       8.241   2.085   3.465  1.00 92.83           H
ATOM   1341  HN  LEU A 101       9.729   6.497   3.235  1.00 92.83           H
ATOM   1342  N   PRO A 102      12.309   6.779   5.180  1.00 94.95           N
ATOM   1343  CA  PRO A 102      13.441   7.289   5.958  1.00 94.95           C
ATOM   1344  C   PRO A 102      13.077   7.533   7.413  1.00 94.95           C
ATOM   1345  O   PRO A 102      13.838   7.184   8.314  1.00 94.95           O
ATOM   1346  HA  PRO A 102      14.241   6.549   5.985  1.00 94.95           H
ATOM   1347  CB  PRO A 102      13.818   8.587   5.241  1.00 94.95           C
ATOM   1348 1HB  PRO A 102      13.304   9.447   5.672  1.00 94.95           H
ATOM   1349 2HB  PRO A 102      14.887   8.788   5.311  1.00 94.95           H
ATOM   1350  CG  PRO A 102      13.385   8.335   3.802  1.00 94.95           C
ATOM   1351 1HG  PRO A 102      13.258   9.265   3.249  1.00 94.95           H
ATOM   1352 2HG  PRO A 102      14.123   7.750   3.254  1.00 94.95           H
ATOM   1353  CD  PRO A 102      12.072   7.586   3.969  1.00 94.95           C
ATOM   1354 1HD  PRO A 102      11.232   8.268   4.101  1.00 94.95           H
ATOM   1355 2HD  PRO A 102      11.845   6.969   3.100  1.00 94.95           H
ATOM   1356  N   PHE A 103      11.911   8.133   7.606  1.00 93.69           N
ATOM   1357  CA  PHE A 103      11.460   8.480   8.943  1.00 93.69           C
ATOM   1358  C   PHE A 103      11.174   7.223   9.768  1.00 93.69           C
ATOM   1359  O   PHE A 103      11.521   7.158  10.946  1.00 93.69           O
ATOM   1360  HA  PHE A 103      12.260   9.049   9.417  1.00 93.69           H
ATOM   1361  CB  PHE A 103      10.164   9.278   8.785  1.00 93.69           C
ATOM   1362 1HB  PHE A 103       9.449   8.681   8.219  1.00 93.69           H
ATOM   1363 2HB  PHE A 103       9.730   9.445   9.770  1.00 93.69           H
ATOM   1364  CG  PHE A 103      10.346  10.627   8.087  1.00 93.69           C
ATOM   1365  CD1 PHE A 103      10.652  11.734   8.817  1.00 93.69           C
ATOM   1366  HD1 PHE A 103      10.769  11.659   9.898  1.00 93.69           H
ATOM   1367  CD2 PHE A 103      10.200  10.721   6.739  1.00 93.69           C
ATOM   1368  HD2 PHE A 103       9.954   9.834   6.154  1.00 93.69           H
ATOM   1369  CE1 PHE A 103      10.821  12.986   8.169  1.00 93.69           C
ATOM   1370  HE1 PHE A 103      11.066  13.873   8.754  1.00 93.69           H
ATOM   1371  CE2 PHE A 103      10.369  11.974   6.091  1.00 93.69           C
ATOM   1372  HE2 PHE A 103      10.252  12.048   5.010  1.00 93.69           H
ATOM   1373  CZ  PHE A 103      10.675  13.080   6.820  1.00 93.69           C
ATOM   1374  HZ  PHE A 103      10.805  14.041   6.324  1.00 93.69           H
ATOM   1375  HN  PHE A 103      11.282   8.381   6.870  1.00 93.69           H
ATOM   1376  N   TRP A 104      10.544   6.257   9.117  1.00 87.01           N
ATOM   1377  CA  TRP A 104      10.185   5.016   9.782  1.00 87.01           C
ATOM   1378  C   TRP A 104      11.478   4.281  10.140  1.00 87.01           C
ATOM   1379  O   TRP A 104      11.547   3.600  11.162  1.00 87.01           O
ATOM   1380  HA  TRP A 104       9.638   5.271  10.689  1.00 87.01           H
ATOM   1381  CB  TRP A 104       9.244   4.180   8.913  1.00 87.01           C
ATOM   1382 1HB  TRP A 104       9.673   4.086   7.916  1.00 87.01           H
ATOM   1383 2HB  TRP A 104       9.179   3.174   9.328  1.00 87.01           H
ATOM   1384  CG  TRP A 104       7.832   4.757   8.792  1.00 87.01           C
ATOM   1385  CD1 TRP A 104       7.151   5.043   7.674  1.00 87.01           C
ATOM   1386  HD1 TRP A 104       7.536   4.893   6.665  1.00 87.01           H
ATOM   1387  CD2 TRP A 104       6.951   5.109   9.879  1.00 87.01           C
ATOM   1388  NE1 TRP A 104       5.900   5.552   7.960  1.00 87.01           N
ATOM   1389  HE1 TRP A 104       5.211   5.838   7.294  1.00 87.01           H
ATOM   1390  CE2 TRP A 104       5.775   5.593   9.343  1.00 87.01           C
ATOM   1391  CE3 TRP A 104       7.141   5.022  11.269  1.00 87.01           C
ATOM   1392  HE3 TRP A 104       8.060   4.643  11.717  1.00 87.01           H
ATOM   1393  CZ2 TRP A 104       4.698   6.028  10.125  1.00 87.01           C
ATOM   1394  HZ2 TRP A 104       3.779   6.406   9.678  1.00 87.01           H
ATOM   1395  CZ3 TRP A 104       6.055   5.460  12.037  1.00 87.01           C
ATOM   1396  HZ3 TRP A 104       6.151   5.414  13.122  1.00 87.01           H
ATOM   1397  CH2 TRP A 104       4.865   5.950  11.513  1.00 87.01           C
ATOM   1398  HH2 TRP A 104       4.065   6.272  12.180  1.00 87.01           H
ATOM   1399  HN  TRP A 104      10.279   6.312   8.154  1.00 87.01           H
ATOM   1400  N   ALA A 105      12.472   4.444   9.279  1.00 95.33           N
ATOM   1401  CA  ALA A 105      13.755   3.793   9.484  1.00 95.33           C
ATOM   1402  C   ALA A 105      14.381   4.307  10.782  1.00 95.33           C
ATOM   1403  O   ALA A 105      14.866   3.522  11.595  1.00 95.33           O
ATOM   1404  HA  ALA A 105      13.572   2.723   9.578  1.00 95.33           H
ATOM   1405  CB  ALA A 105      14.651   4.036   8.268  1.00 95.33           C
ATOM   1406 1HB  ALA A 105      14.174   3.626   7.378  1.00 95.33           H
ATOM   1407 2HB  ALA A 105      14.805   5.107   8.138  1.00 95.33           H
ATOM   1408 3HB  ALA A 105      15.613   3.547   8.423  1.00 95.33           H
ATOM   1409  HN  ALA A 105      12.411   5.008   8.455  1.00 95.33           H
ATOM   1410  N   ILE A 106      14.350   5.623  10.936  1.00 92.26           N
ATOM   1411  CA  ILE A 106      14.924   6.252  12.113  1.00 92.26           C
ATOM   1412  C   ILE A 106      14.115   5.850  13.348  1.00 92.26           C
ATOM   1413  O   ILE A 106      14.684   5.504  14.382  1.00 92.26           O
ATOM   1414  HA  ILE A 106      15.939   5.870  12.226  1.00 92.26           H
ATOM   1415  CB  ILE A 106      15.031   7.765  11.913  1.00 92.26           C
ATOM   1416  HB  ILE A 106      14.066   8.133  11.564  1.00 92.26           H
ATOM   1417  CG1 ILE A 106      16.061   8.105  10.834  1.00 92.26           C
ATOM   1418 1HG1 ILE A 106      17.067   7.963  11.229  1.00 92.26           H
ATOM   1419 2HG1 ILE A 106      15.950   7.421   9.992  1.00 92.26           H
ATOM   1420  CG2 ILE A 106      15.332   8.473  13.236  1.00 92.26           C
ATOM   1421 1HG2 ILE A 106      14.531   8.270  13.947  1.00 92.26           H
ATOM   1422 2HG2 ILE A 106      16.277   8.106  13.637  1.00 92.26           H
ATOM   1423 3HG2 ILE A 106      15.402   9.547  13.065  1.00 92.26           H
ATOM   1424  CD1 ILE A 106      15.895   9.547  10.351  1.00 92.26           C
ATOM   1425 1HD1 ILE A 106      14.896   9.678   9.935  1.00 92.26           H
ATOM   1426 2HD1 ILE A 106      16.030  10.229  11.191  1.00 92.26           H
ATOM   1427 3HD1 ILE A 106      16.639   9.762   9.585  1.00 92.26           H
ATOM   1428  HN  ILE A 106      13.942   6.254  10.276  1.00 92.26           H
ATOM   1429  N   ALA A 107      12.800   5.910  13.199  1.00 93.51           N
ATOM   1430  CA  ALA A 107      11.907   5.646  14.315  1.00 93.51           C
ATOM   1431  C   ALA A 107      12.106   4.206  14.791  1.00 93.51           C
ATOM   1432  O   ALA A 107      12.045   3.930  15.988  1.00 93.51           O
ATOM   1433  HA  ALA A 107      12.175   6.327  15.122  1.00 93.51           H
ATOM   1434  CB  ALA A 107      10.464   5.926  13.892  1.00 93.51           C
ATOM   1435 1HB  ALA A 107      10.370   6.969  13.590  1.00 93.51           H
ATOM   1436 2HB  ALA A 107      10.199   5.281  13.054  1.00 93.51           H
ATOM   1437 3HB  ALA A 107       9.795   5.728  14.729  1.00 93.51           H
ATOM   1438  HN  ALA A 107      12.344   6.133  12.337  1.00 93.51           H
ATOM   1439  N   ALA A 108      12.340   3.325  13.829  1.00 92.86           N
ATOM   1440  CA  ALA A 108      12.502   1.913  14.131  1.00 92.86           C
ATOM   1441  C   ALA A 108      13.872   1.686  14.773  1.00 92.86           C
ATOM   1442  O   ALA A 108      14.031   0.796  15.607  1.00 92.86           O
ATOM   1443  HA  ALA A 108      11.725   1.634  14.843  1.00 92.86           H
ATOM   1444  CB  ALA A 108      12.315   1.093  12.853  1.00 92.86           C
ATOM   1445 1HB  ALA A 108      11.316   1.267  12.452  1.00 92.86           H
ATOM   1446 2HB  ALA A 108      13.059   1.394  12.116  1.00 92.86           H
ATOM   1447 3HB  ALA A 108      12.436   0.034  13.079  1.00 92.86           H
ATOM   1448  HN  ALA A 108      12.419   3.562  12.861  1.00 92.86           H
ATOM   1449  N   ALA A 109      14.826   2.508  14.361  1.00 91.62           N
ATOM   1450  CA  ALA A 109      16.202   2.335  14.796  1.00 91.62           C
ATOM   1451  C   ALA A 109      16.307   2.669  16.286  1.00 91.62           C
ATOM   1452  O   ALA A 109      17.068   2.035  17.015  1.00 91.62           O
ATOM   1453  HA  ALA A 109      16.468   1.289  14.648  1.00 91.62           H
ATOM   1454  CB  ALA A 109      17.122   3.205  13.938  1.00 91.62           C
ATOM   1455 1HB  ALA A 109      17.032   2.908  12.893  1.00 91.62           H
ATOM   1456 2HB  ALA A 109      16.836   4.252  14.044  1.00 91.62           H
ATOM   1457 3HB  ALA A 109      18.154   3.075  14.265  1.00 91.62           H
ATOM   1458  HN  ALA A 109      14.672   3.279  13.743  1.00 91.62           H
ATOM   1459  N   ASP A 110      15.531   3.663  16.693  1.00 82.89           N
ATOM   1460  CA  ASP A 110      15.645   4.198  18.039  1.00 82.89           C
ATOM   1461  C   ASP A 110      14.265   4.645  18.524  1.00 82.89           C
ATOM   1462  O   ASP A 110      13.533   3.865  19.132  1.00 82.89           O
ATOM   1463  HA  ASP A 110      16.053   3.383  18.638  1.00 82.89           H
ATOM   1464  CB  ASP A 110      16.575   5.413  18.072  1.00 82.89           C
ATOM   1465 1HB  ASP A 110      17.526   5.160  17.604  1.00 82.89           H
ATOM   1466 2HB  ASP A 110      16.139   6.225  17.490  1.00 82.89           H
ATOM   1467  CG  ASP A 110      16.816   5.880  19.509  1.00 82.89           C
ATOM   1468  OD1 ASP A 110      16.407   5.133  20.424  1.00 82.89           O
ATOM   1469  OD2 ASP A 110      17.404   6.972  19.659  1.00 82.89           O
ATOM   1470  HN  ASP A 110      14.836   4.100  16.122  1.00 82.89           H
ATOM   1471  N   GLN A 111      13.951   5.900  18.238  1.00 86.29           N
ATOM   1472  CA  GLN A 111      12.672   6.462  18.641  1.00 86.29           C
ATOM   1473  C   GLN A 111      12.239   7.553  17.659  1.00 86.29           C
ATOM   1474  O   GLN A 111      13.010   7.949  16.786  1.00 86.29           O
ATOM   1475  HA  GLN A 111      11.967   5.632  18.606  1.00 86.29           H
ATOM   1476  CB  GLN A 111      12.738   7.005  20.070  1.00 86.29           C
ATOM   1477 1HB  GLN A 111      11.777   7.441  20.341  1.00 86.29           H
ATOM   1478 2HB  GLN A 111      12.924   6.186  20.765  1.00 86.29           H
ATOM   1479  CG  GLN A 111      13.839   8.058  20.206  1.00 86.29           C
ATOM   1480 1HG  GLN A 111      14.803   7.616  19.956  1.00 86.29           H
ATOM   1481 2HG  GLN A 111      13.665   8.866  19.496  1.00 86.29           H
ATOM   1482  CD  GLN A 111      13.885   8.622  21.628  1.00 86.29           C
ATOM   1483  OE1 GLN A 111      12.915   8.589  22.368  1.00 86.29           O
ATOM   1484  NE2 GLN A 111      15.062   9.140  21.967  1.00 86.29           N
ATOM   1485 1HE2 GLN A 111      15.818   9.135  21.311  1.00 86.29           H
ATOM   1486 2HE2 GLN A 111      15.192   9.534  22.876  1.00 86.29           H
ATOM   1487  HN  GLN A 111      14.550   6.528  17.741  1.00 86.29           H
ATOM   1488  N   TRP A 112      11.007   8.007  17.835  1.00 91.57           N
ATOM   1489  CA  TRP A 112      10.489   9.097  17.026  1.00 91.57           C
ATOM   1490  C   TRP A 112      11.159  10.392  17.490  1.00 91.57           C
ATOM   1491  O   TRP A 112      10.938  10.841  18.614  1.00 91.57           O
ATOM   1492  HA  TRP A 112      10.750   8.894  15.987  1.00 91.57           H
ATOM   1493  CB  TRP A 112       8.962   9.155  17.098  1.00 91.57           C
ATOM   1494 1HB  TRP A 112       8.559   8.168  16.871  1.00 91.57           H
ATOM   1495 2HB  TRP A 112       8.665   9.393  18.119  1.00 91.57           H
ATOM   1496  CG  TRP A 112       8.332  10.177  16.149  1.00 91.57           C
ATOM   1497  CD1 TRP A 112       7.915  11.419  16.432  1.00 91.57           C
ATOM   1498  HD1 TRP A 112       7.975  11.876  17.420  1.00 91.57           H
ATOM   1499  CD2 TRP A 112       8.065   9.994  14.743  1.00 91.57           C
ATOM   1500  NE1 TRP A 112       7.400  12.046  15.316  1.00 91.57           N
ATOM   1501  HE1 TRP A 112       7.027  12.973  15.277  1.00 91.57           H
ATOM   1502  CE2 TRP A 112       7.494  11.152  14.256  1.00 91.57           C
ATOM   1503  CE3 TRP A 112       8.297   8.885  13.909  1.00 91.57           C
ATOM   1504  HE3 TRP A 112       8.747   7.960  14.269  1.00 91.57           H
ATOM   1505  CZ2 TRP A 112       7.107  11.314  12.920  1.00 91.57           C
ATOM   1506  HZ2 TRP A 112       6.658  12.239  12.560  1.00 91.57           H
ATOM   1507  CZ3 TRP A 112       7.906   9.063  12.577  1.00 91.57           C
ATOM   1508  HZ3 TRP A 112       8.064   8.234  11.887  1.00 91.57           H
ATOM   1509  CH2 TRP A 112       7.330  10.223  12.071  1.00 91.57           C
ATOM   1510  HH2 TRP A 112       7.052  10.282  11.019  1.00 91.57           H
ATOM   1511  HN  TRP A 112      10.369   7.645  18.514  1.00 91.57           H
ATOM   1512  N   LYS A 113      11.965  10.955  16.602  1.00 83.84           N
ATOM   1513  CA  LYS A 113      12.798  12.090  16.962  1.00 83.84           C
ATOM   1514  C   LYS A 113      12.211  13.362  16.347  1.00 83.84           C
ATOM   1515  O   LYS A 113      12.854  14.411  16.351  1.00 83.84           O
ATOM   1516  HA  LYS A 113      12.769  12.186  18.047  1.00 83.84           H
ATOM   1517  CB  LYS A 113      14.254  11.832  16.569  1.00 83.84           C
ATOM   1518 1HB  LYS A 113      14.325  11.696  15.489  1.00 83.84           H
ATOM   1519 2HB  LYS A 113      14.862  12.701  16.821  1.00 83.84           H
ATOM   1520  CG  LYS A 113      14.803  10.594  17.281  1.00 83.84           C
ATOM   1521 1HG  LYS A 113      14.633  10.683  18.354  1.00 83.84           H
ATOM   1522 2HG  LYS A 113      14.265   9.708  16.945  1.00 83.84           H
ATOM   1523  CD  LYS A 113      16.299  10.423  17.009  1.00 83.84           C
ATOM   1524 1HD  LYS A 113      16.467  10.323  15.936  1.00 83.84           H
ATOM   1525 2HD  LYS A 113      16.836  11.314  17.334  1.00 83.84           H
ATOM   1526  CE  LYS A 113      16.851   9.195  17.734  1.00 83.84           C
ATOM   1527 1HE  LYS A 113      16.635   9.267  18.800  1.00 83.84           H
ATOM   1528 2HE  LYS A 113      16.355   8.295  17.368  1.00 83.84           H
ATOM   1529  NZ  LYS A 113      18.312   9.083  17.525  1.00 83.84           N
ATOM   1530 1HZ  LYS A 113      18.666   8.280  18.033  1.00 83.84           H
ATOM   1531 2HZ  LYS A 113      18.504   8.968  16.536  1.00 83.84           H
ATOM   1532 3HZ  LYS A 113      18.767   9.924  17.862  1.00 83.84           H
ATOM   1533  HN  LYS A 113      12.054  10.649  15.654  1.00 83.84           H
ATOM   1534  N   PHE A 114      10.998  13.228  15.833  1.00 89.26           N
ATOM   1535  CA  PHE A 114      10.385  14.301  15.068  1.00 89.26           C
ATOM   1536  C   PHE A 114       9.179  14.882  15.808  1.00 89.26           C
ATOM   1537  O   PHE A 114       8.731  14.323  16.808  1.00 89.26           O
ATOM   1538  HA  PHE A 114      11.139  15.078  14.940  1.00 89.26           H
ATOM   1539  CB  PHE A 114       9.914  13.695  13.745  1.00 89.26           C
ATOM   1540 1HB  PHE A 114       9.088  13.012  13.943  1.00 89.26           H
ATOM   1541 2HB  PHE A 114       9.524  14.491  13.111  1.00 89.26           H
ATOM   1542  CG  PHE A 114      11.006  12.944  12.981  1.00 89.26           C
ATOM   1543  CD1 PHE A 114      11.941  13.635  12.274  1.00 89.26           C
ATOM   1544  HD1 PHE A 114      11.911  14.724  12.253  1.00 89.26           H
ATOM   1545  CD2 PHE A 114      11.043  11.584  13.008  1.00 89.26           C
ATOM   1546  HD2 PHE A 114      10.294  11.030  13.574  1.00 89.26           H
ATOM   1547  CE1 PHE A 114      12.954  12.937  11.565  1.00 89.26           C
ATOM   1548  HE1 PHE A 114      13.703  13.491  10.999  1.00 89.26           H
ATOM   1549  CE2 PHE A 114      12.056  10.887  12.299  1.00 89.26           C
ATOM   1550  HE2 PHE A 114      12.086   9.797  12.321  1.00 89.26           H
ATOM   1551  CZ  PHE A 114      12.991  11.578  11.593  1.00 89.26           C
ATOM   1552  HZ  PHE A 114      13.769  11.043  11.049  1.00 89.26           H
ATOM   1553  HN  PHE A 114      10.436  12.406  15.932  1.00 89.26           H
ATOM   1554  N   GLN A 115       8.686  15.997  15.287  1.00 82.09           N
ATOM   1555  CA  GLN A 115       7.557  16.674  15.901  1.00 82.09           C
ATOM   1556  C   GLN A 115       6.262  15.907  15.621  1.00 82.09           C
ATOM   1557  O   GLN A 115       6.223  15.047  14.744  1.00 82.09           O
ATOM   1558  HA  GLN A 115       7.764  16.672  16.971  1.00 82.09           H
ATOM   1559  CB  GLN A 115       7.453  18.120  15.413  1.00 82.09           C
ATOM   1560 1HB  GLN A 115       7.394  18.137  14.324  1.00 82.09           H
ATOM   1561 2HB  GLN A 115       6.535  18.570  15.789  1.00 82.09           H
ATOM   1562  CG  GLN A 115       8.657  18.943  15.876  1.00 82.09           C
ATOM   1563 1HG  GLN A 115       8.760  18.865  16.958  1.00 82.09           H
ATOM   1564 2HG  GLN A 115       9.570  18.536  15.439  1.00 82.09           H
ATOM   1565  CD  GLN A 115       8.504  20.412  15.477  1.00 82.09           C
ATOM   1566  OE1 GLN A 115       7.591  20.797  14.765  1.00 82.09           O
ATOM   1567  NE2 GLN A 115       9.447  21.208  15.974  1.00 82.09           N
ATOM   1568 1HE2 GLN A 115      10.169  20.828  16.552  1.00 82.09           H
ATOM   1569 2HE2 GLN A 115       9.433  22.187  15.769  1.00 82.09           H
ATOM   1570  HN  GLN A 115       9.045  16.435  14.463  1.00 82.09           H
ATOM   1571  N   THR A 116       5.234  16.248  16.385  1.00 88.78           N
ATOM   1572  CA  THR A 116       3.940  15.606  16.226  1.00 88.78           C
ATOM   1573  C   THR A 116       3.414  15.811  14.804  1.00 88.78           C
ATOM   1574  O   THR A 116       2.815  14.907  14.224  1.00 88.78           O
ATOM   1575  HA  THR A 116       4.068  14.533  16.369  1.00 88.78           H
ATOM   1576  CB  THR A 116       3.005  16.156  17.305  1.00 88.78           C
ATOM   1577  HB  THR A 116       2.697  17.176  17.071  1.00 88.78           H
ATOM   1578  OG1 THR A 116       3.740  15.998  18.516  1.00 88.78           O
ATOM   1579  HG1 THR A 116       3.338  16.563  19.236  1.00 88.78           H
ATOM   1580  CG2 THR A 116       1.764  15.283  17.506  1.00 88.78           C
ATOM   1581 1HG2 THR A 116       2.070  14.281  17.806  1.00 88.78           H
ATOM   1582 2HG2 THR A 116       1.204  15.228  16.572  1.00 88.78           H
ATOM   1583 3HG2 THR A 116       1.135  15.718  18.282  1.00 88.78           H
ATOM   1584  HN  THR A 116       5.275  16.946  17.100  1.00 88.78           H
ATOM   1585  N   PHE A 117       3.657  17.005  14.284  1.00 91.60           N
ATOM   1586  CA  PHE A 117       3.206  17.343  12.945  1.00 91.60           C
ATOM   1587  C   PHE A 117       3.710  16.322  11.922  1.00 91.60           C
ATOM   1588  O   PHE A 117       2.943  15.846  11.086  1.00 91.60           O
ATOM   1589  HA  PHE A 117       2.116  17.334  12.958  1.00 91.60           H
ATOM   1590  CB  PHE A 117       3.793  18.716  12.608  1.00 91.60           C
ATOM   1591 1HB  PHE A 117       3.418  19.446  13.326  1.00 91.60           H
ATOM   1592 2HB  PHE A 117       4.875  18.676  12.730  1.00 91.60           H
ATOM   1593  CG  PHE A 117       3.471  19.201  11.194  1.00 91.60           C
ATOM   1594  CD1 PHE A 117       4.433  19.183  10.233  1.00 91.60           C
ATOM   1595  HD1 PHE A 117       5.434  18.824  10.471  1.00 91.60           H
ATOM   1596  CD2 PHE A 117       2.222  19.649  10.896  1.00 91.60           C
ATOM   1597  HD2 PHE A 117       1.450  19.663  11.666  1.00 91.60           H
ATOM   1598  CE1 PHE A 117       4.134  19.633   8.920  1.00 91.60           C
ATOM   1599  HE1 PHE A 117       4.906  19.620   8.150  1.00 91.60           H
ATOM   1600  CE2 PHE A 117       1.922  20.099   9.583  1.00 91.60           C
ATOM   1601  HE2 PHE A 117       0.921  20.459   9.345  1.00 91.60           H
ATOM   1602  CZ  PHE A 117       2.885  20.082   8.623  1.00 91.60           C
ATOM   1603  HZ  PHE A 117       2.655  20.427   7.615  1.00 91.60           H
ATOM   1604  HN  PHE A 117       4.150  17.733  14.760  1.00 91.60           H
ATOM   1605  N   MET A 118       4.995  16.016  12.023  1.00 89.08           N
ATOM   1606  CA  MET A 118       5.614  15.076  11.104  1.00 89.08           C
ATOM   1607  C   MET A 118       5.017  13.677  11.265  1.00 89.08           C
ATOM   1608  O   MET A 118       4.929  12.921  10.299  1.00 89.08           O
ATOM   1609  HA  MET A 118       5.400  15.458  10.106  1.00 89.08           H
ATOM   1610  CB  MET A 118       7.121  15.022  11.368  1.00 89.08           C
ATOM   1611 1HB  MET A 118       7.302  14.875  12.433  1.00 89.08           H
ATOM   1612 2HB  MET A 118       7.554  14.167  10.850  1.00 89.08           H
ATOM   1613  CG  MET A 118       7.806  16.308  10.902  1.00 89.08           C
ATOM   1614 1HG  MET A 118       7.472  17.149  11.510  1.00 89.08           H
ATOM   1615 2HG  MET A 118       8.884  16.225  11.037  1.00 89.08           H
ATOM   1616  SD  MET A 118       7.428  16.613   9.184  1.00 89.08           S
ATOM   1617  CE  MET A 118       8.169  15.168   8.443  1.00 89.08           C
ATOM   1618 1HE  MET A 118       9.236  15.151   8.666  1.00 89.08           H
ATOM   1619 2HE  MET A 118       7.700  14.271   8.847  1.00 89.08           H
ATOM   1620 3HE  MET A 118       8.024  15.198   7.363  1.00 89.08           H
ATOM   1621  HN  MET A 118       5.608  16.397  12.715  1.00 89.08           H
ATOM   1622  N   CYS A 119       4.622  13.375  12.493  1.00 94.15           N
ATOM   1623  CA  CYS A 119       3.974  12.106  12.780  1.00 94.15           C
ATOM   1624  C   CYS A 119       2.674  12.038  11.977  1.00 94.15           C
ATOM   1625  O   CYS A 119       2.395  11.035  11.322  1.00 94.15           O
ATOM   1626  HA  CYS A 119       4.665  11.324  12.464  1.00 94.15           H
ATOM   1627  CB  CYS A 119       3.730  11.921  14.279  1.00 94.15           C
ATOM   1628 1HB  CYS A 119       4.682  11.879  14.808  1.00 94.15           H
ATOM   1629 2HB  CYS A 119       3.183  12.777  14.674  1.00 94.15           H
ATOM   1630  SG  CYS A 119       2.783  10.383  14.574  1.00 94.15           S
ATOM   1631  HN  CYS A 119       4.738  13.978  13.282  1.00 94.15           H
ATOM   1632  N   LYS A 120       1.911  13.119  12.054  1.00 92.46           N
ATOM   1633  CA  LYS A 120       0.636  13.187  11.360  1.00 92.46           C
ATOM   1634  C   LYS A 120       0.869  13.025   9.857  1.00 92.46           C
ATOM   1635  O   LYS A 120       0.181  12.247   9.199  1.00 92.46           O
ATOM   1636  HA  LYS A 120       0.031  12.350  11.708  1.00 92.46           H
ATOM   1637  CB  LYS A 120      -0.109  14.470  11.733  1.00 92.46           C
ATOM   1638 1HB  LYS A 120       0.544  15.330  11.587  1.00 92.46           H
ATOM   1639 2HB  LYS A 120      -0.964  14.604  11.070  1.00 92.46           H
ATOM   1640  CG  LYS A 120      -0.585  14.425  13.186  1.00 92.46           C
ATOM   1641 1HG  LYS A 120      -1.283  13.598  13.319  1.00 92.46           H
ATOM   1642 2HG  LYS A 120       0.262  14.236  13.845  1.00 92.46           H
ATOM   1643  CD  LYS A 120      -1.263  15.739  13.582  1.00 92.46           C
ATOM   1644 1HD  LYS A 120      -0.564  16.565  13.453  1.00 92.46           H
ATOM   1645 2HD  LYS A 120      -2.108  15.930  12.921  1.00 92.46           H
ATOM   1646  CE  LYS A 120      -1.744  15.692  15.034  1.00 92.46           C
ATOM   1647 1HE  LYS A 120      -0.966  15.266  15.667  1.00 92.46           H
ATOM   1648 2HE  LYS A 120      -1.931  16.703  15.394  1.00 92.46           H
ATOM   1649  NZ  LYS A 120      -2.979  14.884  15.144  1.00 92.46           N
ATOM   1650 1HZ  LYS A 120      -3.402  15.035  16.053  1.00 92.46           H
ATOM   1651 2HZ  LYS A 120      -3.630  15.160  14.418  1.00 92.46           H
ATOM   1652 3HZ  LYS A 120      -2.751  13.901  15.037  1.00 92.46           H
ATOM   1653  HN  LYS A 120       2.152  13.937  12.576  1.00 92.46           H
ATOM   1654  N   VAL A 121       1.841  13.773   9.357  1.00 93.49           N
ATOM   1655  CA  VAL A 121       2.103  13.804   7.928  1.00 93.49           C
ATOM   1656  C   VAL A 121       2.508  12.406   7.458  1.00 93.49           C
ATOM   1657  O   VAL A 121       1.958  11.891   6.486  1.00 93.49           O
ATOM   1658  HA  VAL A 121       1.176  14.087   7.430  1.00 93.49           H
ATOM   1659  CB  VAL A 121       3.155  14.870   7.612  1.00 93.49           C
ATOM   1660  HB  VAL A 121       4.016  14.693   8.256  1.00 93.49           H
ATOM   1661  CG1 VAL A 121       3.625  14.761   6.160  1.00 93.49           C
ATOM   1662 1HG1 VAL A 121       4.063  13.777   5.992  1.00 93.49           H
ATOM   1663 2HG1 VAL A 121       2.775  14.900   5.491  1.00 93.49           H
ATOM   1664 3HG1 VAL A 121       4.372  15.530   5.962  1.00 93.49           H
ATOM   1665  CG2 VAL A 121       2.622  16.272   7.913  1.00 93.49           C
ATOM   1666 1HG2 VAL A 121       1.738  16.463   7.305  1.00 93.49           H
ATOM   1667 2HG2 VAL A 121       2.360  16.343   8.968  1.00 93.49           H
ATOM   1668 3HG2 VAL A 121       3.390  17.010   7.679  1.00 93.49           H
ATOM   1669  HN  VAL A 121       2.443  14.350   9.910  1.00 93.49           H
ATOM   1670  N   VAL A 122       3.467  11.832   8.170  1.00 92.70           N
ATOM   1671  CA  VAL A 122       4.091  10.597   7.726  1.00 92.70           C
ATOM   1672  C   VAL A 122       3.045   9.480   7.707  1.00 92.70           C
ATOM   1673  O   VAL A 122       2.963   8.718   6.746  1.00 92.70           O
ATOM   1674  HA  VAL A 122       4.451  10.757   6.710  1.00 92.70           H
ATOM   1675  CB  VAL A 122       5.297  10.273   8.610  1.00 92.70           C
ATOM   1676  HB  VAL A 122       4.975  10.329   9.650  1.00 92.70           H
ATOM   1677  CG1 VAL A 122       5.800   8.851   8.351  1.00 92.70           C
ATOM   1678 1HG1 VAL A 122       5.005   8.139   8.569  1.00 92.70           H
ATOM   1679 2HG1 VAL A 122       6.097   8.756   7.306  1.00 92.70           H
ATOM   1680 3HG1 VAL A 122       6.658   8.647   8.992  1.00 92.70           H
ATOM   1681  CG2 VAL A 122       6.416  11.296   8.409  1.00 92.70           C
ATOM   1682 1HG2 VAL A 122       6.734  11.286   7.366  1.00 92.70           H
ATOM   1683 2HG2 VAL A 122       6.050  12.290   8.667  1.00 92.70           H
ATOM   1684 3HG2 VAL A 122       7.260  11.042   9.049  1.00 92.70           H
ATOM   1685  HN  VAL A 122       3.816  12.195   9.033  1.00 92.70           H
ATOM   1686  N   ASN A 123       2.273   9.418   8.782  1.00 91.49           N
ATOM   1687  CA  ASN A 123       1.227   8.416   8.896  1.00 91.49           C
ATOM   1688  C   ASN A 123       0.208   8.620   7.773  1.00 91.49           C
ATOM   1689  O   ASN A 123      -0.247   7.655   7.160  1.00 91.49           O
ATOM   1690  HA  ASN A 123       1.740   7.457   8.824  1.00 91.49           H
ATOM   1691  CB  ASN A 123       0.491   8.537  10.231  1.00 91.49           C
ATOM   1692 1HB  ASN A 123       0.480   9.579  10.551  1.00 91.49           H
ATOM   1693 2HB  ASN A 123      -0.548   8.231  10.107  1.00 91.49           H
ATOM   1694  CG  ASN A 123       1.157   7.675  11.305  1.00 91.49           C
ATOM   1695  OD1 ASN A 123       2.003   6.840  11.031  1.00 91.49           O
ATOM   1696  ND2 ASN A 123       0.729   7.922  12.540  1.00 91.49           N
ATOM   1697 1HD2 ASN A 123       0.031   8.621  12.696  1.00 91.49           H
ATOM   1698 2HD2 ASN A 123       1.105   7.409  13.311  1.00 91.49           H
ATOM   1699  HN  ASN A 123       2.353  10.036   9.564  1.00 91.49           H
ATOM   1700  N   SER A 124      -0.122   9.881   7.538  1.00 92.07           N
ATOM   1701  CA  SER A 124      -1.129  10.220   6.547  1.00 92.07           C
ATOM   1702  C   SER A 124      -0.639   9.832   5.150  1.00 92.07           C
ATOM   1703  O   SER A 124      -1.386   9.249   4.366  1.00 92.07           O
ATOM   1704  HA  SER A 124      -2.009   9.637   6.819  1.00 92.07           H
ATOM   1705  CB  SER A 124      -1.470  11.710   6.595  1.00 92.07           C
ATOM   1706 1HB  SER A 124      -0.586  12.293   6.338  1.00 92.07           H
ATOM   1707 2HB  SER A 124      -2.228  11.933   5.844  1.00 92.07           H
ATOM   1708  OG  SER A 124      -1.943  12.108   7.879  1.00 92.07           O
ATOM   1709  HG  SER A 124      -1.283  12.723   8.311  1.00 92.07           H
ATOM   1710  HN  SER A 124       0.286  10.663   8.010  1.00 92.07           H
ATOM   1711  N   MET A 125       0.614  10.172   4.881  1.00 85.95           N
ATOM   1712  CA  MET A 125       1.202   9.894   3.582  1.00 85.95           C
ATOM   1713  C   MET A 125       1.198   8.393   3.288  1.00 85.95           C
ATOM   1714  O   MET A 125       0.866   7.975   2.180  1.00 85.95           O
ATOM   1715  HA  MET A 125       0.575  10.415   2.859  1.00 85.95           H
ATOM   1716  CB  MET A 125       2.640  10.416   3.551  1.00 85.95           C
ATOM   1717 1HB  MET A 125       3.157  10.124   4.465  1.00 85.95           H
ATOM   1718 2HB  MET A 125       3.179   9.960   2.721  1.00 85.95           H
ATOM   1719  CG  MET A 125       2.667  11.939   3.408  1.00 85.95           C
ATOM   1720 1HG  MET A 125       2.137  12.238   2.504  1.00 85.95           H
ATOM   1721 2HG  MET A 125       2.148  12.401   4.248  1.00 85.95           H
ATOM   1722  SD  MET A 125       4.355  12.517   3.344  1.00 85.95           S
ATOM   1723  CE  MET A 125       4.807  11.972   1.705  1.00 85.95           C
ATOM   1724 1HE  MET A 125       4.706  10.888   1.642  1.00 85.95           H
ATOM   1725 2HE  MET A 125       4.150  12.441   0.972  1.00 85.95           H
ATOM   1726 3HE  MET A 125       5.839  12.254   1.500  1.00 85.95           H
ATOM   1727  HN  MET A 125       1.221  10.627   5.532  1.00 85.95           H
ATOM   1728  N   TYR A 126       1.570   7.622   4.300  1.00 85.12           N
ATOM   1729  CA  TYR A 126       1.583   6.175   4.173  1.00 85.12           C
ATOM   1730  C   TYR A 126       0.190   5.642   3.833  1.00 85.12           C
ATOM   1731  O   TYR A 126       0.041   4.816   2.934  1.00 85.12           O
ATOM   1732  HA  TYR A 126       2.271   5.914   3.369  1.00 85.12           H
ATOM   1733  CB  TYR A 126       2.002   5.636   5.543  1.00 85.12           C
ATOM   1734 1HB  TYR A 126       3.063   5.835   5.691  1.00 85.12           H
ATOM   1735 2HB  TYR A 126       1.464   6.182   6.317  1.00 85.12           H
ATOM   1736  CG  TYR A 126       1.749   4.138   5.726  1.00 85.12           C
ATOM   1737  CD1 TYR A 126       0.718   3.706   6.535  1.00 85.12           C
ATOM   1738  HD1 TYR A 126       0.084   4.433   7.045  1.00 85.12           H
ATOM   1739  CD2 TYR A 126       2.551   3.219   5.081  1.00 85.12           C
ATOM   1740  HD2 TYR A 126       3.365   3.560   4.441  1.00 85.12           H
ATOM   1741  CE1 TYR A 126       0.480   2.297   6.708  1.00 85.12           C
ATOM   1742  HE1 TYR A 126      -0.331   1.942   7.344  1.00 85.12           H
ATOM   1743  CE2 TYR A 126       2.313   1.809   5.253  1.00 85.12           C
ATOM   1744  HE2 TYR A 126       2.939   1.072   4.750  1.00 85.12           H
ATOM   1745  CZ  TYR A 126       1.289   1.418   6.058  1.00 85.12           C
ATOM   1746  OH  TYR A 126       1.064   0.086   6.220  1.00 85.12           O
ATOM   1747  HH  TYR A 126       1.510  -0.428   5.488  1.00 85.12           H
ATOM   1748  HN  TYR A 126       1.859   7.971   5.192  1.00 85.12           H
ATOM   1749  N   LYS A 127      -0.794   6.136   4.569  1.00 84.94           N
ATOM   1750  CA  LYS A 127      -2.152   5.639   4.434  1.00 84.94           C
ATOM   1751  C   LYS A 127      -2.692   6.010   3.051  1.00 84.94           C
ATOM   1752  O   LYS A 127      -3.375   5.212   2.412  1.00 84.94           O
ATOM   1753  HA  LYS A 127      -2.111   4.552   4.508  1.00 84.94           H
ATOM   1754  CB  LYS A 127      -3.023   6.138   5.588  1.00 84.94           C
ATOM   1755 1HB  LYS A 127      -2.485   6.028   6.530  1.00 84.94           H
ATOM   1756 2HB  LYS A 127      -3.227   7.201   5.461  1.00 84.94           H
ATOM   1757  CG  LYS A 127      -4.342   5.365   5.655  1.00 84.94           C
ATOM   1758 1HG  LYS A 127      -5.039   5.884   6.312  1.00 84.94           H
ATOM   1759 2HG  LYS A 127      -4.799   5.333   4.666  1.00 84.94           H
ATOM   1760  CD  LYS A 127      -4.116   3.940   6.165  1.00 84.94           C
ATOM   1761 1HD  LYS A 127      -3.636   3.344   5.389  1.00 84.94           H
ATOM   1762 2HD  LYS A 127      -3.438   3.958   7.018  1.00 84.94           H
ATOM   1763  CE  LYS A 127      -5.439   3.288   6.572  1.00 84.94           C
ATOM   1764 1HE  LYS A 127      -6.270   3.810   6.099  1.00 84.94           H
ATOM   1765 2HE  LYS A 127      -5.467   2.257   6.218  1.00 84.94           H
ATOM   1766  NZ  LYS A 127      -5.600   3.317   8.043  1.00 84.94           N
ATOM   1767 1HZ  LYS A 127      -6.369   2.713   8.311  1.00 84.94           H
ATOM   1768 2HZ  LYS A 127      -4.746   2.993   8.483  1.00 84.94           H
ATOM   1769 3HZ  LYS A 127      -5.796   4.266   8.343  1.00 84.94           H
ATOM   1770  HN  LYS A 127      -0.675   6.862   5.247  1.00 84.94           H
ATOM   1771  N   MET A 128      -2.364   7.223   2.630  1.00 86.33           N
ATOM   1772  CA  MET A 128      -2.816   7.714   1.339  1.00 86.33           C
ATOM   1773  C   MET A 128      -2.228   6.881   0.199  1.00 86.33           C
ATOM   1774  O   MET A 128      -2.925   6.554  -0.760  1.00 86.33           O
ATOM   1775  HA  MET A 128      -3.901   7.612   1.350  1.00 86.33           H
ATOM   1776  CB  MET A 128      -2.396   9.176   1.173  1.00 86.33           C
ATOM   1777 1HB  MET A 128      -2.674   9.741   2.063  1.00 86.33           H
ATOM   1778 2HB  MET A 128      -1.312   9.238   1.082  1.00 86.33           H
ATOM   1779  CG  MET A 128      -3.054   9.799  -0.059  1.00 86.33           C
ATOM   1780 1HG  MET A 128      -2.765   9.247  -0.954  1.00 86.33           H
ATOM   1781 2HG  MET A 128      -4.139   9.729   0.022  1.00 86.33           H
ATOM   1782  SD  MET A 128      -2.565  11.509  -0.214  1.00 86.33           S
ATOM   1783  CE  MET A 128      -3.635  12.018  -1.549  1.00 86.33           C
ATOM   1784 1HE  MET A 128      -3.425  11.416  -2.432  1.00 86.33           H
ATOM   1785 2HE  MET A 128      -4.675  11.880  -1.253  1.00 86.33           H
ATOM   1786 3HE  MET A 128      -3.458  13.070  -1.775  1.00 86.33           H
ATOM   1787  HN  MET A 128      -1.802   7.864   3.152  1.00 86.33           H
ATOM   1788  N   ASN A 129      -0.949   6.562   0.340  1.00 81.60           N
ATOM   1789  CA  ASN A 129      -0.270   5.740  -0.646  1.00 81.60           C
ATOM   1790  C   ASN A 129      -0.939   4.366  -0.706  1.00 81.60           C
ATOM   1791  O   ASN A 129      -1.235   3.862  -1.789  1.00 81.60           O
ATOM   1792  HA  ASN A 129      -0.357   6.287  -1.585  1.00 81.60           H
ATOM   1793  CB  ASN A 129       1.200   5.534  -0.274  1.00 81.60           C
ATOM   1794 1HB  ASN A 129       1.749   6.464  -0.419  1.00 81.60           H
ATOM   1795 2HB  ASN A 129       1.279   5.280   0.783  1.00 81.60           H
ATOM   1796  CG  ASN A 129       1.830   4.426  -1.119  1.00 81.60           C
ATOM   1797  OD1 ASN A 129       1.892   3.271  -0.729  1.00 81.60           O
ATOM   1798  ND2 ASN A 129       2.293   4.839  -2.295  1.00 81.60           N
ATOM   1799 1HD2 ASN A 129       2.211   5.802  -2.555  1.00 81.60           H
ATOM   1800 2HD2 ASN A 129       2.723   4.188  -2.921  1.00 81.60           H
ATOM   1801  HN  ASN A 129      -0.382   6.856   1.109  1.00 81.60           H
ATOM   1802  N   PHE A 130      -1.158   3.797   0.470  1.00 86.88           N
ATOM   1803  CA  PHE A 130      -1.683   2.446   0.563  1.00 86.88           C
ATOM   1804  C   PHE A 130      -2.938   2.285  -0.297  1.00 86.88           C
ATOM   1805  O   PHE A 130      -3.016   1.378  -1.124  1.00 86.88           O
ATOM   1806  HA  PHE A 130      -0.907   1.772   0.199  1.00 86.88           H
ATOM   1807  CB  PHE A 130      -2.049   2.207   2.029  1.00 86.88           C
ATOM   1808 1HB  PHE A 130      -1.143   2.262   2.633  1.00 86.88           H
ATOM   1809 2HB  PHE A 130      -2.704   3.010   2.365  1.00 86.88           H
ATOM   1810  CG  PHE A 130      -2.736   0.865   2.289  1.00 86.88           C
ATOM   1811  CD1 PHE A 130      -4.085   0.813   2.457  1.00 86.88           C
ATOM   1812  HD1 PHE A 130      -4.676   1.728   2.407  1.00 86.88           H
ATOM   1813  CD2 PHE A 130      -1.999  -0.276   2.351  1.00 86.88           C
ATOM   1814  HD2 PHE A 130      -0.918  -0.235   2.216  1.00 86.88           H
ATOM   1815  CE1 PHE A 130      -4.723  -0.432   2.698  1.00 86.88           C
ATOM   1816  HE1 PHE A 130      -5.803  -0.474   2.833  1.00 86.88           H
ATOM   1817  CE2 PHE A 130      -2.637  -1.522   2.591  1.00 86.88           C
ATOM   1818  HE2 PHE A 130      -2.046  -2.436   2.641  1.00 86.88           H
ATOM   1819  CZ  PHE A 130      -3.985  -1.573   2.760  1.00 86.88           C
ATOM   1820  HZ  PHE A 130      -4.475  -2.529   2.945  1.00 86.88           H
ATOM   1821  HN  PHE A 130      -0.984   4.244   1.348  1.00 86.88           H
ATOM   1822  N   TYR A 131      -3.889   3.179  -0.071  1.00 91.87           N
ATOM   1823  CA  TYR A 131      -5.153   3.123  -0.785  1.00 91.87           C
ATOM   1824  C   TYR A 131      -4.967   3.487  -2.260  1.00 91.87           C
ATOM   1825  O   TYR A 131      -5.564   2.865  -3.137  1.00 91.87           O
ATOM   1826  HA  TYR A 131      -5.534   2.104  -0.716  1.00 91.87           H
ATOM   1827  CB  TYR A 131      -6.057   4.166  -0.125  1.00 91.87           C
ATOM   1828 1HB  TYR A 131      -5.496   5.092  -0.002  1.00 91.87           H
ATOM   1829 2HB  TYR A 131      -6.890   4.385  -0.793  1.00 91.87           H
ATOM   1830  CG  TYR A 131      -6.612   3.737   1.235  1.00 91.87           C
ATOM   1831  CD1 TYR A 131      -7.321   2.559   1.350  1.00 91.87           C
ATOM   1832  HD1 TYR A 131      -7.486   1.934   0.473  1.00 91.87           H
ATOM   1833  CD2 TYR A 131      -6.403   4.529   2.346  1.00 91.87           C
ATOM   1834  HD2 TYR A 131      -5.843   5.460   2.254  1.00 91.87           H
ATOM   1835  CE1 TYR A 131      -7.843   2.156   2.630  1.00 91.87           C
ATOM   1836  HE1 TYR A 131      -8.405   1.228   2.736  1.00 91.87           H
ATOM   1837  CE2 TYR A 131      -6.925   4.126   3.626  1.00 91.87           C
ATOM   1838  HE2 TYR A 131      -6.767   4.742   4.511  1.00 91.87           H
ATOM   1839  CZ  TYR A 131      -7.619   2.959   3.705  1.00 91.87           C
ATOM   1840  OH  TYR A 131      -8.112   2.578   4.914  1.00 91.87           O
ATOM   1841  HH  TYR A 131      -8.283   3.382   5.482  1.00 91.87           H
ATOM   1842  HN  TYR A 131      -3.807   3.930   0.584  1.00 91.87           H
ATOM   1843  N   SER A 132      -4.136   4.494  -2.487  1.00 91.25           N
ATOM   1844  CA  SER A 132      -3.955   5.028  -3.826  1.00 91.25           C
ATOM   1845  C   SER A 132      -3.413   3.939  -4.754  1.00 91.25           C
ATOM   1846  O   SER A 132      -3.921   3.750  -5.859  1.00 91.25           O
ATOM   1847  HA  SER A 132      -4.947   5.345  -4.147  1.00 91.25           H
ATOM   1848  CB  SER A 132      -3.013   6.234  -3.816  1.00 91.25           C
ATOM   1849 1HB  SER A 132      -2.037   5.928  -3.440  1.00 91.25           H
ATOM   1850 2HB  SER A 132      -2.865   6.586  -4.837  1.00 91.25           H
ATOM   1851  OG  SER A 132      -3.519   7.299  -3.016  1.00 91.25           O
ATOM   1852  HG  SER A 132      -2.999   7.362  -2.163  1.00 91.25           H
ATOM   1853  HN  SER A 132      -3.593   4.942  -1.777  1.00 91.25           H
ATOM   1854  N   CYS A 133      -2.389   3.250  -4.272  1.00 89.18           N
ATOM   1855  CA  CYS A 133      -1.723   2.238  -5.074  1.00 89.18           C
ATOM   1856  C   CYS A 133      -2.742   1.150  -5.418  1.00 89.18           C
ATOM   1857  O   CYS A 133      -2.865   0.753  -6.575  1.00 89.18           O
ATOM   1858  HA  CYS A 133      -1.370   2.737  -5.977  1.00 89.18           H
ATOM   1859  CB  CYS A 133      -0.496   1.667  -4.360  1.00 89.18           C
ATOM   1860 1HB  CYS A 133      -0.758   1.385  -3.340  1.00 89.18           H
ATOM   1861 2HB  CYS A 133      -0.160   0.761  -4.865  1.00 89.18           H
ATOM   1862  SG  CYS A 133       0.850   2.907  -4.339  1.00 89.18           S
ATOM   1863  HG  CYS A 133       1.785   2.089  -3.864  1.00 89.18           H
ATOM   1864  HN  CYS A 133      -2.015   3.375  -3.353  1.00 89.18           H
ATOM   1865  N   VAL A 134      -3.447   0.699  -4.390  1.00 88.02           N
ATOM   1866  CA  VAL A 134      -4.351  -0.428  -4.541  1.00 88.02           C
ATOM   1867  C   VAL A 134      -5.448  -0.066  -5.544  1.00 88.02           C
ATOM   1868  O   VAL A 134      -5.784  -0.865  -6.417  1.00 88.02           O
ATOM   1869  HA  VAL A 134      -3.773  -1.263  -4.938  1.00 88.02           H
ATOM   1870  CB  VAL A 134      -4.903  -0.842  -3.175  1.00 88.02           C
ATOM   1871  HB  VAL A 134      -5.301   0.049  -2.690  1.00 88.02           H
ATOM   1872  CG1 VAL A 134      -6.048  -1.845  -3.328  1.00 88.02           C
ATOM   1873 1HG1 VAL A 134      -6.853  -1.393  -3.907  1.00 88.02           H
ATOM   1874 2HG1 VAL A 134      -5.686  -2.735  -3.842  1.00 88.02           H
ATOM   1875 3HG1 VAL A 134      -6.422  -2.122  -2.342  1.00 88.02           H
ATOM   1876  CG2 VAL A 134      -3.795  -1.406  -2.284  1.00 88.02           C
ATOM   1877 1HG2 VAL A 134      -3.354  -2.281  -2.762  1.00 88.02           H
ATOM   1878 2HG2 VAL A 134      -3.027  -0.647  -2.135  1.00 88.02           H
ATOM   1879 3HG2 VAL A 134      -4.215  -1.692  -1.320  1.00 88.02           H
ATOM   1880  HN  VAL A 134      -3.408   1.090  -3.471  1.00 88.02           H
ATOM   1881  N   LEU A 135      -5.976   1.139  -5.387  1.00 92.26           N
ATOM   1882  CA  LEU A 135      -7.087   1.582  -6.211  1.00 92.26           C
ATOM   1883  C   LEU A 135      -6.610   1.753  -7.654  1.00 92.26           C
ATOM   1884  O   LEU A 135      -7.350   1.468  -8.595  1.00 92.26           O
ATOM   1885  HA  LEU A 135      -7.844   0.798  -6.188  1.00 92.26           H
ATOM   1886  CB  LEU A 135      -7.723   2.843  -5.620  1.00 92.26           C
ATOM   1887 1HB  LEU A 135      -6.938   3.584  -5.469  1.00 92.26           H
ATOM   1888 2HB  LEU A 135      -8.414   3.255  -6.355  1.00 92.26           H
ATOM   1889  CG  LEU A 135      -8.474   2.660  -4.300  1.00 92.26           C
ATOM   1890  HG  LEU A 135      -7.796   2.198  -3.582  1.00 92.26           H
ATOM   1891  CD1 LEU A 135      -8.897   4.010  -3.718  1.00 92.26           C
ATOM   1892 1HD1 LEU A 135      -8.012   4.620  -3.535  1.00 92.26           H
ATOM   1893 2HD1 LEU A 135      -9.551   4.521  -4.425  1.00 92.26           H
ATOM   1894 3HD1 LEU A 135      -9.429   3.851  -2.780  1.00 92.26           H
ATOM   1895  CD2 LEU A 135      -9.663   1.712  -4.473  1.00 92.26           C
ATOM   1896 1HD2 LEU A 135     -10.350   2.123  -5.212  1.00 92.26           H
ATOM   1897 2HD2 LEU A 135      -9.306   0.739  -4.810  1.00 92.26           H
ATOM   1898 3HD2 LEU A 135     -10.179   1.600  -3.519  1.00 92.26           H
ATOM   1899  HN  LEU A 135      -5.658   1.805  -4.712  1.00 92.26           H
ATOM   1900  N   LEU A 136      -5.376   2.217  -7.785  1.00 91.55           N
ATOM   1901  CA  LEU A 136      -4.795   2.441  -9.098  1.00 91.55           C
ATOM   1902  C   LEU A 136      -4.631   1.099  -9.814  1.00 91.55           C
ATOM   1903  O   LEU A 136      -4.966   0.974 -10.991  1.00 91.55           O
ATOM   1904  HA  LEU A 136      -5.497   3.051  -9.666  1.00 91.55           H
ATOM   1905  CB  LEU A 136      -3.495   3.238  -8.980  1.00 91.55           C
ATOM   1906 1HB  LEU A 136      -2.905   2.816  -8.166  1.00 91.55           H
ATOM   1907 2HB  LEU A 136      -2.921   3.097  -9.896  1.00 91.55           H
ATOM   1908  CG  LEU A 136      -3.649   4.740  -8.734  1.00 91.55           C
ATOM   1909  HG  LEU A 136      -4.350   4.882  -7.912  1.00 91.55           H
ATOM   1910  CD1 LEU A 136      -2.319   5.365  -8.307  1.00 91.55           C
ATOM   1911 1HD1 LEU A 136      -1.975   4.894  -7.387  1.00 91.55           H
ATOM   1912 2HD1 LEU A 136      -1.578   5.214  -9.092  1.00 91.55           H
ATOM   1913 3HD1 LEU A 136      -2.457   6.433  -8.139  1.00 91.55           H
ATOM   1914  CD2 LEU A 136      -4.243   5.438  -9.959  1.00 91.55           C
ATOM   1915 1HD2 LEU A 136      -3.586   5.290 -10.816  1.00 91.55           H
ATOM   1916 2HD2 LEU A 136      -5.224   5.017 -10.177  1.00 91.55           H
ATOM   1917 3HD2 LEU A 136      -4.342   6.505  -9.758  1.00 91.55           H
ATOM   1918  HN  LEU A 136      -4.777   2.438  -7.015  1.00 91.55           H
ATOM   1919  N   ILE A 137      -4.115   0.129  -9.074  1.00 86.34           N
ATOM   1920  CA  ILE A 137      -3.867  -1.189  -9.634  1.00 86.34           C
ATOM   1921  C   ILE A 137      -5.196  -1.814 -10.064  1.00 86.34           C
ATOM   1922  O   ILE A 137      -5.270  -2.468 -11.103  1.00 86.34           O
ATOM   1923  HA  ILE A 137      -3.245  -1.056 -10.519  1.00 86.34           H
ATOM   1924  CB  ILE A 137      -3.073  -2.049  -8.649  1.00 86.34           C
ATOM   1925  HB  ILE A 137      -3.504  -1.917  -7.656  1.00 86.34           H
ATOM   1926  CG1 ILE A 137      -1.615  -1.593  -8.573  1.00 86.34           C
ATOM   1927 1HG1 ILE A 137      -1.114  -1.805  -9.518  1.00 86.34           H
ATOM   1928 2HG1 ILE A 137      -1.575  -0.513  -8.427  1.00 86.34           H
ATOM   1929  CG2 ILE A 137      -3.192  -3.534  -8.999  1.00 86.34           C
ATOM   1930 1HG2 ILE A 137      -4.239  -3.834  -8.960  1.00 86.34           H
ATOM   1931 2HG2 ILE A 137      -2.802  -3.703 -10.003  1.00 86.34           H
ATOM   1932 3HG2 ILE A 137      -2.618  -4.123  -8.283  1.00 86.34           H
ATOM   1933  CD1 ILE A 137      -0.879  -2.295  -7.430  1.00 86.34           C
ATOM   1934 1HD1 ILE A 137      -1.368  -2.060  -6.485  1.00 86.34           H
ATOM   1935 2HD1 ILE A 137      -0.900  -3.372  -7.592  1.00 86.34           H
ATOM   1936 3HD1 ILE A 137       0.155  -1.952  -7.399  1.00 86.34           H
ATOM   1937  HN  ILE A 137      -3.868   0.231  -8.110  1.00 86.34           H
ATOM   1938  N   MET A 138      -6.211  -1.590  -9.244  1.00 88.19           N
ATOM   1939  CA  MET A 138      -7.550  -2.054  -9.566  1.00 88.19           C
ATOM   1940  C   MET A 138      -8.046  -1.432 -10.873  1.00 88.19           C
ATOM   1941  O   MET A 138      -8.626  -2.121 -11.711  1.00 88.19           O
ATOM   1942  HA  MET A 138      -7.467  -3.135  -9.679  1.00 88.19           H
ATOM   1943  CB  MET A 138      -8.506  -1.685  -8.430  1.00 88.19           C
ATOM   1944 1HB  MET A 138      -8.131  -2.088  -7.489  1.00 88.19           H
ATOM   1945 2HB  MET A 138      -8.544  -0.601  -8.319  1.00 88.19           H
ATOM   1946  CG  MET A 138      -9.912  -2.226  -8.698  1.00 88.19           C
ATOM   1947 1HG  MET A 138     -10.278  -1.852  -9.654  1.00 88.19           H
ATOM   1948 2HG  MET A 138      -9.884  -3.313  -8.771  1.00 88.19           H
ATOM   1949  SD  MET A 138     -11.017  -1.731  -7.387  1.00 88.19           S
ATOM   1950  CE  MET A 138     -11.136   0.017  -7.725  1.00 88.19           C
ATOM   1951 1HE  MET A 138     -10.146   0.468  -7.663  1.00 88.19           H
ATOM   1952 2HE  MET A 138     -11.542   0.167  -8.726  1.00 88.19           H
ATOM   1953 3HE  MET A 138     -11.795   0.485  -6.993  1.00 88.19           H
ATOM   1954  HN  MET A 138      -6.131  -1.103  -8.374  1.00 88.19           H
ATOM   1955  N   CYS A 139      -7.800  -0.137 -11.006  1.00 90.79           N
ATOM   1956  CA  CYS A 139      -8.273   0.600 -12.165  1.00 90.79           C
ATOM   1957  C   CYS A 139      -7.529   0.084 -13.398  1.00 90.79           C
ATOM   1958  O   CYS A 139      -8.100   0.005 -14.485  1.00 90.79           O
ATOM   1959  HA  CYS A 139      -9.342   0.401 -12.247  1.00 90.79           H
ATOM   1960  CB  CYS A 139      -8.102   2.109 -11.985  1.00 90.79           C
ATOM   1961 1HB  CYS A 139      -7.102   2.328 -11.609  1.00 90.79           H
ATOM   1962 2HB  CYS A 139      -8.198   2.612 -12.947  1.00 90.79           H
ATOM   1963  SG  CYS A 139      -9.360   2.747 -10.819  1.00 90.79           S
ATOM   1964  HG  CYS A 139      -8.777   2.282  -9.717  1.00 90.79           H
ATOM   1965  HN  CYS A 139      -7.288   0.406 -10.340  1.00 90.79           H
ATOM   1966  N   ILE A 140      -6.264  -0.253 -13.189  1.00 84.94           N
ATOM   1967  CA  ILE A 140      -5.453  -0.813 -14.256  1.00 84.94           C
ATOM   1968  C   ILE A 140      -6.114  -2.091 -14.777  1.00 84.94           C
ATOM   1969  O   ILE A 140      -6.207  -2.297 -15.986  1.00 84.94           O
ATOM   1970  HA  ILE A 140      -5.427  -0.083 -15.065  1.00 84.94           H
ATOM   1971  CB  ILE A 140      -4.012  -1.016 -13.783  1.00 84.94           C
ATOM   1972  HB  ILE A 140      -4.038  -1.487 -12.800  1.00 84.94           H
ATOM   1973  CG1 ILE A 140      -3.294   0.326 -13.623  1.00 84.94           C
ATOM   1974 1HG1 ILE A 140      -3.078   0.747 -14.605  1.00 84.94           H
ATOM   1975 2HG1 ILE A 140      -3.946   1.032 -13.109  1.00 84.94           H
ATOM   1976  CG2 ILE A 140      -3.256  -1.962 -14.718  1.00 84.94           C
ATOM   1977 1HG2 ILE A 140      -3.757  -2.930 -14.737  1.00 84.94           H
ATOM   1978 2HG2 ILE A 140      -3.238  -1.542 -15.723  1.00 84.94           H
ATOM   1979 3HG2 ILE A 140      -2.235  -2.089 -14.358  1.00 84.94           H
ATOM   1980  CD1 ILE A 140      -1.992   0.160 -12.836  1.00 84.94           C
ATOM   1981 1HD1 ILE A 140      -2.213  -0.239 -11.846  1.00 84.94           H
ATOM   1982 2HD1 ILE A 140      -1.333  -0.528 -13.366  1.00 84.94           H
ATOM   1983 3HD1 ILE A 140      -1.501   1.128 -12.737  1.00 84.94           H
ATOM   1984  HN  ILE A 140      -5.796  -0.149 -12.312  1.00 84.94           H
ATOM   1985  N   SER A 141      -6.557  -2.915 -13.839  1.00 85.45           N
ATOM   1986  CA  SER A 141      -7.156  -4.192 -14.187  1.00 85.45           C
ATOM   1987  C   SER A 141      -8.414  -3.969 -15.028  1.00 85.45           C
ATOM   1988  O   SER A 141      -8.629  -4.656 -16.025  1.00 85.45           O
ATOM   1989  HA  SER A 141      -6.397  -4.718 -14.766  1.00 85.45           H
ATOM   1990  CB  SER A 141      -7.492  -5.002 -12.933  1.00 85.45           C
ATOM   1991 1HB  SER A 141      -8.287  -4.502 -12.381  1.00 85.45           H
ATOM   1992 2HB  SER A 141      -7.874  -5.981 -13.225  1.00 85.45           H
ATOM   1993  OG  SER A 141      -6.359  -5.169 -12.086  1.00 85.45           O
ATOM   1994  HG  SER A 141      -6.279  -4.390 -11.464  1.00 85.45           H
ATOM   1995  HN  SER A 141      -6.512  -2.722 -12.859  1.00 85.45           H
ATOM   1996  N   VAL A 142      -9.214  -3.005 -14.594  1.00 87.59           N
ATOM   1997  CA  VAL A 142     -10.458  -2.700 -15.279  1.00 87.59           C
ATOM   1998  C   VAL A 142     -10.148  -2.187 -16.687  1.00 87.59           C
ATOM   1999  O   VAL A 142     -10.826  -2.549 -17.647  1.00 87.59           O
ATOM   2000  HA  VAL A 142     -11.024  -3.628 -15.361  1.00 87.59           H
ATOM   2001  CB  VAL A 142     -11.283  -1.713 -14.452  1.00 87.59           C
ATOM   2002  HB  VAL A 142     -10.675  -0.823 -14.288  1.00 87.59           H
ATOM   2003  CG1 VAL A 142     -12.546  -1.288 -15.204  1.00 87.59           C
ATOM   2004 1HG1 VAL A 142     -12.266  -0.809 -16.142  1.00 87.59           H
ATOM   2005 2HG1 VAL A 142     -13.157  -2.166 -15.412  1.00 87.59           H
ATOM   2006 3HG1 VAL A 142     -13.114  -0.586 -14.593  1.00 87.59           H
ATOM   2007  CG2 VAL A 142     -11.632  -2.302 -13.083  1.00 87.59           C
ATOM   2008 1HG2 VAL A 142     -12.212  -3.215 -13.218  1.00 87.59           H
ATOM   2009 2HG2 VAL A 142     -10.714  -2.531 -12.542  1.00 87.59           H
ATOM   2010 3HG2 VAL A 142     -12.218  -1.580 -12.515  1.00 87.59           H
ATOM   2011  HN  VAL A 142      -9.023  -2.439 -13.792  1.00 87.59           H
ATOM   2012  N   ASP A 143      -9.122  -1.352 -16.765  1.00 82.00           N
ATOM   2013  CA  ASP A 143      -8.745  -0.746 -18.030  1.00 82.00           C
ATOM   2014  C   ASP A 143      -8.344  -1.844 -19.018  1.00 82.00           C
ATOM   2015  O   ASP A 143      -8.704  -1.789 -20.193  1.00 82.00           O
ATOM   2016  HA  ASP A 143      -9.625  -0.193 -18.357  1.00 82.00           H
ATOM   2017  CB  ASP A 143      -7.549   0.192 -17.857  1.00 82.00           C
ATOM   2018 1HB  ASP A 143      -7.807   0.993 -17.164  1.00 82.00           H
ATOM   2019 2HB  ASP A 143      -6.714  -0.354 -17.417  1.00 82.00           H
ATOM   2020  CG  ASP A 143      -7.122   0.791 -19.199  1.00 82.00           C
ATOM   2021  OD1 ASP A 143      -7.973   1.471 -19.813  1.00 82.00           O
ATOM   2022  OD2 ASP A 143      -5.955   0.555 -19.581  1.00 82.00           O
ATOM   2023  HN  ASP A 143      -8.554  -1.089 -15.985  1.00 82.00           H
ATOM   2024  N   ARG A 144      -7.605  -2.817 -18.504  1.00 72.21           N
ATOM   2025  CA  ARG A 144      -7.141  -3.919 -19.329  1.00 72.21           C
ATOM   2026  C   ARG A 144      -8.329  -4.730 -19.849  1.00 72.21           C
ATOM   2027  O   ARG A 144      -8.376  -5.084 -21.026  1.00 72.21           O
ATOM   2028  HA  ARG A 144      -6.600  -3.445 -20.149  1.00 72.21           H
ATOM   2029  CB  ARG A 144      -6.208  -4.841 -18.542  1.00 72.21           C
ATOM   2030 1HB  ARG A 144      -6.675  -5.115 -17.596  1.00 72.21           H
ATOM   2031 2HB  ARG A 144      -6.050  -5.765 -19.098  1.00 72.21           H
ATOM   2032  CG  ARG A 144      -4.863  -4.163 -18.276  1.00 72.21           C
ATOM   2033 1HG  ARG A 144      -5.015  -3.272 -17.667  1.00 72.21           H
ATOM   2034 2HG  ARG A 144      -4.220  -4.833 -17.704  1.00 72.21           H
ATOM   2035  CD  ARG A 144      -4.172  -3.781 -19.587  1.00 72.21           C
ATOM   2036 1HD  ARG A 144      -3.093  -3.743 -19.441  1.00 72.21           H
ATOM   2037 2HD  ARG A 144      -4.365  -4.541 -20.344  1.00 72.21           H
ATOM   2038  NE  ARG A 144      -4.666  -2.466 -20.054  1.00 72.21           N
ATOM   2039  HE  ARG A 144      -5.237  -1.932 -19.431  1.00 72.21           H
ATOM   2040  CZ  ARG A 144      -4.395  -1.947 -21.259  1.00 72.21           C
ATOM   2041  NH1 ARG A 144      -3.634  -2.620 -22.134  1.00 72.21           N
ATOM   2042 1HH1 ARG A 144      -3.264  -3.516 -21.889  1.00 72.21           H
ATOM   2043 2HH1 ARG A 144      -3.436  -2.225 -23.031  1.00 72.21           H
ATOM   2044  NH2 ARG A 144      -4.895  -0.746 -21.577  1.00 72.21           N
ATOM   2045 1HH2 ARG A 144      -4.702  -0.344 -22.472  1.00 72.21           H
ATOM   2046 2HH2 ARG A 144      -5.462  -0.250 -20.918  1.00 72.21           H
ATOM   2047  HN  ARG A 144      -7.325  -2.859 -17.545  1.00 72.21           H
ATOM   2048  N   TYR A 145      -9.261  -5.001 -18.947  1.00 82.69           N
ATOM   2049  CA  TYR A 145     -10.471  -5.717 -19.312  1.00 82.69           C
ATOM   2050  C   TYR A 145     -11.186  -5.027 -20.475  1.00 82.69           C
ATOM   2051  O   TYR A 145     -11.522  -5.668 -21.470  1.00 82.69           O
ATOM   2052  HA  TYR A 145     -10.187  -6.724 -19.615  1.00 82.69           H
ATOM   2053  CB  TYR A 145     -11.374  -5.675 -18.077  1.00 82.69           C
ATOM   2054 1HB  TYR A 145     -10.989  -6.374 -17.334  1.00 82.69           H
ATOM   2055 2HB  TYR A 145     -11.323  -4.680 -17.635  1.00 82.69           H
ATOM   2056  CG  TYR A 145     -12.838  -6.015 -18.365  1.00 82.69           C
ATOM   2057  CD1 TYR A 145     -13.796  -5.022 -18.334  1.00 82.69           C
ATOM   2058  HD1 TYR A 145     -13.509  -3.996 -18.104  1.00 82.69           H
ATOM   2059  CD2 TYR A 145     -13.200  -7.315 -18.656  1.00 82.69           C
ATOM   2060  HD2 TYR A 145     -12.443  -8.099 -18.681  1.00 82.69           H
ATOM   2061  CE1 TYR A 145     -15.173  -5.342 -18.605  1.00 82.69           C
ATOM   2062  HE1 TYR A 145     -15.940  -4.567 -18.583  1.00 82.69           H
ATOM   2063  CE2 TYR A 145     -14.578  -7.634 -18.927  1.00 82.69           C
ATOM   2064  HE2 TYR A 145     -14.878  -8.656 -19.158  1.00 82.69           H
ATOM   2065  CZ  TYR A 145     -15.496  -6.632 -18.888  1.00 82.69           C
ATOM   2066  OH  TYR A 145     -16.797  -6.934 -19.144  1.00 82.69           O
ATOM   2067  HH  TYR A 145     -16.889  -7.910 -19.344  1.00 82.69           H
ATOM   2068  HN  TYR A 145      -9.198  -4.740 -17.983  1.00 82.69           H
ATOM   2069  N   ILE A 146     -11.399  -3.729 -20.312  1.00 79.96           N
ATOM   2070  CA  ILE A 146     -12.132  -2.961 -21.303  1.00 79.96           C
ATOM   2071  C   ILE A 146     -11.387  -3.015 -22.638  1.00 79.96           C
ATOM   2072  O   ILE A 146     -12.004  -3.170 -23.691  1.00 79.96           O
ATOM   2073  HA  ILE A 146     -13.105  -3.436 -21.430  1.00 79.96           H
ATOM   2074  CB  ILE A 146     -12.386  -1.539 -20.797  1.00 79.96           C
ATOM   2075  HB  ILE A 146     -11.440  -1.126 -20.449  1.00 79.96           H
ATOM   2076  CG1 ILE A 146     -13.344  -1.544 -19.604  1.00 79.96           C
ATOM   2077 1HG1 ILE A 146     -14.348  -1.804 -19.940  1.00 79.96           H
ATOM   2078 2HG1 ILE A 146     -13.038  -2.311 -18.891  1.00 79.96           H
ATOM   2079  CG2 ILE A 146     -12.884  -0.636 -21.927  1.00 79.96           C
ATOM   2080 1HG2 ILE A 146     -12.135  -0.597 -22.718  1.00 79.96           H
ATOM   2081 2HG2 ILE A 146     -13.816  -1.036 -22.329  1.00 79.96           H
ATOM   2082 3HG2 ILE A 146     -13.057   0.368 -21.541  1.00 79.96           H
ATOM   2083  CD1 ILE A 146     -13.367  -0.179 -18.914  1.00 79.96           C
ATOM   2084 1HD1 ILE A 146     -12.367   0.066 -18.558  1.00 79.96           H
ATOM   2085 2HD1 ILE A 146     -13.697   0.581 -19.623  1.00 79.96           H
ATOM   2086 3HD1 ILE A 146     -14.056  -0.210 -18.069  1.00 79.96           H
ATOM   2087  HN  ILE A 146     -11.080  -3.206 -19.522  1.00 79.96           H
ATOM   2088  N   ALA A 147     -10.072  -2.884 -22.551  1.00 78.63           N
ATOM   2089  CA  ALA A 147      -9.249  -2.782 -23.744  1.00 78.63           C
ATOM   2090  C   ALA A 147      -9.334  -4.092 -24.530  1.00 78.63           C
ATOM   2091  O   ALA A 147      -9.090  -4.113 -25.736  1.00 78.63           O
ATOM   2092  HA  ALA A 147      -9.650  -1.974 -24.356  1.00 78.63           H
ATOM   2093  CB  ALA A 147      -7.813  -2.433 -23.346  1.00 78.63           C
ATOM   2094 1HB  ALA A 147      -7.804  -1.481 -22.817  1.00 78.63           H
ATOM   2095 2HB  ALA A 147      -7.416  -3.214 -22.697  1.00 78.63           H
ATOM   2096 3HB  ALA A 147      -7.197  -2.357 -24.242  1.00 78.63           H
ATOM   2097  HN  ALA A 147      -9.569  -2.848 -21.687  1.00 78.63           H
ATOM   2098  N   ILE A 148      -9.682  -5.152 -23.816  1.00 74.75           N
ATOM   2099  CA  ILE A 148      -9.675  -6.483 -24.400  1.00 74.75           C
ATOM   2100  C   ILE A 148     -11.091  -6.843 -24.854  1.00 74.75           C
ATOM   2101  O   ILE A 148     -11.295  -7.255 -25.995  1.00 74.75           O
ATOM   2102  HA  ILE A 148      -9.029  -6.451 -25.277  1.00 74.75           H
ATOM   2103  CB  ILE A 148      -9.066  -7.493 -23.425  1.00 74.75           C
ATOM   2104  HB  ILE A 148      -9.564  -7.381 -22.462  1.00 74.75           H
ATOM   2105  CG1 ILE A 148      -7.579  -7.210 -23.201  1.00 74.75           C
ATOM   2106 1HG1 ILE A 148      -7.005  -7.559 -24.059  1.00 74.75           H
ATOM   2107 2HG1 ILE A 148      -7.417  -6.135 -23.125  1.00 74.75           H
ATOM   2108  CG2 ILE A 148      -9.312  -8.927 -23.897  1.00 74.75           C
ATOM   2109 1HG2 ILE A 148     -10.385  -9.109 -23.963  1.00 74.75           H
ATOM   2110 2HG2 ILE A 148      -8.858  -9.070 -24.877  1.00 74.75           H
ATOM   2111 3HG2 ILE A 148      -8.869  -9.624 -23.186  1.00 74.75           H
ATOM   2112  CD1 ILE A 148      -7.076  -7.898 -21.930  1.00 74.75           C
ATOM   2113 1HD1 ILE A 148      -7.635  -7.529 -21.071  1.00 74.75           H
ATOM   2114 2HD1 ILE A 148      -7.217  -8.975 -22.020  1.00 74.75           H
ATOM   2115 3HD1 ILE A 148      -6.016  -7.681 -21.795  1.00 74.75           H
ATOM   2116  HN  ILE A 148      -9.963  -5.113 -22.857  1.00 74.75           H
ATOM   2117  N   ALA A 149     -12.032  -6.675 -23.937  1.00 74.01           N
ATOM   2118  CA  ALA A 149     -13.392  -7.131 -24.169  1.00 74.01           C
ATOM   2119  C   ALA A 149     -14.088  -6.175 -25.140  1.00 74.01           C
ATOM   2120  O   ALA A 149     -14.879  -6.603 -25.979  1.00 74.01           O
ATOM   2121  HA  ALA A 149     -13.338  -8.120 -24.624  1.00 74.01           H
ATOM   2122  CB  ALA A 149     -14.129  -7.242 -22.833  1.00 74.01           C
ATOM   2123 1HB  ALA A 149     -13.611  -7.955 -22.191  1.00 74.01           H
ATOM   2124 2HB  ALA A 149     -14.151  -6.266 -22.348  1.00 74.01           H
ATOM   2125 3HB  ALA A 149     -15.149  -7.584 -23.007  1.00 74.01           H
ATOM   2126  HN  ALA A 149     -11.879  -6.238 -23.051  1.00 74.01           H
ATOM   2127  N   GLN A 150     -13.767  -4.897 -24.994  1.00 65.76           N
ATOM   2128  CA  GLN A 150     -14.459  -3.862 -25.743  1.00 65.76           C
ATOM   2129  C   GLN A 150     -13.478  -3.121 -26.654  1.00 65.76           C
ATOM   2130  O   GLN A 150     -13.546  -1.900 -26.783  1.00 65.76           O
ATOM   2131  HA  GLN A 150     -15.200  -4.386 -26.345  1.00 65.76           H
ATOM   2132  CB  GLN A 150     -15.174  -2.890 -24.802  1.00 65.76           C
ATOM   2133 1HB  GLN A 150     -14.439  -2.352 -24.202  1.00 65.76           H
ATOM   2134 2HB  GLN A 150     -15.715  -2.145 -25.385  1.00 65.76           H
ATOM   2135  CG  GLN A 150     -16.147  -3.632 -23.883  1.00 65.76           C
ATOM   2136 1HG  GLN A 150     -16.814  -4.253 -24.480  1.00 65.76           H
ATOM   2137 2HG  GLN A 150     -15.593  -4.300 -23.224  1.00 65.76           H
ATOM   2138  CD  GLN A 150     -16.969  -2.649 -23.047  1.00 65.76           C
ATOM   2139  OE1 GLN A 150     -16.809  -1.442 -23.126  1.00 65.76           O
ATOM   2140  NE2 GLN A 150     -17.856  -3.231 -22.245  1.00 65.76           N
ATOM   2141 1HE2 GLN A 150     -17.936  -4.227 -22.228  1.00 65.76           H
ATOM   2142 2HE2 GLN A 150     -18.441  -2.672 -21.658  1.00 65.76           H
ATOM   2143  HN  GLN A 150     -13.051  -4.567 -24.379  1.00 65.76           H
ATOM   2144  N   ALA A 151     -12.589  -3.892 -27.263  1.00 66.09           N
ATOM   2145  CA  ALA A 151     -11.440  -3.316 -27.941  1.00 66.09           C
ATOM   2146  C   ALA A 151     -11.920  -2.293 -28.971  1.00 66.09           C
ATOM   2147  O   ALA A 151     -11.310  -1.237 -29.134  1.00 66.09           O
ATOM   2148  HA  ALA A 151     -10.833  -2.808 -27.192  1.00 66.09           H
ATOM   2149  CB  ALA A 151     -10.607  -4.434 -28.573  1.00 66.09           C
ATOM   2150 1HB  ALA A 151     -10.266  -5.117 -27.796  1.00 66.09           H
ATOM   2151 2HB  ALA A 151     -11.218  -4.978 -29.293  1.00 66.09           H
ATOM   2152 3HB  ALA A 151      -9.745  -4.002 -29.081  1.00 66.09           H
ATOM   2153  HN  ALA A 151     -12.645  -4.889 -27.299  1.00 66.09           H
ATOM   2154  N   MET A 152     -13.009  -2.641 -29.641  1.00 56.18           N
ATOM   2155  CA  MET A 152     -13.521  -1.814 -30.720  1.00 56.18           C
ATOM   2156  C   MET A 152     -13.934  -0.434 -30.206  1.00 56.18           C
ATOM   2157  O   MET A 152     -13.526   0.587 -30.758  1.00 56.18           O
ATOM   2158  HA  MET A 152     -12.697  -1.713 -31.428  1.00 56.18           H
ATOM   2159  CB  MET A 152     -14.726  -2.502 -31.364  1.00 56.18           C
ATOM   2160 1HB  MET A 152     -15.373  -2.911 -30.587  1.00 56.18           H
ATOM   2161 2HB  MET A 152     -15.316  -1.769 -31.915  1.00 56.18           H
ATOM   2162  CG  MET A 152     -14.281  -3.621 -32.307  1.00 56.18           C
ATOM   2163 1HG  MET A 152     -13.303  -3.386 -32.727  1.00 56.18           H
ATOM   2164 2HG  MET A 152     -14.173  -4.553 -31.752  1.00 56.18           H
ATOM   2165  SD  MET A 152     -15.474  -3.826 -33.618  1.00 56.18           S
ATOM   2166  CE  MET A 152     -16.701  -4.807 -32.769  1.00 56.18           C
ATOM   2167 1HE  MET A 152     -16.250  -5.740 -32.431  1.00 56.18           H
ATOM   2168 2HE  MET A 152     -17.078  -4.253 -31.910  1.00 56.18           H
ATOM   2169 3HE  MET A 152     -17.524  -5.027 -33.449  1.00 56.18           H
ATOM   2170  HN  MET A 152     -13.539  -3.469 -29.456  1.00 56.18           H
ATOM   2171  N   ARG A 153     -14.739  -0.447 -29.153  1.00 53.61           N
ATOM   2172  CA  ARG A 153     -15.251   0.790 -28.587  1.00 53.61           C
ATOM   2173  C   ARG A 153     -14.114   1.595 -27.955  1.00 53.61           C
ATOM   2174  O   ARG A 153     -14.194   2.818 -27.858  1.00 53.61           O
ATOM   2175  HA  ARG A 153     -15.687   1.323 -29.432  1.00 53.61           H
ATOM   2176  CB  ARG A 153     -16.319   0.510 -27.528  1.00 53.61           C
ATOM   2177 1HB  ARG A 153     -15.995  -0.311 -26.888  1.00 53.61           H
ATOM   2178 2HB  ARG A 153     -16.440   1.384 -26.888  1.00 53.61           H
ATOM   2179  CG  ARG A 153     -17.658   0.159 -28.179  1.00 53.61           C
ATOM   2180 1HG  ARG A 153     -17.920   0.920 -28.914  1.00 53.61           H
ATOM   2181 2HG  ARG A 153     -17.569  -0.785 -28.716  1.00 53.61           H
ATOM   2182  CD  ARG A 153     -18.767   0.052 -27.130  1.00 53.61           C
ATOM   2183 1HD  ARG A 153     -18.553  -0.769 -26.445  1.00 53.61           H
ATOM   2184 2HD  ARG A 153     -18.803   0.963 -26.533  1.00 53.61           H
ATOM   2185  NE  ARG A 153     -20.071  -0.171 -27.792  1.00 53.61           N
ATOM   2186  HE  ARG A 153     -20.091  -0.198 -28.792  1.00 53.61           H
ATOM   2187  CZ  ARG A 153     -21.228  -0.338 -27.137  1.00 53.61           C
ATOM   2188  NH1 ARG A 153     -21.261  -0.310 -25.798  1.00 53.61           N
ATOM   2189 1HH1 ARG A 153     -20.418  -0.164 -25.280  1.00 53.61           H
ATOM   2190 2HH1 ARG A 153     -22.128  -0.436 -25.316  1.00 53.61           H
ATOM   2191  NH2 ARG A 153     -22.351  -0.532 -27.841  1.00 53.61           N
ATOM   2192 1HH2 ARG A 153     -23.223  -0.659 -27.367  1.00 53.61           H
ATOM   2193 2HH2 ARG A 153     -22.318  -0.551 -28.840  1.00 53.61           H
ATOM   2194  HN  ARG A 153     -15.041  -1.280 -28.690  1.00 53.61           H
ATOM   2195  N   ALA A 154     -13.081   0.875 -27.541  1.00 58.72           N
ATOM   2196  CA  ALA A 154     -11.989   1.488 -26.804  1.00 58.72           C
ATOM   2197  C   ALA A 154     -11.189   2.392 -27.745  1.00 58.72           C
ATOM   2198  O   ALA A 154     -10.594   3.376 -27.309  1.00 58.72           O
ATOM   2199  HA  ALA A 154     -12.424   2.097 -26.011  1.00 58.72           H
ATOM   2200  CB  ALA A 154     -11.124   0.396 -26.170  1.00 58.72           C
ATOM   2201 1HB  ALA A 154     -11.733  -0.199 -25.489  1.00 58.72           H
ATOM   2202 2HB  ALA A 154     -10.720  -0.247 -26.952  1.00 58.72           H
ATOM   2203 3HB  ALA A 154     -10.305   0.857 -25.618  1.00 58.72           H
ATOM   2204  HN  ALA A 154     -12.984  -0.108 -27.700  1.00 58.72           H
ATOM   2205  N   HIS A 155     -11.202   2.026 -29.018  1.00 55.17           N
ATOM   2206  CA  HIS A 155     -10.362   2.694 -29.997  1.00 55.17           C
ATOM   2207  C   HIS A 155     -10.963   4.058 -30.343  1.00 55.17           C
ATOM   2208  O   HIS A 155     -10.242   5.050 -30.447  1.00 55.17           O
ATOM   2209  HA  HIS A 155      -9.390   2.844 -29.526  1.00 55.17           H
ATOM   2210  CB  HIS A 155     -10.152   1.810 -31.228  1.00 55.17           C
ATOM   2211 1HB  HIS A 155     -10.643   0.851 -31.061  1.00 55.17           H
ATOM   2212 2HB  HIS A 155     -10.642   2.274 -32.084  1.00 55.17           H
ATOM   2213  CG  HIS A 155      -8.702   1.564 -31.568  1.00 55.17           C
ATOM   2214  ND1 HIS A 155      -7.877   2.547 -32.088  1.00 55.17           N
ATOM   2215  HD1 HIS A 155      -8.144   3.490 -32.286  1.00 55.17           H
ATOM   2216  CD2 HIS A 155      -7.938   0.440 -31.457  1.00 55.17           C
ATOM   2217  HD2 HIS A 155      -8.276  -0.525 -31.080  1.00 55.17           H
ATOM   2218  CE1 HIS A 155      -6.674   2.026 -32.278  1.00 55.17           C
ATOM   2219  HE1 HIS A 155      -5.805   2.549 -32.676  1.00 55.17           H
ATOM   2220  NE2 HIS A 155      -6.714   0.720 -31.887  1.00 55.17           N
ATOM   2221  HN  HIS A 155     -11.770   1.288 -29.383  1.00 55.17           H
ATOM   2222  N   THR A 156     -12.277   4.065 -30.510  1.00 62.21           N
ATOM   2223  CA  THR A 156     -12.965   5.253 -30.986  1.00 62.21           C
ATOM   2224  C   THR A 156     -13.001   6.322 -29.892  1.00 62.21           C
ATOM   2225  O   THR A 156     -13.076   7.514 -30.187  1.00 62.21           O
ATOM   2226  HA  THR A 156     -12.398   5.668 -31.820  1.00 62.21           H
ATOM   2227  CB  THR A 156     -14.354   4.833 -31.471  1.00 62.21           C
ATOM   2228  HB  THR A 156     -14.990   5.704 -31.630  1.00 62.21           H
ATOM   2229  OG1 THR A 156     -14.804   3.914 -30.480  1.00 62.21           O
ATOM   2230  HG1 THR A 156     -15.779   3.727 -30.604  1.00 62.21           H
ATOM   2231  CG2 THR A 156     -14.299   4.001 -32.754  1.00 62.21           C
ATOM   2232 1HG2 THR A 156     -13.718   3.096 -32.576  1.00 62.21           H
ATOM   2233 2HG2 THR A 156     -13.829   4.584 -33.546  1.00 62.21           H
ATOM   2234 3HG2 THR A 156     -15.311   3.729 -33.054  1.00 62.21           H
ATOM   2235  HN  THR A 156     -12.868   3.279 -30.327  1.00 62.21           H
ATOM   2236  N   TRP A 157     -12.945   5.858 -28.653  1.00 56.51           N
ATOM   2237  CA  TRP A 157     -13.176   6.731 -27.515  1.00 56.51           C
ATOM   2238  C   TRP A 157     -11.825   7.021 -26.859  1.00 56.51           C
ATOM   2239  O   TRP A 157     -11.752   7.248 -25.653  1.00 56.51           O
ATOM   2240  HA  TRP A 157     -13.616   7.656 -27.889  1.00 56.51           H
ATOM   2241  CB  TRP A 157     -14.190   6.116 -26.548  1.00 56.51           C
ATOM   2242 1HB  TRP A 157     -13.892   5.090 -26.330  1.00 56.51           H
ATOM   2243 2HB  TRP A 157     -14.158   6.664 -25.607  1.00 56.51           H
ATOM   2244  CG  TRP A 157     -15.628   6.114 -27.072  1.00 56.51           C
ATOM   2245  CD1 TRP A 157     -16.052   5.852 -28.315  1.00 56.51           C
ATOM   2246  HD1 TRP A 157     -15.396   5.596 -29.147  1.00 56.51           H
ATOM   2247  CD2 TRP A 157     -16.820   6.399 -26.311  1.00 56.51           C
ATOM   2248  NE1 TRP A 157     -17.426   5.947 -28.411  1.00 56.51           N
ATOM   2249  HE1 TRP A 157     -17.974   5.797 -29.234  1.00 56.51           H
ATOM   2250  CE2 TRP A 157     -17.908   6.290 -27.153  1.00 56.51           C
ATOM   2251  CE3 TRP A 157     -16.975   6.737 -24.955  1.00 56.51           C
ATOM   2252  HE3 TRP A 157     -16.133   6.829 -24.269  1.00 56.51           H
ATOM   2253  CZ2 TRP A 157     -19.226   6.504 -26.735  1.00 56.51           C
ATOM   2254  HZ2 TRP A 157     -20.069   6.412 -27.421  1.00 56.51           H
ATOM   2255  CZ3 TRP A 157     -18.299   6.948 -24.552  1.00 56.51           C
ATOM   2256  HZ3 TRP A 157     -18.476   7.213 -23.510  1.00 56.51           H
ATOM   2257  CH2 TRP A 157     -19.405   6.842 -25.388  1.00 56.51           C
ATOM   2258  HH2 TRP A 157     -20.406   7.022 -24.997  1.00 56.51           H
ATOM   2259  HN  TRP A 157     -12.747   4.905 -28.421  1.00 56.51           H
ATOM   2260  N   ARG A 158     -10.788   7.004 -27.684  1.00 58.18           N
ATOM   2261  CA  ARG A 158      -9.428   7.084 -27.177  1.00 58.18           C
ATOM   2262  C   ARG A 158      -9.244   8.355 -26.347  1.00 58.18           C
ATOM   2263  O   ARG A 158      -8.704   8.307 -25.243  1.00 58.18           O
ATOM   2264  HA  ARG A 158      -9.307   6.192 -26.562  1.00 58.18           H
ATOM   2265  CB  ARG A 158      -8.413   7.079 -28.322  1.00 58.18           C
ATOM   2266 1HB  ARG A 158      -8.628   6.253 -29.000  1.00 58.18           H
ATOM   2267 2HB  ARG A 158      -8.507   7.999 -28.900  1.00 58.18           H
ATOM   2268  CG  ARG A 158      -6.985   6.950 -27.788  1.00 58.18           C
ATOM   2269 1HG  ARG A 158      -6.739   7.822 -27.182  1.00 58.18           H
ATOM   2270 2HG  ARG A 158      -6.914   6.078 -27.137  1.00 58.18           H
ATOM   2271  CD  ARG A 158      -5.980   6.819 -28.935  1.00 58.18           C
ATOM   2272 1HD  ARG A 158      -6.204   5.930 -29.525  1.00 58.18           H
ATOM   2273 2HD  ARG A 158      -6.066   7.676 -29.603  1.00 58.18           H
ATOM   2274  NE  ARG A 158      -4.605   6.734 -28.395  1.00 58.18           N
ATOM   2275  HE  ARG A 158      -4.474   6.896 -27.417  1.00 58.18           H
ATOM   2276  CZ  ARG A 158      -3.524   6.454 -29.135  1.00 58.18           C
ATOM   2277  NH1 ARG A 158      -3.640   6.228 -30.451  1.00 58.18           N
ATOM   2278 1HH1 ARG A 158      -4.539   6.268 -30.888  1.00 58.18           H
ATOM   2279 2HH1 ARG A 158      -2.828   6.020 -30.996  1.00 58.18           H
ATOM   2280  NH2 ARG A 158      -2.324   6.403 -28.540  1.00 58.18           N
ATOM   2281 1HH2 ARG A 158      -1.507   6.195 -29.078  1.00 58.18           H
ATOM   2282 2HH2 ARG A 158      -2.246   6.573 -27.558  1.00 58.18           H
ATOM   2283  HN  ARG A 158     -10.865   6.938 -28.679  1.00 58.18           H
ATOM   2284  N   GLU A 159      -9.704   9.463 -26.910  1.00 63.95           N
ATOM   2285  CA  GLU A 159      -9.538  10.755 -26.265  1.00 63.95           C
ATOM   2286  C   GLU A 159     -10.387  10.827 -24.995  1.00 63.95           C
ATOM   2287  O   GLU A 159      -9.903  11.242 -23.943  1.00 63.95           O
ATOM   2288  HA  GLU A 159      -8.480  10.816 -26.007  1.00 63.95           H
ATOM   2289  CB  GLU A 159      -9.886  11.895 -27.224  1.00 63.95           C
ATOM   2290 1HB  GLU A 159     -10.846  11.693 -27.701  1.00 63.95           H
ATOM   2291 2HB  GLU A 159      -9.862  12.845 -26.689  1.00 63.95           H
ATOM   2292  CG  GLU A 159      -8.851  12.005 -28.345  1.00 63.95           C
ATOM   2293 1HG  GLU A 159      -7.848  12.010 -27.919  1.00 63.95           H
ATOM   2294 2HG  GLU A 159      -8.918  11.131 -28.993  1.00 63.95           H
ATOM   2295  CD  GLU A 159      -9.068  13.276 -29.169  1.00 63.95           C
ATOM   2296  OE1 GLU A 159      -8.116  13.658 -29.883  1.00 63.95           O
ATOM   2297  OE2 GLU A 159     -10.181  13.836 -29.066  1.00 63.95           O
ATOM   2298  HN  GLU A 159     -10.182   9.488 -27.788  1.00 63.95           H
ATOM   2299  N   LYS A 160     -11.640  10.418 -25.134  1.00 69.04           N
ATOM   2300  CA  LYS A 160     -12.566  10.447 -24.015  1.00 69.04           C
ATOM   2301  C   LYS A 160     -12.001   9.604 -22.870  1.00 69.04           C
ATOM   2302  O   LYS A 160     -12.114   9.979 -21.704  1.00 69.04           O
ATOM   2303  HA  LYS A 160     -12.639  11.482 -23.679  1.00 69.04           H
ATOM   2304  CB  LYS A 160     -13.963  10.017 -24.465  1.00 69.04           C
ATOM   2305 1HB  LYS A 160     -13.901   9.072 -25.005  1.00 69.04           H
ATOM   2306 2HB  LYS A 160     -14.593   9.844 -23.592  1.00 69.04           H
ATOM   2307  CG  LYS A 160     -14.603  11.081 -25.359  1.00 69.04           C
ATOM   2308 1HG  LYS A 160     -14.529  12.057 -24.879  1.00 69.04           H
ATOM   2309 2HG  LYS A 160     -14.058  11.146 -26.300  1.00 69.04           H
ATOM   2310  CD  LYS A 160     -16.072  10.753 -25.635  1.00 69.04           C
ATOM   2311 1HD  LYS A 160     -16.145   9.786 -26.133  1.00 69.04           H
ATOM   2312 2HD  LYS A 160     -16.613  10.668 -24.693  1.00 69.04           H
ATOM   2313  CE  LYS A 160     -16.720  11.831 -26.506  1.00 69.04           C
ATOM   2314 1HE  LYS A 160     -16.647  12.800 -26.011  1.00 69.04           H
ATOM   2315 2HE  LYS A 160     -16.182  11.916 -27.451  1.00 69.04           H
ATOM   2316  NZ  LYS A 160     -18.140  11.505 -26.764  1.00 69.04           N
ATOM   2317 1HZ  LYS A 160     -18.554  12.231 -27.339  1.00 69.04           H
ATOM   2318 2HZ  LYS A 160     -18.200  10.616 -27.247  1.00 69.04           H
ATOM   2319 3HZ  LYS A 160     -18.639  11.446 -25.883  1.00 69.04           H
ATOM   2320  HN  LYS A 160     -12.023  10.073 -25.991  1.00 69.04           H
ATOM   2321  N   ARG A 161     -11.405   8.481 -23.242  1.00 66.82           N
ATOM   2322  CA  ARG A 161     -10.847   7.568 -22.259  1.00 66.82           C
ATOM   2323  C   ARG A 161      -9.743   8.262 -21.458  1.00 66.82           C
ATOM   2324  O   ARG A 161      -9.593   8.018 -20.262  1.00 66.82           O
ATOM   2325  HA  ARG A 161     -11.687   7.300 -21.619  1.00 66.82           H
ATOM   2326  CB  ARG A 161     -10.272   6.320 -22.931  1.00 66.82           C
ATOM   2327 1HB  ARG A 161      -9.668   6.610 -23.791  1.00 66.82           H
ATOM   2328 2HB  ARG A 161      -9.610   5.801 -22.237  1.00 66.82           H
ATOM   2329  CG  ARG A 161     -11.389   5.376 -23.381  1.00 66.82           C
ATOM   2330 1HG  ARG A 161     -12.012   5.111 -22.527  1.00 66.82           H
ATOM   2331 2HG  ARG A 161     -12.032   5.884 -24.099  1.00 66.82           H
ATOM   2332  CD  ARG A 161     -10.813   4.106 -24.012  1.00 66.82           C
ATOM   2333 1HD  ARG A 161     -11.609   3.536 -24.492  1.00 66.82           H
ATOM   2334 2HD  ARG A 161     -10.095   4.370 -24.788  1.00 66.82           H
ATOM   2335  NE  ARG A 161     -10.155   3.280 -22.975  1.00 66.82           N
ATOM   2336  HE  ARG A 161     -10.354   3.484 -22.017  1.00 66.82           H
ATOM   2337  CZ  ARG A 161      -9.311   2.274 -23.241  1.00 66.82           C
ATOM   2338  NH1 ARG A 161      -9.009   1.956 -24.507  1.00 66.82           N
ATOM   2339 1HH1 ARG A 161      -9.415   2.470 -25.262  1.00 66.82           H
ATOM   2340 2HH1 ARG A 161      -8.378   1.204 -24.697  1.00 66.82           H
ATOM   2341  NH2 ARG A 161      -8.772   1.591 -22.221  1.00 66.82           N
ATOM   2342 1HH2 ARG A 161      -8.140   0.838 -22.402  1.00 66.82           H
ATOM   2343 2HH2 ARG A 161      -9.003   1.835 -21.279  1.00 66.82           H
ATOM   2344  HN  ARG A 161     -11.301   8.192 -24.194  1.00 66.82           H
ATOM   2345  N   LEU A 162      -8.999   9.112 -22.150  1.00 78.60           N
ATOM   2346  CA  LEU A 162      -7.901   9.828 -21.522  1.00 78.60           C
ATOM   2347  C   LEU A 162      -8.462  10.829 -20.511  1.00 78.60           C
ATOM   2348  O   LEU A 162      -7.902  11.004 -19.430  1.00 78.60           O
ATOM   2349  HA  LEU A 162      -7.298   9.095 -20.985  1.00 78.60           H
ATOM   2350  CB  LEU A 162      -7.001  10.464 -22.583  1.00 78.60           C
ATOM   2351 1HB  LEU A 162      -6.717   9.694 -23.300  1.00 78.60           H
ATOM   2352 2HB  LEU A 162      -7.583  11.208 -23.127  1.00 78.60           H
ATOM   2353  CG  LEU A 162      -5.726  11.134 -22.066  1.00 78.60           C
ATOM   2354  HG  LEU A 162      -6.005  11.846 -21.290  1.00 78.60           H
ATOM   2355  CD1 LEU A 162      -4.789  10.109 -21.424  1.00 78.60           C
ATOM   2356 1HD1 LEU A 162      -5.296   9.629 -20.587  1.00 78.60           H
ATOM   2357 2HD1 LEU A 162      -4.514   9.356 -22.162  1.00 78.60           H
ATOM   2358 3HD1 LEU A 162      -3.891  10.612 -21.065  1.00 78.60           H
ATOM   2359  CD2 LEU A 162      -5.033  11.926 -23.177  1.00 78.60           C
ATOM   2360 1HD2 LEU A 162      -4.769  11.252 -23.993  1.00 78.60           H
ATOM   2361 2HD2 LEU A 162      -5.708  12.697 -23.548  1.00 78.60           H
ATOM   2362 3HD2 LEU A 162      -4.130  12.392 -22.783  1.00 78.60           H
ATOM   2363  HN  LEU A 162      -9.136   9.315 -23.119  1.00 78.60           H
ATOM   2364  N   LEU A 163      -9.561  11.460 -20.898  1.00 81.40           N
ATOM   2365  CA  LEU A 163     -10.216  12.423 -20.030  1.00 81.40           C
ATOM   2366  C   LEU A 163     -10.714  11.712 -18.770  1.00 81.40           C
ATOM   2367  O   LEU A 163     -10.464  12.169 -17.655  1.00 81.40           O
ATOM   2368  HA  LEU A 163      -9.469  13.161 -19.738  1.00 81.40           H
ATOM   2369  CB  LEU A 163     -11.315  13.169 -20.790  1.00 81.40           C
ATOM   2370 1HB  LEU A 163     -10.878  13.603 -21.688  1.00 81.40           H
ATOM   2371 2HB  LEU A 163     -12.060  12.443 -21.116  1.00 81.40           H
ATOM   2372  CG  LEU A 163     -12.030  14.279 -20.017  1.00 81.40           C
ATOM   2373  HG  LEU A 163     -12.409  13.857 -19.086  1.00 81.40           H
ATOM   2374  CD1 LEU A 163     -11.059  15.400 -19.643  1.00 81.40           C
ATOM   2375 1HD1 LEU A 163     -10.262  14.997 -19.018  1.00 81.40           H
ATOM   2376 2HD1 LEU A 163     -10.629  15.826 -20.550  1.00 81.40           H
ATOM   2377 3HD1 LEU A 163     -11.593  16.176 -19.094  1.00 81.40           H
ATOM   2378  CD2 LEU A 163     -13.236  14.803 -20.800  1.00 81.40           C
ATOM   2379 1HD2 LEU A 163     -12.902  15.203 -21.757  1.00 81.40           H
ATOM   2380 2HD2 LEU A 163     -13.939  13.988 -20.972  1.00 81.40           H
ATOM   2381 3HD2 LEU A 163     -13.726  15.591 -20.228  1.00 81.40           H
ATOM   2382  HN  LEU A 163     -10.002  11.322 -21.785  1.00 81.40           H
ATOM   2383  N   TYR A 164     -11.409  10.606 -18.988  1.00 75.07           N
ATOM   2384  CA  TYR A 164     -11.945   9.828 -17.884  1.00 75.07           C
ATOM   2385  C   TYR A 164     -10.827   9.348 -16.958  1.00 75.07           C
ATOM   2386  O   TYR A 164     -11.010   9.276 -15.743  1.00 75.07           O
ATOM   2387  HA  TYR A 164     -12.624  10.468 -17.321  1.00 75.07           H
ATOM   2388  CB  TYR A 164     -12.625   8.612 -18.516  1.00 75.07           C
ATOM   2389 1HB  TYR A 164     -11.949   8.169 -19.247  1.00 75.07           H
ATOM   2390 2HB  TYR A 164     -12.796   7.862 -17.744  1.00 75.07           H
ATOM   2391  CG  TYR A 164     -13.956   8.929 -19.201  1.00 75.07           C
ATOM   2392  CD1 TYR A 164     -14.925   9.645 -18.528  1.00 75.07           C
ATOM   2393  HD1 TYR A 164     -14.743   9.984 -17.509  1.00 75.07           H
ATOM   2394  CD2 TYR A 164     -14.187   8.499 -20.492  1.00 75.07           C
ATOM   2395  HD2 TYR A 164     -13.422   7.934 -21.024  1.00 75.07           H
ATOM   2396  CE1 TYR A 164     -16.178   9.943 -19.173  1.00 75.07           C
ATOM   2397  HE1 TYR A 164     -16.952  10.508 -18.653  1.00 75.07           H
ATOM   2398  CE2 TYR A 164     -15.440   8.798 -21.137  1.00 75.07           C
ATOM   2399  HE2 TYR A 164     -15.636   8.465 -22.156  1.00 75.07           H
ATOM   2400  CZ  TYR A 164     -16.373   9.505 -20.445  1.00 75.07           C
ATOM   2401  OH  TYR A 164     -17.556   9.787 -21.054  1.00 75.07           O
ATOM   2402  HH  TYR A 164     -18.141  10.314 -20.438  1.00 75.07           H
ATOM   2403  HN  TYR A 164     -11.607  10.240 -19.898  1.00 75.07           H
ATOM   2404  N   SER A 165      -9.693   9.032 -17.565  1.00 86.01           N
ATOM   2405  CA  SER A 165      -8.553   8.536 -16.813  1.00 86.01           C
ATOM   2406  C   SER A 165      -8.067   9.607 -15.834  1.00 86.01           C
ATOM   2407  O   SER A 165      -7.624   9.290 -14.731  1.00 86.01           O
ATOM   2408  HA  SER A 165      -8.921   7.664 -16.273  1.00 86.01           H
ATOM   2409  CB  SER A 165      -7.417   8.116 -17.747  1.00 86.01           C
ATOM   2410 1HB  SER A 165      -6.678   7.545 -17.185  1.00 86.01           H
ATOM   2411 2HB  SER A 165      -7.809   7.455 -18.520  1.00 86.01           H
ATOM   2412  OG  SER A 165      -6.785   9.238 -18.357  1.00 86.01           O
ATOM   2413  HG  SER A 165      -7.471   9.918 -18.617  1.00 86.01           H
ATOM   2414  HN  SER A 165      -9.546   9.110 -18.552  1.00 86.01           H
ATOM   2415  N   LYS A 166      -8.165  10.853 -16.273  1.00 83.05           N
ATOM   2416  CA  LYS A 166      -7.772  11.975 -15.437  1.00 83.05           C
ATOM   2417  C   LYS A 166      -8.724  12.074 -14.243  1.00 83.05           C
ATOM   2418  O   LYS A 166      -8.283  12.195 -13.101  1.00 83.05           O
ATOM   2419  HA  LYS A 166      -6.769  11.767 -15.062  1.00 83.05           H
ATOM   2420  CB  LYS A 166      -7.689  13.258 -16.265  1.00 83.05           C
ATOM   2421 1HB  LYS A 166      -8.607  13.385 -16.840  1.00 83.05           H
ATOM   2422 2HB  LYS A 166      -7.608  14.119 -15.602  1.00 83.05           H
ATOM   2423  CG  LYS A 166      -6.489  13.222 -17.213  1.00 83.05           C
ATOM   2424 1HG  LYS A 166      -5.573  13.079 -16.640  1.00 83.05           H
ATOM   2425 2HG  LYS A 166      -6.579  12.371 -17.888  1.00 83.05           H
ATOM   2426  CD  LYS A 166      -6.392  14.516 -18.025  1.00 83.05           C
ATOM   2427 1HD  LYS A 166      -7.295  14.643 -18.621  1.00 83.05           H
ATOM   2428 2HD  LYS A 166      -6.332  15.369 -17.350  1.00 83.05           H
ATOM   2429  CE  LYS A 166      -5.167  14.497 -18.942  1.00 83.05           C
ATOM   2430 1HE  LYS A 166      -4.271  14.289 -18.357  1.00 83.05           H
ATOM   2431 2HE  LYS A 166      -5.265  13.694 -19.672  1.00 83.05           H
ATOM   2432  NZ  LYS A 166      -5.022  15.795 -19.639  1.00 83.05           N
ATOM   2433 1HZ  LYS A 166      -4.217  15.760 -20.254  1.00 83.05           H
ATOM   2434 2HZ  LYS A 166      -5.857  15.980 -20.184  1.00 83.05           H
ATOM   2435 3HZ  LYS A 166      -4.894  16.533 -18.955  1.00 83.05           H
ATOM   2436  HN  LYS A 166      -8.506  11.102 -17.180  1.00 83.05           H
ATOM   2437  N   MET A 167     -10.012  12.019 -14.548  1.00 84.49           N
ATOM   2438  CA  MET A 167     -11.031  12.150 -13.520  1.00 84.49           C
ATOM   2439  C   MET A 167     -10.923  11.021 -12.494  1.00 84.49           C
ATOM   2440  O   MET A 167     -11.023  11.258 -11.291  1.00 84.49           O
ATOM   2441  HA  MET A 167     -10.838  13.108 -13.037  1.00 84.49           H
ATOM   2442  CB  MET A 167     -12.416  12.122 -14.168  1.00 84.49           C
ATOM   2443 1HB  MET A 167     -12.511  11.235 -14.794  1.00 84.49           H
ATOM   2444 2HB  MET A 167     -13.182  12.050 -13.395  1.00 84.49           H
ATOM   2445  CG  MET A 167     -12.653  13.376 -15.012  1.00 84.49           C
ATOM   2446 1HG  MET A 167     -12.378  14.264 -14.443  1.00 84.49           H
ATOM   2447 2HG  MET A 167     -12.017  13.354 -15.897  1.00 84.49           H
ATOM   2448  SD  MET A 167     -14.368  13.471 -15.497  1.00 84.49           S
ATOM   2449  CE  MET A 167     -14.441  12.106 -16.645  1.00 84.49           C
ATOM   2450 1HE  MET A 167     -13.740  12.280 -17.461  1.00 84.49           H
ATOM   2451 2HE  MET A 167     -14.177  11.183 -16.129  1.00 84.49           H
ATOM   2452 3HE  MET A 167     -15.451  12.022 -17.046  1.00 84.49           H
ATOM   2453  HN  MET A 167     -10.362  11.887 -15.475  1.00 84.49           H
ATOM   2454  N   VAL A 168     -10.722   9.816 -13.006  1.00 92.21           N
ATOM   2455  CA  VAL A 168     -10.639   8.643 -12.152  1.00 92.21           C
ATOM   2456  C   VAL A 168      -9.461   8.801 -11.189  1.00 92.21           C
ATOM   2457  O   VAL A 168      -9.581   8.501 -10.002  1.00 92.21           O
ATOM   2458  HA  VAL A 168     -11.561   8.592 -11.573  1.00 92.21           H
ATOM   2459  CB  VAL A 168     -10.546   7.378 -13.008  1.00 92.21           C
ATOM   2460  HB  VAL A 168      -9.738   7.518 -13.726  1.00 92.21           H
ATOM   2461  CG1 VAL A 168     -10.206   6.159 -12.148  1.00 92.21           C
ATOM   2462 1HG1 VAL A 168      -9.247   6.319 -11.655  1.00 92.21           H
ATOM   2463 2HG1 VAL A 168     -10.982   6.016 -11.396  1.00 92.21           H
ATOM   2464 3HG1 VAL A 168     -10.146   5.274 -12.781  1.00 92.21           H
ATOM   2465  CG2 VAL A 168     -11.839   7.151 -13.793  1.00 92.21           C
ATOM   2466 1HG2 VAL A 168     -12.672   7.043 -13.099  1.00 92.21           H
ATOM   2467 2HG2 VAL A 168     -12.021   8.003 -14.448  1.00 92.21           H
ATOM   2468 3HG2 VAL A 168     -11.746   6.246 -14.393  1.00 92.21           H
ATOM   2469  HN  VAL A 168     -10.616   9.635 -13.984  1.00 92.21           H
ATOM   2470  N   CYS A 169      -8.350   9.272 -11.735  1.00 93.88           N
ATOM   2471  CA  CYS A 169      -7.147   9.461 -10.942  1.00 93.88           C
ATOM   2472  C   CYS A 169      -7.455  10.473  -9.836  1.00 93.88           C
ATOM   2473  O   CYS A 169      -7.119  10.250  -8.675  1.00 93.88           O
ATOM   2474  HA  CYS A 169      -6.897   8.489 -10.518  1.00 93.88           H
ATOM   2475  CB  CYS A 169      -5.963   9.901 -11.805  1.00 93.88           C
ATOM   2476 1HB  CYS A 169      -6.259  10.731 -12.447  1.00 93.88           H
ATOM   2477 2HB  CYS A 169      -5.154  10.262 -11.170  1.00 93.88           H
ATOM   2478  SG  CYS A 169      -5.379   8.500 -12.827  1.00 93.88           S
ATOM   2479  HG  CYS A 169      -6.348   8.575 -13.734  1.00 93.88           H
ATOM   2480  HN  CYS A 169      -8.263   9.522 -12.700  1.00 93.88           H
ATOM   2481  N   PHE A 170      -8.092  11.564 -10.237  1.00 93.44           N
ATOM   2482  CA  PHE A 170      -8.427  12.622  -9.300  1.00 93.44           C
ATOM   2483  C   PHE A 170      -9.315  12.094  -8.172  1.00 93.44           C
ATOM   2484  O   PHE A 170      -9.075  12.383  -7.001  1.00 93.44           O
ATOM   2485  HA  PHE A 170      -7.490  12.991  -8.880  1.00 93.44           H
ATOM   2486  CB  PHE A 170      -9.196  13.687 -10.084  1.00 93.44           C
ATOM   2487 1HB  PHE A 170      -8.581  14.026 -10.917  1.00 93.44           H
ATOM   2488 2HB  PHE A 170     -10.090  13.234 -10.511  1.00 93.44           H
ATOM   2489  CG  PHE A 170      -9.608  14.900  -9.246  1.00 93.44           C
ATOM   2490  CD1 PHE A 170     -10.890  15.020  -8.809  1.00 93.44           C
ATOM   2491  HD1 PHE A 170     -11.624  14.253  -9.055  1.00 93.44           H
ATOM   2492  CD2 PHE A 170      -8.692  15.857  -8.939  1.00 93.44           C
ATOM   2493  HD2 PHE A 170      -7.664  15.760  -9.290  1.00 93.44           H
ATOM   2494  CE1 PHE A 170     -11.272  16.146  -8.032  1.00 93.44           C
ATOM   2495  HE1 PHE A 170     -12.300  16.242  -7.682  1.00 93.44           H
ATOM   2496  CE2 PHE A 170      -9.074  16.982  -8.162  1.00 93.44           C
ATOM   2497  HE2 PHE A 170      -8.340  17.749  -7.916  1.00 93.44           H
ATOM   2498  CZ  PHE A 170     -10.356  17.103  -7.725  1.00 93.44           C
ATOM   2499  HZ  PHE A 170     -10.650  17.967  -7.128  1.00 93.44           H
ATOM   2500  HN  PHE A 170      -8.376  11.730 -11.182  1.00 93.44           H
ATOM   2501  N   THR A 171     -10.323  11.329  -8.565  1.00 93.09           N
ATOM   2502  CA  THR A 171     -11.259  10.772  -7.603  1.00 93.09           C
ATOM   2503  C   THR A 171     -10.523   9.894  -6.590  1.00 93.09           C
ATOM   2504  O   THR A 171     -10.845   9.906  -5.402  1.00 93.09           O
ATOM   2505  HA  THR A 171     -11.709  11.594  -7.046  1.00 93.09           H
ATOM   2506  CB  THR A 171     -12.346  10.025  -8.379  1.00 93.09           C
ATOM   2507  HB  THR A 171     -11.939   9.136  -8.860  1.00 93.09           H
ATOM   2508  OG1 THR A 171     -12.884  11.009  -9.257  1.00 93.09           O
ATOM   2509  HG1 THR A 171     -12.406  10.982 -10.136  1.00 93.09           H
ATOM   2510  CG2 THR A 171     -13.530   9.629  -7.494  1.00 93.09           C
ATOM   2511 1HG2 THR A 171     -13.979  10.525  -7.065  1.00 93.09           H
ATOM   2512 2HG2 THR A 171     -13.182   8.978  -6.692  1.00 93.09           H
ATOM   2513 3HG2 THR A 171     -14.272   9.102  -8.094  1.00 93.09           H
ATOM   2514  HN  THR A 171     -10.505  11.089  -9.518  1.00 93.09           H
ATOM   2515  N   ILE A 172      -9.549   9.152  -7.095  1.00 93.73           N
ATOM   2516  CA  ILE A 172      -8.785   8.245  -6.255  1.00 93.73           C
ATOM   2517  C   ILE A 172      -8.030   9.051  -5.197  1.00 93.73           C
ATOM   2518  O   ILE A 172      -8.034   8.694  -4.020  1.00 93.73           O
ATOM   2519  HA  ILE A 172      -9.497   7.591  -5.749  1.00 93.73           H
ATOM   2520  CB  ILE A 172      -7.882   7.354  -7.111  1.00 93.73           C
ATOM   2521  HB  ILE A 172      -7.397   7.979  -7.860  1.00 93.73           H
ATOM   2522  CG1 ILE A 172      -8.701   6.302  -7.861  1.00 93.73           C
ATOM   2523 1HG1 ILE A 172      -9.085   5.565  -7.156  1.00 93.73           H
ATOM   2524 2HG1 ILE A 172      -9.564   6.774  -8.330  1.00 93.73           H
ATOM   2525  CG2 ILE A 172      -6.775   6.722  -6.265  1.00 93.73           C
ATOM   2526 1HG2 ILE A 172      -6.167   7.508  -5.816  1.00 93.73           H
ATOM   2527 2HG2 ILE A 172      -7.221   6.114  -5.478  1.00 93.73           H
ATOM   2528 3HG2 ILE A 172      -6.147   6.095  -6.897  1.00 93.73           H
ATOM   2529  CD1 ILE A 172      -7.853   5.604  -8.926  1.00 93.73           C
ATOM   2530 1HD1 ILE A 172      -7.491   6.342  -9.643  1.00 93.73           H
ATOM   2531 2HD1 ILE A 172      -7.004   5.113  -8.451  1.00 93.73           H
ATOM   2532 3HD1 ILE A 172      -8.459   4.861  -9.445  1.00 93.73           H
ATOM   2533  HN  ILE A 172      -9.279   9.163  -8.058  1.00 93.73           H
ATOM   2534  N   TRP A 173      -7.400  10.123  -5.654  1.00 92.29           N
ATOM   2535  CA  TRP A 173      -6.565  10.929  -4.779  1.00 92.29           C
ATOM   2536  C   TRP A 173      -7.459  11.529  -3.693  1.00 92.29           C
ATOM   2537  O   TRP A 173      -7.103  11.521  -2.516  1.00 92.29           O
ATOM   2538  HA  TRP A 173      -5.821  10.272  -4.329  1.00 92.29           H
ATOM   2539  CB  TRP A 173      -5.800  11.988  -5.576  1.00 92.29           C
ATOM   2540 1HB  TRP A 173      -6.478  12.449  -6.293  1.00 92.29           H
ATOM   2541 2HB  TRP A 173      -5.473  12.774  -4.895  1.00 92.29           H
ATOM   2542  CG  TRP A 173      -4.581  11.444  -6.325  1.00 92.29           C
ATOM   2543  CD1 TRP A 173      -4.412  11.325  -7.649  1.00 92.29           C
ATOM   2544  HD1 TRP A 173      -5.155  11.616  -8.391  1.00 92.29           H
ATOM   2545  CD2 TRP A 173      -3.362  10.946  -5.735  1.00 92.29           C
ATOM   2546  NE1 TRP A 173      -3.177  10.789  -7.954  1.00 92.29           N
ATOM   2547  HE1 TRP A 173      -2.822  10.606  -8.871  1.00 92.29           H
ATOM   2548  CE2 TRP A 173      -2.519  10.551  -6.754  1.00 92.29           C
ATOM   2549  CE3 TRP A 173      -2.984  10.832  -4.386  1.00 92.29           C
ATOM   2550  HE3 TRP A 173      -3.631  11.136  -3.563  1.00 92.29           H
ATOM   2551  CZ2 TRP A 173      -1.244  10.017  -6.531  1.00 92.29           C
ATOM   2552  HZ2 TRP A 173      -0.597   9.713  -7.353  1.00 92.29           H
ATOM   2553  CZ3 TRP A 173      -1.707  10.296  -4.179  1.00 92.29           C
ATOM   2554  HZ3 TRP A 173      -1.364  10.186  -3.151  1.00 92.29           H
ATOM   2555  CH2 TRP A 173      -0.846   9.894  -5.194  1.00 92.29           C
ATOM   2556  HH2 TRP A 173       0.135   9.486  -4.950  1.00 92.29           H
ATOM   2557  HN  TRP A 173      -7.452  10.442  -6.600  1.00 92.29           H
ATOM   2558  N   VAL A 174      -8.604  12.036  -4.126  1.00 95.43           N
ATOM   2559  CA  VAL A 174      -9.539  12.666  -3.210  1.00 95.43           C
ATOM   2560  C   VAL A 174      -9.994  11.642  -2.168  1.00 95.43           C
ATOM   2561  O   VAL A 174     -10.034  11.941  -0.975  1.00 95.43           O
ATOM   2562  HA  VAL A 174      -9.008  13.472  -2.701  1.00 95.43           H
ATOM   2563  CB  VAL A 174     -10.702  13.283  -3.989  1.00 95.43           C
ATOM   2564  HB  VAL A 174     -11.128  12.506  -4.625  1.00 95.43           H
ATOM   2565  CG1 VAL A 174     -11.800  13.770  -3.042  1.00 95.43           C
ATOM   2566 1HG1 VAL A 174     -12.176  12.930  -2.459  1.00 95.43           H
ATOM   2567 2HG1 VAL A 174     -11.391  14.524  -2.370  1.00 95.43           H
ATOM   2568 3HG1 VAL A 174     -12.614  14.204  -3.622  1.00 95.43           H
ATOM   2569  CG2 VAL A 174     -10.215  14.416  -4.895  1.00 95.43           C
ATOM   2570 1HG2 VAL A 174      -9.752  15.193  -4.287  1.00 95.43           H
ATOM   2571 2HG2 VAL A 174      -9.486  14.027  -5.605  1.00 95.43           H
ATOM   2572 3HG2 VAL A 174     -11.062  14.837  -5.437  1.00 95.43           H
ATOM   2573  HN  VAL A 174      -8.896  12.021  -5.083  1.00 95.43           H
ATOM   2574  N   LEU A 175     -10.324  10.456  -2.656  1.00 89.92           N
ATOM   2575  CA  LEU A 175     -10.839   9.408  -1.792  1.00 89.92           C
ATOM   2576  C   LEU A 175      -9.772   9.031  -0.762  1.00 89.92           C
ATOM   2577  O   LEU A 175     -10.060   8.937   0.430  1.00 89.92           O
ATOM   2578  HA  LEU A 175     -11.701   9.815  -1.262  1.00 89.92           H
ATOM   2579  CB  LEU A 175     -11.337   8.223  -2.623  1.00 89.92           C
ATOM   2580 1HB  LEU A 175     -12.100   8.584  -3.312  1.00 89.92           H
ATOM   2581 2HB  LEU A 175     -10.508   7.856  -3.228  1.00 89.92           H
ATOM   2582  CG  LEU A 175     -11.916   7.047  -1.835  1.00 89.92           C
ATOM   2583  HG  LEU A 175     -11.168   6.718  -1.114  1.00 89.92           H
ATOM   2584  CD1 LEU A 175     -13.152   7.475  -1.041  1.00 89.92           C
ATOM   2585 1HD1 LEU A 175     -12.879   8.264  -0.340  1.00 89.92           H
ATOM   2586 2HD1 LEU A 175     -13.914   7.845  -1.726  1.00 89.92           H
ATOM   2587 3HD1 LEU A 175     -13.544   6.619  -0.490  1.00 89.92           H
ATOM   2588  CD2 LEU A 175     -12.209   5.861  -2.756  1.00 89.92           C
ATOM   2589 1HD2 LEU A 175     -12.929   6.161  -3.517  1.00 89.92           H
ATOM   2590 2HD2 LEU A 175     -11.285   5.538  -3.237  1.00 89.92           H
ATOM   2591 3HD2 LEU A 175     -12.620   5.039  -2.170  1.00 89.92           H
ATOM   2592  HN  LEU A 175     -10.245  10.206  -3.621  1.00 89.92           H
ATOM   2593  N   ALA A 176      -8.561   8.826  -1.260  1.00 95.11           N
ATOM   2594  CA  ALA A 176      -7.470   8.377  -0.413  1.00 95.11           C
ATOM   2595  C   ALA A 176      -7.203   9.426   0.668  1.00 95.11           C
ATOM   2596  O   ALA A 176      -6.917   9.083   1.814  1.00 95.11           O
ATOM   2597  HA  ALA A 176      -7.781   7.447   0.064  1.00 95.11           H
ATOM   2598  CB  ALA A 176      -6.236   8.100  -1.274  1.00 95.11           C
ATOM   2599 1HB  ALA A 176      -6.469   7.327  -2.006  1.00 95.11           H
ATOM   2600 2HB  ALA A 176      -5.941   9.013  -1.791  1.00 95.11           H
ATOM   2601 3HB  ALA A 176      -5.417   7.762  -0.638  1.00 95.11           H
ATOM   2602  HN  ALA A 176      -8.322   8.962  -2.221  1.00 95.11           H
ATOM   2603  N   ALA A 177      -7.307  10.684   0.265  1.00 94.98           N
ATOM   2604  CA  ALA A 177      -7.058  11.786   1.178  1.00 94.98           C
ATOM   2605  C   ALA A 177      -8.063  11.725   2.330  1.00 94.98           C
ATOM   2606  O   ALA A 177      -7.687  11.851   3.494  1.00 94.98           O
ATOM   2607  HA  ALA A 177      -6.051  11.664   1.579  1.00 94.98           H
ATOM   2608  CB  ALA A 177      -7.127  13.109   0.414  1.00 94.98           C
ATOM   2609 1HB  ALA A 177      -6.374  13.113  -0.374  1.00 94.98           H
ATOM   2610 2HB  ALA A 177      -8.116  13.222  -0.029  1.00 94.98           H
ATOM   2611 3HB  ALA A 177      -6.940  13.936   1.099  1.00 94.98           H
ATOM   2612  HN  ALA A 177      -7.556  10.954  -0.665  1.00 94.98           H
ATOM   2613  N   ALA A 178      -9.322  11.532   1.965  1.00 95.09           N
ATOM   2614  CA  ALA A 178     -10.392  11.513   2.948  1.00 95.09           C
ATOM   2615  C   ALA A 178     -10.170  10.347   3.914  1.00 95.09           C
ATOM   2616  O   ALA A 178     -10.474  10.454   5.101  1.00 95.09           O
ATOM   2617  HA  ALA A 178     -10.347  12.449   3.505  1.00 95.09           H
ATOM   2618  CB  ALA A 178     -11.741  11.428   2.233  1.00 95.09           C
ATOM   2619 1HB  ALA A 178     -11.862  12.293   1.581  1.00 95.09           H
ATOM   2620 2HB  ALA A 178     -11.780  10.516   1.637  1.00 95.09           H
ATOM   2621 3HB  ALA A 178     -12.543  11.413   2.971  1.00 95.09           H
ATOM   2622  HN  ALA A 178      -9.614  11.390   1.019  1.00 95.09           H
ATOM   2623  N   LEU A 179      -9.640   9.261   3.370  1.00 92.17           N
ATOM   2624  CA  LEU A 179      -9.438   8.054   4.153  1.00 92.17           C
ATOM   2625  C   LEU A 179      -8.239   8.251   5.084  1.00 92.17           C
ATOM   2626  O   LEU A 179      -7.943   7.389   5.910  1.00 92.17           O
ATOM   2627  HA  LEU A 179     -10.329   7.908   4.763  1.00 92.17           H
ATOM   2628  CB  LEU A 179      -9.311   6.836   3.236  1.00 92.17           C
ATOM   2629 1HB  LEU A 179      -8.519   7.031   2.513  1.00 92.17           H
ATOM   2630 2HB  LEU A 179      -8.992   5.985   3.838  1.00 92.17           H
ATOM   2631  CG  LEU A 179     -10.575   6.438   2.471  1.00 92.17           C
ATOM   2632  HG  LEU A 179     -10.954   7.321   1.956  1.00 92.17           H
ATOM   2633  CD1 LEU A 179     -10.261   5.390   1.401  1.00 92.17           C
ATOM   2634 1HD1 LEU A 179      -9.538   5.798   0.694  1.00 92.17           H
ATOM   2635 2HD1 LEU A 179      -9.845   4.501   1.875  1.00 92.17           H
ATOM   2636 3HD1 LEU A 179     -11.177   5.126   0.872  1.00 92.17           H
ATOM   2637  CD2 LEU A 179     -11.671   5.969   3.429  1.00 92.17           C
ATOM   2638 1HD2 LEU A 179     -11.317   5.105   3.991  1.00 92.17           H
ATOM   2639 2HD2 LEU A 179     -11.920   6.775   4.120  1.00 92.17           H
ATOM   2640 3HD2 LEU A 179     -12.558   5.692   2.859  1.00 92.17           H
ATOM   2641  HN  LEU A 179      -9.353   9.198   2.414  1.00 92.17           H
ATOM   2642  N   CYS A 180      -7.583   9.390   4.919  1.00 91.24           N
ATOM   2643  CA  CYS A 180      -6.407   9.697   5.714  1.00 91.24           C
ATOM   2644  C   CYS A 180      -6.840  10.567   6.896  1.00 91.24           C
ATOM   2645  O   CYS A 180      -6.024  10.915   7.748  1.00 91.24           O
ATOM   2646  HA  CYS A 180      -6.005   8.745   6.061  1.00 91.24           H
ATOM   2647  CB  CYS A 180      -5.318  10.373   4.877  1.00 91.24           C
ATOM   2648 1HB  CYS A 180      -5.706  11.289   4.433  1.00 91.24           H
ATOM   2649 2HB  CYS A 180      -4.481  10.657   5.515  1.00 91.24           H
ATOM   2650  SG  CYS A 180      -4.744   9.236   3.563  1.00 91.24           S
ATOM   2651  HG  CYS A 180      -5.937   9.060   3.000  1.00 91.24           H
ATOM   2652  HN  CYS A 180      -7.842  10.094   4.257  1.00 91.24           H
ATOM   2653  N   ILE A 181      -8.124  10.894   6.909  1.00 91.30           N
ATOM   2654  CA  ILE A 181      -8.657  11.790   7.921  1.00 91.30           C
ATOM   2655  C   ILE A 181      -8.356  11.222   9.310  1.00 91.30           C
ATOM   2656  O   ILE A 181      -7.874  11.938  10.186  1.00 91.30           O
ATOM   2657  HA  ILE A 181      -8.140  12.744   7.819  1.00 91.30           H
ATOM   2658  CB  ILE A 181     -10.144  12.053   7.674  1.00 91.30           C
ATOM   2659  HB  ILE A 181     -10.635  11.096   7.496  1.00 91.30           H
ATOM   2660  CG1 ILE A 181     -10.349  12.906   6.420  1.00 91.30           C
ATOM   2661 1HG1 ILE A 181      -9.944  13.904   6.585  1.00 91.30           H
ATOM   2662 2HG1 ILE A 181      -9.798  12.471   5.586  1.00 91.30           H
ATOM   2663  CG2 ILE A 181     -10.803  12.677   8.905  1.00 91.30           C
ATOM   2664 1HG2 ILE A 181     -10.705  11.999   9.753  1.00 91.30           H
ATOM   2665 2HG2 ILE A 181     -10.315  13.623   9.138  1.00 91.30           H
ATOM   2666 3HG2 ILE A 181     -11.859  12.854   8.702  1.00 91.30           H
ATOM   2667  CD1 ILE A 181     -11.833  13.005   6.061  1.00 91.30           C
ATOM   2668 1HD1 ILE A 181     -12.229  12.007   5.873  1.00 91.30           H
ATOM   2669 2HD1 ILE A 181     -12.377  13.462   6.887  1.00 91.30           H
ATOM   2670 3HD1 ILE A 181     -11.950  13.616   5.166  1.00 91.30           H
ATOM   2671  HN  ILE A 181      -8.793  10.558   6.247  1.00 91.30           H
ATOM   2672  N   PRO A 182      -8.633   9.930   9.534  1.00 92.83           N
ATOM   2673  CA  PRO A 182      -8.403   9.327  10.849  1.00 92.83           C
ATOM   2674  C   PRO A 182      -6.985   9.555  11.348  1.00 92.83           C
ATOM   2675  O   PRO A 182      -6.781   9.906  12.509  1.00 92.83           O
ATOM   2676  HA  PRO A 182      -9.046   9.796  11.594  1.00 92.83           H
ATOM   2677  CB  PRO A 182      -8.693   7.842  10.623  1.00 92.83           C
ATOM   2678 1HB  PRO A 182      -7.790   7.292  10.359  1.00 92.83           H
ATOM   2679 2HB  PRO A 182      -9.101   7.372  11.518  1.00 92.83           H
ATOM   2680  CG  PRO A 182      -9.702   7.850   9.481  1.00 92.83           C
ATOM   2681 1HG  PRO A 182      -9.744   6.887   8.971  1.00 92.83           H
ATOM   2682 2HG  PRO A 182     -10.713   8.053   9.835  1.00 92.83           H
ATOM   2683  CD  PRO A 182      -9.182   8.954   8.575  1.00 92.83           C
ATOM   2684 1HD  PRO A 182      -8.414   8.590   7.892  1.00 92.83           H
ATOM   2685 2HD  PRO A 182      -9.974   9.381   7.961  1.00 92.83           H
ATOM   2686  N   GLU A 183      -6.035   9.346  10.449  1.00 89.80           N
ATOM   2687  CA  GLU A 183      -4.630   9.449  10.807  1.00 89.80           C
ATOM   2688  C   GLU A 183      -4.295  10.878  11.236  1.00 89.80           C
ATOM   2689  O   GLU A 183      -3.522  11.085  12.171  1.00 89.80           O
ATOM   2690  HA  GLU A 183      -4.495   8.769  11.648  1.00 89.80           H
ATOM   2691  CB  GLU A 183      -3.735   8.999   9.650  1.00 89.80           C
ATOM   2692 1HB  GLU A 183      -4.142   9.365   8.707  1.00 89.80           H
ATOM   2693 2HB  GLU A 183      -2.710   9.322   9.832  1.00 89.80           H
ATOM   2694  CG  GLU A 183      -3.694   7.473   9.550  1.00 89.80           C
ATOM   2695 1HG  GLU A 183      -2.880   7.170   8.893  1.00 89.80           H
ATOM   2696 2HG  GLU A 183      -3.488   7.046  10.531  1.00 89.80           H
ATOM   2697  CD  GLU A 183      -5.019   6.923   9.016  1.00 89.80           C
ATOM   2698  OE1 GLU A 183      -5.210   5.693   9.131  1.00 89.80           O
ATOM   2699  OE2 GLU A 183      -5.810   7.745   8.506  1.00 89.80           O
ATOM   2700  HN  GLU A 183      -6.211   9.112   9.493  1.00 89.80           H
ATOM   2701  N   ILE A 184      -4.892  11.829  10.532  1.00 91.07           N
ATOM   2702  CA  ILE A 184      -4.618  13.233  10.787  1.00 91.07           C
ATOM   2703  C   ILE A 184      -5.051  13.582  12.213  1.00 91.07           C
ATOM   2704  O   ILE A 184      -4.363  14.328  12.909  1.00 91.07           O
ATOM   2705  HA  ILE A 184      -3.540  13.375  10.709  1.00 91.07           H
ATOM   2706  CB  ILE A 184      -5.269  14.109   9.715  1.00 91.07           C
ATOM   2707  HB  ILE A 184      -6.319  13.829   9.636  1.00 91.07           H
ATOM   2708  CG1 ILE A 184      -4.632  13.864   8.346  1.00 91.07           C
ATOM   2709 1HG1 ILE A 184      -3.618  14.264   8.336  1.00 91.07           H
ATOM   2710 2HG1 ILE A 184      -4.553  12.792   8.164  1.00 91.07           H
ATOM   2711  CG2 ILE A 184      -5.224  15.586  10.112  1.00 91.07           C
ATOM   2712 1HG2 ILE A 184      -5.760  15.726  11.051  1.00 91.07           H
ATOM   2713 2HG2 ILE A 184      -4.186  15.898  10.236  1.00 91.07           H
ATOM   2714 3HG2 ILE A 184      -5.693  16.186   9.333  1.00 91.07           H
ATOM   2715  CD1 ILE A 184      -5.454  14.517   7.233  1.00 91.07           C
ATOM   2716 1HD1 ILE A 184      -6.460  14.097   7.231  1.00 91.07           H
ATOM   2717 2HD1 ILE A 184      -5.510  15.592   7.406  1.00 91.07           H
ATOM   2718 3HD1 ILE A 184      -4.979  14.328   6.271  1.00 91.07           H
ATOM   2719  HN  ILE A 184      -5.551  11.653   9.801  1.00 91.07           H
ATOM   2720  N   LEU A 185      -6.188  13.026  12.605  1.00 91.37           N
ATOM   2721  CA  LEU A 185      -6.824  13.422  13.850  1.00 91.37           C
ATOM   2722  C   LEU A 185      -6.080  12.780  15.023  1.00 91.37           C
ATOM   2723  O   LEU A 185      -5.733  13.459  15.988  1.00 91.37           O
ATOM   2724  HA  LEU A 185      -6.732  14.504  13.934  1.00 91.37           H
ATOM   2725  CB  LEU A 185      -8.318  13.094  13.816  1.00 91.37           C
ATOM   2726 1HB  LEU A 185      -8.433  12.037  13.577  1.00 91.37           H
ATOM   2727 2HB  LEU A 185      -8.724  13.241  14.816  1.00 91.37           H
ATOM   2728  CG  LEU A 185      -9.160  13.906  12.829  1.00 91.37           C
ATOM   2729  HG  LEU A 185      -8.774  13.729  11.825  1.00 91.37           H
ATOM   2730  CD1 LEU A 185     -10.618  13.442  12.842  1.00 91.37           C
ATOM   2731 1HD1 LEU A 185     -10.667  12.390  12.560  1.00 91.37           H
ATOM   2732 2HD1 LEU A 185     -11.031  13.570  13.842  1.00 91.37           H
ATOM   2733 3HD1 LEU A 185     -11.194  14.035  12.132  1.00 91.37           H
ATOM   2734  CD2 LEU A 185      -9.033  15.405  13.105  1.00 91.37           C
ATOM   2735 1HD2 LEU A 185      -9.377  15.619  14.117  1.00 91.37           H
ATOM   2736 2HD2 LEU A 185      -7.990  15.706  13.004  1.00 91.37           H
ATOM   2737 3HD2 LEU A 185      -9.642  15.959  12.389  1.00 91.37           H
ATOM   2738  HN  LEU A 185      -6.672  12.320  12.089  1.00 91.37           H
ATOM   2739  N   TYR A 186      -5.858  11.480  14.902  1.00 91.63           N
ATOM   2740  CA  TYR A 186      -5.565  10.659  16.064  1.00 91.63           C
ATOM   2741  C   TYR A 186      -4.089  10.255  16.092  1.00 91.63           C
ATOM   2742  O   TYR A 186      -3.648   9.564  17.009  1.00 91.63           O
ATOM   2743  HA  TYR A 186      -5.790  11.244  16.955  1.00 91.63           H
ATOM   2744  CB  TYR A 186      -6.423   9.400  15.919  1.00 91.63           C
ATOM   2745 1HB  TYR A 186      -6.100   8.853  15.033  1.00 91.63           H
ATOM   2746 2HB  TYR A 186      -6.245   8.751  16.776  1.00 91.63           H
ATOM   2747  CG  TYR A 186      -7.923   9.679  15.810  1.00 91.63           C
ATOM   2748  CD1 TYR A 186      -8.537  10.514  16.721  1.00 91.63           C
ATOM   2749  HD1 TYR A 186      -7.954  10.975  17.518  1.00 91.63           H
ATOM   2750  CD2 TYR A 186      -8.662   9.096  14.801  1.00 91.63           C
ATOM   2751  HD2 TYR A 186      -8.177   8.436  14.082  1.00 91.63           H
ATOM   2752  CE1 TYR A 186      -9.949  10.777  16.618  1.00 91.63           C
ATOM   2753  HE1 TYR A 186     -10.447  11.435  17.331  1.00 91.63           H
ATOM   2754  CE2 TYR A 186     -10.074   9.358  14.699  1.00 91.63           C
ATOM   2755  HE2 TYR A 186     -10.669   8.904  13.907  1.00 91.63           H
ATOM   2756  CZ  TYR A 186     -10.648  10.186  15.612  1.00 91.63           C
ATOM   2757  OH  TYR A 186     -11.982  10.434  15.516  1.00 91.63           O
ATOM   2758  HH  TYR A 186     -12.375   9.904  14.764  1.00 91.63           H
ATOM   2759  HN  TYR A 186      -5.876  10.988  14.031  1.00 91.63           H
ATOM   2760  N   SER A 187      -3.366  10.704  15.076  1.00 92.48           N
ATOM   2761  CA  SER A 187      -1.921  10.558  15.064  1.00 92.48           C
ATOM   2762  C   SER A 187      -1.296  11.440  16.146  1.00 92.48           C
ATOM   2763  O   SER A 187      -1.491  12.655  16.151  1.00 92.48           O
ATOM   2764  HA  SER A 187      -1.735   9.504  15.275  1.00 92.48           H
ATOM   2765  CB  SER A 187      -1.343  10.911  13.692  1.00 92.48           C
ATOM   2766 1HB  SER A 187      -1.643  11.924  13.423  1.00 92.48           H
ATOM   2767 2HB  SER A 187      -0.254  10.904  13.744  1.00 92.48           H
ATOM   2768  OG  SER A 187      -1.775  10.005  12.681  1.00 92.48           O
ATOM   2769  HG  SER A 187      -2.265  10.500  11.964  1.00 92.48           H
ATOM   2770  HN  SER A 187      -3.752  11.159  14.274  1.00 92.48           H
ATOM   2771  N   GLN A 188      -0.558  10.795  17.038  1.00 85.51           N
ATOM   2772  CA  GLN A 188       0.065  11.501  18.145  1.00 85.51           C
ATOM   2773  C   GLN A 188       1.448  10.916  18.436  1.00 85.51           C
ATOM   2774  O   GLN A 188       1.768   9.816  17.987  1.00 85.51           O
ATOM   2775  HA  GLN A 188       0.163  12.534  17.811  1.00 85.51           H
ATOM   2776  CB  GLN A 188      -0.822  11.459  19.391  1.00 85.51           C
ATOM   2777 1HB  GLN A 188      -0.937  10.427  19.724  1.00 85.51           H
ATOM   2778 2HB  GLN A 188      -0.340  12.004  20.203  1.00 85.51           H
ATOM   2779  CG  GLN A 188      -2.197  12.066  19.107  1.00 85.51           C
ATOM   2780 1HG  GLN A 188      -2.077  13.045  18.643  1.00 85.51           H
ATOM   2781 2HG  GLN A 188      -2.735  11.440  18.395  1.00 85.51           H
ATOM   2782  CD  GLN A 188      -3.013  12.202  20.394  1.00 85.51           C
ATOM   2783  OE1 GLN A 188      -2.510  12.061  21.496  1.00 85.51           O
ATOM   2784  NE2 GLN A 188      -4.297  12.483  20.192  1.00 85.51           N
ATOM   2785 1HE2 GLN A 188      -4.647  12.586  19.261  1.00 85.51           H
ATOM   2786 2HE2 GLN A 188      -4.914  12.591  20.973  1.00 85.51           H
ATOM   2787  HN  GLN A 188      -0.385   9.811  17.013  1.00 85.51           H
ATOM   2788  N   ILE A 189       2.232  11.677  19.186  1.00 90.05           N
ATOM   2789  CA  ILE A 189       3.428  11.135  19.808  1.00 90.05           C
ATOM   2790  C   ILE A 189       3.078  10.606  21.200  1.00 90.05           C
ATOM   2791  O   ILE A 189       2.569  11.346  22.040  1.00 90.05           O
ATOM   2792  HA  ILE A 189       3.765  10.299  19.195  1.00 90.05           H
ATOM   2793  CB  ILE A 189       4.549  12.176  19.810  1.00 90.05           C
ATOM   2794  HB  ILE A 189       4.188  13.066  20.327  1.00 90.05           H
ATOM   2795  CG1 ILE A 189       4.909  12.598  18.384  1.00 90.05           C
ATOM   2796 1HG1 ILE A 189       5.313  11.744  17.840  1.00 90.05           H
ATOM   2797 2HG1 ILE A 189       4.010  12.915  17.857  1.00 90.05           H
ATOM   2798  CG2 ILE A 189       5.768  11.668  20.583  1.00 90.05           C
ATOM   2799 1HG2 ILE A 189       5.483  11.459  21.614  1.00 90.05           H
ATOM   2800 2HG2 ILE A 189       6.139  10.756  20.116  1.00 90.05           H
ATOM   2801 3HG2 ILE A 189       6.550  12.427  20.569  1.00 90.05           H
ATOM   2802  CD1 ILE A 189       5.932  13.735  18.390  1.00 90.05           C
ATOM   2803 1HD1 ILE A 189       5.515  14.596  18.914  1.00 90.05           H
ATOM   2804 2HD1 ILE A 189       6.839  13.406  18.897  1.00 90.05           H
ATOM   2805 3HD1 ILE A 189       6.170  14.015  17.364  1.00 90.05           H
ATOM   2806  HN  ILE A 189       2.061  12.645  19.370  1.00 90.05           H
ATOM   2807  N   LYS A 190       3.364   9.328  21.401  1.00 85.41           N
ATOM   2808  CA  LYS A 190       3.149   8.707  22.697  1.00 85.41           C
ATOM   2809  C   LYS A 190       4.495   8.269  23.278  1.00 85.41           C
ATOM   2810  O   LYS A 190       5.360   7.783  22.551  1.00 85.41           O
ATOM   2811  HA  LYS A 190       2.719   9.464  23.354  1.00 85.41           H
ATOM   2812  CB  LYS A 190       2.128   7.573  22.585  1.00 85.41           C
ATOM   2813 1HB  LYS A 190       1.199   7.954  22.161  1.00 85.41           H
ATOM   2814 2HB  LYS A 190       2.500   6.810  21.901  1.00 85.41           H
ATOM   2815  CG  LYS A 190       1.852   6.947  23.953  1.00 85.41           C
ATOM   2816 1HG  LYS A 190       2.784   6.583  24.386  1.00 85.41           H
ATOM   2817 2HG  LYS A 190       1.461   7.705  24.632  1.00 85.41           H
ATOM   2818  CD  LYS A 190       0.853   5.794  23.837  1.00 85.41           C
ATOM   2819 1HD  LYS A 190      -0.125   6.183  23.554  1.00 85.41           H
ATOM   2820 2HD  LYS A 190       1.167   5.114  23.045  1.00 85.41           H
ATOM   2821  CE  LYS A 190       0.741   5.030  25.158  1.00 85.41           C
ATOM   2822 1HE  LYS A 190       1.734   4.881  25.584  1.00 85.41           H
ATOM   2823 2HE  LYS A 190       0.170   5.617  25.878  1.00 85.41           H
ATOM   2824  NZ  LYS A 190       0.085   3.720  24.946  1.00 85.41           N
ATOM   2825 1HZ  LYS A 190      -0.113   3.292  25.843  1.00 85.41           H
ATOM   2826 2HZ  LYS A 190      -0.781   3.855  24.437  1.00 85.41           H
ATOM   2827 3HZ  LYS A 190       0.700   3.117  24.411  1.00 85.41           H
ATOM   2828  HN  LYS A 190       3.736   8.721  20.698  1.00 85.41           H
ATOM   2829  N   GLU A 191       4.629   8.456  24.583  1.00 76.75           N
ATOM   2830  CA  GLU A 191       5.792   7.954  25.294  1.00 76.75           C
ATOM   2831  C   GLU A 191       5.502   6.570  25.878  1.00 76.75           C
ATOM   2832  O   GLU A 191       4.534   6.395  26.616  1.00 76.75           O
ATOM   2833  HA  GLU A 191       6.581   7.882  24.546  1.00 76.75           H
ATOM   2834  CB  GLU A 191       6.228   8.931  26.389  1.00 76.75           C
ATOM   2835 1HB  GLU A 191       6.305   9.936  25.975  1.00 76.75           H
ATOM   2836 2HB  GLU A 191       5.543   8.864  27.234  1.00 76.75           H
ATOM   2837  CG  GLU A 191       7.613   8.568  26.927  1.00 76.75           C
ATOM   2838 1HG  GLU A 191       7.579   7.585  27.397  1.00 76.75           H
ATOM   2839 2HG  GLU A 191       8.323   8.503  26.102  1.00 76.75           H
ATOM   2840  CD  GLU A 191       8.097   9.607  27.941  1.00 76.75           C
ATOM   2841  OE1 GLU A 191       9.167   9.361  28.539  1.00 76.75           O
ATOM   2842  OE2 GLU A 191       7.385  10.623  28.095  1.00 76.75           O
ATOM   2843  HN  GLU A 191       3.962   8.938  25.150  1.00 76.75           H
ATOM   2844  N   GLU A 192       6.359   5.623  25.526  1.00 77.05           N
ATOM   2845  CA  GLU A 192       6.191   4.254  25.983  1.00 77.05           C
ATOM   2846  C   GLU A 192       7.518   3.704  26.508  1.00 77.05           C
ATOM   2847  O   GLU A 192       8.475   3.554  25.751  1.00 77.05           O
ATOM   2848  HA  GLU A 192       5.465   4.307  26.795  1.00 77.05           H
ATOM   2849  CB  GLU A 192       5.632   3.368  24.868  1.00 77.05           C
ATOM   2850 1HB  GLU A 192       4.691   3.782  24.506  1.00 77.05           H
ATOM   2851 2HB  GLU A 192       6.380   3.248  24.085  1.00 77.05           H
ATOM   2852  CG  GLU A 192       5.323   1.962  25.388  1.00 77.05           C
ATOM   2853 1HG  GLU A 192       5.027   1.321  24.558  1.00 77.05           H
ATOM   2854 2HG  GLU A 192       6.222   1.526  25.824  1.00 77.05           H
ATOM   2855  CD  GLU A 192       4.208   1.998  26.435  1.00 77.05           C
ATOM   2856  OE1 GLU A 192       4.206   1.088  27.293  1.00 77.05           O
ATOM   2857  OE2 GLU A 192       3.384   2.934  26.355  1.00 77.05           O
ATOM   2858  HN  GLU A 192       7.154   5.778  24.939  1.00 77.05           H
ATOM   2859  N   SER A 193       7.533   3.417  27.802  1.00 76.23           N
ATOM   2860  CA  SER A 193       8.716   2.855  28.430  1.00 76.23           C
ATOM   2861  C   SER A 193       9.923   3.762  28.180  1.00 76.23           C
ATOM   2862  O   SER A 193      11.035   3.278  27.972  1.00 76.23           O
ATOM   2863  HA  SER A 193       8.485   2.811  29.495  1.00 76.23           H
ATOM   2864  CB  SER A 193       8.997   1.443  27.912  1.00 76.23           C
ATOM   2865 1HB  SER A 193       9.184   1.481  26.839  1.00 76.23           H
ATOM   2866 2HB  SER A 193       9.904   1.059  28.379  1.00 76.23           H
ATOM   2867  OG  SER A 193       7.915   0.553  28.174  1.00 76.23           O
ATOM   2868  HG  SER A 193       8.046  -0.302  27.672  1.00 76.23           H
ATOM   2869  HN  SER A 193       6.757   3.562  28.416  1.00 76.23           H
ATOM   2870  N   GLY A 194       9.663   5.061  28.208  1.00 83.99           N
ATOM   2871  CA  GLY A 194      10.724   6.040  28.051  1.00 83.99           C
ATOM   2872  C   GLY A 194      11.112   6.197  26.579  1.00 83.99           C
ATOM   2873  O   GLY A 194      12.097   6.860  26.261  1.00 83.99           O
ATOM   2874 1HA  GLY A 194      10.399   7.001  28.450  1.00 83.99           H
ATOM   2875 2HA  GLY A 194      11.595   5.734  28.629  1.00 83.99           H
ATOM   2876  HN  GLY A 194       8.748   5.445  28.336  1.00 83.99           H
ATOM   2877  N   ILE A 195      10.316   5.576  25.721  1.00 81.64           N
ATOM   2878  CA  ILE A 195      10.539   5.672  24.289  1.00 81.64           C
ATOM   2879  C   ILE A 195       9.386   6.446  23.648  1.00 81.64           C
ATOM   2880  O   ILE A 195       8.220   6.106  23.844  1.00 81.64           O
ATOM   2881  HA  ILE A 195      11.459   6.236  24.139  1.00 81.64           H
ATOM   2882  CB  ILE A 195      10.757   4.282  23.686  1.00 81.64           C
ATOM   2883  HB  ILE A 195       9.873   3.678  23.892  1.00 81.64           H
ATOM   2884  CG1 ILE A 195      11.947   3.580  24.343  1.00 81.64           C
ATOM   2885 1HG1 ILE A 195      12.855   4.159  24.171  1.00 81.64           H
ATOM   2886 2HG1 ILE A 195      11.797   3.535  25.422  1.00 81.64           H
ATOM   2887  CG2 ILE A 195      10.906   4.361  22.165  1.00 81.64           C
ATOM   2888 1HG2 ILE A 195      10.002   4.792  21.734  1.00 81.64           H
ATOM   2889 2HG2 ILE A 195      11.762   4.989  21.916  1.00 81.64           H
ATOM   2890 3HG2 ILE A 195      11.060   3.360  21.763  1.00 81.64           H
ATOM   2891  CD1 ILE A 195      12.125   2.166  23.787  1.00 81.64           C
ATOM   2892 1HD1 ILE A 195      11.224   1.583  23.982  1.00 81.64           H
ATOM   2893 2HD1 ILE A 195      12.299   2.217  22.712  1.00 81.64           H
ATOM   2894 3HD1 ILE A 195      12.977   1.690  24.271  1.00 81.64           H
ATOM   2895  HN  ILE A 195       9.532   5.016  25.990  1.00 81.64           H
ATOM   2896  N   ALA A 196       9.751   7.473  22.895  1.00 91.44           N
ATOM   2897  CA  ALA A 196       8.773   8.219  22.120  1.00 91.44           C
ATOM   2898  C   ALA A 196       8.417   7.428  20.860  1.00 91.44           C
ATOM   2899  O   ALA A 196       9.301   7.012  20.113  1.00 91.44           O
ATOM   2900  HA  ALA A 196       7.879   8.330  22.734  1.00 91.44           H
ATOM   2901  CB  ALA A 196       9.328   9.608  21.800  1.00 91.44           C
ATOM   2902 1HB  ALA A 196       9.537  10.139  22.729  1.00 91.44           H
ATOM   2903 2HB  ALA A 196      10.247   9.508  21.223  1.00 91.44           H
ATOM   2904 3HB  ALA A 196       8.594  10.167  21.219  1.00 91.44           H
ATOM   2905  HN  ALA A 196      10.693   7.796  22.809  1.00 91.44           H
ATOM   2906  N   ILE A 197       7.120   7.245  20.662  1.00 87.45           N
ATOM   2907  CA  ILE A 197       6.635   6.533  19.492  1.00 87.45           C
ATOM   2908  C   ILE A 197       5.569   7.379  18.791  1.00 87.45           C
ATOM   2909  O   ILE A 197       4.777   8.053  19.447  1.00 87.45           O
ATOM   2910  HA  ILE A 197       7.478   6.408  18.812  1.00 87.45           H
ATOM   2911  CB  ILE A 197       6.152   5.133  19.878  1.00 87.45           C
ATOM   2912  HB  ILE A 197       5.764   4.647  18.983  1.00 87.45           H
ATOM   2913  CG1 ILE A 197       5.004   5.207  20.886  1.00 87.45           C
ATOM   2914 1HG1 ILE A 197       5.376   5.587  21.838  1.00 87.45           H
ATOM   2915 2HG1 ILE A 197       4.251   5.913  20.534  1.00 87.45           H
ATOM   2916  CG2 ILE A 197       7.311   4.276  20.391  1.00 87.45           C
ATOM   2917 1HG2 ILE A 197       8.067   4.183  19.611  1.00 87.45           H
ATOM   2918 2HG2 ILE A 197       7.752   4.748  21.269  1.00 87.45           H
ATOM   2919 3HG2 ILE A 197       6.941   3.286  20.658  1.00 87.45           H
ATOM   2920  CD1 ILE A 197       4.366   3.832  21.093  1.00 87.45           C
ATOM   2921 1HD1 ILE A 197       3.974   3.467  20.143  1.00 87.45           H
ATOM   2922 2HD1 ILE A 197       5.116   3.136  21.468  1.00 87.45           H
ATOM   2923 3HD1 ILE A 197       3.553   3.914  21.814  1.00 87.45           H
ATOM   2924  HN  ILE A 197       6.407   7.572  21.283  1.00 87.45           H
ATOM   2925  N   CYS A 198       5.585   7.315  17.468  1.00 92.61           N
ATOM   2926  CA  CYS A 198       4.506   7.884  16.678  1.00 92.61           C
ATOM   2927  C   CYS A 198       3.452   6.798  16.453  1.00 92.61           C
ATOM   2928  O   CYS A 198       3.709   5.811  15.765  1.00 92.61           O
ATOM   2929  HA  CYS A 198       4.094   8.709  17.259  1.00 92.61           H
ATOM   2930  CB  CYS A 198       5.016   8.466  15.358  1.00 92.61           C
ATOM   2931 1HB  CYS A 198       5.620   9.352  15.552  1.00 92.61           H
ATOM   2932 2HB  CYS A 198       5.661   7.743  14.858  1.00 92.61           H
ATOM   2933  SG  CYS A 198       3.604   8.896  14.276  1.00 92.61           S
ATOM   2934  HN  CYS A 198       6.316   6.886  16.937  1.00 92.61           H
ATOM   2935  N   THR A 199       2.287   7.016  17.047  1.00 90.49           N
ATOM   2936  CA  THR A 199       1.193   6.070  16.918  1.00 90.49           C
ATOM   2937  C   THR A 199      -0.146   6.808  16.849  1.00 90.49           C
ATOM   2938  O   THR A 199      -0.214   8.004  17.127  1.00 90.49           O
ATOM   2939  HA  THR A 199       1.311   5.533  15.977  1.00 90.49           H
ATOM   2940  CB  THR A 199       1.282   5.082  18.084  1.00 90.49           C
ATOM   2941  HB  THR A 199       2.307   4.739  18.225  1.00 90.49           H
ATOM   2942  OG1 THR A 199       0.334   4.070  17.755  1.00 90.49           O
ATOM   2943  HG1 THR A 199       0.517   3.244  18.288  1.00 90.49           H
ATOM   2944  CG2 THR A 199       0.757   5.673  19.394  1.00 90.49           C
ATOM   2945 1HG2 THR A 199      -0.289   5.955  19.272  1.00 90.49           H
ATOM   2946 2HG2 THR A 199       1.343   6.555  19.655  1.00 90.49           H
ATOM   2947 3HG2 THR A 199       0.844   4.932  20.187  1.00 90.49           H
ATOM   2948  HN  THR A 199       2.087   7.821  17.606  1.00 90.49           H
ATOM   2949  N   MET A 200      -1.177   6.064  16.477  1.00 89.33           N
ATOM   2950  CA  MET A 200      -2.539   6.555  16.605  1.00 89.33           C
ATOM   2951  C   MET A 200      -3.074   6.324  18.019  1.00 89.33           C
ATOM   2952  O   MET A 200      -2.952   5.227  18.562  1.00 89.33           O
ATOM   2953  HA  MET A 200      -2.486   7.624  16.398  1.00 89.33           H
ATOM   2954  CB  MET A 200      -3.437   5.837  15.595  1.00 89.33           C
ATOM   2955 1HB  MET A 200      -3.347   4.759  15.725  1.00 89.33           H
ATOM   2956 2HB  MET A 200      -4.479   6.095  15.783  1.00 89.33           H
ATOM   2957  CG  MET A 200      -3.063   6.217  14.161  1.00 89.33           C
ATOM   2958 1HG  MET A 200      -3.045   7.302  14.056  1.00 89.33           H
ATOM   2959 2HG  MET A 200      -2.060   5.858  13.931  1.00 89.33           H
ATOM   2960  SD  MET A 200      -4.239   5.515  13.017  1.00 89.33           S
ATOM   2961  CE  MET A 200      -5.684   6.481  13.425  1.00 89.33           C
ATOM   2962 1HE  MET A 200      -5.939   6.328  14.473  1.00 89.33           H
ATOM   2963 2HE  MET A 200      -5.475   7.537  13.253  1.00 89.33           H
ATOM   2964 3HE  MET A 200      -6.519   6.170  12.798  1.00 89.33           H
ATOM   2965  HN  MET A 200      -1.094   5.144  16.095  1.00 89.33           H
ATOM   2966  N   VAL A 201      -3.655   7.377  18.576  1.00 91.43           N
ATOM   2967  CA  VAL A 201      -4.321   7.270  19.863  1.00 91.43           C
ATOM   2968  C   VAL A 201      -5.803   7.612  19.695  1.00 91.43           C
ATOM   2969  O   VAL A 201      -6.147   8.730  19.315  1.00 91.43           O
ATOM   2970  HA  VAL A 201      -4.236   6.234  20.193  1.00 91.43           H
ATOM   2971  CB  VAL A 201      -3.616   8.155  20.892  1.00 91.43           C
ATOM   2972  HB  VAL A 201      -3.715   9.191  20.568  1.00 91.43           H
ATOM   2973  CG1 VAL A 201      -4.275   8.029  22.267  1.00 91.43           C
ATOM   2974 1HG1 VAL A 201      -5.319   8.335  22.200  1.00 91.43           H
ATOM   2975 2HG1 VAL A 201      -4.222   6.993  22.602  1.00 91.43           H
ATOM   2976 3HG1 VAL A 201      -3.754   8.668  22.980  1.00 91.43           H
ATOM   2977  CG2 VAL A 201      -2.124   7.827  20.967  1.00 91.43           C
ATOM   2978 1HG2 VAL A 201      -1.995   6.784  21.257  1.00 91.43           H
ATOM   2979 2HG2 VAL A 201      -1.666   7.992  19.992  1.00 91.43           H
ATOM   2980 3HG2 VAL A 201      -1.647   8.470  21.706  1.00 91.43           H
ATOM   2981  HN  VAL A 201      -3.676   8.288  18.164  1.00 91.43           H
ATOM   2982  N   TYR A 202      -6.642   6.628  19.988  1.00 91.44           N
ATOM   2983  CA  TYR A 202      -8.076   6.793  19.822  1.00 91.44           C
ATOM   2984  C   TYR A 202      -8.718   7.321  21.107  1.00 91.44           C
ATOM   2985  O   TYR A 202      -8.303   6.960  22.207  1.00 91.44           O
ATOM   2986  HA  TYR A 202      -8.241   7.512  19.020  1.00 91.44           H
ATOM   2987  CB  TYR A 202      -8.629   5.398  19.525  1.00 91.44           C
ATOM   2988 1HB  TYR A 202      -8.362   4.730  20.344  1.00 91.44           H
ATOM   2989 2HB  TYR A 202      -9.718   5.449  19.498  1.00 91.44           H
ATOM   2990  CG  TYR A 202      -8.128   4.797  18.211  1.00 91.44           C
ATOM   2991  CD1 TYR A 202      -8.765   5.101  17.025  1.00 91.44           C
ATOM   2992  HD1 TYR A 202      -9.626   5.769  17.026  1.00 91.44           H
ATOM   2993  CD2 TYR A 202      -7.038   3.950  18.211  1.00 91.44           C
ATOM   2994  HD2 TYR A 202      -6.534   3.710  19.148  1.00 91.44           H
ATOM   2995  CE1 TYR A 202      -8.293   4.535  15.788  1.00 91.44           C
ATOM   2996  HE1 TYR A 202      -8.788   4.766  14.845  1.00 91.44           H
ATOM   2997  CE2 TYR A 202      -6.566   3.384  16.974  1.00 91.44           C
ATOM   2998  HE2 TYR A 202      -5.706   2.714  16.960  1.00 91.44           H
ATOM   2999  CZ  TYR A 202      -7.217   3.704  15.824  1.00 91.44           C
ATOM   3000  OH  TYR A 202      -6.771   3.170  14.655  1.00 91.44           O
ATOM   3001  HH  TYR A 202      -7.327   3.502  13.893  1.00 91.44           H
ATOM   3002  HN  TYR A 202      -6.356   5.733  20.331  1.00 91.44           H
ATOM   3003  N   PRO A 203      -9.739   8.182  20.992  1.00 85.60           N
ATOM   3004  CA  PRO A 203     -10.363   8.775  22.177  1.00 85.60           C
ATOM   3005  C   PRO A 203     -11.136   7.752  22.994  1.00 85.60           C
ATOM   3006  O   PRO A 203     -11.637   6.769  22.451  1.00 85.60           O
ATOM   3007  HA  PRO A 203      -9.599   9.159  22.853  1.00 85.60           H
ATOM   3008  CB  PRO A 203     -11.283   9.853  21.601  1.00 85.60           C
ATOM   3009 1HB  PRO A 203     -12.178   9.984  22.209  1.00 85.60           H
ATOM   3010 2HB  PRO A 203     -10.786  10.822  21.555  1.00 85.60           H
ATOM   3011  CG  PRO A 203     -11.618   9.340  20.230  1.00 85.60           C
ATOM   3012 1HG  PRO A 203     -12.459   8.647  20.263  1.00 85.60           H
ATOM   3013 2HG  PRO A 203     -11.902  10.154  19.563  1.00 85.60           H
ATOM   3014  CD  PRO A 203     -10.372   8.656  19.748  1.00 85.60           C
ATOM   3015 1HD  PRO A 203     -10.602   7.830  19.074  1.00 85.60           H
ATOM   3016 2HD  PRO A 203      -9.723   9.341  19.203  1.00 85.60           H
ATOM   3017  N   SER A 204     -11.212   8.014  24.291  1.00 77.17           N
ATOM   3018  CA  SER A 204     -11.666   7.004  25.232  1.00 77.17           C
ATOM   3019  C   SER A 204     -13.052   6.498  24.829  1.00 77.17           C
ATOM   3020  O   SER A 204     -13.336   5.306  24.932  1.00 77.17           O
ATOM   3021  HA  SER A 204     -10.932   6.201  25.170  1.00 77.17           H
ATOM   3022  CB  SER A 204     -11.697   7.556  26.659  1.00 77.17           C
ATOM   3023 1HB  SER A 204     -12.166   6.827  27.320  1.00 77.17           H
ATOM   3024 2HB  SER A 204     -10.676   7.698  27.015  1.00 77.17           H
ATOM   3025  OG  SER A 204     -12.403   8.791  26.739  1.00 77.17           O
ATOM   3026  HG  SER A 204     -13.378   8.619  26.880  1.00 77.17           H
ATOM   3027  HN  SER A 204     -10.970   8.894  24.699  1.00 77.17           H
ATOM   3028  N   ASP A 205     -13.879   7.430  24.378  1.00 71.93           N
ATOM   3029  CA  ASP A 205     -15.257   7.111  24.046  1.00 71.93           C
ATOM   3030  C   ASP A 205     -15.289   6.291  22.755  1.00 71.93           C
ATOM   3031  O   ASP A 205     -14.914   6.784  21.692  1.00 71.93           O
ATOM   3032  HA  ASP A 205     -15.637   6.555  24.903  1.00 71.93           H
ATOM   3033  CB  ASP A 205     -16.078   8.382  23.819  1.00 71.93           C
ATOM   3034 1HB  ASP A 205     -15.557   9.035  23.118  1.00 71.93           H
ATOM   3035 2HB  ASP A 205     -17.035   8.126  23.365  1.00 71.93           H
ATOM   3036  CG  ASP A 205     -16.315   9.125  25.135  1.00 71.93           C
ATOM   3037  OD1 ASP A 205     -16.172   8.469  26.190  1.00 71.93           O
ATOM   3038  OD2 ASP A 205     -16.634  10.331  25.058  1.00 71.93           O
ATOM   3039  HN  ASP A 205     -13.622   8.387  24.239  1.00 71.93           H
ATOM   3040  N   GLU A 206     -15.741   5.052  22.890  1.00 74.91           N
ATOM   3041  CA  GLU A 206     -15.901   4.185  21.735  1.00 74.91           C
ATOM   3042  C   GLU A 206     -14.564   4.011  21.012  1.00 74.91           C
ATOM   3043  O   GLU A 206     -14.533   3.738  19.813  1.00 74.91           O
ATOM   3044  HA  GLU A 206     -16.232   3.227  22.137  1.00 74.91           H
ATOM   3045  CB  GLU A 206     -16.971   4.727  20.786  1.00 74.91           C
ATOM   3046 1HB  GLU A 206     -16.646   5.682  20.374  1.00 74.91           H
ATOM   3047 2HB  GLU A 206     -17.196   3.983  20.022  1.00 74.91           H
ATOM   3048  CG  GLU A 206     -18.282   4.990  21.530  1.00 74.91           C
ATOM   3049 1HG  GLU A 206     -18.386   4.282  22.352  1.00 74.91           H
ATOM   3050 2HG  GLU A 206     -18.261   5.988  21.968  1.00 74.91           H
ATOM   3051  CD  GLU A 206     -19.481   4.866  20.588  1.00 74.91           C
ATOM   3052  OE1 GLU A 206     -20.443   4.171  20.983  1.00 74.91           O
ATOM   3053  OE2 GLU A 206     -19.410   5.468  19.495  1.00 74.91           O
ATOM   3054  HN  GLU A 206     -15.994   4.642  23.765  1.00 74.91           H
ATOM   3055  N   SER A 207     -13.491   4.176  21.772  1.00 87.28           N
ATOM   3056  CA  SER A 207     -12.154   4.016  21.225  1.00 87.28           C
ATOM   3057  C   SER A 207     -12.052   2.689  20.471  1.00 87.28           C
ATOM   3058  O   SER A 207     -11.465   2.627  19.392  1.00 87.28           O
ATOM   3059  HA  SER A 207     -12.020   4.855  20.542  1.00 87.28           H
ATOM   3060  CB  SER A 207     -11.096   4.083  22.327  1.00 87.28           C
ATOM   3061 1HB  SER A 207     -10.117   3.858  21.904  1.00 87.28           H
ATOM   3062 2HB  SER A 207     -11.046   5.098  22.721  1.00 87.28           H
ATOM   3063  OG  SER A 207     -11.373   3.175  23.390  1.00 87.28           O
ATOM   3064  HG  SER A 207     -10.794   3.383  24.178  1.00 87.28           H
ATOM   3065  HN  SER A 207     -13.524   4.413  22.743  1.00 87.28           H
ATOM   3066  N   THR A 208     -12.634   1.659  21.069  1.00 86.75           N
ATOM   3067  CA  THR A 208     -12.568   0.326  20.496  1.00 86.75           C
ATOM   3068  C   THR A 208     -13.282   0.291  19.143  1.00 86.75           C
ATOM   3069  O   THR A 208     -12.766  -0.274  18.180  1.00 86.75           O
ATOM   3070  HA  THR A 208     -11.522   0.082  20.312  1.00 86.75           H
ATOM   3071  CB  THR A 208     -13.150  -0.656  21.515  1.00 86.75           C
ATOM   3072  HB  THR A 208     -14.225  -0.512  21.625  1.00 86.75           H
ATOM   3073  OG1 THR A 208     -12.376  -0.435  22.691  1.00 86.75           O
ATOM   3074  HG1 THR A 208     -11.417  -0.657  22.516  1.00 86.75           H
ATOM   3075  CG2 THR A 208     -12.866  -2.115  21.151  1.00 86.75           C
ATOM   3076 1HG2 THR A 208     -11.789  -2.275  21.107  1.00 86.75           H
ATOM   3077 2HG2 THR A 208     -13.306  -2.339  20.179  1.00 86.75           H
ATOM   3078 3HG2 THR A 208     -13.300  -2.769  21.906  1.00 86.75           H
ATOM   3079  HN  THR A 208     -13.141   1.725  21.928  1.00 86.75           H
ATOM   3080  N   LYS A 209     -14.457   0.903  19.114  1.00 82.30           N
ATOM   3081  CA  LYS A 209     -15.267   0.910  17.908  1.00 82.30           C
ATOM   3082  C   LYS A 209     -14.499   1.612  16.787  1.00 82.30           C
ATOM   3083  O   LYS A 209     -14.477   1.138  15.652  1.00 82.30           O
ATOM   3084  HA  LYS A 209     -15.429  -0.128  17.617  1.00 82.30           H
ATOM   3085  CB  LYS A 209     -16.641   1.522  18.189  1.00 82.30           C
ATOM   3086 1HB  LYS A 209     -16.519   2.504  18.646  1.00 82.30           H
ATOM   3087 2HB  LYS A 209     -17.175   1.671  17.251  1.00 82.30           H
ATOM   3088  CG  LYS A 209     -17.463   0.621  19.113  1.00 82.30           C
ATOM   3089 1HG  LYS A 209     -17.497  -0.389  18.706  1.00 82.30           H
ATOM   3090 2HG  LYS A 209     -16.980   0.556  20.088  1.00 82.30           H
ATOM   3091  CD  LYS A 209     -18.886   1.159  19.278  1.00 82.30           C
ATOM   3092 1HD  LYS A 209     -18.852   2.221  19.521  1.00 82.30           H
ATOM   3093 2HD  LYS A 209     -19.426   1.065  18.336  1.00 82.30           H
ATOM   3094  CE  LYS A 209     -19.634   0.402  20.378  1.00 82.30           C
ATOM   3095 1HE  LYS A 209     -19.835  -0.619  20.053  1.00 82.30           H
ATOM   3096 2HE  LYS A 209     -19.011   0.336  21.270  1.00 82.30           H
ATOM   3097  NZ  LYS A 209     -20.906   1.085  20.703  1.00 82.30           N
ATOM   3098 1HZ  LYS A 209     -21.401   0.557  21.414  1.00 82.30           H
ATOM   3099 2HZ  LYS A 209     -20.711   2.017  21.050  1.00 82.30           H
ATOM   3100 3HZ  LYS A 209     -21.479   1.148  19.869  1.00 82.30           H
ATOM   3101  HN  LYS A 209     -14.855   1.386  19.894  1.00 82.30           H
ATOM   3102  N   LEU A 210     -13.886   2.732  17.143  1.00 88.89           N
ATOM   3103  CA  LEU A 210     -13.219   3.566  16.159  1.00 88.89           C
ATOM   3104  C   LEU A 210     -12.073   2.779  15.521  1.00 88.89           C
ATOM   3105  O   LEU A 210     -11.954   2.730  14.298  1.00 88.89           O
ATOM   3106  HA  LEU A 210     -13.948   3.803  15.384  1.00 88.89           H
ATOM   3107  CB  LEU A 210     -12.781   4.890  16.788  1.00 88.89           C
ATOM   3108 1HB  LEU A 210     -13.646   5.344  17.271  1.00 88.89           H
ATOM   3109 2HB  LEU A 210     -12.054   4.675  17.571  1.00 88.89           H
ATOM   3110  CG  LEU A 210     -12.169   5.917  15.832  1.00 88.89           C
ATOM   3111  HG  LEU A 210     -11.300   5.463  15.355  1.00 88.89           H
ATOM   3112  CD1 LEU A 210     -13.153   6.286  14.721  1.00 88.89           C
ATOM   3113 1HD1 LEU A 210     -13.413   5.393  14.154  1.00 88.89           H
ATOM   3114 2HD1 LEU A 210     -14.055   6.713  15.161  1.00 88.89           H
ATOM   3115 3HD1 LEU A 210     -12.693   7.017  14.056  1.00 88.89           H
ATOM   3116  CD2 LEU A 210     -11.675   7.148  16.594  1.00 88.89           C
ATOM   3117 1HD2 LEU A 210     -12.511   7.613  17.116  1.00 88.89           H
ATOM   3118 2HD2 LEU A 210     -10.916   6.849  17.317  1.00 88.89           H
ATOM   3119 3HD2 LEU A 210     -11.244   7.862  15.891  1.00 88.89           H
ATOM   3120  HN  LEU A 210     -13.842   3.069  18.084  1.00 88.89           H
ATOM   3121  N   LYS A 211     -11.259   2.182  16.379  1.00 93.63           N
ATOM   3122  CA  LYS A 211     -10.130   1.393  15.915  1.00 93.63           C
ATOM   3123  C   LYS A 211     -10.631   0.306  14.963  1.00 93.63           C
ATOM   3124  O   LYS A 211     -10.106   0.151  13.861  1.00 93.63           O
ATOM   3125  HA  LYS A 211      -9.471   2.061  15.361  1.00 93.63           H
ATOM   3126  CB  LYS A 211      -9.331   0.851  17.102  1.00 93.63           C
ATOM   3127 1HB  LYS A 211      -8.943   1.680  17.694  1.00 93.63           H
ATOM   3128 2HB  LYS A 211      -9.987   0.275  17.754  1.00 93.63           H
ATOM   3129  CG  LYS A 211      -8.173  -0.029  16.627  1.00 93.63           C
ATOM   3130 1HG  LYS A 211      -8.565  -0.951  16.197  1.00 93.63           H
ATOM   3131 2HG  LYS A 211      -7.623   0.483  15.837  1.00 93.63           H
ATOM   3132  CD  LYS A 211      -7.227  -0.360  17.783  1.00 93.63           C
ATOM   3133 1HD  LYS A 211      -6.855   0.562  18.229  1.00 93.63           H
ATOM   3134 2HD  LYS A 211      -7.771  -0.895  18.562  1.00 93.63           H
ATOM   3135  CE  LYS A 211      -6.050  -1.211  17.301  1.00 93.63           C
ATOM   3136 1HE  LYS A 211      -6.411  -2.178  16.952  1.00 93.63           H
ATOM   3137 2HE  LYS A 211      -5.567  -0.727  16.452  1.00 93.63           H
ATOM   3138  NZ  LYS A 211      -5.069  -1.405  18.393  1.00 93.63           N
ATOM   3139 1HZ  LYS A 211      -4.420  -2.141  18.137  1.00 93.63           H
ATOM   3140 2HZ  LYS A 211      -4.559  -0.542  18.546  1.00 93.63           H
ATOM   3141 3HZ  LYS A 211      -5.557  -1.666  19.242  1.00 93.63           H
ATOM   3142  HN  LYS A 211     -11.360   2.231  17.373  1.00 93.63           H
ATOM   3143  N   SER A 212     -11.640  -0.419  15.422  1.00 91.15           N
ATOM   3144  CA  SER A 212     -12.161  -1.543  14.662  1.00 91.15           C
ATOM   3145  C   SER A 212     -12.653  -1.066  13.294  1.00 91.15           C
ATOM   3146  O   SER A 212     -12.428  -1.730  12.283  1.00 91.15           O
ATOM   3147  HA  SER A 212     -11.321  -2.229  14.548  1.00 91.15           H
ATOM   3148  CB  SER A 212     -13.292  -2.243  15.418  1.00 91.15           C
ATOM   3149 1HB  SER A 212     -14.103  -1.536  15.593  1.00 91.15           H
ATOM   3150 2HB  SER A 212     -13.697  -3.046  14.803  1.00 91.15           H
ATOM   3151  OG  SER A 212     -12.851  -2.776  16.664  1.00 91.15           O
ATOM   3152  HG  SER A 212     -12.964  -2.094  17.387  1.00 91.15           H
ATOM   3153  HN  SER A 212     -12.099  -0.250  16.294  1.00 91.15           H
ATOM   3154  N   ALA A 213     -13.315   0.081  13.306  1.00 94.13           N
ATOM   3155  CA  ALA A 213     -13.875   0.635  12.085  1.00 94.13           C
ATOM   3156  C   ALA A 213     -12.740   0.981  11.119  1.00 94.13           C
ATOM   3157  O   ALA A 213     -12.810   0.663   9.933  1.00 94.13           O
ATOM   3158  HA  ALA A 213     -14.505  -0.130  11.632  1.00 94.13           H
ATOM   3159  CB  ALA A 213     -14.742   1.849  12.425  1.00 94.13           C
ATOM   3160 1HB  ALA A 213     -15.550   1.544  13.089  1.00 94.13           H
ATOM   3161 2HB  ALA A 213     -14.131   2.605  12.919  1.00 94.13           H
ATOM   3162 3HB  ALA A 213     -15.161   2.264  11.508  1.00 94.13           H
ATOM   3163  HN  ALA A 213     -13.471   0.629  14.128  1.00 94.13           H
ATOM   3164  N   VAL A 214     -11.720   1.629  11.663  1.00 92.55           N
ATOM   3165  CA  VAL A 214     -10.598   2.073  10.854  1.00 92.55           C
ATOM   3166  C   VAL A 214      -9.931   0.859  10.204  1.00 92.55           C
ATOM   3167  O   VAL A 214      -9.604   0.887   9.018  1.00 92.55           O
ATOM   3168  HA  VAL A 214     -10.993   2.718  10.069  1.00 92.55           H
ATOM   3169  CB  VAL A 214      -9.633   2.900  11.706  1.00 92.55           C
ATOM   3170  HB  VAL A 214      -9.389   2.319  12.595  1.00 92.55           H
ATOM   3171  CG1 VAL A 214      -8.331   3.173  10.950  1.00 92.55           C
ATOM   3172 1HG1 VAL A 214      -7.852   2.227  10.699  1.00 92.55           H
ATOM   3173 2HG1 VAL A 214      -8.550   3.724  10.036  1.00 92.55           H
ATOM   3174 3HG1 VAL A 214      -7.663   3.762  11.579  1.00 92.55           H
ATOM   3175  CG2 VAL A 214     -10.286   4.206  12.162  1.00 92.55           C
ATOM   3176 1HG2 VAL A 214     -10.573   4.793  11.290  1.00 92.55           H
ATOM   3177 2HG2 VAL A 214     -11.172   3.981  12.756  1.00 92.55           H
ATOM   3178 3HG2 VAL A 214      -9.579   4.774  12.766  1.00 92.55           H
ATOM   3179  HN  VAL A 214     -11.653   1.850  12.636  1.00 92.55           H
ATOM   3180  N   LEU A 215      -9.750  -0.178  11.008  1.00 92.31           N
ATOM   3181  CA  LEU A 215      -9.052  -1.367  10.551  1.00 92.31           C
ATOM   3182  C   LEU A 215      -9.902  -2.078   9.496  1.00 92.31           C
ATOM   3183  O   LEU A 215      -9.388  -2.503   8.462  1.00 92.31           O
ATOM   3184  HA  LEU A 215      -8.123  -1.041  10.083  1.00 92.31           H
ATOM   3185  CB  LEU A 215      -8.673  -2.256  11.737  1.00 92.31           C
ATOM   3186 1HB  LEU A 215      -9.567  -2.425  12.339  1.00 92.31           H
ATOM   3187 2HB  LEU A 215      -8.360  -3.227  11.353  1.00 92.31           H
ATOM   3188  CG  LEU A 215      -7.570  -1.721  12.652  1.00 92.31           C
ATOM   3189  HG  LEU A 215      -7.920  -0.791  13.100  1.00 92.31           H
ATOM   3190  CD1 LEU A 215      -7.285  -2.695  13.796  1.00 92.31           C
ATOM   3191 1HD1 LEU A 215      -8.191  -2.837  14.387  1.00 92.31           H
ATOM   3192 2HD1 LEU A 215      -6.965  -3.653  13.387  1.00 92.31           H
ATOM   3193 3HD1 LEU A 215      -6.497  -2.290  14.431  1.00 92.31           H
ATOM   3194  CD2 LEU A 215      -6.308  -1.390  11.853  1.00 92.31           C
ATOM   3195 1HD2 LEU A 215      -5.945  -2.291  11.358  1.00 92.31           H
ATOM   3196 2HD2 LEU A 215      -6.540  -0.633  11.104  1.00 92.31           H
ATOM   3197 3HD2 LEU A 215      -5.540  -1.012  12.527  1.00 92.31           H
ATOM   3198  HN  LEU A 215     -10.070  -0.214  11.955  1.00 92.31           H
ATOM   3199  N   THR A 216     -11.189  -2.186   9.793  1.00 91.58           N
ATOM   3200  CA  THR A 216     -12.110  -2.866   8.898  1.00 91.58           C
ATOM   3201  C   THR A 216     -12.112  -2.193   7.524  1.00 91.58           C
ATOM   3202  O   THR A 216     -12.087  -2.870   6.498  1.00 91.58           O
ATOM   3203  HA  THR A 216     -11.757  -3.887   8.754  1.00 91.58           H
ATOM   3204  CB  THR A 216     -13.486  -2.890   9.565  1.00 91.58           C
ATOM   3205  HB  THR A 216     -13.854  -1.878   9.736  1.00 91.58           H
ATOM   3206  OG1 THR A 216     -13.291  -3.679  10.736  1.00 91.58           O
ATOM   3207  HG1 THR A 216     -13.064  -3.090  11.511  1.00 91.58           H
ATOM   3208  CG2 THR A 216     -14.517  -3.676   8.753  1.00 91.58           C
ATOM   3209 1HG2 THR A 216     -14.181  -4.707   8.640  1.00 91.58           H
ATOM   3210 2HG2 THR A 216     -14.628  -3.220   7.769  1.00 91.58           H
ATOM   3211 3HG2 THR A 216     -15.476  -3.661   9.271  1.00 91.58           H
ATOM   3212  HN  THR A 216     -11.603  -1.819  10.627  1.00 91.58           H
ATOM   3213  N   LEU A 217     -12.142  -0.869   7.549  1.00 88.57           N
ATOM   3214  CA  LEU A 217     -12.166  -0.098   6.318  1.00 88.57           C
ATOM   3215  C   LEU A 217     -10.894  -0.384   5.517  1.00 88.57           C
ATOM   3216  O   LEU A 217     -10.940  -0.505   4.294  1.00 88.57           O
ATOM   3217  HA  LEU A 217     -13.023  -0.437   5.736  1.00 88.57           H
ATOM   3218  CB  LEU A 217     -12.381   1.387   6.619  1.00 88.57           C
ATOM   3219 1HB  LEU A 217     -13.206   1.477   7.327  1.00 88.57           H
ATOM   3220 2HB  LEU A 217     -11.490   1.769   7.117  1.00 88.57           H
ATOM   3221  CG  LEU A 217     -12.681   2.280   5.413  1.00 88.57           C
ATOM   3222  HG  LEU A 217     -11.936   2.075   4.644  1.00 88.57           H
ATOM   3223  CD1 LEU A 217     -14.050   1.952   4.815  1.00 88.57           C
ATOM   3224 1HD1 LEU A 217     -14.066   0.911   4.492  1.00 88.57           H
ATOM   3225 2HD1 LEU A 217     -14.823   2.110   5.568  1.00 88.57           H
ATOM   3226 3HD1 LEU A 217     -14.238   2.601   3.960  1.00 88.57           H
ATOM   3227  CD2 LEU A 217     -12.555   3.759   5.782  1.00 88.57           C
ATOM   3228 1HD2 LEU A 217     -13.262   3.997   6.577  1.00 88.57           H
ATOM   3229 2HD2 LEU A 217     -11.541   3.963   6.125  1.00 88.57           H
ATOM   3230 3HD2 LEU A 217     -12.773   4.371   4.907  1.00 88.57           H
ATOM   3231  HN  LEU A 217     -12.149  -0.325   8.388  1.00 88.57           H
ATOM   3232  N   LYS A 218      -9.788  -0.484   6.239  1.00 85.92           N
ATOM   3233  CA  LYS A 218      -8.500  -0.716   5.608  1.00 85.92           C
ATOM   3234  C   LYS A 218      -8.522  -2.071   4.898  1.00 85.92           C
ATOM   3235  O   LYS A 218      -8.057  -2.190   3.765  1.00 85.92           O
ATOM   3236  HA  LYS A 218      -8.357   0.063   4.860  1.00 85.92           H
ATOM   3237  CB  LYS A 218      -7.369  -0.576   6.629  1.00 85.92           C
ATOM   3238 1HB  LYS A 218      -7.478   0.363   7.171  1.00 85.92           H
ATOM   3239 2HB  LYS A 218      -7.437  -1.378   7.365  1.00 85.92           H
ATOM   3240  CG  LYS A 218      -6.002  -0.621   5.944  1.00 85.92           C
ATOM   3241 1HG  LYS A 218      -5.913  -1.538   5.361  1.00 85.92           H
ATOM   3242 2HG  LYS A 218      -5.915   0.211   5.245  1.00 85.92           H
ATOM   3243  CD  LYS A 218      -4.871  -0.551   6.972  1.00 85.92           C
ATOM   3244 1HD  LYS A 218      -4.935   0.386   7.525  1.00 85.92           H
ATOM   3245 2HD  LYS A 218      -4.983  -1.358   7.696  1.00 85.92           H
ATOM   3246  CE  LYS A 218      -3.505  -0.655   6.291  1.00 85.92           C
ATOM   3247 1HE  LYS A 218      -3.487  -1.520   5.627  1.00 85.92           H
ATOM   3248 2HE  LYS A 218      -3.333   0.225   5.671  1.00 85.92           H
ATOM   3249  NZ  LYS A 218      -2.430  -0.775   7.301  1.00 85.92           N
ATOM   3250 1HZ  LYS A 218      -1.573  -1.074   6.849  1.00 85.92           H
ATOM   3251 2HZ  LYS A 218      -2.282   0.124   7.746  1.00 85.92           H
ATOM   3252 3HZ  LYS A 218      -2.699  -1.459   8.000  1.00 85.92           H
ATOM   3253  HN  LYS A 218      -9.762  -0.409   7.236  1.00 85.92           H
ATOM   3254  N   VAL A 219      -9.067  -3.059   5.592  1.00 90.75           N
ATOM   3255  CA  VAL A 219      -9.050  -4.423   5.093  1.00 90.75           C
ATOM   3256  C   VAL A 219      -9.953  -4.522   3.861  1.00 90.75           C
ATOM   3257  O   VAL A 219      -9.570  -5.112   2.852  1.00 90.75           O
ATOM   3258  HA  VAL A 219      -8.027  -4.653   4.796  1.00 90.75           H
ATOM   3259  CB  VAL A 219      -9.450  -5.393   6.206  1.00 90.75           C
ATOM   3260  HB  VAL A 219     -10.396  -5.050   6.626  1.00 90.75           H
ATOM   3261  CG1 VAL A 219      -9.666  -6.804   5.654  1.00 90.75           C
ATOM   3262 1HG1 VAL A 219     -10.459  -6.784   4.906  1.00 90.75           H
ATOM   3263 2HG1 VAL A 219      -8.743  -7.159   5.195  1.00 90.75           H
ATOM   3264 3HG1 VAL A 219      -9.949  -7.473   6.466  1.00 90.75           H
ATOM   3265  CG2 VAL A 219      -8.411  -5.397   7.329  1.00 90.75           C
ATOM   3266 1HG2 VAL A 219      -7.445  -5.704   6.929  1.00 90.75           H
ATOM   3267 2HG2 VAL A 219      -8.328  -4.396   7.751  1.00 90.75           H
ATOM   3268 3HG2 VAL A 219      -8.720  -6.095   8.108  1.00 90.75           H
ATOM   3269  HN  VAL A 219      -9.513  -2.939   6.479  1.00 90.75           H
ATOM   3270  N   ILE A 220     -11.135  -3.935   3.985  1.00 91.01           N
ATOM   3271  CA  ILE A 220     -12.141  -4.053   2.944  1.00 91.01           C
ATOM   3272  C   ILE A 220     -11.632  -3.376   1.670  1.00 91.01           C
ATOM   3273  O   ILE A 220     -11.538  -4.012   0.620  1.00 91.01           O
ATOM   3274  HA  ILE A 220     -12.278  -5.115   2.740  1.00 91.01           H
ATOM   3275  CB  ILE A 220     -13.485  -3.510   3.434  1.00 91.01           C
ATOM   3276  HB  ILE A 220     -13.314  -2.532   3.884  1.00 91.01           H
ATOM   3277  CG1 ILE A 220     -14.078  -4.410   4.519  1.00 91.01           C
ATOM   3278 1HG1 ILE A 220     -14.286  -5.397   4.105  1.00 91.01           H
ATOM   3279 2HG1 ILE A 220     -13.351  -4.548   5.320  1.00 91.01           H
ATOM   3280  CG2 ILE A 220     -14.453  -3.306   2.266  1.00 91.01           C
ATOM   3281 1HG2 ILE A 220     -14.025  -2.595   1.559  1.00 91.01           H
ATOM   3282 2HG2 ILE A 220     -14.623  -4.259   1.765  1.00 91.01           H
ATOM   3283 3HG2 ILE A 220     -15.400  -2.919   2.642  1.00 91.01           H
ATOM   3284  CD1 ILE A 220     -15.364  -3.808   5.089  1.00 91.01           C
ATOM   3285 1HD1 ILE A 220     -15.147  -2.833   5.524  1.00 91.01           H
ATOM   3286 2HD1 ILE A 220     -16.097  -3.695   4.290  1.00 91.01           H
ATOM   3287 3HD1 ILE A 220     -15.764  -4.469   5.859  1.00 91.01           H
ATOM   3288  HN  ILE A 220     -11.408  -3.389   4.777  1.00 91.01           H
ATOM   3289  N   LEU A 221     -11.317  -2.096   1.803  1.00 89.89           N
ATOM   3290  CA  LEU A 221     -10.990  -1.282   0.645  1.00 89.89           C
ATOM   3291  C   LEU A 221      -9.549  -1.568   0.217  1.00 89.89           C
ATOM   3292  O   LEU A 221      -9.189  -1.361  -0.941  1.00 89.89           O
ATOM   3293  HA  LEU A 221     -11.656  -1.581  -0.164  1.00 89.89           H
ATOM   3294  CB  LEU A 221     -11.264   0.195   0.934  1.00 89.89           C
ATOM   3295 1HB  LEU A 221     -10.671   0.492   1.799  1.00 89.89           H
ATOM   3296 2HB  LEU A 221     -10.908   0.783   0.087  1.00 89.89           H
ATOM   3297  CG  LEU A 221     -12.724   0.567   1.199  1.00 89.89           C
ATOM   3298  HG  LEU A 221     -13.049   0.053   2.104  1.00 89.89           H
ATOM   3299  CD1 LEU A 221     -12.870   2.068   1.455  1.00 89.89           C
ATOM   3300 1HD1 LEU A 221     -12.275   2.348   2.324  1.00 89.89           H
ATOM   3301 2HD1 LEU A 221     -12.522   2.621   0.582  1.00 89.89           H
ATOM   3302 3HD1 LEU A 221     -13.918   2.305   1.641  1.00 89.89           H
ATOM   3303  CD2 LEU A 221     -13.627   0.089   0.060  1.00 89.89           C
ATOM   3304 1HD2 LEU A 221     -13.312   0.555  -0.873  1.00 89.89           H
ATOM   3305 2HD2 LEU A 221     -13.554  -0.994  -0.032  1.00 89.89           H
ATOM   3306 3HD2 LEU A 221     -14.660   0.366   0.274  1.00 89.89           H
ATOM   3307  HN  LEU A 221     -11.284  -1.617   2.680  1.00 89.89           H
ATOM   3308  N   GLY A 222      -8.763  -2.038   1.174  1.00 88.54           N
ATOM   3309  CA  GLY A 222      -7.329  -2.160   0.973  1.00 88.54           C
ATOM   3310  C   GLY A 222      -6.982  -3.483   0.286  1.00 88.54           C
ATOM   3311  O   GLY A 222      -5.921  -3.610  -0.323  1.00 88.54           O
ATOM   3312 1HA  GLY A 222      -6.971  -1.327   0.369  1.00 88.54           H
ATOM   3313 2HA  GLY A 222      -6.818  -2.100   1.934  1.00 88.54           H
ATOM   3314  HN  GLY A 222      -9.091  -2.333   2.072  1.00 88.54           H
ATOM   3315  N   PHE A 223      -7.897  -4.433   0.407  1.00 80.51           N
ATOM   3316  CA  PHE A 223      -7.638  -5.785  -0.060  1.00 80.51           C
ATOM   3317  C   PHE A 223      -8.859  -6.359  -0.781  1.00 80.51           C
ATOM   3318  O   PHE A 223      -8.824  -6.580  -1.990  1.00 80.51           O
ATOM   3319  HA  PHE A 223      -6.800  -5.732  -0.754  1.00 80.51           H
ATOM   3320  CB  PHE A 223      -7.343  -6.636   1.177  1.00 80.51           C
ATOM   3321 1HB  PHE A 223      -6.569  -6.147   1.766  1.00 80.51           H
ATOM   3322 2HB  PHE A 223      -8.238  -6.679   1.798  1.00 80.51           H
ATOM   3323  CG  PHE A 223      -6.895  -8.064   0.856  1.00 80.51           C
ATOM   3324  CD1 PHE A 223      -7.685  -9.117   1.196  1.00 80.51           C
ATOM   3325  HD1 PHE A 223      -8.638  -8.945   1.695  1.00 80.51           H
ATOM   3326  CD2 PHE A 223      -5.705  -8.279   0.233  1.00 80.51           C
ATOM   3327  HD2 PHE A 223      -5.072  -7.435  -0.039  1.00 80.51           H
ATOM   3328  CE1 PHE A 223      -7.269 -10.442   0.898  1.00 80.51           C
ATOM   3329  HE1 PHE A 223      -7.902 -11.286   1.170  1.00 80.51           H
ATOM   3330  CE2 PHE A 223      -5.289  -9.604  -0.064  1.00 80.51           C
ATOM   3331  HE2 PHE A 223      -4.336  -9.776  -0.564  1.00 80.51           H
ATOM   3332  CZ  PHE A 223      -6.079 -10.657   0.275  1.00 80.51           C
ATOM   3333  HZ  PHE A 223      -5.760 -11.674   0.047  1.00 80.51           H
ATOM   3334  HN  PHE A 223      -8.800  -4.293   0.815  1.00 80.51           H
ATOM   3335  N   PHE A 224      -9.911  -6.585  -0.007  1.00 84.52           N
ATOM   3336  CA  PHE A 224     -11.003  -7.432  -0.457  1.00 84.52           C
ATOM   3337  C   PHE A 224     -11.622  -6.891  -1.747  1.00 84.52           C
ATOM   3338  O   PHE A 224     -11.744  -7.616  -2.733  1.00 84.52           O
ATOM   3339  HA  PHE A 224     -10.587  -8.423  -0.643  1.00 84.52           H
ATOM   3340  CB  PHE A 224     -12.062  -7.421   0.647  1.00 84.52           C
ATOM   3341 1HB  PHE A 224     -12.116  -6.420   1.074  1.00 84.52           H
ATOM   3342 2HB  PHE A 224     -13.035  -7.633   0.205  1.00 84.52           H
ATOM   3343  CG  PHE A 224     -11.799  -8.426   1.771  1.00 84.52           C
ATOM   3344  CD1 PHE A 224     -12.045  -9.748   1.572  1.00 84.52           C
ATOM   3345  HD1 PHE A 224     -12.429 -10.093   0.612  1.00 84.52           H
ATOM   3346  CD2 PHE A 224     -11.321  -7.996   2.969  1.00 84.52           C
ATOM   3347  HD2 PHE A 224     -11.124  -6.935   3.129  1.00 84.52           H
ATOM   3348  CE1 PHE A 224     -11.802 -10.680   2.616  1.00 84.52           C
ATOM   3349  HE1 PHE A 224     -11.999 -11.741   2.456  1.00 84.52           H
ATOM   3350  CE2 PHE A 224     -11.077  -8.928   4.013  1.00 84.52           C
ATOM   3351  HE2 PHE A 224     -10.694  -8.583   4.973  1.00 84.52           H
ATOM   3352  CZ  PHE A 224     -11.323 -10.250   3.814  1.00 84.52           C
ATOM   3353  HZ  PHE A 224     -11.136 -10.966   4.614  1.00 84.52           H
ATOM   3354  HN  PHE A 224     -10.025  -6.201   0.909  1.00 84.52           H
ATOM   3355  N   LEU A 225     -11.997  -5.621  -1.698  1.00 89.70           N
ATOM   3356  CA  LEU A 225     -12.675  -4.997  -2.822  1.00 89.70           C
ATOM   3357  C   LEU A 225     -11.772  -5.061  -4.055  1.00 89.70           C
ATOM   3358  O   LEU A 225     -12.170  -5.586  -5.094  1.00 89.70           O
ATOM   3359  HA  LEU A 225     -13.576  -5.577  -3.023  1.00 89.70           H
ATOM   3360  CB  LEU A 225     -13.120  -3.579  -2.458  1.00 89.70           C
ATOM   3361 1HB  LEU A 225     -13.837  -3.643  -1.639  1.00 89.70           H
ATOM   3362 2HB  LEU A 225     -12.255  -3.033  -2.083  1.00 89.70           H
ATOM   3363  CG  LEU A 225     -13.752  -2.764  -3.589  1.00 89.70           C
ATOM   3364  HG  LEU A 225     -13.116  -2.852  -4.470  1.00 89.70           H
ATOM   3365  CD1 LEU A 225     -15.125  -3.323  -3.966  1.00 89.70           C
ATOM   3366 1HD1 LEU A 225     -15.019  -4.356  -4.297  1.00 89.70           H
ATOM   3367 2HD1 LEU A 225     -15.784  -3.285  -3.098  1.00 89.70           H
ATOM   3368 3HD1 LEU A 225     -15.552  -2.725  -4.772  1.00 89.70           H
ATOM   3369  CD2 LEU A 225     -13.817  -1.280  -3.224  1.00 89.70           C
ATOM   3370 1HD2 LEU A 225     -14.418  -1.153  -2.324  1.00 89.70           H
ATOM   3371 2HD2 LEU A 225     -12.809  -0.905  -3.044  1.00 89.70           H
ATOM   3372 3HD2 LEU A 225     -14.270  -0.724  -4.045  1.00 89.70           H
ATOM   3373  HN  LEU A 225     -11.846  -5.023  -0.911  1.00 89.70           H
ATOM   3374  N   PRO A 226     -10.545  -4.530  -3.965  1.00 90.36           N
ATOM   3375  CA  PRO A 226      -9.619  -4.573  -5.099  1.00 90.36           C
ATOM   3376  C   PRO A 226      -9.437  -5.980  -5.643  1.00 90.36           C
ATOM   3377  O   PRO A 226      -9.444  -6.187  -6.855  1.00 90.36           O
ATOM   3378  HA  PRO A 226     -10.019  -3.995  -5.932  1.00 90.36           H
ATOM   3379  CB  PRO A 226      -8.315  -4.014  -4.524  1.00 90.36           C
ATOM   3380 1HB  PRO A 226      -7.674  -4.806  -4.140  1.00 90.36           H
ATOM   3381 2HB  PRO A 226      -7.741  -3.478  -5.280  1.00 90.36           H
ATOM   3382  CG  PRO A 226      -8.790  -3.084  -3.413  1.00 90.36           C
ATOM   3383 1HG  PRO A 226      -8.000  -2.884  -2.688  1.00 90.36           H
ATOM   3384 2HG  PRO A 226      -9.102  -2.115  -3.802  1.00 90.36           H
ATOM   3385  CD  PRO A 226      -9.948  -3.853  -2.799  1.00 90.36           C
ATOM   3386 1HD  PRO A 226      -9.607  -4.569  -2.051  1.00 90.36           H
ATOM   3387 2HD  PRO A 226     -10.655  -3.189  -2.301  1.00 90.36           H
ATOM   3388  N   PHE A 227      -9.278  -6.920  -4.722  1.00 84.19           N
ATOM   3389  CA  PHE A 227      -8.964  -8.289  -5.096  1.00 84.19           C
ATOM   3390  C   PHE A 227     -10.104  -8.911  -5.905  1.00 84.19           C
ATOM   3391  O   PHE A 227      -9.867  -9.545  -6.932  1.00 84.19           O
ATOM   3392  HA  PHE A 227      -8.062  -8.258  -5.707  1.00 84.19           H
ATOM   3393  CB  PHE A 227      -8.787  -9.078  -3.797  1.00 84.19           C
ATOM   3394 1HB  PHE A 227      -8.027  -8.588  -3.187  1.00 84.19           H
ATOM   3395 2HB  PHE A 227      -9.719  -9.044  -3.233  1.00 84.19           H
ATOM   3396  CG  PHE A 227      -8.388 -10.540  -4.007  1.00 84.19           C
ATOM   3397  CD1 PHE A 227      -9.329 -11.519  -3.933  1.00 84.19           C
ATOM   3398  HD1 PHE A 227     -10.367 -11.262  -3.725  1.00 84.19           H
ATOM   3399  CD2 PHE A 227      -7.092 -10.860  -4.267  1.00 84.19           C
ATOM   3400  HD2 PHE A 227      -6.338 -10.076  -4.326  1.00 84.19           H
ATOM   3401  CE1 PHE A 227      -8.958 -12.876  -4.128  1.00 84.19           C
ATOM   3402  HE1 PHE A 227      -9.712 -13.660  -4.068  1.00 84.19           H
ATOM   3403  CE2 PHE A 227      -6.721 -12.217  -4.462  1.00 84.19           C
ATOM   3404  HE2 PHE A 227      -5.683 -12.474  -4.670  1.00 84.19           H
ATOM   3405  CZ  PHE A 227      -7.662 -13.196  -4.388  1.00 84.19           C
ATOM   3406  HZ  PHE A 227      -7.378 -14.238  -4.537  1.00 84.19           H
ATOM   3407  HN  PHE A 227      -9.359  -6.759  -3.738  1.00 84.19           H
ATOM   3408  N   VAL A 228     -11.317  -8.707  -5.412  1.00 92.06           N
ATOM   3409  CA  VAL A 228     -12.491  -9.265  -6.060  1.00 92.06           C
ATOM   3410  C   VAL A 228     -12.585  -8.726  -7.488  1.00 92.06           C
ATOM   3411  O   VAL A 228     -12.846  -9.481  -8.424  1.00 92.06           O
ATOM   3412  HA  VAL A 228     -12.362 -10.347  -6.101  1.00 92.06           H
ATOM   3413  CB  VAL A 228     -13.740  -8.969  -5.226  1.00 92.06           C
ATOM   3414  HB  VAL A 228     -13.756  -7.900  -5.016  1.00 92.06           H
ATOM   3415  CG1 VAL A 228     -15.012  -9.316  -6.001  1.00 92.06           C
ATOM   3416 1HG1 VAL A 228     -15.054  -8.723  -6.915  1.00 92.06           H
ATOM   3417 2HG1 VAL A 228     -15.005 -10.376  -6.255  1.00 92.06           H
ATOM   3418 3HG1 VAL A 228     -15.884  -9.096  -5.385  1.00 92.06           H
ATOM   3419  CG2 VAL A 228     -13.694  -9.710  -3.888  1.00 92.06           C
ATOM   3420 1HG2 VAL A 228     -13.641 -10.783  -4.068  1.00 92.06           H
ATOM   3421 2HG2 VAL A 228     -12.815  -9.392  -3.327  1.00 92.06           H
ATOM   3422 3HG2 VAL A 228     -14.592  -9.481  -3.315  1.00 92.06           H
ATOM   3423  HN  VAL A 228     -11.503  -8.173  -4.587  1.00 92.06           H
ATOM   3424  N   VAL A 229     -12.368  -7.425  -7.611  1.00 91.88           N
ATOM   3425  CA  VAL A 229     -12.484  -6.766  -8.901  1.00 91.88           C
ATOM   3426  C   VAL A 229     -11.422  -7.321  -9.851  1.00 91.88           C
ATOM   3427  O   VAL A 229     -11.715  -7.628 -11.005  1.00 91.88           O
ATOM   3428  HA  VAL A 229     -13.470  -6.999  -9.302  1.00 91.88           H
ATOM   3429  CB  VAL A 229     -12.392  -5.249  -8.723  1.00 91.88           C
ATOM   3430  HB  VAL A 229     -11.475  -5.030  -8.175  1.00 91.88           H
ATOM   3431  CG1 VAL A 229     -12.310  -4.542 -10.077  1.00 91.88           C
ATOM   3432 1HG1 VAL A 229     -11.425  -4.885 -10.613  1.00 91.88           H
ATOM   3433 2HG1 VAL A 229     -13.201  -4.772 -10.662  1.00 91.88           H
ATOM   3434 3HG1 VAL A 229     -12.245  -3.465  -9.922  1.00 91.88           H
ATOM   3435  CG2 VAL A 229     -13.569  -4.721  -7.899  1.00 91.88           C
ATOM   3436 1HG2 VAL A 229     -14.503  -4.957  -8.408  1.00 91.88           H
ATOM   3437 2HG2 VAL A 229     -13.562  -5.189  -6.915  1.00 91.88           H
ATOM   3438 3HG2 VAL A 229     -13.478  -3.640  -7.788  1.00 91.88           H
ATOM   3439  HN  VAL A 229     -12.116  -6.826  -6.851  1.00 91.88           H
ATOM   3440  N   MET A 230     -10.208  -7.434  -9.330  1.00 84.03           N
ATOM   3441  CA  MET A 230      -9.094  -7.918 -10.127  1.00 84.03           C
ATOM   3442  C   MET A 230      -9.337  -9.355 -10.594  1.00 84.03           C
ATOM   3443  O   MET A 230      -9.092  -9.684 -11.754  1.00 84.03           O
ATOM   3444  HA  MET A 230      -9.039  -7.253 -10.989  1.00 84.03           H
ATOM   3445  CB  MET A 230      -7.810  -7.862  -9.297  1.00 84.03           C
ATOM   3446 1HB  MET A 230      -7.997  -8.268  -8.303  1.00 84.03           H
ATOM   3447 2HB  MET A 230      -7.047  -8.488  -9.758  1.00 84.03           H
ATOM   3448  CG  MET A 230      -7.296  -6.426  -9.179  1.00 84.03           C
ATOM   3449 1HG  MET A 230      -7.243  -5.967 -10.166  1.00 84.03           H
ATOM   3450 2HG  MET A 230      -7.991  -5.829  -8.588  1.00 84.03           H
ATOM   3451  SD  MET A 230      -5.683  -6.415  -8.415  1.00 84.03           S
ATOM   3452  CE  MET A 230      -6.130  -6.839  -6.740  1.00 84.03           C
ATOM   3453 1HE  MET A 230      -6.812  -6.086  -6.345  1.00 84.03           H
ATOM   3454 2HE  MET A 230      -6.619  -7.813  -6.729  1.00 84.03           H
ATOM   3455 3HE  MET A 230      -5.233  -6.876  -6.122  1.00 84.03           H
ATOM   3456  HN  MET A 230      -9.982  -7.202  -8.384  1.00 84.03           H
ATOM   3457  N   ALA A 231      -9.817 -10.172  -9.667  1.00 89.87           N
ATOM   3458  CA  ALA A 231     -10.043 -11.578  -9.954  1.00 89.87           C
ATOM   3459  C   ALA A 231     -11.089 -11.707 -11.063  1.00 89.87           C
ATOM   3460  O   ALA A 231     -10.927 -12.505 -11.984  1.00 89.87           O
ATOM   3461  HA  ALA A 231      -9.101 -12.001 -10.303  1.00 89.87           H
ATOM   3462  CB  ALA A 231     -10.462 -12.299  -8.671  1.00 89.87           C
ATOM   3463 1HB  ALA A 231      -9.673 -12.203  -7.925  1.00 89.87           H
ATOM   3464 2HB  ALA A 231     -11.380 -11.855  -8.288  1.00 89.87           H
ATOM   3465 3HB  ALA A 231     -10.631 -13.354  -8.886  1.00 89.87           H
ATOM   3466  HN  ALA A 231     -10.049  -9.887  -8.737  1.00 89.87           H
ATOM   3467  N   CYS A 232     -12.139 -10.908 -10.938  1.00 89.08           N
ATOM   3468  CA  CYS A 232     -13.221 -10.938 -11.907  1.00 89.08           C
ATOM   3469  C   CYS A 232     -12.667 -10.494 -13.262  1.00 89.08           C
ATOM   3470  O   CYS A 232     -12.953 -11.111 -14.286  1.00 89.08           O
ATOM   3471  HA  CYS A 232     -13.572 -11.969 -11.952  1.00 89.08           H
ATOM   3472  CB  CYS A 232     -14.402 -10.073 -11.462  1.00 89.08           C
ATOM   3473 1HB  CYS A 232     -14.051  -9.082 -11.176  1.00 89.08           H
ATOM   3474 2HB  CYS A 232     -15.097  -9.938 -12.291  1.00 89.08           H
ATOM   3475  SG  CYS A 232     -15.260 -10.863 -10.051  1.00 89.08           S
ATOM   3476  HG  CYS A 232     -14.397 -10.461  -9.122  1.00 89.08           H
ATOM   3477  HN  CYS A 232     -12.256 -10.250 -10.194  1.00 89.08           H
ATOM   3478  N   CYS A 233     -11.883  -9.426 -13.223  1.00 87.57           N
ATOM   3479  CA  CYS A 233     -11.334  -8.856 -14.441  1.00 87.57           C
ATOM   3480  C   CYS A 233     -10.483  -9.925 -15.131  1.00 87.57           C
ATOM   3481  O   CYS A 233     -10.596 -10.129 -16.339  1.00 87.57           O
ATOM   3482  HA  CYS A 233     -12.183  -8.575 -15.065  1.00 87.57           H
ATOM   3483  CB  CYS A 233     -10.533  -7.583 -14.160  1.00 87.57           C
ATOM   3484 1HB  CYS A 233      -9.842  -7.754 -13.335  1.00 87.57           H
ATOM   3485 2HB  CYS A 233      -9.932  -7.322 -15.031  1.00 87.57           H
ATOM   3486  SG  CYS A 233     -11.668  -6.208 -13.749  1.00 87.57           S
ATOM   3487  HG  CYS A 233     -11.913  -6.597 -12.502  1.00 87.57           H
ATOM   3488  HN  CYS A 233     -11.622  -8.954 -12.381  1.00 87.57           H
ATOM   3489  N   TYR A 234      -9.650 -10.578 -14.334  1.00 74.08           N
ATOM   3490  CA  TYR A 234      -8.661 -11.494 -14.875  1.00 74.08           C
ATOM   3491  C   TYR A 234      -9.332 -12.712 -15.513  1.00 74.08           C
ATOM   3492  O   TYR A 234      -8.934 -13.151 -16.591  1.00 74.08           O
ATOM   3493  HA  TYR A 234      -8.091 -10.962 -15.637  1.00 74.08           H
ATOM   3494  CB  TYR A 234      -7.818 -11.956 -13.684  1.00 74.08           C
ATOM   3495 1HB  TYR A 234      -7.552 -11.087 -13.082  1.00 74.08           H
ATOM   3496 2HB  TYR A 234      -8.424 -12.607 -13.054  1.00 74.08           H
ATOM   3497  CG  TYR A 234      -6.539 -12.697 -14.077  1.00 74.08           C
ATOM   3498  CD1 TYR A 234      -6.459 -14.066 -13.922  1.00 74.08           C
ATOM   3499  HD1 TYR A 234      -7.307 -14.619 -13.519  1.00 74.08           H
ATOM   3500  CD2 TYR A 234      -5.465 -11.996 -14.587  1.00 74.08           C
ATOM   3501  HD2 TYR A 234      -5.528 -10.915 -14.710  1.00 74.08           H
ATOM   3502  CE1 TYR A 234      -5.255 -14.763 -14.292  1.00 74.08           C
ATOM   3503  HE1 TYR A 234      -5.178 -15.844 -14.174  1.00 74.08           H
ATOM   3504  CE2 TYR A 234      -4.260 -12.694 -14.957  1.00 74.08           C
ATOM   3505  HE2 TYR A 234      -3.405 -12.153 -15.361  1.00 74.08           H
ATOM   3506  CZ  TYR A 234      -4.215 -14.043 -14.791  1.00 74.08           C
ATOM   3507  OH  TYR A 234      -3.078 -14.701 -15.141  1.00 74.08           O
ATOM   3508  HH  TYR A 234      -3.176 -15.678 -14.950  1.00 74.08           H
ATOM   3509  HN  TYR A 234      -9.645 -10.489 -13.338  1.00 74.08           H
ATOM   3510  N   THR A 235     -10.339 -13.224 -14.820  1.00 84.40           N
ATOM   3511  CA  THR A 235     -11.046 -14.403 -15.288  1.00 84.40           C
ATOM   3512  C   THR A 235     -11.656 -14.147 -16.668  1.00 84.40           C
ATOM   3513  O   THR A 235     -11.580 -14.999 -17.552  1.00 84.40           O
ATOM   3514  HA  THR A 235     -10.326 -15.214 -15.402  1.00 84.40           H
ATOM   3515  CB  THR A 235     -12.082 -14.785 -14.228  1.00 84.40           C
ATOM   3516  HB  THR A 235     -12.782 -15.524 -14.617  1.00 84.40           H
ATOM   3517  OG1 THR A 235     -12.655 -13.540 -13.838  1.00 84.40           O
ATOM   3518  HG1 THR A 235     -13.367 -13.273 -14.487  1.00 84.40           H
ATOM   3519  CG2 THR A 235     -11.439 -15.317 -12.946  1.00 84.40           C
ATOM   3520 1HG2 THR A 235     -10.789 -14.552 -12.520  1.00 84.40           H
ATOM   3521 2HG2 THR A 235     -10.851 -16.205 -13.176  1.00 84.40           H
ATOM   3522 3HG2 THR A 235     -12.217 -15.573 -12.228  1.00 84.40           H
ATOM   3523  HN  THR A 235     -10.671 -12.847 -13.955  1.00 84.40           H
ATOM   3524  N   ILE A 236     -12.246 -12.969 -16.809  1.00 82.71           N
ATOM   3525  CA  ILE A 236     -12.909 -12.609 -18.051  1.00 82.71           C
ATOM   3526  C   ILE A 236     -11.861 -12.434 -19.152  1.00 82.71           C
ATOM   3527  O   ILE A 236     -12.084 -12.831 -20.294  1.00 82.71           O
ATOM   3528  HA  ILE A 236     -13.563 -13.437 -18.325  1.00 82.71           H
ATOM   3529  CB  ILE A 236     -13.798 -11.380 -17.847  1.00 82.71           C
ATOM   3530  HB  ILE A 236     -13.178 -10.570 -17.462  1.00 82.71           H
ATOM   3531  CG1 ILE A 236     -14.882 -11.655 -16.802  1.00 82.71           C
ATOM   3532 1HG1 ILE A 236     -15.630 -12.330 -17.218  1.00 82.71           H
ATOM   3533 2HG1 ILE A 236     -14.442 -12.157 -15.940  1.00 82.71           H
ATOM   3534  CG2 ILE A 236     -14.389 -10.904 -19.175  1.00 82.71           C
ATOM   3535 1HG2 ILE A 236     -13.582 -10.642 -19.859  1.00 82.71           H
ATOM   3536 2HG2 ILE A 236     -14.991 -11.702 -19.611  1.00 82.71           H
ATOM   3537 3HG2 ILE A 236     -15.017 -10.030 -19.001  1.00 82.71           H
ATOM   3538  CD1 ILE A 236     -15.553 -10.355 -16.354  1.00 82.71           C
ATOM   3539 1HD1 ILE A 236     -14.807  -9.692 -15.917  1.00 82.71           H
ATOM   3540 2HD1 ILE A 236     -16.012  -9.868 -17.215  1.00 82.71           H
ATOM   3541 3HD1 ILE A 236     -16.320 -10.579 -15.612  1.00 82.71           H
ATOM   3542  HN  ILE A 236     -12.276 -12.269 -16.096  1.00 82.71           H
ATOM   3543  N   ILE A 237     -10.741 -11.839 -18.769  1.00 79.26           N
ATOM   3544  CA  ILE A 237      -9.658 -11.606 -19.709  1.00 79.26           C
ATOM   3545  C   ILE A 237      -9.207 -12.943 -20.301  1.00 79.26           C
ATOM   3546  O   ILE A 237      -9.140 -13.095 -21.520  1.00 79.26           O
ATOM   3547  HA  ILE A 237     -10.053 -10.987 -20.515  1.00 79.26           H
ATOM   3548  CB  ILE A 237      -8.530 -10.816 -19.043  1.00 79.26           C
ATOM   3549  HB  ILE A 237      -8.397 -11.198 -18.030  1.00 79.26           H
ATOM   3550  CG1 ILE A 237      -8.895  -9.335 -18.922  1.00 79.26           C
ATOM   3551 1HG1 ILE A 237      -8.851  -8.865 -19.905  1.00 79.26           H
ATOM   3552 2HG1 ILE A 237      -9.921  -9.237 -18.568  1.00 79.26           H
ATOM   3553  CG2 ILE A 237      -7.206 -11.022 -19.781  1.00 79.26           C
ATOM   3554 1HG2 ILE A 237      -6.945 -12.081 -19.770  1.00 79.26           H
ATOM   3555 2HG2 ILE A 237      -7.308 -10.684 -20.812  1.00 79.26           H
ATOM   3556 3HG2 ILE A 237      -6.421 -10.450 -19.286  1.00 79.26           H
ATOM   3557  CD1 ILE A 237      -7.947  -8.614 -17.962  1.00 79.26           C
ATOM   3558 1HD1 ILE A 237      -8.012  -9.071 -16.975  1.00 79.26           H
ATOM   3559 2HD1 ILE A 237      -6.925  -8.693 -18.333  1.00 79.26           H
ATOM   3560 3HD1 ILE A 237      -8.228  -7.563 -17.895  1.00 79.26           H
ATOM   3561  HN  ILE A 237     -10.568 -11.519 -17.837  1.00 79.26           H
ATOM   3562  N   ILE A 238      -8.908 -13.877 -19.411  1.00 76.85           N
ATOM   3563  CA  ILE A 238      -8.405 -15.175 -19.828  1.00 76.85           C
ATOM   3564  C   ILE A 238      -9.405 -15.821 -20.788  1.00 76.85           C
ATOM   3565  O   ILE A 238      -9.023 -16.319 -21.846  1.00 76.85           O
ATOM   3566  HA  ILE A 238      -7.471 -15.006 -20.364  1.00 76.85           H
ATOM   3567  CB  ILE A 238      -8.076 -16.039 -18.609  1.00 76.85           C
ATOM   3568  HB  ILE A 238      -8.909 -15.973 -17.909  1.00 76.85           H
ATOM   3569  CG1 ILE A 238      -6.835 -15.516 -17.884  1.00 76.85           C
ATOM   3570 1HG1 ILE A 238      -5.958 -15.640 -18.520  1.00 76.85           H
ATOM   3571 2HG1 ILE A 238      -6.943 -14.448 -17.695  1.00 76.85           H
ATOM   3572  CG2 ILE A 238      -7.932 -17.511 -19.002  1.00 76.85           C
ATOM   3573 1HG2 ILE A 238      -8.867 -17.863 -19.439  1.00 76.85           H
ATOM   3574 2HG2 ILE A 238      -7.129 -17.615 -19.731  1.00 76.85           H
ATOM   3575 3HG2 ILE A 238      -7.699 -18.103 -18.117  1.00 76.85           H
ATOM   3576  CD1 ILE A 238      -6.620 -16.254 -16.561  1.00 76.85           C
ATOM   3577 1HD1 ILE A 238      -7.488 -16.107 -15.918  1.00 76.85           H
ATOM   3578 2HD1 ILE A 238      -6.488 -17.318 -16.756  1.00 76.85           H
ATOM   3579 3HD1 ILE A 238      -5.731 -15.862 -16.066  1.00 76.85           H
ATOM   3580  HN  ILE A 238      -9.005 -13.760 -18.422  1.00 76.85           H
ATOM   3581  N   HIS A 239     -10.667 -15.792 -20.385  1.00 76.24           N
ATOM   3582  CA  HIS A 239     -11.714 -16.444 -21.154  1.00 76.24           C
ATOM   3583  C   HIS A 239     -11.731 -15.881 -22.577  1.00 76.24           C
ATOM   3584  O   HIS A 239     -11.857 -16.631 -23.543  1.00 76.24           O
ATOM   3585  HA  HIS A 239     -11.459 -17.503 -21.194  1.00 76.24           H
ATOM   3586  CB  HIS A 239     -13.066 -16.316 -20.449  1.00 76.24           C
ATOM   3587 1HB  HIS A 239     -12.965 -16.672 -19.424  1.00 76.24           H
ATOM   3588 2HB  HIS A 239     -13.337 -15.261 -20.395  1.00 76.24           H
ATOM   3589  CG  HIS A 239     -14.184 -17.075 -21.123  1.00 76.24           C
ATOM   3590  ND1 HIS A 239     -15.093 -16.471 -21.974  1.00 76.24           N
ATOM   3591  HD1 HIS A 239     -15.107 -15.503 -22.224  1.00 76.24           H
ATOM   3592  CD2 HIS A 239     -14.528 -18.393 -21.063  1.00 76.24           C
ATOM   3593  HD2 HIS A 239     -14.018 -19.159 -20.480  1.00 76.24           H
ATOM   3594  CE1 HIS A 239     -15.943 -17.394 -22.400  1.00 76.24           C
ATOM   3595  HE1 HIS A 239     -16.776 -17.231 -23.083  1.00 76.24           H
ATOM   3596  NE2 HIS A 239     -15.591 -18.584 -21.834  1.00 76.24           N
ATOM   3597  HN  HIS A 239     -10.977 -15.336 -19.551  1.00 76.24           H
ATOM   3598  N   THR A 240     -11.602 -14.565 -22.660  1.00 77.76           N
ATOM   3599  CA  THR A 240     -11.654 -13.888 -23.944  1.00 77.76           C
ATOM   3600  C   THR A 240     -10.446 -14.274 -24.800  1.00 77.76           C
ATOM   3601  O   THR A 240     -10.565 -14.428 -26.015  1.00 77.76           O
ATOM   3602  HA  THR A 240     -12.544 -14.226 -24.475  1.00 77.76           H
ATOM   3603  CB  THR A 240     -11.757 -12.384 -23.682  1.00 77.76           C
ATOM   3604  HB  THR A 240     -10.818 -11.992 -23.290  1.00 77.76           H
ATOM   3605  OG1 THR A 240     -12.884 -12.258 -22.818  1.00 77.76           O
ATOM   3606  HG1 THR A 240     -12.580 -12.183 -21.869  1.00 77.76           H
ATOM   3607  CG2 THR A 240     -12.156 -11.597 -24.932  1.00 77.76           C
ATOM   3608 1HG2 THR A 240     -13.128 -11.944 -25.284  1.00 77.76           H
ATOM   3609 2HG2 THR A 240     -11.410 -11.752 -25.712  1.00 77.76           H
ATOM   3610 3HG2 THR A 240     -12.215 -10.536 -24.690  1.00 77.76           H
ATOM   3611  HN  THR A 240     -11.464 -13.966 -21.871  1.00 77.76           H
ATOM   3612  N   LEU A 241      -9.310 -14.419 -24.133  1.00 73.94           N
ATOM   3613  CA  LEU A 241      -8.063 -14.689 -24.829  1.00 73.94           C
ATOM   3614  C   LEU A 241      -8.117 -16.091 -25.439  1.00 73.94           C
ATOM   3615  O   LEU A 241      -7.701 -16.292 -26.579  1.00 73.94           O
ATOM   3616  HA  LEU A 241      -7.977 -13.963 -25.637  1.00 73.94           H
ATOM   3617  CB  LEU A 241      -6.871 -14.470 -23.895  1.00 73.94           C
ATOM   3618 1HB  LEU A 241      -7.079 -14.971 -22.949  1.00 73.94           H
ATOM   3619 2HB  LEU A 241      -6.000 -14.958 -24.330  1.00 73.94           H
ATOM   3620  CG  LEU A 241      -6.510 -13.013 -23.599  1.00 73.94           C
ATOM   3621  HG  LEU A 241      -7.404 -12.506 -23.236  1.00 73.94           H
ATOM   3622  CD1 LEU A 241      -5.459 -12.923 -22.490  1.00 73.94           C
ATOM   3623 1HD1 LEU A 241      -5.851 -13.378 -21.580  1.00 73.94           H
ATOM   3624 2HD1 LEU A 241      -4.557 -13.450 -22.801  1.00 73.94           H
ATOM   3625 3HD1 LEU A 241      -5.221 -11.876 -22.300  1.00 73.94           H
ATOM   3626  CD2 LEU A 241      -6.064 -12.289 -24.871  1.00 73.94           C
ATOM   3627 1HD2 LEU A 241      -5.189 -12.789 -25.286  1.00 73.94           H
ATOM   3628 2HD2 LEU A 241      -6.873 -12.307 -25.601  1.00 73.94           H
ATOM   3629 3HD2 LEU A 241      -5.813 -11.255 -24.632  1.00 73.94           H
ATOM   3630  HN  LEU A 241      -9.234 -14.356 -23.138  1.00 73.94           H
ATOM   3631  N   ILE A 242      -8.634 -17.024 -24.653  1.00 73.77           N
ATOM   3632  CA  ILE A 242      -8.725 -18.406 -25.092  1.00 73.77           C
ATOM   3633  C   ILE A 242      -9.541 -18.472 -26.385  1.00 73.77           C
ATOM   3634  O   ILE A 242      -9.195 -19.213 -27.304  1.00 73.77           O
ATOM   3635  HA  ILE A 242      -7.713 -18.749 -25.305  1.00 73.77           H
ATOM   3636  CB  ILE A 242      -9.277 -19.289 -23.972  1.00 73.77           C
ATOM   3637  HB  ILE A 242     -10.171 -18.812 -23.569  1.00 73.77           H
ATOM   3638  CG1 ILE A 242      -8.273 -19.409 -22.823  1.00 73.77           C
ATOM   3639 1HG1 ILE A 242      -7.421 -20.010 -23.142  1.00 73.77           H
ATOM   3640 2HG1 ILE A 242      -7.888 -18.422 -22.568  1.00 73.77           H
ATOM   3641  CG2 ILE A 242      -9.699 -20.658 -24.510  1.00 73.77           C
ATOM   3642 1HG2 ILE A 242     -10.473 -20.528 -25.265  1.00 73.77           H
ATOM   3643 2HG2 ILE A 242      -8.836 -21.155 -24.954  1.00 73.77           H
ATOM   3644 3HG2 ILE A 242     -10.087 -21.266 -23.692  1.00 73.77           H
ATOM   3645  CD1 ILE A 242      -8.921 -20.045 -21.592  1.00 73.77           C
ATOM   3646 1HD1 ILE A 242      -9.757 -19.428 -21.262  1.00 73.77           H
ATOM   3647 2HD1 ILE A 242      -9.283 -21.041 -21.845  1.00 73.77           H
ATOM   3648 3HD1 ILE A 242      -8.186 -20.118 -20.791  1.00 73.77           H
ATOM   3649  HN  ILE A 242      -8.984 -16.849 -23.733  1.00 73.77           H
ATOM   3650  N   GLN A 243     -10.608 -17.687 -26.415  1.00 69.30           N
ATOM   3651  CA  GLN A 243     -11.498 -17.678 -27.563  1.00 69.30           C
ATOM   3652  C   GLN A 243     -10.812 -17.020 -28.762  1.00 69.30           C
ATOM   3653  O   GLN A 243     -11.059 -17.397 -29.907  1.00 69.30           O
ATOM   3654  HA  GLN A 243     -11.700 -18.727 -27.782  1.00 69.30           H
ATOM   3655  CB  GLN A 243     -12.815 -16.973 -27.231  1.00 69.30           C
ATOM   3656 1HB  GLN A 243     -12.608 -16.000 -26.784  1.00 69.30           H
ATOM   3657 2HB  GLN A 243     -13.375 -16.790 -28.147  1.00 69.30           H
ATOM   3658  CG  GLN A 243     -13.659 -17.813 -26.270  1.00 69.30           C
ATOM   3659 1HG  GLN A 243     -13.789 -18.815 -26.676  1.00 69.30           H
ATOM   3660 2HG  GLN A 243     -13.135 -17.920 -25.319  1.00 69.30           H
ATOM   3661  CD  GLN A 243     -15.027 -17.169 -26.035  1.00 69.30           C
ATOM   3662  OE1 GLN A 243     -15.280 -16.035 -26.409  1.00 69.30           O
ATOM   3663  NE2 GLN A 243     -15.891 -17.952 -25.397  1.00 69.30           N
ATOM   3664 1HE2 GLN A 243     -15.619 -18.873 -25.118  1.00 69.30           H
ATOM   3665 2HE2 GLN A 243     -16.813 -17.621 -25.197  1.00 69.30           H
ATOM   3666  HN  GLN A 243     -10.866 -17.066 -25.675  1.00 69.30           H
ATOM   3667  N   ALA A 244      -9.963 -16.049 -28.459  1.00 70.37           N
ATOM   3668  CA  ALA A 244      -9.426 -15.175 -29.488  1.00 70.37           C
ATOM   3669  C   ALA A 244      -8.363 -15.930 -30.288  1.00 70.37           C
ATOM   3670  O   ALA A 244      -8.038 -15.548 -31.411  1.00 70.37           O
ATOM   3671  HA  ALA A 244     -10.246 -14.904 -30.154  1.00 70.37           H
ATOM   3672  CB  ALA A 244      -8.875 -13.903 -28.841  1.00 70.37           C
ATOM   3673 1HB  ALA A 244      -9.676 -13.389 -28.310  1.00 70.37           H
ATOM   3674 2HB  ALA A 244      -8.083 -14.166 -28.139  1.00 70.37           H
ATOM   3675 3HB  ALA A 244      -8.472 -13.248 -29.614  1.00 70.37           H
ATOM   3676  HN  ALA A 244      -9.643 -15.856 -27.531  1.00 70.37           H
ATOM   3677  N   LYS A 245      -7.851 -16.990 -29.679  1.00 58.39           N
ATOM   3678  CA  LYS A 245      -6.823 -17.795 -30.316  1.00 58.39           C
ATOM   3679  C   LYS A 245      -5.708 -16.880 -30.826  1.00 58.39           C
ATOM   3680  O   LYS A 245      -4.735 -17.350 -31.415  1.00 58.39           O
ATOM   3681  HA  LYS A 245      -6.407 -18.455 -29.556  1.00 58.39           H
ATOM   3682  CB  LYS A 245      -7.434 -18.683 -31.402  1.00 58.39           C
ATOM   3683 1HB  LYS A 245      -8.109 -18.094 -32.022  1.00 58.39           H
ATOM   3684 2HB  LYS A 245      -6.647 -19.058 -32.056  1.00 58.39           H
ATOM   3685  CG  LYS A 245      -8.195 -19.858 -30.784  1.00 58.39           C
ATOM   3686 1HG  LYS A 245      -7.589 -20.319 -30.004  1.00 58.39           H
ATOM   3687 2HG  LYS A 245      -9.106 -19.496 -30.308  1.00 58.39           H
ATOM   3688  CD  LYS A 245      -8.548 -20.902 -31.846  1.00 58.39           C
ATOM   3689 1HD  LYS A 245      -9.257 -20.477 -32.557  1.00 58.39           H
ATOM   3690 2HD  LYS A 245      -7.654 -21.169 -32.410  1.00 58.39           H
ATOM   3691  CE  LYS A 245      -9.148 -22.155 -31.206  1.00 58.39           C
ATOM   3692 1HE  LYS A 245      -8.492 -22.515 -30.413  1.00 58.39           H
ATOM   3693 2HE  LYS A 245     -10.104 -21.911 -30.743  1.00 58.39           H
ATOM   3694  NZ  LYS A 245      -9.337 -23.216 -32.220  1.00 58.39           N
ATOM   3695 1HZ  LYS A 245      -9.756 -24.030 -31.784  1.00 58.39           H
ATOM   3696 2HZ  LYS A 245      -9.947 -22.875 -32.956  1.00 58.39           H
ATOM   3697 3HZ  LYS A 245      -8.439 -23.469 -32.616  1.00 58.39           H
ATOM   3698  HN  LYS A 245      -8.126 -17.299 -28.769  1.00 58.39           H
ATOM   3699  N   LYS A 246      -5.886 -15.590 -30.582  1.00 51.82           N
ATOM   3700  CA  LYS A 246      -5.013 -14.589 -31.173  1.00 51.82           C
ATOM   3701  C   LYS A 246      -3.824 -14.344 -30.242  1.00 51.82           C
ATOM   3702  O   LYS A 246      -3.988 -13.809 -29.147  1.00 51.82           O
ATOM   3703  HA  LYS A 246      -4.639 -14.995 -32.112  1.00 51.82           H
ATOM   3704  CB  LYS A 246      -5.802 -13.322 -31.509  1.00 51.82           C
ATOM   3705 1HB  LYS A 246      -6.505 -13.102 -30.706  1.00 51.82           H
ATOM   3706 2HB  LYS A 246      -5.122 -12.474 -31.578  1.00 51.82           H
ATOM   3707  CG  LYS A 246      -6.561 -13.483 -32.828  1.00 51.82           C
ATOM   3708 1HG  LYS A 246      -5.891 -13.881 -33.591  1.00 51.82           H
ATOM   3709 2HG  LYS A 246      -7.366 -14.207 -32.703  1.00 51.82           H
ATOM   3710  CD  LYS A 246      -7.139 -12.146 -33.295  1.00 51.82           C
ATOM   3711 1HD  LYS A 246      -7.872 -11.790 -32.572  1.00 51.82           H
ATOM   3712 2HD  LYS A 246      -6.346 -11.399 -33.340  1.00 51.82           H
ATOM   3713  CE  LYS A 246      -7.795 -12.283 -34.671  1.00 51.82           C
ATOM   3714 1HE  LYS A 246      -7.092 -12.729 -35.373  1.00 51.82           H
ATOM   3715 2HE  LYS A 246      -8.651 -12.955 -34.606  1.00 51.82           H
ATOM   3716  NZ  LYS A 246      -8.233 -10.960 -35.170  1.00 51.82           N
ATOM   3717 1HZ  LYS A 246      -8.685 -11.071 -36.071  1.00 51.82           H
ATOM   3718 2HZ  LYS A 246      -8.886 -10.549 -34.512  1.00 51.82           H
ATOM   3719 3HZ  LYS A 246      -7.427 -10.352 -35.269  1.00 51.82           H
ATOM   3720  HN  LYS A 246      -6.609 -15.227 -29.995  1.00 51.82           H
ATOM   3721  N   SER A 247      -2.652 -14.746 -30.713  1.00 54.68           N
ATOM   3722  CA  SER A 247      -1.453 -14.676 -29.896  1.00 54.68           C
ATOM   3723  C   SER A 247      -1.138 -13.218 -29.554  1.00 54.68           C
ATOM   3724  O   SER A 247      -0.716 -12.916 -28.439  1.00 54.68           O
ATOM   3725  HA  SER A 247      -1.686 -15.239 -28.992  1.00 54.68           H
ATOM   3726  CB  SER A 247      -0.263 -15.324 -30.607  1.00 54.68           C
ATOM   3727 1HB  SER A 247      -0.394 -16.406 -30.620  1.00 54.68           H
ATOM   3728 2HB  SER A 247      -0.238 -14.993 -31.645  1.00 54.68           H
ATOM   3729  OG  SER A 247       0.974 -15.003 -29.977  1.00 54.68           O
ATOM   3730  HG  SER A 247       1.005 -15.403 -29.061  1.00 54.68           H
ATOM   3731  HN  SER A 247      -2.516 -15.115 -31.633  1.00 54.68           H
ATOM   3732  N   SER A 248      -1.355 -12.354 -30.535  1.00 54.40           N
ATOM   3733  CA  SER A 248      -0.711 -11.051 -30.540  1.00 54.40           C
ATOM   3734  C   SER A 248      -1.036 -10.301 -29.247  1.00 54.40           C
ATOM   3735  O   SER A 248      -0.209  -9.546 -28.738  1.00 54.40           O
ATOM   3736  HA  SER A 248       0.357 -11.258 -30.604  1.00 54.40           H
ATOM   3737  CB  SER A 248      -1.143 -10.228 -31.755  1.00 54.40           C
ATOM   3738 1HB  SER A 248      -0.808 -10.723 -32.666  1.00 54.40           H
ATOM   3739 2HB  SER A 248      -2.232 -10.187 -31.797  1.00 54.40           H
ATOM   3740  OG  SER A 248      -0.621  -8.903 -31.716  1.00 54.40           O
ATOM   3741  HG  SER A 248       0.374  -8.925 -31.811  1.00 54.40           H
ATOM   3742  HN  SER A 248      -1.957 -12.531 -31.313  1.00 54.40           H
ATOM   3743  N   LYS A 249      -2.244 -10.534 -28.753  1.00 50.99           N
ATOM   3744  CA  LYS A 249      -2.763  -9.751 -27.645  1.00 50.99           C
ATOM   3745  C   LYS A 249      -1.991 -10.103 -26.372  1.00 50.99           C
ATOM   3746  O   LYS A 249      -2.116  -9.420 -25.356  1.00 50.99           O
ATOM   3747  HA  LYS A 249      -2.586  -8.700 -27.876  1.00 50.99           H
ATOM   3748  CB  LYS A 249      -4.276  -9.938 -27.519  1.00 50.99           C
ATOM   3749 1HB  LYS A 249      -4.522 -10.998 -27.586  1.00 50.99           H
ATOM   3750 2HB  LYS A 249      -4.608  -9.596 -26.539  1.00 50.99           H
ATOM   3751  CG  LYS A 249      -5.017  -9.166 -28.612  1.00 50.99           C
ATOM   3752 1HG  LYS A 249      -4.654  -8.139 -28.647  1.00 50.99           H
ATOM   3753 2HG  LYS A 249      -4.805  -9.612 -29.584  1.00 50.99           H
ATOM   3754  CD  LYS A 249      -6.526  -9.171 -28.361  1.00 50.99           C
ATOM   3755 1HD  LYS A 249      -6.902 -10.194 -28.401  1.00 50.99           H
ATOM   3756 2HD  LYS A 249      -6.733  -8.795 -27.359  1.00 50.99           H
ATOM   3757  CE  LYS A 249      -7.257  -8.313 -29.395  1.00 50.99           C
ATOM   3758 1HE  LYS A 249      -6.838  -7.307 -29.403  1.00 50.99           H
ATOM   3759 2HE  LYS A 249      -7.109  -8.728 -30.392  1.00 50.99           H
ATOM   3760  NZ  LYS A 249      -8.704  -8.251 -29.087  1.00 50.99           N
ATOM   3761 1HZ  LYS A 249      -9.173  -7.681 -29.783  1.00 50.99           H
ATOM   3762 2HZ  LYS A 249      -9.092  -9.187 -29.099  1.00 50.99           H
ATOM   3763 3HZ  LYS A 249      -8.837  -7.841 -28.169  1.00 50.99           H
ATOM   3764  HN  LYS A 249      -2.861 -11.241 -29.097  1.00 50.99           H
ATOM   3765  N   HIS A 250      -1.211 -11.170 -26.467  1.00 53.74           N
ATOM   3766  CA  HIS A 250      -0.623 -11.775 -25.284  1.00 53.74           C
ATOM   3767  C   HIS A 250       0.443 -10.843 -24.706  1.00 53.74           C
ATOM   3768  O   HIS A 250       0.588 -10.739 -23.489  1.00 53.74           O
ATOM   3769  HA  HIS A 250      -1.428 -11.887 -24.558  1.00 53.74           H
ATOM   3770  CB  HIS A 250      -0.082 -13.171 -25.600  1.00 53.74           C
ATOM   3771 1HB  HIS A 250       0.569 -13.108 -26.471  1.00 53.74           H
ATOM   3772 2HB  HIS A 250       0.533 -13.509 -24.766  1.00 53.74           H
ATOM   3773  CG  HIS A 250      -1.155 -14.200 -25.865  1.00 53.74           C
ATOM   3774  ND1 HIS A 250      -1.901 -14.782 -24.855  1.00 53.74           N
ATOM   3775  HD1 HIS A 250      -1.813 -14.591 -23.877  1.00 53.74           H
ATOM   3776  CD2 HIS A 250      -1.600 -14.744 -27.034  1.00 53.74           C
ATOM   3777  HD2 HIS A 250      -1.226 -14.506 -28.030  1.00 53.74           H
ATOM   3778  CE1 HIS A 250      -2.753 -15.637 -25.403  1.00 53.74           C
ATOM   3779  HE1 HIS A 250      -3.477 -16.251 -24.868  1.00 53.74           H
ATOM   3780  NE2 HIS A 250      -2.564 -15.612 -26.753  1.00 53.74           N
ATOM   3781  HN  HIS A 250      -0.979 -11.617 -27.330  1.00 53.74           H
ATOM   3782  N   LYS A 251       1.163 -10.189 -25.606  1.00 55.70           N
ATOM   3783  CA  LYS A 251       2.371  -9.477 -25.224  1.00 55.70           C
ATOM   3784  C   LYS A 251       2.006  -8.341 -24.266  1.00 55.70           C
ATOM   3785  O   LYS A 251       2.632  -8.182 -23.220  1.00 55.70           O
ATOM   3786  HA  LYS A 251       3.012 -10.181 -24.696  1.00 55.70           H
ATOM   3787  CB  LYS A 251       3.134  -9.013 -26.466  1.00 55.70           C
ATOM   3788 1HB  LYS A 251       2.439  -8.574 -27.182  1.00 55.70           H
ATOM   3789 2HB  LYS A 251       3.843  -8.232 -26.191  1.00 55.70           H
ATOM   3790  CG  LYS A 251       3.879 -10.179 -27.120  1.00 55.70           C
ATOM   3791 1HG  LYS A 251       4.402 -10.754 -26.356  1.00 55.70           H
ATOM   3792 2HG  LYS A 251       3.164 -10.852 -27.592  1.00 55.70           H
ATOM   3793  CD  LYS A 251       4.879  -9.675 -28.162  1.00 55.70           C
ATOM   3794 1HD  LYS A 251       4.346  -9.180 -28.973  1.00 55.70           H
ATOM   3795 2HD  LYS A 251       5.536  -8.931 -27.711  1.00 55.70           H
ATOM   3796  CE  LYS A 251       5.714 -10.828 -28.722  1.00 55.70           C
ATOM   3797 1HE  LYS A 251       6.118 -11.424 -27.903  1.00 55.70           H
ATOM   3798 2HE  LYS A 251       5.082 -11.489 -29.315  1.00 55.70           H
ATOM   3799  NZ  LYS A 251       6.820 -10.309 -29.558  1.00 55.70           N
ATOM   3800 1HZ  LYS A 251       7.356 -11.086 -29.930  1.00 55.70           H
ATOM   3801 2HZ  LYS A 251       6.438  -9.764 -30.323  1.00 55.70           H
ATOM   3802 3HZ  LYS A 251       7.424  -9.722 -28.993  1.00 55.70           H
ATOM   3803  HN  LYS A 251       0.934 -10.142 -26.578  1.00 55.70           H
ATOM   3804  N   ALA A 252       0.995  -7.580 -24.659  1.00 63.55           N
ATOM   3805  CA  ALA A 252       0.615  -6.395 -23.909  1.00 63.55           C
ATOM   3806  C   ALA A 252       0.067  -6.815 -22.543  1.00 63.55           C
ATOM   3807  O   ALA A 252       0.108  -6.039 -21.589  1.00 63.55           O
ATOM   3808  HA  ALA A 252       1.512  -5.793 -23.762  1.00 63.55           H
ATOM   3809  CB  ALA A 252      -0.397  -5.581 -24.718  1.00 63.55           C
ATOM   3810 1HB  ALA A 252       0.051  -5.283 -25.666  1.00 63.55           H
ATOM   3811 2HB  ALA A 252      -1.282  -6.189 -24.910  1.00 63.55           H
ATOM   3812 3HB  ALA A 252      -0.682  -4.692 -24.155  1.00 63.55           H
ATOM   3813  HN  ALA A 252       0.441  -7.762 -25.471  1.00 63.55           H
ATOM   3814  N   LEU A 253      -0.433  -8.041 -22.493  1.00 66.61           N
ATOM   3815  CA  LEU A 253      -1.045  -8.550 -21.278  1.00 66.61           C
ATOM   3816  C   LEU A 253       0.051  -8.919 -20.276  1.00 66.61           C
ATOM   3817  O   LEU A 253      -0.154  -8.833 -19.066  1.00 66.61           O
ATOM   3818  HA  LEU A 253      -1.645  -7.746 -20.852  1.00 66.61           H
ATOM   3819  CB  LEU A 253      -1.996  -9.704 -21.600  1.00 66.61           C
ATOM   3820 1HB  LEU A 253      -1.608 -10.238 -22.468  1.00 66.61           H
ATOM   3821 2HB  LEU A 253      -1.984 -10.403 -20.764  1.00 66.61           H
ATOM   3822  CG  LEU A 253      -3.449  -9.316 -21.883  1.00 66.61           C
ATOM   3823  HG  LEU A 253      -3.463  -8.288 -22.245  1.00 66.61           H
ATOM   3824  CD1 LEU A 253      -4.045 -10.192 -22.987  1.00 66.61           C
ATOM   3825 1HD1 LEU A 253      -3.466 -10.068 -23.902  1.00 66.61           H
ATOM   3826 2HD1 LEU A 253      -4.017 -11.236 -22.677  1.00 66.61           H
ATOM   3827 3HD1 LEU A 253      -5.078  -9.895 -23.168  1.00 66.61           H
ATOM   3828  CD2 LEU A 253      -4.287  -9.356 -20.604  1.00 66.61           C
ATOM   3829 1HD2 LEU A 253      -4.269 -10.364 -20.190  1.00 66.61           H
ATOM   3830 2HD2 LEU A 253      -3.874  -8.657 -19.877  1.00 66.61           H
ATOM   3831 3HD2 LEU A 253      -5.315  -9.076 -20.834  1.00 66.61           H
ATOM   3832  HN  LEU A 253      -0.424  -8.680 -23.262  1.00 66.61           H
ATOM   3833  N   LYS A 254       1.192  -9.321 -20.817  1.00 69.88           N
ATOM   3834  CA  LYS A 254       2.260  -9.863 -19.994  1.00 69.88           C
ATOM   3835  C   LYS A 254       2.573  -8.883 -18.861  1.00 69.88           C
ATOM   3836  O   LYS A 254       2.652  -9.277 -17.699  1.00 69.88           O
ATOM   3837  HA  LYS A 254       1.896 -10.792 -19.556  1.00 69.88           H
ATOM   3838  CB  LYS A 254       3.474 -10.215 -20.856  1.00 69.88           C
ATOM   3839 1HB  LYS A 254       3.661  -9.415 -21.573  1.00 69.88           H
ATOM   3840 2HB  LYS A 254       4.361 -10.292 -20.227  1.00 69.88           H
ATOM   3841  CG  LYS A 254       3.255 -11.534 -21.600  1.00 69.88           C
ATOM   3842 1HG  LYS A 254       2.989 -12.316 -20.890  1.00 69.88           H
ATOM   3843 2HG  LYS A 254       2.417 -11.431 -22.290  1.00 69.88           H
ATOM   3844  CD  LYS A 254       4.510 -11.943 -22.373  1.00 69.88           C
ATOM   3845 1HD  LYS A 254       4.744 -11.186 -23.121  1.00 69.88           H
ATOM   3846 2HD  LYS A 254       5.361 -11.992 -21.692  1.00 69.88           H
ATOM   3847  CE  LYS A 254       4.317 -13.299 -23.054  1.00 69.88           C
ATOM   3848 1HE  LYS A 254       3.968 -14.032 -22.326  1.00 69.88           H
ATOM   3849 2HE  LYS A 254       3.547 -13.221 -23.822  1.00 69.88           H
ATOM   3850  NZ  LYS A 254       5.586 -13.760 -23.661  1.00 69.88           N
ATOM   3851 1HZ  LYS A 254       5.434 -14.646 -24.131  1.00 69.88           H
ATOM   3852 2HZ  LYS A 254       5.909 -13.072 -24.332  1.00 69.88           H
ATOM   3853 3HZ  LYS A 254       6.284 -13.878 -22.935  1.00 69.88           H
ATOM   3854  HN  LYS A 254       1.392  -9.281 -21.796  1.00 69.88           H
ATOM   3855  N   VAL A 255       2.743  -7.625 -19.241  1.00 72.76           N
ATOM   3856  CA  VAL A 255       3.176  -6.610 -18.295  1.00 72.76           C
ATOM   3857  C   VAL A 255       2.182  -6.546 -17.133  1.00 72.76           C
ATOM   3858  O   VAL A 255       2.570  -6.665 -15.972  1.00 72.76           O
ATOM   3859  HA  VAL A 255       4.148  -6.914 -17.908  1.00 72.76           H
ATOM   3860  CB  VAL A 255       3.348  -5.268 -19.009  1.00 72.76           C
ATOM   3861  HB  VAL A 255       2.377  -4.974 -19.407  1.00 72.76           H
ATOM   3862  CG1 VAL A 255       3.805  -4.182 -18.033  1.00 72.76           C
ATOM   3863 1HG1 VAL A 255       3.061  -4.066 -17.245  1.00 72.76           H
ATOM   3864 2HG1 VAL A 255       4.760  -4.469 -17.592  1.00 72.76           H
ATOM   3865 3HG1 VAL A 255       3.920  -3.239 -18.567  1.00 72.76           H
ATOM   3866  CG2 VAL A 255       4.320  -5.394 -20.184  1.00 72.76           C
ATOM   3867 1HG2 VAL A 255       5.292  -5.722 -19.818  1.00 72.76           H
ATOM   3868 2HG2 VAL A 255       3.935  -6.123 -20.898  1.00 72.76           H
ATOM   3869 3HG2 VAL A 255       4.424  -4.426 -20.674  1.00 72.76           H
ATOM   3870  HN  VAL A 255       2.591  -7.296 -20.173  1.00 72.76           H
ATOM   3871  N   THR A 256       0.919  -6.357 -17.486  1.00 71.52           N
ATOM   3872  CA  THR A 256      -0.107  -6.103 -16.489  1.00 71.52           C
ATOM   3873  C   THR A 256      -0.300  -7.331 -15.597  1.00 71.52           C
ATOM   3874  O   THR A 256      -0.490  -7.201 -14.389  1.00 71.52           O
ATOM   3875  HA  THR A 256       0.233  -5.291 -15.846  1.00 71.52           H
ATOM   3876  CB  THR A 256      -1.381  -5.677 -17.220  1.00 71.52           C
ATOM   3877  HB  THR A 256      -2.252  -5.767 -16.570  1.00 71.52           H
ATOM   3878  OG1 THR A 256      -1.400  -6.491 -18.389  1.00 71.52           O
ATOM   3879  HG1 THR A 256      -1.613  -7.437 -18.144  1.00 71.52           H
ATOM   3880  CG2 THR A 256      -1.296  -4.249 -17.762  1.00 71.52           C
ATOM   3881 1HG2 THR A 256      -0.466  -4.176 -18.465  1.00 71.52           H
ATOM   3882 2HG2 THR A 256      -1.135  -3.556 -16.937  1.00 71.52           H
ATOM   3883 3HG2 THR A 256      -2.226  -3.997 -18.272  1.00 71.52           H
ATOM   3884  HN  THR A 256       0.594  -6.376 -18.432  1.00 71.52           H
ATOM   3885  N   ILE A 257      -0.243  -8.495 -16.227  1.00 75.75           N
ATOM   3886  CA  ILE A 257      -0.397  -9.746 -15.503  1.00 75.75           C
ATOM   3887  C   ILE A 257       0.669  -9.831 -14.409  1.00 75.75           C
ATOM   3888  O   ILE A 257       0.355 -10.103 -13.251  1.00 75.75           O
ATOM   3889  HA  ILE A 257      -1.378  -9.730 -15.029  1.00 75.75           H
ATOM   3890  CB  ILE A 257      -0.381 -10.930 -16.471  1.00 75.75           C
ATOM   3891  HB  ILE A 257       0.461 -10.803 -17.153  1.00 75.75           H
ATOM   3892  CG1 ILE A 257      -1.651 -10.959 -17.323  1.00 75.75           C
ATOM   3893 1HG1 ILE A 257      -2.516 -11.151 -16.687  1.00 75.75           H
ATOM   3894 2HG1 ILE A 257      -1.806  -9.985 -17.786  1.00 75.75           H
ATOM   3895  CG2 ILE A 257      -0.162 -12.247 -15.723  1.00 75.75           C
ATOM   3896 1HG2 ILE A 257       0.793 -12.212 -15.198  1.00 75.75           H
ATOM   3897 2HG2 ILE A 257      -0.967 -12.394 -15.004  1.00 75.75           H
ATOM   3898 3HG2 ILE A 257      -0.155 -13.072 -16.435  1.00 75.75           H
ATOM   3899  CD1 ILE A 257      -1.561 -12.036 -18.407  1.00 75.75           C
ATOM   3900 1HD1 ILE A 257      -0.710 -11.828 -19.055  1.00 75.75           H
ATOM   3901 2HD1 ILE A 257      -1.431 -13.012 -17.939  1.00 75.75           H
ATOM   3902 3HD1 ILE A 257      -2.477 -12.035 -18.998  1.00 75.75           H
ATOM   3903  HN  ILE A 257      -0.096  -8.592 -17.211  1.00 75.75           H
ATOM   3904  N   THR A 258       1.908  -9.594 -14.815  1.00 80.36           N
ATOM   3905  CA  THR A 258       3.033  -9.731 -13.905  1.00 80.36           C
ATOM   3906  C   THR A 258       2.869  -8.790 -12.709  1.00 80.36           C
ATOM   3907  O   THR A 258       3.049  -9.199 -11.563  1.00 80.36           O
ATOM   3908  HA  THR A 258       3.036 -10.748 -13.513  1.00 80.36           H
ATOM   3909  CB  THR A 258       4.317  -9.485 -14.700  1.00 80.36           C
ATOM   3910  HB  THR A 258       4.365  -8.455 -15.053  1.00 80.36           H
ATOM   3911  OG1 THR A 258       4.292 -10.483 -15.716  1.00 80.36           O
ATOM   3912  HG1 THR A 258       3.813 -10.137 -16.523  1.00 80.36           H
ATOM   3913  CG2 THR A 258       5.576  -9.807 -13.892  1.00 80.36           C
ATOM   3914 1HG2 THR A 258       5.560 -10.856 -13.596  1.00 80.36           H
ATOM   3915 2HG2 THR A 258       5.607  -9.178 -13.002  1.00 80.36           H
ATOM   3916 3HG2 THR A 258       6.458  -9.615 -14.503  1.00 80.36           H
ATOM   3917  HN  THR A 258       2.148  -9.313 -15.744  1.00 80.36           H
ATOM   3918  N   VAL A 259       2.529  -7.547 -13.017  1.00 78.59           N
ATOM   3919  CA  VAL A 259       2.389  -6.532 -11.987  1.00 78.59           C
ATOM   3920  C   VAL A 259       1.313  -6.968 -10.990  1.00 78.59           C
ATOM   3921  O   VAL A 259       1.498  -6.848  -9.780  1.00 78.59           O
ATOM   3922  HA  VAL A 259       3.343  -6.460 -11.464  1.00 78.59           H
ATOM   3923  CB  VAL A 259       2.096  -5.173 -12.627  1.00 78.59           C
ATOM   3924  HB  VAL A 259       1.259  -5.300 -13.313  1.00 78.59           H
ATOM   3925  CG1 VAL A 259       1.686  -4.146 -11.570  1.00 78.59           C
ATOM   3926 1HG1 VAL A 259       0.789  -4.492 -11.057  1.00 78.59           H
ATOM   3927 2HG1 VAL A 259       2.494  -4.026 -10.848  1.00 78.59           H
ATOM   3928 3HG1 VAL A 259       1.484  -3.190 -12.052  1.00 78.59           H
ATOM   3929  CG2 VAL A 259       3.297  -4.678 -13.436  1.00 78.59           C
ATOM   3930 1HG2 VAL A 259       4.161  -4.576 -12.779  1.00 78.59           H
ATOM   3931 2HG2 VAL A 259       3.524  -5.395 -14.225  1.00 78.59           H
ATOM   3932 3HG2 VAL A 259       3.062  -3.711 -13.880  1.00 78.59           H
ATOM   3933  HN  VAL A 259       2.350  -7.230 -13.949  1.00 78.59           H
ATOM   3934  N   LEU A 260       0.212  -7.464 -11.536  1.00 75.43           N
ATOM   3935  CA  LEU A 260      -0.924  -7.845 -10.714  1.00 75.43           C
ATOM   3936  C   LEU A 260      -0.521  -9.006  -9.802  1.00 75.43           C
ATOM   3937  O   LEU A 260      -0.821  -8.995  -8.609  1.00 75.43           O
ATOM   3938  HA  LEU A 260      -1.178  -6.988 -10.091  1.00 75.43           H
ATOM   3939  CB  LEU A 260      -2.142  -8.145 -11.590  1.00 75.43           C
ATOM   3940 1HB  LEU A 260      -1.843  -8.854 -12.363  1.00 75.43           H
ATOM   3941 2HB  LEU A 260      -2.893  -8.641 -10.976  1.00 75.43           H
ATOM   3942  CG  LEU A 260      -2.794  -6.938 -12.269  1.00 75.43           C
ATOM   3943  HG  LEU A 260      -2.024  -6.402 -12.824  1.00 75.43           H
ATOM   3944  CD1 LEU A 260      -3.853  -7.383 -13.279  1.00 75.43           C
ATOM   3945 1HD1 LEU A 260      -3.388  -8.005 -14.043  1.00 75.43           H
ATOM   3946 2HD1 LEU A 260      -4.626  -7.956 -12.766  1.00 75.43           H
ATOM   3947 3HD1 LEU A 260      -4.301  -6.506 -13.746  1.00 75.43           H
ATOM   3948  CD2 LEU A 260      -3.362  -5.967 -11.232  1.00 75.43           C
ATOM   3949 1HD2 LEU A 260      -4.113  -6.478 -10.630  1.00 75.43           H
ATOM   3950 2HD2 LEU A 260      -2.558  -5.613 -10.587  1.00 75.43           H
ATOM   3951 3HD2 LEU A 260      -3.819  -5.119 -11.741  1.00 75.43           H
ATOM   3952  HN  LEU A 260       0.090  -7.606 -12.518  1.00 75.43           H
ATOM   3953  N   THR A 261       0.151  -9.979 -10.399  1.00 83.86           N
ATOM   3954  CA  THR A 261       0.526 -11.182  -9.675  1.00 83.86           C
ATOM   3955  C   THR A 261       1.474 -10.837  -8.524  1.00 83.86           C
ATOM   3956  O   THR A 261       1.290 -11.306  -7.402  1.00 83.86           O
ATOM   3957  HA  THR A 261      -0.372 -11.611  -9.231  1.00 83.86           H
ATOM   3958  CB  THR A 261       1.123 -12.171 -10.678  1.00 83.86           C
ATOM   3959  HB  THR A 261       2.047 -11.782 -11.106  1.00 83.86           H
ATOM   3960  OG1 THR A 261       0.066 -12.405 -11.605  1.00 83.86           O
ATOM   3961  HG1 THR A 261       0.104 -11.732 -12.344  1.00 83.86           H
ATOM   3962  CG2 THR A 261       1.387 -13.545 -10.059  1.00 83.86           C
ATOM   3963 1HG2 THR A 261       0.450 -13.964  -9.691  1.00 83.86           H
ATOM   3964 2HG2 THR A 261       2.089 -13.442  -9.232  1.00 83.86           H
ATOM   3965 3HG2 THR A 261       1.810 -14.208 -10.814  1.00 83.86           H
ATOM   3966  HN  THR A 261       0.437  -9.956 -11.357  1.00 83.86           H
ATOM   3967  N   VAL A 262       2.469 -10.022  -8.843  1.00 86.74           N
ATOM   3968  CA  VAL A 262       3.480  -9.657  -7.866  1.00 86.74           C
ATOM   3969  C   VAL A 262       2.817  -8.916  -6.703  1.00 86.74           C
ATOM   3970  O   VAL A 262       3.148  -9.152  -5.542  1.00 86.74           O
ATOM   3971  HA  VAL A 262       3.920 -10.580  -7.487  1.00 86.74           H
ATOM   3972  CB  VAL A 262       4.589  -8.845  -8.538  1.00 86.74           C
ATOM   3973  HB  VAL A 262       4.122  -8.015  -9.068  1.00 86.74           H
ATOM   3974  CG1 VAL A 262       5.547  -8.259  -7.499  1.00 86.74           C
ATOM   3975 1HG1 VAL A 262       4.994  -7.605  -6.824  1.00 86.74           H
ATOM   3976 2HG1 VAL A 262       6.003  -9.068  -6.928  1.00 86.74           H
ATOM   3977 3HG1 VAL A 262       6.325  -7.687  -8.004  1.00 86.74           H
ATOM   3978  CG2 VAL A 262       5.344  -9.693  -9.564  1.00 86.74           C
ATOM   3979 1HG2 VAL A 262       5.794 -10.551  -9.065  1.00 86.74           H
ATOM   3980 2HG2 VAL A 262       4.651 -10.040 -10.330  1.00 86.74           H
ATOM   3981 3HG2 VAL A 262       6.127  -9.091 -10.026  1.00 86.74           H
ATOM   3982  HN  VAL A 262       2.588  -9.613  -9.748  1.00 86.74           H
ATOM   3983  N   PHE A 263       1.893  -8.034  -7.056  1.00 82.27           N
ATOM   3984  CA  PHE A 263       1.185  -7.251  -6.057  1.00 82.27           C
ATOM   3985  C   PHE A 263       0.433  -8.159  -5.082  1.00 82.27           C
ATOM   3986  O   PHE A 263       0.614  -8.058  -3.869  1.00 82.27           O
ATOM   3987  HA  PHE A 263       1.931  -6.673  -5.512  1.00 82.27           H
ATOM   3988  CB  PHE A 263       0.175  -6.379  -6.806  1.00 82.27           C
ATOM   3989 1HB  PHE A 263       0.713  -5.732  -7.499  1.00 82.27           H
ATOM   3990 2HB  PHE A 263      -0.471  -7.021  -7.404  1.00 82.27           H
ATOM   3991  CG  PHE A 263      -0.695  -5.512  -5.893  1.00 82.27           C
ATOM   3992  CD1 PHE A 263      -1.978  -5.878  -5.629  1.00 82.27           C
ATOM   3993  HD1 PHE A 263      -2.386  -6.789  -6.068  1.00 82.27           H
ATOM   3994  CD2 PHE A 263      -0.186  -4.376  -5.346  1.00 82.27           C
ATOM   3995  HD2 PHE A 263       0.842  -4.083  -5.558  1.00 82.27           H
ATOM   3996  CE1 PHE A 263      -2.786  -5.074  -4.783  1.00 82.27           C
ATOM   3997  HE1 PHE A 263      -3.814  -5.368  -4.571  1.00 82.27           H
ATOM   3998  CE2 PHE A 263      -0.994  -3.572  -4.500  1.00 82.27           C
ATOM   3999  HE2 PHE A 263      -0.586  -2.661  -4.061  1.00 82.27           H
ATOM   4000  CZ  PHE A 263      -2.277  -3.938  -4.236  1.00 82.27           C
ATOM   4001  HZ  PHE A 263      -2.897  -3.321  -3.585  1.00 82.27           H
ATOM   4002  HN  PHE A 263       1.627  -7.851  -8.003  1.00 82.27           H
ATOM   4003  N   VAL A 264      -0.396  -9.024  -5.648  1.00 86.73           N
ATOM   4004  CA  VAL A 264      -1.261  -9.869  -4.842  1.00 86.73           C
ATOM   4005  C   VAL A 264      -0.404 -10.714  -3.896  1.00 86.73           C
ATOM   4006  O   VAL A 264      -0.717 -10.837  -2.713  1.00 86.73           O
ATOM   4007  HA  VAL A 264      -1.898  -9.215  -4.247  1.00 86.73           H
ATOM   4008  CB  VAL A 264      -2.160 -10.713  -5.747  1.00 86.73           C
ATOM   4009  HB  VAL A 264      -1.523 -11.231  -6.463  1.00 86.73           H
ATOM   4010  CG1 VAL A 264      -2.916 -11.769  -4.939  1.00 86.73           C
ATOM   4011 1HG1 VAL A 264      -2.202 -12.428  -4.445  1.00 86.73           H
ATOM   4012 2HG1 VAL A 264      -3.537 -11.278  -4.190  1.00 86.73           H
ATOM   4013 3HG1 VAL A 264      -3.548 -12.354  -5.607  1.00 86.73           H
ATOM   4014  CG2 VAL A 264      -3.129  -9.828  -6.535  1.00 86.73           C
ATOM   4015 1HG2 VAL A 264      -3.757  -9.270  -5.841  1.00 86.73           H
ATOM   4016 2HG2 VAL A 264      -2.563  -9.132  -7.155  1.00 86.73           H
ATOM   4017 3HG2 VAL A 264      -3.756 -10.453  -7.171  1.00 86.73           H
ATOM   4018  HN  VAL A 264      -0.481  -9.152  -6.636  1.00 86.73           H
ATOM   4019  N   LEU A 265       0.660 -11.273  -4.453  1.00 88.58           N
ATOM   4020  CA  LEU A 265       1.493 -12.203  -3.710  1.00 88.58           C
ATOM   4021  C   LEU A 265       2.156 -11.467  -2.544  1.00 88.58           C
ATOM   4022  O   LEU A 265       2.308 -12.025  -1.459  1.00 88.58           O
ATOM   4023  HA  LEU A 265       0.838 -12.974  -3.303  1.00 88.58           H
ATOM   4024  CB  LEU A 265       2.486 -12.898  -4.644  1.00 88.58           C
ATOM   4025 1HB  LEU A 265       2.994 -12.135  -5.234  1.00 88.58           H
ATOM   4026 2HB  LEU A 265       3.245 -13.387  -4.034  1.00 88.58           H
ATOM   4027  CG  LEU A 265       1.894 -13.934  -5.601  1.00 88.58           C
ATOM   4028  HG  LEU A 265       1.116 -13.449  -6.191  1.00 88.58           H
ATOM   4029  CD1 LEU A 265       2.953 -14.443  -6.581  1.00 88.58           C
ATOM   4030 1HD1 LEU A 265       3.339 -13.607  -7.165  1.00 88.58           H
ATOM   4031 2HD1 LEU A 265       3.769 -14.906  -6.026  1.00 88.58           H
ATOM   4032 3HD1 LEU A 265       2.505 -15.178  -7.250  1.00 88.58           H
ATOM   4033  CD2 LEU A 265       1.230 -15.077  -4.830  1.00 88.58           C
ATOM   4034 1HD2 LEU A 265       1.970 -15.567  -4.199  1.00 88.58           H
ATOM   4035 2HD2 LEU A 265       0.429 -14.678  -4.208  1.00 88.58           H
ATOM   4036 3HD2 LEU A 265       0.817 -15.799  -5.535  1.00 88.58           H
ATOM   4037  HN  LEU A 265       0.955 -11.100  -5.393  1.00 88.58           H
ATOM   4038  N   SER A 266       2.534 -10.224  -2.809  1.00 90.06           N
ATOM   4039  CA  SER A 266       3.263  -9.439  -1.828  1.00 90.06           C
ATOM   4040  C   SER A 266       2.300  -8.905  -0.765  1.00 90.06           C
ATOM   4041  O   SER A 266       2.667  -8.777   0.402  1.00 90.06           O
ATOM   4042  HA  SER A 266       3.981 -10.127  -1.382  1.00 90.06           H
ATOM   4043  CB  SER A 266       4.011  -8.283  -2.494  1.00 90.06           C
ATOM   4044 1HB  SER A 266       4.530  -7.700  -1.732  1.00 90.06           H
ATOM   4045 2HB  SER A 266       4.773  -8.682  -3.163  1.00 90.06           H
ATOM   4046  OG  SER A 266       3.135  -7.431  -3.227  1.00 90.06           O
ATOM   4047  HG  SER A 266       3.144  -7.683  -4.195  1.00 90.06           H
ATOM   4048  HN  SER A 266       2.350  -9.756  -3.673  1.00 90.06           H
ATOM   4049  N   GLN A 267       1.086  -8.609  -1.207  1.00 85.19           N
ATOM   4050  CA  GLN A 267       0.124  -7.932  -0.354  1.00 85.19           C
ATOM   4051  C   GLN A 267      -0.630  -8.948   0.506  1.00 85.19           C
ATOM   4052  O   GLN A 267      -1.080  -8.625   1.604  1.00 85.19           O
ATOM   4053  HA  GLN A 267       0.714  -7.273   0.283  1.00 85.19           H
ATOM   4054  CB  GLN A 267      -0.847  -7.089  -1.184  1.00 85.19           C
ATOM   4055 1HB  GLN A 267      -1.313  -7.712  -1.947  1.00 85.19           H
ATOM   4056 2HB  GLN A 267      -1.647  -6.715  -0.545  1.00 85.19           H
ATOM   4057  CG  GLN A 267      -0.124  -5.914  -1.846  1.00 85.19           C
ATOM   4058 1HG  GLN A 267       0.713  -6.284  -2.437  1.00 85.19           H
ATOM   4059 2HG  GLN A 267      -0.801  -5.408  -2.535  1.00 85.19           H
ATOM   4060  CD  GLN A 267       0.383  -4.921  -0.799  1.00 85.19           C
ATOM   4061  OE1 GLN A 267      -0.192  -4.753   0.264  1.00 85.19           O
ATOM   4062  NE2 GLN A 267       1.489  -4.275  -1.157  1.00 85.19           N
ATOM   4063 1HE2 GLN A 267       1.911  -4.460  -2.044  1.00 85.19           H
ATOM   4064 2HE2 GLN A 267       1.898  -3.604  -0.538  1.00 85.19           H
ATOM   4065  HN  GLN A 267       0.759  -8.822  -2.127  1.00 85.19           H
ATOM   4066  N   PHE A 268      -0.744 -10.157  -0.026  1.00 91.13           N
ATOM   4067  CA  PHE A 268      -1.618 -11.155   0.566  1.00 91.13           C
ATOM   4068  C   PHE A 268      -1.204 -11.460   2.008  1.00 91.13           C
ATOM   4069  O   PHE A 268      -2.015 -11.349   2.926  1.00 91.13           O
ATOM   4070  HA  PHE A 268      -2.628 -10.746   0.559  1.00 91.13           H
ATOM   4071  CB  PHE A 268      -1.476 -12.427  -0.272  1.00 91.13           C
ATOM   4072 1HB  PHE A 268      -1.712 -12.193  -1.311  1.00 91.13           H
ATOM   4073 2HB  PHE A 268      -0.436 -12.753  -0.247  1.00 91.13           H
ATOM   4074  CG  PHE A 268      -2.369 -13.580   0.191  1.00 91.13           C
ATOM   4075  CD1 PHE A 268      -1.844 -14.589   0.937  1.00 91.13           C
ATOM   4076  HD1 PHE A 268      -0.788 -14.575   1.206  1.00 91.13           H
ATOM   4077  CD2 PHE A 268      -3.687 -13.597  -0.144  1.00 91.13           C
ATOM   4078  HD2 PHE A 268      -4.107 -12.789  -0.742  1.00 91.13           H
ATOM   4079  CE1 PHE A 268      -2.672 -15.659   1.367  1.00 91.13           C
ATOM   4080  HE1 PHE A 268      -2.252 -16.468   1.965  1.00 91.13           H
ATOM   4081  CE2 PHE A 268      -4.515 -14.667   0.286  1.00 91.13           C
ATOM   4082  HE2 PHE A 268      -5.571 -14.681   0.017  1.00 91.13           H
ATOM   4083  CZ  PHE A 268      -3.990 -15.676   1.032  1.00 91.13           C
ATOM   4084  HZ  PHE A 268      -4.626 -16.497   1.362  1.00 91.13           H
ATOM   4085  HN  PHE A 268      -0.253 -10.456  -0.844  1.00 91.13           H
ATOM   4086  N   PRO A 269       0.058 -11.850   2.231  1.00 94.66           N
ATOM   4087  CA  PRO A 269       0.509 -12.213   3.577  1.00 94.66           C
ATOM   4088  C   PRO A 269       0.208 -11.128   4.598  1.00 94.66           C
ATOM   4089  O   PRO A 269      -0.247 -11.420   5.703  1.00 94.66           O
ATOM   4090  HA  PRO A 269      -0.031 -13.092   3.928  1.00 94.66           H
ATOM   4091  CB  PRO A 269       2.014 -12.432   3.408  1.00 94.66           C
ATOM   4092 1HB  PRO A 269       2.577 -11.521   3.608  1.00 94.66           H
ATOM   4093 2HB  PRO A 269       2.387 -13.193   4.093  1.00 94.66           H
ATOM   4094  CG  PRO A 269       2.146 -12.868   1.954  1.00 94.66           C
ATOM   4095 1HG  PRO A 269       3.160 -12.725   1.579  1.00 94.66           H
ATOM   4096 2HG  PRO A 269       1.919 -13.927   1.827  1.00 94.66           H
ATOM   4097  CD  PRO A 269       1.142 -11.979   1.240  1.00 94.66           C
ATOM   4098 1HD  PRO A 269       1.569 -11.009   0.986  1.00 94.66           H
ATOM   4099 2HD  PRO A 269       0.796 -12.426   0.308  1.00 94.66           H
ATOM   4100  N   TYR A 270       0.472  -9.893   4.198  1.00 91.98           N
ATOM   4101  CA  TYR A 270       0.289  -8.761   5.090  1.00 91.98           C
ATOM   4102  C   TYR A 270      -1.179  -8.614   5.495  1.00 91.98           C
ATOM   4103  O   TYR A 270      -1.487  -8.434   6.672  1.00 91.98           O
ATOM   4104  HA  TYR A 270       0.888  -8.937   5.984  1.00 91.98           H
ATOM   4105  CB  TYR A 270       0.713  -7.524   4.296  1.00 91.98           C
ATOM   4106 1HB  TYR A 270       1.784  -7.579   4.103  1.00 91.98           H
ATOM   4107 2HB  TYR A 270       0.213  -7.538   3.327  1.00 91.98           H
ATOM   4108  CG  TYR A 270       0.402  -6.199   4.995  1.00 91.98           C
ATOM   4109  CD1 TYR A 270      -0.494  -5.315   4.431  1.00 91.98           C
ATOM   4110  HD1 TYR A 270      -0.982  -5.561   3.487  1.00 91.98           H
ATOM   4111  CD2 TYR A 270       1.020  -5.889   6.190  1.00 91.98           C
ATOM   4112  HD2 TYR A 270       1.728  -6.587   6.635  1.00 91.98           H
ATOM   4113  CE1 TYR A 270      -0.786  -4.068   5.089  1.00 91.98           C
ATOM   4114  HE1 TYR A 270      -1.493  -3.361   4.654  1.00 91.98           H
ATOM   4115  CE2 TYR A 270       0.728  -4.641   6.848  1.00 91.98           C
ATOM   4116  HE2 TYR A 270       1.208  -4.383   7.792  1.00 91.98           H
ATOM   4117  CZ  TYR A 270      -0.161  -3.793   6.265  1.00 91.98           C
ATOM   4118  OH  TYR A 270      -0.437  -2.615   6.886  1.00 91.98           O
ATOM   4119  HH  TYR A 270      -0.016  -2.600   7.793  1.00 91.98           H
ATOM   4120  HN  TYR A 270       0.804  -9.661   3.283  1.00 91.98           H
ATOM   4121  N   ASN A 271      -2.047  -8.696   4.497  1.00 89.71           N
ATOM   4122  CA  ASN A 271      -3.465  -8.468   4.716  1.00 89.71           C
ATOM   4123  C   ASN A 271      -4.039  -9.617   5.546  1.00 89.71           C
ATOM   4124  O   ASN A 271      -5.047  -9.450   6.231  1.00 89.71           O
ATOM   4125  HA  ASN A 271      -3.524  -7.510   5.233  1.00 89.71           H
ATOM   4126  CB  ASN A 271      -4.226  -8.416   3.390  1.00 89.71           C
ATOM   4127 1HB  ASN A 271      -3.870  -9.208   2.731  1.00 89.71           H
ATOM   4128 2HB  ASN A 271      -5.285  -8.600   3.568  1.00 89.71           H
ATOM   4129  CG  ASN A 271      -4.046  -7.058   2.708  1.00 89.71           C
ATOM   4130  OD1 ASN A 271      -4.649  -6.064   3.078  1.00 89.71           O
ATOM   4131  ND2 ASN A 271      -3.187  -7.072   1.693  1.00 89.71           N
ATOM   4132 1HD2 ASN A 271      -2.725  -7.922   1.440  1.00 89.71           H
ATOM   4133 2HD2 ASN A 271      -3.001  -6.232   1.183  1.00 89.71           H
ATOM   4134  HN  ASN A 271      -1.794  -8.913   3.554  1.00 89.71           H
ATOM   4135  N   CYS A 272      -3.373 -10.759   5.458  1.00 94.74           N
ATOM   4136  CA  CYS A 272      -3.734 -11.902   6.280  1.00 94.74           C
ATOM   4137  C   CYS A 272      -3.566 -11.509   7.749  1.00 94.74           C
ATOM   4138  O   CYS A 272      -4.466 -11.721   8.559  1.00 94.74           O
ATOM   4139  HA  CYS A 272      -4.776 -12.131   6.058  1.00 94.74           H
ATOM   4140  CB  CYS A 272      -2.909 -13.139   5.922  1.00 94.74           C
ATOM   4141 1HB  CYS A 272      -1.850 -12.884   5.891  1.00 94.74           H
ATOM   4142 2HB  CYS A 272      -3.030 -13.902   6.691  1.00 94.74           H
ATOM   4143  SG  CYS A 272      -3.440 -13.798   4.300  1.00 94.74           S
ATOM   4144  HG  CYS A 272      -2.852 -12.856   3.568  1.00 94.74           H
ATOM   4145  HN  CYS A 272      -2.601 -10.910   4.841  1.00 94.74           H
ATOM   4146  N   ILE A 273      -2.405 -10.943   8.048  1.00 93.72           N
ATOM   4147  CA  ILE A 273      -2.097 -10.543   9.411  1.00 93.72           C
ATOM   4148  C   ILE A 273      -3.001  -9.376   9.812  1.00 93.72           C
ATOM   4149  O   ILE A 273      -3.482  -9.320  10.943  1.00 93.72           O
ATOM   4150  HA  ILE A 273      -2.319 -11.391  10.059  1.00 93.72           H
ATOM   4151  CB  ILE A 273      -0.604 -10.243   9.556  1.00 93.72           C
ATOM   4152  HB  ILE A 273      -0.341  -9.464   8.839  1.00 93.72           H
ATOM   4153  CG1 ILE A 273       0.239 -11.474   9.215  1.00 93.72           C
ATOM   4154 1HG1 ILE A 273       0.065 -11.763   8.179  1.00 93.72           H
ATOM   4155 2HG1 ILE A 273       1.298 -11.230   9.305  1.00 93.72           H
ATOM   4156  CG2 ILE A 273      -0.287  -9.699  10.950  1.00 93.72           C
ATOM   4157 1HG2 ILE A 273      -0.846  -8.778  11.117  1.00 93.72           H
ATOM   4158 2HG2 ILE A 273      -0.569 -10.437  11.701  1.00 93.72           H
ATOM   4159 3HG2 ILE A 273       0.781  -9.494  11.026  1.00 93.72           H
ATOM   4160  CD1 ILE A 273      -0.100 -12.644  10.141  1.00 93.72           C
ATOM   4161 1HD1 ILE A 273       0.098 -12.359  11.174  1.00 93.72           H
ATOM   4162 2HD1 ILE A 273      -1.154 -12.900  10.031  1.00 93.72           H
ATOM   4163 3HD1 ILE A 273       0.513 -13.505   9.877  1.00 93.72           H
ATOM   4164  HN  ILE A 273      -1.685 -10.758   7.380  1.00 93.72           H
ATOM   4165  N   LEU A 274      -3.204  -8.474   8.864  1.00 90.39           N
ATOM   4166  CA  LEU A 274      -4.017  -7.295   9.114  1.00 90.39           C
ATOM   4167  C   LEU A 274      -5.432  -7.729   9.501  1.00 90.39           C
ATOM   4168  O   LEU A 274      -6.068  -7.102  10.346  1.00 90.39           O
ATOM   4169  HA  LEU A 274      -3.575  -6.767   9.959  1.00 90.39           H
ATOM   4170  CB  LEU A 274      -3.971  -6.348   7.913  1.00 90.39           C
ATOM   4171 1HB  LEU A 274      -2.927  -6.165   7.660  1.00 90.39           H
ATOM   4172 2HB  LEU A 274      -4.423  -6.853   7.060  1.00 90.39           H
ATOM   4173  CG  LEU A 274      -4.666  -4.997   8.098  1.00 90.39           C
ATOM   4174  HG  LEU A 274      -5.683  -5.181   8.443  1.00 90.39           H
ATOM   4175  CD1 LEU A 274      -3.967  -4.164   9.174  1.00 90.39           C
ATOM   4176 1HD1 LEU A 274      -3.991  -4.701  10.122  1.00 90.39           H
ATOM   4177 2HD1 LEU A 274      -2.932  -3.987   8.882  1.00 90.39           H
ATOM   4178 3HD1 LEU A 274      -4.482  -3.209   9.285  1.00 90.39           H
ATOM   4179  CD2 LEU A 274      -4.768  -4.247   6.768  1.00 90.39           C
ATOM   4180 1HD2 LEU A 274      -3.768  -4.074   6.371  1.00 90.39           H
ATOM   4181 2HD2 LEU A 274      -5.343  -4.842   6.059  1.00 90.39           H
ATOM   4182 3HD2 LEU A 274      -5.266  -3.291   6.928  1.00 90.39           H
ATOM   4183  HN  LEU A 274      -2.826  -8.538   7.940  1.00 90.39           H
ATOM   4184  N   LEU A 275      -5.883  -8.800   8.864  1.00 92.60           N
ATOM   4185  CA  LEU A 275      -7.204  -9.337   9.145  1.00 92.60           C
ATOM   4186  C   LEU A 275      -7.260  -9.804  10.600  1.00 92.60           C
ATOM   4187  O   LEU A 275      -8.212  -9.500  11.317  1.00 92.60           O
ATOM   4188  HA  LEU A 275      -7.921  -8.526   9.014  1.00 92.60           H
ATOM   4189  CB  LEU A 275      -7.565 -10.427   8.134  1.00 92.60           C
ATOM   4190 1HB  LEU A 275      -7.525  -9.995   7.134  1.00 92.60           H
ATOM   4191 2HB  LEU A 275      -6.800 -11.203   8.177  1.00 92.60           H
ATOM   4192  CG  LEU A 275      -8.933 -11.087   8.320  1.00 92.60           C
ATOM   4193  HG  LEU A 275      -8.986 -11.483   9.334  1.00 92.60           H
ATOM   4194  CD1 LEU A 275     -10.060 -10.063   8.174  1.00 92.60           C
ATOM   4195 1HD1 LEU A 275      -9.943  -9.284   8.928  1.00 92.60           H
ATOM   4196 2HD1 LEU A 275     -10.020  -9.617   7.181  1.00 92.60           H
ATOM   4197 3HD1 LEU A 275     -11.021 -10.559   8.311  1.00 92.60           H
ATOM   4198  CD2 LEU A 275      -9.105 -12.270   7.364  1.00 92.60           C
ATOM   4199 1HD2 LEU A 275      -9.023 -11.920   6.335  1.00 92.60           H
ATOM   4200 2HD2 LEU A 275      -8.330 -13.010   7.559  1.00 92.60           H
ATOM   4201 3HD2 LEU A 275     -10.086 -12.721   7.517  1.00 92.60           H
ATOM   4202  HN  LEU A 275      -5.364  -9.297   8.168  1.00 92.60           H
ATOM   4203  N   VAL A 276      -6.229 -10.537  10.993  1.00 94.66           N
ATOM   4204  CA  VAL A 276      -6.155 -11.059  12.347  1.00 94.66           C
ATOM   4205  C   VAL A 276      -6.214  -9.898  13.341  1.00 94.66           C
ATOM   4206  O   VAL A 276      -6.952  -9.953  14.324  1.00 94.66           O
ATOM   4207  HA  VAL A 276      -7.025 -11.697  12.502  1.00 94.66           H
ATOM   4208  CB  VAL A 276      -4.900 -11.921  12.508  1.00 94.66           C
ATOM   4209  HB  VAL A 276      -4.040 -11.319  12.215  1.00 94.66           H
ATOM   4210  CG1 VAL A 276      -4.706 -12.339  13.967  1.00 94.66           C
ATOM   4211 1HG1 VAL A 276      -4.601 -11.450  14.589  1.00 94.66           H
ATOM   4212 2HG1 VAL A 276      -5.570 -12.915  14.298  1.00 94.66           H
ATOM   4213 3HG1 VAL A 276      -3.807 -12.950  14.053  1.00 94.66           H
ATOM   4214  CG2 VAL A 276      -4.954 -13.143  11.589  1.00 94.66           C
ATOM   4215 1HG2 VAL A 276      -5.826 -13.747  11.838  1.00 94.66           H
ATOM   4216 2HG2 VAL A 276      -5.022 -12.815  10.552  1.00 94.66           H
ATOM   4217 3HG2 VAL A 276      -4.050 -13.738  11.724  1.00 94.66           H
ATOM   4218  HN  VAL A 276      -5.455 -10.774  10.406  1.00 94.66           H
ATOM   4219  N   GLN A 277      -5.426  -8.872  13.052  1.00 91.11           N
ATOM   4220  CA  GLN A 277      -5.362  -7.709  13.919  1.00 91.11           C
ATOM   4221  C   GLN A 277      -6.733  -7.035  14.005  1.00 91.11           C
ATOM   4222  O   GLN A 277      -7.113  -6.523  15.057  1.00 91.11           O
ATOM   4223  HA  GLN A 277      -5.077  -8.093  14.899  1.00 91.11           H
ATOM   4224  CB  GLN A 277      -4.296  -6.723  13.438  1.00 91.11           C
ATOM   4225 1HB  GLN A 277      -4.402  -6.562  12.365  1.00 91.11           H
ATOM   4226 2HB  GLN A 277      -4.444  -5.757  13.921  1.00 91.11           H
ATOM   4227  CG  GLN A 277      -2.890  -7.243  13.744  1.00 91.11           C
ATOM   4228 1HG  GLN A 277      -2.816  -7.498  14.801  1.00 91.11           H
ATOM   4229 2HG  GLN A 277      -2.706  -8.158  13.181  1.00 91.11           H
ATOM   4230  CD  GLN A 277      -1.830  -6.198  13.390  1.00 91.11           C
ATOM   4231  OE1 GLN A 277      -2.020  -5.348  12.536  1.00 91.11           O
ATOM   4232  NE2 GLN A 277      -0.706  -6.309  14.093  1.00 91.11           N
ATOM   4233 1HE2 GLN A 277      -0.615  -7.030  14.780  1.00 91.11           H
ATOM   4234 2HE2 GLN A 277       0.048  -5.671  13.934  1.00 91.11           H
ATOM   4235  HN  GLN A 277      -4.839  -8.829  12.243  1.00 91.11           H
ATOM   4236  N   THR A 278      -7.439  -7.057  12.884  1.00 91.94           N
ATOM   4237  CA  THR A 278      -8.741  -6.417  12.806  1.00 91.94           C
ATOM   4238  C   THR A 278      -9.744  -7.136  13.711  1.00 91.94           C
ATOM   4239  O   THR A 278     -10.505  -6.494  14.433  1.00 91.94           O
ATOM   4240  HA  THR A 278      -8.646  -5.398  13.181  1.00 91.94           H
ATOM   4241  CB  THR A 278      -9.165  -6.383  11.336  1.00 91.94           C
ATOM   4242  HB  THR A 278      -9.323  -7.392  10.954  1.00 91.94           H
ATOM   4243  OG1 THR A 278      -8.134  -5.637  10.695  1.00 91.94           O
ATOM   4244  HG1 THR A 278      -7.240  -6.019  10.929  1.00 91.94           H
ATOM   4245  CG2 THR A 278     -10.426  -5.547  11.109  1.00 91.94           C
ATOM   4246 1HG2 THR A 278     -10.244  -4.521  11.430  1.00 91.94           H
ATOM   4247 2HG2 THR A 278     -11.249  -5.968  11.686  1.00 91.94           H
ATOM   4248 3HG2 THR A 278     -10.682  -5.557  10.050  1.00 91.94           H
ATOM   4249  HN  THR A 278      -7.136  -7.501  12.041  1.00 91.94           H
ATOM   4250  N   ILE A 279      -9.712  -8.459  13.642  1.00 92.29           N
ATOM   4251  CA  ILE A 279     -10.615  -9.272  14.439  1.00 92.29           C
ATOM   4252  C   ILE A 279     -10.271  -9.106  15.920  1.00 92.29           C
ATOM   4253  O   ILE A 279     -11.162  -8.954  16.755  1.00 92.29           O
ATOM   4254  HA  ILE A 279     -11.624  -8.896  14.274  1.00 92.29           H
ATOM   4255  CB  ILE A 279     -10.590 -10.725  13.961  1.00 92.29           C
ATOM   4256  HB  ILE A 279      -9.556 -11.070  13.970  1.00 92.29           H
ATOM   4257  CG1 ILE A 279     -11.092 -10.837  12.520  1.00 92.29           C
ATOM   4258 1HG1 ILE A 279     -12.170 -10.681  12.494  1.00 92.29           H
ATOM   4259 2HG1 ILE A 279     -10.641 -10.053  11.912  1.00 92.29           H
ATOM   4260  CG2 ILE A 279     -11.375 -11.629  14.914  1.00 92.29           C
ATOM   4261 1HG2 ILE A 279     -10.933 -11.581  15.908  1.00 92.29           H
ATOM   4262 2HG2 ILE A 279     -12.412 -11.294  14.960  1.00 92.29           H
ATOM   4263 3HG2 ILE A 279     -11.341 -12.656  14.551  1.00 92.29           H
ATOM   4264  CD1 ILE A 279     -10.755 -12.207  11.927  1.00 92.29           C
ATOM   4265 1HD1 ILE A 279      -9.674 -12.350  11.933  1.00 92.29           H
ATOM   4266 2HD1 ILE A 279     -11.228 -12.987  12.524  1.00 92.29           H
ATOM   4267 3HD1 ILE A 279     -11.123 -12.260  10.903  1.00 92.29           H
ATOM   4268  HN  ILE A 279      -9.085  -8.973  13.057  1.00 92.29           H
ATOM   4269  N   ASP A 280      -8.977  -9.140  16.202  1.00 91.58           N
ATOM   4270  CA  ASP A 280      -8.507  -9.056  17.575  1.00 91.58           C
ATOM   4271  C   ASP A 280      -8.886  -7.693  18.157  1.00 91.58           C
ATOM   4272  O   ASP A 280      -9.201  -7.586  19.341  1.00 91.58           O
ATOM   4273  HA  ASP A 280      -8.994  -9.881  18.095  1.00 91.58           H
ATOM   4274  CB  ASP A 280      -6.985  -9.194  17.646  1.00 91.58           C
ATOM   4275 1HB  ASP A 280      -6.677 -10.117  17.154  1.00 91.58           H
ATOM   4276 2HB  ASP A 280      -6.516  -8.373  17.104  1.00 91.58           H
ATOM   4277  CG  ASP A 280      -6.502  -9.197  19.097  1.00 91.58           C
ATOM   4278  OD1 ASP A 280      -7.085  -9.969  19.888  1.00 91.58           O
ATOM   4279  OD2 ASP A 280      -5.560  -8.426  19.383  1.00 91.58           O
ATOM   4280  HN  ASP A 280      -8.257  -9.222  15.513  1.00 91.58           H
ATOM   4281  N   ALA A 281      -8.843  -6.686  17.298  1.00 91.22           N
ATOM   4282  CA  ALA A 281      -9.182  -5.334  17.711  1.00 91.22           C
ATOM   4283  C   ALA A 281     -10.616  -5.313  18.243  1.00 91.22           C
ATOM   4284  O   ALA A 281     -10.952  -4.498  19.101  1.00 91.22           O
ATOM   4285  HA  ALA A 281      -8.501  -5.052  18.514  1.00 91.22           H
ATOM   4286  CB  ALA A 281      -8.982  -4.376  16.535  1.00 91.22           C
ATOM   4287 1HB  ALA A 281      -7.941  -4.407  16.214  1.00 91.22           H
ATOM   4288 2HB  ALA A 281      -9.627  -4.675  15.709  1.00 91.22           H
ATOM   4289 3HB  ALA A 281      -9.236  -3.362  16.846  1.00 91.22           H
ATOM   4290  HN  ALA A 281      -8.583  -6.781  16.337  1.00 91.22           H
ATOM   4291  N   TYR A 282     -11.424  -6.219  17.712  1.00 78.75           N
ATOM   4292  CA  TYR A 282     -12.826  -6.284  18.089  1.00 78.75           C
ATOM   4293  C   TYR A 282     -13.051  -7.325  19.188  1.00 78.75           C
ATOM   4294  O   TYR A 282     -13.749  -7.059  20.165  1.00 78.75           O
ATOM   4295  HA  TYR A 282     -13.120  -5.303  18.462  1.00 78.75           H
ATOM   4296  CB  TYR A 282     -13.581  -6.717  16.830  1.00 78.75           C
ATOM   4297 1HB  TYR A 282     -13.321  -6.044  16.013  1.00 78.75           H
ATOM   4298 2HB  TYR A 282     -13.245  -7.713  16.542  1.00 78.75           H
ATOM   4299  CG  TYR A 282     -15.102  -6.736  16.993  1.00 78.75           C
ATOM   4300  CD1 TYR A 282     -15.761  -7.933  17.188  1.00 78.75           C
ATOM   4301  HD1 TYR A 282     -15.197  -8.865  17.227  1.00 78.75           H
ATOM   4302  CD2 TYR A 282     -15.816  -5.556  16.944  1.00 78.75           C
ATOM   4303  HD2 TYR A 282     -15.296  -4.610  16.789  1.00 78.75           H
ATOM   4304  CE1 TYR A 282     -17.193  -7.950  17.341  1.00 78.75           C
ATOM   4305  HE1 TYR A 282     -17.725  -8.889  17.496  1.00 78.75           H
ATOM   4306  CE2 TYR A 282     -17.248  -5.573  17.097  1.00 78.75           C
ATOM   4307  HE2 TYR A 282     -17.823  -4.648  17.060  1.00 78.75           H
ATOM   4308  CZ  TYR A 282     -17.865  -6.769  17.288  1.00 78.75           C
ATOM   4309  OH  TYR A 282     -19.217  -6.786  17.432  1.00 78.75           O
ATOM   4310  HH  TYR A 282     -19.577  -5.854  17.392  1.00 78.75           H
ATOM   4311  HN  TYR A 282     -11.136  -6.899  17.038  1.00 78.75           H
ATOM   4312  N   ALA A 283     -12.446  -8.487  18.991  1.00 88.22           N
ATOM   4313  CA  ALA A 283     -12.804  -9.659  19.771  1.00 88.22           C
ATOM   4314  C   ALA A 283     -11.873  -9.765  20.981  1.00 88.22           C
ATOM   4315  O   ALA A 283     -12.188 -10.449  21.953  1.00 88.22           O
ATOM   4316  HA  ALA A 283     -13.828  -9.524  20.122  1.00 88.22           H
ATOM   4317  CB  ALA A 283     -12.748 -10.902  18.881  1.00 88.22           C
ATOM   4318 1HB  ALA A 283     -13.449 -10.789  18.054  1.00 88.22           H
ATOM   4319 2HB  ALA A 283     -11.738 -11.022  18.489  1.00 88.22           H
ATOM   4320 3HB  ALA A 283     -13.017 -11.781  19.468  1.00 88.22           H
ATOM   4321  HN  ALA A 283     -11.725  -8.634  18.314  1.00 88.22           H
ATOM   4322  N   MET A 284     -10.745  -9.077  20.881  1.00 81.38           N
ATOM   4323  CA  MET A 284      -9.774  -9.071  21.962  1.00 81.38           C
ATOM   4324  C   MET A 284      -9.453 -10.496  22.418  1.00 81.38           C
ATOM   4325  O   MET A 284      -9.335 -10.756  23.615  1.00 81.38           O
ATOM   4326  HA  MET A 284      -8.879  -8.604  21.550  1.00 81.38           H
ATOM   4327  CB  MET A 284     -10.328  -8.269  23.141  1.00 81.38           C
ATOM   4328 1HB  MET A 284     -11.192  -8.783  23.561  1.00 81.38           H
ATOM   4329 2HB  MET A 284      -9.577  -8.210  23.930  1.00 81.38           H
ATOM   4330  CG  MET A 284     -10.729  -6.859  22.705  1.00 81.38           C
ATOM   4331 1HG  MET A 284     -11.360  -6.909  21.818  1.00 81.38           H
ATOM   4332 2HG  MET A 284     -11.317  -6.380  23.488  1.00 81.38           H
ATOM   4333  SD  MET A 284      -9.271  -5.889  22.360  1.00 81.38           S
ATOM   4334  CE  MET A 284     -10.029  -4.404  21.721  1.00 81.38           C
ATOM   4335 1HE  MET A 284     -10.618  -4.649  20.837  1.00 81.38           H
ATOM   4336 2HE  MET A 284     -10.679  -3.972  22.482  1.00 81.38           H
ATOM   4337 3HE  MET A 284      -9.255  -3.686  21.455  1.00 81.38           H
ATOM   4338  HN  MET A 284     -10.491  -8.533  20.081  1.00 81.38           H
ATOM   4339  N   PHE A 285      -9.321 -11.381  21.441  1.00 85.15           N
ATOM   4340  CA  PHE A 285      -9.231 -12.803  21.726  1.00 85.15           C
ATOM   4341  C   PHE A 285      -7.787 -13.212  22.022  1.00 85.15           C
ATOM   4342  O   PHE A 285      -7.540 -14.298  22.544  1.00 85.15           O
ATOM   4343  HA  PHE A 285      -9.848 -12.996  22.603  1.00 85.15           H
ATOM   4344  CB  PHE A 285      -9.712 -13.541  20.476  1.00 85.15           C
ATOM   4345 1HB  PHE A 285      -9.865 -14.592  20.723  1.00 85.15           H
ATOM   4346 2HB  PHE A 285     -10.681 -13.140  20.179  1.00 85.15           H
ATOM   4347  CG  PHE A 285      -8.752 -13.445  19.289  1.00 85.15           C
ATOM   4348  CD1 PHE A 285      -8.886 -12.438  18.385  1.00 85.15           C
ATOM   4349  HD1 PHE A 285      -9.678 -11.699  18.507  1.00 85.15           H
ATOM   4350  CD2 PHE A 285      -7.764 -14.368  19.137  1.00 85.15           C
ATOM   4351  HD2 PHE A 285      -7.656 -15.175  19.861  1.00 85.15           H
ATOM   4352  CE1 PHE A 285      -7.995 -12.349  17.283  1.00 85.15           C
ATOM   4353  HE1 PHE A 285      -8.103 -11.542  16.559  1.00 85.15           H
ATOM   4354  CE2 PHE A 285      -6.873 -14.279  18.035  1.00 85.15           C
ATOM   4355  HE2 PHE A 285      -6.081 -15.018  17.913  1.00 85.15           H
ATOM   4356  CZ  PHE A 285      -7.007 -13.271  17.131  1.00 85.15           C
ATOM   4357  HZ  PHE A 285      -6.323 -13.203  16.285  1.00 85.15           H
ATOM   4358  HN  PHE A 285      -9.276 -11.141  20.471  1.00 85.15           H
ATOM   4359  N   ILE A 286      -6.870 -12.320  21.675  1.00 86.10           N
ATOM   4360  CA  ILE A 286      -5.460 -12.557  21.934  1.00 86.10           C
ATOM   4361  C   ILE A 286      -5.115 -12.066  23.342  1.00 86.10           C
ATOM   4362  O   ILE A 286      -4.964 -10.866  23.565  1.00 86.10           O
ATOM   4363  HA  ILE A 286      -5.297 -13.634  21.895  1.00 86.10           H
ATOM   4364  CB  ILE A 286      -4.600 -11.929  20.836  1.00 86.10           C
ATOM   4365  HB  ILE A 286      -4.800 -10.857  20.817  1.00 86.10           H
ATOM   4366  CG1 ILE A 286      -4.976 -12.483  19.461  1.00 86.10           C
ATOM   4367 1HG1 ILE A 286      -4.734 -13.545  19.414  1.00 86.10           H
ATOM   4368 2HG1 ILE A 286      -6.052 -12.394  19.310  1.00 86.10           H
ATOM   4369  CG2 ILE A 286      -3.111 -12.105  21.137  1.00 86.10           C
ATOM   4370 1HG2 ILE A 286      -2.873 -11.623  22.086  1.00 86.10           H
ATOM   4371 2HG2 ILE A 286      -2.876 -13.167  21.200  1.00 86.10           H
ATOM   4372 3HG2 ILE A 286      -2.523 -11.649  20.341  1.00 86.10           H
ATOM   4373  CD1 ILE A 286      -4.237 -11.737  18.348  1.00 86.10           C
ATOM   4374 1HD1 ILE A 286      -4.500 -10.680  18.382  1.00 86.10           H
ATOM   4375 2HD1 ILE A 286      -3.162 -11.849  18.488  1.00 86.10           H
ATOM   4376 3HD1 ILE A 286      -4.523 -12.151  17.381  1.00 86.10           H
ATOM   4377  HN  ILE A 286      -7.077 -11.451  21.226  1.00 86.10           H
ATOM   4378  N   SER A 287      -5.001 -13.020  24.255  1.00 84.45           N
ATOM   4379  CA  SER A 287      -4.669 -12.700  25.633  1.00 84.45           C
ATOM   4380  C   SER A 287      -3.252 -13.180  25.955  1.00 84.45           C
ATOM   4381  O   SER A 287      -2.676 -12.789  26.969  1.00 84.45           O
ATOM   4382  HA  SER A 287      -4.729 -11.614  25.700  1.00 84.45           H
ATOM   4383  CB  SER A 287      -5.674 -13.326  26.601  1.00 84.45           C
ATOM   4384 1HB  SER A 287      -5.392 -13.082  27.625  1.00 84.45           H
ATOM   4385 2HB  SER A 287      -6.660 -12.894  26.431  1.00 84.45           H
ATOM   4386  OG  SER A 287      -5.746 -14.742  26.455  1.00 84.45           O
ATOM   4387  HG  SER A 287      -6.440 -15.115  27.070  1.00 84.45           H
ATOM   4388  HN  SER A 287      -5.131 -13.993  24.067  1.00 84.45           H
ATOM   4389  N   ASN A 288      -2.732 -14.020  25.073  1.00 85.71           N
ATOM   4390  CA  ASN A 288      -1.422 -14.612  25.286  1.00 85.71           C
ATOM   4391  C   ASN A 288      -0.348 -13.680  24.723  1.00 85.71           C
ATOM   4392  O   ASN A 288      -0.382 -13.326  23.545  1.00 85.71           O
ATOM   4393  HA  ASN A 288      -1.338 -14.742  26.365  1.00 85.71           H
ATOM   4394  CB  ASN A 288      -1.303 -15.958  24.568  1.00 85.71           C
ATOM   4395 1HB  ASN A 288      -2.149 -16.592  24.832  1.00 85.71           H
ATOM   4396 2HB  ASN A 288      -1.344 -15.804  23.489  1.00 85.71           H
ATOM   4397  CG  ASN A 288       0.004 -16.663  24.938  1.00 85.71           C
ATOM   4398  OD1 ASN A 288       1.089 -16.121  24.810  1.00 85.71           O
ATOM   4399  ND2 ASN A 288      -0.161 -17.899  25.402  1.00 85.71           N
ATOM   4400 1HD2 ASN A 288      -1.080 -18.285  25.482  1.00 85.71           H
ATOM   4401 2HD2 ASN A 288       0.635 -18.442  25.671  1.00 85.71           H
ATOM   4402  HN  ASN A 288      -3.188 -14.297  24.227  1.00 85.71           H
ATOM   4403  N   CYS A 289       0.581 -13.307  25.591  1.00 90.66           N
ATOM   4404  CA  CYS A 289       1.594 -12.329  25.230  1.00 90.66           C
ATOM   4405  C   CYS A 289       2.464 -12.925  24.122  1.00 90.66           C
ATOM   4406  O   CYS A 289       2.844 -12.227  23.184  1.00 90.66           O
ATOM   4407  HA  CYS A 289       1.063 -11.447  24.873  1.00 90.66           H
ATOM   4408  CB  CYS A 289       2.425 -11.903  26.442  1.00 90.66           C
ATOM   4409 1HB  CYS A 289       1.773 -11.494  27.215  1.00 90.66           H
ATOM   4410 2HB  CYS A 289       2.926 -12.769  26.873  1.00 90.66           H
ATOM   4411  SG  CYS A 289       3.662 -10.650  25.942  1.00 90.66           S
ATOM   4412  HN  CYS A 289       0.649 -13.661  26.524  1.00 90.66           H
ATOM   4413  N   ALA A 290       2.754 -14.210  24.268  1.00 92.72           N
ATOM   4414  CA  ALA A 290       3.636 -14.889  23.333  1.00 92.72           C
ATOM   4415  C   ALA A 290       3.024 -14.836  21.932  1.00 92.72           C
ATOM   4416  O   ALA A 290       3.727 -14.595  20.952  1.00 92.72           O
ATOM   4417  HA  ALA A 290       4.586 -14.354  23.325  1.00 92.72           H
ATOM   4418  CB  ALA A 290       3.880 -16.322  23.810  1.00 92.72           C
ATOM   4419 1HB  ALA A 290       4.342 -16.303  24.797  1.00 92.72           H
ATOM   4420 2HB  ALA A 290       2.929 -16.853  23.864  1.00 92.72           H
ATOM   4421 3HB  ALA A 290       4.541 -16.831  23.109  1.00 92.72           H
ATOM   4422  HN  ALA A 290       2.399 -14.783  25.006  1.00 92.72           H
ATOM   4423  N   VAL A 291       1.720 -15.067  21.882  1.00 92.98           N
ATOM   4424  CA  VAL A 291       1.004 -15.045  20.617  1.00 92.98           C
ATOM   4425  C   VAL A 291       1.024 -13.625  20.049  1.00 92.98           C
ATOM   4426  O   VAL A 291       1.246 -13.433  18.855  1.00 92.98           O
ATOM   4427  HA  VAL A 291       1.532 -15.705  19.929  1.00 92.98           H
ATOM   4428  CB  VAL A 291      -0.412 -15.593  20.807  1.00 92.98           C
ATOM   4429  HB  VAL A 291      -0.911 -14.979  21.557  1.00 92.98           H
ATOM   4430  CG1 VAL A 291      -1.216 -15.496  19.510  1.00 92.98           C
ATOM   4431 1HG1 VAL A 291      -1.283 -14.453  19.201  1.00 92.98           H
ATOM   4432 2HG1 VAL A 291      -0.719 -16.074  18.730  1.00 92.98           H
ATOM   4433 3HG1 VAL A 291      -2.218 -15.892  19.673  1.00 92.98           H
ATOM   4434  CG2 VAL A 291      -0.378 -17.032  21.325  1.00 92.98           C
ATOM   4435 1HG2 VAL A 291       0.148 -17.664  20.609  1.00 92.98           H
ATOM   4436 2HG2 VAL A 291       0.140 -17.061  22.284  1.00 92.98           H
ATOM   4437 3HG2 VAL A 291      -1.397 -17.397  21.452  1.00 92.98           H
ATOM   4438  HN  VAL A 291       1.156 -15.266  22.683  1.00 92.98           H
ATOM   4439  N   SER A 292       0.789 -12.665  20.933  1.00 93.57           N
ATOM   4440  CA  SER A 292       0.743 -11.271  20.528  1.00 93.57           C
ATOM   4441  C   SER A 292       2.097 -10.846  19.957  1.00 93.57           C
ATOM   4442  O   SER A 292       2.157 -10.140  18.951  1.00 93.57           O
ATOM   4443  HA  SER A 292      -0.029 -11.218  19.760  1.00 93.57           H
ATOM   4444  CB  SER A 292       0.355 -10.369  21.702  1.00 93.57           C
ATOM   4445 1HB  SER A 292      -0.549 -10.755  22.172  1.00 93.57           H
ATOM   4446 2HB  SER A 292       1.143 -10.396  22.455  1.00 93.57           H
ATOM   4447  OG  SER A 292       0.138  -9.022  21.291  1.00 93.57           O
ATOM   4448  HG  SER A 292      -0.730  -8.950  20.799  1.00 93.57           H
ATOM   4449  HN  SER A 292       0.633 -12.828  21.907  1.00 93.57           H
ATOM   4450  N   THR A 293       3.151 -11.293  20.624  1.00 90.48           N
ATOM   4451  CA  THR A 293       4.500 -10.943  20.213  1.00 90.48           C
ATOM   4452  C   THR A 293       4.782 -11.467  18.803  1.00 90.48           C
ATOM   4453  O   THR A 293       5.302 -10.739  17.959  1.00 90.48           O
ATOM   4454  HA  THR A 293       4.576  -9.856  20.171  1.00 90.48           H
ATOM   4455  CB  THR A 293       5.470 -11.482  21.266  1.00 90.48           C
ATOM   4456  HB  THR A 293       5.383 -12.565  21.358  1.00 90.48           H
ATOM   4457  OG1 THR A 293       5.156 -10.739  22.441  1.00 90.48           O
ATOM   4458  HG1 THR A 293       4.456 -11.217  22.972  1.00 90.48           H
ATOM   4459  CG2 THR A 293       6.924 -11.111  20.968  1.00 90.48           C
ATOM   4460 1HG2 THR A 293       7.024 -10.026  20.944  1.00 90.48           H
ATOM   4461 2HG2 THR A 293       7.214 -11.525  20.002  1.00 90.48           H
ATOM   4462 3HG2 THR A 293       7.570 -11.518  21.746  1.00 90.48           H
ATOM   4463  HN  THR A 293       3.094 -11.883  21.429  1.00 90.48           H
ATOM   4464  N   ASN A 294       4.425 -12.725  18.592  1.00 92.11           N
ATOM   4465  CA  ASN A 294       4.703 -13.379  17.325  1.00 92.11           C
ATOM   4466  C   ASN A 294       3.907 -12.690  16.214  1.00 92.11           C
ATOM   4467  O   ASN A 294       4.399 -12.537  15.097  1.00 92.11           O
ATOM   4468  HA  ASN A 294       5.780 -13.287  17.185  1.00 92.11           H
ATOM   4469  CB  ASN A 294       4.286 -14.851  17.361  1.00 92.11           C
ATOM   4470 1HB  ASN A 294       3.286 -14.939  17.786  1.00 92.11           H
ATOM   4471 2HB  ASN A 294       4.237 -15.244  16.346  1.00 92.11           H
ATOM   4472  CG  ASN A 294       5.272 -15.680  18.187  1.00 92.11           C
ATOM   4473  OD1 ASN A 294       6.406 -15.294  18.418  1.00 92.11           O
ATOM   4474  ND2 ASN A 294       4.778 -16.837  18.618  1.00 92.11           N
ATOM   4475 1HD2 ASN A 294       3.838 -17.094  18.393  1.00 92.11           H
ATOM   4476 2HD2 ASN A 294       5.346 -17.450  19.167  1.00 92.11           H
ATOM   4477  HN  ASN A 294       3.955 -13.294  19.267  1.00 92.11           H
ATOM   4478  N   ILE A 295       2.692 -12.293  16.561  1.00 92.08           N
ATOM   4479  CA  ILE A 295       1.816 -11.642  15.602  1.00 92.08           C
ATOM   4480  C   ILE A 295       2.434 -10.308  15.176  1.00 92.08           C
ATOM   4481  O   ILE A 295       2.419  -9.962  13.996  1.00 92.08           O
ATOM   4482  HA  ILE A 295       1.752 -12.288  14.726  1.00 92.08           H
ATOM   4483  CB  ILE A 295       0.402 -11.510  16.171  1.00 92.08           C
ATOM   4484  HB  ILE A 295       0.480 -11.175  17.205  1.00 92.08           H
ATOM   4485  CG1 ILE A 295      -0.311 -12.864  16.187  1.00 92.08           C
ATOM   4486 1HG1 ILE A 295      -0.488 -13.197  15.164  1.00 92.08           H
ATOM   4487 2HG1 ILE A 295       0.328 -13.609  16.660  1.00 92.08           H
ATOM   4488  CG2 ILE A 295      -0.399 -10.450  15.412  1.00 92.08           C
ATOM   4489 1HG2 ILE A 295       0.103  -9.486  15.496  1.00 92.08           H
ATOM   4490 2HG2 ILE A 295      -0.469 -10.731  14.361  1.00 92.08           H
ATOM   4491 3HG2 ILE A 295      -1.400 -10.377  15.837  1.00 92.08           H
ATOM   4492  CD1 ILE A 295      -1.641 -12.774  16.937  1.00 92.08           C
ATOM   4493 1HD1 ILE A 295      -1.458 -12.463  17.966  1.00 92.08           H
ATOM   4494 2HD1 ILE A 295      -2.287 -12.045  16.447  1.00 92.08           H
ATOM   4495 3HD1 ILE A 295      -2.127 -13.750  16.934  1.00 92.08           H
ATOM   4496  HN  ILE A 295       2.305 -12.409  17.476  1.00 92.08           H
ATOM   4497  N   ASP A 296       2.962  -9.596  16.160  1.00 93.59           N
ATOM   4498  CA  ASP A 296       3.544  -8.289  15.909  1.00 93.59           C
ATOM   4499  C   ASP A 296       4.744  -8.441  14.972  1.00 93.59           C
ATOM   4500  O   ASP A 296       4.924  -7.642  14.054  1.00 93.59           O
ATOM   4501  HA  ASP A 296       2.742  -7.698  15.468  1.00 93.59           H
ATOM   4502  CB  ASP A 296       4.038  -7.647  17.208  1.00 93.59           C
ATOM   4503 1HB  ASP A 296       4.529  -8.399  17.826  1.00 93.59           H
ATOM   4504 2HB  ASP A 296       4.783  -6.885  16.981  1.00 93.59           H
ATOM   4505  CG  ASP A 296       2.879  -7.019  17.984  1.00 93.59           C
ATOM   4506  OD1 ASP A 296       1.722  -7.316  17.615  1.00 93.59           O
ATOM   4507  OD2 ASP A 296       3.175  -6.256  18.928  1.00 93.59           O
ATOM   4508  HN  ASP A 296       2.997  -9.898  17.113  1.00 93.59           H
ATOM   4509  N   ILE A 297       5.533  -9.472  15.235  1.00 93.45           N
ATOM   4510  CA  ILE A 297       6.698  -9.752  14.412  1.00 93.45           C
ATOM   4511  C   ILE A 297       6.243 -10.103  12.994  1.00 93.45           C
ATOM   4512  O   ILE A 297       6.798  -9.601  12.018  1.00 93.45           O
ATOM   4513  HA  ILE A 297       7.293  -8.839  14.368  1.00 93.45           H
ATOM   4514  CB  ILE A 297       7.568 -10.828  15.064  1.00 93.45           C
ATOM   4515  HB  ILE A 297       6.926 -11.663  15.344  1.00 93.45           H
ATOM   4516  CG1 ILE A 297       8.217 -10.306  16.348  1.00 93.45           C
ATOM   4517 1HG1 ILE A 297       8.943  -9.532  16.103  1.00 93.45           H
ATOM   4518 2HG1 ILE A 297       7.459  -9.844  16.980  1.00 93.45           H
ATOM   4519  CG2 ILE A 297       8.605 -11.367  14.077  1.00 93.45           C
ATOM   4520 1HG2 ILE A 297       8.095 -11.803  13.217  1.00 93.45           H
ATOM   4521 2HG2 ILE A 297       9.248 -10.553  13.744  1.00 93.45           H
ATOM   4522 3HG2 ILE A 297       9.210 -12.131  14.566  1.00 93.45           H
ATOM   4523  CD1 ILE A 297       8.907 -11.437  17.113  1.00 93.45           C
ATOM   4524 1HD1 ILE A 297       8.172 -12.198  17.377  1.00 93.45           H
ATOM   4525 2HD1 ILE A 297       9.680 -11.881  16.486  1.00 93.45           H
ATOM   4526 3HD1 ILE A 297       9.359 -11.039  18.021  1.00 93.45           H
ATOM   4527  HN  ILE A 297       5.388 -10.108  15.992  1.00 93.45           H
ATOM   4528  N   CYS A 298       5.238 -10.964  12.926  1.00 95.05           N
ATOM   4529  CA  CYS A 298       4.716 -11.405  11.644  1.00 95.05           C
ATOM   4530  C   CYS A 298       4.265 -10.171  10.859  1.00 95.05           C
ATOM   4531  O   CYS A 298       4.490 -10.083   9.653  1.00 95.05           O
ATOM   4532  HA  CYS A 298       5.533 -11.912  11.131  1.00 95.05           H
ATOM   4533  CB  CYS A 298       3.584 -12.420  11.813  1.00 95.05           C
ATOM   4534 1HB  CYS A 298       2.888 -12.076  12.578  1.00 95.05           H
ATOM   4535 2HB  CYS A 298       3.019 -12.505  10.884  1.00 95.05           H
ATOM   4536  SG  CYS A 298       4.269 -14.051  12.278  1.00 95.05           S
ATOM   4537  HG  CYS A 298       4.509 -13.743  13.550  1.00 95.05           H
ATOM   4538  HN  CYS A 298       4.783 -11.357  13.725  1.00 95.05           H
ATOM   4539  N   PHE A 299       3.637  -9.251  11.575  1.00 94.02           N
ATOM   4540  CA  PHE A 299       3.150  -8.027  10.960  1.00 94.02           C
ATOM   4541  C   PHE A 299       4.299  -7.235  10.333  1.00 94.02           C
ATOM   4542  O   PHE A 299       4.204  -6.799   9.186  1.00 94.02           O
ATOM   4543  HA  PHE A 299       2.443  -8.315  10.182  1.00 94.02           H
ATOM   4544  CB  PHE A 299       2.516  -7.189  12.072  1.00 94.02           C
ATOM   4545 1HB  PHE A 299       1.710  -7.762  12.530  1.00 94.02           H
ATOM   4546 2HB  PHE A 299       3.260  -7.011  12.848  1.00 94.02           H
ATOM   4547  CG  PHE A 299       1.961  -5.845  11.598  1.00 94.02           C
ATOM   4548  CD1 PHE A 299       2.715  -4.719  11.715  1.00 94.02           C
ATOM   4549  HD1 PHE A 299       3.715  -4.775  12.146  1.00 94.02           H
ATOM   4550  CD2 PHE A 299       0.714  -5.775  11.060  1.00 94.02           C
ATOM   4551  HD2 PHE A 299       0.110  -6.677  10.967  1.00 94.02           H
ATOM   4552  CE1 PHE A 299       2.201  -3.471  11.275  1.00 94.02           C
ATOM   4553  HE1 PHE A 299       2.805  -2.568  11.369  1.00 94.02           H
ATOM   4554  CE2 PHE A 299       0.199  -4.527  10.620  1.00 94.02           C
ATOM   4555  HE2 PHE A 299      -0.800  -4.471  10.189  1.00 94.02           H
ATOM   4556  CZ  PHE A 299       0.953  -3.401  10.737  1.00 94.02           C
ATOM   4557  HZ  PHE A 299       0.558  -2.443  10.399  1.00 94.02           H
ATOM   4558  HN  PHE A 299       3.459  -9.330  12.556  1.00 94.02           H
ATOM   4559  N   GLN A 300       5.358  -7.072  11.112  1.00 90.46           N
ATOM   4560  CA  GLN A 300       6.489  -6.268  10.679  1.00 90.46           C
ATOM   4561  C   GLN A 300       7.116  -6.869   9.420  1.00 90.46           C
ATOM   4562  O   GLN A 300       7.465  -6.145   8.489  1.00 90.46           O
ATOM   4563  HA  GLN A 300       6.076  -5.285  10.454  1.00 90.46           H
ATOM   4564  CB  GLN A 300       7.525  -6.133  11.797  1.00 90.46           C
ATOM   4565 1HB  GLN A 300       7.744  -7.116  12.215  1.00 90.46           H
ATOM   4566 2HB  GLN A 300       8.458  -5.746  11.388  1.00 90.46           H
ATOM   4567  CG  GLN A 300       7.021  -5.204  12.902  1.00 90.46           C
ATOM   4568 1HG  GLN A 300       6.858  -4.205  12.497  1.00 90.46           H
ATOM   4569 2HG  GLN A 300       6.059  -5.559  13.271  1.00 90.46           H
ATOM   4570  CD  GLN A 300       8.021  -5.133  14.058  1.00 90.46           C
ATOM   4571  OE1 GLN A 300       9.128  -5.641  13.987  1.00 90.46           O
ATOM   4572  NE2 GLN A 300       7.571  -4.477  15.124  1.00 90.46           N
ATOM   4573 1HE2 GLN A 300       6.652  -4.083  15.117  1.00 90.46           H
ATOM   4574 2HE2 GLN A 300       8.153  -4.377  15.931  1.00 90.46           H
ATOM   4575  HN  GLN A 300       5.451  -7.477  12.022  1.00 90.46           H
ATOM   4576  N   VAL A 301       7.241  -8.188   9.431  1.00 95.43           N
ATOM   4577  CA  VAL A 301       7.886  -8.889   8.333  1.00 95.43           C
ATOM   4578  C   VAL A 301       7.042  -8.730   7.067  1.00 95.43           C
ATOM   4579  O   VAL A 301       7.550  -8.314   6.027  1.00 95.43           O
ATOM   4580  HA  VAL A 301       8.856  -8.420   8.169  1.00 95.43           H
ATOM   4581  CB  VAL A 301       8.124 -10.351   8.714  1.00 95.43           C
ATOM   4582  HB  VAL A 301       7.168 -10.779   9.016  1.00 95.43           H
ATOM   4583  CG1 VAL A 301       8.640 -11.152   7.516  1.00 95.43           C
ATOM   4584 1HG1 VAL A 301       7.907 -11.115   6.711  1.00 95.43           H
ATOM   4585 2HG1 VAL A 301       9.581 -10.723   7.171  1.00 95.43           H
ATOM   4586 3HG1 VAL A 301       8.801 -12.188   7.815  1.00 95.43           H
ATOM   4587  CG2 VAL A 301       9.084 -10.460   9.901  1.00 95.43           C
ATOM   4588 1HG2 VAL A 301      10.040 -10.007   9.638  1.00 95.43           H
ATOM   4589 2HG2 VAL A 301       8.659  -9.940  10.760  1.00 95.43           H
ATOM   4590 3HG2 VAL A 301       9.236 -11.510  10.150  1.00 95.43           H
ATOM   4591  HN  VAL A 301       6.911  -8.775  10.170  1.00 95.43           H
ATOM   4592  N   THR A 302       5.768  -9.071   7.196  1.00 94.58           N
ATOM   4593  CA  THR A 302       4.888  -9.128   6.042  1.00 94.58           C
ATOM   4594  C   THR A 302       4.666  -7.726   5.471  1.00 94.58           C
ATOM   4595  O   THR A 302       4.508  -7.562   4.262  1.00 94.58           O
ATOM   4596  HA  THR A 302       5.376  -9.716   5.265  1.00 94.58           H
ATOM   4597  CB  THR A 302       3.592  -9.821   6.469  1.00 94.58           C
ATOM   4598  HB  THR A 302       2.887  -9.874   5.639  1.00 94.58           H
ATOM   4599  OG1 THR A 302       3.155  -9.074   7.601  1.00 94.58           O
ATOM   4600  HG1 THR A 302       2.250  -9.386   7.888  1.00 94.58           H
ATOM   4601  CG2 THR A 302       3.835 -11.227   7.022  1.00 94.58           C
ATOM   4602 1HG2 THR A 302       4.487 -11.167   7.894  1.00 94.58           H
ATOM   4603 2HG2 THR A 302       4.309 -11.841   6.256  1.00 94.58           H
ATOM   4604 3HG2 THR A 302       2.884 -11.674   7.310  1.00 94.58           H
ATOM   4605  HN  THR A 302       5.338  -9.305   8.068  1.00 94.58           H
ATOM   4606  N   GLN A 303       4.663  -6.750   6.367  1.00 91.67           N
ATOM   4607  CA  GLN A 303       4.535  -5.361   5.961  1.00 91.67           C
ATOM   4608  C   GLN A 303       5.724  -4.951   5.089  1.00 91.67           C
ATOM   4609  O   GLN A 303       5.555  -4.256   4.089  1.00 91.67           O
ATOM   4610  HA  GLN A 303       3.615  -5.313   5.378  1.00 91.67           H
ATOM   4611  CB  GLN A 303       4.406  -4.443   7.178  1.00 91.67           C
ATOM   4612 1HB  GLN A 303       3.539  -4.738   7.770  1.00 91.67           H
ATOM   4613 2HB  GLN A 303       5.281  -4.555   7.818  1.00 91.67           H
ATOM   4614  CG  GLN A 303       4.264  -2.981   6.750  1.00 91.67           C
ATOM   4615 1HG  GLN A 303       5.188  -2.645   6.278  1.00 91.67           H
ATOM   4616 2HG  GLN A 303       3.475  -2.891   6.004  1.00 91.67           H
ATOM   4617  CD  GLN A 303       3.943  -2.087   7.949  1.00 91.67           C
ATOM   4618  OE1 GLN A 303       4.759  -1.869   8.830  1.00 91.67           O
ATOM   4619  NE2 GLN A 303       2.713  -1.583   7.934  1.00 91.67           N
ATOM   4620 1HE2 GLN A 303       2.092  -1.801   7.181  1.00 91.67           H
ATOM   4621 2HE2 GLN A 303       2.408  -0.985   8.676  1.00 91.67           H
ATOM   4622  HN  GLN A 303       4.745  -6.896   7.353  1.00 91.67           H
ATOM   4623  N   THR A 304       6.901  -5.399   5.501  1.00 93.18           N
ATOM   4624  CA  THR A 304       8.124  -5.048   4.799  1.00 93.18           C
ATOM   4625  C   THR A 304       8.109  -5.624   3.382  1.00 93.18           C
ATOM   4626  O   THR A 304       8.488  -4.946   2.428  1.00 93.18           O
ATOM   4627  HA  THR A 304       8.164  -3.963   4.703  1.00 93.18           H
ATOM   4628  CB  THR A 304       9.307  -5.530   5.640  1.00 93.18           C
ATOM   4629  HB  THR A 304       9.333  -6.619   5.686  1.00 93.18           H
ATOM   4630  OG1 THR A 304       9.140  -4.865   6.889  1.00 93.18           O
ATOM   4631  HG1 THR A 304       8.748  -5.493   7.561  1.00 93.18           H
ATOM   4632  CG2 THR A 304      10.648  -5.010   5.117  1.00 93.18           C
ATOM   4633 1HG2 THR A 304      10.646  -3.920   5.134  1.00 93.18           H
ATOM   4634 2HG2 THR A 304      10.798  -5.357   4.094  1.00 93.18           H
ATOM   4635 3HG2 THR A 304      11.454  -5.382   5.749  1.00 93.18           H
ATOM   4636  HN  THR A 304       7.027  -5.992   6.297  1.00 93.18           H
ATOM   4637  N   ILE A 305       7.668  -6.870   3.289  1.00 92.85           N
ATOM   4638  CA  ILE A 305       7.570  -7.535   2.000  1.00 92.85           C
ATOM   4639  C   ILE A 305       6.654  -6.723   1.082  1.00 92.85           C
ATOM   4640  O   ILE A 305       6.922  -6.597  -0.112  1.00 92.85           O
ATOM   4641  HA  ILE A 305       8.569  -7.552   1.565  1.00 92.85           H
ATOM   4642  CB  ILE A 305       7.129  -8.989   2.180  1.00 92.85           C
ATOM   4643  HB  ILE A 305       6.232  -9.000   2.800  1.00 92.85           H
ATOM   4644  CG1 ILE A 305       8.198  -9.799   2.917  1.00 92.85           C
ATOM   4645 1HG1 ILE A 305       9.042  -9.983   2.252  1.00 92.85           H
ATOM   4646 2HG1 ILE A 305       8.577  -9.224   3.762  1.00 92.85           H
ATOM   4647  CG2 ILE A 305       6.758  -9.619   0.836  1.00 92.85           C
ATOM   4648 1HG2 ILE A 305       5.938  -9.058   0.386  1.00 92.85           H
ATOM   4649 2HG2 ILE A 305       7.622  -9.595   0.172  1.00 92.85           H
ATOM   4650 3HG2 ILE A 305       6.448 -10.652   0.993  1.00 92.85           H
ATOM   4651  CD1 ILE A 305       7.631 -11.131   3.413  1.00 92.85           C
ATOM   4652 1HD1 ILE A 305       6.803 -10.941   4.096  1.00 92.85           H
ATOM   4653 2HD1 ILE A 305       7.275 -11.713   2.563  1.00 92.85           H
ATOM   4654 3HD1 ILE A 305       8.411 -11.686   3.933  1.00 92.85           H
ATOM   4655  HN  ILE A 305       7.382  -7.422   4.072  1.00 92.85           H
ATOM   4656  N   ALA A 306       5.593  -6.195   1.673  1.00 92.74           N
ATOM   4657  CA  ALA A 306       4.615  -5.435   0.915  1.00 92.74           C
ATOM   4658  C   ALA A 306       5.276  -4.172   0.359  1.00 92.74           C
ATOM   4659  O   ALA A 306       4.951  -3.730  -0.742  1.00 92.74           O
ATOM   4660  HA  ALA A 306       4.283  -6.057   0.083  1.00 92.74           H
ATOM   4661  CB  ALA A 306       3.411  -5.119   1.805  1.00 92.74           C
ATOM   4662 1HB  ALA A 306       2.960  -6.049   2.150  1.00 92.74           H
ATOM   4663 2HB  ALA A 306       3.739  -4.534   2.665  1.00 92.74           H
ATOM   4664 3HB  ALA A 306       2.677  -4.548   1.236  1.00 92.74           H
ATOM   4665  HN  ALA A 306       5.398  -6.279   2.650  1.00 92.74           H
ATOM   4666  N   PHE A 307       6.192  -3.626   1.145  1.00 91.04           N
ATOM   4667  CA  PHE A 307       6.840  -2.377   0.785  1.00 91.04           C
ATOM   4668  C   PHE A 307       7.782  -2.572  -0.405  1.00 91.04           C
ATOM   4669  O   PHE A 307       7.978  -1.656  -1.202  1.00 91.04           O
ATOM   4670  HA  PHE A 307       6.055  -1.672   0.513  1.00 91.04           H
ATOM   4671  CB  PHE A 307       7.657  -1.930   1.999  1.00 91.04           C
ATOM   4672 1HB  PHE A 307       8.275  -2.763   2.335  1.00 91.04           H
ATOM   4673 2HB  PHE A 307       8.335  -1.133   1.695  1.00 91.04           H
ATOM   4674  CG  PHE A 307       6.808  -1.438   3.173  1.00 91.04           C
ATOM   4675  CD1 PHE A 307       5.461  -1.317   3.034  1.00 91.04           C
ATOM   4676  HD1 PHE A 307       4.985  -1.571   2.087  1.00 91.04           H
ATOM   4677  CD2 PHE A 307       7.401  -1.121   4.355  1.00 91.04           C
ATOM   4678  HD2 PHE A 307       8.481  -1.218   4.466  1.00 91.04           H
ATOM   4679  CE1 PHE A 307       4.673  -0.860   4.124  1.00 91.04           C
ATOM   4680  HE1 PHE A 307       3.593  -0.763   4.012  1.00 91.04           H
ATOM   4681  CE2 PHE A 307       6.613  -0.665   5.445  1.00 91.04           C
ATOM   4682  HE2 PHE A 307       7.089  -0.411   6.392  1.00 91.04           H
ATOM   4683  CZ  PHE A 307       5.266  -0.544   5.306  1.00 91.04           C
ATOM   4684  HZ  PHE A 307       4.661  -0.193   6.142  1.00 91.04           H
ATOM   4685  HN  PHE A 307       6.491  -4.023   2.013  1.00 91.04           H
ATOM   4686  N   PHE A 308       8.340  -3.771  -0.487  1.00 88.38           N
ATOM   4687  CA  PHE A 308       9.256  -4.098  -1.567  1.00 88.38           C
ATOM   4688  C   PHE A 308       8.562  -3.988  -2.926  1.00 88.38           C
ATOM   4689  O   PHE A 308       9.217  -3.778  -3.946  1.00 88.38           O
ATOM   4690  HA  PHE A 308      10.078  -3.383  -1.522  1.00 88.38           H
ATOM   4691  CB  PHE A 308       9.703  -5.545  -1.352  1.00 88.38           C
ATOM   4692 1HB  PHE A 308       8.894  -6.097  -0.873  1.00 88.38           H
ATOM   4693 2HB  PHE A 308       9.876  -6.009  -2.322  1.00 88.38           H
ATOM   4694  CG  PHE A 308      10.968  -5.685  -0.503  1.00 88.38           C
ATOM   4695  CD1 PHE A 308      12.187  -5.441  -1.054  1.00 88.38           C
ATOM   4696  HD1 PHE A 308      12.263  -5.144  -2.100  1.00 88.38           H
ATOM   4697  CD2 PHE A 308      10.874  -6.055   0.803  1.00 88.38           C
ATOM   4698  HD2 PHE A 308       9.897  -6.251   1.244  1.00 88.38           H
ATOM   4699  CE1 PHE A 308      13.362  -5.571  -0.266  1.00 88.38           C
ATOM   4700  HE1 PHE A 308      14.339  -5.375  -0.707  1.00 88.38           H
ATOM   4701  CE2 PHE A 308      12.048  -6.185   1.591  1.00 88.38           C
ATOM   4702  HE2 PHE A 308      11.972  -6.481   2.637  1.00 88.38           H
ATOM   4703  CZ  PHE A 308      13.267  -5.940   1.040  1.00 88.38           C
ATOM   4704  HZ  PHE A 308      14.168  -6.040   1.644  1.00 88.38           H
ATOM   4705  HN  PHE A 308       8.176  -4.510   0.166  1.00 88.38           H
ATOM   4706  N   HIS A 309       7.245  -4.135  -2.896  1.00 79.76           N
ATOM   4707  CA  HIS A 309       6.459  -4.081  -4.117  1.00 79.76           C
ATOM   4708  C   HIS A 309       6.652  -2.721  -4.792  1.00 79.76           C
ATOM   4709  O   HIS A 309       6.699  -2.634  -6.018  1.00 79.76           O
ATOM   4710  HA  HIS A 309       6.844  -4.861  -4.773  1.00 79.76           H
ATOM   4711  CB  HIS A 309       4.989  -4.397  -3.830  1.00 79.76           C
ATOM   4712 1HB  HIS A 309       4.916  -5.410  -3.436  1.00 79.76           H
ATOM   4713 2HB  HIS A 309       4.629  -3.725  -3.051  1.00 79.76           H
ATOM   4714  CG  HIS A 309       4.088  -4.275  -5.036  1.00 79.76           C
ATOM   4715  ND1 HIS A 309       3.337  -3.143  -5.299  1.00 79.76           N
ATOM   4716  HD1 HIS A 309       3.311  -2.315  -4.740  1.00 79.76           H
ATOM   4717  CD2 HIS A 309       3.827  -5.154  -6.046  1.00 79.76           C
ATOM   4718  HD2 HIS A 309       4.256  -6.151  -6.149  1.00 79.76           H
ATOM   4719  CE1 HIS A 309       2.658  -3.343  -6.419  1.00 79.76           C
ATOM   4720  HE1 HIS A 309       1.975  -2.635  -6.889  1.00 79.76           H
ATOM   4721  NE2 HIS A 309       2.963  -4.590  -6.880  1.00 79.76           N
ATOM   4722  HN  HIS A 309       6.719  -4.289  -2.060  1.00 79.76           H
ATOM   4723  N   SER A 310       6.759  -1.694  -3.962  1.00 84.62           N
ATOM   4724  CA  SER A 310       6.803  -0.330  -4.461  1.00 84.62           C
ATOM   4725  C   SER A 310       8.106  -0.095  -5.227  1.00 84.62           C
ATOM   4726  O   SER A 310       8.172   0.773  -6.096  1.00 84.62           O
ATOM   4727  HA  SER A 310       5.946  -0.239  -5.128  1.00 84.62           H
ATOM   4728  CB  SER A 310       6.669   0.679  -3.319  1.00 84.62           C
ATOM   4729 1HB  SER A 310       7.474   0.522  -2.601  1.00 84.62           H
ATOM   4730 2HB  SER A 310       6.785   1.689  -3.712  1.00 84.62           H
ATOM   4731  OG  SER A 310       5.413   0.570  -2.655  1.00 84.62           O
ATOM   4732  HG  SER A 310       4.693   0.979  -3.216  1.00 84.62           H
ATOM   4733  HN  SER A 310       6.815  -1.782  -2.967  1.00 84.62           H
ATOM   4734  N   CYS A 311       9.112  -0.884  -4.877  1.00 86.95           N
ATOM   4735  CA  CYS A 311      10.411  -0.771  -5.518  1.00 86.95           C
ATOM   4736  C   CYS A 311      10.459  -1.761  -6.683  1.00 86.95           C
ATOM   4737  O   CYS A 311      11.308  -1.646  -7.566  1.00 86.95           O
ATOM   4738  HA  CYS A 311      10.493   0.255  -5.878  1.00 86.95           H
ATOM   4739  CB  CYS A 311      11.553  -0.999  -4.527  1.00 86.95           C
ATOM   4740 1HB  CYS A 311      12.494  -0.659  -4.959  1.00 86.95           H
ATOM   4741 2HB  CYS A 311      11.385  -0.412  -3.624  1.00 86.95           H
ATOM   4742  SG  CYS A 311      11.667  -2.776  -4.103  1.00 86.95           S
ATOM   4743  HG  CYS A 311      12.727  -2.661  -3.307  1.00 86.95           H
ATOM   4744  HN  CYS A 311       9.049  -1.589  -4.170  1.00 86.95           H
ATOM   4745  N   LEU A 312       9.538  -2.713  -6.648  1.00 84.54           N
ATOM   4746  CA  LEU A 312       9.556  -3.808  -7.603  1.00 84.54           C
ATOM   4747  C   LEU A 312       8.909  -3.349  -8.911  1.00 84.54           C
ATOM   4748  O   LEU A 312       9.319  -3.770  -9.992  1.00 84.54           O
ATOM   4749  HA  LEU A 312      10.600  -4.051  -7.801  1.00 84.54           H
ATOM   4750  CB  LEU A 312       8.907  -5.055  -7.000  1.00 84.54           C
ATOM   4751 1HB  LEU A 312       7.981  -4.757  -6.508  1.00 84.54           H
ATOM   4752 2HB  LEU A 312       8.633  -5.727  -7.813  1.00 84.54           H
ATOM   4753  CG  LEU A 312       9.758  -5.835  -5.996  1.00 84.54           C
ATOM   4754  HG  LEU A 312      10.030  -5.162  -5.183  1.00 84.54           H
ATOM   4755  CD1 LEU A 312       8.961  -6.987  -5.381  1.00 84.54           C
ATOM   4756 1HD1 LEU A 312       8.087  -6.590  -4.864  1.00 84.54           H
ATOM   4757 2HD1 LEU A 312       8.639  -7.668  -6.169  1.00 84.54           H
ATOM   4758 3HD1 LEU A 312       9.590  -7.525  -4.671  1.00 84.54           H
ATOM   4759  CD2 LEU A 312      11.060  -6.317  -6.638  1.00 84.54           C
ATOM   4760 1HD2 LEU A 312      10.830  -6.968  -7.481  1.00 84.54           H
ATOM   4761 2HD2 LEU A 312      11.632  -5.458  -6.988  1.00 84.54           H
ATOM   4762 3HD2 LEU A 312      11.646  -6.868  -5.903  1.00 84.54           H
ATOM   4763  HN  LEU A 312       8.790  -2.743  -5.985  1.00 84.54           H
ATOM   4764  N   ASN A 313       7.908  -2.492  -8.771  1.00 79.07           N
ATOM   4765  CA  ASN A 313       7.098  -2.094  -9.909  1.00 79.07           C
ATOM   4766  C   ASN A 313       8.013  -1.613 -11.037  1.00 79.07           C
ATOM   4767  O   ASN A 313       7.959  -2.135 -12.150  1.00 79.07           O
ATOM   4768  HA  ASN A 313       6.531  -2.984 -10.183  1.00 79.07           H
ATOM   4769  CB  ASN A 313       6.157  -0.945  -9.541  1.00 79.07           C
ATOM   4770 1HB  ASN A 313       6.671  -0.246  -8.881  1.00 79.07           H
ATOM   4771 2HB  ASN A 313       5.883  -0.392 -10.440  1.00 79.07           H
ATOM   4772  CG  ASN A 313       4.894  -1.469  -8.854  1.00 79.07           C
ATOM   4773  OD1 ASN A 313       4.457  -2.587  -9.070  1.00 79.07           O
ATOM   4774  ND2 ASN A 313       4.336  -0.601  -8.015  1.00 79.07           N
ATOM   4775 1HD2 ASN A 313       4.746   0.301  -7.882  1.00 79.07           H
ATOM   4776 2HD2 ASN A 313       3.505  -0.851  -7.517  1.00 79.07           H
ATOM   4777  HN  ASN A 313       7.648  -2.074  -7.900  1.00 79.07           H
ATOM   4778  N   PRO A 314       8.865  -0.614 -10.773  1.00 79.55           N
ATOM   4779  CA  PRO A 314       9.723  -0.056 -11.821  1.00 79.55           C
ATOM   4780  C   PRO A 314      10.528  -1.128 -12.539  1.00 79.55           C
ATOM   4781  O   PRO A 314      10.680  -1.083 -13.758  1.00 79.55           O
ATOM   4782  HA  PRO A 314       9.113   0.408 -12.596  1.00 79.55           H
ATOM   4783  CB  PRO A 314      10.626   0.923 -11.069  1.00 79.55           C
ATOM   4784 1HB  PRO A 314      11.552   0.448 -10.747  1.00 79.55           H
ATOM   4785 2HB  PRO A 314      10.904   1.773 -11.692  1.00 79.55           H
ATOM   4786  CG  PRO A 314       9.770   1.352  -9.883  1.00 79.55           C
ATOM   4787 1HG  PRO A 314      10.375   1.762  -9.074  1.00 79.55           H
ATOM   4788 2HG  PRO A 314       9.058   2.129 -10.157  1.00 79.55           H
ATOM   4789  CD  PRO A 314       9.078   0.060  -9.479  1.00 79.55           C
ATOM   4790 1HD  PRO A 314       9.698  -0.540  -8.813  1.00 79.55           H
ATOM   4791 2HD  PRO A 314       8.142   0.249  -8.954  1.00 79.55           H
ATOM   4792  N   VAL A 315      11.027  -2.072 -11.755  1.00 80.25           N
ATOM   4793  CA  VAL A 315      11.879  -3.119 -12.293  1.00 80.25           C
ATOM   4794  C   VAL A 315      11.073  -3.974 -13.273  1.00 80.25           C
ATOM   4795  O   VAL A 315      11.574  -4.351 -14.331  1.00 80.25           O
ATOM   4796  HA  VAL A 315      12.691  -2.635 -12.835  1.00 80.25           H
ATOM   4797  CB  VAL A 315      12.490  -3.934 -11.152  1.00 80.25           C
ATOM   4798  HB  VAL A 315      11.674  -4.388 -10.589  1.00 80.25           H
ATOM   4799  CG1 VAL A 315      13.371  -5.062 -11.694  1.00 80.25           C
ATOM   4800 1HG1 VAL A 315      12.769  -5.726 -12.315  1.00 80.25           H
ATOM   4801 2HG1 VAL A 315      14.178  -4.638 -12.292  1.00 80.25           H
ATOM   4802 3HG1 VAL A 315      13.793  -5.626 -10.862  1.00 80.25           H
ATOM   4803  CG2 VAL A 315      13.278  -3.035 -10.196  1.00 80.25           C
ATOM   4804 1HG2 VAL A 315      14.081  -2.541 -10.742  1.00 80.25           H
ATOM   4805 2HG2 VAL A 315      12.611  -2.285  -9.771  1.00 80.25           H
ATOM   4806 3HG2 VAL A 315      13.701  -3.640  -9.394  1.00 80.25           H
ATOM   4807  HN  VAL A 315      10.857  -2.129 -10.771  1.00 80.25           H
ATOM   4808  N   LEU A 316       9.837  -4.253 -12.886  1.00 78.78           N
ATOM   4809  CA  LEU A 316       8.970  -5.089 -13.699  1.00 78.78           C
ATOM   4810  C   LEU A 316       8.806  -4.455 -15.082  1.00 78.78           C
ATOM   4811  O   LEU A 316       8.836  -5.150 -16.096  1.00 78.78           O
ATOM   4812  HA  LEU A 316       9.464  -6.054 -13.818  1.00 78.78           H
ATOM   4813  CB  LEU A 316       7.644  -5.346 -12.979  1.00 78.78           C
ATOM   4814 1HB  LEU A 316       7.192  -4.384 -12.739  1.00 78.78           H
ATOM   4815 2HB  LEU A 316       6.970  -5.851 -13.671  1.00 78.78           H
ATOM   4816  CG  LEU A 316       7.728  -6.173 -11.695  1.00 78.78           C
ATOM   4817  HG  LEU A 316       8.405  -5.669 -11.007  1.00 78.78           H
ATOM   4818  CD1 LEU A 316       6.364  -6.256 -11.007  1.00 78.78           C
ATOM   4819 1HD1 LEU A 316       6.023  -5.252 -10.754  1.00 78.78           H
ATOM   4820 2HD1 LEU A 316       5.645  -6.725 -11.679  1.00 78.78           H
ATOM   4821 3HD1 LEU A 316       6.451  -6.850 -10.097  1.00 78.78           H
ATOM   4822  CD2 LEU A 316       8.315  -7.559 -11.973  1.00 78.78           C
ATOM   4823 1HD2 LEU A 316       7.682  -8.085 -12.687  1.00 78.78           H
ATOM   4824 2HD2 LEU A 316       9.318  -7.452 -12.386  1.00 78.78           H
ATOM   4825 3HD2 LEU A 316       8.362  -8.126 -11.043  1.00 78.78           H
ATOM   4826  HN  LEU A 316       9.427  -3.920 -12.037  1.00 78.78           H
ATOM   4827  N   TYR A 317       8.636  -3.141 -15.078  1.00 68.84           N
ATOM   4828  CA  TYR A 317       8.417  -2.411 -16.315  1.00 68.84           C
ATOM   4829  C   TYR A 317       9.636  -2.510 -17.234  1.00 68.84           C
ATOM   4830  O   TYR A 317       9.495  -2.599 -18.452  1.00 68.84           O
ATOM   4831  HA  TYR A 317       7.556  -2.852 -16.818  1.00 68.84           H
ATOM   4832  CB  TYR A 317       8.214  -0.949 -15.912  1.00 68.84           C
ATOM   4833 1HB  TYR A 317       9.124  -0.585 -15.435  1.00 68.84           H
ATOM   4834 2HB  TYR A 317       8.065  -0.352 -16.812  1.00 68.84           H
ATOM   4835  CG  TYR A 317       7.033  -0.722 -14.966  1.00 68.84           C
ATOM   4836  CD1 TYR A 317       5.984  -1.618 -14.945  1.00 68.84           C
ATOM   4837  HD1 TYR A 317       5.996  -2.487 -15.603  1.00 68.84           H
ATOM   4838  CD2 TYR A 317       7.018   0.378 -14.133  1.00 68.84           C
ATOM   4839  HD2 TYR A 317       7.847   1.086 -14.149  1.00 68.84           H
ATOM   4840  CE1 TYR A 317       4.873  -1.405 -14.054  1.00 68.84           C
ATOM   4841  HE1 TYR A 317       4.037  -2.105 -14.028  1.00 68.84           H
ATOM   4842  CE2 TYR A 317       5.907   0.591 -13.242  1.00 68.84           C
ATOM   4843  HE2 TYR A 317       5.882   1.456 -12.579  1.00 68.84           H
ATOM   4844  CZ  TYR A 317       4.889  -0.311 -13.247  1.00 68.84           C
ATOM   4845  OH  TYR A 317       3.840  -0.109 -12.406  1.00 68.84           O
ATOM   4846  HH  TYR A 317       3.261  -0.924 -12.380  1.00 68.84           H
ATOM   4847  HN  TYR A 317       8.647  -2.578 -14.251  1.00 68.84           H
ATOM   4848  N   VAL A 318      10.807  -2.490 -16.614  1.00 70.28           N
ATOM   4849  CA  VAL A 318      12.052  -2.516 -17.364  1.00 70.28           C
ATOM   4850  C   VAL A 318      12.174  -3.854 -18.095  1.00 70.28           C
ATOM   4851  O   VAL A 318      12.491  -3.889 -19.283  1.00 70.28           O
ATOM   4852  HA  VAL A 318      12.007  -1.715 -18.102  1.00 70.28           H
ATOM   4853  CB  VAL A 318      13.231  -2.235 -16.430  1.00 70.28           C
ATOM   4854  HB  VAL A 318      13.167  -2.929 -15.592  1.00 70.28           H
ATOM   4855  CG1 VAL A 318      14.563  -2.480 -17.142  1.00 70.28           C
ATOM   4856 1HG1 VAL A 318      14.616  -3.518 -17.468  1.00 70.28           H
ATOM   4857 2HG1 VAL A 318      14.639  -1.822 -18.008  1.00 70.28           H
ATOM   4858 3HG1 VAL A 318      15.385  -2.273 -16.456  1.00 70.28           H
ATOM   4859  CG2 VAL A 318      13.161  -0.813 -15.870  1.00 70.28           C
ATOM   4860 1HG2 VAL A 318      13.188  -0.098 -16.692  1.00 70.28           H
ATOM   4861 2HG2 VAL A 318      12.234  -0.688 -15.310  1.00 70.28           H
ATOM   4862 3HG2 VAL A 318      14.011  -0.640 -15.210  1.00 70.28           H
ATOM   4863  HN  VAL A 318      10.913  -2.458 -15.620  1.00 70.28           H
ATOM   4864  N   PHE A 319      11.915  -4.922 -17.356  1.00 69.72           N
ATOM   4865  CA  PHE A 319      12.168  -6.261 -17.861  1.00 69.72           C
ATOM   4866  C   PHE A 319      11.044  -6.717 -18.793  1.00 69.72           C
ATOM   4867  O   PHE A 319      11.297  -7.375 -19.801  1.00 69.72           O
ATOM   4868  HA  PHE A 319      13.106  -6.226 -18.415  1.00 69.72           H
ATOM   4869  CB  PHE A 319      12.219  -7.194 -16.649  1.00 69.72           C
ATOM   4870 1HB  PHE A 319      11.435  -6.907 -15.949  1.00 69.72           H
ATOM   4871 2HB  PHE A 319      11.997  -8.210 -16.976  1.00 69.72           H
ATOM   4872  CG  PHE A 319      13.562  -7.191 -15.917  1.00 69.72           C
ATOM   4873  CD1 PHE A 319      14.659  -7.737 -16.507  1.00 69.72           C
ATOM   4874  HD1 PHE A 319      14.581  -8.177 -17.502  1.00 69.72           H
ATOM   4875  CD2 PHE A 319      13.660  -6.642 -14.677  1.00 69.72           C
ATOM   4876  HD2 PHE A 319      12.781  -6.205 -14.204  1.00 69.72           H
ATOM   4877  CE1 PHE A 319      15.906  -7.734 -15.828  1.00 69.72           C
ATOM   4878  HE1 PHE A 319      16.785  -8.172 -16.301  1.00 69.72           H
ATOM   4879  CE2 PHE A 319      14.907  -6.639 -13.998  1.00 69.72           C
ATOM   4880  HE2 PHE A 319      14.985  -6.199 -13.004  1.00 69.72           H
ATOM   4881  CZ  PHE A 319      16.004  -7.185 -14.588  1.00 69.72           C
ATOM   4882  HZ  PHE A 319      16.961  -7.183 -14.067  1.00 69.72           H
ATOM   4883  HN  PHE A 319      11.541  -4.884 -16.429  1.00 69.72           H
ATOM   4884  N   VAL A 320       9.826  -6.348 -18.424  1.00 73.08           N
ATOM   4885  CA  VAL A 320       8.648  -6.913 -19.060  1.00 73.08           C
ATOM   4886  C   VAL A 320       8.135  -5.943 -20.127  1.00 73.08           C
ATOM   4887  O   VAL A 320       7.484  -6.357 -21.085  1.00 73.08           O
ATOM   4888  HA  VAL A 320       8.949  -7.841 -19.545  1.00 73.08           H
ATOM   4889  CB  VAL A 320       7.594  -7.250 -18.004  1.00 73.08           C
ATOM   4890  HB  VAL A 320       7.177  -6.313 -17.635  1.00 73.08           H
ATOM   4891  CG1 VAL A 320       6.450  -8.066 -18.611  1.00 73.08           C
ATOM   4892 1HG1 VAL A 320       5.976  -7.491 -19.406  1.00 73.08           H
ATOM   4893 2HG1 VAL A 320       6.845  -8.996 -19.020  1.00 73.08           H
ATOM   4894 3HG1 VAL A 320       5.715  -8.292 -17.838  1.00 73.08           H
ATOM   4895  CG2 VAL A 320       8.222  -7.985 -16.818  1.00 73.08           C
ATOM   4896 1HG2 VAL A 320       8.678  -8.912 -17.165  1.00 73.08           H
ATOM   4897 2HG2 VAL A 320       8.984  -7.353 -16.361  1.00 73.08           H
ATOM   4898 3HG2 VAL A 320       7.451  -8.213 -16.082  1.00 73.08           H
ATOM   4899  HN  VAL A 320       9.638  -5.678 -17.706  1.00 73.08           H
ATOM   4900  N   GLY A 321       8.449  -4.672 -19.926  1.00 74.81           N
ATOM   4901  CA  GLY A 321       7.890  -3.622 -20.760  1.00 74.81           C
ATOM   4902  C   GLY A 321       8.818  -3.300 -21.933  1.00 74.81           C
ATOM   4903  O   GLY A 321       9.739  -2.497 -21.798  1.00 74.81           O
ATOM   4904 1HA  GLY A 321       6.915  -3.933 -21.137  1.00 74.81           H
ATOM   4905 2HA  GLY A 321       7.729  -2.725 -20.162  1.00 74.81           H
ATOM   4906  HN  GLY A 321       9.072  -4.356 -19.210  1.00 74.81           H
ATOM   4907  N   GLU A 322       8.542  -3.944 -23.058  1.00 66.14           N
ATOM   4908  CA  GLU A 322       9.265  -3.652 -24.284  1.00 66.14           C
ATOM   4909  C   GLU A 322       9.163  -2.162 -24.618  1.00 66.14           C
ATOM   4910  O   GLU A 322      10.162  -1.527 -24.950  1.00 66.14           O
ATOM   4911  HA  GLU A 322      10.303  -3.914 -24.078  1.00 66.14           H
ATOM   4912  CB  GLU A 322       8.751  -4.510 -25.441  1.00 66.14           C
ATOM   4913 1HB  GLU A 322       7.661  -4.485 -25.461  1.00 66.14           H
ATOM   4914 2HB  GLU A 322       9.206  -4.179 -26.375  1.00 66.14           H
ATOM   4915  CG  GLU A 322       9.155  -5.974 -25.260  1.00 66.14           C
ATOM   4916 1HG  GLU A 322      10.235  -6.043 -25.125  1.00 66.14           H
ATOM   4917 2HG  GLU A 322       8.695  -6.373 -24.357  1.00 66.14           H
ATOM   4918  CD  GLU A 322       8.732  -6.813 -26.468  1.00 66.14           C
ATOM   4919  OE1 GLU A 322       8.984  -8.037 -26.425  1.00 66.14           O
ATOM   4920  OE2 GLU A 322       8.167  -6.212 -27.407  1.00 66.14           O
ATOM   4921  HN  GLU A 322       7.841  -4.653 -23.139  1.00 66.14           H
ATOM   4922  N   ARG A 323       7.946  -1.648 -24.518  1.00 63.11           N
ATOM   4923  CA  ARG A 323       7.689  -0.260 -24.862  1.00 63.11           C
ATOM   4924  C   ARG A 323       8.461   0.671 -23.926  1.00 63.11           C
ATOM   4925  O   ARG A 323       9.128   1.599 -24.379  1.00 63.11           O
ATOM   4926  HA  ARG A 323       8.037  -0.159 -25.890  1.00 63.11           H
ATOM   4927  CB  ARG A 323       6.196   0.062 -24.773  1.00 63.11           C
ATOM   4928 1HB  ARG A 323       5.638  -0.596 -25.440  1.00 63.11           H
ATOM   4929 2HB  ARG A 323       5.838  -0.131 -23.762  1.00 63.11           H
ATOM   4930  CG  ARG A 323       5.927   1.522 -25.146  1.00 63.11           C
ATOM   4931 1HG  ARG A 323       6.456   2.180 -24.457  1.00 63.11           H
ATOM   4932 2HG  ARG A 323       6.317   1.724 -26.143  1.00 63.11           H
ATOM   4933  CD  ARG A 323       4.429   1.830 -25.106  1.00 63.11           C
ATOM   4934 1HD  ARG A 323       3.917   1.292 -25.904  1.00 63.11           H
ATOM   4935 2HD  ARG A 323       4.003   1.485 -24.164  1.00 63.11           H
ATOM   4936  NE  ARG A 323       4.208   3.286 -25.257  1.00 63.11           N
ATOM   4937  HE  ARG A 323       4.918   3.823 -25.713  1.00 63.11           H
ATOM   4938  CZ  ARG A 323       3.117   3.930 -24.820  1.00 63.11           C
ATOM   4939  NH1 ARG A 323       2.134   3.260 -24.202  1.00 63.11           N
ATOM   4940 1HH1 ARG A 323       2.212   2.273 -24.064  1.00 63.11           H
ATOM   4941 2HH1 ARG A 323       1.323   3.748 -23.879  1.00 63.11           H
ATOM   4942  NH2 ARG A 323       3.023   5.253 -25.012  1.00 63.11           N
ATOM   4943 1HH2 ARG A 323       2.215   5.748 -24.692  1.00 63.11           H
ATOM   4944 2HH2 ARG A 323       3.760   5.745 -25.474  1.00 63.11           H
ATOM   4945  HN  ARG A 323       7.145  -2.162 -24.209  1.00 63.11           H
ATOM   4946  N   PHE A 324       8.345   0.390 -22.636  1.00 74.49           N
ATOM   4947  CA  PHE A 324       8.987   1.218 -21.629  1.00 74.49           C
ATOM   4948  C   PHE A 324      10.510   1.155 -21.757  1.00 74.49           C
ATOM   4949  O   PHE A 324      11.190   2.172 -21.626  1.00 74.49           O
ATOM   4950  HA  PHE A 324       8.652   2.242 -21.791  1.00 74.49           H
ATOM   4951  CB  PHE A 324       8.578   0.659 -20.264  1.00 74.49           C
ATOM   4952 1HB  PHE A 324       7.491   0.610 -20.214  1.00 74.49           H
ATOM   4953 2HB  PHE A 324       8.948  -0.362 -20.176  1.00 74.49           H
ATOM   4954  CG  PHE A 324       9.093   1.477 -19.078  1.00 74.49           C
ATOM   4955  CD1 PHE A 324      10.248   1.119 -18.455  1.00 74.49           C
ATOM   4956  HD1 PHE A 324      10.806   0.249 -18.801  1.00 74.49           H
ATOM   4957  CD2 PHE A 324       8.396   2.562 -18.646  1.00 74.49           C
ATOM   4958  HD2 PHE A 324       7.471   2.849 -19.146  1.00 74.49           H
ATOM   4959  CE1 PHE A 324      10.726   1.877 -17.354  1.00 74.49           C
ATOM   4960  HE1 PHE A 324      11.651   1.590 -16.855  1.00 74.49           H
ATOM   4961  CE2 PHE A 324       8.874   3.321 -17.545  1.00 74.49           C
ATOM   4962  HE2 PHE A 324       8.316   4.191 -17.200  1.00 74.49           H
ATOM   4963  CZ  PHE A 324      10.029   2.963 -16.922  1.00 74.49           C
ATOM   4964  HZ  PHE A 324      10.396   3.545 -16.077  1.00 74.49           H
ATOM   4965  HN  PHE A 324       7.825  -0.386 -22.277  1.00 74.49           H
ATOM   4966  N   ARG A 325      11.002  -0.048 -22.012  1.00 73.02           N
ATOM   4967  CA  ARG A 325      12.434  -0.261 -22.137  1.00 73.02           C
ATOM   4968  C   ARG A 325      13.003   0.602 -23.264  1.00 73.02           C
ATOM   4969  O   ARG A 325      14.069   1.197 -23.118  1.00 73.02           O
ATOM   4970  HA  ARG A 325      12.844   0.035 -21.171  1.00 73.02           H
ATOM   4971  CB  ARG A 325      12.750  -1.731 -22.420  1.00 73.02           C
ATOM   4972 1HB  ARG A 325      12.116  -2.368 -21.803  1.00 73.02           H
ATOM   4973 2HB  ARG A 325      12.520  -1.962 -23.460  1.00 73.02           H
ATOM   4974  CG  ARG A 325      14.221  -2.039 -22.136  1.00 73.02           C
ATOM   4975 1HG  ARG A 325      14.855  -1.333 -22.673  1.00 73.02           H
ATOM   4976 2HG  ARG A 325      14.426  -1.908 -21.074  1.00 73.02           H
ATOM   4977  CD  ARG A 325      14.573  -3.468 -22.556  1.00 73.02           C
ATOM   4978 1HD  ARG A 325      14.469  -3.574 -23.636  1.00 73.02           H
ATOM   4979 2HD  ARG A 325      15.614  -3.682 -22.314  1.00 73.02           H
ATOM   4980  NE  ARG A 325      13.686  -4.431 -21.866  1.00 73.02           N
ATOM   4981  HE  ARG A 325      13.321  -4.174 -20.971  1.00 73.02           H
ATOM   4982  CZ  ARG A 325      13.340  -5.626 -22.366  1.00 73.02           C
ATOM   4983  NH1 ARG A 325      13.799  -6.021 -23.561  1.00 73.02           N
ATOM   4984 1HH1 ARG A 325      14.404  -5.424 -24.087  1.00 73.02           H
ATOM   4985 2HH1 ARG A 325      13.537  -6.914 -23.927  1.00 73.02           H
ATOM   4986  NH2 ARG A 325      12.529  -6.418 -21.653  1.00 73.02           N
ATOM   4987 1HH2 ARG A 325      12.262  -7.313 -22.011  1.00 73.02           H
ATOM   4988 2HH2 ARG A 325      12.191  -6.115 -20.761  1.00 73.02           H
ATOM   4989  HN  ARG A 325      10.441  -0.867 -22.134  1.00 73.02           H
ATOM   4990  N   ARG A 326      12.265   0.644 -24.365  1.00 66.97           N
ATOM   4991  CA  ARG A 326      12.696   1.402 -25.526  1.00 66.97           C
ATOM   4992  C   ARG A 326      12.675   2.901 -25.219  1.00 66.97           C
ATOM   4993  O   ARG A 326      13.612   3.621 -25.559  1.00 66.97           O
ATOM   4994  HA  ARG A 326      13.711   1.057 -25.724  1.00 66.97           H
ATOM   4995  CB  ARG A 326      11.796   1.123 -26.732  1.00 66.97           C
ATOM   4996 1HB  ARG A 326      11.635   0.049 -26.828  1.00 66.97           H
ATOM   4997 2HB  ARG A 326      10.819   1.579 -26.574  1.00 66.97           H
ATOM   4998  CG  ARG A 326      12.418   1.668 -28.019  1.00 66.97           C
ATOM   4999 1HG  ARG A 326      12.577   2.742 -27.923  1.00 66.97           H
ATOM   5000 2HG  ARG A 326      13.397   1.214 -28.175  1.00 66.97           H
ATOM   5001  CD  ARG A 326      11.520   1.385 -29.225  1.00 66.97           C
ATOM   5002 1HD  ARG A 326      10.564   1.893 -29.104  1.00 66.97           H
ATOM   5003 2HD  ARG A 326      11.979   1.780 -30.131  1.00 66.97           H
ATOM   5004  NE  ARG A 326      11.303  -0.073 -29.363  1.00 66.97           N
ATOM   5005  HE  ARG A 326      11.997  -0.688 -28.987  1.00 66.97           H
ATOM   5006  CZ  ARG A 326      10.236  -0.620 -29.960  1.00 66.97           C
ATOM   5007  NH1 ARG A 326       9.275   0.156 -30.481  1.00 66.97           N
ATOM   5008 1HH1 ARG A 326       9.352   1.151 -30.426  1.00 66.97           H
ATOM   5009 2HH1 ARG A 326       8.482  -0.261 -30.924  1.00 66.97           H
ATOM   5010  NH2 ARG A 326      10.143  -1.955 -30.028  1.00 66.97           N
ATOM   5011 1HH2 ARG A 326       9.352  -2.380 -30.470  1.00 66.97           H
ATOM   5012 2HH2 ARG A 326      10.864  -2.527 -29.636  1.00 66.97           H
ATOM   5013  HN  ARG A 326      11.390   0.172 -24.469  1.00 66.97           H
ATOM   5014  N   ASP A 327      11.595   3.326 -24.580  1.00 77.07           N
ATOM   5015  CA  ASP A 327      11.393   4.740 -24.310  1.00 77.07           C
ATOM   5016  C   ASP A 327      12.407   5.203 -23.262  1.00 77.07           C
ATOM   5017  O   ASP A 327      12.842   6.353 -23.280  1.00 77.07           O
ATOM   5018  HA  ASP A 327      11.529   5.238 -25.270  1.00 77.07           H
ATOM   5019  CB  ASP A 327       9.990   5.000 -23.758  1.00 77.07           C
ATOM   5020 1HB  ASP A 327       9.775   4.297 -22.954  1.00 77.07           H
ATOM   5021 2HB  ASP A 327       9.945   6.001 -23.327  1.00 77.07           H
ATOM   5022  CG  ASP A 327       8.935   4.865 -24.858  1.00 77.07           C
ATOM   5023  OD1 ASP A 327       9.345   4.844 -26.038  1.00 77.07           O
ATOM   5024  OD2 ASP A 327       7.742   4.784 -24.493  1.00 77.07           O
ATOM   5025  HN  ASP A 327      10.867   2.725 -24.251  1.00 77.07           H
ATOM   5026  N   LEU A 328      12.754   4.284 -22.373  1.00 78.24           N
ATOM   5027  CA  LEU A 328      13.751   4.566 -21.355  1.00 78.24           C
ATOM   5028  C   LEU A 328      15.078   4.916 -22.030  1.00 78.24           C
ATOM   5029  O   LEU A 328      15.646   5.978 -21.778  1.00 78.24           O
ATOM   5030  HA  LEU A 328      13.409   5.435 -20.794  1.00 78.24           H
ATOM   5031  CB  LEU A 328      13.853   3.401 -20.367  1.00 78.24           C
ATOM   5032 1HB  LEU A 328      12.911   3.329 -19.823  1.00 78.24           H
ATOM   5033 2HB  LEU A 328      13.964   2.478 -20.935  1.00 78.24           H
ATOM   5034  CG  LEU A 328      14.993   3.482 -19.350  1.00 78.24           C
ATOM   5035  HG  LEU A 328      15.935   3.537 -19.896  1.00 78.24           H
ATOM   5036  CD1 LEU A 328      14.886   4.753 -18.506  1.00 78.24           C
ATOM   5037 1HD1 LEU A 328      14.935   5.626 -19.156  1.00 78.24           H
ATOM   5038 2HD1 LEU A 328      13.937   4.753 -17.968  1.00 78.24           H
ATOM   5039 3HD1 LEU A 328      15.708   4.785 -17.791  1.00 78.24           H
ATOM   5040  CD2 LEU A 328      15.046   2.221 -18.485  1.00 78.24           C
ATOM   5041 1HD2 LEU A 328      14.104   2.111 -17.946  1.00 78.24           H
ATOM   5042 2HD2 LEU A 328      15.205   1.350 -19.120  1.00 78.24           H
ATOM   5043 3HD2 LEU A 328      15.865   2.305 -17.771  1.00 78.24           H
ATOM   5044  HN  LEU A 328      12.366   3.362 -22.341  1.00 78.24           H
ATOM   5045  N   VAL A 329      15.534   4.004 -22.876  1.00 78.91           N
ATOM   5046  CA  VAL A 329      16.831   4.156 -23.514  1.00 78.91           C
ATOM   5047  C   VAL A 329      16.836   5.438 -24.350  1.00 78.91           C
ATOM   5048  O   VAL A 329      17.851   6.127 -24.430  1.00 78.91           O
ATOM   5049  HA  VAL A 329      17.577   4.250 -22.724  1.00 78.91           H
ATOM   5050  CB  VAL A 329      17.162   2.907 -24.333  1.00 78.91           C
ATOM   5051  HB  VAL A 329      16.346   2.743 -25.037  1.00 78.91           H
ATOM   5052  CG1 VAL A 329      18.446   3.105 -25.140  1.00 78.91           C
ATOM   5053 1HG1 VAL A 329      18.322   3.946 -25.821  1.00 78.91           H
ATOM   5054 2HG1 VAL A 329      19.275   3.306 -24.460  1.00 78.91           H
ATOM   5055 3HG1 VAL A 329      18.658   2.202 -25.713  1.00 78.91           H
ATOM   5056  CG2 VAL A 329      17.263   1.673 -23.434  1.00 78.91           C
ATOM   5057 1HG2 VAL A 329      18.050   1.825 -22.696  1.00 78.91           H
ATOM   5058 2HG2 VAL A 329      16.312   1.516 -22.924  1.00 78.91           H
ATOM   5059 3HG2 VAL A 329      17.498   0.799 -24.042  1.00 78.91           H
ATOM   5060  HN  VAL A 329      15.035   3.174 -23.126  1.00 78.91           H
ATOM   5061  N   LYS A 330      15.689   5.718 -24.951  1.00 73.41           N
ATOM   5062  CA  LYS A 330      15.544   6.913 -25.766  1.00 73.41           C
ATOM   5063  C   LYS A 330      15.754   8.150 -24.890  1.00 73.41           C
[truncated: 117,478 more chars]
