# Supplementary material for: Noncanonical roles of chemokine regions in CCR9 activation revealed by structural modeling and mutational mapping
Source: Nat Commun. 2025 Aug 18;16:7695. doi: 10.1038/s41467-025-62321-9 (PMC12361432; doi:10.1038/s41467-025-62321-9)
Supplement: Supplementary file 7 — Supplementary Data 5 [file 41467_2025_62321_MOESM7_ESM.zip › CCR9_CCL25x1P6_13_rnk1.pdb]

ATOM      1  N   GLU A  20      -9.718  -6.715  59.327  1.00 47.53           N
ATOM      2  CA  GLU A  20      -9.453  -6.457  57.921  1.00 47.53           C
ATOM      3  C   GLU A  20      -8.145  -7.126  57.496  1.00 47.53           C
ATOM      4  O   GLU A  20      -7.917  -7.352  56.309  1.00 47.53           O
ATOM      5  HA  GLU A  20     -10.289  -6.902  57.382  1.00 47.53           H
ATOM      6  CB  GLU A  20      -9.417  -4.954  57.638  1.00 47.53           C
ATOM      7 1HB  GLU A  20      -8.971  -4.431  58.483  1.00 47.53           H
ATOM      8 2HB  GLU A  20      -8.901  -4.770  56.696  1.00 47.53           H
ATOM      9  CG  GLU A  20     -10.831  -4.393  57.470  1.00 47.53           C
ATOM     10 1HG  GLU A  20     -11.444  -5.103  56.913  1.00 47.53           H
ATOM     11 2HG  GLU A  20     -11.296  -4.270  58.448  1.00 47.53           H
ATOM     12  CD  GLU A  20     -10.806  -3.050  56.738  1.00 47.53           C
ATOM     13  OE1 GLU A  20     -11.836  -2.726  56.110  1.00 47.53           O
ATOM     14  OE2 GLU A  20      -9.756  -2.377  56.824  1.00 47.53           O
ATOM     15  HN  GLU A  20      -9.020  -7.256  59.796  1.00 47.53           H
ATOM     16  N   SER A  21      -7.320  -7.425  58.489  1.00 57.28           N
ATOM     17  CA  SER A  21      -5.920  -7.719  58.235  1.00 57.28           C
ATOM     18  C   SER A  21      -5.785  -9.087  57.565  1.00 57.28           C
ATOM     19  O   SER A  21      -5.078  -9.228  56.569  1.00 57.28           O
ATOM     20  HA  SER A  21      -5.576  -6.930  57.566  1.00 57.28           H
ATOM     21  CB  SER A  21      -5.106  -7.679  59.530  1.00 57.28           C
ATOM     22 1HB  SER A  21      -4.043  -7.715  59.291  1.00 57.28           H
ATOM     23 2HB  SER A  21      -5.285  -6.734  60.043  1.00 57.28           H
ATOM     24  OG  SER A  21      -5.433  -8.759  60.400  1.00 57.28           O
ATOM     25  HG  SER A  21      -4.888  -8.702  61.236  1.00 57.28           H
ATOM     26  HN  SER A  21      -7.594  -7.468  59.450  1.00 57.28           H
ATOM     27  N   THR A  22      -6.475 -10.062  58.140  1.00 58.62           N
ATOM     28  CA  THR A  22      -6.241 -11.452  57.788  1.00 58.62           C
ATOM     29  C   THR A  22      -6.855 -11.768  56.423  1.00 58.62           C
ATOM     30  O   THR A  22      -6.184 -12.311  55.546  1.00 58.62           O
ATOM     31  HA  THR A  22      -5.166 -11.608  57.698  1.00 58.62           H
ATOM     32  CB  THR A  22      -6.790 -12.325  58.918  1.00 58.62           C
ATOM     33  HB  THR A  22      -6.869 -13.365  58.603  1.00 58.62           H
ATOM     34  OG1 THR A  22      -8.018 -11.696  59.277  1.00 58.62           O
ATOM     35  HG1 THR A  22      -8.580 -12.325  59.814  1.00 58.62           H
ATOM     36  CG2 THR A  22      -5.943 -12.240  60.189  1.00 58.62           C
ATOM     37 1HG2 THR A  22      -5.920 -11.209  60.542  1.00 58.62           H
ATOM     38 2HG2 THR A  22      -4.928 -12.572  59.972  1.00 58.62           H
ATOM     39 3HG2 THR A  22      -6.377 -12.878  60.959  1.00 58.62           H
ATOM     40  HN  THR A  22      -7.181  -9.915  58.832  1.00 58.62           H
ATOM     41  N   SER A  23      -8.125 -11.415  56.285  1.00 62.68           N
ATOM     42  CA  SER A  23      -8.856 -11.713  55.065  1.00 62.68           C
ATOM     43  C   SER A  23      -8.243 -10.952  53.888  1.00 62.68           C
ATOM     44  O   SER A  23      -8.131 -11.489  52.787  1.00 62.68           O
ATOM     45  HA  SER A  23      -8.752 -12.788  54.922  1.00 62.68           H
ATOM     46  CB  SER A  23     -10.338 -11.360  55.211  1.00 62.68           C
ATOM     47 1HB  SER A  23     -10.870 -11.646  54.304  1.00 62.68           H
ATOM     48 2HB  SER A  23     -10.769 -11.937  56.029  1.00 62.68           H
ATOM     49  OG  SER A  23     -10.534  -9.970  55.457  1.00 62.68           O
ATOM     50  HG  SER A  23     -11.511  -9.770  55.529  1.00 62.68           H
ATOM     51  HN  SER A  23      -8.651 -10.934  56.986  1.00 62.68           H
ATOM     52  N   SER A  24      -7.862  -9.712  54.160  1.00 67.36           N
ATOM     53  CA  SER A  24      -7.270  -8.869  53.135  1.00 67.36           C
ATOM     54  C   SER A  24      -5.965  -9.492  52.635  1.00 67.36           C
ATOM     55  O   SER A  24      -5.609  -9.341  51.467  1.00 67.36           O
ATOM     56  HA  SER A  24      -8.007  -8.829  52.333  1.00 67.36           H
ATOM     57  CB  SER A  24      -7.015  -7.456  53.663  1.00 67.36           C
ATOM     58 1HB  SER A  24      -7.968  -6.969  53.870  1.00 67.36           H
ATOM     59 2HB  SER A  24      -6.476  -7.514  54.609  1.00 67.36           H
ATOM     60  OG  SER A  24      -6.270  -6.667  52.740  1.00 67.36           O
ATOM     61  HG  SER A  24      -6.157  -5.739  53.096  1.00 67.36           H
ATOM     62  HN  SER A  24      -7.952  -9.284  55.059  1.00 67.36           H
ATOM     63  N   MET A  25      -5.288 -10.179  53.543  1.00 65.24           N
ATOM     64  CA  MET A  25      -3.991 -10.755  53.232  1.00 65.24           C
ATOM     65  C   MET A  25      -4.144 -12.049  52.431  1.00 65.24           C
ATOM     66  O   MET A  25      -3.374 -12.306  51.507  1.00 65.24           O
ATOM     67  HA  MET A  25      -3.474 -10.007  52.632  1.00 65.24           H
ATOM     68  CB  MET A  25      -3.236 -11.045  54.531  1.00 65.24           C
ATOM     69 1HB  MET A  25      -3.386 -10.226  55.234  1.00 65.24           H
ATOM     70 2HB  MET A  25      -3.641 -11.944  54.998  1.00 65.24           H
ATOM     71  CG  MET A  25      -1.741 -11.231  54.267  1.00 65.24           C
ATOM     72 1HG  MET A  25      -1.500 -12.293  54.222  1.00 65.24           H
ATOM     73 2HG  MET A  25      -1.479 -10.803  53.299  1.00 65.24           H
ATOM     74  SD  MET A  25      -0.791 -10.444  55.557  1.00 65.24           S
ATOM     75  CE  MET A  25       0.822 -11.129  55.216  1.00 65.24           C
ATOM     76 1HE  MET A  25       0.780 -12.215  55.296  1.00 65.24           H
ATOM     77 2HE  MET A  25       1.129 -10.851  54.208  1.00 65.24           H
ATOM     78 3HE  MET A  25       1.542 -10.739  55.936  1.00 65.24           H
ATOM     79  HN  MET A  25      -5.611 -10.343  54.475  1.00 65.24           H
ATOM     80  N   GLU A  26      -5.144 -12.830  52.814  1.00 61.44           N
ATOM     81  CA  GLU A  26      -5.444 -14.063  52.106  1.00 61.44           C
ATOM     82  C   GLU A  26      -5.871 -13.760  50.669  1.00 61.44           C
ATOM     83  O   GLU A  26      -5.435 -14.429  49.733  1.00 61.44           O
ATOM     84  HA  GLU A  26      -4.513 -14.630  52.104  1.00 61.44           H
ATOM     85  CB  GLU A  26      -6.519 -14.869  52.839  1.00 61.44           C
ATOM     86 1HB  GLU A  26      -7.273 -14.193  53.242  1.00 61.44           H
ATOM     87 2HB  GLU A  26      -6.931 -15.625  52.171  1.00 61.44           H
ATOM     88  CG  GLU A  26      -5.922 -15.623  54.029  1.00 61.44           C
ATOM     89 1HG  GLU A  26      -5.079 -16.228  53.695  1.00 61.44           H
ATOM     90 2HG  GLU A  26      -5.535 -14.912  54.758  1.00 61.44           H
ATOM     91  CD  GLU A  26      -6.970 -16.521  54.690  1.00 61.44           C
ATOM     92  OE1 GLU A  26      -6.548 -17.496  55.348  1.00 61.44           O
ATOM     93  OE2 GLU A  26      -8.170 -16.211  54.523  1.00 61.44           O
ATOM     94  HN  GLU A  26      -5.742 -12.632  53.590  1.00 61.44           H
ATOM     95  N   ASP A  27      -6.719 -12.750  50.538  1.00 67.63           N
ATOM     96  CA  ASP A  27      -7.259 -12.390  49.238  1.00 67.63           C
ATOM     97  C   ASP A  27      -6.108 -12.039  48.292  1.00 67.63           C
ATOM     98  O   ASP A  27      -6.142 -12.385  47.112  1.00 67.63           O
ATOM     99  HA  ASP A  27      -7.818 -13.265  48.907  1.00 67.63           H
ATOM    100  CB  ASP A  27      -8.175 -11.169  49.341  1.00 67.63           C
ATOM    101 1HB  ASP A  27      -7.714 -10.416  49.981  1.00 67.63           H
ATOM    102 2HB  ASP A  27      -8.298 -10.717  48.356  1.00 67.63           H
ATOM    103  CG  ASP A  27      -9.544 -11.556  49.904  1.00 67.63           C
ATOM    104  OD1 ASP A  27      -9.864 -12.763  49.838  1.00 67.63           O
ATOM    105  OD2 ASP A  27     -10.239 -10.637  50.389  1.00 67.63           O
ATOM    106  HN  ASP A  27      -7.037 -12.184  51.299  1.00 67.63           H
ATOM    107  N   TYR A  28      -5.117 -11.356  48.846  1.00 67.57           N
ATOM    108  CA  TYR A  28      -3.987 -10.902  48.054  1.00 67.57           C
ATOM    109  C   TYR A  28      -3.071 -12.071  47.683  1.00 67.57           C
ATOM    110  O   TYR A  28      -2.488 -12.089  46.601  1.00 67.57           O
ATOM    111  HA  TYR A  28      -4.375 -10.452  47.140  1.00 67.57           H
ATOM    112  CB  TYR A  28      -3.213  -9.926  48.943  1.00 67.57           C
ATOM    113 1HB  TYR A  28      -3.885  -9.128  49.259  1.00 67.57           H
ATOM    114 2HB  TYR A  28      -2.892 -10.448  49.844  1.00 67.57           H
ATOM    115  CG  TYR A  28      -1.989  -9.305  48.267  1.00 67.57           C
ATOM    116  CD1 TYR A  28      -0.731  -9.817  48.513  1.00 67.57           C
ATOM    117  HD1 TYR A  28      -0.610 -10.663  49.189  1.00 67.57           H
ATOM    118  CD2 TYR A  28      -2.143  -8.234  47.411  1.00 67.57           C
ATOM    119  HD2 TYR A  28      -3.136  -7.830  47.216  1.00 67.57           H
ATOM    120  CE1 TYR A  28       0.421  -9.232  47.877  1.00 67.57           C
ATOM    121  HE1 TYR A  28       1.420  -9.627  48.063  1.00 67.57           H
ATOM    122  CE2 TYR A  28      -0.991  -7.649  46.775  1.00 67.57           C
ATOM    123  HE2 TYR A  28      -1.098  -6.803  46.097  1.00 67.57           H
ATOM    124  CZ  TYR A  28       0.234  -8.178  47.039  1.00 67.57           C
ATOM    125  OH  TYR A  28       1.323  -7.626  46.438  1.00 67.57           O
ATOM    126  HH  TYR A  28       1.047  -6.836  45.890  1.00 67.57           H
ATOM    127  HN  TYR A  28      -5.077 -11.114  49.815  1.00 67.57           H
ATOM    128  N   VAL A  29      -2.974 -13.020  48.603  1.00 68.52           N
ATOM    129  CA  VAL A  29      -2.088 -14.156  48.417  1.00 68.52           C
ATOM    130  C   VAL A  29      -2.694 -15.106  47.382  1.00 68.52           C
ATOM    131  O   VAL A  29      -1.976 -15.673  46.560  1.00 68.52           O
ATOM    132  HA  VAL A  29      -1.142 -13.775  48.032  1.00 68.52           H
ATOM    133  CB  VAL A  29      -1.814 -14.832  49.762  1.00 68.52           C
ATOM    134  HB  VAL A  29      -2.773 -15.025  50.241  1.00 68.52           H
ATOM    135  CG1 VAL A  29      -1.108 -16.176  49.566  1.00 68.52           C
ATOM    136 1HG1 VAL A  29      -1.738 -16.833  48.966  1.00 68.52           H
ATOM    137 2HG1 VAL A  29      -0.159 -16.016  49.055  1.00 68.52           H
ATOM    138 3HG1 VAL A  29      -0.926 -16.635  50.537  1.00 68.52           H
ATOM    139  CG2 VAL A  29      -1.004 -13.916  50.681  1.00 68.52           C
ATOM    140 1HG2 VAL A  29      -0.051 -13.679  50.209  1.00 68.52           H
ATOM    141 2HG2 VAL A  29      -1.560 -12.996  50.860  1.00 68.52           H
ATOM    142 3HG2 VAL A  29      -0.823 -14.422  51.630  1.00 68.52           H
ATOM    143  HN  VAL A  29      -3.487 -13.021  49.462  1.00 68.52           H
ATOM    144  N   ASN A  30      -4.009 -15.250  47.456  1.00 64.02           N
ATOM    145  CA  ASN A  30      -4.701 -16.234  46.643  1.00 64.02           C
ATOM    146  C   ASN A  30      -4.999 -15.635  45.267  1.00 64.02           C
ATOM    147  O   ASN A  30      -5.468 -16.333  44.370  1.00 64.02           O
ATOM    148  HA  ASN A  30      -4.025 -17.087  46.588  1.00 64.02           H
ATOM    149  CB  ASN A  30      -6.032 -16.639  47.281  1.00 64.02           C
ATOM    150 1HB  ASN A  30      -6.605 -15.746  47.532  1.00 64.02           H
ATOM    151 2HB  ASN A  30      -6.625 -17.206  46.564  1.00 64.02           H
ATOM    152  CG  ASN A  30      -5.804 -17.477  48.540  1.00 64.02           C
ATOM    153  OD1 ASN A  30      -4.785 -18.126  48.709  1.00 64.02           O
ATOM    154  ND2 ASN A  30      -6.807 -17.427  49.412  1.00 64.02           N
ATOM    155 1HD2 ASN A  30      -7.616 -16.875  49.212  1.00 64.02           H
ATOM    156 2HD2 ASN A  30      -6.752 -17.943  50.267  1.00 64.02           H
ATOM    157  HN  ASN A  30      -4.597 -14.709  48.057  1.00 64.02           H
ATOM    158  N   PHE A  31      -4.715 -14.346  45.145  1.00 70.04           N
ATOM    159  CA  PHE A  31      -4.945 -13.645  43.893  1.00 70.04           C
ATOM    160  C   PHE A  31      -4.063 -14.209  42.778  1.00 70.04           C
ATOM    161  O   PHE A  31      -2.852 -14.343  42.948  1.00 70.04           O
ATOM    162  HA  PHE A  31      -5.994 -13.787  43.631  1.00 70.04           H
ATOM    163  CB  PHE A  31      -4.575 -12.179  44.127  1.00 70.04           C
ATOM    164 1HB  PHE A  31      -5.095 -11.821  45.016  1.00 70.04           H
ATOM    165 2HB  PHE A  31      -3.507 -12.113  44.334  1.00 70.04           H
ATOM    166  CG  PHE A  31      -4.910 -11.257  42.953  1.00 70.04           C
ATOM    167  CD1 PHE A  31      -3.931 -10.866  42.095  1.00 70.04           C
ATOM    168  HD1 PHE A  31      -2.907 -11.209  42.244  1.00 70.04           H
ATOM    169  CD2 PHE A  31      -6.188 -10.829  42.767  1.00 70.04           C
ATOM    170  HD2 PHE A  31      -6.973 -11.143  43.455  1.00 70.04           H
ATOM    171  CE1 PHE A  31      -4.242 -10.010  41.005  1.00 70.04           C
ATOM    172  HE1 PHE A  31      -3.456  -9.697  40.317  1.00 70.04           H
ATOM    173  CE2 PHE A  31      -6.499  -9.974  41.677  1.00 70.04           C
ATOM    174  HE2 PHE A  31      -7.523  -9.631  41.528  1.00 70.04           H
ATOM    175  CZ  PHE A  31      -5.519  -9.583  40.819  1.00 70.04           C
ATOM    176  HZ  PHE A  31      -5.758  -8.926  39.982  1.00 70.04           H
ATOM    177  HN  PHE A  31      -4.335 -13.785  45.880  1.00 70.04           H
ATOM    178  N   ASN A  32      -4.704 -14.524  41.662  1.00 62.63           N
ATOM    179  CA  ASN A  32      -3.992 -15.072  40.520  1.00 62.63           C
ATOM    180  C   ASN A  32      -3.361 -13.930  39.721  1.00 62.63           C
ATOM    181  O   ASN A  32      -4.031 -13.289  38.913  1.00 62.63           O
ATOM    182  HA  ASN A  32      -3.247 -15.746  40.942  1.00 62.63           H
ATOM    183  CB  ASN A  32      -4.942 -15.830  39.590  1.00 62.63           C
ATOM    184 1HB  ASN A  32      -5.556 -16.517  40.173  1.00 62.63           H
ATOM    185 2HB  ASN A  32      -5.621 -15.127  39.107  1.00 62.63           H
ATOM    186  CG  ASN A  32      -4.165 -16.609  38.528  1.00 62.63           C
ATOM    187  OD1 ASN A  32      -2.946 -16.604  38.485  1.00 62.63           O
ATOM    188  ND2 ASN A  32      -4.936 -17.277  37.674  1.00 62.63           N
ATOM    189 1HD2 ASN A  32      -5.931 -17.239  37.765  1.00 62.63           H
ATOM    190 2HD2 ASN A  32      -4.521 -17.817  36.943  1.00 62.63           H
ATOM    191  HN  ASN A  32      -5.689 -14.411  41.532  1.00 62.63           H
ATOM    192  N   PHE A  33      -2.080 -13.709  39.976  1.00 64.98           N
ATOM    193  CA  PHE A  33      -1.336 -12.695  39.248  1.00 64.98           C
ATOM    194  C   PHE A  33      -0.863 -13.229  37.895  1.00 64.98           C
ATOM    195  O   PHE A  33       0.327 -13.181  37.586  1.00 64.98           O
ATOM    196  HA  PHE A  33      -2.008 -11.852  39.090  1.00 64.98           H
ATOM    197  CB  PHE A  33      -0.114 -12.341  40.098  1.00 64.98           C
ATOM    198 1HB  PHE A  33       0.418 -13.257  40.352  1.00 64.98           H
ATOM    199 2HB  PHE A  33       0.566 -11.732  39.502  1.00 64.98           H
ATOM    200  CG  PHE A  33      -0.450 -11.589  41.388  1.00 64.98           C
ATOM    201  CD1 PHE A  33      -0.605 -10.238  41.367  1.00 64.98           C
ATOM    202  HD1 PHE A  33      -0.489  -9.691  40.431  1.00 64.98           H
ATOM    203  CD2 PHE A  33      -0.595 -12.272  42.555  1.00 64.98           C
ATOM    204  HD2 PHE A  33      -0.471 -13.355  42.572  1.00 64.98           H
ATOM    205  CE1 PHE A  33      -0.917  -9.540  42.564  1.00 64.98           C
ATOM    206  HE1 PHE A  33      -1.040  -8.457  42.547  1.00 64.98           H
ATOM    207  CE2 PHE A  33      -0.907 -11.574  43.752  1.00 64.98           C
ATOM    208  HE2 PHE A  33      -1.023 -12.122  44.687  1.00 64.98           H
ATOM    209  CZ  PHE A  33      -1.061 -10.223  43.731  1.00 64.98           C
ATOM    210  HZ  PHE A  33      -1.301  -9.688  44.650  1.00 64.98           H
ATOM    211  HN  PHE A  33      -1.553 -14.208  40.664  1.00 64.98           H
ATOM    212  N   THR A  34      -1.819 -13.725  37.123  1.00 63.63           N
ATOM    213  CA  THR A  34      -1.586 -13.976  35.711  1.00 63.63           C
ATOM    214  C   THR A  34      -1.142 -12.692  35.007  1.00 63.63           C
ATOM    215  O   THR A  34      -1.774 -11.648  35.156  1.00 63.63           O
ATOM    216  HA  THR A  34      -0.769 -14.691  35.619  1.00 63.63           H
ATOM    217  CB  THR A  34      -2.862 -14.581  35.122  1.00 63.63           C
ATOM    218  HB  THR A  34      -2.863 -14.505  34.035  1.00 63.63           H
ATOM    219  OG1 THR A  34      -3.915 -13.888  35.788  1.00 63.63           O
ATOM    220  HG1 THR A  34      -3.905 -12.922  35.529  1.00 63.63           H
ATOM    221  CG2 THR A  34      -3.061 -16.042  35.531  1.00 63.63           C
ATOM    222 1HG2 THR A  34      -3.128 -16.109  36.617  1.00 63.63           H
ATOM    223 2HG2 THR A  34      -2.216 -16.635  35.182  1.00 63.63           H
ATOM    224 3HG2 THR A  34      -3.980 -16.422  35.086  1.00 63.63           H
ATOM    225  HN  THR A  34      -2.737 -13.954  37.448  1.00 63.63           H
ATOM    226  N   ASP A  35      -0.057 -12.812  34.256  1.00 68.19           N
ATOM    227  CA  ASP A  35       0.562 -11.648  33.644  1.00 68.19           C
ATOM    228  C   ASP A  35      -0.086 -11.389  32.282  1.00 68.19           C
ATOM    229  O   ASP A  35       0.359 -11.924  31.268  1.00 68.19           O
ATOM    230  HA  ASP A  35       0.395 -10.832  34.347  1.00 68.19           H
ATOM    231  CB  ASP A  35       2.058 -11.874  33.421  1.00 68.19           C
ATOM    232 1HB  ASP A  35       2.458 -12.501  34.218  1.00 68.19           H
ATOM    233 2HB  ASP A  35       2.213 -12.411  32.485  1.00 68.19           H
ATOM    234  CG  ASP A  35       2.814 -10.544  33.383  1.00 68.19           C
ATOM    235  OD1 ASP A  35       2.126  -9.500  33.410  1.00 68.19           O
ATOM    236  OD2 ASP A  35       4.061 -10.601  33.327  1.00 68.19           O
ATOM    237  HN  ASP A  35       0.397 -13.682  34.064  1.00 68.19           H
ATOM    238  N   PHE A  36      -1.125 -10.568  32.304  1.00 81.84           N
ATOM    239  CA  PHE A  36      -1.789 -10.169  31.075  1.00 81.84           C
ATOM    240  C   PHE A  36      -1.082  -8.974  30.433  1.00 81.84           C
ATOM    241  O   PHE A  36      -1.412  -8.580  29.315  1.00 81.84           O
ATOM    242  HA  PHE A  36      -1.750 -11.020  30.395  1.00 81.84           H
ATOM    243  CB  PHE A  36      -3.216  -9.762  31.448  1.00 81.84           C
ATOM    244 1HB  PHE A  36      -3.175  -9.046  32.269  1.00 81.84           H
ATOM    245 2HB  PHE A  36      -3.671  -9.250  30.601  1.00 81.84           H
ATOM    246  CG  PHE A  36      -4.111 -10.934  31.857  1.00 81.84           C
ATOM    247  CD1 PHE A  36      -4.076 -12.095  31.150  1.00 81.84           C
ATOM    248  HD1 PHE A  36      -3.410 -12.191  30.292  1.00 81.84           H
ATOM    249  CD2 PHE A  36      -4.941 -10.815  32.928  1.00 81.84           C
ATOM    250  HD2 PHE A  36      -4.969  -9.884  33.495  1.00 81.84           H
ATOM    251  CE1 PHE A  36      -4.906 -13.183  31.530  1.00 81.84           C
ATOM    252  HE1 PHE A  36      -4.878 -14.113  30.963  1.00 81.84           H
ATOM    253  CE2 PHE A  36      -5.771 -11.902  33.307  1.00 81.84           C
ATOM    254  HE2 PHE A  36      -6.436 -11.807  34.165  1.00 81.84           H
ATOM    255  CZ  PHE A  36      -5.736 -13.063  32.600  1.00 81.84           C
ATOM    256  HZ  PHE A  36      -6.373 -13.898  32.892  1.00 81.84           H
ATOM    257  HN  PHE A  36      -1.514 -10.179  33.139  1.00 81.84           H
ATOM    258  N   TYR A  37      -0.123  -8.430  31.168  1.00 86.19           N
ATOM    259  CA  TYR A  37       0.681  -7.333  30.656  1.00 86.19           C
ATOM    260  C   TYR A  37       1.869  -7.857  29.845  1.00 86.19           C
ATOM    261  O   TYR A  37       2.784  -8.463  30.399  1.00 86.19           O
ATOM    262  HA  TYR A  37       0.049  -6.725  30.009  1.00 86.19           H
ATOM    263  CB  TYR A  37       1.207  -6.587  31.884  1.00 86.19           C
ATOM    264 1HB  TYR A  37       0.370  -6.357  32.543  1.00 86.19           H
ATOM    265 2HB  TYR A  37       1.877  -7.245  32.437  1.00 86.19           H
ATOM    266  CG  TYR A  37       1.949  -5.290  31.554  1.00 86.19           C
ATOM    267  CD1 TYR A  37       3.325  -5.287  31.458  1.00 86.19           C
ATOM    268  HD1 TYR A  37       3.884  -6.209  31.617  1.00 86.19           H
ATOM    269  CD2 TYR A  37       1.240  -4.123  31.351  1.00 86.19           C
ATOM    270  HD2 TYR A  37       0.153  -4.125  31.427  1.00 86.19           H
ATOM    271  CE1 TYR A  37       4.023  -4.067  31.147  1.00 86.19           C
ATOM    272  HE1 TYR A  37       5.110  -4.051  31.068  1.00 86.19           H
ATOM    273  CE2 TYR A  37       1.938  -2.902  31.040  1.00 86.19           C
ATOM    274  HE2 TYR A  37       1.391  -1.974  30.878  1.00 86.19           H
ATOM    275  CZ  TYR A  37       3.295  -2.934  30.953  1.00 86.19           C
ATOM    276  OH  TYR A  37       3.954  -1.782  30.660  1.00 86.19           O
ATOM    277  HH  TYR A  37       3.306  -1.089  30.341  1.00 86.19           H
ATOM    278  HN  TYR A  37       0.107  -8.726  32.095  1.00 86.19           H
ATOM    279  N   CYS A  38       1.814  -7.602  28.546  1.00 89.94           N
ATOM    280  CA  CYS A  38       2.811  -8.141  27.636  1.00 89.94           C
ATOM    281  C   CYS A  38       3.846  -7.050  27.357  1.00 89.94           C
ATOM    282  O   CYS A  38       3.530  -6.032  26.743  1.00 89.94           O
ATOM    283  HA  CYS A  38       3.270  -8.990  28.141  1.00 89.94           H
ATOM    284  CB  CYS A  38       2.175  -8.667  26.347  1.00 89.94           C
ATOM    285 1HB  CYS A  38       1.362  -9.353  26.587  1.00 89.94           H
ATOM    286 2HB  CYS A  38       1.740  -7.842  25.783  1.00 89.94           H
ATOM    287  SG  CYS A  38       3.434  -9.522  25.332  1.00 89.94           S
ATOM    288  HN  CYS A  38       1.108  -7.041  28.115  1.00 89.94           H
ATOM    289  N   GLU A  39       5.062  -7.299  27.821  1.00 82.26           N
ATOM    290  CA  GLU A  39       6.191  -6.462  27.451  1.00 82.26           C
ATOM    291  C   GLU A  39       6.775  -6.920  26.113  1.00 82.26           C
ATOM    292  O   GLU A  39       7.124  -8.089  25.952  1.00 82.26           O
ATOM    293  HA  GLU A  39       5.785  -5.456  27.352  1.00 82.26           H
ATOM    294  CB  GLU A  39       7.259  -6.467  28.547  1.00 82.26           C
ATOM    295 1HB  GLU A  39       7.554  -7.493  28.767  1.00 82.26           H
ATOM    296 2HB  GLU A  39       8.094  -5.833  28.248  1.00 82.26           H
ATOM    297  CG  GLU A  39       6.712  -5.876  29.848  1.00 82.26           C
ATOM    298 1HG  GLU A  39       6.297  -4.887  29.655  1.00 82.26           H
ATOM    299 2HG  GLU A  39       5.898  -6.497  30.220  1.00 82.26           H
ATOM    300  CD  GLU A  39       7.811  -5.776  30.908  1.00 82.26           C
ATOM    301  OE1 GLU A  39       7.530  -5.160  31.959  1.00 82.26           O
ATOM    302  OE2 GLU A  39       8.905  -6.319  30.644  1.00 82.26           O
ATOM    303  HN  GLU A  39       5.281  -8.056  28.437  1.00 82.26           H
ATOM    304  N   LYS A  40       6.864  -5.976  25.188  1.00 88.84           N
ATOM    305  CA  LYS A  40       7.226  -6.301  23.819  1.00 88.84           C
ATOM    306  C   LYS A  40       8.619  -5.744  23.519  1.00 88.84           C
ATOM    307  O   LYS A  40       8.902  -5.343  22.391  1.00 88.84           O
ATOM    308  HA  LYS A  40       7.264  -7.387  23.740  1.00 88.84           H
ATOM    309  CB  LYS A  40       6.147  -5.814  22.850  1.00 88.84           C
ATOM    310 1HB  LYS A  40       5.984  -4.745  22.988  1.00 88.84           H
ATOM    311 2HB  LYS A  40       6.486  -5.954  21.823  1.00 88.84           H
ATOM    312  CG  LYS A  40       4.834  -6.568  23.067  1.00 88.84           C
ATOM    313 1HG  LYS A  40       5.012  -7.641  23.003  1.00 88.84           H
ATOM    314 2HG  LYS A  40       4.456  -6.367  24.070  1.00 88.84           H
ATOM    315  CD  LYS A  40       3.787  -6.156  22.030  1.00 88.84           C
ATOM    316 1HD  LYS A  40       3.588  -5.087  22.114  1.00 88.84           H
ATOM    317 2HD  LYS A  40       4.176  -6.330  21.027  1.00 88.84           H
ATOM    318  CE  LYS A  40       2.487  -6.939  22.222  1.00 88.84           C
ATOM    319 1HE  LYS A  40       2.676  -8.005  22.097  1.00 88.84           H
ATOM    320 2HE  LYS A  40       2.117  -6.799  23.238  1.00 88.84           H
ATOM    321  NZ  LYS A  40       1.465  -6.493  21.249  1.00 88.84           N
ATOM    322 1HZ  LYS A  40       0.695  -7.154  21.241  1.00 88.84           H
ATOM    323 2HZ  LYS A  40       1.121  -5.578  21.516  1.00 88.84           H
ATOM    324 3HZ  LYS A  40       1.877  -6.443  20.324  1.00 88.84           H
ATOM    325  HN  LYS A  40       6.694  -5.006  25.362  1.00 88.84           H
ATOM    326  N   ASN A  41       9.454  -5.738  24.548  1.00 82.99           N
ATOM    327  CA  ASN A  41      10.804  -5.218  24.414  1.00 82.99           C
ATOM    328  C   ASN A  41      11.528  -5.973  23.298  1.00 82.99           C
ATOM    329  O   ASN A  41      12.253  -5.373  22.506  1.00 82.99           O
ATOM    330  HA  ASN A  41      10.682  -4.158  24.189  1.00 82.99           H
ATOM    331  CB  ASN A  41      11.599  -5.410  25.707  1.00 82.99           C
ATOM    332 1HB  ASN A  41      11.509  -6.442  26.044  1.00 82.99           H
ATOM    333 2HB  ASN A  41      12.657  -5.227  25.518  1.00 82.99           H
ATOM    334  CG  ASN A  41      11.100  -4.465  26.802  1.00 82.99           C
ATOM    335  OD1 ASN A  41      10.680  -3.348  26.551  1.00 82.99           O
ATOM    336  ND2 ASN A  41      11.170  -4.974  28.029  1.00 82.99           N
ATOM    337 1HD2 ASN A  41      11.525  -5.899  28.167  1.00 82.99           H
ATOM    338 2HD2 ASN A  41      10.867  -4.433  28.813  1.00 82.99           H
ATOM    339  HN  ASN A  41       9.221  -6.079  25.459  1.00 82.99           H
ATOM    340  N   ASN A  42      11.306  -7.279  23.269  1.00 84.41           N
ATOM    341  CA  ASN A  42      11.978  -8.132  22.305  1.00 84.41           C
ATOM    342  C   ASN A  42      11.558  -7.726  20.891  1.00 84.41           C
ATOM    343  O   ASN A  42      12.364  -7.770  19.963  1.00 84.41           O
ATOM    344  HA  ASN A  42      13.043  -7.981  22.482  1.00 84.41           H
ATOM    345  CB  ASN A  42      11.598  -9.600  22.508  1.00 84.41           C
ATOM    346 1HB  ASN A  42      10.514  -9.706  22.482  1.00 84.41           H
ATOM    347 2HB  ASN A  42      11.996 -10.199  21.689  1.00 84.41           H
ATOM    348  CG  ASN A  42      12.136 -10.127  23.840  1.00 84.41           C
ATOM    349  OD1 ASN A  42      12.908  -9.478  24.527  1.00 84.41           O
ATOM    350  ND2 ASN A  42      11.687 -11.336  24.165  1.00 84.41           N
ATOM    351 1HD2 ASN A  42      11.055 -11.815  23.556  1.00 84.41           H
ATOM    352 2HD2 ASN A  42      11.982 -11.766  25.018  1.00 84.41           H
ATOM    353  HN  ASN A  42      10.680  -7.754  23.889  1.00 84.41           H
ATOM    354  N   VAL A  43      10.296  -7.341  20.771  1.00 91.08           N
ATOM    355  CA  VAL A  43       9.743  -6.979  19.477  1.00 91.08           C
ATOM    356  C   VAL A  43      10.402  -5.688  18.988  1.00 91.08           C
ATOM    357  O   VAL A  43      10.760  -5.574  17.817  1.00 91.08           O
ATOM    358  HA  VAL A  43       9.985  -7.782  18.780  1.00 91.08           H
ATOM    359  CB  VAL A  43       8.219  -6.876  19.569  1.00 91.08           C
ATOM    360  HB  VAL A  43       7.979  -6.033  20.216  1.00 91.08           H
ATOM    361  CG1 VAL A  43       7.604  -6.603  18.195  1.00 91.08           C
ATOM    362 1HG1 VAL A  43       7.995  -5.664  17.802  1.00 91.08           H
ATOM    363 2HG1 VAL A  43       7.859  -7.416  17.515  1.00 91.08           H
ATOM    364 3HG1 VAL A  43       6.521  -6.534  18.289  1.00 91.08           H
ATOM    365  CG2 VAL A  43       7.621  -8.136  20.197  1.00 91.08           C
ATOM    366 1HG2 VAL A  43       7.876  -9.002  19.586  1.00 91.08           H
ATOM    367 2HG2 VAL A  43       8.024  -8.268  21.201  1.00 91.08           H
ATOM    368 3HG2 VAL A  43       6.537  -8.036  20.250  1.00 91.08           H
ATOM    369  HN  VAL A  43       9.656  -7.273  21.537  1.00 91.08           H
ATOM    370  N   ARG A  44      10.540  -4.746  19.911  1.00 86.88           N
ATOM    371  CA  ARG A  44      11.136  -3.462  19.585  1.00 86.88           C
ATOM    372  C   ARG A  44      12.605  -3.640  19.198  1.00 86.88           C
ATOM    373  O   ARG A  44      13.104  -2.953  18.309  1.00 86.88           O
ATOM    374  HA  ARG A  44      10.551  -3.089  18.743  1.00 86.88           H
ATOM    375  CB  ARG A  44      11.040  -2.495  20.767  1.00 86.88           C
ATOM    376 1HB  ARG A  44      11.472  -2.956  21.655  1.00 86.88           H
ATOM    377 2HB  ARG A  44      11.624  -1.599  20.557  1.00 86.88           H
ATOM    378  CG  ARG A  44       9.585  -2.108  21.043  1.00 86.88           C
ATOM    379 1HG  ARG A  44       9.093  -1.839  20.108  1.00 86.88           H
ATOM    380 2HG  ARG A  44       9.049  -2.965  21.450  1.00 86.88           H
ATOM    381  CD  ARG A  44       9.506  -0.937  22.023  1.00 86.88           C
ATOM    382 1HD  ARG A  44      10.183  -0.142  21.709  1.00 86.88           H
ATOM    383 2HD  ARG A  44       8.500  -0.517  22.021  1.00 86.88           H
ATOM    384  NE  ARG A  44       9.860  -1.392  23.386  1.00 86.88           N
ATOM    385  HE  ARG A  44      10.828  -1.425  23.633  1.00 86.88           H
ATOM    386  CZ  ARG A  44       8.963  -1.764  24.310  1.00 86.88           C
ATOM    387  NH1 ARG A  44       7.652  -1.741  24.034  1.00 86.88           N
ATOM    388 1HH1 ARG A  44       7.336  -1.444  23.133  1.00 86.88           H
ATOM    389 2HH1 ARG A  44       6.990  -2.020  24.729  1.00 86.88           H
ATOM    390  NH2 ARG A  44       9.398  -2.160  25.514  1.00 86.88           N
ATOM    391 1HH2 ARG A  44       8.742  -2.441  26.215  1.00 86.88           H
ATOM    392 2HH2 ARG A  44      10.378  -2.175  25.712  1.00 86.88           H
ATOM    393  HN  ARG A  44      10.255  -4.851  20.863  1.00 86.88           H
ATOM    394  N   GLN A  45      13.257  -4.566  19.886  1.00 83.29           N
ATOM    395  CA  GLN A  45      14.668  -4.820  19.650  1.00 83.29           C
ATOM    396  C   GLN A  45      14.874  -5.408  18.253  1.00 83.29           C
ATOM    397  O   GLN A  45      15.801  -5.020  17.543  1.00 83.29           O
ATOM    398  HA  GLN A  45      15.152  -3.846  19.717  1.00 83.29           H
ATOM    399  CB  GLN A  45      15.246  -5.743  20.724  1.00 83.29           C
ATOM    400 1HB  GLN A  45      14.978  -5.369  21.712  1.00 83.29           H
ATOM    401 2HB  GLN A  45      14.809  -6.736  20.629  1.00 83.29           H
ATOM    402  CG  GLN A  45      16.769  -5.836  20.605  1.00 83.29           C
ATOM    403 1HG  GLN A  45      17.036  -6.248  19.631  1.00 83.29           H
ATOM    404 2HG  GLN A  45      17.203  -4.838  20.658  1.00 83.29           H
ATOM    405  CD  GLN A  45      17.353  -6.713  21.714  1.00 83.29           C
ATOM    406  OE1 GLN A  45      16.648  -7.402  22.432  1.00 83.29           O
ATOM    407  NE2 GLN A  45      18.678  -6.649  21.812  1.00 83.29           N
ATOM    408 1HE2 GLN A  45      19.198  -6.064  21.191  1.00 83.29           H
ATOM    409 2HE2 GLN A  45      19.154  -7.187  22.508  1.00 83.29           H
ATOM    410  HN  GLN A  45      12.837  -5.136  20.593  1.00 83.29           H
ATOM    411  N   PHE A  46      13.996  -6.335  17.900  1.00 92.04           N
ATOM    412  CA  PHE A  46      14.033  -6.936  16.577  1.00 92.04           C
ATOM    413  C   PHE A  46      13.877  -5.874  15.487  1.00 92.04           C
ATOM    414  O   PHE A  46      14.641  -5.852  14.523  1.00 92.04           O
ATOM    415  HA  PHE A  46      15.002  -7.424  16.471  1.00 92.04           H
ATOM    416  CB  PHE A  46      12.856  -7.910  16.496  1.00 92.04           C
ATOM    417 1HB  PHE A  46      13.031  -8.735  17.187  1.00 92.04           H
ATOM    418 2HB  PHE A  46      11.952  -7.400  16.830  1.00 92.04           H
ATOM    419  CG  PHE A  46      12.615  -8.479  15.096  1.00 92.04           C
ATOM    420  CD1 PHE A  46      11.650  -7.944  14.301  1.00 92.04           C
ATOM    421  HD1 PHE A  46      11.048  -7.109  14.661  1.00 92.04           H
ATOM    422  CD2 PHE A  46      13.366  -9.520  14.647  1.00 92.04           C
ATOM    423  HD2 PHE A  46      14.139  -9.949  15.284  1.00 92.04           H
ATOM    424  CE1 PHE A  46      11.426  -8.472  13.002  1.00 92.04           C
ATOM    425  HE1 PHE A  46      10.653  -8.043  12.365  1.00 92.04           H
ATOM    426  CE2 PHE A  46      13.142 -10.048  13.348  1.00 92.04           C
ATOM    427  HE2 PHE A  46      13.744 -10.883  12.987  1.00 92.04           H
ATOM    428  CZ  PHE A  46      12.177  -9.513  12.553  1.00 92.04           C
ATOM    429  HZ  PHE A  46      12.006  -9.918  11.556  1.00 92.04           H
ATOM    430  HN  PHE A  46      13.270  -6.674  18.498  1.00 92.04           H
ATOM    431  N   ALA A  47      12.884  -5.018  15.677  1.00 92.92           N
ATOM    432  CA  ALA A  47      12.568  -4.006  14.684  1.00 92.92           C
ATOM    433  C   ALA A  47      13.776  -3.085  14.498  1.00 92.92           C
ATOM    434  O   ALA A  47      14.088  -2.682  13.379  1.00 92.92           O
ATOM    435  HA  ALA A  47      12.363  -4.517  13.743  1.00 92.92           H
ATOM    436  CB  ALA A  47      11.313  -3.243  15.113  1.00 92.92           C
ATOM    437 1HB  ALA A  47      10.478  -3.938  15.202  1.00 92.92           H
ATOM    438 2HB  ALA A  47      11.491  -2.764  16.076  1.00 92.92           H
ATOM    439 3HB  ALA A  47      11.077  -2.484  14.368  1.00 92.92           H
ATOM    440  HN  ALA A  47      12.300  -5.010  16.489  1.00 92.92           H
ATOM    441  N   SER A  48      14.422  -2.779  15.614  1.00 91.15           N
ATOM    442  CA  SER A  48      15.472  -1.775  15.618  1.00 91.15           C
ATOM    443  C   SER A  48      16.665  -2.260  14.791  1.00 91.15           C
ATOM    444  O   SER A  48      17.429  -1.453  14.264  1.00 91.15           O
ATOM    445  HA  SER A  48      15.027  -0.890  15.164  1.00 91.15           H
ATOM    446  CB  SER A  48      15.914  -1.446  17.045  1.00 91.15           C
ATOM    447 1HB  SER A  48      16.541  -0.554  17.035  1.00 91.15           H
ATOM    448 2HB  SER A  48      15.039  -1.213  17.652  1.00 91.15           H
ATOM    449  OG  SER A  48      16.632  -2.523  17.643  1.00 91.15           O
ATOM    450  HG  SER A  48      16.249  -3.397  17.344  1.00 91.15           H
ATOM    451  HN  SER A  48      14.240  -3.204  16.500  1.00 91.15           H
ATOM    452  N   HIS A  49      16.786  -3.577  14.704  1.00 86.69           N
ATOM    453  CA  HIS A  49      17.932  -4.180  14.045  1.00 86.69           C
ATOM    454  C   HIS A  49      17.583  -4.490  12.588  1.00 86.69           C
ATOM    455  O   HIS A  49      18.394  -4.269  11.691  1.00 86.69           O
ATOM    456  HA  HIS A  49      18.732  -3.440  14.069  1.00 86.69           H
ATOM    457  CB  HIS A  49      18.414  -5.412  14.814  1.00 86.69           C
ATOM    458 1HB  HIS A  49      17.560  -6.056  15.020  1.00 86.69           H
ATOM    459 2HB  HIS A  49      19.096  -5.980  14.180  1.00 86.69           H
ATOM    460  CG  HIS A  49      19.110  -5.091  16.115  1.00 86.69           C
ATOM    461  ND1 HIS A  49      20.236  -4.289  16.186  1.00 86.69           N
ATOM    462  HD1 HIS A  49      20.693  -3.853  15.410  1.00 86.69           H
ATOM    463  CD2 HIS A  49      18.827  -5.470  17.395  1.00 86.69           C
ATOM    464  HD2 HIS A  49      17.999  -6.108  17.702  1.00 86.69           H
ATOM    465  CE1 HIS A  49      20.606  -4.198  17.455  1.00 86.69           C
ATOM    466  HE1 HIS A  49      21.459  -3.636  17.834  1.00 86.69           H
ATOM    467  NE2 HIS A  49      19.732  -4.931  18.202  1.00 86.69           N
ATOM    468  HN  HIS A  49      16.121  -4.226  15.073  1.00 86.69           H
ATOM    469  N   PHE A  50      16.373  -4.997  12.398  1.00 81.59           N
ATOM    470  CA  PHE A  50      16.028  -5.663  11.154  1.00 81.59           C
ATOM    471  C   PHE A  50      15.426  -4.677  10.152  1.00 81.59           C
ATOM    472  O   PHE A  50      15.743  -4.722   8.964  1.00 81.59           O
ATOM    473  HA  PHE A  50      16.949  -6.079  10.744  1.00 81.59           H
ATOM    474  CB  PHE A  50      14.984  -6.729  11.493  1.00 81.59           C
ATOM    475 1HB  PHE A  50      15.365  -7.352  12.302  1.00 81.59           H
ATOM    476 2HB  PHE A  50      14.085  -6.237  11.865  1.00 81.59           H
ATOM    477  CG  PHE A  50      14.605  -7.626  10.313  1.00 81.59           C
ATOM    478  CD1 PHE A  50      13.394  -7.483   9.710  1.00 81.59           C
ATOM    479  HD1 PHE A  50      12.694  -6.728  10.069  1.00 81.59           H
ATOM    480  CD2 PHE A  50      15.480  -8.567   9.866  1.00 81.59           C
ATOM    481  HD2 PHE A  50      16.450  -8.682  10.349  1.00 81.59           H
ATOM    482  CE1 PHE A  50      13.043  -8.315   8.615  1.00 81.59           C
ATOM    483  HE1 PHE A  50      12.072  -8.200   8.133  1.00 81.59           H
ATOM    484  CE2 PHE A  50      15.128  -9.400   8.770  1.00 81.59           C
ATOM    485  HE2 PHE A  50      15.829 -10.154   8.412  1.00 81.59           H
ATOM    486  CZ  PHE A  50      13.917  -9.256   8.168  1.00 81.59           C
ATOM    487  HZ  PHE A  50      13.648  -9.895   7.327  1.00 81.59           H
ATOM    488  HN  PHE A  50      15.638  -4.957  13.075  1.00 81.59           H
ATOM    489  N   LEU A  51      14.569  -3.808  10.667  1.00 93.73           N
ATOM    490  CA  LEU A  51      13.693  -3.024   9.813  1.00 93.73           C
ATOM    491  C   LEU A  51      14.510  -1.938   9.112  1.00 93.73           C
ATOM    492  O   LEU A  51      14.404  -1.761   7.899  1.00 93.73           O
ATOM    493  HA  LEU A  51      13.289  -3.696   9.055  1.00 93.73           H
ATOM    494  CB  LEU A  51      12.508  -2.482  10.614  1.00 93.73           C
ATOM    495 1HB  LEU A  51      12.894  -1.835  11.403  1.00 93.73           H
ATOM    496 2HB  LEU A  51      11.905  -1.856   9.956  1.00 93.73           H
ATOM    497  CG  LEU A  51      11.595  -3.529  11.254  1.00 93.73           C
ATOM    498  HG  LEU A  51      12.163  -4.056  12.021  1.00 93.73           H
ATOM    499  CD1 LEU A  51      10.403  -2.867  11.948  1.00 93.73           C
ATOM    500 1HD1 LEU A  51      10.763  -2.196  12.727  1.00 93.73           H
ATOM    501 2HD1 LEU A  51       9.826  -2.300  11.218  1.00 93.73           H
ATOM    502 3HD1 LEU A  51       9.770  -3.635  12.394  1.00 93.73           H
ATOM    503  CD2 LEU A  51      11.152  -4.572  10.225  1.00 93.73           C
ATOM    504 1HD2 LEU A  51      10.608  -4.079   9.419  1.00 93.73           H
ATOM    505 2HD2 LEU A  51      12.029  -5.075   9.817  1.00 93.73           H
ATOM    506 3HD2 LEU A  51      10.504  -5.304  10.706  1.00 93.73           H
ATOM    507  HN  LEU A  51      14.468  -3.636  11.647  1.00 93.73           H
ATOM    508  N   PRO A  52      15.338  -1.193   9.858  1.00 95.49           N
ATOM    509  CA  PRO A  52      15.985  -0.000   9.305  1.00 95.49           C
ATOM    510  C   PRO A  52      16.723  -0.294   8.009  1.00 95.49           C
ATOM    511  O   PRO A  52      16.521   0.390   7.007  1.00 95.49           O
ATOM    512  HA  PRO A  52      15.235   0.746   9.043  1.00 95.49           H
ATOM    513  CB  PRO A  52      16.940   0.441  10.415  1.00 95.49           C
ATOM    514 1HB  PRO A  52      17.931   0.005  10.289  1.00 95.49           H
ATOM    515 2HB  PRO A  52      17.068   1.524  10.428  1.00 95.49           H
ATOM    516  CG  PRO A  52      16.262  -0.061  11.685  1.00 95.49           C
ATOM    517 1HG  PRO A  52      16.965  -0.141  12.514  1.00 95.49           H
ATOM    518 2HG  PRO A  52      15.473   0.614  12.016  1.00 95.49           H
ATOM    519  CD  PRO A  52      15.716  -1.416  11.265  1.00 95.49           C
ATOM    520 1HD  PRO A  52      16.467  -2.201  11.358  1.00 95.49           H
ATOM    521 2HD  PRO A  52      14.866  -1.717  11.877  1.00 95.49           H
ATOM    522  N   PRO A  53      17.593  -1.313   7.997  1.00 95.69           N
ATOM    523  CA  PRO A  53      18.356  -1.640   6.790  1.00 95.69           C
ATOM    524  C   PRO A  53      17.462  -1.826   5.575  1.00 95.69           C
ATOM    525  O   PRO A  53      17.776  -1.342   4.489  1.00 95.69           O
ATOM    526  HA  PRO A  53      19.020  -0.815   6.532  1.00 95.69           H
ATOM    527  CB  PRO A  53      19.085  -2.933   7.161  1.00 95.69           C
ATOM    528 1HB  PRO A  53      18.510  -3.814   6.877  1.00 95.69           H
ATOM    529 2HB  PRO A  53      20.050  -3.008   6.659  1.00 95.69           H
ATOM    530  CG  PRO A  53      19.244  -2.827   8.673  1.00 95.69           C
ATOM    531 1HG  PRO A  53      19.419  -3.801   9.131  1.00 95.69           H
ATOM    532 2HG  PRO A  53      20.092  -2.201   8.949  1.00 95.69           H
ATOM    533  CD  PRO A  53      17.921  -2.221   9.112  1.00 95.69           C
ATOM    534 1HD  PRO A  53      17.152  -2.981   9.248  1.00 95.69           H
ATOM    535 2HD  PRO A  53      18.012  -1.691  10.060  1.00 95.69           H
ATOM    536  N   LEU A  54      16.360  -2.529   5.793  1.00 93.96           N
ATOM    537  CA  LEU A  54      15.476  -2.892   4.699  1.00 93.96           C
ATOM    538  C   LEU A  54      14.800  -1.632   4.155  1.00 93.96           C
ATOM    539  O   LEU A  54      14.680  -1.462   2.943  1.00 93.96           O
ATOM    540  HA  LEU A  54      16.092  -3.322   3.909  1.00 93.96           H
ATOM    541  CB  LEU A  54      14.490  -3.975   5.144  1.00 93.96           C
ATOM    542 1HB  LEU A  54      13.946  -3.608   6.014  1.00 93.96           H
ATOM    543 2HB  LEU A  54      13.759  -4.121   4.349  1.00 93.96           H
ATOM    544  CG  LEU A  54      15.100  -5.334   5.494  1.00 93.96           C
ATOM    545  HG  LEU A  54      15.827  -5.187   6.293  1.00 93.96           H
ATOM    546  CD1 LEU A  54      14.033  -6.294   6.024  1.00 93.96           C
ATOM    547 1HD1 LEU A  54      13.579  -5.872   6.921  1.00 93.96           H
ATOM    548 2HD1 LEU A  54      13.266  -6.440   5.264  1.00 93.96           H
ATOM    549 3HD1 LEU A  54      14.494  -7.252   6.265  1.00 93.96           H
ATOM    550  CD2 LEU A  54      15.855  -5.920   4.299  1.00 93.96           C
ATOM    551 1HD2 LEU A  54      15.168  -6.050   3.463  1.00 93.96           H
ATOM    552 2HD2 LEU A  54      16.657  -5.242   4.008  1.00 93.96           H
ATOM    553 3HD2 LEU A  54      16.279  -6.886   4.575  1.00 93.96           H
ATOM    554  HN  LEU A  54      16.069  -2.848   6.695  1.00 93.96           H
ATOM    555  N   TYR A  55      14.376  -0.781   5.078  1.00 94.34           N
ATOM    556  CA  TYR A  55      13.671   0.434   4.708  1.00 94.34           C
ATOM    557  C   TYR A  55      14.572   1.365   3.894  1.00 94.34           C
ATOM    558  O   TYR A  55      14.116   2.006   2.948  1.00 94.34           O
ATOM    559  HA  TYR A  55      12.810   0.152   4.101  1.00 94.34           H
ATOM    560  CB  TYR A  55      13.301   1.124   6.022  1.00 94.34           C
ATOM    561 1HB  TYR A  55      14.168   1.115   6.682  1.00 94.34           H
ATOM    562 2HB  TYR A  55      13.065   2.169   5.819  1.00 94.34           H
ATOM    563  CG  TYR A  55      12.118   0.482   6.750  1.00 94.34           C
ATOM    564  CD1 TYR A  55      11.529  -0.657   6.239  1.00 94.34           C
ATOM    565  HD1 TYR A  55      11.906  -1.098   5.316  1.00 94.34           H
ATOM    566  CD2 TYR A  55      11.640   1.041   7.918  1.00 94.34           C
ATOM    567  HD2 TYR A  55      12.105   1.940   8.322  1.00 94.34           H
ATOM    568  CE1 TYR A  55      10.416  -1.261   6.923  1.00 94.34           C
ATOM    569  HE1 TYR A  55       9.941  -2.160   6.530  1.00 94.34           H
ATOM    570  CE2 TYR A  55      10.527   0.436   8.603  1.00 94.34           C
ATOM    571  HE2 TYR A  55      10.140   0.867   9.526  1.00 94.34           H
ATOM    572  CZ  TYR A  55       9.970  -0.685   8.072  1.00 94.34           C
ATOM    573  OH  TYR A  55       8.919  -1.256   8.719  1.00 94.34           O
ATOM    574  HH  TYR A  55       8.585  -2.044   8.200  1.00 94.34           H
ATOM    575  HN  TYR A  55      14.508  -0.910   6.061  1.00 94.34           H
ATOM    576  N   TRP A  56      15.835   1.410   4.292  1.00 92.90           N
ATOM    577  CA  TRP A  56      16.815   2.214   3.581  1.00 92.90           C
ATOM    578  C   TRP A  56      16.997   1.614   2.185  1.00 92.90           C
ATOM    579  O   TRP A  56      17.067   2.343   1.197  1.00 92.90           O
ATOM    580  HA  TRP A  56      16.422   3.228   3.503  1.00 92.90           H
ATOM    581  CB  TRP A  56      18.125   2.305   4.368  1.00 92.90           C
ATOM    582 1HB  TRP A  56      18.339   1.331   4.809  1.00 92.90           H
ATOM    583 2HB  TRP A  56      18.937   2.527   3.676  1.00 92.90           H
ATOM    584  CG  TRP A  56      18.114   3.360   5.476  1.00 92.90           C
ATOM    585  CD1 TRP A  56      18.237   3.171   6.796  1.00 92.90           C
ATOM    586  HD1 TRP A  56      18.367   2.196   7.267  1.00 92.90           H
ATOM    587  CD2 TRP A  56      17.965   4.785   5.304  1.00 92.90           C
ATOM    588  NE1 TRP A  56      18.180   4.365   7.486  1.00 92.90           N
ATOM    589  HE1 TRP A  56      18.248   4.480   8.477  1.00 92.90           H
ATOM    590  CE2 TRP A  56      18.009   5.378   6.549  1.00 92.90           C
ATOM    591  CE3 TRP A  56      17.800   5.548   4.135  1.00 92.90           C
ATOM    592  HE3 TRP A  56      17.762   5.104   3.140  1.00 92.90           H
ATOM    593  CZ2 TRP A  56      17.894   6.759   6.745  1.00 92.90           C
ATOM    594  HZ2 TRP A  56      17.932   7.203   7.740  1.00 92.90           H
ATOM    595  CZ3 TRP A  56      17.686   6.927   4.347  1.00 92.90           C
ATOM    596  HZ3 TRP A  56      17.556   7.566   3.474  1.00 92.90           H
ATOM    597  CH2 TRP A  56      17.728   7.539   5.595  1.00 92.90           C
ATOM    598  HH2 TRP A  56      17.633   8.622   5.677  1.00 92.90           H
ATOM    599  HN  TRP A  56      16.191   0.911   5.082  1.00 92.90           H
ATOM    600  N   LEU A  57      17.068   0.292   2.149  1.00 92.76           N
ATOM    601  CA  LEU A  57      17.262  -0.413   0.894  1.00 92.76           C
ATOM    602  C   LEU A  57      16.084  -0.121  -0.038  1.00 92.76           C
ATOM    603  O   LEU A  57      16.279   0.267  -1.188  1.00 92.76           O
ATOM    604  HA  LEU A  57      18.170  -0.020   0.436  1.00 92.76           H
ATOM    605  CB  LEU A  57      17.492  -1.904   1.146  1.00 92.76           C
ATOM    606 1HB  LEU A  57      18.366  -2.014   1.789  1.00 92.76           H
ATOM    607 2HB  LEU A  57      16.638  -2.294   1.700  1.00 92.76           H
ATOM    608  CG  LEU A  57      17.697  -2.772  -0.097  1.00 92.76           C
ATOM    609  HG  LEU A  57      16.865  -2.593  -0.779  1.00 92.76           H
ATOM    610  CD1 LEU A  57      18.978  -2.378  -0.835  1.00 92.76           C
ATOM    611 1HD1 LEU A  57      18.914  -1.335  -1.143  1.00 92.76           H
ATOM    612 2HD1 LEU A  57      19.834  -2.510  -0.173  1.00 92.76           H
ATOM    613 3HD1 LEU A  57      19.099  -3.011  -1.715  1.00 92.76           H
ATOM    614  CD2 LEU A  57      17.676  -4.259   0.262  1.00 92.76           C
ATOM    615 1HD2 LEU A  57      18.474  -4.472   0.972  1.00 92.76           H
ATOM    616 2HD2 LEU A  57      16.714  -4.511   0.709  1.00 92.76           H
ATOM    617 3HD2 LEU A  57      17.824  -4.853  -0.640  1.00 92.76           H
ATOM    618  HN  LEU A  57      16.995  -0.294   2.956  1.00 92.76           H
ATOM    619  N   VAL A  58      14.887  -0.320   0.495  1.00 94.75           N
ATOM    620  CA  VAL A  58      13.679  -0.151  -0.295  1.00 94.75           C
ATOM    621  C   VAL A  58      13.612   1.287  -0.814  1.00 94.75           C
ATOM    622  O   VAL A  58      13.276   1.517  -1.975  1.00 94.75           O
ATOM    623  HA  VAL A  58      13.746  -0.828  -1.147  1.00 94.75           H
ATOM    624  CB  VAL A  58      12.454  -0.546   0.531  1.00 94.75           C
ATOM    625  HB  VAL A  58      12.478   0.023   1.460  1.00 94.75           H
ATOM    626  CG1 VAL A  58      11.160  -0.192  -0.204  1.00 94.75           C
ATOM    627 1HG1 VAL A  58      11.127   0.882  -0.386  1.00 94.75           H
ATOM    628 2HG1 VAL A  58      11.126  -0.723  -1.156  1.00 94.75           H
ATOM    629 3HG1 VAL A  58      10.304  -0.484   0.405  1.00 94.75           H
ATOM    630  CG2 VAL A  58      12.492  -2.033   0.890  1.00 94.75           C
ATOM    631 1HG2 VAL A  58      12.504  -2.627  -0.024  1.00 94.75           H
ATOM    632 2HG2 VAL A  58      13.389  -2.244   1.472  1.00 94.75           H
ATOM    633 3HG2 VAL A  58      11.609  -2.288   1.477  1.00 94.75           H
ATOM    634  HN  VAL A  58      14.736  -0.591   1.445  1.00 94.75           H
ATOM    635  N   PHE A  59      13.936   2.218   0.072  1.00 95.74           N
ATOM    636  CA  PHE A  59      13.876   3.629  -0.269  1.00 95.74           C
ATOM    637  C   PHE A  59      14.780   3.943  -1.463  1.00 95.74           C
ATOM    638  O   PHE A  59      14.337   4.545  -2.440  1.00 95.74           O
ATOM    639  HA  PHE A  59      12.842   3.855  -0.529  1.00 95.74           H
ATOM    640  CB  PHE A  59      14.375   4.406   0.951  1.00 95.74           C
ATOM    641 1HB  PHE A  59      13.673   4.262   1.772  1.00 95.74           H
ATOM    642 2HB  PHE A  59      15.329   3.987   1.270  1.00 95.74           H
ATOM    643  CG  PHE A  59      14.549   5.906   0.705  1.00 95.74           C
ATOM    644  CD1 PHE A  59      15.796   6.447   0.663  1.00 95.74           C
ATOM    645  HD1 PHE A  59      16.671   5.813   0.804  1.00 95.74           H
ATOM    646  CD2 PHE A  59      13.458   6.697   0.530  1.00 95.74           C
ATOM    647  HD2 PHE A  59      12.458   6.263   0.564  1.00 95.74           H
ATOM    648  CE1 PHE A  59      15.958   7.839   0.435  1.00 95.74           C
ATOM    649  HE1 PHE A  59      16.957   8.274   0.401  1.00 95.74           H
ATOM    650  CE2 PHE A  59      13.619   8.090   0.302  1.00 95.74           C
ATOM    651  HE2 PHE A  59      12.744   8.724   0.161  1.00 95.74           H
ATOM    652  CZ  PHE A  59      14.866   8.631   0.259  1.00 95.74           C
ATOM    653  HZ  PHE A  59      14.990   9.700   0.084  1.00 95.74           H
ATOM    654  HN  PHE A  59      14.235   2.021   1.006  1.00 95.74           H
ATOM    655  N   ILE A  60      16.031   3.522  -1.345  1.00 93.37           N
ATOM    656  CA  ILE A  60      17.040   3.891  -2.323  1.00 93.37           C
ATOM    657  C   ILE A  60      16.639   3.342  -3.694  1.00 93.37           C
ATOM    658  O   ILE A  60      16.596   4.083  -4.675  1.00 93.37           O
ATOM    659  HA  ILE A  60      17.059   4.979  -2.380  1.00 93.37           H
ATOM    660  CB  ILE A  60      18.426   3.437  -1.861  1.00 93.37           C
ATOM    661  HB  ILE A  60      18.359   2.393  -1.555  1.00 93.37           H
ATOM    662  CG1 ILE A  60      18.885   4.237  -0.640  1.00 93.37           C
ATOM    663 1HG1 ILE A  60      19.136   5.254  -0.941  1.00 93.37           H
ATOM    664 2HG1 ILE A  60      18.070   4.309   0.080  1.00 93.37           H
ATOM    665  CG2 ILE A  60      19.437   3.508  -3.006  1.00 93.37           C
ATOM    666 1HG2 ILE A  60      19.111   2.860  -3.820  1.00 93.37           H
ATOM    667 2HG2 ILE A  60      19.507   4.534  -3.366  1.00 93.37           H
ATOM    668 3HG2 ILE A  60      20.414   3.180  -2.650  1.00 93.37           H
ATOM    669  CD1 ILE A  60      20.100   3.581   0.020  1.00 93.37           C
ATOM    670 1HD1 ILE A  60      19.838   2.573   0.341  1.00 93.37           H
ATOM    671 2HD1 ILE A  60      20.920   3.533  -0.696  1.00 93.37           H
ATOM    672 3HD1 ILE A  60      20.406   4.170   0.885  1.00 93.37           H
ATOM    673  HN  ILE A  60      16.357   2.941  -0.599  1.00 93.37           H
ATOM    674  N   VAL A  61      16.356   2.048  -3.718  1.00 93.43           N
ATOM    675  CA  VAL A  61      16.093   1.362  -4.972  1.00 93.43           C
ATOM    676  C   VAL A  61      14.794   1.896  -5.578  1.00 93.43           C
ATOM    677  O   VAL A  61      14.718   2.132  -6.783  1.00 93.43           O
ATOM    678  HA  VAL A  61      16.916   1.590  -5.650  1.00 93.43           H
ATOM    679  CB  VAL A  61      16.070  -0.151  -4.746  1.00 93.43           C
ATOM    680  HB  VAL A  61      15.312  -0.366  -3.993  1.00 93.43           H
ATOM    681  CG1 VAL A  61      15.680  -0.891  -6.028  1.00 93.43           C
ATOM    682 1HG1 VAL A  61      14.688  -0.569  -6.346  1.00 93.43           H
ATOM    683 2HG1 VAL A  61      16.404  -0.665  -6.812  1.00 93.43           H
ATOM    684 3HG1 VAL A  61      15.671  -1.964  -5.839  1.00 93.43           H
ATOM    685  CG2 VAL A  61      17.416  -0.647  -4.215  1.00 93.43           C
ATOM    686 1HG2 VAL A  61      18.200  -0.413  -4.935  1.00 93.43           H
ATOM    687 2HG2 VAL A  61      17.635  -0.156  -3.267  1.00 93.43           H
ATOM    688 3HG2 VAL A  61      17.371  -1.726  -4.063  1.00 93.43           H
ATOM    689  HN  VAL A  61      16.304   1.471  -2.903  1.00 93.43           H
ATOM    690  N   GLY A  62      13.804   2.072  -4.715  1.00 94.91           N
ATOM    691  CA  GLY A  62      12.477   2.456  -5.166  1.00 94.91           C
ATOM    692  C   GLY A  62      12.472   3.893  -5.693  1.00 94.91           C
ATOM    693  O   GLY A  62      11.851   4.181  -6.714  1.00 94.91           O
ATOM    694 1HA  GLY A  62      12.145   1.777  -5.950  1.00 94.91           H
ATOM    695 2HA  GLY A  62      11.769   2.364  -4.343  1.00 94.91           H
ATOM    696  HN  GLY A  62      13.897   1.956  -3.726  1.00 94.91           H
ATOM    697  N   ALA A  63      13.172   4.756  -4.971  1.00 94.91           N
ATOM    698  CA  ALA A  63      13.218   6.164  -5.327  1.00 94.91           C
ATOM    699  C   ALA A  63      13.853   6.316  -6.711  1.00 94.91           C
ATOM    700  O   ALA A  63      13.347   7.056  -7.552  1.00 94.91           O
ATOM    701  HA  ALA A  63      12.192   6.531  -5.366  1.00 94.91           H
ATOM    702  CB  ALA A  63      13.978   6.939  -4.249  1.00 94.91           C
ATOM    703 1HB  ALA A  63      13.470   6.823  -3.291  1.00 94.91           H
ATOM    704 2HB  ALA A  63      14.994   6.551  -4.170  1.00 94.91           H
ATOM    705 3HB  ALA A  63      14.013   7.995  -4.516  1.00 94.91           H
ATOM    706  HN  ALA A  63      13.699   4.508  -4.159  1.00 94.91           H
ATOM    707  N   LEU A  64      14.953   5.602  -6.903  1.00 89.25           N
ATOM    708  CA  LEU A  64      15.664   5.650  -8.169  1.00 89.25           C
ATOM    709  C   LEU A  64      14.759   5.107  -9.278  1.00 89.25           C
ATOM    710  O   LEU A  64      14.644   5.713 -10.342  1.00 89.25           O
ATOM    711  HA  LEU A  64      15.882   6.696  -8.383  1.00 89.25           H
ATOM    712  CB  LEU A  64      17.005   4.921  -8.059  1.00 89.25           C
ATOM    713 1HB  LEU A  64      16.824   3.930  -7.642  1.00 89.25           H
ATOM    714 2HB  LEU A  64      17.401   4.777  -9.064  1.00 89.25           H
ATOM    715  CG  LEU A  64      18.076   5.613  -7.213  1.00 89.25           C
ATOM    716  HG  LEU A  64      17.649   5.833  -6.234  1.00 89.25           H
ATOM    717  CD1 LEU A  64      19.275   4.690  -6.986  1.00 89.25           C
ATOM    718 1HD1 LEU A  64      18.948   3.789  -6.467  1.00 89.25           H
ATOM    719 2HD1 LEU A  64      19.711   4.418  -7.947  1.00 89.25           H
ATOM    720 3HD1 LEU A  64      20.021   5.207  -6.382  1.00 89.25           H
ATOM    721  CD2 LEU A  64      18.489   6.948  -7.836  1.00 89.25           C
ATOM    722 1HD2 LEU A  64      18.891   6.774  -8.834  1.00 89.25           H
ATOM    723 2HD2 LEU A  64      17.620   7.602  -7.902  1.00 89.25           H
ATOM    724 3HD2 LEU A  64      19.251   7.418  -7.214  1.00 89.25           H
ATOM    725  HN  LEU A  64      15.358   5.002  -6.214  1.00 89.25           H
ATOM    726  N   GLY A  65      14.140   3.972  -8.989  1.00 92.26           N
ATOM    727  CA  GLY A  65      13.367   3.265  -9.996  1.00 92.26           C
ATOM    728  C   GLY A  65      12.169   4.099 -10.454  1.00 92.26           C
ATOM    729  O   GLY A  65      11.981   4.319 -11.650  1.00 92.26           O
ATOM    730 1HA  GLY A  65      14.002   3.034 -10.852  1.00 92.26           H
ATOM    731 2HA  GLY A  65      13.019   2.314  -9.592  1.00 92.26           H
ATOM    732  HN  GLY A  65      14.160   3.537  -8.089  1.00 92.26           H
ATOM    733  N   ASN A  66      11.389   4.541  -9.478  1.00 90.11           N
ATOM    734  CA  ASN A  66      10.147   5.236  -9.770  1.00 90.11           C
ATOM    735  C   ASN A  66      10.464   6.595 -10.399  1.00 90.11           C
ATOM    736  O   ASN A  66       9.716   7.080 -11.247  1.00 90.11           O
ATOM    737  HA  ASN A  66       9.604   4.580 -10.449  1.00 90.11           H
ATOM    738  CB  ASN A  66       9.340   5.483  -8.493  1.00 90.11           C
ATOM    739 1HB  ASN A  66      10.005   5.819  -7.698  1.00 90.11           H
ATOM    740 2HB  ASN A  66       8.618   6.281  -8.664  1.00 90.11           H
ATOM    741  CG  ASN A  66       8.611   4.212  -8.052  1.00 90.11           C
ATOM    742  OD1 ASN A  66       7.697   3.732  -8.703  1.00 90.11           O
ATOM    743  ND2 ASN A  66       9.064   3.696  -6.913  1.00 90.11           N
ATOM    744 1HD2 ASN A  66       9.818   4.140  -6.428  1.00 90.11           H
ATOM    745 2HD2 ASN A  66       8.652   2.865  -6.542  1.00 90.11           H
ATOM    746  HN  ASN A  66      11.593   4.431  -8.506  1.00 90.11           H
ATOM    747  N   SER A  67      11.573   7.171  -9.958  1.00 90.72           N
ATOM    748  CA  SER A  67      12.030   8.435 -10.510  1.00 90.72           C
ATOM    749  C   SER A  67      12.323   8.278 -12.004  1.00 90.72           C
ATOM    750  O   SER A  67      12.016   9.165 -12.797  1.00 90.72           O
ATOM    751  HA  SER A  67      11.207   9.133 -10.354  1.00 90.72           H
ATOM    752  CB  SER A  67      13.273   8.940  -9.775  1.00 90.72           C
ATOM    753 1HB  SER A  67      14.063   8.192  -9.843  1.00 90.72           H
ATOM    754 2HB  SER A  67      13.643   9.840 -10.265  1.00 90.72           H
ATOM    755  OG  SER A  67      13.005   9.222  -8.404  1.00 90.72           O
ATOM    756  HG  SER A  67      13.522   8.598  -7.819  1.00 90.72           H
ATOM    757  HN  SER A  67      12.153   6.789  -9.239  1.00 90.72           H
ATOM    758  N   LEU A  68      12.915   7.141 -12.341  1.00 84.76           N
ATOM    759  CA  LEU A  68      13.224   6.842 -13.729  1.00 84.76           C
ATOM    760  C   LEU A  68      11.921   6.714 -14.521  1.00 84.76           C
ATOM    761  O   LEU A  68      11.825   7.200 -15.647  1.00 84.76           O
ATOM    762  HA  LEU A  68      13.789   7.685 -14.127  1.00 84.76           H
ATOM    763  CB  LEU A  68      14.125   5.608 -13.824  1.00 84.76           C
ATOM    764 1HB  LEU A  68      13.819   4.900 -13.054  1.00 84.76           H
ATOM    765 2HB  LEU A  68      13.950   5.128 -14.786  1.00 84.76           H
ATOM    766  CG  LEU A  68      15.626   5.862 -13.677  1.00 84.76           C
ATOM    767  HG  LEU A  68      15.776   6.559 -12.853  1.00 84.76           H
ATOM    768  CD1 LEU A  68      16.367   4.572 -13.319  1.00 84.76           C
ATOM    769 1HD1 LEU A  68      15.985   4.183 -12.375  1.00 84.76           H
ATOM    770 2HD1 LEU A  68      16.213   3.833 -14.105  1.00 84.76           H
ATOM    771 3HD1 LEU A  68      17.433   4.780 -13.220  1.00 84.76           H
ATOM    772  CD2 LEU A  68      16.197   6.520 -14.935  1.00 84.76           C
ATOM    773 1HD2 LEU A  68      16.035   5.866 -15.792  1.00 84.76           H
ATOM    774 2HD2 LEU A  68      15.697   7.473 -15.105  1.00 84.76           H
ATOM    775 3HD2 LEU A  68      17.266   6.688 -14.804  1.00 84.76           H
ATOM    776  HN  LEU A  68      13.182   6.433 -11.687  1.00 84.76           H
ATOM    777  N   VAL A  69      10.951   6.058 -13.901  1.00 87.58           N
ATOM    778  CA  VAL A  69       9.673   5.824 -14.551  1.00 87.58           C
ATOM    779  C   VAL A  69       9.052   7.167 -14.943  1.00 87.58           C
ATOM    780  O   VAL A  69       8.630   7.350 -16.083  1.00 87.58           O
ATOM    781  HA  VAL A  69       9.864   5.249 -15.456  1.00 87.58           H
ATOM    782  CB  VAL A  69       8.769   4.990 -13.641  1.00 87.58           C
ATOM    783  HB  VAL A  69       8.721   5.485 -12.671  1.00 87.58           H
ATOM    784  CG1 VAL A  69       7.347   4.915 -14.201  1.00 87.58           C
ATOM    785 1HG1 VAL A  69       6.933   5.921 -14.278  1.00 87.58           H
ATOM    786 2HG1 VAL A  69       7.369   4.454 -15.188  1.00 87.58           H
ATOM    787 3HG1 VAL A  69       6.725   4.317 -13.535  1.00 87.58           H
ATOM    788  CG2 VAL A  69       9.348   3.591 -13.426  1.00 87.58           C
ATOM    789 1HG2 VAL A  69       9.440   3.084 -14.387  1.00 87.58           H
ATOM    790 2HG2 VAL A  69      10.331   3.672 -12.962  1.00 87.58           H
ATOM    791 3HG2 VAL A  69       8.686   3.019 -12.776  1.00 87.58           H
ATOM    792  HN  VAL A  69      11.028   5.690 -12.975  1.00 87.58           H
ATOM    793  N   ILE A  70       9.015   8.071 -13.975  1.00 88.40           N
ATOM    794  CA  ILE A  70       8.390   9.366 -14.183  1.00 88.40           C
ATOM    795  C   ILE A  70       9.122  10.105 -15.306  1.00 88.40           C
ATOM    796  O   ILE A  70       8.490  10.726 -16.159  1.00 88.40           O
ATOM    797  HA  ILE A  70       7.363   9.186 -14.501  1.00 88.40           H
ATOM    798  CB  ILE A  70       8.328  10.149 -12.870  1.00 88.40           C
ATOM    799  HB  ILE A  70       9.327  10.165 -12.435  1.00 88.40           H
ATOM    800  CG1 ILE A  70       7.407   9.458 -11.863  1.00 88.40           C
ATOM    801 1HG1 ILE A  70       6.368   9.596 -12.161  1.00 88.40           H
ATOM    802 2HG1 ILE A  70       7.599   8.385 -11.866  1.00 88.40           H
ATOM    803  CG2 ILE A  70       7.920  11.602 -13.118  1.00 88.40           C
ATOM    804 1HG2 ILE A  70       8.648  12.078 -13.774  1.00 88.40           H
ATOM    805 2HG2 ILE A  70       6.936  11.628 -13.587  1.00 88.40           H
ATOM    806 3HG2 ILE A  70       7.883  12.136 -12.168  1.00 88.40           H
ATOM    807  CD1 ILE A  70       7.619  10.016 -10.454  1.00 88.40           C
ATOM    808 1HD1 ILE A  70       8.653   9.854 -10.151  1.00 88.40           H
ATOM    809 2HD1 ILE A  70       7.402  11.084 -10.450  1.00 88.40           H
ATOM    810 3HD1 ILE A  70       6.952   9.507  -9.758  1.00 88.40           H
ATOM    811  HN  ILE A  70       9.401   7.930 -13.063  1.00 88.40           H
ATOM    812  N   LEU A  71      10.443  10.012 -15.269  1.00 83.24           N
ATOM    813  CA  LEU A  71      11.269  10.709 -16.240  1.00 83.24           C
ATOM    814  C   LEU A  71      10.929  10.209 -17.646  1.00 83.24           C
ATOM    815  O   LEU A  71      10.797  11.003 -18.576  1.00 83.24           O
ATOM    816  HA  LEU A  71      11.019  11.769 -16.181  1.00 83.24           H
ATOM    817  CB  LEU A  71      12.750  10.573 -15.880  1.00 83.24           C
ATOM    818 1HB  LEU A  71      12.829   9.969 -14.976  1.00 83.24           H
ATOM    819 2HB  LEU A  71      13.247  10.020 -16.677  1.00 83.24           H
ATOM    820  CG  LEU A  71      13.509  11.882 -15.655  1.00 83.24           C
ATOM    821  HG  LEU A  71      12.799  12.634 -15.311  1.00 83.24           H
ATOM    822  CD1 LEU A  71      14.564  11.722 -14.559  1.00 83.24           C
ATOM    823 1HD1 LEU A  71      14.079  11.434 -13.626  1.00 83.24           H
ATOM    824 2HD1 LEU A  71      15.277  10.950 -14.850  1.00 83.24           H
ATOM    825 3HD1 LEU A  71      15.089  12.667 -14.419  1.00 83.24           H
ATOM    826  CD2 LEU A  71      14.114  12.396 -16.963  1.00 83.24           C
ATOM    827 1HD2 LEU A  71      14.807  11.654 -17.359  1.00 83.24           H
ATOM    828 2HD2 LEU A  71      13.319  12.574 -17.686  1.00 83.24           H
ATOM    829 3HD2 LEU A  71      14.648  13.328 -16.774  1.00 83.24           H
ATOM    830  HN  LEU A  71      10.947   9.474 -14.594  1.00 83.24           H
ATOM    831  N   VAL A  72      10.797   8.896 -17.756  1.00 83.29           N
ATOM    832  CA  VAL A  72      10.556   8.273 -19.046  1.00 83.29           C
ATOM    833  C   VAL A  72       9.233   8.788 -19.617  1.00 83.29           C
ATOM    834  O   VAL A  72       9.158   9.147 -20.792  1.00 83.29           O
ATOM    835  HA  VAL A  72      11.366   8.573 -19.712  1.00 83.29           H
ATOM    836  CB  VAL A  72      10.595   6.750 -18.908  1.00 83.29           C
ATOM    837  HB  VAL A  72       9.913   6.469 -18.106  1.00 83.29           H
ATOM    838  CG1 VAL A  72      10.115   6.071 -20.192  1.00 83.29           C
ATOM    839 1HG1 VAL A  72       9.090   6.376 -20.404  1.00 83.29           H
ATOM    840 2HG1 VAL A  72      10.759   6.363 -21.021  1.00 83.29           H
ATOM    841 3HG1 VAL A  72      10.152   4.989 -20.067  1.00 83.29           H
ATOM    842  CG2 VAL A  72      11.996   6.270 -18.525  1.00 83.29           C
ATOM    843 1HG2 VAL A  72      12.706   6.569 -19.296  1.00 83.29           H
ATOM    844 2HG2 VAL A  72      12.285   6.714 -17.573  1.00 83.29           H
ATOM    845 3HG2 VAL A  72      11.995   5.184 -18.433  1.00 83.29           H
ATOM    846  HN  VAL A  72      10.852   8.261 -16.985  1.00 83.29           H
ATOM    847  N   TYR A  73       8.223   8.808 -18.760  1.00 79.61           N
ATOM    848  CA  TYR A  73       6.895   9.221 -19.178  1.00 79.61           C
ATOM    849  C   TYR A  73       6.866  10.712 -19.522  1.00 79.61           C
ATOM    850  O   TYR A  73       6.133  11.133 -20.415  1.00 79.61           O
ATOM    851  HA  TYR A  73       6.628   8.647 -20.065  1.00 79.61           H
ATOM    852  CB  TYR A  73       5.978   8.968 -17.980  1.00 79.61           C
ATOM    853 1HB  TYR A  73       6.567   9.030 -17.065  1.00 79.61           H
ATOM    854 2HB  TYR A  73       5.232   9.762 -17.932  1.00 79.61           H
ATOM    855  CG  TYR A  73       5.262   7.617 -18.018  1.00 79.61           C
ATOM    856  CD1 TYR A  73       4.287   7.379 -18.966  1.00 79.61           C
ATOM    857  HD1 TYR A  73       4.027   8.154 -19.687  1.00 79.61           H
ATOM    858  CD2 TYR A  73       5.591   6.636 -17.105  1.00 79.61           C
ATOM    859  HD2 TYR A  73       6.361   6.823 -16.357  1.00 79.61           H
ATOM    860  CE1 TYR A  73       3.613   6.107 -19.002  1.00 79.61           C
ATOM    861  HE1 TYR A  73       2.841   5.906 -19.745  1.00 79.61           H
ATOM    862  CE2 TYR A  73       4.917   5.363 -17.141  1.00 79.61           C
ATOM    863  HE2 TYR A  73       5.167   4.580 -16.426  1.00 79.61           H
ATOM    864  CZ  TYR A  73       3.962   5.162 -18.088  1.00 79.61           C
ATOM    865  OH  TYR A  73       3.325   3.960 -18.122  1.00 79.61           O
ATOM    866  HH  TYR A  73       2.755   3.899 -18.941  1.00 79.61           H
ATOM    867  HN  TYR A  73       8.302   8.550 -17.797  1.00 79.61           H
ATOM    868  N   TRP A  74       7.674  11.470 -18.794  1.00 69.85           N
ATOM    869  CA  TRP A  74       7.657  12.917 -18.920  1.00 69.85           C
ATOM    870  C   TRP A  74       8.218  13.278 -20.297  1.00 69.85           C
ATOM    871  O   TRP A  74       7.603  14.041 -21.041  1.00 69.85           O
ATOM    872  HA  TRP A  74       6.621  13.246 -18.841  1.00 69.85           H
ATOM    873  CB  TRP A  74       8.423  13.576 -17.771  1.00 69.85           C
ATOM    874 1HB  TRP A  74       8.111  13.121 -16.832  1.00 69.85           H
ATOM    875 2HB  TRP A  74       9.486  13.366 -17.889  1.00 69.85           H
ATOM    876  CG  TRP A  74       8.224  15.090 -17.679  1.00 69.85           C
ATOM    877  CD1 TRP A  74       8.712  16.038 -18.491  1.00 69.85           C
ATOM    878  HD1 TRP A  74       9.341  15.838 -19.358  1.00 69.85           H
ATOM    879  CD2 TRP A  74       7.458  15.797 -16.681  1.00 69.85           C
ATOM    880  NE1 TRP A  74       8.319  17.299 -18.090  1.00 69.85           N
ATOM    881  HE1 TRP A  74       8.557  18.162 -18.535  1.00 69.85           H
ATOM    882  CE2 TRP A  74       7.532  17.148 -16.955  1.00 69.85           C
ATOM    883  CE3 TRP A  74       6.727  15.311 -15.582  1.00 69.85           C
ATOM    884  HE3 TRP A  74       6.653  14.250 -15.345  1.00 69.85           H
ATOM    885  CZ2 TRP A  74       6.898  18.124 -16.177  1.00 69.85           C
ATOM    886  HZ2 TRP A  74       6.971  19.185 -16.415  1.00 69.85           H
ATOM    887  CZ3 TRP A  74       6.099  16.300 -14.815  1.00 69.85           C
ATOM    888  HZ3 TRP A  74       5.518  15.977 -13.951  1.00 69.85           H
ATOM    889  CH2 TRP A  74       6.163  17.663 -15.077  1.00 69.85           C
ATOM    890  HH2 TRP A  74       5.645  18.370 -14.430  1.00 69.85           H
ATOM    891  HN  TRP A  74       8.329  11.111 -18.130  1.00 69.85           H
ATOM    892  N   TYR A  75       9.378  12.712 -20.595  1.00 69.37           N
ATOM    893  CA  TYR A  75      10.182  13.193 -21.706  1.00 69.37           C
ATOM    894  C   TYR A  75       9.921  12.369 -22.969  1.00 69.37           C
ATOM    895  O   TYR A  75      10.080  12.866 -24.083  1.00 69.37           O
ATOM    896  HA  TYR A  75       9.907  14.231 -21.896  1.00 69.37           H
ATOM    897  CB  TYR A  75      11.640  13.008 -21.283  1.00 69.37           C
ATOM    898 1HB  TYR A  75      11.745  12.041 -20.791  1.00 69.37           H
ATOM    899 2HB  TYR A  75      12.266  12.982 -22.175  1.00 69.37           H
ATOM    900  CG  TYR A  75      12.160  14.100 -20.346  1.00 69.37           C
ATOM    901  CD1 TYR A  75      12.542  15.324 -20.857  1.00 69.37           C
ATOM    902  HD1 TYR A  75      12.474  15.512 -21.928  1.00 69.37           H
ATOM    903  CD2 TYR A  75      12.246  13.862 -18.989  1.00 69.37           C
ATOM    904  HD2 TYR A  75      11.944  12.895 -18.586  1.00 69.37           H
ATOM    905  CE1 TYR A  75      13.031  16.352 -19.975  1.00 69.37           C
ATOM    906  HE1 TYR A  75      13.336  17.323 -20.365  1.00 69.37           H
ATOM    907  CE2 TYR A  75      12.734  14.890 -18.107  1.00 69.37           C
ATOM    908  HE2 TYR A  75      12.807  14.714 -17.034  1.00 69.37           H
ATOM    909  CZ  TYR A  75      13.103  16.084 -18.643  1.00 69.37           C
ATOM    910  OH  TYR A  75      13.564  17.055 -17.810  1.00 69.37           O
ATOM    911  HH  TYR A  75      13.530  16.737 -16.863  1.00 69.37           H
ATOM    912  HN  TYR A  75       9.770  11.941 -20.094  1.00 69.37           H
ATOM    913  N   CYS A  76       9.524  11.124 -22.752  1.00 68.13           N
ATOM    914  CA  CYS A  76       9.535  10.139 -23.820  1.00 68.13           C
ATOM    915  C   CYS A  76       8.091   9.724 -24.106  1.00 68.13           C
ATOM    916  O   CYS A  76       7.529  10.090 -25.138  1.00 68.13           O
ATOM    917  HA  CYS A  76       9.978  10.625 -24.690  1.00 68.13           H
ATOM    918  CB  CYS A  76      10.416   8.937 -23.472  1.00 68.13           C
ATOM    919 1HB  CYS A  76      11.371   9.278 -23.075  1.00 68.13           H
ATOM    920 2HB  CYS A  76       9.941   8.341 -22.693  1.00 68.13           H
ATOM    921  SG  CYS A  76      10.690   7.910 -24.962  1.00 68.13           S
ATOM    922  HG  CYS A  76       9.462   7.403 -25.010  1.00 68.13           H
ATOM    923  HN  CYS A  76       9.201  10.785 -21.869  1.00 68.13           H
ATOM    924  N   THR A  77       7.531   8.966 -23.175  1.00 60.94           N
ATOM    925  CA  THR A  77       6.291   8.254 -23.435  1.00 60.94           C
ATOM    926  C   THR A  77       5.141   9.243 -23.639  1.00 60.94           C
ATOM    927  O   THR A  77       4.320   9.069 -24.539  1.00 60.94           O
ATOM    928  HA  THR A  77       6.403   7.697 -24.365  1.00 60.94           H
ATOM    929  CB  THR A  77       6.055   7.279 -22.280  1.00 60.94           C
ATOM    930  HB  THR A  77       5.767   7.811 -21.374  1.00 60.94           H
ATOM    931  OG1 THR A  77       7.269   6.537 -22.199  1.00 60.94           O
ATOM    932  HG1 THR A  77       7.360   5.941 -22.996  1.00 60.94           H
ATOM    933  CG2 THR A  77       4.997   6.225 -22.611  1.00 60.94           C
ATOM    934 1HG2 THR A  77       5.317   5.647 -23.478  1.00 60.94           H
ATOM    935 2HG2 THR A  77       4.050   6.717 -22.833  1.00 60.94           H
ATOM    936 3HG2 THR A  77       4.868   5.558 -21.758  1.00 60.94           H
ATOM    937  HN  THR A  77       7.909   8.835 -22.259  1.00 60.94           H
ATOM    938  N   ARG A  78       5.119  10.259 -22.790  1.00 55.53           N
ATOM    939  CA  ARG A  78       3.927  11.075 -22.630  1.00 55.53           C
ATOM    940  C   ARG A  78       2.704  10.187 -22.393  1.00 55.53           C
ATOM    941  O   ARG A  78       2.656   9.051 -22.863  1.00 55.53           O
ATOM    942  HA  ARG A  78       4.132  11.700 -21.761  1.00 55.53           H
ATOM    943  CB  ARG A  78       3.685  11.945 -23.865  1.00 55.53           C
ATOM    944 1HB  ARG A  78       3.571  11.311 -24.744  1.00 55.53           H
ATOM    945 2HB  ARG A  78       2.754  12.499 -23.748  1.00 55.53           H
ATOM    946  CG  ARG A  78       4.843  12.922 -24.082  1.00 55.53           C
ATOM    947 1HG  ARG A  78       5.038  13.470 -23.160  1.00 55.53           H
ATOM    948 2HG  ARG A  78       5.750  12.369 -24.323  1.00 55.53           H
ATOM    949  CD  ARG A  78       4.525  13.907 -25.209  1.00 55.53           C
ATOM    950 1HD  ARG A  78       4.385  13.367 -26.146  1.00 55.53           H
ATOM    951 2HD  ARG A  78       3.590  14.425 -24.998  1.00 55.53           H
ATOM    952  NE  ARG A  78       5.625  14.887 -25.350  1.00 55.53           N
ATOM    953  HE  ARG A  78       6.464  14.728 -24.830  1.00 55.53           H
ATOM    954  CZ  ARG A  78       5.566  15.975 -26.130  1.00 55.53           C
ATOM    955  NH1 ARG A  78       4.466  16.238 -26.849  1.00 55.53           N
ATOM    956 1HH1 ARG A  78       3.681  15.621 -26.805  1.00 55.53           H
ATOM    957 2HH1 ARG A  78       4.430  17.052 -27.429  1.00 55.53           H
ATOM    958  NH2 ARG A  78       6.624  16.796 -26.181  1.00 55.53           N
ATOM    959 1HH2 ARG A  78       6.596  17.612 -26.759  1.00 55.53           H
ATOM    960 2HH2 ARG A  78       7.441  16.592 -25.642  1.00 55.53           H
ATOM    961  HN  ARG A  78       5.894  10.527 -22.218  1.00 55.53           H
ATOM    962  N   VAL A  79       1.744  10.738 -21.665  1.00 70.47           N
ATOM    963  CA  VAL A  79       0.529  10.006 -21.350  1.00 70.47           C
ATOM    964  C   VAL A  79      -0.392  10.007 -22.572  1.00 70.47           C
ATOM    965  O   VAL A  79      -1.024  11.018 -22.877  1.00 70.47           O
ATOM    966  HA  VAL A  79       0.813   8.978 -21.126  1.00 70.47           H
ATOM    967  CB  VAL A  79      -0.131  10.598 -20.103  1.00 70.47           C
ATOM    968  HB  VAL A  79      -0.416  11.625 -20.331  1.00 70.47           H
ATOM    969  CG1 VAL A  79      -1.401   9.828 -19.737  1.00 70.47           C
ATOM    970 1HG1 VAL A  79      -2.108   9.879 -20.564  1.00 70.47           H
ATOM    971 2HG1 VAL A  79      -1.149   8.786 -19.538  1.00 70.47           H
ATOM    972 3HG1 VAL A  79      -1.850  10.269 -18.847  1.00 70.47           H
ATOM    973  CG2 VAL A  79       0.849  10.632 -18.928  1.00 70.47           C
ATOM    974 1HG2 VAL A  79       1.178   9.618 -18.701  1.00 70.47           H
ATOM    975 2HG2 VAL A  79       1.711  11.244 -19.192  1.00 70.47           H
ATOM    976 3HG2 VAL A  79       0.354  11.057 -18.055  1.00 70.47           H
ATOM    977  HN  VAL A  79       1.787  11.665 -21.292  1.00 70.47           H
ATOM    978  N   LYS A  80      -0.440   8.863 -23.238  1.00 64.53           N
ATOM    979  CA  LYS A  80      -1.221   8.739 -24.457  1.00 64.53           C
ATOM    980  C   LYS A  80      -2.477   7.915 -24.172  1.00 64.53           C
ATOM    981  O   LYS A  80      -3.516   8.124 -24.797  1.00 64.53           O
ATOM    982  HA  LYS A  80      -1.526   9.743 -24.753  1.00 64.53           H
ATOM    983  CB  LYS A  80      -0.359   8.176 -25.590  1.00 64.53           C
ATOM    984 1HB  LYS A  80       0.118   7.251 -25.264  1.00 64.53           H
ATOM    985 2HB  LYS A  80      -0.991   7.925 -26.442  1.00 64.53           H
ATOM    986  CG  LYS A  80       0.709   9.183 -26.019  1.00 64.53           C
ATOM    987 1HG  LYS A  80       0.234  10.119 -26.314  1.00 64.53           H
ATOM    988 2HG  LYS A  80       1.361   9.409 -25.175  1.00 64.53           H
ATOM    989  CD  LYS A  80       1.541   8.638 -27.182  1.00 64.53           C
ATOM    990 1HD  LYS A  80       1.997   7.691 -26.895  1.00 64.53           H
ATOM    991 2HD  LYS A  80       0.892   8.434 -28.034  1.00 64.53           H
ATOM    992  CE  LYS A  80       2.630   9.632 -27.590  1.00 64.53           C
ATOM    993 1HE  LYS A  80       2.174  10.575 -27.895  1.00 64.53           H
ATOM    994 2HE  LYS A  80       3.271   9.849 -26.736  1.00 64.53           H
ATOM    995  NZ  LYS A  80       3.441   9.085 -28.701  1.00 64.53           N
ATOM    996 1HZ  LYS A  80       4.155   9.757 -28.961  1.00 64.53           H
ATOM    997 2HZ  LYS A  80       3.881   8.222 -28.404  1.00 64.53           H
ATOM    998 3HZ  LYS A  80       2.842   8.903 -29.499  1.00 64.53           H
ATOM    999  HN  LYS A  80       0.041   8.032 -22.958  1.00 64.53           H
ATOM   1000  N   THR A  81      -2.341   6.995 -23.228  1.00 75.29           N
ATOM   1001  CA  THR A  81      -3.407   6.048 -22.947  1.00 75.29           C
ATOM   1002  C   THR A  81      -3.866   6.178 -21.493  1.00 75.29           C
ATOM   1003  O   THR A  81      -3.170   6.769 -20.669  1.00 75.29           O
ATOM   1004  HA  THR A  81      -4.262   6.296 -23.576  1.00 75.29           H
ATOM   1005  CB  THR A  81      -2.901   4.648 -23.302  1.00 75.29           C
ATOM   1006  HB  THR A  81      -3.728   3.939 -23.361  1.00 75.29           H
ATOM   1007  OG1 THR A  81      -1.922   4.369 -22.305  1.00 75.29           O
ATOM   1008  HG1 THR A  81      -1.012   4.603 -22.645  1.00 75.29           H
ATOM   1009  CG2 THR A  81      -2.114   4.625 -24.614  1.00 75.29           C
ATOM   1010 1HG2 THR A  81      -1.249   5.283 -24.530  1.00 75.29           H
ATOM   1011 2HG2 THR A  81      -2.754   4.967 -25.427  1.00 75.29           H
ATOM   1012 3HG2 THR A  81      -1.779   3.608 -24.818  1.00 75.29           H
ATOM   1013  HN  THR A  81      -1.523   6.891 -22.662  1.00 75.29           H
ATOM   1014  N   MET A  82      -5.035   5.616 -21.223  1.00 75.61           N
ATOM   1015  CA  MET A  82      -5.567   5.609 -19.871  1.00 75.61           C
ATOM   1016  C   MET A  82      -4.642   4.846 -18.921  1.00 75.61           C
ATOM   1017  O   MET A  82      -4.459   5.247 -17.772  1.00 75.61           O
ATOM   1018  HA  MET A  82      -5.622   6.656 -19.572  1.00 75.61           H
ATOM   1019  CB  MET A  82      -6.951   4.957 -19.870  1.00 75.61           C
ATOM   1020 1HB  MET A  82      -7.524   5.310 -20.727  1.00 75.61           H
ATOM   1021 2HB  MET A  82      -6.848   3.877 -19.978  1.00 75.61           H
ATOM   1022  CG  MET A  82      -7.707   5.276 -18.578  1.00 75.61           C
ATOM   1023 1HG  MET A  82      -7.208   4.807 -17.730  1.00 75.61           H
ATOM   1024 2HG  MET A  82      -7.698   6.351 -18.398  1.00 75.61           H
ATOM   1025  SD  MET A  82      -9.389   4.692 -18.695  1.00 75.61           S
ATOM   1026  CE  MET A  82     -10.043   5.319 -17.157  1.00 75.61           C
ATOM   1027 1HE  MET A  82      -9.483   4.893 -16.324  1.00 75.61           H
ATOM   1028 2HE  MET A  82      -9.951   6.405 -17.139  1.00 75.61           H
ATOM   1029 3HE  MET A  82     -11.093   5.041 -17.068  1.00 75.61           H
ATOM   1030  HN  MET A  82      -5.613   5.171 -21.907  1.00 75.61           H
ATOM   1031  N   THR A  83      -4.083   3.761 -19.435  1.00 77.00           N
ATOM   1032  CA  THR A  83      -3.165   2.950 -18.654  1.00 77.00           C
ATOM   1033  C   THR A  83      -1.926   3.764 -18.273  1.00 77.00           C
ATOM   1034  O   THR A  83      -1.444   3.676 -17.144  1.00 77.00           O
ATOM   1035  HA  THR A  83      -3.660   2.668 -17.725  1.00 77.00           H
ATOM   1036  CB  THR A  83      -2.840   1.692 -19.462  1.00 77.00           C
ATOM   1037  HB  THR A  83      -2.139   1.916 -20.266  1.00 77.00           H
ATOM   1038  OG1 THR A  83      -4.114   1.206 -19.874  1.00 77.00           O
ATOM   1039  HG1 THR A  83      -4.783   1.337 -19.143  1.00 77.00           H
ATOM   1040  CG2 THR A  83      -2.275   0.567 -18.592  1.00 77.00           C
ATOM   1041 1HG2 THR A  83      -3.005   0.297 -17.829  1.00 77.00           H
ATOM   1042 2HG2 THR A  83      -1.356   0.905 -18.113  1.00 77.00           H
ATOM   1043 3HG2 THR A  83      -2.062  -0.302 -19.215  1.00 77.00           H
ATOM   1044  HN  THR A  83      -4.248   3.434 -20.366  1.00 77.00           H
ATOM   1045  N   ASP A  84      -1.446   4.537 -19.236  1.00 79.06           N
ATOM   1046  CA  ASP A  84      -0.259   5.348 -19.023  1.00 79.06           C
ATOM   1047  C   ASP A  84      -0.515   6.327 -17.875  1.00 79.06           C
ATOM   1048  O   ASP A  84       0.379   6.598 -17.075  1.00 79.06           O
ATOM   1049  HA  ASP A  84       0.535   4.638 -18.795  1.00 79.06           H
ATOM   1050  CB  ASP A  84       0.083   6.162 -20.272  1.00 79.06           C
ATOM   1051 1HB  ASP A  84      -0.753   6.814 -20.525  1.00 79.06           H
ATOM   1052 2HB  ASP A  84       0.938   6.806 -20.067  1.00 79.06           H
ATOM   1053  CG  ASP A  84       0.399   5.245 -21.455  1.00 79.06           C
ATOM   1054  OD1 ASP A  84       1.017   4.188 -21.204  1.00 79.06           O
ATOM   1055  OD2 ASP A  84       0.014   5.621 -22.583  1.00 79.06           O
ATOM   1056  HN  ASP A  84      -1.854   4.615 -20.146  1.00 79.06           H
ATOM   1057  N   MET A  85      -1.740   6.831 -17.831  1.00 84.24           N
ATOM   1058  CA  MET A  85      -2.119   7.788 -16.805  1.00 84.24           C
ATOM   1059  C   MET A  85      -2.039   7.159 -15.413  1.00 84.24           C
ATOM   1060  O   MET A  85      -1.494   7.759 -14.487  1.00 84.24           O
ATOM   1061  HA  MET A  85      -1.400   8.603 -16.885  1.00 84.24           H
ATOM   1062  CB  MET A  85      -3.546   8.275 -17.065  1.00 84.24           C
ATOM   1063 1HB  MET A  85      -3.641   8.598 -18.101  1.00 84.24           H
ATOM   1064 2HB  MET A  85      -4.247   7.453 -16.921  1.00 84.24           H
ATOM   1065  CG  MET A  85      -3.908   9.431 -16.130  1.00 84.24           C
ATOM   1066 1HG  MET A  85      -4.975   9.645 -16.198  1.00 84.24           H
ATOM   1067 2HG  MET A  85      -3.705   9.151 -15.096  1.00 84.24           H
ATOM   1068  SD  MET A  85      -2.967  10.885 -16.563  1.00 84.24           S
ATOM   1069  CE  MET A  85      -3.361  11.934 -15.173  1.00 84.24           C
ATOM   1070 1HE  MET A  85      -4.437  12.098 -15.135  1.00 84.24           H
ATOM   1071 2HE  MET A  85      -3.034  11.453 -14.251  1.00 84.24           H
ATOM   1072 3HE  MET A  85      -2.851  12.891 -15.284  1.00 84.24           H
ATOM   1073  HN  MET A  85      -2.465   6.596 -18.479  1.00 84.24           H
ATOM   1074  N   PHE A  86      -2.591   5.959 -15.308  1.00 87.88           N
ATOM   1075  CA  PHE A  86      -2.631   5.262 -14.033  1.00 87.88           C
ATOM   1076  C   PHE A  86      -1.227   4.840 -13.595  1.00 87.88           C
ATOM   1077  O   PHE A  86      -0.893   4.915 -12.414  1.00 87.88           O
ATOM   1078  HA  PHE A  86      -3.046   5.954 -13.300  1.00 87.88           H
ATOM   1079  CB  PHE A  86      -3.488   4.011 -14.234  1.00 87.88           C
ATOM   1080 1HB  PHE A  86      -3.095   3.445 -15.077  1.00 87.88           H
ATOM   1081 2HB  PHE A  86      -3.397   3.376 -13.353  1.00 87.88           H
ATOM   1082  CG  PHE A  86      -4.969   4.305 -14.482  1.00 87.88           C
ATOM   1083  CD1 PHE A  86      -5.597   5.280 -13.771  1.00 87.88           C
ATOM   1084  HD1 PHE A  86      -5.046   5.852 -13.025  1.00 87.88           H
ATOM   1085  CD2 PHE A  86      -5.658   3.591 -15.412  1.00 87.88           C
ATOM   1086  HD2 PHE A  86      -5.154   2.810 -15.982  1.00 87.88           H
ATOM   1087  CE1 PHE A  86      -6.972   5.552 -14.001  1.00 87.88           C
ATOM   1088  HE1 PHE A  86      -7.476   6.333 -13.432  1.00 87.88           H
ATOM   1089  CE2 PHE A  86      -7.032   3.863 -15.643  1.00 87.88           C
ATOM   1090  HE2 PHE A  86      -7.584   3.291 -16.388  1.00 87.88           H
ATOM   1091  CZ  PHE A  86      -7.660   4.838 -14.932  1.00 87.88           C
ATOM   1092  HZ  PHE A  86      -8.715   5.047 -15.109  1.00 87.88           H
ATOM   1093  HN  PHE A  86      -3.004   5.465 -16.072  1.00 87.88           H
ATOM   1094  N   LEU A  87      -0.444   4.404 -14.570  1.00 83.10           N
ATOM   1095  CA  LEU A  87       0.898   3.921 -14.293  1.00 83.10           C
ATOM   1096  C   LEU A  87       1.759   5.081 -13.787  1.00 83.10           C
ATOM   1097  O   LEU A  87       2.621   4.892 -12.931  1.00 83.10           O
ATOM   1098  HA  LEU A  87       0.821   3.178 -13.500  1.00 83.10           H
ATOM   1099  CB  LEU A  87       1.478   3.215 -15.520  1.00 83.10           C
ATOM   1100 1HB  LEU A  87       1.347   3.866 -16.385  1.00 83.10           H
ATOM   1101 2HB  LEU A  87       2.551   3.095 -15.372  1.00 83.10           H
ATOM   1102  CG  LEU A  87       0.880   1.846 -15.852  1.00 83.10           C
ATOM   1103  HG  LEU A  87      -0.198   1.963 -15.964  1.00 83.10           H
ATOM   1104  CD1 LEU A  87       1.419   1.320 -17.183  1.00 83.10           C
ATOM   1105 1HD1 LEU A  87       1.161   2.017 -17.981  1.00 83.10           H
ATOM   1106 2HD1 LEU A  87       2.503   1.223 -17.124  1.00 83.10           H
ATOM   1107 3HD1 LEU A  87       0.978   0.346 -17.394  1.00 83.10           H
ATOM   1108  CD2 LEU A  87       1.111   0.856 -14.708  1.00 83.10           C
ATOM   1109 1HD2 LEU A  87       2.182   0.739 -14.540  1.00 83.10           H
ATOM   1110 2HD2 LEU A  87       0.640   1.233 -13.801  1.00 83.10           H
ATOM   1111 3HD2 LEU A  87       0.676  -0.108 -14.970  1.00 83.10           H
ATOM   1112  HN  LEU A  87      -0.712   4.377 -15.533  1.00 83.10           H
ATOM   1113  N   LEU A  88       1.494   6.257 -14.339  1.00 88.01           N
ATOM   1114  CA  LEU A  88       2.213   7.452 -13.934  1.00 88.01           C
ATOM   1115  C   LEU A  88       1.856   7.790 -12.485  1.00 88.01           C
ATOM   1116  O   LEU A  88       2.740   8.025 -11.663  1.00 88.01           O
ATOM   1117  HA  LEU A  88       3.278   7.226 -13.983  1.00 88.01           H
ATOM   1118  CB  LEU A  88       1.948   8.596 -14.915  1.00 88.01           C
ATOM   1119 1HB  LEU A  88       2.302   8.292 -15.900  1.00 88.01           H
ATOM   1120 2HB  LEU A  88       0.870   8.738 -14.994  1.00 88.01           H
ATOM   1121  CG  LEU A  88       2.587   9.941 -14.566  1.00 88.01           C
ATOM   1122  HG  LEU A  88       2.255  10.228 -13.568  1.00 88.01           H
ATOM   1123  CD1 LEU A  88       4.112   9.828 -14.521  1.00 88.01           C
ATOM   1124 1HD1 LEU A  88       4.400   9.098 -13.765  1.00 88.01           H
ATOM   1125 2HD1 LEU A  88       4.482   9.508 -15.495  1.00 88.01           H
ATOM   1126 3HD1 LEU A  88       4.541  10.798 -14.271  1.00 88.01           H
ATOM   1127  CD2 LEU A  88       2.122  11.035 -15.529  1.00 88.01           C
ATOM   1128 1HD2 LEU A  88       2.404  10.768 -16.547  1.00 88.01           H
ATOM   1129 2HD2 LEU A  88       1.038  11.137 -15.467  1.00 88.01           H
ATOM   1130 3HD2 LEU A  88       2.591  11.981 -15.258  1.00 88.01           H
ATOM   1131  HN  LEU A  88       0.804   6.398 -15.049  1.00 88.01           H
ATOM   1132  N   ASN A  89       0.559   7.804 -12.216  1.00 89.82           N
ATOM   1133  CA  ASN A  89       0.071   8.165 -10.896  1.00 89.82           C
ATOM   1134  C   ASN A  89       0.530   7.113  -9.883  1.00 89.82           C
ATOM   1135  O   ASN A  89       0.768   7.430  -8.719  1.00 89.82           O
ATOM   1136  HA  ASN A  89       0.493   9.149 -10.694  1.00 89.82           H
ATOM   1137  CB  ASN A  89      -1.458   8.214 -10.867  1.00 89.82           C
ATOM   1138 1HB  ASN A  89      -1.863   7.385 -11.448  1.00 89.82           H
ATOM   1139 2HB  ASN A  89      -1.810   8.088  -9.844  1.00 89.82           H
ATOM   1140  CG  ASN A  89      -1.974   9.539 -11.431  1.00 89.82           C
ATOM   1141  OD1 ASN A  89      -2.156  10.516 -10.723  1.00 89.82           O
ATOM   1142  ND2 ASN A  89      -2.200   9.518 -12.741  1.00 89.82           N
ATOM   1143 1HD2 ASN A  89      -2.031   8.683 -13.265  1.00 89.82           H
ATOM   1144 2HD2 ASN A  89      -2.540  10.338 -13.203  1.00 89.82           H
ATOM   1145  HN  ASN A  89      -0.152   7.575 -12.881  1.00 89.82           H
ATOM   1146  N   LEU A  90       0.639   5.883 -10.364  1.00 88.24           N
ATOM   1147  CA  LEU A  90       1.098   4.790  -9.524  1.00 88.24           C
ATOM   1148  C   LEU A  90       2.536   5.062  -9.080  1.00 88.24           C
ATOM   1149  O   LEU A  90       2.872   4.887  -7.910  1.00 88.24           O
ATOM   1150  HA  LEU A  90       0.462   4.768  -8.639  1.00 88.24           H
ATOM   1151  CB  LEU A  90       0.919   3.451 -10.243  1.00 88.24           C
ATOM   1152 1HB  LEU A  90      -0.127   3.353 -10.533  1.00 88.24           H
ATOM   1153 2HB  LEU A  90       1.503   3.474 -11.163  1.00 88.24           H
ATOM   1154  CG  LEU A  90       1.318   2.205  -9.450  1.00 88.24           C
ATOM   1155  HG  LEU A  90       2.347   2.330  -9.112  1.00 88.24           H
ATOM   1156  CD1 LEU A  90       0.449   2.049  -8.200  1.00 88.24           C
ATOM   1157 1HD1 LEU A  90       0.570   2.924  -7.562  1.00 88.24           H
ATOM   1158 2HD1 LEU A  90      -0.597   1.956  -8.494  1.00 88.24           H
ATOM   1159 3HD1 LEU A  90       0.753   1.156  -7.655  1.00 88.24           H
ATOM   1160  CD2 LEU A  90       1.280   0.957 -10.333  1.00 88.24           C
ATOM   1161 1HD2 LEU A  90       0.271   0.816 -10.721  1.00 88.24           H
ATOM   1162 2HD2 LEU A  90       1.975   1.079 -11.164  1.00 88.24           H
ATOM   1163 3HD2 LEU A  90       1.568   0.086  -9.745  1.00 88.24           H
ATOM   1164  HN  LEU A  90       0.420   5.630 -11.306  1.00 88.24           H
ATOM   1165  N   ALA A  91       3.347   5.486 -10.039  1.00 91.89           N
ATOM   1166  CA  ALA A  91       4.750   5.752  -9.769  1.00 91.89           C
ATOM   1167  C   ALA A  91       4.863   6.915  -8.781  1.00 91.89           C
ATOM   1168  O   ALA A  91       5.728   6.910  -7.907  1.00 91.89           O
ATOM   1169  HA  ALA A  91       5.176   4.858  -9.314  1.00 91.89           H
ATOM   1170  CB  ALA A  91       5.479   6.031 -11.085  1.00 91.89           C
ATOM   1171 1HB  ALA A  91       5.393   5.163 -11.739  1.00 91.89           H
ATOM   1172 2HB  ALA A  91       5.032   6.898 -11.571  1.00 91.89           H
ATOM   1173 3HB  ALA A  91       6.531   6.231 -10.882  1.00 91.89           H
ATOM   1174  HN  ALA A  91       3.061   5.647 -10.983  1.00 91.89           H
ATOM   1175  N   ILE A  92       3.977   7.885  -8.954  1.00 90.93           N
ATOM   1176  CA  ILE A  92       3.954   9.043  -8.077  1.00 90.93           C
ATOM   1177  C   ILE A  92       3.597   8.595  -6.658  1.00 90.93           C
ATOM   1178  O   ILE A  92       4.225   9.025  -5.692  1.00 90.93           O
ATOM   1179  HA  ILE A  92       4.959   9.463  -8.064  1.00 90.93           H
ATOM   1180  CB  ILE A  92       3.020  10.119  -8.635  1.00 90.93           C
ATOM   1181  HB  ILE A  92       2.065   9.652  -8.875  1.00 90.93           H
ATOM   1182  CG1 ILE A  92       3.575  10.706  -9.935  1.00 90.93           C
ATOM   1183 1HG1 ILE A  92       4.441  11.331  -9.715  1.00 90.93           H
ATOM   1184 2HG1 ILE A  92       3.920   9.901 -10.583  1.00 90.93           H
ATOM   1185  CG2 ILE A  92       2.745  11.202  -7.589  1.00 90.93           C
ATOM   1186 1HG2 ILE A  92       2.275  10.751  -6.715  1.00 90.93           H
ATOM   1187 2HG2 ILE A  92       3.684  11.671  -7.296  1.00 90.93           H
ATOM   1188 3HG2 ILE A  92       2.079  11.954  -8.012  1.00 90.93           H
ATOM   1189  CD1 ILE A  92       2.512  11.534 -10.660  1.00 90.93           C
ATOM   1190 1HD1 ILE A  92       1.659  10.900 -10.899  1.00 90.93           H
ATOM   1191 2HD1 ILE A  92       2.188  12.352 -10.017  1.00 90.93           H
ATOM   1192 3HD1 ILE A  92       2.933  11.939 -11.580  1.00 90.93           H
ATOM   1193  HN  ILE A  92       3.285   7.888  -9.676  1.00 90.93           H
ATOM   1194  N   ALA A  93       2.590   7.738  -6.578  1.00 93.05           N
ATOM   1195  CA  ALA A  93       2.098   7.280  -5.290  1.00 93.05           C
ATOM   1196  C   ALA A  93       3.213   6.528  -4.560  1.00 93.05           C
ATOM   1197  O   ALA A  93       3.450   6.759  -3.375  1.00 93.05           O
ATOM   1198  HA  ALA A  93       1.823   8.160  -4.708  1.00 93.05           H
ATOM   1199  CB  ALA A  93       0.852   6.417  -5.496  1.00 93.05           C
ATOM   1200 1HB  ALA A  93       0.080   7.006  -5.992  1.00 93.05           H
ATOM   1201 2HB  ALA A  93       1.105   5.556  -6.115  1.00 93.05           H
ATOM   1202 3HB  ALA A  93       0.483   6.074  -4.530  1.00 93.05           H
ATOM   1203  HN  ALA A  93       2.114   7.358  -7.371  1.00 93.05           H
ATOM   1204  N   ASP A  94       3.869   5.645  -5.298  1.00 90.15           N
ATOM   1205  CA  ASP A  94       4.937   4.841  -4.730  1.00 90.15           C
ATOM   1206  C   ASP A  94       6.034   5.763  -4.193  1.00 90.15           C
ATOM   1207  O   ASP A  94       6.566   5.534  -3.108  1.00 90.15           O
ATOM   1208  HA  ASP A  94       4.465   4.252  -3.943  1.00 90.15           H
ATOM   1209  CB  ASP A  94       5.562   3.928  -5.787  1.00 90.15           C
ATOM   1210 1HB  ASP A  94       5.692   4.481  -6.718  1.00 90.15           H
ATOM   1211 2HB  ASP A  94       6.554   3.615  -5.462  1.00 90.15           H
ATOM   1212  CG  ASP A  94       4.688   2.698  -6.036  1.00 90.15           C
ATOM   1213  OD1 ASP A  94       3.963   2.316  -5.092  1.00 90.15           O
ATOM   1214  OD2 ASP A  94       4.764   2.167  -7.165  1.00 90.15           O
ATOM   1215  HN  ASP A  94       3.681   5.475  -6.266  1.00 90.15           H
ATOM   1216  N   LEU A  95       6.339   6.786  -4.978  1.00 90.75           N
ATOM   1217  CA  LEU A  95       7.423   7.692  -4.639  1.00 90.75           C
ATOM   1218  C   LEU A  95       7.083   8.423  -3.338  1.00 90.75           C
ATOM   1219  O   LEU A  95       7.939   8.585  -2.471  1.00 90.75           O
ATOM   1220  HA  LEU A  95       8.314   7.087  -4.471  1.00 90.75           H
ATOM   1221  CB  LEU A  95       7.725   8.629  -5.810  1.00 90.75           C
ATOM   1222 1HB  LEU A  95       7.813   8.029  -6.716  1.00 90.75           H
ATOM   1223 2HB  LEU A  95       6.871   9.291  -5.949  1.00 90.75           H
ATOM   1224  CG  LEU A  95       8.984   9.487  -5.675  1.00 90.75           C
ATOM   1225  HG  LEU A  95       8.950   9.995  -4.712  1.00 90.75           H
ATOM   1226  CD1 LEU A  95      10.244   8.618  -5.683  1.00 90.75           C
ATOM   1227 1HD1 LEU A  95      10.207   7.917  -4.848  1.00 90.75           H
ATOM   1228 2HD1 LEU A  95      10.297   8.064  -6.620  1.00 90.75           H
ATOM   1229 3HD1 LEU A  95      11.124   9.253  -5.586  1.00 90.75           H
ATOM   1230  CD2 LEU A  95       9.029  10.569  -6.756  1.00 90.75           C
ATOM   1231 1HD2 LEU A  95       9.029  10.101  -7.740  1.00 90.75           H
ATOM   1232 2HD2 LEU A  95       8.155  11.214  -6.660  1.00 90.75           H
ATOM   1233 3HD2 LEU A  95       9.934  11.165  -6.637  1.00 90.75           H
ATOM   1234  HN  LEU A  95       5.861   6.999  -5.830  1.00 90.75           H
ATOM   1235  N   LEU A  96       5.830   8.845  -3.245  1.00 87.89           N
ATOM   1236  CA  LEU A  96       5.378   9.594  -2.085  1.00 87.89           C
ATOM   1237  C   LEU A  96       5.519   8.724  -0.834  1.00 87.89           C
ATOM   1238  O   LEU A  96       5.909   9.212   0.225  1.00 87.89           O
ATOM   1239  HA  LEU A  96       6.032  10.459  -1.979  1.00 87.89           H
ATOM   1240  CB  LEU A  96       3.960  10.123  -2.309  1.00 87.89           C
ATOM   1241 1HB  LEU A  96       3.342   9.305  -2.678  1.00 87.89           H
ATOM   1242 2HB  LEU A  96       3.549  10.423  -1.345  1.00 87.89           H
ATOM   1243  CG  LEU A  96       3.828  11.301  -3.277  1.00 87.89           C
ATOM   1244  HG  LEU A  96       4.294  11.021  -4.221  1.00 87.89           H
ATOM   1245  CD1 LEU A  96       2.359  11.608  -3.570  1.00 87.89           C
ATOM   1246 1HD1 LEU A  96       1.887  10.734  -4.019  1.00 87.89           H
ATOM   1247 2HD1 LEU A  96       1.847  11.860  -2.641  1.00 87.89           H
ATOM   1248 3HD1 LEU A  96       2.294  12.449  -4.261  1.00 87.89           H
ATOM   1249  CD2 LEU A  96       4.576  12.528  -2.751  1.00 87.89           C
ATOM   1250 1HD2 LEU A  96       4.162  12.821  -1.786  1.00 87.89           H
ATOM   1251 2HD2 LEU A  96       5.633  12.287  -2.635  1.00 87.89           H
ATOM   1252 3HD2 LEU A  96       4.467  13.351  -3.458  1.00 87.89           H
ATOM   1253  HN  LEU A  96       5.132   8.683  -3.942  1.00 87.89           H
ATOM   1254  N   PHE A  97       5.194   7.450  -0.999  1.00 90.35           N
ATOM   1255  CA  PHE A  97       5.304   6.502   0.097  1.00 90.35           C
ATOM   1256  C   PHE A  97       6.757   6.355   0.551  1.00 90.35           C
ATOM   1257  O   PHE A  97       7.043   6.375   1.747  1.00 90.35           O
ATOM   1258  HA  PHE A  97       4.705   6.890   0.921  1.00 90.35           H
ATOM   1259  CB  PHE A  97       4.806   5.154  -0.427  1.00 90.35           C
ATOM   1260 1HB  PHE A  97       3.719   5.183  -0.502  1.00 90.35           H
ATOM   1261 2HB  PHE A  97       5.192   5.002  -1.435  1.00 90.35           H
ATOM   1262  CG  PHE A  97       5.211   3.961   0.442  1.00 90.35           C
ATOM   1263  CD1 PHE A  97       6.131   3.069  -0.013  1.00 90.35           C
ATOM   1264  HD1 PHE A  97       6.579   3.203  -0.998  1.00 90.35           H
ATOM   1265  CD2 PHE A  97       4.652   3.794   1.671  1.00 90.35           C
ATOM   1266  HD2 PHE A  97       3.915   4.509   2.036  1.00 90.35           H
ATOM   1267  CE1 PHE A  97       6.506   1.962   0.793  1.00 90.35           C
ATOM   1268  HE1 PHE A  97       7.243   1.246   0.428  1.00 90.35           H
ATOM   1269  CE2 PHE A  97       5.027   2.687   2.477  1.00 90.35           C
ATOM   1270  HE2 PHE A  97       4.579   2.553   3.461  1.00 90.35           H
ATOM   1271  CZ  PHE A  97       5.947   1.794   2.021  1.00 90.35           C
ATOM   1272  HZ  PHE A  97       6.235   0.945   2.640  1.00 90.35           H
ATOM   1273  HN  PHE A  97       4.861   7.065  -1.859  1.00 90.35           H
ATOM   1274  N   LEU A  98       7.638   6.211  -0.429  1.00 93.12           N
ATOM   1275  CA  LEU A  98       9.024   5.879  -0.146  1.00 93.12           C
ATOM   1276  C   LEU A  98       9.645   6.985   0.710  1.00 93.12           C
ATOM   1277  O   LEU A  98      10.503   6.717   1.549  1.00 93.12           O
ATOM   1278  HA  LEU A  98       9.027   4.954   0.430  1.00 93.12           H
ATOM   1279  CB  LEU A  98       9.785   5.606  -1.445  1.00 93.12           C
ATOM   1280 1HB  LEU A  98       9.607   6.436  -2.128  1.00 93.12           H
ATOM   1281 2HB  LEU A  98      10.852   5.598  -1.223  1.00 93.12           H
ATOM   1282  CG  LEU A  98       9.433   4.303  -2.167  1.00 93.12           C
ATOM   1283  HG  LEU A  98       8.348   4.205  -2.186  1.00 93.12           H
ATOM   1284  CD1 LEU A  98       9.909   4.337  -3.621  1.00 93.12           C
ATOM   1285 1HD1 LEU A  98       9.429   5.166  -4.141  1.00 93.12           H
ATOM   1286 2HD1 LEU A  98      10.991   4.470  -3.646  1.00 93.12           H
ATOM   1287 3HD1 LEU A  98       9.646   3.399  -4.111  1.00 93.12           H
ATOM   1288  CD2 LEU A  98       9.984   3.092  -1.412  1.00 93.12           C
ATOM   1289 1HD2 LEU A  98      11.068   3.170  -1.341  1.00 93.12           H
ATOM   1290 2HD2 LEU A  98       9.555   3.063  -0.410  1.00 93.12           H
ATOM   1291 3HD2 LEU A  98       9.719   2.180  -1.947  1.00 93.12           H
ATOM   1292  HN  LEU A  98       7.418   6.318  -1.398  1.00 93.12           H
ATOM   1293  N   VAL A  99       9.188   8.204   0.467  1.00 90.45           N
ATOM   1294  CA  VAL A  99       9.729   9.359   1.164  1.00 90.45           C
ATOM   1295  C   VAL A  99       9.464   9.214   2.664  1.00 90.45           C
ATOM   1296  O   VAL A  99      10.122   9.859   3.479  1.00 90.45           O
ATOM   1297  HA  VAL A  99      10.806   9.369   0.997  1.00 90.45           H
ATOM   1298  CB  VAL A  99       9.146  10.645   0.575  1.00 90.45           C
ATOM   1299  HB  VAL A  99       8.060  10.560   0.591  1.00 90.45           H
ATOM   1300  CG1 VAL A  99       9.535  11.860   1.420  1.00 90.45           C
ATOM   1301 1HG1 VAL A  99       9.153  11.735   2.433  1.00 90.45           H
ATOM   1302 2HG1 VAL A  99      10.621  11.949   1.450  1.00 90.45           H
ATOM   1303 3HG1 VAL A  99       9.108  12.761   0.979  1.00 90.45           H
ATOM   1304  CG2 VAL A  99       9.581  10.828  -0.881  1.00 90.45           C
ATOM   1305 1HG2 VAL A  99      10.669  10.882  -0.931  1.00 90.45           H
ATOM   1306 2HG2 VAL A  99       9.232   9.983  -1.473  1.00 90.45           H
ATOM   1307 3HG2 VAL A  99       9.154  11.750  -1.274  1.00 90.45           H
ATOM   1308  HN  VAL A  99       8.462   8.409  -0.190  1.00 90.45           H
ATOM   1309  N   THR A 100       8.498   8.365   2.982  1.00 90.46           N
ATOM   1310  CA  THR A 100       8.112   8.156   4.368  1.00 90.46           C
ATOM   1311  C   THR A 100       9.065   7.167   5.043  1.00 90.46           C
ATOM   1312  O   THR A 100       9.203   7.168   6.265  1.00 90.46           O
ATOM   1313  HA  THR A 100       8.207   9.103   4.897  1.00 90.46           H
ATOM   1314  CB  THR A 100       6.651   7.702   4.388  1.00 90.46           C
ATOM   1315  HB  THR A 100       6.223   7.816   5.384  1.00 90.46           H
ATOM   1316  OG1 THR A 100       6.694   6.370   3.885  1.00 90.46           O
ATOM   1317  HG1 THR A 100       5.838   5.898   4.094  1.00 90.46           H
ATOM   1318  CG2 THR A 100       5.790   8.457   3.373  1.00 90.46           C
ATOM   1319 1HG2 THR A 100       6.179   8.288   2.370  1.00 90.46           H
ATOM   1320 2HG2 THR A 100       5.814   9.523   3.598  1.00 90.46           H
ATOM   1321 3HG2 THR A 100       4.763   8.096   3.430  1.00 90.46           H
ATOM   1322  HN  THR A 100       7.985   7.826   2.315  1.00 90.46           H
ATOM   1323  N   LEU A 101       9.698   6.346   4.218  1.00 92.67           N
ATOM   1324  CA  LEU A 101      10.439   5.202   4.722  1.00 92.67           C
ATOM   1325  C   LEU A 101      11.602   5.694   5.586  1.00 92.67           C
ATOM   1326  O   LEU A 101      11.892   5.114   6.631  1.00 92.67           O
ATOM   1327  HA  LEU A 101       9.761   4.626   5.351  1.00 92.67           H
ATOM   1328  CB  LEU A 101      10.870   4.293   3.569  1.00 92.67           C
ATOM   1329 1HB  LEU A 101      11.352   4.908   2.809  1.00 92.67           H
ATOM   1330 2HB  LEU A 101      11.623   3.599   3.942  1.00 92.67           H
ATOM   1331  CG  LEU A 101       9.757   3.484   2.901  1.00 92.67           C
ATOM   1332  HG  LEU A 101       9.052   4.181   2.448  1.00 92.67           H
ATOM   1333  CD1 LEU A 101      10.315   2.610   1.775  1.00 92.67           C
ATOM   1334 1HD1 LEU A 101      10.786   3.244   1.023  1.00 92.67           H
ATOM   1335 2HD1 LEU A 101      11.053   1.920   2.183  1.00 92.67           H
ATOM   1336 3HD1 LEU A 101       9.503   2.046   1.317  1.00 92.67           H
ATOM   1337  CD2 LEU A 101       8.981   2.662   3.933  1.00 92.67           C
ATOM   1338 1HD2 LEU A 101       9.661   1.974   4.435  1.00 92.67           H
ATOM   1339 2HD2 LEU A 101       8.534   3.332   4.667  1.00 92.67           H
ATOM   1340 3HD2 LEU A 101       8.197   2.097   3.431  1.00 92.67           H
ATOM   1341  HN  LEU A 101       9.710   6.453   3.223  1.00 92.67           H
ATOM   1342  N   PRO A 102      12.286   6.768   5.168  1.00 94.89           N
ATOM   1343  CA  PRO A 102      13.422   7.284   5.935  1.00 94.89           C
ATOM   1344  C   PRO A 102      13.065   7.543   7.390  1.00 94.89           C
ATOM   1345  O   PRO A 102      13.832   7.204   8.290  1.00 94.89           O
ATOM   1346  HA  PRO A 102      14.222   6.544   5.965  1.00 94.89           H
ATOM   1347  CB  PRO A 102      13.797   8.575   5.204  1.00 94.89           C
ATOM   1348 1HB  PRO A 102      13.286   9.439   5.628  1.00 94.89           H
ATOM   1349 2HB  PRO A 102      14.866   8.775   5.266  1.00 94.89           H
ATOM   1350  CG  PRO A 102      13.356   8.308   3.769  1.00 94.89           C
ATOM   1351 1HG  PRO A 102      13.228   9.233   3.207  1.00 94.89           H
ATOM   1352 2HG  PRO A 102      14.091   7.717   3.223  1.00 94.89           H
ATOM   1353  CD  PRO A 102      12.044   7.563   3.950  1.00 94.89           C
ATOM   1354 1HD  PRO A 102      11.205   8.246   4.079  1.00 94.89           H
ATOM   1355 2HD  PRO A 102      11.812   6.937   3.089  1.00 94.89           H
ATOM   1356  N   PHE A 103      11.900   8.143   7.582  1.00 93.58           N
ATOM   1357  CA  PHE A 103      11.456   8.505   8.917  1.00 93.58           C
ATOM   1358  C   PHE A 103      11.179   7.259   9.760  1.00 93.58           C
ATOM   1359  O   PHE A 103      11.524   7.213  10.939  1.00 93.58           O
ATOM   1360  HA  PHE A 103      12.257   9.083   9.379  1.00 93.58           H
ATOM   1361  CB  PHE A 103      10.157   9.298   8.757  1.00 93.58           C
ATOM   1362 1HB  PHE A 103       9.445   8.698   8.191  1.00 93.58           H
ATOM   1363 2HB  PHE A 103       9.721   9.464   9.743  1.00 93.58           H
ATOM   1364  CG  PHE A 103      10.333  10.648   8.059  1.00 93.58           C
ATOM   1365  CD1 PHE A 103      10.601  11.762   8.791  1.00 93.58           C
ATOM   1366  HD1 PHE A 103      10.690  11.694   9.875  1.00 93.58           H
ATOM   1367  CD2 PHE A 103      10.222  10.733   6.706  1.00 93.58           C
ATOM   1368  HD2 PHE A 103      10.008   9.840   6.120  1.00 93.58           H
ATOM   1369  CE1 PHE A 103      10.765  13.015   8.143  1.00 93.58           C
ATOM   1370  HE1 PHE A 103      10.979  13.908   8.729  1.00 93.58           H
ATOM   1371  CE2 PHE A 103      10.386  11.986   6.058  1.00 93.58           C
ATOM   1372  HE2 PHE A 103      10.297  12.054   4.974  1.00 93.58           H
ATOM   1373  CZ  PHE A 103      10.654  13.100   6.790  1.00 93.58           C
ATOM   1374  HZ  PHE A 103      10.780  14.062   6.292  1.00 93.58           H
ATOM   1375  HN  PHE A 103      11.265   8.381   6.847  1.00 93.58           H
ATOM   1376  N   TRP A 104      10.557   6.278   9.121  1.00 86.94           N
ATOM   1377  CA  TRP A 104      10.206   5.045   9.804  1.00 86.94           C
ATOM   1378  C   TRP A 104      11.504   4.321  10.169  1.00 86.94           C
ATOM   1379  O   TRP A 104      11.578   3.656  11.202  1.00 86.94           O
ATOM   1380  HA  TRP A 104       9.659   5.309  10.709  1.00 86.94           H
ATOM   1381  CB  TRP A 104       9.267   4.192   8.948  1.00 86.94           C
ATOM   1382 1HB  TRP A 104       9.695   4.088   7.951  1.00 86.94           H
ATOM   1383 2HB  TRP A 104       9.209   3.192   9.377  1.00 86.94           H
ATOM   1384  CG  TRP A 104       7.852   4.760   8.823  1.00 86.94           C
ATOM   1385  CD1 TRP A 104       7.170   5.038   7.703  1.00 86.94           C
ATOM   1386  HD1 TRP A 104       7.558   4.887   6.696  1.00 86.94           H
ATOM   1387  CD2 TRP A 104       6.967   5.110   9.908  1.00 86.94           C
ATOM   1388  NE1 TRP A 104       5.916   5.540   7.986  1.00 86.94           N
ATOM   1389  HE1 TRP A 104       5.226   5.820   7.318  1.00 86.94           H
ATOM   1390  CE2 TRP A 104       5.789   5.585   9.369  1.00 86.94           C
ATOM   1391  CE3 TRP A 104       7.156   5.028  11.299  1.00 86.94           C
ATOM   1392  HE3 TRP A 104       8.077   4.657  11.749  1.00 86.94           H
ATOM   1393  CZ2 TRP A 104       4.708   6.015  10.148  1.00 86.94           C
ATOM   1394  HZ2 TRP A 104       3.787   6.386   9.698  1.00 86.94           H
ATOM   1395  CZ3 TRP A 104       6.066   5.462  12.064  1.00 86.94           C
ATOM   1396  HZ3 TRP A 104       6.160   5.420  13.149  1.00 86.94           H
ATOM   1397  CH2 TRP A 104       4.874   5.943  11.536  1.00 86.94           C
ATOM   1398  HH2 TRP A 104       4.071   6.262  12.201  1.00 86.94           H
ATOM   1399  HN  TRP A 104      10.295   6.317   8.157  1.00 86.94           H
ATOM   1400  N   ALA A 105      12.494   4.474   9.302  1.00 95.32           N
ATOM   1401  CA  ALA A 105      13.778   3.828   9.511  1.00 95.32           C
ATOM   1402  C   ALA A 105      14.406   4.355  10.804  1.00 95.32           C
ATOM   1403  O   ALA A 105      14.884   3.577  11.628  1.00 95.32           O
ATOM   1404  HA  ALA A 105      13.598   2.758   9.615  1.00 95.32           H
ATOM   1405  CB  ALA A 105      14.672   4.062   8.292  1.00 95.32           C
ATOM   1406 1HB  ALA A 105      14.195   3.643   7.406  1.00 95.32           H
ATOM   1407 2HB  ALA A 105      14.823   5.132   8.152  1.00 95.32           H
ATOM   1408 3HB  ALA A 105      15.636   3.577   8.449  1.00 95.32           H
ATOM   1409  HN  ALA A 105      12.429   5.027   8.472  1.00 95.32           H
ATOM   1410  N   ILE A 106      14.383   5.672  10.940  1.00 92.21           N
ATOM   1411  CA  ILE A 106      14.964   6.314  12.108  1.00 92.21           C
ATOM   1412  C   ILE A 106      14.159   5.926  13.350  1.00 92.21           C
ATOM   1413  O   ILE A 106      14.731   5.603  14.389  1.00 92.21           O
ATOM   1414  HA  ILE A 106      15.978   5.931  12.220  1.00 92.21           H
ATOM   1415  CB  ILE A 106      15.071   7.824  11.891  1.00 92.21           C
ATOM   1416  HB  ILE A 106      14.101   8.191  11.556  1.00 92.21           H
ATOM   1417  CG1 ILE A 106      16.082   8.150  10.790  1.00 92.21           C
ATOM   1418 1HG1 ILE A 106      17.095   8.003  11.166  1.00 92.21           H
ATOM   1419 2HG1 ILE A 106      15.949   7.462   9.955  1.00 92.21           H
ATOM   1420  CG2 ILE A 106      15.399   8.544  13.201  1.00 92.21           C
ATOM   1421 1HG2 ILE A 106      14.611   8.350  13.929  1.00 92.21           H
ATOM   1422 2HG2 ILE A 106      16.350   8.178  13.589  1.00 92.21           H
ATOM   1423 3HG2 ILE A 106      15.470   9.616  13.019  1.00 92.21           H
ATOM   1424  CD1 ILE A 106      15.917   9.591  10.302  1.00 92.21           C
ATOM   1425 1HD1 ILE A 106      14.911   9.727   9.905  1.00 92.21           H
ATOM   1426 2HD1 ILE A 106      16.074  10.276  11.135  1.00 92.21           H
ATOM   1427 3HD1 ILE A 106      16.648   9.795   9.520  1.00 92.21           H
ATOM   1428  HN  ILE A 106      13.979   6.297  10.272  1.00 92.21           H
ATOM   1429  N   ALA A 107      12.843   5.971  13.201  1.00 93.40           N
ATOM   1430  CA  ALA A 107      11.954   5.712  14.320  1.00 93.40           C
ATOM   1431  C   ALA A 107      12.158   4.275  14.807  1.00 93.40           C
ATOM   1432  O   ALA A 107      12.096   4.007  16.005  1.00 93.40           O
ATOM   1433  HA  ALA A 107      12.221   6.399  15.123  1.00 93.40           H
ATOM   1434  CB  ALA A 107      10.508   5.984  13.898  1.00 93.40           C
ATOM   1435 1HB  ALA A 107      10.410   7.025  13.590  1.00 93.40           H
ATOM   1436 2HB  ALA A 107      10.244   5.332  13.066  1.00 93.40           H
ATOM   1437 3HB  ALA A 107       9.842   5.789  14.738  1.00 93.40           H
ATOM   1438  HN  ALA A 107      12.385   6.179  12.337  1.00 93.40           H
ATOM   1439  N   ALA A 108      12.398   3.389  13.851  1.00 92.66           N
ATOM   1440  CA  ALA A 108      12.563   1.980  14.162  1.00 92.66           C
ATOM   1441  C   ALA A 108      13.931   1.761  14.812  1.00 92.66           C
ATOM   1442  O   ALA A 108      14.093   0.866  15.639  1.00 92.66           O
ATOM   1443  HA  ALA A 108      11.784   1.703  14.872  1.00 92.66           H
ATOM   1444  CB  ALA A 108      12.384   1.152  12.887  1.00 92.66           C
ATOM   1445 1HB  ALA A 108      11.387   1.320  12.482  1.00 92.66           H
ATOM   1446 2HB  ALA A 108      13.131   1.451  12.152  1.00 92.66           H
ATOM   1447 3HB  ALA A 108      12.508   0.094  13.121  1.00 92.66           H
ATOM   1448  HN  ALA A 108      12.480   3.621  12.882  1.00 92.66           H
ATOM   1449  N   ALA A 109      14.880   2.595  14.413  1.00 91.42           N
ATOM   1450  CA  ALA A 109      16.254   2.431  14.853  1.00 91.42           C
ATOM   1451  C   ALA A 109      16.348   2.751  16.347  1.00 91.42           C
ATOM   1452  O   ALA A 109      17.113   2.118  17.074  1.00 91.42           O
ATOM   1453  HA  ALA A 109      16.531   1.388  14.696  1.00 91.42           H
ATOM   1454  CB  ALA A 109      17.171   3.317  14.008  1.00 91.42           C
ATOM   1455 1HB  ALA A 109      17.089   3.030  12.960  1.00 91.42           H
ATOM   1456 2HB  ALA A 109      16.876   4.360  14.123  1.00 91.42           H
ATOM   1457 3HB  ALA A 109      18.203   3.193  14.339  1.00 91.42           H
ATOM   1458  HN  ALA A 109      14.722   3.370  13.801  1.00 91.42           H
ATOM   1459  N   ASP A 110      15.560   3.732  16.760  1.00 82.78           N
ATOM   1460  CA  ASP A 110      15.668   4.262  18.108  1.00 82.78           C
ATOM   1461  C   ASP A 110      14.289   4.726  18.581  1.00 82.78           C
ATOM   1462  O   ASP A 110      13.535   3.950  19.166  1.00 82.78           O
ATOM   1463  HA  ASP A 110      16.059   3.440  18.708  1.00 82.78           H
ATOM   1464  CB  ASP A 110      16.614   5.464  18.155  1.00 82.78           C
ATOM   1465 1HB  ASP A 110      17.568   5.198  17.700  1.00 82.78           H
ATOM   1466 2HB  ASP A 110      16.197   6.281  17.566  1.00 82.78           H
ATOM   1467  CG  ASP A 110      16.840   5.928  19.595  1.00 82.78           C
ATOM   1468  OD1 ASP A 110      16.440   5.170  20.505  1.00 82.78           O
ATOM   1469  OD2 ASP A 110      17.408   7.030  19.753  1.00 82.78           O
ATOM   1470  HN  ASP A 110      14.859   4.163  16.191  1.00 82.78           H
ATOM   1471  N   GLN A 111      14.001   5.991  18.310  1.00 86.22           N
ATOM   1472  CA  GLN A 111      12.732   6.572  18.713  1.00 86.22           C
ATOM   1473  C   GLN A 111      12.302   7.652  17.717  1.00 86.22           C
ATOM   1474  O   GLN A 111      13.078   8.041  16.845  1.00 86.22           O
ATOM   1475  HA  GLN A 111      12.018   5.749  18.696  1.00 86.22           H
ATOM   1476  CB  GLN A 111      12.813   7.137  20.132  1.00 86.22           C
ATOM   1477 1HB  GLN A 111      11.856   7.578  20.407  1.00 86.22           H
ATOM   1478 2HB  GLN A 111      13.007   6.330  20.838  1.00 86.22           H
ATOM   1479  CG  GLN A 111      13.917   8.192  20.240  1.00 86.22           C
ATOM   1480 1HG  GLN A 111      14.879   7.744  19.990  1.00 86.22           H
ATOM   1481 2HG  GLN A 111      13.738   8.986  19.515  1.00 86.22           H
ATOM   1482  CD  GLN A 111      13.974   8.783  21.650  1.00 86.22           C
ATOM   1483  OE1 GLN A 111      13.048   8.670  22.436  1.00 86.22           O
ATOM   1484  NE2 GLN A 111      15.109   9.419  21.924  1.00 86.22           N
ATOM   1485 1HE2 GLN A 111      15.830   9.476  21.233  1.00 86.22           H
ATOM   1486 2HE2 GLN A 111      15.242   9.840  22.821  1.00 86.22           H
ATOM   1487  HN  GLN A 111      14.616   6.613  17.825  1.00 86.22           H
ATOM   1488  N   TRP A 112      11.068   8.104  17.879  1.00 91.28           N
ATOM   1489  CA  TRP A 112      10.549   9.178  17.049  1.00 91.28           C
ATOM   1490  C   TRP A 112      11.217  10.482  17.492  1.00 91.28           C
ATOM   1491  O   TRP A 112      10.962  10.972  18.591  1.00 91.28           O
ATOM   1492  HA  TRP A 112      10.813   8.957  16.015  1.00 91.28           H
ATOM   1493  CB  TRP A 112       9.022   9.236  17.118  1.00 91.28           C
ATOM   1494 1HB  TRP A 112       8.621   8.249  16.887  1.00 91.28           H
ATOM   1495 2HB  TRP A 112       8.723   9.471  18.139  1.00 91.28           H
ATOM   1496  CG  TRP A 112       8.394  10.259  16.170  1.00 91.28           C
ATOM   1497  CD1 TRP A 112       7.981  11.502  16.453  1.00 91.28           C
ATOM   1498  HD1 TRP A 112       8.044  11.959  17.441  1.00 91.28           H
ATOM   1499  CD2 TRP A 112       8.124  10.076  14.764  1.00 91.28           C
ATOM   1500  NE1 TRP A 112       7.466  12.131  15.338  1.00 91.28           N
ATOM   1501  HE1 TRP A 112       7.096  13.059  15.300  1.00 91.28           H
ATOM   1502  CE2 TRP A 112       7.556  11.236  14.278  1.00 91.28           C
ATOM   1503  CE3 TRP A 112       8.353   8.968  13.930  1.00 91.28           C
ATOM   1504  HE3 TRP A 112       8.800   8.041  14.290  1.00 91.28           H
ATOM   1505  CZ2 TRP A 112       7.169  11.399  12.943  1.00 91.28           C
ATOM   1506  HZ2 TRP A 112       6.722  12.326  12.583  1.00 91.28           H
ATOM   1507  CZ3 TRP A 112       7.960   9.146  12.598  1.00 91.28           C
ATOM   1508  HZ3 TRP A 112       8.115   8.317  11.909  1.00 91.28           H
ATOM   1509  CH2 TRP A 112       7.387  10.308  12.094  1.00 91.28           C
ATOM   1510  HH2 TRP A 112       7.108  10.368  11.042  1.00 91.28           H
ATOM   1511  HN  TRP A 112      10.428   7.750  18.561  1.00 91.28           H
ATOM   1512  N   LYS A 113      12.058  11.007  16.613  1.00 83.75           N
ATOM   1513  CA  LYS A 113      12.890  12.146  16.962  1.00 83.75           C
ATOM   1514  C   LYS A 113      12.308  13.410  16.326  1.00 83.75           C
ATOM   1515  O   LYS A 113      12.960  14.453  16.301  1.00 83.75           O
ATOM   1516  HA  LYS A 113      12.855  12.257  18.045  1.00 83.75           H
ATOM   1517  CB  LYS A 113      14.348  11.881  16.581  1.00 83.75           C
ATOM   1518 1HB  LYS A 113      14.422  11.710  15.507  1.00 83.75           H
ATOM   1519 2HB  LYS A 113      14.952  12.761  16.805  1.00 83.75           H
ATOM   1520  CG  LYS A 113      14.901  10.671  17.336  1.00 83.75           C
ATOM   1521 1HG  LYS A 113      14.754  10.807  18.407  1.00 83.75           H
ATOM   1522 2HG  LYS A 113      14.348   9.776  17.050  1.00 83.75           H
ATOM   1523  CD  LYS A 113      16.389  10.473  17.041  1.00 83.75           C
ATOM   1524 1HD  LYS A 113      16.533  10.310  15.973  1.00 83.75           H
ATOM   1525 2HD  LYS A 113      16.938  11.378  17.302  1.00 83.75           H
ATOM   1526  CE  LYS A 113      16.950   9.285  17.824  1.00 83.75           C
ATOM   1527 1HE  LYS A 113      16.804   9.444  18.892  1.00 83.75           H
ATOM   1528 2HE  LYS A 113      16.406   8.378  17.560  1.00 83.75           H
ATOM   1529  NZ  LYS A 113      18.391   9.107  17.535  1.00 83.75           N
ATOM   1530 1HZ  LYS A 113      18.747   8.318  18.063  1.00 83.75           H
ATOM   1531 2HZ  LYS A 113      18.518   8.936  16.544  1.00 83.75           H
ATOM   1532 3HZ  LYS A 113      18.894   9.946  17.801  1.00 83.75           H
ATOM   1533  HN  LYS A 113      12.175  10.668  15.680  1.00 83.75           H
ATOM   1534  N   PHE A 114      11.088  13.276  15.828  1.00 89.14           N
ATOM   1535  CA  PHE A 114      10.472  14.344  15.058  1.00 89.14           C
ATOM   1536  C   PHE A 114       9.267  14.928  15.798  1.00 89.14           C
ATOM   1537  O   PHE A 114       8.828  14.380  16.808  1.00 89.14           O
ATOM   1538  HA  PHE A 114      11.225  15.121  14.924  1.00 89.14           H
ATOM   1539  CB  PHE A 114       9.998  13.729  13.740  1.00 89.14           C
ATOM   1540 1HB  PHE A 114       9.187  13.030  13.948  1.00 89.14           H
ATOM   1541 2HB  PHE A 114       9.586  14.517  13.110  1.00 89.14           H
ATOM   1542  CG  PHE A 114      11.095  12.997  12.964  1.00 89.14           C
ATOM   1543  CD1 PHE A 114      12.016  13.706  12.257  1.00 89.14           C
ATOM   1544  HD1 PHE A 114      11.971  14.795  12.243  1.00 89.14           H
ATOM   1545  CD2 PHE A 114      11.151  11.639  12.982  1.00 89.14           C
ATOM   1546  HD2 PHE A 114      10.413  11.071  13.549  1.00 89.14           H
ATOM   1547  CE1 PHE A 114      13.034  13.028  11.537  1.00 89.14           C
ATOM   1548  HE1 PHE A 114      13.772  13.596  10.970  1.00 89.14           H
ATOM   1549  CE2 PHE A 114      12.169  10.960  12.262  1.00 89.14           C
ATOM   1550  HE2 PHE A 114      12.214   9.871  12.276  1.00 89.14           H
ATOM   1551  CZ  PHE A 114      13.090  11.669  11.555  1.00 89.14           C
ATOM   1552  HZ  PHE A 114      13.871  11.148  11.002  1.00 89.14           H
ATOM   1553  HN  PHE A 114      10.524  12.459  15.943  1.00 89.14           H
ATOM   1554  N   GLN A 115       8.764  16.032  15.265  1.00 82.06           N
ATOM   1555  CA  GLN A 115       7.636  16.712  15.878  1.00 82.06           C
ATOM   1556  C   GLN A 115       6.345  15.930  15.628  1.00 82.06           C
ATOM   1557  O   GLN A 115       6.296  15.071  14.749  1.00 82.06           O
ATOM   1558  HA  GLN A 115       7.855  16.733  16.946  1.00 82.06           H
ATOM   1559  CB  GLN A 115       7.516  18.148  15.363  1.00 82.06           C
ATOM   1560 1HB  GLN A 115       7.447  18.143  14.275  1.00 82.06           H
ATOM   1561 2HB  GLN A 115       6.596  18.597  15.738  1.00 82.06           H
ATOM   1562  CG  GLN A 115       8.716  18.990  15.800  1.00 82.06           C
ATOM   1563 1HG  GLN A 115       8.817  18.950  16.885  1.00 82.06           H
ATOM   1564 2HG  GLN A 115       9.630  18.572  15.379  1.00 82.06           H
ATOM   1565  CD  GLN A 115       8.559  20.444  15.351  1.00 82.06           C
ATOM   1566  OE1 GLN A 115       7.646  20.801  14.623  1.00 82.06           O
ATOM   1567  NE2 GLN A 115       9.496  21.261  15.823  1.00 82.06           N
ATOM   1568 1HE2 GLN A 115      10.218  20.903  16.415  1.00 82.06           H
ATOM   1569 2HE2 GLN A 115       9.480  22.232  15.585  1.00 82.06           H
ATOM   1570  HN  GLN A 115       9.115  16.461  14.433  1.00 82.06           H
ATOM   1571  N   THR A 116       5.332  16.255  16.417  1.00 88.75           N
ATOM   1572  CA  THR A 116       4.040  15.603  16.284  1.00 88.75           C
ATOM   1573  C   THR A 116       3.483  15.809  14.874  1.00 88.75           C
ATOM   1574  O   THR A 116       2.877  14.903  14.303  1.00 88.75           O
ATOM   1575  HA  THR A 116       4.181  14.531  16.419  1.00 88.75           H
ATOM   1576  CB  THR A 116       3.123  16.141  17.384  1.00 88.75           C
ATOM   1577  HB  THR A 116       2.794  17.154  17.155  1.00 88.75           H
ATOM   1578  OG1 THR A 116       3.890  15.998  18.576  1.00 88.75           O
ATOM   1579  HG1 THR A 116       3.500  16.562  19.304  1.00 88.75           H
ATOM   1580  CG2 THR A 116       1.902  15.248  17.617  1.00 88.75           C
ATOM   1581 1HG2 THR A 116       2.232  14.252  17.911  1.00 88.75           H
ATOM   1582 2HG2 THR A 116       1.320  15.182  16.698  1.00 88.75           H
ATOM   1583 3HG2 THR A 116       1.285  15.675  18.407  1.00 88.75           H
ATOM   1584  HN  THR A 116       5.383  16.948  17.136  1.00 88.75           H
ATOM   1585  N   PHE A 117       3.707  17.006  14.352  1.00 91.37           N
ATOM   1586  CA  PHE A 117       3.217  17.349  13.028  1.00 91.37           C
ATOM   1587  C   PHE A 117       3.704  16.341  11.985  1.00 91.37           C
ATOM   1588  O   PHE A 117       2.923  15.870  11.159  1.00 91.37           O
ATOM   1589  HA  PHE A 117       2.128  17.327  13.070  1.00 91.37           H
ATOM   1590  CB  PHE A 117       3.780  18.730  12.686  1.00 91.37           C
ATOM   1591 1HB  PHE A 117       3.415  19.451  13.418  1.00 91.37           H
ATOM   1592 2HB  PHE A 117       4.865  18.702  12.780  1.00 91.37           H
ATOM   1593  CG  PHE A 117       3.416  19.221  11.283  1.00 91.37           C
ATOM   1594  CD1 PHE A 117       4.359  19.241  10.304  1.00 91.37           C
ATOM   1595  HD1 PHE A 117       5.374  18.907  10.518  1.00 91.37           H
ATOM   1596  CD2 PHE A 117       2.149  19.637  11.016  1.00 91.37           C
ATOM   1597  HD2 PHE A 117       1.393  19.621  11.801  1.00 91.37           H
ATOM   1598  CE1 PHE A 117       4.021  19.696   9.002  1.00 91.37           C
ATOM   1599  HE1 PHE A 117       4.777  19.712   8.217  1.00 91.37           H
ATOM   1600  CE2 PHE A 117       1.811  20.093   9.714  1.00 91.37           C
ATOM   1601  HE2 PHE A 117       0.796  20.426   9.500  1.00 91.37           H
ATOM   1602  CZ  PHE A 117       2.754  20.113   8.735  1.00 91.37           C
ATOM   1603  HZ  PHE A 117       2.495  20.462   7.735  1.00 91.37           H
ATOM   1604  HN  PHE A 117       4.211  17.733  14.817  1.00 91.37           H
ATOM   1605  N   MET A 118       4.992  16.038  12.057  1.00 88.96           N
ATOM   1606  CA  MET A 118       5.596  15.108  11.119  1.00 88.96           C
ATOM   1607  C   MET A 118       5.011  13.704  11.284  1.00 88.96           C
ATOM   1608  O   MET A 118       4.906  12.953  10.316  1.00 88.96           O
ATOM   1609  HA  MET A 118       5.357  15.494  10.128  1.00 88.96           H
ATOM   1610  CB  MET A 118       7.108  15.061  11.348  1.00 88.96           C
ATOM   1611 1HB  MET A 118       7.315  14.953  12.413  1.00 88.96           H
ATOM   1612 2HB  MET A 118       7.528  14.186  10.851  1.00 88.96           H
ATOM   1613  CG  MET A 118       7.782  16.328  10.818  1.00 88.96           C
ATOM   1614 1HG  MET A 118       7.376  17.205  11.323  1.00 88.96           H
ATOM   1615 2HG  MET A 118       8.850  16.301  11.037  1.00 88.96           H
ATOM   1616  SD  MET A 118       7.525  16.466   9.057  1.00 88.96           S
ATOM   1617  CE  MET A 118       8.440  17.963   8.726  1.00 88.96           C
ATOM   1618 1HE  MET A 118       8.013  18.784   9.302  1.00 88.96           H
ATOM   1619 2HE  MET A 118       9.482  17.822   9.012  1.00 88.96           H
ATOM   1620 3HE  MET A 118       8.383  18.196   7.663  1.00 88.96           H
ATOM   1621  HN  MET A 118       5.617  16.416  12.740  1.00 88.96           H
ATOM   1622  N   CYS A 119       4.644  13.392  12.519  1.00 94.04           N
ATOM   1623  CA  CYS A 119       4.009  12.119  12.811  1.00 94.04           C
ATOM   1624  C   CYS A 119       2.696  12.046  12.030  1.00 94.04           C
ATOM   1625  O   CYS A 119       2.410  11.041  11.381  1.00 94.04           O
ATOM   1626  HA  CYS A 119       4.699  11.342  12.482  1.00 94.04           H
ATOM   1627  CB  CYS A 119       3.791  11.927  14.314  1.00 94.04           C
ATOM   1628 1HB  CYS A 119       4.752  11.880  14.826  1.00 94.04           H
ATOM   1629 2HB  CYS A 119       3.253  12.782  14.723  1.00 94.04           H
ATOM   1630  SG  CYS A 119       2.846  10.390  14.618  1.00 94.04           S
ATOM   1631  HN  CYS A 119       4.774  13.991  13.309  1.00 94.04           H
ATOM   1632  N   LYS A 120       1.931  13.124  12.119  1.00 92.34           N
ATOM   1633  CA  LYS A 120       0.645  13.187  11.445  1.00 92.34           C
ATOM   1634  C   LYS A 120       0.857  13.041   9.937  1.00 92.34           C
ATOM   1635  O   LYS A 120       0.162  12.266   9.282  1.00 92.34           O
ATOM   1636  HA  LYS A 120       0.051  12.343  11.794  1.00 92.34           H
ATOM   1637  CB  LYS A 120      -0.105  14.461  11.840  1.00 92.34           C
ATOM   1638 1HB  LYS A 120       0.546  15.326  11.711  1.00 92.34           H
ATOM   1639 2HB  LYS A 120      -0.959  14.604  11.179  1.00 92.34           H
ATOM   1640  CG  LYS A 120      -0.583  14.389  13.292  1.00 92.34           C
ATOM   1641 1HG  LYS A 120      -1.278  13.557  13.408  1.00 92.34           H
ATOM   1642 2HG  LYS A 120       0.265  14.189  13.948  1.00 92.34           H
ATOM   1643  CD  LYS A 120      -1.264  15.693  13.711  1.00 92.34           C
ATOM   1644 1HD  LYS A 120      -0.559  16.520  13.622  1.00 92.34           H
ATOM   1645 2HD  LYS A 120      -2.093  15.907  13.037  1.00 92.34           H
ATOM   1646  CE  LYS A 120      -1.778  15.606  15.149  1.00 92.34           C
ATOM   1647 1HE  LYS A 120      -1.013  15.163  15.788  1.00 92.34           H
ATOM   1648 2HE  LYS A 120      -1.973  16.607  15.533  1.00 92.34           H
ATOM   1649  NZ  LYS A 120      -3.014  14.795  15.210  1.00 92.34           N
ATOM   1650 1HZ  LYS A 120      -3.488  14.966  16.090  1.00 92.34           H
ATOM   1651 2HZ  LYS A 120      -3.624  15.051  14.441  1.00 92.34           H
ATOM   1652 3HZ  LYS A 120      -2.777  13.811  15.140  1.00 92.34           H
ATOM   1653  HN  LYS A 120       2.177  13.943  12.638  1.00 92.34           H
ATOM   1654  N   VAL A 121       1.819  13.798   9.431  1.00 93.35           N
ATOM   1655  CA  VAL A 121       2.061  13.843   7.999  1.00 93.35           C
ATOM   1656  C   VAL A 121       2.463  12.450   7.510  1.00 93.35           C
ATOM   1657  O   VAL A 121       1.904  11.943   6.538  1.00 93.35           O
ATOM   1658  HA  VAL A 121       1.126  14.127   7.516  1.00 93.35           H
ATOM   1659  CB  VAL A 121       3.105  14.914   7.677  1.00 93.35           C
ATOM   1660  HB  VAL A 121       3.978  14.729   8.302  1.00 93.35           H
ATOM   1661  CG1 VAL A 121       3.547  14.827   6.215  1.00 93.35           C
ATOM   1662 1HG1 VAL A 121       3.983  13.846   6.025  1.00 93.35           H
ATOM   1663 2HG1 VAL A 121       2.684  14.974   5.565  1.00 93.35           H
ATOM   1664 3HG1 VAL A 121       4.289  15.599   6.013  1.00 93.35           H
ATOM   1665  CG2 VAL A 121       2.577  16.311   8.008  1.00 93.35           C
ATOM   1666 1HG2 VAL A 121       1.680  16.509   7.421  1.00 93.35           H
ATOM   1667 2HG2 VAL A 121       2.335  16.366   9.070  1.00 93.35           H
ATOM   1668 3HG2 VAL A 121       3.339  17.053   7.770  1.00 93.35           H
ATOM   1669  HN  VAL A 121       2.426  14.372   9.980  1.00 93.35           H
ATOM   1670  N   VAL A 122       3.430  11.870   8.206  1.00 92.58           N
ATOM   1671  CA  VAL A 122       4.049  10.639   7.745  1.00 92.58           C
ATOM   1672  C   VAL A 122       3.001   9.525   7.718  1.00 92.58           C
ATOM   1673  O   VAL A 122       2.908   8.778   6.745  1.00 92.58           O
ATOM   1674  HA  VAL A 122       4.405  10.810   6.729  1.00 92.58           H
ATOM   1675  CB  VAL A 122       5.257  10.301   8.621  1.00 92.58           C
ATOM   1676  HB  VAL A 122       4.938  10.341   9.662  1.00 92.58           H
ATOM   1677  CG1 VAL A 122       5.761   8.884   8.337  1.00 92.58           C
ATOM   1678 1HG1 VAL A 122       4.966   8.168   8.547  1.00 92.58           H
ATOM   1679 2HG1 VAL A 122       6.055   8.805   7.291  1.00 92.58           H
ATOM   1680 3HG1 VAL A 122       6.620   8.670   8.973  1.00 92.58           H
ATOM   1681  CG2 VAL A 122       6.376  11.328   8.432  1.00 92.58           C
ATOM   1682 1HG2 VAL A 122       6.691  11.334   7.388  1.00 92.58           H
ATOM   1683 2HG2 VAL A 122       6.010  12.318   8.707  1.00 92.58           H
ATOM   1684 3HG2 VAL A 122       7.222  11.064   9.066  1.00 92.58           H
ATOM   1685  HN  VAL A 122       3.789  12.226   9.068  1.00 92.58           H
ATOM   1686  N   ASN A 123       2.236   9.448   8.798  1.00 91.46           N
ATOM   1687  CA  ASN A 123       1.195   8.441   8.908  1.00 91.46           C
ATOM   1688  C   ASN A 123       0.160   8.662   7.803  1.00 91.46           C
ATOM   1689  O   ASN A 123      -0.287   7.708   7.166  1.00 91.46           O
ATOM   1690  HA  ASN A 123       1.709   7.485   8.812  1.00 91.46           H
ATOM   1691  CB  ASN A 123       0.476   8.538  10.255  1.00 91.46           C
ATOM   1692 1HB  ASN A 123       0.478   9.572  10.599  1.00 91.46           H
ATOM   1693 2HB  ASN A 123      -0.567   8.244  10.136  1.00 91.46           H
ATOM   1694  CG  ASN A 123       1.147   7.644  11.300  1.00 91.46           C
ATOM   1695  OD1 ASN A 123       1.945   6.775  10.990  1.00 91.46           O
ATOM   1696  ND2 ASN A 123       0.782   7.907  12.551  1.00 91.46           N
ATOM   1697 1HD2 ASN A 123       0.122   8.635  12.737  1.00 91.46           H
ATOM   1698 2HD2 ASN A 123       1.166   7.376  13.306  1.00 91.46           H
ATOM   1699  HN  ASN A 123       2.320  10.058   9.586  1.00 91.46           H
ATOM   1700  N   SER A 124      -0.192   9.924   7.608  1.00 92.10           N
ATOM   1701  CA  SER A 124      -1.222  10.274   6.645  1.00 92.10           C
ATOM   1702  C   SER A 124      -0.758   9.921   5.231  1.00 92.10           C
ATOM   1703  O   SER A 124      -1.524   9.367   4.443  1.00 92.10           O
ATOM   1704  HA  SER A 124      -2.091   9.678   6.923  1.00 92.10           H
ATOM   1705  CB  SER A 124      -1.575  11.761   6.732  1.00 92.10           C
ATOM   1706 1HB  SER A 124      -0.703  12.357   6.465  1.00 92.10           H
ATOM   1707 2HB  SER A 124      -2.354  11.992   6.005  1.00 92.10           H
ATOM   1708  OG  SER A 124      -2.019  12.129   8.035  1.00 92.10           O
ATOM   1709  HG  SER A 124      -1.341  12.719   8.474  1.00 92.10           H
ATOM   1710  HN  SER A 124       0.213  10.699   8.094  1.00 92.10           H
ATOM   1711  N   MET A 125       0.493  10.255   4.952  1.00 85.64           N
ATOM   1712  CA  MET A 125       1.062   9.996   3.640  1.00 85.64           C
ATOM   1713  C   MET A 125       1.037   8.501   3.318  1.00 85.64           C
ATOM   1714  O   MET A 125       0.628   8.104   2.228  1.00 85.64           O
ATOM   1715  HA  MET A 125       0.432  10.537   2.935  1.00 85.64           H
ATOM   1716  CB  MET A 125       2.505  10.503   3.601  1.00 85.64           C
ATOM   1717 1HB  MET A 125       3.018  10.223   4.521  1.00 85.64           H
ATOM   1718 2HB  MET A 125       3.040  10.026   2.779  1.00 85.64           H
ATOM   1719  CG  MET A 125       2.548  12.023   3.429  1.00 85.64           C
ATOM   1720 1HG  MET A 125       1.980  12.314   2.546  1.00 85.64           H
ATOM   1721 2HG  MET A 125       2.077  12.507   4.285  1.00 85.64           H
ATOM   1722  SD  MET A 125       4.239  12.573   3.274  1.00 85.64           S
ATOM   1723  CE  MET A 125       4.605  11.986   1.628  1.00 85.64           C
ATOM   1724 1HE  MET A 125       4.487  10.903   1.593  1.00 85.64           H
ATOM   1725 2HE  MET A 125       3.922  12.450   0.917  1.00 85.64           H
ATOM   1726 3HE  MET A 125       5.631  12.248   1.369  1.00 85.64           H
ATOM   1727  HN  MET A 125       1.113  10.695   5.602  1.00 85.64           H
ATOM   1728  N   TYR A 126       1.481   7.711   4.286  1.00 85.05           N
ATOM   1729  CA  TYR A 126       1.506   6.268   4.121  1.00 85.05           C
ATOM   1730  C   TYR A 126       0.115   5.730   3.779  1.00 85.05           C
ATOM   1731  O   TYR A 126      -0.036   4.939   2.850  1.00 85.05           O
ATOM   1732  HA  TYR A 126       2.189   6.034   3.305  1.00 85.05           H
ATOM   1733  CB  TYR A 126       1.942   5.698   5.473  1.00 85.05           C
ATOM   1734 1HB  TYR A 126       3.006   5.887   5.610  1.00 85.05           H
ATOM   1735 2HB  TYR A 126       1.418   6.231   6.266  1.00 85.05           H
ATOM   1736  CG  TYR A 126       1.681   4.198   5.628  1.00 85.05           C
ATOM   1737  CD1 TYR A 126       0.638   3.757   6.416  1.00 85.05           C
ATOM   1738  HD1 TYR A 126      -0.001   4.477   6.927  1.00 85.05           H
ATOM   1739  CD2 TYR A 126       2.491   3.287   4.980  1.00 85.05           C
ATOM   1740  HD2 TYR A 126       3.315   3.635   4.358  1.00 85.05           H
ATOM   1741  CE1 TYR A 126       0.393   2.345   6.562  1.00 85.05           C
ATOM   1742  HE1 TYR A 126      -0.428   1.983   7.181  1.00 85.05           H
ATOM   1743  CE2 TYR A 126       2.246   1.875   5.127  1.00 85.05           C
ATOM   1744  HE2 TYR A 126       2.877   1.145   4.621  1.00 85.05           H
ATOM   1745  CZ  TYR A 126       1.209   1.474   5.910  1.00 85.05           C
ATOM   1746  OH  TYR A 126       0.977   0.141   6.048  1.00 85.05           O
ATOM   1747  HH  TYR A 126       1.490  -0.368   5.357  1.00 85.05           H
ATOM   1748  HN  TYR A 126       1.818   8.043   5.167  1.00 85.05           H
ATOM   1749  N   LYS A 127      -0.865   6.182   4.547  1.00 84.85           N
ATOM   1750  CA  LYS A 127      -2.217   5.667   4.416  1.00 84.85           C
ATOM   1751  C   LYS A 127      -2.772   6.048   3.043  1.00 84.85           C
ATOM   1752  O   LYS A 127      -3.370   5.219   2.359  1.00 84.85           O
ATOM   1753  HA  LYS A 127      -2.159   4.580   4.476  1.00 84.85           H
ATOM   1754  CB  LYS A 127      -3.086   6.139   5.584  1.00 84.85           C
ATOM   1755 1HB  LYS A 127      -2.567   5.958   6.525  1.00 84.85           H
ATOM   1756 2HB  LYS A 127      -3.246   7.214   5.511  1.00 84.85           H
ATOM   1757  CG  LYS A 127      -4.434   5.416   5.591  1.00 84.85           C
ATOM   1758 1HG  LYS A 127      -5.202   6.075   5.997  1.00 84.85           H
ATOM   1759 2HG  LYS A 127      -4.728   5.176   4.569  1.00 84.85           H
ATOM   1760  CD  LYS A 127      -4.364   4.133   6.422  1.00 84.85           C
ATOM   1761 1HD  LYS A 127      -3.784   3.381   5.887  1.00 84.85           H
ATOM   1762 2HD  LYS A 127      -3.843   4.330   7.359  1.00 84.85           H
ATOM   1763  CE  LYS A 127      -5.765   3.592   6.714  1.00 84.85           C
ATOM   1764 1HE  LYS A 127      -6.515   4.286   6.336  1.00 84.85           H
ATOM   1765 2HE  LYS A 127      -5.913   2.647   6.191  1.00 84.85           H
ATOM   1766  NZ  LYS A 127      -5.951   3.394   8.169  1.00 84.85           N
ATOM   1767 1HZ  LYS A 127      -6.837   2.931   8.336  1.00 84.85           H
ATOM   1768 2HZ  LYS A 127      -5.196   2.822   8.531  1.00 84.85           H
ATOM   1769 3HZ  LYS A 127      -5.947   4.294   8.636  1.00 84.85           H
ATOM   1770  HN  LYS A 127      -0.747   6.886   5.248  1.00 84.85           H
ATOM   1771  N   MET A 128      -2.556   7.304   2.680  1.00 86.17           N
ATOM   1772  CA  MET A 128      -3.079   7.822   1.427  1.00 86.17           C
ATOM   1773  C   MET A 128      -2.517   7.045   0.235  1.00 86.17           C
ATOM   1774  O   MET A 128      -3.253   6.698  -0.687  1.00 86.17           O
ATOM   1775  HA  MET A 128      -4.159   7.686   1.482  1.00 86.17           H
ATOM   1776  CB  MET A 128      -2.711   9.301   1.293  1.00 86.17           C
ATOM   1777 1HB  MET A 128      -3.042   9.844   2.178  1.00 86.17           H
ATOM   1778 2HB  MET A 128      -1.627   9.406   1.241  1.00 86.17           H
ATOM   1779  CG  MET A 128      -3.348   9.913   0.044  1.00 86.17           C
ATOM   1780 1HG  MET A 128      -2.988   9.399  -0.848  1.00 86.17           H
ATOM   1781 2HG  MET A 128      -4.429   9.779   0.074  1.00 86.17           H
ATOM   1782  SD  MET A 128      -2.952  11.651  -0.054  1.00 86.17           S
ATOM   1783  CE  MET A 128      -1.200  11.552  -0.379  1.00 86.17           C
ATOM   1784 1HE  MET A 128      -0.707  11.031   0.442  1.00 86.17           H
ATOM   1785 2HE  MET A 128      -1.032  11.007  -1.307  1.00 86.17           H
ATOM   1786 3HE  MET A 128      -0.790  12.558  -0.469  1.00 86.17           H
ATOM   1787  HN  MET A 128      -2.034   7.961   3.224  1.00 86.17           H
ATOM   1788  N   ASN A 129      -1.217   6.795   0.292  1.00 81.18           N
ATOM   1789  CA  ASN A 129      -0.528   6.160  -0.818  1.00 81.18           C
ATOM   1790  C   ASN A 129      -0.917   4.682  -0.877  1.00 81.18           C
ATOM   1791  O   ASN A 129      -1.014   4.104  -1.958  1.00 81.18           O
ATOM   1792  HA  ASN A 129      -0.845   6.710  -1.704  1.00 81.18           H
ATOM   1793  CB  ASN A 129       0.990   6.243  -0.644  1.00 81.18           C
ATOM   1794 1HB  ASN A 129       1.268   5.861   0.339  1.00 81.18           H
ATOM   1795 2HB  ASN A 129       1.480   5.607  -1.382  1.00 81.18           H
ATOM   1796  CG  ASN A 129       1.482   7.683  -0.796  1.00 81.18           C
ATOM   1797  OD1 ASN A 129       0.997   8.449  -1.612  1.00 81.18           O
ATOM   1798  ND2 ASN A 129       2.470   8.008   0.033  1.00 81.18           N
ATOM   1799 1HD2 ASN A 129       2.823   7.331   0.679  1.00 81.18           H
ATOM   1800 2HD2 ASN A 129       2.860   8.928   0.010  1.00 81.18           H
ATOM   1801  HN  ASN A 129      -0.639   7.017   1.077  1.00 81.18           H
ATOM   1802  N   PHE A 130      -1.130   4.112   0.300  1.00 85.66           N
ATOM   1803  CA  PHE A 130      -1.576   2.732   0.394  1.00 85.66           C
ATOM   1804  C   PHE A 130      -2.838   2.506  -0.441  1.00 85.66           C
ATOM   1805  O   PHE A 130      -2.870   1.624  -1.297  1.00 85.66           O
ATOM   1806  HA  PHE A 130      -0.771   2.105   0.010  1.00 85.66           H
ATOM   1807  CB  PHE A 130      -1.898   2.465   1.866  1.00 85.66           C
ATOM   1808 1HB  PHE A 130      -0.981   2.550   2.449  1.00 85.66           H
ATOM   1809 2HB  PHE A 130      -2.577   3.238   2.225  1.00 85.66           H
ATOM   1810  CG  PHE A 130      -2.526   1.094   2.127  1.00 85.66           C
ATOM   1811  CD1 PHE A 130      -3.869   0.986   2.313  1.00 85.66           C
ATOM   1812  HD1 PHE A 130      -4.498   1.875   2.277  1.00 85.66           H
ATOM   1813  CD2 PHE A 130      -1.741  -0.016   2.172  1.00 85.66           C
ATOM   1814  HD2 PHE A 130      -0.665   0.071   2.022  1.00 85.66           H
ATOM   1815  CE1 PHE A 130      -4.451  -0.286   2.555  1.00 85.66           C
ATOM   1816  HE1 PHE A 130      -5.528  -0.373   2.705  1.00 85.66           H
ATOM   1817  CE2 PHE A 130      -2.324  -1.288   2.414  1.00 85.66           C
ATOM   1818  HE2 PHE A 130      -1.695  -2.177   2.450  1.00 85.66           H
ATOM   1819  CZ  PHE A 130      -3.667  -1.396   2.600  1.00 85.66           C
ATOM   1820  HZ  PHE A 130      -4.114  -2.373   2.786  1.00 85.66           H
ATOM   1821  HN  PHE A 130      -1.003   4.575   1.177  1.00 85.66           H
ATOM   1822  N   TYR A 131      -3.847   3.318  -0.162  1.00 91.63           N
ATOM   1823  CA  TYR A 131      -5.119   3.198  -0.855  1.00 91.63           C
ATOM   1824  C   TYR A 131      -4.977   3.579  -2.330  1.00 91.63           C
ATOM   1825  O   TYR A 131      -5.571   2.942  -3.199  1.00 91.63           O
ATOM   1826  HA  TYR A 131      -5.442   2.159  -0.786  1.00 91.63           H
ATOM   1827  CB  TYR A 131      -6.066   4.187  -0.173  1.00 91.63           C
ATOM   1828 1HB  TYR A 131      -5.544   5.132  -0.026  1.00 91.63           H
ATOM   1829 2HB  TYR A 131      -6.906   4.387  -0.838  1.00 91.63           H
ATOM   1830  CG  TYR A 131      -6.605   3.703   1.175  1.00 91.63           C
ATOM   1831  CD1 TYR A 131      -7.269   2.497   1.260  1.00 91.63           C
ATOM   1832  HD1 TYR A 131      -7.410   1.888   0.367  1.00 91.63           H
ATOM   1833  CD2 TYR A 131      -6.426   4.474   2.306  1.00 91.63           C
ATOM   1834  HD2 TYR A 131      -5.901   5.427   2.239  1.00 91.63           H
ATOM   1835  CE1 TYR A 131      -7.776   2.042   2.529  1.00 91.63           C
ATOM   1836  HE1 TYR A 131      -8.303   1.092   2.610  1.00 91.63           H
ATOM   1837  CE2 TYR A 131      -6.933   4.020   3.574  1.00 91.63           C
ATOM   1838  HE2 TYR A 131      -6.799   4.618   4.475  1.00 91.63           H
ATOM   1839  CZ  TYR A 131      -7.583   2.826   3.623  1.00 91.63           C
ATOM   1840  OH  TYR A 131      -8.062   2.396   4.822  1.00 91.63           O
ATOM   1841  HH  TYR A 131      -8.243   3.179   5.418  1.00 91.63           H
ATOM   1842  HN  TYR A 131      -3.806   4.047   0.522  1.00 91.63           H
ATOM   1843  N   SER A 132      -4.189   4.617  -2.567  1.00 91.18           N
ATOM   1844  CA  SER A 132      -4.033   5.148  -3.910  1.00 91.18           C
ATOM   1845  C   SER A 132      -3.469   4.069  -4.837  1.00 91.18           C
ATOM   1846  O   SER A 132      -3.960   3.882  -5.949  1.00 91.18           O
ATOM   1847  HA  SER A 132      -5.036   5.436  -4.225  1.00 91.18           H
ATOM   1848  CB  SER A 132      -3.125   6.379  -3.915  1.00 91.18           C
ATOM   1849 1HB  SER A 132      -2.146   6.109  -3.520  1.00 91.18           H
ATOM   1850 2HB  SER A 132      -2.973   6.714  -4.941  1.00 91.18           H
ATOM   1851  OG  SER A 132      -3.669   7.446  -3.143  1.00 91.18           O
ATOM   1852  HG  SER A 132      -3.228   7.480  -2.246  1.00 91.18           H
ATOM   1853  HN  SER A 132      -3.662   5.092  -1.861  1.00 91.18           H
ATOM   1854  N   CYS A 133      -2.445   3.388  -4.345  1.00 88.89           N
ATOM   1855  CA  CYS A 133      -1.772   2.372  -5.137  1.00 88.89           C
ATOM   1856  C   CYS A 133      -2.788   1.283  -5.486  1.00 88.89           C
ATOM   1857  O   CYS A 133      -2.911   0.892  -6.646  1.00 88.89           O
ATOM   1858  HA  CYS A 133      -1.410   2.867  -6.038  1.00 88.89           H
ATOM   1859  CB  CYS A 133      -0.553   1.803  -4.408  1.00 88.89           C
ATOM   1860 1HB  CYS A 133      -0.826   1.517  -3.393  1.00 88.89           H
ATOM   1861 2HB  CYS A 133      -0.207   0.900  -4.911  1.00 88.89           H
ATOM   1862  SG  CYS A 133       0.789   3.047  -4.366  1.00 88.89           S
ATOM   1863  HG  CYS A 133       0.314   3.728  -3.326  1.00 88.89           H
ATOM   1864  HN  CYS A 133      -2.076   3.520  -3.425  1.00 88.89           H
ATOM   1865  N   VAL A 134      -3.491   0.824  -4.461  1.00 88.05           N
ATOM   1866  CA  VAL A 134      -4.376  -0.318  -4.612  1.00 88.05           C
ATOM   1867  C   VAL A 134      -5.500   0.039  -5.587  1.00 88.05           C
ATOM   1868  O   VAL A 134      -5.856  -0.762  -6.450  1.00 88.05           O
ATOM   1869  HA  VAL A 134      -3.791  -1.135  -5.036  1.00 88.05           H
ATOM   1870  CB  VAL A 134      -4.892  -0.766  -3.243  1.00 88.05           C
ATOM   1871  HB  VAL A 134      -5.379   0.089  -2.773  1.00 88.05           H
ATOM   1872  CG1 VAL A 134      -5.931  -1.879  -3.386  1.00 88.05           C
ATOM   1873 1HG1 VAL A 134      -6.773  -1.517  -3.976  1.00 88.05           H
ATOM   1874 2HG1 VAL A 134      -5.479  -2.736  -3.886  1.00 88.05           H
ATOM   1875 3HG1 VAL A 134      -6.281  -2.179  -2.398  1.00 88.05           H
ATOM   1876  CG2 VAL A 134      -3.738  -1.205  -2.339  1.00 88.05           C
ATOM   1877 1HG2 VAL A 134      -3.210  -2.038  -2.803  1.00 88.05           H
ATOM   1878 2HG2 VAL A 134      -3.050  -0.372  -2.198  1.00 88.05           H
ATOM   1879 3HG2 VAL A 134      -4.133  -1.518  -1.373  1.00 88.05           H
ATOM   1880  HN  VAL A 134      -3.462   1.217  -3.542  1.00 88.05           H
ATOM   1881  N   LEU A 135      -6.027   1.242  -5.417  1.00 92.31           N
ATOM   1882  CA  LEU A 135      -7.150   1.688  -6.224  1.00 92.31           C
ATOM   1883  C   LEU A 135      -6.693   1.864  -7.674  1.00 92.31           C
ATOM   1884  O   LEU A 135      -7.449   1.593  -8.605  1.00 92.31           O
ATOM   1885  HA  LEU A 135      -7.906   0.904  -6.194  1.00 92.31           H
ATOM   1886  CB  LEU A 135      -7.778   2.946  -5.621  1.00 92.31           C
ATOM   1887 1HB  LEU A 135      -6.990   3.682  -5.465  1.00 92.31           H
ATOM   1888 2HB  LEU A 135      -8.469   3.369  -6.350  1.00 92.31           H
ATOM   1889  CG  LEU A 135      -8.527   2.754  -4.301  1.00 92.31           C
ATOM   1890  HG  LEU A 135      -7.850   2.283  -3.589  1.00 92.31           H
ATOM   1891  CD1 LEU A 135      -8.944   4.101  -3.706  1.00 92.31           C
ATOM   1892 1HD1 LEU A 135      -8.056   4.706  -3.520  1.00 92.31           H
ATOM   1893 2HD1 LEU A 135      -9.597   4.621  -4.407  1.00 92.31           H
ATOM   1894 3HD1 LEU A 135      -9.474   3.936  -2.768  1.00 92.31           H
ATOM   1895  CD2 LEU A 135      -9.720   1.813  -4.479  1.00 92.31           C
ATOM   1896 1HD2 LEU A 135     -10.408   2.233  -5.214  1.00 92.31           H
ATOM   1897 2HD2 LEU A 135      -9.368   0.841  -4.825  1.00 92.31           H
ATOM   1898 3HD2 LEU A 135     -10.235   1.694  -3.526  1.00 92.31           H
ATOM   1899  HN  LEU A 135      -5.701   1.906  -4.744  1.00 92.31           H
ATOM   1900  N   LEU A 136      -5.456   2.317  -7.820  1.00 91.56           N
ATOM   1901  CA  LEU A 136      -4.892   2.541  -9.140  1.00 91.56           C
ATOM   1902  C   LEU A 136      -4.757   1.201  -9.866  1.00 91.56           C
ATOM   1903  O   LEU A 136      -5.116   1.086 -11.037  1.00 91.56           O
ATOM   1904  HA  LEU A 136      -5.593   3.164  -9.694  1.00 91.56           H
ATOM   1905  CB  LEU A 136      -3.578   3.319  -9.036  1.00 91.56           C
ATOM   1906 1HB  LEU A 136      -2.986   2.887  -8.230  1.00 91.56           H
ATOM   1907 2HB  LEU A 136      -3.017   3.170  -9.959  1.00 91.56           H
ATOM   1908  CG  LEU A 136      -3.708   4.823  -8.788  1.00 91.56           C
ATOM   1909  HG  LEU A 136      -4.397   4.974  -7.958  1.00 91.56           H
ATOM   1910  CD1 LEU A 136      -2.364   5.428  -8.376  1.00 91.56           C
ATOM   1911 1HD1 LEU A 136      -2.017   4.951  -7.459  1.00 91.56           H
ATOM   1912 2HD1 LEU A 136      -1.634   5.266  -9.169  1.00 91.56           H
ATOM   1913 3HD1 LEU A 136      -2.485   6.498  -8.206  1.00 91.56           H
ATOM   1914  CD2 LEU A 136      -4.305   5.530 -10.006  1.00 91.56           C
ATOM   1915 1HD2 LEU A 136      -3.660   5.373 -10.871  1.00 91.56           H
ATOM   1916 2HD2 LEU A 136      -5.295   5.124 -10.213  1.00 91.56           H
ATOM   1917 3HD2 LEU A 136      -4.386   6.598  -9.803  1.00 91.56           H
ATOM   1918  HN  LEU A 136      -4.845   2.530  -7.057  1.00 91.56           H
ATOM   1919  N   ILE A 137      -4.239   0.220  -9.140  1.00 86.62           N
ATOM   1920  CA  ILE A 137      -4.018  -1.097  -9.712  1.00 86.62           C
ATOM   1921  C   ILE A 137      -5.361  -1.698 -10.131  1.00 86.62           C
ATOM   1922  O   ILE A 137      -5.458  -2.342 -11.175  1.00 86.62           O
ATOM   1923  HA  ILE A 137      -3.404  -0.968 -10.603  1.00 86.62           H
ATOM   1924  CB  ILE A 137      -3.228  -1.977  -8.741  1.00 86.62           C
ATOM   1925  HB  ILE A 137      -3.681  -1.888  -7.753  1.00 86.62           H
ATOM   1926  CG1 ILE A 137      -1.781  -1.495  -8.618  1.00 86.62           C
ATOM   1927 1HG1 ILE A 137      -1.247  -1.697  -9.547  1.00 86.62           H
ATOM   1928 2HG1 ILE A 137      -1.764  -0.415  -8.470  1.00 86.62           H
ATOM   1929  CG2 ILE A 137      -3.309  -3.450  -9.145  1.00 86.62           C
ATOM   1930 1HG2 ILE A 137      -4.350  -3.772  -9.139  1.00 86.62           H
ATOM   1931 2HG2 ILE A 137      -2.896  -3.576 -10.146  1.00 86.62           H
ATOM   1932 3HG2 ILE A 137      -2.738  -4.053  -8.438  1.00 86.62           H
ATOM   1933  CD1 ILE A 137      -1.069  -2.186  -7.453  1.00 86.62           C
ATOM   1934 1HD1 ILE A 137      -1.592  -1.961  -6.524  1.00 86.62           H
ATOM   1935 2HD1 ILE A 137      -1.066  -3.263  -7.617  1.00 86.62           H
ATOM   1936 3HD1 ILE A 137      -0.043  -1.825  -7.389  1.00 86.62           H
ATOM   1937  HN  ILE A 137      -3.973   0.315  -8.181  1.00 86.62           H
ATOM   1938  N   MET A 138      -6.364  -1.467  -9.297  1.00 88.65           N
ATOM   1939  CA  MET A 138      -7.709  -1.925  -9.598  1.00 88.65           C
ATOM   1940  C   MET A 138      -8.226  -1.294 -10.893  1.00 88.65           C
ATOM   1941  O   MET A 138      -8.812  -1.979 -11.730  1.00 88.65           O
ATOM   1942  HA  MET A 138      -7.631  -3.005  -9.718  1.00 88.65           H
ATOM   1943  CB  MET A 138      -8.644  -1.559  -8.443  1.00 88.65           C
ATOM   1944 1HB  MET A 138      -8.245  -1.954  -7.509  1.00 88.65           H
ATOM   1945 2HB  MET A 138      -8.689  -0.475  -8.337  1.00 88.65           H
ATOM   1946  CG  MET A 138     -10.050  -2.113  -8.679  1.00 88.65           C
ATOM   1947 1HG  MET A 138     -10.444  -1.739  -9.625  1.00 88.65           H
ATOM   1948 2HG  MET A 138     -10.014  -3.200  -8.757  1.00 88.65           H
ATOM   1949  SD  MET A 138     -11.128  -1.635  -7.339  1.00 88.65           S
ATOM   1950  CE  MET A 138     -11.273   0.114  -7.667  1.00 88.65           C
ATOM   1951 1HE  MET A 138     -10.286   0.574  -7.627  1.00 88.65           H
ATOM   1952 2HE  MET A 138     -11.704   0.263  -8.657  1.00 88.65           H
ATOM   1953 3HE  MET A 138     -11.918   0.572  -6.917  1.00 88.65           H
ATOM   1954  HN  MET A 138      -6.268  -0.978  -8.430  1.00 88.65           H
ATOM   1955  N   CYS A 139      -7.989   0.004 -11.017  1.00 91.15           N
ATOM   1956  CA  CYS A 139      -8.488   0.749 -12.160  1.00 91.15           C
ATOM   1957  C   CYS A 139      -7.770   0.244 -13.413  1.00 91.15           C
ATOM   1958  O   CYS A 139      -8.371   0.154 -14.483  1.00 91.15           O
ATOM   1959  HA  CYS A 139      -9.558   0.551 -12.220  1.00 91.15           H
ATOM   1960  CB  CYS A 139      -8.313   2.258 -11.971  1.00 91.15           C
ATOM   1961 1HB  CYS A 139      -7.306   2.473 -11.613  1.00 91.15           H
ATOM   1962 2HB  CYS A 139      -8.427   2.768 -12.928  1.00 91.15           H
ATOM   1963  SG  CYS A 139      -9.548   2.886 -10.776  1.00 91.15           S
ATOM   1964  HG  CYS A 139      -8.939   2.421  -9.689  1.00 91.15           H
ATOM   1965  HN  CYS A 139      -7.469   0.543 -10.354  1.00 91.15           H
ATOM   1966  N   ILE A 140      -6.495  -0.073 -13.239  1.00 85.81           N
ATOM   1967  CA  ILE A 140      -5.706  -0.623 -14.327  1.00 85.81           C
ATOM   1968  C   ILE A 140      -6.368  -1.905 -14.835  1.00 85.81           C
ATOM   1969  O   ILE A 140      -6.473  -2.118 -16.042  1.00 85.81           O
ATOM   1970  HA  ILE A 140      -5.707   0.109 -15.135  1.00 85.81           H
ATOM   1971  CB  ILE A 140      -4.251  -0.813 -13.891  1.00 85.81           C
ATOM   1972  HB  ILE A 140      -4.248  -1.290 -12.911  1.00 85.81           H
ATOM   1973  CG1 ILE A 140      -3.544   0.535 -13.740  1.00 85.81           C
ATOM   1974 1HG1 ILE A 140      -3.346   0.958 -14.724  1.00 85.81           H
ATOM   1975 2HG1 ILE A 140      -4.195   1.235 -13.217  1.00 85.81           H
ATOM   1976  CG2 ILE A 140      -3.509  -1.746 -14.850  1.00 85.81           C
ATOM   1977 1HG2 ILE A 140      -4.000  -2.719 -14.864  1.00 85.81           H
ATOM   1978 2HG2 ILE A 140      -3.520  -1.319 -15.853  1.00 85.81           H
ATOM   1979 3HG2 ILE A 140      -2.478  -1.864 -14.517  1.00 85.81           H
ATOM   1980  CD1 ILE A 140      -2.230   0.381 -12.971  1.00 85.81           C
ATOM   1981 1HD1 ILE A 140      -2.434  -0.020 -11.979  1.00 85.81           H
ATOM   1982 2HD1 ILE A 140      -1.572  -0.301 -13.510  1.00 85.81           H
ATOM   1983 3HD1 ILE A 140      -1.747   1.354 -12.878  1.00 85.81           H
ATOM   1984  HN  ILE A 140      -6.004   0.040 -12.375  1.00 85.81           H
ATOM   1985  N   SER A 141      -6.798  -2.726 -13.888  1.00 86.21           N
ATOM   1986  CA  SER A 141      -7.371  -4.019 -14.222  1.00 86.21           C
ATOM   1987  C   SER A 141      -8.666  -3.829 -15.015  1.00 86.21           C
ATOM   1988  O   SER A 141      -8.903  -4.527 -16.000  1.00 86.21           O
ATOM   1989  HA  SER A 141      -6.619  -4.519 -14.833  1.00 86.21           H
ATOM   1990  CB  SER A 141      -7.636  -4.846 -12.963  1.00 86.21           C
ATOM   1991 1HB  SER A 141      -8.401  -4.355 -12.361  1.00 86.21           H
ATOM   1992 2HB  SER A 141      -8.031  -5.822 -13.246  1.00 86.21           H
ATOM   1993  OG  SER A 141      -6.458  -5.020 -12.181  1.00 86.21           O
ATOM   1994  HG  SER A 141      -6.326  -4.231 -11.581  1.00 86.21           H
ATOM   1995  HN  SER A 141      -6.760  -2.521 -12.911  1.00 86.21           H
ATOM   1996  N   VAL A 142      -9.469  -2.881 -14.556  1.00 88.37           N
ATOM   1997  CA  VAL A 142     -10.738  -2.595 -15.205  1.00 88.37           C
ATOM   1998  C   VAL A 142     -10.476  -2.071 -16.618  1.00 88.37           C
ATOM   1999  O   VAL A 142     -11.175  -2.440 -17.560  1.00 88.37           O
ATOM   2000  HA  VAL A 142     -11.289  -3.533 -15.275  1.00 88.37           H
ATOM   2001  CB  VAL A 142     -11.557  -1.626 -14.350  1.00 88.37           C
ATOM   2002  HB  VAL A 142     -10.958  -0.729 -14.193  1.00 88.37           H
ATOM   2003  CG1 VAL A 142     -12.842  -1.213 -15.069  1.00 88.37           C
ATOM   2004 1HG1 VAL A 142     -12.591  -0.723 -16.009  1.00 88.37           H
ATOM   2005 2HG1 VAL A 142     -13.447  -2.098 -15.270  1.00 88.37           H
ATOM   2006 3HG1 VAL A 142     -13.406  -0.525 -14.439  1.00 88.37           H
ATOM   2007  CG2 VAL A 142     -11.865  -2.231 -12.979  1.00 88.37           C
ATOM   2008 1HG2 VAL A 142     -12.435  -3.151 -13.107  1.00 88.37           H
ATOM   2009 2HG2 VAL A 142     -10.932  -2.451 -12.460  1.00 88.37           H
ATOM   2010 3HG2 VAL A 142     -12.448  -1.522 -12.391  1.00 88.37           H
ATOM   2011  HN  VAL A 142      -9.266  -2.314 -13.757  1.00 88.37           H
ATOM   2012  N   ASP A 143      -9.466  -1.219 -16.721  1.00 82.71           N
ATOM   2013  CA  ASP A 143      -9.146  -0.588 -17.990  1.00 82.71           C
ATOM   2014  C   ASP A 143      -8.774  -1.665 -19.011  1.00 82.71           C
ATOM   2015  O   ASP A 143      -9.183  -1.596 -20.169  1.00 82.71           O
ATOM   2016  HA  ASP A 143     -10.045  -0.040 -18.272  1.00 82.71           H
ATOM   2017  CB  ASP A 143      -7.955   0.361 -17.849  1.00 82.71           C
ATOM   2018 1HB  ASP A 143      -8.179   1.123 -17.103  1.00 82.71           H
ATOM   2019 2HB  ASP A 143      -7.086  -0.191 -17.489  1.00 82.71           H
ATOM   2020  CG  ASP A 143      -7.624   1.029 -19.185  1.00 82.71           C
ATOM   2021  OD1 ASP A 143      -8.484   1.800 -19.662  1.00 82.71           O
ATOM   2022  OD2 ASP A 143      -6.518   0.753 -19.699  1.00 82.71           O
ATOM   2023  HN  ASP A 143      -8.874  -0.959 -15.959  1.00 82.71           H
ATOM   2024  N   ARG A 144      -8.003  -2.637 -18.544  1.00 73.35           N
ATOM   2025  CA  ARG A 144      -7.551  -3.713 -19.409  1.00 73.35           C
ATOM   2026  C   ARG A 144      -8.737  -4.571 -19.854  1.00 73.35           C
ATOM   2027  O   ARG A 144      -8.818  -4.968 -21.016  1.00 73.35           O
ATOM   2028  HA  ARG A 144      -7.087  -3.212 -20.259  1.00 73.35           H
ATOM   2029  CB  ARG A 144      -6.529  -4.601 -18.694  1.00 73.35           C
ATOM   2030 1HB  ARG A 144      -6.915  -4.892 -17.717  1.00 73.35           H
ATOM   2031 2HB  ARG A 144      -6.378  -5.518 -19.263  1.00 73.35           H
ATOM   2032  CG  ARG A 144      -5.194  -3.873 -18.525  1.00 73.35           C
ATOM   2033 1HG  ARG A 144      -5.349  -2.945 -17.974  1.00 73.35           H
ATOM   2034 2HG  ARG A 144      -4.514  -4.486 -17.934  1.00 73.35           H
ATOM   2035  CD  ARG A 144      -4.561  -3.565 -19.884  1.00 73.35           C
ATOM   2036 1HD  ARG A 144      -4.332  -4.494 -20.406  1.00 73.35           H
ATOM   2037 2HD  ARG A 144      -5.267  -3.015 -20.507  1.00 73.35           H
ATOM   2038  NE  ARG A 144      -3.326  -2.772 -19.699  1.00 73.35           N
ATOM   2039  HE  ARG A 144      -3.025  -2.583 -18.764  1.00 73.35           H
ATOM   2040  CZ  ARG A 144      -2.584  -2.290 -20.706  1.00 73.35           C
ATOM   2041  NH1 ARG A 144      -2.940  -2.512 -21.978  1.00 73.35           N
ATOM   2042 1HH1 ARG A 144      -3.763  -3.041 -22.183  1.00 73.35           H
ATOM   2043 2HH1 ARG A 144      -2.381  -2.149 -22.724  1.00 73.35           H
ATOM   2044  NH2 ARG A 144      -1.482  -1.583 -20.421  1.00 73.35           N
ATOM   2045 1HH2 ARG A 144      -0.918  -1.217 -21.160  1.00 73.35           H
ATOM   2046 2HH2 ARG A 144      -1.224  -1.422 -19.468  1.00 73.35           H
ATOM   2047  HN  ARG A 144      -7.689  -2.695 -17.597  1.00 73.35           H
ATOM   2048  N   TYR A 145      -9.627  -4.830 -18.908  1.00 84.36           N
ATOM   2049  CA  TYR A 145     -10.837  -5.578 -19.204  1.00 84.36           C
ATOM   2050  C   TYR A 145     -11.608  -4.938 -20.360  1.00 84.36           C
ATOM   2051  O   TYR A 145     -11.964  -5.615 -21.323  1.00 84.36           O
ATOM   2052  HA  TYR A 145     -10.547  -6.590 -19.487  1.00 84.36           H
ATOM   2053  CB  TYR A 145     -11.693  -5.513 -17.938  1.00 84.36           C
ATOM   2054 1HB  TYR A 145     -11.245  -6.150 -17.175  1.00 84.36           H
ATOM   2055 2HB  TYR A 145     -11.677  -4.494 -17.552  1.00 84.36           H
ATOM   2056  CG  TYR A 145     -13.148  -5.940 -18.147  1.00 84.36           C
ATOM   2057  CD1 TYR A 145     -14.145  -4.988 -18.200  1.00 84.36           C
ATOM   2058  HD1 TYR A 145     -13.897  -3.932 -18.092  1.00 84.36           H
ATOM   2059  CD2 TYR A 145     -13.462  -7.277 -18.283  1.00 84.36           C
ATOM   2060  HD2 TYR A 145     -12.674  -8.029 -18.241  1.00 84.36           H
ATOM   2061  CE1 TYR A 145     -15.514  -5.389 -18.397  1.00 84.36           C
ATOM   2062  HE1 TYR A 145     -16.312  -4.647 -18.441  1.00 84.36           H
ATOM   2063  CE2 TYR A 145     -14.831  -7.678 -18.480  1.00 84.36           C
ATOM   2064  HE2 TYR A 145     -15.093  -8.731 -18.589  1.00 84.36           H
ATOM   2065  CZ  TYR A 145     -15.789  -6.714 -18.528  1.00 84.36           C
ATOM   2066  OH  TYR A 145     -17.082  -7.094 -18.714  1.00 84.36           O
ATOM   2067  HH  TYR A 145     -17.135  -8.086 -18.821  1.00 84.36           H
ATOM   2068  HN  TYR A 145      -9.532  -4.540 -17.956  1.00 84.36           H
ATOM   2069  N   ILE A 146     -11.844  -3.641 -20.226  1.00 81.45           N
ATOM   2070  CA  ILE A 146     -12.625  -2.917 -21.214  1.00 81.45           C
ATOM   2071  C   ILE A 146     -11.902  -2.961 -22.562  1.00 81.45           C
ATOM   2072  O   ILE A 146     -12.534  -3.129 -23.604  1.00 81.45           O
ATOM   2073  HA  ILE A 146     -13.580  -3.432 -21.318  1.00 81.45           H
ATOM   2074  CB  ILE A 146     -12.925  -1.499 -20.725  1.00 81.45           C
ATOM   2075  HB  ILE A 146     -11.985  -1.031 -20.433  1.00 81.45           H
ATOM   2076  CG1 ILE A 146     -13.820  -1.525 -19.484  1.00 81.45           C
ATOM   2077 1HG1 ILE A 146     -14.831  -1.818 -19.766  1.00 81.45           H
ATOM   2078 2HG1 ILE A 146     -13.455  -2.277 -18.784  1.00 81.45           H
ATOM   2079  CG2 ILE A 146     -13.525  -0.647 -21.845  1.00 81.45           C
ATOM   2080 1HG2 ILE A 146     -12.820  -0.588 -22.674  1.00 81.45           H
ATOM   2081 2HG2 ILE A 146     -14.454  -1.102 -22.190  1.00 81.45           H
ATOM   2082 3HG2 ILE A 146     -13.729   0.356 -21.470  1.00 81.45           H
ATOM   2083  CD1 ILE A 146     -13.851  -0.157 -18.801  1.00 81.45           C
ATOM   2084 1HD1 ILE A 146     -12.841   0.121 -18.498  1.00 81.45           H
ATOM   2085 2HD1 ILE A 146     -14.239   0.587 -19.496  1.00 81.45           H
ATOM   2086 3HD1 ILE A 146     -14.494  -0.204 -17.922  1.00 81.45           H
ATOM   2087  HN  ILE A 146     -11.512  -3.089 -19.462  1.00 81.45           H
ATOM   2088  N   ALA A 147     -10.587  -2.809 -22.498  1.00 80.29           N
ATOM   2089  CA  ALA A 147      -9.789  -2.678 -23.705  1.00 80.29           C
ATOM   2090  C   ALA A 147      -9.861  -3.981 -24.502  1.00 80.29           C
ATOM   2091  O   ALA A 147      -9.735  -3.973 -25.726  1.00 80.29           O
ATOM   2092  HA  ALA A 147     -10.219  -1.873 -24.301  1.00 80.29           H
ATOM   2093  CB  ALA A 147      -8.354  -2.301 -23.330  1.00 80.29           C
ATOM   2094 1HB  ALA A 147      -8.356  -1.354 -22.792  1.00 80.29           H
ATOM   2095 2HB  ALA A 147      -7.929  -3.079 -22.696  1.00 80.29           H
ATOM   2096 3HB  ALA A 147      -7.756  -2.203 -24.236  1.00 80.29           H
ATOM   2097  HN  ALA A 147     -10.069  -2.774 -21.643  1.00 80.29           H
ATOM   2098  N   ILE A 148     -10.062  -5.072 -23.777  1.00 76.59           N
ATOM   2099  CA  ILE A 148      -9.916  -6.395 -24.358  1.00 76.59           C
ATOM   2100  C   ILE A 148     -11.302  -6.985 -24.628  1.00 76.59           C
ATOM   2101  O   ILE A 148     -11.588  -7.422 -25.741  1.00 76.59           O
ATOM   2102  HA  ILE A 148      -9.399  -6.279 -25.310  1.00 76.59           H
ATOM   2103  CB  ILE A 148      -9.036  -7.276 -23.469  1.00 76.59           C
ATOM   2104  HB  ILE A 148      -9.409  -7.212 -22.447  1.00 76.59           H
ATOM   2105  CG1 ILE A 148      -7.591  -6.771 -23.455  1.00 76.59           C
ATOM   2106 1HG1 ILE A 148      -7.139  -6.926 -24.435  1.00 76.59           H
ATOM   2107 2HG1 ILE A 148      -7.580  -5.698 -23.265  1.00 76.59           H
ATOM   2108  CG2 ILE A 148      -9.125  -8.744 -23.892  1.00 76.59           C
ATOM   2109 1HG2 ILE A 148     -10.158  -9.084 -23.808  1.00 76.59           H
ATOM   2110 2HG2 ILE A 148      -8.792  -8.846 -24.925  1.00 76.59           H
ATOM   2111 3HG2 ILE A 148      -8.490  -9.348 -23.244  1.00 76.59           H
ATOM   2112  CD1 ILE A 148      -6.768  -7.493 -22.386  1.00 76.59           C
ATOM   2113 1HD1 ILE A 148      -7.210  -7.315 -21.406  1.00 76.59           H
ATOM   2114 2HD1 ILE A 148      -6.762  -8.563 -22.594  1.00 76.59           H
ATOM   2115 3HD1 ILE A 148      -5.746  -7.115 -22.398  1.00 76.59           H
ATOM   2116  HN  ILE A 148     -10.320  -5.060 -22.811  1.00 76.59           H
ATOM   2117  N   ALA A 149     -12.126  -6.977 -23.590  1.00 76.78           N
ATOM   2118  CA  ALA A 149     -13.420  -7.633 -23.658  1.00 76.78           C
ATOM   2119  C   ALA A 149     -14.371  -6.788 -24.509  1.00 76.78           C
ATOM   2120  O   ALA A 149     -15.201  -7.328 -25.239  1.00 76.78           O
ATOM   2121  HA  ALA A 149     -13.278  -8.600 -24.139  1.00 76.78           H
ATOM   2122  CB  ALA A 149     -13.952  -7.860 -22.241  1.00 76.78           C
ATOM   2123 1HB  ALA A 149     -13.255  -8.489 -21.688  1.00 76.78           H
ATOM   2124 2HB  ALA A 149     -14.057  -6.901 -21.734  1.00 76.78           H
ATOM   2125 3HB  ALA A 149     -14.924  -8.352 -22.293  1.00 76.78           H
ATOM   2126  HN  ALA A 149     -11.921  -6.535 -22.717  1.00 76.78           H
ATOM   2127  N   GLN A 150     -14.217  -5.478 -24.387  1.00 68.91           N
ATOM   2128  CA  GLN A 150     -15.098  -4.553 -25.081  1.00 68.91           C
ATOM   2129  C   GLN A 150     -14.307  -3.729 -26.098  1.00 68.91           C
ATOM   2130  O   GLN A 150     -14.514  -2.522 -26.220  1.00 68.91           O
ATOM   2131  HA  GLN A 150     -15.826  -5.179 -25.597  1.00 68.91           H
ATOM   2132  CB  GLN A 150     -15.830  -3.646 -24.090  1.00 68.91           C
ATOM   2133 1HB  GLN A 150     -15.110  -3.015 -23.569  1.00 68.91           H
ATOM   2134 2HB  GLN A 150     -16.505  -2.982 -24.629  1.00 68.91           H
ATOM   2135  CG  GLN A 150     -16.622  -4.471 -23.073  1.00 68.91           C
ATOM   2136 1HG  GLN A 150     -17.220  -5.219 -23.594  1.00 68.91           H
ATOM   2137 2HG  GLN A 150     -15.935  -5.009 -22.421  1.00 68.91           H
ATOM   2138  CD  GLN A 150     -17.535  -3.575 -22.233  1.00 68.91           C
ATOM   2139  OE1 GLN A 150     -17.562  -2.364 -22.376  1.00 68.91           O
ATOM   2140  NE2 GLN A 150     -18.280  -4.237 -21.352  1.00 68.91           N
ATOM   2141 1HE2 GLN A 150     -18.210  -5.232 -21.286  1.00 68.91           H
ATOM   2142 2HE2 GLN A 150     -18.909  -3.739 -20.756  1.00 68.91           H
ATOM   2143  HN  GLN A 150     -13.508  -5.048 -23.829  1.00 68.91           H
ATOM   2144  N   ALA A 151     -13.419  -4.413 -26.804  1.00 69.02           N
ATOM   2145  CA  ALA A 151     -12.425  -3.733 -27.618  1.00 69.02           C
ATOM   2146  C   ALA A 151     -13.131  -2.791 -28.595  1.00 69.02           C
ATOM   2147  O   ALA A 151     -12.676  -1.671 -28.823  1.00 69.02           O
ATOM   2148  HA  ALA A 151     -11.796  -3.144 -26.950  1.00 69.02           H
ATOM   2149  CB  ALA A 151     -11.554  -4.768 -28.331  1.00 69.02           C
ATOM   2150 1HB  ALA A 151     -11.052  -5.392 -27.592  1.00 69.02           H
ATOM   2151 2HB  ALA A 151     -12.180  -5.392 -28.969  1.00 69.02           H
ATOM   2152 3HB  ALA A 151     -10.809  -4.257 -28.941  1.00 69.02           H
ATOM   2153  HN  ALA A 151     -13.371  -5.411 -26.825  1.00 69.02           H
ATOM   2154  N   MET A 152     -14.232  -3.280 -29.148  1.00 58.85           N
ATOM   2155  CA  MET A 152     -14.964  -2.526 -30.151  1.00 58.85           C
ATOM   2156  C   MET A 152     -15.496  -1.214 -29.571  1.00 58.85           C
ATOM   2157  O   MET A 152     -15.315  -0.151 -30.164  1.00 58.85           O
ATOM   2158  HA  MET A 152     -14.246  -2.317 -30.943  1.00 58.85           H
ATOM   2159  CB  MET A 152     -16.134  -3.367 -30.668  1.00 58.85           C
ATOM   2160 1HB  MET A 152     -16.636  -3.851 -29.831  1.00 58.85           H
ATOM   2161 2HB  MET A 152     -16.867  -2.719 -31.149  1.00 58.85           H
ATOM   2162  CG  MET A 152     -15.651  -4.425 -31.662  1.00 58.85           C
ATOM   2163 1HG  MET A 152     -14.782  -4.055 -32.207  1.00 58.85           H
ATOM   2164 2HG  MET A 152     -15.334  -5.320 -31.128  1.00 58.85           H
ATOM   2165  SD  MET A 152     -16.960  -4.830 -32.806  1.00 58.85           S
ATOM   2166  CE  MET A 152     -17.740  -6.171 -31.922  1.00 58.85           C
ATOM   2167 1HE  MET A 152     -17.019  -6.974 -31.771  1.00 58.85           H
ATOM   2168 2HE  MET A 152     -18.092  -5.812 -30.955  1.00 58.85           H
ATOM   2169 3HE  MET A 152     -18.584  -6.545 -32.501  1.00 58.85           H
ATOM   2170  HN  MET A 152     -14.623  -4.172 -28.921  1.00 58.85           H
ATOM   2171  N   ARG A 153     -16.140  -1.331 -28.419  1.00 56.01           N
ATOM   2172  CA  ARG A 153     -16.711  -0.169 -27.760  1.00 56.01           C
ATOM   2173  C   ARG A 153     -15.601   0.755 -27.255  1.00 56.01           C
ATOM   2174  O   ARG A 153     -15.780   1.970 -27.193  1.00 56.01           O
ATOM   2175  HA  ARG A 153     -17.310   0.321 -28.528  1.00 56.01           H
ATOM   2176  CB  ARG A 153     -17.595  -0.583 -26.582  1.00 56.01           C
ATOM   2177 1HB  ARG A 153     -17.087  -1.346 -25.992  1.00 56.01           H
ATOM   2178 2HB  ARG A 153     -17.757   0.272 -25.926  1.00 56.01           H
ATOM   2179  CG  ARG A 153     -18.942  -1.122 -27.070  1.00 56.01           C
ATOM   2180 1HG  ARG A 153     -19.393  -0.410 -27.761  1.00 56.01           H
ATOM   2181 2HG  ARG A 153     -18.788  -2.049 -27.622  1.00 56.01           H
ATOM   2182  CD  ARG A 153     -19.890  -1.372 -25.895  1.00 56.01           C
ATOM   2183 1HD  ARG A 153     -19.483  -2.150 -25.248  1.00 56.01           H
ATOM   2184 2HD  ARG A 153     -19.980  -0.470 -25.291  1.00 56.01           H
ATOM   2185  NE  ARG A 153     -21.221  -1.779 -26.397  1.00 56.01           N
ATOM   2186  HE  ARG A 153     -21.358  -1.814 -27.387  1.00 56.01           H
ATOM   2187  CZ  ARG A 153     -22.255  -2.102 -25.608  1.00 56.01           C
ATOM   2188  NH1 ARG A 153     -22.128  -2.072 -24.275  1.00 56.01           N
ATOM   2189 1HH1 ARG A 153     -21.258  -1.807 -23.861  1.00 56.01           H
ATOM   2190 2HH1 ARG A 153     -22.905  -2.315 -23.693  1.00 56.01           H
ATOM   2191  NH2 ARG A 153     -23.418  -2.456 -26.173  1.00 56.01           N
ATOM   2192 1HH2 ARG A 153     -24.199  -2.700 -25.599  1.00 56.01           H
ATOM   2193 2HH2 ARG A 153     -23.504  -2.476 -27.169  1.00 56.01           H
ATOM   2194  HN  ARG A 153     -16.273  -2.198 -27.939  1.00 56.01           H
ATOM   2195  N   ALA A 154     -14.478   0.143 -26.909  1.00 61.00           N
ATOM   2196  CA  ALA A 154     -13.371   0.883 -26.327  1.00 61.00           C
ATOM   2197  C   ALA A 154     -12.782   1.823 -27.381  1.00 61.00           C
ATOM   2198  O   ALA A 154     -12.214   2.860 -27.045  1.00 61.00           O
ATOM   2199  HA  ALA A 154     -13.766   1.477 -25.503  1.00 61.00           H
ATOM   2200  CB  ALA A 154     -12.334  -0.098 -25.776  1.00 61.00           C
ATOM   2201 1HB  ALA A 154     -12.796  -0.722 -25.010  1.00 61.00           H
ATOM   2202 2HB  ALA A 154     -11.964  -0.728 -26.584  1.00 61.00           H
ATOM   2203 3HB  ALA A 154     -11.504   0.458 -25.340  1.00 61.00           H
ATOM   2204  HN  ALA A 154     -14.318  -0.838 -27.019  1.00 61.00           H
ATOM   2205  N   HIS A 155     -12.937   1.425 -28.636  1.00 56.46           N
ATOM   2206  CA  HIS A 155     -12.308   2.142 -29.732  1.00 56.46           C
ATOM   2207  C   HIS A 155     -13.020   3.479 -29.946  1.00 56.46           C
ATOM   2208  O   HIS A 155     -12.374   4.503 -30.165  1.00 56.46           O
ATOM   2209  HA  HIS A 155     -11.278   2.333 -29.430  1.00 56.46           H
ATOM   2210  CB  HIS A 155     -12.273   1.280 -30.995  1.00 56.46           C
ATOM   2211 1HB  HIS A 155     -12.421   0.237 -30.716  1.00 56.46           H
ATOM   2212 2HB  HIS A 155     -13.108   1.560 -31.637  1.00 56.46           H
ATOM   2213  CG  HIS A 155     -10.990   1.398 -31.783  1.00 56.46           C
ATOM   2214  ND1 HIS A 155     -10.621   2.555 -32.448  1.00 56.46           N
ATOM   2215  HD1 HIS A 155     -11.146   3.405 -32.476  1.00 56.46           H
ATOM   2216  CD2 HIS A 155      -9.993   0.493 -32.004  1.00 56.46           C
ATOM   2217  HD2 HIS A 155      -9.963  -0.527 -31.622  1.00 56.46           H
ATOM   2218  CE1 HIS A 155      -9.455   2.344 -33.039  1.00 56.46           C
ATOM   2219  HE1 HIS A 155      -8.902   3.065 -33.641  1.00 56.46           H
ATOM   2220  NE2 HIS A 155      -9.067   1.065 -32.764  1.00 56.46           N
ATOM   2221  HN  HIS A 155     -13.480   0.630 -28.907  1.00 56.46           H
ATOM   2222  N   THR A 156     -14.342   3.427 -29.874  1.00 62.02           N
ATOM   2223  CA  THR A 156     -15.153   4.604 -30.138  1.00 62.02           C
ATOM   2224  C   THR A 156     -15.003   5.620 -29.003  1.00 62.02           C
ATOM   2225  O   THR A 156     -15.144   6.822 -29.220  1.00 62.02           O
ATOM   2226  HA  THR A 156     -14.782   5.081 -31.045  1.00 62.02           H
ATOM   2227  CB  THR A 156     -16.596   4.145 -30.356  1.00 62.02           C
ATOM   2228  HB  THR A 156     -17.282   4.992 -30.326  1.00 62.02           H
ATOM   2229  OG1 THR A 156     -16.800   3.153 -29.354  1.00 62.02           O
ATOM   2230  HG1 THR A 156     -17.774   2.938 -29.278  1.00 62.02           H
ATOM   2231  CG2 THR A 156     -16.777   3.388 -31.673  1.00 62.02           C
ATOM   2232 1HG2 THR A 156     -16.140   2.503 -31.674  1.00 62.02           H
ATOM   2233 2HG2 THR A 156     -16.501   4.035 -32.505  1.00 62.02           H
ATOM   2234 3HG2 THR A 156     -17.819   3.085 -31.777  1.00 62.02           H
ATOM   2235  HN  THR A 156     -14.858   2.603 -29.642  1.00 62.02           H
ATOM   2236  N   TRP A 157     -14.719   5.098 -27.819  1.00 55.31           N
ATOM   2237  CA  TRP A 157     -14.696   5.925 -26.624  1.00 55.31           C
ATOM   2238  C   TRP A 157     -13.247   6.345 -26.368  1.00 55.31           C
ATOM   2239  O   TRP A 157     -12.932   6.886 -25.309  1.00 55.31           O
ATOM   2240  HA  TRP A 157     -15.311   6.804 -26.815  1.00 55.31           H
ATOM   2241  CB  TRP A 157     -15.324   5.191 -25.437  1.00 55.31           C
ATOM   2242 1HB  TRP A 157     -14.895   4.191 -25.373  1.00 55.31           H
ATOM   2243 2HB  TRP A 157     -15.057   5.712 -24.518  1.00 55.31           H
ATOM   2244  CG  TRP A 157     -16.847   5.071 -25.515  1.00 55.31           C
ATOM   2245  CD1 TRP A 157     -17.576   4.356 -26.383  1.00 55.31           C
ATOM   2246  HD1 TRP A 157     -17.154   3.741 -27.178  1.00 55.31           H
ATOM   2247  CD2 TRP A 157     -17.805   5.719 -24.652  1.00 55.31           C
ATOM   2248  NE1 TRP A 157     -18.928   4.495 -26.143  1.00 55.31           N
ATOM   2249  HE1 TRP A 157     -19.668   4.060 -26.657  1.00 55.31           H
ATOM   2250  CE2 TRP A 157     -19.072   5.350 -25.057  1.00 55.31           C
ATOM   2251  CE3 TRP A 157     -17.609   6.589 -23.565  1.00 55.31           C
ATOM   2252  HE3 TRP A 157     -16.619   6.895 -23.225  1.00 55.31           H
ATOM   2253  CZ2 TRP A 157     -20.240   5.803 -24.431  1.00 55.31           C
ATOM   2254  HZ2 TRP A 157     -21.229   5.496 -24.771  1.00 55.31           H
ATOM   2255  CZ3 TRP A 157     -18.786   7.032 -22.950  1.00 55.31           C
ATOM   2256  HZ3 TRP A 157     -18.690   7.709 -22.101  1.00 55.31           H
ATOM   2257  CH2 TRP A 157     -20.068   6.670 -23.346  1.00 55.31           C
ATOM   2258  HH2 TRP A 157     -20.936   7.059 -22.813  1.00 55.31           H
ATOM   2259  HN  TRP A 157     -14.508   4.132 -27.669  1.00 55.31           H
ATOM   2260  N   ARG A 158     -12.404   6.080 -27.355  1.00 55.54           N
ATOM   2261  CA  ARG A 158     -10.967   6.117 -27.143  1.00 55.54           C
ATOM   2262  C   ARG A 158     -10.539   7.500 -26.649  1.00 55.54           C
ATOM   2263  O   ARG A 158      -9.715   7.612 -25.743  1.00 55.54           O
ATOM   2264  HA  ARG A 158     -10.778   5.354 -26.387  1.00 55.54           H
ATOM   2265  CB  ARG A 158     -10.212   5.786 -28.431  1.00 55.54           C
ATOM   2266 1HB  ARG A 158     -10.669   4.922 -28.914  1.00 55.54           H
ATOM   2267 2HB  ARG A 158     -10.292   6.620 -29.129  1.00 55.54           H
ATOM   2268  CG  ARG A 158      -8.737   5.495 -28.143  1.00 55.54           C
ATOM   2269 1HG  ARG A 158      -8.257   6.391 -27.750  1.00 55.54           H
ATOM   2270 2HG  ARG A 158      -8.658   4.727 -27.374  1.00 55.54           H
ATOM   2271  CD  ARG A 158      -8.012   5.034 -29.409  1.00 55.54           C
ATOM   2272 1HD  ARG A 158      -8.498   4.145 -29.813  1.00 55.54           H
ATOM   2273 2HD  ARG A 158      -8.073   5.806 -30.175  1.00 55.54           H
ATOM   2274  NE  ARG A 158      -6.595   4.738 -29.101  1.00 55.54           N
ATOM   2275  HE  ARG A 158      -6.276   4.893 -28.165  1.00 55.54           H
ATOM   2276  CZ  ARG A 158      -5.712   4.276 -29.996  1.00 55.54           C
ATOM   2277  NH1 ARG A 158      -6.084   4.050 -31.264  1.00 55.54           N
ATOM   2278 1HH1 ARG A 158      -7.026   4.227 -31.547  1.00 55.54           H
ATOM   2279 2HH1 ARG A 158      -5.418   3.705 -31.926  1.00 55.54           H
ATOM   2280  NH2 ARG A 158      -4.451   4.043 -29.605  1.00 55.54           N
ATOM   2281 1HH2 ARG A 158      -3.780   3.698 -30.261  1.00 55.54           H
ATOM   2282 2HH2 ARG A 158      -4.182   4.214 -28.658  1.00 55.54           H
ATOM   2283  HN  ARG A 158     -12.688   5.844 -28.285  1.00 55.54           H
ATOM   2284  N   GLU A 159     -11.118   8.519 -27.268  1.00 59.71           N
ATOM   2285  CA  GLU A 159     -10.739   9.889 -26.967  1.00 59.71           C
ATOM   2286  C   GLU A 159     -11.210  10.275 -25.564  1.00 59.71           C
ATOM   2287  O   GLU A 159     -10.450  10.848 -24.785  1.00 59.71           O
ATOM   2288  HA  GLU A 159      -9.650   9.904 -27.009  1.00 59.71           H
ATOM   2289  CB  GLU A 159     -11.294  10.854 -28.017  1.00 59.71           C
ATOM   2290 1HB  GLU A 159     -12.351  10.645 -28.185  1.00 59.71           H
ATOM   2291 2HB  GLU A 159     -11.102  11.882 -27.709  1.00 59.71           H
ATOM   2292  CG  GLU A 159     -10.588  10.668 -29.361  1.00 59.71           C
ATOM   2293 1HG  GLU A 159      -9.508  10.719 -29.219  1.00 59.71           H
ATOM   2294 2HG  GLU A 159     -10.810   9.678 -29.759  1.00 59.71           H
ATOM   2295  CD  GLU A 159     -11.027  11.737 -30.364  1.00 59.71           C
ATOM   2296  OE1 GLU A 159     -10.305  11.902 -31.370  1.00 59.71           O
ATOM   2297  OE2 GLU A 159     -12.075  12.365 -30.101  1.00 59.71           O
ATOM   2298  HN  GLU A 159     -11.831   8.420 -27.961  1.00 59.71           H
ATOM   2299  N   LYS A 160     -12.463   9.945 -25.283  1.00 67.76           N
ATOM   2300  CA  LYS A 160     -13.071  10.321 -24.018  1.00 67.76           C
ATOM   2301  C   LYS A 160     -12.346   9.605 -22.877  1.00 67.76           C
ATOM   2302  O   LYS A 160     -12.335  10.087 -21.745  1.00 67.76           O
ATOM   2303  HA  LYS A 160     -12.931  11.395 -23.896  1.00 67.76           H
ATOM   2304  CB  LYS A 160     -14.578  10.061 -24.050  1.00 67.76           C
ATOM   2305 1HB  LYS A 160     -14.767   9.032 -24.357  1.00 67.76           H
ATOM   2306 2HB  LYS A 160     -14.991  10.175 -23.048  1.00 67.76           H
ATOM   2307  CG  LYS A 160     -15.281  11.022 -25.010  1.00 67.76           C
ATOM   2308 1HG  LYS A 160     -14.997  12.048 -24.775  1.00 67.76           H
ATOM   2309 2HG  LYS A 160     -14.952  10.827 -26.031  1.00 67.76           H
ATOM   2310  CD  LYS A 160     -16.801  10.874 -24.920  1.00 67.76           C
ATOM   2311 1HD  LYS A 160     -17.087   9.857 -25.189  1.00 67.76           H
ATOM   2312 2HD  LYS A 160     -17.125  11.035 -23.892  1.00 67.76           H
ATOM   2313  CE  LYS A 160     -17.504  11.869 -25.845  1.00 67.76           C
ATOM   2314 1HE  LYS A 160     -17.232  12.888 -25.568  1.00 67.76           H
ATOM   2315 2HE  LYS A 160     -17.172  11.719 -26.872  1.00 67.76           H
ATOM   2316  NZ  LYS A 160     -18.973  11.703 -25.763  1.00 67.76           N
ATOM   2317 1HZ  LYS A 160     -19.424  12.379 -26.370  1.00 67.76           H
ATOM   2318 2HZ  LYS A 160     -19.224  10.766 -26.057  1.00 67.76           H
ATOM   2319 3HZ  LYS A 160     -19.277  11.851 -24.807  1.00 67.76           H
ATOM   2320  HN  LYS A 160     -13.058   9.431 -25.902  1.00 67.76           H
ATOM   2321  N   ARG A 161     -11.760   8.465 -23.213  1.00 65.96           N
ATOM   2322  CA  ARG A 161     -11.138   7.619 -22.209  1.00 65.96           C
ATOM   2323  C   ARG A 161     -10.051   8.393 -21.461  1.00 65.96           C
ATOM   2324  O   ARG A 161      -9.835   8.173 -20.270  1.00 65.96           O
ATOM   2325  HA  ARG A 161     -11.951   7.338 -21.539  1.00 65.96           H
ATOM   2326  CB  ARG A 161     -10.521   6.372 -22.846  1.00 65.96           C
ATOM   2327 1HB  ARG A 161     -10.006   6.646 -23.766  1.00 65.96           H
ATOM   2328 2HB  ARG A 161      -9.772   5.950 -22.175  1.00 65.96           H
ATOM   2329  CG  ARG A 161     -11.593   5.323 -23.148  1.00 65.96           C
ATOM   2330 1HG  ARG A 161     -12.105   5.045 -22.227  1.00 65.96           H
ATOM   2331 2HG  ARG A 161     -12.344   5.746 -23.815  1.00 65.96           H
ATOM   2332  CD  ARG A 161     -10.976   4.079 -23.790  1.00 65.96           C
ATOM   2333 1HD  ARG A 161     -11.691   3.620 -24.475  1.00 65.96           H
ATOM   2334 2HD  ARG A 161     -10.104   4.358 -24.381  1.00 65.96           H
ATOM   2335  NE  ARG A 161     -10.587   3.108 -22.743  1.00 65.96           N
ATOM   2336  HE  ARG A 161     -10.765   3.351 -21.789  1.00 65.96           H
ATOM   2337  CZ  ARG A 161     -10.009   1.925 -22.992  1.00 65.96           C
ATOM   2338  NH1 ARG A 161      -9.746   1.548 -24.251  1.00 65.96           N
ATOM   2339 1HH1 ARG A 161      -9.981   2.152 -25.013  1.00 65.96           H
ATOM   2340 2HH1 ARG A 161      -9.315   0.664 -24.429  1.00 65.96           H
ATOM   2341  NH2 ARG A 161      -9.699   1.124 -21.964  1.00 65.96           N
ATOM   2342 1HH2 ARG A 161      -9.267   0.238 -22.133  1.00 65.96           H
ATOM   2343 2HH2 ARG A 161      -9.898   1.413 -21.027  1.00 65.96           H
ATOM   2344  HN  ARG A 161     -11.706   8.120 -24.150  1.00 65.96           H
ATOM   2345  N   LEU A 162      -9.395   9.283 -22.191  1.00 76.99           N
ATOM   2346  CA  LEU A 162      -8.285  10.036 -21.633  1.00 76.99           C
ATOM   2347  C   LEU A 162      -8.817  11.036 -20.605  1.00 76.99           C
ATOM   2348  O   LEU A 162      -8.202  11.245 -19.561  1.00 76.99           O
ATOM   2349  HA  LEU A 162      -7.634   9.327 -21.120  1.00 76.99           H
ATOM   2350  CB  LEU A 162      -7.460  10.681 -22.749  1.00 76.99           C
ATOM   2351 1HB  LEU A 162      -7.254   9.924 -23.505  1.00 76.99           H
ATOM   2352 2HB  LEU A 162      -8.069  11.450 -23.225  1.00 76.99           H
ATOM   2353  CG  LEU A 162      -6.133  11.312 -22.323  1.00 76.99           C
ATOM   2354  HG  LEU A 162      -6.317  11.940 -21.451  1.00 76.99           H
ATOM   2355  CD1 LEU A 162      -5.126  10.239 -21.903  1.00 76.99           C
ATOM   2356 1HD1 LEU A 162      -5.528   9.672 -21.064  1.00 76.99           H
ATOM   2357 2HD1 LEU A 162      -4.941   9.567 -22.741  1.00 76.99           H
ATOM   2358 3HD1 LEU A 162      -4.191  10.715 -21.606  1.00 76.99           H
ATOM   2359  CD2 LEU A 162      -5.579  12.219 -23.424  1.00 76.99           C
ATOM   2360 1HD2 LEU A 162      -5.414  11.633 -24.328  1.00 76.99           H
ATOM   2361 2HD2 LEU A 162      -6.293  13.015 -23.633  1.00 76.99           H
ATOM   2362 3HD2 LEU A 162      -4.635  12.654 -23.096  1.00 76.99           H
ATOM   2363  HN  LEU A 162      -9.612   9.493 -23.144  1.00 76.99           H
ATOM   2364  N   LEU A 163      -9.956  11.627 -20.936  1.00 80.22           N
ATOM   2365  CA  LEU A 163     -10.584  12.591 -20.049  1.00 80.22           C
ATOM   2366  C   LEU A 163     -11.020  11.885 -18.763  1.00 80.22           C
ATOM   2367  O   LEU A 163     -10.738  12.360 -17.664  1.00 80.22           O
ATOM   2368  HA  LEU A 163      -9.834  13.339 -19.795  1.00 80.22           H
ATOM   2369  CB  LEU A 163     -11.723  13.318 -20.767  1.00 80.22           C
ATOM   2370 1HB  LEU A 163     -11.334  13.731 -21.698  1.00 80.22           H
ATOM   2371 2HB  LEU A 163     -12.482  12.584 -21.038  1.00 80.22           H
ATOM   2372  CG  LEU A 163     -12.399  14.445 -19.984  1.00 80.22           C
ATOM   2373  HG  LEU A 163     -12.695  14.055 -19.011  1.00 80.22           H
ATOM   2374  CD1 LEU A 163     -11.426  15.598 -19.733  1.00 80.22           C
ATOM   2375 1HD1 LEU A 163     -10.573  15.235 -19.158  1.00 80.22           H
ATOM   2376 2HD1 LEU A 163     -11.078  15.995 -20.687  1.00 80.22           H
ATOM   2377 3HD1 LEU A 163     -11.932  16.386 -19.175  1.00 80.22           H
ATOM   2378  CD2 LEU A 163     -13.674  14.914 -20.689  1.00 80.22           C
ATOM   2379 1HD2 LEU A 163     -13.424  15.281 -21.685  1.00 80.22           H
ATOM   2380 2HD2 LEU A 163     -14.370  14.080 -20.773  1.00 80.22           H
ATOM   2381 3HD2 LEU A 163     -14.134  15.716 -20.111  1.00 80.22           H
ATOM   2382  HN  LEU A 163     -10.446  11.458 -21.791  1.00 80.22           H
ATOM   2383  N   TYR A 164     -11.700  10.762 -18.943  1.00 74.19           N
ATOM   2384  CA  TYR A 164     -12.187   9.993 -17.811  1.00 74.19           C
ATOM   2385  C   TYR A 164     -11.030   9.529 -16.924  1.00 74.19           C
ATOM   2386  O   TYR A 164     -11.171   9.452 -15.705  1.00 74.19           O
ATOM   2387  HA  TYR A 164     -12.848  10.634 -17.228  1.00 74.19           H
ATOM   2388  CB  TYR A 164     -12.884   8.766 -18.404  1.00 74.19           C
ATOM   2389 1HB  TYR A 164     -12.250   8.342 -19.182  1.00 74.19           H
ATOM   2390 2HB  TYR A 164     -12.985   8.008 -17.627  1.00 74.19           H
ATOM   2391  CG  TYR A 164     -14.265   9.059 -18.994  1.00 74.19           C
ATOM   2392  CD1 TYR A 164     -15.253   9.603 -18.200  1.00 74.19           C
ATOM   2393  HD1 TYR A 164     -15.050   9.825 -17.152  1.00 74.19           H
ATOM   2394  CD2 TYR A 164     -14.522   8.778 -20.321  1.00 74.19           C
ATOM   2395  HD2 TYR A 164     -13.741   8.348 -20.948  1.00 74.19           H
ATOM   2396  CE1 TYR A 164     -16.553   9.879 -18.755  1.00 74.19           C
ATOM   2397  HE1 TYR A 164     -17.342  10.309 -18.139  1.00 74.19           H
ATOM   2398  CE2 TYR A 164     -15.821   9.054 -20.876  1.00 74.19           C
ATOM   2399  HE2 TYR A 164     -16.038   8.837 -21.922  1.00 74.19           H
ATOM   2400  CZ  TYR A 164     -16.773   9.591 -20.066  1.00 74.19           C
ATOM   2401  OH  TYR A 164     -18.000   9.851 -20.590  1.00 74.19           O
ATOM   2402  HH  TYR A 164     -18.599  10.231 -19.886  1.00 74.19           H
ATOM   2403  HN  TYR A 164     -11.918  10.378 -19.840  1.00 74.19           H
ATOM   2404  N   SER A 165      -9.913   9.232 -17.571  1.00 85.42           N
ATOM   2405  CA  SER A 165      -8.741   8.750 -16.860  1.00 85.42           C
ATOM   2406  C   SER A 165      -8.267   9.805 -15.858  1.00 85.42           C
ATOM   2407  O   SER A 165      -7.827   9.470 -14.760  1.00 85.42           O
ATOM   2408  HA  SER A 165      -9.069   7.850 -16.340  1.00 85.42           H
ATOM   2409  CB  SER A 165      -7.614   8.396 -17.831  1.00 85.42           C
ATOM   2410 1HB  SER A 165      -6.848   7.825 -17.305  1.00 85.42           H
ATOM   2411 2HB  SER A 165      -8.004   7.754 -18.621  1.00 85.42           H
ATOM   2412  OG  SER A 165      -7.025   9.557 -18.412  1.00 85.42           O
ATOM   2413  HG  SER A 165      -7.738  10.207 -18.675  1.00 85.42           H
ATOM   2414  HN  SER A 165      -9.801   9.316 -18.562  1.00 85.42           H
ATOM   2415  N   LYS A 166      -8.373  11.059 -16.273  1.00 82.12           N
ATOM   2416  CA  LYS A 166      -7.971  12.166 -15.421  1.00 82.12           C
ATOM   2417  C   LYS A 166      -8.921  12.254 -14.225  1.00 82.12           C
ATOM   2418  O   LYS A 166      -8.478  12.367 -13.083  1.00 82.12           O
ATOM   2419  HA  LYS A 166      -6.970  11.946 -15.051  1.00 82.12           H
ATOM   2420  CB  LYS A 166      -7.881  13.460 -16.232  1.00 82.12           C
ATOM   2421 1HB  LYS A 166      -8.801  13.604 -16.799  1.00 82.12           H
ATOM   2422 2HB  LYS A 166      -7.788  14.311 -15.556  1.00 82.12           H
ATOM   2423  CG  LYS A 166      -6.687  13.427 -17.187  1.00 82.12           C
ATOM   2424 1HG  LYS A 166      -5.770  13.255 -16.623  1.00 82.12           H
ATOM   2425 2HG  LYS A 166      -6.795  12.593 -17.881  1.00 82.12           H
ATOM   2426  CD  LYS A 166      -6.573  14.737 -17.969  1.00 82.12           C
ATOM   2427 1HD  LYS A 166      -7.473  14.889 -18.565  1.00 82.12           H
ATOM   2428 2HD  LYS A 166      -6.506  15.575 -17.274  1.00 82.12           H
ATOM   2429  CE  LYS A 166      -5.346  14.726 -18.882  1.00 82.12           C
ATOM   2430 1HE  LYS A 166      -4.453  14.500 -18.299  1.00 82.12           H
ATOM   2431 2HE  LYS A 166      -5.447  13.938 -19.628  1.00 82.12           H
ATOM   2432  NZ  LYS A 166      -5.187  16.036 -19.554  1.00 82.12           N
ATOM   2433 1HZ  LYS A 166      -4.378  16.007 -20.164  1.00 82.12           H
ATOM   2434 2HZ  LYS A 166      -6.016  16.237 -20.102  1.00 82.12           H
ATOM   2435 3HZ  LYS A 166      -5.059  16.760 -18.856  1.00 82.12           H
ATOM   2436  HN  LYS A 166      -8.726  11.323 -17.171  1.00 82.12           H
ATOM   2437  N   MET A 167     -10.210  12.199 -14.528  1.00 84.00           N
ATOM   2438  CA  MET A 167     -11.226  12.298 -13.494  1.00 84.00           C
ATOM   2439  C   MET A 167     -11.074  11.175 -12.467  1.00 84.00           C
ATOM   2440  O   MET A 167     -11.121  11.420 -11.262  1.00 84.00           O
ATOM   2441  HA  MET A 167     -11.064  13.263 -13.014  1.00 84.00           H
ATOM   2442  CB  MET A 167     -12.614  12.221 -14.134  1.00 84.00           C
ATOM   2443 1HB  MET A 167     -12.640  11.407 -14.859  1.00 84.00           H
ATOM   2444 2HB  MET A 167     -13.358  11.992 -13.371  1.00 84.00           H
ATOM   2445  CG  MET A 167     -12.973  13.538 -14.824  1.00 84.00           C
ATOM   2446 1HG  MET A 167     -12.921  14.359 -14.109  1.00 84.00           H
ATOM   2447 2HG  MET A 167     -12.251  13.755 -15.611  1.00 84.00           H
ATOM   2448  SD  MET A 167     -14.616  13.436 -15.516  1.00 84.00           S
ATOM   2449  CE  MET A 167     -15.001  15.174 -15.658  1.00 84.00           C
ATOM   2450 1HE  MET A 167     -14.964  15.636 -14.671  1.00 84.00           H
ATOM   2451 2HE  MET A 167     -14.273  15.655 -16.312  1.00 84.00           H
ATOM   2452 3HE  MET A 167     -16.000  15.291 -16.077  1.00 84.00           H
ATOM   2453  HN  MET A 167     -10.562  12.090 -15.457  1.00 84.00           H
ATOM   2454  N   VAL A 168     -10.895   9.967 -12.980  1.00 91.93           N
ATOM   2455  CA  VAL A 168     -10.802   8.796 -12.124  1.00 91.93           C
ATOM   2456  C   VAL A 168      -9.606   8.952 -11.183  1.00 91.93           C
ATOM   2457  O   VAL A 168      -9.705   8.653  -9.994  1.00 91.93           O
ATOM   2458  HA  VAL A 168     -11.714   8.750 -11.529  1.00 91.93           H
ATOM   2459  CB  VAL A 168     -10.730   7.528 -12.978  1.00 91.93           C
ATOM   2460  HB  VAL A 168      -9.930   7.660 -13.707  1.00 91.93           H
ATOM   2461  CG1 VAL A 168     -10.388   6.308 -12.120  1.00 91.93           C
ATOM   2462 1HG1 VAL A 168      -9.422   6.462 -11.639  1.00 91.93           H
ATOM   2463 2HG1 VAL A 168     -11.155   6.173 -11.358  1.00 91.93           H
ATOM   2464 3HG1 VAL A 168     -10.343   5.421 -12.752  1.00 91.93           H
ATOM   2465  CG2 VAL A 168     -12.035   7.310 -13.747  1.00 91.93           C
ATOM   2466 1HG2 VAL A 168     -12.860   7.209 -13.041  1.00 91.93           H
ATOM   2467 2HG2 VAL A 168     -12.218   8.162 -14.401  1.00 91.93           H
ATOM   2468 3HG2 VAL A 168     -11.956   6.402 -14.345  1.00 91.93           H
ATOM   2469  HN  VAL A 168     -10.815   9.782 -13.960  1.00 91.93           H
ATOM   2470  N   CYS A 169      -8.504   9.419 -11.750  1.00 93.53           N
ATOM   2471  CA  CYS A 169      -7.289   9.612 -10.978  1.00 93.53           C
ATOM   2472  C   CYS A 169      -7.588  10.603  -9.851  1.00 93.53           C
ATOM   2473  O   CYS A 169      -7.228  10.366  -8.699  1.00 93.53           O
ATOM   2474  HA  CYS A 169      -7.016   8.637 -10.574  1.00 93.53           H
ATOM   2475  CB  CYS A 169      -6.128  10.082 -11.857  1.00 93.53           C
ATOM   2476 1HB  CYS A 169      -6.458  10.895 -12.504  1.00 93.53           H
ATOM   2477 2HB  CYS A 169      -5.326  10.477 -11.234  1.00 93.53           H
ATOM   2478  SG  CYS A 169      -5.506   8.690 -12.869  1.00 93.53           S
ATOM   2479  HG  CYS A 169      -6.477   8.735 -13.778  1.00 93.53           H
ATOM   2480  HN  CYS A 169      -8.433   9.663 -12.718  1.00 93.53           H
ATOM   2481  N   PHE A 170      -8.246  11.692 -10.223  1.00 93.08           N
ATOM   2482  CA  PHE A 170      -8.570  12.734  -9.263  1.00 93.08           C
ATOM   2483  C   PHE A 170      -9.449  12.187  -8.136  1.00 93.08           C
ATOM   2484  O   PHE A 170      -9.197  12.455  -6.963  1.00 93.08           O
ATOM   2485  HA  PHE A 170      -7.630  13.094  -8.846  1.00 93.08           H
ATOM   2486  CB  PHE A 170      -9.347  13.813 -10.021  1.00 93.08           C
ATOM   2487 1HB  PHE A 170      -8.748  14.151 -10.867  1.00 93.08           H
ATOM   2488 2HB  PHE A 170     -10.256  13.373 -10.430  1.00 93.08           H
ATOM   2489  CG  PHE A 170      -9.724  15.024  -9.166  1.00 93.08           C
ATOM   2490  CD1 PHE A 170     -10.996  15.161  -8.703  1.00 93.08           C
ATOM   2491  HD1 PHE A 170     -11.746  14.407  -8.942  1.00 93.08           H
ATOM   2492  CD2 PHE A 170      -8.788  15.965  -8.868  1.00 93.08           C
ATOM   2493  HD2 PHE A 170      -7.768  15.855  -9.239  1.00 93.08           H
ATOM   2494  CE1 PHE A 170     -11.346  16.285  -7.910  1.00 93.08           C
ATOM   2495  HE1 PHE A 170     -12.365  16.394  -7.539  1.00 93.08           H
ATOM   2496  CE2 PHE A 170      -9.138  17.089  -8.074  1.00 93.08           C
ATOM   2497  HE2 PHE A 170      -8.387  17.843  -7.835  1.00 93.08           H
ATOM   2498  CZ  PHE A 170     -10.410  17.225  -7.612  1.00 93.08           C
ATOM   2499  HZ  PHE A 170     -10.678  18.088  -7.002  1.00 93.08           H
ATOM   2500  HN  PHE A 170      -8.554  11.867 -11.158  1.00 93.08           H
ATOM   2501  N   THR A 171     -10.462  11.431  -8.533  1.00 92.96           N
ATOM   2502  CA  THR A 171     -11.389  10.857  -7.572  1.00 92.96           C
ATOM   2503  C   THR A 171     -10.643   9.960  -6.582  1.00 92.96           C
ATOM   2504  O   THR A 171     -10.957   9.946  -5.393  1.00 92.96           O
ATOM   2505  HA  THR A 171     -11.832  11.669  -6.995  1.00 92.96           H
ATOM   2506  CB  THR A 171     -12.484  10.125  -8.350  1.00 92.96           C
ATOM   2507  HB  THR A 171     -12.087   9.234  -8.835  1.00 92.96           H
ATOM   2508  OG1 THR A 171     -13.012  11.118  -9.224  1.00 92.96           O
ATOM   2509  HG1 THR A 171     -12.542  11.081 -10.107  1.00 92.96           H
ATOM   2510  CG2 THR A 171     -13.671   9.738  -7.466  1.00 92.96           C
ATOM   2511 1HG2 THR A 171     -14.111  10.637  -7.033  1.00 92.96           H
ATOM   2512 2HG2 THR A 171     -13.330   9.080  -6.667  1.00 92.96           H
ATOM   2513 3HG2 THR A 171     -14.419   9.222  -8.067  1.00 92.96           H
ATOM   2514  HN  THR A 171     -10.654  11.209  -9.489  1.00 92.96           H
ATOM   2515  N   ILE A 172      -9.669   9.232  -7.109  1.00 93.60           N
ATOM   2516  CA  ILE A 172      -8.899   8.309  -6.294  1.00 93.60           C
ATOM   2517  C   ILE A 172      -8.139   9.093  -5.222  1.00 93.60           C
ATOM   2518  O   ILE A 172      -8.144   8.716  -4.051  1.00 93.60           O
ATOM   2519  HA  ILE A 172      -9.606   7.643  -5.798  1.00 93.60           H
ATOM   2520  CB  ILE A 172      -8.000   7.439  -7.174  1.00 93.60           C
ATOM   2521  HB  ILE A 172      -7.524   8.081  -7.915  1.00 93.60           H
ATOM   2522  CG1 ILE A 172      -8.820   6.398  -7.937  1.00 93.60           C
ATOM   2523 1HG1 ILE A 172      -9.194   5.644  -7.244  1.00 93.60           H
ATOM   2524 2HG1 ILE A 172      -9.691   6.875  -8.388  1.00 93.60           H
ATOM   2525  CG2 ILE A 172      -6.883   6.796  -6.349  1.00 93.60           C
ATOM   2526 1HG2 ILE A 172      -6.274   7.575  -5.891  1.00 93.60           H
ATOM   2527 2HG2 ILE A 172      -7.320   6.171  -5.571  1.00 93.60           H
ATOM   2528 3HG2 ILE A 172      -6.258   6.183  -6.999  1.00 93.60           H
ATOM   2529  CD1 ILE A 172      -7.979   5.727  -9.025  1.00 93.60           C
ATOM   2530 1HD1 ILE A 172      -7.628   6.480  -9.730  1.00 93.60           H
ATOM   2531 2HD1 ILE A 172      -7.123   5.230  -8.568  1.00 93.60           H
ATOM   2532 3HD1 ILE A 172      -8.587   4.991  -9.552  1.00 93.60           H
ATOM   2533  HN  ILE A 172      -9.405   9.267  -8.073  1.00 93.60           H
ATOM   2534  N   TRP A 173      -7.504  10.170  -5.661  1.00 92.04           N
ATOM   2535  CA  TRP A 173      -6.657  10.951  -4.777  1.00 92.04           C
ATOM   2536  C   TRP A 173      -7.541  11.549  -3.681  1.00 92.04           C
ATOM   2537  O   TRP A 173      -7.174  11.538  -2.507  1.00 92.04           O
ATOM   2538  HA  TRP A 173      -5.923  10.276  -4.336  1.00 92.04           H
ATOM   2539  CB  TRP A 173      -5.876  12.009  -5.559  1.00 92.04           C
ATOM   2540 1HB  TRP A 173      -6.546  12.484  -6.276  1.00 92.04           H
ATOM   2541 2HB  TRP A 173      -5.545  12.786  -4.869  1.00 92.04           H
ATOM   2542  CG  TRP A 173      -4.660  11.459  -6.307  1.00 92.04           C
ATOM   2543  CD1 TRP A 173      -4.498  11.320  -7.630  1.00 92.04           C
ATOM   2544  HD1 TRP A 173      -5.248  11.595  -8.372  1.00 92.04           H
ATOM   2545  CD2 TRP A 173      -3.434  10.978  -5.717  1.00 92.04           C
ATOM   2546  NE1 TRP A 173      -3.263  10.786  -7.935  1.00 92.04           N
ATOM   2547  HE1 TRP A 173      -2.913  10.590  -8.851  1.00 92.04           H
ATOM   2548  CE2 TRP A 173      -2.595  10.571  -6.735  1.00 92.04           C
ATOM   2549  CE3 TRP A 173      -3.046  10.888  -4.369  1.00 92.04           C
ATOM   2550  HE3 TRP A 173      -3.690  11.203  -3.547  1.00 92.04           H
ATOM   2551  CZ2 TRP A 173      -1.316  10.047  -6.511  1.00 92.04           C
ATOM   2552  HZ2 TRP A 173      -0.672   9.733  -7.333  1.00 92.04           H
ATOM   2553  CZ3 TRP A 173      -1.765  10.363  -4.162  1.00 92.04           C
ATOM   2554  HZ3 TRP A 173      -1.415  10.272  -3.134  1.00 92.04           H
ATOM   2555  CH2 TRP A 173      -0.909   9.949  -5.176  1.00 92.04           C
ATOM   2556  HH2 TRP A 173       0.076   9.550  -4.932  1.00 92.04           H
ATOM   2557  HN  TRP A 173      -7.561  10.509  -6.600  1.00 92.04           H
ATOM   2558  N   VAL A 174      -8.690  12.057  -4.104  1.00 95.28           N
ATOM   2559  CA  VAL A 174      -9.619  12.681  -3.176  1.00 95.28           C
ATOM   2560  C   VAL A 174     -10.076  11.646  -2.147  1.00 95.28           C
ATOM   2561  O   VAL A 174     -10.111  11.929  -0.950  1.00 95.28           O
ATOM   2562  HA  VAL A 174      -9.083  13.477  -2.659  1.00 95.28           H
ATOM   2563  CB  VAL A 174     -10.780  13.314  -3.945  1.00 95.28           C
ATOM   2564  HB  VAL A 174     -11.209  12.549  -4.594  1.00 95.28           H
ATOM   2565  CG1 VAL A 174     -11.876  13.788  -2.990  1.00 95.28           C
ATOM   2566 1HG1 VAL A 174     -12.255  12.939  -2.421  1.00 95.28           H
ATOM   2567 2HG1 VAL A 174     -11.465  14.530  -2.305  1.00 95.28           H
ATOM   2568 3HG1 VAL A 174     -12.690  14.234  -3.562  1.00 95.28           H
ATOM   2569  CG2 VAL A 174     -10.291  14.461  -4.832  1.00 95.28           C
ATOM   2570 1HG2 VAL A 174      -9.825  15.226  -4.211  1.00 95.28           H
ATOM   2571 2HG2 VAL A 174      -9.562  14.081  -5.548  1.00 95.28           H
ATOM   2572 3HG2 VAL A 174     -11.136  14.893  -5.367  1.00 95.28           H
ATOM   2573  HN  VAL A 174      -8.988  12.048  -5.058  1.00 95.28           H
ATOM   2574  N   LEU A 175     -10.417  10.468  -2.650  1.00 89.89           N
ATOM   2575  CA  LEU A 175     -10.936   9.412  -1.798  1.00 89.89           C
ATOM   2576  C   LEU A 175      -9.865   9.011  -0.780  1.00 89.89           C
ATOM   2577  O   LEU A 175     -10.151   8.885   0.409  1.00 89.89           O
ATOM   2578  HA  LEU A 175     -11.790   9.819  -1.257  1.00 89.89           H
ATOM   2579  CB  LEU A 175     -11.448   8.245  -2.643  1.00 89.89           C
ATOM   2580 1HB  LEU A 175     -12.211   8.622  -3.324  1.00 89.89           H
ATOM   2581 2HB  LEU A 175     -10.626   7.878  -3.258  1.00 89.89           H
ATOM   2582  CG  LEU A 175     -12.035   7.063  -1.869  1.00 89.89           C
ATOM   2583  HG  LEU A 175     -11.289   6.718  -1.154  1.00 89.89           H
ATOM   2584  CD1 LEU A 175     -13.266   7.490  -1.066  1.00 89.89           C
ATOM   2585 1HD1 LEU A 175     -12.985   8.268  -0.356  1.00 89.89           H
ATOM   2586 2HD1 LEU A 175     -14.027   7.876  -1.745  1.00 89.89           H
ATOM   2587 3HD1 LEU A 175     -13.663   6.631  -0.526  1.00 89.89           H
ATOM   2588  CD2 LEU A 175     -12.340   5.891  -2.804  1.00 89.89           C
ATOM   2589 1HD2 LEU A 175     -13.060   6.207  -3.560  1.00 89.89           H
ATOM   2590 2HD2 LEU A 175     -11.420   5.567  -3.292  1.00 89.89           H
ATOM   2591 3HD2 LEU A 175     -12.756   5.065  -2.228  1.00 89.89           H
ATOM   2592  HN  LEU A 175     -10.343  10.231  -3.619  1.00 89.89           H
ATOM   2593  N   ALA A 176      -8.655   8.822  -1.286  1.00 95.02           N
ATOM   2594  CA  ALA A 176      -7.559   8.359  -0.452  1.00 95.02           C
ATOM   2595  C   ALA A 176      -7.292   9.388   0.649  1.00 95.02           C
ATOM   2596  O   ALA A 176      -7.015   9.023   1.790  1.00 95.02           O
ATOM   2597  HA  ALA A 176      -7.866   7.419   0.008  1.00 95.02           H
ATOM   2598  CB  ALA A 176      -6.328   8.103  -1.322  1.00 95.02           C
ATOM   2599 1HB  ALA A 176      -6.562   7.344  -2.069  1.00 95.02           H
ATOM   2600 2HB  ALA A 176      -6.038   9.027  -1.822  1.00 95.02           H
ATOM   2601 3HB  ALA A 176      -5.506   7.755  -0.696  1.00 95.02           H
ATOM   2602  HN  ALA A 176      -8.419   8.980  -2.245  1.00 95.02           H
ATOM   2603  N   ALA A 177      -7.384  10.653   0.267  1.00 94.97           N
ATOM   2604  CA  ALA A 177      -7.121  11.737   1.198  1.00 94.97           C
ATOM   2605  C   ALA A 177      -8.127  11.671   2.349  1.00 94.97           C
ATOM   2606  O   ALA A 177      -7.751  11.789   3.514  1.00 94.97           O
ATOM   2607  HA  ALA A 177      -6.116  11.595   1.596  1.00 94.97           H
ATOM   2608  CB  ALA A 177      -7.173  13.073   0.454  1.00 94.97           C
ATOM   2609 1HB  ALA A 177      -6.419  13.080  -0.333  1.00 94.97           H
ATOM   2610 2HB  ALA A 177      -8.161  13.205   0.013  1.00 94.97           H
ATOM   2611 3HB  ALA A 177      -6.975  13.886   1.153  1.00 94.97           H
ATOM   2612  HN  ALA A 177      -7.633  10.941  -0.658  1.00 94.97           H
ATOM   2613  N   ALA A 178      -9.386  11.482   1.982  1.00 95.05           N
ATOM   2614  CA  ALA A 178     -10.456  11.453   2.965  1.00 95.05           C
ATOM   2615  C   ALA A 178     -10.234  10.278   3.919  1.00 95.05           C
ATOM   2616  O   ALA A 178     -10.537  10.373   5.107  1.00 95.05           O
ATOM   2617  HA  ALA A 178     -10.411  12.383   3.531  1.00 95.05           H
ATOM   2618  CB  ALA A 178     -11.805  11.375   2.248  1.00 95.05           C
ATOM   2619 1HB  ALA A 178     -11.926  12.247   1.606  1.00 95.05           H
ATOM   2620 2HB  ALA A 178     -11.844  10.470   1.643  1.00 95.05           H
ATOM   2621 3HB  ALA A 178     -12.607  11.353   2.986  1.00 95.05           H
ATOM   2622  HN  ALA A 178      -9.679  11.350   1.035  1.00 95.05           H
ATOM   2623  N   LEU A 179      -9.707   9.196   3.363  1.00 92.32           N
ATOM   2624  CA  LEU A 179      -9.502   7.982   4.135  1.00 92.32           C
ATOM   2625  C   LEU A 179      -8.314   8.177   5.079  1.00 92.32           C
ATOM   2626  O   LEU A 179      -8.019   7.309   5.898  1.00 92.32           O
ATOM   2627  HA  LEU A 179     -10.398   7.822   4.735  1.00 92.32           H
ATOM   2628  CB  LEU A 179      -9.358   6.775   3.206  1.00 92.32           C
ATOM   2629 1HB  LEU A 179      -8.571   6.990   2.482  1.00 92.32           H
ATOM   2630 2HB  LEU A 179      -9.022   5.924   3.798  1.00 92.32           H
ATOM   2631  CG  LEU A 179     -10.617   6.363   2.441  1.00 92.32           C
ATOM   2632  HG  LEU A 179     -11.016   7.245   1.939  1.00 92.32           H
ATOM   2633  CD1 LEU A 179     -10.288   5.336   1.356  1.00 92.32           C
ATOM   2634 1HD1 LEU A 179      -9.576   5.767   0.651  1.00 92.32           H
ATOM   2635 2HD1 LEU A 179      -9.853   4.449   1.815  1.00 92.32           H
ATOM   2636 3HD1 LEU A 179     -11.201   5.061   0.827  1.00 92.32           H
ATOM   2637  CD2 LEU A 179     -11.700   5.860   3.397  1.00 92.32           C
ATOM   2638 1HD2 LEU A 179     -11.327   4.996   3.946  1.00 92.32           H
ATOM   2639 2HD2 LEU A 179     -11.961   6.652   4.099  1.00 92.32           H
ATOM   2640 3HD2 LEU A 179     -12.584   5.574   2.827  1.00 92.32           H
ATOM   2641  HN  LEU A 179      -9.423   9.142   2.406  1.00 92.32           H
ATOM   2642  N   CYS A 180      -7.664   9.323   4.932  1.00 91.33           N
ATOM   2643  CA  CYS A 180      -6.484   9.620   5.725  1.00 91.33           C
ATOM   2644  C   CYS A 180      -6.905  10.505   6.900  1.00 91.33           C
ATOM   2645  O   CYS A 180      -6.083  10.855   7.745  1.00 91.33           O
ATOM   2646  HA  CYS A 180      -6.096   8.666   6.080  1.00 91.33           H
ATOM   2647  CB  CYS A 180      -5.387  10.274   4.883  1.00 91.33           C
ATOM   2648 1HB  CYS A 180      -5.752  11.209   4.457  1.00 91.33           H
ATOM   2649 2HB  CYS A 180      -4.533  10.523   5.513  1.00 91.33           H
ATOM   2650  SG  CYS A 180      -4.865   9.140   3.545  1.00 91.33           S
ATOM   2651  HG  CYS A 180      -6.064   9.033   2.979  1.00 91.33           H
ATOM   2652  HN  CYS A 180      -7.932  10.038   4.287  1.00 91.33           H
ATOM   2653  N   ILE A 181      -8.187  10.842   6.916  1.00 91.33           N
ATOM   2654  CA  ILE A 181      -8.712  11.742   7.929  1.00 91.33           C
ATOM   2655  C   ILE A 181      -8.404  11.176   9.317  1.00 91.33           C
ATOM   2656  O   ILE A 181      -7.919  11.893  10.190  1.00 91.33           O
ATOM   2657  HA  ILE A 181      -8.192  12.694   7.822  1.00 91.33           H
ATOM   2658  CB  ILE A 181     -10.199  12.009   7.690  1.00 91.33           C
ATOM   2659  HB  ILE A 181     -10.695  11.052   7.525  1.00 91.33           H
ATOM   2660  CG1 ILE A 181     -10.410  12.851   6.430  1.00 91.33           C
ATOM   2661 1HG1 ILE A 181      -9.997  13.848   6.582  1.00 91.33           H
ATOM   2662 2HG1 ILE A 181      -9.868  12.405   5.596  1.00 91.33           H
ATOM   2663  CG2 ILE A 181     -10.846  12.647   8.921  1.00 91.33           C
ATOM   2664 1HG2 ILE A 181     -10.744  11.976   9.774  1.00 91.33           H
ATOM   2665 2HG2 ILE A 181     -10.353  13.593   9.141  1.00 91.33           H
ATOM   2666 3HG2 ILE A 181     -11.903  12.826   8.724  1.00 91.33           H
ATOM   2667  CD1 ILE A 181     -11.896  12.955   6.082  1.00 91.33           C
ATOM   2668 1HD1 ILE A 181     -12.299  11.957   5.907  1.00 91.33           H
ATOM   2669 2HD1 ILE A 181     -12.431  13.423   6.909  1.00 91.33           H
ATOM   2670 3HD1 ILE A 181     -12.017  13.559   5.183  1.00 91.33           H
ATOM   2671  HN  ILE A 181      -8.860  10.512   6.254  1.00 91.33           H
ATOM   2672  N   PRO A 182      -8.678   9.884   9.544  1.00 92.78           N
ATOM   2673  CA  PRO A 182      -8.435   9.280  10.857  1.00 92.78           C
ATOM   2674  C   PRO A 182      -7.012   9.508  11.341  1.00 92.78           C
ATOM   2675  O   PRO A 182      -6.796   9.858  12.500  1.00 92.78           O
ATOM   2676  HA  PRO A 182      -9.070   9.749  11.608  1.00 92.78           H
ATOM   2677  CB  PRO A 182      -8.727   7.795  10.633  1.00 92.78           C
ATOM   2678 1HB  PRO A 182      -7.827   7.246  10.359  1.00 92.78           H
ATOM   2679 2HB  PRO A 182      -9.126   7.325  11.531  1.00 92.78           H
ATOM   2680  CG  PRO A 182      -9.748   7.803   9.501  1.00 92.78           C
ATOM   2681 1HG  PRO A 182      -9.794   6.841   8.991  1.00 92.78           H
ATOM   2682 2HG  PRO A 182     -10.755   8.006   9.865  1.00 92.78           H
ATOM   2683  CD  PRO A 182      -9.236   8.908   8.590  1.00 92.78           C
ATOM   2684 1HD  PRO A 182      -8.476   8.543   7.900  1.00 92.78           H
ATOM   2685 2HD  PRO A 182     -10.035   9.335   7.984  1.00 92.78           H
ATOM   2686  N   GLU A 183      -6.071   9.301  10.432  1.00 89.73           N
ATOM   2687  CA  GLU A 183      -4.663   9.412  10.774  1.00 89.73           C
ATOM   2688  C   GLU A 183      -4.332  10.842  11.204  1.00 89.73           C
ATOM   2689  O   GLU A 183      -3.561  11.050  12.140  1.00 89.73           O
ATOM   2690  HA  GLU A 183      -4.513   8.729  11.611  1.00 89.73           H
ATOM   2691  CB  GLU A 183      -3.779   8.973   9.605  1.00 89.73           C
ATOM   2692 1HB  GLU A 183      -4.219   9.306   8.665  1.00 89.73           H
ATOM   2693 2HB  GLU A 183      -2.762   9.335   9.757  1.00 89.73           H
ATOM   2694  CG  GLU A 183      -3.685   7.447   9.531  1.00 89.73           C
ATOM   2695 1HG  GLU A 183      -2.919   7.161   8.810  1.00 89.73           H
ATOM   2696 2HG  GLU A 183      -3.378   7.051  10.498  1.00 89.73           H
ATOM   2697  CD  GLU A 183      -5.028   6.835   9.126  1.00 89.73           C
ATOM   2698  OE1 GLU A 183      -5.203   5.626   9.392  1.00 89.73           O
ATOM   2699  OE2 GLU A 183      -5.848   7.589   8.559  1.00 89.73           O
ATOM   2700  HN  GLU A 183      -6.257   9.062   9.479  1.00 89.73           H
ATOM   2701  N   ILE A 184      -4.932  11.791  10.501  1.00 90.99           N
ATOM   2702  CA  ILE A 184      -4.661  13.196  10.756  1.00 90.99           C
ATOM   2703  C   ILE A 184      -5.080  13.541  12.186  1.00 90.99           C
ATOM   2704  O   ILE A 184      -4.394  14.295  12.873  1.00 90.99           O
ATOM   2705  HA  ILE A 184      -3.585  13.342  10.667  1.00 90.99           H
ATOM   2706  CB  ILE A 184      -5.326  14.072   9.692  1.00 90.99           C
ATOM   2707  HB  ILE A 184      -6.378  13.791   9.628  1.00 90.99           H
ATOM   2708  CG1 ILE A 184      -4.708  13.825   8.314  1.00 90.99           C
ATOM   2709 1HG1 ILE A 184      -3.694  14.224   8.290  1.00 90.99           H
ATOM   2710 2HG1 ILE A 184      -4.634  12.754   8.131  1.00 90.99           H
ATOM   2711  CG2 ILE A 184      -5.276  15.549  10.087  1.00 90.99           C
ATOM   2712 1HG2 ILE A 184      -5.799  15.690  11.033  1.00 90.99           H
ATOM   2713 2HG2 ILE A 184      -4.237  15.860  10.197  1.00 90.99           H
ATOM   2714 3HG2 ILE A 184      -5.755  16.149   9.314  1.00 90.99           H
ATOM   2715  CD1 ILE A 184      -5.545  14.480   7.213  1.00 90.99           C
ATOM   2716 1HD1 ILE A 184      -6.551  14.061   7.224  1.00 90.99           H
ATOM   2717 2HD1 ILE A 184      -5.597  15.555   7.386  1.00 90.99           H
ATOM   2718 3HD1 ILE A 184      -5.083  14.289   6.244  1.00 90.99           H
ATOM   2719  HN  ILE A 184      -5.591  11.614   9.770  1.00 90.99           H
ATOM   2720  N   LEU A 185      -6.206  12.971  12.592  1.00 91.25           N
ATOM   2721  CA  LEU A 185      -6.839  13.370  13.838  1.00 91.25           C
ATOM   2722  C   LEU A 185      -6.087  12.739  15.012  1.00 91.25           C
ATOM   2723  O   LEU A 185      -5.723  13.429  15.963  1.00 91.25           O
ATOM   2724  HA  LEU A 185      -6.754  14.454  13.916  1.00 91.25           H
ATOM   2725  CB  LEU A 185      -8.331  13.034  13.812  1.00 91.25           C
ATOM   2726 1HB  LEU A 185      -8.442  11.978  13.565  1.00 91.25           H
ATOM   2727 2HB  LEU A 185      -8.732  13.170  14.817  1.00 91.25           H
ATOM   2728  CG  LEU A 185      -9.185  13.849  12.838  1.00 91.25           C
ATOM   2729  HG  LEU A 185      -8.802  13.688  11.831  1.00 91.25           H
ATOM   2730  CD1 LEU A 185     -10.638  13.370  12.851  1.00 91.25           C
ATOM   2731 1HD1 LEU A 185     -10.678  12.321  12.556  1.00 91.25           H
ATOM   2732 2HD1 LEU A 185     -11.050  13.481  13.854  1.00 91.25           H
ATOM   2733 3HD1 LEU A 185     -11.223  13.966  12.150  1.00 91.25           H
ATOM   2734  CD2 LEU A 185      -9.073  15.346  13.131  1.00 91.25           C
ATOM   2735 1HD2 LEU A 185      -9.416  15.544  14.147  1.00 91.25           H
ATOM   2736 2HD2 LEU A 185      -8.034  15.659  13.031  1.00 91.25           H
ATOM   2737 3HD2 LEU A 185      -9.690  15.902  12.425  1.00 91.25           H
ATOM   2738  HN  LEU A 185      -6.682  12.252  12.087  1.00 91.25           H
ATOM   2739  N   TYR A 186      -5.877  11.435  14.906  1.00 91.66           N
ATOM   2740  CA  TYR A 186      -5.588  10.627  16.079  1.00 91.66           C
ATOM   2741  C   TYR A 186      -4.114  10.218  16.114  1.00 91.66           C
ATOM   2742  O   TYR A 186      -3.673   9.555  17.051  1.00 91.66           O
ATOM   2743  HA  TYR A 186      -5.813  11.224  16.963  1.00 91.66           H
ATOM   2744  CB  TYR A 186      -6.451   9.370  15.946  1.00 91.66           C
ATOM   2745 1HB  TYR A 186      -6.135   8.816  15.062  1.00 91.66           H
ATOM   2746 2HB  TYR A 186      -6.270   8.726  16.807  1.00 91.66           H
ATOM   2747  CG  TYR A 186      -7.951   9.653  15.845  1.00 91.66           C
ATOM   2748  CD1 TYR A 186      -8.572  10.434  16.797  1.00 91.66           C
ATOM   2749  HD1 TYR A 186      -7.994  10.850  17.622  1.00 91.66           H
ATOM   2750  CD2 TYR A 186      -8.683   9.126  14.800  1.00 91.66           C
ATOM   2751  HD2 TYR A 186      -8.193   8.508  14.048  1.00 91.66           H
ATOM   2752  CE1 TYR A 186      -9.984  10.700  16.702  1.00 91.66           C
ATOM   2753  HE1 TYR A 186     -10.487  11.316  17.448  1.00 91.66           H
ATOM   2754  CE2 TYR A 186     -10.095   9.392  14.704  1.00 91.66           C
ATOM   2755  HE2 TYR A 186     -10.685   8.982  13.885  1.00 91.66           H
ATOM   2756  CZ  TYR A 186     -10.676  10.166  15.660  1.00 91.66           C
ATOM   2757  OH  TYR A 186     -12.009  10.417  15.569  1.00 91.66           O
ATOM   2758  HH  TYR A 186     -12.394   9.942  14.778  1.00 91.66           H
ATOM   2759  HN  TYR A 186      -5.900  10.933  14.042  1.00 91.66           H
ATOM   2760  N   SER A 187      -3.394  10.630  15.081  1.00 92.49           N
ATOM   2761  CA  SER A 187      -1.946  10.509  15.082  1.00 92.49           C
ATOM   2762  C   SER A 187      -1.340  11.488  16.090  1.00 92.49           C
ATOM   2763  O   SER A 187      -1.555  12.695  15.994  1.00 92.49           O
ATOM   2764  HA  SER A 187      -1.743   9.480  15.379  1.00 92.49           H
ATOM   2765  CB  SER A 187      -1.371  10.759  13.687  1.00 92.49           C
ATOM   2766 1HB  SER A 187      -1.663  11.753  13.348  1.00 92.49           H
ATOM   2767 2HB  SER A 187      -0.282  10.746  13.736  1.00 92.49           H
ATOM   2768  OG  SER A 187      -1.815   9.787  12.744  1.00 92.49           O
ATOM   2769  HG  SER A 187      -2.355  10.228  12.027  1.00 92.49           H
ATOM   2770  HN  SER A 187      -3.783  11.040  14.256  1.00 92.49           H
ATOM   2771  N   GLN A 188      -0.594  10.931  17.033  1.00 85.58           N
ATOM   2772  CA  GLN A 188       0.154  11.746  17.974  1.00 85.58           C
ATOM   2773  C   GLN A 188       1.392  10.992  18.464  1.00 85.58           C
ATOM   2774  O   GLN A 188       1.543   9.801  18.196  1.00 85.58           O
ATOM   2775  HA  GLN A 188       0.458  12.631  17.414  1.00 85.58           H
ATOM   2776  CB  GLN A 188      -0.727  12.175  19.149  1.00 85.58           C
ATOM   2777 1HB  GLN A 188      -0.160  12.823  19.817  1.00 85.58           H
ATOM   2778 2HB  GLN A 188      -1.572  12.758  18.782  1.00 85.58           H
ATOM   2779  CG  GLN A 188      -1.239  10.958  19.923  1.00 85.58           C
ATOM   2780 1HG  GLN A 188      -1.736  10.270  19.239  1.00 85.58           H
ATOM   2781 2HG  GLN A 188      -0.397  10.421  20.360  1.00 85.58           H
ATOM   2782  CD  GLN A 188      -2.211  11.380  21.027  1.00 85.58           C
ATOM   2783  OE1 GLN A 188      -2.608  12.528  21.135  1.00 85.58           O
ATOM   2784  NE2 GLN A 188      -2.569  10.389  21.839  1.00 85.58           N
ATOM   2785 1HE2 GLN A 188      -2.206   9.469  21.696  1.00 85.58           H
ATOM   2786 2HE2 GLN A 188      -3.202  10.565  22.593  1.00 85.58           H
ATOM   2787  HN  GLN A 188      -0.496   9.944  17.158  1.00 85.58           H
ATOM   2788  N   ILE A 189       2.245  11.716  19.173  1.00 90.08           N
ATOM   2789  CA  ILE A 189       3.406  11.105  19.798  1.00 90.08           C
ATOM   2790  C   ILE A 189       3.011  10.556  21.170  1.00 90.08           C
ATOM   2791  O   ILE A 189       2.470  11.283  22.002  1.00 90.08           O
ATOM   2792  HA  ILE A 189       3.715  10.271  19.168  1.00 90.08           H
ATOM   2793  CB  ILE A 189       4.572  12.094  19.844  1.00 90.08           C
ATOM   2794  HB  ILE A 189       4.250  12.978  20.395  1.00 90.08           H
ATOM   2795  CG1 ILE A 189       4.956  12.555  18.436  1.00 90.08           C
ATOM   2796 1HG1 ILE A 189       5.327  11.707  17.861  1.00 90.08           H
ATOM   2797 2HG1 ILE A 189       4.073  12.929  17.919  1.00 90.08           H
ATOM   2798  CG2 ILE A 189       5.764  11.502  20.598  1.00 90.08           C
ATOM   2799 1HG2 ILE A 189       5.467  11.265  21.620  1.00 90.08           H
ATOM   2800 2HG2 ILE A 189       6.096  10.593  20.096  1.00 90.08           H
ATOM   2801 3HG2 ILE A 189       6.579  12.226  20.616  1.00 90.08           H
ATOM   2802  CD1 ILE A 189       6.025  13.649  18.490  1.00 90.08           C
ATOM   2803 1HD1 ILE A 189       5.641  14.505  19.045  1.00 90.08           H
ATOM   2804 2HD1 ILE A 189       6.915  13.263  18.986  1.00 90.08           H
ATOM   2805 3HD1 ILE A 189       6.279  13.958  17.476  1.00 90.08           H
ATOM   2806  HN  ILE A 189       2.154  12.700  19.323  1.00 90.08           H
ATOM   2807  N   LYS A 190       3.297   9.277  21.365  1.00 85.53           N
ATOM   2808  CA  LYS A 190       3.075   8.649  22.656  1.00 85.53           C
ATOM   2809  C   LYS A 190       4.422   8.246  23.261  1.00 85.53           C
ATOM   2810  O   LYS A 190       5.306   7.769  22.553  1.00 85.53           O
ATOM   2811  HA  LYS A 190       2.613   9.392  23.306  1.00 85.53           H
ATOM   2812  CB  LYS A 190       2.089   7.487  22.524  1.00 85.53           C
ATOM   2813 1HB  LYS A 190       1.156   7.844  22.086  1.00 85.53           H
ATOM   2814 2HB  LYS A 190       2.493   6.737  21.844  1.00 85.53           H
ATOM   2815  CG  LYS A 190       1.807   6.849  23.886  1.00 85.53           C
ATOM   2816 1HG  LYS A 190       2.739   6.487  24.322  1.00 85.53           H
ATOM   2817 2HG  LYS A 190       1.407   7.599  24.568  1.00 85.53           H
ATOM   2818  CD  LYS A 190       0.817   5.690  23.755  1.00 85.53           C
ATOM   2819 1HD  LYS A 190      -0.165   6.076  23.479  1.00 85.53           H
ATOM   2820 2HD  LYS A 190       1.134   5.025  22.952  1.00 85.53           H
ATOM   2821  CE  LYS A 190       0.713   4.906  25.064  1.00 85.53           C
ATOM   2822 1HE  LYS A 190       1.707   4.765  25.490  1.00 85.53           H
ATOM   2823 2HE  LYS A 190       0.133   5.475  25.791  1.00 85.53           H
ATOM   2824  NZ  LYS A 190       0.075   3.591  24.832  1.00 85.53           N
ATOM   2825 1HZ  LYS A 190       0.092   3.051  25.690  1.00 85.53           H
ATOM   2826 2HZ  LYS A 190      -0.885   3.728  24.538  1.00 85.53           H
ATOM   2827 3HZ  LYS A 190       0.582   3.092  24.109  1.00 85.53           H
ATOM   2828  HN  LYS A 190       3.673   8.675  20.661  1.00 85.53           H
ATOM   2829  N   GLU A 191       4.534   8.455  24.565  1.00 76.85           N
ATOM   2830  CA  GLU A 191       5.707   8.005  25.296  1.00 76.85           C
ATOM   2831  C   GLU A 191       5.474   6.604  25.864  1.00 76.85           C
ATOM   2832  O   GLU A 191       4.504   6.376  26.585  1.00 76.85           O
ATOM   2833  HA  GLU A 191       6.513   7.978  24.562  1.00 76.85           H
ATOM   2834  CB  GLU A 191       6.073   8.993  26.406  1.00 76.85           C
ATOM   2835 1HB  GLU A 191       6.098  10.005  26.003  1.00 76.85           H
ATOM   2836 2HB  GLU A 191       5.383   8.879  27.241  1.00 76.85           H
ATOM   2837  CG  GLU A 191       7.470   8.704  26.958  1.00 76.85           C
ATOM   2838 1HG  GLU A 191       7.487   7.713  27.413  1.00 76.85           H
ATOM   2839 2HG  GLU A 191       8.193   8.692  26.142  1.00 76.85           H
ATOM   2840  CD  GLU A 191       7.878   9.754  27.993  1.00 76.85           C
ATOM   2841  OE1 GLU A 191       8.951   9.560  28.606  1.00 76.85           O
ATOM   2842  OE2 GLU A 191       7.109  10.727  28.149  1.00 76.85           O
ATOM   2843  HN  GLU A 191       3.844   8.920  25.119  1.00 76.85           H
ATOM   2844  N   GLU A 192       6.380   5.702  25.517  1.00 77.47           N
ATOM   2845  CA  GLU A 192       6.286   4.329  25.984  1.00 77.47           C
ATOM   2846  C   GLU A 192       7.618   3.881  26.588  1.00 77.47           C
ATOM   2847  O   GLU A 192       8.609   3.735  25.875  1.00 77.47           O
ATOM   2848  HA  GLU A 192       5.514   4.337  26.754  1.00 77.47           H
ATOM   2849  CB  GLU A 192       5.854   3.393  24.853  1.00 77.47           C
ATOM   2850 1HB  GLU A 192       4.904   3.731  24.439  1.00 77.47           H
ATOM   2851 2HB  GLU A 192       6.648   3.326  24.109  1.00 77.47           H
ATOM   2852  CG  GLU A 192       5.629   1.972  25.372  1.00 77.47           C
ATOM   2853 1HG  GLU A 192       5.445   1.300  24.534  1.00 77.47           H
ATOM   2854 2HG  GLU A 192       6.530   1.617  25.873  1.00 77.47           H
ATOM   2855  CD  GLU A 192       4.447   1.923  26.342  1.00 77.47           C
ATOM   2856  OE1 GLU A 192       4.444   1.003  27.188  1.00 77.47           O
ATOM   2857  OE2 GLU A 192       3.572   2.807  26.215  1.00 77.47           O
ATOM   2858  HN  GLU A 192       7.166   5.895  24.930  1.00 77.47           H
ATOM   2859  N   SER A 193       7.598   3.675  27.897  1.00 75.92           N
ATOM   2860  CA  SER A 193       8.775   3.188  28.596  1.00 75.92           C
ATOM   2861  C   SER A 193       9.964   4.112  28.326  1.00 75.92           C
ATOM   2862  O   SER A 193      11.094   3.649  28.177  1.00 75.92           O
ATOM   2863  HA  SER A 193       8.511   3.204  29.653  1.00 75.92           H
ATOM   2864  CB  SER A 193       9.111   1.755  28.177  1.00 75.92           C
ATOM   2865 1HB  SER A 193       9.378   1.740  27.120  1.00 75.92           H
ATOM   2866 2HB  SER A 193       9.985   1.411  28.731  1.00 75.92           H
ATOM   2867  OG  SER A 193       8.024   0.863  28.404  1.00 75.92           O
ATOM   2868  HG  SER A 193       8.189  -0.005  27.935  1.00 75.92           H
ATOM   2869  HN  SER A 193       6.799   3.834  28.476  1.00 75.92           H
ATOM   2870  N   GLY A 194       9.668   5.403  28.272  1.00 84.03           N
ATOM   2871  CA  GLY A 194      10.708   6.401  28.087  1.00 84.03           C
ATOM   2872  C   GLY A 194      11.104   6.514  26.613  1.00 84.03           C
ATOM   2873  O   GLY A 194      12.047   7.227  26.273  1.00 84.03           O
ATOM   2874 1HA  GLY A 194      10.356   7.368  28.448  1.00 84.03           H
ATOM   2875 2HA  GLY A 194      11.581   6.137  28.683  1.00 84.03           H
ATOM   2876  HN  GLY A 194       8.741   5.768  28.351  1.00 84.03           H
ATOM   2877  N   ILE A 195      10.363   5.800  25.778  1.00 81.71           N
ATOM   2878  CA  ILE A 195      10.586   5.859  24.343  1.00 81.71           C
ATOM   2879  C   ILE A 195       9.423   6.601  23.681  1.00 81.71           C
ATOM   2880  O   ILE A 195       8.260   6.278  23.919  1.00 81.71           O
ATOM   2881  HA  ILE A 195      11.499   6.431  24.177  1.00 81.71           H
ATOM   2882  CB  ILE A 195      10.821   4.456  23.780  1.00 81.71           C
ATOM   2883  HB  ILE A 195       9.945   3.847  24.004  1.00 81.71           H
ATOM   2884  CG1 ILE A 195      12.021   3.788  24.455  1.00 81.71           C
ATOM   2885 1HG1 ILE A 195      12.922   4.371  24.263  1.00 81.71           H
ATOM   2886 2HG1 ILE A 195      11.874   3.775  25.535  1.00 81.71           H
ATOM   2887  CG2 ILE A 195      10.968   4.494  22.257  1.00 81.71           C
ATOM   2888 1HG2 ILE A 195      10.059   4.901  21.815  1.00 81.71           H
ATOM   2889 2HG2 ILE A 195      11.816   5.125  21.990  1.00 81.71           H
ATOM   2890 3HG2 ILE A 195      11.134   3.484  21.883  1.00 81.71           H
ATOM   2891  CD1 ILE A 195      12.212   2.359  23.943  1.00 81.71           C
ATOM   2892 1HD1 ILE A 195      11.319   1.773  24.159  1.00 81.71           H
ATOM   2893 2HD1 ILE A 195      12.383   2.378  22.867  1.00 81.71           H
ATOM   2894 3HD1 ILE A 195      13.071   1.908  24.439  1.00 81.71           H
ATOM   2895  HN  ILE A 195       9.624   5.191  26.067  1.00 81.71           H
ATOM   2896  N   ALA A 196       9.777   7.581  22.863  1.00 91.52           N
ATOM   2897  CA  ALA A 196       8.783   8.316  22.101  1.00 91.52           C
ATOM   2898  C   ALA A 196       8.359   7.485  20.888  1.00 91.52           C
ATOM   2899  O   ALA A 196       9.202   7.041  20.111  1.00 91.52           O
ATOM   2900  HA  ALA A 196       7.917   8.470  22.746  1.00 91.52           H
ATOM   2901  CB  ALA A 196       9.349   9.681  21.704  1.00 91.52           C
ATOM   2902 1HB  ALA A 196       9.607  10.243  22.602  1.00 91.52           H
ATOM   2903 2HB  ALA A 196      10.242   9.540  21.095  1.00 91.52           H
ATOM   2904 3HB  ALA A 196       8.603  10.232  21.132  1.00 91.52           H
ATOM   2905  HN  ALA A 196      10.722   7.874  22.718  1.00 91.52           H
ATOM   2906  N   ILE A 197       7.053   7.301  20.764  1.00 87.39           N
ATOM   2907  CA  ILE A 197       6.508   6.519  19.668  1.00 87.39           C
ATOM   2908  C   ILE A 197       5.457   7.348  18.927  1.00 87.39           C
ATOM   2909  O   ILE A 197       4.576   7.939  19.550  1.00 87.39           O
ATOM   2910  HA  ILE A 197       7.327   6.305  18.980  1.00 87.39           H
ATOM   2911  CB  ILE A 197       5.984   5.175  20.177  1.00 87.39           C
ATOM   2912  HB  ILE A 197       5.227   5.370  20.937  1.00 87.39           H
ATOM   2913  CG1 ILE A 197       7.099   4.369  20.847  1.00 87.39           C
ATOM   2914 1HG1 ILE A 197       7.884   4.157  20.122  1.00 87.39           H
ATOM   2915 2HG1 ILE A 197       7.551   4.960  21.643  1.00 87.39           H
ATOM   2916  CG2 ILE A 197       5.304   4.390  19.054  1.00 87.39           C
ATOM   2917 1HG2 ILE A 197       4.466   4.966  18.663  1.00 87.39           H
ATOM   2918 2HG2 ILE A 197       6.022   4.204  18.255  1.00 87.39           H
ATOM   2919 3HG2 ILE A 197       4.941   3.439  19.443  1.00 87.39           H
ATOM   2920  CD1 ILE A 197       6.559   3.058  21.421  1.00 87.39           C
ATOM   2921 1HD1 ILE A 197       5.791   3.275  22.163  1.00 87.39           H
ATOM   2922 2HD1 ILE A 197       6.129   2.459  20.618  1.00 87.39           H
ATOM   2923 3HD1 ILE A 197       7.372   2.505  21.891  1.00 87.39           H
ATOM   2924  HN  ILE A 197       6.373   7.675  21.395  1.00 87.39           H
ATOM   2925  N   CYS A 198       5.585   7.367  17.609  1.00 92.58           N
ATOM   2926  CA  CYS A 198       4.537   7.910  16.762  1.00 92.58           C
ATOM   2927  C   CYS A 198       3.495   6.814  16.525  1.00 92.58           C
ATOM   2928  O   CYS A 198       3.773   5.824  15.850  1.00 92.58           O
ATOM   2929  HA  CYS A 198       4.100   8.748  17.305  1.00 92.58           H
ATOM   2930  CB  CYS A 198       5.097   8.458  15.449  1.00 92.58           C
ATOM   2931 1HB  CYS A 198       5.707   9.340  15.644  1.00 92.58           H
ATOM   2932 2HB  CYS A 198       5.748   7.718  14.984  1.00 92.58           H
ATOM   2933  SG  CYS A 198       3.727   8.886  14.313  1.00 92.58           S
ATOM   2934  HN  CYS A 198       6.386   7.020  17.120  1.00 92.58           H
ATOM   2935  N   THR A 199       2.318   7.029  17.093  1.00 90.63           N
ATOM   2936  CA  THR A 199       1.231   6.075  16.947  1.00 90.63           C
ATOM   2937  C   THR A 199      -0.113   6.803  16.885  1.00 90.63           C
ATOM   2938  O   THR A 199      -0.194   7.991  17.193  1.00 90.63           O
ATOM   2939  HA  THR A 199       1.357   5.554  15.998  1.00 90.63           H
ATOM   2940  CB  THR A 199       1.326   5.071  18.097  1.00 90.63           C
ATOM   2941  HB  THR A 199       2.351   4.726  18.230  1.00 90.63           H
ATOM   2942  OG1 THR A 199       0.378   4.063  17.757  1.00 90.63           O
ATOM   2943  HG1 THR A 199       0.564   3.229  18.276  1.00 90.63           H
ATOM   2944  CG2 THR A 199       0.805   5.642  19.418  1.00 90.63           C
ATOM   2945 1HG2 THR A 199      -0.242   5.924  19.303  1.00 90.63           H
ATOM   2946 2HG2 THR A 199       1.390   6.520  19.690  1.00 90.63           H
ATOM   2947 3HG2 THR A 199       0.895   4.888  20.200  1.00 90.63           H
ATOM   2948  HN  THR A 199       2.101   7.835  17.644  1.00 90.63           H
ATOM   2949  N   MET A 200      -1.134   6.060  16.484  1.00 89.44           N
ATOM   2950  CA  MET A 200      -2.501   6.533  16.616  1.00 89.44           C
ATOM   2951  C   MET A 200      -3.039   6.270  18.024  1.00 89.44           C
ATOM   2952  O   MET A 200      -2.842   5.188  18.576  1.00 89.44           O
ATOM   2953  HA  MET A 200      -2.460   7.607  16.431  1.00 89.44           H
ATOM   2954  CB  MET A 200      -3.389   5.825  15.590  1.00 89.44           C
ATOM   2955 1HB  MET A 200      -3.272   4.746  15.687  1.00 89.44           H
ATOM   2956 2HB  MET A 200      -4.436   6.053  15.791  1.00 89.44           H
ATOM   2957  CG  MET A 200      -3.031   6.256  14.166  1.00 89.44           C
ATOM   2958 1HG  MET A 200      -3.069   7.343  14.086  1.00 89.44           H
ATOM   2959 2HG  MET A 200      -2.011   5.954  13.931  1.00 89.44           H
ATOM   2960  SD  MET A 200      -4.168   5.521  13.003  1.00 89.44           S
ATOM   2961  CE  MET A 200      -5.667   6.380  13.448  1.00 89.44           C
ATOM   2962 1HE  MET A 200      -5.907   6.175  14.492  1.00 89.44           H
ATOM   2963 2HE  MET A 200      -5.526   7.452  13.312  1.00 89.44           H
ATOM   2964 3HE  MET A 200      -6.485   6.038  12.814  1.00 89.44           H
ATOM   2965  HN  MET A 200      -1.039   5.152  16.076  1.00 89.44           H
ATOM   2966  N   VAL A 201      -3.707   7.278  18.566  1.00 91.61           N
ATOM   2967  CA  VAL A 201      -4.373   7.130  19.850  1.00 91.61           C
ATOM   2968  C   VAL A 201      -5.848   7.506  19.700  1.00 91.61           C
ATOM   2969  O   VAL A 201      -6.171   8.614  19.276  1.00 91.61           O
ATOM   2970  HA  VAL A 201      -4.305   6.081  20.137  1.00 91.61           H
ATOM   2971  CB  VAL A 201      -3.649   7.960  20.912  1.00 91.61           C
ATOM   2972  HB  VAL A 201      -3.737   9.010  20.634  1.00 91.61           H
ATOM   2973  CG1 VAL A 201      -4.301   7.781  22.285  1.00 91.61           C
ATOM   2974 1HG1 VAL A 201      -5.341   8.103  22.238  1.00 91.61           H
ATOM   2975 2HG1 VAL A 201      -4.258   6.731  22.573  1.00 91.61           H
ATOM   2976 3HG1 VAL A 201      -3.767   8.382  23.021  1.00 91.61           H
ATOM   2977  CG2 VAL A 201      -2.161   7.610  20.962  1.00 91.61           C
ATOM   2978 1HG2 VAL A 201      -2.044   6.554  21.204  1.00 91.61           H
ATOM   2979 2HG2 VAL A 201      -1.707   7.812  19.992  1.00 91.61           H
ATOM   2980 3HG2 VAL A 201      -1.671   8.214  21.725  1.00 91.61           H
ATOM   2981  HN  VAL A 201      -3.798   8.180  18.144  1.00 91.61           H
ATOM   2982  N   TYR A 202      -6.705   6.560  20.057  1.00 91.71           N
ATOM   2983  CA  TYR A 202      -8.135   6.738  19.871  1.00 91.71           C
ATOM   2984  C   TYR A 202      -8.797   7.241  21.156  1.00 91.71           C
ATOM   2985  O   TYR A 202      -8.383   6.878  22.255  1.00 91.71           O
ATOM   2986  HA  TYR A 202      -8.283   7.475  19.082  1.00 91.71           H
ATOM   2987  CB  TYR A 202      -8.692   5.353  19.534  1.00 91.71           C
ATOM   2988 1HB  TYR A 202      -8.454   4.669  20.349  1.00 91.71           H
ATOM   2989 2HB  TYR A 202      -9.779   5.413  19.477  1.00 91.71           H
ATOM   2990  CG  TYR A 202      -8.157   4.769  18.225  1.00 91.71           C
ATOM   2991  CD1 TYR A 202      -8.769   5.085  17.029  1.00 91.71           C
ATOM   2992  HD1 TYR A 202      -9.632   5.750  17.017  1.00 91.71           H
ATOM   2993  CD2 TYR A 202      -7.064   3.927  18.240  1.00 91.71           C
ATOM   2994  HD2 TYR A 202      -6.582   3.677  19.185  1.00 91.71           H
ATOM   2995  CE1 TYR A 202      -8.266   4.536  15.796  1.00 91.71           C
ATOM   2996  HE1 TYR A 202      -8.739   4.777  14.844  1.00 91.71           H
ATOM   2997  CE2 TYR A 202      -6.561   3.378  17.008  1.00 91.71           C
ATOM   2998  HE2 TYR A 202      -5.699   2.711  17.006  1.00 91.71           H
ATOM   2999  CZ  TYR A 202      -7.187   3.709  15.847  1.00 91.71           C
ATOM   3000  OH  TYR A 202      -6.712   3.191  14.683  1.00 91.71           O
ATOM   3001  HH  TYR A 202      -7.299   3.465  13.921  1.00 91.71           H
ATOM   3002  HN  TYR A 202      -6.437   5.688  20.466  1.00 91.71           H
ATOM   3003  N   PRO A 203      -9.833   8.084  21.041  1.00 85.48           N
ATOM   3004  CA  PRO A 203     -10.471   8.660  22.227  1.00 85.48           C
ATOM   3005  C   PRO A 203     -11.227   7.621  23.039  1.00 85.48           C
ATOM   3006  O   PRO A 203     -11.682   6.615  22.496  1.00 85.48           O
ATOM   3007  HA  PRO A 203      -9.716   9.056  22.906  1.00 85.48           H
ATOM   3008  CB  PRO A 203     -11.409   9.724  21.653  1.00 85.48           C
ATOM   3009 1HB  PRO A 203     -12.308   9.835  22.259  1.00 85.48           H
ATOM   3010 2HB  PRO A 203     -10.930  10.702  21.612  1.00 85.48           H
ATOM   3011  CG  PRO A 203     -11.731   9.209  20.279  1.00 85.48           C
ATOM   3012 1HG  PRO A 203     -12.559   8.501  20.307  1.00 85.48           H
ATOM   3013 2HG  PRO A 203     -12.029  10.020  19.614  1.00 85.48           H
ATOM   3014  CD  PRO A 203     -10.472   8.550  19.797  1.00 85.48           C
ATOM   3015 1HD  PRO A 203     -10.685   7.723  19.121  1.00 85.48           H
ATOM   3016 2HD  PRO A 203      -9.834   9.249  19.256  1.00 85.48           H
ATOM   3017  N   SER A 204     -11.340   7.893  24.330  1.00 76.67           N
ATOM   3018  CA  SER A 204     -11.651   6.848  25.291  1.00 76.67           C
ATOM   3019  C   SER A 204     -13.019   6.240  24.979  1.00 76.67           C
ATOM   3020  O   SER A 204     -13.188   5.022  25.030  1.00 76.67           O
ATOM   3021  HA  SER A 204     -10.865   6.102  25.171  1.00 76.67           H
ATOM   3022  CB  SER A 204     -11.624   7.389  26.722  1.00 76.67           C
ATOM   3023 1HB  SER A 204     -11.979   6.619  27.407  1.00 76.67           H
ATOM   3024 2HB  SER A 204     -10.597   7.618  27.004  1.00 76.67           H
ATOM   3025  OG  SER A 204     -12.427   8.558  26.865  1.00 76.67           O
ATOM   3026  HG  SER A 204     -13.383   8.301  27.004  1.00 76.67           H
ATOM   3027  HN  SER A 204     -11.224   8.806  24.722  1.00 76.67           H
ATOM   3028  N   ASP A 205     -13.962   7.115  24.661  1.00 70.92           N
ATOM   3029  CA  ASP A 205     -15.370   6.784  24.803  1.00 70.92           C
ATOM   3030  C   ASP A 205     -15.734   5.685  23.803  1.00 70.92           C
ATOM   3031  O   ASP A 205     -16.438   4.737  24.147  1.00 70.92           O
ATOM   3032  HA  ASP A 205     -15.485   6.461  25.838  1.00 70.92           H
ATOM   3033  CB  ASP A 205     -16.253   7.999  24.513  1.00 70.92           C
ATOM   3034 1HB  ASP A 205     -16.012   8.402  23.530  1.00 70.92           H
ATOM   3035 2HB  ASP A 205     -17.299   7.694  24.486  1.00 70.92           H
ATOM   3036  CG  ASP A 205     -16.060   9.083  25.575  1.00 70.92           C
ATOM   3037  OD1 ASP A 205     -15.379   8.780  26.578  1.00 70.92           O
ATOM   3038  OD2 ASP A 205     -16.599  10.191  25.360  1.00 70.92           O
ATOM   3039  HN  ASP A 205     -13.777   8.035  24.314  1.00 70.92           H
ATOM   3040  N   GLU A 206     -15.238   5.849  22.586  1.00 74.55           N
ATOM   3041  CA  GLU A 206     -15.557   4.919  21.516  1.00 74.55           C
ATOM   3042  C   GLU A 206     -14.273   4.384  20.878  1.00 74.55           C
ATOM   3043  O   GLU A 206     -14.266   4.018  19.703  1.00 74.55           O
ATOM   3044  HA  GLU A 206     -16.100   4.103  21.994  1.00 74.55           H
ATOM   3045  CB  GLU A 206     -16.458   5.575  20.469  1.00 74.55           C
ATOM   3046 1HB  GLU A 206     -16.002   6.502  20.121  1.00 74.55           H
ATOM   3047 2HB  GLU A 206     -16.663   4.868  19.665  1.00 74.55           H
ATOM   3048  CG  GLU A 206     -17.814   5.950  21.070  1.00 74.55           C
ATOM   3049 1HG  GLU A 206     -18.018   5.322  21.938  1.00 74.55           H
ATOM   3050 2HG  GLU A 206     -17.788   6.981  21.422  1.00 74.55           H
ATOM   3051  CD  GLU A 206     -18.935   5.785  20.041  1.00 74.55           C
ATOM   3052  OE1 GLU A 206     -19.940   5.133  20.396  1.00 74.55           O
ATOM   3053  OE2 GLU A 206     -18.760   6.315  18.922  1.00 74.55           O
ATOM   3054  HN  GLU A 206     -14.630   6.599  22.326  1.00 74.55           H
ATOM   3055  N   SER A 207     -13.218   4.356  21.679  1.00 87.51           N
ATOM   3056  CA  SER A 207     -11.900   4.018  21.169  1.00 87.51           C
ATOM   3057  C   SER A 207     -11.962   2.702  20.392  1.00 87.51           C
ATOM   3058  O   SER A 207     -11.432   2.605  19.286  1.00 87.51           O
ATOM   3059  HA  SER A 207     -11.627   4.841  20.509  1.00 87.51           H
ATOM   3060  CB  SER A 207     -10.880   3.916  22.305  1.00 87.51           C
ATOM   3061 1HB  SER A 207      -9.937   3.537  21.912  1.00 87.51           H
ATOM   3062 2HB  SER A 207     -10.682   4.911  22.705  1.00 87.51           H
ATOM   3063  OG  SER A 207     -11.333   3.065  23.354  1.00 87.51           O
ATOM   3064  HG  SER A 207     -11.689   3.614  24.111  1.00 87.51           H
ATOM   3065  HN  SER A 207     -13.254   4.559  22.657  1.00 87.51           H
ATOM   3066  N   THR A 208     -12.613   1.722  21.000  1.00 87.16           N
ATOM   3067  CA  THR A 208     -12.649   0.383  20.435  1.00 87.16           C
ATOM   3068  C   THR A 208     -13.370   0.393  19.086  1.00 87.16           C
ATOM   3069  O   THR A 208     -12.887  -0.188  18.116  1.00 87.16           O
ATOM   3070  HA  THR A 208     -11.624   0.062  20.248  1.00 87.16           H
ATOM   3071  CB  THR A 208     -13.296  -0.547  21.464  1.00 87.16           C
ATOM   3072  HB  THR A 208     -14.353  -0.311  21.591  1.00 87.16           H
ATOM   3073  OG1 THR A 208     -12.488  -0.394  22.627  1.00 87.16           O
ATOM   3074  HG1 THR A 208     -11.543  -0.650  22.423  1.00 87.16           H
ATOM   3075  CG2 THR A 208     -13.144  -2.024  21.095  1.00 87.16           C
ATOM   3076 1HG2 THR A 208     -12.085  -2.276  21.034  1.00 87.16           H
ATOM   3077 2HG2 THR A 208     -13.617  -2.208  20.130  1.00 87.16           H
ATOM   3078 3HG2 THR A 208     -13.621  -2.640  21.857  1.00 87.16           H
ATOM   3079  HN  THR A 208     -13.108   1.830  21.862  1.00 87.16           H
ATOM   3080  N   LYS A 209     -14.514   1.060  19.068  1.00 82.67           N
ATOM   3081  CA  LYS A 209     -15.332   1.111  17.868  1.00 82.67           C
ATOM   3082  C   LYS A 209     -14.529   1.755  16.736  1.00 82.67           C
ATOM   3083  O   LYS A 209     -14.529   1.259  15.610  1.00 82.67           O
ATOM   3084  HA  LYS A 209     -15.563   0.084  17.586  1.00 82.67           H
ATOM   3085  CB  LYS A 209     -16.661   1.812  18.154  1.00 82.67           C
ATOM   3086 1HB  LYS A 209     -16.474   2.787  18.602  1.00 82.67           H
ATOM   3087 2HB  LYS A 209     -17.193   1.988  17.219  1.00 82.67           H
ATOM   3088  CG  LYS A 209     -17.532   0.973  19.092  1.00 82.67           C
ATOM   3089 1HG  LYS A 209     -17.644  -0.033  18.687  1.00 82.67           H
ATOM   3090 2HG  LYS A 209     -17.041   0.875  20.060  1.00 82.67           H
ATOM   3091  CD  LYS A 209     -18.911   1.610  19.276  1.00 82.67           C
ATOM   3092 1HD  LYS A 209     -18.799   2.676  19.476  1.00 82.67           H
ATOM   3093 2HD  LYS A 209     -19.485   1.517  18.353  1.00 82.67           H
ATOM   3094  CE  LYS A 209     -19.672   0.947  20.425  1.00 82.67           C
ATOM   3095 1HE  LYS A 209     -20.012  -0.043  20.121  1.00 82.67           H
ATOM   3096 2HE  LYS A 209     -19.007   0.808  21.277  1.00 82.67           H
ATOM   3097  NZ  LYS A 209     -20.832   1.775  20.824  1.00 82.67           N
ATOM   3098 1HZ  LYS A 209     -21.290   1.352  21.625  1.00 82.67           H
ATOM   3099 2HZ  LYS A 209     -20.515   2.706  21.069  1.00 82.67           H
ATOM   3100 3HZ  LYS A 209     -21.487   1.833  20.053  1.00 82.67           H
ATOM   3101  HN  LYS A 209     -14.884   1.559  19.852  1.00 82.67           H
ATOM   3102  N   LEU A 210     -13.864   2.850  17.074  1.00 89.15           N
ATOM   3103  CA  LEU A 210     -13.176   3.647  16.072  1.00 89.15           C
ATOM   3104  C   LEU A 210     -12.052   2.817  15.449  1.00 89.15           C
ATOM   3105  O   LEU A 210     -11.929   2.749  14.227  1.00 89.15           O
ATOM   3106  HA  LEU A 210     -13.900   3.888  15.293  1.00 89.15           H
ATOM   3107  CB  LEU A 210     -12.702   4.971  16.674  1.00 89.15           C
ATOM   3108 1HB  LEU A 210     -13.545   5.440  17.181  1.00 89.15           H
ATOM   3109 2HB  LEU A 210     -11.953   4.753  17.436  1.00 89.15           H
ATOM   3110  CG  LEU A 210     -12.109   5.981  15.690  1.00 89.15           C
ATOM   3111  HG  LEU A 210     -11.279   5.504  15.168  1.00 89.15           H
ATOM   3112  CD1 LEU A 210     -13.137   6.383  14.631  1.00 89.15           C
ATOM   3113 1HD1 LEU A 210     -13.453   5.499  14.077  1.00 89.15           H
ATOM   3114 2HD1 LEU A 210     -14.002   6.835  15.117  1.00 89.15           H
ATOM   3115 3HD1 LEU A 210     -12.690   7.102  13.944  1.00 89.15           H
ATOM   3116  CD2 LEU A 210     -11.540   7.196  16.426  1.00 89.15           C
ATOM   3117 1HD2 LEU A 210     -12.335   7.683  16.991  1.00 89.15           H
ATOM   3118 2HD2 LEU A 210     -10.755   6.871  17.109  1.00 89.15           H
ATOM   3119 3HD2 LEU A 210     -11.125   7.898  15.703  1.00 89.15           H
ATOM   3120  HN  LEU A 210     -13.790   3.193  18.010  1.00 89.15           H
ATOM   3121  N   LYS A 211     -11.260   2.205  16.318  1.00 93.87           N
ATOM   3122  CA  LYS A 211     -10.149   1.384  15.868  1.00 93.87           C
ATOM   3123  C   LYS A 211     -10.674   0.290  14.937  1.00 93.87           C
ATOM   3124  O   LYS A 211     -10.145   0.094  13.844  1.00 93.87           O
ATOM   3125  HA  LYS A 211      -9.476   2.027  15.301  1.00 93.87           H
ATOM   3126  CB  LYS A 211      -9.361   0.847  17.065  1.00 93.87           C
ATOM   3127 1HB  LYS A 211      -8.964   1.679  17.647  1.00 93.87           H
ATOM   3128 2HB  LYS A 211     -10.027   0.288  17.722  1.00 93.87           H
ATOM   3129  CG  LYS A 211      -8.214  -0.055  16.606  1.00 93.87           C
ATOM   3130 1HG  LYS A 211      -8.617  -0.979  16.191  1.00 93.87           H
ATOM   3131 2HG  LYS A 211      -7.657   0.437  15.808  1.00 93.87           H
ATOM   3132  CD  LYS A 211      -7.273  -0.380  17.768  1.00 93.87           C
ATOM   3133 1HD  LYS A 211      -6.897   0.545  18.205  1.00 93.87           H
ATOM   3134 2HD  LYS A 211      -7.823  -0.902  18.551  1.00 93.87           H
ATOM   3135  CE  LYS A 211      -6.100  -1.242  17.299  1.00 93.87           C
ATOM   3136 1HE  LYS A 211      -6.467  -2.210  16.955  1.00 93.87           H
ATOM   3137 2HE  LYS A 211      -5.608  -0.768  16.449  1.00 93.87           H
ATOM   3138  NZ  LYS A 211      -5.127  -1.436  18.397  1.00 93.87           N
ATOM   3139 1HZ  LYS A 211      -4.389  -2.059  18.089  1.00 93.87           H
ATOM   3140 2HZ  LYS A 211      -4.727  -0.541  18.656  1.00 93.87           H
ATOM   3141 3HZ  LYS A 211      -5.598  -1.840  19.199  1.00 93.87           H
ATOM   3142  HN  LYS A 211     -11.368   2.264  17.310  1.00 93.87           H
ATOM   3143  N   SER A 212     -11.708  -0.395  15.403  1.00 91.41           N
ATOM   3144  CA  SER A 212     -12.258  -1.518  14.663  1.00 91.41           C
ATOM   3145  C   SER A 212     -12.742  -1.052  13.288  1.00 91.41           C
ATOM   3146  O   SER A 212     -12.532  -1.736  12.288  1.00 91.41           O
ATOM   3147  HA  SER A 212     -11.435  -2.225  14.560  1.00 91.41           H
ATOM   3148  CB  SER A 212     -13.403  -2.177  15.433  1.00 91.41           C
ATOM   3149 1HB  SER A 212     -14.206  -1.455  15.578  1.00 91.41           H
ATOM   3150 2HB  SER A 212     -13.814  -2.996  14.842  1.00 91.41           H
ATOM   3151  OG  SER A 212     -12.979  -2.675  16.699  1.00 91.41           O
ATOM   3152  HG  SER A 212     -13.114  -1.978  17.404  1.00 91.41           H
ATOM   3153  HN  SER A 212     -12.168  -0.193  16.268  1.00 91.41           H
ATOM   3154  N   ALA A 213     -13.380   0.109  13.283  1.00 94.31           N
ATOM   3155  CA  ALA A 213     -13.929   0.656  12.054  1.00 94.31           C
ATOM   3156  C   ALA A 213     -12.785   0.984  11.092  1.00 94.31           C
ATOM   3157  O   ALA A 213     -12.846   0.647   9.910  1.00 94.31           O
ATOM   3158  HA  ALA A 213     -14.562  -0.109  11.604  1.00 94.31           H
ATOM   3159  CB  ALA A 213     -14.787   1.880  12.378  1.00 94.31           C
ATOM   3160 1HB  ALA A 213     -15.602   1.587  13.040  1.00 94.31           H
ATOM   3161 2HB  ALA A 213     -14.173   2.635  12.869  1.00 94.31           H
ATOM   3162 3HB  ALA A 213     -15.198   2.290  11.455  1.00 94.31           H
ATOM   3163  HN  ALA A 213     -13.525   0.671  14.097  1.00 94.31           H
ATOM   3164  N   VAL A 214     -11.768   1.638  11.634  1.00 92.61           N
ATOM   3165  CA  VAL A 214     -10.642   2.074  10.825  1.00 92.61           C
ATOM   3166  C   VAL A 214      -9.979   0.854  10.182  1.00 92.61           C
ATOM   3167  O   VAL A 214      -9.652   0.873   8.996  1.00 92.61           O
ATOM   3168  HA  VAL A 214     -11.033   2.716  10.036  1.00 92.61           H
ATOM   3169  CB  VAL A 214      -9.676   2.901  11.675  1.00 92.61           C
ATOM   3170  HB  VAL A 214      -9.445   2.328  12.573  1.00 92.61           H
ATOM   3171  CG1 VAL A 214      -8.365   3.152  10.927  1.00 92.61           C
ATOM   3172 1HG1 VAL A 214      -7.893   2.198  10.690  1.00 92.61           H
ATOM   3173 2HG1 VAL A 214      -8.571   3.694  10.005  1.00 92.61           H
ATOM   3174 3HG1 VAL A 214      -7.696   3.742  11.554  1.00 92.61           H
ATOM   3175  CG2 VAL A 214     -10.319   4.219  12.111  1.00 92.61           C
ATOM   3176 1HG2 VAL A 214     -10.593   4.798  11.229  1.00 92.61           H
ATOM   3177 2HG2 VAL A 214     -11.212   4.010  12.700  1.00 92.61           H
ATOM   3178 3HG2 VAL A 214      -9.611   4.787  12.714  1.00 92.61           H
ATOM   3179  HN  VAL A 214     -11.705   1.869  12.604  1.00 92.61           H
ATOM   3180  N   LEU A 215      -9.800  -0.179  10.993  1.00 92.49           N
ATOM   3181  CA  LEU A 215      -9.099  -1.370  10.544  1.00 92.49           C
ATOM   3182  C   LEU A 215      -9.948  -2.091   9.496  1.00 92.49           C
ATOM   3183  O   LEU A 215      -9.430  -2.536   8.472  1.00 92.49           O
ATOM   3184  HA  LEU A 215      -8.171  -1.045  10.074  1.00 92.49           H
ATOM   3185  CB  LEU A 215      -8.718  -2.248  11.738  1.00 92.49           C
ATOM   3186 1HB  LEU A 215      -9.606  -2.400  12.350  1.00 92.49           H
ATOM   3187 2HB  LEU A 215      -8.419  -3.227  11.362  1.00 92.49           H
ATOM   3188  CG  LEU A 215      -7.599  -1.713  12.634  1.00 92.49           C
ATOM   3189  HG  LEU A 215      -7.931  -0.770  13.067  1.00 92.49           H
ATOM   3190  CD1 LEU A 215      -7.322  -2.671  13.795  1.00 92.49           C
ATOM   3191 1HD1 LEU A 215      -8.225  -2.786  14.394  1.00 92.49           H
ATOM   3192 2HD1 LEU A 215      -7.021  -3.641  13.402  1.00 92.49           H
ATOM   3193 3HD1 LEU A 215      -6.523  -2.266  14.417  1.00 92.49           H
ATOM   3194  CD2 LEU A 215      -6.338  -1.419  11.820  1.00 92.49           C
ATOM   3195 1HD2 LEU A 215      -5.993  -2.335  11.340  1.00 92.49           H
ATOM   3196 2HD2 LEU A 215      -6.563  -0.672  11.059  1.00 92.49           H
ATOM   3197 3HD2 LEU A 215      -5.559  -1.040  12.482  1.00 92.49           H
ATOM   3198  HN  LEU A 215     -10.123  -0.209  11.939  1.00 92.49           H
ATOM   3199  N   THR A 216     -11.237  -2.185   9.787  1.00 91.73           N
ATOM   3200  CA  THR A 216     -12.157  -2.870   8.895  1.00 91.73           C
ATOM   3201  C   THR A 216     -12.158  -2.206   7.517  1.00 91.73           C
ATOM   3202  O   THR A 216     -12.111  -2.889   6.495  1.00 91.73           O
ATOM   3203  HA  THR A 216     -11.806  -3.892   8.757  1.00 91.73           H
ATOM   3204  CB  THR A 216     -13.535  -2.889   9.562  1.00 91.73           C
ATOM   3205  HB  THR A 216     -13.915  -1.877   9.699  1.00 91.73           H
ATOM   3206  OG1 THR A 216     -13.332  -3.637  10.757  1.00 91.73           O
ATOM   3207  HG1 THR A 216     -13.244  -3.018  11.538  1.00 91.73           H
ATOM   3208  CG2 THR A 216     -14.555  -3.714   8.774  1.00 91.73           C
ATOM   3209 1HG2 THR A 216     -14.206  -4.744   8.695  1.00 91.73           H
ATOM   3210 2HG2 THR A 216     -14.670  -3.292   7.776  1.00 91.73           H
ATOM   3211 3HG2 THR A 216     -15.514  -3.694   9.291  1.00 91.73           H
ATOM   3212  HN  THR A 216     -11.653  -1.805  10.613  1.00 91.73           H
ATOM   3213  N   LEU A 217     -12.212  -0.882   7.533  1.00 88.57           N
ATOM   3214  CA  LEU A 217     -12.233  -0.119   6.297  1.00 88.57           C
ATOM   3215  C   LEU A 217     -10.951  -0.396   5.510  1.00 88.57           C
ATOM   3216  O   LEU A 217     -10.983  -0.513   4.286  1.00 88.57           O
ATOM   3217  HA  LEU A 217     -13.082  -0.470   5.710  1.00 88.57           H
ATOM   3218  CB  LEU A 217     -12.467   1.365   6.588  1.00 88.57           C
ATOM   3219 1HB  LEU A 217     -13.288   1.450   7.300  1.00 88.57           H
ATOM   3220 2HB  LEU A 217     -11.579   1.764   7.077  1.00 88.57           H
ATOM   3221  CG  LEU A 217     -12.786   2.244   5.377  1.00 88.57           C
ATOM   3222  HG  LEU A 217     -12.037   2.051   4.608  1.00 88.57           H
ATOM   3223  CD1 LEU A 217     -14.148   1.882   4.781  1.00 88.57           C
ATOM   3224 1HD1 LEU A 217     -14.141   0.839   4.464  1.00 88.57           H
ATOM   3225 2HD1 LEU A 217     -14.924   2.028   5.532  1.00 88.57           H
ATOM   3226 3HD1 LEU A 217     -14.350   2.521   3.921  1.00 88.57           H
ATOM   3227  CD2 LEU A 217     -12.694   3.728   5.736  1.00 88.57           C
ATOM   3228 1HD2 LEU A 217     -13.406   3.955   6.530  1.00 88.57           H
ATOM   3229 2HD2 LEU A 217     -11.684   3.957   6.078  1.00 88.57           H
ATOM   3230 3HD2 LEU A 217     -12.925   4.330   4.857  1.00 88.57           H
ATOM   3231  HN  LEU A 217     -12.241  -0.334   8.369  1.00 88.57           H
ATOM   3232  N   LYS A 218      -9.853  -0.493   6.245  1.00 85.88           N
ATOM   3233  CA  LYS A 218      -8.557  -0.719   5.627  1.00 85.88           C
ATOM   3234  C   LYS A 218      -8.568  -2.069   4.907  1.00 85.88           C
ATOM   3235  O   LYS A 218      -8.099  -2.176   3.775  1.00 85.88           O
ATOM   3236  HA  LYS A 218      -8.407   0.066   4.886  1.00 85.88           H
ATOM   3237  CB  LYS A 218      -7.439  -0.583   6.663  1.00 85.88           C
ATOM   3238 1HB  LYS A 218      -7.553   0.355   7.206  1.00 85.88           H
ATOM   3239 2HB  LYS A 218      -7.517  -1.387   7.395  1.00 85.88           H
ATOM   3240  CG  LYS A 218      -6.063  -0.627   5.994  1.00 85.88           C
ATOM   3241 1HG  LYS A 218      -5.970  -1.540   5.406  1.00 85.88           H
ATOM   3242 2HG  LYS A 218      -5.965   0.210   5.302  1.00 85.88           H
ATOM   3243  CD  LYS A 218      -4.945  -0.569   7.036  1.00 85.88           C
ATOM   3244 1HD  LYS A 218      -5.000   0.373   7.581  1.00 85.88           H
ATOM   3245 2HD  LYS A 218      -5.081  -1.367   7.765  1.00 85.88           H
ATOM   3246  CE  LYS A 218      -3.572  -0.703   6.375  1.00 85.88           C
ATOM   3247 1HE  LYS A 218      -3.560  -1.574   5.720  1.00 85.88           H
ATOM   3248 2HE  LYS A 218      -3.376   0.168   5.749  1.00 85.88           H
ATOM   3249  NZ  LYS A 218      -2.513  -0.831   7.400  1.00 85.88           N
ATOM   3250 1HZ  LYS A 218      -1.648  -1.124   6.959  1.00 85.88           H
ATOM   3251 2HZ  LYS A 218      -2.373   0.064   7.856  1.00 85.88           H
ATOM   3252 3HZ  LYS A 218      -2.791  -1.522   8.089  1.00 85.88           H
ATOM   3253  HN  LYS A 218      -9.839  -0.421   7.242  1.00 85.88           H
ATOM   3254  N   VAL A 219      -9.107  -3.065   5.594  1.00 90.68           N
ATOM   3255  CA  VAL A 219      -9.077  -4.426   5.087  1.00 90.68           C
ATOM   3256  C   VAL A 219      -9.977  -4.527   3.853  1.00 90.68           C
ATOM   3257  O   VAL A 219      -9.584  -5.100   2.839  1.00 90.68           O
ATOM   3258  HA  VAL A 219      -8.051  -4.645   4.791  1.00 90.68           H
ATOM   3259  CB  VAL A 219      -9.469  -5.407   6.194  1.00 90.68           C
ATOM   3260  HB  VAL A 219     -10.420  -5.076   6.613  1.00 90.68           H
ATOM   3261  CG1 VAL A 219      -9.668  -6.816   5.633  1.00 90.68           C
ATOM   3262 1HG1 VAL A 219     -10.459  -6.801   4.884  1.00 90.68           H
ATOM   3263 2HG1 VAL A 219      -8.740  -7.159   5.176  1.00 90.68           H
ATOM   3264 3HG1 VAL A 219      -9.946  -7.493   6.442  1.00 90.68           H
ATOM   3265  CG2 VAL A 219      -8.433  -5.405   7.320  1.00 90.68           C
ATOM   3266 1HG2 VAL A 219      -7.463  -5.699   6.921  1.00 90.68           H
ATOM   3267 2HG2 VAL A 219      -8.363  -4.405   7.747  1.00 90.68           H
ATOM   3268 3HG2 VAL A 219      -8.737  -6.110   8.094  1.00 90.68           H
ATOM   3269  HN  VAL A 219      -9.558  -2.954   6.480  1.00 90.68           H
ATOM   3270  N   ILE A 220     -11.168  -3.960   3.981  1.00 91.04           N
ATOM   3271  CA  ILE A 220     -12.171  -4.084   2.938  1.00 91.04           C
ATOM   3272  C   ILE A 220     -11.673  -3.386   1.671  1.00 91.04           C
ATOM   3273  O   ILE A 220     -11.561  -4.011   0.617  1.00 91.04           O
ATOM   3274  HA  ILE A 220     -12.290  -5.146   2.724  1.00 91.04           H
ATOM   3275  CB  ILE A 220     -13.524  -3.567   3.433  1.00 91.04           C
ATOM   3276  HB  ILE A 220     -13.371  -2.588   3.885  1.00 91.04           H
ATOM   3277  CG1 ILE A 220     -14.097  -4.482   4.518  1.00 91.04           C
ATOM   3278 1HG1 ILE A 220     -14.275  -5.475   4.105  1.00 91.04           H
ATOM   3279 2HG1 ILE A 220     -13.370  -4.597   5.322  1.00 91.04           H
ATOM   3280  CG2 ILE A 220     -14.499  -3.380   2.268  1.00 91.04           C
ATOM   3281 1HG2 ILE A 220     -14.087  -2.660   1.562  1.00 91.04           H
ATOM   3282 2HG2 ILE A 220     -14.651  -4.335   1.765  1.00 91.04           H
ATOM   3283 3HG2 ILE A 220     -15.452  -3.013   2.648  1.00 91.04           H
ATOM   3284  CD1 ILE A 220     -15.402  -3.915   5.080  1.00 91.04           C
ATOM   3285 1HD1 ILE A 220     -15.215  -2.933   5.514  1.00 91.04           H
ATOM   3286 2HD1 ILE A 220     -16.134  -3.824   4.277  1.00 91.04           H
ATOM   3287 3HD1 ILE A 220     -15.787  -4.584   5.849  1.00 91.04           H
ATOM   3288  HN  ILE A 220     -11.449  -3.424   4.778  1.00 91.04           H
ATOM   3289  N   LEU A 221     -11.387  -2.100   1.815  1.00 89.99           N
ATOM   3290  CA  LEU A 221     -11.066  -1.272   0.665  1.00 89.99           C
ATOM   3291  C   LEU A 221      -9.617  -1.525   0.248  1.00 89.99           C
ATOM   3292  O   LEU A 221      -9.250  -1.300  -0.905  1.00 89.99           O
ATOM   3293  HA  LEU A 221     -11.720  -1.579  -0.151  1.00 89.99           H
ATOM   3294  CB  LEU A 221     -11.373   0.198   0.962  1.00 89.99           C
ATOM   3295 1HB  LEU A 221     -10.798   0.499   1.838  1.00 89.99           H
ATOM   3296 2HB  LEU A 221     -11.017   0.799   0.125  1.00 89.99           H
ATOM   3297  CG  LEU A 221     -12.843   0.539   1.210  1.00 89.99           C
ATOM   3298  HG  LEU A 221     -13.167   0.022   2.113  1.00 89.99           H
ATOM   3299  CD1 LEU A 221     -13.024   2.038   1.458  1.00 89.99           C
ATOM   3300 1HD1 LEU A 221     -12.444   2.334   2.333  1.00 89.99           H
ATOM   3301 2HD1 LEU A 221     -12.677   2.595   0.588  1.00 89.99           H
ATOM   3302 3HD1 LEU A 221     -14.078   2.254   1.632  1.00 89.99           H
ATOM   3303  CD2 LEU A 221     -13.724   0.039   0.063  1.00 89.99           C
ATOM   3304 1HD2 LEU A 221     -13.408   0.508  -0.869  1.00 89.99           H
ATOM   3305 2HD2 LEU A 221     -13.626  -1.044  -0.024  1.00 89.99           H
ATOM   3306 3HD2 LEU A 221     -14.764   0.295   0.265  1.00 89.99           H
ATOM   3307  HN  LEU A 221     -11.372  -1.626   2.695  1.00 89.99           H
ATOM   3308  N   GLY A 222      -8.831  -1.991   1.207  1.00 88.71           N
ATOM   3309  CA  GLY A 222      -7.395  -2.102   1.011  1.00 88.71           C
ATOM   3310  C   GLY A 222      -7.039  -3.403   0.290  1.00 88.71           C
ATOM   3311  O   GLY A 222      -5.995  -3.494  -0.355  1.00 88.71           O
ATOM   3312 1HA  GLY A 222      -7.037  -1.250   0.432  1.00 88.71           H
ATOM   3313 2HA  GLY A 222      -6.889  -2.066   1.976  1.00 88.71           H
ATOM   3314  HN  GLY A 222      -9.159  -2.289   2.104  1.00 88.71           H
ATOM   3315  N   PHE A 223      -7.926  -4.378   0.422  1.00 80.98           N
ATOM   3316  CA  PHE A 223      -7.646  -5.717  -0.068  1.00 80.98           C
ATOM   3317  C   PHE A 223      -8.858  -6.298  -0.798  1.00 80.98           C
ATOM   3318  O   PHE A 223      -8.820  -6.495  -2.012  1.00 80.98           O
ATOM   3319  HA  PHE A 223      -6.809  -5.639  -0.761  1.00 80.98           H
ATOM   3320  CB  PHE A 223      -7.337  -6.584   1.154  1.00 80.98           C
ATOM   3321 1HB  PHE A 223      -6.547  -6.108   1.735  1.00 80.98           H
ATOM   3322 2HB  PHE A 223      -8.221  -6.624   1.791  1.00 80.98           H
ATOM   3323  CG  PHE A 223      -6.909  -8.012   0.811  1.00 80.98           C
ATOM   3324  CD1 PHE A 223      -7.694  -9.063   1.172  1.00 80.98           C
ATOM   3325  HD1 PHE A 223      -8.628  -8.887   1.706  1.00 80.98           H
ATOM   3326  CD2 PHE A 223      -5.743  -8.231   0.146  1.00 80.98           C
ATOM   3327  HD2 PHE A 223      -5.114  -7.389  -0.143  1.00 80.98           H
ATOM   3328  CE1 PHE A 223      -7.296 -10.388   0.854  1.00 80.98           C
ATOM   3329  HE1 PHE A 223      -7.925 -11.230   1.143  1.00 80.98           H
ATOM   3330  CE2 PHE A 223      -5.346  -9.557  -0.173  1.00 80.98           C
ATOM   3331  HE2 PHE A 223      -4.412  -9.733  -0.706  1.00 80.98           H
ATOM   3332  CZ  PHE A 223      -6.131 -10.607   0.188  1.00 80.98           C
ATOM   3333  HZ  PHE A 223      -5.825 -11.625  -0.056  1.00 80.98           H
ATOM   3334  HN  PHE A 223      -8.821  -4.264   0.853  1.00 80.98           H
ATOM   3335  N   PHE A 224      -9.905  -6.557  -0.028  1.00 84.86           N
ATOM   3336  CA  PHE A 224     -10.975  -7.426  -0.488  1.00 84.86           C
ATOM   3337  C   PHE A 224     -11.613  -6.880  -1.767  1.00 84.86           C
ATOM   3338  O   PHE A 224     -11.703  -7.586  -2.770  1.00 84.86           O
ATOM   3339  HA  PHE A 224     -10.535  -8.402  -0.692  1.00 84.86           H
ATOM   3340  CB  PHE A 224     -12.030  -7.460   0.619  1.00 84.86           C
ATOM   3341 1HB  PHE A 224     -12.119  -6.464   1.054  1.00 84.86           H
ATOM   3342 2HB  PHE A 224     -12.997  -7.703   0.179  1.00 84.86           H
ATOM   3343  CG  PHE A 224     -11.728  -8.462   1.736  1.00 84.86           C
ATOM   3344  CD1 PHE A 224     -11.815  -9.797   1.493  1.00 84.86           C
ATOM   3345  HD1 PHE A 224     -12.100 -10.154   0.503  1.00 84.86           H
ATOM   3346  CD2 PHE A 224     -11.373  -8.017   2.971  1.00 84.86           C
ATOM   3347  HD2 PHE A 224     -11.303  -6.947   3.166  1.00 84.86           H
ATOM   3348  CE1 PHE A 224     -11.535 -10.727   2.529  1.00 84.86           C
ATOM   3349  HE1 PHE A 224     -11.605 -11.797   2.334  1.00 84.86           H
ATOM   3350  CE2 PHE A 224     -11.093  -8.947   4.007  1.00 84.86           C
ATOM   3351  HE2 PHE A 224     -10.808  -8.591   4.997  1.00 84.86           H
ATOM   3352  CZ  PHE A 224     -11.180 -10.283   3.764  1.00 84.86           C
ATOM   3353  HZ  PHE A 224     -10.965 -10.996   4.559  1.00 84.86           H
ATOM   3354  HN  PHE A 224     -10.028  -6.186   0.892  1.00 84.86           H
ATOM   3355  N   LEU A 225     -12.039  -5.628  -1.690  1.00 89.93           N
ATOM   3356  CA  LEU A 225     -12.742  -5.007  -2.800  1.00 89.93           C
ATOM   3357  C   LEU A 225     -11.844  -5.021  -4.039  1.00 89.93           C
ATOM   3358  O   LEU A 225     -12.230  -5.543  -5.083  1.00 89.93           O
ATOM   3359  HA  LEU A 225     -13.625  -5.611  -3.007  1.00 89.93           H
ATOM   3360  CB  LEU A 225     -13.230  -3.610  -2.411  1.00 89.93           C
ATOM   3361 1HB  LEU A 225     -13.936  -3.710  -1.587  1.00 89.93           H
ATOM   3362 2HB  LEU A 225     -12.380  -3.041  -2.034  1.00 89.93           H
ATOM   3363  CG  LEU A 225     -13.898  -2.798  -3.523  1.00 89.93           C
ATOM   3364  HG  LEU A 225     -13.268  -2.854  -4.411  1.00 89.93           H
ATOM   3365  CD1 LEU A 225     -15.257  -3.394  -3.895  1.00 89.93           C
ATOM   3366 1HD1 LEU A 225     -15.122  -4.418  -4.242  1.00 89.93           H
ATOM   3367 2HD1 LEU A 225     -15.907  -3.389  -3.020  1.00 89.93           H
ATOM   3368 3HD1 LEU A 225     -15.710  -2.798  -4.687  1.00 89.93           H
ATOM   3369  CD2 LEU A 225     -14.005  -1.322  -3.136  1.00 89.93           C
ATOM   3370 1HD2 LEU A 225     -14.600  -1.227  -2.228  1.00 89.93           H
ATOM   3371 2HD2 LEU A 225     -13.007  -0.919  -2.960  1.00 89.93           H
ATOM   3372 3HD2 LEU A 225     -14.483  -0.768  -3.944  1.00 89.93           H
ATOM   3373  HN  LEU A 225     -11.911  -5.042  -0.890  1.00 89.93           H
ATOM   3374  N   PRO A 226     -10.634  -4.451  -3.946  1.00 90.41           N
ATOM   3375  CA  PRO A 226      -9.714  -4.443  -5.086  1.00 90.41           C
ATOM   3376  C   PRO A 226      -9.490  -5.835  -5.655  1.00 90.41           C
ATOM   3377  O   PRO A 226      -9.501  -6.021  -6.871  1.00 90.41           O
ATOM   3378  HA  PRO A 226     -10.139  -3.865  -5.906  1.00 90.41           H
ATOM   3379  CB  PRO A 226      -8.427  -3.851  -4.508  1.00 90.41           C
ATOM   3380 1HB  PRO A 226      -7.757  -4.629  -4.142  1.00 90.41           H
ATOM   3381 2HB  PRO A 226      -7.875  -3.284  -5.258  1.00 90.41           H
ATOM   3382  CG  PRO A 226      -8.925  -2.958  -3.379  1.00 90.41           C
ATOM   3383 1HG  PRO A 226      -8.138  -2.744  -2.655  1.00 90.41           H
ATOM   3384 2HG  PRO A 226      -9.271  -1.993  -3.749  1.00 90.41           H
ATOM   3385  CD  PRO A 226     -10.053  -3.775  -2.772  1.00 90.41           C
ATOM   3386 1HD  PRO A 226      -9.685  -4.492  -2.039  1.00 90.41           H
ATOM   3387 2HD  PRO A 226     -10.779  -3.144  -2.259  1.00 90.41           H
ATOM   3388  N   PHE A 227      -9.289  -6.783  -4.752  1.00 84.32           N
ATOM   3389  CA  PHE A 227      -8.928  -8.133  -5.152  1.00 84.32           C
ATOM   3390  C   PHE A 227     -10.048  -8.780  -5.969  1.00 84.32           C
ATOM   3391  O   PHE A 227      -9.794  -9.371  -7.018  1.00 84.32           O
ATOM   3392  HA  PHE A 227      -8.030  -8.059  -5.765  1.00 84.32           H
ATOM   3393  CB  PHE A 227      -8.718  -8.939  -3.869  1.00 84.32           C
ATOM   3394 1HB  PHE A 227      -7.956  -8.447  -3.264  1.00 84.32           H
ATOM   3395 2HB  PHE A 227      -9.641  -8.927  -3.289  1.00 84.32           H
ATOM   3396  CG  PHE A 227      -8.301 -10.391  -4.107  1.00 84.32           C
ATOM   3397  CD1 PHE A 227      -9.223 -11.387  -4.016  1.00 84.32           C
ATOM   3398  HD1 PHE A 227     -10.259 -11.151  -3.773  1.00 84.32           H
ATOM   3399  CD2 PHE A 227      -7.008 -10.687  -4.410  1.00 84.32           C
ATOM   3400  HD2 PHE A 227      -6.270  -9.888  -4.483  1.00 84.32           H
ATOM   3401  CE1 PHE A 227      -8.835 -12.735  -4.237  1.00 84.32           C
ATOM   3402  HE1 PHE A 227      -9.574 -13.534  -4.164  1.00 84.32           H
ATOM   3403  CE2 PHE A 227      -6.621 -12.035  -4.632  1.00 84.32           C
ATOM   3404  HE2 PHE A 227      -5.585 -12.271  -4.874  1.00 84.32           H
ATOM   3405  CZ  PHE A 227      -7.543 -13.031  -4.540  1.00 84.32           C
ATOM   3406  HZ  PHE A 227      -7.246 -14.065  -4.711  1.00 84.32           H
ATOM   3407  HN  PHE A 227      -9.369  -6.642  -3.765  1.00 84.32           H
ATOM   3408  N   VAL A 228     -11.263  -8.647  -5.458  1.00 92.24           N
ATOM   3409  CA  VAL A 228     -12.416  -9.255  -6.101  1.00 92.24           C
ATOM   3410  C   VAL A 228     -12.560  -8.693  -7.517  1.00 92.24           C
ATOM   3411  O   VAL A 228     -12.785  -9.443  -8.466  1.00 92.24           O
ATOM   3412  HA  VAL A 228     -12.230 -10.327  -6.166  1.00 92.24           H
ATOM   3413  CB  VAL A 228     -13.666  -9.042  -5.244  1.00 92.24           C
ATOM   3414  HB  VAL A 228     -13.736  -7.979  -5.012  1.00 92.24           H
ATOM   3415  CG1 VAL A 228     -14.929  -9.441  -6.008  1.00 92.24           C
ATOM   3416 1HG1 VAL A 228     -15.016  -8.834  -6.909  1.00 92.24           H
ATOM   3417 2HG1 VAL A 228     -14.870 -10.494  -6.284  1.00 92.24           H
ATOM   3418 3HG1 VAL A 228     -15.802  -9.280  -5.376  1.00 92.24           H
ATOM   3419  CG2 VAL A 228     -13.560  -9.805  -3.922  1.00 92.24           C
ATOM   3420 1HG2 VAL A 228     -13.453 -10.871  -4.125  1.00 92.24           H
ATOM   3421 2HG2 VAL A 228     -12.691  -9.452  -3.367  1.00 92.24           H
ATOM   3422 3HG2 VAL A 228     -14.461  -9.636  -3.332  1.00 92.24           H
ATOM   3423  HN  VAL A 228     -11.466  -8.137  -4.622  1.00 92.24           H
ATOM   3424  N   VAL A 229     -12.424  -7.379  -7.615  1.00 92.30           N
ATOM   3425  CA  VAL A 229     -12.604  -6.701  -8.887  1.00 92.30           C
ATOM   3426  C   VAL A 229     -11.538  -7.184  -9.872  1.00 92.30           C
ATOM   3427  O   VAL A 229     -11.844  -7.486 -11.025  1.00 92.30           O
ATOM   3428  HA  VAL A 229     -13.586  -6.976  -9.270  1.00 92.30           H
ATOM   3429  CB  VAL A 229     -12.583  -5.185  -8.679  1.00 92.30           C
ATOM   3430  HB  VAL A 229     -11.670  -4.933  -8.139  1.00 92.30           H
ATOM   3431  CG1 VAL A 229     -12.555  -4.448 -10.020  1.00 92.30           C
ATOM   3432 1HG1 VAL A 229     -11.662  -4.737 -10.574  1.00 92.30           H
ATOM   3433 2HG1 VAL A 229     -13.441  -4.710 -10.597  1.00 92.30           H
ATOM   3434 3HG1 VAL A 229     -12.540  -3.373  -9.843  1.00 92.30           H
ATOM   3435  CG2 VAL A 229     -13.772  -4.732  -7.830  1.00 92.30           C
ATOM   3436 1HG2 VAL A 229     -14.701  -5.003  -8.331  1.00 92.30           H
ATOM   3437 2HG2 VAL A 229     -13.729  -5.219  -6.855  1.00 92.30           H
ATOM   3438 3HG2 VAL A 229     -13.733  -3.650  -7.698  1.00 92.30           H
ATOM   3439  HN  VAL A 229     -12.196  -6.782  -6.846  1.00 92.30           H
ATOM   3440  N   MET A 230     -10.308  -7.241  -9.383  1.00 84.49           N
ATOM   3441  CA  MET A 230      -9.188  -7.639 -10.219  1.00 84.49           C
ATOM   3442  C   MET A 230      -9.353  -9.078 -10.710  1.00 84.49           C
ATOM   3443  O   MET A 230      -9.167  -9.359 -11.893  1.00 84.49           O
ATOM   3444  HA  MET A 230      -9.198  -6.954 -11.068  1.00 84.49           H
ATOM   3445  CB  MET A 230      -7.887  -7.517  -9.422  1.00 84.49           C
ATOM   3446 1HB  MET A 230      -8.009  -7.989  -8.447  1.00 84.49           H
ATOM   3447 2HB  MET A 230      -7.089  -8.052  -9.937  1.00 84.49           H
ATOM   3448  CG  MET A 230      -7.491  -6.051  -9.239  1.00 84.49           C
ATOM   3449 1HG  MET A 230      -7.509  -5.538 -10.201  1.00 84.49           H
ATOM   3450 2HG  MET A 230      -8.213  -5.548  -8.596  1.00 84.49           H
ATOM   3451  SD  MET A 230      -5.859  -5.945  -8.523  1.00 84.49           S
ATOM   3452  CE  MET A 230      -6.188  -6.612  -6.901  1.00 84.49           C
ATOM   3453 1HE  MET A 230      -6.933  -5.996  -6.399  1.00 84.49           H
ATOM   3454 2HE  MET A 230      -6.564  -7.631  -6.997  1.00 84.49           H
ATOM   3455 3HE  MET A 230      -5.268  -6.618  -6.317  1.00 84.49           H
ATOM   3456  HN  MET A 230     -10.072  -7.023  -8.436  1.00 84.49           H
ATOM   3457  N   ALA A 231      -9.702  -9.952  -9.777  1.00 90.26           N
ATOM   3458  CA  ALA A 231      -9.818 -11.367 -10.083  1.00 90.26           C
ATOM   3459  C   ALA A 231     -10.867 -11.563 -11.180  1.00 90.26           C
ATOM   3460  O   ALA A 231     -10.646 -12.315 -12.128  1.00 90.26           O
ATOM   3461  HA  ALA A 231      -8.851 -11.708 -10.452  1.00 90.26           H
ATOM   3462  CB  ALA A 231     -10.159 -12.139  -8.807  1.00 90.26           C
ATOM   3463 1HB  ALA A 231      -9.369 -11.991  -8.071  1.00 90.26           H
ATOM   3464 2HB  ALA A 231     -11.104 -11.776  -8.404  1.00 90.26           H
ATOM   3465 3HB  ALA A 231     -10.246 -13.201  -9.037  1.00 90.26           H
ATOM   3466  HN  ALA A 231      -9.902  -9.706  -8.828  1.00 90.26           H
ATOM   3467  N   CYS A 232     -11.985 -10.872 -11.015  1.00 90.02           N
ATOM   3468  CA  CYS A 232     -13.082 -10.986 -11.962  1.00 90.02           C
ATOM   3469  C   CYS A 232     -12.599 -10.474 -13.321  1.00 90.02           C
ATOM   3470  O   CYS A 232     -12.800 -11.129 -14.342  1.00 90.02           O
ATOM   3471  HA  CYS A 232     -13.339 -12.044 -12.016  1.00 90.02           H
ATOM   3472  CB  CYS A 232     -14.326 -10.237 -11.480  1.00 90.02           C
ATOM   3473 1HB  CYS A 232     -14.060  -9.219 -11.195  1.00 90.02           H
ATOM   3474 2HB  CYS A 232     -15.052 -10.163 -12.289  1.00 90.02           H
ATOM   3475  SG  CYS A 232     -15.068 -11.111 -10.053  1.00 90.02           S
ATOM   3476  HG  CYS A 232     -14.244 -10.609  -9.138  1.00 90.02           H
ATOM   3477  HN  CYS A 232     -12.148 -10.245 -10.254  1.00 90.02           H
ATOM   3478  N   CYS A 233     -11.970  -9.308 -13.288  1.00 88.64           N
ATOM   3479  CA  CYS A 233     -11.583  -8.632 -14.515  1.00 88.64           C
ATOM   3480  C   CYS A 233     -10.694  -9.578 -15.325  1.00 88.64           C
ATOM   3481  O   CYS A 233     -10.961  -9.834 -16.498  1.00 88.64           O
ATOM   3482  HA  CYS A 233     -12.505  -8.411 -15.054  1.00 88.64           H
ATOM   3483  CB  CYS A 233     -10.889  -7.299 -14.232  1.00 88.64           C
ATOM   3484 1HB  CYS A 233     -10.134  -7.430 -13.456  1.00 88.64           H
ATOM   3485 2HB  CYS A 233     -10.371  -6.952 -15.126  1.00 88.64           H
ATOM   3486  SG  CYS A 233     -12.120  -6.053 -13.700  1.00 88.64           S
ATOM   3487  HG  CYS A 233     -12.240  -6.500 -12.453  1.00 88.64           H
ATOM   3488  HN  CYS A 233     -11.725  -8.828 -12.446  1.00 88.64           H
ATOM   3489  N   TYR A 234      -9.656 -10.071 -14.666  1.00 75.34           N
ATOM   3490  CA  TYR A 234      -8.627 -10.833 -15.354  1.00 75.34           C
ATOM   3491  C   TYR A 234      -9.130 -12.231 -15.718  1.00 75.34           C
ATOM   3492  O   TYR A 234      -8.675 -12.824 -16.694  1.00 75.34           O
ATOM   3493  HA  TYR A 234      -8.367 -10.299 -16.268  1.00 75.34           H
ATOM   3494  CB  TYR A 234      -7.466 -10.962 -14.365  1.00 75.34           C
ATOM   3495 1HB  TYR A 234      -7.870 -11.052 -13.357  1.00 75.34           H
ATOM   3496 2HB  TYR A 234      -6.925 -11.885 -14.575  1.00 75.34           H
ATOM   3497  CG  TYR A 234      -6.483  -9.791 -14.402  1.00 75.34           C
ATOM   3498  CD1 TYR A 234      -5.390  -9.834 -15.244  1.00 75.34           C
ATOM   3499  HD1 TYR A 234      -5.228 -10.703 -15.882  1.00 75.34           H
ATOM   3500  CD2 TYR A 234      -6.689  -8.691 -13.594  1.00 75.34           C
ATOM   3501  HD2 TYR A 234      -7.552  -8.657 -12.929  1.00 75.34           H
ATOM   3502  CE1 TYR A 234      -4.465  -8.732 -15.279  1.00 75.34           C
ATOM   3503  HE1 TYR A 234      -3.597  -8.753 -15.939  1.00 75.34           H
ATOM   3504  CE2 TYR A 234      -5.763  -7.589 -13.629  1.00 75.34           C
ATOM   3505  HE2 TYR A 234      -5.913  -6.714 -12.996  1.00 75.34           H
ATOM   3506  CZ  TYR A 234      -4.697  -7.663 -14.470  1.00 75.34           C
ATOM   3507  OH  TYR A 234      -3.822  -6.622 -14.504  1.00 75.34           O
ATOM   3508  HH  TYR A 234      -4.113  -5.911 -13.863  1.00 75.34           H
ATOM   3509  HN  TYR A 234      -9.512  -9.958 -13.683  1.00 75.34           H
ATOM   3510  N   THR A 235     -10.063 -12.717 -14.912  1.00 85.31           N
ATOM   3511  CA  THR A 235     -10.714 -13.984 -15.200  1.00 85.31           C
ATOM   3512  C   THR A 235     -11.392 -13.936 -16.570  1.00 85.31           C
ATOM   3513  O   THR A 235     -11.242 -14.854 -17.374  1.00 85.31           O
ATOM   3514  HA  THR A 235      -9.950 -14.760 -15.249  1.00 85.31           H
ATOM   3515  CB  THR A 235     -11.680 -14.290 -14.054  1.00 85.31           C
ATOM   3516  HB  THR A 235     -12.460 -13.532 -13.989  1.00 85.31           H
ATOM   3517  OG1 THR A 235     -10.837 -14.404 -12.910  1.00 85.31           O
ATOM   3518  HG1 THR A 235     -10.988 -13.630 -12.295  1.00 85.31           H
ATOM   3519  CG2 THR A 235     -12.322 -15.673 -14.183  1.00 85.31           C
ATOM   3520 1HG2 THR A 235     -11.544 -16.437 -14.179  1.00 85.31           H
ATOM   3521 2HG2 THR A 235     -12.881 -15.728 -15.117  1.00 85.31           H
ATOM   3522 3HG2 THR A 235     -12.998 -15.839 -13.344  1.00 85.31           H
ATOM   3523  HN  THR A 235     -10.374 -12.262 -14.077  1.00 85.31           H
ATOM   3524  N   ILE A 236     -12.125 -12.855 -16.794  1.00 84.50           N
ATOM   3525  CA  ILE A 236     -12.843 -12.684 -18.046  1.00 84.50           C
ATOM   3526  C   ILE A 236     -11.840 -12.446 -19.176  1.00 84.50           C
ATOM   3527  O   ILE A 236     -12.019 -12.947 -20.285  1.00 84.50           O
ATOM   3528  HA  ILE A 236     -13.376 -13.613 -18.246  1.00 84.50           H
ATOM   3529  CB  ILE A 236     -13.894 -11.579 -17.914  1.00 84.50           C
ATOM   3530  HB  ILE A 236     -13.391 -10.665 -17.601  1.00 84.50           H
ATOM   3531  CG1 ILE A 236     -14.919 -11.924 -16.831  1.00 84.50           C
ATOM   3532 1HG1 ILE A 236     -15.596 -12.695 -17.199  1.00 84.50           H
ATOM   3533 2HG1 ILE A 236     -14.409 -12.336 -15.960  1.00 84.50           H
ATOM   3534  CG2 ILE A 236     -14.559 -11.291 -19.261  1.00 84.50           C
ATOM   3535 1HG2 ILE A 236     -13.803 -10.970 -19.978  1.00 84.50           H
ATOM   3536 2HG2 ILE A 236     -15.046 -12.195 -19.627  1.00 84.50           H
ATOM   3537 3HG2 ILE A 236     -15.301 -10.502 -19.139  1.00 84.50           H
ATOM   3538  CD1 ILE A 236     -15.721 -10.687 -16.422  1.00 84.50           C
ATOM   3539 1HD1 ILE A 236     -15.043  -9.927 -16.032  1.00 84.50           H
ATOM   3540 2HD1 ILE A 236     -16.249 -10.293 -17.290  1.00 84.50           H
ATOM   3541 3HD1 ILE A 236     -16.442 -10.960 -15.651  1.00 84.50           H
ATOM   3542  HN  ILE A 236     -12.232 -12.106 -16.140  1.00 84.50           H
ATOM   3543  N   ILE A 237     -10.806 -11.682 -18.856  1.00 80.66           N
ATOM   3544  CA  ILE A 237      -9.781 -11.361 -19.835  1.00 80.66           C
ATOM   3545  C   ILE A 237      -9.187 -12.658 -20.388  1.00 80.66           C
ATOM   3546  O   ILE A 237      -9.130 -12.850 -21.602  1.00 80.66           O
ATOM   3547  HA  ILE A 237     -10.266 -10.827 -20.652  1.00 80.66           H
ATOM   3548  CB  ILE A 237      -8.741 -10.416 -19.230  1.00 80.66           C
ATOM   3549  HB  ILE A 237      -8.512 -10.760 -18.222  1.00 80.66           H
ATOM   3550  CG1 ILE A 237      -9.295  -8.995 -19.108  1.00 80.66           C
ATOM   3551 1HG1 ILE A 237      -9.349  -8.537 -20.096  1.00 80.66           H
ATOM   3552 2HG1 ILE A 237     -10.312  -9.030 -18.717  1.00 80.66           H
ATOM   3553  CG2 ILE A 237      -7.435 -10.456 -20.028  1.00 80.66           C
ATOM   3554 1HG2 ILE A 237      -7.035 -11.470 -20.019  1.00 80.66           H
ATOM   3555 2HG2 ILE A 237      -7.629 -10.151 -21.056  1.00 80.66           H
ATOM   3556 3HG2 ILE A 237      -6.713  -9.776 -19.577  1.00 80.66           H
ATOM   3557  CD1 ILE A 237      -8.418  -8.142 -18.190  1.00 80.66           C
ATOM   3558 1HD1 ILE A 237      -8.386  -8.591 -17.198  1.00 80.66           H
ATOM   3559 2HD1 ILE A 237      -7.408  -8.089 -18.598  1.00 80.66           H
ATOM   3560 3HD1 ILE A 237      -8.835  -7.137 -18.121  1.00 80.66           H
ATOM   3561  HN  ILE A 237     -10.663 -11.286 -17.949  1.00 80.66           H
ATOM   3562  N   ILE A 238      -8.760 -13.514 -19.472  1.00 77.92           N
ATOM   3563  CA  ILE A 238      -8.085 -14.743 -19.853  1.00 77.92           C
ATOM   3564  C   ILE A 238      -9.014 -15.576 -20.738  1.00 77.92           C
ATOM   3565  O   ILE A 238      -8.589 -16.107 -21.763  1.00 77.92           O
ATOM   3566  HA  ILE A 238      -7.208 -14.466 -20.438  1.00 77.92           H
ATOM   3567  CB  ILE A 238      -7.586 -15.487 -18.613  1.00 77.92           C
ATOM   3568  HB  ILE A 238      -8.398 -15.521 -17.886  1.00 77.92           H
ATOM   3569  CG1 ILE A 238      -6.423 -14.741 -17.956  1.00 77.92           C
ATOM   3570 1HG1 ILE A 238      -5.520 -14.869 -18.554  1.00 77.92           H
ATOM   3571 2HG1 ILE A 238      -6.639 -13.673 -17.931  1.00 77.92           H
ATOM   3572  CG2 ILE A 238      -7.221 -16.934 -18.951  1.00 77.92           C
ATOM   3573 1HG2 ILE A 238      -8.100 -17.449 -19.338  1.00 77.92           H
ATOM   3574 2HG2 ILE A 238      -6.433 -16.943 -19.704  1.00 77.92           H
ATOM   3575 3HG2 ILE A 238      -6.870 -17.440 -18.052  1.00 77.92           H
ATOM   3576  CD1 ILE A 238      -6.177 -15.250 -16.535  1.00 77.92           C
ATOM   3577 1HD1 ILE A 238      -7.073 -15.098 -15.934  1.00 77.92           H
ATOM   3578 2HD1 ILE A 238      -5.937 -16.313 -16.566  1.00 77.92           H
ATOM   3579 3HD1 ILE A 238      -5.345 -14.703 -16.092  1.00 77.92           H
ATOM   3580  HN  ILE A 238      -8.868 -13.379 -18.487  1.00 77.92           H
ATOM   3581  N   HIS A 239     -10.265 -15.665 -20.309  1.00 77.27           N
ATOM   3582  CA  HIS A 239     -11.247 -16.458 -21.028  1.00 77.27           C
ATOM   3583  C   HIS A 239     -11.366 -15.949 -22.466  1.00 77.27           C
ATOM   3584  O   HIS A 239     -11.399 -16.739 -23.408  1.00 77.27           O
ATOM   3585  HA  HIS A 239     -10.872 -17.482 -21.044  1.00 77.27           H
ATOM   3586  CB  HIS A 239     -12.587 -16.464 -20.289  1.00 77.27           C
ATOM   3587 1HB  HIS A 239     -12.413 -16.726 -19.245  1.00 77.27           H
ATOM   3588 2HB  HIS A 239     -13.000 -15.455 -20.299  1.00 77.27           H
ATOM   3589  CG  HIS A 239     -13.605 -17.416 -20.869  1.00 77.27           C
ATOM   3590  ND1 HIS A 239     -13.506 -18.790 -20.739  1.00 77.27           N
ATOM   3591  HD1 HIS A 239     -12.776 -19.282 -20.264  1.00 77.27           H
ATOM   3592  CD2 HIS A 239     -14.743 -17.178 -21.583  1.00 77.27           C
ATOM   3593  HD2 HIS A 239     -15.123 -16.196 -21.867  1.00 77.27           H
ATOM   3594  CE1 HIS A 239     -14.542 -19.344 -21.352  1.00 77.27           C
ATOM   3595  HE1 HIS A 239     -14.748 -20.412 -21.425  1.00 77.27           H
ATOM   3596  NE2 HIS A 239     -15.308 -18.343 -21.874  1.00 77.27           N
ATOM   3597  HN  HIS A 239     -10.608 -15.208 -19.489  1.00 77.27           H
ATOM   3598  N   THR A 240     -11.427 -14.631 -22.590  1.00 78.95           N
ATOM   3599  CA  THR A 240     -11.595 -14.009 -23.892  1.00 78.95           C
ATOM   3600  C   THR A 240     -10.384 -14.297 -24.781  1.00 78.95           C
ATOM   3601  O   THR A 240     -10.531 -14.527 -25.980  1.00 78.95           O
ATOM   3602  HA  THR A 240     -12.462 -14.456 -24.377  1.00 78.95           H
ATOM   3603  CB  THR A 240     -11.847 -12.515 -23.673  1.00 78.95           C
ATOM   3604  HB  THR A 240     -10.946 -12.018 -23.312  1.00 78.95           H
ATOM   3605  OG1 THR A 240     -12.966 -12.477 -22.792  1.00 78.95           O
ATOM   3606  HG1 THR A 240     -12.656 -12.340 -21.851  1.00 78.95           H
ATOM   3607  CG2 THR A 240     -12.344 -11.814 -24.939  1.00 78.95           C
ATOM   3608 1HG2 THR A 240     -13.281 -12.268 -25.261  1.00 78.95           H
ATOM   3609 2HG2 THR A 240     -11.600 -11.917 -25.728  1.00 78.95           H
ATOM   3610 3HG2 THR A 240     -12.507 -10.757 -24.728  1.00 78.95           H
ATOM   3611  HN  THR A 240     -11.364 -13.994 -21.822  1.00 78.95           H
ATOM   3612  N   LEU A 241      -9.215 -14.275 -24.159  1.00 75.27           N
ATOM   3613  CA  LEU A 241      -7.971 -14.413 -24.898  1.00 75.27           C
ATOM   3614  C   LEU A 241      -7.851 -15.845 -25.423  1.00 75.27           C
ATOM   3615  O   LEU A 241      -7.415 -16.061 -26.553  1.00 75.27           O
ATOM   3616  HA  LEU A 241      -8.021 -13.735 -25.750  1.00 75.27           H
ATOM   3617  CB  LEU A 241      -6.785 -13.973 -24.037  1.00 75.27           C
ATOM   3618 1HB  LEU A 241      -6.884 -14.433 -23.054  1.00 75.27           H
ATOM   3619 2HB  LEU A 241      -5.872 -14.367 -24.483  1.00 75.27           H
ATOM   3620  CG  LEU A 241      -6.617 -12.464 -23.849  1.00 75.27           C
ATOM   3621  HG  LEU A 241      -7.554 -12.061 -23.464  1.00 75.27           H
ATOM   3622  CD1 LEU A 241      -5.534 -12.158 -22.812  1.00 75.27           C
ATOM   3623 1HD1 LEU A 241      -5.811 -12.601 -21.856  1.00 75.27           H
ATOM   3624 2HD1 LEU A 241      -4.584 -12.577 -23.145  1.00 75.27           H
ATOM   3625 3HD1 LEU A 241      -5.435 -11.079 -22.698  1.00 75.27           H
ATOM   3626  CD2 LEU A 241      -6.343 -11.771 -25.185  1.00 75.27           C
ATOM   3627 1HD2 LEU A 241      -5.429 -12.173 -25.622  1.00 75.27           H
ATOM   3628 2HD2 LEU A 241      -7.178 -11.948 -25.864  1.00 75.27           H
ATOM   3629 3HD2 LEU A 241      -6.227 -10.700 -25.023  1.00 75.27           H
ATOM   3630  HN  LEU A 241      -9.109 -14.166 -23.170  1.00 75.27           H
ATOM   3631  N   ILE A 242      -8.246 -16.786 -24.579  1.00 75.10           N
ATOM   3632  CA  ILE A 242      -8.202 -18.191 -24.950  1.00 75.10           C
ATOM   3633  C   ILE A 242      -9.046 -18.409 -26.207  1.00 75.10           C
ATOM   3634  O   ILE A 242      -8.638 -19.130 -27.116  1.00 75.10           O
ATOM   3635  HA  ILE A 242      -7.165 -18.434 -25.184  1.00 75.10           H
ATOM   3636  CB  ILE A 242      -8.619 -19.070 -23.769  1.00 75.10           C
ATOM   3637  HB  ILE A 242      -9.539 -18.664 -23.349  1.00 75.10           H
ATOM   3638  CG1 ILE A 242      -7.564 -19.037 -22.661  1.00 75.10           C
ATOM   3639 1HG1 ILE A 242      -6.673 -19.575 -22.986  1.00 75.10           H
ATOM   3640 2HG1 ILE A 242      -7.262 -18.006 -22.473  1.00 75.10           H
ATOM   3641  CG2 ILE A 242      -8.922 -20.497 -24.229  1.00 75.10           C
ATOM   3642 1HG2 ILE A 242      -9.734 -20.480 -24.955  1.00 75.10           H
ATOM   3643 2HG2 ILE A 242      -8.032 -20.928 -24.688  1.00 75.10           H
ATOM   3644 3HG2 ILE A 242      -9.216 -21.101 -23.370  1.00 75.10           H
ATOM   3645  CD1 ILE A 242      -8.102 -19.661 -21.373  1.00 75.10           C
ATOM   3646 1HD1 ILE A 242      -8.978 -19.105 -21.038  1.00 75.10           H
ATOM   3647 2HD1 ILE A 242      -8.380 -20.698 -21.560  1.00 75.10           H
ATOM   3648 3HD1 ILE A 242      -7.332 -19.624 -20.602  1.00 75.10           H
ATOM   3649  HN  ILE A 242      -8.591 -16.603 -23.658  1.00 75.10           H
ATOM   3650  N   GLN A 243     -10.208 -17.772 -26.219  1.00 70.51           N
ATOM   3651  CA  GLN A 243     -11.129 -17.916 -27.333  1.00 70.51           C
ATOM   3652  C   GLN A 243     -10.553 -17.254 -28.587  1.00 70.51           C
ATOM   3653  O   GLN A 243     -10.778 -17.725 -29.700  1.00 70.51           O
ATOM   3654  HA  GLN A 243     -11.225 -18.990 -27.493  1.00 70.51           H
ATOM   3655  CB  GLN A 243     -12.502 -17.335 -26.988  1.00 70.51           C
ATOM   3656 1HB  GLN A 243     -12.387 -16.320 -26.607  1.00 70.51           H
ATOM   3657 2HB  GLN A 243     -13.110 -17.269 -27.890  1.00 70.51           H
ATOM   3658  CG  GLN A 243     -13.217 -18.199 -25.947  1.00 70.51           C
ATOM   3659 1HG  GLN A 243     -13.275 -19.228 -26.301  1.00 70.51           H
ATOM   3660 2HG  GLN A 243     -12.639 -18.212 -25.022  1.00 70.51           H
ATOM   3661  CD  GLN A 243     -14.624 -17.668 -25.667  1.00 70.51           C
ATOM   3662  OE1 GLN A 243     -15.018 -16.607 -26.123  1.00 70.51           O
ATOM   3663  NE2 GLN A 243     -15.359 -18.464 -24.895  1.00 70.51           N
ATOM   3664 1HE2 GLN A 243     -14.975 -19.322 -24.553  1.00 70.51           H
ATOM   3665 2HE2 GLN A 243     -16.294 -18.204 -24.655  1.00 70.51           H
ATOM   3666  HN  GLN A 243     -10.522 -17.168 -25.486  1.00 70.51           H
ATOM   3667  N   ALA A 244      -9.821 -16.172 -28.363  1.00 71.34           N
ATOM   3668  CA  ALA A 244      -9.388 -15.322 -29.458  1.00 71.34           C
ATOM   3669  C   ALA A 244      -8.268 -16.022 -30.230  1.00 71.34           C
ATOM   3670  O   ALA A 244      -7.970 -15.658 -31.366  1.00 71.34           O
ATOM   3671  HA  ALA A 244     -10.240 -15.177 -30.123  1.00 71.34           H
ATOM   3672  CB  ALA A 244      -8.955 -13.961 -28.908  1.00 71.34           C
ATOM   3673 1HB  ALA A 244      -9.795 -13.493 -28.395  1.00 71.34           H
ATOM   3674 2HB  ALA A 244      -8.132 -14.098 -28.208  1.00 71.34           H
ATOM   3675 3HB  ALA A 244      -8.631 -13.324 -29.731  1.00 71.34           H
ATOM   3676  HN  ALA A 244      -9.525 -15.876 -27.455  1.00 71.34           H
ATOM   3677  N   LYS A 245      -7.677 -17.015 -29.581  1.00 59.24           N
ATOM   3678  CA  LYS A 245      -6.604 -17.777 -30.196  1.00 59.24           C
ATOM   3679  C   LYS A 245      -5.569 -16.813 -30.781  1.00 59.24           C
ATOM   3680  O   LYS A 245      -4.611 -17.240 -31.423  1.00 59.24           O
ATOM   3681  HA  LYS A 245      -6.125 -18.361 -29.410  1.00 59.24           H
ATOM   3682  CB  LYS A 245      -7.167 -18.768 -31.217  1.00 59.24           C
ATOM   3683 1HB  LYS A 245      -7.905 -18.269 -31.845  1.00 59.24           H
ATOM   3684 2HB  LYS A 245      -6.369 -19.111 -31.875  1.00 59.24           H
ATOM   3685  CG  LYS A 245      -7.812 -19.967 -30.519  1.00 59.24           C
ATOM   3686 1HG  LYS A 245      -7.154 -20.329 -29.729  1.00 59.24           H
ATOM   3687 2HG  LYS A 245      -8.742 -19.658 -30.042  1.00 59.24           H
ATOM   3688  CD  LYS A 245      -8.092 -21.095 -31.514  1.00 59.24           C
ATOM   3689 1HD  LYS A 245      -8.845 -20.772 -32.233  1.00 59.24           H
ATOM   3690 2HD  LYS A 245      -7.188 -21.320 -32.079  1.00 59.24           H
ATOM   3691  CE  LYS A 245      -8.576 -22.355 -30.792  1.00 59.24           C
ATOM   3692 1HE  LYS A 245      -7.880 -22.615 -29.996  1.00 59.24           H
ATOM   3693 2HE  LYS A 245      -9.541 -22.164 -30.322  1.00 59.24           H
ATOM   3694  NZ  LYS A 245      -8.696 -23.483 -31.743  1.00 59.24           N
ATOM   3695 1HZ  LYS A 245      -9.038 -24.302 -31.254  1.00 59.24           H
ATOM   3696 2HZ  LYS A 245      -9.344 -23.235 -32.482  1.00 59.24           H
ATOM   3697 3HZ  LYS A 245      -7.786 -23.684 -32.144  1.00 59.24           H
ATOM   3698  HN  LYS A 245      -7.919 -17.299 -28.653  1.00 59.24           H
ATOM   3699  N   LYS A 246      -5.799 -15.531 -30.538  1.00 51.99           N
ATOM   3700  CA  LYS A 246      -4.980 -14.496 -31.146  1.00 51.99           C
ATOM   3701  C   LYS A 246      -3.766 -14.224 -30.256  1.00 51.99           C
ATOM   3702  O   LYS A 246      -3.893 -13.610 -29.197  1.00 51.99           O
ATOM   3703  HA  LYS A 246      -4.626 -14.879 -32.104  1.00 51.99           H
ATOM   3704  CB  LYS A 246      -5.819 -13.251 -31.439  1.00 51.99           C
ATOM   3705 1HB  LYS A 246      -6.520 -13.080 -30.621  1.00 51.99           H
ATOM   3706 2HB  LYS A 246      -5.172 -12.375 -31.491  1.00 51.99           H
ATOM   3707  CG  LYS A 246      -6.588 -13.404 -32.753  1.00 51.99           C
ATOM   3708 1HG  LYS A 246      -5.914 -13.761 -33.532  1.00 51.99           H
ATOM   3709 2HG  LYS A 246      -7.368 -14.156 -32.637  1.00 51.99           H
ATOM   3710  CD  LYS A 246      -7.212 -12.074 -33.181  1.00 51.99           C
ATOM   3711 1HD  LYS A 246      -7.951 -11.761 -32.443  1.00 51.99           H
ATOM   3712 2HD  LYS A 246      -6.445 -11.301 -33.212  1.00 51.99           H
ATOM   3713  CE  LYS A 246      -7.876 -12.197 -34.554  1.00 51.99           C
ATOM   3714 1HE  LYS A 246      -7.160 -12.589 -35.277  1.00 51.99           H
ATOM   3715 2HE  LYS A 246      -8.700 -12.909 -34.504  1.00 51.99           H
ATOM   3716  NZ  LYS A 246      -8.377 -10.880 -35.007  1.00 51.99           N
ATOM   3717 1HZ  LYS A 246      -8.829 -10.983 -35.909  1.00 51.99           H
ATOM   3718 2HZ  LYS A 246      -9.045 -10.523 -34.333  1.00 51.99           H
ATOM   3719 3HZ  LYS A 246      -7.601 -10.233 -35.089  1.00 51.99           H
ATOM   3720  HN  LYS A 246      -6.527 -15.197 -29.940  1.00 51.99           H
ATOM   3721  N   SER A 247      -2.616 -14.693 -30.717  1.00 55.69           N
ATOM   3722  CA  SER A 247      -1.399 -14.598 -29.930  1.00 55.69           C
ATOM   3723  C   SER A 247      -1.102 -13.134 -29.599  1.00 55.69           C
ATOM   3724  O   SER A 247      -0.693 -12.816 -28.484  1.00 55.69           O
ATOM   3725  HA  SER A 247      -1.599 -15.163 -29.019  1.00 55.69           H
ATOM   3726  CB  SER A 247      -0.215 -15.227 -30.668  1.00 55.69           C
ATOM   3727 1HB  SER A 247      -0.234 -16.308 -30.530  1.00 55.69           H
ATOM   3728 2HB  SER A 247      -0.314 -15.040 -31.737  1.00 55.69           H
ATOM   3729  OG  SER A 247       1.033 -14.713 -30.210  1.00 55.69           O
ATOM   3730  HG  SER A 247       1.783 -15.121 -30.731  1.00 55.69           H
ATOM   3731  HN  SER A 247      -2.509 -15.131 -31.610  1.00 55.69           H
ATOM   3732  N   SER A 248      -1.320 -12.282 -30.590  1.00 55.33           N
ATOM   3733  CA  SER A 248      -0.647 -10.994 -30.631  1.00 55.33           C
ATOM   3734  C   SER A 248      -1.005 -10.177 -29.388  1.00 55.33           C
ATOM   3735  O   SER A 248      -0.196  -9.386 -28.907  1.00 55.33           O
ATOM   3736  HA  SER A 248       0.418 -11.226 -30.643  1.00 55.33           H
ATOM   3737  CB  SER A 248      -1.014 -10.221 -31.899  1.00 55.33           C
ATOM   3738 1HB  SER A 248      -0.346  -9.366 -32.008  1.00 55.33           H
ATOM   3739 2HB  SER A 248      -0.860 -10.859 -32.770  1.00 55.33           H
ATOM   3740  OG  SER A 248      -2.364  -9.768 -31.876  1.00 55.33           O
ATOM   3741  HG  SER A 248      -2.561  -9.236 -32.699  1.00 55.33           H
ATOM   3742  HN  SER A 248      -1.941 -12.458 -31.353  1.00 55.33           H
ATOM   3743  N   LYS A 249      -2.219 -10.396 -28.905  1.00 51.42           N
ATOM   3744  CA  LYS A 249      -2.750  -9.588 -27.820  1.00 51.42           C
ATOM   3745  C   LYS A 249      -2.063  -9.983 -26.512  1.00 51.42           C
ATOM   3746  O   LYS A 249      -2.157  -9.268 -25.516  1.00 51.42           O
ATOM   3747  HA  LYS A 249      -2.505  -8.548 -28.038  1.00 51.42           H
ATOM   3748  CB  LYS A 249      -4.275  -9.693 -27.770  1.00 51.42           C
ATOM   3749 1HB  LYS A 249      -4.576 -10.735 -27.887  1.00 51.42           H
ATOM   3750 2HB  LYS A 249      -4.634  -9.366 -26.795  1.00 51.42           H
ATOM   3751  CG  LYS A 249      -4.920  -8.845 -28.868  1.00 51.42           C
ATOM   3752 1HG  LYS A 249      -4.476  -7.850 -28.871  1.00 51.42           H
ATOM   3753 2HG  LYS A 249      -4.715  -9.288 -29.843  1.00 51.42           H
ATOM   3754  CD  LYS A 249      -6.432  -8.735 -28.660  1.00 51.42           C
ATOM   3755 1HD  LYS A 249      -6.887  -9.722 -28.743  1.00 51.42           H
ATOM   3756 2HD  LYS A 249      -6.638  -8.373 -27.652  1.00 51.42           H
ATOM   3757  CE  LYS A 249      -7.059  -7.789 -29.686  1.00 51.42           C
ATOM   3758 1HE  LYS A 249      -6.551  -6.825 -29.659  1.00 51.42           H
ATOM   3759 2HE  LYS A 249      -6.927  -8.192 -30.690  1.00 51.42           H
ATOM   3760  NZ  LYS A 249      -8.501  -7.603 -29.406  1.00 51.42           N
ATOM   3761 1HZ  LYS A 249      -8.901  -6.977 -30.096  1.00 51.42           H
ATOM   3762 2HZ  LYS A 249      -8.972  -8.500 -29.449  1.00 51.42           H
ATOM   3763 3HZ  LYS A 249      -8.617  -7.205 -28.480  1.00 51.42           H
ATOM   3764  HN  LYS A 249      -2.835 -11.109 -29.241  1.00 51.42           H
ATOM   3765  N   HIS A 250      -1.386 -11.122 -26.556  1.00 54.36           N
ATOM   3766  CA  HIS A 250      -0.845 -11.718 -25.347  1.00 54.36           C
ATOM   3767  C   HIS A 250       0.281 -10.838 -24.801  1.00 54.36           C
ATOM   3768  O   HIS A 250       0.412 -10.672 -23.589  1.00 54.36           O
ATOM   3769  HA  HIS A 250      -1.657 -11.747 -24.621  1.00 54.36           H
ATOM   3770  CB  HIS A 250      -0.398 -13.159 -25.605  1.00 54.36           C
ATOM   3771 1HB  HIS A 250       0.168 -13.192 -26.535  1.00 54.36           H
ATOM   3772 2HB  HIS A 250       0.279 -13.467 -24.808  1.00 54.36           H
ATOM   3773  CG  HIS A 250      -1.536 -14.148 -25.689  1.00 54.36           C
ATOM   3774  ND1 HIS A 250      -2.096 -14.744 -24.573  1.00 54.36           N
ATOM   3775  HD1 HIS A 250      -1.817 -14.590 -23.625  1.00 54.36           H
ATOM   3776  CD2 HIS A 250      -2.213 -14.638 -26.767  1.00 54.36           C
ATOM   3777  HD2 HIS A 250      -2.027 -14.376 -27.809  1.00 54.36           H
ATOM   3778  CE1 HIS A 250      -3.064 -15.556 -24.973  1.00 54.36           C
ATOM   3779  HE1 HIS A 250      -3.694 -16.169 -24.328  1.00 54.36           H
ATOM   3780  NE2 HIS A 250      -3.135 -15.489 -26.333  1.00 54.36           N
ATOM   3781  HN  HIS A 250      -1.208 -11.634 -27.397  1.00 54.36           H
ATOM   3782  N   LYS A 251       1.066 -10.296 -25.721  1.00 56.53           N
ATOM   3783  CA  LYS A 251       2.271  -9.577 -25.347  1.00 56.53           C
ATOM   3784  C   LYS A 251       1.897  -8.392 -24.454  1.00 56.53           C
ATOM   3785  O   LYS A 251       2.559  -8.133 -23.450  1.00 56.53           O
ATOM   3786  HA  LYS A 251       2.895 -10.260 -24.771  1.00 56.53           H
ATOM   3787  CB  LYS A 251       3.066  -9.180 -26.593  1.00 56.53           C
ATOM   3788 1HB  LYS A 251       2.392  -8.769 -27.344  1.00 56.53           H
ATOM   3789 2HB  LYS A 251       3.777  -8.394 -26.340  1.00 56.53           H
ATOM   3790  CG  LYS A 251       3.813 -10.383 -27.173  1.00 56.53           C
ATOM   3791 1HG  LYS A 251       4.299 -10.936 -26.369  1.00 56.53           H
ATOM   3792 2HG  LYS A 251       3.103 -11.064 -27.643  1.00 56.53           H
ATOM   3793  CD  LYS A 251       4.858  -9.938 -28.198  1.00 56.53           C
ATOM   3794 1HD  LYS A 251       4.362  -9.469 -29.048  1.00 56.53           H
ATOM   3795 2HD  LYS A 251       5.510  -9.185 -27.755  1.00 56.53           H
ATOM   3796  CE  LYS A 251       5.694 -11.125 -28.680  1.00 56.53           C
ATOM   3797 1HE  LYS A 251       6.034 -11.709 -27.825  1.00 56.53           H
ATOM   3798 2HE  LYS A 251       5.079 -11.785 -29.293  1.00 56.53           H
ATOM   3799  NZ  LYS A 251       6.859 -10.655 -29.462  1.00 56.53           N
ATOM   3800 1HZ  LYS A 251       7.389 -11.454 -29.792  1.00 56.53           H
ATOM   3801 2HZ  LYS A 251       6.536 -10.113 -30.256  1.00 56.53           H
ATOM   3802 3HZ  LYS A 251       7.449 -10.076 -28.875  1.00 56.53           H
ATOM   3803  HN  LYS A 251       0.889 -10.344 -26.704  1.00 56.53           H
ATOM   3804  N   ALA A 252       0.836  -7.705 -24.851  1.00 63.86           N
ATOM   3805  CA  ALA A 252       0.438  -6.484 -24.171  1.00 63.86           C
ATOM   3806  C   ALA A 252      -0.053  -6.826 -22.763  1.00 63.86           C
ATOM   3807  O   ALA A 252      -0.025  -5.982 -21.870  1.00 63.86           O
ATOM   3808  HA  ALA A 252       1.318  -5.845 -24.094  1.00 63.86           H
ATOM   3809  CB  ALA A 252      -0.626  -5.761 -25.000  1.00 63.86           C
ATOM   3810 1HB  ALA A 252      -0.217  -5.514 -25.980  1.00 63.86           H
ATOM   3811 2HB  ALA A 252      -1.494  -6.409 -25.121  1.00 63.86           H
ATOM   3812 3HB  ALA A 252      -0.924  -4.845 -24.489  1.00 63.86           H
ATOM   3813  HN  ALA A 252       0.255  -7.968 -25.621  1.00 63.86           H
ATOM   3814  N   LEU A 253      -0.491  -8.067 -22.610  1.00 67.24           N
ATOM   3815  CA  LEU A 253      -1.093  -8.499 -21.360  1.00 67.24           C
ATOM   3816  C   LEU A 253       0.012  -8.870 -20.368  1.00 67.24           C
ATOM   3817  O   LEU A 253      -0.180  -8.776 -19.157  1.00 67.24           O
ATOM   3818  HA  LEU A 253      -1.650  -7.654 -20.956  1.00 67.24           H
ATOM   3819  CB  LEU A 253      -2.098  -9.625 -21.610  1.00 67.24           C
ATOM   3820 1HB  LEU A 253      -2.362  -9.622 -22.667  1.00 67.24           H
ATOM   3821 2HB  LEU A 253      -1.606 -10.576 -21.406  1.00 67.24           H
ATOM   3822  CG  LEU A 253      -3.390  -9.566 -20.791  1.00 67.24           C
ATOM   3823  HG  LEU A 253      -3.154  -9.149 -19.812  1.00 67.24           H
ATOM   3824  CD1 LEU A 253      -4.411  -8.634 -21.446  1.00 67.24           C
ATOM   3825 1HD1 LEU A 253      -3.994  -7.629 -21.515  1.00 67.24           H
ATOM   3826 2HD1 LEU A 253      -4.648  -8.998 -22.445  1.00 67.24           H
ATOM   3827 3HD1 LEU A 253      -5.319  -8.610 -20.843  1.00 67.24           H
ATOM   3828  CD2 LEU A 253      -3.958 -10.968 -20.561  1.00 67.24           C
ATOM   3829 1HD2 LEU A 253      -4.174 -11.434 -21.521  1.00 67.24           H
ATOM   3830 2HD2 LEU A 253      -3.228 -11.571 -20.020  1.00 67.24           H
ATOM   3831 3HD2 LEU A 253      -4.875 -10.896 -19.976  1.00 67.24           H
ATOM   3832  HN  LEU A 253      -0.441  -8.770 -23.319  1.00 67.24           H
ATOM   3833  N   LYS A 254       1.143  -9.284 -20.919  1.00 70.53           N
ATOM   3834  CA  LYS A 254       2.187  -9.896 -20.116  1.00 70.53           C
ATOM   3835  C   LYS A 254       2.535  -8.971 -18.948  1.00 70.53           C
ATOM   3836  O   LYS A 254       2.633  -9.417 -17.806  1.00 70.53           O
ATOM   3837  HA  LYS A 254       1.786 -10.826 -19.712  1.00 70.53           H
ATOM   3838  CB  LYS A 254       3.389 -10.264 -20.988  1.00 70.53           C
ATOM   3839 1HB  LYS A 254       3.049 -10.796 -21.877  1.00 70.53           H
ATOM   3840 2HB  LYS A 254       3.885  -9.356 -21.331  1.00 70.53           H
ATOM   3841  CG  LYS A 254       4.382 -11.133 -20.215  1.00 70.53           C
ATOM   3842 1HG  LYS A 254       4.755 -10.584 -19.350  1.00 70.53           H
ATOM   3843 2HG  LYS A 254       3.876 -12.020 -19.835  1.00 70.53           H
ATOM   3844  CD  LYS A 254       5.555 -11.551 -21.105  1.00 70.53           C
ATOM   3845 1HD  LYS A 254       5.180 -12.081 -21.981  1.00 70.53           H
ATOM   3846 2HD  LYS A 254       6.074 -10.664 -21.468  1.00 70.53           H
ATOM   3847  CE  LYS A 254       6.532 -12.445 -20.341  1.00 70.53           C
ATOM   3848 1HE  LYS A 254       6.893 -11.925 -19.453  1.00 70.53           H
ATOM   3849 2HE  LYS A 254       6.020 -13.344 -19.997  1.00 70.53           H
ATOM   3850  NZ  LYS A 254       7.676 -12.818 -21.203  1.00 70.53           N
ATOM   3851 1HZ  LYS A 254       8.316 -13.406 -20.680  1.00 70.53           H
ATOM   3852 2HZ  LYS A 254       7.338 -13.324 -22.013  1.00 70.53           H
ATOM   3853 3HZ  LYS A 254       8.159 -11.979 -21.505  1.00 70.53           H
ATOM   3854  HN  LYS A 254       1.351  -9.206 -21.894  1.00 70.53           H
ATOM   3855  N   VAL A 255       2.711  -7.699 -19.275  1.00 73.59           N
ATOM   3856  CA  VAL A 255       3.144  -6.725 -18.286  1.00 73.59           C
ATOM   3857  C   VAL A 255       2.126  -6.677 -17.145  1.00 73.59           C
ATOM   3858  O   VAL A 255       2.492  -6.797 -15.977  1.00 73.59           O
ATOM   3859  HA  VAL A 255       4.101  -7.063 -17.889  1.00 73.59           H
ATOM   3860  CB  VAL A 255       3.361  -5.365 -18.952  1.00 73.59           C
ATOM   3861  HB  VAL A 255       2.411  -5.046 -19.381  1.00 73.59           H
ATOM   3862  CG1 VAL A 255       3.790  -4.315 -17.926  1.00 73.59           C
ATOM   3863 1HG1 VAL A 255       3.016  -4.212 -17.166  1.00 73.59           H
ATOM   3864 2HG1 VAL A 255       4.723  -4.626 -17.455  1.00 73.59           H
ATOM   3865 3HG1 VAL A 255       3.937  -3.357 -18.426  1.00 73.59           H
ATOM   3866  CG2 VAL A 255       4.379  -5.468 -20.090  1.00 73.59           C
ATOM   3867 1HG2 VAL A 255       5.332  -5.819 -19.694  1.00 73.59           H
ATOM   3868 2HG2 VAL A 255       4.016  -6.170 -20.840  1.00 73.59           H
ATOM   3869 3HG2 VAL A 255       4.514  -4.487 -20.546  1.00 73.59           H
ATOM   3870  HN  VAL A 255       2.564  -7.332 -20.193  1.00 73.59           H
ATOM   3871  N   THR A 256       0.869  -6.501 -17.523  1.00 71.93           N
ATOM   3872  CA  THR A 256      -0.175  -6.232 -16.549  1.00 71.93           C
ATOM   3873  C   THR A 256      -0.396  -7.453 -15.654  1.00 71.93           C
ATOM   3874  O   THR A 256      -0.668  -7.312 -14.462  1.00 71.93           O
ATOM   3875  HA  THR A 256       0.158  -5.419 -15.904  1.00 71.93           H
ATOM   3876  CB  THR A 256      -1.431  -5.800 -17.309  1.00 71.93           C
ATOM   3877  HB  THR A 256      -2.299  -5.787 -16.650  1.00 71.93           H
ATOM   3878  OG1 THR A 256      -1.504  -6.708 -18.404  1.00 71.93           O
ATOM   3879  HG1 THR A 256      -1.741  -7.622 -18.076  1.00 71.93           H
ATOM   3880  CG2 THR A 256      -1.273  -4.430 -17.970  1.00 71.93           C
ATOM   3881 1HG2 THR A 256      -0.446  -4.462 -18.680  1.00 71.93           H
ATOM   3882 2HG2 THR A 256      -1.067  -3.679 -17.207  1.00 71.93           H
ATOM   3883 3HG2 THR A 256      -2.192  -4.172 -18.496  1.00 71.93           H
ATOM   3884  HN  THR A 256       0.560  -6.540 -18.474  1.00 71.93           H
ATOM   3885  N   ILE A 257      -0.272  -8.623 -16.262  1.00 76.26           N
ATOM   3886  CA  ILE A 257      -0.410  -9.868 -15.525  1.00 76.26           C
ATOM   3887  C   ILE A 257       0.677  -9.943 -14.451  1.00 76.26           C
ATOM   3888  O   ILE A 257       0.391 -10.247 -13.294  1.00 76.26           O
ATOM   3889  HA  ILE A 257      -1.382  -9.850 -15.033  1.00 76.26           H
ATOM   3890  CB  ILE A 257      -0.410 -11.061 -16.484  1.00 76.26           C
ATOM   3891  HB  ILE A 257       0.430 -10.949 -17.169  1.00 76.26           H
ATOM   3892  CG1 ILE A 257      -1.684 -11.083 -17.331  1.00 76.26           C
ATOM   3893 1HG1 ILE A 257      -2.552 -11.214 -16.686  1.00 76.26           H
ATOM   3894 2HG1 ILE A 257      -1.805 -10.125 -17.837  1.00 76.26           H
ATOM   3895  CG2 ILE A 257      -0.204 -12.373 -15.726  1.00 76.26           C
ATOM   3896 1HG2 ILE A 257       0.753 -12.345 -15.204  1.00 76.26           H
ATOM   3897 2HG2 ILE A 257      -1.008 -12.506 -15.002  1.00 76.26           H
ATOM   3898 3HG2 ILE A 257      -0.208 -13.205 -16.431  1.00 76.26           H
ATOM   3899  CD1 ILE A 257      -1.635 -12.210 -18.365  1.00 76.26           C
ATOM   3900 1HD1 ILE A 257      -0.780 -12.062 -19.024  1.00 76.26           H
ATOM   3901 2HD1 ILE A 257      -1.539 -13.168 -17.854  1.00 76.26           H
ATOM   3902 3HD1 ILE A 257      -2.553 -12.203 -18.953  1.00 76.26           H
ATOM   3903  HN  ILE A 257      -0.080  -8.729 -17.238  1.00 76.26           H
ATOM   3904  N   THR A 258       1.901  -9.660 -14.872  1.00 81.01           N
ATOM   3905  CA  THR A 258       3.045  -9.785 -13.984  1.00 81.01           C
ATOM   3906  C   THR A 258       2.893  -8.849 -12.784  1.00 81.01           C
ATOM   3907  O   THR A 258       3.108  -9.256 -11.643  1.00 81.01           O
ATOM   3908  HA  THR A 258       3.068 -10.803 -13.595  1.00 81.01           H
ATOM   3909  CB  THR A 258       4.310  -9.523 -14.804  1.00 81.01           C
ATOM   3910  HB  THR A 258       4.360  -8.480 -15.118  1.00 81.01           H
ATOM   3911  OG1 THR A 258       4.246 -10.480 -15.858  1.00 81.01           O
ATOM   3912  HG1 THR A 258       3.782 -10.085 -16.651  1.00 81.01           H
ATOM   3913  CG2 THR A 258       5.586  -9.889 -14.044  1.00 81.01           C
ATOM   3914 1HG2 THR A 258       5.566 -10.949 -13.789  1.00 81.01           H
ATOM   3915 2HG2 THR A 258       5.649  -9.297 -13.131  1.00 81.01           H
ATOM   3916 3HG2 THR A 258       6.454  -9.683 -14.671  1.00 81.01           H
ATOM   3917  HN  THR A 258       2.116  -9.352 -15.798  1.00 81.01           H
ATOM   3918  N   VAL A 259       2.524  -7.612 -13.082  1.00 78.73           N
ATOM   3919  CA  VAL A 259       2.374  -6.605 -12.045  1.00 78.73           C
ATOM   3920  C   VAL A 259       1.324  -7.072 -11.035  1.00 78.73           C
ATOM   3921  O   VAL A 259       1.523  -6.952  -9.827  1.00 78.73           O
ATOM   3922  HA  VAL A 259       3.333  -6.512 -11.536  1.00 78.73           H
ATOM   3923  CB  VAL A 259       2.037  -5.252 -12.674  1.00 78.73           C
ATOM   3924  HB  VAL A 259       1.193  -5.396 -13.348  1.00 78.73           H
ATOM   3925  CG1 VAL A 259       1.618  -4.240 -11.606  1.00 78.73           C
ATOM   3926 1HG1 VAL A 259       0.737  -4.610 -11.080  1.00 78.73           H
ATOM   3927 2HG1 VAL A 259       2.434  -4.102 -10.896  1.00 78.73           H
ATOM   3928 3HG1 VAL A 259       1.384  -3.287 -12.080  1.00 78.73           H
ATOM   3929  CG2 VAL A 259       3.212  -4.723 -13.499  1.00 78.73           C
ATOM   3930 1HG2 VAL A 259       4.083  -4.602 -12.855  1.00 78.73           H
ATOM   3931 2HG2 VAL A 259       3.444  -5.431 -14.295  1.00 78.73           H
ATOM   3932 3HG2 VAL A 259       2.946  -3.760 -13.935  1.00 78.73           H
ATOM   3933  HN  VAL A 259       2.329  -7.295 -14.010  1.00 78.73           H
ATOM   3934  N   LEU A 260       0.229  -7.596 -11.566  1.00 75.61           N
ATOM   3935  CA  LEU A 260      -0.865  -8.055 -10.727  1.00 75.61           C
ATOM   3936  C   LEU A 260      -0.359  -9.158  -9.796  1.00 75.61           C
ATOM   3937  O   LEU A 260      -0.567  -9.098  -8.585  1.00 75.61           O
ATOM   3938  HA  LEU A 260      -1.186  -7.210 -10.118  1.00 75.61           H
ATOM   3939  CB  LEU A 260      -2.059  -8.475 -11.586  1.00 75.61           C
ATOM   3940 1HB  LEU A 260      -2.379  -7.614 -12.174  1.00 75.61           H
ATOM   3941 2HB  LEU A 260      -1.725  -9.236 -12.291  1.00 75.61           H
ATOM   3942  CG  LEU A 260      -3.272  -9.019 -10.828  1.00 75.61           C
ATOM   3943  HG  LEU A 260      -2.917  -9.729 -10.081  1.00 75.61           H
ATOM   3944  CD1 LEU A 260      -3.998  -7.900 -10.079  1.00 75.61           C
ATOM   3945 1HD1 LEU A 260      -3.316  -7.440  -9.363  1.00 75.61           H
ATOM   3946 2HD1 LEU A 260      -4.339  -7.148 -10.790  1.00 75.61           H
ATOM   3947 3HD1 LEU A 260      -4.855  -8.314  -9.549  1.00 75.61           H
ATOM   3948  CD2 LEU A 260      -4.209  -9.781 -11.768  1.00 75.61           C
ATOM   3949 1HD2 LEU A 260      -4.559  -9.112 -12.553  1.00 75.61           H
ATOM   3950 2HD2 LEU A 260      -3.672 -10.618 -12.216  1.00 75.61           H
ATOM   3951 3HD2 LEU A 260      -5.062 -10.157 -11.203  1.00 75.61           H
ATOM   3952  HN  LEU A 260       0.083  -7.707 -12.549  1.00 75.61           H
ATOM   3953  N   THR A 261       0.297 -10.141 -10.396  1.00 84.05           N
ATOM   3954  CA  THR A 261       0.705 -11.326  -9.662  1.00 84.05           C
ATOM   3955  C   THR A 261       1.653 -10.947  -8.523  1.00 84.05           C
ATOM   3956  O   THR A 261       1.509 -11.433  -7.402  1.00 84.05           O
ATOM   3957  HA  THR A 261      -0.180 -11.771  -9.207  1.00 84.05           H
ATOM   3958  CB  THR A 261       1.317 -12.313 -10.659  1.00 84.05           C
ATOM   3959  HB  THR A 261       2.232 -11.909 -11.094  1.00 84.05           H
ATOM   3960  OG1 THR A 261       0.262 -12.575 -11.580  1.00 84.05           O
ATOM   3961  HG1 THR A 261       0.286 -11.910 -12.326  1.00 84.05           H
ATOM   3962  CG2 THR A 261       1.610 -13.676 -10.029  1.00 84.05           C
ATOM   3963 1HG2 THR A 261       0.682 -14.109  -9.654  1.00 84.05           H
ATOM   3964 2HG2 THR A 261       2.312 -13.552  -9.205  1.00 84.05           H
ATOM   3965 3HG2 THR A 261       2.042 -14.337 -10.780  1.00 84.05           H
ATOM   3966  HN  THR A 261       0.547 -10.136 -11.365  1.00 84.05           H
ATOM   3967  N   VAL A 262       2.603 -10.083  -8.849  1.00 87.00           N
ATOM   3968  CA  VAL A 262       3.609  -9.676  -7.882  1.00 87.00           C
ATOM   3969  C   VAL A 262       2.930  -8.936  -6.727  1.00 87.00           C
ATOM   3970  O   VAL A 262       3.273  -9.145  -5.565  1.00 87.00           O
ATOM   3971  HA  VAL A 262       4.076 -10.580  -7.493  1.00 87.00           H
ATOM   3972  CB  VAL A 262       4.691  -8.842  -8.572  1.00 87.00           C
ATOM   3973  HB  VAL A 262       4.199  -8.025  -9.100  1.00 87.00           H
ATOM   3974  CG1 VAL A 262       5.648  -8.231  -7.547  1.00 87.00           C
ATOM   3975 1HG1 VAL A 262       5.090  -7.586  -6.868  1.00 87.00           H
ATOM   3976 2HG1 VAL A 262       6.129  -9.027  -6.979  1.00 87.00           H
ATOM   3977 3HG1 VAL A 262       6.407  -7.644  -8.064  1.00 87.00           H
ATOM   3978  CG2 VAL A 262       5.452  -9.677  -9.603  1.00 87.00           C
ATOM   3979 1HG2 VAL A 262       5.926 -10.524  -9.107  1.00 87.00           H
ATOM   3980 2HG2 VAL A 262       4.757 -10.043 -10.360  1.00 87.00           H
ATOM   3981 3HG2 VAL A 262       6.215  -9.061 -10.079  1.00 87.00           H
ATOM   3982  HN  VAL A 262       2.692  -9.664  -9.753  1.00 87.00           H
ATOM   3983  N   PHE A 263       1.979  -8.087  -7.088  1.00 81.96           N
ATOM   3984  CA  PHE A 263       1.244  -7.321  -6.096  1.00 81.96           C
ATOM   3985  C   PHE A 263       0.523  -8.245  -5.113  1.00 81.96           C
ATOM   3986  O   PHE A 263       0.696  -8.125  -3.901  1.00 81.96           O
ATOM   3987  HA  PHE A 263       1.969  -6.713  -5.555  1.00 81.96           H
ATOM   3988  CB  PHE A 263       0.206  -6.490  -6.852  1.00 81.96           C
ATOM   3989 1HB  PHE A 263       0.720  -5.841  -7.561  1.00 81.96           H
ATOM   3990 2HB  PHE A 263      -0.427  -7.160  -7.434  1.00 81.96           H
ATOM   3991  CG  PHE A 263      -0.681  -5.631  -5.948  1.00 81.96           C
ATOM   3992  CD1 PHE A 263      -1.955  -6.022  -5.676  1.00 81.96           C
ATOM   3993  HD1 PHE A 263      -2.344  -6.948  -6.101  1.00 81.96           H
ATOM   3994  CD2 PHE A 263      -0.196  -4.477  -5.418  1.00 81.96           C
ATOM   3995  HD2 PHE A 263       0.824  -4.163  -5.636  1.00 81.96           H
ATOM   3996  CE1 PHE A 263      -2.778  -5.225  -4.837  1.00 81.96           C
ATOM   3997  HE1 PHE A 263      -3.799  -5.539  -4.619  1.00 81.96           H
ATOM   3998  CE2 PHE A 263      -1.020  -3.680  -4.579  1.00 81.96           C
ATOM   3999  HE2 PHE A 263      -0.631  -2.754  -4.154  1.00 81.96           H
ATOM   4000  CZ  PHE A 263      -2.293  -4.071  -4.306  1.00 81.96           C
ATOM   4001  HZ  PHE A 263      -2.925  -3.459  -3.663  1.00 81.96           H
ATOM   4002  HN  PHE A 263       1.709  -7.920  -8.036  1.00 81.96           H
ATOM   4003  N   VAL A 264      -0.271  -9.147  -5.672  1.00 86.33           N
ATOM   4004  CA  VAL A 264      -1.109 -10.012  -4.860  1.00 86.33           C
ATOM   4005  C   VAL A 264      -0.227 -10.828  -3.913  1.00 86.33           C
ATOM   4006  O   VAL A 264      -0.532 -10.952  -2.727  1.00 86.33           O
ATOM   4007  HA  VAL A 264      -1.763  -9.373  -4.266  1.00 86.33           H
ATOM   4008  CB  VAL A 264      -1.987 -10.884  -5.759  1.00 86.33           C
ATOM   4009  HB  VAL A 264      -1.337 -11.392  -6.472  1.00 86.33           H
ATOM   4010  CG1 VAL A 264      -2.716 -11.954  -4.943  1.00 86.33           C
ATOM   4011 1HG1 VAL A 264      -1.985 -12.591  -4.444  1.00 86.33           H
ATOM   4012 2HG1 VAL A 264      -3.349 -11.473  -4.197  1.00 86.33           H
ATOM   4013 3HG1 VAL A 264      -3.333 -12.560  -5.607  1.00 86.33           H
ATOM   4014  CG2 VAL A 264      -2.978 -10.030  -6.552  1.00 86.33           C
ATOM   4015 1HG2 VAL A 264      -3.620  -9.483  -5.862  1.00 86.33           H
ATOM   4016 2HG2 VAL A 264      -2.431  -9.324  -7.177  1.00 86.33           H
ATOM   4017 3HG2 VAL A 264      -3.590 -10.675  -7.183  1.00 86.33           H
ATOM   4018  HN  VAL A 264      -0.346  -9.291  -6.659  1.00 86.33           H
ATOM   4019  N   LEU A 265       0.849 -11.363  -4.471  1.00 88.45           N
ATOM   4020  CA  LEU A 265       1.712 -12.261  -3.723  1.00 88.45           C
ATOM   4021  C   LEU A 265       2.351 -11.498  -2.562  1.00 88.45           C
ATOM   4022  O   LEU A 265       2.514 -12.043  -1.471  1.00 88.45           O
ATOM   4023  HA  LEU A 265       1.083 -13.052  -3.313  1.00 88.45           H
ATOM   4024  CB  LEU A 265       2.727 -12.927  -4.654  1.00 88.45           C
ATOM   4025 1HB  LEU A 265       3.198 -12.153  -5.260  1.00 88.45           H
ATOM   4026 2HB  LEU A 265       3.511 -13.375  -4.043  1.00 88.45           H
ATOM   4027  CG  LEU A 265       2.173 -14.002  -5.592  1.00 88.45           C
ATOM   4028  HG  LEU A 265       1.366 -13.562  -6.177  1.00 88.45           H
ATOM   4029  CD1 LEU A 265       3.243 -14.473  -6.579  1.00 88.45           C
ATOM   4030 1HD1 LEU A 265       3.582 -13.628  -7.178  1.00 88.45           H
ATOM   4031 2HD1 LEU A 265       4.087 -14.890  -6.028  1.00 88.45           H
ATOM   4032 3HD1 LEU A 265       2.823 -15.237  -7.233  1.00 88.45           H
ATOM   4033  CD2 LEU A 265       1.573 -15.165  -4.799  1.00 88.45           C
ATOM   4034 1HD2 LEU A 265       2.343 -15.612  -4.170  1.00 88.45           H
ATOM   4035 2HD2 LEU A 265       0.761 -14.796  -4.171  1.00 88.45           H
ATOM   4036 3HD2 LEU A 265       1.187 -15.915  -5.489  1.00 88.45           H
ATOM   4037  HN  LEU A 265       1.133 -11.192  -5.415  1.00 88.45           H
ATOM   4038  N   SER A 266       2.695 -10.248  -2.835  1.00 89.90           N
ATOM   4039  CA  SER A 266       3.402  -9.436  -1.859  1.00 89.90           C
ATOM   4040  C   SER A 266       2.427  -8.932  -0.793  1.00 89.90           C
ATOM   4041  O   SER A 266       2.793  -8.797   0.374  1.00 89.90           O
ATOM   4042  HA  SER A 266       4.145 -10.099  -1.415  1.00 89.90           H
ATOM   4043  CB  SER A 266       4.109  -8.257  -2.531  1.00 89.90           C
ATOM   4044 1HB  SER A 266       4.619  -7.661  -1.775  1.00 89.90           H
ATOM   4045 2HB  SER A 266       4.874  -8.633  -3.211  1.00 89.90           H
ATOM   4046  OG  SER A 266       3.199  -7.430  -3.252  1.00 89.90           O
ATOM   4047  HG  SER A 266       3.189  -7.694  -4.216  1.00 89.90           H
ATOM   4048  HN  SER A 266       2.500  -9.791  -3.702  1.00 89.90           H
ATOM   4049  N   GLN A 267       1.205  -8.668  -1.232  1.00 85.06           N
ATOM   4050  CA  GLN A 267       0.229  -8.011  -0.379  1.00 85.06           C
ATOM   4051  C   GLN A 267      -0.502  -9.042   0.483  1.00 85.06           C
ATOM   4052  O   GLN A 267      -0.951  -8.729   1.585  1.00 85.06           O
ATOM   4053  HA  GLN A 267       0.806  -7.339   0.257  1.00 85.06           H
ATOM   4054  CB  GLN A 267      -0.759  -7.190  -1.209  1.00 85.06           C
ATOM   4055 1HB  GLN A 267      -1.223  -7.826  -1.963  1.00 85.06           H
ATOM   4056 2HB  GLN A 267      -1.560  -6.821  -0.567  1.00 85.06           H
ATOM   4057  CG  GLN A 267      -0.059  -6.011  -1.888  1.00 85.06           C
ATOM   4058 1HG  GLN A 267       0.762  -6.378  -2.504  1.00 85.06           H
ATOM   4059 2HG  GLN A 267      -0.756  -5.504  -2.554  1.00 85.06           H
ATOM   4060  CD  GLN A 267       0.477  -5.021  -0.852  1.00 85.06           C
ATOM   4061  OE1 GLN A 267      -0.093  -4.824   0.209  1.00 85.06           O
ATOM   4062  NE2 GLN A 267       1.600  -4.410  -1.217  1.00 85.06           N
ATOM   4063 1HE2 GLN A 267       2.017  -4.617  -2.103  1.00 85.06           H
ATOM   4064 2HE2 GLN A 267       2.029  -3.744  -0.607  1.00 85.06           H
ATOM   4065  HN  GLN A 267       0.879  -8.895  -2.149  1.00 85.06           H
ATOM   4066  N   PHE A 268      -0.599 -10.251  -0.050  1.00 91.02           N
ATOM   4067  CA  PHE A 268      -1.467 -11.259   0.533  1.00 91.02           C
ATOM   4068  C   PHE A 268      -1.061 -11.563   1.977  1.00 91.02           C
ATOM   4069  O   PHE A 268      -1.879 -11.461   2.890  1.00 91.02           O
ATOM   4070  HA  PHE A 268      -2.481 -10.860   0.519  1.00 91.02           H
ATOM   4071  CB  PHE A 268      -1.307 -12.528  -0.306  1.00 91.02           C
ATOM   4072 1HB  PHE A 268      -1.547 -12.297  -1.344  1.00 91.02           H
ATOM   4073 2HB  PHE A 268      -0.262 -12.837  -0.283  1.00 91.02           H
ATOM   4074  CG  PHE A 268      -2.180 -13.695   0.157  1.00 91.02           C
ATOM   4075  CD1 PHE A 268      -1.637 -14.699   0.896  1.00 91.02           C
ATOM   4076  HD1 PHE A 268      -0.580 -14.672   1.159  1.00 91.02           H
ATOM   4077  CD2 PHE A 268      -3.500 -13.729  -0.170  1.00 91.02           C
ATOM   4078  HD2 PHE A 268      -3.935 -12.924  -0.763  1.00 91.02           H
ATOM   4079  CE1 PHE A 268      -2.448 -15.783   1.326  1.00 91.02           C
ATOM   4080  HE1 PHE A 268      -2.012 -16.588   1.919  1.00 91.02           H
ATOM   4081  CE2 PHE A 268      -4.311 -14.813   0.260  1.00 91.02           C
ATOM   4082  HE2 PHE A 268      -5.368 -14.840  -0.003  1.00 91.02           H
ATOM   4083  CZ  PHE A 268      -3.767 -15.817   0.999  1.00 91.02           C
ATOM   4084  HZ  PHE A 268      -4.390 -16.648   1.329  1.00 91.02           H
ATOM   4085  HN  PHE A 268      -0.099 -10.544  -0.865  1.00 91.02           H
ATOM   4086  N   PRO A 269       0.204 -11.939   2.209  1.00 94.54           N
ATOM   4087  CA  PRO A 269       0.649 -12.298   3.557  1.00 94.54           C
ATOM   4088  C   PRO A 269       0.330 -11.218   4.578  1.00 94.54           C
ATOM   4089  O   PRO A 269      -0.134 -11.515   5.678  1.00 94.54           O
ATOM   4090  HA  PRO A 269       0.117 -13.184   3.904  1.00 94.54           H
ATOM   4091  CB  PRO A 269       2.157 -12.501   3.399  1.00 94.54           C
ATOM   4092 1HB  PRO A 269       2.709 -11.584   3.604  1.00 94.54           H
ATOM   4093 2HB  PRO A 269       2.534 -13.259   4.086  1.00 94.54           H
ATOM   4094  CG  PRO A 269       2.305 -12.935   1.946  1.00 94.54           C
ATOM   4095 1HG  PRO A 269       3.319 -12.780   1.578  1.00 94.54           H
ATOM   4096 2HG  PRO A 269       2.090 -13.996   1.816  1.00 94.54           H
ATOM   4097  CD  PRO A 269       1.296 -12.055   1.225  1.00 94.54           C
ATOM   4098 1HD  PRO A 269       1.715 -11.081   0.975  1.00 94.54           H
ATOM   4099 2HD  PRO A 269       0.962 -12.505   0.290  1.00 94.54           H
ATOM   4100  N   TYR A 270       0.588  -9.980   4.182  1.00 91.66           N
ATOM   4101  CA  TYR A 270       0.388  -8.852   5.075  1.00 91.66           C
ATOM   4102  C   TYR A 270      -1.086  -8.714   5.462  1.00 91.66           C
ATOM   4103  O   TYR A 270      -1.409  -8.528   6.634  1.00 91.66           O
ATOM   4104  HA  TYR A 270       0.977  -9.026   5.976  1.00 91.66           H
ATOM   4105  CB  TYR A 270       0.815  -7.611   4.289  1.00 91.66           C
ATOM   4106 1HB  TYR A 270       1.892  -7.650   4.125  1.00 91.66           H
ATOM   4107 2HB  TYR A 270       0.341  -7.634   3.308  1.00 91.66           H
ATOM   4108  CG  TYR A 270       0.466  -6.289   4.976  1.00 91.66           C
ATOM   4109  CD1 TYR A 270      -0.444  -5.429   4.396  1.00 91.66           C
ATOM   4110  HD1 TYR A 270      -0.914  -5.691   3.449  1.00 91.66           H
ATOM   4111  CD2 TYR A 270       1.062  -5.956   6.176  1.00 91.66           C
ATOM   4112  HD2 TYR A 270       1.781  -6.636   6.634  1.00 91.66           H
ATOM   4113  CE1 TYR A 270      -0.772  -4.184   5.043  1.00 91.66           C
ATOM   4114  HE1 TYR A 270      -1.489  -3.496   4.595  1.00 91.66           H
ATOM   4115  CE2 TYR A 270       0.734  -4.712   6.822  1.00 91.66           C
ATOM   4116  HE2 TYR A 270       1.197  -4.437   7.770  1.00 91.66           H
ATOM   4117  CZ  TYR A 270      -0.167  -3.888   6.224  1.00 91.66           C
ATOM   4118  OH  TYR A 270      -0.477  -2.713   6.835  1.00 91.66           O
ATOM   4119  HH  TYR A 270      -0.022  -2.659   7.723  1.00 91.66           H
ATOM   4120  HN  TYR A 270       0.928  -9.743   3.272  1.00 91.66           H
ATOM   4121  N   ASN A 271      -1.941  -8.810   4.454  1.00 89.45           N
ATOM   4122  CA  ASN A 271      -3.364  -8.596   4.657  1.00 89.45           C
ATOM   4123  C   ASN A 271      -3.932  -9.739   5.501  1.00 89.45           C
ATOM   4124  O   ASN A 271      -4.937  -9.566   6.189  1.00 89.45           O
ATOM   4125  HA  ASN A 271      -3.440  -7.631   5.156  1.00 89.45           H
ATOM   4126  CB  ASN A 271      -4.113  -8.577   3.323  1.00 89.45           C
ATOM   4127 1HB  ASN A 271      -3.744  -9.378   2.683  1.00 89.45           H
ATOM   4128 2HB  ASN A 271      -5.172  -8.767   3.494  1.00 89.45           H
ATOM   4129  CG  ASN A 271      -3.939  -7.231   2.616  1.00 89.45           C
ATOM   4130  OD1 ASN A 271      -4.505  -6.221   3.000  1.00 89.45           O
ATOM   4131  ND2 ASN A 271      -3.126  -7.274   1.564  1.00 89.45           N
ATOM   4132 1HD2 ASN A 271      -2.693  -8.136   1.302  1.00 89.45           H
ATOM   4133 2HD2 ASN A 271      -2.948  -6.444   1.036  1.00 89.45           H
ATOM   4134  HN  ASN A 271      -1.676  -9.030   3.515  1.00 89.45           H
ATOM   4135  N   CYS A 272      -3.263 -10.880   5.422  1.00 94.77           N
ATOM   4136  CA  CYS A 272      -3.631 -12.021   6.243  1.00 94.77           C
ATOM   4137  C   CYS A 272      -3.482 -11.623   7.713  1.00 94.77           C
ATOM   4138  O   CYS A 272      -4.393 -11.833   8.512  1.00 94.77           O
ATOM   4139  HA  CYS A 272      -4.670 -12.254   6.009  1.00 94.77           H
ATOM   4140  CB  CYS A 272      -2.798 -13.257   5.899  1.00 94.77           C
ATOM   4141 1HB  CYS A 272      -1.739 -12.997   5.875  1.00 94.77           H
ATOM   4142 2HB  CYS A 272      -2.922 -14.016   6.672  1.00 94.77           H
ATOM   4143  SG  CYS A 272      -3.313 -13.928   4.277  1.00 94.77           S
ATOM   4144  HG  CYS A 272      -2.721 -12.989   3.544  1.00 94.77           H
ATOM   4145  HN  CYS A 272      -2.485 -11.031   4.813  1.00 94.77           H
ATOM   4146  N   ILE A 273      -2.326 -11.055   8.025  1.00 93.74           N
ATOM   4147  CA  ILE A 273      -2.032 -10.660   9.392  1.00 93.74           C
ATOM   4148  C   ILE A 273      -2.933  -9.488   9.785  1.00 93.74           C
ATOM   4149  O   ILE A 273      -3.422  -9.427  10.913  1.00 93.74           O
ATOM   4150  HA  ILE A 273      -2.267 -11.508  10.035  1.00 93.74           H
ATOM   4151  CB  ILE A 273      -0.538 -10.369   9.556  1.00 93.74           C
ATOM   4152  HB  ILE A 273      -0.263  -9.589   8.846  1.00 93.74           H
ATOM   4153  CG1 ILE A 273       0.301 -11.603   9.220  1.00 93.74           C
ATOM   4154 1HG1 ILE A 273       0.139 -11.885   8.180  1.00 93.74           H
ATOM   4155 2HG1 ILE A 273       1.360 -11.367   9.325  1.00 93.74           H
ATOM   4156  CG2 ILE A 273      -0.234  -9.833  10.956  1.00 93.74           C
ATOM   4157 1HG2 ILE A 273      -0.790  -8.910  11.120  1.00 93.74           H
ATOM   4158 2HG2 ILE A 273      -0.530 -10.572  11.700  1.00 93.74           H
ATOM   4159 3HG2 ILE A 273       0.834  -9.634  11.045  1.00 93.74           H
ATOM   4160  CD1 ILE A 273      -0.059 -12.776  10.134  1.00 93.74           C
ATOM   4161 1HD1 ILE A 273       0.127 -12.499  11.171  1.00 93.74           H
ATOM   4162 2HD1 ILE A 273      -1.113 -13.025  10.007  1.00 93.74           H
ATOM   4163 3HD1 ILE A 273       0.552 -13.641   9.874  1.00 93.74           H
ATOM   4164  HN  ILE A 273      -1.600 -10.865   7.365  1.00 93.74           H
ATOM   4165  N   LEU A 274      -3.127  -8.587   8.834  1.00 90.27           N
ATOM   4166  CA  LEU A 274      -3.932  -7.402   9.077  1.00 90.27           C
ATOM   4167  C   LEU A 274      -5.354  -7.826   9.453  1.00 90.27           C
ATOM   4168  O   LEU A 274      -5.993  -7.192  10.291  1.00 90.27           O
ATOM   4169  HA  LEU A 274      -3.493  -6.877   9.926  1.00 90.27           H
ATOM   4170  CB  LEU A 274      -3.869  -6.455   7.877  1.00 90.27           C
ATOM   4171 1HB  LEU A 274      -2.822  -6.267   7.643  1.00 90.27           H
ATOM   4172 2HB  LEU A 274      -4.303  -6.963   7.016  1.00 90.27           H
ATOM   4173  CG  LEU A 274      -4.575  -5.108   8.048  1.00 90.27           C
ATOM   4174  HG  LEU A 274      -5.597  -5.297   8.376  1.00 90.27           H
ATOM   4175  CD1 LEU A 274      -3.899  -4.270   9.135  1.00 90.27           C
ATOM   4176 1HD1 LEU A 274      -3.936  -4.806  10.083  1.00 90.27           H
ATOM   4177 2HD1 LEU A 274      -2.860  -4.088   8.861  1.00 90.27           H
ATOM   4178 3HD1 LEU A 274      -4.420  -3.318   9.236  1.00 90.27           H
ATOM   4179  CD2 LEU A 274      -4.658  -4.360   6.716  1.00 90.27           C
ATOM   4180 1HD2 LEU A 274      -3.652  -4.182   6.336  1.00 90.27           H
ATOM   4181 2HD2 LEU A 274      -5.217  -4.959   5.998  1.00 90.27           H
ATOM   4182 3HD2 LEU A 274      -5.163  -3.406   6.866  1.00 90.27           H
ATOM   4183  HN  LEU A 274      -2.745  -8.656   7.912  1.00 90.27           H
ATOM   4184  N   LEU A 275      -5.807  -8.894   8.814  1.00 92.65           N
ATOM   4185  CA  LEU A 275      -7.136  -9.418   9.081  1.00 92.65           C
ATOM   4186  C   LEU A 275      -7.213  -9.884  10.536  1.00 92.65           C
ATOM   4187  O   LEU A 275      -8.167  -9.566  11.244  1.00 92.65           O
ATOM   4188  HA  LEU A 275      -7.843  -8.600   8.942  1.00 92.65           H
ATOM   4189  CB  LEU A 275      -7.496 -10.506   8.067  1.00 92.65           C
ATOM   4190 1HB  LEU A 275      -7.445 -10.074   7.067  1.00 92.65           H
ATOM   4191 2HB  LEU A 275      -6.738 -11.287   8.116  1.00 92.65           H
ATOM   4192  CG  LEU A 275      -8.870 -11.156   8.241  1.00 92.65           C
ATOM   4193  HG  LEU A 275      -8.936 -11.548   9.256  1.00 92.65           H
ATOM   4194  CD1 LEU A 275      -9.989 -10.125   8.080  1.00 92.65           C
ATOM   4195 1HD1 LEU A 275      -9.874  -9.344   8.832  1.00 92.65           H
ATOM   4196 2HD1 LEU A 275      -9.936  -9.683   7.086  1.00 92.65           H
ATOM   4197 3HD1 LEU A 275     -10.955 -10.614   8.209  1.00 92.65           H
ATOM   4198  CD2 LEU A 275      -9.041 -12.341   7.288  1.00 92.65           C
ATOM   4199 1HD2 LEU A 275      -8.946 -11.995   6.258  1.00 92.65           H
ATOM   4200 2HD2 LEU A 275      -8.272 -13.086   7.493  1.00 92.65           H
ATOM   4201 3HD2 LEU A 275     -10.026 -12.784   7.433  1.00 92.65           H
ATOM   4202  HN  LEU A 275      -5.284  -9.399   8.127  1.00 92.65           H
ATOM   4203  N   VAL A 276      -6.196 -10.631  10.940  1.00 94.82           N
ATOM   4204  CA  VAL A 276      -6.142 -11.153  12.295  1.00 94.82           C
ATOM   4205  C   VAL A 276      -6.199  -9.990  13.287  1.00 94.82           C
ATOM   4206  O   VAL A 276      -6.949 -10.037  14.261  1.00 94.82           O
ATOM   4207  HA  VAL A 276      -7.020 -11.782  12.440  1.00 94.82           H
ATOM   4208  CB  VAL A 276      -4.898 -12.027  12.470  1.00 94.82           C
ATOM   4209  HB  VAL A 276      -4.028 -11.433  12.190  1.00 94.82           H
ATOM   4210  CG1 VAL A 276      -4.727 -12.451  13.930  1.00 94.82           C
ATOM   4211 1HG1 VAL A 276      -4.622 -11.565  14.556  1.00 94.82           H
ATOM   4212 2HG1 VAL A 276      -5.601 -13.019  14.248  1.00 94.82           H
ATOM   4213 3HG1 VAL A 276      -3.836 -13.071  14.026  1.00 94.82           H
ATOM   4214  CG2 VAL A 276      -4.951 -13.247  11.547  1.00 94.82           C
ATOM   4215 1HG2 VAL A 276      -5.833 -13.842  11.783  1.00 94.82           H
ATOM   4216 2HG2 VAL A 276      -5.002 -12.916  10.510  1.00 94.82           H
ATOM   4217 3HG2 VAL A 276      -4.055 -13.851  11.692  1.00 94.82           H
ATOM   4218  HN  VAL A 276      -5.420 -10.881  10.360  1.00 94.82           H
ATOM   4219  N   GLN A 277      -5.398  -8.973  13.005  1.00 91.30           N
ATOM   4220  CA  GLN A 277      -5.326  -7.813  13.877  1.00 91.30           C
ATOM   4221  C   GLN A 277      -6.686  -7.117  13.948  1.00 91.30           C
ATOM   4222  O   GLN A 277      -7.064  -6.589  14.993  1.00 91.30           O
ATOM   4223  HA  GLN A 277      -5.058  -8.204  14.858  1.00 91.30           H
ATOM   4224  CB  GLN A 277      -4.238  -6.843  13.410  1.00 91.30           C
ATOM   4225 1HB  GLN A 277      -4.330  -6.677  12.337  1.00 91.30           H
ATOM   4226 2HB  GLN A 277      -4.375  -5.877  13.895  1.00 91.30           H
ATOM   4227  CG  GLN A 277      -2.844  -7.387  13.731  1.00 91.30           C
ATOM   4228 1HG  GLN A 277      -2.791  -7.663  14.784  1.00 91.30           H
ATOM   4229 2HG  GLN A 277      -2.662  -8.294  13.154  1.00 91.30           H
ATOM   4230  CD  GLN A 277      -1.765  -6.350  13.414  1.00 91.30           C
ATOM   4231  OE1 GLN A 277      -1.939  -5.465  12.592  1.00 91.30           O
ATOM   4232  NE2 GLN A 277      -0.642  -6.508  14.110  1.00 91.30           N
ATOM   4233 1HE2 GLN A 277      -0.564  -7.255  14.769  1.00 91.30           H
ATOM   4234 2HE2 GLN A 277       0.123  -5.879  13.973  1.00 91.30           H
ATOM   4235  HN  GLN A 277      -4.806  -8.934  12.200  1.00 91.30           H
ATOM   4236  N   THR A 278      -7.386  -7.139  12.823  1.00 92.15           N
ATOM   4237  CA  THR A 278      -8.675  -6.475  12.731  1.00 92.15           C
ATOM   4238  C   THR A 278      -9.703  -7.179  13.618  1.00 92.15           C
ATOM   4239  O   THR A 278     -10.467  -6.527  14.328  1.00 92.15           O
ATOM   4240  HA  THR A 278      -8.566  -5.459  13.112  1.00 92.15           H
ATOM   4241  CB  THR A 278      -9.077  -6.427  11.255  1.00 92.15           C
ATOM   4242  HB  THR A 278      -9.238  -7.431  10.863  1.00 92.15           H
ATOM   4243  OG1 THR A 278      -8.032  -5.684  10.634  1.00 92.15           O
ATOM   4244  HG1 THR A 278      -7.366  -6.308  10.225  1.00 92.15           H
ATOM   4245  CG2 THR A 278     -10.329  -5.580  11.017  1.00 92.15           C
ATOM   4246 1HG2 THR A 278     -10.144  -4.558  11.348  1.00 92.15           H
ATOM   4247 2HG2 THR A 278     -11.164  -5.998  11.579  1.00 92.15           H
ATOM   4248 3HG2 THR A 278     -10.570  -5.579   9.954  1.00 92.15           H
ATOM   4249  HN  THR A 278      -7.087  -7.599  11.987  1.00 92.15           H
ATOM   4250  N   ILE A 279      -9.689  -8.502  13.550  1.00 92.64           N
ATOM   4251  CA  ILE A 279     -10.612  -9.302  14.337  1.00 92.64           C
ATOM   4252  C   ILE A 279     -10.281  -9.141  15.822  1.00 92.64           C
ATOM   4253  O   ILE A 279     -11.179  -8.989  16.649  1.00 92.64           O
ATOM   4254  HA  ILE A 279     -11.614  -8.912  14.162  1.00 92.64           H
ATOM   4255  CB  ILE A 279     -10.603 -10.756  13.859  1.00 92.64           C
ATOM   4256  HB  ILE A 279      -9.574 -11.116  13.880  1.00 92.64           H
ATOM   4257  CG1 ILE A 279     -11.089 -10.860  12.412  1.00 92.64           C
ATOM   4258 1HG1 ILE A 279     -12.164 -10.690  12.373  1.00 92.64           H
ATOM   4259 2HG1 ILE A 279     -10.620 -10.082  11.810  1.00 92.64           H
ATOM   4260  CG2 ILE A 279     -11.413 -11.648  14.802  1.00 92.64           C
ATOM   4261 1HG2 ILE A 279     -10.982 -11.606  15.802  1.00 92.64           H
ATOM   4262 2HG2 ILE A 279     -12.445 -11.298  14.836  1.00 92.64           H
ATOM   4263 3HG2 ILE A 279     -11.390 -12.676  14.439  1.00 92.64           H
ATOM   4264  CD1 ILE A 279     -10.763 -12.234  11.822  1.00 92.64           C
ATOM   4265 1HD1 ILE A 279      -9.685 -12.391  11.841  1.00 92.64           H
ATOM   4266 2HD1 ILE A 279     -11.253 -13.008  12.413  1.00 92.64           H
ATOM   4267 3HD1 ILE A 279     -11.119 -12.281  10.793  1.00 92.64           H
ATOM   4268  HN  ILE A 279      -9.063  -9.026  12.971  1.00 92.64           H
ATOM   4269  N   ASP A 280      -8.990  -9.181  16.116  1.00 92.02           N
ATOM   4270  CA  ASP A 280      -8.532  -9.094  17.492  1.00 92.02           C
ATOM   4271  C   ASP A 280      -8.899  -7.722  18.061  1.00 92.02           C
ATOM   4272  O   ASP A 280      -9.209  -7.599  19.245  1.00 92.02           O
ATOM   4273  HA  ASP A 280      -9.034  -9.909  18.013  1.00 92.02           H
ATOM   4274  CB  ASP A 280      -7.013  -9.251  17.578  1.00 92.02           C
ATOM   4275 1HB  ASP A 280      -6.710 -10.174  17.084  1.00 92.02           H
ATOM   4276 2HB  ASP A 280      -6.528  -8.431  17.048  1.00 92.02           H
ATOM   4277  CG  ASP A 280      -6.545  -9.270  19.035  1.00 92.02           C
ATOM   4278  OD1 ASP A 280      -7.149 -10.038  19.815  1.00 92.02           O
ATOM   4279  OD2 ASP A 280      -5.595  -8.515  19.336  1.00 92.02           O
ATOM   4280  HN  ASP A 280      -8.264  -9.270  15.434  1.00 92.02           H
ATOM   4281  N   ALA A 281      -8.851  -6.724  17.191  1.00 91.73           N
ATOM   4282  CA  ALA A 281      -9.187  -5.367  17.589  1.00 91.73           C
ATOM   4283  C   ALA A 281     -10.633  -5.331  18.089  1.00 91.73           C
ATOM   4284  O   ALA A 281     -10.979  -4.513  18.940  1.00 91.73           O
ATOM   4285  HA  ALA A 281      -8.522  -5.086  18.406  1.00 91.73           H
ATOM   4286  CB  ALA A 281      -8.953  -4.417  16.413  1.00 91.73           C
ATOM   4287 1HB  ALA A 281      -7.905  -4.459  16.115  1.00 91.73           H
ATOM   4288 2HB  ALA A 281      -9.581  -4.716  15.574  1.00 91.73           H
ATOM   4289 3HB  ALA A 281      -9.205  -3.400  16.712  1.00 91.73           H
ATOM   4290  HN  ALA A 281      -8.588  -6.830  16.232  1.00 91.73           H
ATOM   4291  N   TYR A 282     -11.439  -6.227  17.538  1.00 79.49           N
ATOM   4292  CA  TYR A 282     -12.847  -6.285  17.891  1.00 79.49           C
ATOM   4293  C   TYR A 282     -13.087  -7.285  19.024  1.00 79.49           C
ATOM   4294  O   TYR A 282     -13.775  -6.975  19.995  1.00 79.49           O
ATOM   4295  HA  TYR A 282     -13.152  -5.292  18.222  1.00 79.49           H
ATOM   4296  CB  TYR A 282     -13.577  -6.769  16.637  1.00 79.49           C
ATOM   4297 1HB  TYR A 282     -13.314  -6.119  15.802  1.00 79.49           H
ATOM   4298 2HB  TYR A 282     -13.224  -7.769  16.386  1.00 79.49           H
ATOM   4299  CG  TYR A 282     -15.100  -6.802  16.778  1.00 79.49           C
ATOM   4300  CD1 TYR A 282     -15.746  -7.999  17.008  1.00 79.49           C
ATOM   4301  HD1 TYR A 282     -15.171  -8.922  17.089  1.00 79.49           H
ATOM   4302  CD2 TYR A 282     -15.828  -5.634  16.674  1.00 79.49           C
ATOM   4303  HD2 TYR A 282     -15.318  -4.688  16.492  1.00 79.49           H
ATOM   4304  CE1 TYR A 282     -17.179  -8.031  17.140  1.00 79.49           C
ATOM   4305  HE1 TYR A 282     -17.702  -8.970  17.322  1.00 79.49           H
ATOM   4306  CE2 TYR A 282     -17.262  -5.665  16.807  1.00 79.49           C
ATOM   4307  HE2 TYR A 282     -17.849  -4.750  16.727  1.00 79.49           H
ATOM   4308  CZ  TYR A 282     -17.867  -6.862  17.033  1.00 79.49           C
ATOM   4309  OH  TYR A 282     -19.221  -6.891  17.158  1.00 79.49           O
ATOM   4310  HH  TYR A 282     -19.526  -7.824  17.350  1.00 79.49           H
ATOM   4311  HN  TYR A 282     -11.144  -6.903  16.862  1.00 79.49           H
ATOM   4312  N   ALA A 283     -12.505  -8.464  18.863  1.00 89.33           N
ATOM   4313  CA  ALA A 283     -12.859  -9.594  19.705  1.00 89.33           C
ATOM   4314  C   ALA A 283     -11.900  -9.658  20.895  1.00 89.33           C
ATOM   4315  O   ALA A 283     -12.217 -10.258  21.921  1.00 89.33           O
ATOM   4316  HA  ALA A 283     -13.871  -9.430  20.073  1.00 89.33           H
ATOM   4317  CB  ALA A 283     -12.839 -10.878  18.872  1.00 89.33           C
ATOM   4318 1HB  ALA A 283     -13.558 -10.793  18.057  1.00 89.33           H
ATOM   4319 2HB  ALA A 283     -11.841 -11.029  18.461  1.00 89.33           H
ATOM   4320 3HB  ALA A 283     -13.104 -11.725  19.503  1.00 89.33           H
ATOM   4321  HN  ALA A 283     -11.806  -8.653  18.174  1.00 89.33           H
ATOM   4322  N   MET A 284     -10.746  -9.030  20.719  1.00 82.78           N
ATOM   4323  CA  MET A 284      -9.735  -9.016  21.763  1.00 82.78           C
ATOM   4324  C   MET A 284      -9.487 -10.425  22.305  1.00 82.78           C
ATOM   4325  O   MET A 284      -9.420 -10.624  23.517  1.00 82.78           O
ATOM   4326  HA  MET A 284      -8.830  -8.637  21.288  1.00 82.78           H
ATOM   4327  CB  MET A 284     -10.190  -8.103  22.902  1.00 82.78           C
ATOM   4328 1HB  MET A 284     -11.090  -8.511  23.363  1.00 82.78           H
ATOM   4329 2HB  MET A 284      -9.423  -8.070  23.676  1.00 82.78           H
ATOM   4330  CG  MET A 284     -10.469  -6.687  22.393  1.00 82.78           C
ATOM   4331 1HG  MET A 284      -9.565  -6.267  21.951  1.00 82.78           H
ATOM   4332 2HG  MET A 284     -11.224  -6.716  21.608  1.00 82.78           H
ATOM   4333  SD  MET A 284     -11.027  -5.653  23.737  1.00 82.78           S
ATOM   4334  CE  MET A 284     -11.346  -4.137  22.850  1.00 82.78           C
ATOM   4335 1HE  MET A 284     -10.426  -3.792  22.377  1.00 82.78           H
ATOM   4336 2HE  MET A 284     -12.102  -4.316  22.085  1.00 82.78           H
ATOM   4337 3HE  MET A 284     -11.705  -3.378  23.545  1.00 82.78           H
ATOM   4338  HN  MET A 284     -10.499  -8.539  19.884  1.00 82.78           H
ATOM   4339  N   PHE A 285      -9.358 -11.366  21.381  1.00 86.17           N
ATOM   4340  CA  PHE A 285      -9.305 -12.771  21.747  1.00 86.17           C
ATOM   4341  C   PHE A 285      -7.873 -13.198  22.075  1.00 86.17           C
ATOM   4342  O   PHE A 285      -7.655 -14.265  22.647  1.00 86.17           O
ATOM   4343  HA  PHE A 285      -9.932 -12.900  22.629  1.00 86.17           H
ATOM   4344  CB  PHE A 285      -9.797 -13.567  20.537  1.00 86.17           C
ATOM   4345 1HB  PHE A 285      -9.932 -14.608  20.830  1.00 86.17           H
ATOM   4346 2HB  PHE A 285     -10.776 -13.190  20.241  1.00 86.17           H
ATOM   4347  CG  PHE A 285      -8.858 -13.510  19.330  1.00 86.17           C
ATOM   4348  CD1 PHE A 285      -9.032 -12.553  18.379  1.00 86.17           C
ATOM   4349  HD1 PHE A 285      -9.839 -11.828  18.476  1.00 86.17           H
ATOM   4350  CD2 PHE A 285      -7.851 -14.415  19.209  1.00 86.17           C
ATOM   4351  HD2 PHE A 285      -7.712 -15.181  19.971  1.00 86.17           H
ATOM   4352  CE1 PHE A 285      -8.160 -12.500  17.259  1.00 86.17           C
ATOM   4353  HE1 PHE A 285      -8.299 -11.733  16.496  1.00 86.17           H
ATOM   4354  CE2 PHE A 285      -6.979 -14.361  18.089  1.00 86.17           C
ATOM   4355  HE2 PHE A 285      -6.172 -15.087  17.991  1.00 86.17           H
ATOM   4356  CZ  PHE A 285      -7.152 -13.405  17.137  1.00 86.17           C
ATOM   4357  HZ  PHE A 285      -6.483 -13.364  16.278  1.00 86.17           H
ATOM   4358  HN  PHE A 285      -9.290 -11.182  20.401  1.00 86.17           H
ATOM   4359  N   ILE A 286      -6.933 -12.343  21.699  1.00 86.83           N
ATOM   4360  CA  ILE A 286      -5.529 -12.612  21.958  1.00 86.83           C
ATOM   4361  C   ILE A 286      -5.175 -12.134  23.368  1.00 86.83           C
ATOM   4362  O   ILE A 286      -5.030 -10.936  23.603  1.00 86.83           O
ATOM   4363  HA  ILE A 286      -5.390 -13.692  21.915  1.00 86.83           H
ATOM   4364  CB  ILE A 286      -4.654 -11.999  20.863  1.00 86.83           C
ATOM   4365  HB  ILE A 286      -4.831 -10.923  20.848  1.00 86.83           H
ATOM   4366  CG1 ILE A 286      -5.041 -12.540  19.485  1.00 86.83           C
ATOM   4367 1HG1 ILE A 286      -4.841 -13.611  19.443  1.00 86.83           H
ATOM   4368 2HG1 ILE A 286      -6.111 -12.409  19.326  1.00 86.83           H
ATOM   4369  CG2 ILE A 286      -3.169 -12.208  21.166  1.00 86.83           C
ATOM   4370 1HG2 ILE A 286      -2.922 -11.736  22.117  1.00 86.83           H
ATOM   4371 2HG2 ILE A 286      -2.958 -13.276  21.225  1.00 86.83           H
ATOM   4372 3HG2 ILE A 286      -2.570 -11.762  20.372  1.00 86.83           H
ATOM   4373  CD1 ILE A 286      -4.263 -11.826  18.378  1.00 86.83           C
ATOM   4374 1HD1 ILE A 286      -4.484 -10.759  18.409  1.00 86.83           H
ATOM   4375 2HD1 ILE A 286      -3.194 -11.980  18.527  1.00 86.83           H
ATOM   4376 3HD1 ILE A 286      -4.557 -12.230  17.409  1.00 86.83           H
ATOM   4377  HN  ILE A 286      -7.118 -11.482  21.225  1.00 86.83           H
ATOM   4378  N   SER A 287      -5.047 -13.097  24.270  1.00 85.12           N
ATOM   4379  CA  SER A 287      -4.713 -12.789  25.650  1.00 85.12           C
ATOM   4380  C   SER A 287      -3.291 -13.261  25.962  1.00 85.12           C
ATOM   4381  O   SER A 287      -2.708 -12.862  26.969  1.00 85.12           O
ATOM   4382  HA  SER A 287      -4.781 -11.704  25.729  1.00 85.12           H
ATOM   4383  CB  SER A 287      -5.710 -13.433  26.615  1.00 85.12           C
ATOM   4384 1HB  SER A 287      -5.422 -13.203  27.641  1.00 85.12           H
ATOM   4385 2HB  SER A 287      -6.698 -13.002  26.457  1.00 85.12           H
ATOM   4386  OG  SER A 287      -5.778 -14.847  26.448  1.00 85.12           O
ATOM   4387  HG  SER A 287      -6.466 -15.232  27.062  1.00 85.12           H
ATOM   4388  HN  SER A 287      -5.167 -14.069  24.071  1.00 85.12           H
ATOM   4389  N   ASN A 288      -2.775 -14.104  25.080  1.00 86.24           N
ATOM   4390  CA  ASN A 288      -1.467 -14.701  25.291  1.00 86.24           C
ATOM   4391  C   ASN A 288      -0.389 -13.766  24.739  1.00 86.24           C
ATOM   4392  O   ASN A 288      -0.406 -13.425  23.557  1.00 86.24           O
ATOM   4393  HA  ASN A 288      -1.386 -14.839  26.370  1.00 86.24           H
ATOM   4394  CB  ASN A 288      -1.349 -16.042  24.564  1.00 86.24           C
ATOM   4395 1HB  ASN A 288      -2.205 -16.670  24.810  1.00 86.24           H
ATOM   4396 2HB  ASN A 288      -1.373 -15.878  23.486  1.00 86.24           H
ATOM   4397  CG  ASN A 288      -0.055 -16.762  24.947  1.00 86.24           C
ATOM   4398  OD1 ASN A 288       1.001 -16.165  25.082  1.00 86.24           O
ATOM   4399  ND2 ASN A 288      -0.194 -18.074  25.114  1.00 86.24           N
ATOM   4400 1HD2 ASN A 288      -1.090 -18.501  24.987  1.00 86.24           H
ATOM   4401 2HD2 ASN A 288       0.596 -18.633  25.366  1.00 86.24           H
ATOM   4402  HN  ASN A 288      -3.233 -14.380  24.235  1.00 86.24           H
ATOM   4403  N   CYS A 289       0.522 -13.379  25.619  1.00 90.95           N
ATOM   4404  CA  CYS A 289       1.546 -12.413  25.261  1.00 90.95           C
ATOM   4405  C   CYS A 289       2.419 -13.023  24.163  1.00 90.95           C
ATOM   4406  O   CYS A 289       2.808 -12.335  23.220  1.00 90.95           O
ATOM   4407  HA  CYS A 289       1.026 -11.527  24.895  1.00 90.95           H
ATOM   4408  CB  CYS A 289       2.372 -11.987  26.476  1.00 90.95           C
ATOM   4409 1HB  CYS A 289       1.718 -11.566  27.241  1.00 90.95           H
ATOM   4410 2HB  CYS A 289       2.860 -12.856  26.917  1.00 90.95           H
ATOM   4411  SG  CYS A 289       3.626 -10.751  25.979  1.00 90.95           S
ATOM   4412  HN  CYS A 289       0.567 -13.714  26.560  1.00 90.95           H
ATOM   4413  N   ALA A 290       2.702 -14.308  24.322  1.00 93.04           N
ATOM   4414  CA  ALA A 290       3.590 -14.998  23.402  1.00 93.04           C
ATOM   4415  C   ALA A 290       2.998 -14.946  21.992  1.00 93.04           C
ATOM   4416  O   ALA A 290       3.715 -14.709  21.021  1.00 93.04           O
ATOM   4417  HA  ALA A 290       4.545 -14.472  23.405  1.00 93.04           H
ATOM   4418  CB  ALA A 290       3.815 -16.431  23.887  1.00 93.04           C
ATOM   4419 1HB  ALA A 290       4.264 -16.412  24.880  1.00 93.04           H
ATOM   4420 2HB  ALA A 290       2.860 -16.954  23.930  1.00 93.04           H
ATOM   4421 3HB  ALA A 290       4.481 -16.948  23.196  1.00 93.04           H
ATOM   4422  HN  ALA A 290       2.337 -14.874  25.061  1.00 93.04           H
ATOM   4423  N   VAL A 291       1.694 -15.170  21.924  1.00 93.27           N
ATOM   4424  CA  VAL A 291       0.996 -15.151  20.650  1.00 93.27           C
ATOM   4425  C   VAL A 291       1.032 -13.734  20.075  1.00 93.27           C
ATOM   4426  O   VAL A 291       1.271 -13.550  18.882  1.00 93.27           O
ATOM   4427  HA  VAL A 291       1.530 -15.818  19.972  1.00 93.27           H
ATOM   4428  CB  VAL A 291      -0.425 -15.690  20.823  1.00 93.27           C
ATOM   4429  HB  VAL A 291      -0.930 -15.072  21.565  1.00 93.27           H
ATOM   4430  CG1 VAL A 291      -1.212 -15.590  19.515  1.00 93.27           C
ATOM   4431 1HG1 VAL A 291      -1.270 -14.547  19.204  1.00 93.27           H
ATOM   4432 2HG1 VAL A 291      -0.710 -16.172  18.742  1.00 93.27           H
ATOM   4433 3HG1 VAL A 291      -2.219 -15.980  19.666  1.00 93.27           H
ATOM   4434  CG2 VAL A 291      -0.406 -17.129  21.343  1.00 93.27           C
ATOM   4435 1HG2 VAL A 291       0.125 -17.765  20.634  1.00 93.27           H
ATOM   4436 2HG2 VAL A 291       0.099 -17.160  22.308  1.00 93.27           H
ATOM   4437 3HG2 VAL A 291      -1.429 -17.488  21.456  1.00 93.27           H
ATOM   4438  HN  VAL A 291       1.117 -15.362  22.718  1.00 93.27           H
ATOM   4439  N   SER A 292       0.791 -12.768  20.950  1.00 93.68           N
ATOM   4440  CA  SER A 292       0.752 -11.376  20.536  1.00 93.68           C
ATOM   4441  C   SER A 292       2.111 -10.959  19.971  1.00 93.68           C
ATOM   4442  O   SER A 292       2.181 -10.270  18.955  1.00 93.68           O
ATOM   4443  HA  SER A 292      -0.015 -11.326  19.763  1.00 93.68           H
ATOM   4444  CB  SER A 292       0.359 -10.466  21.701  1.00 93.68           C
ATOM   4445 1HB  SER A 292      -0.563 -10.832  22.152  1.00 93.68           H
ATOM   4446 2HB  SER A 292       1.130 -10.510  22.471  1.00 93.68           H
ATOM   4447  OG  SER A 292       0.180  -9.114  21.287  1.00 93.68           O
ATOM   4448  HG  SER A 292      -0.644  -9.035  20.727  1.00 93.68           H
ATOM   4449  HN  SER A 292       0.625 -12.925  21.923  1.00 93.68           H
ATOM   4450  N   THR A 293       3.159 -11.395  20.655  1.00 90.51           N
ATOM   4451  CA  THR A 293       4.512 -11.041  20.259  1.00 90.51           C
ATOM   4452  C   THR A 293       4.813 -11.573  18.856  1.00 90.51           C
ATOM   4453  O   THR A 293       5.346 -10.850  18.016  1.00 90.51           O
ATOM   4454  HA  THR A 293       4.582  -9.954  20.211  1.00 90.51           H
ATOM   4455  CB  THR A 293       5.471 -11.569  21.328  1.00 90.51           C
ATOM   4456  HB  THR A 293       5.404 -12.654  21.410  1.00 90.51           H
ATOM   4457  OG1 THR A 293       5.119 -10.840  22.501  1.00 90.51           O
ATOM   4458  HG1 THR A 293       4.431 -11.345  23.023  1.00 90.51           H
ATOM   4459  CG2 THR A 293       6.923 -11.167  21.061  1.00 90.51           C
ATOM   4460 1HG2 THR A 293       7.002 -10.080  21.047  1.00 90.51           H
ATOM   4461 2HG2 THR A 293       7.240 -11.567  20.098  1.00 90.51           H
ATOM   4462 3HG2 THR A 293       7.561 -11.567  21.849  1.00 90.51           H
ATOM   4463  HN  THR A 293       3.095 -11.978  21.465  1.00 90.51           H
ATOM   4464  N   ASN A 294       4.458 -12.832  18.647  1.00 92.08           N
ATOM   4465  CA  ASN A 294       4.747 -13.491  17.384  1.00 92.08           C
ATOM   4466  C   ASN A 294       3.961 -12.805  16.265  1.00 92.08           C
ATOM   4467  O   ASN A 294       4.468 -12.642  15.156  1.00 92.08           O
ATOM   4468  HA  ASN A 294       5.825 -13.399  17.254  1.00 92.08           H
ATOM   4469  CB  ASN A 294       4.329 -14.962  17.422  1.00 92.08           C
ATOM   4470 1HB  ASN A 294       3.325 -15.048  17.838  1.00 92.08           H
ATOM   4471 2HB  ASN A 294       4.289 -15.359  16.408  1.00 92.08           H
ATOM   4472  CG  ASN A 294       5.306 -15.788  18.261  1.00 92.08           C
ATOM   4473  OD1 ASN A 294       6.437 -15.401  18.504  1.00 92.08           O
ATOM   4474  ND2 ASN A 294       4.809 -16.946  18.688  1.00 92.08           N
ATOM   4475 1HD2 ASN A 294       3.872 -17.204  18.452  1.00 92.08           H
ATOM   4476 2HD2 ASN A 294       5.371 -17.557  19.244  1.00 92.08           H
ATOM   4477  HN  ASN A 294       3.982 -13.399  19.320  1.00 92.08           H
ATOM   4478  N   ILE A 295       2.736 -12.423  16.593  1.00 92.11           N
ATOM   4479  CA  ILE A 295       1.867 -11.781  15.622  1.00 92.11           C
ATOM   4480  C   ILE A 295       2.482 -10.446  15.197  1.00 92.11           C
ATOM   4481  O   ILE A 295       2.478 -10.105  14.015  1.00 92.11           O
ATOM   4482  HA  ILE A 295       1.816 -12.431  14.749  1.00 92.11           H
ATOM   4483  CB  ILE A 295       0.446 -11.654  16.176  1.00 92.11           C
ATOM   4484  HB  ILE A 295       0.511 -11.311  17.208  1.00 92.11           H
ATOM   4485  CG1 ILE A 295      -0.258 -13.012  16.194  1.00 92.11           C
ATOM   4486 1HG1 ILE A 295      -0.428 -13.351  15.173  1.00 92.11           H
ATOM   4487 2HG1 ILE A 295       0.383 -13.752  16.673  1.00 92.11           H
ATOM   4488  CG2 ILE A 295      -0.353 -10.604  15.401  1.00 92.11           C
ATOM   4489 1HG2 ILE A 295       0.142  -9.637  15.484  1.00 92.11           H
ATOM   4490 2HG2 ILE A 295      -0.411 -10.894  14.351  1.00 92.11           H
ATOM   4491 3HG2 ILE A 295      -1.359 -10.535  15.815  1.00 92.11           H
ATOM   4492  CD1 ILE A 295      -1.593 -12.927  16.938  1.00 92.11           C
ATOM   4493 1HD1 ILE A 295      -1.416 -12.611  17.966  1.00 92.11           H
ATOM   4494 2HD1 ILE A 295      -2.240 -12.205  16.442  1.00 92.11           H
ATOM   4495 3HD1 ILE A 295      -2.072 -13.906  16.936  1.00 92.11           H
ATOM   4496  HN  ILE A 295       2.337 -12.545  17.502  1.00 92.11           H
ATOM   4497  N   ASP A 296       2.996  -9.727  16.183  1.00 93.51           N
ATOM   4498  CA  ASP A 296       3.563  -8.412  15.935  1.00 93.51           C
ATOM   4499  C   ASP A 296       4.781  -8.551  15.020  1.00 93.51           C
ATOM   4500  O   ASP A 296       4.972  -7.748  14.108  1.00 93.51           O
ATOM   4501  HA  ASP A 296       2.760  -7.836  15.475  1.00 93.51           H
ATOM   4502  CB  ASP A 296       4.022  -7.755  17.238  1.00 93.51           C
ATOM   4503 1HB  ASP A 296       4.508  -8.497  17.872  1.00 93.51           H
ATOM   4504 2HB  ASP A 296       4.765  -6.987  17.020  1.00 93.51           H
ATOM   4505  CG  ASP A 296       2.841  -7.133  17.985  1.00 93.51           C
ATOM   4506  OD1 ASP A 296       1.695  -7.465  17.611  1.00 93.51           O
ATOM   4507  OD2 ASP A 296       3.110  -6.339  18.912  1.00 93.51           O
ATOM   4508  HN  ASP A 296       3.030 -10.028  17.136  1.00 93.51           H
ATOM   4509  N   ILE A 297       5.575  -9.576  15.296  1.00 93.29           N
ATOM   4510  CA  ILE A 297       6.754  -9.847  14.491  1.00 93.29           C
ATOM   4511  C   ILE A 297       6.323 -10.204  13.067  1.00 93.29           C
ATOM   4512  O   ILE A 297       6.891  -9.701  12.099  1.00 93.29           O
ATOM   4513  HA  ILE A 297       7.342  -8.931  14.454  1.00 93.29           H
ATOM   4514  CB  ILE A 297       7.622 -10.917  15.157  1.00 93.29           C
ATOM   4515  HB  ILE A 297       6.982 -11.756  15.429  1.00 93.29           H
ATOM   4516  CG1 ILE A 297       8.248 -10.389  16.449  1.00 93.29           C
ATOM   4517 1HG1 ILE A 297       8.974  -9.610  16.214  1.00 93.29           H
ATOM   4518 2HG1 ILE A 297       7.478  -9.929  17.069  1.00 93.29           H
ATOM   4519  CG2 ILE A 297       8.677 -11.450  14.185  1.00 93.29           C
ATOM   4520 1HG2 ILE A 297       8.183 -11.890  13.319  1.00 93.29           H
ATOM   4521 2HG2 ILE A 297       9.318 -10.631  13.860  1.00 93.29           H
ATOM   4522 3HG2 ILE A 297       9.280 -12.208  14.684  1.00 93.29           H
ATOM   4523  CD1 ILE A 297       8.933 -11.514  17.227  1.00 93.29           C
ATOM   4524 1HD1 ILE A 297       8.198 -12.279  17.481  1.00 93.29           H
ATOM   4525 2HD1 ILE A 297       9.718 -11.955  16.613  1.00 93.29           H
ATOM   4526 3HD1 ILE A 297       9.369 -11.111  18.141  1.00 93.29           H
ATOM   4527  HN  ILE A 297       5.423 -10.213  16.052  1.00 93.29           H
ATOM   4528  N   CYS A 298       5.322 -11.068  12.985  1.00 94.93           N
ATOM   4529  CA  CYS A 298       4.817 -11.508  11.695  1.00 94.93           C
ATOM   4530  C   CYS A 298       4.361 -10.275  10.912  1.00 94.93           C
ATOM   4531  O   CYS A 298       4.598 -10.177   9.709  1.00 94.93           O
ATOM   4532  HA  CYS A 298       5.644 -12.005  11.188  1.00 94.93           H
ATOM   4533  CB  CYS A 298       3.693 -12.534  11.848  1.00 94.93           C
ATOM   4534 1HB  CYS A 298       2.985 -12.200  12.606  1.00 94.93           H
ATOM   4535 2HB  CYS A 298       3.140 -12.622  10.912  1.00 94.93           H
ATOM   4536  SG  CYS A 298       4.390 -14.160  12.317  1.00 94.93           S
ATOM   4537  HG  CYS A 298       4.604 -13.857  13.594  1.00 94.93           H
ATOM   4538  HN  CYS A 298       4.860 -11.466  13.777  1.00 94.93           H
ATOM   4539  N   PHE A 299       3.717  -9.364  11.627  1.00 93.96           N
ATOM   4540  CA  PHE A 299       3.226  -8.142  11.014  1.00 93.96           C
ATOM   4541  C   PHE A 299       4.373  -7.338  10.399  1.00 93.96           C
ATOM   4542  O   PHE A 299       4.285  -6.901   9.253  1.00 93.96           O
ATOM   4543  HA  PHE A 299       2.527  -8.431  10.230  1.00 93.96           H
ATOM   4544  CB  PHE A 299       2.577  -7.314  12.125  1.00 93.96           C
ATOM   4545 1HB  PHE A 299       1.761  -7.889  12.563  1.00 93.96           H
ATOM   4546 2HB  PHE A 299       3.309  -7.146  12.914  1.00 93.96           H
ATOM   4547  CG  PHE A 299       2.034  -5.962  11.657  1.00 93.96           C
ATOM   4548  CD1 PHE A 299       2.767  -4.832  11.849  1.00 93.96           C
ATOM   4549  HD1 PHE A 299       3.740  -4.890  12.335  1.00 93.96           H
ATOM   4550  CD2 PHE A 299       0.819  -5.889  11.050  1.00 93.96           C
ATOM   4551  HD2 PHE A 299       0.232  -6.795  10.897  1.00 93.96           H
ATOM   4552  CE1 PHE A 299       2.263  -3.577  11.415  1.00 93.96           C
ATOM   4553  HE1 PHE A 299       2.851  -2.672  11.569  1.00 93.96           H
ATOM   4554  CE2 PHE A 299       0.316  -4.635  10.616  1.00 93.96           C
ATOM   4555  HE2 PHE A 299      -0.658  -4.577  10.129  1.00 93.96           H
ATOM   4556  CZ  PHE A 299       1.049  -3.505  10.808  1.00 93.96           C
ATOM   4557  HZ  PHE A 299       0.662  -2.542  10.474  1.00 93.96           H
ATOM   4558  HN  PHE A 299       3.529  -9.452  12.605  1.00 93.96           H
ATOM   4559  N   GLN A 300       5.423  -7.167  11.189  1.00 90.31           N
ATOM   4560  CA  GLN A 300       6.551  -6.352  10.769  1.00 90.31           C
ATOM   4561  C   GLN A 300       7.190  -6.939   9.509  1.00 90.31           C
ATOM   4562  O   GLN A 300       7.543  -6.205   8.588  1.00 90.31           O
ATOM   4563  HA  GLN A 300       6.133  -5.370  10.548  1.00 90.31           H
ATOM   4564  CB  GLN A 300       7.579  -6.218  11.894  1.00 90.31           C
ATOM   4565 1HB  GLN A 300       7.801  -7.201  12.308  1.00 90.31           H
ATOM   4566 2HB  GLN A 300       8.513  -5.823  11.493  1.00 90.31           H
ATOM   4567  CG  GLN A 300       7.064  -5.296  13.001  1.00 90.31           C
ATOM   4568 1HG  GLN A 300       6.855  -4.309  12.589  1.00 90.31           H
ATOM   4569 2HG  GLN A 300       6.124  -5.683  13.393  1.00 90.31           H
ATOM   4570  CD  GLN A 300       8.085  -5.177  14.134  1.00 90.31           C
ATOM   4571  OE1 GLN A 300       9.184  -5.701  14.072  1.00 90.31           O
ATOM   4572  NE2 GLN A 300       7.661  -4.460  15.171  1.00 90.31           N
ATOM   4573 1HE2 GLN A 300       6.746  -4.056  15.159  1.00 90.31           H
ATOM   4574 2HE2 GLN A 300       8.257  -4.324  15.962  1.00 90.31           H
ATOM   4575  HN  GLN A 300       5.511  -7.572  12.099  1.00 90.31           H
ATOM   4576  N   VAL A 301       7.319  -8.258   9.509  1.00 95.20           N
ATOM   4577  CA  VAL A 301       7.975  -8.946   8.410  1.00 95.20           C
ATOM   4578  C   VAL A 301       7.134  -8.790   7.142  1.00 95.20           C
ATOM   4579  O   VAL A 301       7.641  -8.362   6.106  1.00 95.20           O
ATOM   4580  HA  VAL A 301       8.941  -8.467   8.252  1.00 95.20           H
ATOM   4581  CB  VAL A 301       8.227 -10.408   8.784  1.00 95.20           C
ATOM   4582  HB  VAL A 301       7.274 -10.847   9.082  1.00 95.20           H
ATOM   4583  CG1 VAL A 301       8.753 -11.198   7.584  1.00 95.20           C
ATOM   4584 1HG1 VAL A 301       8.021 -11.164   6.778  1.00 95.20           H
ATOM   4585 2HG1 VAL A 301       9.690 -10.758   7.242  1.00 95.20           H
ATOM   4586 3HG1 VAL A 301       8.924 -12.234   7.877  1.00 95.20           H
ATOM   4587  CG2 VAL A 301       9.185 -10.513   9.972  1.00 95.20           C
ATOM   4588 1HG2 VAL A 301      10.137 -10.050   9.714  1.00 95.20           H
ATOM   4589 2HG2 VAL A 301       8.754 -10.002  10.833  1.00 95.20           H
ATOM   4590 3HG2 VAL A 301       9.346 -11.563  10.217  1.00 95.20           H
ATOM   4591  HN  VAL A 301       6.985  -8.853  10.241  1.00 95.20           H
ATOM   4592  N   THR A 302       5.864  -9.145   7.265  1.00 94.42           N
ATOM   4593  CA  THR A 302       4.985  -9.194   6.108  1.00 94.42           C
ATOM   4594  C   THR A 302       4.762  -7.788   5.547  1.00 94.42           C
ATOM   4595  O   THR A 302       4.609  -7.615   4.339  1.00 94.42           O
ATOM   4596  HA  THR A 302       5.477  -9.775   5.328  1.00 94.42           H
ATOM   4597  CB  THR A 302       3.691  -9.894   6.527  1.00 94.42           C
ATOM   4598  HB  THR A 302       2.988  -9.942   5.696  1.00 94.42           H
ATOM   4599  OG1 THR A 302       3.249  -9.156   7.664  1.00 94.42           O
ATOM   4600  HG1 THR A 302       2.335  -9.458   7.933  1.00 94.42           H
ATOM   4601  CG2 THR A 302       3.936 -11.303   7.070  1.00 94.42           C
ATOM   4602 1HG2 THR A 302       4.586 -11.248   7.944  1.00 94.42           H
ATOM   4603 2HG2 THR A 302       4.413 -11.911   6.301  1.00 94.42           H
ATOM   4604 3HG2 THR A 302       2.985 -11.755   7.353  1.00 94.42           H
ATOM   4605  HN  THR A 302       5.434  -9.395   8.132  1.00 94.42           H
ATOM   4606  N   GLN A 303       4.750  -6.820   6.452  1.00 91.51           N
ATOM   4607  CA  GLN A 303       4.613  -5.429   6.057  1.00 91.51           C
ATOM   4608  C   GLN A 303       5.800  -5.003   5.191  1.00 91.51           C
ATOM   4609  O   GLN A 303       5.627  -4.302   4.195  1.00 91.51           O
ATOM   4610  HA  GLN A 303       3.693  -5.383   5.473  1.00 91.51           H
ATOM   4611  CB  GLN A 303       4.474  -4.522   7.281  1.00 91.51           C
ATOM   4612 1HB  GLN A 303       3.603  -4.821   7.864  1.00 91.51           H
ATOM   4613 2HB  GLN A 303       5.345  -4.641   7.927  1.00 91.51           H
ATOM   4614  CG  GLN A 303       4.338  -3.056   6.866  1.00 91.51           C
ATOM   4615 1HG  GLN A 303       5.269  -2.714   6.414  1.00 91.51           H
ATOM   4616 2HG  GLN A 303       3.561  -2.960   6.107  1.00 91.51           H
ATOM   4617  CD  GLN A 303       3.994  -2.175   8.068  1.00 91.51           C
ATOM   4618  OE1 GLN A 303       4.789  -1.975   8.972  1.00 91.51           O
ATOM   4619  NE2 GLN A 303       2.768  -1.660   8.029  1.00 91.51           N
ATOM   4620 1HE2 GLN A 303       2.165  -1.863   7.258  1.00 91.51           H
ATOM   4621 2HE2 GLN A 303       2.450  -1.070   8.771  1.00 91.51           H
ATOM   4622  HN  GLN A 303       4.832  -6.974   7.437  1.00 91.51           H
ATOM   4623  N   THR A 304       6.980  -5.445   5.602  1.00 92.95           N
ATOM   4624  CA  THR A 304       8.200  -5.083   4.901  1.00 92.95           C
ATOM   4625  C   THR A 304       8.184  -5.647   3.478  1.00 92.95           C
ATOM   4626  O   THR A 304       8.552  -4.956   2.529  1.00 92.95           O
ATOM   4627  HA  THR A 304       8.238  -3.997   4.814  1.00 92.95           H
ATOM   4628  CB  THR A 304       9.387  -5.571   5.734  1.00 92.95           C
ATOM   4629  HB  THR A 304       9.415  -6.660   5.770  1.00 92.95           H
ATOM   4630  OG1 THR A 304       9.220  -4.919   6.990  1.00 92.95           O
ATOM   4631  HG1 THR A 304       8.841  -5.557   7.660  1.00 92.95           H
ATOM   4632  CG2 THR A 304      10.725  -5.042   5.214  1.00 92.95           C
ATOM   4633 1HG2 THR A 304      10.720  -3.952   5.242  1.00 92.95           H
ATOM   4634 2HG2 THR A 304      10.874  -5.379   4.188  1.00 92.95           H
ATOM   4635 3HG2 THR A 304      11.533  -5.418   5.842  1.00 92.95           H
ATOM   4636  HN  THR A 304       7.109  -6.038   6.397  1.00 92.95           H
ATOM   4637  N   ILE A 305       7.755  -6.896   3.375  1.00 92.63           N
ATOM   4638  CA  ILE A 305       7.658  -7.549   2.081  1.00 92.63           C
ATOM   4639  C   ILE A 305       6.731  -6.739   1.173  1.00 92.63           C
ATOM   4640  O   ILE A 305       6.999  -6.588  -0.018  1.00 92.63           O
ATOM   4641  HA  ILE A 305       8.655  -7.553   1.642  1.00 92.63           H
ATOM   4642  CB  ILE A 305       7.232  -9.009   2.249  1.00 92.63           C
ATOM   4643  HB  ILE A 305       6.338  -9.035   2.873  1.00 92.63           H
ATOM   4644  CG1 ILE A 305       8.311  -9.816   2.973  1.00 92.63           C
ATOM   4645 1HG1 ILE A 305       9.154  -9.987   2.303  1.00 92.63           H
ATOM   4646 2HG1 ILE A 305       8.690  -9.245   3.821  1.00 92.63           H
ATOM   4647  CG2 ILE A 305       6.859  -9.630   0.901  1.00 92.63           C
ATOM   4648 1HG2 ILE A 305       6.033  -9.073   0.460  1.00 92.63           H
ATOM   4649 2HG2 ILE A 305       7.720  -9.592   0.233  1.00 92.63           H
ATOM   4650 3HG2 ILE A 305       6.560 -10.668   1.049  1.00 92.63           H
ATOM   4651  CD1 ILE A 305       7.760 -11.157   3.460  1.00 92.63           C
ATOM   4652 1HD1 ILE A 305       6.933 -10.982   4.149  1.00 92.63           H
ATOM   4653 2HD1 ILE A 305       7.405 -11.735   2.607  1.00 92.63           H
ATOM   4654 3HD1 ILE A 305       8.548 -11.710   3.971  1.00 92.63           H
ATOM   4655  HN  ILE A 305       7.476  -7.457   4.154  1.00 92.63           H
ATOM   4656  N   ALA A 306       5.659  -6.238   1.770  1.00 92.59           N
ATOM   4657  CA  ALA A 306       4.668  -5.485   1.021  1.00 92.59           C
ATOM   4658  C   ALA A 306       5.312  -4.211   0.470  1.00 92.59           C
ATOM   4659  O   ALA A 306       4.973  -3.764  -0.625  1.00 92.59           O
ATOM   4660  HA  ALA A 306       4.340  -6.106   0.187  1.00 92.59           H
ATOM   4661  CB  ALA A 306       3.465  -5.189   1.919  1.00 92.59           C
ATOM   4662 1HB  ALA A 306       3.027  -6.127   2.260  1.00 92.59           H
ATOM   4663 2HB  ALA A 306       3.789  -4.606   2.780  1.00 92.59           H
ATOM   4664 3HB  ALA A 306       2.722  -4.624   1.356  1.00 92.59           H
ATOM   4665  HN  ALA A 306       5.464  -6.339   2.746  1.00 92.59           H
ATOM   4666  N   PHE A 307       6.227  -3.661   1.254  1.00 90.95           N
ATOM   4667  CA  PHE A 307       6.866  -2.407   0.895  1.00 90.95           C
ATOM   4668  C   PHE A 307       7.786  -2.587  -0.314  1.00 90.95           C
ATOM   4669  O   PHE A 307       7.971  -1.660  -1.102  1.00 90.95           O
ATOM   4670  HA  PHE A 307       6.074  -1.701   0.644  1.00 90.95           H
ATOM   4671  CB  PHE A 307       7.704  -1.970   2.098  1.00 90.95           C
ATOM   4672 1HB  PHE A 307       8.326  -2.806   2.417  1.00 90.95           H
ATOM   4673 2HB  PHE A 307       8.377  -1.171   1.788  1.00 90.95           H
ATOM   4674  CG  PHE A 307       6.876  -1.485   3.290  1.00 90.95           C
ATOM   4675  CD1 PHE A 307       5.526  -1.360   3.174  1.00 90.95           C
ATOM   4676  HD1 PHE A 307       5.035  -1.605   2.233  1.00 90.95           H
ATOM   4677  CD2 PHE A 307       7.489  -1.179   4.464  1.00 90.95           C
ATOM   4678  HD2 PHE A 307       8.570  -1.280   4.557  1.00 90.95           H
ATOM   4679  CE1 PHE A 307       4.758  -0.910   4.280  1.00 90.95           C
ATOM   4680  HE1 PHE A 307       3.677  -0.809   4.187  1.00 90.95           H
ATOM   4681  CE2 PHE A 307       6.720  -0.729   5.570  1.00 90.95           C
ATOM   4682  HE2 PHE A 307       7.212  -0.484   6.512  1.00 90.95           H
ATOM   4683  CZ  PHE A 307       5.371  -0.604   5.455  1.00 90.95           C
ATOM   4684  HZ  PHE A 307       4.781  -0.259   6.304  1.00 90.95           H
ATOM   4685  HN  PHE A 307       6.533  -4.058   2.120  1.00 90.95           H
ATOM   4686  N   PHE A 308       8.339  -3.786  -0.424  1.00 88.21           N
ATOM   4687  CA  PHE A 308       9.237  -4.099  -1.522  1.00 88.21           C
ATOM   4688  C   PHE A 308       8.521  -3.972  -2.869  1.00 88.21           C
ATOM   4689  O   PHE A 308       9.161  -3.771  -3.900  1.00 88.21           O
ATOM   4690  HA  PHE A 308      10.059  -3.384  -1.482  1.00 88.21           H
ATOM   4691  CB  PHE A 308       9.688  -5.548  -1.332  1.00 88.21           C
ATOM   4692 1HB  PHE A 308       8.876  -6.114  -0.877  1.00 88.21           H
ATOM   4693 2HB  PHE A 308       9.876  -5.991  -2.311  1.00 88.21           H
ATOM   4694  CG  PHE A 308      10.943  -5.701  -0.471  1.00 88.21           C
ATOM   4695  CD1 PHE A 308      12.172  -5.490  -1.015  1.00 88.21           C
ATOM   4696  HD1 PHE A 308      12.262  -5.212  -2.065  1.00 88.21           H
ATOM   4697  CD2 PHE A 308      10.830  -6.048   0.839  1.00 88.21           C
ATOM   4698  HD2 PHE A 308       9.846  -6.218   1.275  1.00 88.21           H
ATOM   4699  CE1 PHE A 308      13.336  -5.632  -0.215  1.00 88.21           C
ATOM   4700  HE1 PHE A 308      14.321  -5.463  -0.651  1.00 88.21           H
ATOM   4701  CE2 PHE A 308      11.995  -6.190   1.639  1.00 88.21           C
ATOM   4702  HE2 PHE A 308      11.904  -6.469   2.689  1.00 88.21           H
ATOM   4703  CZ  PHE A 308      13.223  -5.979   1.095  1.00 88.21           C
ATOM   4704  HZ  PHE A 308      14.117  -6.088   1.709  1.00 88.21           H
ATOM   4705  HN  PHE A 308       8.183  -4.534   0.221  1.00 88.21           H
ATOM   4706  N   HIS A 309       7.203  -4.095  -2.815  1.00 79.82           N
ATOM   4707  CA  HIS A 309       6.394  -4.016  -4.020  1.00 79.82           C
ATOM   4708  C   HIS A 309       6.626  -2.667  -4.705  1.00 79.82           C
ATOM   4709  O   HIS A 309       6.625  -2.582  -5.932  1.00 79.82           O
ATOM   4710  HA  HIS A 309       6.737  -4.812  -4.680  1.00 79.82           H
ATOM   4711  CB  HIS A 309       4.920  -4.274  -3.703  1.00 79.82           C
ATOM   4712 1HB  HIS A 309       4.812  -5.293  -3.330  1.00 79.82           H
ATOM   4713 2HB  HIS A 309       4.609  -3.606  -2.899  1.00 79.82           H
ATOM   4714  CG  HIS A 309       3.996  -4.084  -4.882  1.00 79.82           C
ATOM   4715  ND1 HIS A 309       3.321  -2.899  -5.122  1.00 79.82           N
ATOM   4716  HD1 HIS A 309       3.371  -2.073  -4.561  1.00 79.82           H
ATOM   4717  CD2 HIS A 309       3.643  -4.938  -5.885  1.00 79.82           C
ATOM   4718  HD2 HIS A 309       3.995  -5.963  -6.002  1.00 79.82           H
ATOM   4719  CE1 HIS A 309       2.597  -3.047  -6.222  1.00 79.82           C
ATOM   4720  HE1 HIS A 309       1.954  -2.290  -6.672  1.00 79.82           H
ATOM   4721  NE2 HIS A 309       2.797  -4.311  -6.693  1.00 79.82           N
ATOM   4722  HN  HIS A 309       6.689  -4.247  -1.971  1.00 79.82           H
ATOM   4723  N   SER A 310       6.819  -1.647  -3.882  1.00 84.65           N
ATOM   4724  CA  SER A 310       6.891  -0.285  -4.384  1.00 84.65           C
ATOM   4725  C   SER A 310       8.163  -0.100  -5.213  1.00 84.65           C
ATOM   4726  O   SER A 310       8.214   0.755  -6.096  1.00 84.65           O
ATOM   4727  HA  SER A 310       6.006  -0.159  -5.007  1.00 84.65           H
ATOM   4728  CB  SER A 310       6.854   0.727  -3.236  1.00 84.65           C
ATOM   4729 1HB  SER A 310       6.766   1.734  -3.644  1.00 84.65           H
ATOM   4730 2HB  SER A 310       5.967   0.551  -2.627  1.00 84.65           H
ATOM   4731  OG  SER A 310       8.017   0.647  -2.416  1.00 84.65           O
ATOM   4732  HG  SER A 310       7.888  -0.046  -1.707  1.00 84.65           H
ATOM   4733  HN  SER A 310       6.924  -1.739  -2.892  1.00 84.65           H
ATOM   4734  N   CYS A 311       9.160  -0.915  -4.900  1.00 87.12           N
ATOM   4735  CA  CYS A 311      10.441  -0.827  -5.581  1.00 87.12           C
ATOM   4736  C   CYS A 311      10.456  -1.859  -6.710  1.00 87.12           C
ATOM   4737  O   CYS A 311      11.312  -1.806  -7.592  1.00 87.12           O
ATOM   4738  HA  CYS A 311      10.514   0.185  -5.980  1.00 87.12           H
ATOM   4739  CB  CYS A 311      11.610  -1.021  -4.613  1.00 87.12           C
ATOM   4740 1HB  CYS A 311      12.542  -0.722  -5.092  1.00 87.12           H
ATOM   4741 2HB  CYS A 311      11.480  -0.382  -3.740  1.00 87.12           H
ATOM   4742  SG  CYS A 311      11.708  -2.774  -4.094  1.00 87.12           S
ATOM   4743  HG  CYS A 311      12.764  -2.624  -3.300  1.00 87.12           H
ATOM   4744  HN  CYS A 311       9.102  -1.624  -4.197  1.00 87.12           H
ATOM   4745  N   LEU A 312       9.501  -2.774  -6.646  1.00 84.78           N
ATOM   4746  CA  LEU A 312       9.480  -3.900  -7.564  1.00 84.78           C
ATOM   4747  C   LEU A 312       8.876  -3.454  -8.897  1.00 84.78           C
ATOM   4748  O   LEU A 312       9.316  -3.892  -9.959  1.00 84.78           O
ATOM   4749  HA  LEU A 312      10.513  -4.201  -7.736  1.00 84.78           H
ATOM   4750  CB  LEU A 312       8.760  -5.094  -6.932  1.00 84.78           C
ATOM   4751 1HB  LEU A 312       7.860  -4.730  -6.436  1.00 84.78           H
ATOM   4752 2HB  LEU A 312       8.437  -5.762  -7.730  1.00 84.78           H
ATOM   4753  CG  LEU A 312       9.571  -5.907  -5.921  1.00 84.78           C
ATOM   4754  HG  LEU A 312       9.920  -5.231  -5.140  1.00 84.78           H
ATOM   4755  CD1 LEU A 312       8.700  -6.967  -5.245  1.00 84.78           C
ATOM   4756 1HD1 LEU A 312       7.876  -6.481  -4.722  1.00 84.78           H
ATOM   4757 2HD1 LEU A 312       8.301  -7.645  -6.000  1.00 84.78           H
ATOM   4758 3HD1 LEU A 312       9.301  -7.531  -4.531  1.00 84.78           H
ATOM   4759  CD2 LEU A 312      10.811  -6.518  -6.577  1.00 84.78           C
ATOM   4760 1HD2 LEU A 312      10.505  -7.176  -7.390  1.00 84.78           H
ATOM   4761 2HD2 LEU A 312      11.443  -5.722  -6.972  1.00 84.78           H
ATOM   4762 3HD2 LEU A 312      11.370  -7.090  -5.837  1.00 84.78           H
ATOM   4763  HN  LEU A 312       8.752  -2.755  -5.983  1.00 84.78           H
ATOM   4764  N   ASN A 313       7.877  -2.589  -8.798  1.00 79.33           N
ATOM   4765  CA  ASN A 313       7.104  -2.203  -9.966  1.00 79.33           C
ATOM   4766  C   ASN A 313       8.053  -1.717 -11.063  1.00 79.33           C
ATOM   4767  O   ASN A 313       8.026  -2.227 -12.182  1.00 79.33           O
ATOM   4768  HA  ASN A 313       6.555  -3.099 -10.256  1.00 79.33           H
ATOM   4769  CB  ASN A 313       6.140  -1.061  -9.635  1.00 79.33           C
ATOM   4770 1HB  ASN A 313       6.618  -0.365  -8.946  1.00 79.33           H
ATOM   4771 2HB  ASN A 313       5.907  -0.503 -10.542  1.00 79.33           H
ATOM   4772  CG  ASN A 313       4.849  -1.596  -9.013  1.00 79.33           C
ATOM   4773  OD1 ASN A 313       4.453  -2.732  -9.221  1.00 79.33           O
ATOM   4774  ND2 ASN A 313       4.216  -0.718  -8.240  1.00 79.33           N
ATOM   4775 1HD2 ASN A 313       4.595   0.198  -8.110  1.00 79.33           H
ATOM   4776 2HD2 ASN A 313       3.362  -0.974  -7.788  1.00 79.33           H
ATOM   4777  HN  ASN A 313       7.595  -2.157  -7.942  1.00 79.33           H
ATOM   4778  N   PRO A 314       8.905  -0.728 -10.765  1.00 80.40           N
ATOM   4779  CA  PRO A 314       9.801  -0.171 -11.782  1.00 80.40           C
ATOM   4780  C   PRO A 314      10.620  -1.246 -12.479  1.00 80.40           C
ATOM   4781  O   PRO A 314      10.792  -1.207 -13.697  1.00 80.40           O
ATOM   4782  HA  PRO A 314       9.221   0.304 -12.573  1.00 80.40           H
ATOM   4783  CB  PRO A 314      10.688   0.795 -10.994  1.00 80.40           C
ATOM   4784 1HB  PRO A 314      11.600   0.310 -10.645  1.00 80.40           H
ATOM   4785 2HB  PRO A 314      10.994   1.646 -11.603  1.00 80.40           H
ATOM   4786  CG  PRO A 314       9.799   1.224  -9.833  1.00 80.40           C
ATOM   4787 1HG  PRO A 314      10.381   1.624  -9.003  1.00 80.40           H
ATOM   4788 2HG  PRO A 314       9.102   2.010 -10.125  1.00 80.40           H
ATOM   4789  CD  PRO A 314       9.082  -0.064  -9.460  1.00 80.40           C
ATOM   4790 1HD  PRO A 314       9.675  -0.674  -8.778  1.00 80.40           H
ATOM   4791 2HD  PRO A 314       8.131   0.131  -8.965  1.00 80.40           H
ATOM   4792  N   VAL A 315      11.106  -2.185 -11.682  1.00 81.36           N
ATOM   4793  CA  VAL A 315      11.970  -3.233 -12.200  1.00 81.36           C
ATOM   4794  C   VAL A 315      11.184  -4.092 -13.192  1.00 81.36           C
ATOM   4795  O   VAL A 315      11.709  -4.482 -14.234  1.00 81.36           O
ATOM   4796  HA  VAL A 315      12.792  -2.750 -12.728  1.00 81.36           H
ATOM   4797  CB  VAL A 315      12.561  -4.043 -11.044  1.00 81.36           C
ATOM   4798  HB  VAL A 315      11.734  -4.472 -10.479  1.00 81.36           H
ATOM   4799  CG1 VAL A 315      13.422  -5.195 -11.566  1.00 81.36           C
ATOM   4800 1HG1 VAL A 315      12.810  -5.856 -12.180  1.00 81.36           H
ATOM   4801 2HG1 VAL A 315      14.239  -4.795 -12.166  1.00 81.36           H
ATOM   4802 3HG1 VAL A 315      13.829  -5.754 -10.724  1.00 81.36           H
ATOM   4803  CG2 VAL A 315      13.361  -3.145 -10.098  1.00 81.36           C
ATOM   4804 1HG2 VAL A 315      14.176  -2.674 -10.647  1.00 81.36           H
ATOM   4805 2HG2 VAL A 315      12.707  -2.376  -9.687  1.00 81.36           H
ATOM   4806 3HG2 VAL A 315      13.770  -3.746  -9.286  1.00 81.36           H
ATOM   4807  HN  VAL A 315      10.919  -2.238 -10.701  1.00 81.36           H
ATOM   4808  N   LEU A 316       9.937  -4.363 -12.833  1.00 79.97           N
ATOM   4809  CA  LEU A 316       9.087  -5.203 -13.659  1.00 79.97           C
ATOM   4810  C   LEU A 316       8.957  -4.579 -15.050  1.00 79.97           C
ATOM   4811  O   LEU A 316       9.006  -5.283 -16.057  1.00 79.97           O
ATOM   4812  HA  LEU A 316       9.581  -6.170 -13.759  1.00 79.97           H
ATOM   4813  CB  LEU A 316       7.745  -5.450 -12.968  1.00 79.97           C
ATOM   4814 1HB  LEU A 316       7.301  -4.485 -12.724  1.00 79.97           H
ATOM   4815 2HB  LEU A 316       7.077  -5.938 -13.678  1.00 79.97           H
ATOM   4816  CG  LEU A 316       7.792  -6.295 -11.693  1.00 79.97           C
ATOM   4817  HG  LEU A 316       8.485  -5.823 -10.996  1.00 79.97           H
ATOM   4818  CD1 LEU A 316       6.423  -6.335 -11.011  1.00 79.97           C
ATOM   4819 1HD1 LEU A 316       6.118  -5.323 -10.748  1.00 79.97           H
ATOM   4820 2HD1 LEU A 316       5.691  -6.770 -11.691  1.00 79.97           H
ATOM   4821 3HD1 LEU A 316       6.485  -6.942 -10.107  1.00 79.97           H
ATOM   4822  CD2 LEU A 316       8.329  -7.697 -11.984  1.00 79.97           C
ATOM   4823 1HD2 LEU A 316       7.681  -8.192 -12.707  1.00 79.97           H
ATOM   4824 2HD2 LEU A 316       9.338  -7.623 -12.391  1.00 79.97           H
ATOM   4825 3HD2 LEU A 316       8.353  -8.276 -11.061  1.00 79.97           H
ATOM   4826  HN  LEU A 316       9.509  -4.019 -11.998  1.00 79.97           H
ATOM   4827  N   TYR A 317       8.793  -3.264 -15.061  1.00 69.69           N
ATOM   4828  CA  TYR A 317       8.604  -2.544 -16.308  1.00 69.69           C
ATOM   4829  C   TYR A 317       9.844  -2.655 -17.198  1.00 69.69           C
ATOM   4830  O   TYR A 317       9.730  -2.728 -18.421  1.00 69.69           O
ATOM   4831  HA  TYR A 317       7.753  -2.986 -16.827  1.00 69.69           H
ATOM   4832  CB  TYR A 317       8.398  -1.078 -15.922  1.00 69.69           C
ATOM   4833 1HB  TYR A 317       9.284  -0.724 -15.394  1.00 69.69           H
ATOM   4834 2HB  TYR A 317       8.310  -0.482 -16.830  1.00 69.69           H
ATOM   4835  CG  TYR A 317       7.168  -0.832 -15.046  1.00 69.69           C
ATOM   4836  CD1 TYR A 317       6.070  -1.662 -15.150  1.00 69.69           C
ATOM   4837  HD1 TYR A 317       6.080  -2.493 -15.856  1.00 69.69           H
ATOM   4838  CD2 TYR A 317       7.156   0.220 -14.152  1.00 69.69           C
ATOM   4839  HD2 TYR A 317       8.023   0.875 -14.071  1.00 69.69           H
ATOM   4840  CE1 TYR A 317       4.913  -1.431 -14.326  1.00 69.69           C
ATOM   4841  HE1 TYR A 317       4.039  -2.078 -14.397  1.00 69.69           H
ATOM   4842  CE2 TYR A 317       5.999   0.451 -13.328  1.00 69.69           C
ATOM   4843  HE2 TYR A 317       5.976   1.278 -12.618  1.00 69.69           H
ATOM   4844  CZ  TYR A 317       4.934  -0.386 -13.455  1.00 69.69           C
ATOM   4845  OH  TYR A 317       3.840  -0.167 -12.677  1.00 69.69           O
ATOM   4846  HH  TYR A 317       3.227  -0.956 -12.720  1.00 69.69           H
ATOM   4847  HN  TYR A 317       8.787  -2.695 -14.239  1.00 69.69           H
ATOM   4848  N   VAL A 318      10.999  -2.664 -16.550  1.00 71.60           N
ATOM   4849  CA  VAL A 318      12.261  -2.714 -17.270  1.00 71.60           C
ATOM   4850  C   VAL A 318      12.382  -4.061 -17.985  1.00 71.60           C
ATOM   4851  O   VAL A 318      12.683  -4.110 -19.177  1.00 71.60           O
ATOM   4852  HA  VAL A 318      12.245  -1.921 -18.017  1.00 71.60           H
ATOM   4853  CB  VAL A 318      13.421  -2.440 -16.311  1.00 71.60           C
ATOM   4854  HB  VAL A 318      13.345  -3.144 -15.483  1.00 71.60           H
ATOM   4855  CG1 VAL A 318      14.768  -2.670 -17.001  1.00 71.60           C
ATOM   4856 1HG1 VAL A 318      14.831  -3.704 -17.339  1.00 71.60           H
ATOM   4857 2HG1 VAL A 318      14.856  -2.002 -17.857  1.00 71.60           H
ATOM   4858 3HG1 VAL A 318      15.575  -2.468 -16.297  1.00 71.60           H
ATOM   4859  CG2 VAL A 318      13.335  -1.025 -15.736  1.00 71.60           C
ATOM   4860 1HG2 VAL A 318      13.374  -0.299 -16.549  1.00 71.60           H
ATOM   4861 2HG2 VAL A 318      12.397  -0.911 -15.192  1.00 71.60           H
ATOM   4862 3HG2 VAL A 318      14.171  -0.856 -15.058  1.00 71.60           H
ATOM   4863  HN  VAL A 318      11.082  -2.639 -15.554  1.00 71.60           H
ATOM   4864  N   PHE A 319      12.141  -5.121 -17.228  1.00 71.18           N
ATOM   4865  CA  PHE A 319      12.418  -6.464 -17.710  1.00 71.18           C
ATOM   4866  C   PHE A 319      11.281  -6.974 -18.596  1.00 71.18           C
ATOM   4867  O   PHE A 319      11.517  -7.707 -19.555  1.00 71.18           O
ATOM   4868  HA  PHE A 319      13.338  -6.415 -18.293  1.00 71.18           H
ATOM   4869  CB  PHE A 319      12.534  -7.366 -16.479  1.00 71.18           C
ATOM   4870 1HB  PHE A 319      11.737  -7.112 -15.779  1.00 71.18           H
ATOM   4871 2HB  PHE A 319      12.374  -8.400 -16.783  1.00 71.18           H
ATOM   4872  CG  PHE A 319      13.879  -7.263 -15.757  1.00 71.18           C
ATOM   4873  CD1 PHE A 319      15.000  -7.774 -16.332  1.00 71.18           C
ATOM   4874  HD1 PHE A 319      14.941  -8.256 -17.308  1.00 71.18           H
ATOM   4875  CD2 PHE A 319      13.953  -6.662 -14.539  1.00 71.18           C
ATOM   4876  HD2 PHE A 319      13.054  -6.253 -14.078  1.00 71.18           H
ATOM   4877  CE1 PHE A 319      16.249  -7.679 -15.662  1.00 71.18           C
ATOM   4878  HE1 PHE A 319      17.147  -8.089 -16.123  1.00 71.18           H
ATOM   4879  CE2 PHE A 319      15.201  -6.567 -13.869  1.00 71.18           C
ATOM   4880  HE2 PHE A 319      15.260  -6.085 -12.893  1.00 71.18           H
ATOM   4881  CZ  PHE A 319      16.323  -7.078 -14.444  1.00 71.18           C
ATOM   4882  HZ  PHE A 319      17.281  -7.005 -13.930  1.00 71.18           H
ATOM   4883  HN  PHE A 319      11.765  -5.074 -16.303  1.00 71.18           H
ATOM   4884  N   VAL A 320      10.070  -6.567 -18.244  1.00 74.75           N
ATOM   4885  CA  VAL A 320       8.881  -7.139 -18.852  1.00 74.75           C
ATOM   4886  C   VAL A 320       8.369  -6.198 -19.944  1.00 74.75           C
ATOM   4887  O   VAL A 320       7.738  -6.640 -20.903  1.00 74.75           O
ATOM   4888  HA  VAL A 320       9.169  -8.085 -19.310  1.00 74.75           H
ATOM   4889  CB  VAL A 320       7.833  -7.433 -17.776  1.00 74.75           C
ATOM   4890  HB  VAL A 320       7.459  -6.480 -17.403  1.00 74.75           H
ATOM   4891  CG1 VAL A 320       6.650  -8.207 -18.361  1.00 74.75           C
ATOM   4892 1HG1 VAL A 320       6.184  -7.617 -19.150  1.00 74.75           H
ATOM   4893 2HG1 VAL A 320       7.002  -9.152 -18.774  1.00 74.75           H
ATOM   4894 3HG1 VAL A 320       5.920  -8.403 -17.575  1.00 74.75           H
ATOM   4895  CG2 VAL A 320       8.454  -8.188 -16.598  1.00 74.75           C
ATOM   4896 1HG2 VAL A 320       8.868  -9.133 -16.950  1.00 74.75           H
ATOM   4897 2HG2 VAL A 320       9.247  -7.584 -16.158  1.00 74.75           H
ATOM   4898 3HG2 VAL A 320       7.687  -8.384 -15.849  1.00 74.75           H
ATOM   4899  HN  VAL A 320       9.896  -5.860 -17.558  1.00 74.75           H
ATOM   4900  N   GLY A 321       8.659  -4.918 -19.762  1.00 76.16           N
ATOM   4901  CA  GLY A 321       8.098  -3.893 -20.626  1.00 76.16           C
ATOM   4902  C   GLY A 321       9.031  -3.596 -21.801  1.00 76.16           C
ATOM   4903  O   GLY A 321       9.924  -2.757 -21.692  1.00 76.16           O
ATOM   4904 1HA  GLY A 321       7.128  -4.220 -21.000  1.00 76.16           H
ATOM   4905 2HA  GLY A 321       7.928  -2.982 -20.052  1.00 76.16           H
ATOM   4906  HN  GLY A 321       9.265  -4.579 -19.042  1.00 76.16           H
ATOM   4907  N   GLU A 322       8.791  -4.299 -22.898  1.00 67.08           N
ATOM   4908  CA  GLU A 322       9.512  -4.031 -24.131  1.00 67.08           C
ATOM   4909  C   GLU A 322       9.388  -2.553 -24.508  1.00 67.08           C
ATOM   4910  O   GLU A 322      10.377  -1.917 -24.870  1.00 67.08           O
ATOM   4911  HA  GLU A 322      10.553  -4.272 -23.916  1.00 67.08           H
ATOM   4912  CB  GLU A 322       9.013  -4.929 -25.265  1.00 67.08           C
ATOM   4913 1HB  GLU A 322       7.923  -4.931 -25.278  1.00 67.08           H
ATOM   4914 2HB  GLU A 322       9.455  -4.610 -26.208  1.00 67.08           H
ATOM   4915  CG  GLU A 322       9.453  -6.379 -25.050  1.00 67.08           C
ATOM   4916 1HG  GLU A 322      10.536  -6.420 -24.933  1.00 67.08           H
ATOM   4917 2HG  GLU A 322       9.018  -6.762 -24.127  1.00 67.08           H
ATOM   4918  CD  GLU A 322       9.029  -7.261 -26.226  1.00 67.08           C
ATOM   4919  OE1 GLU A 322       9.366  -8.464 -26.184  1.00 67.08           O
ATOM   4920  OE2 GLU A 322       8.376  -6.712 -27.140  1.00 67.08           O
ATOM   4921  HN  GLU A 322       8.120  -5.038 -22.953  1.00 67.08           H
ATOM   4922  N   ARG A 323       8.166  -2.051 -24.411  1.00 63.47           N
ATOM   4923  CA  ARG A 323       7.890  -0.675 -24.789  1.00 63.47           C
ATOM   4924  C   ARG A 323       8.650   0.289 -23.876  1.00 63.47           C
ATOM   4925  O   ARG A 323       9.295   1.222 -24.351  1.00 63.47           O
ATOM   4926  HA  ARG A 323       8.237  -0.595 -25.819  1.00 63.47           H
ATOM   4927  CB  ARG A 323       6.393  -0.371 -24.707  1.00 63.47           C
ATOM   4928 1HB  ARG A 323       5.840  -1.081 -25.323  1.00 63.47           H
ATOM   4929 2HB  ARG A 323       6.047  -0.502 -23.681  1.00 63.47           H
ATOM   4930  CG  ARG A 323       6.097   1.056 -25.172  1.00 63.47           C
ATOM   4931 1HG  ARG A 323       6.609   1.767 -24.524  1.00 63.47           H
ATOM   4932 2HG  ARG A 323       6.489   1.203 -26.179  1.00 63.47           H
ATOM   4933  CD  ARG A 323       4.593   1.336 -25.159  1.00 63.47           C
ATOM   4934 1HD  ARG A 323       4.090   0.700 -25.888  1.00 63.47           H
ATOM   4935 2HD  ARG A 323       4.178   1.091 -24.182  1.00 63.47           H
ATOM   4936  NE  ARG A 323       4.341   2.760 -25.472  1.00 63.47           N
ATOM   4937  HE  ARG A 323       5.040   3.258 -25.985  1.00 63.47           H
ATOM   4938  CZ  ARG A 323       3.234   3.424 -25.112  1.00 63.47           C
ATOM   4939  NH1 ARG A 323       2.264   2.806 -24.424  1.00 63.47           N
ATOM   4940 1HH1 ARG A 323       2.363   1.843 -24.176  1.00 63.47           H
ATOM   4941 2HH1 ARG A 323       1.441   3.309 -24.159  1.00 63.47           H
ATOM   4942  NH2 ARG A 323       3.111   4.715 -25.450  1.00 63.47           N
ATOM   4943 1HH2 ARG A 323       2.291   5.224 -25.189  1.00 63.47           H
ATOM   4944 2HH2 ARG A 323       3.840   5.168 -25.964  1.00 63.47           H
ATOM   4945  HN  ARG A 323       7.375  -2.565 -24.081  1.00 63.47           H
ATOM   4946  N   PHE A 324       8.548   0.031 -22.580  1.00 75.52           N
ATOM   4947  CA  PHE A 324       9.172   0.896 -21.593  1.00 75.52           C
ATOM   4948  C   PHE A 324      10.697   0.864 -21.722  1.00 75.52           C
ATOM   4949  O   PHE A 324      11.354   1.898 -21.615  1.00 75.52           O
ATOM   4950  HA  PHE A 324       8.815   1.908 -21.779  1.00 75.52           H
ATOM   4951  CB  PHE A 324       8.777   0.360 -20.215  1.00 75.52           C
ATOM   4952 1HB  PHE A 324       7.690   0.305 -20.156  1.00 75.52           H
ATOM   4953 2HB  PHE A 324       9.154  -0.657 -20.110  1.00 75.52           H
ATOM   4954  CG  PHE A 324       9.295   1.204 -19.048  1.00 75.52           C
ATOM   4955  CD1 PHE A 324      10.461   0.871 -18.434  1.00 75.52           C
ATOM   4956  HD1 PHE A 324      11.028   0.004 -18.773  1.00 75.52           H
ATOM   4957  CD2 PHE A 324       8.588   2.286 -18.625  1.00 75.52           C
ATOM   4958  HD2 PHE A 324       7.653   2.552 -19.118  1.00 75.52           H
ATOM   4959  CE1 PHE A 324      10.941   1.654 -17.351  1.00 75.52           C
ATOM   4960  HE1 PHE A 324      11.876   1.387 -16.858  1.00 75.52           H
ATOM   4961  CE2 PHE A 324       9.068   3.068 -17.542  1.00 75.52           C
ATOM   4962  HE2 PHE A 324       8.501   3.936 -17.203  1.00 75.52           H
ATOM   4963  CZ  PHE A 324      10.235   2.736 -16.928  1.00 75.52           C
ATOM   4964  HZ  PHE A 324      10.603   3.337 -16.096  1.00 75.52           H
ATOM   4965  HN  PHE A 324       8.052  -0.751 -22.203  1.00 75.52           H
ATOM   4966  N   ARG A 325      11.215  -0.335 -21.949  1.00 73.61           N
ATOM   4967  CA  ARG A 325      12.650  -0.518 -22.075  1.00 73.61           C
ATOM   4968  C   ARG A 325      13.188   0.301 -23.251  1.00 73.61           C
ATOM   4969  O   ARG A 325      14.258   0.900 -23.157  1.00 73.61           O
ATOM   4970  HA  ARG A 325      13.061  -0.163 -21.130  1.00 73.61           H
ATOM   4971  CB  ARG A 325      13.001  -1.992 -22.287  1.00 73.61           C
ATOM   4972 1HB  ARG A 325      12.483  -2.602 -21.547  1.00 73.61           H
ATOM   4973 2HB  ARG A 325      12.653  -2.315 -23.267  1.00 73.61           H
ATOM   4974  CG  ARG A 325      14.510  -2.217 -22.175  1.00 73.61           C
ATOM   4975 1HG  ARG A 325      15.020  -1.698 -22.986  1.00 73.61           H
ATOM   4976 2HG  ARG A 325      14.878  -1.790 -21.242  1.00 73.61           H
ATOM   4977  CD  ARG A 325      14.847  -3.709 -22.227  1.00 73.61           C
ATOM   4978 1HD  ARG A 325      15.903  -3.860 -22.005  1.00 73.61           H
ATOM   4979 2HD  ARG A 325      14.282  -4.244 -21.464  1.00 73.61           H
ATOM   4980  NE  ARG A 325      14.529  -4.254 -23.566  1.00 73.61           N
ATOM   4981  HE  ARG A 325      14.449  -3.610 -24.326  1.00 73.61           H
ATOM   4982  CZ  ARG A 325      14.343  -5.556 -23.822  1.00 73.61           C
ATOM   4983  NH1 ARG A 325      14.439  -6.463 -22.841  1.00 73.61           N
ATOM   4984 1HH1 ARG A 325      14.651  -6.170 -21.908  1.00 73.61           H
ATOM   4985 2HH1 ARG A 325      14.298  -7.433 -23.041  1.00 73.61           H
ATOM   4986  NH2 ARG A 325      14.059  -5.937 -25.075  1.00 73.61           N
ATOM   4987 1HH2 ARG A 325      13.917  -6.904 -25.284  1.00 73.61           H
ATOM   4988 2HH2 ARG A 325      13.990  -5.253 -25.802  1.00 73.61           H
ATOM   4989  HN  ARG A 325      10.672  -1.169 -22.045  1.00 73.61           H
ATOM   4990  N   ARG A 326      12.421   0.301 -24.331  1.00 67.31           N
ATOM   4991  CA  ARG A 326      12.804   1.040 -25.522  1.00 67.31           C
ATOM   4992  C   ARG A 326      12.755   2.545 -25.251  1.00 67.31           C
ATOM   4993  O   ARG A 326      13.661   3.279 -25.642  1.00 67.31           O
ATOM   4994  HA  ARG A 326      13.822   0.713 -25.737  1.00 67.31           H
ATOM   4995  CB  ARG A 326      11.881   0.709 -26.696  1.00 67.31           C
ATOM   4996 1HB  ARG A 326      11.735  -0.369 -26.756  1.00 67.31           H
ATOM   4997 2HB  ARG A 326      10.901   1.155 -26.530  1.00 67.31           H
ATOM   4998  CG  ARG A 326      12.465   1.223 -28.014  1.00 67.31           C
ATOM   4999 1HG  ARG A 326      12.605   2.303 -27.957  1.00 67.31           H
ATOM   5000 2HG  ARG A 326      13.449   0.782 -28.177  1.00 67.31           H
ATOM   5001  CD  ARG A 326      11.547   0.883 -29.190  1.00 67.31           C
ATOM   5002 1HD  ARG A 326      10.570   1.343 -29.044  1.00 67.31           H
ATOM   5003 2HD  ARG A 326      11.958   1.294 -30.113  1.00 67.31           H
ATOM   5004  NE  ARG A 326      11.402  -0.584 -29.311  1.00 67.31           N
ATOM   5005  HE  ARG A 326      12.156  -1.158 -28.993  1.00 67.31           H
ATOM   5006  CZ  ARG A 326      10.322  -1.193 -29.820  1.00 67.31           C
ATOM   5007  NH1 ARG A 326       9.281  -0.474 -30.261  1.00 67.31           N
ATOM   5008 1HH1 ARG A 326       9.306   0.525 -30.212  1.00 67.31           H
ATOM   5009 2HH1 ARG A 326       8.479  -0.935 -30.640  1.00 67.31           H
ATOM   5010  NH2 ARG A 326      10.298  -2.531 -29.881  1.00 67.31           N
ATOM   5011 1HH2 ARG A 326       9.500  -3.001 -30.258  1.00 67.31           H
ATOM   5012 2HH2 ARG A 326      11.079  -3.060 -29.549  1.00 67.31           H
ATOM   5013  HN  ARG A 326      11.553  -0.192 -24.400  1.00 67.31           H
ATOM   5014  N   ASP A 327      11.687   2.959 -24.584  1.00 77.32           N
ATOM   5015  CA  ASP A 327      11.471   4.372 -24.322  1.00 77.32           C
ATOM   5016  C   ASP A 327      12.519   4.868 -23.324  1.00 77.32           C
ATOM   5017  O   ASP A 327      12.950   6.017 -23.392  1.00 77.32           O
ATOM   5018  HA  ASP A 327      11.556   4.860 -25.293  1.00 77.32           H
ATOM   5019  CB  ASP A 327      10.087   4.613 -23.714  1.00 77.32           C
ATOM   5020 1HB  ASP A 327       9.918   3.912 -22.898  1.00 77.32           H
ATOM   5021 2HB  ASP A 327      10.044   5.615 -23.288  1.00 77.32           H
ATOM   5022  CG  ASP A 327       8.990   4.453 -24.768  1.00 77.32           C
ATOM   5023  OD1 ASP A 327       9.354   4.399 -25.963  1.00 77.32           O
ATOM   5024  OD2 ASP A 327       7.812   4.388 -24.356  1.00 77.32           O
ATOM   5025  HN  ASP A 327      10.980   2.350 -24.227  1.00 77.32           H
ATOM   5026  N   LEU A 328      12.898   3.975 -22.421  1.00 78.84           N
ATOM   5027  CA  LEU A 328      13.927   4.290 -21.444  1.00 78.84           C
ATOM   5028  C   LEU A 328      15.232   4.619 -22.172  1.00 78.84           C
ATOM   5029  O   LEU A 328      15.825   5.671 -21.945  1.00 78.84           O
ATOM   5030  HA  LEU A 328      13.601   5.177 -20.901  1.00 78.84           H
ATOM   5031  CB  LEU A 328      14.060   3.158 -20.423  1.00 78.84           C
ATOM   5032 1HB  LEU A 328      13.114   3.061 -19.892  1.00 78.84           H
ATOM   5033 2HB  LEU A 328      14.219   2.225 -20.964  1.00 78.84           H
ATOM   5034  CG  LEU A 328      15.179   3.314 -19.391  1.00 78.84           C
ATOM   5035  HG  LEU A 328      16.118   3.460 -19.925  1.00 78.84           H
ATOM   5036  CD1 LEU A 328      14.955   4.554 -18.523  1.00 78.84           C
ATOM   5037 1HD1 LEU A 328      14.937   5.442 -19.156  1.00 78.84           H
ATOM   5038 2HD1 LEU A 328      14.005   4.463 -17.997  1.00 78.84           H
ATOM   5039 3HD1 LEU A 328      15.765   4.641 -17.799  1.00 78.84           H
ATOM   5040  CD2 LEU A 328      15.330   2.045 -18.550  1.00 78.84           C
ATOM   5041 1HD2 LEU A 328      14.396   1.844 -18.025  1.00 78.84           H
ATOM   5042 2HD2 LEU A 328      15.570   1.204 -19.201  1.00 78.84           H
ATOM   5043 3HD2 LEU A 328      16.132   2.184 -17.825  1.00 78.84           H
ATOM   5044  HN  LEU A 328      12.515   3.054 -22.350  1.00 78.84           H
ATOM   5045  N   VAL A 329      15.639   3.698 -23.033  1.00 79.52           N
ATOM   5046  CA  VAL A 329      16.898   3.844 -23.745  1.00 79.52           C
ATOM   5047  C   VAL A 329      16.857   5.121 -24.587  1.00 79.52           C
ATOM   5048  O   VAL A 329      17.863   5.817 -24.714  1.00 79.52           O
ATOM   5049  HA  VAL A 329      17.688   3.940 -23.000  1.00 79.52           H
ATOM   5050  CB  VAL A 329      17.179   2.589 -24.575  1.00 79.52           C
ATOM   5051  HB  VAL A 329      16.314   2.410 -25.214  1.00 79.52           H
ATOM   5052  CG1 VAL A 329      18.397   2.791 -25.478  1.00 79.52           C
ATOM   5053 1HG1 VAL A 329      18.213   3.624 -26.156  1.00 79.52           H
ATOM   5054 2HG1 VAL A 329      19.272   3.007 -24.865  1.00 79.52           H
ATOM   5055 3HG1 VAL A 329      18.574   1.884 -26.056  1.00 79.52           H
ATOM   5056  CG2 VAL A 329      17.359   1.366 -23.674  1.00 79.52           C
ATOM   5057 1HG2 VAL A 329      18.198   1.533 -22.998  1.00 79.52           H
ATOM   5058 2HG2 VAL A 329      16.451   1.205 -23.093  1.00 79.52           H
ATOM   5059 3HG2 VAL A 329      17.558   0.488 -24.289  1.00 79.52           H
ATOM   5060  HN  VAL A 329      15.127   2.866 -23.247  1.00 79.52           H
ATOM   5061  N   LYS A 330      15.684   5.389 -25.141  1.00 73.68           N
ATOM   5062  CA  LYS A 330      15.498   6.572 -25.965  1.00 73.68           C
ATOM   5063  C   LYS A 330      15.726   7.822 -25.112  1.00 73.68           C
[truncated: 117,478 more chars]
