# Supplementary material for: Noncanonical roles of chemokine regions in CCR9 activation revealed by structural modeling and mutational mapping
Source: Nat Commun. 2025 Aug 18;16:7695. doi: 10.1038/s41467-025-62321-9 (PMC12361432; doi:10.1038/s41467-025-62321-9)
Supplement: Supplementary file 7 — Supplementary Data 5 [file 41467_2025_62321_MOESM7_ESM.zip › CCR9_CCL25x1P6_13_rnk2.pdb]

ATOM      1  N   GLU A  20      -8.086  -7.649  59.866  1.00 46.15           N
ATOM      2  CA  GLU A  20      -8.160  -7.047  58.545  1.00 46.15           C
ATOM      3  C   GLU A  20      -6.808  -7.153  57.837  1.00 46.15           C
ATOM      4  O   GLU A  20      -6.753  -7.355  56.625  1.00 46.15           O
ATOM      5  HA  GLU A  20      -8.908  -7.627  58.004  1.00 46.15           H
ATOM      6  CB  GLU A  20      -8.621  -5.590  58.632  1.00 46.15           C
ATOM      7 1HB  GLU A  20      -8.222  -5.132  59.537  1.00 46.15           H
ATOM      8 2HB  GLU A  20      -8.340  -5.062  57.721  1.00 46.15           H
ATOM      9  CG  GLU A  20     -10.146  -5.502  58.729  1.00 46.15           C
ATOM     10 1HG  GLU A  20     -10.599  -6.239  58.065  1.00 46.15           H
ATOM     11 2HG  GLU A  20     -10.464  -5.748  59.742  1.00 46.15           H
ATOM     12  CD  GLU A  20     -10.639  -4.102  58.359  1.00 46.15           C
ATOM     13  OE1 GLU A  20     -11.790  -4.014  57.881  1.00 46.15           O
ATOM     14  OE2 GLU A  20      -9.852  -3.152  58.562  1.00 46.15           O
ATOM     15  HN  GLU A  20      -7.190  -8.017  60.113  1.00 46.15           H
ATOM     16  N   SER A  21      -5.752  -7.012  58.624  1.00 56.78           N
ATOM     17  CA  SER A  21      -4.407  -6.989  58.074  1.00 56.78           C
ATOM     18  C   SER A  21      -4.043  -8.369  57.523  1.00 56.78           C
ATOM     19  O   SER A  21      -3.465  -8.478  56.443  1.00 56.78           O
ATOM     20  HA  SER A  21      -4.437  -6.253  57.270  1.00 56.78           H
ATOM     21  CB  SER A  21      -3.388  -6.552  59.128  1.00 56.78           C
ATOM     22 1HB  SER A  21      -2.488  -6.186  58.633  1.00 56.78           H
ATOM     23 2HB  SER A  21      -3.795  -5.721  59.703  1.00 56.78           H
ATOM     24  OG  SER A  21      -3.043  -7.616  60.011  1.00 56.78           O
ATOM     25  HG  SER A  21      -2.383  -7.296  60.690  1.00 56.78           H
ATOM     26  HN  SER A  21      -5.803  -6.916  59.618  1.00 56.78           H
ATOM     27  N   THR A  22      -4.395  -9.389  58.292  1.00 56.79           N
ATOM     28  CA  THR A  22      -4.023 -10.751  57.946  1.00 56.79           C
ATOM     29  C   THR A  22      -4.807 -11.224  56.721  1.00 56.79           C
ATOM     30  O   THR A  22      -4.232 -11.787  55.791  1.00 56.79           O
ATOM     31  HA  THR A  22      -2.967 -10.759  57.673  1.00 56.79           H
ATOM     32  CB  THR A  22      -4.238 -11.628  59.181  1.00 56.79           C
ATOM     33  HB  THR A  22      -4.312 -12.679  58.904  1.00 56.79           H
ATOM     34  OG1 THR A  22      -5.394 -11.073  59.804  1.00 56.79           O
ATOM     35  HG1 THR A  22      -5.780 -11.728  60.453  1.00 56.79           H
ATOM     36  CG2 THR A  22      -3.132 -11.452  60.224  1.00 56.79           C
ATOM     37 1HG2 THR A  22      -3.104 -10.413  60.552  1.00 56.79           H
ATOM     38 2HG2 THR A  22      -2.172 -11.721  59.785  1.00 56.79           H
ATOM     39 3HG2 THR A  22      -3.334 -12.097  61.080  1.00 56.79           H
ATOM     40  HN  THR A  22      -4.925  -9.297  59.135  1.00 56.79           H
ATOM     41  N   SER A  23      -6.108 -10.977  56.759  1.00 60.34           N
ATOM     42  CA  SER A  23      -6.979 -11.380  55.668  1.00 60.34           C
ATOM     43  C   SER A  23      -6.582 -10.649  54.384  1.00 60.34           C
ATOM     44  O   SER A  23      -6.546 -11.247  53.310  1.00 60.34           O
ATOM     45  HA  SER A  23      -6.828 -12.454  55.559  1.00 60.34           H
ATOM     46  CB  SER A  23      -8.446 -11.104  56.004  1.00 60.34           C
ATOM     47 1HB  SER A  23      -9.078 -11.472  55.195  1.00 60.34           H
ATOM     48 2HB  SER A  23      -8.723 -11.657  56.901  1.00 60.34           H
ATOM     49  OG  SER A  23      -8.696  -9.716  56.206  1.00 60.34           O
ATOM     50  HG  SER A  23      -9.666  -9.567  56.399  1.00 60.34           H
ATOM     51  HN  SER A  23      -6.567 -10.512  57.517  1.00 60.34           H
ATOM     52  N   SER A  24      -6.293  -9.365  54.538  1.00 65.17           N
ATOM     53  CA  SER A  24      -5.905  -8.544  53.403  1.00 65.17           C
ATOM     54  C   SER A  24      -4.577  -9.039  52.828  1.00 65.17           C
ATOM     55  O   SER A  24      -4.318  -8.888  51.635  1.00 65.17           O
ATOM     56  HA  SER A  24      -6.706  -8.664  52.673  1.00 65.17           H
ATOM     57  CB  SER A  24      -5.796  -7.071  53.801  1.00 65.17           C
ATOM     58 1HB  SER A  24      -5.936  -6.446  52.918  1.00 65.17           H
ATOM     59 2HB  SER A  24      -6.597  -6.822  54.497  1.00 65.17           H
ATOM     60  OG  SER A  24      -4.538  -6.771  54.399  1.00 65.17           O
ATOM     61  HG  SER A  24      -4.384  -7.367  55.188  1.00 65.17           H
ATOM     62  HN  SER A  24      -6.320  -8.886  55.416  1.00 65.17           H
ATOM     63  N   MET A  25      -3.770  -9.620  53.704  1.00 62.99           N
ATOM     64  CA  MET A  25      -2.454 -10.094  53.309  1.00 62.99           C
ATOM     65  C   MET A  25      -2.551 -11.438  52.585  1.00 62.99           C
ATOM     66  O   MET A  25      -1.831 -11.679  51.617  1.00 62.99           O
ATOM     67  HA  MET A  25      -2.060  -9.336  52.632  1.00 62.99           H
ATOM     68  CB  MET A  25      -1.572 -10.245  54.550  1.00 62.99           C
ATOM     69 1HB  MET A  25      -1.667  -9.359  55.178  1.00 62.99           H
ATOM     70 2HB  MET A  25      -1.913 -11.094  55.142  1.00 62.99           H
ATOM     71  CG  MET A  25      -0.106 -10.445  54.160  1.00 62.99           C
ATOM     72 1HG  MET A  25       0.081 -11.497  53.945  1.00 62.99           H
ATOM     73 2HG  MET A  25       0.115  -9.890  53.248  1.00 62.99           H
ATOM     74  SD  MET A  25       0.959  -9.895  55.482  1.00 62.99           S
ATOM     75  CE  MET A  25       2.543 -10.402  54.836  1.00 62.99           C
ATOM     76 1HE  MET A  25       2.545 -11.482  54.686  1.00 62.99           H
ATOM     77 2HE  MET A  25       2.725  -9.903  53.884  1.00 62.99           H
ATOM     78 3HE  MET A  25       3.327 -10.132  55.543  1.00 62.99           H
ATOM     79  HN  MET A  25      -4.001  -9.767  54.665  1.00 62.99           H
ATOM     80  N   GLU A  26      -3.447 -12.279  53.081  1.00 58.30           N
ATOM     81  CA  GLU A  26      -3.705 -13.559  52.445  1.00 58.30           C
ATOM     82  C   GLU A  26      -4.298 -13.349  51.050  1.00 58.30           C
ATOM     83  O   GLU A  26      -3.900 -14.015  50.096  1.00 58.30           O
ATOM     84  HA  GLU A  26      -2.732 -14.044  52.364  1.00 58.30           H
ATOM     85  CB  GLU A  26      -4.626 -14.425  53.308  1.00 58.30           C
ATOM     86 1HB  GLU A  26      -5.417 -13.808  53.733  1.00 58.30           H
ATOM     87 2HB  GLU A  26      -5.001 -15.262  52.719  1.00 58.30           H
ATOM     88  CG  GLU A  26      -3.861 -15.035  54.484  1.00 58.30           C
ATOM     89 1HG  GLU A  26      -2.992 -15.579  54.115  1.00 58.30           H
ATOM     90 2HG  GLU A  26      -3.489 -14.240  55.131  1.00 58.30           H
ATOM     91  CD  GLU A  26      -4.756 -15.979  55.289  1.00 58.30           C
ATOM     92  OE1 GLU A  26      -4.185 -16.829  56.005  1.00 58.30           O
ATOM     93  OE2 GLU A  26      -5.991 -15.828  55.171  1.00 58.30           O
ATOM     94  HN  GLU A  26      -3.989 -12.097  53.901  1.00 58.30           H
ATOM     95  N   ASP A  27      -5.240 -12.420  50.977  1.00 64.84           N
ATOM     96  CA  ASP A  27      -5.909 -12.130  49.720  1.00 64.84           C
ATOM     97  C   ASP A  27      -4.867 -11.729  48.674  1.00 64.84           C
ATOM     98  O   ASP A  27      -4.972 -12.112  47.509  1.00 64.84           O
ATOM     99  HA  ASP A  27      -6.433 -13.049  49.456  1.00 64.84           H
ATOM    100  CB  ASP A  27      -6.894 -10.970  49.875  1.00 64.84           C
ATOM    101 1HB  ASP A  27      -6.428 -10.166  50.444  1.00 64.84           H
ATOM    102 2HB  ASP A  27      -7.141 -10.564  48.894  1.00 64.84           H
ATOM    103  CG  ASP A  27      -8.173 -11.427  50.580  1.00 64.84           C
ATOM    104  OD1 ASP A  27      -8.431 -12.649  50.551  1.00 64.84           O
ATOM    105  OD2 ASP A  27      -8.862 -10.543  51.133  1.00 64.84           O
ATOM    106  HN  ASP A  27      -5.547 -11.872  51.755  1.00 64.84           H
ATOM    107  N   TYR A  28      -3.885 -10.964  49.126  1.00 64.89           N
ATOM    108  CA  TYR A  28      -2.854 -10.463  48.233  1.00 64.89           C
ATOM    109  C   TYR A  28      -1.902 -11.585  47.812  1.00 64.89           C
ATOM    110  O   TYR A  28      -1.425 -11.606  46.678  1.00 64.89           O
ATOM    111  HA  TYR A  28      -3.343 -10.061  47.346  1.00 64.89           H
ATOM    112  CB  TYR A  28      -2.072  -9.420  49.034  1.00 64.89           C
ATOM    113 1HB  TYR A  28      -2.759  -8.641  49.365  1.00 64.89           H
ATOM    114 2HB  TYR A  28      -1.670  -9.892  49.931  1.00 64.89           H
ATOM    115  CG  TYR A  28      -0.924  -8.772  48.258  1.00 64.89           C
ATOM    116  CD1 TYR A  28       0.358  -9.268  48.380  1.00 64.89           C
ATOM    117  HD1 TYR A  28       0.553 -10.121  49.030  1.00 64.89           H
ATOM    118  CD2 TYR A  28      -1.170  -7.692  47.435  1.00 64.89           C
ATOM    119  HD2 TYR A  28      -2.183  -7.301  47.338  1.00 64.89           H
ATOM    120  CE1 TYR A  28       1.439  -8.658  47.650  1.00 64.89           C
ATOM    121  HE1 TYR A  28       2.456  -9.039  47.738  1.00 64.89           H
ATOM    122  CE2 TYR A  28      -0.090  -7.082  46.704  1.00 64.89           C
ATOM    123  HE2 TYR A  28      -0.271  -6.229  46.051  1.00 64.89           H
ATOM    124  CZ  TYR A  28       1.162  -7.595  46.848  1.00 64.89           C
ATOM    125  OH  TYR A  28       2.182  -7.019  46.157  1.00 64.89           O
ATOM    126  HH  TYR A  28       1.871  -6.756  45.244  1.00 64.89           H
ATOM    127  HN  TYR A  28      -3.787 -10.686  50.082  1.00 64.89           H
ATOM    128  N   VAL A  29      -1.653 -12.489  48.748  1.00 65.90           N
ATOM    129  CA  VAL A  29      -0.708 -13.568  48.514  1.00 65.90           C
ATOM    130  C   VAL A  29      -1.348 -14.611  47.596  1.00 65.90           C
ATOM    131  O   VAL A  29      -0.680 -15.177  46.733  1.00 65.90           O
ATOM    132  HA  VAL A  29       0.159 -13.142  48.010  1.00 65.90           H
ATOM    133  CB  VAL A  29      -0.241 -14.152  49.849  1.00 65.90           C
ATOM    134  HB  VAL A  29      -1.126 -14.396  50.436  1.00 65.90           H
ATOM    135  CG1 VAL A  29       0.551 -15.444  49.634  1.00 65.90           C
ATOM    136 1HG1 VAL A  29      -0.080 -16.178  49.133  1.00 65.90           H
ATOM    137 2HG1 VAL A  29       1.426 -15.235  49.018  1.00 65.90           H
ATOM    138 3HG1 VAL A  29       0.871 -15.838  50.598  1.00 65.90           H
ATOM    139  CG2 VAL A  29       0.580 -13.130  50.638  1.00 65.90           C
ATOM    140 1HG2 VAL A  29       1.456 -12.842  50.057  1.00 65.90           H
ATOM    141 2HG2 VAL A  29      -0.030 -12.250  50.837  1.00 65.90           H
ATOM    142 3HG2 VAL A  29       0.900 -13.572  51.581  1.00 65.90           H
ATOM    143  HN  VAL A  29      -2.084 -12.493  49.651  1.00 65.90           H
ATOM    144  N   ASN A  30      -2.636 -14.833  47.813  1.00 61.00           N
ATOM    145  CA  ASN A  30      -3.344 -15.885  47.105  1.00 61.00           C
ATOM    146  C   ASN A  30      -3.815 -15.354  45.749  1.00 61.00           C
ATOM    147  O   ASN A  30      -4.293 -16.118  44.911  1.00 61.00           O
ATOM    148  HA  ASN A  30      -2.625 -16.699  47.007  1.00 61.00           H
ATOM    149  CB  ASN A  30      -4.577 -16.343  47.887  1.00 61.00           C
ATOM    150 1HB  ASN A  30      -5.181 -15.477  48.159  1.00 61.00           H
ATOM    151 2HB  ASN A  30      -5.198 -16.978  47.255  1.00 61.00           H
ATOM    152  CG  ASN A  30      -4.174 -17.108  49.149  1.00 61.00           C
ATOM    153  OD1 ASN A  30      -3.105 -17.690  49.238  1.00 61.00           O
ATOM    154  ND2 ASN A  30      -5.085 -17.075  50.116  1.00 61.00           N
ATOM    155 1HD2 ASN A  30      -5.943 -16.578  49.979  1.00 61.00           H
ATOM    156 2HD2 ASN A  30      -4.914 -17.546  50.981  1.00 61.00           H
ATOM    157  HN  ASN A  30      -3.193 -14.309  48.458  1.00 61.00           H
ATOM    158  N   PHE A  31      -3.662 -14.050  45.575  1.00 66.95           N
ATOM    159  CA  PHE A  31      -4.038 -13.413  44.324  1.00 66.95           C
ATOM    160  C   PHE A  31      -3.196 -13.944  43.163  1.00 66.95           C
ATOM    161  O   PHE A  31      -1.968 -13.917  43.219  1.00 66.95           O
ATOM    162  HA  PHE A  31      -5.088 -13.645  44.146  1.00 66.95           H
ATOM    163  CB  PHE A  31      -3.772 -11.915  44.488  1.00 66.95           C
ATOM    164 1HB  PHE A  31      -4.247 -11.570  45.407  1.00 66.95           H
ATOM    165 2HB  PHE A  31      -2.700 -11.757  44.604  1.00 66.95           H
ATOM    166  CG  PHE A  31      -4.275 -11.063  43.321  1.00 66.95           C
ATOM    167  CD1 PHE A  31      -3.411 -10.660  42.351  1.00 66.95           C
ATOM    168  HD1 PHE A  31      -2.360 -10.944  42.405  1.00 66.95           H
ATOM    169  CD2 PHE A  31      -5.586 -10.708  43.253  1.00 66.95           C
ATOM    170  HD2 PHE A  31      -6.279 -11.030  44.031  1.00 66.95           H
ATOM    171  CE1 PHE A  31      -3.877  -9.869  41.268  1.00 66.95           C
ATOM    172  HE1 PHE A  31      -3.185  -9.546  40.491  1.00 66.95           H
ATOM    173  CE2 PHE A  31      -6.053  -9.917  42.170  1.00 66.95           C
ATOM    174  HE2 PHE A  31      -7.104  -9.632  42.116  1.00 66.95           H
ATOM    175  CZ  PHE A  31      -5.189  -9.514  41.200  1.00 66.95           C
ATOM    176  HZ  PHE A  31      -5.547  -8.907  40.369  1.00 66.95           H
ATOM    177  HN  PHE A  31      -3.290 -13.433  46.268  1.00 66.95           H
ATOM    178  N   ASN A  32      -3.890 -14.416  42.138  1.00 59.92           N
ATOM    179  CA  ASN A  32      -3.222 -14.962  40.969  1.00 59.92           C
ATOM    180  C   ASN A  32      -2.765 -13.815  40.065  1.00 59.92           C
ATOM    181  O   ASN A  32      -3.550 -13.294  39.274  1.00 59.92           O
ATOM    182  HA  ASN A  32      -2.386 -15.541  41.362  1.00 59.92           H
ATOM    183  CB  ASN A  32      -4.166 -15.854  40.161  1.00 59.92           C
ATOM    184 1HB  ASN A  32      -4.691 -16.536  40.830  1.00 59.92           H
ATOM    185 2HB  ASN A  32      -4.924 -15.240  39.673  1.00 59.92           H
ATOM    186  CG  ASN A  32      -3.397 -16.656  39.109  1.00 59.92           C
ATOM    187  OD1 ASN A  32      -2.187 -16.561  38.981  1.00 59.92           O
ATOM    188  ND2 ASN A  32      -4.164 -17.448  38.365  1.00 59.92           N
ATOM    189 1HD2 ASN A  32      -5.151 -17.478  38.521  1.00 59.92           H
ATOM    190 2HD2 ASN A  32      -3.754 -18.012  37.649  1.00 59.92           H
ATOM    191  HN  ASN A  32      -4.890 -14.428  42.097  1.00 59.92           H
ATOM    192  N   PHE A  33      -1.499 -13.455  40.213  1.00 62.73           N
ATOM    193  CA  PHE A  33      -0.895 -12.466  39.337  1.00 62.73           C
ATOM    194  C   PHE A  33      -0.496 -13.090  37.998  1.00 62.73           C
ATOM    195  O   PHE A  33       0.684 -13.122  37.651  1.00 62.73           O
ATOM    196  HA  PHE A  33      -1.639 -11.688  39.167  1.00 62.73           H
ATOM    197  CB  PHE A  33       0.363 -11.953  40.042  1.00 62.73           C
ATOM    198 1HB  PHE A  33       0.987 -12.804  40.314  1.00 62.73           H
ATOM    199 2HB  PHE A  33       0.938 -11.347  39.342  1.00 62.73           H
ATOM    200  CG  PHE A  33       0.079 -11.126  41.297  1.00 62.73           C
ATOM    201  CD1 PHE A  33      -0.186  -9.796  41.190  1.00 62.73           C
ATOM    202  HD1 PHE A  33      -0.196  -9.320  40.209  1.00 62.73           H
ATOM    203  CD2 PHE A  33       0.092 -11.720  42.521  1.00 62.73           C
ATOM    204  HD2 PHE A  33       0.304 -12.785  42.607  1.00 62.73           H
ATOM    205  CE1 PHE A  33      -0.449  -9.028  42.355  1.00 62.73           C
ATOM    206  HE1 PHE A  33      -0.662  -7.962  42.269  1.00 62.73           H
ATOM    207  CE2 PHE A  33      -0.172 -10.952  43.686  1.00 62.73           C
ATOM    208  HE2 PHE A  33      -0.162 -11.428  44.666  1.00 62.73           H
ATOM    209  CZ  PHE A  33      -0.437  -9.622  43.578  1.00 62.73           C
ATOM    210  HZ  PHE A  33      -0.639  -9.033  44.473  1.00 62.73           H
ATOM    211  HN  PHE A  33      -0.890 -13.827  40.915  1.00 62.73           H
ATOM    212  N   THR A  34      -1.502 -13.570  37.283  1.00 62.12           N
ATOM    213  CA  THR A  34      -1.341 -13.865  35.869  1.00 62.12           C
ATOM    214  C   THR A  34      -0.830 -12.631  35.122  1.00 62.12           C
ATOM    215  O   THR A  34      -1.391 -11.545  35.253  1.00 62.12           O
ATOM    216  HA  THR A  34      -0.582 -14.640  35.764  1.00 62.12           H
ATOM    217  CB  THR A  34      -2.679 -14.384  35.339  1.00 62.12           C
ATOM    218  HB  THR A  34      -2.687 -14.398  34.249  1.00 62.12           H
ATOM    219  OG1 THR A  34      -3.648 -13.536  35.950  1.00 62.12           O
ATOM    220  HG1 THR A  34      -3.483 -12.585  35.689  1.00 62.12           H
ATOM    221  CG2 THR A  34      -3.018 -15.778  35.870  1.00 62.12           C
ATOM    222 1HG2 THR A  34      -3.077 -15.749  36.958  1.00 62.12           H
ATOM    223 2HG2 THR A  34      -2.241 -16.481  35.567  1.00 62.12           H
ATOM    224 3HG2 THR A  34      -3.977 -16.099  35.463  1.00 62.12           H
ATOM    225  HN  THR A  34      -2.412 -13.758  37.653  1.00 62.12           H
ATOM    226  N   ASP A  35       0.230 -12.841  34.355  1.00 67.64           N
ATOM    227  CA  ASP A  35       0.914 -11.736  33.705  1.00 67.64           C
ATOM    228  C   ASP A  35       0.199 -11.400  32.395  1.00 67.64           C
ATOM    229  O   ASP A  35       0.612 -11.847  31.326  1.00 67.64           O
ATOM    230  HA  ASP A  35       0.878 -10.915  34.421  1.00 67.64           H
ATOM    231  CB  ASP A  35       2.362 -12.102  33.373  1.00 67.64           C
ATOM    232 1HB  ASP A  35       2.763 -12.753  34.150  1.00 67.64           H
ATOM    233 2HB  ASP A  35       2.393 -12.664  32.439  1.00 67.64           H
ATOM    234  CG  ASP A  35       3.230 -10.849  33.251  1.00 67.64           C
ATOM    235  OD1 ASP A  35       2.681  -9.752  33.493  1.00 67.64           O
ATOM    236  OD2 ASP A  35       4.423 -11.015  32.917  1.00 67.64           O
ATOM    237  HN  ASP A  35       0.621 -13.744  34.176  1.00 67.64           H
ATOM    238  N   PHE A  36      -0.862 -10.616  32.520  1.00 81.72           N
ATOM    239  CA  PHE A  36      -1.595 -10.156  31.354  1.00 81.72           C
ATOM    240  C   PHE A  36      -0.899  -8.958  30.705  1.00 81.72           C
ATOM    241  O   PHE A  36      -1.271  -8.536  29.611  1.00 81.72           O
ATOM    242  HA  PHE A  36      -1.627 -10.983  30.645  1.00 81.72           H
ATOM    243  CB  PHE A  36      -2.981  -9.724  31.838  1.00 81.72           C
ATOM    244 1HB  PHE A  36      -2.864  -9.048  32.685  1.00 81.72           H
ATOM    245 2HB  PHE A  36      -3.472  -9.160  31.045  1.00 81.72           H
ATOM    246  CG  PHE A  36      -3.885 -10.886  32.252  1.00 81.72           C
ATOM    247  CD1 PHE A  36      -3.926 -12.018  31.500  1.00 81.72           C
ATOM    248  HD1 PHE A  36      -3.314 -12.098  30.601  1.00 81.72           H
ATOM    249  CD2 PHE A  36      -4.649 -10.787  33.374  1.00 81.72           C
ATOM    250  HD2 PHE A  36      -4.616  -9.880  33.977  1.00 81.72           H
ATOM    251  CE1 PHE A  36      -4.765 -13.097  31.885  1.00 81.72           C
ATOM    252  HE1 PHE A  36      -4.798 -14.004  31.281  1.00 81.72           H
ATOM    253  CE2 PHE A  36      -5.488 -11.866  33.759  1.00 81.72           C
ATOM    254  HE2 PHE A  36      -6.100 -11.787  34.657  1.00 81.72           H
ATOM    255  CZ  PHE A  36      -5.529 -12.998  33.006  1.00 81.72           C
ATOM    256  HZ  PHE A  36      -6.173 -13.826  33.301  1.00 81.72           H
ATOM    257  HN  PHE A  36      -1.220 -10.296  33.398  1.00 81.72           H
ATOM    258  N   TYR A  37       0.101  -8.444  31.407  1.00 86.38           N
ATOM    259  CA  TYR A  37       0.898  -7.348  30.882  1.00 86.38           C
ATOM    260  C   TYR A  37       2.069  -7.872  30.048  1.00 86.38           C
ATOM    261  O   TYR A  37       2.995  -8.478  30.585  1.00 86.38           O
ATOM    262  HA  TYR A  37       0.255  -6.738  30.248  1.00 86.38           H
ATOM    263  CB  TYR A  37       1.447  -6.605  32.101  1.00 86.38           C
ATOM    264 1HB  TYR A  37       0.626  -6.396  32.787  1.00 86.38           H
ATOM    265 2HB  TYR A  37       2.144  -7.257  32.628  1.00 86.38           H
ATOM    266  CG  TYR A  37       2.157  -5.292  31.762  1.00 86.38           C
ATOM    267  CD1 TYR A  37       3.528  -5.268  31.613  1.00 86.38           C
ATOM    268  HD1 TYR A  37       4.106  -6.183  31.736  1.00 86.38           H
ATOM    269  CD2 TYR A  37       1.424  -4.133  31.605  1.00 86.38           C
ATOM    270  HD2 TYR A  37       0.341  -4.152  31.723  1.00 86.38           H
ATOM    271  CE1 TYR A  37       4.196  -4.032  31.294  1.00 86.38           C
ATOM    272  HE1 TYR A  37       5.279  -3.999  31.173  1.00 86.38           H
ATOM    273  CE2 TYR A  37       2.092  -2.898  31.286  1.00 86.38           C
ATOM    274  HE2 TYR A  37       1.526  -1.975  31.160  1.00 86.38           H
ATOM    275  CZ  TYR A  37       3.444  -2.908  31.146  1.00 86.38           C
ATOM    276  OH  TYR A  37       4.075  -1.741  30.845  1.00 86.38           O
ATOM    277  HH  TYR A  37       5.052  -1.906  30.708  1.00 86.38           H
ATOM    278  HN  TYR A  37       0.368  -8.763  32.316  1.00 86.38           H
ATOM    279  N   CYS A  38       1.990  -7.619  28.750  1.00 90.00           N
ATOM    280  CA  CYS A  38       2.971  -8.155  27.822  1.00 90.00           C
ATOM    281  C   CYS A  38       3.998  -7.061  27.524  1.00 90.00           C
ATOM    282  O   CYS A  38       3.662  -6.031  26.940  1.00 90.00           O
ATOM    283  HA  CYS A  38       3.442  -9.003  28.319  1.00 90.00           H
ATOM    284  CB  CYS A  38       2.313  -8.683  26.545  1.00 90.00           C
ATOM    285 1HB  CYS A  38       1.534  -9.402  26.798  1.00 90.00           H
ATOM    286 2HB  CYS A  38       1.830  -7.865  26.010  1.00 90.00           H
ATOM    287  SG  CYS A  38       3.569  -9.474  25.475  1.00 90.00           S
ATOM    288  HN  CYS A  38       1.273  -7.061  28.332  1.00 90.00           H
ATOM    289  N   GLU A  39       5.229  -7.321  27.939  1.00 82.27           N
ATOM    290  CA  GLU A  39       6.342  -6.466  27.561  1.00 82.27           C
ATOM    291  C   GLU A  39       6.922  -6.913  26.218  1.00 82.27           C
ATOM    292  O   GLU A  39       7.309  -8.070  26.058  1.00 82.27           O
ATOM    293  HA  GLU A  39       5.921  -5.466  27.468  1.00 82.27           H
ATOM    294  CB  GLU A  39       7.420  -6.457  28.647  1.00 82.27           C
ATOM    295 1HB  GLU A  39       7.777  -7.473  28.819  1.00 82.27           H
ATOM    296 2HB  GLU A  39       8.213  -5.762  28.372  1.00 82.27           H
ATOM    297  CG  GLU A  39       6.853  -5.959  29.978  1.00 82.27           C
ATOM    298 1HG  GLU A  39       6.318  -5.022  29.822  1.00 82.27           H
ATOM    299 2HG  GLU A  39       6.129  -6.678  30.362  1.00 82.27           H
ATOM    300  CD  GLU A  39       7.967  -5.751  31.006  1.00 82.27           C
ATOM    301  OE1 GLU A  39       7.667  -5.136  32.052  1.00 82.27           O
ATOM    302  OE2 GLU A  39       9.094  -6.211  30.721  1.00 82.27           O
ATOM    303  HN  GLU A  39       5.471  -8.097  28.521  1.00 82.27           H
ATOM    304  N   LYS A  40       6.964  -5.972  25.285  1.00 88.88           N
ATOM    305  CA  LYS A  40       7.312  -6.295  23.912  1.00 88.88           C
ATOM    306  C   LYS A  40       8.711  -5.757  23.606  1.00 88.88           C
ATOM    307  O   LYS A  40       8.990  -5.349  22.479  1.00 88.88           O
ATOM    308  HA  LYS A  40       7.334  -7.381  23.827  1.00 88.88           H
ATOM    309  CB  LYS A  40       6.234  -5.787  22.953  1.00 88.88           C
ATOM    310 1HB  LYS A  40       6.075  -4.720  23.110  1.00 88.88           H
ATOM    311 2HB  LYS A  40       6.571  -5.910  21.923  1.00 88.88           H
ATOM    312  CG  LYS A  40       4.919  -6.540  23.158  1.00 88.88           C
ATOM    313 1HG  LYS A  40       5.090  -7.612  23.057  1.00 88.88           H
ATOM    314 2HG  LYS A  40       4.552  -6.370  24.170  1.00 88.88           H
ATOM    315  CD  LYS A  40       3.865  -6.089  22.145  1.00 88.88           C
ATOM    316 1HD  LYS A  40       3.646  -5.031  22.289  1.00 88.88           H
ATOM    317 2HD  LYS A  40       4.256  -6.198  21.134  1.00 88.88           H
ATOM    318  CE  LYS A  40       2.579  -6.905  22.291  1.00 88.88           C
ATOM    319 1HE  LYS A  40       2.796  -7.964  22.151  1.00 88.88           H
ATOM    320 2HE  LYS A  40       2.181  -6.792  23.299  1.00 88.88           H
ATOM    321  NZ  LYS A  40       1.570  -6.465  21.301  1.00 88.88           N
ATOM    322 1HZ  LYS A  40       0.809  -7.134  21.274  1.00 88.88           H
ATOM    323 2HZ  LYS A  40       1.212  -5.555  21.566  1.00 88.88           H
ATOM    324 3HZ  LYS A  40       2.000  -6.406  20.384  1.00 88.88           H
ATOM    325  HN  LYS A  40       6.766  -5.007  25.456  1.00 88.88           H
ATOM    326  N   ASN A  41       9.554  -5.773  24.628  1.00 83.07           N
ATOM    327  CA  ASN A  41      10.908  -5.263  24.490  1.00 83.07           C
ATOM    328  C   ASN A  41      11.615  -6.004  23.354  1.00 83.07           C
ATOM    329  O   ASN A  41      12.343  -5.397  22.571  1.00 83.07           O
ATOM    330  HA  ASN A  41      10.793  -4.198  24.286  1.00 83.07           H
ATOM    331  CB  ASN A  41      11.713  -5.484  25.773  1.00 83.07           C
ATOM    332 1HB  ASN A  41      11.621  -6.523  26.089  1.00 83.07           H
ATOM    333 2HB  ASN A  41      12.770  -5.303  25.578  1.00 83.07           H
ATOM    334  CG  ASN A  41      11.228  -4.559  26.891  1.00 83.07           C
ATOM    335  OD1 ASN A  41      10.732  -3.469  26.659  1.00 83.07           O
ATOM    336  ND2 ASN A  41      11.398  -5.054  28.114  1.00 83.07           N
ATOM    337 1HD2 ASN A  41      11.811  -5.957  28.235  1.00 83.07           H
ATOM    338 2HD2 ASN A  41      11.112  -4.524  28.912  1.00 83.07           H
ATOM    339  HN  ASN A  41       9.326  -6.127  25.535  1.00 83.07           H
ATOM    340  N   ASN A  42      11.376  -7.306  23.301  1.00 84.46           N
ATOM    341  CA  ASN A  42      12.046  -8.151  22.326  1.00 84.46           C
ATOM    342  C   ASN A  42      11.625  -7.729  20.917  1.00 84.46           C
ATOM    343  O   ASN A  42      12.433  -7.755  19.990  1.00 84.46           O
ATOM    344  HA  ASN A  42      13.111  -8.004  22.505  1.00 84.46           H
ATOM    345  CB  ASN A  42      11.662  -9.620  22.515  1.00 84.46           C
ATOM    346 1HB  ASN A  42      10.578  -9.724  22.479  1.00 84.46           H
ATOM    347 2HB  ASN A  42      12.067 -10.213  21.695  1.00 84.46           H
ATOM    348  CG  ASN A  42      12.188 -10.157  23.848  1.00 84.46           C
ATOM    349  OD1 ASN A  42      12.951  -9.513  24.548  1.00 84.46           O
ATOM    350  ND2 ASN A  42      11.738 -11.370  24.157  1.00 84.46           N
ATOM    351 1HD2 ASN A  42      11.114 -11.845  23.537  1.00 84.46           H
ATOM    352 2HD2 ASN A  42      12.026 -11.807  25.009  1.00 84.46           H
ATOM    353  HN  ASN A  42      10.738  -7.783  23.906  1.00 84.46           H
ATOM    354  N   VAL A  43      10.360  -7.351  20.800  1.00 91.32           N
ATOM    355  CA  VAL A  43       9.808  -6.975  19.510  1.00 91.32           C
ATOM    356  C   VAL A  43      10.472  -5.682  19.032  1.00 91.32           C
ATOM    357  O   VAL A  43      10.800  -5.546  17.855  1.00 91.32           O
ATOM    358  HA  VAL A  43      10.046  -7.772  18.805  1.00 91.32           H
ATOM    359  CB  VAL A  43       8.285  -6.865  19.604  1.00 91.32           C
ATOM    360  HB  VAL A  43       8.050  -6.030  20.264  1.00 91.32           H
ATOM    361  CG1 VAL A  43       7.671  -6.570  18.234  1.00 91.32           C
ATOM    362 1HG1 VAL A  43       8.066  -5.628  17.854  1.00 91.32           H
ATOM    363 2HG1 VAL A  43       7.921  -7.375  17.543  1.00 91.32           H
ATOM    364 3HG1 VAL A  43       6.587  -6.497  18.330  1.00 91.32           H
ATOM    365  CG2 VAL A  43       7.681  -8.131  20.215  1.00 91.32           C
ATOM    366 1HG2 VAL A  43       7.931  -8.990  19.592  1.00 91.32           H
ATOM    367 2HG2 VAL A  43       8.083  -8.279  21.217  1.00 91.32           H
ATOM    368 3HG2 VAL A  43       6.597  -8.026  20.270  1.00 91.32           H
ATOM    369  HN  VAL A  43       9.719  -7.300  21.565  1.00 91.32           H
ATOM    370  N   ARG A  44      10.652  -4.765  19.972  1.00 86.99           N
ATOM    371  CA  ARG A  44      11.238  -3.474  19.655  1.00 86.99           C
ATOM    372  C   ARG A  44      12.702  -3.642  19.244  1.00 86.99           C
ATOM    373  O   ARG A  44      13.185  -2.945  18.354  1.00 86.99           O
ATOM    374  HA  ARG A  44      10.640  -3.092  18.828  1.00 86.99           H
ATOM    375  CB  ARG A  44      11.157  -2.524  20.851  1.00 86.99           C
ATOM    376 1HB  ARG A  44      11.581  -3.005  21.732  1.00 86.99           H
ATOM    377 2HB  ARG A  44      11.755  -1.634  20.655  1.00 86.99           H
ATOM    378  CG  ARG A  44       9.708  -2.119  21.133  1.00 86.99           C
ATOM    379 1HG  ARG A  44       9.218  -1.836  20.201  1.00 86.99           H
ATOM    380 2HG  ARG A  44       9.160  -2.972  21.535  1.00 86.99           H
ATOM    381  CD  ARG A  44       9.647  -0.954  22.123  1.00 86.99           C
ATOM    382 1HD  ARG A  44      10.327  -0.163  21.808  1.00 86.99           H
ATOM    383 2HD  ARG A  44       8.644  -0.527  22.133  1.00 86.99           H
ATOM    384  NE  ARG A  44      10.010  -1.422  23.479  1.00 86.99           N
ATOM    385  HE  ARG A  44      10.980  -1.462  23.717  1.00 86.99           H
ATOM    386  CZ  ARG A  44       9.120  -1.796  24.408  1.00 86.99           C
ATOM    387  NH1 ARG A  44       7.806  -1.763  24.143  1.00 86.99           N
ATOM    388 1HH1 ARG A  44       7.484  -1.457  23.247  1.00 86.99           H
ATOM    389 2HH1 ARG A  44       7.148  -2.044  24.842  1.00 86.99           H
ATOM    390  NH2 ARG A  44       9.562  -2.204  25.605  1.00 86.99           N
ATOM    391 1HH2 ARG A  44       8.911  -2.486  26.309  1.00 86.99           H
ATOM    392 2HH2 ARG A  44      10.544  -2.226  25.794  1.00 86.99           H
ATOM    393  HN  ARG A  44      10.405  -4.893  20.932  1.00 86.99           H
ATOM    394  N   GLN A  45      13.368  -4.572  19.914  1.00 83.46           N
ATOM    395  CA  GLN A  45      14.764  -4.850  19.620  1.00 83.46           C
ATOM    396  C   GLN A  45      14.908  -5.398  18.199  1.00 83.46           C
ATOM    397  O   GLN A  45      15.783  -4.967  17.449  1.00 83.46           O
ATOM    398  HA  GLN A  45      15.274  -3.890  19.700  1.00 83.46           H
ATOM    399  CB  GLN A  45      15.357  -5.820  20.644  1.00 83.46           C
ATOM    400 1HB  GLN A  45      14.657  -6.636  20.825  1.00 83.46           H
ATOM    401 2HB  GLN A  45      16.268  -6.264  20.244  1.00 83.46           H
ATOM    402  CG  GLN A  45      15.667  -5.104  21.961  1.00 83.46           C
ATOM    403 1HG  GLN A  45      16.362  -4.285  21.778  1.00 83.46           H
ATOM    404 2HG  GLN A  45      14.754  -4.665  22.364  1.00 83.46           H
ATOM    405  CD  GLN A  45      16.268  -6.072  22.982  1.00 83.46           C
ATOM    406  OE1 GLN A  45      16.331  -7.273  22.775  1.00 83.46           O
ATOM    407  NE2 GLN A  45      16.705  -5.484  24.092  1.00 83.46           N
ATOM    408 1HE2 GLN A  45      16.623  -4.493  24.199  1.00 83.46           H
ATOM    409 2HE2 GLN A  45      17.115  -6.034  24.820  1.00 83.46           H
ATOM    410  HN  GLN A  45      12.971  -5.128  20.643  1.00 83.46           H
ATOM    411  N   PHE A  46      14.036  -6.340  17.871  1.00 92.36           N
ATOM    412  CA  PHE A  46      14.042  -6.938  16.546  1.00 92.36           C
ATOM    413  C   PHE A  46      13.881  -5.870  15.462  1.00 92.36           C
ATOM    414  O   PHE A  46      14.638  -5.845  14.493  1.00 92.36           O
ATOM    415  HA  PHE A  46      15.003  -7.438  16.422  1.00 92.36           H
ATOM    416  CB  PHE A  46      12.852  -7.896  16.482  1.00 92.36           C
ATOM    417 1HB  PHE A  46      13.033  -8.731  17.159  1.00 92.36           H
ATOM    418 2HB  PHE A  46      11.963  -7.380  16.844  1.00 92.36           H
ATOM    419  CG  PHE A  46      12.569  -8.445  15.082  1.00 92.36           C
ATOM    420  CD1 PHE A  46      11.600  -7.881  14.313  1.00 92.36           C
ATOM    421  HD1 PHE A  46      11.025  -7.037  14.693  1.00 92.36           H
ATOM    422  CD2 PHE A  46      13.288  -9.498  14.607  1.00 92.36           C
ATOM    423  HD2 PHE A  46      14.064  -9.950  15.223  1.00 92.36           H
ATOM    424  CE1 PHE A  46      11.338  -8.390  13.013  1.00 92.36           C
ATOM    425  HE1 PHE A  46      10.562  -7.938  12.397  1.00 92.36           H
ATOM    426  CE2 PHE A  46      13.026 -10.007  13.307  1.00 92.36           C
ATOM    427  HE2 PHE A  46      13.602 -10.851  12.927  1.00 92.36           H
ATOM    428  CZ  PHE A  46      12.057  -9.443  12.538  1.00 92.36           C
ATOM    429  HZ  PHE A  46      11.856  -9.834  11.541  1.00 92.36           H
ATOM    430  HN  PHE A  46      13.335  -6.694  18.490  1.00 92.36           H
ATOM    431  N   ALA A  47      12.891  -5.013  15.663  1.00 93.18           N
ATOM    432  CA  ALA A  47      12.572  -3.994  14.678  1.00 93.18           C
ATOM    433  C   ALA A  47      13.783  -3.078  14.488  1.00 93.18           C
ATOM    434  O   ALA A  47      14.086  -2.667  13.369  1.00 93.18           O
ATOM    435  HA  ALA A  47      12.358  -4.498  13.735  1.00 93.18           H
ATOM    436  CB  ALA A  47      11.325  -3.226  15.122  1.00 93.18           C
ATOM    437 1HB  ALA A  47      10.487  -3.917  15.213  1.00 93.18           H
ATOM    438 2HB  ALA A  47      11.514  -2.754  16.086  1.00 93.18           H
ATOM    439 3HB  ALA A  47      11.087  -2.462  14.383  1.00 93.18           H
ATOM    440  HN  ALA A  47      12.312  -5.008  16.478  1.00 93.18           H
ATOM    441  N   SER A  48      14.443  -2.785  15.599  1.00 91.44           N
ATOM    442  CA  SER A  48      15.506  -1.795  15.598  1.00 91.44           C
ATOM    443  C   SER A  48      16.686  -2.293  14.760  1.00 91.44           C
ATOM    444  O   SER A  48      17.455  -1.494  14.228  1.00 91.44           O
ATOM    445  HA  SER A  48      15.069  -0.902  15.151  1.00 91.44           H
ATOM    446  CB  SER A  48      15.964  -1.478  17.023  1.00 91.44           C
ATOM    447 1HB  SER A  48      16.613  -0.601  17.009  1.00 91.44           H
ATOM    448 2HB  SER A  48      15.098  -1.224  17.635  1.00 91.44           H
ATOM    449  OG  SER A  48      16.659  -2.571  17.617  1.00 91.44           O
ATOM    450  HG  SER A  48      16.290  -3.436  17.276  1.00 91.44           H
ATOM    451  HN  SER A  48      14.262  -3.210  16.485  1.00 91.44           H
ATOM    452  N   HIS A  49      16.791  -3.611  14.670  1.00 86.88           N
ATOM    453  CA  HIS A  49      17.917  -4.226  13.989  1.00 86.88           C
ATOM    454  C   HIS A  49      17.538  -4.528  12.538  1.00 86.88           C
ATOM    455  O   HIS A  49      18.340  -4.326  11.628  1.00 86.88           O
ATOM    456  HA  HIS A  49      18.726  -3.496  14.000  1.00 86.88           H
ATOM    457  CB  HIS A  49      18.398  -5.466  14.746  1.00 86.88           C
ATOM    458 1HB  HIS A  49      17.541  -6.106  14.955  1.00 86.88           H
ATOM    459 2HB  HIS A  49      19.071  -6.034  14.103  1.00 86.88           H
ATOM    460  CG  HIS A  49      19.106  -5.157  16.044  1.00 86.88           C
ATOM    461  ND1 HIS A  49      20.235  -4.360  16.110  1.00 86.88           N
ATOM    462  HD1 HIS A  49      20.687  -3.919  15.334  1.00 86.88           H
ATOM    463  CD2 HIS A  49      18.833  -5.546  17.323  1.00 86.88           C
ATOM    464  HD2 HIS A  49      18.006  -6.184  17.631  1.00 86.88           H
ATOM    465  CE1 HIS A  49      20.617  -4.280  17.377  1.00 86.88           C
ATOM    466  HE1 HIS A  49      21.475  -3.723  17.753  1.00 86.88           H
ATOM    467  NE2 HIS A  49      19.747  -5.016  18.126  1.00 86.88           N
ATOM    468  HN  HIS A  49      16.125  -4.252  15.050  1.00 86.88           H
ATOM    469  N   PHE A  50      16.314  -5.007  12.367  1.00 81.75           N
ATOM    470  CA  PHE A  50      15.928  -5.647  11.121  1.00 81.75           C
ATOM    471  C   PHE A  50      15.365  -4.626  10.131  1.00 81.75           C
ATOM    472  O   PHE A  50      15.671  -4.676   8.941  1.00 81.75           O
ATOM    473  HA  PHE A  50      16.825  -6.102  10.700  1.00 81.75           H
ATOM    474  CB  PHE A  50      14.839  -6.666  11.461  1.00 81.75           C
ATOM    475 1HB  PHE A  50      15.201  -7.319  12.255  1.00 81.75           H
ATOM    476 2HB  PHE A  50      13.971  -6.137  11.855  1.00 81.75           H
ATOM    477  CG  PHE A  50      14.398  -7.525  10.274  1.00 81.75           C
ATOM    478  CD1 PHE A  50      13.187  -7.313   9.693  1.00 81.75           C
ATOM    479  HD1 PHE A  50      12.530  -6.530  10.073  1.00 81.75           H
ATOM    480  CD2 PHE A  50      15.218  -8.501   9.800  1.00 81.75           C
ATOM    481  HD2 PHE A  50      16.189  -8.672  10.266  1.00 81.75           H
ATOM    482  CE1 PHE A  50      12.779  -8.110   8.591  1.00 81.75           C
ATOM    483  HE1 PHE A  50      11.808  -7.940   8.126  1.00 81.75           H
ATOM    484  CE2 PHE A  50      14.809  -9.299   8.698  1.00 81.75           C
ATOM    485  HE2 PHE A  50      15.466 -10.081   8.319  1.00 81.75           H
ATOM    486  CZ  PHE A  50      13.598  -9.086   8.117  1.00 81.75           C
ATOM    487  HZ  PHE A  50      13.285  -9.699   7.272  1.00 81.75           H
ATOM    488  HN  PHE A  50      15.595  -4.962  13.060  1.00 81.75           H
ATOM    489  N   LEU A  51      14.551  -3.724  10.660  1.00 93.77           N
ATOM    490  CA  LEU A  51      13.701  -2.898   9.819  1.00 93.77           C
ATOM    491  C   LEU A  51      14.545  -1.800   9.170  1.00 93.77           C
ATOM    492  O   LEU A  51      14.421  -1.541   7.974  1.00 93.77           O
ATOM    493  HA  LEU A  51      13.302  -3.537   9.031  1.00 93.77           H
ATOM    494  CB  LEU A  51      12.510  -2.367  10.618  1.00 93.77           C
ATOM    495 1HB  LEU A  51      12.890  -1.754  11.435  1.00 93.77           H
ATOM    496 2HB  LEU A  51      11.927  -1.710   9.972  1.00 93.77           H
ATOM    497  CG  LEU A  51      11.571  -3.423  11.205  1.00 93.77           C
ATOM    498  HG  LEU A  51      12.126  -3.999  11.945  1.00 93.77           H
ATOM    499  CD1 LEU A  51      10.395  -2.768  11.932  1.00 93.77           C
ATOM    500 1HD1 LEU A  51      10.770  -2.144  12.743  1.00 93.77           H
ATOM    501 2HD1 LEU A  51       9.832  -2.151  11.230  1.00 93.77           H
ATOM    502 3HD1 LEU A  51       9.743  -3.541  12.339  1.00 93.77           H
ATOM    503  CD2 LEU A  51      11.105  -4.402  10.126  1.00 93.77           C
ATOM    504 1HD2 LEU A  51      10.574  -3.857   9.346  1.00 93.77           H
ATOM    505 2HD2 LEU A  51      11.970  -4.905   9.694  1.00 93.77           H
ATOM    506 3HD2 LEU A  51      10.439  -5.142  10.570  1.00 93.77           H
ATOM    507  HN  LEU A  51      14.467  -3.553  11.642  1.00 93.77           H
ATOM    508  N   PRO A  52      15.416  -1.137   9.943  1.00 95.59           N
ATOM    509  CA  PRO A  52      16.089   0.070   9.456  1.00 95.59           C
ATOM    510  C   PRO A  52      16.784  -0.154   8.123  1.00 95.59           C
ATOM    511  O   PRO A  52      16.624   0.637   7.195  1.00 95.59           O
ATOM    512  HA  PRO A  52      15.359   0.857   9.268  1.00 95.59           H
ATOM    513  CB  PRO A  52      17.087   0.401  10.568  1.00 95.59           C
ATOM    514 1HB  PRO A  52      18.059  -0.056  10.384  1.00 95.59           H
ATOM    515 2HB  PRO A  52      17.252   1.476  10.652  1.00 95.59           H
ATOM    516  CG  PRO A  52      16.425  -0.167  11.818  1.00 95.59           C
ATOM    517 1HG  PRO A  52      17.146  -0.328  12.620  1.00 95.59           H
ATOM    518 2HG  PRO A  52      15.668   0.508  12.217  1.00 95.59           H
ATOM    519  CD  PRO A  52      15.823  -1.470  11.320  1.00 95.59           C
ATOM    520 1HD  PRO A  52      16.548  -2.284  11.337  1.00 95.59           H
ATOM    521 2HD  PRO A  52      14.979  -1.787  11.933  1.00 95.59           H
ATOM    522  N   PRO A  53      17.570  -1.232   7.997  1.00 95.78           N
ATOM    523  CA  PRO A  53      18.353  -1.457   6.779  1.00 95.78           C
ATOM    524  C   PRO A  53      17.475  -1.783   5.581  1.00 95.78           C
ATOM    525  O   PRO A  53      17.787  -1.396   4.456  1.00 95.78           O
ATOM    526  HA  PRO A  53      18.886  -0.548   6.502  1.00 95.78           H
ATOM    527  CB  PRO A  53      19.268  -2.627   7.148  1.00 95.78           C
ATOM    528 1HB  PRO A  53      19.478  -3.259   6.285  1.00 95.78           H
ATOM    529 2HB  PRO A  53      20.228  -2.280   7.529  1.00 95.78           H
ATOM    530  CG  PRO A  53      18.492  -3.368   8.198  1.00 95.78           C
ATOM    531 1HG  PRO A  53      17.787  -4.067   7.748  1.00 95.78           H
ATOM    532 2HG  PRO A  53      19.154  -3.951   8.839  1.00 95.78           H
ATOM    533  CD  PRO A  53      17.775  -2.308   8.983  1.00 95.78           C
ATOM    534 1HD  PRO A  53      16.829  -2.675   9.382  1.00 95.78           H
ATOM    535 2HD  PRO A  53      18.369  -1.967   9.832  1.00 95.78           H
ATOM    536  N   LEU A  54      16.391  -2.492   5.858  1.00 94.06           N
ATOM    537  CA  LEU A  54      15.492  -2.927   4.802  1.00 94.06           C
ATOM    538  C   LEU A  54      14.783  -1.708   4.208  1.00 94.06           C
ATOM    539  O   LEU A  54      14.623  -1.610   2.992  1.00 94.06           O
ATOM    540  HA  LEU A  54      16.101  -3.386   4.023  1.00 94.06           H
ATOM    541  CB  LEU A  54      14.536  -4.002   5.322  1.00 94.06           C
ATOM    542 1HB  LEU A  54      14.033  -3.616   6.209  1.00 94.06           H
ATOM    543 2HB  LEU A  54      13.767  -4.172   4.568  1.00 94.06           H
ATOM    544  CG  LEU A  54      15.170  -5.349   5.675  1.00 94.06           C
ATOM    545  HG  LEU A  54      15.906  -5.184   6.462  1.00 94.06           H
ATOM    546  CD1 LEU A  54      14.124  -6.318   6.231  1.00 94.06           C
ATOM    547 1HD1 LEU A  54      13.679  -5.894   7.131  1.00 94.06           H
ATOM    548 2HD1 LEU A  54      13.347  -6.482   5.484  1.00 94.06           H
ATOM    549 3HD1 LEU A  54      14.601  -7.267   6.474  1.00 94.06           H
ATOM    550  CD2 LEU A  54      15.914  -5.937   4.475  1.00 94.06           C
ATOM    551 1HD2 LEU A  54      15.216  -6.085   3.651  1.00 94.06           H
ATOM    552 2HD2 LEU A  54      16.702  -5.251   4.165  1.00 94.06           H
ATOM    553 3HD2 LEU A  54      16.355  -6.894   4.753  1.00 94.06           H
ATOM    554  HN  LEU A  54      16.124  -2.769   6.781  1.00 94.06           H
ATOM    555  N   TYR A  55      14.377  -0.810   5.093  1.00 94.38           N
ATOM    556  CA  TYR A  55      13.653   0.378   4.676  1.00 94.38           C
ATOM    557  C   TYR A  55      14.544   1.296   3.837  1.00 94.38           C
ATOM    558  O   TYR A  55      14.087   1.887   2.859  1.00 94.38           O
ATOM    559  HA  TYR A  55      12.802   0.059   4.073  1.00 94.38           H
ATOM    560  CB  TYR A  55      13.259   1.106   5.962  1.00 94.38           C
ATOM    561 1HB  TYR A  55      14.123   1.144   6.625  1.00 94.38           H
ATOM    562 2HB  TYR A  55      12.997   2.136   5.720  1.00 94.38           H
ATOM    563  CG  TYR A  55      12.089   0.461   6.709  1.00 94.38           C
ATOM    564  CD1 TYR A  55      11.513  -0.694   6.222  1.00 94.38           C
ATOM    565  HD1 TYR A  55      11.891  -1.147   5.305  1.00 94.38           H
ATOM    566  CD2 TYR A  55      11.611   1.035   7.869  1.00 94.38           C
ATOM    567  HD2 TYR A  55      12.066   1.948   8.254  1.00 94.38           H
ATOM    568  CE1 TYR A  55      10.412  -1.301   6.925  1.00 94.38           C
ATOM    569  HE1 TYR A  55       9.948  -2.214   6.551  1.00 94.38           H
ATOM    570  CE2 TYR A  55      10.510   0.428   8.572  1.00 94.38           C
ATOM    571  HE2 TYR A  55      10.122   0.871   9.489  1.00 94.38           H
ATOM    572  CZ  TYR A  55       9.965  -0.710   8.065  1.00 94.38           C
ATOM    573  OH  TYR A  55       8.926  -1.284   8.729  1.00 94.38           O
ATOM    574  HH  TYR A  55       8.610  -2.094   8.235  1.00 94.38           H
ATOM    575  HN  TYR A  55      14.535  -0.884   6.078  1.00 94.38           H
ATOM    576  N   TRP A  56      15.799   1.388   4.250  1.00 92.82           N
ATOM    577  CA  TRP A  56      16.769   2.192   3.524  1.00 92.82           C
ATOM    578  C   TRP A  56      16.936   1.586   2.129  1.00 92.82           C
ATOM    579  O   TRP A  56      16.989   2.310   1.137  1.00 92.82           O
ATOM    580  HA  TRP A  56      16.371   3.204   3.446  1.00 92.82           H
ATOM    581  CB  TRP A  56      18.086   2.290   4.296  1.00 92.82           C
ATOM    582 1HB  TRP A  56      18.308   1.320   4.741  1.00 92.82           H
ATOM    583 2HB  TRP A  56      18.891   2.510   3.594  1.00 92.82           H
ATOM    584  CG  TRP A  56      18.085   3.352   5.397  1.00 92.82           C
ATOM    585  CD1 TRP A  56      18.230   3.172   6.717  1.00 92.82           C
ATOM    586  HD1 TRP A  56      18.374   2.201   7.191  1.00 92.82           H
ATOM    587  CD2 TRP A  56      17.925   4.775   5.219  1.00 92.82           C
ATOM    588  NE1 TRP A  56      18.175   4.370   7.400  1.00 92.82           N
ATOM    589  HE1 TRP A  56      18.258   4.492   8.389  1.00 92.82           H
ATOM    590  CE2 TRP A  56      17.984   5.376   6.460  1.00 92.82           C
ATOM    591  CE3 TRP A  56      17.736   5.530   4.048  1.00 92.82           C
ATOM    592  HE3 TRP A  56      17.686   5.080   3.057  1.00 92.82           H
ATOM    593  CZ2 TRP A  56      17.862   6.758   6.650  1.00 92.82           C
ATOM    594  HZ2 TRP A  56      17.912   7.208   7.641  1.00 92.82           H
ATOM    595  CZ3 TRP A  56      17.617   6.910   4.254  1.00 92.82           C
ATOM    596  HZ3 TRP A  56      17.469   7.542   3.379  1.00 92.82           H
ATOM    597  CH2 TRP A  56      17.674   7.530   5.497  1.00 92.82           C
ATOM    598  HH2 TRP A  56      17.572   8.612   5.574  1.00 92.82           H
ATOM    599  HN  TRP A  56      16.156   0.927   5.062  1.00 92.82           H
ATOM    600  N   LEU A  57      17.015   0.264   2.099  1.00 92.79           N
ATOM    601  CA  LEU A  57      17.191  -0.446   0.844  1.00 92.79           C
ATOM    602  C   LEU A  57      16.010  -0.142  -0.080  1.00 92.79           C
ATOM    603  O   LEU A  57      16.202   0.236  -1.235  1.00 92.79           O
ATOM    604  HA  LEU A  57      18.101  -0.067   0.378  1.00 92.79           H
ATOM    605  CB  LEU A  57      17.403  -1.940   1.099  1.00 92.79           C
ATOM    606 1HB  LEU A  57      18.276  -2.059   1.741  1.00 92.79           H
ATOM    607 2HB  LEU A  57      16.545  -2.319   1.654  1.00 92.79           H
ATOM    608  CG  LEU A  57      17.597  -2.812  -0.144  1.00 92.79           C
ATOM    609  HG  LEU A  57      16.762  -2.632  -0.821  1.00 92.79           H
ATOM    610  CD1 LEU A  57      18.875  -2.426  -0.890  1.00 92.79           C
ATOM    611 1HD1 LEU A  57      18.814  -1.383  -1.201  1.00 92.79           H
ATOM    612 2HD1 LEU A  57      19.734  -2.559  -0.232  1.00 92.79           H
ATOM    613 3HD1 LEU A  57      18.989  -3.061  -1.769  1.00 92.79           H
ATOM    614  CD2 LEU A  57      17.571  -4.298   0.220  1.00 92.79           C
ATOM    615 1HD2 LEU A  57      18.373  -4.513   0.926  1.00 92.79           H
ATOM    616 2HD2 LEU A  57      16.611  -4.544   0.674  1.00 92.79           H
ATOM    617 3HD2 LEU A  57      17.711  -4.895  -0.681  1.00 92.79           H
ATOM    618  HN  LEU A  57      16.961  -0.318   2.910  1.00 92.79           H
ATOM    619  N   VAL A  58      14.815  -0.318   0.463  1.00 94.75           N
ATOM    620  CA  VAL A  58      13.603  -0.130  -0.317  1.00 94.75           C
ATOM    621  C   VAL A  58      13.556   1.306  -0.841  1.00 94.75           C
ATOM    622  O   VAL A  58      13.219   1.537  -2.001  1.00 94.75           O
ATOM    623  HA  VAL A  58      13.651  -0.812  -1.167  1.00 94.75           H
ATOM    624  CB  VAL A  58      12.378  -0.502   0.521  1.00 94.75           C
ATOM    625  HB  VAL A  58      12.415   0.077   1.444  1.00 94.75           H
ATOM    626  CG1 VAL A  58      11.084  -0.139  -0.210  1.00 94.75           C
ATOM    627 1HG1 VAL A  58      11.064   0.934  -0.402  1.00 94.75           H
ATOM    628 2HG1 VAL A  58      11.037  -0.679  -1.156  1.00 94.75           H
ATOM    629 3HG1 VAL A  58      10.229  -0.414   0.408  1.00 94.75           H
ATOM    630  CG2 VAL A  58      12.399  -1.985   0.896  1.00 94.75           C
ATOM    631 1HG2 VAL A  58      12.398  -2.589  -0.012  1.00 94.75           H
ATOM    632 2HG2 VAL A  58      13.297  -2.201   1.474  1.00 94.75           H
ATOM    633 3HG2 VAL A  58      11.518  -2.222   1.491  1.00 94.75           H
ATOM    634  HN  VAL A  58      14.667  -0.582   1.416  1.00 94.75           H
ATOM    635  N   PHE A  59      13.899   2.235   0.040  1.00 95.76           N
ATOM    636  CA  PHE A  59      13.852   3.646  -0.304  1.00 95.76           C
ATOM    637  C   PHE A  59      14.751   3.948  -1.504  1.00 95.76           C
ATOM    638  O   PHE A  59      14.308   4.553  -2.480  1.00 95.76           O
ATOM    639  HA  PHE A  59      12.819   3.883  -0.557  1.00 95.76           H
ATOM    640  CB  PHE A  59      14.368   4.420   0.911  1.00 95.76           C
ATOM    641 1HB  PHE A  59      13.671   4.282   1.739  1.00 95.76           H
ATOM    642 2HB  PHE A  59      15.321   3.993   1.223  1.00 95.76           H
ATOM    643  CG  PHE A  59      14.552   5.918   0.663  1.00 95.76           C
ATOM    644  CD1 PHE A  59      15.803   6.450   0.612  1.00 95.76           C
ATOM    645  HD1 PHE A  59      16.674   5.809   0.749  1.00 95.76           H
ATOM    646  CD2 PHE A  59      13.466   6.718   0.492  1.00 95.76           C
ATOM    647  HD2 PHE A  59      12.464   6.292   0.533  1.00 95.76           H
ATOM    648  CE1 PHE A  59      15.975   7.840   0.381  1.00 95.76           C
ATOM    649  HE1 PHE A  59      16.977   8.267   0.341  1.00 95.76           H
ATOM    650  CE2 PHE A  59      13.637   8.109   0.261  1.00 95.76           C
ATOM    651  HE2 PHE A  59      12.767   8.750   0.125  1.00 95.76           H
ATOM    652  CZ  PHE A  59      14.888   8.640   0.211  1.00 95.76           C
ATOM    653  HZ  PHE A  59      15.020   9.708   0.033  1.00 95.76           H
ATOM    654  HN  PHE A  59      14.204   2.037   0.971  1.00 95.76           H
ATOM    655  N   ILE A  60      15.998   3.513  -1.394  1.00 93.28           N
ATOM    656  CA  ILE A  60      17.004   3.867  -2.381  1.00 93.28           C
ATOM    657  C   ILE A  60      16.589   3.318  -3.747  1.00 93.28           C
ATOM    658  O   ILE A  60      16.531   4.059  -4.727  1.00 93.28           O
ATOM    659  HA  ILE A  60      17.034   4.955  -2.441  1.00 93.28           H
ATOM    660  CB  ILE A  60      18.388   3.400  -1.925  1.00 93.28           C
ATOM    661  HB  ILE A  60      18.313   2.357  -1.617  1.00 93.28           H
ATOM    662  CG1 ILE A  60      18.863   4.197  -0.709  1.00 93.28           C
ATOM    663 1HG1 ILE A  60      19.120   5.212  -1.012  1.00 93.28           H
ATOM    664 2HG1 ILE A  60      18.053   4.277   0.017  1.00 93.28           H
ATOM    665  CG2 ILE A  60      19.394   3.460  -3.077  1.00 93.28           C
ATOM    666 1HG2 ILE A  60      19.056   2.814  -3.888  1.00 93.28           H
ATOM    667 2HG2 ILE A  60      19.472   4.485  -3.438  1.00 93.28           H
ATOM    668 3HG2 ILE A  60      20.369   3.123  -2.726  1.00 93.28           H
ATOM    669  CD1 ILE A  60      20.076   3.532  -0.056  1.00 93.28           C
ATOM    670 1HD1 ILE A  60      19.808   2.526   0.268  1.00 93.28           H
ATOM    671 2HD1 ILE A  60      20.892   3.476  -0.777  1.00 93.28           H
ATOM    672 3HD1 ILE A  60      20.393   4.119   0.806  1.00 93.28           H
ATOM    673  HN  ILE A  60      16.323   2.930  -0.650  1.00 93.28           H
ATOM    674  N   VAL A  61      16.309   2.023  -3.768  1.00 93.39           N
ATOM    675  CA  VAL A  61      16.026   1.339  -5.019  1.00 93.39           C
ATOM    676  C   VAL A  61      14.730   1.892  -5.615  1.00 93.39           C
ATOM    677  O   VAL A  61      14.650   2.132  -6.819  1.00 93.39           O
ATOM    678  HA  VAL A  61      16.847   1.552  -5.703  1.00 93.39           H
ATOM    679  CB  VAL A  61      15.981  -0.173  -4.789  1.00 93.39           C
ATOM    680  HB  VAL A  61      15.224  -0.375  -4.032  1.00 93.39           H
ATOM    681  CG1 VAL A  61      15.576  -0.910  -6.068  1.00 93.39           C
ATOM    682 1HG1 VAL A  61      14.588  -0.574  -6.383  1.00 93.39           H
ATOM    683 2HG1 VAL A  61      16.300  -0.697  -6.855  1.00 93.39           H
ATOM    684 3HG1 VAL A  61      15.552  -1.982  -5.877  1.00 93.39           H
ATOM    685  CG2 VAL A  61      17.322  -0.688  -4.261  1.00 93.39           C
ATOM    686 1HG2 VAL A  61      18.106  -0.467  -4.985  1.00 93.39           H
ATOM    687 2HG2 VAL A  61      17.552  -0.198  -3.316  1.00 93.39           H
ATOM    688 3HG2 VAL A  61      17.262  -1.765  -4.107  1.00 93.39           H
ATOM    689  HN  VAL A  61      16.275   1.445  -2.953  1.00 93.39           H
ATOM    690  N   GLY A  62      13.748   2.078  -4.746  1.00 94.92           N
ATOM    691  CA  GLY A  62      12.428   2.495  -5.186  1.00 94.92           C
ATOM    692  C   GLY A  62      12.458   3.923  -5.733  1.00 94.92           C
ATOM    693  O   GLY A  62      11.855   4.209  -6.766  1.00 94.92           O
ATOM    694 1HA  GLY A  62      12.065   1.814  -5.956  1.00 94.92           H
ATOM    695 2HA  GLY A  62      11.727   2.436  -4.353  1.00 94.92           H
ATOM    696  HN  GLY A  62      13.843   1.948  -3.759  1.00 94.92           H
ATOM    697  N   ALA A  63      13.168   4.783  -5.016  1.00 94.93           N
ATOM    698  CA  ALA A  63      13.238   6.186  -5.385  1.00 94.93           C
ATOM    699  C   ALA A  63      13.866   6.313  -6.775  1.00 94.93           C
ATOM    700  O   ALA A  63      13.366   7.054  -7.620  1.00 94.93           O
ATOM    701  HA  ALA A  63      12.219   6.572  -5.420  1.00 94.93           H
ATOM    702  CB  ALA A  63      14.020   6.956  -4.320  1.00 94.93           C
ATOM    703 1HB  ALA A  63      13.516   6.858  -3.358  1.00 94.93           H
ATOM    704 2HB  ALA A  63      15.029   6.549  -4.245  1.00 94.93           H
ATOM    705 3HB  ALA A  63      14.072   8.009  -4.597  1.00 94.93           H
ATOM    706  HN  ALA A  63      13.687   4.534  -4.199  1.00 94.93           H
ATOM    707  N   LEU A  64      14.952   5.579  -6.968  1.00 89.13           N
ATOM    708  CA  LEU A  64      15.664   5.614  -8.234  1.00 89.13           C
ATOM    709  C   LEU A  64      14.754   5.078  -9.341  1.00 89.13           C
ATOM    710  O   LEU A  64      14.645   5.682 -10.406  1.00 89.13           O
ATOM    711  HA  LEU A  64      15.894   6.657  -8.451  1.00 89.13           H
ATOM    712  CB  LEU A  64      16.997   4.871  -8.119  1.00 89.13           C
ATOM    713 1HB  LEU A  64      16.804   3.880  -7.709  1.00 89.13           H
ATOM    714 2HB  LEU A  64      17.397   4.728  -9.123  1.00 89.13           H
ATOM    715  CG  LEU A  64      18.070   5.547  -7.264  1.00 89.13           C
ATOM    716  HG  LEU A  64      17.644   5.754  -6.282  1.00 89.13           H
ATOM    717  CD1 LEU A  64      19.267   4.618  -7.051  1.00 89.13           C
ATOM    718 1HD1 LEU A  64      18.936   3.711  -6.544  1.00 89.13           H
ATOM    719 2HD1 LEU A  64      19.701   4.358  -8.016  1.00 89.13           H
ATOM    720 3HD1 LEU A  64      20.015   5.123  -6.439  1.00 89.13           H
ATOM    721  CD2 LEU A  64      18.488   6.890  -7.868  1.00 89.13           C
ATOM    722 1HD2 LEU A  64      18.888   6.729  -8.869  1.00 89.13           H
ATOM    723 2HD2 LEU A  64      17.620   7.548  -7.925  1.00 89.13           H
ATOM    724 3HD2 LEU A  64      19.251   7.349  -7.240  1.00 89.13           H
ATOM    725  HN  LEU A  64      15.345   4.970  -6.279  1.00 89.13           H
ATOM    726  N   GLY A  65      14.124   3.949  -9.050  1.00 92.13           N
ATOM    727  CA  GLY A  65      13.348   3.245 -10.056  1.00 92.13           C
ATOM    728  C   GLY A  65      12.157   4.086 -10.519  1.00 92.13           C
ATOM    729  O   GLY A  65      11.964   4.289 -11.717  1.00 92.13           O
ATOM    730 1HA  GLY A  65      13.983   3.006 -10.910  1.00 92.13           H
ATOM    731 2HA  GLY A  65      12.993   2.298  -9.650  1.00 92.13           H
ATOM    732  HN  GLY A  65      14.137   3.517  -8.148  1.00 92.13           H
ATOM    733  N   ASN A  66      11.390   4.554  -9.545  1.00 89.96           N
ATOM    734  CA  ASN A  66      10.149   5.251  -9.840  1.00 89.96           C
ATOM    735  C   ASN A  66      10.468   6.604 -10.477  1.00 89.96           C
ATOM    736  O   ASN A  66       9.737   7.072 -11.349  1.00 89.96           O
ATOM    737  HA  ASN A  66       9.603   4.591 -10.514  1.00 89.96           H
ATOM    738  CB  ASN A  66       9.345   5.507  -8.563  1.00 89.96           C
ATOM    739 1HB  ASN A  66      10.012   5.850  -7.772  1.00 89.96           H
ATOM    740 2HB  ASN A  66       8.622   6.303  -8.738  1.00 89.96           H
ATOM    741  CG  ASN A  66       8.617   4.240  -8.110  1.00 89.96           C
ATOM    742  OD1 ASN A  66       7.707   3.750  -8.759  1.00 89.96           O
ATOM    743  ND2 ASN A  66       9.066   3.738  -6.963  1.00 89.96           N
ATOM    744 1HD2 ASN A  66       9.817   4.189  -6.480  1.00 89.96           H
ATOM    745 2HD2 ASN A  66       8.654   2.910  -6.584  1.00 89.96           H
ATOM    746  HN  ASN A  66      11.604   4.464  -8.573  1.00 89.96           H
ATOM    747  N   SER A  67      11.561   7.196 -10.017  1.00 90.67           N
ATOM    748  CA  SER A  67      12.026   8.451 -10.583  1.00 90.67           C
ATOM    749  C   SER A  67      12.332   8.273 -12.071  1.00 90.67           C
ATOM    750  O   SER A  67      12.051   9.159 -12.877  1.00 90.67           O
ATOM    751  HA  SER A  67      11.204   9.153 -10.443  1.00 90.67           H
ATOM    752  CB  SER A  67      13.264   8.963  -9.844  1.00 90.67           C
ATOM    753 1HB  SER A  67      14.056   8.216  -9.902  1.00 90.67           H
ATOM    754 2HB  SER A  67      13.636   9.861 -10.337  1.00 90.67           H
ATOM    755  OG  SER A  67      12.987   9.254  -8.476  1.00 90.67           O
ATOM    756  HG  SER A  67      13.489   8.623  -7.884  1.00 90.67           H
ATOM    757  HN  SER A  67      12.123   6.834  -9.274  1.00 90.67           H
ATOM    758  N   LEU A  68      12.905   7.122 -12.391  1.00 84.64           N
ATOM    759  CA  LEU A  68      13.256   6.817 -13.768  1.00 84.64           C
ATOM    760  C   LEU A  68      11.977   6.681 -14.597  1.00 84.64           C
ATOM    761  O   LEU A  68      11.913   7.159 -15.728  1.00 84.64           O
ATOM    762  HA  LEU A  68      13.829   7.661 -14.153  1.00 84.64           H
ATOM    763  CB  LEU A  68      14.163   5.587 -13.830  1.00 84.64           C
ATOM    764 1HB  LEU A  68      14.972   5.720 -13.112  1.00 84.64           H
ATOM    765 2HB  LEU A  68      13.588   4.720 -13.505  1.00 84.64           H
ATOM    766  CG  LEU A  68      14.777   5.275 -15.196  1.00 84.64           C
ATOM    767  HG  LEU A  68      13.985   5.318 -15.944  1.00 84.64           H
ATOM    768  CD1 LEU A  68      15.820   6.326 -15.582  1.00 84.64           C
ATOM    769 1HD1 LEU A  68      15.348   7.307 -15.627  1.00 84.64           H
ATOM    770 2HD1 LEU A  68      16.615   6.339 -14.836  1.00 84.64           H
ATOM    771 3HD1 LEU A  68      16.240   6.080 -16.557  1.00 84.64           H
ATOM    772  CD2 LEU A  68      15.352   3.858 -15.228  1.00 84.64           C
ATOM    773 1HD2 LEU A  68      16.127   3.763 -14.467  1.00 84.64           H
ATOM    774 2HD2 LEU A  68      14.558   3.138 -15.029  1.00 84.64           H
ATOM    775 3HD2 LEU A  68      15.782   3.662 -16.210  1.00 84.64           H
ATOM    776  HN  LEU A  68      13.128   6.406 -11.730  1.00 84.64           H
ATOM    777  N   VAL A  69      10.991   6.027 -14.002  1.00 87.27           N
ATOM    778  CA  VAL A  69       9.722   5.810 -14.676  1.00 87.27           C
ATOM    779  C   VAL A  69       9.123   7.161 -15.073  1.00 87.27           C
ATOM    780  O   VAL A  69       8.739   7.360 -16.224  1.00 87.27           O
ATOM    781  HA  VAL A  69       9.924   5.237 -15.581  1.00 87.27           H
ATOM    782  CB  VAL A  69       8.792   4.982 -13.788  1.00 87.27           C
ATOM    783  HB  VAL A  69       8.732   5.472 -12.816  1.00 87.27           H
ATOM    784  CG1 VAL A  69       7.379   4.927 -14.374  1.00 87.27           C
ATOM    785 1HG1 VAL A  69       6.979   5.938 -14.453  1.00 87.27           H
ATOM    786 2HG1 VAL A  69       7.414   4.472 -15.364  1.00 87.27           H
ATOM    787 3HG1 VAL A  69       6.739   4.332 -13.723  1.00 87.27           H
ATOM    788  CG2 VAL A  69       9.350   3.574 -13.571  1.00 87.27           C
ATOM    789 1HG2 VAL A  69       9.454   3.072 -14.532  1.00 87.27           H
ATOM    790 2HG2 VAL A  69      10.326   3.641 -13.089  1.00 87.27           H
ATOM    791 3HG2 VAL A  69       8.670   3.007 -12.936  1.00 87.27           H
ATOM    792  HN  VAL A  69      11.048   5.648 -13.078  1.00 87.27           H
ATOM    793  N   ILE A  70       9.063   8.055 -14.097  1.00 88.29           N
ATOM    794  CA  ILE A  70       8.441   9.352 -14.307  1.00 88.29           C
ATOM    795  C   ILE A  70       9.172  10.087 -15.432  1.00 88.29           C
ATOM    796  O   ILE A  70       8.541  10.710 -16.284  1.00 88.29           O
ATOM    797  HA  ILE A  70       7.413   9.174 -14.622  1.00 88.29           H
ATOM    798  CB  ILE A  70       8.384  10.137 -12.995  1.00 88.29           C
ATOM    799  HB  ILE A  70       9.381  10.139 -12.554  1.00 88.29           H
ATOM    800  CG1 ILE A  70       7.447   9.461 -11.992  1.00 88.29           C
ATOM    801 1HG1 ILE A  70       6.412   9.620 -12.292  1.00 88.29           H
ATOM    802 2HG1 ILE A  70       7.619   8.385 -11.996  1.00 88.29           H
ATOM    803  CG2 ILE A  70       7.999  11.597 -13.246  1.00 88.29           C
ATOM    804 1HG2 ILE A  70       8.738  12.060 -13.899  1.00 88.29           H
ATOM    805 2HG2 ILE A  70       7.018  11.637 -13.721  1.00 88.29           H
ATOM    806 3HG2 ILE A  70       7.965  12.132 -12.297  1.00 88.29           H
ATOM    807  CD1 ILE A  70       7.665  10.012 -10.581  1.00 88.29           C
ATOM    808 1HD1 ILE A  70       8.695   9.830 -10.275  1.00 88.29           H
ATOM    809 2HD1 ILE A  70       7.469  11.085 -10.575  1.00 88.29           H
ATOM    810 3HD1 ILE A  70       6.987   9.515  -9.888  1.00 88.29           H
ATOM    811  HN  ILE A  70       9.428   7.906 -13.178  1.00 88.29           H
ATOM    812  N   LEU A  71      10.493   9.989 -15.399  1.00 83.18           N
ATOM    813  CA  LEU A  71      11.322  10.719 -16.343  1.00 83.18           C
ATOM    814  C   LEU A  71      11.059  10.196 -17.757  1.00 83.18           C
ATOM    815  O   LEU A  71      10.980  10.975 -18.706  1.00 83.18           O
ATOM    816  HA  LEU A  71      11.020  11.766 -16.301  1.00 83.18           H
ATOM    817  CB  LEU A  71      12.793  10.655 -15.927  1.00 83.18           C
ATOM    818 1HB  LEU A  71      12.867  10.945 -14.880  1.00 83.18           H
ATOM    819 2HB  LEU A  71      13.124   9.618 -15.995  1.00 83.18           H
ATOM    820  CG  LEU A  71      13.758  11.522 -16.738  1.00 83.18           C
ATOM    821  HG  LEU A  71      13.180  12.299 -17.238  1.00 83.18           H
ATOM    822  CD1 LEU A  71      14.763  12.225 -15.823  1.00 83.18           C
ATOM    823 1HD1 LEU A  71      14.229  12.861 -15.117  1.00 83.18           H
ATOM    824 2HD1 LEU A  71      15.339  11.479 -15.276  1.00 83.18           H
ATOM    825 3HD1 LEU A  71      15.437  12.835 -16.425  1.00 83.18           H
ATOM    826  CD2 LEU A  71      14.450  10.702 -17.827  1.00 83.18           C
ATOM    827 1HD2 LEU A  71      15.013   9.889 -17.368  1.00 83.18           H
ATOM    828 2HD2 LEU A  71      13.701  10.288 -18.503  1.00 83.18           H
ATOM    829 3HD2 LEU A  71      15.130  11.343 -18.388  1.00 83.18           H
ATOM    830  HN  LEU A  71      10.996   9.424 -14.744  1.00 83.18           H
ATOM    831  N   VAL A  72      10.931   8.881 -17.853  1.00 83.07           N
ATOM    832  CA  VAL A  72      10.714   8.242 -19.139  1.00 83.07           C
ATOM    833  C   VAL A  72       9.405   8.753 -19.744  1.00 83.07           C
ATOM    834  O   VAL A  72       9.355   9.100 -20.923  1.00 83.07           O
ATOM    835  HA  VAL A  72      11.538   8.529 -19.793  1.00 83.07           H
ATOM    836  CB  VAL A  72      10.745   6.720 -18.980  1.00 83.07           C
ATOM    837  HB  VAL A  72      10.057   6.453 -18.177  1.00 83.07           H
ATOM    838  CG1 VAL A  72      10.269   6.025 -20.257  1.00 83.07           C
ATOM    839 1HG1 VAL A  72       9.246   6.333 -20.478  1.00 83.07           H
ATOM    840 2HG1 VAL A  72      10.919   6.303 -21.086  1.00 83.07           H
ATOM    841 3HG1 VAL A  72      10.300   4.945 -20.116  1.00 83.07           H
ATOM    842  CG2 VAL A  72      12.142   6.239 -18.581  1.00 83.07           C
ATOM    843 1HG2 VAL A  72      12.857   6.524 -19.352  1.00 83.07           H
ATOM    844 2HG2 VAL A  72      12.427   6.696 -17.634  1.00 83.07           H
ATOM    845 3HG2 VAL A  72      12.135   5.154 -18.475  1.00 83.07           H
ATOM    846  HN  VAL A  72      10.973   8.257 -17.072  1.00 83.07           H
ATOM    847  N   TYR A  73       8.376   8.783 -18.908  1.00 79.49           N
ATOM    848  CA  TYR A  73       7.060   9.204 -19.357  1.00 79.49           C
ATOM    849  C   TYR A  73       7.055  10.689 -19.723  1.00 79.49           C
ATOM    850  O   TYR A  73       6.339  11.106 -20.632  1.00 79.49           O
ATOM    851  HA  TYR A  73       6.802   8.619 -20.240  1.00 79.49           H
ATOM    852  CB  TYR A  73       6.119   8.979 -18.172  1.00 79.49           C
ATOM    853 1HB  TYR A  73       6.693   9.046 -17.247  1.00 79.49           H
ATOM    854 2HB  TYR A  73       5.383   9.783 -18.148  1.00 79.49           H
ATOM    855  CG  TYR A  73       5.387   7.636 -18.204  1.00 79.49           C
ATOM    856  CD1 TYR A  73       4.416   7.403 -19.156  1.00 79.49           C
ATOM    857  HD1 TYR A  73       4.171   8.175 -19.886  1.00 79.49           H
ATOM    858  CD2 TYR A  73       5.698   6.659 -17.281  1.00 79.49           C
ATOM    859  HD2 TYR A  73       6.464   6.843 -16.529  1.00 79.49           H
ATOM    860  CE1 TYR A  73       3.727   6.139 -19.187  1.00 79.49           C
ATOM    861  HE1 TYR A  73       2.958   5.941 -19.934  1.00 79.49           H
ATOM    862  CE2 TYR A  73       5.008   5.395 -17.311  1.00 79.49           C
ATOM    863  HE2 TYR A  73       5.244   4.614 -16.588  1.00 79.49           H
ATOM    864  CZ  TYR A  73       4.057   5.197 -18.263  1.00 79.49           C
ATOM    865  OH  TYR A  73       3.406   4.003 -18.292  1.00 79.49           O
ATOM    866  HH  TYR A  73       2.864   3.930 -19.129  1.00 79.49           H
ATOM    867  HN  TYR A  73       8.432   8.527 -17.943  1.00 79.49           H
ATOM    868  N   TRP A  74       7.861  11.448 -18.995  1.00 69.87           N
ATOM    869  CA  TRP A  74       7.879  12.892 -19.157  1.00 69.87           C
ATOM    870  C   TRP A  74       8.447  13.206 -20.543  1.00 69.87           C
ATOM    871  O   TRP A  74       7.847  13.961 -21.307  1.00 69.87           O
ATOM    872  HA  TRP A  74       6.851  13.248 -19.087  1.00 69.87           H
ATOM    873  CB  TRP A  74       8.660  13.562 -18.025  1.00 69.87           C
ATOM    874 1HB  TRP A  74       8.286  13.192 -17.071  1.00 69.87           H
ATOM    875 2HB  TRP A  74       9.707  13.264 -18.094  1.00 69.87           H
ATOM    876  CG  TRP A  74       8.578  15.089 -18.031  1.00 69.87           C
ATOM    877  CD1 TRP A  74       9.396  15.957 -18.643  1.00 69.87           C
ATOM    878  HD1 TRP A  74      10.261  15.668 -19.240  1.00 69.87           H
ATOM    879  CD2 TRP A  74       7.586  15.900 -17.367  1.00 69.87           C
ATOM    880  NE1 TRP A  74       9.005  17.262 -18.422  1.00 69.87           N
ATOM    881  HE1 TRP A  74       9.456  18.083 -18.773  1.00 69.87           H
ATOM    882  CE2 TRP A  74       7.870  17.226 -17.621  1.00 69.87           C
ATOM    883  CE3 TRP A  74       6.485  15.524 -16.577  1.00 69.87           C
ATOM    884  HE3 TRP A  74       6.240  14.484 -16.361  1.00 69.87           H
ATOM    885  CZ2 TRP A  74       7.100  18.284 -17.123  1.00 69.87           C
ATOM    886  HZ2 TRP A  74       7.345  19.324 -17.339  1.00 69.87           H
ATOM    887  CZ3 TRP A  74       5.726  16.593 -16.087  1.00 69.87           C
ATOM    888  HZ3 TRP A  74       4.860  16.358 -15.468  1.00 69.87           H
ATOM    889  CH2 TRP A  74       5.998  17.934 -16.334  1.00 69.87           C
ATOM    890  HH2 TRP A  74       5.357  18.709 -15.914  1.00 69.87           H
ATOM    891  HN  TRP A  74       8.494  11.093 -18.307  1.00 69.87           H
ATOM    892  N   TYR A  75       9.596  12.610 -20.825  1.00 69.48           N
ATOM    893  CA  TYR A  75      10.402  13.036 -21.956  1.00 69.48           C
ATOM    894  C   TYR A  75      10.034  12.252 -23.218  1.00 69.48           C
ATOM    895  O   TYR A  75      10.126  12.776 -24.327  1.00 69.48           O
ATOM    896  HA  TYR A  75      10.209  14.095 -22.127  1.00 69.48           H
ATOM    897  CB  TYR A  75      11.852  12.725 -21.582  1.00 69.48           C
ATOM    898 1HB  TYR A  75      11.879  11.795 -21.014  1.00 69.48           H
ATOM    899 2HB  TYR A  75      12.425  12.558 -22.494  1.00 69.48           H
ATOM    900  CG  TYR A  75      12.533  13.824 -20.764  1.00 69.48           C
ATOM    901  CD1 TYR A  75      13.089  14.915 -21.401  1.00 69.48           C
ATOM    902  HD1 TYR A  75      13.043  14.993 -22.487  1.00 69.48           H
ATOM    903  CD2 TYR A  75      12.592  13.725 -19.389  1.00 69.48           C
ATOM    904  HD2 TYR A  75      12.153  12.863 -18.885  1.00 69.48           H
ATOM    905  CE1 TYR A  75      13.730  15.949 -20.631  1.00 69.48           C
ATOM    906  HE1 TYR A  75      14.173  16.816 -21.122  1.00 69.48           H
ATOM    907  CE2 TYR A  75      13.232  14.759 -18.619  1.00 69.48           C
ATOM    908  HE2 TYR A  75      13.286  14.693 -17.532  1.00 69.48           H
ATOM    909  CZ  TYR A  75      13.770  15.820 -19.278  1.00 69.48           C
ATOM    910  OH  TYR A  75      14.375  16.797 -18.551  1.00 69.48           O
ATOM    911  HH  TYR A  75      14.303  16.592 -17.575  1.00 69.48           H
ATOM    912  HN  TYR A  75       9.977  11.851 -20.297  1.00 69.48           H
ATOM    913  N   CYS A  76       9.626  11.010 -23.006  1.00 68.21           N
ATOM    914  CA  CYS A  76       9.602  10.036 -24.084  1.00 68.21           C
ATOM    915  C   CYS A  76       8.149   9.616 -24.320  1.00 68.21           C
ATOM    916  O   CYS A  76       7.566   9.940 -25.354  1.00 68.21           O
ATOM    917  HA  CYS A  76      10.009  10.533 -24.964  1.00 68.21           H
ATOM    918  CB  CYS A  76      10.500   8.835 -23.782  1.00 68.21           C
ATOM    919 1HB  CYS A  76      11.452   9.176 -23.375  1.00 68.21           H
ATOM    920 2HB  CYS A  76      10.037   8.205 -23.022  1.00 68.21           H
ATOM    921  SG  CYS A  76      10.784   7.866 -25.308  1.00 68.21           S
ATOM    922  HG  CYS A  76       9.557   7.360 -25.382  1.00 68.21           H
ATOM    923  HN  CYS A  76       9.316  10.666 -22.119  1.00 68.21           H
ATOM    924  N   THR A  77       7.607   8.902 -23.345  1.00 60.80           N
ATOM    925  CA  THR A  77       6.369   8.170 -23.553  1.00 60.80           C
ATOM    926  C   THR A  77       5.208   9.139 -23.780  1.00 60.80           C
ATOM    927  O   THR A  77       4.372   8.918 -24.655  1.00 60.80           O
ATOM    928  HA  THR A  77       6.471   7.574 -24.460  1.00 60.80           H
ATOM    929  CB  THR A  77       6.161   7.242 -22.354  1.00 60.80           C
ATOM    930  HB  THR A  77       5.872   7.809 -21.469  1.00 60.80           H
ATOM    931  OG1 THR A  77       7.390   6.527 -22.251  1.00 60.80           O
ATOM    932  HG1 THR A  77       7.494   5.913 -23.033  1.00 60.80           H
ATOM    933  CG2 THR A  77       5.119   6.156 -22.627  1.00 60.80           C
ATOM    934 1HG2 THR A  77       5.442   5.547 -23.471  1.00 60.80           H
ATOM    935 2HG2 THR A  77       4.162   6.622 -22.861  1.00 60.80           H
ATOM    936 3HG2 THR A  77       5.011   5.526 -21.745  1.00 60.80           H
ATOM    937  HN  THR A  77       7.998   8.819 -22.428  1.00 60.80           H
ATOM    938  N   ARG A  78       5.193  10.193 -22.976  1.00 55.71           N
ATOM    939  CA  ARG A  78       3.990  10.992 -22.813  1.00 55.71           C
ATOM    940  C   ARG A  78       2.782  10.088 -22.560  1.00 55.71           C
ATOM    941  O   ARG A  78       2.743   8.952 -23.030  1.00 55.71           O
ATOM    942  HA  ARG A  78       4.193  11.627 -21.950  1.00 55.71           H
ATOM    943  CB  ARG A  78       3.726  11.850 -24.052  1.00 55.71           C
ATOM    944 1HB  ARG A  78       3.652  11.211 -24.932  1.00 55.71           H
ATOM    945 2HB  ARG A  78       2.769  12.361 -23.948  1.00 55.71           H
ATOM    946  CG  ARG A  78       4.840  12.879 -24.254  1.00 55.71           C
ATOM    947 1HG  ARG A  78       5.034  13.399 -23.316  1.00 55.71           H
ATOM    948 2HG  ARG A  78       5.763  12.371 -24.534  1.00 55.71           H
ATOM    949  CD  ARG A  78       4.461  13.892 -25.336  1.00 55.71           C
ATOM    950 1HD  ARG A  78       4.323  13.383 -26.290  1.00 55.71           H
ATOM    951 2HD  ARG A  78       3.511  14.365 -25.087  1.00 55.71           H
ATOM    952  NE  ARG A  78       5.519  14.919 -25.461  1.00 55.71           N
ATOM    953  HE  ARG A  78       6.396  14.746 -25.013  1.00 55.71           H
ATOM    954  CZ  ARG A  78       5.376  16.067 -26.137  1.00 55.71           C
ATOM    955  NH1 ARG A  78       4.222  16.351 -26.758  1.00 55.71           N
ATOM    956 1HH1 ARG A  78       3.460  15.705 -26.718  1.00 55.71           H
ATOM    957 2HH1 ARG A  78       4.123  17.210 -27.260  1.00 55.71           H
ATOM    958  NH2 ARG A  78       6.403  16.926 -26.184  1.00 55.71           N
ATOM    959 1HH2 ARG A  78       6.312  17.787 -26.685  1.00 55.71           H
ATOM    960 2HH2 ARG A  78       7.260  16.706 -25.719  1.00 55.71           H
ATOM    961  HN  ARG A  78       5.981  10.502 -22.444  1.00 55.71           H
ATOM    962  N   VAL A  79       1.826  10.626 -21.817  1.00 71.03           N
ATOM    963  CA  VAL A  79       0.625   9.878 -21.486  1.00 71.03           C
ATOM    964  C   VAL A  79      -0.314   9.868 -22.693  1.00 71.03           C
ATOM    965  O   VAL A  79      -0.992  10.858 -22.964  1.00 71.03           O
ATOM    966  HA  VAL A  79       0.926   8.853 -21.267  1.00 71.03           H
ATOM    967  CB  VAL A  79      -0.023  10.459 -20.228  1.00 71.03           C
ATOM    968  HB  VAL A  79      -0.340  11.477 -20.454  1.00 71.03           H
ATOM    969  CG1 VAL A  79      -1.264   9.658 -19.830  1.00 71.03           C
ATOM    970 1HG1 VAL A  79      -1.991   9.686 -20.643  1.00 71.03           H
ATOM    971 2HG1 VAL A  79      -0.981   8.624 -19.632  1.00 71.03           H
ATOM    972 3HG1 VAL A  79      -1.706  10.092 -18.933  1.00 71.03           H
ATOM    973  CG2 VAL A  79       0.980  10.525 -19.074  1.00 71.03           C
ATOM    974 1HG2 VAL A  79       1.341   9.521 -18.849  1.00 71.03           H
ATOM    975 2HG2 VAL A  79       1.820  11.158 -19.359  1.00 71.03           H
ATOM    976 3HG2 VAL A  79       0.493  10.942 -18.193  1.00 71.03           H
ATOM    977  HN  VAL A  79       1.861  11.554 -21.446  1.00 71.03           H
ATOM    978  N   LYS A  80      -0.325   8.739 -23.386  1.00 64.82           N
ATOM    979  CA  LYS A  80      -1.103   8.617 -24.607  1.00 64.82           C
ATOM    980  C   LYS A  80      -2.365   7.800 -24.323  1.00 64.82           C
ATOM    981  O   LYS A  80      -3.371   7.944 -25.016  1.00 64.82           O
ATOM    982  HA  LYS A  80      -1.402   9.622 -24.905  1.00 64.82           H
ATOM    983  CB  LYS A  80      -0.242   8.046 -25.736  1.00 64.82           C
ATOM    984 1HB  LYS A  80       0.241   7.128 -25.402  1.00 64.82           H
ATOM    985 2HB  LYS A  80      -0.876   7.782 -26.583  1.00 64.82           H
ATOM    986  CG  LYS A  80       0.818   9.055 -26.180  1.00 64.82           C
ATOM    987 1HG  LYS A  80       0.337   9.986 -26.479  1.00 64.82           H
ATOM    988 2HG  LYS A  80       1.475   9.291 -25.343  1.00 64.82           H
ATOM    989  CD  LYS A  80       1.645   8.505 -27.344  1.00 64.82           C
ATOM    990 1HD  LYS A  80       2.103   7.560 -27.055  1.00 64.82           H
ATOM    991 2HD  LYS A  80       0.992   8.297 -28.192  1.00 64.82           H
ATOM    992  CE  LYS A  80       2.732   9.498 -27.762  1.00 64.82           C
ATOM    993 1HE  LYS A  80       2.274  10.435 -28.080  1.00 64.82           H
ATOM    994 2HE  LYS A  80       3.370   9.728 -26.909  1.00 64.82           H
ATOM    995  NZ  LYS A  80       3.548   8.939 -28.863  1.00 64.82           N
ATOM    996 1HZ  LYS A  80       4.259   9.611 -29.131  1.00 64.82           H
ATOM    997 2HZ  LYS A  80       3.993   8.083 -28.552  1.00 64.82           H
ATOM    998 3HZ  LYS A  80       2.952   8.741 -29.659  1.00 64.82           H
ATOM    999  HN  LYS A  80       0.185   7.918 -23.126  1.00 64.82           H
ATOM   1000  N   THR A  81      -2.271   6.960 -23.303  1.00 75.35           N
ATOM   1001  CA  THR A  81      -3.341   6.025 -23.001  1.00 75.35           C
ATOM   1002  C   THR A  81      -3.781   6.170 -21.543  1.00 75.35           C
ATOM   1003  O   THR A  81      -3.069   6.758 -20.731  1.00 75.35           O
ATOM   1004  HA  THR A  81      -4.202   6.276 -23.621  1.00 75.35           H
ATOM   1005  CB  THR A  81      -2.853   4.618 -23.352  1.00 75.35           C
ATOM   1006  HB  THR A  81      -3.682   3.910 -23.364  1.00 75.35           H
ATOM   1007  OG1 THR A  81      -1.833   4.355 -22.392  1.00 75.35           O
ATOM   1008  HG1 THR A  81      -0.944   4.639 -22.751  1.00 75.35           H
ATOM   1009  CG2 THR A  81      -2.122   4.569 -24.695  1.00 75.35           C
ATOM   1010 1HG2 THR A  81      -1.253   5.227 -24.660  1.00 75.35           H
ATOM   1011 2HG2 THR A  81      -2.794   4.898 -25.487  1.00 75.35           H
ATOM   1012 3HG2 THR A  81      -1.796   3.548 -24.895  1.00 75.35           H
ATOM   1013  HN  THR A  81      -1.482   6.912 -22.689  1.00 75.35           H
ATOM   1014  N   MET A  82      -4.953   5.623 -21.255  1.00 75.62           N
ATOM   1015  CA  MET A  82      -5.447   5.588 -19.889  1.00 75.62           C
ATOM   1016  C   MET A  82      -4.473   4.846 -18.972  1.00 75.62           C
ATOM   1017  O   MET A  82      -4.237   5.267 -17.841  1.00 75.62           O
ATOM   1018  HA  MET A  82      -5.526   6.630 -19.579  1.00 75.62           H
ATOM   1019  CB  MET A  82      -6.810   4.893 -19.856  1.00 75.62           C
ATOM   1020 1HB  MET A  82      -7.077   4.561 -20.859  1.00 75.62           H
ATOM   1021 2HB  MET A  82      -6.753   4.003 -19.230  1.00 75.62           H
ATOM   1022  CG  MET A  82      -7.892   5.833 -19.320  1.00 75.62           C
ATOM   1023 1HG  MET A  82      -7.657   6.126 -18.297  1.00 75.62           H
ATOM   1024 2HG  MET A  82      -7.919   6.746 -19.914  1.00 75.62           H
ATOM   1025  SD  MET A  82      -9.483   5.025 -19.372  1.00 75.62           S
ATOM   1026  CE  MET A  82     -10.456   6.196 -18.440  1.00 75.62           C
ATOM   1027 1HE  MET A  82     -10.042   6.295 -17.437  1.00 75.62           H
ATOM   1028 2HE  MET A  82     -10.435   7.165 -18.940  1.00 75.62           H
ATOM   1029 3HE  MET A  82     -11.485   5.843 -18.376  1.00 75.62           H
ATOM   1030  HN  MET A  82      -5.560   5.209 -21.934  1.00 75.62           H
ATOM   1031  N   THR A  83      -3.934   3.754 -19.494  1.00 77.04           N
ATOM   1032  CA  THR A  83      -3.009   2.936 -18.728  1.00 77.04           C
ATOM   1033  C   THR A  83      -1.763   3.744 -18.360  1.00 77.04           C
ATOM   1034  O   THR A  83      -1.263   3.645 -17.240  1.00 77.04           O
ATOM   1035  HA  THR A  83      -3.494   2.652 -17.794  1.00 77.04           H
ATOM   1036  CB  THR A  83      -2.699   1.681 -19.546  1.00 77.04           C
ATOM   1037  HB  THR A  83      -1.960   1.892 -20.319  1.00 77.04           H
ATOM   1038  OG1 THR A  83      -3.974   1.249 -20.015  1.00 77.04           O
ATOM   1039  HG1 THR A  83      -4.659   1.363 -19.296  1.00 77.04           H
ATOM   1040  CG2 THR A  83      -2.210   0.521 -18.676  1.00 77.04           C
ATOM   1041 1HG2 THR A  83      -2.978   0.266 -17.946  1.00 77.04           H
ATOM   1042 2HG2 THR A  83      -1.299   0.816 -18.156  1.00 77.04           H
ATOM   1043 3HG2 THR A  83      -2.005  -0.344 -19.306  1.00 77.04           H
ATOM   1044  HN  THR A  83      -4.120   3.427 -20.421  1.00 77.04           H
ATOM   1045  N   ASP A  84      -1.296   4.525 -19.323  1.00 79.22           N
ATOM   1046  CA  ASP A  84      -0.114   5.344 -19.116  1.00 79.22           C
ATOM   1047  C   ASP A  84      -0.375   6.328 -17.974  1.00 79.22           C
ATOM   1048  O   ASP A  84       0.518   6.606 -17.174  1.00 79.22           O
ATOM   1049  HA  ASP A  84       0.685   4.640 -18.886  1.00 79.22           H
ATOM   1050  CB  ASP A  84       0.221   6.154 -20.370  1.00 79.22           C
ATOM   1051 1HB  ASP A  84      -0.613   6.810 -20.618  1.00 79.22           H
ATOM   1052 2HB  ASP A  84       1.082   6.794 -20.175  1.00 79.22           H
ATOM   1053  CG  ASP A  84       0.522   5.232 -21.554  1.00 79.22           C
ATOM   1054  OD1 ASP A  84       1.122   4.165 -21.303  1.00 79.22           O
ATOM   1055  OD2 ASP A  84       0.145   5.616 -22.682  1.00 79.22           O
ATOM   1056  HN  ASP A  84      -1.711   4.603 -20.230  1.00 79.22           H
ATOM   1057  N   MET A  85      -1.601   6.828 -17.934  1.00 84.55           N
ATOM   1058  CA  MET A  85      -1.983   7.791 -16.915  1.00 84.55           C
ATOM   1059  C   MET A  85      -1.914   7.169 -15.519  1.00 84.55           C
ATOM   1060  O   MET A  85      -1.362   7.766 -14.596  1.00 84.55           O
ATOM   1061  HA  MET A  85      -1.262   8.604 -16.994  1.00 84.55           H
ATOM   1062  CB  MET A  85      -3.407   8.282 -17.185  1.00 84.55           C
ATOM   1063 1HB  MET A  85      -3.496   8.595 -18.225  1.00 84.55           H
ATOM   1064 2HB  MET A  85      -4.112   7.463 -17.037  1.00 84.55           H
ATOM   1065  CG  MET A  85      -3.770   9.447 -16.263  1.00 84.55           C
ATOM   1066 1HG  MET A  85      -4.833   9.670 -16.346  1.00 84.55           H
ATOM   1067 2HG  MET A  85      -3.582   9.172 -15.225  1.00 84.55           H
ATOM   1068  SD  MET A  85      -2.810  10.889 -16.694  1.00 84.55           S
ATOM   1069  CE  MET A  85      -3.255  11.972 -15.347  1.00 84.55           C
ATOM   1070 1HE  MET A  85      -4.332  12.139 -15.356  1.00 84.55           H
ATOM   1071 2HE  MET A  85      -2.965  11.514 -14.401  1.00 84.55           H
ATOM   1072 3HE  MET A  85      -2.739  12.925 -15.462  1.00 84.55           H
ATOM   1073  HN  MET A  85      -2.325   6.586 -18.580  1.00 84.55           H
ATOM   1074  N   PHE A  86      -2.482   5.977 -15.408  1.00 87.85           N
ATOM   1075  CA  PHE A  86      -2.541   5.293 -14.127  1.00 87.85           C
ATOM   1076  C   PHE A  86      -1.146   4.857 -13.674  1.00 87.85           C
ATOM   1077  O   PHE A  86      -0.821   4.936 -12.491  1.00 87.85           O
ATOM   1078  HA  PHE A  86      -2.954   5.995 -13.403  1.00 87.85           H
ATOM   1079  CB  PHE A  86      -3.411   4.050 -14.324  1.00 87.85           C
ATOM   1080 1HB  PHE A  86      -3.009   3.464 -15.151  1.00 87.85           H
ATOM   1081 2HB  PHE A  86      -3.346   3.428 -13.432  1.00 87.85           H
ATOM   1082  CG  PHE A  86      -4.883   4.359 -14.606  1.00 87.85           C
ATOM   1083  CD1 PHE A  86      -5.516   5.343 -13.913  1.00 87.85           C
ATOM   1084  HD1 PHE A  86      -4.975   5.911 -13.156  1.00 87.85           H
ATOM   1085  CD2 PHE A  86      -5.558   3.650 -15.550  1.00 87.85           C
ATOM   1086  HD2 PHE A  86      -5.051   2.861 -16.105  1.00 87.85           H
ATOM   1087  CE1 PHE A  86      -6.882   5.629 -14.174  1.00 87.85           C
ATOM   1088  HE1 PHE A  86      -7.389   6.418 -13.618  1.00 87.85           H
ATOM   1089  CE2 PHE A  86      -6.924   3.936 -15.811  1.00 87.85           C
ATOM   1090  HE2 PHE A  86      -7.465   3.368 -16.567  1.00 87.85           H
ATOM   1091  CZ  PHE A  86      -7.557   4.920 -15.118  1.00 87.85           C
ATOM   1092  HZ  PHE A  86      -8.606   5.140 -15.318  1.00 87.85           H
ATOM   1093  HN  PHE A  86      -2.897   5.482 -16.171  1.00 87.85           H
ATOM   1094  N   LEU A  87      -0.358   4.407 -14.640  1.00 82.93           N
ATOM   1095  CA  LEU A  87       0.978   3.916 -14.348  1.00 82.93           C
ATOM   1096  C   LEU A  87       1.845   5.075 -13.852  1.00 82.93           C
ATOM   1097  O   LEU A  87       2.702   4.889 -12.990  1.00 82.93           O
ATOM   1098  HA  LEU A  87       0.889   3.184 -13.547  1.00 82.93           H
ATOM   1099  CB  LEU A  87       1.559   3.190 -15.563  1.00 82.93           C
ATOM   1100 1HB  LEU A  87       1.444   3.834 -16.436  1.00 82.93           H
ATOM   1101 2HB  LEU A  87       2.629   3.056 -15.404  1.00 82.93           H
ATOM   1102  CG  LEU A  87       0.945   1.827 -15.887  1.00 82.93           C
ATOM   1103  HG  LEU A  87      -0.128   1.959 -16.024  1.00 82.93           H
ATOM   1104  CD1 LEU A  87       1.504   1.271 -17.198  1.00 82.93           C
ATOM   1105 1HD1 LEU A  87       1.275   1.959 -18.011  1.00 82.93           H
ATOM   1106 2HD1 LEU A  87       2.585   1.156 -17.113  1.00 82.93           H
ATOM   1107 3HD1 LEU A  87       1.051   0.301 -17.404  1.00 82.93           H
ATOM   1108  CD2 LEU A  87       1.134   0.851 -14.723  1.00 82.93           C
ATOM   1109 1HD2 LEU A  87       2.198   0.718 -14.530  1.00 82.93           H
ATOM   1110 2HD2 LEU A  87       0.650   1.250 -13.832  1.00 82.93           H
ATOM   1111 3HD2 LEU A  87       0.688  -0.110 -14.980  1.00 82.93           H
ATOM   1112  HN  LEU A  87      -0.620   4.374 -15.605  1.00 82.93           H
ATOM   1113  N   LEU A  88       1.591   6.246 -14.417  1.00 88.02           N
ATOM   1114  CA  LEU A  88       2.315   7.442 -14.019  1.00 88.02           C
ATOM   1115  C   LEU A  88       1.953   7.793 -12.574  1.00 88.02           C
ATOM   1116  O   LEU A  88       2.836   8.025 -11.749  1.00 88.02           O
ATOM   1117  HA  LEU A  88       3.379   7.210 -14.062  1.00 88.02           H
ATOM   1118  CB  LEU A  88       2.059   8.579 -15.010  1.00 88.02           C
ATOM   1119 1HB  LEU A  88       2.414   8.265 -15.992  1.00 88.02           H
ATOM   1120 2HB  LEU A  88       0.982   8.726 -15.093  1.00 88.02           H
ATOM   1121  CG  LEU A  88       2.705   9.923 -14.671  1.00 88.02           C
ATOM   1122  HG  LEU A  88       2.369  10.223 -13.678  1.00 88.02           H
ATOM   1123  CD1 LEU A  88       4.229   9.800 -14.614  1.00 88.02           C
ATOM   1124 1HD1 LEU A  88       4.507   9.075 -13.848  1.00 88.02           H
ATOM   1125 2HD1 LEU A  88       4.603   9.467 -15.582  1.00 88.02           H
ATOM   1126 3HD1 LEU A  88       4.663  10.770 -14.371  1.00 88.02           H
ATOM   1127  CD2 LEU A  88       2.254  11.011 -15.648  1.00 88.02           C
ATOM   1128 1HD2 LEU A  88       2.541  10.731 -16.661  1.00 88.02           H
ATOM   1129 2HD2 LEU A  88       1.171  11.120 -15.594  1.00 88.02           H
ATOM   1130 3HD2 LEU A  88       2.728  11.956 -15.383  1.00 88.02           H
ATOM   1131  HN  LEU A  88       0.908   6.385 -15.134  1.00 88.02           H
ATOM   1132  N   ASN A  89       0.655   7.821 -12.312  1.00 89.91           N
ATOM   1133  CA  ASN A  89       0.164   8.197 -10.997  1.00 89.91           C
ATOM   1134  C   ASN A  89       0.612   7.153  -9.973  1.00 89.91           C
ATOM   1135  O   ASN A  89       0.848   7.479  -8.810  1.00 89.91           O
ATOM   1136  HA  ASN A  89       0.591   9.181 -10.803  1.00 89.91           H
ATOM   1137  CB  ASN A  89      -1.364   8.255 -10.976  1.00 89.91           C
ATOM   1138 1HB  ASN A  89      -1.772   7.423 -11.550  1.00 89.91           H
ATOM   1139 2HB  ASN A  89      -1.722   8.141  -9.952  1.00 89.91           H
ATOM   1140  CG  ASN A  89      -1.871   9.577 -11.554  1.00 89.91           C
ATOM   1141  OD1 ASN A  89      -2.068  10.557 -10.854  1.00 89.91           O
ATOM   1142  ND2 ASN A  89      -2.071   9.551 -12.869  1.00 89.91           N
ATOM   1143 1HD2 ASN A  89      -1.889   8.715 -13.386  1.00 89.91           H
ATOM   1144 2HD2 ASN A  89      -2.402  10.368 -13.341  1.00 89.91           H
ATOM   1145  HN  ASN A  89      -0.055   7.593 -12.979  1.00 89.91           H
ATOM   1146  N   LEU A  90       0.717   5.918 -10.441  1.00 88.12           N
ATOM   1147  CA  LEU A  90       1.164   4.829  -9.588  1.00 88.12           C
ATOM   1148  C   LEU A  90       2.602   5.096  -9.139  1.00 88.12           C
ATOM   1149  O   LEU A  90       2.934   4.920  -7.968  1.00 88.12           O
ATOM   1150  HA  LEU A  90       0.523   4.821  -8.706  1.00 88.12           H
ATOM   1151  CB  LEU A  90       0.980   3.485 -10.295  1.00 88.12           C
ATOM   1152 1HB  LEU A  90      -0.063   3.398 -10.601  1.00 88.12           H
ATOM   1153 2HB  LEU A  90       1.580   3.490 -11.204  1.00 88.12           H
ATOM   1154  CG  LEU A  90       1.348   2.243  -9.480  1.00 88.12           C
ATOM   1155  HG  LEU A  90       2.373   2.359  -9.126  1.00 88.12           H
ATOM   1156  CD1 LEU A  90       0.455   2.113  -8.245  1.00 88.12           C
ATOM   1157 1HD1 LEU A  90       0.577   2.993  -7.614  1.00 88.12           H
ATOM   1158 2HD1 LEU A  90      -0.586   2.030  -8.556  1.00 88.12           H
ATOM   1159 3HD1 LEU A  90       0.739   1.222  -7.684  1.00 88.12           H
ATOM   1160  CD2 LEU A  90       1.310   0.985 -10.351  1.00 88.12           C
ATOM   1161 1HD2 LEU A  90       0.306   0.853 -10.754  1.00 88.12           H
ATOM   1162 2HD2 LEU A  90       2.021   1.089 -11.171  1.00 88.12           H
ATOM   1163 3HD2 LEU A  90       1.576   0.118  -9.747  1.00 88.12           H
ATOM   1164  HN  LEU A  90       0.503   5.656 -11.382  1.00 88.12           H
ATOM   1165  N   ALA A  91       3.418   5.517 -10.095  1.00 91.71           N
ATOM   1166  CA  ALA A  91       4.821   5.777  -9.821  1.00 91.71           C
ATOM   1167  C   ALA A  91       4.937   6.952  -8.847  1.00 91.71           C
ATOM   1168  O   ALA A  91       5.800   6.954  -7.971  1.00 91.71           O
ATOM   1169  HA  ALA A  91       5.238   4.886  -9.352  1.00 91.71           H
ATOM   1170  CB  ALA A  91       5.559   6.034 -11.136  1.00 91.71           C
ATOM   1171 1HB  ALA A  91       5.471   5.159 -11.779  1.00 91.71           H
ATOM   1172 2HB  ALA A  91       5.121   6.898 -11.636  1.00 91.71           H
ATOM   1173 3HB  ALA A  91       6.612   6.229 -10.929  1.00 91.71           H
ATOM   1174  HN  ALA A  91       3.135   5.680 -11.040  1.00 91.71           H
ATOM   1175  N   ILE A  92       4.054   7.923  -9.034  1.00 90.89           N
ATOM   1176  CA  ILE A  92       4.032   9.090  -8.169  1.00 90.89           C
ATOM   1177  C   ILE A  92       3.665   8.659  -6.748  1.00 90.89           C
ATOM   1178  O   ILE A  92       4.289   9.095  -5.782  1.00 90.89           O
ATOM   1179  HA  ILE A  92       5.039   9.505  -8.154  1.00 90.89           H
ATOM   1180  CB  ILE A  92       3.107  10.165  -8.744  1.00 90.89           C
ATOM   1181  HB  ILE A  92       2.149   9.701  -8.979  1.00 90.89           H
ATOM   1182  CG1 ILE A  92       3.669  10.730 -10.050  1.00 90.89           C
ATOM   1183 1HG1 ILE A  92       4.540  11.350  -9.837  1.00 90.89           H
ATOM   1184 2HG1 ILE A  92       4.007   9.914 -10.688  1.00 90.89           H
ATOM   1185  CG2 ILE A  92       2.836  11.263  -7.713  1.00 90.89           C
ATOM   1186 1HG2 ILE A  92       2.361  10.827  -6.834  1.00 90.89           H
ATOM   1187 2HG2 ILE A  92       3.778  11.730  -7.424  1.00 90.89           H
ATOM   1188 3HG2 ILE A  92       2.177  12.014  -8.148  1.00 90.89           H
ATOM   1189  CD1 ILE A  92       2.615  11.558 -10.787  1.00 90.89           C
ATOM   1190 1HD1 ILE A  92       1.756  10.929 -11.020  1.00 90.89           H
ATOM   1191 2HD1 ILE A  92       2.297  12.388 -10.156  1.00 90.89           H
ATOM   1192 3HD1 ILE A  92       3.041  11.948 -11.712  1.00 90.89           H
ATOM   1193  HN  ILE A  92       3.365   7.920  -9.759  1.00 90.89           H
ATOM   1194  N   ALA A  93       2.653   7.808  -6.664  1.00 92.83           N
ATOM   1195  CA  ALA A  93       2.153   7.362  -5.375  1.00 92.83           C
ATOM   1196  C   ALA A  93       3.266   6.624  -4.629  1.00 92.83           C
ATOM   1197  O   ALA A  93       3.510   6.885  -3.452  1.00 92.83           O
ATOM   1198  HA  ALA A  93       1.871   8.247  -4.804  1.00 92.83           H
ATOM   1199  CB  ALA A  93       0.912   6.492  -5.580  1.00 92.83           C
ATOM   1200 1HB  ALA A  93       0.141   7.072  -6.087  1.00 92.83           H
ATOM   1201 2HB  ALA A  93       1.173   5.625  -6.188  1.00 92.83           H
ATOM   1202 3HB  ALA A  93       0.538   6.158  -4.612  1.00 92.83           H
ATOM   1203  HN  ALA A  93       2.177   7.425  -7.457  1.00 92.83           H
ATOM   1204  N   ASP A  94       3.913   5.715  -5.345  1.00 90.00           N
ATOM   1205  CA  ASP A  94       4.974   4.915  -4.757  1.00 90.00           C
ATOM   1206  C   ASP A  94       6.071   5.841  -4.228  1.00 90.00           C
ATOM   1207  O   ASP A  94       6.596   5.627  -3.136  1.00 90.00           O
ATOM   1208  HA  ASP A  94       4.494   4.341  -3.964  1.00 90.00           H
ATOM   1209  CB  ASP A  94       5.602   3.984  -5.796  1.00 90.00           C
ATOM   1210 1HB  ASP A  94       5.741   4.521  -6.734  1.00 90.00           H
ATOM   1211 2HB  ASP A  94       6.590   3.671  -5.459  1.00 90.00           H
ATOM   1212  CG  ASP A  94       4.723   2.754  -6.032  1.00 90.00           C
ATOM   1213  OD1 ASP A  94       3.998   2.384  -5.083  1.00 90.00           O
ATOM   1214  OD2 ASP A  94       4.797   2.210  -7.155  1.00 90.00           O
ATOM   1215  HN  ASP A  94       3.722   5.522  -6.307  1.00 90.00           H
ATOM   1216  N   LEU A  95       6.385   6.851  -5.026  1.00 90.62           N
ATOM   1217  CA  LEU A  95       7.473   7.755  -4.697  1.00 90.62           C
ATOM   1218  C   LEU A  95       7.139   8.498  -3.402  1.00 90.62           C
ATOM   1219  O   LEU A  95       7.996   8.659  -2.535  1.00 90.62           O
ATOM   1220  HA  LEU A  95       8.362   7.148  -4.526  1.00 90.62           H
ATOM   1221  CB  LEU A  95       7.777   8.681  -5.876  1.00 90.62           C
ATOM   1222 1HB  LEU A  95       7.882   8.071  -6.774  1.00 90.62           H
ATOM   1223 2HB  LEU A  95       6.917   9.332  -6.032  1.00 90.62           H
ATOM   1224  CG  LEU A  95       9.025   9.555  -5.739  1.00 90.62           C
ATOM   1225  HG  LEU A  95       8.969  10.083  -4.787  1.00 90.62           H
ATOM   1226  CD1 LEU A  95      10.293   8.699  -5.707  1.00 90.62           C
ATOM   1227 1HD1 LEU A  95      10.249   8.017  -4.858  1.00 90.62           H
ATOM   1228 2HD1 LEU A  95      10.368   8.126  -6.631  1.00 90.62           H
ATOM   1229 3HD1 LEU A  95      11.165   9.345  -5.609  1.00 90.62           H
ATOM   1230  CD2 LEU A  95       9.076  10.615  -6.842  1.00 90.62           C
ATOM   1231 1HD2 LEU A  95       9.098  10.125  -7.815  1.00 90.62           H
ATOM   1232 2HD2 LEU A  95       8.194  11.252  -6.774  1.00 90.62           H
ATOM   1233 3HD2 LEU A  95       9.973  11.222  -6.720  1.00 90.62           H
ATOM   1234  HN  LEU A  95       5.911   7.055  -5.883  1.00 90.62           H
ATOM   1235  N   LEU A  96       5.890   8.932  -3.312  1.00 87.63           N
ATOM   1236  CA  LEU A  96       5.443   9.694  -2.158  1.00 87.63           C
ATOM   1237  C   LEU A  96       5.568   8.829  -0.902  1.00 87.63           C
ATOM   1238  O   LEU A  96       5.957   9.319   0.157  1.00 87.63           O
ATOM   1239  HA  LEU A  96       6.109  10.551  -2.055  1.00 87.63           H
ATOM   1240  CB  LEU A  96       4.033  10.241  -2.390  1.00 87.63           C
ATOM   1241 1HB  LEU A  96       3.402   9.425  -2.742  1.00 87.63           H
ATOM   1242 2HB  LEU A  96       3.629  10.567  -1.432  1.00 87.63           H
ATOM   1243  CG  LEU A  96       3.919  11.401  -3.381  1.00 87.63           C
ATOM   1244  HG  LEU A  96       4.373  11.092  -4.323  1.00 87.63           H
ATOM   1245  CD1 LEU A  96       2.453  11.730  -3.673  1.00 87.63           C
ATOM   1246 1HD1 LEU A  96       1.963  10.856  -4.100  1.00 87.63           H
ATOM   1247 2HD1 LEU A  96       1.953  12.011  -2.747  1.00 87.63           H
ATOM   1248 3HD1 LEU A  96       2.401  12.558  -4.380  1.00 87.63           H
ATOM   1249  CD2 LEU A  96       4.693  12.624  -2.886  1.00 87.63           C
ATOM   1250 1HD2 LEU A  96       4.290  12.944  -1.925  1.00 87.63           H
ATOM   1251 2HD2 LEU A  96       5.746  12.365  -2.770  1.00 87.63           H
ATOM   1252 3HD2 LEU A  96       4.595  13.434  -3.609  1.00 87.63           H
ATOM   1253  HN  LEU A  96       5.190   8.771  -4.008  1.00 87.63           H
ATOM   1254  N   PHE A  97       5.231   7.558  -1.061  1.00 90.13           N
ATOM   1255  CA  PHE A  97       5.325   6.615   0.040  1.00 90.13           C
ATOM   1256  C   PHE A  97       6.773   6.461   0.508  1.00 90.13           C
ATOM   1257  O   PHE A  97       7.048   6.482   1.707  1.00 90.13           O
ATOM   1258  HA  PHE A  97       4.721   7.011   0.857  1.00 90.13           H
ATOM   1259  CB  PHE A  97       4.823   5.267  -0.481  1.00 90.13           C
ATOM   1260 1HB  PHE A  97       3.735   5.294  -0.541  1.00 90.13           H
ATOM   1261 2HB  PHE A  97       5.194   5.120  -1.496  1.00 90.13           H
ATOM   1262  CG  PHE A  97       5.243   4.072   0.378  1.00 90.13           C
ATOM   1263  CD1 PHE A  97       6.152   3.180  -0.097  1.00 90.13           C
ATOM   1264  HD1 PHE A  97       6.582   3.315  -1.090  1.00 90.13           H
ATOM   1265  CD2 PHE A  97       4.707   3.903   1.616  1.00 90.13           C
ATOM   1266  HD2 PHE A  97       3.978   4.619   1.996  1.00 90.13           H
ATOM   1267  CE1 PHE A  97       6.542   2.071   0.700  1.00 90.13           C
ATOM   1268  HE1 PHE A  97       7.271   1.355   0.319  1.00 90.13           H
ATOM   1269  CE2 PHE A  97       5.096   2.795   2.413  1.00 90.13           C
ATOM   1270  HE2 PHE A  97       4.666   2.659   3.406  1.00 90.13           H
ATOM   1271  CZ  PHE A  97       6.006   1.902   1.938  1.00 90.13           C
ATOM   1272  HZ  PHE A  97       6.305   1.051   2.550  1.00 90.13           H
ATOM   1273  HN  PHE A  97       4.900   7.171  -1.922  1.00 90.13           H
ATOM   1274  N   LEU A  98       7.662   6.308  -0.463  1.00 93.02           N
ATOM   1275  CA  LEU A  98       9.044   5.971  -0.167  1.00 93.02           C
ATOM   1276  C   LEU A  98       9.663   7.079   0.687  1.00 93.02           C
ATOM   1277  O   LEU A  98      10.521   6.814   1.528  1.00 93.02           O
ATOM   1278  HA  LEU A  98       9.037   5.050   0.416  1.00 93.02           H
ATOM   1279  CB  LEU A  98       9.814   5.685  -1.457  1.00 93.02           C
ATOM   1280 1HB  LEU A  98       9.656   6.517  -2.143  1.00 93.02           H
ATOM   1281 2HB  LEU A  98      10.879   5.663  -1.224  1.00 93.02           H
ATOM   1282  CG  LEU A  98       9.452   4.387  -2.181  1.00 93.02           C
ATOM   1283  HG  LEU A  98       8.366   4.299  -2.202  1.00 93.02           H
ATOM   1284  CD1 LEU A  98       9.931   4.418  -3.634  1.00 93.02           C
ATOM   1285 1HD1 LEU A  98       9.459   5.251  -4.154  1.00 93.02           H
ATOM   1286 2HD1 LEU A  98      11.013   4.540  -3.658  1.00 93.02           H
ATOM   1287 3HD1 LEU A  98       9.660   3.483  -4.125  1.00 93.02           H
ATOM   1288  CD2 LEU A  98       9.990   3.170  -1.426  1.00 93.02           C
ATOM   1289 1HD2 LEU A  98      11.075   3.238  -1.353  1.00 93.02           H
ATOM   1290 2HD2 LEU A  98       9.559   3.143  -0.425  1.00 93.02           H
ATOM   1291 3HD2 LEU A  98       9.718   2.260  -1.963  1.00 93.02           H
ATOM   1292  HN  LEU A  98       7.452   6.411  -1.435  1.00 93.02           H
ATOM   1293  N   VAL A  99       9.205   8.298   0.441  1.00 90.21           N
ATOM   1294  CA  VAL A  99       9.734   9.453   1.145  1.00 90.21           C
ATOM   1295  C   VAL A  99       9.453   9.305   2.642  1.00 90.21           C
ATOM   1296  O   VAL A  99      10.099   9.952   3.465  1.00 90.21           O
ATOM   1297  HA  VAL A  99      10.813   9.467   0.990  1.00 90.21           H
ATOM   1298  CB  VAL A  99       9.153  10.739   0.553  1.00 90.21           C
ATOM   1299  HB  VAL A  99       8.067  10.654   0.568  1.00 90.21           H
ATOM   1300  CG1 VAL A  99       9.541  11.955   1.397  1.00 90.21           C
ATOM   1301 1HG1 VAL A  99       9.157  11.832   2.409  1.00 90.21           H
ATOM   1302 2HG1 VAL A  99      10.627  12.044   1.428  1.00 90.21           H
ATOM   1303 3HG1 VAL A  99       9.115  12.855   0.953  1.00 90.21           H
ATOM   1304  CG2 VAL A  99       9.591  10.919  -0.902  1.00 90.21           C
ATOM   1305 1HG2 VAL A  99      10.679  10.972  -0.950  1.00 90.21           H
ATOM   1306 2HG2 VAL A  99       9.242  10.072  -1.494  1.00 90.21           H
ATOM   1307 3HG2 VAL A  99       9.164  11.840  -1.298  1.00 90.21           H
ATOM   1308  HN  VAL A  99       8.487   8.501  -0.225  1.00 90.21           H
ATOM   1309  N   THR A 100       8.490   8.448   2.949  1.00 90.26           N
ATOM   1310  CA  THR A 100       8.084   8.241   4.329  1.00 90.26           C
ATOM   1311  C   THR A 100       9.019   7.242   5.015  1.00 90.26           C
ATOM   1312  O   THR A 100       9.135   7.236   6.239  1.00 90.26           O
ATOM   1313  HA  THR A 100       8.181   9.187   4.861  1.00 90.26           H
ATOM   1314  CB  THR A 100       6.619   7.802   4.330  1.00 90.26           C
ATOM   1315  HB  THR A 100       6.186   7.894   5.326  1.00 90.26           H
ATOM   1316  OG1 THR A 100       6.651   6.482   3.793  1.00 90.26           O
ATOM   1317  HG1 THR A 100       7.441   6.378   3.188  1.00 90.26           H
ATOM   1318  CG2 THR A 100       5.771   8.590   3.330  1.00 90.26           C
ATOM   1319 1HG2 THR A 100       6.164   8.442   2.324  1.00 90.26           H
ATOM   1320 2HG2 THR A 100       5.803   9.650   3.581  1.00 90.26           H
ATOM   1321 3HG2 THR A 100       4.740   8.238   3.371  1.00 90.26           H
ATOM   1322  HN  THR A 100       7.991   7.903   2.275  1.00 90.26           H
ATOM   1323  N   LEU A 101       9.660   6.422   4.196  1.00 92.60           N
ATOM   1324  CA  LEU A 101      10.394   5.277   4.707  1.00 92.60           C
ATOM   1325  C   LEU A 101      11.553   5.766   5.578  1.00 92.60           C
ATOM   1326  O   LEU A 101      11.838   5.182   6.622  1.00 92.60           O
ATOM   1327  HA  LEU A 101       9.710   4.703   5.332  1.00 92.60           H
ATOM   1328  CB  LEU A 101      10.830   4.364   3.559  1.00 92.60           C
ATOM   1329 1HB  LEU A 101      11.297   4.979   2.790  1.00 92.60           H
ATOM   1330 2HB  LEU A 101      11.596   3.684   3.932  1.00 92.60           H
ATOM   1331  CG  LEU A 101       9.724   3.533   2.906  1.00 92.60           C
ATOM   1332  HG  LEU A 101       9.003   4.216   2.456  1.00 92.60           H
ATOM   1333  CD1 LEU A 101      10.285   2.662   1.779  1.00 92.60           C
ATOM   1334 1HD1 LEU A 101      10.739   3.298   1.020  1.00 92.60           H
ATOM   1335 2HD1 LEU A 101      11.038   1.986   2.184  1.00 92.60           H
ATOM   1336 3HD1 LEU A 101       9.478   2.082   1.333  1.00 92.60           H
ATOM   1337  CD2 LEU A 101       8.971   2.705   3.949  1.00 92.60           C
ATOM   1338 1HD2 LEU A 101       9.667   2.031   4.449  1.00 92.60           H
ATOM   1339 2HD2 LEU A 101       8.520   3.371   4.684  1.00 92.60           H
ATOM   1340 3HD2 LEU A 101       8.191   2.124   3.458  1.00 92.60           H
ATOM   1341  HN  LEU A 101       9.685   6.530   3.202  1.00 92.60           H
ATOM   1342  N   PRO A 102      12.239   6.841   5.166  1.00 94.78           N
ATOM   1343  CA  PRO A 102      13.374   7.352   5.938  1.00 94.78           C
ATOM   1344  C   PRO A 102      13.017   7.603   7.394  1.00 94.78           C
ATOM   1345  O   PRO A 102      13.784   7.264   8.293  1.00 94.78           O
ATOM   1346  HA  PRO A 102      14.173   6.610   5.965  1.00 94.78           H
ATOM   1347  CB  PRO A 102      13.751   8.646   5.214  1.00 94.78           C
ATOM   1348 1HB  PRO A 102      13.241   9.509   5.643  1.00 94.78           H
ATOM   1349 2HB  PRO A 102      14.821   8.845   5.279  1.00 94.78           H
ATOM   1350  CG  PRO A 102      13.312   8.389   3.778  1.00 94.78           C
ATOM   1351 1HG  PRO A 102      13.184   9.317   3.221  1.00 94.78           H
ATOM   1352 2HG  PRO A 102      14.047   7.800   3.229  1.00 94.78           H
ATOM   1353  CD  PRO A 102      11.998   7.643   3.953  1.00 94.78           C
ATOM   1354 1HD  PRO A 102      11.160   8.327   4.085  1.00 94.78           H
ATOM   1355 2HD  PRO A 102      11.767   7.022   3.088  1.00 94.78           H
ATOM   1356  N   PHE A 103      11.848   8.196   7.589  1.00 93.52           N
ATOM   1357  CA  PHE A 103      11.403   8.551   8.926  1.00 93.52           C
ATOM   1358  C   PHE A 103      11.133   7.300   9.764  1.00 93.52           C
ATOM   1359  O   PHE A 103      11.480   7.251  10.943  1.00 93.52           O
ATOM   1360  HA  PHE A 103      12.201   9.131   9.389  1.00 93.52           H
ATOM   1361  CB  PHE A 103      10.099   9.337   8.769  1.00 93.52           C
ATOM   1362 1HB  PHE A 103       9.385   8.729   8.215  1.00 93.52           H
ATOM   1363 2HB  PHE A 103       9.672   9.511   9.756  1.00 93.52           H
ATOM   1364  CG  PHE A 103      10.265  10.680   8.056  1.00 93.52           C
ATOM   1365  CD1 PHE A 103      10.566  11.797   8.771  1.00 93.52           C
ATOM   1366  HD1 PHE A 103      10.690  11.735   9.853  1.00 93.52           H
ATOM   1367  CD2 PHE A 103      10.110  10.758   6.707  1.00 93.52           C
ATOM   1368  HD2 PHE A 103       9.868   9.863   6.134  1.00 93.52           H
ATOM   1369  CE1 PHE A 103      10.719  13.044   8.110  1.00 93.52           C
ATOM   1370  HE1 PHE A 103      10.961  13.939   8.683  1.00 93.52           H
ATOM   1371  CE2 PHE A 103      10.263  12.005   6.046  1.00 93.52           C
ATOM   1372  HE2 PHE A 103      10.139  12.067   4.965  1.00 93.52           H
ATOM   1373  CZ  PHE A 103      10.564  13.122   6.761  1.00 93.52           C
ATOM   1374  HZ  PHE A 103      10.682  14.079   6.253  1.00 93.52           H
ATOM   1375  HN  PHE A 103      11.212   8.434   6.855  1.00 93.52           H
ATOM   1376  N   TRP A 104      10.516   6.318   9.122  1.00 86.85           N
ATOM   1377  CA  TRP A 104      10.172   5.080   9.800  1.00 86.85           C
ATOM   1378  C   TRP A 104      11.473   4.360  10.157  1.00 86.85           C
ATOM   1379  O   TRP A 104      11.555   3.691  11.186  1.00 86.85           O
ATOM   1380  HA  TRP A 104       9.627   5.338  10.708  1.00 86.85           H
ATOM   1381  CB  TRP A 104       9.232   4.229   8.944  1.00 86.85           C
ATOM   1382 1HB  TRP A 104       9.663   4.119   7.949  1.00 86.85           H
ATOM   1383 2HB  TRP A 104       9.169   3.230   9.375  1.00 86.85           H
ATOM   1384  CG  TRP A 104       7.820   4.802   8.812  1.00 86.85           C
ATOM   1385  CD1 TRP A 104       7.152   5.100   7.689  1.00 86.85           C
ATOM   1386  HD1 TRP A 104       7.551   4.966   6.684  1.00 86.85           H
ATOM   1387  CD2 TRP A 104       6.923   5.134   9.892  1.00 86.85           C
ATOM   1388  NE1 TRP A 104       5.895   5.600   7.966  1.00 86.85           N
ATOM   1389  HE1 TRP A 104       5.214   5.892   7.295  1.00 86.85           H
ATOM   1390  CE2 TRP A 104       5.752   5.621   9.348  1.00 86.85           C
ATOM   1391  CE3 TRP A 104       7.095   5.027  11.284  1.00 86.85           C
ATOM   1392  HE3 TRP A 104       8.010   4.646  11.738  1.00 86.85           H
ATOM   1393  CZ2 TRP A 104       4.662   6.039  10.122  1.00 86.85           C
ATOM   1394  HZ2 TRP A 104       3.748   6.420   9.668  1.00 86.85           H
ATOM   1395  CZ3 TRP A 104       5.997   5.449  12.043  1.00 86.85           C
ATOM   1396  HZ3 TRP A 104       6.078   5.388  13.128  1.00 86.85           H
ATOM   1397  CH2 TRP A 104       4.811   5.942  11.511  1.00 86.85           C
ATOM   1398  HH2 TRP A 104       4.001   6.251  12.171  1.00 86.85           H
ATOM   1399  HN  TRP A 104      10.252   6.360   8.158  1.00 86.85           H
ATOM   1400  N   ALA A 105      12.459   4.520   9.286  1.00 95.23           N
ATOM   1401  CA  ALA A 105      13.748   3.881   9.489  1.00 95.23           C
ATOM   1402  C   ALA A 105      14.374   4.403  10.784  1.00 95.23           C
ATOM   1403  O   ALA A 105      14.850   3.623  11.606  1.00 95.23           O
ATOM   1404  HA  ALA A 105      13.576   2.809   9.585  1.00 95.23           H
ATOM   1405  CB  ALA A 105      14.639   4.129   8.269  1.00 95.23           C
ATOM   1406 1HB  ALA A 105      14.163   3.713   7.381  1.00 95.23           H
ATOM   1407 2HB  ALA A 105      14.782   5.201   8.137  1.00 95.23           H
ATOM   1408 3HB  ALA A 105      15.605   3.649   8.422  1.00 95.23           H
ATOM   1409  HN  ALA A 105      12.388   5.075   8.457  1.00 95.23           H
ATOM   1410  N   ILE A 106      14.353   5.721  10.924  1.00 92.14           N
ATOM   1411  CA  ILE A 106      14.937   6.358  12.092  1.00 92.14           C
ATOM   1412  C   ILE A 106      14.143   5.957  13.337  1.00 92.14           C
ATOM   1413  O   ILE A 106      14.725   5.622  14.367  1.00 92.14           O
ATOM   1414  HA  ILE A 106      15.954   5.982  12.195  1.00 92.14           H
ATOM   1415  CB  ILE A 106      15.032   7.871  11.885  1.00 92.14           C
ATOM   1416  HB  ILE A 106      14.060   8.232  11.549  1.00 92.14           H
ATOM   1417  CG1 ILE A 106      16.044   8.212  10.789  1.00 92.14           C
ATOM   1418 1HG1 ILE A 106      17.056   8.072  11.168  1.00 92.14           H
ATOM   1419 2HG1 ILE A 106      15.920   7.529   9.949  1.00 92.14           H
ATOM   1420  CG2 ILE A 106      15.349   8.586  13.201  1.00 92.14           C
ATOM   1421 1HG2 ILE A 106      14.560   8.381  13.925  1.00 92.14           H
ATOM   1422 2HG2 ILE A 106      16.301   8.225  13.589  1.00 92.14           H
ATOM   1423 3HG2 ILE A 106      15.411   9.660  13.025  1.00 92.14           H
ATOM   1424  CD1 ILE A 106      15.868   9.655  10.310  1.00 92.14           C
ATOM   1425 1HD1 ILE A 106      14.862   9.785   9.910  1.00 92.14           H
ATOM   1426 2HD1 ILE A 106      16.016  10.336  11.148  1.00 92.14           H
ATOM   1427 3HD1 ILE A 106      16.599   9.871   9.532  1.00 92.14           H
ATOM   1428  HN  ILE A 106      13.948   6.348  10.258  1.00 92.14           H
ATOM   1429  N   ALA A 107      12.826   6.003  13.200  1.00 93.45           N
ATOM   1430  CA  ALA A 107      11.946   5.740  14.326  1.00 93.45           C
ATOM   1431  C   ALA A 107      12.153   4.302  14.805  1.00 93.45           C
ATOM   1432  O   ALA A 107      12.074   4.024  16.000  1.00 93.45           O
ATOM   1433  HA  ALA A 107      12.222   6.424  15.129  1.00 93.45           H
ATOM   1434  CB  ALA A 107      10.498   6.016  13.919  1.00 93.45           C
ATOM   1435 1HB  ALA A 107      10.398   7.059  13.616  1.00 93.45           H
ATOM   1436 2HB  ALA A 107      10.224   5.368  13.087  1.00 93.45           H
ATOM   1437 3HB  ALA A 107       9.839   5.819  14.765  1.00 93.45           H
ATOM   1438  HN  ALA A 107      12.360   6.214  12.341  1.00 93.45           H
ATOM   1439  N   ALA A 108      12.414   3.425  13.846  1.00 92.71           N
ATOM   1440  CA  ALA A 108      12.594   2.015  14.150  1.00 92.71           C
ATOM   1441  C   ALA A 108      13.962   1.810  14.804  1.00 92.71           C
ATOM   1442  O   ALA A 108      14.123   0.935  15.654  1.00 92.71           O
ATOM   1443  HA  ALA A 108      11.816   1.726  14.857  1.00 92.71           H
ATOM   1444  CB  ALA A 108      12.430   1.192  12.871  1.00 92.71           C
ATOM   1445 1HB  ALA A 108      11.432   1.351  12.463  1.00 92.71           H
ATOM   1446 2HB  ALA A 108      13.175   1.504  12.140  1.00 92.71           H
ATOM   1447 3HB  ALA A 108      12.565   0.135  13.099  1.00 92.71           H
ATOM   1448  HN  ALA A 108      12.503   3.663  12.879  1.00 92.71           H
ATOM   1449  N   ALA A 109      14.914   2.630  14.382  1.00 91.51           N
ATOM   1450  CA  ALA A 109      16.289   2.470  14.822  1.00 91.51           C
ATOM   1451  C   ALA A 109      16.389   2.824  16.307  1.00 91.51           C
ATOM   1452  O   ALA A 109      17.141   2.193  17.050  1.00 91.51           O
ATOM   1453  HA  ALA A 109      16.561   1.423  14.687  1.00 91.51           H
ATOM   1454  CB  ALA A 109      17.207   3.334  13.954  1.00 91.51           C
ATOM   1455 1HB  ALA A 109      17.120   3.023  12.913  1.00 91.51           H
ATOM   1456 2HB  ALA A 109      16.915   4.380  14.046  1.00 91.51           H
ATOM   1457 3HB  ALA A 109      18.238   3.213  14.285  1.00 91.51           H
ATOM   1458  HN  ALA A 109      14.757   3.391  13.753  1.00 91.51           H
ATOM   1459  N   ASP A 110      15.621   3.831  16.696  1.00 82.91           N
ATOM   1460  CA  ASP A 110      15.749   4.399  18.027  1.00 82.91           C
ATOM   1461  C   ASP A 110      14.370   4.833  18.527  1.00 82.91           C
ATOM   1462  O   ASP A 110      13.650   4.043  19.135  1.00 82.91           O
ATOM   1463  HA  ASP A 110      16.184   3.607  18.637  1.00 82.91           H
ATOM   1464  CB  ASP A 110      16.656   5.631  18.014  1.00 82.91           C
ATOM   1465 1HB  ASP A 110      17.600   5.388  17.526  1.00 82.91           H
ATOM   1466 2HB  ASP A 110      16.191   6.424  17.429  1.00 82.91           H
ATOM   1467  CG  ASP A 110      16.925   6.130  19.436  1.00 82.91           C
ATOM   1468  OD1 ASP A 110      16.543   5.399  20.375  1.00 82.91           O
ATOM   1469  OD2 ASP A 110      17.506   7.231  19.551  1.00 82.91           O
ATOM   1470  HN  ASP A 110      14.922   4.255  16.121  1.00 82.91           H
ATOM   1471  N   GLN A 111      14.044   6.088  18.253  1.00 86.27           N
ATOM   1472  CA  GLN A 111      12.766   6.637  18.672  1.00 86.27           C
ATOM   1473  C   GLN A 111      12.305   7.717  17.691  1.00 86.27           C
ATOM   1474  O   GLN A 111      13.062   8.127  16.813  1.00 86.27           O
ATOM   1475  HA  GLN A 111      12.070   5.799  18.654  1.00 86.27           H
ATOM   1476  CB  GLN A 111      12.847   7.190  20.097  1.00 86.27           C
ATOM   1477 1HB  GLN A 111      11.882   7.606  20.385  1.00 86.27           H
ATOM   1478 2HB  GLN A 111      13.066   6.380  20.793  1.00 86.27           H
ATOM   1479  CG  GLN A 111      13.927   8.269  20.205  1.00 86.27           C
ATOM   1480 1HG  GLN A 111      14.895   7.848  19.935  1.00 86.27           H
ATOM   1481 2HG  GLN A 111      13.718   9.070  19.496  1.00 86.27           H
ATOM   1482  CD  GLN A 111      13.991   8.839  21.624  1.00 86.27           C
ATOM   1483  OE1 GLN A 111      13.092   8.668  22.431  1.00 86.27           O
ATOM   1484  NE2 GLN A 111      15.101   9.525  21.881  1.00 86.27           N
ATOM   1485 1HE2 GLN A 111      15.800   9.629  21.174  1.00 86.27           H
ATOM   1486 2HE2 GLN A 111      15.236   9.938  22.782  1.00 86.27           H
ATOM   1487  HN  GLN A 111      14.634   6.723  17.755  1.00 86.27           H
ATOM   1488  N   TRP A 112      11.065   8.147  17.873  1.00 91.36           N
ATOM   1489  CA  TRP A 112      10.519   9.223  17.064  1.00 91.36           C
ATOM   1490  C   TRP A 112      11.167  10.532  17.521  1.00 91.36           C
ATOM   1491  O   TRP A 112      10.934  10.987  18.640  1.00 91.36           O
ATOM   1492  HA  TRP A 112      10.778   9.023  16.024  1.00 91.36           H
ATOM   1493  CB  TRP A 112       8.992   9.251  17.146  1.00 91.36           C
ATOM   1494 1HB  TRP A 112       8.608   8.256  16.921  1.00 91.36           H
ATOM   1495 2HB  TRP A 112       8.697   9.482  18.170  1.00 91.36           H
ATOM   1496  CG  TRP A 112       8.336  10.261  16.202  1.00 91.36           C
ATOM   1497  CD1 TRP A 112       7.903  11.496  16.487  1.00 91.36           C
ATOM   1498  HD1 TRP A 112       7.967  11.957  17.473  1.00 91.36           H
ATOM   1499  CD2 TRP A 112       8.056  10.070  14.799  1.00 91.36           C
ATOM   1500  NE1 TRP A 112       7.366  12.113  15.375  1.00 91.36           N
ATOM   1501  HE1 TRP A 112       6.978  13.034  15.338  1.00 91.36           H
ATOM   1502  CE2 TRP A 112       7.462  11.218  14.316  1.00 91.36           C
ATOM   1503  CE3 TRP A 112       8.297   8.963  13.966  1.00 91.36           C
ATOM   1504  HE3 TRP A 112       8.764   8.046  14.323  1.00 91.36           H
ATOM   1505  CZ2 TRP A 112       7.058  11.370  12.984  1.00 91.36           C
ATOM   1506  HZ2 TRP A 112       6.591  12.288  12.627  1.00 91.36           H
ATOM   1507  CZ3 TRP A 112       7.888   9.131  12.638  1.00 91.36           C
ATOM   1508  HZ3 TRP A 112       8.051   8.303  11.948  1.00 91.36           H
ATOM   1509  CH2 TRP A 112       7.288  10.281  12.136  1.00 91.36           C
ATOM   1510  HH2 TRP A 112       6.998  10.333  11.087  1.00 91.36           H
ATOM   1511  HN  TRP A 112      10.438   7.773  18.557  1.00 91.36           H
ATOM   1512  N   LYS A 113      11.967  11.102  16.632  1.00 83.70           N
ATOM   1513  CA  LYS A 113      12.776  12.256  16.984  1.00 83.70           C
ATOM   1514  C   LYS A 113      12.147  13.516  16.384  1.00 83.70           C
ATOM   1515  O   LYS A 113      12.749  14.588  16.412  1.00 83.70           O
ATOM   1516  HA  LYS A 113      12.761  12.347  18.070  1.00 83.70           H
ATOM   1517  CB  LYS A 113      14.232  12.038  16.568  1.00 83.70           C
ATOM   1518 1HB  LYS A 113      14.289  11.905  15.487  1.00 83.70           H
ATOM   1519 2HB  LYS A 113      14.820  12.922  16.812  1.00 83.70           H
ATOM   1520  CG  LYS A 113      14.824  10.814  17.269  1.00 83.70           C
ATOM   1521 1HG  LYS A 113      14.657  10.890  18.344  1.00 83.70           H
ATOM   1522 2HG  LYS A 113      14.313   9.913  16.930  1.00 83.70           H
ATOM   1523  CD  LYS A 113      16.323  10.694  16.988  1.00 83.70           C
ATOM   1524 1HD  LYS A 113      16.489  10.586  15.917  1.00 83.70           H
ATOM   1525 2HD  LYS A 113      16.830  11.608  17.298  1.00 83.70           H
ATOM   1526  CE  LYS A 113      16.925   9.496  17.726  1.00 83.70           C
ATOM   1527 1HE  LYS A 113      16.739   9.589  18.796  1.00 83.70           H
ATOM   1528 2HE  LYS A 113      16.439   8.577  17.397  1.00 83.70           H
ATOM   1529  NZ  LYS A 113      18.381   9.410  17.475  1.00 83.70           N
ATOM   1530 1HZ  LYS A 113      18.762   8.610  17.968  1.00 83.70           H
ATOM   1531 2HZ  LYS A 113      18.547   9.305  16.480  1.00 83.70           H
ATOM   1532 3HZ  LYS A 113      18.831  10.257  17.805  1.00 83.70           H
ATOM   1533  HN  LYS A 113      12.067  10.788  15.687  1.00 83.70           H
ATOM   1534  N   PHE A 114      10.945  13.344  15.854  1.00 89.07           N
ATOM   1535  CA  PHE A 114      10.300  14.406  15.100  1.00 89.07           C
ATOM   1536  C   PHE A 114       9.093  14.961  15.859  1.00 89.07           C
ATOM   1537  O   PHE A 114       8.665  14.386  16.859  1.00 89.07           O
ATOM   1538  HA  PHE A 114      11.036  15.198  14.964  1.00 89.07           H
ATOM   1539  CB  PHE A 114       9.822  13.793  13.783  1.00 89.07           C
ATOM   1540 1HB  PHE A 114       9.022  13.084  13.993  1.00 89.07           H
ATOM   1541 2HB  PHE A 114       9.396  14.580  13.161  1.00 89.07           H
ATOM   1542  CG  PHE A 114      10.922  13.080  12.993  1.00 89.07           C
ATOM   1543  CD1 PHE A 114      11.828  13.804  12.283  1.00 89.07           C
ATOM   1544  HD1 PHE A 114      11.771  14.893  12.276  1.00 89.07           H
ATOM   1545  CD2 PHE A 114      10.993  11.722  13.001  1.00 89.07           C
ATOM   1546  HD2 PHE A 114      10.267  11.142  13.570  1.00 89.07           H
ATOM   1547  CE1 PHE A 114      12.848  13.143  11.550  1.00 89.07           C
ATOM   1548  HE1 PHE A 114      13.574  13.723  10.981  1.00 89.07           H
ATOM   1549  CE2 PHE A 114      12.014  11.060  12.268  1.00 89.07           C
ATOM   1550  HE2 PHE A 114      12.071   9.972  12.275  1.00 89.07           H
ATOM   1551  CZ  PHE A 114      12.920  11.784  11.558  1.00 89.07           C
ATOM   1552  HZ  PHE A 114      13.703  11.276  10.996  1.00 89.07           H
ATOM   1553  HN  PHE A 114      10.415  12.500  15.933  1.00 89.07           H
ATOM   1554  N   GLN A 115       8.577  16.072  15.354  1.00 82.01           N
ATOM   1555  CA  GLN A 115       7.445  16.727  15.988  1.00 82.01           C
ATOM   1556  C   GLN A 115       6.156  15.957  15.699  1.00 82.01           C
ATOM   1557  O   GLN A 115       6.121  15.109  14.809  1.00 82.01           O
ATOM   1558  HA  GLN A 115       7.659  16.704  17.056  1.00 82.01           H
ATOM   1559  CB  GLN A 115       7.328  18.183  15.531  1.00 82.01           C
ATOM   1560 1HB  GLN A 115       7.266  18.223  14.444  1.00 82.01           H
ATOM   1561 2HB  GLN A 115       6.407  18.617  15.919  1.00 82.01           H
ATOM   1562  CG  GLN A 115       8.527  19.006  16.009  1.00 82.01           C
ATOM   1563 1HG  GLN A 115       8.647  18.888  17.086  1.00 82.01           H
ATOM   1564 2HG  GLN A 115       9.438  18.631  15.544  1.00 82.01           H
ATOM   1565  CD  GLN A 115       8.346  20.486  15.669  1.00 82.01           C
ATOM   1566  OE1 GLN A 115       7.402  20.887  15.007  1.00 82.01           O
ATOM   1567  NE2 GLN A 115       9.300  21.274  16.156  1.00 82.01           N
ATOM   1568 1HE2 GLN A 115      10.047  20.881  16.692  1.00 82.01           H
ATOM   1569 2HE2 GLN A 115       9.270  22.259  15.988  1.00 82.01           H
ATOM   1570  HN  GLN A 115       8.918  16.523  14.529  1.00 82.01           H
ATOM   1571  N   THR A 116       5.127  16.279  16.469  1.00 88.64           N
ATOM   1572  CA  THR A 116       3.839  15.624  16.310  1.00 88.64           C
ATOM   1573  C   THR A 116       3.305  15.834  14.892  1.00 88.64           C
ATOM   1574  O   THR A 116       2.725  14.924  14.302  1.00 88.64           O
ATOM   1575  HA  THR A 116       3.981  14.551  16.443  1.00 88.64           H
ATOM   1576  CB  THR A 116       2.902  16.154  17.397  1.00 88.64           C
ATOM   1577  HB  THR A 116       2.592  17.176  17.179  1.00 88.64           H
ATOM   1578  OG1 THR A 116       3.637  15.979  18.605  1.00 88.64           O
ATOM   1579  HG1 THR A 116       3.232  16.529  19.335  1.00 88.64           H
ATOM   1580  CG2 THR A 116       1.664  15.274  17.584  1.00 88.64           C
ATOM   1581 1HG2 THR A 116       1.973  14.268  17.868  1.00 88.64           H
ATOM   1582 2HG2 THR A 116       1.105  15.232  16.649  1.00 88.64           H
ATOM   1583 3HG2 THR A 116       1.033  15.695  18.366  1.00 88.64           H
ATOM   1584  HN  THR A 116       5.162  16.972  17.189  1.00 88.64           H
ATOM   1585  N   PHE A 117       3.520  17.040  14.386  1.00 91.31           N
ATOM   1586  CA  PHE A 117       3.055  17.386  13.054  1.00 91.31           C
ATOM   1587  C   PHE A 117       3.567  16.384  12.016  1.00 91.31           C
ATOM   1588  O   PHE A 117       2.803  15.907  11.179  1.00 91.31           O
ATOM   1589  HA  PHE A 117       1.965  17.359  13.075  1.00 91.31           H
ATOM   1590  CB  PHE A 117       3.617  18.771  12.729  1.00 91.31           C
ATOM   1591 1HB  PHE A 117       3.250  19.483  13.468  1.00 91.31           H
ATOM   1592 2HB  PHE A 117       4.703  18.743  12.825  1.00 91.31           H
ATOM   1593  CG  PHE A 117       3.256  19.277  11.331  1.00 91.31           C
ATOM   1594  CD1 PHE A 117       4.201  19.305  10.353  1.00 91.31           C
ATOM   1595  HD1 PHE A 117       5.215  18.966  10.565  1.00 91.31           H
ATOM   1596  CD2 PHE A 117       1.991  19.700  11.067  1.00 91.31           C
ATOM   1597  HD2 PHE A 117       1.234  19.678  11.851  1.00 91.31           H
ATOM   1598  CE1 PHE A 117       3.865  19.775   9.056  1.00 91.31           C
ATOM   1599  HE1 PHE A 117       4.622  19.797   8.272  1.00 91.31           H
ATOM   1600  CE2 PHE A 117       1.656  20.170   9.769  1.00 91.31           C
ATOM   1601  HE2 PHE A 117       0.641  20.508   9.557  1.00 91.31           H
ATOM   1602  CZ  PHE A 117       2.600  20.197   8.791  1.00 91.31           C
ATOM   1603  HZ  PHE A 117       2.343  20.558   7.795  1.00 91.31           H
ATOM   1604  HN  PHE A 117       4.002  17.771  14.868  1.00 91.31           H
ATOM   1605  N   MET A 118       4.857  16.097  12.106  1.00 88.82           N
ATOM   1606  CA  MET A 118       5.486  15.178  11.171  1.00 88.82           C
ATOM   1607  C   MET A 118       4.913  13.768  11.320  1.00 88.82           C
ATOM   1608  O   MET A 118       4.830  13.021  10.345  1.00 88.82           O
ATOM   1609  HA  MET A 118       5.258  15.568  10.179  1.00 88.82           H
ATOM   1610  CB  MET A 118       6.994  15.146  11.423  1.00 88.82           C
ATOM   1611 1HB  MET A 118       7.186  14.988  12.485  1.00 88.82           H
ATOM   1612 2HB  MET A 118       7.438  14.305  10.891  1.00 88.82           H
ATOM   1613  CG  MET A 118       7.654  16.449  10.969  1.00 88.82           C
ATOM   1614 1HG  MET A 118       7.307  17.277  11.587  1.00 88.82           H
ATOM   1615 2HG  MET A 118       8.735  16.385  11.100  1.00 88.82           H
ATOM   1616  SD  MET A 118       7.267  16.764   9.255  1.00 88.82           S
ATOM   1617  CE  MET A 118       8.065  15.362   8.493  1.00 88.82           C
ATOM   1618 1HE  MET A 118       9.132  15.385   8.717  1.00 88.82           H
ATOM   1619 2HE  MET A 118       7.632  14.441   8.883  1.00 88.82           H
ATOM   1620 3HE  MET A 118       7.920  15.403   7.414  1.00 88.82           H
ATOM   1621  HN  MET A 118       5.469  16.478  12.799  1.00 88.82           H
ATOM   1622  N   CYS A 119       4.531  13.444  12.547  1.00 93.92           N
ATOM   1623  CA  CYS A 119       3.906  12.162  12.823  1.00 93.92           C
ATOM   1624  C   CYS A 119       2.603  12.081  12.024  1.00 93.92           C
ATOM   1625  O   CYS A 119       2.345  11.084  11.352  1.00 93.92           O
ATOM   1626  HA  CYS A 119       4.608  11.395  12.496  1.00 93.92           H
ATOM   1627  CB  CYS A 119       3.671  11.958  14.321  1.00 93.92           C
ATOM   1628 1HB  CYS A 119       4.626  11.934  14.847  1.00 93.92           H
ATOM   1629 2HB  CYS A 119       3.105  12.796  14.726  1.00 93.92           H
ATOM   1630  SG  CYS A 119       2.763  10.395  14.604  1.00 93.92           S
ATOM   1631  HN  CYS A 119       4.642  14.040  13.342  1.00 93.92           H
ATOM   1632  N   LYS A 120       1.817  13.143  12.126  1.00 92.21           N
ATOM   1633  CA  LYS A 120       0.538  13.195  11.439  1.00 92.21           C
ATOM   1634  C   LYS A 120       0.766  13.052   9.933  1.00 92.21           C
ATOM   1635  O   LYS A 120       0.091  12.265   9.271  1.00 92.21           O
ATOM   1636  HA  LYS A 120      -0.052  12.344  11.781  1.00 92.21           H
ATOM   1637  CB  LYS A 120      -0.227  14.462  11.827  1.00 92.21           C
ATOM   1638 1HB  LYS A 120       0.416  15.333  11.701  1.00 92.21           H
ATOM   1639 2HB  LYS A 120      -1.079  14.596  11.160  1.00 92.21           H
ATOM   1640  CG  LYS A 120      -0.714  14.386  13.276  1.00 92.21           C
ATOM   1641 1HG  LYS A 120      -1.401  13.547  13.389  1.00 92.21           H
ATOM   1642 2HG  LYS A 120       0.131  14.197  13.938  1.00 92.21           H
ATOM   1643  CD  LYS A 120      -1.412  15.684  13.688  1.00 92.21           C
ATOM   1644 1HD  LYS A 120      -0.717  16.519  13.601  1.00 92.21           H
ATOM   1645 2HD  LYS A 120      -2.241  15.886  13.010  1.00 92.21           H
ATOM   1646  CE  LYS A 120      -1.932  15.594  15.124  1.00 92.21           C
ATOM   1647 1HE  LYS A 120      -1.161  15.174  15.771  1.00 92.21           H
ATOM   1648 2HE  LYS A 120      -2.154  16.593  15.500  1.00 92.21           H
ATOM   1649  NZ  LYS A 120      -3.149  14.754  15.184  1.00 92.21           N
ATOM   1650 1HZ  LYS A 120      -3.615  14.896  16.073  1.00 92.21           H
ATOM   1651 2HZ  LYS A 120      -3.775  15.012  14.429  1.00 92.21           H
ATOM   1652 3HZ  LYS A 120      -2.890  13.778  15.090  1.00 92.21           H
ATOM   1653  HN  LYS A 120       2.042  13.955  12.664  1.00 92.21           H
ATOM   1654  N   VAL A 121       1.720  13.825   9.435  1.00 93.18           N
ATOM   1655  CA  VAL A 121       1.970  13.878   8.005  1.00 93.18           C
ATOM   1656  C   VAL A 121       2.391  12.492   7.513  1.00 93.18           C
ATOM   1657  O   VAL A 121       1.839  11.981   6.539  1.00 93.18           O
ATOM   1658  HA  VAL A 121       1.036  14.155   7.517  1.00 93.18           H
ATOM   1659  CB  VAL A 121       3.005  14.961   7.694  1.00 93.18           C
ATOM   1660  HB  VAL A 121       3.874  14.786   8.329  1.00 93.18           H
ATOM   1661  CG1 VAL A 121       3.463  14.881   6.237  1.00 93.18           C
ATOM   1662 1HG1 VAL A 121       3.912  13.905   6.050  1.00 93.18           H
ATOM   1663 2HG1 VAL A 121       2.605  15.018   5.578  1.00 93.18           H
ATOM   1664 3HG1 VAL A 121       4.198  15.662   6.043  1.00 93.18           H
ATOM   1665  CG2 VAL A 121       2.458  16.352   8.021  1.00 93.18           C
ATOM   1666 1HG2 VAL A 121       1.565  16.541   7.425  1.00 93.18           H
ATOM   1667 2HG2 VAL A 121       2.205  16.404   9.080  1.00 93.18           H
ATOM   1668 3HG2 VAL A 121       3.214  17.103   7.791  1.00 93.18           H
ATOM   1669  HN  VAL A 121       2.315  14.406   9.990  1.00 93.18           H
ATOM   1670  N   VAL A 122       3.363  11.921   8.209  1.00 92.46           N
ATOM   1671  CA  VAL A 122       3.995  10.697   7.748  1.00 92.46           C
ATOM   1672  C   VAL A 122       2.956   9.573   7.717  1.00 92.46           C
ATOM   1673  O   VAL A 122       2.870   8.830   6.741  1.00 92.46           O
ATOM   1674  HA  VAL A 122       4.352  10.872   6.734  1.00 92.46           H
ATOM   1675  CB  VAL A 122       5.204  10.369   8.627  1.00 92.46           C
ATOM   1676  HB  VAL A 122       4.881  10.399   9.667  1.00 92.46           H
ATOM   1677  CG1 VAL A 122       5.725   8.960   8.338  1.00 92.46           C
ATOM   1678 1HG1 VAL A 122       4.939   8.233   8.540  1.00 92.46           H
ATOM   1679 2HG1 VAL A 122       6.024   8.890   7.292  1.00 92.46           H
ATOM   1680 3HG1 VAL A 122       6.585   8.753   8.975  1.00 92.46           H
ATOM   1681  CG2 VAL A 122       6.310  11.410   8.447  1.00 92.46           C
ATOM   1682 1HG2 VAL A 122       6.629  11.426   7.405  1.00 92.46           H
ATOM   1683 2HG2 VAL A 122       5.932  12.394   8.726  1.00 92.46           H
ATOM   1684 3HG2 VAL A 122       7.158  11.153   9.083  1.00 92.46           H
ATOM   1685  HN  VAL A 122       3.719  12.282   9.072  1.00 92.46           H
ATOM   1686  N   ASN A 123       2.194   9.485   8.797  1.00 91.29           N
ATOM   1687  CA  ASN A 123       1.165   8.465   8.905  1.00 91.29           C
ATOM   1688  C   ASN A 123       0.129   8.673   7.799  1.00 91.29           C
ATOM   1689  O   ASN A 123      -0.300   7.716   7.157  1.00 91.29           O
ATOM   1690  HA  ASN A 123       1.691   7.515   8.810  1.00 91.29           H
ATOM   1691  CB  ASN A 123       0.442   8.552  10.251  1.00 91.29           C
ATOM   1692 1HB  ASN A 123       0.466   9.579  10.615  1.00 91.29           H
ATOM   1693 2HB  ASN A 123      -0.606   8.283  10.123  1.00 91.29           H
ATOM   1694  CG  ASN A 123       1.090   7.626  11.282  1.00 91.29           C
ATOM   1695  OD1 ASN A 123       1.879   6.752  10.961  1.00 91.29           O
ATOM   1696  ND2 ASN A 123       0.715   7.865  12.535  1.00 91.29           N
ATOM   1697 1HD2 ASN A 123       0.064   8.598  12.731  1.00 91.29           H
ATOM   1698 2HD2 ASN A 123       1.084   7.311  13.282  1.00 91.29           H
ATOM   1699  HN  ASN A 123       2.272  10.093   9.587  1.00 91.29           H
ATOM   1700  N   SER A 124      -0.242   9.931   7.608  1.00 91.99           N
ATOM   1701  CA  SER A 124      -1.281  10.268   6.650  1.00 91.99           C
ATOM   1702  C   SER A 124      -0.815   9.930   5.233  1.00 91.99           C
ATOM   1703  O   SER A 124      -1.571   9.361   4.446  1.00 91.99           O
ATOM   1704  HA  SER A 124      -2.139   9.655   6.927  1.00 91.99           H
ATOM   1705  CB  SER A 124      -1.661  11.747   6.746  1.00 91.99           C
ATOM   1706 1HB  SER A 124      -0.801  12.360   6.474  1.00 91.99           H
ATOM   1707 2HB  SER A 124      -2.449  11.966   6.027  1.00 91.99           H
ATOM   1708  OG  SER A 124      -2.101  12.101   8.054  1.00 91.99           O
ATOM   1709  HG  SER A 124      -1.438  12.715   8.484  1.00 91.99           H
ATOM   1710  HN  SER A 124       0.153  10.710   8.095  1.00 91.99           H
ATOM   1711  N   MET A 125       0.427  10.295   4.950  1.00 85.41           N
ATOM   1712  CA  MET A 125       0.995  10.057   3.634  1.00 85.41           C
ATOM   1713  C   MET A 125       1.004   8.563   3.303  1.00 85.41           C
ATOM   1714  O   MET A 125       0.637   8.167   2.198  1.00 85.41           O
ATOM   1715  HA  MET A 125       0.349  10.587   2.935  1.00 85.41           H
ATOM   1716  CB  MET A 125       2.426  10.598   3.590  1.00 85.41           C
ATOM   1717 1HB  MET A 125       2.951  10.320   4.504  1.00 85.41           H
ATOM   1718 2HB  MET A 125       2.965  10.142   2.760  1.00 85.41           H
ATOM   1719  CG  MET A 125       2.432  12.120   3.435  1.00 85.41           C
ATOM   1720 1HG  MET A 125       1.838  12.408   2.567  1.00 85.41           H
ATOM   1721 2HG  MET A 125       1.969  12.584   4.306  1.00 85.41           H
ATOM   1722  SD  MET A 125       4.107  12.708   3.250  1.00 85.41           S
ATOM   1723  CE  MET A 125       4.439  12.176   1.579  1.00 85.41           C
ATOM   1724 1HE  MET A 125       4.340  11.093   1.516  1.00 85.41           H
ATOM   1725 2HE  MET A 125       3.727  12.646   0.900  1.00 85.41           H
ATOM   1726 3HE  MET A 125       5.452  12.466   1.300  1.00 85.41           H
ATOM   1727  HN  MET A 125       1.039  10.745   5.600  1.00 85.41           H
ATOM   1728  N   TYR A 126       1.427   7.775   4.280  1.00 84.67           N
ATOM   1729  CA  TYR A 126       1.497   6.335   4.103  1.00 84.67           C
ATOM   1730  C   TYR A 126       0.129   5.760   3.729  1.00 84.67           C
ATOM   1731  O   TYR A 126       0.015   4.987   2.779  1.00 84.67           O
ATOM   1732  HA  TYR A 126       2.202   6.129   3.297  1.00 84.67           H
ATOM   1733  CB  TYR A 126       1.924   5.763   5.456  1.00 84.67           C
ATOM   1734 1HB  TYR A 126       2.974   6.003   5.625  1.00 84.67           H
ATOM   1735 2HB  TYR A 126       1.354   6.257   6.243  1.00 84.67           H
ATOM   1736  CG  TYR A 126       1.734   4.250   5.581  1.00 84.67           C
ATOM   1737  CD1 TYR A 126       0.725   3.745   6.375  1.00 84.67           C
ATOM   1738  HD1 TYR A 126       0.064   4.423   6.914  1.00 84.67           H
ATOM   1739  CD2 TYR A 126       2.572   3.391   4.899  1.00 84.67           C
ATOM   1740  HD2 TYR A 126       3.369   3.791   4.272  1.00 84.67           H
ATOM   1741  CE1 TYR A 126       0.547   2.321   6.493  1.00 84.67           C
ATOM   1742  HE1 TYR A 126      -0.246   1.908   7.116  1.00 84.67           H
ATOM   1743  CE2 TYR A 126       2.394   1.967   5.016  1.00 84.67           C
ATOM   1744  HE2 TYR A 126       3.048   1.278   4.484  1.00 84.67           H
ATOM   1745  CZ  TYR A 126       1.390   1.502   5.807  1.00 84.67           C
ATOM   1746  OH  TYR A 126       1.221   0.157   5.918  1.00 84.67           O
ATOM   1747  HH  TYR A 126       1.533  -0.296   5.084  1.00 84.67           H
ATOM   1748  HN  TYR A 126       1.717   8.105   5.178  1.00 84.67           H
ATOM   1749  N   LYS A 127      -0.875   6.162   4.495  1.00 84.82           N
ATOM   1750  CA  LYS A 127      -2.214   5.627   4.314  1.00 84.82           C
ATOM   1751  C   LYS A 127      -2.747   6.053   2.944  1.00 84.82           C
ATOM   1752  O   LYS A 127      -3.321   5.242   2.219  1.00 84.82           O
ATOM   1753  HA  LYS A 127      -2.137   4.540   4.332  1.00 84.82           H
ATOM   1754  CB  LYS A 127      -3.116   6.038   5.479  1.00 84.82           C
ATOM   1755 1HB  LYS A 127      -2.890   7.061   5.777  1.00 84.82           H
ATOM   1756 2HB  LYS A 127      -4.158   6.022   5.160  1.00 84.82           H
ATOM   1757  CG  LYS A 127      -2.929   5.100   6.674  1.00 84.82           C
ATOM   1758 1HG  LYS A 127      -1.866   4.977   6.881  1.00 84.82           H
ATOM   1759 2HG  LYS A 127      -3.377   5.544   7.563  1.00 84.82           H
ATOM   1760  CD  LYS A 127      -3.563   3.734   6.404  1.00 84.82           C
ATOM   1761 1HD  LYS A 127      -4.552   3.869   5.966  1.00 84.82           H
ATOM   1762 2HD  LYS A 127      -2.964   3.189   5.675  1.00 84.82           H
ATOM   1763  CE  LYS A 127      -3.676   2.918   7.693  1.00 84.82           C
ATOM   1764 1HE  LYS A 127      -3.617   1.854   7.463  1.00 84.82           H
ATOM   1765 2HE  LYS A 127      -2.838   3.148   8.351  1.00 84.82           H
ATOM   1766  NZ  LYS A 127      -4.952   3.212   8.383  1.00 84.82           N
ATOM   1767 1HZ  LYS A 127      -4.821   3.128   9.385  1.00 84.82           H
ATOM   1768 2HZ  LYS A 127      -5.248   4.155   8.158  1.00 84.82           H
ATOM   1769 3HZ  LYS A 127      -5.660   2.554   8.078  1.00 84.82           H
ATOM   1770  HN  LYS A 127      -0.784   6.837   5.227  1.00 84.82           H
ATOM   1771  N   MET A 128      -2.538   7.323   2.631  1.00 85.91           N
ATOM   1772  CA  MET A 128      -3.048   7.883   1.391  1.00 85.91           C
ATOM   1773  C   MET A 128      -2.485   7.136   0.180  1.00 85.91           C
ATOM   1774  O   MET A 128      -3.217   6.827  -0.759  1.00 85.91           O
ATOM   1775  HA  MET A 128      -4.130   7.754   1.435  1.00 85.91           H
ATOM   1776  CB  MET A 128      -2.667   9.362   1.303  1.00 85.91           C
ATOM   1777 1HB  MET A 128      -2.990   9.879   2.206  1.00 85.91           H
ATOM   1778 2HB  MET A 128      -1.582   9.458   1.251  1.00 85.91           H
ATOM   1779  CG  MET A 128      -3.302  10.019   0.077  1.00 85.91           C
ATOM   1780 1HG  MET A 128      -2.939   9.541  -0.833  1.00 85.91           H
ATOM   1781 2HG  MET A 128      -4.383   9.881   0.099  1.00 85.91           H
ATOM   1782  SD  MET A 128      -2.911  11.761   0.047  1.00 85.91           S
ATOM   1783  CE  MET A 128      -1.168  11.681  -0.326  1.00 85.91           C
ATOM   1784 1HE  MET A 128      -0.654  11.125   0.458  1.00 85.91           H
ATOM   1785 2HE  MET A 128      -1.023  11.178  -1.282  1.00 85.91           H
ATOM   1786 3HE  MET A 128      -0.761  12.690  -0.382  1.00 85.91           H
ATOM   1787  HN  MET A 128      -2.031   7.965   3.207  1.00 85.91           H
ATOM   1788  N   ASN A 129      -1.189   6.869   0.241  1.00 80.96           N
ATOM   1789  CA  ASN A 129      -0.503   6.232  -0.871  1.00 80.96           C
ATOM   1790  C   ASN A 129      -0.909   4.758  -0.938  1.00 80.96           C
ATOM   1791  O   ASN A 129      -1.033   4.194  -2.024  1.00 80.96           O
ATOM   1792  HA  ASN A 129      -0.812   6.790  -1.755  1.00 80.96           H
ATOM   1793  CB  ASN A 129       1.015   6.297  -0.692  1.00 80.96           C
ATOM   1794 1HB  ASN A 129       1.282   5.950   0.306  1.00 80.96           H
ATOM   1795 2HB  ASN A 129       1.498   5.626  -1.402  1.00 80.96           H
ATOM   1796  CG  ASN A 129       1.531   7.723  -0.897  1.00 80.96           C
ATOM   1797  OD1 ASN A 129       1.162   8.415  -1.831  1.00 80.96           O
ATOM   1798  ND2 ASN A 129       2.403   8.120   0.025  1.00 80.96           N
ATOM   1799 1HD2 ASN A 129       2.664   7.502   0.766  1.00 80.96           H
ATOM   1800 2HD2 ASN A 129       2.798   9.038  -0.023  1.00 80.96           H
ATOM   1801  HN  ASN A 129      -0.610   7.079   1.030  1.00 80.96           H
ATOM   1802  N   PHE A 130      -1.104   4.177   0.236  1.00 85.19           N
ATOM   1803  CA  PHE A 130      -1.534   2.792   0.324  1.00 85.19           C
ATOM   1804  C   PHE A 130      -2.809   2.561  -0.490  1.00 85.19           C
ATOM   1805  O   PHE A 130      -2.852   1.679  -1.346  1.00 85.19           O
ATOM   1806  HA  PHE A 130      -0.730   2.178  -0.082  1.00 85.19           H
ATOM   1807  CB  PHE A 130      -1.825   2.506   1.798  1.00 85.19           C
ATOM   1808 1HB  PHE A 130      -0.901   2.604   2.367  1.00 85.19           H
ATOM   1809 2HB  PHE A 130      -2.513   3.263   2.176  1.00 85.19           H
ATOM   1810  CG  PHE A 130      -2.422   1.121   2.058  1.00 85.19           C
ATOM   1811  CD1 PHE A 130      -3.759   0.984   2.263  1.00 85.19           C
ATOM   1812  HD1 PHE A 130      -4.406   1.861   2.242  1.00 85.19           H
ATOM   1813  CD2 PHE A 130      -1.615   0.027   2.083  1.00 85.19           C
ATOM   1814  HD2 PHE A 130      -0.543   0.137   1.919  1.00 85.19           H
ATOM   1815  CE1 PHE A 130      -4.313  -0.301   2.503  1.00 85.19           C
ATOM   1816  HE1 PHE A 130      -5.385  -0.411   2.668  1.00 85.19           H
ATOM   1817  CE2 PHE A 130      -2.168  -1.258   2.324  1.00 85.19           C
ATOM   1818  HE2 PHE A 130      -1.521  -2.135   2.344  1.00 85.19           H
ATOM   1819  CZ  PHE A 130      -3.506  -1.395   2.529  1.00 85.19           C
ATOM   1820  HZ  PHE A 130      -3.930  -2.382   2.713  1.00 85.19           H
ATOM   1821  HN  PHE A 130      -0.974   4.636   1.116  1.00 85.19           H
ATOM   1822  N   TYR A 131      -3.816   3.370  -0.194  1.00 91.23           N
ATOM   1823  CA  TYR A 131      -5.097   3.248  -0.869  1.00 91.23           C
ATOM   1824  C   TYR A 131      -4.979   3.639  -2.344  1.00 91.23           C
ATOM   1825  O   TYR A 131      -5.591   3.013  -3.207  1.00 91.23           O
ATOM   1826  HA  TYR A 131      -5.416   2.208  -0.801  1.00 91.23           H
ATOM   1827  CB  TYR A 131      -6.039   4.229  -0.168  1.00 91.23           C
ATOM   1828 1HB  TYR A 131      -5.523   5.181  -0.036  1.00 91.23           H
ATOM   1829 2HB  TYR A 131      -6.897   4.418  -0.813  1.00 91.23           H
ATOM   1830  CG  TYR A 131      -6.539   3.745   1.195  1.00 91.23           C
ATOM   1831  CD1 TYR A 131      -7.220   2.549   1.294  1.00 91.23           C
ATOM   1832  HD1 TYR A 131      -7.401   1.949   0.402  1.00 91.23           H
ATOM   1833  CD2 TYR A 131      -6.310   4.505   2.324  1.00 91.23           C
ATOM   1834  HD2 TYR A 131      -5.772   5.449   2.245  1.00 91.23           H
ATOM   1835  CE1 TYR A 131      -7.692   2.093   2.576  1.00 91.23           C
ATOM   1836  HE1 TYR A 131      -8.231   1.150   2.669  1.00 91.23           H
ATOM   1837  CE2 TYR A 131      -6.781   4.049   3.606  1.00 91.23           C
ATOM   1838  HE2 TYR A 131      -6.607   4.639   4.506  1.00 91.23           H
ATOM   1839  CZ  TYR A 131      -7.449   2.865   3.669  1.00 91.23           C
ATOM   1840  OH  TYR A 131      -7.894   2.435   4.880  1.00 91.23           O
ATOM   1841  HH  TYR A 131      -7.735   3.138   5.572  1.00 91.23           H
ATOM   1842  HN  TYR A 131      -3.767   4.096   0.492  1.00 91.23           H
ATOM   1843  N   SER A 132      -4.187   4.673  -2.587  1.00 90.90           N
ATOM   1844  CA  SER A 132      -4.036   5.200  -3.932  1.00 90.90           C
ATOM   1845  C   SER A 132      -3.491   4.114  -4.862  1.00 90.90           C
ATOM   1846  O   SER A 132      -4.005   3.917  -5.962  1.00 90.90           O
ATOM   1847  HA  SER A 132      -5.038   5.499  -4.240  1.00 90.90           H
ATOM   1848  CB  SER A 132      -3.115   6.422  -3.946  1.00 90.90           C
ATOM   1849 1HB  SER A 132      -2.136   6.142  -3.555  1.00 90.90           H
ATOM   1850 2HB  SER A 132      -2.964   6.751  -4.974  1.00 90.90           H
ATOM   1851  OG  SER A 132      -3.643   7.498  -3.175  1.00 90.90           O
ATOM   1852  HG  SER A 132      -3.177   7.547  -2.292  1.00 90.90           H
ATOM   1853  HN  SER A 132      -3.655   5.148  -1.885  1.00 90.90           H
ATOM   1854  N   CYS A 133      -2.457   3.437  -4.385  1.00 88.64           N
ATOM   1855  CA  CYS A 133      -1.798   2.417  -5.184  1.00 88.64           C
ATOM   1856  C   CYS A 133      -2.820   1.327  -5.509  1.00 88.64           C
ATOM   1857  O   CYS A 133      -2.952   0.918  -6.662  1.00 88.64           O
ATOM   1858  HA  CYS A 133      -1.452   2.907  -6.094  1.00 88.64           H
ATOM   1859  CB  CYS A 133      -0.566   1.851  -4.474  1.00 88.64           C
ATOM   1860 1HB  CYS A 133      -0.827   1.551  -3.459  1.00 88.64           H
ATOM   1861 2HB  CYS A 133      -0.218   0.957  -4.990  1.00 88.64           H
ATOM   1862  SG  CYS A 133       0.764   3.106  -4.432  1.00 88.64           S
ATOM   1863  HG  CYS A 133       0.300   3.766  -3.375  1.00 88.64           H
ATOM   1864  HN  CYS A 133      -2.070   3.575  -3.474  1.00 88.64           H
ATOM   1865  N   VAL A 134      -3.519   0.887  -4.473  1.00 87.67           N
ATOM   1866  CA  VAL A 134      -4.437  -0.231  -4.609  1.00 87.67           C
ATOM   1867  C   VAL A 134      -5.531   0.133  -5.615  1.00 87.67           C
ATOM   1868  O   VAL A 134      -5.876  -0.670  -6.481  1.00 87.67           O
ATOM   1869  HA  VAL A 134      -3.871  -1.077  -4.998  1.00 87.67           H
ATOM   1870  CB  VAL A 134      -4.992  -0.623  -3.238  1.00 87.67           C
ATOM   1871  HB  VAL A 134      -5.379   0.279  -2.763  1.00 87.67           H
ATOM   1872  CG1 VAL A 134      -6.150  -1.614  -3.378  1.00 87.67           C
ATOM   1873 1HG1 VAL A 134      -6.950  -1.158  -3.962  1.00 87.67           H
ATOM   1874 2HG1 VAL A 134      -5.799  -2.513  -3.883  1.00 87.67           H
ATOM   1875 3HG1 VAL A 134      -6.526  -1.875  -2.389  1.00 87.67           H
ATOM   1876  CG2 VAL A 134      -3.890  -1.190  -2.342  1.00 87.67           C
ATOM   1877 1HG2 VAL A 134      -3.460  -2.075  -2.811  1.00 87.67           H
ATOM   1878 2HG2 VAL A 134      -3.112  -0.439  -2.203  1.00 87.67           H
ATOM   1879 3HG2 VAL A 134      -4.312  -1.460  -1.374  1.00 87.67           H
ATOM   1880  HN  VAL A 134      -3.465   1.280  -3.555  1.00 87.67           H
ATOM   1881  N   LEU A 135      -6.047   1.345  -5.468  1.00 91.80           N
ATOM   1882  CA  LEU A 135      -7.159   1.790  -6.290  1.00 91.80           C
ATOM   1883  C   LEU A 135      -6.687   1.943  -7.738  1.00 91.80           C
ATOM   1884  O   LEU A 135      -7.432   1.650  -8.671  1.00 91.80           O
ATOM   1885  HA  LEU A 135      -7.922   1.013  -6.256  1.00 91.80           H
ATOM   1886  CB  LEU A 135      -7.780   3.061  -5.708  1.00 91.80           C
ATOM   1887 1HB  LEU A 135      -6.987   3.792  -5.554  1.00 91.80           H
ATOM   1888 2HB  LEU A 135      -8.461   3.481  -6.449  1.00 91.80           H
ATOM   1889  CG  LEU A 135      -8.544   2.892  -4.393  1.00 91.80           C
ATOM   1890  HG  LEU A 135      -7.882   2.410  -3.674  1.00 91.80           H
ATOM   1891  CD1 LEU A 135      -8.933   4.251  -3.807  1.00 91.80           C
ATOM   1892 1HD1 LEU A 135      -8.034   4.836  -3.617  1.00 91.80           H
ATOM   1893 2HD1 LEU A 135      -9.570   4.783  -4.515  1.00 91.80           H
ATOM   1894 3HD1 LEU A 135      -9.474   4.102  -2.873  1.00 91.80           H
ATOM   1895  CD2 LEU A 135      -9.756   1.978  -4.576  1.00 91.80           C
ATOM   1896 1HD2 LEU A 135     -10.429   2.410  -5.317  1.00 91.80           H
ATOM   1897 2HD2 LEU A 135      -9.424   0.997  -4.915  1.00 91.80           H
ATOM   1898 3HD2 LEU A 135     -10.281   1.875  -3.626  1.00 91.80           H
ATOM   1899  HN  LEU A 135      -5.718   2.015  -4.803  1.00 91.80           H
ATOM   1900  N   LEU A 136      -5.453   2.403  -7.879  1.00 91.35           N
ATOM   1901  CA  LEU A 136      -4.879   2.616  -9.197  1.00 91.35           C
ATOM   1902  C   LEU A 136      -4.752   1.271  -9.916  1.00 91.35           C
ATOM   1903  O   LEU A 136      -5.103   1.155 -11.090  1.00 91.35           O
ATOM   1904  HA  LEU A 136      -5.573   3.243  -9.757  1.00 91.35           H
ATOM   1905  CB  LEU A 136      -3.560   3.383  -9.090  1.00 91.35           C
ATOM   1906 1HB  LEU A 136      -2.976   2.950  -8.278  1.00 91.35           H
ATOM   1907 2HB  LEU A 136      -2.995   3.225 -10.009  1.00 91.35           H
ATOM   1908  CG  LEU A 136      -3.678   4.890  -8.850  1.00 91.35           C
ATOM   1909  HG  LEU A 136      -4.370   5.050  -8.023  1.00 91.35           H
ATOM   1910  CD1 LEU A 136      -2.331   5.485  -8.434  1.00 91.35           C
ATOM   1911 1HD1 LEU A 136      -1.992   5.010  -7.514  1.00 91.35           H
ATOM   1912 2HD1 LEU A 136      -1.599   5.314  -9.223  1.00 91.35           H
ATOM   1913 3HD1 LEU A 136      -2.444   6.557  -8.270  1.00 91.35           H
ATOM   1914  CD2 LEU A 136      -4.264   5.596 -10.074  1.00 91.35           C
ATOM   1915 1HD2 LEU A 136      -3.616   5.429 -10.934  1.00 91.35           H
ATOM   1916 2HD2 LEU A 136      -5.256   5.197 -10.283  1.00 91.35           H
ATOM   1917 3HD2 LEU A 136      -4.337   6.665  -9.876  1.00 91.35           H
ATOM   1918  HN  LEU A 136      -4.849   2.628  -7.114  1.00 91.35           H
ATOM   1919  N   ILE A 137      -4.250   0.289  -9.183  1.00 86.21           N
ATOM   1920  CA  ILE A 137      -4.032  -1.032  -9.748  1.00 86.21           C
ATOM   1921  C   ILE A 137      -5.375  -1.624 -10.180  1.00 86.21           C
ATOM   1922  O   ILE A 137      -5.467  -2.268 -11.224  1.00 86.21           O
ATOM   1923  HA  ILE A 137      -3.409  -0.909 -10.634  1.00 86.21           H
ATOM   1924  CB  ILE A 137      -3.258  -1.914  -8.767  1.00 86.21           C
ATOM   1925  HB  ILE A 137      -3.705  -1.801  -7.779  1.00 86.21           H
ATOM   1926  CG1 ILE A 137      -1.800  -1.462  -8.657  1.00 86.21           C
ATOM   1927 1HG1 ILE A 137      -1.280  -1.671  -9.591  1.00 86.21           H
ATOM   1928 2HG1 ILE A 137      -1.760  -0.384  -8.504  1.00 86.21           H
ATOM   1929  CG2 ILE A 137      -3.373  -3.391  -9.149  1.00 86.21           C
ATOM   1930 1HG2 ILE A 137      -4.422  -3.689  -9.134  1.00 86.21           H
ATOM   1931 2HG2 ILE A 137      -2.967  -3.540 -10.149  1.00 86.21           H
ATOM   1932 3HG2 ILE A 137      -2.814  -3.995  -8.435  1.00 86.21           H
ATOM   1933  CD1 ILE A 137      -1.092  -2.173  -7.502  1.00 86.21           C
ATOM   1934 1HD1 ILE A 137      -1.601  -1.942  -6.566  1.00 86.21           H
ATOM   1935 2HD1 ILE A 137      -1.113  -3.250  -7.670  1.00 86.21           H
ATOM   1936 3HD1 ILE A 137      -0.058  -1.834  -7.446  1.00 86.21           H
ATOM   1937  HN  ILE A 137      -3.993   0.384  -8.221  1.00 86.21           H
ATOM   1938  N   MET A 138      -6.384  -1.386  -9.354  1.00 88.07           N
ATOM   1939  CA  MET A 138      -7.729  -1.838  -9.665  1.00 88.07           C
ATOM   1940  C   MET A 138      -8.236  -1.201 -10.960  1.00 88.07           C
ATOM   1941  O   MET A 138      -8.823  -1.880 -11.802  1.00 88.07           O
ATOM   1942  HA  MET A 138      -7.654  -2.919  -9.789  1.00 88.07           H
ATOM   1943  CB  MET A 138      -8.669  -1.474  -8.514  1.00 88.07           C
ATOM   1944 1HB  MET A 138      -8.271  -1.862  -7.577  1.00 88.07           H
ATOM   1945 2HB  MET A 138      -8.723  -0.390  -8.413  1.00 88.07           H
ATOM   1946  CG  MET A 138     -10.071  -2.040  -8.752  1.00 88.07           C
ATOM   1947 1HG  MET A 138     -10.474  -1.655  -9.689  1.00 88.07           H
ATOM   1948 2HG  MET A 138     -10.023  -3.125  -8.847  1.00 88.07           H
ATOM   1949  SD  MET A 138     -11.146  -1.594  -7.398  1.00 88.07           S
ATOM   1950  CE  MET A 138     -11.303   0.159  -7.692  1.00 88.07           C
ATOM   1951 1HE  MET A 138     -10.319   0.625  -7.647  1.00 88.07           H
ATOM   1952 2HE  MET A 138     -11.739   0.326  -8.677  1.00 88.07           H
ATOM   1953 3HE  MET A 138     -11.948   0.599  -6.930  1.00 88.07           H
ATOM   1954  HN  MET A 138      -6.293  -0.894  -8.488  1.00 88.07           H
ATOM   1955  N   CYS A 139      -7.991   0.096 -11.079  1.00 90.85           N
ATOM   1956  CA  CYS A 139      -8.478   0.847 -12.224  1.00 90.85           C
ATOM   1957  C   CYS A 139      -7.756   0.339 -13.474  1.00 90.85           C
ATOM   1958  O   CYS A 139      -8.348   0.266 -14.550  1.00 90.85           O
ATOM   1959  HA  CYS A 139      -9.549   0.656 -12.291  1.00 90.85           H
ATOM   1960  CB  CYS A 139      -8.294   2.353 -12.031  1.00 90.85           C
ATOM   1961 1HB  CYS A 139      -7.291   2.561 -11.659  1.00 90.85           H
ATOM   1962 2HB  CYS A 139      -8.391   2.865 -12.989  1.00 90.85           H
ATOM   1963  SG  CYS A 139      -9.542   2.991 -10.854  1.00 90.85           S
ATOM   1964  HG  CYS A 139      -8.955   2.516  -9.759  1.00 90.85           H
ATOM   1965  HN  CYS A 139      -7.472   0.630 -10.413  1.00 90.85           H
ATOM   1966  N   ILE A 140      -6.488   0.001 -13.290  1.00 85.28           N
ATOM   1967  CA  ILE A 140      -5.697  -0.553 -14.375  1.00 85.28           C
ATOM   1968  C   ILE A 140      -6.379  -1.816 -14.905  1.00 85.28           C
ATOM   1969  O   ILE A 140      -6.485  -2.008 -16.115  1.00 85.28           O
ATOM   1970  HA  ILE A 140      -5.674   0.187 -15.175  1.00 85.28           H
ATOM   1971  CB  ILE A 140      -4.252  -0.778 -13.924  1.00 85.28           C
ATOM   1972  HB  ILE A 140      -4.271  -1.253 -12.943  1.00 85.28           H
ATOM   1973  CG1 ILE A 140      -3.513   0.552 -13.768  1.00 85.28           C
ATOM   1974 1HG1 ILE A 140      -3.297   0.970 -14.751  1.00 85.28           H
ATOM   1975 2HG1 ILE A 140      -4.152   1.269 -13.250  1.00 85.28           H
ATOM   1976  CG2 ILE A 140      -3.523  -1.731 -14.874  1.00 85.28           C
ATOM   1977 1HG2 ILE A 140      -4.038  -2.692 -14.890  1.00 85.28           H
ATOM   1978 2HG2 ILE A 140      -3.514  -1.306 -15.878  1.00 85.28           H
ATOM   1979 3HG2 ILE A 140      -2.499  -1.873 -14.530  1.00 85.28           H
ATOM   1980  CD1 ILE A 140      -2.210   0.367 -12.989  1.00 85.28           C
ATOM   1981 1HD1 ILE A 140      -2.432  -0.028 -11.997  1.00 85.28           H
ATOM   1982 2HD1 ILE A 140      -1.564  -0.331 -13.521  1.00 85.28           H
ATOM   1983 3HD1 ILE A 140      -1.705   1.328 -12.892  1.00 85.28           H
ATOM   1984  HN  ILE A 140      -6.003   0.101 -12.422  1.00 85.28           H
ATOM   1985  N   SER A 141      -6.825  -2.645 -13.972  1.00 85.57           N
ATOM   1986  CA  SER A 141      -7.422  -3.921 -14.328  1.00 85.57           C
ATOM   1987  C   SER A 141      -8.710  -3.693 -15.121  1.00 85.57           C
ATOM   1988  O   SER A 141      -8.963  -4.378 -16.111  1.00 85.57           O
ATOM   1989  HA  SER A 141      -6.678  -4.426 -14.944  1.00 85.57           H
ATOM   1990  CB  SER A 141      -7.707  -4.762 -13.082  1.00 85.57           C
ATOM   1991 1HB  SER A 141      -8.469  -4.269 -12.478  1.00 85.57           H
ATOM   1992 2HB  SER A 141      -8.114  -5.728 -13.382  1.00 85.57           H
ATOM   1993  OG  SER A 141      -6.537  -4.965 -12.295  1.00 85.57           O
ATOM   1994  HG  SER A 141      -6.417  -4.204 -11.657  1.00 85.57           H
ATOM   1995  HN  SER A 141      -6.784  -2.456 -12.991  1.00 85.57           H
ATOM   1996  N   VAL A 142      -9.491  -2.729 -14.656  1.00 87.65           N
ATOM   1997  CA  VAL A 142     -10.758  -2.418 -15.296  1.00 87.65           C
ATOM   1998  C   VAL A 142     -10.495  -1.885 -16.706  1.00 87.65           C
ATOM   1999  O   VAL A 142     -11.191  -2.251 -17.652  1.00 87.65           O
ATOM   2000  HA  VAL A 142     -11.325  -3.346 -15.372  1.00 87.65           H
ATOM   2001  CB  VAL A 142     -11.558  -1.444 -14.428  1.00 87.65           C
ATOM   2002  HB  VAL A 142     -10.947  -0.555 -14.273  1.00 87.65           H
ATOM   2003  CG1 VAL A 142     -12.846  -1.013 -15.132  1.00 87.65           C
ATOM   2004 1HG1 VAL A 142     -12.599  -0.521 -16.072  1.00 87.65           H
ATOM   2005 2HG1 VAL A 142     -13.462  -1.890 -15.331  1.00 87.65           H
ATOM   2006 3HG1 VAL A 142     -13.395  -0.321 -14.493  1.00 87.65           H
ATOM   2007  CG2 VAL A 142     -11.859  -2.053 -13.057  1.00 87.65           C
ATOM   2008 1HG2 VAL A 142     -12.441  -2.966 -13.184  1.00 87.65           H
ATOM   2009 2HG2 VAL A 142     -10.923  -2.286 -12.549  1.00 87.65           H
ATOM   2010 3HG2 VAL A 142     -12.428  -1.340 -12.460  1.00 87.65           H
ATOM   2011  HN  VAL A 142      -9.271  -2.166 -13.859  1.00 87.65           H
ATOM   2012  N   ASP A 143      -9.489  -1.028 -16.802  1.00 82.25           N
ATOM   2013  CA  ASP A 143      -9.161  -0.398 -18.069  1.00 82.25           C
ATOM   2014  C   ASP A 143      -8.810  -1.478 -19.095  1.00 82.25           C
ATOM   2015  O   ASP A 143      -9.235  -1.407 -20.247  1.00 82.25           O
ATOM   2016  HA  ASP A 143     -10.050   0.167 -18.347  1.00 82.25           H
ATOM   2017  CB  ASP A 143      -7.952   0.529 -17.927  1.00 82.25           C
ATOM   2018 1HB  ASP A 143      -8.183   1.328 -17.222  1.00 82.25           H
ATOM   2019 2HB  ASP A 143      -7.110  -0.026 -17.515  1.00 82.25           H
ATOM   2020  CG  ASP A 143      -7.561   1.132 -19.278  1.00 82.25           C
ATOM   2021  OD1 ASP A 143      -8.444   1.770 -19.891  1.00 82.25           O
ATOM   2022  OD2 ASP A 143      -6.389   0.940 -19.667  1.00 82.25           O
ATOM   2023  HN  ASP A 143      -8.904  -0.763 -16.035  1.00 82.25           H
ATOM   2024  N   ARG A 144      -8.037  -2.453 -18.639  1.00 72.94           N
ATOM   2025  CA  ARG A 144      -7.591  -3.525 -19.512  1.00 72.94           C
ATOM   2026  C   ARG A 144      -8.787  -4.351 -19.991  1.00 72.94           C
ATOM   2027  O   ARG A 144      -8.863  -4.718 -21.162  1.00 72.94           O
ATOM   2028  HA  ARG A 144      -7.104  -3.021 -20.347  1.00 72.94           H
ATOM   2029  CB  ARG A 144      -6.599  -4.443 -18.795  1.00 72.94           C
ATOM   2030 1HB  ARG A 144      -6.994  -4.718 -17.817  1.00 72.94           H
ATOM   2031 2HB  ARG A 144      -6.479  -5.367 -19.361  1.00 72.94           H
ATOM   2032  CG  ARG A 144      -5.241  -3.760 -18.629  1.00 72.94           C
ATOM   2033 1HG  ARG A 144      -5.350  -2.871 -18.008  1.00 72.94           H
ATOM   2034 2HG  ARG A 144      -4.554  -4.429 -18.110  1.00 72.94           H
ATOM   2035  CD  ARG A 144      -4.653  -3.371 -19.987  1.00 72.94           C
ATOM   2036 1HD  ARG A 144      -4.581  -4.251 -20.627  1.00 72.94           H
ATOM   2037 2HD  ARG A 144      -5.313  -2.665 -20.490  1.00 72.94           H
ATOM   2038  NE  ARG A 144      -3.313  -2.769 -19.805  1.00 72.94           N
ATOM   2039  HE  ARG A 144      -2.898  -2.814 -18.897  1.00 72.94           H
ATOM   2040  CZ  ARG A 144      -2.622  -2.165 -20.782  1.00 72.94           C
ATOM   2041  NH1 ARG A 144      -3.130  -2.075 -22.019  1.00 72.94           N
ATOM   2042 1HH1 ARG A 144      -4.031  -2.460 -22.219  1.00 72.94           H
ATOM   2043 2HH1 ARG A 144      -2.608  -1.623 -22.742  1.00 72.94           H
ATOM   2044  NH2 ARG A 144      -1.416  -1.654 -20.503  1.00 72.94           N
ATOM   2045 1HH2 ARG A 144      -0.887  -1.200 -21.221  1.00 72.94           H
ATOM   2046 2HH2 ARG A 144      -1.044  -1.725 -19.578  1.00 72.94           H
ATOM   2047  HN  ARG A 144      -7.716  -2.517 -17.694  1.00 72.94           H
ATOM   2048  N   TYR A 145      -9.690  -4.621 -19.060  1.00 83.01           N
ATOM   2049  CA  TYR A 145     -10.909  -5.340 -19.386  1.00 83.01           C
ATOM   2050  C   TYR A 145     -11.665  -4.650 -20.524  1.00 83.01           C
ATOM   2051  O   TYR A 145     -12.036  -5.292 -21.505  1.00 83.01           O
ATOM   2052  HA  TYR A 145     -10.633  -6.346 -19.700  1.00 83.01           H
ATOM   2053  CB  TYR A 145     -11.771  -5.303 -18.122  1.00 83.01           C
ATOM   2054 1HB  TYR A 145     -11.322  -5.951 -17.369  1.00 83.01           H
ATOM   2055 2HB  TYR A 145     -11.763  -4.291 -17.718  1.00 83.01           H
ATOM   2056  CG  TYR A 145     -13.222  -5.736 -18.346  1.00 83.01           C
ATOM   2057  CD1 TYR A 145     -14.231  -4.795 -18.337  1.00 83.01           C
ATOM   2058  HD1 TYR A 145     -13.996  -3.744 -18.171  1.00 83.01           H
ATOM   2059  CD2 TYR A 145     -13.520  -7.067 -18.556  1.00 83.01           C
ATOM   2060  HD2 TYR A 145     -12.723  -7.810 -18.563  1.00 83.01           H
ATOM   2061  CE1 TYR A 145     -15.597  -5.202 -18.547  1.00 83.01           C
ATOM   2062  HE1 TYR A 145     -16.404  -4.470 -18.542  1.00 83.01           H
ATOM   2063  CE2 TYR A 145     -14.885  -7.474 -18.766  1.00 83.01           C
ATOM   2064  HE2 TYR A 145     -15.135  -8.522 -18.933  1.00 83.01           H
ATOM   2065  CZ  TYR A 145     -15.856  -6.522 -18.751  1.00 83.01           C
ATOM   2066  OH  TYR A 145     -17.146  -6.906 -18.950  1.00 83.01           O
ATOM   2067  HH  TYR A 145     -17.190  -7.896 -19.087  1.00 83.01           H
ATOM   2068  HN  TYR A 145      -9.599  -4.357 -18.099  1.00 83.01           H
ATOM   2069  N   ILE A 146     -11.869  -3.352 -20.354  1.00 80.39           N
ATOM   2070  CA  ILE A 146     -12.642  -2.585 -21.316  1.00 80.39           C
ATOM   2071  C   ILE A 146     -11.919  -2.589 -22.665  1.00 80.39           C
ATOM   2072  O   ILE A 146     -12.550  -2.730 -23.711  1.00 80.39           O
ATOM   2073  HA  ILE A 146     -13.602  -3.086 -21.438  1.00 80.39           H
ATOM   2074  CB  ILE A 146     -12.928  -1.182 -20.777  1.00 80.39           C
ATOM   2075  HB  ILE A 146     -11.984  -0.738 -20.462  1.00 80.39           H
ATOM   2076  CG1 ILE A 146     -13.832  -1.243 -19.544  1.00 80.39           C
ATOM   2077 1HG1 ILE A 146     -14.844  -1.516 -19.843  1.00 80.39           H
ATOM   2078 2HG1 ILE A 146     -13.479  -2.021 -18.867  1.00 80.39           H
ATOM   2079  CG2 ILE A 146     -13.509  -0.282 -21.869  1.00 80.39           C
ATOM   2080 1HG2 ILE A 146     -12.797  -0.202 -22.690  1.00 80.39           H
ATOM   2081 2HG2 ILE A 146     -14.441  -0.712 -22.237  1.00 80.39           H
ATOM   2082 3HG2 ILE A 146     -13.703   0.709 -21.459  1.00 80.39           H
ATOM   2083  CD1 ILE A 146     -13.856   0.102 -18.814  1.00 80.39           C
ATOM   2084 1HD1 ILE A 146     -12.846   0.360 -18.495  1.00 80.39           H
ATOM   2085 2HD1 ILE A 146     -14.233   0.873 -19.486  1.00 80.39           H
ATOM   2086 3HD1 ILE A 146     -14.506   0.031 -17.942  1.00 80.39           H
ATOM   2087  HN  ILE A 146     -11.519  -2.827 -19.579  1.00 80.39           H
ATOM   2088  N   ALA A 147     -10.605  -2.433 -22.596  1.00 79.24           N
ATOM   2089  CA  ALA A 147      -9.803  -2.298 -23.800  1.00 79.24           C
ATOM   2090  C   ALA A 147      -9.926  -3.573 -24.636  1.00 79.24           C
ATOM   2091  O   ALA A 147      -9.747  -3.542 -25.852  1.00 79.24           O
ATOM   2092  HA  ALA A 147     -10.202  -1.459 -24.371  1.00 79.24           H
ATOM   2093  CB  ALA A 147      -8.354  -1.989 -23.417  1.00 79.24           C
ATOM   2094 1HB  ALA A 147      -8.319  -1.059 -22.850  1.00 79.24           H
ATOM   2095 2HB  ALA A 147      -7.959  -2.802 -22.807  1.00 79.24           H
ATOM   2096 3HB  ALA A 147      -7.753  -1.888 -24.321  1.00 79.24           H
ATOM   2097  HN  ALA A 147     -10.090  -2.399 -21.739  1.00 79.24           H
ATOM   2098  N   ILE A 148     -10.232  -4.665 -23.950  1.00 75.16           N
ATOM   2099  CA  ILE A 148     -10.247  -5.970 -24.588  1.00 75.16           C
ATOM   2100  C   ILE A 148     -11.678  -6.312 -25.008  1.00 75.16           C
ATOM   2101  O   ILE A 148     -11.918  -6.699 -26.150  1.00 75.16           O
ATOM   2102  HA  ILE A 148      -9.631  -5.902 -25.485  1.00 75.16           H
ATOM   2103  CB  ILE A 148      -9.606  -7.019 -23.678  1.00 75.16           C
ATOM   2104  HB  ILE A 148     -10.062  -6.940 -22.691  1.00 75.16           H
ATOM   2105  CG1 ILE A 148      -8.109  -6.755 -23.506  1.00 75.16           C
ATOM   2106 1HG1 ILE A 148      -7.572  -7.090 -24.394  1.00 75.16           H
ATOM   2107 2HG1 ILE A 148      -7.933  -5.683 -23.413  1.00 75.16           H
ATOM   2108  CG2 ILE A 148      -9.883  -8.434 -24.191  1.00 75.16           C
ATOM   2109 1HG2 ILE A 148     -10.959  -8.606 -24.219  1.00 75.16           H
ATOM   2110 2HG2 ILE A 148      -9.472  -8.543 -25.194  1.00 75.16           H
ATOM   2111 3HG2 ILE A 148      -9.416  -9.160 -23.525  1.00 75.16           H
ATOM   2112  CD1 ILE A 148      -7.563  -7.476 -22.272  1.00 75.16           C
ATOM   2113 1HD1 ILE A 148      -8.085  -7.121 -21.383  1.00 75.16           H
ATOM   2114 2HD1 ILE A 148      -7.718  -8.549 -22.379  1.00 75.16           H
ATOM   2115 3HD1 ILE A 148      -6.497  -7.271 -22.173  1.00 75.16           H
ATOM   2116  HN  ILE A 148     -10.465  -4.667 -22.978  1.00 75.16           H
ATOM   2117  N   ALA A 149     -12.591  -6.156 -24.060  1.00 73.88           N
ATOM   2118  CA  ALA A 149     -13.970  -6.561 -24.276  1.00 73.88           C
ATOM   2119  C   ALA A 149     -14.630  -5.601 -25.268  1.00 73.88           C
ATOM   2120  O   ALA A 149     -15.420  -6.022 -26.112  1.00 73.88           O
ATOM   2121  HA  ALA A 149     -13.958  -7.563 -24.706  1.00 73.88           H
ATOM   2122  CB  ALA A 149     -14.704  -6.609 -22.934  1.00 73.88           C
ATOM   2123 1HB  ALA A 149     -14.213  -7.327 -22.277  1.00 73.88           H
ATOM   2124 2HB  ALA A 149     -14.684  -5.621 -22.474  1.00 73.88           H
ATOM   2125 3HB  ALA A 149     -15.738  -6.913 -23.097  1.00 73.88           H
ATOM   2126  HN  ALA A 149     -12.402  -5.761 -23.161  1.00 73.88           H
ATOM   2127  N   GLN A 150     -14.282  -4.330 -25.133  1.00 65.03           N
ATOM   2128  CA  GLN A 150     -14.942  -3.288 -25.901  1.00 65.03           C
ATOM   2129  C   GLN A 150     -13.931  -2.563 -26.791  1.00 65.03           C
ATOM   2130  O   GLN A 150     -13.967  -1.339 -26.908  1.00 65.03           O
ATOM   2131  HA  GLN A 150     -15.676  -3.805 -26.519  1.00 65.03           H
ATOM   2132  CB  GLN A 150     -15.667  -2.304 -24.980  1.00 65.03           C
ATOM   2133 1HB  GLN A 150     -14.942  -1.791 -24.348  1.00 65.03           H
ATOM   2134 2HB  GLN A 150     -16.165  -1.541 -25.577  1.00 65.03           H
ATOM   2135  CG  GLN A 150     -16.693  -3.026 -24.105  1.00 65.03           C
ATOM   2136 1HG  GLN A 150     -17.343  -3.638 -24.730  1.00 65.03           H
ATOM   2137 2HG  GLN A 150     -16.181  -3.703 -23.420  1.00 65.03           H
ATOM   2138  CD  GLN A 150     -17.535  -2.027 -23.309  1.00 65.03           C
ATOM   2139  OE1 GLN A 150     -17.351  -0.823 -23.382  1.00 65.03           O
ATOM   2140  NE2 GLN A 150     -18.467  -2.591 -22.546  1.00 65.03           N
ATOM   2141 1HE2 GLN A 150     -18.566  -3.586 -22.531  1.00 65.03           H
ATOM   2142 2HE2 GLN A 150     -19.069  -2.021 -21.987  1.00 65.03           H
ATOM   2143  HN  GLN A 150     -13.565  -4.009 -24.514  1.00 65.03           H
ATOM   2144  N   ALA A 151     -13.052  -3.349 -27.395  1.00 65.77           N
ATOM   2145  CA  ALA A 151     -11.904  -2.792 -28.090  1.00 65.77           C
ATOM   2146  C   ALA A 151     -12.386  -1.779 -29.131  1.00 65.77           C
ATOM   2147  O   ALA A 151     -11.768  -0.732 -29.316  1.00 65.77           O
ATOM   2148  HA  ALA A 151     -11.287  -2.277 -27.354  1.00 65.77           H
ATOM   2149  CB  ALA A 151     -11.086  -3.925 -28.714  1.00 65.77           C
ATOM   2150 1HB  ALA A 151     -10.743  -4.599 -27.929  1.00 65.77           H
ATOM   2151 2HB  ALA A 151     -11.707  -4.475 -29.421  1.00 65.77           H
ATOM   2152 3HB  ALA A 151     -10.225  -3.506 -29.235  1.00 65.77           H
ATOM   2153  HN  ALA A 151     -13.114  -4.347 -27.414  1.00 65.77           H
ATOM   2154  N   MET A 152     -13.485  -2.127 -29.784  1.00 55.88           N
ATOM   2155  CA  MET A 152     -14.015  -1.297 -30.852  1.00 55.88           C
ATOM   2156  C   MET A 152     -14.432   0.077 -30.323  1.00 55.88           C
ATOM   2157  O   MET A 152     -14.056   1.103 -30.887  1.00 55.88           O
ATOM   2158  HA  MET A 152     -13.202  -1.186 -31.569  1.00 55.88           H
ATOM   2159  CB  MET A 152     -15.225  -1.990 -31.484  1.00 55.88           C
ATOM   2160 1HB  MET A 152     -15.906  -2.324 -30.702  1.00 55.88           H
ATOM   2161 2HB  MET A 152     -15.773  -1.279 -32.102  1.00 55.88           H
ATOM   2162  CG  MET A 152     -14.789  -3.184 -32.335  1.00 55.88           C
ATOM   2163 1HG  MET A 152     -13.758  -3.450 -32.104  1.00 55.88           H
ATOM   2164 2HG  MET A 152     -15.403  -4.053 -32.098  1.00 55.88           H
ATOM   2165  SD  MET A 152     -14.941  -2.787 -34.069  1.00 55.88           S
ATOM   2166  CE  MET A 152     -16.486  -3.601 -34.439  1.00 55.88           C
ATOM   2167 1HE  MET A 152     -16.392  -4.668 -34.236  1.00 55.88           H
ATOM   2168 2HE  MET A 152     -17.277  -3.181 -33.817  1.00 55.88           H
ATOM   2169 3HE  MET A 152     -16.733  -3.452 -35.490  1.00 55.88           H
ATOM   2170  HN  MET A 152     -14.009  -2.957 -29.594  1.00 55.88           H
ATOM   2171  N   ARG A 153     -15.204   0.052 -29.246  1.00 53.76           N
ATOM   2172  CA  ARG A 153     -15.720   1.280 -28.667  1.00 53.76           C
ATOM   2173  C   ARG A 153     -14.581   2.097 -28.054  1.00 53.76           C
ATOM   2174  O   ARG A 153     -14.662   3.323 -27.980  1.00 53.76           O
ATOM   2175  HA  ARG A 153     -16.179   1.810 -29.501  1.00 53.76           H
ATOM   2176  CB  ARG A 153     -16.764   0.984 -27.588  1.00 53.76           C
ATOM   2177 1HB  ARG A 153     -16.400   0.193 -26.932  1.00 53.76           H
ATOM   2178 2HB  ARG A 153     -16.913   1.868 -26.968  1.00 53.76           H
ATOM   2179  CG  ARG A 153     -18.095   0.563 -28.214  1.00 53.76           C
ATOM   2180 1HG  ARG A 153     -18.417   1.316 -28.933  1.00 53.76           H
ATOM   2181 2HG  ARG A 153     -17.964  -0.368 -28.765  1.00 53.76           H
ATOM   2182  CD  ARG A 153     -19.171   0.380 -27.141  1.00 53.76           C
ATOM   2183 1HD  ARG A 153     -18.886  -0.422 -26.461  1.00 53.76           H
ATOM   2184 2HD  ARG A 153     -19.260   1.288 -26.545  1.00 53.76           H
ATOM   2185  NE  ARG A 153     -20.470   0.065 -27.777  1.00 53.76           N
ATOM   2186  HE  ARG A 153     -20.513   0.055 -28.776  1.00 53.76           H
ATOM   2187  CZ  ARG A 153     -21.592  -0.209 -27.097  1.00 53.76           C
ATOM   2188  NH1 ARG A 153     -21.592  -0.210 -25.757  1.00 53.76           N
ATOM   2189 1HH1 ARG A 153     -20.751  -0.006 -25.257  1.00 53.76           H
ATOM   2190 2HH1 ARG A 153     -22.434  -0.415 -25.257  1.00 53.76           H
ATOM   2191  NH2 ARG A 153     -22.714  -0.481 -27.778  1.00 53.76           N
ATOM   2192 1HH2 ARG A 153     -23.560  -0.687 -27.286  1.00 53.76           H
ATOM   2193 2HH2 ARG A 153     -22.705  -0.478 -28.778  1.00 53.76           H
ATOM   2194  HN  ARG A 153     -15.476  -0.786 -28.773  1.00 53.76           H
ATOM   2195  N   ALA A 154     -13.546   1.387 -27.631  1.00 58.83           N
ATOM   2196  CA  ALA A 154     -12.454   2.013 -26.906  1.00 58.83           C
ATOM   2197  C   ALA A 154     -11.670   2.920 -27.857  1.00 58.83           C
ATOM   2198  O   ALA A 154     -11.069   3.903 -27.428  1.00 58.83           O
ATOM   2199  HA  ALA A 154     -12.888   2.622 -26.113  1.00 58.83           H
ATOM   2200  CB  ALA A 154     -11.575   0.933 -26.273  1.00 58.83           C
ATOM   2201 1HB  ALA A 154     -12.172   0.335 -25.585  1.00 58.83           H
ATOM   2202 2HB  ALA A 154     -11.170   0.290 -27.055  1.00 58.83           H
ATOM   2203 3HB  ALA A 154     -10.756   1.403 -25.730  1.00 58.83           H
ATOM   2204  HN  ALA A 154     -13.448   0.402 -27.776  1.00 58.83           H
ATOM   2205  N   HIS A 155     -11.703   2.557 -29.131  1.00 55.51           N
ATOM   2206  CA  HIS A 155     -10.849   3.201 -30.115  1.00 55.51           C
ATOM   2207  C   HIS A 155     -11.424   4.573 -30.473  1.00 55.51           C
ATOM   2208  O   HIS A 155     -10.680   5.541 -30.626  1.00 55.51           O
ATOM   2209  HA  HIS A 155      -9.876   3.336 -29.643  1.00 55.51           H
ATOM   2210  CB  HIS A 155     -10.655   2.302 -31.337  1.00 55.51           C
ATOM   2211 1HB  HIS A 155     -10.796   1.263 -31.037  1.00 55.51           H
ATOM   2212 2HB  HIS A 155     -11.429   2.530 -32.070  1.00 55.51           H
ATOM   2213  CG  HIS A 155      -9.303   2.442 -31.994  1.00 55.51           C
ATOM   2214  ND1 HIS A 155      -8.825   3.649 -32.475  1.00 55.51           N
ATOM   2215  HD1 HIS A 155      -9.306   4.524 -32.440  1.00 55.51           H
ATOM   2216  CD2 HIS A 155      -8.333   1.517 -32.244  1.00 55.51           C
ATOM   2217  HD2 HIS A 155      -8.383   0.457 -31.993  1.00 55.51           H
ATOM   2218  CE1 HIS A 155      -7.621   3.446 -32.990  1.00 55.51           C
ATOM   2219  HE1 HIS A 155      -6.984   4.203 -33.448  1.00 55.51           H
ATOM   2220  NE2 HIS A 155      -7.318   2.124 -32.846  1.00 55.51           N
ATOM   2221  HN  HIS A 155     -12.298   1.839 -29.493  1.00 55.51           H
ATOM   2222  N   THR A 156     -12.742   4.613 -30.597  1.00 62.24           N
ATOM   2223  CA  THR A 156     -13.416   5.822 -31.040  1.00 62.24           C
ATOM   2224  C   THR A 156     -13.363   6.893 -29.949  1.00 62.24           C
ATOM   2225  O   THR A 156     -13.323   8.086 -30.246  1.00 62.24           O
ATOM   2226  HA  THR A 156     -12.879   6.217 -31.903  1.00 62.24           H
ATOM   2227  CB  THR A 156     -14.840   5.445 -31.453  1.00 62.24           C
ATOM   2228  HB  THR A 156     -15.479   6.327 -31.496  1.00 62.24           H
ATOM   2229  OG1 THR A 156     -15.225   4.452 -30.507  1.00 62.24           O
ATOM   2230  HG1 THR A 156     -16.199   4.248 -30.601  1.00 62.24           H
ATOM   2231  CG2 THR A 156     -14.886   4.717 -32.798  1.00 62.24           C
ATOM   2232 1HG2 THR A 156     -14.302   3.799 -32.734  1.00 62.24           H
ATOM   2233 2HG2 THR A 156     -14.471   5.359 -33.574  1.00 62.24           H
ATOM   2234 3HG2 THR A 156     -15.920   4.472 -33.043  1.00 62.24           H
ATOM   2235  HN  THR A 156     -13.346   3.841 -30.400  1.00 62.24           H
ATOM   2236  N   TRP A 157     -13.364   6.428 -28.708  1.00 56.71           N
ATOM   2237  CA  TRP A 157     -13.527   7.323 -27.574  1.00 56.71           C
ATOM   2238  C   TRP A 157     -12.150   7.547 -26.947  1.00 56.71           C
ATOM   2239  O   TRP A 157     -12.046   7.813 -25.750  1.00 56.71           O
ATOM   2240  HA  TRP A 157     -13.925   8.266 -27.949  1.00 56.71           H
ATOM   2241  CB  TRP A 157     -14.553   6.769 -26.583  1.00 56.71           C
ATOM   2242 1HB  TRP A 157     -14.334   5.718 -26.398  1.00 56.71           H
ATOM   2243 2HB  TRP A 157     -14.442   7.290 -25.632  1.00 56.71           H
ATOM   2244  CG  TRP A 157     -16.004   6.897 -27.052  1.00 56.71           C
ATOM   2245  CD1 TRP A 157     -16.567   6.368 -28.147  1.00 56.71           C
ATOM   2246  HD1 TRP A 157     -16.037   5.751 -28.872  1.00 56.71           H
ATOM   2247  CD2 TRP A 157     -17.059   7.627 -26.392  1.00 56.71           C
ATOM   2248  NE1 TRP A 157     -17.903   6.701 -28.240  1.00 56.71           N
ATOM   2249  HE1 TRP A 157     -18.533   6.425 -28.966  1.00 56.71           H
ATOM   2250  CE2 TRP A 157     -18.212   7.491 -27.139  1.00 56.71           C
ATOM   2251  CE3 TRP A 157     -17.041   8.377 -25.203  1.00 56.71           C
ATOM   2252  HE3 TRP A 157     -16.145   8.499 -24.595  1.00 56.71           H
ATOM   2253  CZ2 TRP A 157     -19.432   8.077 -26.780  1.00 56.71           C
ATOM   2254  HZ2 TRP A 157     -20.328   7.955 -27.388  1.00 56.71           H
ATOM   2255  CZ3 TRP A 157     -18.268   8.956 -24.858  1.00 56.71           C
ATOM   2256  HZ3 TRP A 157     -18.310   9.549 -23.944  1.00 56.71           H
ATOM   2257  CH2 TRP A 157     -19.437   8.829 -25.599  1.00 56.71           C
ATOM   2258  HH2 TRP A 157     -20.354   9.312 -25.262  1.00 56.71           H
ATOM   2259  HN  TRP A 157     -13.255   5.463 -28.472  1.00 56.71           H
ATOM   2260  N   ARG A 158     -11.128   7.432 -27.782  1.00 57.96           N
ATOM   2261  CA  ARG A 158      -9.760   7.422 -27.294  1.00 57.96           C
ATOM   2262  C   ARG A 158      -9.476   8.688 -26.483  1.00 57.96           C
ATOM   2263  O   ARG A 158      -8.901   8.619 -25.398  1.00 57.96           O
ATOM   2264  HA  ARG A 158      -9.694   6.532 -26.667  1.00 57.96           H
ATOM   2265  CB  ARG A 158      -8.763   7.330 -28.451  1.00 57.96           C
ATOM   2266 1HB  ARG A 158      -9.042   6.511 -29.112  1.00 57.96           H
ATOM   2267 2HB  ARG A 158      -8.802   8.245 -29.042  1.00 57.96           H
ATOM   2268  CG  ARG A 158      -7.340   7.113 -27.932  1.00 57.96           C
ATOM   2269 1HG  ARG A 158      -7.025   7.978 -27.349  1.00 57.96           H
ATOM   2270 2HG  ARG A 158      -7.320   6.253 -27.263  1.00 57.96           H
ATOM   2271  CD  ARG A 158      -6.364   6.888 -29.088  1.00 57.96           C
ATOM   2272 1HD  ARG A 158      -6.645   5.994 -29.644  1.00 57.96           H
ATOM   2273 2HD  ARG A 158      -6.413   7.725 -29.785  1.00 57.96           H
ATOM   2274  NE  ARG A 158      -4.986   6.746 -28.567  1.00 57.96           N
ATOM   2275  HE  ARG A 158      -4.838   6.885 -27.588  1.00 57.96           H
ATOM   2276  CZ  ARG A 158      -3.923   6.443 -29.325  1.00 57.96           C
ATOM   2277  NH1 ARG A 158      -4.062   6.246 -30.643  1.00 57.96           N
ATOM   2278 1HH1 ARG A 158      -4.964   6.325 -31.068  1.00 57.96           H
ATOM   2279 2HH1 ARG A 158      -3.264   6.020 -31.202  1.00 57.96           H
ATOM   2280  NH2 ARG A 158      -2.720   6.340 -28.745  1.00 57.96           N
ATOM   2281 1HH2 ARG A 158      -1.917   6.114 -29.297  1.00 57.96           H
ATOM   2282 2HH2 ARG A 158      -2.624   6.488 -27.761  1.00 57.96           H
ATOM   2283  HN  ARG A 158     -11.224   7.346 -28.774  1.00 57.96           H
ATOM   2284  N   GLU A 159      -9.893   9.815 -27.042  1.00 63.80           N
ATOM   2285  CA  GLU A 159      -9.624  11.101 -26.422  1.00 63.80           C
ATOM   2286  C   GLU A 159     -10.420  11.241 -25.123  1.00 63.80           C
ATOM   2287  O   GLU A 159      -9.875  11.646 -24.097  1.00 63.80           O
ATOM   2288  HA  GLU A 159      -8.556  11.100 -26.203  1.00 63.80           H
ATOM   2289  CB  GLU A 159      -9.938  12.250 -27.383  1.00 63.80           C
ATOM   2290 1HB  GLU A 159     -10.914  12.090 -27.840  1.00 63.80           H
ATOM   2291 2HB  GLU A 159      -9.859  13.201 -26.857  1.00 63.80           H
ATOM   2292  CG  GLU A 159      -8.920  12.303 -28.524  1.00 63.80           C
ATOM   2293 1HG  GLU A 159      -7.910  12.238 -28.119  1.00 63.80           H
ATOM   2294 2HG  GLU A 159      -9.056  11.442 -29.179  1.00 63.80           H
ATOM   2295  CD  GLU A 159      -9.069  13.593 -29.333  1.00 63.80           C
ATOM   2296  OE1 GLU A 159      -8.093  13.941 -30.031  1.00 63.80           O
ATOM   2297  OE2 GLU A 159     -10.156  14.202 -29.234  1.00 63.80           O
ATOM   2298  HN  GLU A 159     -10.405   9.858 -27.900  1.00 63.80           H
ATOM   2299  N   LYS A 160     -11.697  10.899 -25.209  1.00 68.85           N
ATOM   2300  CA  LYS A 160     -12.579  11.004 -24.059  1.00 68.85           C
ATOM   2301  C   LYS A 160     -12.032  10.140 -22.921  1.00 68.85           C
ATOM   2302  O   LYS A 160     -12.100  10.526 -21.756  1.00 68.85           O
ATOM   2303  HA  LYS A 160     -12.572  12.045 -23.736  1.00 68.85           H
ATOM   2304  CB  LYS A 160     -14.017  10.663 -24.454  1.00 68.85           C
ATOM   2305 1HB  LYS A 160     -14.035   9.721 -25.002  1.00 68.85           H
ATOM   2306 2HB  LYS A 160     -14.621  10.520 -23.557  1.00 68.85           H
ATOM   2307  CG  LYS A 160     -14.627  11.771 -25.315  1.00 68.85           C
ATOM   2308 1HG  LYS A 160     -14.447  12.740 -24.848  1.00 68.85           H
ATOM   2309 2HG  LYS A 160     -14.138  11.791 -26.288  1.00 68.85           H
ATOM   2310  CD  LYS A 160     -16.131  11.559 -25.497  1.00 68.85           C
ATOM   2311 1HD  LYS A 160     -16.312  10.584 -25.951  1.00 68.85           H
ATOM   2312 2HD  LYS A 160     -16.623  11.553 -24.524  1.00 68.85           H
ATOM   2313  CE  LYS A 160     -16.738  12.656 -26.375  1.00 68.85           C
ATOM   2314 1HE  LYS A 160     -16.586  13.629 -25.908  1.00 68.85           H
ATOM   2315 2HE  LYS A 160     -16.229  12.682 -27.338  1.00 68.85           H
ATOM   2316  NZ  LYS A 160     -18.184  12.417 -26.578  1.00 68.85           N
ATOM   2317 1HZ  LYS A 160     -18.574  13.164 -27.142  1.00 68.85           H
ATOM   2318 2HZ  LYS A 160     -18.317  11.531 -27.052  1.00 68.85           H
ATOM   2319 3HZ  LYS A 160     -18.652  12.393 -25.678  1.00 68.85           H
ATOM   2320  HN  LYS A 160     -12.129  10.556 -26.043  1.00 68.85           H
ATOM   2321  N   ARG A 161     -11.503   8.986 -23.300  1.00 66.58           N
ATOM   2322  CA  ARG A 161     -10.975   8.048 -22.323  1.00 66.58           C
ATOM   2323  C   ARG A 161      -9.811   8.679 -21.557  1.00 66.58           C
ATOM   2324  O   ARG A 161      -9.623   8.408 -20.372  1.00 66.58           O
ATOM   2325  HA  ARG A 161     -11.813   7.837 -21.659  1.00 66.58           H
ATOM   2326  CB  ARG A 161     -10.495   6.762 -22.998  1.00 66.58           C
ATOM   2327 1HB  ARG A 161      -9.837   7.008 -23.831  1.00 66.58           H
ATOM   2328 2HB  ARG A 161      -9.909   6.173 -22.292  1.00 66.58           H
ATOM   2329  CG  ARG A 161     -11.678   5.933 -23.503  1.00 66.58           C
ATOM   2330 1HG  ARG A 161     -12.395   5.787 -22.695  1.00 66.58           H
ATOM   2331 2HG  ARG A 161     -12.195   6.476 -24.294  1.00 66.58           H
ATOM   2332  CD  ARG A 161     -11.211   4.575 -24.030  1.00 66.58           C
ATOM   2333 1HD  ARG A 161     -11.859   4.249 -24.843  1.00 66.58           H
ATOM   2334 2HD  ARG A 161     -10.205   4.662 -24.440  1.00 66.58           H
ATOM   2335  NE  ARG A 161     -11.227   3.576 -22.939  1.00 66.58           N
ATOM   2336  HE  ARG A 161     -11.804   3.759 -22.143  1.00 66.58           H
ATOM   2337  CZ  ARG A 161     -10.516   2.440 -22.950  1.00 66.58           C
ATOM   2338  NH1 ARG A 161      -9.726   2.142 -23.990  1.00 66.58           N
ATOM   2339 1HH1 ARG A 161      -9.663   2.770 -24.766  1.00 66.58           H
ATOM   2340 2HH1 ARG A 161      -9.198   1.292 -23.991  1.00 66.58           H
ATOM   2341  NH2 ARG A 161     -10.608   1.606 -21.905  1.00 66.58           N
ATOM   2342 1HH2 ARG A 161     -10.084   0.754 -21.898  1.00 66.58           H
ATOM   2343 2HH2 ARG A 161     -11.200   1.835 -21.133  1.00 66.58           H
ATOM   2344  HN  ARG A 161     -11.431   8.689 -24.252  1.00 66.58           H
ATOM   2345  N   LEU A 162      -9.059   9.510 -22.265  1.00 78.09           N
ATOM   2346  CA  LEU A 162      -7.915  10.178 -21.667  1.00 78.09           C
ATOM   2347  C   LEU A 162      -8.406  11.202 -20.643  1.00 78.09           C
ATOM   2348  O   LEU A 162      -7.812  11.353 -19.576  1.00 78.09           O
ATOM   2349  HA  LEU A 162      -7.330   9.420 -21.145  1.00 78.09           H
ATOM   2350  CB  LEU A 162      -7.017  10.775 -22.752  1.00 78.09           C
ATOM   2351 1HB  LEU A 162      -6.791   9.995 -23.479  1.00 78.09           H
ATOM   2352 2HB  LEU A 162      -7.580  11.547 -23.278  1.00 78.09           H
ATOM   2353  CG  LEU A 162      -5.698  11.383 -22.271  1.00 78.09           C
ATOM   2354  HG  LEU A 162      -5.919  12.086 -21.468  1.00 78.09           H
ATOM   2355  CD1 LEU A 162      -4.778  10.308 -21.691  1.00 78.09           C
ATOM   2356 1HD1 LEU A 162      -5.269   9.826 -20.846  1.00 78.09           H
ATOM   2357 2HD1 LEU A 162      -4.560   9.563 -22.457  1.00 78.09           H
ATOM   2358 3HD1 LEU A 162      -3.847  10.767 -21.357  1.00 78.09           H
ATOM   2359  CD2 LEU A 162      -5.019  12.176 -23.390  1.00 78.09           C
ATOM   2360 1HD2 LEU A 162      -4.813  11.513 -24.231  1.00 78.09           H
ATOM   2361 2HD2 LEU A 162      -5.677  12.981 -23.716  1.00 78.09           H
ATOM   2362 3HD2 LEU A 162      -4.084  12.597 -23.021  1.00 78.09           H
ATOM   2363  HN  LEU A 162      -9.220   9.727 -23.227  1.00 78.09           H
ATOM   2364  N   LEU A 163      -9.487  11.879 -21.002  1.00 81.06           N
ATOM   2365  CA  LEU A 163     -10.076  12.872 -20.119  1.00 81.06           C
ATOM   2366  C   LEU A 163     -10.583  12.183 -18.850  1.00 81.06           C
ATOM   2367  O   LEU A 163     -10.286  12.620 -17.740  1.00 81.06           O
ATOM   2368  HA  LEU A 163      -9.287  13.570 -19.840  1.00 81.06           H
ATOM   2369  CB  LEU A 163     -11.151  13.674 -20.855  1.00 81.06           C
ATOM   2370 1HB  LEU A 163     -10.711  14.084 -21.764  1.00 81.06           H
ATOM   2371 2HB  LEU A 163     -11.940  12.988 -21.164  1.00 81.06           H
ATOM   2372  CG  LEU A 163     -11.789  14.820 -20.068  1.00 81.06           C
ATOM   2373  HG  LEU A 163     -12.163  14.421 -19.126  1.00 81.06           H
ATOM   2374  CD1 LEU A 163     -10.753  15.893 -19.725  1.00 81.06           C
ATOM   2375 1HD1 LEU A 163      -9.961  15.452 -19.120  1.00 81.06           H
ATOM   2376 2HD1 LEU A 163     -10.327  16.294 -20.645  1.00 81.06           H
ATOM   2377 3HD1 LEU A 163     -11.233  16.696 -19.166  1.00 81.06           H
ATOM   2378  CD2 LEU A 163     -12.988  15.401 -20.821  1.00 81.06           C
ATOM   2379 1HD2 LEU A 163     -12.660  15.781 -21.789  1.00 81.06           H
ATOM   2380 2HD2 LEU A 163     -13.735  14.622 -20.971  1.00 81.06           H
ATOM   2381 3HD2 LEU A 163     -13.422  16.214 -20.240  1.00 81.06           H
ATOM   2382  HN  LEU A 163      -9.957  11.760 -21.876  1.00 81.06           H
ATOM   2383  N   TYR A 164     -11.341  11.116 -19.058  1.00 74.42           N
ATOM   2384  CA  TYR A 164     -11.898  10.365 -17.945  1.00 74.42           C
ATOM   2385  C   TYR A 164     -10.789   9.822 -17.041  1.00 74.42           C
ATOM   2386  O   TYR A 164     -10.962   9.733 -15.827  1.00 74.42           O
ATOM   2387  HA  TYR A 164     -12.530  11.039 -17.367  1.00 74.42           H
ATOM   2388  CB  TYR A 164     -12.655   9.190 -18.566  1.00 74.42           C
ATOM   2389 1HB  TYR A 164     -12.045   8.755 -19.358  1.00 74.42           H
ATOM   2390 2HB  TYR A 164     -12.792   8.418 -17.809  1.00 74.42           H
ATOM   2391  CG  TYR A 164     -14.021   9.565 -19.144  1.00 74.42           C
ATOM   2392  CD1 TYR A 164     -14.969  10.166 -18.340  1.00 74.42           C
ATOM   2393  HD1 TYR A 164     -14.743  10.373 -17.293  1.00 74.42           H
ATOM   2394  CD2 TYR A 164     -14.306   9.303 -20.468  1.00 74.42           C
ATOM   2395  HD2 TYR A 164     -13.558   8.828 -21.103  1.00 74.42           H
ATOM   2396  CE1 TYR A 164     -16.255  10.519 -18.883  1.00 74.42           C
ATOM   2397  HE1 TYR A 164     -17.012  10.994 -18.259  1.00 74.42           H
ATOM   2398  CE2 TYR A 164     -15.592   9.656 -21.011  1.00 74.42           C
ATOM   2399  HE2 TYR A 164     -15.831   9.455 -22.056  1.00 74.42           H
ATOM   2400  CZ  TYR A 164     -16.503  10.247 -20.192  1.00 74.42           C
ATOM   2401  OH  TYR A 164     -17.717  10.581 -20.705  1.00 74.42           O
ATOM   2402  HH  TYR A 164     -18.278  11.016 -20.001  1.00 74.42           H
ATOM   2403  HN  TYR A 164     -11.575  10.764 -19.964  1.00 74.42           H
ATOM   2404  N   SER A 165      -9.676   9.473 -17.669  1.00 85.78           N
ATOM   2405  CA  SER A 165      -8.546   8.923 -16.938  1.00 85.78           C
ATOM   2406  C   SER A 165      -8.025   9.950 -15.931  1.00 85.78           C
ATOM   2407  O   SER A 165      -7.604   9.590 -14.833  1.00 85.78           O
ATOM   2408  HA  SER A 165      -8.935   8.045 -16.423  1.00 85.78           H
ATOM   2409  CB  SER A 165      -7.427   8.500 -17.892  1.00 85.78           C
ATOM   2410 1HB  SER A 165      -6.714   7.871 -17.358  1.00 85.78           H
ATOM   2411 2HB  SER A 165      -7.846   7.894 -18.696  1.00 85.78           H
ATOM   2412  OG  SER A 165      -6.747   9.621 -18.448  1.00 85.78           O
ATOM   2413  HG  SER A 165      -7.405  10.253 -18.856  1.00 85.78           H
ATOM   2414  HN  SER A 165      -9.539   9.560 -18.655  1.00 85.78           H
ATOM   2415  N   LYS A 166      -8.069  11.210 -16.342  1.00 82.78           N
ATOM   2416  CA  LYS A 166      -7.630  12.294 -15.480  1.00 82.78           C
ATOM   2417  C   LYS A 166      -8.589  12.417 -14.294  1.00 82.78           C
ATOM   2418  O   LYS A 166      -8.155  12.513 -13.147  1.00 82.78           O
ATOM   2419  HA  LYS A 166      -6.643  12.029 -15.099  1.00 82.78           H
ATOM   2420  CB  LYS A 166      -7.474  13.587 -16.282  1.00 82.78           C
ATOM   2421 1HB  LYS A 166      -8.387  13.782 -16.846  1.00 82.78           H
ATOM   2422 2HB  LYS A 166      -7.336  14.427 -15.601  1.00 82.78           H
ATOM   2423  CG  LYS A 166      -6.285  13.498 -17.240  1.00 82.78           C
ATOM   2424 1HG  LYS A 166      -5.378  13.274 -16.679  1.00 82.78           H
ATOM   2425 2HG  LYS A 166      -6.438  12.677 -17.940  1.00 82.78           H
ATOM   2426  CD  LYS A 166      -6.103  14.807 -18.012  1.00 82.78           C
ATOM   2427 1HD  LYS A 166      -6.996  15.011 -18.603  1.00 82.78           H
ATOM   2428 2HD  LYS A 166      -5.989  15.634 -17.311  1.00 82.78           H
ATOM   2429  CE  LYS A 166      -4.881  14.737 -18.930  1.00 82.78           C
ATOM   2430 1HE  LYS A 166      -3.998  14.470 -18.350  1.00 82.78           H
ATOM   2431 2HE  LYS A 166      -5.023  13.953 -19.674  1.00 82.78           H
ATOM   2432  NZ  LYS A 166      -4.665  16.036 -19.604  1.00 82.78           N
ATOM   2433 1HZ  LYS A 166      -3.860  15.969 -20.217  1.00 82.78           H
ATOM   2434 2HZ  LYS A 166      -5.486  16.275 -20.149  1.00 82.78           H
ATOM   2435 3HZ  LYS A 166      -4.500  16.755 -18.908  1.00 82.78           H
ATOM   2436  HN  LYS A 166      -8.397  11.493 -17.243  1.00 82.78           H
ATOM   2437  N   MET A 167      -9.875  12.411 -14.611  1.00 84.35           N
ATOM   2438  CA  MET A 167     -10.899  12.557 -13.590  1.00 84.35           C
ATOM   2439  C   MET A 167     -10.818  11.424 -12.566  1.00 84.35           C
ATOM   2440  O   MET A 167     -10.881  11.665 -11.361  1.00 84.35           O
ATOM   2441  HA  MET A 167     -10.693  13.511 -13.104  1.00 84.35           H
ATOM   2442  CB  MET A 167     -12.280  12.554 -14.247  1.00 84.35           C
ATOM   2443 1HB  MET A 167     -12.375  11.686 -14.899  1.00 84.35           H
ATOM   2444 2HB  MET A 167     -13.051  12.464 -13.482  1.00 84.35           H
ATOM   2445  CG  MET A 167     -12.505  13.833 -15.057  1.00 84.35           C
ATOM   2446 1HG  MET A 167     -12.417  14.704 -14.408  1.00 84.35           H
ATOM   2447 2HG  MET A 167     -11.737  13.928 -15.824  1.00 84.35           H
ATOM   2448  SD  MET A 167     -14.121  13.799 -15.815  1.00 84.35           S
ATOM   2449  CE  MET A 167     -14.195  15.462 -16.460  1.00 84.35           C
ATOM   2450 1HE  MET A 167     -14.106  16.174 -15.640  1.00 84.35           H
ATOM   2451 2HE  MET A 167     -13.379  15.615 -17.165  1.00 84.35           H
ATOM   2452 3HE  MET A 167     -15.148  15.612 -16.969  1.00 84.35           H
ATOM   2453  HN  MET A 167     -10.221  12.308 -15.544  1.00 84.35           H
ATOM   2454  N   VAL A 168     -10.680  10.211 -13.082  1.00 91.96           N
ATOM   2455  CA  VAL A 168     -10.636   9.035 -12.230  1.00 91.96           C
ATOM   2456  C   VAL A 168      -9.451   9.151 -11.269  1.00 91.96           C
ATOM   2457  O   VAL A 168      -9.578   8.850 -10.083  1.00 91.96           O
ATOM   2458  HA  VAL A 168     -11.558   9.016 -11.649  1.00 91.96           H
ATOM   2459  CB  VAL A 168     -10.589   7.769 -13.087  1.00 91.96           C
ATOM   2460  HB  VAL A 168      -9.776   7.880 -13.804  1.00 91.96           H
ATOM   2461  CG1 VAL A 168     -10.295   6.537 -12.229  1.00 91.96           C
ATOM   2462 1HG1 VAL A 168      -9.332   6.660 -11.735  1.00 91.96           H
ATOM   2463 2HG1 VAL A 168     -11.077   6.422 -11.478  1.00 91.96           H
ATOM   2464 3HG1 VAL A 168     -10.268   5.651 -12.864  1.00 91.96           H
ATOM   2465  CG2 VAL A 168     -11.889   7.592 -13.874  1.00 91.96           C
ATOM   2466 1HG2 VAL A 168     -12.726   7.513 -13.181  1.00 91.96           H
ATOM   2467 2HG2 VAL A 168     -12.038   8.451 -14.528  1.00 91.96           H
ATOM   2468 3HG2 VAL A 168     -11.829   6.684 -14.475  1.00 91.96           H
ATOM   2469  HN  VAL A 168     -10.598  10.027 -14.061  1.00 91.96           H
ATOM   2470  N   CYS A 169      -8.327   9.588 -11.816  1.00 93.56           N
ATOM   2471  CA  CYS A 169      -7.115   9.729 -11.026  1.00 93.56           C
ATOM   2472  C   CYS A 169      -7.392  10.721  -9.895  1.00 93.56           C
ATOM   2473  O   CYS A 169      -7.050  10.465  -8.742  1.00 93.56           O
ATOM   2474  HA  CYS A 169      -6.885   8.741 -10.627  1.00 93.56           H
ATOM   2475  CB  CYS A 169      -5.926  10.161 -11.887  1.00 93.56           C
ATOM   2476 1HB  CYS A 169      -6.209  11.005 -12.515  1.00 93.56           H
ATOM   2477 2HB  CYS A 169      -5.109  10.498 -11.249  1.00 93.56           H
ATOM   2478  SG  CYS A 169      -5.368   8.765 -12.930  1.00 93.56           S
ATOM   2479  HG  CYS A 169      -6.333   8.877 -13.839  1.00 93.56           H
ATOM   2480  HN  CYS A 169      -8.236   9.842 -12.779  1.00 93.56           H
ATOM   2481  N   PHE A 170      -8.009  11.834 -10.265  1.00 93.02           N
ATOM   2482  CA  PHE A 170      -8.307  12.880  -9.302  1.00 93.02           C
ATOM   2483  C   PHE A 170      -9.217  12.358  -8.189  1.00 93.02           C
ATOM   2484  O   PHE A 170      -8.974  12.615  -7.011  1.00 93.02           O
ATOM   2485  HA  PHE A 170      -7.359  13.204  -8.872  1.00 93.02           H
ATOM   2486  CB  PHE A 170      -9.035  13.992 -10.060  1.00 93.02           C
ATOM   2487 1HB  PHE A 170      -8.408  14.324 -10.888  1.00 93.02           H
ATOM   2488 2HB  PHE A 170      -9.947  13.585 -10.495  1.00 93.02           H
ATOM   2489  CG  PHE A 170      -9.395  15.202  -9.196  1.00 93.02           C
ATOM   2490  CD1 PHE A 170     -10.669  15.360  -8.745  1.00 93.02           C
ATOM   2491  HD1 PHE A 170     -11.432  14.625  -8.999  1.00 93.02           H
ATOM   2492  CD2 PHE A 170      -8.443  16.119  -8.878  1.00 93.02           C
ATOM   2493  HD2 PHE A 170      -7.422  15.992  -9.239  1.00 93.02           H
ATOM   2494  CE1 PHE A 170     -11.004  16.483  -7.942  1.00 93.02           C
ATOM   2495  HE1 PHE A 170     -12.024  16.610  -7.581  1.00 93.02           H
ATOM   2496  CE2 PHE A 170      -8.778  17.242  -8.075  1.00 93.02           C
ATOM   2497  HE2 PHE A 170      -8.014  17.977  -7.821  1.00 93.02           H
ATOM   2498  CZ  PHE A 170     -10.051  17.400  -7.625  1.00 93.02           C
ATOM   2499  HZ  PHE A 170     -10.308  18.262  -7.009  1.00 93.02           H
ATOM   2500  HN  PHE A 170      -8.302  12.026 -11.202  1.00 93.02           H
ATOM   2501  N   THR A 171     -10.247  11.633  -8.602  1.00 92.82           N
ATOM   2502  CA  THR A 171     -11.204  11.085  -7.656  1.00 92.82           C
ATOM   2503  C   THR A 171     -10.501  10.155  -6.665  1.00 92.82           C
ATOM   2504  O   THR A 171     -10.838  10.133  -5.482  1.00 92.82           O
ATOM   2505  HA  THR A 171     -11.626  11.907  -7.078  1.00 92.82           H
ATOM   2506  CB  THR A 171     -12.315  10.397  -8.452  1.00 92.82           C
ATOM   2507  HB  THR A 171     -11.941   9.501  -8.948  1.00 92.82           H
ATOM   2508  OG1 THR A 171     -12.807  11.418  -9.315  1.00 92.82           O
ATOM   2509  HG1 THR A 171     -12.334  11.379 -10.196  1.00 92.82           H
ATOM   2510  CG2 THR A 171     -13.519  10.033  -7.581  1.00 92.82           C
ATOM   2511 1HG2 THR A 171     -13.935  10.938  -7.139  1.00 92.82           H
ATOM   2512 2HG2 THR A 171     -13.203   9.353  -6.790  1.00 92.82           H
ATOM   2513 3HG2 THR A 171     -14.278   9.548  -8.195  1.00 92.82           H
ATOM   2514  HN  THR A 171     -10.432  11.420  -9.562  1.00 92.82           H
ATOM   2515  N   ILE A 172      -9.537   9.409  -7.185  1.00 93.32           N
ATOM   2516  CA  ILE A 172      -8.803   8.458  -6.367  1.00 93.32           C
ATOM   2517  C   ILE A 172      -8.039   9.213  -5.277  1.00 93.32           C
ATOM   2518  O   ILE A 172      -8.066   8.822  -4.111  1.00 93.32           O
ATOM   2519  HA  ILE A 172      -9.533   7.806  -5.888  1.00 93.32           H
ATOM   2520  CB  ILE A 172      -7.912   7.575  -7.242  1.00 93.32           C
ATOM   2521  HB  ILE A 172      -7.417   8.210  -7.977  1.00 93.32           H
ATOM   2522  CG1 ILE A 172      -8.745   6.552  -8.017  1.00 93.32           C
ATOM   2523 1HG1 ILE A 172      -9.137   5.801  -7.330  1.00 93.32           H
ATOM   2524 2HG1 ILE A 172      -9.604   7.047  -8.471  1.00 93.32           H
ATOM   2525  CG2 ILE A 172      -6.815   6.907  -6.410  1.00 93.32           C
ATOM   2526 1HG2 ILE A 172      -6.196   7.673  -5.943  1.00 93.32           H
ATOM   2527 2HG2 ILE A 172      -7.271   6.288  -5.637  1.00 93.32           H
ATOM   2528 3HG2 ILE A 172      -6.196   6.285  -7.056  1.00 93.32           H
ATOM   2529  CD1 ILE A 172      -7.909   5.872  -9.102  1.00 93.32           C
ATOM   2530 1HD1 ILE A 172      -7.540   6.623  -9.801  1.00 93.32           H
ATOM   2531 2HD1 ILE A 172      -7.065   5.358  -8.642  1.00 93.32           H
ATOM   2532 3HD1 ILE A 172      -8.526   5.150  -9.638  1.00 93.32           H
ATOM   2533  HN  ILE A 172      -9.257   9.446  -8.144  1.00 93.32           H
ATOM   2534  N   TRP A 173      -7.377  10.282  -5.695  1.00 91.85           N
ATOM   2535  CA  TRP A 173      -6.534  11.043  -4.788  1.00 91.85           C
ATOM   2536  C   TRP A 173      -7.428  11.631  -3.694  1.00 91.85           C
ATOM   2537  O   TRP A 173      -7.081  11.587  -2.515  1.00 91.85           O
ATOM   2538  HA  TRP A 173      -5.811  10.355  -4.349  1.00 91.85           H
ATOM   2539  CB  TRP A 173      -5.735  12.106  -5.544  1.00 91.85           C
ATOM   2540 1HB  TRP A 173      -6.393  12.601  -6.258  1.00 91.85           H
ATOM   2541 2HB  TRP A 173      -5.404  12.867  -4.837  1.00 91.85           H
ATOM   2542  CG  TRP A 173      -4.517  11.557  -6.289  1.00 91.85           C
ATOM   2543  CD1 TRP A 173      -4.337  11.455  -7.613  1.00 91.85           C
ATOM   2544  HD1 TRP A 173      -5.070  11.765  -8.357  1.00 91.85           H
ATOM   2545  CD2 TRP A 173      -3.309  11.036  -5.695  1.00 91.85           C
ATOM   2546  NE1 TRP A 173      -3.106  10.908  -7.915  1.00 91.85           N
ATOM   2547  HE1 TRP A 173      -2.745  10.734  -8.831  1.00 91.85           H
ATOM   2548  CE2 TRP A 173      -2.462  10.645  -6.712  1.00 91.85           C
ATOM   2549  CE3 TRP A 173      -2.945  10.899  -4.344  1.00 91.85           C
ATOM   2550  HE3 TRP A 173      -3.596  11.200  -3.524  1.00 91.85           H
ATOM   2551  CZ2 TRP A 173      -1.196  10.092  -6.484  1.00 91.85           C
ATOM   2552  HZ2 TRP A 173      -0.545   9.791  -7.305  1.00 91.85           H
ATOM   2553  CZ3 TRP A 173      -1.677  10.344  -4.134  1.00 91.85           C
ATOM   2554  HZ3 TRP A 173      -1.345  10.216  -3.103  1.00 91.85           H
ATOM   2555  CH2 TRP A 173      -0.812   9.946  -5.146  1.00 91.85           C
ATOM   2556  HH2 TRP A 173       0.161   9.522  -4.899  1.00 91.85           H
ATOM   2557  HN  TRP A 173      -7.409  10.629  -6.632  1.00 91.85           H
ATOM   2558  N   VAL A 174      -8.560  12.167  -4.124  1.00 95.10           N
ATOM   2559  CA  VAL A 174      -9.489  12.795  -3.200  1.00 95.10           C
ATOM   2560  C   VAL A 174      -9.980  11.755  -2.191  1.00 95.10           C
ATOM   2561  O   VAL A 174     -10.024  12.021  -0.991  1.00 95.10           O
ATOM   2562  HA  VAL A 174      -8.945  13.573  -2.665  1.00 95.10           H
ATOM   2563  CB  VAL A 174     -10.628  13.461  -3.975  1.00 95.10           C
ATOM   2564  HB  VAL A 174     -11.068  12.712  -4.633  1.00 95.10           H
ATOM   2565  CG1 VAL A 174     -11.723  13.952  -3.025  1.00 95.10           C
ATOM   2566 1HG1 VAL A 174     -12.127  13.107  -2.467  1.00 95.10           H
ATOM   2567 2HG1 VAL A 174     -11.302  14.679  -2.330  1.00 95.10           H
ATOM   2568 3HG1 VAL A 174     -12.520  14.421  -3.602  1.00 95.10           H
ATOM   2569  CG2 VAL A 174     -10.104  14.604  -4.846  1.00 95.10           C
ATOM   2570 1HG2 VAL A 174      -9.627  15.353  -4.214  1.00 95.10           H
ATOM   2571 2HG2 VAL A 174      -9.378  14.213  -5.559  1.00 95.10           H
ATOM   2572 3HG2 VAL A 174     -10.935  15.059  -5.386  1.00 95.10           H
ATOM   2573  HN  VAL A 174      -8.846  12.177  -5.082  1.00 95.10           H
ATOM   2574  N   LEU A 175     -10.337  10.592  -2.715  1.00 89.65           N
ATOM   2575  CA  LEU A 175     -10.894   9.536  -1.885  1.00 89.65           C
ATOM   2576  C   LEU A 175      -9.849   9.097  -0.858  1.00 89.65           C
ATOM   2577  O   LEU A 175     -10.156   8.961   0.326  1.00 89.65           O
ATOM   2578  HA  LEU A 175     -11.747   9.955  -1.353  1.00 89.65           H
ATOM   2579  CB  LEU A 175     -11.420   8.392  -2.755  1.00 89.65           C
ATOM   2580 1HB  LEU A 175     -12.166   8.796  -3.439  1.00 89.65           H
ATOM   2581 2HB  LEU A 175     -10.597   8.018  -3.364  1.00 89.65           H
ATOM   2582  CG  LEU A 175     -12.041   7.212  -2.006  1.00 89.65           C
ATOM   2583  HG  LEU A 175     -11.307   6.835  -1.293  1.00 89.65           H
ATOM   2584  CD1 LEU A 175     -13.265   7.655  -1.203  1.00 89.65           C
ATOM   2585 1HD1 LEU A 175     -12.969   8.413  -0.477  1.00 89.65           H
ATOM   2586 2HD1 LEU A 175     -14.012   8.072  -1.879  1.00 89.65           H
ATOM   2587 3HD1 LEU A 175     -13.688   6.797  -0.680  1.00 89.65           H
ATOM   2588  CD2 LEU A 175     -12.369   6.065  -2.965  1.00 89.65           C
ATOM   2589 1HD2 LEU A 175     -13.076   6.413  -3.718  1.00 89.65           H
ATOM   2590 2HD2 LEU A 175     -11.454   5.728  -3.453  1.00 89.65           H
ATOM   2591 3HD2 LEU A 175     -12.809   5.239  -2.406  1.00 89.65           H
ATOM   2592  HN  LEU A 175     -10.252  10.366  -3.685  1.00 89.65           H
ATOM   2593  N   ALA A 176      -8.635   8.889  -1.347  1.00 94.80           N
ATOM   2594  CA  ALA A 176      -7.565   8.386  -0.503  1.00 94.80           C
ATOM   2595  C   ALA A 176      -7.292   9.389   0.620  1.00 94.80           C
ATOM   2596  O   ALA A 176      -7.039   8.998   1.758  1.00 94.80           O
ATOM   2597  HA  ALA A 176      -7.901   7.446  -0.065  1.00 94.80           H
ATOM   2598  CB  ALA A 176      -6.325   8.115  -1.358  1.00 94.80           C
ATOM   2599 1HB  ALA A 176      -6.564   7.375  -2.121  1.00 94.80           H
ATOM   2600 2HB  ALA A 176      -6.005   9.041  -1.837  1.00 94.80           H
ATOM   2601 3HB  ALA A 176      -5.522   7.738  -0.724  1.00 94.80           H
ATOM   2602  HN  ALA A 176      -8.380   9.057  -2.299  1.00 94.80           H
ATOM   2603  N   ALA A 177      -7.352  10.662   0.259  1.00 94.76           N
ATOM   2604  CA  ALA A 177      -7.093  11.724   1.217  1.00 94.76           C
ATOM   2605  C   ALA A 177      -8.121  11.646   2.348  1.00 94.76           C
ATOM   2606  O   ALA A 177      -7.766  11.739   3.522  1.00 94.76           O
ATOM   2607  HA  ALA A 177      -6.098  11.563   1.631  1.00 94.76           H
ATOM   2608  CB  ALA A 177      -7.116  13.075   0.500  1.00 94.76           C
ATOM   2609 1HB  ALA A 177      -6.348  13.089  -0.274  1.00 94.76           H
ATOM   2610 2HB  ALA A 177      -8.094  13.228   0.044  1.00 94.76           H
ATOM   2611 3HB  ALA A 177      -6.922  13.871   1.219  1.00 94.76           H
ATOM   2612  HN  ALA A 177      -7.572  10.972  -0.666  1.00 94.76           H
ATOM   2613  N   ALA A 178      -9.375  11.477   1.954  1.00 94.85           N
ATOM   2614  CA  ALA A 178     -10.465  11.453   2.915  1.00 94.85           C
ATOM   2615  C   ALA A 178     -10.287  10.256   3.851  1.00 94.85           C
ATOM   2616  O   ALA A 178     -10.615  10.335   5.034  1.00 94.85           O
ATOM   2617  HA  ALA A 178     -10.412  12.372   3.499  1.00 94.85           H
ATOM   2618  CB  ALA A 178     -11.801  11.418   2.171  1.00 94.85           C
ATOM   2619 1HB  ALA A 178     -11.891  12.304   1.543  1.00 94.85           H
ATOM   2620 2HB  ALA A 178     -11.847  10.525   1.548  1.00 94.85           H
ATOM   2621 3HB  ALA A 178     -12.618  11.400   2.892  1.00 94.85           H
ATOM   2622  HN  ALA A 178      -9.650  11.358   1.000  1.00 94.85           H
ATOM   2623  N   LEU A 179      -9.768   9.176   3.286  1.00 92.04           N
ATOM   2624  CA  LEU A 179      -9.611   7.941   4.037  1.00 92.04           C
ATOM   2625  C   LEU A 179      -8.454   8.094   5.026  1.00 92.04           C
ATOM   2626  O   LEU A 179      -8.215   7.211   5.848  1.00 92.04           O
ATOM   2627  HA  LEU A 179     -10.530   7.783   4.601  1.00 92.04           H
ATOM   2628  CB  LEU A 179      -9.454   6.753   3.086  1.00 92.04           C
ATOM   2629 1HB  LEU A 179      -8.648   6.976   2.387  1.00 92.04           H
ATOM   2630 2HB  LEU A 179      -9.140   5.886   3.668  1.00 92.04           H
ATOM   2631  CG  LEU A 179     -10.697   6.369   2.281  1.00 92.04           C
ATOM   2632  HG  LEU A 179     -11.064   7.260   1.773  1.00 92.04           H
ATOM   2633  CD1 LEU A 179     -10.354   5.342   1.200  1.00 92.04           C
ATOM   2634 1HD1 LEU A 179      -9.614   5.764   0.520  1.00 92.04           H
ATOM   2635 2HD1 LEU A 179      -9.949   4.444   1.666  1.00 92.04           H
ATOM   2636 3HD1 LEU A 179     -11.256   5.086   0.643  1.00 92.04           H
ATOM   2637  CD2 LEU A 179     -11.817   5.879   3.202  1.00 92.04           C
ATOM   2638 1HD2 LEU A 179     -11.475   5.005   3.756  1.00 92.04           H
ATOM   2639 2HD2 LEU A 179     -12.084   6.671   3.901  1.00 92.04           H
ATOM   2640 3HD2 LEU A 179     -12.688   5.613   2.604  1.00 92.04           H
ATOM   2641  HN  LEU A 179      -9.459   9.135   2.336  1.00 92.04           H
ATOM   2642  N   CYS A 180      -7.768   9.222   4.914  1.00 91.18           N
ATOM   2643  CA  CYS A 180      -6.599   9.472   5.741  1.00 91.18           C
ATOM   2644  C   CYS A 180      -7.009  10.403   6.884  1.00 91.18           C
ATOM   2645  O   CYS A 180      -6.176  10.796   7.698  1.00 91.18           O
ATOM   2646  HA  CYS A 180      -6.276   8.505   6.127  1.00 91.18           H
ATOM   2647  CB  CYS A 180      -5.440  10.047   4.924  1.00 91.18           C
ATOM   2648 1HB  CYS A 180      -5.745  10.983   4.455  1.00 91.18           H
ATOM   2649 2HB  CYS A 180      -4.601  10.278   5.581  1.00 91.18           H
ATOM   2650  SG  CYS A 180      -4.920   8.847   3.645  1.00 91.18           S
ATOM   2651  HG  CYS A 180      -6.058   8.877   2.956  1.00 91.18           H
ATOM   2652  HN  CYS A 180      -7.997   9.956   4.275  1.00 91.18           H
ATOM   2653  N   ILE A 181      -8.294  10.728   6.908  1.00 91.15           N
ATOM   2654  CA  ILE A 181      -8.817  11.636   7.914  1.00 91.15           C
ATOM   2655  C   ILE A 181      -8.504  11.083   9.306  1.00 91.15           C
ATOM   2656  O   ILE A 181      -8.029  11.812  10.175  1.00 91.15           O
ATOM   2657  HA  ILE A 181      -8.299  12.588   7.797  1.00 91.15           H
ATOM   2658  CB  ILE A 181     -10.306  11.898   7.677  1.00 91.15           C
ATOM   2659  HB  ILE A 181     -10.797  10.941   7.501  1.00 91.15           H
ATOM   2660  CG1 ILE A 181     -10.520  12.752   6.426  1.00 91.15           C
ATOM   2661 1HG1 ILE A 181     -10.119  13.752   6.592  1.00 91.15           H
ATOM   2662 2HG1 ILE A 181      -9.968  12.323   5.589  1.00 91.15           H
ATOM   2663  CG2 ILE A 181     -10.957  12.519   8.914  1.00 91.15           C
ATOM   2664 1HG2 ILE A 181     -10.853  11.840   9.760  1.00 91.15           H
ATOM   2665 2HG2 ILE A 181     -10.468  13.466   9.145  1.00 91.15           H
ATOM   2666 3HG2 ILE A 181     -12.015  12.695   8.718  1.00 91.15           H
ATOM   2667  CD1 ILE A 181     -12.005  12.844   6.072  1.00 91.15           C
ATOM   2668 1HD1 ILE A 181     -12.396  11.844   5.883  1.00 91.15           H
ATOM   2669 2HD1 ILE A 181     -12.549  13.296   6.901  1.00 91.15           H
ATOM   2670 3HD1 ILE A 181     -12.129  13.457   5.179  1.00 91.15           H
ATOM   2671  HN  ILE A 181      -8.970  10.383   6.257  1.00 91.15           H
ATOM   2672  N   PRO A 182      -8.764   9.789   9.542  1.00 92.63           N
ATOM   2673  CA  PRO A 182      -8.510   9.197  10.858  1.00 92.63           C
ATOM   2674  C   PRO A 182      -7.088   9.443  11.336  1.00 92.63           C
ATOM   2675  O   PRO A 182      -6.873   9.821  12.486  1.00 92.63           O
ATOM   2676  HA  PRO A 182      -9.148   9.663  11.608  1.00 92.63           H
ATOM   2677  CB  PRO A 182      -8.787   7.707  10.644  1.00 92.63           C
ATOM   2678 1HB  PRO A 182      -7.882   7.166  10.371  1.00 92.63           H
ATOM   2679 2HB  PRO A 182      -9.178   7.238  11.547  1.00 92.63           H
ATOM   2680  CG  PRO A 182      -9.812   7.698   9.515  1.00 92.63           C
ATOM   2681 1HG  PRO A 182      -9.850   6.732   9.012  1.00 92.63           H
ATOM   2682 2HG  PRO A 182     -10.820   7.892   9.882  1.00 92.63           H
ATOM   2683  CD  PRO A 182      -9.315   8.802   8.597  1.00 92.63           C
ATOM   2684 1HD  PRO A 182      -8.553   8.441   7.905  1.00 92.63           H
ATOM   2685 2HD  PRO A 182     -10.120   9.217   7.991  1.00 92.63           H
ATOM   2686  N   GLU A 183      -6.146   9.219  10.431  1.00 89.64           N
ATOM   2687  CA  GLU A 183      -4.738   9.327  10.774  1.00 89.64           C
ATOM   2688  C   GLU A 183      -4.402  10.759  11.194  1.00 89.64           C
ATOM   2689  O   GLU A 183      -3.607  10.972  12.107  1.00 89.64           O
ATOM   2690  HA  GLU A 183      -4.593   8.651  11.616  1.00 89.64           H
ATOM   2691  CB  GLU A 183      -3.854   8.875   9.610  1.00 89.64           C
ATOM   2692 1HB  GLU A 183      -4.281   9.223   8.669  1.00 89.64           H
ATOM   2693 2HB  GLU A 183      -2.832   9.215   9.771  1.00 89.64           H
ATOM   2694  CG  GLU A 183      -3.793   7.348   9.528  1.00 89.64           C
ATOM   2695 1HG  GLU A 183      -3.005   7.049   8.837  1.00 89.64           H
ATOM   2696 2HG  GLU A 183      -3.533   6.939  10.505  1.00 89.64           H
ATOM   2697  CD  GLU A 183      -5.131   6.769   9.066  1.00 89.64           C
ATOM   2698  OE1 GLU A 183      -5.316   5.547   9.254  1.00 89.64           O
ATOM   2699  OE2 GLU A 183      -5.940   7.562   8.536  1.00 89.64           O
ATOM   2700  HN  GLU A 183      -6.332   8.969   9.481  1.00 89.64           H
ATOM   2701  N   ILE A 184      -5.026  11.705  10.506  1.00 90.93           N
ATOM   2702  CA  ILE A 184      -4.768  13.111  10.765  1.00 90.93           C
ATOM   2703  C   ILE A 184      -5.182  13.445  12.200  1.00 90.93           C
ATOM   2704  O   ILE A 184      -4.492  14.193  12.891  1.00 90.93           O
ATOM   2705  HA  ILE A 184      -3.694  13.270  10.670  1.00 90.93           H
ATOM   2706  CB  ILE A 184      -5.451  13.984   9.710  1.00 90.93           C
ATOM   2707  HB  ILE A 184      -6.501  13.699   9.658  1.00 90.93           H
ATOM   2708  CG1 ILE A 184      -4.847  13.743   8.325  1.00 90.93           C
ATOM   2709 1HG1 ILE A 184      -3.832  14.137   8.293  1.00 90.93           H
ATOM   2710 2HG1 ILE A 184      -4.780  12.671   8.136  1.00 90.93           H
ATOM   2711  CG2 ILE A 184      -5.403  15.461  10.107  1.00 90.93           C
ATOM   2712 1HG2 ILE A 184      -5.916  15.599  11.059  1.00 90.93           H
ATOM   2713 2HG2 ILE A 184      -4.365  15.778  10.204  1.00 90.93           H
ATOM   2714 3HG2 ILE A 184      -5.895  16.059   9.339  1.00 90.93           H
ATOM   2715  CD1 ILE A 184      -5.693  14.406   7.236  1.00 90.93           C
ATOM   2716 1HD1 ILE A 184      -6.701  13.992   7.255  1.00 90.93           H
ATOM   2717 2HD1 ILE A 184      -5.738  15.480   7.415  1.00 90.93           H
ATOM   2718 3HD1 ILE A 184      -5.241  14.219   6.261  1.00 90.93           H
ATOM   2719  HN  ILE A 184      -5.694  11.524   9.785  1.00 90.93           H
ATOM   2720  N   LEU A 185      -6.306  12.873  12.607  1.00 91.16           N
ATOM   2721  CA  LEU A 185      -6.936  13.265  13.856  1.00 91.16           C
ATOM   2722  C   LEU A 185      -6.175  12.635  15.025  1.00 91.16           C
ATOM   2723  O   LEU A 185      -5.809  13.325  15.975  1.00 91.16           O
ATOM   2724  HA  LEU A 185      -6.856  14.349  13.936  1.00 91.16           H
ATOM   2725  CB  LEU A 185      -8.426  12.921  13.835  1.00 91.16           C
ATOM   2726 1HB  LEU A 185      -8.531  11.862  13.598  1.00 91.16           H
ATOM   2727 2HB  LEU A 185      -8.826  13.064  14.839  1.00 91.16           H
ATOM   2728  CG  LEU A 185      -9.286  13.722  12.855  1.00 91.16           C
ATOM   2729  HG  LEU A 185      -8.901  13.556  11.849  1.00 91.16           H
ATOM   2730  CD1 LEU A 185     -10.736  13.233  12.872  1.00 91.16           C
ATOM   2731 1HD1 LEU A 185     -10.768  12.182  12.586  1.00 91.16           H
ATOM   2732 2HD1 LEU A 185     -11.147  13.350  13.874  1.00 91.16           H
ATOM   2733 3HD1 LEU A 185     -11.325  13.819  12.166  1.00 91.16           H
ATOM   2734  CD2 LEU A 185      -9.184  15.222  13.137  1.00 91.16           C
ATOM   2735 1HD2 LEU A 185      -9.528  15.426  14.151  1.00 91.16           H
ATOM   2736 2HD2 LEU A 185      -8.147  15.542  13.034  1.00 91.16           H
ATOM   2737 3HD2 LEU A 185      -9.805  15.768  12.426  1.00 91.16           H
ATOM   2738  HN  LEU A 185      -6.783  12.156  12.099  1.00 91.16           H
ATOM   2739  N   TYR A 186      -5.961  11.332  14.917  1.00 91.54           N
ATOM   2740  CA  TYR A 186      -5.663  10.523  16.086  1.00 91.54           C
ATOM   2741  C   TYR A 186      -4.185  10.130  16.119  1.00 91.54           C
ATOM   2742  O   TYR A 186      -3.741   9.443  17.038  1.00 91.54           O
ATOM   2743  HA  TYR A 186      -5.893  11.115  16.972  1.00 91.54           H
ATOM   2744  CB  TYR A 186      -6.512   9.258  15.951  1.00 91.54           C
ATOM   2745 1HB  TYR A 186      -6.181   8.702  15.073  1.00 91.54           H
ATOM   2746 2HB  TYR A 186      -6.336   8.620  16.817  1.00 91.54           H
ATOM   2747  CG  TYR A 186      -8.014   9.526  15.830  1.00 91.54           C
ATOM   2748  CD1 TYR A 186      -8.644  10.345  16.744  1.00 91.54           C
ATOM   2749  HD1 TYR A 186      -8.072  10.801  17.552  1.00 91.54           H
ATOM   2750  CD2 TYR A 186      -8.737   8.948  14.806  1.00 91.54           C
ATOM   2751  HD2 TYR A 186      -8.239   8.301  14.084  1.00 91.54           H
ATOM   2752  CE1 TYR A 186     -10.057  10.597  16.630  1.00 91.54           C
ATOM   2753  HE1 TYR A 186     -10.567  11.242  17.345  1.00 91.54           H
ATOM   2754  CE2 TYR A 186     -10.150   9.201  14.692  1.00 91.54           C
ATOM   2755  HE2 TYR A 186     -10.734   8.751  13.889  1.00 91.54           H
ATOM   2756  CZ  TYR A 186     -10.741  10.013  15.610  1.00 91.54           C
ATOM   2757  OH  TYR A 186     -12.075  10.252  15.502  1.00 91.54           O
ATOM   2758  HH  TYR A 186     -12.452   9.741  14.729  1.00 91.54           H
ATOM   2759  HN  TYR A 186      -5.988  10.831  14.052  1.00 91.54           H
ATOM   2760  N   SER A 187      -3.462  10.582  15.104  1.00 92.46           N
ATOM   2761  CA  SER A 187      -2.013  10.483  15.115  1.00 92.46           C
ATOM   2762  C   SER A 187      -1.429  11.461  16.136  1.00 92.46           C
ATOM   2763  O   SER A 187      -1.670  12.665  16.056  1.00 92.46           O
ATOM   2764  HA  SER A 187      -1.796   9.454  15.402  1.00 92.46           H
ATOM   2765  CB  SER A 187      -1.432  10.757  13.726  1.00 92.46           C
ATOM   2766 1HB  SER A 187      -1.732  11.752  13.397  1.00 92.46           H
ATOM   2767 2HB  SER A 187      -0.343  10.754  13.781  1.00 92.46           H
ATOM   2768  OG  SER A 187      -1.860   9.793  12.768  1.00 92.46           O
ATOM   2769  HG  SER A 187      -2.322  10.248  12.007  1.00 92.46           H
ATOM   2770  HN  SER A 187      -3.851  11.008  14.287  1.00 92.46           H
ATOM   2771  N   GLN A 188      -0.674  10.907  17.073  1.00 85.59           N
ATOM   2772  CA  GLN A 188       0.065  11.726  18.020  1.00 85.59           C
ATOM   2773  C   GLN A 188       1.330  10.998  18.477  1.00 85.59           C
ATOM   2774  O   GLN A 188       1.510   9.816  18.187  1.00 85.59           O
ATOM   2775  HA  GLN A 188       0.334  12.629  17.473  1.00 85.59           H
ATOM   2776  CB  GLN A 188      -0.811  12.106  19.215  1.00 85.59           C
ATOM   2777 1HB  GLN A 188      -0.273  12.803  19.858  1.00 85.59           H
ATOM   2778 2HB  GLN A 188      -1.706  12.622  18.866  1.00 85.59           H
ATOM   2779  CG  GLN A 188      -1.211  10.867  20.019  1.00 85.59           C
ATOM   2780 1HG  GLN A 188      -1.674  10.135  19.357  1.00 85.59           H
ATOM   2781 2HG  GLN A 188      -0.321  10.399  20.439  1.00 85.59           H
ATOM   2782  CD  GLN A 188      -2.182  11.233  21.143  1.00 85.59           C
ATOM   2783  OE1 GLN A 188      -2.817  12.274  21.136  1.00 85.59           O
ATOM   2784  NE2 GLN A 188      -2.261  10.319  22.107  1.00 85.59           N
ATOM   2785 1HE2 GLN A 188      -1.713   9.485  22.052  1.00 85.59           H
ATOM   2786 2HE2 GLN A 188      -2.870  10.467  22.887  1.00 85.59           H
ATOM   2787  HN  GLN A 188      -0.562   9.921  17.191  1.00 85.59           H
ATOM   2788  N   ILE A 189       2.175  11.734  19.184  1.00 90.01           N
ATOM   2789  CA  ILE A 189       3.347  11.140  19.805  1.00 90.01           C
ATOM   2790  C   ILE A 189       2.972  10.613  21.192  1.00 90.01           C
ATOM   2791  O   ILE A 189       2.395  11.338  22.000  1.00 90.01           O
ATOM   2792  HA  ILE A 189       3.652  10.297  19.186  1.00 90.01           H
ATOM   2793  CB  ILE A 189       4.509  12.136  19.819  1.00 90.01           C
ATOM   2794  HB  ILE A 189       4.187  13.029  20.355  1.00 90.01           H
ATOM   2795  CG1 ILE A 189       4.876  12.569  18.398  1.00 90.01           C
ATOM   2796 1HG1 ILE A 189       5.259  11.714  17.841  1.00 90.01           H
ATOM   2797 2HG1 ILE A 189       3.983  12.915  17.877  1.00 90.01           H
ATOM   2798  CG2 ILE A 189       5.711  11.565  20.573  1.00 90.01           C
ATOM   2799 1HG2 ILE A 189       5.425  11.348  21.602  1.00 90.01           H
ATOM   2800 2HG2 ILE A 189       6.043  10.647  20.087  1.00 90.01           H
ATOM   2801 3HG2 ILE A 189       6.522  12.293  20.568  1.00 90.01           H
ATOM   2802  CD1 ILE A 189       5.925  13.683  18.419  1.00 90.01           C
ATOM   2803 1HD1 ILE A 189       5.529  14.545  18.956  1.00 90.01           H
ATOM   2804 2HD1 ILE A 189       6.825  13.325  18.919  1.00 90.01           H
ATOM   2805 3HD1 ILE A 189       6.168  13.972  17.397  1.00 90.01           H
ATOM   2806  HN  ILE A 189       2.069  12.717  19.336  1.00 90.01           H
ATOM   2807  N   LYS A 190       3.316   9.354  21.424  1.00 85.44           N
ATOM   2808  CA  LYS A 190       3.125   8.756  22.734  1.00 85.44           C
ATOM   2809  C   LYS A 190       4.483   8.345  23.305  1.00 85.44           C
ATOM   2810  O   LYS A 190       5.363   7.903  22.568  1.00 85.44           O
ATOM   2811  HA  LYS A 190       2.694   9.519  23.382  1.00 85.44           H
ATOM   2812  CB  LYS A 190       2.117   7.607  22.656  1.00 85.44           C
ATOM   2813 1HB  LYS A 190       1.176   7.971  22.243  1.00 85.44           H
ATOM   2814 2HB  LYS A 190       2.487   6.839  21.977  1.00 85.44           H
ATOM   2815  CG  LYS A 190       1.872   6.998  24.038  1.00 85.44           C
ATOM   2816 1HG  LYS A 190       2.818   6.662  24.464  1.00 85.44           H
ATOM   2817 2HG  LYS A 190       1.473   7.759  24.709  1.00 85.44           H
ATOM   2818  CD  LYS A 190       0.898   5.822  23.954  1.00 85.44           C
ATOM   2819 1HD  LYS A 190      -0.092   6.184  23.678  1.00 85.44           H
ATOM   2820 2HD  LYS A 190       1.217   5.136  23.169  1.00 85.44           H
ATOM   2821  CE  LYS A 190       0.821   5.077  25.289  1.00 85.44           C
ATOM   2822 1HE  LYS A 190       1.822   4.957  25.703  1.00 85.44           H
ATOM   2823 2HE  LYS A 190       0.247   5.664  26.006  1.00 85.44           H
ATOM   2824  NZ  LYS A 190       0.190   3.751  25.107  1.00 85.44           N
ATOM   2825 1HZ  LYS A 190       0.026   3.327  26.013  1.00 85.44           H
ATOM   2826 2HZ  LYS A 190      -0.693   3.861  24.620  1.00 85.44           H
ATOM   2827 3HZ  LYS A 190       0.804   3.156  24.562  1.00 85.44           H
ATOM   2828  HN  LYS A 190       3.718   8.749  20.737  1.00 85.44           H
ATOM   2829  N   GLU A 191       4.611   8.504  24.614  1.00 76.85           N
ATOM   2830  CA  GLU A 191       5.792   8.026  25.314  1.00 76.85           C
ATOM   2831  C   GLU A 191       5.540   6.631  25.889  1.00 76.85           C
ATOM   2832  O   GLU A 191       4.569   6.421  26.615  1.00 76.85           O
ATOM   2833  HA  GLU A 191       6.577   7.979  24.560  1.00 76.85           H
ATOM   2834  CB  GLU A 191       6.211   9.005  26.414  1.00 76.85           C
ATOM   2835 1HB  GLU A 191       6.267  10.014  26.005  1.00 76.85           H
ATOM   2836 2HB  GLU A 191       5.529   8.920  27.260  1.00 76.85           H
ATOM   2837  CG  GLU A 191       7.604   8.666  26.947  1.00 76.85           C
ATOM   2838 1HG  GLU A 191       7.599   7.666  27.380  1.00 76.85           H
ATOM   2839 2HG  GLU A 191       8.319   8.653  26.124  1.00 76.85           H
ATOM   2840  CD  GLU A 191       8.050   9.682  28.001  1.00 76.85           C
ATOM   2841  OE1 GLU A 191       9.105   9.430  28.622  1.00 76.85           O
ATOM   2842  OE2 GLU A 191       7.324  10.687  28.163  1.00 76.85           O
ATOM   2843  HN  GLU A 191       3.928   8.949  25.193  1.00 76.85           H
ATOM   2844  N   GLU A 192       6.431   5.714  25.543  1.00 77.23           N
ATOM   2845  CA  GLU A 192       6.316   4.344  26.014  1.00 77.23           C
ATOM   2846  C   GLU A 192       7.665   3.848  26.537  1.00 77.23           C
ATOM   2847  O   GLU A 192       8.629   3.744  25.780  1.00 77.23           O
ATOM   2848  HA  GLU A 192       5.593   4.377  26.828  1.00 77.23           H
ATOM   2849  CB  GLU A 192       5.785   3.427  24.910  1.00 77.23           C
ATOM   2850 1HB  GLU A 192       4.836   3.812  24.537  1.00 77.23           H
ATOM   2851 2HB  GLU A 192       6.540   3.315  24.131  1.00 77.23           H
ATOM   2852  CG  GLU A 192       5.511   2.022  25.448  1.00 77.23           C
ATOM   2853 1HG  GLU A 192       5.216   1.365  24.630  1.00 77.23           H
ATOM   2854 2HG  GLU A 192       6.425   1.607  25.875  1.00 77.23           H
ATOM   2855  CD  GLU A 192       4.411   2.047  26.511  1.00 77.23           C
ATOM   2856  OE1 GLU A 192       4.577   1.325  27.518  1.00 77.23           O
ATOM   2857  OE2 GLU A 192       3.428   2.787  26.292  1.00 77.23           O
ATOM   2858  HN  GLU A 192       7.218   5.893  24.953  1.00 77.23           H
ATOM   2859  N   SER A 193       7.691   3.554  27.829  1.00 76.49           N
ATOM   2860  CA  SER A 193       8.890   3.018  28.451  1.00 76.49           C
ATOM   2861  C   SER A 193      10.071   3.960  28.208  1.00 76.49           C
ATOM   2862  O   SER A 193      11.197   3.510  28.004  1.00 76.49           O
ATOM   2863  HA  SER A 193       8.661   2.957  29.515  1.00 76.49           H
ATOM   2864  CB  SER A 193       9.209   1.619  27.918  1.00 76.49           C
ATOM   2865 1HB  SER A 193       9.403   1.675  26.847  1.00 76.49           H
ATOM   2866 2HB  SER A 193      10.120   1.251  28.389  1.00 76.49           H
ATOM   2867  OG  SER A 193       8.146   0.701  28.159  1.00 76.49           O
ATOM   2868  HG  SER A 193       8.325  -0.161  27.686  1.00 76.49           H
ATOM   2869  HN  SER A 193       6.913   3.676  28.446  1.00 76.49           H
ATOM   2870  N   GLY A 194       9.773   5.251  28.240  1.00 84.12           N
ATOM   2871  CA  GLY A 194      10.806   6.261  28.090  1.00 84.12           C
ATOM   2872  C   GLY A 194      11.198   6.431  26.621  1.00 84.12           C
ATOM   2873  O   GLY A 194      12.164   7.126  26.309  1.00 84.12           O
ATOM   2874 1HA  GLY A 194      10.451   7.212  28.488  1.00 84.12           H
ATOM   2875 2HA  GLY A 194      11.683   5.979  28.674  1.00 84.12           H
ATOM   2876  HN  GLY A 194       8.847   5.608  28.364  1.00 84.12           H
ATOM   2877  N   ILE A 195      10.429   5.785  25.758  1.00 81.80           N
ATOM   2878  CA  ILE A 195      10.654   5.893  24.327  1.00 81.80           C
ATOM   2879  C   ILE A 195       9.469   6.614  23.681  1.00 81.80           C
ATOM   2880  O   ILE A 195       8.317   6.244  23.904  1.00 81.80           O
ATOM   2881  HA  ILE A 195      11.548   6.501  24.182  1.00 81.80           H
ATOM   2882  CB  ILE A 195      10.940   4.517  23.723  1.00 81.80           C
ATOM   2883  HB  ILE A 195      10.085   3.871  23.925  1.00 81.80           H
ATOM   2884  CG1 ILE A 195      12.160   3.871  24.384  1.00 81.80           C
ATOM   2885 1HG1 ILE A 195      13.041   4.490  24.213  1.00 81.80           H
ATOM   2886 2HG1 ILE A 195      12.009   3.821  25.463  1.00 81.80           H
ATOM   2887  CG2 ILE A 195      11.092   4.605  22.203  1.00 81.80           C
ATOM   2888 1HG2 ILE A 195      10.171   4.993  21.768  1.00 81.80           H
ATOM   2889 2HG2 ILE A 195      11.918   5.272  21.959  1.00 81.80           H
ATOM   2890 3HG2 ILE A 195      11.294   3.613  21.800  1.00 81.80           H
ATOM   2891  CD1 ILE A 195      12.402   2.465  23.832  1.00 81.80           C
ATOM   2892 1HD1 ILE A 195      11.529   1.842  24.026  1.00 81.80           H
ATOM   2893 2HD1 ILE A 195      12.576   2.521  22.757  1.00 81.80           H
ATOM   2894 3HD1 ILE A 195      13.275   2.029  24.319  1.00 81.80           H
ATOM   2895  HN  ILE A 195       9.664   5.196  26.021  1.00 81.80           H
ATOM   2896  N   ALA A 196       9.792   7.629  22.893  1.00 91.55           N
ATOM   2897  CA  ALA A 196       8.778   8.337  22.130  1.00 91.55           C
ATOM   2898  C   ALA A 196       8.414   7.517  20.891  1.00 91.55           C
ATOM   2899  O   ALA A 196       9.292   7.106  20.134  1.00 91.55           O
ATOM   2900  HA  ALA A 196       7.896   8.435  22.763  1.00 91.55           H
ATOM   2901  CB  ALA A 196       9.289   9.735  21.776  1.00 91.55           C
ATOM   2902 1HB  ALA A 196       9.505  10.286  22.691  1.00 91.55           H
ATOM   2903 2HB  ALA A 196      10.198   9.649  21.180  1.00 91.55           H
ATOM   2904 3HB  ALA A 196       8.528  10.265  21.203  1.00 91.55           H
ATOM   2905  HN  ALA A 196      10.725   7.968  22.772  1.00 91.55           H
ATOM   2906  N   ILE A 197       7.117   7.305  20.721  1.00 87.45           N
ATOM   2907  CA  ILE A 197       6.623   6.581  19.563  1.00 87.45           C
ATOM   2908  C   ILE A 197       5.536   7.410  18.875  1.00 87.45           C
ATOM   2909  O   ILE A 197       4.736   8.066  19.540  1.00 87.45           O
ATOM   2910  HA  ILE A 197       7.456   6.463  18.871  1.00 87.45           H
ATOM   2911  CB  ILE A 197       6.164   5.177  19.963  1.00 87.45           C
ATOM   2912  HB  ILE A 197       5.759   4.685  19.079  1.00 87.45           H
ATOM   2913  CG1 ILE A 197       5.041   5.242  20.999  1.00 87.45           C
ATOM   2914 1HG1 ILE A 197       5.433   5.620  21.943  1.00 87.45           H
ATOM   2915 2HG1 ILE A 197       4.275   5.944  20.668  1.00 87.45           H
ATOM   2916  CG2 ILE A 197       7.344   4.333  20.448  1.00 87.45           C
ATOM   2917 1HG2 ILE A 197       8.081   4.245  19.650  1.00 87.45           H
ATOM   2918 2HG2 ILE A 197       7.801   4.811  21.314  1.00 87.45           H
ATOM   2919 3HG2 ILE A 197       6.990   3.340  20.726  1.00 87.45           H
ATOM   2920  CD1 ILE A 197       4.416   3.862  21.217  1.00 87.45           C
ATOM   2921 1HD1 ILE A 197       4.003   3.498  20.277  1.00 87.45           H
ATOM   2922 2HD1 ILE A 197       5.179   3.170  21.572  1.00 87.45           H
ATOM   2923 3HD1 ILE A 197       3.620   3.937  21.959  1.00 87.45           H
ATOM   2924  HN  ILE A 197       6.411   7.617  21.358  1.00 87.45           H
ATOM   2925  N   CYS A 198       5.542   7.353  17.551  1.00 92.47           N
ATOM   2926  CA  CYS A 198       4.448   7.909  16.773  1.00 92.47           C
ATOM   2927  C   CYS A 198       3.424   6.800  16.522  1.00 92.47           C
ATOM   2928  O   CYS A 198       3.717   5.824  15.834  1.00 92.47           O
ATOM   2929  HA  CYS A 198       4.013   8.709  17.372  1.00 92.47           H
ATOM   2930  CB  CYS A 198       4.943   8.535  15.468  1.00 92.47           C
ATOM   2931 1HB  CYS A 198       5.519   9.435  15.682  1.00 92.47           H
ATOM   2932 2HB  CYS A 198       5.611   7.844  14.954  1.00 92.47           H
ATOM   2933  SG  CYS A 198       3.521   8.945  14.391  1.00 92.47           S
ATOM   2934  HN  CYS A 198       6.274   6.937  17.012  1.00 92.47           H
ATOM   2935  N   THR A 199       2.244   6.988  17.094  1.00 90.50           N
ATOM   2936  CA  THR A 199       1.195   5.987  16.993  1.00 90.50           C
ATOM   2937  C   THR A 199      -0.176   6.658  16.896  1.00 90.50           C
ATOM   2938  O   THR A 199      -0.311   7.846  17.186  1.00 90.50           O
ATOM   2939  HA  THR A 199       1.343   5.427  16.069  1.00 90.50           H
ATOM   2940  CB  THR A 199       1.327   5.042  18.189  1.00 90.50           C
ATOM   2941  HB  THR A 199       2.366   4.754  18.345  1.00 90.50           H
ATOM   2942  OG1 THR A 199       0.432   3.975  17.889  1.00 90.50           O
ATOM   2943  HG1 THR A 199       0.636   3.185  18.467  1.00 90.50           H
ATOM   2944  CG2 THR A 199       0.766   5.648  19.478  1.00 90.50           C
ATOM   2945 1HG2 THR A 199      -0.292   5.873  19.343  1.00 90.50           H
ATOM   2946 2HG2 THR A 199       1.306   6.565  19.713  1.00 90.50           H
ATOM   2947 3HG2 THR A 199       0.884   4.936  20.295  1.00 90.50           H
ATOM   2948  HN  THR A 199       1.999   7.804  17.618  1.00 90.50           H
ATOM   2949  N   MET A 200      -1.159   5.869  16.488  1.00 89.38           N
ATOM   2950  CA  MET A 200      -2.548   6.271  16.625  1.00 89.38           C
ATOM   2951  C   MET A 200      -3.030   6.098  18.067  1.00 89.38           C
ATOM   2952  O   MET A 200      -2.786   5.064  18.686  1.00 89.38           O
ATOM   2953  HA  MET A 200      -2.576   7.326  16.350  1.00 89.38           H
ATOM   2954  CB  MET A 200      -3.418   5.429  15.690  1.00 89.38           C
ATOM   2955 1HB  MET A 200      -3.297   4.372  15.930  1.00 89.38           H
ATOM   2956 2HB  MET A 200      -4.469   5.673  15.847  1.00 89.38           H
ATOM   2957  CG  MET A 200      -3.046   5.672  14.227  1.00 89.38           C
ATOM   2958 1HG  MET A 200      -1.964   5.768  14.129  1.00 89.38           H
ATOM   2959 2HG  MET A 200      -3.345   4.817  13.620  1.00 89.38           H
ATOM   2960  SD  MET A 200      -3.846   7.152  13.630  1.00 89.38           S
ATOM   2961  CE  MET A 200      -5.486   6.516  13.325  1.00 89.38           C
ATOM   2962 1HE  MET A 200      -5.433   5.714  12.589  1.00 89.38           H
ATOM   2963 2HE  MET A 200      -5.904   6.129  14.255  1.00 89.38           H
ATOM   2964 3HE  MET A 200      -6.121   7.316  12.946  1.00 89.38           H
ATOM   2965  HN  MET A 200      -1.018   4.971  16.071  1.00 89.38           H
ATOM   2966  N   VAL A 201      -3.706   7.126  18.559  1.00 91.54           N
ATOM   2967  CA  VAL A 201      -4.358   7.041  19.854  1.00 91.54           C
ATOM   2968  C   VAL A 201      -5.834   7.414  19.703  1.00 91.54           C
ATOM   2969  O   VAL A 201      -6.157   8.525  19.285  1.00 91.54           O
ATOM   2970  HA  VAL A 201      -4.290   6.006  20.190  1.00 91.54           H
ATOM   2971  CB  VAL A 201      -3.620   7.918  20.869  1.00 91.54           C
ATOM   2972  HB  VAL A 201      -3.709   8.954  20.543  1.00 91.54           H
ATOM   2973  CG1 VAL A 201      -4.257   7.805  22.256  1.00 91.54           C
ATOM   2974 1HG1 VAL A 201      -5.297   8.128  22.205  1.00 91.54           H
ATOM   2975 2HG1 VAL A 201      -4.214   6.769  22.592  1.00 91.54           H
ATOM   2976 3HG1 VAL A 201      -3.714   8.438  22.957  1.00 91.54           H
ATOM   2977  CG2 VAL A 201      -2.132   7.566  20.919  1.00 91.54           C
ATOM   2978 1HG2 VAL A 201      -2.016   6.521  21.209  1.00 91.54           H
ATOM   2979 2HG2 VAL A 201      -1.689   7.721  19.935  1.00 91.54           H
ATOM   2980 3HG2 VAL A 201      -1.632   8.203  21.648  1.00 91.54           H
ATOM   2981  HN  VAL A 201      -3.812   8.002  18.089  1.00 91.54           H
ATOM   2982  N   TYR A 202      -6.690   6.465  20.053  1.00 91.51           N
ATOM   2983  CA  TYR A 202      -8.121   6.646  19.876  1.00 91.51           C
ATOM   2984  C   TYR A 202      -8.771   7.158  21.163  1.00 91.51           C
ATOM   2985  O   TYR A 202      -8.361   6.786  22.261  1.00 91.51           O
ATOM   2986  HA  TYR A 202      -8.272   7.380  19.085  1.00 91.51           H
ATOM   2987  CB  TYR A 202      -8.684   5.261  19.550  1.00 91.51           C
ATOM   2988 1HB  TYR A 202      -8.432   4.578  20.361  1.00 91.51           H
ATOM   2989 2HB  TYR A 202      -9.771   5.322  19.512  1.00 91.51           H
ATOM   2990  CG  TYR A 202      -8.173   4.676  18.232  1.00 91.51           C
ATOM   2991  CD1 TYR A 202      -8.797   5.001  17.045  1.00 91.51           C
ATOM   2992  HD1 TYR A 202      -9.654   5.675  17.047  1.00 91.51           H
ATOM   2993  CD2 TYR A 202      -7.088   3.823  18.230  1.00 91.51           C
ATOM   2994  HD2 TYR A 202      -6.595   3.567  19.168  1.00 91.51           H
ATOM   2995  CE1 TYR A 202      -8.317   4.451  15.805  1.00 91.51           C
ATOM   2996  HE1 TYR A 202      -8.801   4.699  14.860  1.00 91.51           H
ATOM   2997  CE2 TYR A 202      -6.607   3.273  16.990  1.00 91.51           C
ATOM   2998  HE2 TYR A 202      -5.751   2.598  16.974  1.00 91.51           H
ATOM   2999  CZ  TYR A 202      -7.245   3.614  15.838  1.00 91.51           C
ATOM   3000  OH  TYR A 202      -6.791   3.094  14.666  1.00 91.51           O
ATOM   3001  HH  TYR A 202      -7.317   3.465  13.901  1.00 91.51           H
ATOM   3002  HN  TYR A 202      -6.420   5.587  20.449  1.00 91.51           H
ATOM   3003  N   PRO A 203      -9.793   8.017  21.052  1.00 85.45           N
ATOM   3004  CA  PRO A 203     -10.419   8.602  22.241  1.00 85.45           C
ATOM   3005  C   PRO A 203     -11.190   7.574  23.052  1.00 85.45           C
ATOM   3006  O   PRO A 203     -11.675   6.584  22.506  1.00 85.45           O
ATOM   3007  HA  PRO A 203      -9.656   8.985  22.919  1.00 85.45           H
ATOM   3008  CB  PRO A 203     -11.341   9.682  21.670  1.00 85.45           C
ATOM   3009 1HB  PRO A 203     -12.237   9.807  22.279  1.00 85.45           H
ATOM   3010 2HB  PRO A 203     -10.846  10.652  21.630  1.00 85.45           H
ATOM   3011  CG  PRO A 203     -11.674   9.176  20.296  1.00 85.45           C
ATOM   3012 1HG  PRO A 203     -12.514   8.481  20.325  1.00 85.45           H
ATOM   3013 2HG  PRO A 203     -11.960   9.993  19.633  1.00 85.45           H
ATOM   3014  CD  PRO A 203     -10.427   8.497  19.811  1.00 85.45           C
ATOM   3015 1HD  PRO A 203     -10.655   7.674  19.133  1.00 85.45           H
ATOM   3016 2HD  PRO A 203      -9.779   9.187  19.270  1.00 85.45           H
ATOM   3017  N   SER A 204     -11.284   7.838  24.347  1.00 76.61           N
ATOM   3018  CA  SER A 204     -11.602   6.791  25.303  1.00 76.61           C
ATOM   3019  C   SER A 204     -12.988   6.214  25.007  1.00 76.61           C
ATOM   3020  O   SER A 204     -13.192   5.005  25.094  1.00 76.61           O
ATOM   3021  HA  SER A 204     -10.833   6.030  25.164  1.00 76.61           H
ATOM   3022  CB  SER A 204     -11.542   7.319  26.738  1.00 76.61           C
ATOM   3023 1HB  SER A 204     -11.908   6.553  27.421  1.00 76.61           H
ATOM   3024 2HB  SER A 204     -10.504   7.517  27.008  1.00 76.61           H
ATOM   3025  OG  SER A 204     -12.310   8.507  26.902  1.00 76.61           O
ATOM   3026  HG  SER A 204     -13.278   8.277  27.004  1.00 76.61           H
ATOM   3027  HN  SER A 204     -11.147   8.745  24.744  1.00 76.61           H
ATOM   3028  N   ASP A 205     -13.904   7.108  24.663  1.00 70.98           N
ATOM   3029  CA  ASP A 205     -15.321   6.819  24.806  1.00 70.98           C
ATOM   3030  C   ASP A 205     -15.702   5.680  23.859  1.00 70.98           C
ATOM   3031  O   ASP A 205     -16.415   4.756  24.249  1.00 70.98           O
ATOM   3032  HA  ASP A 205     -15.455   6.553  25.854  1.00 70.98           H
ATOM   3033  CB  ASP A 205     -16.170   8.039  24.443  1.00 70.98           C
ATOM   3034 1HB  ASP A 205     -15.916   8.379  23.440  1.00 70.98           H
ATOM   3035 2HB  ASP A 205     -17.224   7.761  24.428  1.00 70.98           H
ATOM   3036  CG  ASP A 205     -15.952   9.176  25.444  1.00 70.98           C
ATOM   3037  OD1 ASP A 205     -15.334   8.897  26.494  1.00 70.98           O
ATOM   3038  OD2 ASP A 205     -16.407  10.299  25.135  1.00 70.98           O
ATOM   3039  HN  ASP A 205     -13.692   8.013  24.295  1.00 70.98           H
ATOM   3040  N   GLU A 206     -15.211   5.782  22.633  1.00 74.69           N
ATOM   3041  CA  GLU A 206     -15.539   4.802  21.611  1.00 74.69           C
ATOM   3042  C   GLU A 206     -14.261   4.250  20.976  1.00 74.69           C
ATOM   3043  O   GLU A 206     -14.261   3.861  19.809  1.00 74.69           O
ATOM   3044  HA  GLU A 206     -16.067   4.004  22.134  1.00 74.69           H
ATOM   3045  CB  GLU A 206     -16.462   5.404  20.550  1.00 74.69           C
ATOM   3046 1HB  GLU A 206     -16.021   6.319  20.156  1.00 74.69           H
ATOM   3047 2HB  GLU A 206     -16.672   4.660  19.781  1.00 74.69           H
ATOM   3048  CG  GLU A 206     -17.813   5.791  21.155  1.00 74.69           C
ATOM   3049 1HG  GLU A 206     -18.004   5.188  22.043  1.00 74.69           H
ATOM   3050 2HG  GLU A 206     -17.787   6.832  21.477  1.00 74.69           H
ATOM   3051  CD  GLU A 206     -18.944   5.592  20.144  1.00 74.69           C
ATOM   3052  OE1 GLU A 206     -19.929   4.921  20.519  1.00 74.69           O
ATOM   3053  OE2 GLU A 206     -18.797   6.116  19.019  1.00 74.69           O
ATOM   3054  HN  GLU A 206     -14.601   6.516  22.334  1.00 74.69           H
ATOM   3055  N   SER A 207     -13.202   4.233  21.773  1.00 87.32           N
ATOM   3056  CA  SER A 207     -11.885   3.893  21.260  1.00 87.32           C
ATOM   3057  C   SER A 207     -11.947   2.569  20.495  1.00 87.32           C
ATOM   3058  O   SER A 207     -11.415   2.461  19.392  1.00 87.32           O
ATOM   3059  HA  SER A 207     -11.617   4.710  20.590  1.00 87.32           H
ATOM   3060  CB  SER A 207     -10.860   3.804  22.392  1.00 87.32           C
ATOM   3061 1HB  SER A 207      -9.914   3.434  21.996  1.00 87.32           H
ATOM   3062 2HB  SER A 207     -10.671   4.801  22.789  1.00 87.32           H
ATOM   3063  OG  SER A 207     -11.299   2.949  23.444  1.00 87.32           O
ATOM   3064  HG  SER A 207     -10.726   3.081  24.253  1.00 87.32           H
ATOM   3065  HN  SER A 207     -13.233   4.445  22.749  1.00 87.32           H
ATOM   3066  N   THR A 208     -12.602   1.596  21.111  1.00 86.86           N
ATOM   3067  CA  THR A 208     -12.635   0.251  20.562  1.00 86.86           C
ATOM   3068  C   THR A 208     -13.344   0.247  19.206  1.00 86.86           C
ATOM   3069  O   THR A 208     -12.845  -0.332  18.243  1.00 86.86           O
ATOM   3070  HA  THR A 208     -11.610  -0.074  20.388  1.00 86.86           H
ATOM   3071  CB  THR A 208     -13.294  -0.665  21.595  1.00 86.86           C
ATOM   3072  HB  THR A 208     -14.359  -0.452  21.682  1.00 86.86           H
ATOM   3073  OG1 THR A 208     -12.527  -0.460  22.779  1.00 86.86           O
ATOM   3074  HG1 THR A 208     -11.570  -0.694  22.611  1.00 86.86           H
ATOM   3075  CG2 THR A 208     -13.094  -2.148  21.274  1.00 86.86           C
ATOM   3076 1HG2 THR A 208     -12.028  -2.375  21.254  1.00 86.86           H
ATOM   3077 2HG2 THR A 208     -13.531  -2.371  20.301  1.00 86.86           H
ATOM   3078 3HG2 THR A 208     -13.581  -2.754  22.038  1.00 86.86           H
ATOM   3079  HN  THR A 208     -13.103   1.715  21.969  1.00 86.86           H
ATOM   3080  N   LYS A 209     -14.498   0.898  19.175  1.00 82.35           N
ATOM   3081  CA  LYS A 209     -15.306   0.932  17.968  1.00 82.35           C
ATOM   3082  C   LYS A 209     -14.504   1.584  16.840  1.00 82.35           C
ATOM   3083  O   LYS A 209     -14.496   1.091  15.714  1.00 82.35           O
ATOM   3084  HA  LYS A 209     -15.518  -0.100  17.688  1.00 82.35           H
ATOM   3085  CB  LYS A 209     -16.649   1.612  18.241  1.00 82.35           C
ATOM   3086 1HB  LYS A 209     -16.481   2.590  18.692  1.00 82.35           H
ATOM   3087 2HB  LYS A 209     -17.173   1.782  17.301  1.00 82.35           H
ATOM   3088  CG  LYS A 209     -17.517   0.759  19.169  1.00 82.35           C
ATOM   3089 1HG  LYS A 209     -17.618  -0.245  18.756  1.00 82.35           H
ATOM   3090 2HG  LYS A 209     -17.029   0.658  20.138  1.00 82.35           H
ATOM   3091  CD  LYS A 209     -18.902   1.384  19.351  1.00 82.35           C
ATOM   3092 1HD  LYS A 209     -18.800   2.447  19.569  1.00 82.35           H
ATOM   3093 2HD  LYS A 209     -19.467   1.302  18.422  1.00 82.35           H
ATOM   3094  CE  LYS A 209     -19.668   0.697  20.483  1.00 82.35           C
ATOM   3095 1HE  LYS A 209     -19.996  -0.292  20.161  1.00 82.35           H
ATOM   3096 2HE  LYS A 209     -19.010   0.552  21.340  1.00 82.35           H
ATOM   3097  NZ  LYS A 209     -20.840   1.508  20.882  1.00 82.35           N
ATOM   3098 1HZ  LYS A 209     -21.311   1.061  21.661  1.00 82.35           H
ATOM   3099 2HZ  LYS A 209     -20.532   2.433  21.160  1.00 82.35           H
ATOM   3100 3HZ  LYS A 209     -21.480   1.586  20.100  1.00 82.35           H
ATOM   3101  HN  LYS A 209     -14.880   1.396  19.954  1.00 82.35           H
ATOM   3102  N   LEU A 210     -13.849   2.684  17.183  1.00 88.98           N
ATOM   3103  CA  LEU A 210     -13.181   3.499  16.183  1.00 88.98           C
ATOM   3104  C   LEU A 210     -12.031   2.700  15.566  1.00 88.98           C
ATOM   3105  O   LEU A 210     -11.914   2.617  14.344  1.00 88.98           O
ATOM   3106  HA  LEU A 210     -13.908   3.718  15.401  1.00 88.98           H
ATOM   3107  CB  LEU A 210     -12.746   4.837  16.785  1.00 88.98           C
ATOM   3108 1HB  LEU A 210     -13.601   5.276  17.299  1.00 88.98           H
ATOM   3109 2HB  LEU A 210     -11.985   4.643  17.541  1.00 88.98           H
ATOM   3110  CG  LEU A 210     -12.195   5.869  15.799  1.00 88.98           C
ATOM   3111  HG  LEU A 210     -11.362   5.416  15.261  1.00 88.98           H
ATOM   3112  CD1 LEU A 210     -13.250   6.252  14.759  1.00 88.98           C
ATOM   3113 1HD1 LEU A 210     -13.552   5.364  14.204  1.00 88.98           H
ATOM   3114 2HD1 LEU A 210     -14.118   6.678  15.263  1.00 88.98           H
ATOM   3115 3HD1 LEU A 210     -12.832   6.987  14.071  1.00 88.98           H
ATOM   3116  CD2 LEU A 210     -11.645   7.092  16.536  1.00 88.98           C
ATOM   3117 1HD2 LEU A 210     -12.443   7.555  17.117  1.00 88.98           H
ATOM   3118 2HD2 LEU A 210     -10.842   6.783  17.204  1.00 88.98           H
ATOM   3119 3HD2 LEU A 210     -11.260   7.809  15.811  1.00 88.98           H
ATOM   3120  HN  LEU A 210     -13.771   3.019  18.122  1.00 88.98           H
ATOM   3121  N   LYS A 211     -11.211   2.133  16.438  1.00 93.63           N
ATOM   3122  CA  LYS A 211     -10.085   1.330  15.994  1.00 93.63           C
ATOM   3123  C   LYS A 211     -10.585   0.236  15.050  1.00 93.63           C
ATOM   3124  O   LYS A 211     -10.044   0.057  13.960  1.00 93.63           O
ATOM   3125  HA  LYS A 211      -9.415   1.986  15.439  1.00 93.63           H
ATOM   3126  CB  LYS A 211      -9.302   0.795  17.195  1.00 93.63           C
ATOM   3127 1HB  LYS A 211      -8.873   1.627  17.754  1.00 93.63           H
ATOM   3128 2HB  LYS A 211      -9.978   0.272  17.871  1.00 93.63           H
ATOM   3129  CG  LYS A 211      -8.188  -0.152  16.745  1.00 93.63           C
ATOM   3130 1HG  LYS A 211      -8.623  -1.076  16.364  1.00 93.63           H
ATOM   3131 2HG  LYS A 211      -7.630   0.300  15.925  1.00 93.63           H
ATOM   3132  CD  LYS A 211      -7.237  -0.469  17.902  1.00 93.63           C
ATOM   3133 1HD  LYS A 211      -6.833   0.458  18.309  1.00 93.63           H
ATOM   3134 2HD  LYS A 211      -7.787  -0.957  18.706  1.00 93.63           H
ATOM   3135  CE  LYS A 211      -6.092  -1.371  17.439  1.00 93.63           C
ATOM   3136 1HE  LYS A 211      -6.485  -2.342  17.137  1.00 93.63           H
ATOM   3137 2HE  LYS A 211      -5.610  -0.937  16.563  1.00 93.63           H
ATOM   3138  NZ  LYS A 211      -5.099  -1.547  18.522  1.00 93.63           N
ATOM   3139 1HZ  LYS A 211      -4.435  -2.266  18.259  1.00 93.63           H
ATOM   3140 2HZ  LYS A 211      -4.609  -0.673  18.676  1.00 93.63           H
ATOM   3141 3HZ  LYS A 211      -5.575  -1.822  19.375  1.00 93.63           H
ATOM   3142  HN  LYS A 211     -11.307   2.215  17.430  1.00 93.63           H
ATOM   3143  N   SER A 212     -11.612  -0.468  15.503  1.00 91.10           N
ATOM   3144  CA  SER A 212     -12.126  -1.606  14.758  1.00 91.10           C
ATOM   3145  C   SER A 212     -12.616  -1.152  13.382  1.00 91.10           C
ATOM   3146  O   SER A 212     -12.362  -1.817  12.378  1.00 91.10           O
ATOM   3147  HA  SER A 212     -11.284  -2.290  14.658  1.00 91.10           H
ATOM   3148  CB  SER A 212     -13.257  -2.298  15.522  1.00 91.10           C
ATOM   3149 1HB  SER A 212     -14.030  -1.569  15.764  1.00 91.10           H
ATOM   3150 2HB  SER A 212     -13.718  -3.051  14.883  1.00 91.10           H
ATOM   3151  OG  SER A 212     -12.793  -2.913  16.721  1.00 91.10           O
ATOM   3152  HG  SER A 212     -12.835  -2.261  17.478  1.00 91.10           H
ATOM   3153  HN  SER A 212     -12.090  -0.273  16.359  1.00 91.10           H
ATOM   3154  N   ALA A 213     -13.309  -0.023  13.378  1.00 94.14           N
ATOM   3155  CA  ALA A 213     -13.867   0.509  12.146  1.00 94.14           C
ATOM   3156  C   ALA A 213     -12.729   0.841  11.178  1.00 94.14           C
ATOM   3157  O   ALA A 213     -12.800   0.511   9.995  1.00 94.14           O
ATOM   3158  HA  ALA A 213     -14.494  -0.265  11.704  1.00 94.14           H
ATOM   3159  CB  ALA A 213     -14.737   1.727  12.463  1.00 94.14           C
ATOM   3160 1HB  ALA A 213     -15.547   1.431  13.130  1.00 94.14           H
ATOM   3161 2HB  ALA A 213     -14.129   2.492  12.946  1.00 94.14           H
ATOM   3162 3HB  ALA A 213     -15.155   2.126  11.539  1.00 94.14           H
ATOM   3163  HN  ALA A 213     -13.491   0.524  14.195  1.00 94.14           H
ATOM   3164  N   VAL A 214     -11.708   1.491  11.716  1.00 92.49           N
ATOM   3165  CA  VAL A 214     -10.586   1.927  10.903  1.00 92.49           C
ATOM   3166  C   VAL A 214      -9.912   0.706  10.274  1.00 92.49           C
ATOM   3167  O   VAL A 214      -9.567   0.722   9.093  1.00 92.49           O
ATOM   3168  HA  VAL A 214     -10.982   2.558  10.107  1.00 92.49           H
ATOM   3169  CB  VAL A 214      -9.626   2.772  11.744  1.00 92.49           C
ATOM   3170  HB  VAL A 214      -9.382   2.206  12.643  1.00 92.49           H
ATOM   3171  CG1 VAL A 214      -8.323   3.038  10.988  1.00 92.49           C
ATOM   3172 1HG1 VAL A 214      -7.840   2.090  10.752  1.00 92.49           H
ATOM   3173 2HG1 VAL A 214      -8.542   3.573  10.064  1.00 92.49           H
ATOM   3174 3HG1 VAL A 214      -7.660   3.640  11.608  1.00 92.49           H
ATOM   3175  CG2 VAL A 214     -10.286   4.082  12.177  1.00 92.49           C
ATOM   3176 1HG2 VAL A 214     -10.573   4.654  11.295  1.00 92.49           H
ATOM   3177 2HG2 VAL A 214     -11.173   3.863  12.773  1.00 92.49           H
ATOM   3178 3HG2 VAL A 214      -9.583   4.663  12.774  1.00 92.49           H
ATOM   3179  HN  VAL A 214     -11.639   1.719  12.688  1.00 92.49           H
ATOM   3180  N   LEU A 215      -9.746  -0.325  11.090  1.00 92.17           N
ATOM   3181  CA  LEU A 215      -9.046  -1.521  10.653  1.00 92.17           C
ATOM   3182  C   LEU A 215      -9.877  -2.230   9.582  1.00 92.17           C
ATOM   3183  O   LEU A 215      -9.346  -2.647   8.554  1.00 92.17           O
ATOM   3184  HA  LEU A 215      -8.105  -1.203  10.205  1.00 92.17           H
ATOM   3185  CB  LEU A 215      -8.701  -2.407  11.851  1.00 92.17           C
ATOM   3186 1HB  LEU A 215      -9.603  -2.547  12.447  1.00 92.17           H
ATOM   3187 2HB  LEU A 215      -8.410  -3.390  11.479  1.00 92.17           H
ATOM   3188  CG  LEU A 215      -7.591  -1.892  12.770  1.00 92.17           C
ATOM   3189  HG  LEU A 215      -7.906  -0.933  13.181  1.00 92.17           H
ATOM   3190  CD1 LEU A 215      -7.371  -2.840  13.950  1.00 92.17           C
ATOM   3191 1HD1 LEU A 215      -8.293  -2.922  14.527  1.00 92.17           H
ATOM   3192 2HD1 LEU A 215      -7.087  -3.824  13.578  1.00 92.17           H
ATOM   3193 3HD1 LEU A 215      -6.577  -2.450  14.587  1.00 92.17           H
ATOM   3194  CD2 LEU A 215      -6.301  -1.644  11.985  1.00 92.17           C
ATOM   3195 1HD2 LEU A 215      -5.970  -2.576  11.527  1.00 92.17           H
ATOM   3196 2HD2 LEU A 215      -6.485  -0.902  11.209  1.00 92.17           H
ATOM   3197 3HD2 LEU A 215      -5.529  -1.278  12.662  1.00 92.17           H
ATOM   3198  HN  LEU A 215     -10.079  -0.350  12.033  1.00 92.17           H
ATOM   3199  N   THR A 216     -11.168  -2.345   9.860  1.00 91.38           N
ATOM   3200  CA  THR A 216     -12.071  -3.029   8.951  1.00 91.38           C
ATOM   3201  C   THR A 216     -12.066  -2.347   7.581  1.00 91.38           C
ATOM   3202  O   THR A 216     -12.009  -3.016   6.551  1.00 91.38           O
ATOM   3203  HA  THR A 216     -11.706  -4.045   8.803  1.00 91.38           H
ATOM   3204  CB  THR A 216     -13.455  -3.073   9.603  1.00 91.38           C
ATOM   3205  HB  THR A 216     -13.817  -2.067   9.815  1.00 91.38           H
ATOM   3206  OG1 THR A 216     -13.276  -3.915  10.739  1.00 91.38           O
ATOM   3207  HG1 THR A 216     -12.734  -3.442  11.433  1.00 91.38           H
ATOM   3208  CG2 THR A 216     -14.482  -3.816   8.746  1.00 91.38           C
ATOM   3209 1HG2 THR A 216     -14.151  -4.843   8.591  1.00 91.38           H
ATOM   3210 2HG2 THR A 216     -14.581  -3.316   7.783  1.00 91.38           H
ATOM   3211 3HG2 THR A 216     -15.446  -3.818   9.255  1.00 91.38           H
ATOM   3212  HN  THR A 216     -11.596  -1.982  10.688  1.00 91.38           H
ATOM   3213  N   LEU A 217     -12.127  -1.024   7.615  1.00 88.37           N
ATOM   3214  CA  LEU A 217     -12.144  -0.244   6.388  1.00 88.37           C
ATOM   3215  C   LEU A 217     -10.867  -0.526   5.593  1.00 88.37           C
ATOM   3216  O   LEU A 217     -10.908  -0.654   4.371  1.00 88.37           O
ATOM   3217  HA  LEU A 217     -12.998  -0.579   5.800  1.00 88.37           H
ATOM   3218  CB  LEU A 217     -12.361   1.238   6.699  1.00 88.37           C
ATOM   3219 1HB  LEU A 217     -13.200   1.326   7.388  1.00 88.37           H
ATOM   3220 2HB  LEU A 217     -11.480   1.612   7.220  1.00 88.37           H
ATOM   3221  CG  LEU A 217     -12.629   2.143   5.495  1.00 88.37           C
ATOM   3222  HG  LEU A 217     -11.882   1.925   4.731  1.00 88.37           H
ATOM   3223  CD1 LEU A 217     -14.000   1.850   4.883  1.00 88.37           C
ATOM   3224 1HD1 LEU A 217     -14.037   0.811   4.554  1.00 88.37           H
ATOM   3225 2HD1 LEU A 217     -14.775   2.022   5.629  1.00 88.37           H
ATOM   3226 3HD1 LEU A 217     -14.165   2.507   4.029  1.00 88.37           H
ATOM   3227  CD2 LEU A 217     -12.473   3.618   5.871  1.00 88.37           C
ATOM   3228 1HD2 LEU A 217     -13.181   3.868   6.661  1.00 88.37           H
ATOM   3229 2HD2 LEU A 217     -11.457   3.797   6.224  1.00 88.37           H
ATOM   3230 3HD2 LEU A 217     -12.669   4.239   4.997  1.00 88.37           H
ATOM   3231  HN  LEU A 217     -12.165  -0.487   8.457  1.00 88.37           H
ATOM   3232  N   LYS A 218      -9.762  -0.613   6.320  1.00 85.65           N
ATOM   3233  CA  LYS A 218      -8.470  -0.834   5.694  1.00 85.65           C
ATOM   3234  C   LYS A 218      -8.483  -2.182   4.970  1.00 85.65           C
ATOM   3235  O   LYS A 218      -8.030  -2.283   3.831  1.00 85.65           O
ATOM   3236  HA  LYS A 218      -8.326  -0.047   4.955  1.00 85.65           H
ATOM   3237  CB  LYS A 218      -7.346  -0.700   6.723  1.00 85.65           C
ATOM   3238 1HB  LYS A 218      -7.453   0.241   7.264  1.00 85.65           H
ATOM   3239 2HB  LYS A 218      -7.424  -1.500   7.459  1.00 85.65           H
ATOM   3240  CG  LYS A 218      -5.974  -0.752   6.047  1.00 85.65           C
ATOM   3241 1HG  LYS A 218      -5.901  -1.651   5.435  1.00 85.65           H
ATOM   3242 2HG  LYS A 218      -5.863   0.100   5.377  1.00 85.65           H
ATOM   3243  CD  LYS A 218      -4.851  -0.743   7.086  1.00 85.65           C
ATOM   3244 1HD  LYS A 218      -4.888   0.184   7.659  1.00 85.65           H
ATOM   3245 2HD  LYS A 218      -4.996  -1.560   7.792  1.00 85.65           H
ATOM   3246  CE  LYS A 218      -3.483  -0.879   6.414  1.00 85.65           C
ATOM   3247 1HE  LYS A 218      -3.496  -1.715   5.715  1.00 85.65           H
ATOM   3248 2HE  LYS A 218      -3.265   0.018   5.834  1.00 85.65           H
ATOM   3249  NZ  LYS A 218      -2.426  -1.090   7.429  1.00 85.65           N
ATOM   3250 1HZ  LYS A 218      -1.637  -1.561   7.002  1.00 85.65           H
ATOM   3251 2HZ  LYS A 218      -2.126  -0.193   7.796  1.00 85.65           H
ATOM   3252 3HZ  LYS A 218      -2.792  -1.659   8.184  1.00 85.65           H
ATOM   3253  HN  LYS A 218      -9.741  -0.536   7.317  1.00 85.65           H
ATOM   3254  N   VAL A 219      -9.007  -3.184   5.661  1.00 90.41           N
ATOM   3255  CA  VAL A 219      -8.961  -4.546   5.156  1.00 90.41           C
ATOM   3256  C   VAL A 219      -9.864  -4.660   3.927  1.00 90.41           C
ATOM   3257  O   VAL A 219      -9.475  -5.248   2.919  1.00 90.41           O
ATOM   3258  HA  VAL A 219      -7.933  -4.751   4.857  1.00 90.41           H
ATOM   3259  CB  VAL A 219      -9.336  -5.528   6.267  1.00 90.41           C
ATOM   3260  HB  VAL A 219     -10.296  -5.218   6.679  1.00 90.41           H
ATOM   3261  CG1 VAL A 219      -9.499  -6.945   5.714  1.00 90.41           C
ATOM   3262 1HG1 VAL A 219     -10.286  -6.953   4.960  1.00 90.41           H
ATOM   3263 2HG1 VAL A 219      -8.561  -7.269   5.263  1.00 90.41           H
ATOM   3264 3HG1 VAL A 219      -9.766  -7.624   6.524  1.00 90.41           H
ATOM   3265  CG2 VAL A 219      -8.307  -5.496   7.399  1.00 90.41           C
ATOM   3266 1HG2 VAL A 219      -7.327  -5.770   7.006  1.00 90.41           H
ATOM   3267 2HG2 VAL A 219      -8.262  -4.493   7.821  1.00 90.41           H
ATOM   3268 3HG2 VAL A 219      -8.598  -6.204   8.175  1.00 90.41           H
ATOM   3269  HN  VAL A 219      -9.455  -3.077   6.548  1.00 90.41           H
ATOM   3270  N   ILE A 220     -11.053  -4.088   4.050  1.00 90.73           N
ATOM   3271  CA  ILE A 220     -12.055  -4.212   3.006  1.00 90.73           C
ATOM   3272  C   ILE A 220     -11.551  -3.522   1.736  1.00 90.73           C
ATOM   3273  O   ILE A 220     -11.434  -4.153   0.687  1.00 90.73           O
ATOM   3274  HA  ILE A 220     -12.178  -5.275   2.795  1.00 90.73           H
ATOM   3275  CB  ILE A 220     -13.407  -3.688   3.495  1.00 90.73           C
ATOM   3276  HB  ILE A 220     -13.250  -2.710   3.948  1.00 90.73           H
ATOM   3277  CG1 ILE A 220     -13.989  -4.600   4.577  1.00 90.73           C
ATOM   3278 1HG1 ILE A 220     -14.173  -5.591   4.163  1.00 90.73           H
ATOM   3279 2HG1 ILE A 220     -13.265  -4.721   5.383  1.00 90.73           H
ATOM   3280  CG2 ILE A 220     -14.376  -3.495   2.326  1.00 90.73           C
ATOM   3281 1HG2 ILE A 220     -13.957  -2.776   1.622  1.00 90.73           H
ATOM   3282 2HG2 ILE A 220     -14.532  -4.449   1.822  1.00 90.73           H
ATOM   3283 3HG2 ILE A 220     -15.328  -3.122   2.702  1.00 90.73           H
ATOM   3284  CD1 ILE A 220     -15.292  -4.024   5.136  1.00 90.73           C
ATOM   3285 1HD1 ILE A 220     -15.099  -3.044   5.571  1.00 90.73           H
ATOM   3286 2HD1 ILE A 220     -16.021  -3.927   4.331  1.00 90.73           H
ATOM   3287 3HD1 ILE A 220     -15.684  -4.692   5.903  1.00 90.73           H
ATOM   3288  HN  ILE A 220     -11.335  -3.549   4.844  1.00 90.73           H
ATOM   3289  N   LEU A 221     -11.267  -2.235   1.874  1.00 89.61           N
ATOM   3290  CA  LEU A 221     -10.943  -1.413   0.721  1.00 89.61           C
ATOM   3291  C   LEU A 221      -9.499  -1.687   0.294  1.00 89.61           C
ATOM   3292  O   LEU A 221      -9.140  -1.475  -0.863  1.00 89.61           O
ATOM   3293  HA  LEU A 221     -11.606  -1.713  -0.091  1.00 89.61           H
ATOM   3294  CB  LEU A 221     -11.227   0.061   1.017  1.00 89.61           C
ATOM   3295 1HB  LEU A 221     -10.636   0.357   1.884  1.00 89.61           H
ATOM   3296 2HB  LEU A 221     -10.875   0.655   0.173  1.00 89.61           H
ATOM   3297  CG  LEU A 221     -12.690   0.421   1.284  1.00 89.61           C
ATOM   3298  HG  LEU A 221     -13.011  -0.100   2.186  1.00 89.61           H
ATOM   3299  CD1 LEU A 221     -12.846   1.920   1.548  1.00 89.61           C
ATOM   3300 1HD1 LEU A 221     -12.252   2.200   2.419  1.00 89.61           H
ATOM   3301 2HD1 LEU A 221     -12.501   2.480   0.679  1.00 89.61           H
ATOM   3302 3HD1 LEU A 221     -13.895   2.149   1.735  1.00 89.61           H
ATOM   3303  CD2 LEU A 221     -13.590  -0.056   0.142  1.00 89.61           C
ATOM   3304 1HD2 LEU A 221     -13.277   0.417  -0.789  1.00 89.61           H
ATOM   3305 2HD2 LEU A 221     -13.509  -1.139   0.045  1.00 89.61           H
ATOM   3306 3HD2 LEU A 221     -14.624   0.213   0.358  1.00 89.61           H
ATOM   3307  HN  LEU A 221     -11.255  -1.756   2.752  1.00 89.61           H
ATOM   3308  N   GLY A 222      -8.711  -2.155   1.251  1.00 88.12           N
ATOM   3309  CA  GLY A 222      -7.278  -2.274   1.047  1.00 88.12           C
ATOM   3310  C   GLY A 222      -6.937  -3.556   0.284  1.00 88.12           C
ATOM   3311  O   GLY A 222      -5.901  -3.633  -0.375  1.00 88.12           O
ATOM   3312 1HA  GLY A 222      -6.911  -1.409   0.494  1.00 88.12           H
ATOM   3313 2HA  GLY A 222      -6.769  -2.275   2.011  1.00 88.12           H
ATOM   3314  HN  GLY A 222      -9.037  -2.448   2.149  1.00 88.12           H
ATOM   3315  N   PHE A 223      -7.828  -4.529   0.399  1.00 80.67           N
ATOM   3316  CA  PHE A 223      -7.558  -5.857  -0.126  1.00 80.67           C
ATOM   3317  C   PHE A 223      -8.788  -6.427  -0.835  1.00 80.67           C
ATOM   3318  O   PHE A 223      -8.775  -6.618  -2.050  1.00 80.67           O
ATOM   3319  HA  PHE A 223      -6.740  -5.762  -0.840  1.00 80.67           H
ATOM   3320  CB  PHE A 223      -7.214  -6.749   1.069  1.00 80.67           C
ATOM   3321 1HB  PHE A 223      -6.430  -6.268   1.654  1.00 80.67           H
ATOM   3322 2HB  PHE A 223      -8.089  -6.828   1.713  1.00 80.67           H
ATOM   3323  CG  PHE A 223      -6.753  -8.155   0.683  1.00 80.67           C
ATOM   3324  CD1 PHE A 223      -7.538  -9.230   0.965  1.00 80.67           C
ATOM   3325  HD1 PHE A 223      -8.496  -9.088   1.466  1.00 80.67           H
ATOM   3326  CD2 PHE A 223      -5.558  -8.332   0.058  1.00 80.67           C
ATOM   3327  HD2 PHE A 223      -4.928  -7.471  -0.168  1.00 80.67           H
ATOM   3328  CE1 PHE A 223      -7.110 -10.535   0.607  1.00 80.67           C
ATOM   3329  HE1 PHE A 223      -7.739 -11.396   0.833  1.00 80.67           H
ATOM   3330  CE2 PHE A 223      -5.130  -9.638  -0.300  1.00 80.67           C
ATOM   3331  HE2 PHE A 223      -4.172  -9.779  -0.801  1.00 80.67           H
ATOM   3332  CZ  PHE A 223      -5.915 -10.712  -0.018  1.00 80.67           C
ATOM   3333  HZ  PHE A 223      -5.586 -11.714  -0.293  1.00 80.67           H
ATOM   3334  HN  PHE A 223      -8.720  -4.422   0.839  1.00 80.67           H
ATOM   3335  N   PHE A 224      -9.821  -6.683  -0.046  1.00 84.29           N
ATOM   3336  CA  PHE A 224     -10.909  -7.536  -0.491  1.00 84.29           C
ATOM   3337  C   PHE A 224     -11.569  -6.971  -1.751  1.00 84.29           C
ATOM   3338  O   PHE A 224     -11.698  -7.669  -2.755  1.00 84.29           O
ATOM   3339  HA  PHE A 224     -10.483  -8.515  -0.715  1.00 84.29           H
ATOM   3340  CB  PHE A 224     -11.941  -7.572   0.638  1.00 84.29           C
ATOM   3341 1HB  PHE A 224     -12.007  -6.581   1.087  1.00 84.29           H
ATOM   3342 2HB  PHE A 224     -12.920  -7.796   0.215  1.00 84.29           H
ATOM   3343  CG  PHE A 224     -11.628  -8.593   1.734  1.00 84.29           C
ATOM   3344  CD1 PHE A 224     -11.821  -9.919   1.503  1.00 84.29           C
ATOM   3345  HD1 PHE A 224     -12.198 -10.255   0.537  1.00 84.29           H
ATOM   3346  CD2 PHE A 224     -11.158  -8.174   2.939  1.00 84.29           C
ATOM   3347  HD2 PHE A 224     -11.003  -7.111   3.125  1.00 84.29           H
ATOM   3348  CE1 PHE A 224     -11.531 -10.867   2.520  1.00 84.29           C
ATOM   3349  HE1 PHE A 224     -11.686 -11.930   2.335  1.00 84.29           H
ATOM   3350  CE2 PHE A 224     -10.868  -9.122   3.956  1.00 84.29           C
ATOM   3351  HE2 PHE A 224     -10.491  -8.786   4.923  1.00 84.29           H
ATOM   3352  CZ  PHE A 224     -11.061 -10.448   3.725  1.00 84.29           C
ATOM   3353  HZ  PHE A 224     -10.838 -11.176   4.506  1.00 84.29           H
ATOM   3354  HN  PHE A 224      -9.921  -6.319   0.880  1.00 84.29           H
ATOM   3355  N   LEU A 225     -11.970  -5.712  -1.656  1.00 89.28           N
ATOM   3356  CA  LEU A 225     -12.683  -5.069  -2.747  1.00 89.28           C
ATOM   3357  C   LEU A 225     -11.809  -5.088  -4.002  1.00 89.28           C
ATOM   3358  O   LEU A 225     -12.224  -5.595  -5.044  1.00 89.28           O
ATOM   3359  HA  LEU A 225     -13.581  -5.657  -2.941  1.00 89.28           H
ATOM   3360  CB  LEU A 225     -13.140  -3.668  -2.336  1.00 89.28           C
ATOM   3361 1HB  LEU A 225     -13.826  -3.763  -1.495  1.00 89.28           H
ATOM   3362 2HB  LEU A 225     -12.271  -3.115  -1.979  1.00 89.28           H
ATOM   3363  CG  LEU A 225     -13.824  -2.840  -3.425  1.00 89.28           C
ATOM   3364  HG  LEU A 225     -13.224  -2.906  -4.333  1.00 89.28           H
ATOM   3365  CD1 LEU A 225     -15.207  -3.404  -3.756  1.00 89.28           C
ATOM   3366 1HD1 LEU A 225     -15.106  -4.431  -4.109  1.00 89.28           H
ATOM   3367 2HD1 LEU A 225     -15.830  -3.388  -2.861  1.00 89.28           H
ATOM   3368 3HD1 LEU A 225     -15.672  -2.797  -4.533  1.00 89.28           H
ATOM   3369  CD2 LEU A 225     -13.887  -1.362  -3.033  1.00 89.28           C
ATOM   3370 1HD2 LEU A 225     -14.452  -1.256  -2.106  1.00 89.28           H
ATOM   3371 2HD2 LEU A 225     -12.876  -0.981  -2.887  1.00 89.28           H
ATOM   3372 3HD2 LEU A 225     -14.378  -0.796  -3.824  1.00 89.28           H
ATOM   3373  HN  LEU A 225     -11.816  -5.135  -0.854  1.00 89.28           H
ATOM   3374  N   PRO A 226     -10.589  -4.540  -3.928  1.00 90.05           N
ATOM   3375  CA  PRO A 226      -9.691  -4.537  -5.086  1.00 90.05           C
ATOM   3376  C   PRO A 226      -9.501  -5.926  -5.672  1.00 90.05           C
ATOM   3377  O   PRO A 226      -9.564  -6.105  -6.887  1.00 90.05           O
ATOM   3378  HA  PRO A 226     -10.123  -3.944  -5.893  1.00 90.05           H
ATOM   3379  CB  PRO A 226      -8.383  -3.972  -4.529  1.00 90.05           C
ATOM   3380 1HB  PRO A 226      -7.720  -4.764  -4.182  1.00 90.05           H
ATOM   3381 2HB  PRO A 226      -7.836  -3.407  -5.284  1.00 90.05           H
ATOM   3382  CG  PRO A 226      -8.844  -3.080  -3.382  1.00 90.05           C
ATOM   3383 1HG  PRO A 226      -8.040  -2.887  -2.671  1.00 90.05           H
ATOM   3384 2HG  PRO A 226      -9.181  -2.106  -3.736  1.00 90.05           H
ATOM   3385  CD  PRO A 226      -9.974  -3.884  -2.760  1.00 90.05           C
ATOM   3386 1HD  PRO A 226      -9.603  -4.614  -2.040  1.00 90.05           H
ATOM   3387 2HD  PRO A 226     -10.679  -3.246  -2.227  1.00 90.05           H
ATOM   3388  N   PHE A 227      -9.272  -6.882  -4.783  1.00 84.02           N
ATOM   3389  CA  PHE A 227      -8.939  -8.232  -5.205  1.00 84.02           C
ATOM   3390  C   PHE A 227     -10.078  -8.849  -6.019  1.00 84.02           C
ATOM   3391  O   PHE A 227      -9.844  -9.443  -7.071  1.00 84.02           O
ATOM   3392  HA  PHE A 227      -8.046  -8.165  -5.827  1.00 84.02           H
ATOM   3393  CB  PHE A 227      -8.729  -9.059  -3.935  1.00 84.02           C
ATOM   3394 1HB  PHE A 227      -7.947  -8.592  -3.335  1.00 84.02           H
ATOM   3395 2HB  PHE A 227      -9.643  -9.034  -3.343  1.00 84.02           H
ATOM   3396  CG  PHE A 227      -8.347 -10.517  -4.198  1.00 84.02           C
ATOM   3397  CD1 PHE A 227      -9.288 -11.494  -4.100  1.00 84.02           C
ATOM   3398  HD1 PHE A 227     -10.313 -11.239  -3.834  1.00 84.02           H
ATOM   3399  CD2 PHE A 227      -7.067 -10.836  -4.530  1.00 84.02           C
ATOM   3400  HD2 PHE A 227      -6.313 -10.052  -4.608  1.00 84.02           H
ATOM   3401  CE1 PHE A 227      -8.933 -12.848  -4.343  1.00 84.02           C
ATOM   3402  HE1 PHE A 227      -9.687 -13.631  -4.265  1.00 84.02           H
ATOM   3403  CE2 PHE A 227      -6.713 -12.189  -4.773  1.00 84.02           C
ATOM   3404  HE2 PHE A 227      -5.687 -12.445  -5.039  1.00 84.02           H
ATOM   3405  CZ  PHE A 227      -7.654 -13.166  -4.675  1.00 84.02           C
ATOM   3406  HZ  PHE A 227      -7.382 -14.205  -4.862  1.00 84.02           H
ATOM   3407  HN  PHE A 227      -9.312  -6.747  -3.793  1.00 84.02           H
ATOM   3408  N   VAL A 228     -11.287  -8.689  -5.501  1.00 91.90           N
ATOM   3409  CA  VAL A 228     -12.457  -9.267  -6.138  1.00 91.90           C
ATOM   3410  C   VAL A 228     -12.603  -8.689  -7.548  1.00 91.90           C
ATOM   3411  O   VAL A 228     -12.833  -9.427  -8.504  1.00 91.90           O
ATOM   3412  HA  VAL A 228     -12.293 -10.342  -6.215  1.00 91.90           H
ATOM   3413  CB  VAL A 228     -13.695  -9.039  -5.268  1.00 91.90           C
ATOM   3414  HB  VAL A 228     -13.743  -7.977  -5.027  1.00 91.90           H
ATOM   3415  CG1 VAL A 228     -14.973  -9.408  -6.023  1.00 91.90           C
ATOM   3416 1HG1 VAL A 228     -15.057  -8.792  -6.918  1.00 91.90           H
ATOM   3417 2HG1 VAL A 228     -14.935 -10.460  -6.308  1.00 91.90           H
ATOM   3418 3HG1 VAL A 228     -15.837  -9.236  -5.381  1.00 91.90           H
ATOM   3419  CG2 VAL A 228     -13.591  -9.815  -3.953  1.00 91.90           C
ATOM   3420 1HG2 VAL A 228     -13.505 -10.880  -4.166  1.00 91.90           H
ATOM   3421 2HG2 VAL A 228     -12.710  -9.482  -3.403  1.00 91.90           H
ATOM   3422 3HG2 VAL A 228     -14.483  -9.634  -3.353  1.00 91.90           H
ATOM   3423  HN  VAL A 228     -11.473  -8.175  -4.663  1.00 91.90           H
ATOM   3424  N   VAL A 229     -12.463  -7.374  -7.631  1.00 91.86           N
ATOM   3425  CA  VAL A 229     -12.644  -6.681  -8.895  1.00 91.86           C
ATOM   3426  C   VAL A 229     -11.594  -7.169  -9.895  1.00 91.86           C
ATOM   3427  O   VAL A 229     -11.917  -7.466 -11.044  1.00 91.86           O
ATOM   3428  HA  VAL A 229     -13.634  -6.938  -9.272  1.00 91.86           H
ATOM   3429  CB  VAL A 229     -12.600  -5.168  -8.672  1.00 91.86           C
ATOM   3430  HB  VAL A 229     -11.677  -4.934  -8.142  1.00 91.86           H
ATOM   3431  CG1 VAL A 229     -12.580  -4.418 -10.006  1.00 91.86           C
ATOM   3432 1HG1 VAL A 229     -11.698  -4.714 -10.575  1.00 91.86           H
ATOM   3433 2HG1 VAL A 229     -13.477  -4.662 -10.574  1.00 91.86           H
ATOM   3434 3HG1 VAL A 229     -12.548  -3.345  -9.819  1.00 91.86           H
ATOM   3435  CG2 VAL A 229     -13.772  -4.707  -7.803  1.00 91.86           C
ATOM   3436 1HG2 VAL A 229     -14.711  -4.961  -8.294  1.00 91.86           H
ATOM   3437 2HG2 VAL A 229     -13.723  -5.204  -6.834  1.00 91.86           H
ATOM   3438 3HG2 VAL A 229     -13.716  -3.628  -7.660  1.00 91.86           H
ATOM   3439  HN  VAL A 229     -12.230  -6.787  -6.856  1.00 91.86           H
ATOM   3440  N   MET A 230     -10.359  -7.236  -9.421  1.00 84.13           N
ATOM   3441  CA  MET A 230      -9.250  -7.628 -10.275  1.00 84.13           C
ATOM   3442  C   MET A 230      -9.436  -9.055 -10.795  1.00 84.13           C
ATOM   3443  O   MET A 230      -9.268  -9.312 -11.986  1.00 84.13           O
ATOM   3444  HA  MET A 230      -9.260  -6.926 -11.109  1.00 84.13           H
ATOM   3445  CB  MET A 230      -7.942  -7.538  -9.487  1.00 84.13           C
ATOM   3446 1HB  MET A 230      -8.060  -8.030  -8.522  1.00 84.13           H
ATOM   3447 2HB  MET A 230      -7.154  -8.069 -10.021  1.00 84.13           H
ATOM   3448  CG  MET A 230      -7.529  -6.080  -9.275  1.00 84.13           C
ATOM   3449 1HG  MET A 230      -7.540  -5.548 -10.226  1.00 84.13           H
ATOM   3450 2HG  MET A 230      -8.246  -5.582  -8.622  1.00 84.13           H
ATOM   3451  SD  MET A 230      -5.897  -6.006  -8.554  1.00 84.13           S
ATOM   3452  CE  MET A 230      -6.243  -6.673  -6.935  1.00 84.13           C
ATOM   3453 1HE  MET A 230      -6.978  -6.044  -6.432  1.00 84.13           H
ATOM   3454 2HE  MET A 230      -6.638  -7.684  -7.035  1.00 84.13           H
ATOM   3455 3HE  MET A 230      -5.325  -6.698  -6.349  1.00 84.13           H
ATOM   3456  HN  MET A 230     -10.110  -7.029  -8.475  1.00 84.13           H
ATOM   3457  N   ALA A 231      -9.780  -9.945  -9.876  1.00 90.01           N
ATOM   3458  CA  ALA A 231      -9.912 -11.353 -10.210  1.00 90.01           C
ATOM   3459  C   ALA A 231     -10.980 -11.518 -11.294  1.00 90.01           C
ATOM   3460  O   ALA A 231     -10.787 -12.265 -12.252  1.00 90.01           O
ATOM   3461  HA  ALA A 231      -8.954 -11.692 -10.602  1.00 90.01           H
ATOM   3462  CB  ALA A 231     -10.238 -12.150  -8.945  1.00 90.01           C
ATOM   3463 1HB  ALA A 231      -9.435 -12.023  -8.219  1.00 90.01           H
ATOM   3464 2HB  ALA A 231     -11.174 -11.789  -8.519  1.00 90.01           H
ATOM   3465 3HB  ALA A 231     -10.337 -13.206  -9.197  1.00 90.01           H
ATOM   3466  HN  ALA A 231      -9.968  -9.719  -8.920  1.00 90.01           H
ATOM   3467  N   CYS A 232     -12.083 -10.807 -11.106  1.00 89.25           N
ATOM   3468  CA  CYS A 232     -13.195 -10.891 -12.037  1.00 89.25           C
ATOM   3469  C   CYS A 232     -12.726 -10.360 -13.394  1.00 89.25           C
ATOM   3470  O   CYS A 232     -12.952 -10.994 -14.424  1.00 89.25           O
ATOM   3471  HA  CYS A 232     -13.466 -11.945 -12.107  1.00 89.25           H
ATOM   3472  CB  CYS A 232     -14.422 -10.137 -11.522  1.00 89.25           C
ATOM   3473 1HB  CYS A 232     -14.141  -9.126 -11.229  1.00 89.25           H
ATOM   3474 2HB  CYS A 232     -15.162 -10.044 -12.317  1.00 89.25           H
ATOM   3475  SG  CYS A 232     -15.148 -11.023 -10.095  1.00 89.25           S
ATOM   3476  HG  CYS A 232     -14.302 -10.542  -9.188  1.00 89.25           H
ATOM   3477  HN  CYS A 232     -12.223 -10.185 -10.336  1.00 89.25           H
ATOM   3478  N   CYS A 233     -12.082  -9.203 -13.350  1.00 87.67           N
ATOM   3479  CA  CYS A 233     -11.696  -8.515 -14.570  1.00 87.67           C
ATOM   3480  C   CYS A 233     -10.835  -9.465 -15.405  1.00 87.67           C
ATOM   3481  O   CYS A 233     -11.114  -9.688 -16.582  1.00 87.67           O
ATOM   3482  HA  CYS A 233     -12.619  -8.267 -15.095  1.00 87.67           H
ATOM   3483  CB  CYS A 233     -10.972  -7.200 -14.273  1.00 87.67           C
ATOM   3484 1HB  CYS A 233     -10.222  -7.356 -13.498  1.00 87.67           H
ATOM   3485 2HB  CYS A 233     -10.444  -6.857 -15.163  1.00 87.67           H
ATOM   3486  SG  CYS A 233     -12.175  -5.932 -13.733  1.00 87.67           S
ATOM   3487  HG  CYS A 233     -12.311  -6.388 -12.492  1.00 87.67           H
ATOM   3488  HN  CYS A 233     -11.825  -8.738 -12.503  1.00 87.67           H
ATOM   3489  N   TYR A 234      -9.806  -9.998 -14.763  1.00 75.15           N
ATOM   3490  CA  TYR A 234      -8.798 -10.768 -15.473  1.00 75.15           C
ATOM   3491  C   TYR A 234      -9.334 -12.148 -15.860  1.00 75.15           C
ATOM   3492  O   TYR A 234      -8.909 -12.725 -16.860  1.00 75.15           O
ATOM   3493  HA  TYR A 234      -8.535 -10.222 -16.379  1.00 75.15           H
ATOM   3494  CB  TYR A 234      -7.634 -10.941 -14.496  1.00 75.15           C
ATOM   3495 1HB  TYR A 234      -8.032 -11.034 -13.486  1.00 75.15           H
ATOM   3496 2HB  TYR A 234      -7.119 -11.875 -14.723  1.00 75.15           H
ATOM   3497  CG  TYR A 234      -6.620  -9.796 -14.527  1.00 75.15           C
ATOM   3498  CD1 TYR A 234      -5.546  -9.847 -15.392  1.00 75.15           C
ATOM   3499  HD1 TYR A 234      -5.420 -10.704 -16.054  1.00 75.15           H
ATOM   3500  CD2 TYR A 234      -6.780  -8.711 -13.689  1.00 75.15           C
ATOM   3501  HD2 TYR A 234      -7.628  -8.670 -13.005  1.00 75.15           H
ATOM   3502  CE1 TYR A 234      -4.592  -8.769 -15.420  1.00 75.15           C
ATOM   3503  HE1 TYR A 234      -3.740  -8.797 -16.099  1.00 75.15           H
ATOM   3504  CE2 TYR A 234      -5.826  -7.632 -13.717  1.00 75.15           C
ATOM   3505  HE2 TYR A 234      -5.940  -6.770 -13.061  1.00 75.15           H
ATOM   3506  CZ  TYR A 234      -4.779  -7.715 -14.582  1.00 75.15           C
ATOM   3507  OH  TYR A 234      -3.878  -6.696 -14.609  1.00 75.15           O
ATOM   3508  HH  TYR A 234      -4.139  -5.991 -13.950  1.00 75.15           H
ATOM   3509  HN  TYR A 234      -9.655  -9.912 -13.779  1.00 75.15           H
ATOM   3510  N   THR A 235     -10.259 -12.637 -15.047  1.00 84.81           N
ATOM   3511  CA  THR A 235     -10.937 -13.886 -15.350  1.00 84.81           C
ATOM   3512  C   THR A 235     -11.638 -13.797 -16.707  1.00 84.81           C
ATOM   3513  O   THR A 235     -11.521 -14.702 -17.531  1.00 84.81           O
ATOM   3514  HA  THR A 235     -10.187 -14.674 -15.429  1.00 84.81           H
ATOM   3515  CB  THR A 235     -11.888 -14.201 -14.194  1.00 84.81           C
ATOM   3516  HB  THR A 235     -12.657 -13.434 -14.102  1.00 84.81           H
ATOM   3517  OG1 THR A 235     -11.028 -14.347 -13.067  1.00 84.81           O
ATOM   3518  HG1 THR A 235     -11.154 -13.579 -12.439  1.00 84.81           H
ATOM   3519  CG2 THR A 235     -12.550 -15.573 -14.337  1.00 84.81           C
ATOM   3520 1HG2 THR A 235     -11.783 -16.346 -14.360  1.00 84.81           H
ATOM   3521 2HG2 THR A 235     -13.125 -15.603 -15.262  1.00 84.81           H
ATOM   3522 3HG2 THR A 235     -13.215 -15.745 -13.490  1.00 84.81           H
ATOM   3523  HN  THR A 235     -10.546 -12.196 -14.197  1.00 84.81           H
ATOM   3524  N   ILE A 236     -12.352 -12.697 -16.896  1.00 83.17           N
ATOM   3525  CA  ILE A 236     -13.085 -12.485 -18.133  1.00 83.17           C
ATOM   3526  C   ILE A 236     -12.095 -12.232 -19.271  1.00 83.17           C
ATOM   3527  O   ILE A 236     -12.291 -12.711 -20.387  1.00 83.17           O
ATOM   3528  HA  ILE A 236     -13.633 -13.402 -18.349  1.00 83.17           H
ATOM   3529  CB  ILE A 236     -14.119 -11.370 -17.958  1.00 83.17           C
ATOM   3530  HB  ILE A 236     -13.596 -10.465 -17.652  1.00 83.17           H
ATOM   3531  CG1 ILE A 236     -15.115 -11.715 -16.849  1.00 83.17           C
ATOM   3532 1HG1 ILE A 236     -15.809 -12.478 -17.202  1.00 83.17           H
ATOM   3533 2HG1 ILE A 236     -14.583 -12.138 -15.997  1.00 83.17           H
ATOM   3534  CG2 ILE A 236     -14.820 -11.061 -19.282  1.00 83.17           C
ATOM   3535 1HG2 ILE A 236     -14.083 -10.741 -20.018  1.00 83.17           H
ATOM   3536 2HG2 ILE A 236     -15.328 -11.955 -19.642  1.00 83.17           H
ATOM   3537 3HG2 ILE A 236     -15.550 -10.265 -19.130  1.00 83.17           H
ATOM   3538  CD1 ILE A 236     -15.894 -10.475 -16.407  1.00 83.17           C
ATOM   3539 1HD1 ILE A 236     -15.198  -9.724 -16.031  1.00 83.17           H
ATOM   3540 2HD1 ILE A 236     -16.443 -10.069 -17.256  1.00 83.17           H
ATOM   3541 3HD1 ILE A 236     -16.594 -10.748 -15.617  1.00 83.17           H
ATOM   3542  HN  ILE A 236     -12.434 -11.961 -16.225  1.00 83.17           H
ATOM   3543  N   ILE A 237     -11.052 -11.481 -18.950  1.00 80.08           N
ATOM   3544  CA  ILE A 237     -10.034 -11.153 -19.933  1.00 80.08           C
ATOM   3545  C   ILE A 237      -9.478 -12.444 -20.536  1.00 80.08           C
ATOM   3546  O   ILE A 237      -9.463 -12.609 -21.755  1.00 80.08           O
ATOM   3547  HA  ILE A 237     -10.518 -10.582 -20.726  1.00 80.08           H
ATOM   3548  CB  ILE A 237      -8.963 -10.251 -19.316  1.00 80.08           C
ATOM   3549  HB  ILE A 237      -8.758 -10.606 -18.306  1.00 80.08           H
ATOM   3550  CG1 ILE A 237      -9.463  -8.810 -19.195  1.00 80.08           C
ATOM   3551 1HG1 ILE A 237      -9.500  -8.351 -20.183  1.00 80.08           H
ATOM   3552 2HG1 ILE A 237     -10.480  -8.805 -18.803  1.00 80.08           H
ATOM   3553  CG2 ILE A 237      -7.653 -10.340 -20.101  1.00 80.08           C
ATOM   3554 1HG2 ILE A 237      -7.292 -11.368 -20.091  1.00 80.08           H
ATOM   3555 2HG2 ILE A 237      -7.824 -10.025 -21.130  1.00 80.08           H
ATOM   3556 3HG2 ILE A 237      -6.909  -9.689 -19.641  1.00 80.08           H
ATOM   3557  CD1 ILE A 237      -8.553  -7.989 -18.279  1.00 80.08           C
ATOM   3558 1HD1 ILE A 237      -8.537  -8.438 -17.286  1.00 80.08           H
ATOM   3559 2HD1 ILE A 237      -7.543  -7.976 -18.688  1.00 80.08           H
ATOM   3560 3HD1 ILE A 237      -8.931  -6.969 -18.211  1.00 80.08           H
ATOM   3561  HN  ILE A 237     -10.897 -11.100 -18.038  1.00 80.08           H
ATOM   3562  N   ILE A 238      -9.035 -13.328 -19.654  1.00 77.41           N
ATOM   3563  CA  ILE A 238      -8.390 -14.557 -20.085  1.00 77.41           C
ATOM   3564  C   ILE A 238      -9.352 -15.349 -20.973  1.00 77.41           C
ATOM   3565  O   ILE A 238      -8.956 -15.866 -22.016  1.00 77.41           O
ATOM   3566  HA  ILE A 238      -7.521 -14.278 -20.681  1.00 77.41           H
ATOM   3567  CB  ILE A 238      -7.877 -15.345 -18.878  1.00 77.41           C
ATOM   3568  HB  ILE A 238      -8.674 -15.390 -18.136  1.00 77.41           H
ATOM   3569  CG1 ILE A 238      -6.691 -14.634 -18.223  1.00 77.41           C
ATOM   3570 1HG1 ILE A 238      -5.802 -14.758 -18.842  1.00 77.41           H
ATOM   3571 2HG1 ILE A 238      -6.891 -13.565 -18.163  1.00 77.41           H
ATOM   3572  CG2 ILE A 238      -7.539 -16.785 -19.267  1.00 77.41           C
ATOM   3573 1HG2 ILE A 238      -8.433 -17.277 -19.651  1.00 77.41           H
ATOM   3574 2HG2 ILE A 238      -6.767 -16.782 -20.036  1.00 77.41           H
ATOM   3575 3HG2 ILE A 238      -7.177 -17.323 -18.390  1.00 77.41           H
ATOM   3576  CD1 ILE A 238      -6.425 -15.189 -16.822  1.00 77.41           C
ATOM   3577 1HD1 ILE A 238      -7.307 -15.042 -16.199  1.00 77.41           H
ATOM   3578 2HD1 ILE A 238      -6.201 -16.254 -16.889  1.00 77.41           H
ATOM   3579 3HD1 ILE A 238      -5.577 -14.667 -16.379  1.00 77.41           H
ATOM   3580  HN  ILE A 238      -9.111 -13.216 -18.663  1.00 77.41           H
ATOM   3581  N   HIS A 239     -10.597 -15.419 -20.526  1.00 76.82           N
ATOM   3582  CA  HIS A 239     -11.607 -16.180 -21.242  1.00 76.82           C
ATOM   3583  C   HIS A 239     -11.755 -15.628 -22.661  1.00 76.82           C
ATOM   3584  O   HIS A 239     -11.815 -16.391 -23.624  1.00 76.82           O
ATOM   3585  HA  HIS A 239     -11.245 -17.206 -21.296  1.00 76.82           H
ATOM   3586  CB  HIS A 239     -12.928 -16.191 -20.469  1.00 76.82           C
ATOM   3587 1HB  HIS A 239     -12.729 -16.473 -19.435  1.00 76.82           H
ATOM   3588 2HB  HIS A 239     -13.335 -15.180 -20.451  1.00 76.82           H
ATOM   3589  CG  HIS A 239     -13.966 -17.126 -21.041  1.00 76.82           C
ATOM   3590  ND1 HIS A 239     -13.879 -18.502 -20.927  1.00 76.82           N
ATOM   3591  HD1 HIS A 239     -13.146 -19.007 -20.470  1.00 76.82           H
ATOM   3592  CD2 HIS A 239     -15.114 -16.868 -21.731  1.00 76.82           C
ATOM   3593  HD2 HIS A 239     -15.489 -15.880 -21.998  1.00 76.82           H
ATOM   3594  CE1 HIS A 239     -14.933 -19.039 -21.526  1.00 76.82           C
ATOM   3595  HE1 HIS A 239     -15.150 -20.104 -21.606  1.00 76.82           H
ATOM   3596  NE2 HIS A 239     -15.696 -18.024 -22.024  1.00 76.82           N
ATOM   3597  HN  HIS A 239     -10.918 -14.968 -19.693  1.00 76.82           H
ATOM   3598  N   THR A 240     -11.810 -14.307 -22.746  1.00 78.26           N
ATOM   3599  CA  THR A 240     -12.014 -13.647 -24.024  1.00 78.26           C
ATOM   3600  C   THR A 240     -10.832 -13.917 -24.958  1.00 78.26           C
ATOM   3601  O   THR A 240     -11.015 -14.084 -26.163  1.00 78.26           O
ATOM   3602  HA  THR A 240     -12.898 -14.075 -24.495  1.00 78.26           H
ATOM   3603  CB  THR A 240     -12.248 -12.159 -23.755  1.00 78.26           C
ATOM   3604  HB  THR A 240     -11.332 -11.676 -23.414  1.00 78.26           H
ATOM   3605  OG1 THR A 240     -13.334 -12.139 -22.833  1.00 78.26           O
ATOM   3606  HG1 THR A 240     -12.989 -12.030 -21.901  1.00 78.26           H
ATOM   3607  CG2 THR A 240     -12.787 -11.420 -24.982  1.00 78.26           C
ATOM   3608 1HG2 THR A 240     -13.738 -11.861 -25.282  1.00 78.26           H
ATOM   3609 2HG2 THR A 240     -12.072 -11.505 -25.801  1.00 78.26           H
ATOM   3610 3HG2 THR A 240     -12.935 -10.369 -24.737  1.00 78.26           H
ATOM   3611  HN  THR A 240     -11.719 -13.692 -21.962  1.00 78.26           H
ATOM   3612  N   LEU A 241      -9.648 -13.953 -24.366  1.00 74.82           N
ATOM   3613  CA  LEU A 241      -8.427 -14.084 -25.143  1.00 74.82           C
ATOM   3614  C   LEU A 241      -8.351 -15.494 -25.732  1.00 74.82           C
ATOM   3615  O   LEU A 241      -7.976 -15.667 -26.891  1.00 74.82           O
ATOM   3616  HA  LEU A 241      -8.484 -13.369 -25.964  1.00 74.82           H
ATOM   3617  CB  LEU A 241      -7.210 -13.705 -24.296  1.00 74.82           C
ATOM   3618 1HB  LEU A 241      -7.289 -14.211 -23.334  1.00 74.82           H
ATOM   3619 2HB  LEU A 241      -6.316 -14.091 -24.787  1.00 74.82           H
ATOM   3620  CG  LEU A 241      -7.011 -12.210 -24.039  1.00 74.82           C
ATOM   3621  HG  LEU A 241      -7.955 -11.796 -23.686  1.00 74.82           H
ATOM   3622  CD1 LEU A 241      -5.975 -11.976 -22.938  1.00 74.82           C
ATOM   3623 1HD1 LEU A 241      -6.312 -12.447 -22.015  1.00 74.82           H
ATOM   3624 2HD1 LEU A 241      -5.021 -12.409 -23.239  1.00 74.82           H
ATOM   3625 3HD1 LEU A 241      -5.853 -10.905 -22.776  1.00 74.82           H
ATOM   3626  CD2 LEU A 241      -6.650 -11.475 -25.332  1.00 74.82           C
ATOM   3627 1HD2 LEU A 241      -5.725 -11.886 -25.738  1.00 74.82           H
ATOM   3628 2HD2 LEU A 241      -7.453 -11.601 -26.058  1.00 74.82           H
ATOM   3629 3HD2 LEU A 241      -6.514 -10.414 -25.121  1.00 74.82           H
ATOM   3630  HN  LEU A 241      -9.515 -13.895 -23.377  1.00 74.82           H
ATOM   3631  N   ILE A 242      -8.712 -16.466 -24.908  1.00 74.67           N
ATOM   3632  CA  ILE A 242      -8.699 -17.854 -25.336  1.00 74.67           C
ATOM   3633  C   ILE A 242      -9.604 -18.015 -26.558  1.00 74.67           C
ATOM   3634  O   ILE A 242      -9.239 -18.689 -27.521  1.00 74.67           O
ATOM   3635  HA  ILE A 242      -7.677 -18.096 -25.628  1.00 74.67           H
ATOM   3636  CB  ILE A 242      -9.066 -18.777 -24.172  1.00 74.67           C
ATOM   3637  HB  ILE A 242      -9.965 -18.386 -23.696  1.00 74.67           H
ATOM   3638  CG1 ILE A 242      -7.963 -18.790 -23.112  1.00 74.67           C
ATOM   3639 1HG1 ILE A 242      -7.100 -19.341 -23.487  1.00 74.67           H
ATOM   3640 2HG1 ILE A 242      -7.630 -17.770 -22.917  1.00 74.67           H
ATOM   3641  CG2 ILE A 242      -9.397 -20.185 -24.672  1.00 74.67           C
ATOM   3642 1HG2 ILE A 242     -10.241 -20.137 -25.361  1.00 74.67           H
ATOM   3643 2HG2 ILE A 242      -8.531 -20.600 -25.187  1.00 74.67           H
ATOM   3644 3HG2 ILE A 242      -9.655 -20.820 -23.825  1.00 74.67           H
ATOM   3645  CD1 ILE A 242      -8.458 -19.428 -21.813  1.00 74.67           C
ATOM   3646 1HD1 ILE A 242      -9.305 -18.861 -21.429  1.00 74.67           H
ATOM   3647 2HD1 ILE A 242      -8.767 -20.455 -22.008  1.00 74.67           H
ATOM   3648 3HD1 ILE A 242      -7.654 -19.424 -21.077  1.00 74.67           H
ATOM   3649  HN  ILE A 242      -9.010 -16.317 -23.965  1.00 74.67           H
ATOM   3650  N   GLN A 243     -10.768 -17.386 -26.480  1.00 69.84           N
ATOM   3651  CA  GLN A 243     -11.743 -17.481 -27.553  1.00 69.84           C
ATOM   3652  C   GLN A 243     -11.227 -16.767 -28.804  1.00 69.84           C
ATOM   3653  O   GLN A 243     -11.480 -17.207 -29.924  1.00 69.84           O
ATOM   3654  HA  GLN A 243     -11.850 -18.547 -27.754  1.00 69.84           H
ATOM   3655  CB  GLN A 243     -13.095 -16.914 -27.117  1.00 69.84           C
ATOM   3656 1HB  GLN A 243     -12.956 -15.922 -26.687  1.00 69.84           H
ATOM   3657 2HB  GLN A 243     -13.743 -16.797 -27.986  1.00 69.84           H
ATOM   3658  CG  GLN A 243     -13.768 -17.829 -26.092  1.00 69.84           C
ATOM   3659 1HG  GLN A 243     -13.847 -18.838 -26.497  1.00 69.84           H
ATOM   3660 2HG  GLN A 243     -13.151 -17.893 -25.195  1.00 69.84           H
ATOM   3661  CD  GLN A 243     -15.160 -17.311 -25.724  1.00 69.84           C
ATOM   3662  OE1 GLN A 243     -15.553 -16.211 -26.074  1.00 69.84           O
ATOM   3663  NE2 GLN A 243     -15.881 -18.163 -25.001  1.00 69.84           N
ATOM   3664 1HE2 GLN A 243     -15.499 -19.051 -24.747  1.00 69.84           H
ATOM   3665 2HE2 GLN A 243     -16.805 -17.915 -24.711  1.00 69.84           H
ATOM   3666  HN  GLN A 243     -11.047 -16.821 -25.704  1.00 69.84           H
ATOM   3667  N   ALA A 244     -10.513 -15.675 -28.571  1.00 70.98           N
ATOM   3668  CA  ALA A 244     -10.139 -14.780 -29.653  1.00 70.98           C
ATOM   3669  C   ALA A 244      -8.982 -15.397 -30.442  1.00 70.98           C
ATOM   3670  O   ALA A 244      -8.689 -14.968 -31.557  1.00 70.98           O
ATOM   3671  HA  ALA A 244     -11.002 -14.676 -30.311  1.00 70.98           H
ATOM   3672  CB  ALA A 244      -9.787 -13.406 -29.081  1.00 70.98           C
ATOM   3673 1HB  ALA A 244     -10.651 -12.999 -28.555  1.00 70.98           H
ATOM   3674 2HB  ALA A 244      -8.952 -13.504 -28.386  1.00 70.98           H
ATOM   3675 3HB  ALA A 244      -9.506 -12.735 -29.893  1.00 70.98           H
ATOM   3676  HN  ALA A 244     -10.192 -15.400 -27.665  1.00 70.98           H
ATOM   3677  N   LYS A 245      -8.356 -16.393 -29.833  1.00 59.10           N
ATOM   3678  CA  LYS A 245      -7.200 -17.032 -30.438  1.00 59.10           C
ATOM   3679  C   LYS A 245      -6.227 -15.958 -30.927  1.00 59.10           C
ATOM   3680  O   LYS A 245      -5.371 -16.228 -31.768  1.00 59.10           O
ATOM   3681  HA  LYS A 245      -6.707 -17.617 -29.661  1.00 59.10           H
ATOM   3682  CB  LYS A 245      -7.639 -18.009 -31.531  1.00 59.10           C
ATOM   3683 1HB  LYS A 245      -8.329 -17.512 -32.212  1.00 59.10           H
ATOM   3684 2HB  LYS A 245      -6.774 -18.313 -32.120  1.00 59.10           H
ATOM   3685  CG  LYS A 245      -8.311 -19.243 -30.925  1.00 59.10           C
ATOM   3686 1HG  LYS A 245      -7.704 -19.626 -30.104  1.00 59.10           H
ATOM   3687 2HG  LYS A 245      -9.278 -18.967 -30.505  1.00 59.10           H
ATOM   3688  CD  LYS A 245      -8.500 -20.337 -31.979  1.00 59.10           C
ATOM   3689 1HD  LYS A 245      -9.197 -19.993 -32.743  1.00 59.10           H
ATOM   3690 2HD  LYS A 245      -7.552 -20.534 -32.479  1.00 59.10           H
ATOM   3691  CE  LYS A 245      -9.026 -21.625 -31.344  1.00 59.10           C
ATOM   3692 1HE  LYS A 245      -8.390 -21.910 -30.505  1.00 59.10           H
ATOM   3693 2HE  LYS A 245     -10.026 -21.459 -30.944  1.00 59.10           H
ATOM   3694  NZ  LYS A 245      -9.059 -22.719 -32.341  1.00 59.10           N
ATOM   3695 1HZ  LYS A 245      -9.434 -23.557 -31.911  1.00 59.10           H
ATOM   3696 2HZ  LYS A 245      -9.647 -22.447 -33.121  1.00 59.10           H
ATOM   3697 3HZ  LYS A 245      -8.119 -22.901 -32.674  1.00 59.10           H
ATOM   3698  HN  LYS A 245      -8.627 -16.762 -28.944  1.00 59.10           H
ATOM   3699  N   LYS A 246      -6.391 -14.763 -30.380  1.00 52.13           N
ATOM   3700  CA  LYS A 246      -5.608 -13.622 -30.826  1.00 52.13           C
ATOM   3701  C   LYS A 246      -4.338 -13.519 -29.980  1.00 52.13           C
ATOM   3702  O   LYS A 246      -4.358 -12.953 -28.888  1.00 52.13           O
ATOM   3703  HA  LYS A 246      -5.320 -13.808 -31.860  1.00 52.13           H
ATOM   3704  CB  LYS A 246      -6.460 -12.351 -30.814  1.00 52.13           C
ATOM   3705 1HB  LYS A 246      -7.076 -12.330 -29.915  1.00 52.13           H
ATOM   3706 2HB  LYS A 246      -5.812 -11.475 -30.776  1.00 52.13           H
ATOM   3707  CG  LYS A 246      -7.353 -12.278 -32.054  1.00 52.13           C
ATOM   3708 1HG  LYS A 246      -6.755 -12.453 -32.948  1.00 52.13           H
ATOM   3709 2HG  LYS A 246      -8.104 -13.067 -32.013  1.00 52.13           H
ATOM   3710  CD  LYS A 246      -8.042 -10.915 -32.153  1.00 52.13           C
ATOM   3711 1HD  LYS A 246      -8.671 -10.757 -31.278  1.00 52.13           H
ATOM   3712 2HD  LYS A 246      -7.292 -10.124 -32.154  1.00 52.13           H
ATOM   3713  CE  LYS A 246      -8.892 -10.822 -33.422  1.00 52.13           C
ATOM   3714 1HE  LYS A 246      -8.279 -11.050 -34.295  1.00 52.13           H
ATOM   3715 2HE  LYS A 246      -9.689 -11.565 -33.389  1.00 52.13           H
ATOM   3716  NZ  LYS A 246      -9.473  -9.468 -33.558  1.00 52.13           N
ATOM   3717 1HZ  LYS A 246     -10.046  -9.428 -34.394  1.00 52.13           H
ATOM   3718 2HZ  LYS A 246     -10.046  -9.263 -32.747  1.00 52.13           H
ATOM   3719 3HZ  LYS A 246      -8.727  -8.785 -33.627  1.00 52.13           H
ATOM   3720  HN  LYS A 246      -7.042 -14.568 -29.647  1.00 52.13           H
ATOM   3721  N   SER A 247      -3.261 -14.075 -30.517  1.00 56.28           N
ATOM   3722  CA  SER A 247      -2.001 -14.118 -29.794  1.00 56.28           C
ATOM   3723  C   SER A 247      -1.568 -12.700 -29.415  1.00 56.28           C
ATOM   3724  O   SER A 247      -1.138 -12.459 -28.288  1.00 56.28           O
ATOM   3725  HA  SER A 247      -2.201 -14.708 -28.900  1.00 56.28           H
ATOM   3726  CB  SER A 247      -0.913 -14.802 -30.624  1.00 56.28           C
ATOM   3727 1HB  SER A 247      -1.062 -15.881 -30.598  1.00 56.28           H
ATOM   3728 2HB  SER A 247      -1.003 -14.493 -31.665  1.00 56.28           H
ATOM   3729  OG  SER A 247       0.394 -14.492 -30.149  1.00 56.28           O
ATOM   3730  HG  SER A 247       1.081 -14.942 -30.720  1.00 56.28           H
ATOM   3731  HN  SER A 247      -3.241 -14.491 -31.426  1.00 56.28           H
ATOM   3732  N   SER A 248      -1.696 -11.799 -30.378  1.00 56.51           N
ATOM   3733  CA  SER A 248      -1.036 -10.508 -30.287  1.00 56.51           C
ATOM   3734  C   SER A 248      -1.463  -9.791 -29.005  1.00 56.51           C
ATOM   3735  O   SER A 248      -0.687  -9.033 -28.425  1.00 56.51           O
ATOM   3736  HA  SER A 248       0.031 -10.730 -30.264  1.00 56.51           H
ATOM   3737  CB  SER A 248      -1.350  -9.642 -31.509  1.00 56.51           C
ATOM   3738 1HB  SER A 248      -0.752  -8.731 -31.471  1.00 56.51           H
ATOM   3739 2HB  SER A 248      -1.061 -10.174 -32.415  1.00 56.51           H
ATOM   3740  OG  SER A 248      -2.731  -9.300 -31.580  1.00 56.51           O
ATOM   3741  HG  SER A 248      -2.899  -8.715 -32.374  1.00 56.51           H
ATOM   3742  HN  SER A 248      -2.237 -11.940 -31.207  1.00 56.51           H
ATOM   3743  N   LYS A 249      -2.696 -10.057 -28.599  1.00 51.86           N
ATOM   3744  CA  LYS A 249      -3.272  -9.369 -27.456  1.00 51.86           C
ATOM   3745  C   LYS A 249      -2.595  -9.861 -26.175  1.00 51.86           C
ATOM   3746  O   LYS A 249      -2.598  -9.165 -25.161  1.00 51.86           O
ATOM   3747  HA  LYS A 249      -3.060  -8.306 -27.573  1.00 51.86           H
ATOM   3748  CB  LYS A 249      -4.794  -9.528 -27.447  1.00 51.86           C
ATOM   3749 1HB  LYS A 249      -5.056 -10.570 -27.628  1.00 51.86           H
ATOM   3750 2HB  LYS A 249      -5.184  -9.268 -26.463  1.00 51.86           H
ATOM   3751  CG  LYS A 249      -5.445  -8.641 -28.510  1.00 51.86           C
ATOM   3752 1HG  LYS A 249      -5.038  -7.632 -28.445  1.00 51.86           H
ATOM   3753 2HG  LYS A 249      -5.202  -9.019 -29.503  1.00 51.86           H
ATOM   3754  CD  LYS A 249      -6.964  -8.596 -28.332  1.00 51.86           C
ATOM   3755 1HD  LYS A 249      -7.384  -9.584 -28.519  1.00 51.86           H
ATOM   3756 2HD  LYS A 249      -7.206  -8.336 -27.302  1.00 51.86           H
ATOM   3757  CE  LYS A 249      -7.597  -7.578 -29.283  1.00 51.86           C
ATOM   3758 1HE  LYS A 249      -7.074  -6.625 -29.206  1.00 51.86           H
ATOM   3759 2HE  LYS A 249      -7.490  -7.918 -30.313  1.00 51.86           H
ATOM   3760  NZ  LYS A 249      -9.030  -7.392 -28.962  1.00 51.86           N
ATOM   3761 1HZ  LYS A 249      -9.441  -6.738 -29.620  1.00 51.86           H
ATOM   3762 2HZ  LYS A 249      -9.510  -8.282 -29.027  1.00 51.86           H
ATOM   3763 3HZ  LYS A 249      -9.121  -7.027 -28.021  1.00 51.86           H
ATOM   3764  HN  LYS A 249      -3.296 -10.727 -29.036  1.00 51.86           H
ATOM   3765  N   HIS A 250      -2.030 -11.056 -26.264  1.00 54.43           N
ATOM   3766  CA  HIS A 250      -1.461 -11.704 -25.095  1.00 54.43           C
ATOM   3767  C   HIS A 250      -0.236 -10.919 -24.619  1.00 54.43           C
ATOM   3768  O   HIS A 250      -0.043 -10.732 -23.419  1.00 54.43           O
ATOM   3769  HA  HIS A 250      -2.225 -11.674 -24.318  1.00 54.43           H
ATOM   3770  CB  HIS A 250      -1.148 -13.173 -25.385  1.00 54.43           C
ATOM   3771 1HB  HIS A 250      -0.603 -13.238 -26.327  1.00 54.43           H
ATOM   3772 2HB  HIS A 250      -0.487 -13.554 -24.607  1.00 54.43           H
ATOM   3773  CG  HIS A 250      -2.370 -14.057 -25.465  1.00 54.43           C
ATOM   3774  ND1 HIS A 250      -2.925 -14.670 -24.355  1.00 54.43           N
ATOM   3775  HD1 HIS A 250      -2.589 -14.595 -23.416  1.00 54.43           H
ATOM   3776  CD2 HIS A 250      -3.137 -14.424 -26.531  1.00 54.43           C
ATOM   3777  HD2 HIS A 250      -2.979 -14.117 -27.565  1.00 54.43           H
ATOM   3778  CE1 HIS A 250      -3.978 -15.372 -24.748  1.00 54.43           C
ATOM   3779  HE1 HIS A 250      -4.627 -15.967 -24.106  1.00 54.43           H
ATOM   3780  NE2 HIS A 250      -4.107 -15.218 -26.097  1.00 54.43           N
ATOM   3781  HN  HIS A 250      -1.958 -11.579 -27.114  1.00 54.43           H
ATOM   3782  N   LYS A 251       0.558 -10.482 -25.584  1.00 56.58           N
ATOM   3783  CA  LYS A 251       1.821  -9.832 -25.277  1.00 56.58           C
ATOM   3784  C   LYS A 251       1.553  -8.567 -24.461  1.00 56.58           C
ATOM   3785  O   LYS A 251       2.289  -8.261 -23.524  1.00 56.58           O
ATOM   3786  HA  LYS A 251       2.403 -10.521 -24.665  1.00 56.58           H
ATOM   3787  CB  LYS A 251       2.619  -9.580 -26.558  1.00 56.58           C
ATOM   3788 1HB  LYS A 251       1.971  -9.135 -27.314  1.00 56.58           H
ATOM   3789 2HB  LYS A 251       3.416  -8.863 -26.360  1.00 56.58           H
ATOM   3790  CG  LYS A 251       3.219 -10.881 -27.095  1.00 56.58           C
ATOM   3791 1HG  LYS A 251       3.814 -11.360 -26.317  1.00 56.58           H
ATOM   3792 2HG  LYS A 251       2.420 -11.574 -27.357  1.00 56.58           H
ATOM   3793  CD  LYS A 251       4.094 -10.616 -28.323  1.00 56.58           C
ATOM   3794 1HD  LYS A 251       3.495 -10.152 -29.107  1.00 56.58           H
ATOM   3795 2HD  LYS A 251       4.883  -9.910 -28.065  1.00 56.58           H
ATOM   3796  CE  LYS A 251       4.713 -11.913 -28.845  1.00 56.58           C
ATOM   3797 1HE  LYS A 251       5.443 -12.290 -28.129  1.00 56.58           H
ATOM   3798 2HE  LYS A 251       3.942 -12.677 -28.945  1.00 56.58           H
ATOM   3799  NZ  LYS A 251       5.366 -11.686 -30.154  1.00 56.58           N
ATOM   3800 1HZ  LYS A 251       5.777 -12.553 -30.482  1.00 56.58           H
ATOM   3801 2HZ  LYS A 251       4.677 -11.363 -30.824  1.00 56.58           H
ATOM   3802 3HZ  LYS A 251       6.092 -10.985 -30.052  1.00 56.58           H
ATOM   3803  HN  LYS A 251       0.352 -10.566 -26.559  1.00 56.58           H
ATOM   3804  N   ALA A 252       0.497  -7.865 -24.846  1.00 64.11           N
ATOM   3805  CA  ALA A 252       0.198  -6.575 -24.248  1.00 64.11           C
ATOM   3806  C   ALA A 252      -0.256  -6.780 -22.802  1.00 64.11           C
ATOM   3807  O   ALA A 252      -0.137  -5.876 -21.976  1.00 64.11           O
ATOM   3808  HA  ALA A 252       1.115  -5.986 -24.252  1.00 64.11           H
ATOM   3809  CB  ALA A 252      -0.855  -5.853 -25.092  1.00 64.11           C
ATOM   3810 1HB  ALA A 252      -0.472  -5.706 -26.102  1.00 64.11           H
ATOM   3811 2HB  ALA A 252      -1.763  -6.454 -25.132  1.00 64.11           H
ATOM   3812 3HB  ALA A 252      -1.079  -4.885 -24.644  1.00 64.11           H
ATOM   3813  HN  ALA A 252      -0.146  -8.164 -25.551  1.00 64.11           H
ATOM   3814  N   LEU A 253      -0.765  -7.975 -22.539  1.00 67.38           N
ATOM   3815  CA  LEU A 253      -1.363  -8.266 -21.247  1.00 67.38           C
ATOM   3816  C   LEU A 253      -0.278  -8.758 -20.287  1.00 67.38           C
ATOM   3817  O   LEU A 253      -0.445  -8.695 -19.070  1.00 67.38           O
ATOM   3818  HA  LEU A 253      -1.770  -7.332 -20.858  1.00 67.38           H
ATOM   3819  CB  LEU A 253      -2.532  -9.239 -21.404  1.00 67.38           C
ATOM   3820 1HB  LEU A 253      -2.219 -10.049 -22.064  1.00 67.38           H
ATOM   3821 2HB  LEU A 253      -2.743  -9.684 -20.432  1.00 67.38           H
ATOM   3822  CG  LEU A 253      -3.831  -8.645 -21.953  1.00 67.38           C
ATOM   3823  HG  LEU A 253      -3.578  -7.963 -22.765  1.00 67.38           H
ATOM   3824  CD1 LEU A 253      -4.728  -9.736 -22.542  1.00 67.38           C
ATOM   3825 1HD1 LEU A 253      -4.202 -10.239 -23.354  1.00 67.38           H
ATOM   3826 2HD1 LEU A 253      -4.975 -10.460 -21.766  1.00 67.38           H
ATOM   3827 3HD1 LEU A 253      -5.643  -9.286 -22.925  1.00 67.38           H
ATOM   3828  CD2 LEU A 253      -4.554  -7.824 -20.883  1.00 67.38           C
ATOM   3829 1HD2 LEU A 253      -4.794  -8.465 -20.035  1.00 67.38           H
ATOM   3830 2HD2 LEU A 253      -3.909  -7.010 -20.553  1.00 67.38           H
ATOM   3831 3HD2 LEU A 253      -5.473  -7.413 -21.300  1.00 67.38           H
ATOM   3832  HN  LEU A 253      -0.775  -8.734 -23.189  1.00 67.38           H
ATOM   3833  N   LYS A 254       0.811  -9.238 -20.871  1.00 70.16           N
ATOM   3834  CA  LYS A 254       1.845  -9.902 -20.097  1.00 70.16           C
ATOM   3835  C   LYS A 254       2.287  -8.986 -18.954  1.00 70.16           C
ATOM   3836  O   LYS A 254       2.452  -9.436 -17.821  1.00 70.16           O
ATOM   3837  HA  LYS A 254       1.405 -10.801 -19.667  1.00 70.16           H
ATOM   3838  CB  LYS A 254       2.992 -10.348 -21.006  1.00 70.16           C
ATOM   3839 1HB  LYS A 254       2.589 -10.844 -21.889  1.00 70.16           H
ATOM   3840 2HB  LYS A 254       3.545  -9.476 -21.354  1.00 70.16           H
ATOM   3841  CG  LYS A 254       3.938 -11.298 -20.268  1.00 70.16           C
ATOM   3842 1HG  LYS A 254       4.396 -10.779 -19.426  1.00 70.16           H
ATOM   3843 2HG  LYS A 254       3.372 -12.134 -19.858  1.00 70.16           H
ATOM   3844  CD  LYS A 254       5.028 -11.823 -21.205  1.00 70.16           C
ATOM   3845 1HD  LYS A 254       4.569 -12.315 -22.063  1.00 70.16           H
ATOM   3846 2HD  LYS A 254       5.613 -10.989 -21.591  1.00 70.16           H
ATOM   3847  CE  LYS A 254       5.948 -12.806 -20.479  1.00 70.16           C
ATOM   3848 1HE  LYS A 254       6.418 -12.313 -19.628  1.00 70.16           H
ATOM   3849 2HE  LYS A 254       5.363 -13.636 -20.083  1.00 70.16           H
ATOM   3850  NZ  LYS A 254       6.988 -13.319 -21.399  1.00 70.16           N
ATOM   3851 1HZ  LYS A 254       7.584 -13.974 -20.904  1.00 70.16           H
ATOM   3852 2HZ  LYS A 254       6.545 -13.789 -22.181  1.00 70.16           H
ATOM   3853 3HZ  LYS A 254       7.547 -12.546 -21.742  1.00 70.16           H
ATOM   3854  HN  LYS A 254       0.991  -9.179 -21.853  1.00 70.16           H
ATOM   3855  N   VAL A 255       2.467  -7.717 -19.291  1.00 72.93           N
ATOM   3856  CA  VAL A 255       2.961  -6.749 -18.326  1.00 72.93           C
ATOM   3857  C   VAL A 255       1.982  -6.659 -17.153  1.00 72.93           C
ATOM   3858  O   VAL A 255       2.376  -6.813 -15.998  1.00 72.93           O
ATOM   3859  HA  VAL A 255       3.919  -7.114 -17.956  1.00 72.93           H
ATOM   3860  CB  VAL A 255       3.199  -5.402 -19.011  1.00 72.93           C
ATOM   3861  HB  VAL A 255       2.244  -5.052 -19.403  1.00 72.93           H
ATOM   3862  CG1 VAL A 255       3.707  -4.361 -18.011  1.00 72.93           C
ATOM   3863 1HG1 VAL A 255       2.969  -4.225 -17.221  1.00 72.93           H
ATOM   3864 2HG1 VAL A 255       4.646  -4.702 -17.577  1.00 72.93           H
ATOM   3865 3HG1 VAL A 255       3.868  -3.413 -18.525  1.00 72.93           H
ATOM   3866  CG2 VAL A 255       4.165  -5.549 -20.188  1.00 72.93           C
ATOM   3867 1HG2 VAL A 255       5.120  -5.931 -19.829  1.00 72.93           H
ATOM   3868 2HG2 VAL A 255       3.746  -6.242 -20.918  1.00 72.93           H
ATOM   3869 3HG2 VAL A 255       4.316  -4.576 -20.657  1.00 72.93           H
ATOM   3870  HN  VAL A 255       2.281  -7.348 -20.201  1.00 72.93           H
ATOM   3871  N   THR A 256       0.725  -6.410 -17.491  1.00 71.75           N
ATOM   3872  CA  THR A 256      -0.273  -6.098 -16.482  1.00 71.75           C
ATOM   3873  C   THR A 256      -0.527  -7.315 -15.590  1.00 71.75           C
ATOM   3874  O   THR A 256      -0.761  -7.171 -14.391  1.00 71.75           O
ATOM   3875  HA  THR A 256       0.121  -5.309 -15.841  1.00 71.75           H
ATOM   3876  CB  THR A 256      -1.528  -5.596 -17.198  1.00 71.75           C
ATOM   3877  HB  THR A 256      -2.360  -5.497 -16.501  1.00 71.75           H
ATOM   3878  OG1 THR A 256      -1.721  -6.530 -18.257  1.00 71.75           O
ATOM   3879  HG1 THR A 256      -2.075  -7.392 -17.892  1.00 71.75           H
ATOM   3880  CG2 THR A 256      -1.301  -4.263 -17.914  1.00 71.75           C
ATOM   3881 1HG2 THR A 256      -0.514  -4.381 -18.659  1.00 71.75           H
ATOM   3882 2HG2 THR A 256      -1.003  -3.507 -17.188  1.00 71.75           H
ATOM   3883 3HG2 THR A 256      -2.223  -3.953 -18.406  1.00 71.75           H
ATOM   3884  HN  THR A 256       0.387  -6.418 -18.432  1.00 71.75           H
ATOM   3885  N   ILE A 257      -0.473  -8.484 -16.209  1.00 76.21           N
ATOM   3886  CA  ILE A 257      -0.656  -9.727 -15.479  1.00 76.21           C
ATOM   3887  C   ILE A 257       0.440  -9.857 -14.419  1.00 76.21           C
ATOM   3888  O   ILE A 257       0.155 -10.150 -13.259  1.00 76.21           O
ATOM   3889  HA  ILE A 257      -1.620  -9.670 -14.974  1.00 76.21           H
ATOM   3890  CB  ILE A 257      -0.721 -10.912 -16.445  1.00 76.21           C
ATOM   3891  HB  ILE A 257       0.127 -10.843 -17.127  1.00 76.21           H
ATOM   3892  CG1 ILE A 257      -1.991 -10.856 -17.296  1.00 76.21           C
ATOM   3893 1HG1 ILE A 257      -2.864 -11.021 -16.664  1.00 76.21           H
ATOM   3894 2HG1 ILE A 257      -2.097  -9.864 -17.734  1.00 76.21           H
ATOM   3895  CG2 ILE A 257      -0.591 -12.239 -15.695  1.00 76.21           C
ATOM   3896 1HG2 ILE A 257       0.364 -12.268 -15.170  1.00 76.21           H
ATOM   3897 2HG2 ILE A 257      -1.404 -12.330 -14.975  1.00 76.21           H
ATOM   3898 3HG2 ILE A 257      -0.640 -13.064 -16.406  1.00 76.21           H
ATOM   3899  CD1 ILE A 257      -1.953 -11.908 -18.407  1.00 76.21           C
ATOM   3900 1HD1 ILE A 257      -1.093 -11.726 -19.051  1.00 76.21           H
ATOM   3901 2HD1 ILE A 257      -1.872 -12.901 -17.964  1.00 76.21           H
ATOM   3902 3HD1 ILE A 257      -2.868 -11.847 -18.996  1.00 76.21           H
ATOM   3903  HN  ILE A 257      -0.308  -8.591 -17.190  1.00 76.21           H
ATOM   3904  N   THR A 258       1.670  -9.633 -14.856  1.00 80.54           N
ATOM   3905  CA  THR A 258       2.818  -9.811 -13.983  1.00 80.54           C
ATOM   3906  C   THR A 258       2.725  -8.868 -12.781  1.00 80.54           C
ATOM   3907  O   THR A 258       2.907  -9.291 -11.640  1.00 80.54           O
ATOM   3908  HA  THR A 258       2.799 -10.828 -13.593  1.00 80.54           H
ATOM   3909  CB  THR A 258       4.084  -9.607 -14.818  1.00 80.54           C
ATOM   3910  HB  THR A 258       4.160  -8.576 -15.164  1.00 80.54           H
ATOM   3911  OG1 THR A 258       3.987 -10.594 -15.841  1.00 80.54           O
ATOM   3912  HG1 THR A 258       3.534 -10.210 -16.646  1.00 80.54           H
ATOM   3913  CG2 THR A 258       5.355  -9.984 -14.056  1.00 80.54           C
ATOM   3914 1HG2 THR A 258       5.309 -11.034 -13.768  1.00 80.54           H
ATOM   3915 2HG2 THR A 258       5.440  -9.366 -13.162  1.00 80.54           H
ATOM   3916 3HG2 THR A 258       6.224  -9.821 -14.694  1.00 80.54           H
ATOM   3917  HN  THR A 258       1.888  -9.335 -15.785  1.00 80.54           H
ATOM   3918  N   VAL A 259       2.442  -7.608 -13.078  1.00 78.51           N
ATOM   3919  CA  VAL A 259       2.364  -6.594 -12.041  1.00 78.51           C
ATOM   3920  C   VAL A 259       1.306  -7.001 -11.014  1.00 78.51           C
ATOM   3921  O   VAL A 259       1.522  -6.874  -9.810  1.00 78.51           O
ATOM   3922  HA  VAL A 259       3.335  -6.554 -11.546  1.00 78.51           H
ATOM   3923  CB  VAL A 259       2.094  -5.224 -12.667  1.00 78.51           C
ATOM   3924  HB  VAL A 259       1.235  -5.323 -13.331  1.00 78.51           H
ATOM   3925  CG1 VAL A 259       1.743  -4.191 -11.595  1.00 78.51           C
ATOM   3926 1HG1 VAL A 259       0.850  -4.513 -11.058  1.00 78.51           H
ATOM   3927 2HG1 VAL A 259       2.573  -4.097 -10.895  1.00 78.51           H
ATOM   3928 3HG1 VAL A 259       1.556  -3.227 -12.067  1.00 78.51           H
ATOM   3929  CG2 VAL A 259       3.286  -4.760 -13.506  1.00 78.51           C
ATOM   3930 1HG2 VAL A 259       4.170  -4.687 -12.873  1.00 78.51           H
ATOM   3931 2HG2 VAL A 259       3.470  -5.480 -14.305  1.00 78.51           H
ATOM   3932 3HG2 VAL A 259       3.067  -3.785 -13.940  1.00 78.51           H
ATOM   3933  HN  VAL A 259       2.269  -7.278 -14.006  1.00 78.51           H
ATOM   3934  N   LEU A 260       0.184  -7.483 -11.528  1.00 75.57           N
ATOM   3935  CA  LEU A 260      -0.939  -7.835 -10.675  1.00 75.57           C
ATOM   3936  C   LEU A 260      -0.534  -8.988  -9.755  1.00 75.57           C
ATOM   3937  O   LEU A 260      -0.770  -8.936  -8.549  1.00 75.57           O
ATOM   3938  HA  LEU A 260      -1.166  -6.965 -10.059  1.00 75.57           H
ATOM   3939  CB  LEU A 260      -2.181  -8.128 -11.519  1.00 75.57           C
ATOM   3940 1HB  LEU A 260      -2.197  -7.435 -12.360  1.00 75.57           H
ATOM   3941 2HB  LEU A 260      -2.085  -9.131 -11.934  1.00 75.57           H
ATOM   3942  CG  LEU A 260      -3.524  -8.034 -10.792  1.00 75.57           C
ATOM   3943  HG  LEU A 260      -3.373  -8.334  -9.755  1.00 75.57           H
ATOM   3944  CD1 LEU A 260      -4.038  -6.592 -10.774  1.00 75.57           C
ATOM   3945 1HD1 LEU A 260      -3.317  -5.956 -10.261  1.00 75.57           H
ATOM   3946 2HD1 LEU A 260      -4.169  -6.241 -11.797  1.00 75.57           H
ATOM   3947 3HD1 LEU A 260      -4.993  -6.554 -10.251  1.00 75.57           H
ATOM   3948  CD2 LEU A 260      -4.545  -8.998 -11.398  1.00 75.57           C
ATOM   3949 1HD2 LEU A 260      -4.699  -8.752 -12.449  1.00 75.57           H
ATOM   3950 2HD2 LEU A 260      -4.174 -10.020 -11.315  1.00 75.57           H
ATOM   3951 3HD2 LEU A 260      -5.491  -8.911 -10.862  1.00 75.57           H
ATOM   3952  HN  LEU A 260       0.036  -7.634 -12.505  1.00 75.57           H
ATOM   3953  N   THR A 261       0.068 -10.002 -10.359  1.00 83.97           N
ATOM   3954  CA  THR A 261       0.421 -11.206  -9.627  1.00 83.97           C
ATOM   3955  C   THR A 261       1.391 -10.874  -8.492  1.00 83.97           C
ATOM   3956  O   THR A 261       1.223 -11.347  -7.369  1.00 83.97           O
ATOM   3957  HA  THR A 261      -0.482 -11.607  -9.169  1.00 83.97           H
ATOM   3958  CB  THR A 261       0.981 -12.220 -10.627  1.00 83.97           C
ATOM   3959  HB  THR A 261       1.910 -11.860 -11.068  1.00 83.97           H
ATOM   3960  OG1 THR A 261      -0.091 -12.433 -11.542  1.00 83.97           O
ATOM   3961  HG1 THR A 261      -0.035 -11.777 -12.294  1.00 83.97           H
ATOM   3962  CG2 THR A 261       1.214 -13.595  -9.999  1.00 83.97           C
ATOM   3963 1HG2 THR A 261       0.270 -13.985  -9.618  1.00 83.97           H
ATOM   3964 2HG2 THR A 261       1.927 -13.504  -9.179  1.00 83.97           H
ATOM   3965 3HG2 THR A 261       1.611 -14.276 -10.751  1.00 83.97           H
ATOM   3966  HN  THR A 261       0.313 -10.009 -11.329  1.00 83.97           H
ATOM   3967  N   VAL A 262       2.386 -10.064  -8.823  1.00 86.75           N
ATOM   3968  CA  VAL A 262       3.410  -9.702  -7.858  1.00 86.75           C
ATOM   3969  C   VAL A 262       2.765  -8.941  -6.698  1.00 86.75           C
ATOM   3970  O   VAL A 262       3.102  -9.170  -5.537  1.00 86.75           O
ATOM   3971  HA  VAL A 262       3.842 -10.627  -7.474  1.00 86.75           H
ATOM   3972  CB  VAL A 262       4.523  -8.911  -8.548  1.00 86.75           C
ATOM   3973  HB  VAL A 262       4.063  -8.073  -9.072  1.00 86.75           H
ATOM   3974  CG1 VAL A 262       5.506  -8.341  -7.523  1.00 86.75           C
ATOM   3975 1HG1 VAL A 262       4.976  -7.677  -6.841  1.00 86.75           H
ATOM   3976 2HG1 VAL A 262       5.957  -9.158  -6.959  1.00 86.75           H
ATOM   3977 3HG1 VAL A 262       6.287  -7.783  -8.040  1.00 86.75           H
ATOM   3978  CG2 VAL A 262       5.248  -9.772  -9.584  1.00 86.75           C
ATOM   3979 1HG2 VAL A 262       5.689 -10.638  -9.091  1.00 86.75           H
ATOM   3980 2HG2 VAL A 262       4.537 -10.107 -10.339  1.00 86.75           H
ATOM   3981 3HG2 VAL A 262       6.034  -9.185 -10.059  1.00 86.75           H
ATOM   3982  HN  VAL A 262       2.498  -9.658  -9.730  1.00 86.75           H
ATOM   3983  N   PHE A 263       1.850  -8.051  -7.052  1.00 81.70           N
ATOM   3984  CA  PHE A 263       1.155  -7.255  -6.055  1.00 81.70           C
ATOM   3985  C   PHE A 263       0.404  -8.149  -5.066  1.00 81.70           C
ATOM   3986  O   PHE A 263       0.591  -8.036  -3.856  1.00 81.70           O
ATOM   3987  HA  PHE A 263       1.908  -6.678  -5.519  1.00 81.70           H
ATOM   3988  CB  PHE A 263       0.146  -6.382  -6.803  1.00 81.70           C
ATOM   3989 1HB  PHE A 263       0.683  -5.746  -7.507  1.00 81.70           H
ATOM   3990 2HB  PHE A 263      -0.510  -7.025  -7.391  1.00 81.70           H
ATOM   3991  CG  PHE A 263      -0.711  -5.501  -5.892  1.00 81.70           C
ATOM   3992  CD1 PHE A 263      -1.999  -5.847  -5.627  1.00 81.70           C
ATOM   3993  HD1 PHE A 263      -2.421  -6.752  -6.063  1.00 81.70           H
ATOM   3994  CD2 PHE A 263      -0.184  -4.371  -5.348  1.00 81.70           C
ATOM   3995  HD2 PHE A 263       0.848  -4.094  -5.560  1.00 81.70           H
ATOM   3996  CE1 PHE A 263      -2.794  -5.029  -4.781  1.00 81.70           C
ATOM   3997  HE1 PHE A 263      -3.827  -5.306  -4.569  1.00 81.70           H
ATOM   3998  CE2 PHE A 263      -0.979  -3.553  -4.502  1.00 81.70           C
ATOM   3999  HE2 PHE A 263      -0.557  -2.648  -4.066  1.00 81.70           H
ATOM   4000  CZ  PHE A 263      -2.268  -3.899  -4.237  1.00 81.70           C
ATOM   4001  HZ  PHE A 263      -2.878  -3.271  -3.588  1.00 81.70           H
ATOM   4002  HN  PHE A 263       1.583  -7.870  -7.998  1.00 81.70           H
ATOM   4003  N   VAL A 264      -0.431  -9.017  -5.619  1.00 86.48           N
ATOM   4004  CA  VAL A 264      -1.299  -9.847  -4.800  1.00 86.48           C
ATOM   4005  C   VAL A 264      -0.444 -10.698  -3.859  1.00 86.48           C
ATOM   4006  O   VAL A 264      -0.745 -10.809  -2.672  1.00 86.48           O
ATOM   4007  HA  VAL A 264      -1.922  -9.181  -4.203  1.00 86.48           H
ATOM   4008  CB  VAL A 264      -2.218 -10.683  -5.693  1.00 86.48           C
ATOM   4009  HB  VAL A 264      -1.595 -11.210  -6.415  1.00 86.48           H
ATOM   4010  CG1 VAL A 264      -2.976 -11.729  -4.872  1.00 86.48           C
ATOM   4011 1HG1 VAL A 264      -2.263 -12.394  -4.385  1.00 86.48           H
ATOM   4012 2HG1 VAL A 264      -3.582 -11.229  -4.117  1.00 86.48           H
ATOM   4013 3HG1 VAL A 264      -3.622 -12.309  -5.531  1.00 86.48           H
ATOM   4014  CG2 VAL A 264      -3.187  -9.790  -6.471  1.00 86.48           C
ATOM   4015 1HG2 VAL A 264      -3.800  -9.222  -5.771  1.00 86.48           H
ATOM   4016 2HG2 VAL A 264      -2.621  -9.101  -7.099  1.00 86.48           H
ATOM   4017 3HG2 VAL A 264      -3.828 -10.409  -7.097  1.00 86.48           H
ATOM   4018  HN  VAL A 264      -0.519  -9.158  -6.605  1.00 86.48           H
ATOM   4019  N   LEU A 265       0.605 -11.277  -4.425  1.00 88.42           N
ATOM   4020  CA  LEU A 265       1.434 -12.212  -3.684  1.00 88.42           C
ATOM   4021  C   LEU A 265       2.115 -11.477  -2.527  1.00 88.42           C
ATOM   4022  O   LEU A 265       2.268 -12.032  -1.439  1.00 88.42           O
ATOM   4023  HA  LEU A 265       0.775 -12.975  -3.268  1.00 88.42           H
ATOM   4024  CB  LEU A 265       2.413 -12.921  -4.622  1.00 88.42           C
ATOM   4025 1HB  LEU A 265       2.919 -12.167  -5.224  1.00 88.42           H
ATOM   4026 2HB  LEU A 265       3.175 -13.411  -4.017  1.00 88.42           H
ATOM   4027  CG  LEU A 265       1.803 -13.961  -5.565  1.00 88.42           C
ATOM   4028  HG  LEU A 265       1.020 -13.476  -6.148  1.00 88.42           H
ATOM   4029  CD1 LEU A 265       2.847 -14.481  -6.555  1.00 88.42           C
ATOM   4030 1HD1 LEU A 265       3.229 -13.651  -7.150  1.00 88.42           H
ATOM   4031 2HD1 LEU A 265       3.668 -14.944  -6.008  1.00 88.42           H
ATOM   4032 3HD1 LEU A 265       2.388 -15.218  -7.214  1.00 88.42           H
ATOM   4033  CD2 LEU A 265       1.145 -15.095  -4.778  1.00 88.42           C
ATOM   4034 1HD2 LEU A 265       1.891 -15.585  -4.153  1.00 88.42           H
ATOM   4035 2HD2 LEU A 265       0.353 -14.689  -4.148  1.00 88.42           H
ATOM   4036 3HD2 LEU A 265       0.720 -15.820  -5.472  1.00 88.42           H
ATOM   4037  HN  LEU A 265       0.890 -11.116  -5.370  1.00 88.42           H
ATOM   4038  N   SER A 266       2.504 -10.241  -2.800  1.00 89.76           N
ATOM   4039  CA  SER A 266       3.251  -9.460  -1.829  1.00 89.76           C
ATOM   4040  C   SER A 266       2.310  -8.937  -0.743  1.00 89.76           C
ATOM   4041  O   SER A 266       2.708  -8.796   0.413  1.00 89.76           O
ATOM   4042  HA  SER A 266       3.981 -10.149  -1.404  1.00 89.76           H
ATOM   4043  CB  SER A 266       3.982  -8.297  -2.503  1.00 89.76           C
ATOM   4044 1HB  SER A 266       4.557  -7.748  -1.757  1.00 89.76           H
ATOM   4045 2HB  SER A 266       4.695  -8.688  -3.230  1.00 89.76           H
ATOM   4046  OG  SER A 266       3.081  -7.406  -3.156  1.00 89.76           O
ATOM   4047  HG  SER A 266       2.969  -7.674  -4.113  1.00 89.76           H
ATOM   4048  HN  SER A 266       2.318  -9.774  -3.665  1.00 89.76           H
ATOM   4049  N   GLN A 267       1.080  -8.663  -1.152  1.00 84.93           N
ATOM   4050  CA  GLN A 267       0.129  -8.002  -0.274  1.00 84.93           C
ATOM   4051  C   GLN A 267      -0.599  -9.032   0.592  1.00 84.93           C
ATOM   4052  O   GLN A 267      -1.032  -8.722   1.701  1.00 84.93           O
ATOM   4053  HA  GLN A 267       0.726  -7.344   0.357  1.00 84.93           H
ATOM   4054  CB  GLN A 267      -0.865  -7.160  -1.076  1.00 84.93           C
ATOM   4055 1HB  GLN A 267      -1.346  -7.781  -1.832  1.00 84.93           H
ATOM   4056 2HB  GLN A 267      -1.652  -6.794  -0.418  1.00 84.93           H
ATOM   4057  CG  GLN A 267      -0.164  -5.979  -1.750  1.00 84.93           C
ATOM   4058 1HG  GLN A 267       0.645  -6.343  -2.383  1.00 84.93           H
ATOM   4059 2HG  GLN A 267      -0.867  -5.457  -2.400  1.00 84.93           H
ATOM   4060  CD  GLN A 267       0.394  -5.007  -0.709  1.00 84.93           C
ATOM   4061  OE1 GLN A 267      -0.166  -4.808   0.356  1.00 84.93           O
ATOM   4062  NE2 GLN A 267       1.527  -4.414  -1.075  1.00 84.93           N
ATOM   4063 1HE2 GLN A 267       1.935  -4.621  -1.964  1.00 84.93           H
ATOM   4064 2HE2 GLN A 267       1.971  -3.761  -0.461  1.00 84.93           H
ATOM   4065  HN  GLN A 267       0.731  -8.884  -2.062  1.00 84.93           H
ATOM   4066  N   PHE A 268      -0.710 -10.238   0.054  1.00 90.79           N
ATOM   4067  CA  PHE A 268      -1.579 -11.243   0.642  1.00 90.79           C
ATOM   4068  C   PHE A 268      -1.168 -11.546   2.085  1.00 90.79           C
ATOM   4069  O   PHE A 268      -1.979 -11.434   3.002  1.00 90.79           O
ATOM   4070  HA  PHE A 268      -2.592 -10.841   0.632  1.00 90.79           H
ATOM   4071  CB  PHE A 268      -1.426 -12.513  -0.197  1.00 90.79           C
ATOM   4072 1HB  PHE A 268      -1.655 -12.279  -1.236  1.00 90.79           H
ATOM   4073 2HB  PHE A 268      -0.385 -12.835  -0.164  1.00 90.79           H
ATOM   4074  CG  PHE A 268      -2.317 -13.671   0.259  1.00 90.79           C
ATOM   4075  CD1 PHE A 268      -1.791 -14.681   1.003  1.00 90.79           C
ATOM   4076  HD1 PHE A 268      -0.736 -14.665   1.275  1.00 90.79           H
ATOM   4077  CD2 PHE A 268      -3.633 -13.690  -0.081  1.00 90.79           C
ATOM   4078  HD2 PHE A 268      -4.054 -12.881  -0.677  1.00 90.79           H
ATOM   4079  CE1 PHE A 268      -2.618 -15.755   1.426  1.00 90.79           C
ATOM   4080  HE1 PHE A 268      -2.197 -16.564   2.022  1.00 90.79           H
ATOM   4081  CE2 PHE A 268      -4.460 -14.764   0.342  1.00 90.79           C
ATOM   4082  HE2 PHE A 268      -5.515 -14.780   0.070  1.00 90.79           H
ATOM   4083  CZ  PHE A 268      -3.935 -15.774   1.086  1.00 90.79           C
ATOM   4084  HZ  PHE A 268      -4.569 -16.599   1.411  1.00 90.79           H
ATOM   4085  HN  PHE A 268      -0.221 -10.531  -0.768  1.00 90.79           H
ATOM   4086  N   PRO A 269       0.095 -11.934   2.310  1.00 94.37           N
ATOM   4087  CA  PRO A 269       0.543 -12.298   3.657  1.00 94.37           C
ATOM   4088  C   PRO A 269       0.239 -11.215   4.679  1.00 94.37           C
ATOM   4089  O   PRO A 269      -0.211 -11.509   5.785  1.00 94.37           O
ATOM   4090  HA  PRO A 269       0.004 -13.179   4.006  1.00 94.37           H
ATOM   4091  CB  PRO A 269       2.049 -12.515   3.491  1.00 94.37           C
ATOM   4092 1HB  PRO A 269       2.610 -11.603   3.694  1.00 94.37           H
ATOM   4093 2HB  PRO A 269       2.422 -13.277   4.176  1.00 94.37           H
ATOM   4094  CG  PRO A 269       2.185 -12.950   2.037  1.00 94.37           C
ATOM   4095 1HG  PRO A 269       3.199 -12.805   1.664  1.00 94.37           H
ATOM   4096 2HG  PRO A 269       1.959 -14.009   1.908  1.00 94.37           H
ATOM   4097  CD  PRO A 269       1.181 -12.061   1.322  1.00 94.37           C
ATOM   4098 1HD  PRO A 269       1.608 -11.090   1.069  1.00 94.37           H
ATOM   4099 2HD  PRO A 269       0.838 -12.507   0.388  1.00 94.37           H
ATOM   4100  N   TYR A 270       0.494  -9.978   4.277  1.00 91.40           N
ATOM   4101  CA  TYR A 270       0.313  -8.848   5.172  1.00 91.40           C
ATOM   4102  C   TYR A 270      -1.155  -8.696   5.573  1.00 91.40           C
ATOM   4103  O   TYR A 270      -1.464  -8.485   6.745  1.00 91.40           O
ATOM   4104  HA  TYR A 270       0.910  -9.028   6.066  1.00 91.40           H
ATOM   4105  CB  TYR A 270       0.744  -7.611   4.381  1.00 91.40           C
ATOM   4106 1HB  TYR A 270       1.808  -7.690   4.154  1.00 91.40           H
ATOM   4107 2HB  TYR A 270       0.215  -7.598   3.429  1.00 91.40           H
ATOM   4108  CG  TYR A 270       0.490  -6.289   5.108  1.00 91.40           C
ATOM   4109  CD1 TYR A 270      -0.325  -5.333   4.536  1.00 91.40           C
ATOM   4110  HD1 TYR A 270      -0.788  -5.521   3.567  1.00 91.40           H
ATOM   4111  CD2 TYR A 270       1.075  -6.051   6.335  1.00 91.40           C
ATOM   4112  HD2 TYR A 270       1.719  -6.806   6.787  1.00 91.40           H
ATOM   4113  CE1 TYR A 270      -0.565  -4.088   5.219  1.00 91.40           C
ATOM   4114  HE1 TYR A 270      -1.207  -3.325   4.779  1.00 91.40           H
ATOM   4115  CE2 TYR A 270       0.836  -4.807   7.018  1.00 91.40           C
ATOM   4116  HE2 TYR A 270       1.292  -4.607   7.988  1.00 91.40           H
ATOM   4117  CZ  TYR A 270       0.027  -3.887   6.427  1.00 91.40           C
ATOM   4118  OH  TYR A 270      -0.199  -2.711   7.072  1.00 91.40           O
ATOM   4119  HH  TYR A 270       0.214  -2.736   7.983  1.00 91.40           H
ATOM   4120  HN  TYR A 270       0.819  -9.744   3.360  1.00 91.40           H
ATOM   4121  N   ASN A 271      -2.022  -8.809   4.578  1.00 89.20           N
ATOM   4122  CA  ASN A 271      -3.443  -8.598   4.795  1.00 89.20           C
ATOM   4123  C   ASN A 271      -4.000  -9.742   5.645  1.00 89.20           C
ATOM   4124  O   ASN A 271      -5.002  -9.574   6.339  1.00 89.20           O
ATOM   4125  HA  ASN A 271      -3.516  -7.633   5.297  1.00 89.20           H
ATOM   4126  CB  ASN A 271      -4.207  -8.578   3.469  1.00 89.20           C
ATOM   4127 1HB  ASN A 271      -3.837  -9.373   2.821  1.00 89.20           H
ATOM   4128 2HB  ASN A 271      -5.263  -8.780   3.651  1.00 89.20           H
ATOM   4129  CG  ASN A 271      -4.053  -7.227   2.768  1.00 89.20           C
ATOM   4130  OD1 ASN A 271      -4.649  -6.232   3.144  1.00 89.20           O
ATOM   4131  ND2 ASN A 271      -3.222  -7.248   1.729  1.00 89.20           N
ATOM   4132 1HD2 ASN A 271      -2.764  -8.100   1.473  1.00 89.20           H
ATOM   4133 2HD2 ASN A 271      -3.055  -6.413   1.205  1.00 89.20           H
ATOM   4134  HN  ASN A 271      -1.768  -9.039   3.638  1.00 89.20           H
ATOM   4135  N   CYS A 272      -3.327 -10.880   5.562  1.00 94.57           N
ATOM   4136  CA  CYS A 272      -3.672 -12.017   6.399  1.00 94.57           C
ATOM   4137  C   CYS A 272      -3.514 -11.601   7.863  1.00 94.57           C
ATOM   4138  O   CYS A 272      -4.403 -11.838   8.679  1.00 94.57           O
ATOM   4139  HA  CYS A 272      -4.711 -12.264   6.177  1.00 94.57           H
ATOM   4140  CB  CYS A 272      -2.828 -13.246   6.059  1.00 94.57           C
ATOM   4141 1HB  CYS A 272      -1.771 -12.980   6.047  1.00 94.57           H
ATOM   4142 2HB  CYS A 272      -2.955 -14.008   6.828  1.00 94.57           H
ATOM   4143  SG  CYS A 272      -3.322 -13.915   4.429  1.00 94.57           S
ATOM   4144  HG  CYS A 272      -2.720 -12.975   3.705  1.00 94.57           H
ATOM   4145  HN  CYS A 272      -2.559 -11.032   4.939  1.00 94.57           H
ATOM   4146  N   ILE A 273      -2.375 -10.989   8.151  1.00 93.56           N
ATOM   4147  CA  ILE A 273      -2.072 -10.571   9.509  1.00 93.56           C
ATOM   4148  C   ILE A 273      -3.009  -9.428   9.906  1.00 93.56           C
ATOM   4149  O   ILE A 273      -3.479  -9.372  11.042  1.00 93.56           O
ATOM   4150  HA  ILE A 273      -2.267 -11.420  10.163  1.00 93.56           H
ATOM   4151  CB  ILE A 273      -0.588 -10.225   9.645  1.00 93.56           C
ATOM   4152  HB  ILE A 273      -0.355  -9.433   8.933  1.00 93.56           H
ATOM   4153  CG1 ILE A 273       0.290 -11.426   9.289  1.00 93.56           C
ATOM   4154 1HG1 ILE A 273       0.108 -11.720   8.255  1.00 93.56           H
ATOM   4155 2HG1 ILE A 273       1.341 -11.147   9.361  1.00 93.56           H
ATOM   4156  CG2 ILE A 273      -0.278  -9.682  11.042  1.00 93.56           C
ATOM   4157 1HG2 ILE A 273      -0.864  -8.780  11.220  1.00 93.56           H
ATOM   4158 2HG2 ILE A 273      -0.532 -10.434  11.789  1.00 93.56           H
ATOM   4159 3HG2 ILE A 273       0.784  -9.444  11.111  1.00 93.56           H
ATOM   4160  CD1 ILE A 273       0.005 -12.608  10.219  1.00 93.56           C
ATOM   4161 1HD1 ILE A 273       0.211 -12.317  11.249  1.00 93.56           H
ATOM   4162 2HD1 ILE A 273      -1.041 -12.899  10.125  1.00 93.56           H
ATOM   4163 3HD1 ILE A 273       0.643 -13.448   9.943  1.00 93.56           H
ATOM   4164  HN  ILE A 273      -1.667 -10.778   7.476  1.00 93.56           H
ATOM   4165  N   LEU A 274      -3.253  -8.545   8.949  1.00 90.09           N
ATOM   4166  CA  LEU A 274      -4.139  -7.417   9.180  1.00 90.09           C
ATOM   4167  C   LEU A 274      -5.510  -7.932   9.623  1.00 90.09           C
ATOM   4168  O   LEU A 274      -6.141  -7.350  10.503  1.00 90.09           O
ATOM   4169  HA  LEU A 274      -3.713  -6.827   9.992  1.00 90.09           H
ATOM   4170  CB  LEU A 274      -4.191  -6.515   7.945  1.00 90.09           C
ATOM   4171 1HB  LEU A 274      -4.207  -7.148   7.058  1.00 90.09           H
ATOM   4172 2HB  LEU A 274      -5.131  -5.964   7.961  1.00 90.09           H
ATOM   4173  CG  LEU A 274      -3.046  -5.510   7.800  1.00 90.09           C
ATOM   4174  HG  LEU A 274      -2.109  -6.065   7.752  1.00 90.09           H
ATOM   4175  CD1 LEU A 274      -3.171  -4.722   6.494  1.00 90.09           C
ATOM   4176 1HD1 LEU A 274      -3.142  -5.410   5.650  1.00 90.09           H
ATOM   4177 2HD1 LEU A 274      -4.116  -4.178   6.488  1.00 90.09           H
ATOM   4178 3HD1 LEU A 274      -2.345  -4.015   6.416  1.00 90.09           H
ATOM   4179  CD2 LEU A 274      -2.965  -4.591   9.020  1.00 90.09           C
ATOM   4180 1HD2 LEU A 274      -3.901  -4.042   9.123  1.00 90.09           H
ATOM   4181 2HD2 LEU A 274      -2.794  -5.189   9.915  1.00 90.09           H
ATOM   4182 3HD2 LEU A 274      -2.143  -3.887   8.890  1.00 90.09           H
ATOM   4183  HN  LEU A 274      -2.858  -8.591   8.032  1.00 90.09           H
ATOM   4184  N   LEU A 275      -5.929  -9.020   8.993  1.00 92.39           N
ATOM   4185  CA  LEU A 275      -7.226  -9.604   9.290  1.00 92.39           C
ATOM   4186  C   LEU A 275      -7.253 -10.059  10.750  1.00 92.39           C
ATOM   4187  O   LEU A 275      -8.210  -9.784  11.473  1.00 92.39           O
ATOM   4188  HA  LEU A 275      -7.974  -8.822   9.158  1.00 92.39           H
ATOM   4189  CB  LEU A 275      -7.554 -10.717   8.293  1.00 92.39           C
ATOM   4190 1HB  LEU A 275      -7.496 -10.304   7.286  1.00 92.39           H
ATOM   4191 2HB  LEU A 275      -6.783 -11.483   8.368  1.00 92.39           H
ATOM   4192  CG  LEU A 275      -8.919 -11.387   8.461  1.00 92.39           C
ATOM   4193  HG  LEU A 275      -8.991 -11.763   9.482  1.00 92.39           H
ATOM   4194  CD1 LEU A 275     -10.053 -10.378   8.269  1.00 92.39           C
ATOM   4195 1HD1 LEU A 275      -9.961  -9.583   9.009  1.00 92.39           H
ATOM   4196 2HD1 LEU A 275      -9.994  -9.951   7.268  1.00 92.39           H
ATOM   4197 3HD1 LEU A 275     -11.012 -10.881   8.394  1.00 92.39           H
ATOM   4198  CD2 LEU A 275      -9.058 -12.590   7.526  1.00 92.39           C
ATOM   4199 1HD2 LEU A 275      -8.956 -12.260   6.492  1.00 92.39           H
ATOM   4200 2HD2 LEU A 275      -8.280 -13.319   7.753  1.00 92.39           H
ATOM   4201 3HD2 LEU A 275     -10.037 -13.048   7.666  1.00 92.39           H
ATOM   4202  HN  LEU A 275      -5.401  -9.499   8.292  1.00 92.39           H
ATOM   4203  N   VAL A 276      -6.191 -10.748  11.142  1.00 94.61           N
ATOM   4204  CA  VAL A 276      -6.085 -11.252  12.500  1.00 94.61           C
ATOM   4205  C   VAL A 276      -6.160 -10.081  13.482  1.00 94.61           C
ATOM   4206  O   VAL A 276      -6.893 -10.139  14.468  1.00 94.61           O
ATOM   4207  HA  VAL A 276      -6.936 -11.911  12.674  1.00 94.61           H
ATOM   4208  CB  VAL A 276      -4.806 -12.079  12.653  1.00 94.61           C
ATOM   4209  HB  VAL A 276      -3.966 -11.456  12.349  1.00 94.61           H
ATOM   4210  CG1 VAL A 276      -4.587 -12.485  14.112  1.00 94.61           C
ATOM   4211 1HG1 VAL A 276      -4.501 -11.590  14.729  1.00 94.61           H
ATOM   4212 2HG1 VAL A 276      -5.432 -13.082  14.454  1.00 94.61           H
ATOM   4213 3HG1 VAL A 276      -3.672 -13.071  14.192  1.00 94.61           H
ATOM   4214  CG2 VAL A 276      -4.835 -13.307  11.741  1.00 94.61           C
ATOM   4215 1HG2 VAL A 276      -5.689 -13.933  12.001  1.00 94.61           H
ATOM   4216 2HG2 VAL A 276      -4.922 -12.987  10.703  1.00 94.61           H
ATOM   4217 3HG2 VAL A 276      -3.915 -13.877  11.870  1.00 94.61           H
ATOM   4218  HN  VAL A 276      -5.414 -10.962  10.550  1.00 94.61           H
ATOM   4219  N   GLN A 277      -5.392  -9.045  13.178  1.00 91.01           N
ATOM   4220  CA  GLN A 277      -5.332  -7.879  14.042  1.00 91.01           C
ATOM   4221  C   GLN A 277      -6.710  -7.221  14.142  1.00 91.01           C
ATOM   4222  O   GLN A 277      -7.080  -6.706  15.196  1.00 91.01           O
ATOM   4223  HA  GLN A 277      -5.031  -8.257  15.019  1.00 91.01           H
ATOM   4224  CB  GLN A 277      -4.283  -6.882  13.546  1.00 91.01           C
ATOM   4225 1HB  GLN A 277      -4.403  -6.726  12.474  1.00 91.01           H
ATOM   4226 2HB  GLN A 277      -4.437  -5.916  14.028  1.00 91.01           H
ATOM   4227  CG  GLN A 277      -2.868  -7.384  13.838  1.00 91.01           C
ATOM   4228 1HG  GLN A 277      -2.776  -7.629  14.896  1.00 91.01           H
ATOM   4229 2HG  GLN A 277      -2.682  -8.303  13.281  1.00 91.01           H
ATOM   4230  CD  GLN A 277      -1.823  -6.332  13.460  1.00 91.01           C
ATOM   4231  OE1 GLN A 277      -2.053  -5.459  12.638  1.00 91.01           O
ATOM   4232  NE2 GLN A 277      -0.667  -6.462  14.103  1.00 91.01           N
ATOM   4233 1HE2 GLN A 277      -0.543  -7.201  14.765  1.00 91.01           H
ATOM   4234 2HE2 GLN A 277       0.080  -5.821  13.924  1.00 91.01           H
ATOM   4235  HN  GLN A 277      -4.819  -8.995  12.360  1.00 91.01           H
ATOM   4236  N   THR A 278      -7.431  -7.260  13.031  1.00 91.84           N
ATOM   4237  CA  THR A 278      -8.747  -6.647  12.971  1.00 91.84           C
ATOM   4238  C   THR A 278      -9.719  -7.378  13.900  1.00 91.84           C
ATOM   4239  O   THR A 278     -10.456  -6.746  14.655  1.00 91.84           O
ATOM   4240  HA  THR A 278      -8.666  -5.623  13.336  1.00 91.84           H
ATOM   4241  CB  THR A 278      -9.196  -6.634  11.509  1.00 91.84           C
ATOM   4242  HB  THR A 278      -9.344  -7.648  11.138  1.00 91.84           H
ATOM   4243  OG1 THR A 278      -8.190  -5.876  10.843  1.00 91.84           O
ATOM   4244  HG1 THR A 278      -7.542  -6.490  10.392  1.00 91.84           H
ATOM   4245  CG2 THR A 278     -10.476  -5.822  11.297  1.00 91.84           C
ATOM   4246 1HG2 THR A 278     -10.306  -4.790  11.605  1.00 91.84           H
ATOM   4247 2HG2 THR A 278     -11.281  -6.251  11.892  1.00 91.84           H
ATOM   4248 3HG2 THR A 278     -10.750  -5.845  10.242  1.00 91.84           H
ATOM   4249  HN  THR A 278      -7.130  -7.699  12.185  1.00 91.84           H
ATOM   4250  N   ILE A 279      -9.688  -8.700  13.813  1.00 92.31           N
ATOM   4251  CA  ILE A 279     -10.571  -9.523  14.621  1.00 92.31           C
ATOM   4252  C   ILE A 279     -10.226  -9.334  16.100  1.00 92.31           C
ATOM   4253  O   ILE A 279     -11.118  -9.209  16.938  1.00 92.31           O
ATOM   4254  HA  ILE A 279     -11.589  -9.170  14.456  1.00 92.31           H
ATOM   4255  CB  ILE A 279     -10.517 -10.981  14.159  1.00 92.31           C
ATOM   4256  HB  ILE A 279      -9.474 -11.301  14.160  1.00 92.31           H
ATOM   4257  CG1 ILE A 279     -11.031 -11.121  12.725  1.00 92.31           C
ATOM   4258 1HG1 ILE A 279     -12.115 -11.004  12.711  1.00 92.31           H
ATOM   4259 2HG1 ILE A 279     -10.617 -10.325  12.107  1.00 92.31           H
ATOM   4260  CG2 ILE A 279     -11.270 -11.892  15.130  1.00 92.31           C
ATOM   4261 1HG2 ILE A 279     -10.817 -11.822  16.119  1.00 92.31           H
ATOM   4262 2HG2 ILE A 279     -12.313 -11.582  15.185  1.00 92.31           H
ATOM   4263 3HG2 ILE A 279     -11.215 -12.922  14.778  1.00 92.31           H
ATOM   4264  CD1 ILE A 279     -10.651 -12.481  12.137  1.00 92.31           C
ATOM   4265 1HD1 ILE A 279      -9.566 -12.584  12.130  1.00 92.31           H
ATOM   4266 2HD1 ILE A 279     -11.087 -13.274  12.744  1.00 92.31           H
ATOM   4267 3HD1 ILE A 279     -11.029 -12.554  11.117  1.00 92.31           H
ATOM   4268  HN  ILE A 279      -9.076  -9.206  13.206  1.00 92.31           H
ATOM   4269  N   ASP A 280      -8.930  -9.318  16.375  1.00 91.73           N
ATOM   4270  CA  ASP A 280      -8.457  -9.199  17.744  1.00 91.73           C
ATOM   4271  C   ASP A 280      -8.871  -7.837  18.305  1.00 91.73           C
ATOM   4272  O   ASP A 280      -9.153  -7.712  19.496  1.00 91.73           O
ATOM   4273  HA  ASP A 280      -8.919 -10.028  18.280  1.00 91.73           H
ATOM   4274  CB  ASP A 280      -6.932  -9.293  17.810  1.00 91.73           C
ATOM   4275 1HB  ASP A 280      -6.597 -10.196  17.299  1.00 91.73           H
ATOM   4276 2HB  ASP A 280      -6.488  -8.448  17.284  1.00 91.73           H
ATOM   4277  CG  ASP A 280      -6.445  -9.310  19.260  1.00 91.73           C
ATOM   4278  OD1 ASP A 280      -7.009 -10.110  20.038  1.00 91.73           O
ATOM   4279  OD2 ASP A 280      -5.521  -8.523  19.558  1.00 91.73           O
ATOM   4280  HN  ASP A 280      -8.211  -9.385  15.684  1.00 91.73           H
ATOM   4281  N   ALA A 281      -8.895  -6.850  17.421  1.00 91.25           N
ATOM   4282  CA  ALA A 281      -9.279  -5.505  17.811  1.00 91.25           C
ATOM   4283  C   ALA A 281     -10.709  -5.524  18.354  1.00 91.25           C
ATOM   4284  O   ALA A 281     -11.057  -4.729  19.225  1.00 91.25           O
ATOM   4285  HA  ALA A 281      -8.603  -5.183  18.603  1.00 91.25           H
ATOM   4286  CB  ALA A 281      -9.122  -4.562  16.616  1.00 91.25           C
ATOM   4287 1HB  ALA A 281      -8.082  -4.562  16.288  1.00 91.25           H
ATOM   4288 2HB  ALA A 281      -9.761  -4.899  15.800  1.00 91.25           H
ATOM   4289 3HB  ALA A 281      -9.410  -3.552  16.910  1.00 91.25           H
ATOM   4290  HN  ALA A 281      -8.659  -6.959  16.455  1.00 91.25           H
ATOM   4291  N   TYR A 282     -11.500  -6.441  17.816  1.00 78.48           N
ATOM   4292  CA  TYR A 282     -12.878  -6.591  18.253  1.00 78.48           C
ATOM   4293  C   TYR A 282     -12.981  -7.579  19.416  1.00 78.48           C
ATOM   4294  O   TYR A 282     -13.599  -7.280  20.436  1.00 78.48           O
ATOM   4295  HA  TYR A 282     -13.234  -5.614  18.582  1.00 78.48           H
ATOM   4296  CB  TYR A 282     -13.642  -7.153  17.052  1.00 78.48           C
ATOM   4297 1HB  TYR A 282     -12.997  -7.853  16.520  1.00 78.48           H
ATOM   4298 2HB  TYR A 282     -14.499  -7.721  17.413  1.00 78.48           H
ATOM   4299  CG  TYR A 282     -14.132  -6.086  16.071  1.00 78.48           C
ATOM   4300  CD1 TYR A 282     -15.190  -5.268  16.413  1.00 78.48           C
ATOM   4301  HD1 TYR A 282     -15.676  -5.383  17.381  1.00 78.48           H
ATOM   4302  CD2 TYR A 282     -13.516  -5.942  14.844  1.00 78.48           C
ATOM   4303  HD2 TYR A 282     -12.680  -6.587  14.575  1.00 78.48           H
ATOM   4304  CE1 TYR A 282     -15.651  -4.264  15.489  1.00 78.48           C
ATOM   4305  HE1 TYR A 282     -16.485  -3.612  15.746  1.00 78.48           H
ATOM   4306  CE2 TYR A 282     -13.977  -4.937  13.921  1.00 78.48           C
ATOM   4307  HE2 TYR A 282     -13.500  -4.813  12.949  1.00 78.48           H
ATOM   4308  CZ  TYR A 282     -15.022  -4.148  14.289  1.00 78.48           C
ATOM   4309  OH  TYR A 282     -15.457  -3.200  13.417  1.00 78.48           O
ATOM   4310  HH  TYR A 282     -14.973  -3.287  12.547  1.00 78.48           H
ATOM   4311  HN  TYR A 282     -11.213  -7.074  17.097  1.00 78.48           H
ATOM   4312  N   ALA A 283     -12.366  -8.737  19.223  1.00 88.72           N
ATOM   4313  CA  ALA A 283     -12.657  -9.887  20.061  1.00 88.72           C
ATOM   4314  C   ALA A 283     -11.685  -9.913  21.242  1.00 88.72           C
ATOM   4315  O   ALA A 283     -11.962 -10.536  22.265  1.00 88.72           O
ATOM   4316  HA  ALA A 283     -13.673  -9.773  20.440  1.00 88.72           H
ATOM   4317  CB  ALA A 283     -12.585 -11.163  19.219  1.00 88.72           C
ATOM   4318 1HB  ALA A 283     -13.315 -11.107  18.412  1.00 88.72           H
ATOM   4319 2HB  ALA A 283     -11.585 -11.265  18.798  1.00 88.72           H
ATOM   4320 3HB  ALA A 283     -12.804 -12.026  19.848  1.00 88.72           H
ATOM   4321  HN  ALA A 283     -11.681  -8.894  18.512  1.00 88.72           H
ATOM   4322  N   MET A 284     -10.566  -9.227  21.061  1.00 82.17           N
ATOM   4323  CA  MET A 284      -9.533  -9.196  22.083  1.00 82.17           C
ATOM   4324  C   MET A 284      -9.236 -10.603  22.604  1.00 82.17           C
ATOM   4325  O   MET A 284      -9.105 -10.808  23.810  1.00 82.17           O
ATOM   4326  HA  MET A 284      -8.649  -8.788  21.594  1.00 82.17           H
ATOM   4327  CB  MET A 284      -9.989  -8.308  23.242  1.00 82.17           C
ATOM   4328 1HB  MET A 284     -10.876  -8.737  23.707  1.00 82.17           H
ATOM   4329 2HB  MET A 284      -9.212  -8.274  24.006  1.00 82.17           H
ATOM   4330  CG  MET A 284     -10.296  -6.889  22.758  1.00 82.17           C
ATOM   4331 1HG  MET A 284      -9.400  -6.441  22.328  1.00 82.17           H
ATOM   4332 2HG  MET A 284     -11.047  -6.920  21.968  1.00 82.17           H
ATOM   4333  SD  MET A 284     -10.883  -5.893  24.118  1.00 82.17           S
ATOM   4334  CE  MET A 284     -11.230  -4.368  23.258  1.00 82.17           C
ATOM   4335 1HE  MET A 284     -10.315  -3.994  22.798  1.00 82.17           H
ATOM   4336 2HE  MET A 284     -11.978  -4.548  22.486  1.00 82.17           H
ATOM   4337 3HE  MET A 284     -11.608  -3.630  23.966  1.00 82.17           H
ATOM   4338  HN  MET A 284     -10.360  -8.700  20.236  1.00 82.17           H
ATOM   4339  N   PHE A 285      -9.138 -11.538  21.670  1.00 85.56           N
ATOM   4340  CA  PHE A 285      -9.054 -12.944  22.024  1.00 85.56           C
ATOM   4341  C   PHE A 285      -7.609 -13.348  22.325  1.00 85.56           C
ATOM   4342  O   PHE A 285      -7.363 -14.416  22.885  1.00 85.56           O
ATOM   4343  HA  PHE A 285      -9.663 -13.090  22.915  1.00 85.56           H
ATOM   4344  CB  PHE A 285      -9.552 -13.740  20.816  1.00 85.56           C
ATOM   4345 1HB  PHE A 285      -9.673 -14.784  21.106  1.00 85.56           H
ATOM   4346 2HB  PHE A 285     -10.538 -13.372  20.533  1.00 85.56           H
ATOM   4347  CG  PHE A 285      -8.628 -13.668  19.599  1.00 85.56           C
ATOM   4348  CD1 PHE A 285      -8.807 -12.694  18.666  1.00 85.56           C
ATOM   4349  HD1 PHE A 285      -9.608 -11.965  18.786  1.00 85.56           H
ATOM   4350  CD2 PHE A 285      -7.628 -14.578  19.449  1.00 85.56           C
ATOM   4351  HD2 PHE A 285      -7.485 -15.358  20.196  1.00 85.56           H
ATOM   4352  CE1 PHE A 285      -7.949 -12.627  17.537  1.00 85.56           C
ATOM   4353  HE1 PHE A 285      -8.092 -11.846  16.789  1.00 85.56           H
ATOM   4354  CE2 PHE A 285      -6.771 -14.510  18.319  1.00 85.56           C
ATOM   4355  HE2 PHE A 285      -5.969 -15.239  18.199  1.00 85.56           H
ATOM   4356  CZ  PHE A 285      -6.949 -13.536  17.387  1.00 85.56           C
ATOM   4357  HZ  PHE A 285      -6.291 -13.485  16.520  1.00 85.56           H
ATOM   4358  HN  PHE A 285      -9.116 -11.347  20.688  1.00 85.56           H
ATOM   4359  N   ILE A 286      -6.691 -12.474  21.940  1.00 86.54           N
ATOM   4360  CA  ILE A 286      -5.279 -12.714  22.185  1.00 86.54           C
ATOM   4361  C   ILE A 286      -4.918 -12.222  23.587  1.00 86.54           C
ATOM   4362  O   ILE A 286      -4.756 -11.022  23.805  1.00 86.54           O
ATOM   4363  HA  ILE A 286      -5.120 -13.792  22.146  1.00 86.54           H
ATOM   4364  CB  ILE A 286      -4.429 -12.090  21.076  1.00 86.54           C
ATOM   4365  HB  ILE A 286      -4.621 -11.018  21.062  1.00 86.54           H
ATOM   4366  CG1 ILE A 286      -4.828 -12.639  19.705  1.00 86.54           C
ATOM   4367 1HG1 ILE A 286      -4.608 -13.705  19.657  1.00 86.54           H
ATOM   4368 2HG1 ILE A 286      -5.904 -12.530  19.564  1.00 86.54           H
ATOM   4369  CG2 ILE A 286      -2.937 -12.279  21.357  1.00 86.54           C
ATOM   4370 1HG2 ILE A 286      -2.682 -11.802  22.303  1.00 86.54           H
ATOM   4371 2HG2 ILE A 286      -2.710 -13.344  21.414  1.00 86.54           H
ATOM   4372 3HG2 ILE A 286      -2.356 -11.826  20.553  1.00 86.54           H
ATOM   4373  CD1 ILE A 286      -4.085 -11.909  18.584  1.00 86.54           C
ATOM   4374 1HD1 ILE A 286      -4.328 -10.847  18.620  1.00 86.54           H
ATOM   4375 2HD1 ILE A 286      -3.011 -12.041  18.714  1.00 86.54           H
ATOM   4376 3HD1 ILE A 286      -4.388 -12.318  17.620  1.00 86.54           H
ATOM   4377  HN  ILE A 286      -6.898 -11.616  21.470  1.00 86.54           H
ATOM   4378  N   SER A 287      -4.802 -13.173  24.502  1.00 84.75           N
ATOM   4379  CA  SER A 287      -4.461 -12.851  25.878  1.00 84.75           C
ATOM   4380  C   SER A 287      -3.036 -13.315  26.186  1.00 84.75           C
ATOM   4381  O   SER A 287      -2.449 -12.905  27.187  1.00 84.75           O
ATOM   4382  HA  SER A 287      -4.534 -11.765  25.946  1.00 84.75           H
ATOM   4383  CB  SER A 287      -5.451 -13.490  26.854  1.00 84.75           C
ATOM   4384 1HB  SER A 287      -5.158 -13.250  27.876  1.00 84.75           H
ATOM   4385 2HB  SER A 287      -6.441 -13.063  26.698  1.00 84.75           H
ATOM   4386  OG  SER A 287      -5.515 -14.905  26.700  1.00 84.75           O
ATOM   4387  HG  SER A 287      -6.200 -15.286  27.320  1.00 84.75           H
ATOM   4388  HN  SER A 287      -4.936 -14.146  24.317  1.00 84.75           H
ATOM   4389  N   ASN A 288      -2.521 -14.164  25.309  1.00 86.04           N
ATOM   4390  CA  ASN A 288      -1.205 -14.745  25.513  1.00 86.04           C
ATOM   4391  C   ASN A 288      -0.143 -13.804  24.941  1.00 86.04           C
ATOM   4392  O   ASN A 288      -0.182 -13.463  23.760  1.00 86.04           O
ATOM   4393  HA  ASN A 288      -1.113 -14.872  26.592  1.00 86.04           H
ATOM   4394  CB  ASN A 288      -1.080 -16.091  24.797  1.00 86.04           C
ATOM   4395 1HB  ASN A 288      -1.925 -16.727  25.061  1.00 86.04           H
ATOM   4396 2HB  ASN A 288      -1.121 -15.938  23.718  1.00 86.04           H
ATOM   4397  CG  ASN A 288       0.228 -16.791  25.169  1.00 86.04           C
ATOM   4398  OD1 ASN A 288       1.263 -16.171  25.354  1.00 86.04           O
ATOM   4399  ND2 ASN A 288       0.125 -18.113  25.268  1.00 86.04           N
ATOM   4400 1HD2 ASN A 288      -0.754 -18.560  25.104  1.00 86.04           H
ATOM   4401 2HD2 ASN A 288       0.927 -18.660  25.508  1.00 86.04           H
ATOM   4402  HN  ASN A 288      -2.986 -14.454  24.473  1.00 86.04           H
ATOM   4403  N   CYS A 289       0.781 -13.412  25.806  1.00 90.82           N
ATOM   4404  CA  CYS A 289       1.789 -12.434  25.432  1.00 90.82           C
ATOM   4405  C   CYS A 289       2.658 -13.038  24.327  1.00 90.82           C
ATOM   4406  O   CYS A 289       3.042 -12.346  23.386  1.00 90.82           O
ATOM   4407  HA  CYS A 289       1.254 -11.557  25.067  1.00 90.82           H
ATOM   4408  CB  CYS A 289       2.622 -11.991  26.636  1.00 90.82           C
ATOM   4409 1HB  CYS A 289       1.969 -11.602  27.417  1.00 90.82           H
ATOM   4410 2HB  CYS A 289       3.149 -12.847  27.059  1.00 90.82           H
ATOM   4411  SG  CYS A 289       3.823 -10.706  26.129  1.00 90.82           S
ATOM   4412  HN  CYS A 289       0.849 -13.750  26.745  1.00 90.82           H
ATOM   4413  N   ALA A 290       2.945 -14.323  24.480  1.00 92.89           N
ATOM   4414  CA  ALA A 290       3.826 -15.009  23.550  1.00 92.89           C
ATOM   4415  C   ALA A 290       3.218 -14.959  22.147  1.00 92.89           C
ATOM   4416  O   ALA A 290       3.923 -14.716  21.169  1.00 92.89           O
ATOM   4417  HA  ALA A 290       4.778 -14.478  23.543  1.00 92.89           H
ATOM   4418  CB  ALA A 290       4.062 -16.441  24.033  1.00 92.89           C
ATOM   4419 1HB  ALA A 290       4.522 -16.420  25.021  1.00 92.89           H
ATOM   4420 2HB  ALA A 290       3.110 -16.968  24.087  1.00 92.89           H
ATOM   4421 3HB  ALA A 290       4.723 -16.955  23.335  1.00 92.89           H
ATOM   4422  HN  ALA A 290       2.586 -14.891  25.220  1.00 92.89           H
ATOM   4423  N   VAL A 291       1.915 -15.194  22.093  1.00 93.09           N
ATOM   4424  CA  VAL A 291       1.205 -15.183  20.825  1.00 93.09           C
ATOM   4425  C   VAL A 291       1.224 -13.767  20.247  1.00 93.09           C
ATOM   4426  O   VAL A 291       1.455 -13.583  19.053  1.00 93.09           O
ATOM   4427  HA  VAL A 291       1.737 -15.847  20.144  1.00 93.09           H
ATOM   4428  CB  VAL A 291      -0.210 -15.733  21.013  1.00 93.09           C
ATOM   4429  HB  VAL A 291      -0.715 -15.114  21.756  1.00 93.09           H
ATOM   4430  CG1 VAL A 291      -1.009 -15.649  19.711  1.00 93.09           C
ATOM   4431 1HG1 VAL A 291      -1.078 -14.608  19.394  1.00 93.09           H
ATOM   4432 2HG1 VAL A 291      -0.507 -16.232  18.939  1.00 93.09           H
ATOM   4433 3HG1 VAL A 291      -2.011 -16.046  19.873  1.00 93.09           H
ATOM   4434  CG2 VAL A 291      -0.175 -17.168  21.543  1.00 93.09           C
ATOM   4435 1HG2 VAL A 291       0.356 -17.804  20.834  1.00 93.09           H
ATOM   4436 2HG2 VAL A 291       0.339 -17.188  22.504  1.00 93.09           H
ATOM   4437 3HG2 VAL A 291      -1.194 -17.535  21.668  1.00 93.09           H
ATOM   4438  HN  VAL A 291       1.348 -15.388  22.893  1.00 93.09           H
ATOM   4439  N   SER A 292       0.977 -12.802  21.121  1.00 93.57           N
ATOM   4440  CA  SER A 292       0.923 -11.411  20.704  1.00 93.57           C
ATOM   4441  C   SER A 292       2.272 -10.987  20.119  1.00 93.57           C
ATOM   4442  O   SER A 292       2.322 -10.298  19.101  1.00 93.57           O
ATOM   4443  HA  SER A 292       0.145 -11.367  19.943  1.00 93.57           H
ATOM   4444  CB  SER A 292       0.543 -10.500  21.874  1.00 93.57           C
ATOM   4445 1HB  SER A 292      -0.363 -10.877  22.347  1.00 93.57           H
ATOM   4446 2HB  SER A 292       1.331 -10.528  22.626  1.00 93.57           H
ATOM   4447  OG  SER A 292       0.334  -9.154  21.456  1.00 93.57           O
ATOM   4448  HG  SER A 292      -0.510  -9.088  20.924  1.00 93.57           H
ATOM   4449  HN  SER A 292       0.816 -12.958  22.095  1.00 93.57           H
ATOM   4450  N   THR A 293       3.332 -11.417  20.786  1.00 90.43           N
ATOM   4451  CA  THR A 293       4.677 -11.059  20.367  1.00 90.43           C
ATOM   4452  C   THR A 293       4.955 -11.587  18.958  1.00 90.43           C
ATOM   4453  O   THR A 293       5.467 -10.860  18.109  1.00 90.43           O
ATOM   4454  HA  THR A 293       4.744  -9.972  20.320  1.00 90.43           H
ATOM   4455  CB  THR A 293       5.656 -11.586  21.418  1.00 90.43           C
ATOM   4456  HB  THR A 293       5.594 -12.671  21.498  1.00 90.43           H
ATOM   4457  OG1 THR A 293       5.321 -10.862  22.599  1.00 90.43           O
ATOM   4458  HG1 THR A 293       4.648 -11.373  23.134  1.00 90.43           H
ATOM   4459  CG2 THR A 293       7.102 -11.178  21.128  1.00 90.43           C
ATOM   4460 1HG2 THR A 293       7.177 -10.091  21.115  1.00 90.43           H
ATOM   4461 2HG2 THR A 293       7.404 -11.575  20.159  1.00 90.43           H
ATOM   4462 3HG2 THR A 293       7.755 -11.578  21.904  1.00 90.43           H
ATOM   4463  HN  THR A 293       3.284 -11.999  21.598  1.00 90.43           H
ATOM   4464  N   ASN A 294       4.604 -12.848  18.754  1.00 92.02           N
ATOM   4465  CA  ASN A 294       4.884 -13.507  17.490  1.00 92.02           C
ATOM   4466  C   ASN A 294       4.085 -12.827  16.376  1.00 92.02           C
ATOM   4467  O   ASN A 294       4.582 -12.661  15.263  1.00 92.02           O
ATOM   4468  HA  ASN A 294       5.961 -13.411  17.349  1.00 92.02           H
ATOM   4469  CB  ASN A 294       4.474 -14.981  17.533  1.00 92.02           C
ATOM   4470 1HB  ASN A 294       3.473 -15.070  17.955  1.00 92.02           H
ATOM   4471 2HB  ASN A 294       4.429 -15.380  16.520  1.00 92.02           H
ATOM   4472  CG  ASN A 294       5.460 -15.800  18.367  1.00 92.02           C
ATOM   4473  OD1 ASN A 294       6.594 -15.410  18.596  1.00 92.02           O
ATOM   4474  ND2 ASN A 294       4.968 -16.955  18.807  1.00 92.02           N
ATOM   4475 1HD2 ASN A 294       4.029 -17.216  18.583  1.00 92.02           H
ATOM   4476 2HD2 ASN A 294       5.537 -17.562  19.362  1.00 92.02           H
ATOM   4477  HN  ASN A 294       4.138 -13.416  19.432  1.00 92.02           H
ATOM   4478  N   ILE A 295       2.861 -12.450  16.716  1.00 92.00           N
ATOM   4479  CA  ILE A 295       1.981 -11.811  15.753  1.00 92.00           C
ATOM   4480  C   ILE A 295       2.588 -10.474  15.323  1.00 92.00           C
ATOM   4481  O   ILE A 295       2.573 -10.132  14.141  1.00 92.00           O
ATOM   4482  HA  ILE A 295       1.924 -12.461  14.880  1.00 92.00           H
ATOM   4483  CB  ILE A 295       0.565 -11.689  16.319  1.00 92.00           C
ATOM   4484  HB  ILE A 295       0.638 -11.336  17.348  1.00 92.00           H
ATOM   4485  CG1 ILE A 295      -0.129 -13.053  16.358  1.00 92.00           C
ATOM   4486 1HG1 ILE A 295      -0.301 -13.406  15.341  1.00 92.00           H
ATOM   4487 2HG1 ILE A 295       0.520 -13.781  16.843  1.00 92.00           H
ATOM   4488  CG2 ILE A 295      -0.250 -10.653  15.542  1.00 92.00           C
ATOM   4489 1HG2 ILE A 295       0.239  -9.681  15.611  1.00 92.00           H
ATOM   4490 2HG2 ILE A 295      -0.316 -10.953  14.496  1.00 92.00           H
ATOM   4491 3HG2 ILE A 295      -1.252 -10.587  15.966  1.00 92.00           H
ATOM   4492  CD1 ILE A 295      -1.461 -12.969  17.106  1.00 92.00           C
ATOM   4493 1HD1 ILE A 295      -1.282 -12.639  18.130  1.00 92.00           H
ATOM   4494 2HD1 ILE A 295      -2.116 -12.257  16.604  1.00 92.00           H
ATOM   4495 3HD1 ILE A 295      -1.933 -13.952  17.119  1.00 92.00           H
ATOM   4496  HN  ILE A 295       2.470 -12.575  17.628  1.00 92.00           H
ATOM   4497  N   ASP A 296       3.108  -9.753  16.305  1.00 93.52           N
ATOM   4498  CA  ASP A 296       3.678  -8.441  16.050  1.00 93.52           C
ATOM   4499  C   ASP A 296       4.877  -8.585  15.111  1.00 93.52           C
ATOM   4500  O   ASP A 296       5.039  -7.796  14.181  1.00 93.52           O
ATOM   4501  HA  ASP A 296       2.870  -7.858  15.609  1.00 93.52           H
ATOM   4502  CB  ASP A 296       4.168  -7.792  17.346  1.00 93.52           C
ATOM   4503 1HB  ASP A 296       4.643  -8.544  17.977  1.00 93.52           H
ATOM   4504 2HB  ASP A 296       4.927  -7.043  17.118  1.00 93.52           H
ATOM   4505  CG  ASP A 296       3.011  -7.139  18.105  1.00 93.52           C
ATOM   4506  OD1 ASP A 296       1.854  -7.484  17.781  1.00 93.52           O
ATOM   4507  OD2 ASP A 296       3.309  -6.310  18.991  1.00 93.52           O
ATOM   4508  HN  ASP A 296       3.143 -10.051  17.259  1.00 93.52           H
ATOM   4509  N   ILE A 297       5.685  -9.598  15.385  1.00 93.34           N
ATOM   4510  CA  ILE A 297       6.856  -9.863  14.567  1.00 93.34           C
ATOM   4511  C   ILE A 297       6.411 -10.218  13.147  1.00 93.34           C
ATOM   4512  O   ILE A 297       6.977  -9.723  12.174  1.00 93.34           O
ATOM   4513  HA  ILE A 297       7.442  -8.945  14.526  1.00 93.34           H
ATOM   4514  CB  ILE A 297       7.735 -10.932  15.221  1.00 93.34           C
ATOM   4515  HB  ILE A 297       7.099 -11.769  15.507  1.00 93.34           H
ATOM   4516  CG1 ILE A 297       8.384 -10.400  16.501  1.00 93.34           C
ATOM   4517 1HG1 ILE A 297       9.108  -9.624  16.250  1.00 93.34           H
ATOM   4518 2HG1 ILE A 297       7.626  -9.937  17.132  1.00 93.34           H
ATOM   4519  CG2 ILE A 297       8.773 -11.468  14.233  1.00 93.34           C
ATOM   4520 1HG2 ILE A 297       8.264 -11.911  13.376  1.00 93.34           H
ATOM   4521 2HG2 ILE A 297       9.409 -10.651  13.895  1.00 93.34           H
ATOM   4522 3HG2 ILE A 297       9.384 -12.226  14.723  1.00 93.34           H
ATOM   4523  CD1 ILE A 297       9.079 -11.524  17.271  1.00 93.34           C
ATOM   4524 1HD1 ILE A 297       8.348 -12.286  17.540  1.00 93.34           H
ATOM   4525 2HD1 ILE A 297       9.853 -11.969  16.645  1.00 93.34           H
ATOM   4526 3HD1 ILE A 297       9.532 -11.119  18.176  1.00 93.34           H
ATOM   4527  HN  ILE A 297       5.551 -10.229  16.149  1.00 93.34           H
ATOM   4528  N   CYS A 298       5.402 -11.073  13.074  1.00 94.92           N
ATOM   4529  CA  CYS A 298       4.876 -11.502  11.789  1.00 94.92           C
ATOM   4530  C   CYS A 298       4.431 -10.261  11.013  1.00 94.92           C
ATOM   4531  O   CYS A 298       4.646 -10.168   9.806  1.00 94.92           O
ATOM   4532  HA  CYS A 298       5.691 -12.010  11.272  1.00 94.92           H
ATOM   4533  CB  CYS A 298       3.739 -12.512  11.952  1.00 94.92           C
ATOM   4534 1HB  CYS A 298       3.043 -12.169  12.717  1.00 94.92           H
ATOM   4535 2HB  CYS A 298       3.176 -12.591  11.022  1.00 94.92           H
ATOM   4536  SG  CYS A 298       4.416 -14.149  12.412  1.00 94.92           S
ATOM   4537  HG  CYS A 298       4.647 -13.850  13.687  1.00 94.92           H
ATOM   4538  HN  CYS A 298       4.946 -11.470  13.870  1.00 94.92           H
ATOM   4539  N   PHE A 299       3.817  -9.338  11.739  1.00 93.85           N
ATOM   4540  CA  PHE A 299       3.345  -8.103  11.135  1.00 93.85           C
ATOM   4541  C   PHE A 299       4.502  -7.319  10.513  1.00 93.85           C
ATOM   4542  O   PHE A 299       4.404  -6.860   9.376  1.00 93.85           O
ATOM   4543  HA  PHE A 299       2.632  -8.376  10.357  1.00 93.85           H
ATOM   4544  CB  PHE A 299       2.722  -7.267  12.255  1.00 93.85           C
ATOM   4545 1HB  PHE A 299       1.919  -7.840  12.719  1.00 93.85           H
ATOM   4546 2HB  PHE A 299       3.474  -7.092  13.025  1.00 93.85           H
ATOM   4547  CG  PHE A 299       2.166  -5.920  11.791  1.00 93.85           C
ATOM   4548  CD1 PHE A 299       2.919  -4.794  11.915  1.00 93.85           C
ATOM   4549  HD1 PHE A 299       3.918  -4.852  12.345  1.00 93.85           H
ATOM   4550  CD2 PHE A 299       0.918  -5.848  11.253  1.00 93.85           C
ATOM   4551  HD2 PHE A 299       0.315  -6.750  11.154  1.00 93.85           H
ATOM   4552  CE1 PHE A 299       2.402  -3.544  11.483  1.00 93.85           C
ATOM   4553  HE1 PHE A 299       3.006  -2.641  11.583  1.00 93.85           H
ATOM   4554  CE2 PHE A 299       0.402  -4.598  10.822  1.00 93.85           C
ATOM   4555  HE2 PHE A 299      -0.598  -4.540  10.392  1.00 93.85           H
ATOM   4556  CZ  PHE A 299       1.155  -3.472  10.946  1.00 93.85           C
ATOM   4557  HZ  PHE A 299       0.759  -2.512  10.615  1.00 93.85           H
ATOM   4558  HN  PHE A 299       3.642  -9.422  12.720  1.00 93.85           H
ATOM   4559  N   GLN A 300       5.570  -7.191  11.285  1.00 90.30           N
ATOM   4560  CA  GLN A 300       6.714  -6.404  10.855  1.00 90.30           C
ATOM   4561  C   GLN A 300       7.295  -6.975   9.560  1.00 90.30           C
ATOM   4562  O   GLN A 300       7.631  -6.227   8.643  1.00 90.30           O
ATOM   4563  HA  GLN A 300       6.324  -5.401  10.675  1.00 90.30           H
ATOM   4564  CB  GLN A 300       7.778  -6.339  11.952  1.00 90.30           C
ATOM   4565 1HB  GLN A 300       8.080  -7.348  12.231  1.00 90.30           H
ATOM   4566 2HB  GLN A 300       8.666  -5.834  11.573  1.00 90.30           H
ATOM   4567  CG  GLN A 300       7.252  -5.600  13.184  1.00 90.30           C
ATOM   4568 1HG  GLN A 300       6.385  -6.125  13.585  1.00 90.30           H
ATOM   4569 2HG  GLN A 300       8.013  -5.598  13.964  1.00 90.30           H
ATOM   4570  CD  GLN A 300       6.866  -4.160  12.837  1.00 90.30           C
ATOM   4571  OE1 GLN A 300       7.177  -3.646  11.775  1.00 90.30           O
ATOM   4572  NE2 GLN A 300       6.174  -3.541  13.789  1.00 90.30           N
ATOM   4573 1HE2 GLN A 300       5.952  -4.020  14.638  1.00 90.30           H
ATOM   4574 2HE2 GLN A 300       5.876  -2.596  13.655  1.00 90.30           H
ATOM   4575  HN  GLN A 300       5.662  -7.612  12.187  1.00 90.30           H
ATOM   4576  N   VAL A 301       7.396  -8.296   9.527  1.00 95.27           N
ATOM   4577  CA  VAL A 301       8.022  -8.970   8.402  1.00 95.27           C
ATOM   4578  C   VAL A 301       7.153  -8.788   7.156  1.00 95.27           C
ATOM   4579  O   VAL A 301       7.640  -8.354   6.113  1.00 95.27           O
ATOM   4580  HA  VAL A 301       8.987  -8.495   8.229  1.00 95.27           H
ATOM   4581  CB  VAL A 301       8.272 -10.440   8.746  1.00 95.27           C
ATOM   4582  HB  VAL A 301       7.321 -10.881   9.046  1.00 95.27           H
ATOM   4583  CG1 VAL A 301       8.784 -11.209   7.527  1.00 95.27           C
ATOM   4584 1HG1 VAL A 301       8.043 -11.158   6.729  1.00 95.27           H
ATOM   4585 2HG1 VAL A 301       9.719 -10.766   7.184  1.00 95.27           H
ATOM   4586 3HG1 VAL A 301       8.953 -12.251   7.800  1.00 95.27           H
ATOM   4587  CG2 VAL A 301       9.241 -10.570   9.923  1.00 95.27           C
ATOM   4588 1HG2 VAL A 301      10.192 -10.105   9.663  1.00 95.27           H
ATOM   4589 2HG2 VAL A 301       8.821 -10.073  10.797  1.00 95.27           H
ATOM   4590 3HG2 VAL A 301       9.402 -11.624  10.147  1.00 95.27           H
ATOM   4591  HN  VAL A 301       7.060  -8.901  10.249  1.00 95.27           H
ATOM   4592  N   THR A 302       5.881  -9.128   7.306  1.00 94.36           N
ATOM   4593  CA  THR A 302       4.978  -9.168   6.168  1.00 94.36           C
ATOM   4594  C   THR A 302       4.766  -7.761   5.605  1.00 94.36           C
ATOM   4595  O   THR A 302       4.598  -7.590   4.399  1.00 94.36           O
ATOM   4596  HA  THR A 302       5.443  -9.760   5.381  1.00 94.36           H
ATOM   4597  CB  THR A 302       3.681  -9.844   6.617  1.00 94.36           C
ATOM   4598  HB  THR A 302       2.956  -9.875   5.804  1.00 94.36           H
ATOM   4599  OG1 THR A 302       3.283  -9.103   7.768  1.00 94.36           O
ATOM   4600  HG1 THR A 302       3.552  -9.590   8.598  1.00 94.36           H
ATOM   4601  CG2 THR A 302       3.912 -11.260   7.148  1.00 94.36           C
ATOM   4602 1HG2 THR A 302       4.585 -11.222   8.005  1.00 94.36           H
ATOM   4603 2HG2 THR A 302       4.357 -11.874   6.364  1.00 94.36           H
ATOM   4604 3HG2 THR A 302       2.960 -11.694   7.453  1.00 94.36           H
ATOM   4605  HN  THR A 302       5.467  -9.373   8.183  1.00 94.36           H
ATOM   4606  N   GLN A 303       4.782  -6.789   6.506  1.00 91.50           N
ATOM   4607  CA  GLN A 303       4.649  -5.398   6.109  1.00 91.50           C
ATOM   4608  C   GLN A 303       5.825  -4.985   5.222  1.00 91.50           C
ATOM   4609  O   GLN A 303       5.642  -4.280   4.231  1.00 91.50           O
ATOM   4610  HA  GLN A 303       3.720  -5.347   5.540  1.00 91.50           H
ATOM   4611  CB  GLN A 303       4.538  -4.487   7.333  1.00 91.50           C
ATOM   4612 1HB  GLN A 303       3.682  -4.785   7.937  1.00 91.50           H
ATOM   4613 2HB  GLN A 303       5.424  -4.601   7.957  1.00 91.50           H
ATOM   4614  CG  GLN A 303       4.388  -3.023   6.914  1.00 91.50           C
ATOM   4615 1HG  GLN A 303       5.310  -2.679   6.444  1.00 91.50           H
ATOM   4616 2HG  GLN A 303       3.598  -2.933   6.169  1.00 91.50           H
ATOM   4617  CD  GLN A 303       4.063  -2.138   8.120  1.00 91.50           C
ATOM   4618  OE1 GLN A 303       4.857  -1.971   9.031  1.00 91.50           O
ATOM   4619  NE2 GLN A 303       2.856  -1.583   8.074  1.00 91.50           N
ATOM   4620 1HE2 GLN A 303       2.253  -1.762   7.296  1.00 91.50           H
ATOM   4621 2HE2 GLN A 303       2.551  -0.988   8.817  1.00 91.50           H
ATOM   4622  HN  GLN A 303       4.883  -6.940   7.490  1.00 91.50           H
ATOM   4623  N   THR A 304       7.007  -5.441   5.610  1.00 92.96           N
ATOM   4624  CA  THR A 304       8.218  -5.089   4.889  1.00 92.96           C
ATOM   4625  C   THR A 304       8.172  -5.645   3.464  1.00 92.96           C
ATOM   4626  O   THR A 304       8.523  -4.951   2.511  1.00 92.96           O
ATOM   4627  HA  THR A 304       8.267  -4.004   4.807  1.00 92.96           H
ATOM   4628  CB  THR A 304       9.414  -5.594   5.699  1.00 92.96           C
ATOM   4629  HB  THR A 304       9.424  -6.683   5.741  1.00 92.96           H
ATOM   4630  OG1 THR A 304       9.287  -4.932   6.954  1.00 92.96           O
ATOM   4631  HG1 THR A 304       8.871  -5.545   7.625  1.00 92.96           H
ATOM   4632  CG2 THR A 304      10.750  -5.093   5.146  1.00 92.96           C
ATOM   4633 1HG2 THR A 304      10.766  -4.003   5.167  1.00 92.96           H
ATOM   4634 2HG2 THR A 304      10.870  -5.438   4.119  1.00 92.96           H
ATOM   4635 3HG2 THR A 304      11.564  -5.480   5.758  1.00 92.96           H
ATOM   4636  HN  THR A 304       7.143  -6.039   6.399  1.00 92.96           H
ATOM   4637  N   ILE A 305       7.735  -6.892   3.364  1.00 92.62           N
ATOM   4638  CA  ILE A 305       7.613  -7.540   2.069  1.00 92.62           C
ATOM   4639  C   ILE A 305       6.682  -6.716   1.177  1.00 92.62           C
ATOM   4640  O   ILE A 305       6.937  -6.561  -0.016  1.00 92.62           O
ATOM   4641  HA  ILE A 305       8.604  -7.553   1.615  1.00 92.62           H
ATOM   4642  CB  ILE A 305       7.173  -8.996   2.238  1.00 92.62           C
ATOM   4643  HB  ILE A 305       6.285  -9.014   2.869  1.00 92.62           H
ATOM   4644  CG1 ILE A 305       8.251  -9.815   2.952  1.00 92.62           C
ATOM   4645 1HG1 ILE A 305       9.087  -9.990   2.276  1.00 92.62           H
ATOM   4646 2HG1 ILE A 305       8.639  -9.250   3.800  1.00 92.62           H
ATOM   4647  CG2 ILE A 305       6.784  -9.611   0.892  1.00 92.62           C
ATOM   4648 1HG2 ILE A 305       5.959  -9.045   0.459  1.00 92.62           H
ATOM   4649 2HG2 ILE A 305       7.640  -9.580   0.217  1.00 92.62           H
ATOM   4650 3HG2 ILE A 305       6.476 -10.646   1.041  1.00 92.62           H
ATOM   4651  CD1 ILE A 305       7.691 -11.153   3.437  1.00 92.62           C
ATOM   4652 1HD1 ILE A 305       6.870 -10.974   4.132  1.00 92.62           H
ATOM   4653 2HD1 ILE A 305       7.326 -11.725   2.583  1.00 92.62           H
ATOM   4654 3HD1 ILE A 305       8.477 -11.715   3.941  1.00 92.62           H
ATOM   4655  HN  ILE A 305       7.468  -7.456   4.145  1.00 92.62           H
ATOM   4656  N   ALA A 306       5.622  -6.210   1.790  1.00 92.49           N
ATOM   4657  CA  ALA A 306       4.625  -5.450   1.056  1.00 92.49           C
ATOM   4658  C   ALA A 306       5.267  -4.179   0.497  1.00 92.49           C
ATOM   4659  O   ALA A 306       4.910  -3.724  -0.588  1.00 92.49           O
ATOM   4660  HA  ALA A 306       4.281  -6.069   0.226  1.00 92.49           H
ATOM   4661  CB  ALA A 306       3.436  -5.150   1.971  1.00 92.49           C
ATOM   4662 1HB  ALA A 306       2.998  -6.086   2.317  1.00 92.49           H
ATOM   4663 2HB  ALA A 306       3.776  -4.569   2.829  1.00 92.49           H
ATOM   4664 3HB  ALA A 306       2.688  -4.580   1.420  1.00 92.49           H
ATOM   4665  HN  ALA A 306       5.440  -6.311   2.768  1.00 92.49           H
ATOM   4666  N   PHE A 307       6.203  -3.641   1.265  1.00 90.96           N
ATOM   4667  CA  PHE A 307       6.852  -2.395   0.893  1.00 90.96           C
ATOM   4668  C   PHE A 307       7.767  -2.594  -0.317  1.00 90.96           C
ATOM   4669  O   PHE A 307       7.927  -1.688  -1.134  1.00 90.96           O
ATOM   4670  HA  PHE A 307       6.065  -1.685   0.639  1.00 90.96           H
ATOM   4671  CB  PHE A 307       7.697  -1.956   2.090  1.00 90.96           C
ATOM   4672 1HB  PHE A 307       8.312  -2.795   2.416  1.00 90.96           H
ATOM   4673 2HB  PHE A 307       8.379  -1.167   1.771  1.00 90.96           H
ATOM   4674  CG  PHE A 307       6.877  -1.451   3.279  1.00 90.96           C
ATOM   4675  CD1 PHE A 307       5.527  -1.330   3.172  1.00 90.96           C
ATOM   4676  HD1 PHE A 307       5.029  -1.594   2.238  1.00 90.96           H
ATOM   4677  CD2 PHE A 307       7.499  -1.123   4.443  1.00 90.96           C
ATOM   4678  HD2 PHE A 307       8.581  -1.219   4.529  1.00 90.96           H
ATOM   4679  CE1 PHE A 307       4.766  -0.862   4.275  1.00 90.96           C
ATOM   4680  HE1 PHE A 307       3.684  -0.765   4.189  1.00 90.96           H
ATOM   4681  CE2 PHE A 307       6.738  -0.654   5.547  1.00 90.96           C
ATOM   4682  HE2 PHE A 307       7.236  -0.391   6.480  1.00 90.96           H
ATOM   4683  CZ  PHE A 307       5.388  -0.533   5.439  1.00 90.96           C
ATOM   4684  HZ  PHE A 307       4.804  -0.174   6.286  1.00 90.96           H
ATOM   4685  HN  PHE A 307       6.519  -4.041   2.126  1.00 90.96           H
ATOM   4686  N   PHE A 308       8.344  -3.784  -0.394  1.00 88.35           N
ATOM   4687  CA  PHE A 308       9.243  -4.111  -1.487  1.00 88.35           C
ATOM   4688  C   PHE A 308       8.521  -4.030  -2.834  1.00 88.35           C
ATOM   4689  O   PHE A 308       9.157  -3.865  -3.874  1.00 88.35           O
ATOM   4690  HA  PHE A 308      10.054  -3.383  -1.468  1.00 88.35           H
ATOM   4691  CB  PHE A 308       9.718  -5.548  -1.262  1.00 88.35           C
ATOM   4692 1HB  PHE A 308       8.929  -6.105  -0.757  1.00 88.35           H
ATOM   4693 2HB  PHE A 308       9.875  -6.024  -2.230  1.00 88.35           H
ATOM   4694  CG  PHE A 308      11.005  -5.656  -0.442  1.00 88.35           C
ATOM   4695  CD1 PHE A 308      12.211  -5.465  -1.040  1.00 88.35           C
ATOM   4696  HD1 PHE A 308      12.261  -5.235  -2.104  1.00 88.35           H
ATOM   4697  CD2 PHE A 308      10.943  -5.944   0.886  1.00 88.35           C
ATOM   4698  HD2 PHE A 308       9.976  -6.098   1.366  1.00 88.35           H
ATOM   4699  CE1 PHE A 308      13.405  -5.566  -0.279  1.00 88.35           C
ATOM   4700  HE1 PHE A 308      14.372  -5.413  -0.759  1.00 88.35           H
ATOM   4701  CE2 PHE A 308      12.137  -6.045   1.647  1.00 88.35           C
ATOM   4702  HE2 PHE A 308      12.087  -6.276   2.712  1.00 88.35           H
ATOM   4703  CZ  PHE A 308      13.343  -5.854   1.049  1.00 88.35           C
ATOM   4704  HZ  PHE A 308      14.260  -5.932   1.633  1.00 88.35           H
ATOM   4705  HN  PHE A 308       8.205  -4.516   0.273  1.00 88.35           H
ATOM   4706  N   HIS A 309       7.203  -4.150  -2.771  1.00 79.78           N
ATOM   4707  CA  HIS A 309       6.389  -4.102  -3.973  1.00 79.78           C
ATOM   4708  C   HIS A 309       6.614  -2.770  -4.692  1.00 79.78           C
ATOM   4709  O   HIS A 309       6.655  -2.723  -5.921  1.00 79.78           O
ATOM   4710  HA  HIS A 309       6.730  -4.914  -4.615  1.00 79.78           H
ATOM   4711  CB  HIS A 309       4.917  -4.356  -3.643  1.00 79.78           C
ATOM   4712 1HB  HIS A 309       4.820  -5.347  -3.200  1.00 79.78           H
ATOM   4713 2HB  HIS A 309       4.595  -3.637  -2.889  1.00 79.78           H
ATOM   4714  CG  HIS A 309       3.995  -4.261  -4.835  1.00 79.78           C
ATOM   4715  ND1 HIS A 309       4.075  -5.122  -5.916  1.00 79.78           N
ATOM   4716  HD1 HIS A 309       4.729  -5.871  -6.019  1.00 79.78           H
ATOM   4717  CD2 HIS A 309       2.972  -3.399  -5.105  1.00 79.78           C
ATOM   4718  HD2 HIS A 309       2.636  -2.588  -4.459  1.00 79.78           H
ATOM   4719  CE1 HIS A 309       3.139  -4.784  -6.790  1.00 79.78           C
ATOM   4720  HE1 HIS A 309       2.948  -5.273  -7.745  1.00 79.78           H
ATOM   4721  NE2 HIS A 309       2.457  -3.716  -6.286  1.00 79.78           N
ATOM   4722  HN  HIS A 309       6.693  -4.278  -1.920  1.00 79.78           H
ATOM   4723  N   SER A 310       6.754  -1.720  -3.896  1.00 84.56           N
ATOM   4724  CA  SER A 310       6.798  -0.372  -4.436  1.00 84.56           C
ATOM   4725  C   SER A 310       8.076  -0.177  -5.254  1.00 84.56           C
ATOM   4726  O   SER A 310       8.110   0.637  -6.175  1.00 84.56           O
ATOM   4727  HA  SER A 310       5.918  -0.288  -5.074  1.00 84.56           H
ATOM   4728  CB  SER A 310       6.719   0.671  -3.319  1.00 84.56           C
ATOM   4729 1HB  SER A 310       6.620   1.664  -3.757  1.00 84.56           H
ATOM   4730 2HB  SER A 310       5.824   0.496  -2.722  1.00 84.56           H
ATOM   4731  OG  SER A 310       7.866   0.638  -2.475  1.00 84.56           O
ATOM   4732  HG  SER A 310       7.755  -0.068  -1.775  1.00 84.56           H
ATOM   4733  HN  SER A 310       6.836  -1.780  -2.901  1.00 84.56           H
ATOM   4734  N   CYS A 311       9.096  -0.940  -4.889  1.00 86.84           N
ATOM   4735  CA  CYS A 311      10.385  -0.833  -5.551  1.00 86.84           C
ATOM   4736  C   CYS A 311      10.431  -1.863  -6.682  1.00 86.84           C
ATOM   4737  O   CYS A 311      11.303  -1.802  -7.547  1.00 86.84           O
ATOM   4738  HA  CYS A 311      10.450   0.180  -5.948  1.00 86.84           H
ATOM   4739  CB  CYS A 311      11.543  -1.013  -4.568  1.00 86.84           C
ATOM   4740 1HB  CYS A 311      12.481  -0.722  -5.040  1.00 86.84           H
ATOM   4741 2HB  CYS A 311      11.404  -0.360  -3.706  1.00 86.84           H
ATOM   4742  SG  CYS A 311      11.634  -2.757  -4.021  1.00 86.84           S
ATOM   4743  HG  CYS A 311      12.705  -2.604  -3.246  1.00 86.84           H
ATOM   4744  HN  CYS A 311       9.053  -1.619  -4.156  1.00 86.84           H
ATOM   4745  N   LEU A 312       9.480  -2.785  -6.638  1.00 84.51           N
ATOM   4746  CA  LEU A 312       9.473  -3.897  -7.573  1.00 84.51           C
ATOM   4747  C   LEU A 312       8.843  -3.445  -8.892  1.00 84.51           C
ATOM   4748  O   LEU A 312       9.253  -3.887  -9.964  1.00 84.51           O
ATOM   4749  HA  LEU A 312      10.511  -4.171  -7.762  1.00 84.51           H
ATOM   4750  CB  LEU A 312       8.789  -5.116  -6.950  1.00 84.51           C
ATOM   4751 1HB  LEU A 312       7.880  -4.782  -6.450  1.00 84.51           H
ATOM   4752 2HB  LEU A 312       8.483  -5.786  -7.754  1.00 84.51           H
ATOM   4753  CG  LEU A 312       9.625  -5.915  -5.948  1.00 84.51           C
ATOM   4754  HG  LEU A 312       9.953  -5.237  -5.160  1.00 84.51           H
ATOM   4755  CD1 LEU A 312       8.786  -7.009  -5.284  1.00 84.51           C
ATOM   4756 1HD1 LEU A 312       7.948  -6.554  -4.756  1.00 84.51           H
ATOM   4757 2HD1 LEU A 312       8.408  -7.690  -6.046  1.00 84.51           H
ATOM   4758 3HD1 LEU A 312       9.404  -7.561  -4.577  1.00 84.51           H
ATOM   4759  CD2 LEU A 312      10.883  -6.480  -6.611  1.00 84.51           C
ATOM   4760 1HD2 LEU A 312      10.597  -7.139  -7.431  1.00 84.51           H
ATOM   4761 2HD2 LEU A 312      11.489  -5.661  -6.997  1.00 84.51           H
ATOM   4762 3HD2 LEU A 312      11.458  -7.044  -5.877  1.00 84.51           H
ATOM   4763  HN  LEU A 312       8.727  -2.780  -5.981  1.00 84.51           H
ATOM   4764  N   ASN A 313       7.856  -2.570  -8.769  1.00 79.04           N
ATOM   4765  CA  ASN A 313       7.059  -2.175  -9.918  1.00 79.04           C
ATOM   4766  C   ASN A 313       7.987  -1.709 -11.042  1.00 79.04           C
ATOM   4767  O   ASN A 313       7.928  -2.226 -12.156  1.00 79.04           O
ATOM   4768  HA  ASN A 313       6.489  -3.063 -10.190  1.00 79.04           H
ATOM   4769  CB  ASN A 313       6.122  -1.017  -9.568  1.00 79.04           C
ATOM   4770 1HB  ASN A 313       6.639  -0.310  -8.919  1.00 79.04           H
ATOM   4771 2HB  ASN A 313       5.850  -0.477 -10.475  1.00 79.04           H
ATOM   4772  CG  ASN A 313       4.858  -1.526  -8.872  1.00 79.04           C
ATOM   4773  OD1 ASN A 313       4.429  -2.654  -9.054  1.00 79.04           O
ATOM   4774  ND2 ASN A 313       4.287  -0.634  -8.068  1.00 79.04           N
ATOM   4775 1HD2 ASN A 313       4.690   0.275  -7.963  1.00 79.04           H
ATOM   4776 2HD2 ASN A 313       3.454  -0.872  -7.568  1.00 79.04           H
ATOM   4777  HN  ASN A 313       7.598  -2.134  -7.907  1.00 79.04           H
ATOM   4778  N   PRO A 314       8.857  -0.726 -10.771  1.00 79.19           N
ATOM   4779  CA  PRO A 314       9.736  -0.189 -11.813  1.00 79.19           C
ATOM   4780  C   PRO A 314      10.526  -1.278 -12.520  1.00 79.19           C
ATOM   4781  O   PRO A 314      10.681  -1.245 -13.740  1.00 79.19           O
ATOM   4782  HA  PRO A 314       9.143   0.286 -12.595  1.00 79.19           H
ATOM   4783  CB  PRO A 314      10.651   0.774 -11.054  1.00 79.19           C
ATOM   4784 1HB  PRO A 314      11.565   0.281 -10.722  1.00 79.19           H
ATOM   4785 2HB  PRO A 314      10.953   1.616 -11.677  1.00 79.19           H
ATOM   4786  CG  PRO A 314       9.793   1.223  -9.877  1.00 79.19           C
ATOM   4787 1HG  PRO A 314      10.399   1.623  -9.064  1.00 79.19           H
ATOM   4788 2HG  PRO A 314       9.099   2.014 -10.160  1.00 79.19           H
ATOM   4789  CD  PRO A 314       9.071  -0.054  -9.477  1.00 79.19           C
ATOM   4790 1HD  PRO A 314       9.672  -0.664  -8.803  1.00 79.19           H
ATOM   4791 2HD  PRO A 314       8.134   0.156  -8.962  1.00 79.19           H
ATOM   4792  N   VAL A 315      11.008  -2.224 -11.727  1.00 80.78           N
ATOM   4793  CA  VAL A 315      11.849  -3.285 -12.255  1.00 80.78           C
ATOM   4794  C   VAL A 315      11.038  -4.132 -13.237  1.00 80.78           C
ATOM   4795  O   VAL A 315      11.546  -4.533 -14.283  1.00 80.78           O
ATOM   4796  HA  VAL A 315      12.672  -2.816 -12.793  1.00 80.78           H
ATOM   4797  CB  VAL A 315      12.440  -4.104 -11.105  1.00 80.78           C
ATOM   4798  HB  VAL A 315      11.613  -4.530 -10.537  1.00 80.78           H
ATOM   4799  CG1 VAL A 315      13.289  -5.261 -11.637  1.00 80.78           C
ATOM   4800 1HG1 VAL A 315      12.669  -5.915 -12.249  1.00 80.78           H
ATOM   4801 2HG1 VAL A 315      14.106  -4.865 -12.240  1.00 80.78           H
ATOM   4802 3HG1 VAL A 315      13.697  -5.827 -10.799  1.00 80.78           H
ATOM   4803  CG2 VAL A 315      13.253  -3.216 -10.161  1.00 80.78           C
ATOM   4804 1HG2 VAL A 315      14.069  -2.749 -10.713  1.00 80.78           H
ATOM   4805 2HG2 VAL A 315      12.607  -2.444  -9.743  1.00 80.78           H
ATOM   4806 3HG2 VAL A 315      13.662  -3.824  -9.353  1.00 80.78           H
ATOM   4807  HN  VAL A 315      10.834  -2.272 -10.744  1.00 80.78           H
ATOM   4808  N   LEU A 316       9.791  -4.381 -12.865  1.00 79.10           N
ATOM   4809  CA  LEU A 316       8.917  -5.207 -13.681  1.00 79.10           C
ATOM   4810  C   LEU A 316       8.779  -4.579 -15.069  1.00 79.10           C
ATOM   4811  O   LEU A 316       8.807  -5.283 -16.078  1.00 79.10           O
ATOM   4812  HA  LEU A 316       9.395  -6.181 -13.788  1.00 79.10           H
ATOM   4813  CB  LEU A 316       7.580  -5.434 -12.973  1.00 79.10           C
ATOM   4814 1HB  LEU A 316       7.151  -4.462 -12.729  1.00 79.10           H
ATOM   4815 2HB  LEU A 316       6.898  -5.917 -13.673  1.00 79.10           H
ATOM   4816  CG  LEU A 316       7.632  -6.272 -11.694  1.00 79.10           C
ATOM   4817  HG  LEU A 316       8.326  -5.796 -11.002  1.00 79.10           H
ATOM   4818  CD1 LEU A 316       6.264  -6.311 -11.008  1.00 79.10           C
ATOM   4819 1HD1 LEU A 316       5.959  -5.297 -10.749  1.00 79.10           H
ATOM   4820 2HD1 LEU A 316       5.531  -6.750 -11.684  1.00 79.10           H
ATOM   4821 3HD1 LEU A 316       6.330  -6.913 -10.102  1.00 79.10           H
ATOM   4822  CD2 LEU A 316       8.169  -7.675 -11.980  1.00 79.10           C
ATOM   4823 1HD2 LEU A 316       7.519  -8.174 -12.699  1.00 79.10           H
ATOM   4824 2HD2 LEU A 316       9.176  -7.602 -12.391  1.00 79.10           H
ATOM   4825 3HD2 LEU A 316       8.196  -8.250 -11.054  1.00 79.10           H
ATOM   4826  HN  LEU A 316       9.377  -4.029 -12.025  1.00 79.10           H
ATOM   4827  N   TYR A 317       8.633  -3.262 -15.077  1.00 68.23           N
ATOM   4828  CA  TYR A 317       8.445  -2.537 -16.322  1.00 68.23           C
ATOM   4829  C   TYR A 317       9.673  -2.671 -17.225  1.00 68.23           C
ATOM   4830  O   TYR A 317       9.543  -2.770 -18.444  1.00 68.23           O
ATOM   4831  HA  TYR A 317       7.580  -2.962 -16.831  1.00 68.23           H
ATOM   4832  CB  TYR A 317       8.272  -1.068 -15.932  1.00 68.23           C
ATOM   4833 1HB  TYR A 317       9.175  -0.728 -15.425  1.00 68.23           H
ATOM   4834 2HB  TYR A 317       8.172  -0.471 -16.839  1.00 68.23           H
ATOM   4835  CG  TYR A 317       7.066  -0.802 -15.028  1.00 68.23           C
ATOM   4836  CD1 TYR A 317       5.977  -1.648 -15.064  1.00 68.23           C
ATOM   4837  HD1 TYR A 317       5.976  -2.507 -15.736  1.00 68.23           H
ATOM   4838  CD2 TYR A 317       7.069   0.285 -14.177  1.00 68.23           C
ATOM   4839  HD2 TYR A 317       7.929   0.954 -14.149  1.00 68.23           H
ATOM   4840  CE1 TYR A 317       4.843  -1.398 -14.213  1.00 68.23           C
ATOM   4841  HE1 TYR A 317       3.976  -2.059 -14.231  1.00 68.23           H
ATOM   4842  CE2 TYR A 317       5.934   0.535 -13.326  1.00 68.23           C
ATOM   4843  HE2 TYR A 317       5.922   1.389 -12.650  1.00 68.23           H
ATOM   4844  CZ  TYR A 317       4.877  -0.319 -13.386  1.00 68.23           C
ATOM   4845  OH  TYR A 317       3.806  -0.083 -12.583  1.00 68.23           O
ATOM   4846  HH  TYR A 317       3.191  -0.871 -12.591  1.00 68.23           H
ATOM   4847  HN  TYR A 317       8.642  -2.694 -14.254  1.00 68.23           H
ATOM   4848  N   VAL A 318      10.837  -2.670 -16.592  1.00 69.82           N
ATOM   4849  CA  VAL A 318      12.088  -2.743 -17.327  1.00 69.82           C
ATOM   4850  C   VAL A 318      12.175  -4.092 -18.044  1.00 69.82           C
ATOM   4851  O   VAL A 318      12.456  -4.147 -19.240  1.00 69.82           O
ATOM   4852  HA  VAL A 318      12.079  -1.949 -18.073  1.00 69.82           H
ATOM   4853  CB  VAL A 318      13.265  -2.491 -16.382  1.00 69.82           C
ATOM   4854  HB  VAL A 318      13.178  -3.184 -15.545  1.00 69.82           H
ATOM   4855  CG1 VAL A 318      14.598  -2.766 -17.081  1.00 69.82           C
ATOM   4856 1HG1 VAL A 318      14.629  -3.805 -17.409  1.00 69.82           H
ATOM   4857 2HG1 VAL A 318      14.697  -2.109 -17.946  1.00 69.82           H
ATOM   4858 3HG1 VAL A 318      15.418  -2.579 -16.388  1.00 69.82           H
ATOM   4859  CG2 VAL A 318      13.223  -1.069 -15.821  1.00 69.82           C
ATOM   4860 1HG2 VAL A 318      13.274  -0.353 -16.642  1.00 69.82           H
ATOM   4861 2HG2 VAL A 318      12.294  -0.923 -15.269  1.00 69.82           H
ATOM   4862 3HG2 VAL A 318      14.071  -0.916 -15.153  1.00 69.82           H
ATOM   4863  HN  VAL A 318      10.933  -2.620 -15.598  1.00 69.82           H
ATOM   4864  N   PHE A 319      11.929  -5.148 -17.282  1.00 69.48           N
ATOM   4865  CA  PHE A 319      12.170  -6.495 -17.770  1.00 69.48           C
ATOM   4866  C   PHE A 319      11.022  -6.968 -18.665  1.00 69.48           C
ATOM   4867  O   PHE A 319      11.245  -7.686 -19.638  1.00 69.48           O
ATOM   4868  HA  PHE A 319      13.093  -6.469 -18.349  1.00 69.48           H
ATOM   4869  CB  PHE A 319      12.253  -7.407 -16.543  1.00 69.48           C
ATOM   4870 1HB  PHE A 319      11.473  -7.122 -15.838  1.00 69.48           H
ATOM   4871 2HB  PHE A 319      12.046  -8.432 -16.851  1.00 69.48           H
ATOM   4872  CG  PHE A 319      13.606  -7.367 -15.830  1.00 69.48           C
ATOM   4873  CD1 PHE A 319      14.697  -7.938 -16.408  1.00 69.48           C
ATOM   4874  HD1 PHE A 319      14.607  -8.423 -17.380  1.00 69.48           H
ATOM   4875  CD2 PHE A 319      13.718  -6.762 -14.617  1.00 69.48           C
ATOM   4876  HD2 PHE A 319      12.843  -6.304 -14.154  1.00 69.48           H
ATOM   4877  CE1 PHE A 319      15.952  -7.901 -15.745  1.00 69.48           C
ATOM   4878  HE1 PHE A 319      16.826  -8.359 -16.208  1.00 69.48           H
ATOM   4879  CE2 PHE A 319      14.973  -6.725 -13.955  1.00 69.48           C
ATOM   4880  HE2 PHE A 319      15.062  -6.240 -12.983  1.00 69.48           H
ATOM   4881  CZ  PHE A 319      16.064  -7.296 -14.533  1.00 69.48           C
ATOM   4882  HZ  PHE A 319      17.027  -7.267 -14.024  1.00 69.48           H
ATOM   4883  HN  PHE A 319      11.572  -5.094 -16.349  1.00 69.48           H
ATOM   4884  N   VAL A 320       9.820  -6.545 -18.303  1.00 73.41           N
ATOM   4885  CA  VAL A 320       8.620  -7.090 -18.915  1.00 73.41           C
ATOM   4886  C   VAL A 320       8.118  -6.126 -19.991  1.00 73.41           C
ATOM   4887  O   VAL A 320       7.486  -6.545 -20.960  1.00 73.41           O
ATOM   4888  HA  VAL A 320       8.891  -8.034 -19.388  1.00 73.41           H
ATOM   4889  CB  VAL A 320       7.571  -7.384 -17.840  1.00 73.41           C
ATOM   4890  HB  VAL A 320       7.194  -6.431 -17.470  1.00 73.41           H
ATOM   4891  CG1 VAL A 320       6.390  -8.161 -18.424  1.00 73.41           C
ATOM   4892 1HG1 VAL A 320       5.924  -7.574 -19.215  1.00 73.41           H
ATOM   4893 2HG1 VAL A 320       6.745  -9.107 -18.834  1.00 73.41           H
ATOM   4894 3HG1 VAL A 320       5.660  -8.357 -17.639  1.00 73.41           H
ATOM   4895  CG2 VAL A 320       8.192  -8.134 -16.660  1.00 73.41           C
ATOM   4896 1HG2 VAL A 320       8.609  -9.079 -17.008  1.00 73.41           H
ATOM   4897 2HG2 VAL A 320       8.983  -7.528 -16.219  1.00 73.41           H
ATOM   4898 3HG2 VAL A 320       7.425  -8.330 -15.910  1.00 73.41           H
ATOM   4899  HN  VAL A 320       9.659  -5.845 -17.607  1.00 73.41           H
ATOM   4900  N   GLY A 321       8.419  -4.852 -19.786  1.00 75.04           N
ATOM   4901  CA  GLY A 321       7.889  -3.809 -20.648  1.00 75.04           C
ATOM   4902  C   GLY A 321       8.808  -3.568 -21.846  1.00 75.04           C
ATOM   4903  O   GLY A 321       9.782  -2.824 -21.746  1.00 75.04           O
ATOM   4904 1HA  GLY A 321       6.896  -4.091 -20.997  1.00 75.04           H
ATOM   4905 2HA  GLY A 321       7.776  -2.885 -20.080  1.00 75.04           H
ATOM   4906  HN  GLY A 321       9.012  -4.529 -19.048  1.00 75.04           H
ATOM   4907  N   GLU A 322       8.467  -4.212 -22.953  1.00 66.10           N
ATOM   4908  CA  GLU A 322       9.196  -4.009 -24.193  1.00 66.10           C
ATOM   4909  C   GLU A 322       9.127  -2.540 -24.615  1.00 66.10           C
ATOM   4910  O   GLU A 322      10.144  -1.943 -24.965  1.00 66.10           O
ATOM   4911  HA  GLU A 322      10.228  -4.282 -23.970  1.00 66.10           H
ATOM   4912  CB  GLU A 322       8.664  -4.923 -25.298  1.00 66.10           C
ATOM   4913 1HB  GLU A 322       8.615  -5.949 -24.935  1.00 66.10           H
ATOM   4914 2HB  GLU A 322       7.705  -4.547 -25.656  1.00 66.10           H
ATOM   4915  CG  GLU A 322       9.603  -4.927 -26.506  1.00 66.10           C
ATOM   4916 1HG  GLU A 322       9.904  -3.906 -26.740  1.00 66.10           H
ATOM   4917 2HG  GLU A 322      10.510  -5.480 -26.264  1.00 66.10           H
ATOM   4918  CD  GLU A 322       8.925  -5.555 -27.725  1.00 66.10           C
ATOM   4919  OE1 GLU A 322       9.381  -5.249 -28.849  1.00 66.10           O
ATOM   4920  OE2 GLU A 322       7.967  -6.328 -27.507  1.00 66.10           O
ATOM   4921  HN  GLU A 322       7.708  -4.861 -23.010  1.00 66.10           H
ATOM   4922  N   ARG A 323       7.918  -2.000 -24.567  1.00 63.08           N
ATOM   4923  CA  ARG A 323       7.702  -0.614 -24.947  1.00 63.08           C
ATOM   4924  C   ARG A 323       8.516   0.316 -24.045  1.00 63.08           C
ATOM   4925  O   ARG A 323       9.147   1.256 -24.526  1.00 63.08           O
ATOM   4926  HA  ARG A 323       8.040  -0.553 -25.981  1.00 63.08           H
ATOM   4927  CB  ARG A 323       6.222  -0.241 -24.849  1.00 63.08           C
ATOM   4928 1HB  ARG A 323       5.634  -0.895 -25.494  1.00 63.08           H
ATOM   4929 2HB  ARG A 323       5.870  -0.399 -23.829  1.00 63.08           H
ATOM   4930  CG  ARG A 323       5.996   1.218 -25.251  1.00 63.08           C
ATOM   4931 1HG  ARG A 323       6.553   1.874 -24.582  1.00 63.08           H
ATOM   4932 2HG  ARG A 323       6.383   1.386 -26.256  1.00 63.08           H
ATOM   4933  CD  ARG A 323       4.510   1.576 -25.205  1.00 63.08           C
ATOM   4934 1HD  ARG A 323       3.966   1.006 -25.958  1.00 63.08           H
ATOM   4935 2HD  ARG A 323       4.092   1.304 -24.235  1.00 63.08           H
ATOM   4936  NE  ARG A 323       4.331   3.026 -25.443  1.00 63.08           N
ATOM   4937  HE  ARG A 323       5.035   3.505 -25.967  1.00 63.08           H
ATOM   4938  CZ  ARG A 323       3.284   3.736 -25.001  1.00 63.08           C
ATOM   4939  NH1 ARG A 323       2.311   3.146 -24.293  1.00 63.08           N
ATOM   4940 1HH1 ARG A 323       2.363   2.168 -24.092  1.00 63.08           H
ATOM   4941 2HH1 ARG A 323       1.534   3.683 -23.967  1.00 63.08           H
ATOM   4942  NH2 ARG A 323       3.225   5.047 -25.276  1.00 63.08           N
ATOM   4943 1HH2 ARG A 323       2.451   5.591 -24.953  1.00 63.08           H
ATOM   4944 2HH2 ARG A 323       3.955   5.480 -25.805  1.00 63.08           H
ATOM   4945  HN  ARG A 323       7.097  -2.492 -24.277  1.00 63.08           H
ATOM   4946  N   PHE A 324       8.477   0.021 -22.754  1.00 74.12           N
ATOM   4947  CA  PHE A 324       9.139   0.863 -21.773  1.00 74.12           C
ATOM   4948  C   PHE A 324      10.659   0.817 -21.948  1.00 74.12           C
ATOM   4949  O   PHE A 324      11.329   1.844 -21.860  1.00 74.12           O
ATOM   4950  HA  PHE A 324       8.788   1.883 -21.933  1.00 74.12           H
ATOM   4951  CB  PHE A 324       8.779   0.311 -20.393  1.00 74.12           C
ATOM   4952 1HB  PHE A 324       7.694   0.250 -20.309  1.00 74.12           H
ATOM   4953 2HB  PHE A 324       9.162  -0.706 -20.308  1.00 74.12           H
ATOM   4954  CG  PHE A 324       9.321   1.143 -19.229  1.00 74.12           C
ATOM   4955  CD1 PHE A 324      10.499   0.803 -18.640  1.00 74.12           C
ATOM   4956  HD1 PHE A 324      11.057  -0.062 -18.998  1.00 74.12           H
ATOM   4957  CD2 PHE A 324       8.624   2.222 -18.782  1.00 74.12           C
ATOM   4958  HD2 PHE A 324       7.680   2.495 -19.254  1.00 74.12           H
ATOM   4959  CE1 PHE A 324      11.002   1.575 -17.560  1.00 74.12           C
ATOM   4960  HE1 PHE A 324      11.946   1.303 -17.088  1.00 74.12           H
ATOM   4961  CE2 PHE A 324       9.127   2.995 -17.702  1.00 74.12           C
ATOM   4962  HE2 PHE A 324       8.569   3.860 -17.344  1.00 74.12           H
ATOM   4963  CZ  PHE A 324      10.305   2.655 -17.114  1.00 74.12           C
ATOM   4964  HZ  PHE A 324      10.691   3.248 -16.284  1.00 74.12           H
ATOM   4965  HN  PHE A 324       8.004  -0.775 -22.377  1.00 74.12           H
ATOM   4966  N   ARG A 325      11.158  -0.386 -22.191  1.00 73.04           N
ATOM   4967  CA  ARG A 325      12.584  -0.578 -22.392  1.00 73.04           C
ATOM   4968  C   ARG A 325      13.080   0.299 -23.544  1.00 73.04           C
ATOM   4969  O   ARG A 325      14.125   0.939 -23.436  1.00 73.04           O
ATOM   4970  HA  ARG A 325      13.041  -0.281 -21.448  1.00 73.04           H
ATOM   4971  CB  ARG A 325      12.905  -2.042 -22.700  1.00 73.04           C
ATOM   4972 1HB  ARG A 325      12.165  -2.442 -23.394  1.00 73.04           H
ATOM   4973 2HB  ARG A 325      13.874  -2.110 -23.194  1.00 73.04           H
ATOM   4974  CG  ARG A 325      12.918  -2.881 -21.421  1.00 73.04           C
ATOM   4975 1HG  ARG A 325      13.559  -2.407 -20.678  1.00 73.04           H
ATOM   4976 2HG  ARG A 325      11.914  -2.921 -20.998  1.00 73.04           H
ATOM   4977  CD  ARG A 325      13.416  -4.300 -21.701  1.00 73.04           C
ATOM   4978 1HD  ARG A 325      14.334  -4.263 -22.289  1.00 73.04           H
ATOM   4979 2HD  ARG A 325      13.658  -4.802 -20.764  1.00 73.04           H
ATOM   4980  NE  ARG A 325      12.380  -5.066 -22.431  1.00 73.04           N
ATOM   4981  HE  ARG A 325      11.480  -4.645 -22.545  1.00 73.04           H
ATOM   4982  CZ  ARG A 325      12.573  -6.287 -22.948  1.00 73.04           C
ATOM   4983  NH1 ARG A 325      13.759  -6.898 -22.825  1.00 73.04           N
ATOM   4984 1HH1 ARG A 325      14.509  -6.443 -22.344  1.00 73.04           H
ATOM   4985 2HH1 ARG A 325      13.895  -7.809 -23.213  1.00 73.04           H
ATOM   4986  NH2 ARG A 325      11.562  -6.888 -23.590  1.00 73.04           N
ATOM   4987 1HH2 ARG A 325      11.689  -7.799 -23.981  1.00 73.04           H
ATOM   4988 2HH2 ARG A 325      10.680  -6.425 -23.677  1.00 73.04           H
ATOM   4989  HN  ARG A 325      10.607  -1.219 -22.251  1.00 73.04           H
ATOM   4990  N   ARG A 326      12.307   0.299 -24.620  1.00 67.06           N
ATOM   4991  CA  ARG A 326      12.678   1.051 -25.807  1.00 67.06           C
ATOM   4992  C   ARG A 326      12.694   2.550 -25.502  1.00 67.06           C
ATOM   4993  O   ARG A 326      13.622   3.257 -25.894  1.00 67.06           O
ATOM   4994  HA  ARG A 326      13.675   0.692 -26.064  1.00 67.06           H
ATOM   4995  CB  ARG A 326      11.704   0.782 -26.956  1.00 67.06           C
ATOM   4996 1HB  ARG A 326      11.519  -0.289 -27.037  1.00 67.06           H
ATOM   4997 2HB  ARG A 326      10.746   1.256 -26.744  1.00 67.06           H
ATOM   4998  CG  ARG A 326      12.259   1.310 -28.280  1.00 67.06           C
ATOM   4999 1HG  ARG A 326      12.452   2.380 -28.197  1.00 67.06           H
ATOM   5000 2HG  ARG A 326      13.214   0.831 -28.496  1.00 67.06           H
ATOM   5001  CD  ARG A 326      11.281   1.051 -29.428  1.00 67.06           C
ATOM   5002 1HD  ARG A 326      10.342   1.572 -29.241  1.00 67.06           H
ATOM   5003 2HD  ARG A 326      11.686   1.447 -30.359  1.00 67.06           H
ATOM   5004  NE  ARG A 326      11.033  -0.402 -29.563  1.00 67.06           N
ATOM   5005  HE  ARG A 326      11.719  -1.031 -29.196  1.00 67.06           H
ATOM   5006  CZ  ARG A 326       9.948  -0.928 -30.146  1.00 67.06           C
ATOM   5007  NH1 ARG A 326       8.996  -0.134 -30.655  1.00 67.06           N
ATOM   5008 1HH1 ARG A 326       9.094   0.860 -30.601  1.00 67.06           H
ATOM   5009 2HH1 ARG A 326       8.189  -0.534 -31.088  1.00 67.06           H
ATOM   5010  NH2 ARG A 326       9.828  -2.261 -30.212  1.00 67.06           N
ATOM   5011 1HH2 ARG A 326       9.024  -2.670 -30.644  1.00 67.06           H
ATOM   5012 2HH2 ARG A 326      10.542  -2.847 -29.830  1.00 67.06           H
ATOM   5013  HN  ARG A 326      11.444  -0.200 -24.689  1.00 67.06           H
ATOM   5014  N   ASP A 327      11.657   2.992 -24.806  1.00 76.88           N
ATOM   5015  CA  ASP A 327      11.499   4.406 -24.514  1.00 76.88           C
ATOM   5016  C   ASP A 327      12.569   4.838 -23.509  1.00 76.88           C
ATOM   5017  O   ASP A 327      13.043   5.972 -23.551  1.00 76.88           O
ATOM   5018  HA  ASP A 327      11.602   4.910 -25.475  1.00 76.88           H
ATOM   5019  CB  ASP A 327      10.128   4.691 -23.897  1.00 76.88           C
ATOM   5020 1HB  ASP A 327       9.940   3.993 -23.081  1.00 76.88           H
ATOM   5021 2HB  ASP A 327      10.120   5.693 -23.468  1.00 76.88           H
ATOM   5022  CG  ASP A 327       9.019   4.570 -24.944  1.00 76.88           C
ATOM   5023  OD1 ASP A 327       9.371   4.552 -26.144  1.00 76.88           O
ATOM   5024  OD2 ASP A 327       7.845   4.497 -24.522  1.00 76.88           O
ATOM   5025  HN  ASP A 327      10.935   2.402 -24.444  1.00 76.88           H
ATOM   5026  N   LEU A 328      12.917   3.911 -22.629  1.00 78.31           N
ATOM   5027  CA  LEU A 328      13.958   4.164 -21.648  1.00 78.31           C
ATOM   5028  C   LEU A 328      15.277   4.445 -22.371  1.00 78.31           C
ATOM   5029  O   LEU A 328      15.905   5.479 -22.146  1.00 78.31           O
ATOM   5030  HA  LEU A 328      13.673   5.057 -21.092  1.00 78.31           H
ATOM   5031  CB  LEU A 328      14.040   3.012 -20.644  1.00 78.31           C
ATOM   5032 1HB  LEU A 328      13.102   2.972 -20.091  1.00 78.31           H
ATOM   5033 2HB  LEU A 328      14.124   2.078 -21.199  1.00 78.31           H
ATOM   5034  CG  LEU A 328      15.191   3.080 -19.638  1.00 78.31           C
ATOM   5035  HG  LEU A 328      16.127   3.136 -20.194  1.00 78.31           H
ATOM   5036  CD1 LEU A 328      15.098   4.344 -18.782  1.00 78.31           C
ATOM   5037 1HD1 LEU A 328      15.144   5.223 -19.425  1.00 78.31           H
ATOM   5038 2HD1 LEU A 328      14.155   4.344 -18.235  1.00 78.31           H
ATOM   5039 3HD1 LEU A 328      15.928   4.367 -18.076  1.00 78.31           H
ATOM   5040  CD2 LEU A 328      15.248   1.812 -18.784  1.00 78.31           C
ATOM   5041 1HD2 LEU A 328      14.312   1.700 -18.237  1.00 78.31           H
ATOM   5042 2HD2 LEU A 328      15.397   0.946 -19.429  1.00 78.31           H
ATOM   5043 3HD2 LEU A 328      16.075   1.886 -18.078  1.00 78.31           H
ATOM   5044  HN  LEU A 328      12.503   3.002 -22.581  1.00 78.31           H
ATOM   5045  N   VAL A 329      15.659   3.506 -23.225  1.00 79.17           N
ATOM   5046  CA  VAL A 329      16.933   3.598 -23.917  1.00 79.17           C
ATOM   5047  C   VAL A 329      16.960   4.875 -24.759  1.00 79.17           C
ATOM   5048  O   VAL A 329      17.997   5.528 -24.869  1.00 79.17           O
ATOM   5049  HA  VAL A 329      17.715   3.660 -23.160  1.00 79.17           H
ATOM   5050  CB  VAL A 329      17.172   2.332 -24.743  1.00 79.17           C
ATOM   5051  HB  VAL A 329      16.307   2.187 -25.391  1.00 79.17           H
ATOM   5052  CG1 VAL A 329      18.406   2.484 -25.634  1.00 79.17           C
ATOM   5053 1HG1 VAL A 329      18.263   3.323 -26.314  1.00 79.17           H
ATOM   5054 2HG1 VAL A 329      19.283   2.665 -25.012  1.00 79.17           H
ATOM   5055 3HG1 VAL A 329      18.553   1.570 -26.210  1.00 79.17           H
ATOM   5056  CG2 VAL A 329      17.294   1.103 -23.840  1.00 79.17           C
ATOM   5057 1HG2 VAL A 329      18.132   1.237 -23.156  1.00 79.17           H
ATOM   5058 2HG2 VAL A 329      16.374   0.979 -23.268  1.00 79.17           H
ATOM   5059 3HG2 VAL A 329      17.463   0.218 -24.453  1.00 79.17           H
ATOM   5060  HN  VAL A 329      15.115   2.696 -23.445  1.00 79.17           H
ATOM   5061  N   LYS A 330      15.809   5.193 -25.332  1.00 73.39           N
ATOM   5062  CA  LYS A 330      15.682   6.393 -26.142  1.00 73.39           C
ATOM   5063  C   LYS A 330      15.972   7.620 -25.275  1.00 73.39           C
[truncated: 117,478 more chars]
