# Supplementary material for: Noncanonical roles of chemokine regions in CCR9 activation revealed by structural modeling and mutational mapping
Source: Nat Commun. 2025 Aug 18;16:7695. doi: 10.1038/s41467-025-62321-9 (PMC12361432; doi:10.1038/s41467-025-62321-9)
Supplement: Supplementary file 7 — Supplementary Data 5 [file 41467_2025_62321_MOESM7_ESM.zip › CCR9_CCL25x1P6_13_rnk3.pdb]

ATOM      1  N   GLU A  20      -3.602  -5.427  58.892  1.00 47.01           N
ATOM      2  CA  GLU A  20      -3.761  -6.222  57.687  1.00 47.01           C
ATOM      3  C   GLU A  20      -4.156  -7.656  58.045  1.00 47.01           C
ATOM      4  O   GLU A  20      -3.297  -8.482  58.351  1.00 47.01           O
ATOM      5  HA  GLU A  20      -4.567  -5.745  57.130  1.00 47.01           H
ATOM      6  CB  GLU A  20      -2.486  -6.199  56.842  1.00 47.01           C
ATOM      7 1HB  GLU A  20      -1.613  -6.170  57.495  1.00 47.01           H
ATOM      8 2HB  GLU A  20      -2.484  -7.047  56.157  1.00 47.01           H
ATOM      9  CG  GLU A  20      -2.427  -4.942  55.972  1.00 47.01           C
ATOM     10 1HG  GLU A  20      -3.415  -4.733  55.562  1.00 47.01           H
ATOM     11 2HG  GLU A  20      -2.148  -4.084  56.585  1.00 47.01           H
ATOM     12  CD  GLU A  20      -1.420  -5.110  54.833  1.00 47.01           C
ATOM     13  OE1 GLU A  20      -1.665  -4.507  53.765  1.00 47.01           O
ATOM     14  OE2 GLU A  20      -0.428  -5.838  55.054  1.00 47.01           O
ATOM     15  HN  GLU A  20      -3.739  -5.925  59.749  1.00 47.01           H
ATOM     16  N   SER A  21      -5.456  -7.908  57.996  1.00 56.02           N
ATOM     17  CA  SER A  21      -5.978  -9.216  58.353  1.00 56.02           C
ATOM     18  C   SER A  21      -5.292 -10.300  57.519  1.00 56.02           C
ATOM     19  O   SER A  21      -5.072 -10.120  56.322  1.00 56.02           O
ATOM     20  HA  SER A  21      -5.744  -9.341  59.410  1.00 56.02           H
ATOM     21  CB  SER A  21      -7.494  -9.275  58.157  1.00 56.02           C
ATOM     22 1HB  SER A  21      -7.866 -10.241  58.499  1.00 56.02           H
ATOM     23 2HB  SER A  21      -7.970  -8.514  58.776  1.00 56.02           H
ATOM     24  OG  SER A  21      -7.865  -9.079  56.795  1.00 56.02           O
ATOM     25  HG  SER A  21      -8.859  -9.130  56.701  1.00 56.02           H
ATOM     26  HN  SER A  21      -6.145  -7.239  57.718  1.00 56.02           H
ATOM     27  N   THR A  22      -4.974 -11.401  58.183  1.00 56.35           N
ATOM     28  CA  THR A  22      -4.321 -12.514  57.517  1.00 56.35           C
ATOM     29  C   THR A  22      -5.068 -12.881  56.234  1.00 56.35           C
ATOM     30  O   THR A  22      -4.454 -13.284  55.247  1.00 56.35           O
ATOM     31  HA  THR A  22      -3.319 -12.200  57.225  1.00 56.35           H
ATOM     32  CB  THR A  22      -4.223 -13.670  58.515  1.00 56.35           C
ATOM     33  HB  THR A  22      -4.017 -14.610  58.002  1.00 56.35           H
ATOM     34  OG1 THR A  22      -5.454 -13.617  59.231  1.00 56.35           O
ATOM     35  HG1 THR A  22      -5.612 -14.483  59.705  1.00 56.35           H
ATOM     36  CG2 THR A  22      -3.158 -13.430  59.587  1.00 56.35           C
ATOM     37 1HG2 THR A  22      -3.401 -12.526  60.144  1.00 56.35           H
ATOM     38 2HG2 THR A  22      -2.184 -13.314  59.111  1.00 56.35           H
ATOM     39 3HG2 THR A  22      -3.130 -14.281  60.268  1.00 56.35           H
ATOM     40  HN  THR A  22      -5.155 -11.538  59.157  1.00 56.35           H
ATOM     41  N   SER A  23      -6.383 -12.727  56.288  1.00 60.27           N
ATOM     42  CA  SER A  23      -7.210 -12.938  55.112  1.00 60.27           C
ATOM     43  C   SER A  23      -6.723 -12.051  53.964  1.00 60.27           C
ATOM     44  O   SER A  23      -6.554 -12.522  52.840  1.00 60.27           O
ATOM     45  HA  SER A  23      -7.091 -13.991  54.860  1.00 60.27           H
ATOM     46  CB  SER A  23      -8.682 -12.651  55.416  1.00 60.27           C
ATOM     47 1HB  SER A  23      -9.105 -13.483  55.978  1.00 60.27           H
ATOM     48 2HB  SER A  23      -8.756 -11.767  56.050  1.00 60.27           H
ATOM     49  OG  SER A  23      -9.442 -12.447  54.228  1.00 60.27           O
ATOM     50  HG  SER A  23      -9.434 -13.276  53.670  1.00 60.27           H
ATOM     51  HN  SER A  23      -6.882 -12.465  57.114  1.00 60.27           H
ATOM     52  N   SER A  24      -6.510 -10.784  54.287  1.00 66.02           N
ATOM     53  CA  SER A  24      -6.154  -9.804  53.275  1.00 66.02           C
ATOM     54  C   SER A  24      -4.788 -10.143  52.675  1.00 66.02           C
ATOM     55  O   SER A  24      -4.541  -9.885  51.498  1.00 66.02           O
ATOM     56  HA  SER A  24      -6.933  -9.877  52.516  1.00 66.02           H
ATOM     57  CB  SER A  24      -6.142  -8.390  53.858  1.00 66.02           C
ATOM     58 1HB  SER A  24      -6.315  -7.667  53.061  1.00 66.02           H
ATOM     59 2HB  SER A  24      -6.961  -8.283  54.568  1.00 66.02           H
ATOM     60  OG  SER A  24      -4.909  -8.091  54.508  1.00 66.02           O
ATOM     61  HG  SER A  24      -4.780  -8.699  55.292  1.00 66.02           H
ATOM     62  HN  SER A  24      -6.576 -10.425  55.218  1.00 66.02           H
ATOM     63  N   MET A  25      -3.936 -10.716  53.512  1.00 62.80           N
ATOM     64  CA  MET A  25      -2.594 -11.075  53.085  1.00 62.80           C
ATOM     65  C   MET A  25      -2.605 -12.372  52.274  1.00 62.80           C
ATOM     66  O   MET A  25      -1.858 -12.510  51.307  1.00 62.80           O
ATOM     67  HA  MET A  25      -2.255 -10.250  52.459  1.00 62.80           H
ATOM     68  CB  MET A  25      -1.696 -11.247  54.312  1.00 62.80           C
ATOM     69 1HB  MET A  25      -1.890 -10.445  55.025  1.00 62.80           H
ATOM     70 2HB  MET A  25      -1.937 -12.185  54.814  1.00 62.80           H
ATOM     71  CG  MET A  25      -0.219 -11.239  53.916  1.00 62.80           C
ATOM     72 1HG  MET A  25       0.049 -12.191  53.457  1.00 62.80           H
ATOM     73 2HG  MET A  25      -0.037 -10.464  53.171  1.00 62.80           H
ATOM     74  SD  MET A  25       0.798 -10.950  55.355  1.00 62.80           S
ATOM     75  CE  MET A  25       2.419 -11.087  54.622  1.00 62.80           C
ATOM     76 1HE  MET A  25       2.539 -12.079  54.187  1.00 62.80           H
ATOM     77 2HE  MET A  25       2.530 -10.333  53.842  1.00 62.80           H
ATOM     78 3HE  MET A  25       3.179 -10.932  55.388  1.00 62.80           H
ATOM     79  HN  MET A  25      -4.149 -10.935  54.465  1.00 62.80           H
ATOM     80  N   GLU A  26      -3.461 -13.290  52.699  1.00 58.10           N
ATOM     81  CA  GLU A  26      -3.652 -14.531  51.966  1.00 58.10           C
ATOM     82  C   GLU A  26      -4.247 -14.246  50.586  1.00 58.10           C
ATOM     83  O   GLU A  26      -3.830 -14.838  49.592  1.00 58.10           O
ATOM     84  HA  GLU A  26      -2.656 -14.960  51.858  1.00 58.10           H
ATOM     85  CB  GLU A  26      -4.534 -15.502  52.753  1.00 58.10           C
ATOM     86 1HB  GLU A  26      -5.345 -14.955  53.233  1.00 58.10           H
ATOM     87 2HB  GLU A  26      -4.880 -16.299  52.095  1.00 58.10           H
ATOM     88  CG  GLU A  26      -3.739 -16.181  53.871  1.00 58.10           C
ATOM     89 1HG  GLU A  26      -2.888 -16.713  53.445  1.00 58.10           H
ATOM     90 2HG  GLU A  26      -3.338 -15.426  54.547  1.00 58.10           H
ATOM     91  CD  GLU A  26      -4.619 -17.158  54.653  1.00 58.10           C
ATOM     92  OE1 GLU A  26      -4.034 -18.042  55.317  1.00 58.10           O
ATOM     93  OE2 GLU A  26      -5.856 -17.000  54.570  1.00 58.10           O
ATOM     94  HN  GLU A  26      -4.017 -13.198  53.525  1.00 58.10           H
ATOM     95  N   ASP A  27      -5.212 -13.338  50.569  1.00 64.47           N
ATOM     96  CA  ASP A  27      -5.891 -12.991  49.332  1.00 64.47           C
ATOM     97  C   ASP A  27      -4.864 -12.493  48.313  1.00 64.47           C
ATOM     98  O   ASP A  27      -4.960 -12.803  47.127  1.00 64.47           O
ATOM     99  HA  ASP A  27      -6.387 -13.907  49.010  1.00 64.47           H
ATOM    100  CB  ASP A  27      -6.912 -11.874  49.558  1.00 64.47           C
ATOM    101 1HB  ASP A  27      -6.464 -11.083  50.160  1.00 64.47           H
ATOM    102 2HB  ASP A  27      -7.189 -11.430  48.602  1.00 64.47           H
ATOM    103  CG  ASP A  27      -8.163 -12.409  50.259  1.00 64.47           C
ATOM    104  OD1 ASP A  27      -8.413 -13.626  50.123  1.00 64.47           O
ATOM    105  OD2 ASP A  27      -8.840 -11.588  50.916  1.00 64.47           O
ATOM    106  HN  ASP A  27      -5.530 -12.844  51.378  1.00 64.47           H
ATOM    107  N   TYR A  28      -3.904 -11.729  48.814  1.00 64.38           N
ATOM    108  CA  TYR A  28      -2.878 -11.159  47.957  1.00 64.38           C
ATOM    109  C   TYR A  28      -1.891 -12.233  47.494  1.00 64.38           C
ATOM    110  O   TYR A  28      -1.428 -12.207  46.355  1.00 64.38           O
ATOM    111  HA  TYR A  28      -3.369 -10.728  47.085  1.00 64.38           H
ATOM    112  CB  TYR A  28      -2.133 -10.135  48.816  1.00 64.38           C
ATOM    113 1HB  TYR A  28      -2.849  -9.411  49.203  1.00 64.38           H
ATOM    114 2HB  TYR A  28      -1.698 -10.645  49.676  1.00 64.38           H
ATOM    115  CG  TYR A  28      -1.025  -9.387  48.071  1.00 64.38           C
ATOM    116  CD1 TYR A  28       0.280  -9.827  48.154  1.00 64.38           C
ATOM    117  HD1 TYR A  28       0.522 -10.707  48.750  1.00 64.38           H
ATOM    118  CD2 TYR A  28      -1.332  -8.273  47.316  1.00 64.38           C
ATOM    119  HD2 TYR A  28      -2.363  -7.926  47.251  1.00 64.38           H
ATOM    120  CE1 TYR A  28       1.323  -9.123  47.453  1.00 64.38           C
ATOM    121  HE1 TYR A  28       2.358  -9.459  47.511  1.00 64.38           H
ATOM    122  CE2 TYR A  28      -0.289  -7.569  46.615  1.00 64.38           C
ATOM    123  HE2 TYR A  28      -0.517  -6.688  46.016  1.00 64.38           H
ATOM    124  CZ  TYR A  28       0.987  -8.029  46.719  1.00 64.38           C
ATOM    125  OH  TYR A  28       1.971  -7.364  46.057  1.00 64.38           O
ATOM    126  HH  TYR A  28       1.722  -6.402  45.950  1.00 64.38           H
ATOM    127  HN  TYR A  28      -3.821 -11.499  49.783  1.00 64.38           H
ATOM    128  N   VAL A  29      -1.599 -13.154  48.402  1.00 64.75           N
ATOM    129  CA  VAL A  29      -0.613 -14.185  48.131  1.00 64.75           C
ATOM    130  C   VAL A  29      -1.213 -15.220  47.176  1.00 64.75           C
ATOM    131  O   VAL A  29      -0.522 -15.733  46.297  1.00 64.75           O
ATOM    132  HA  VAL A  29       0.237 -13.708  47.642  1.00 64.75           H
ATOM    133  CB  VAL A  29      -0.121 -14.798  49.444  1.00 64.75           C
ATOM    134  HB  VAL A  29      -0.995 -15.101  50.020  1.00 64.75           H
ATOM    135  CG1 VAL A  29       0.725 -16.046  49.184  1.00 64.75           C
ATOM    136 1HG1 VAL A  29       0.127 -16.787  48.655  1.00 64.75           H
ATOM    137 2HG1 VAL A  29       1.591 -15.778  48.577  1.00 64.75           H
ATOM    138 3HG1 VAL A  29       1.062 -16.461  50.134  1.00 64.75           H
ATOM    139  CG2 VAL A  29       0.655 -13.771  50.271  1.00 64.75           C
ATOM    140 1HG2 VAL A  29       1.518 -13.424  49.703  1.00 64.75           H
ATOM    141 2HG2 VAL A  29       0.007 -12.925  50.501  1.00 64.75           H
ATOM    142 3HG2 VAL A  29       0.993 -14.233  51.199  1.00 64.75           H
ATOM    143  HN  VAL A  29      -2.022 -13.201  49.307  1.00 64.75           H
ATOM    144  N   ASN A  30      -2.492 -15.495  47.381  1.00 60.12           N
ATOM    145  CA  ASN A  30      -3.163 -16.541  46.628  1.00 60.12           C
ATOM    146  C   ASN A  30      -3.653 -15.970  45.296  1.00 60.12           C
ATOM    147  O   ASN A  30      -4.119 -16.712  44.433  1.00 60.12           O
ATOM    148  HA  ASN A  30      -2.415 -17.323  46.496  1.00 60.12           H
ATOM    149  CB  ASN A  30      -4.378 -17.076  47.389  1.00 60.12           C
ATOM    150 1HB  ASN A  30      -5.009 -16.245  47.703  1.00 60.12           H
ATOM    151 2HB  ASN A  30      -4.979 -17.701  46.729  1.00 60.12           H
ATOM    152  CG  ASN A  30      -3.945 -17.886  48.613  1.00 60.12           C
ATOM    153  OD1 ASN A  30      -2.854 -18.427  48.677  1.00 60.12           O
ATOM    154  ND2 ASN A  30      -4.859 -17.938  49.578  1.00 60.12           N
ATOM    155 1HD2 ASN A  30      -5.736 -17.471  49.462  1.00 60.12           H
ATOM    156 2HD2 ASN A  30      -4.670 -18.445  50.419  1.00 60.12           H
ATOM    157  HN  ASN A  30      -3.067 -15.019  48.046  1.00 60.12           H
ATOM    158  N   PHE A  31      -3.531 -14.657  45.171  1.00 66.10           N
ATOM    159  CA  PHE A  31      -3.912 -13.983  43.941  1.00 66.10           C
ATOM    160  C   PHE A  31      -3.069 -14.475  42.763  1.00 66.10           C
ATOM    161  O   PHE A  31      -1.841 -14.421  42.809  1.00 66.10           O
ATOM    162  HA  PHE A  31      -4.961 -14.215  43.757  1.00 66.10           H
ATOM    163  CB  PHE A  31      -3.653 -12.490  44.150  1.00 66.10           C
ATOM    164 1HB  PHE A  31      -4.139 -12.173  45.073  1.00 66.10           H
ATOM    165 2HB  PHE A  31      -2.583 -12.332  44.284  1.00 66.10           H
ATOM    166  CG  PHE A  31      -4.144 -11.606  43.002  1.00 66.10           C
ATOM    167  CD1 PHE A  31      -3.269 -11.170  42.057  1.00 66.10           C
ATOM    168  HD1 PHE A  31      -2.217 -11.450  42.118  1.00 66.10           H
ATOM    169  CD2 PHE A  31      -5.457 -11.257  42.925  1.00 66.10           C
ATOM    170  HD2 PHE A  31      -6.158 -11.607  43.683  1.00 66.10           H
ATOM    171  CE1 PHE A  31      -3.725 -10.350  40.991  1.00 66.10           C
ATOM    172  HE1 PHE A  31      -3.023 -10.000  40.234  1.00 66.10           H
ATOM    173  CE2 PHE A  31      -5.913 -10.438  41.860  1.00 66.10           C
ATOM    174  HE2 PHE A  31      -6.964 -10.158  41.799  1.00 66.10           H
ATOM    175  CZ  PHE A  31      -5.037 -10.001  40.915  1.00 66.10           C
ATOM    176  HZ  PHE A  31      -5.387  -9.372  40.097  1.00 66.10           H
ATOM    177  HN  PHE A  31      -3.181 -14.057  45.890  1.00 66.10           H
ATOM    178  N   ASN A  32      -3.761 -14.943  41.735  1.00 59.34           N
ATOM    179  CA  ASN A  32      -3.091 -15.463  40.556  1.00 59.34           C
ATOM    180  C   ASN A  32      -2.654 -14.297  39.667  1.00 59.34           C
ATOM    181  O   ASN A  32      -3.438 -13.799  38.861  1.00 59.34           O
ATOM    182  HA  ASN A  32      -2.246 -16.037  40.936  1.00 59.34           H
ATOM    183  CB  ASN A  32      -4.027 -16.356  39.739  1.00 59.34           C
ATOM    184 1HB  ASN A  32      -4.548 -17.047  40.402  1.00 59.34           H
ATOM    185 2HB  ASN A  32      -4.789 -15.744  39.255  1.00 59.34           H
ATOM    186  CG  ASN A  32      -3.251 -17.142  38.681  1.00 59.34           C
ATOM    187  OD1 ASN A  32      -2.041 -17.039  38.557  1.00 59.34           O
ATOM    188  ND2 ASN A  32      -4.011 -17.932  37.927  1.00 59.34           N
ATOM    189 1HD2 ASN A  32      -4.998 -17.970  38.081  1.00 59.34           H
ATOM    190 2HD2 ASN A  32      -3.595 -18.487  37.207  1.00 59.34           H
ATOM    191  HN  ASN A  32      -4.760 -14.971  41.700  1.00 59.34           H
ATOM    192  N   PHE A  33      -1.404 -13.896  39.844  1.00 62.14           N
ATOM    193  CA  PHE A  33      -0.812 -12.887  38.981  1.00 62.14           C
ATOM    194  C   PHE A  33      -0.401 -13.489  37.636  1.00 62.14           C
ATOM    195  O   PHE A  33       0.783 -13.530  37.306  1.00 62.14           O
ATOM    196  HA  PHE A  33      -1.568 -12.119  38.818  1.00 62.14           H
ATOM    197  CB  PHE A  33       0.436 -12.364  39.695  1.00 62.14           C
ATOM    198 1HB  PHE A  33       1.071 -13.209  39.961  1.00 62.14           H
ATOM    199 2HB  PHE A  33       1.004 -11.744  39.003  1.00 62.14           H
ATOM    200  CG  PHE A  33       0.136 -11.553  40.957  1.00 62.14           C
ATOM    201  CD1 PHE A  33      -0.131 -10.223  40.863  1.00 62.14           C
ATOM    202  HD1 PHE A  33      -0.132  -9.735  39.889  1.00 62.14           H
ATOM    203  CD2 PHE A  33       0.138 -12.162  42.174  1.00 62.14           C
ATOM    204  HD2 PHE A  33       0.352 -13.228  42.249  1.00 62.14           H
ATOM    205  CE1 PHE A  33      -0.409  -9.470  42.035  1.00 62.14           C
ATOM    206  HE1 PHE A  33      -0.623  -8.404  41.959  1.00 62.14           H
ATOM    207  CE2 PHE A  33      -0.140 -11.409  43.345  1.00 62.14           C
ATOM    208  HE2 PHE A  33      -0.139 -11.897  44.320  1.00 62.14           H
ATOM    209  CZ  PHE A  33      -0.407 -10.079  43.251  1.00 62.14           C
ATOM    210  HZ  PHE A  33      -0.621  -9.501  44.150  1.00 62.14           H
ATOM    211  HN  PHE A  33      -0.800 -14.248  40.559  1.00 62.14           H
ATOM    212  N   THR A  34      -1.403 -13.941  36.895  1.00 61.88           N
ATOM    213  CA  THR A  34      -1.234 -14.174  35.471  1.00 61.88           C
ATOM    214  C   THR A  34      -0.744 -12.901  34.777  1.00 61.88           C
ATOM    215  O   THR A  34      -1.309 -11.826  34.972  1.00 61.88           O
ATOM    216  HA  THR A  34      -0.462 -14.930  35.335  1.00 61.88           H
ATOM    217  CB  THR A  34      -2.562 -14.694  34.917  1.00 61.88           C
ATOM    218  HB  THR A  34      -2.582 -14.629  33.829  1.00 61.88           H
ATOM    219  OG1 THR A  34      -3.549 -13.923  35.597  1.00 61.88           O
ATOM    220  HG1 THR A  34      -3.414 -12.951  35.407  1.00 61.88           H
ATOM    221  CG2 THR A  34      -2.852 -16.134  35.347  1.00 61.88           C
ATOM    222 1HG2 THR A  34      -2.899 -16.185  36.435  1.00 61.88           H
ATOM    223 2HG2 THR A  34      -2.058 -16.788  34.986  1.00 61.88           H
ATOM    224 3HG2 THR A  34      -3.806 -16.454  34.927  1.00 61.88           H
ATOM    225  HN  THR A  34      -2.314 -14.147  37.253  1.00 61.88           H
ATOM    226  N   ASP A  35       0.303 -13.066  33.982  1.00 67.01           N
ATOM    227  CA  ASP A  35       0.964 -11.925  33.370  1.00 67.01           C
ATOM    228  C   ASP A  35       0.217 -11.532  32.094  1.00 67.01           C
ATOM    229  O   ASP A  35       0.617 -11.909  30.994  1.00 67.01           O
ATOM    230  HA  ASP A  35       0.940 -11.141  34.126  1.00 67.01           H
ATOM    231  CB  ASP A  35       2.406 -12.265  32.987  1.00 67.01           C
ATOM    232 1HB  ASP A  35       2.824 -12.964  33.712  1.00 67.01           H
ATOM    233 2HB  ASP A  35       2.421 -12.764  32.018  1.00 67.01           H
ATOM    234  CG  ASP A  35       3.270 -11.004  32.930  1.00 67.01           C
ATOM    235  OD1 ASP A  35       2.727  -9.928  33.265  1.00 67.01           O
ATOM    236  OD2 ASP A  35       4.454 -11.143  32.554  1.00 67.01           O
ATOM    237  HN  ASP A  35       0.698 -13.956  33.754  1.00 67.01           H
ATOM    238  N   PHE A  36      -0.856 -10.778  32.284  1.00 81.34           N
ATOM    239  CA  PHE A  36      -1.635 -10.287  31.160  1.00 81.34           C
ATOM    240  C   PHE A  36      -0.984  -9.048  30.542  1.00 81.34           C
ATOM    241  O   PHE A  36      -1.380  -8.606  29.465  1.00 81.34           O
ATOM    242  HA  PHE A  36      -1.669 -11.085  30.418  1.00 81.34           H
ATOM    243  CB  PHE A  36      -3.014  -9.908  31.702  1.00 81.34           C
ATOM    244 1HB  PHE A  36      -2.887  -9.263  32.571  1.00 81.34           H
ATOM    245 2HB  PHE A  36      -3.542  -9.326  30.947  1.00 81.34           H
ATOM    246  CG  PHE A  36      -3.878 -11.107  32.097  1.00 81.34           C
ATOM    247  CD1 PHE A  36      -3.907 -12.215  31.308  1.00 81.34           C
ATOM    248  HD1 PHE A  36      -3.313 -12.248  30.394  1.00 81.34           H
ATOM    249  CD2 PHE A  36      -4.618 -11.065  33.238  1.00 81.34           C
ATOM    250  HD2 PHE A  36      -4.596 -10.178  33.870  1.00 81.34           H
ATOM    251  CE1 PHE A  36      -4.709 -13.327  31.675  1.00 81.34           C
ATOM    252  HE1 PHE A  36      -4.731 -14.215  31.043  1.00 81.34           H
ATOM    253  CE2 PHE A  36      -5.420 -12.178  33.605  1.00 81.34           C
ATOM    254  HE2 PHE A  36      -6.014 -12.145  34.518  1.00 81.34           H
ATOM    255  CZ  PHE A  36      -5.449 -13.286  32.816  1.00 81.34           C
ATOM    256  HZ  PHE A  36      -6.064 -14.140  33.097  1.00 81.34           H
ATOM    257  HN  PHE A  36      -1.195 -10.503  33.184  1.00 81.34           H
ATOM    258  N   TYR A  37       0.003  -8.521  31.252  1.00 86.19           N
ATOM    259  CA  TYR A  37       0.785  -7.410  30.737  1.00 86.19           C
ATOM    260  C   TYR A  37       1.969  -7.910  29.907  1.00 86.19           C
ATOM    261  O   TYR A  37       2.917  -8.475  30.449  1.00 86.19           O
ATOM    262  HA  TYR A  37       0.135  -6.807  30.103  1.00 86.19           H
ATOM    263  CB  TYR A  37       1.317  -6.665  31.963  1.00 86.19           C
ATOM    264 1HB  TYR A  37       0.490  -6.475  32.647  1.00 86.19           H
ATOM    265 2HB  TYR A  37       2.023  -7.307  32.488  1.00 86.19           H
ATOM    266  CG  TYR A  37       2.003  -5.337  31.635  1.00 86.19           C
ATOM    267  CD1 TYR A  37       3.372  -5.292  31.463  1.00 86.19           C
ATOM    268  HD1 TYR A  37       3.964  -6.202  31.561  1.00 86.19           H
ATOM    269  CD2 TYR A  37       1.254  -4.185  31.511  1.00 86.19           C
ATOM    270  HD2 TYR A  37       0.173  -4.220  31.646  1.00 86.19           H
ATOM    271  CE1 TYR A  37       4.018  -4.043  31.154  1.00 86.19           C
ATOM    272  HE1 TYR A  37       5.098  -3.993  31.016  1.00 86.19           H
ATOM    273  CE2 TYR A  37       1.900  -2.936  31.202  1.00 86.19           C
ATOM    274  HE2 TYR A  37       1.320  -2.018  31.101  1.00 86.19           H
ATOM    275  CZ  TYR A  37       3.250  -2.926  31.039  1.00 86.19           C
ATOM    276  OH  TYR A  37       3.861  -1.747  30.747  1.00 86.19           O
ATOM    277  HH  TYR A  37       3.183  -1.077  30.444  1.00 86.19           H
ATOM    278  HN  TYR A  37       0.271  -8.841  32.161  1.00 86.19           H
ATOM    279  N   CYS A  38       1.874  -7.685  28.604  1.00 89.99           N
ATOM    280  CA  CYS A  38       2.858  -8.220  27.679  1.00 89.99           C
ATOM    281  C   CYS A  38       3.890  -7.128  27.390  1.00 89.99           C
ATOM    282  O   CYS A  38       3.563  -6.101  26.798  1.00 89.99           O
ATOM    283  HA  CYS A  38       3.324  -9.071  28.175  1.00 89.99           H
ATOM    284  CB  CYS A  38       2.205  -8.741  26.397  1.00 89.99           C
ATOM    285 1HB  CYS A  38       1.404  -9.438  26.644  1.00 89.99           H
ATOM    286 2HB  CYS A  38       1.750  -7.915  25.849  1.00 89.99           H
ATOM    287  SG  CYS A  38       3.455  -9.571  25.350  1.00 89.99           S
ATOM    288  HN  CYS A  38       1.144  -7.149  28.181  1.00 89.99           H
ATOM    289  N   GLU A  39       5.115  -7.387  27.823  1.00 82.09           N
ATOM    290  CA  GLU A  39       6.233  -6.531  27.463  1.00 82.09           C
ATOM    291  C   GLU A  39       6.837  -6.978  26.130  1.00 82.09           C
ATOM    292  O   GLU A  39       7.209  -8.140  25.973  1.00 82.09           O
ATOM    293  HA  GLU A  39       5.810  -5.531  27.360  1.00 82.09           H
ATOM    294  CB  GLU A  39       7.291  -6.517  28.568  1.00 82.09           C
ATOM    295 1HB  GLU A  39       7.651  -7.530  28.745  1.00 82.09           H
ATOM    296 2HB  GLU A  39       8.085  -5.817  28.307  1.00 82.09           H
ATOM    297  CG  GLU A  39       6.698  -6.023  29.889  1.00 82.09           C
ATOM    298 1HG  GLU A  39       6.158  -5.091  29.723  1.00 82.09           H
ATOM    299 2HG  GLU A  39       5.975  -6.749  30.261  1.00 82.09           H
ATOM    300  CD  GLU A  39       7.793  -5.805  30.934  1.00 82.09           C
ATOM    301  OE1 GLU A  39       7.484  -5.149  31.953  1.00 82.09           O
ATOM    302  OE2 GLU A  39       8.916  -6.298  30.691  1.00 82.09           O
ATOM    303  HN  GLU A  39       5.349  -8.164  28.407  1.00 82.09           H
ATOM    304  N   LYS A  40       6.916  -6.033  25.206  1.00 88.65           N
ATOM    305  CA  LYS A  40       7.283  -6.353  23.837  1.00 88.65           C
ATOM    306  C   LYS A  40       8.667  -5.773  23.536  1.00 88.65           C
ATOM    307  O   LYS A  40       8.932  -5.343  22.414  1.00 88.65           O
ATOM    308  HA  LYS A  40       7.340  -7.439  23.760  1.00 88.65           H
ATOM    309  CB  LYS A  40       6.196  -5.887  22.867  1.00 88.65           C
ATOM    310 1HB  LYS A  40       6.004  -4.824  23.013  1.00 88.65           H
ATOM    311 2HB  LYS A  40       6.543  -6.009  21.841  1.00 88.65           H
ATOM    312  CG  LYS A  40       4.902  -6.677  23.072  1.00 88.65           C
ATOM    313 1HG  LYS A  40       5.107  -7.744  22.986  1.00 88.65           H
ATOM    314 2HG  LYS A  40       4.522  -6.505  24.079  1.00 88.65           H
ATOM    315  CD  LYS A  40       3.843  -6.271  22.045  1.00 88.65           C
ATOM    316 1HD  LYS A  40       3.600  -5.216  22.165  1.00 88.65           H
ATOM    317 2HD  LYS A  40       4.243  -6.393  21.038  1.00 88.65           H
ATOM    318  CE  LYS A  40       2.576  -7.114  22.202  1.00 88.65           C
ATOM    319 1HE  LYS A  40       2.817  -8.170  22.081  1.00 88.65           H
ATOM    320 2HE  LYS A  40       2.174  -6.992  23.208  1.00 88.65           H
ATOM    321  NZ  LYS A  40       1.560  -6.713  21.203  1.00 88.65           N
ATOM    322 1HZ  LYS A  40       0.845  -7.430  21.141  1.00 88.65           H
ATOM    323 2HZ  LYS A  40       1.136  -5.836  21.486  1.00 88.65           H
ATOM    324 3HZ  LYS A  40       2.002  -6.598  20.298  1.00 88.65           H
ATOM    325  HN  LYS A  40       6.734  -5.065  25.379  1.00 88.65           H
ATOM    326  N   ASN A  41       9.511  -5.781  24.556  1.00 82.65           N
ATOM    327  CA  ASN A  41      10.847  -5.222  24.427  1.00 82.65           C
ATOM    328  C   ASN A  41      11.613  -5.989  23.347  1.00 82.65           C
ATOM    329  O   ASN A  41      12.372  -5.397  22.581  1.00 82.65           O
ATOM    330  HA  ASN A  41      10.695  -4.175  24.166  1.00 82.65           H
ATOM    331  CB  ASN A  41      11.626  -5.348  25.738  1.00 82.65           C
ATOM    332 1HB  ASN A  41      11.546  -6.367  26.116  1.00 82.65           H
ATOM    333 2HB  ASN A  41      12.683  -5.157  25.556  1.00 82.65           H
ATOM    334  CG  ASN A  41      11.097  -4.366  26.785  1.00 82.65           C
ATOM    335  OD1 ASN A  41      10.623  -3.285  26.477  1.00 82.65           O
ATOM    336  ND2 ASN A  41      11.206  -4.800  28.037  1.00 82.65           N
ATOM    337 1HD2 ASN A  41      11.605  -5.699  28.222  1.00 82.65           H
ATOM    338 2HD2 ASN A  41      10.888  -4.229  28.794  1.00 82.65           H
ATOM    339  HN  ASN A  41       9.297  -6.159  25.457  1.00 82.65           H
ATOM    340  N   ASN A  42      11.387  -7.294  23.319  1.00 84.12           N
ATOM    341  CA  ASN A  42      12.068  -8.151  22.364  1.00 84.12           C
ATOM    342  C   ASN A  42      11.632  -7.776  20.946  1.00 84.12           C
ATOM    343  O   ASN A  42      12.441  -7.795  20.019  1.00 84.12           O
ATOM    344  HA  ASN A  42      13.131  -7.980  22.533  1.00 84.12           H
ATOM    345  CB  ASN A  42      11.713  -9.622  22.594  1.00 84.12           C
ATOM    346 1HB  ASN A  42      12.192 -10.238  21.833  1.00 84.12           H
ATOM    347 2HB  ASN A  42      12.103  -9.947  23.558  1.00 84.12           H
ATOM    348  CG  ASN A  42      10.199  -9.834  22.551  1.00 84.12           C
ATOM    349  OD1 ASN A  42       9.414  -8.900  22.584  1.00 84.12           O
ATOM    350  ND2 ASN A  42       9.833 -11.111  22.475  1.00 84.12           N
ATOM    351 1HD2 ASN A  42      10.528 -11.829  22.452  1.00 84.12           H
ATOM    352 2HD2 ASN A  42       8.863 -11.352  22.442  1.00 84.12           H
ATOM    353  HN  ASN A  42      10.753  -7.765  23.932  1.00 84.12           H
ATOM    354  N   VAL A  43      10.356  -7.443  20.822  1.00 90.95           N
ATOM    355  CA  VAL A  43       9.795  -7.096  19.528  1.00 90.95           C
ATOM    356  C   VAL A  43      10.440  -5.801  19.028  1.00 90.95           C
ATOM    357  O   VAL A  43      10.759  -5.679  17.846  1.00 90.95           O
ATOM    358  HA  VAL A  43      10.043  -7.901  18.836  1.00 90.95           H
ATOM    359  CB  VAL A  43       8.271  -7.006  19.624  1.00 90.95           C
ATOM    360  HB  VAL A  43       8.025  -6.161  20.267  1.00 90.95           H
ATOM    361  CG1 VAL A  43       7.649  -6.749  18.250  1.00 90.95           C
ATOM    362 1HG1 VAL A  43       8.029  -5.810  17.849  1.00 90.95           H
ATOM    363 2HG1 VAL A  43       7.909  -7.564  17.575  1.00 90.95           H
ATOM    364 3HG1 VAL A  43       6.565  -6.690  18.348  1.00 90.95           H
ATOM    365  CG2 VAL A  43       7.687  -8.268  20.263  1.00 90.95           C
ATOM    366 1HG2 VAL A  43       7.948  -9.136  19.658  1.00 90.95           H
ATOM    367 2HG2 VAL A  43       8.094  -8.389  21.267  1.00 90.95           H
ATOM    368 3HG2 VAL A  43       6.602  -8.177  20.320  1.00 90.95           H
ATOM    369  HN  VAL A  43       9.710  -7.408  21.585  1.00 90.95           H
ATOM    370  N   ARG A  44      10.612  -4.868  19.953  1.00 86.55           N
ATOM    371  CA  ARG A  44      11.173  -3.572  19.612  1.00 86.55           C
ATOM    372  C   ARG A  44      12.639  -3.720  19.202  1.00 86.55           C
ATOM    373  O   ARG A  44      13.109  -3.024  18.303  1.00 86.55           O
ATOM    374  HA  ARG A  44      10.566  -3.215  18.780  1.00 86.55           H
ATOM    375  CB  ARG A  44      11.076  -2.603  20.792  1.00 86.55           C
ATOM    376 1HB  ARG A  44      11.491  -3.069  21.686  1.00 86.55           H
ATOM    377 2HB  ARG A  44      11.675  -1.715  20.589  1.00 86.55           H
ATOM    378  CG  ARG A  44       9.624  -2.197  21.051  1.00 86.55           C
ATOM    379 1HG  ARG A  44       9.142  -1.935  20.108  1.00 86.55           H
ATOM    380 2HG  ARG A  44       9.074  -3.043  21.465  1.00 86.55           H
ATOM    381  CD  ARG A  44       9.549  -1.012  22.015  1.00 86.55           C
ATOM    382 1HD  ARG A  44      10.233  -0.227  21.694  1.00 86.55           H
ATOM    383 2HD  ARG A  44       8.546  -0.585  22.003  1.00 86.55           H
ATOM    384  NE  ARG A  44       9.893  -1.452  23.386  1.00 86.55           N
ATOM    385  HE  ARG A  44      10.861  -1.497  23.634  1.00 86.55           H
ATOM    386  CZ  ARG A  44       8.990  -1.794  24.314  1.00 86.55           C
ATOM    387  NH1 ARG A  44       7.679  -1.752  24.036  1.00 86.55           N
ATOM    388 1HH1 ARG A  44       7.369  -1.464  23.130  1.00 86.55           H
ATOM    389 2HH1 ARG A  44       7.011  -2.008  24.735  1.00 86.55           H
ATOM    390  NH2 ARG A  44       9.416  -2.178  25.525  1.00 86.55           N
ATOM    391 1HH2 ARG A  44       8.755  -2.436  26.229  1.00 86.55           H
ATOM    392 2HH2 ARG A  44      10.395  -2.207  25.725  1.00 86.55           H
ATOM    393  HN  ARG A  44      10.375  -4.986  20.917  1.00 86.55           H
ATOM    394  N   GLN A  45      13.322  -4.630  19.880  1.00 83.16           N
ATOM    395  CA  GLN A  45      14.715  -4.906  19.571  1.00 83.16           C
ATOM    396  C   GLN A  45      14.845  -5.445  18.145  1.00 83.16           C
ATOM    397  O   GLN A  45      15.709  -5.006  17.388  1.00 83.16           O
ATOM    398  HA  GLN A  45      15.224  -3.946  19.651  1.00 83.16           H
ATOM    399  CB  GLN A  45      15.319  -5.880  20.584  1.00 83.16           C
ATOM    400 1HB  GLN A  45      14.563  -6.601  20.896  1.00 83.16           H
ATOM    401 2HB  GLN A  45      16.123  -6.446  20.114  1.00 83.16           H
ATOM    402  CG  GLN A  45      15.858  -5.136  21.807  1.00 83.16           C
ATOM    403 1HG  GLN A  45      16.536  -4.345  21.486  1.00 83.16           H
ATOM    404 2HG  GLN A  45      15.036  -4.655  22.336  1.00 83.16           H
ATOM    405  CD  GLN A  45      16.591  -6.091  22.751  1.00 83.16           C
ATOM    406  OE1 GLN A  45      16.445  -7.301  22.688  1.00 83.16           O
ATOM    407  NE2 GLN A  45      17.386  -5.482  23.626  1.00 83.16           N
ATOM    408 1HE2 GLN A  45      17.461  -4.485  23.624  1.00 83.16           H
ATOM    409 2HE2 GLN A  45      17.908  -6.022  24.287  1.00 83.16           H
ATOM    410  HN  GLN A  45      12.939  -5.174  20.627  1.00 83.16           H
ATOM    411  N   PHE A  46      13.975  -6.391  17.822  1.00 91.97           N
ATOM    412  CA  PHE A  46      13.981  -6.994  16.501  1.00 91.97           C
ATOM    413  C   PHE A  46      13.813  -5.932  15.412  1.00 91.97           C
ATOM    414  O   PHE A  46      14.554  -5.920  14.431  1.00 91.97           O
ATOM    415  HA  PHE A  46      14.944  -7.490  16.376  1.00 91.97           H
ATOM    416  CB  PHE A  46      12.795  -7.958  16.443  1.00 91.97           C
ATOM    417 1HB  PHE A  46      12.968  -8.774  17.145  1.00 91.97           H
ATOM    418 2HB  PHE A  46      11.898  -7.436  16.778  1.00 91.97           H
ATOM    419  CG  PHE A  46      12.537  -8.546  15.055  1.00 91.97           C
ATOM    420  CD1 PHE A  46      11.580  -8.005  14.254  1.00 91.97           C
ATOM    421  HD1 PHE A  46      10.997  -7.152  14.602  1.00 91.97           H
ATOM    422  CD2 PHE A  46      13.264  -9.610  14.621  1.00 91.97           C
ATOM    423  HD2 PHE A  46      14.031 -10.044  15.262  1.00 91.97           H
ATOM    424  CE1 PHE A  46      11.341  -8.550  12.965  1.00 91.97           C
ATOM    425  HE1 PHE A  46      10.574  -8.116  12.323  1.00 91.97           H
ATOM    426  CE2 PHE A  46      13.025 -10.155  13.332  1.00 91.97           C
ATOM    427  HE2 PHE A  46      13.608 -11.008  12.984  1.00 91.97           H
ATOM    428  CZ  PHE A  46      12.068  -9.614  12.531  1.00 91.97           C
ATOM    429  HZ  PHE A  46      11.885 -10.033  11.541  1.00 91.97           H
ATOM    430  HN  PHE A  46      13.276  -6.743  18.445  1.00 91.97           H
ATOM    431  N   ALA A  47      12.833  -5.065  15.623  1.00 92.75           N
ATOM    432  CA  ALA A  47      12.517  -4.040  14.642  1.00 92.75           C
ATOM    433  C   ALA A  47      13.736  -3.137  14.444  1.00 92.75           C
ATOM    434  O   ALA A  47      14.049  -2.749  13.320  1.00 92.75           O
ATOM    435  HA  ALA A  47      12.289  -4.540  13.701  1.00 92.75           H
ATOM    436  CB  ALA A  47      11.282  -3.261  15.098  1.00 92.75           C
ATOM    437 1HB  ALA A  47      10.437  -3.943  15.195  1.00 92.75           H
ATOM    438 2HB  ALA A  47      11.483  -2.792  16.061  1.00 92.75           H
ATOM    439 3HB  ALA A  47      11.045  -2.492  14.362  1.00 92.75           H
ATOM    440  HN  ALA A  47      12.261  -5.056  16.443  1.00 92.75           H
ATOM    441  N   SER A  48      14.390  -2.828  15.554  1.00 90.97           N
ATOM    442  CA  SER A  48      15.440  -1.824  15.549  1.00 90.97           C
ATOM    443  C   SER A  48      16.625  -2.310  14.713  1.00 90.97           C
ATOM    444  O   SER A  48      17.389  -1.503  14.184  1.00 90.97           O
ATOM    445  HA  SER A  48      14.991  -0.939  15.099  1.00 90.97           H
ATOM    446  CB  SER A  48      15.895  -1.495  16.973  1.00 90.97           C
ATOM    447 1HB  SER A  48      16.554  -0.627  16.952  1.00 90.97           H
ATOM    448 2HB  SER A  48      15.029  -1.223  17.576  1.00 90.97           H
ATOM    449  OG  SER A  48      16.573  -2.590  17.583  1.00 90.97           O
ATOM    450  HG  SER A  48      16.222  -3.454  17.221  1.00 90.97           H
ATOM    451  HN  SER A  48      14.214  -3.251  16.443  1.00 90.97           H
ATOM    452  N   HIS A  49      16.742  -3.626  14.619  1.00 86.69           N
ATOM    453  CA  HIS A  49      17.877  -4.230  13.941  1.00 86.69           C
ATOM    454  C   HIS A  49      17.508  -4.524  12.485  1.00 86.69           C
ATOM    455  O   HIS A  49      18.313  -4.305  11.581  1.00 86.69           O
ATOM    456  HA  HIS A  49      18.681  -3.495  13.962  1.00 86.69           H
ATOM    457  CB  HIS A  49      18.360  -5.473  14.692  1.00 86.69           C
ATOM    458 1HB  HIS A  49      17.504  -6.117  14.895  1.00 86.69           H
ATOM    459 2HB  HIS A  49      19.036  -6.034  14.047  1.00 86.69           H
ATOM    460  CG  HIS A  49      19.063  -5.169  15.993  1.00 86.69           C
ATOM    461  ND1 HIS A  49      20.185  -4.361  16.068  1.00 86.69           N
ATOM    462  HD1 HIS A  49      20.632  -3.909  15.296  1.00 86.69           H
ATOM    463  CD2 HIS A  49      18.794  -5.572  17.268  1.00 86.69           C
ATOM    464  HD2 HIS A  49      17.972  -6.222  17.570  1.00 86.69           H
ATOM    465  CE1 HIS A  49      20.564  -4.289  17.335  1.00 86.69           C
ATOM    466  HE1 HIS A  49      21.417  -3.728  17.718  1.00 86.69           H
ATOM    467  NE2 HIS A  49      19.701  -5.041  18.077  1.00 86.69           N
ATOM    468  HN  HIS A  49      16.080  -4.275  14.995  1.00 86.69           H
ATOM    469  N   PHE A  50      16.291  -5.014  12.304  1.00 81.62           N
ATOM    470  CA  PHE A  50      15.918  -5.647  11.050  1.00 81.62           C
ATOM    471  C   PHE A  50      15.334  -4.626  10.072  1.00 81.62           C
ATOM    472  O   PHE A  50      15.651  -4.648   8.884  1.00 81.62           O
ATOM    473  HA  PHE A  50      16.824  -6.079  10.624  1.00 81.62           H
ATOM    474  CB  PHE A  50      14.849  -6.692  11.377  1.00 81.62           C
ATOM    475 1HB  PHE A  50      15.210  -7.325  12.187  1.00 81.62           H
ATOM    476 2HB  PHE A  50      13.958  -6.182  11.744  1.00 81.62           H
ATOM    477  CG  PHE A  50      14.460  -7.576  10.191  1.00 81.62           C
ATOM    478  CD1 PHE A  50      13.261  -7.399   9.574  1.00 81.62           C
ATOM    479  HD1 PHE A  50      12.577  -6.626   9.925  1.00 81.62           H
ATOM    480  CD2 PHE A  50      15.313  -8.540   9.753  1.00 81.62           C
ATOM    481  HD2 PHE A  50      16.274  -8.683  10.247  1.00 81.62           H
ATOM    482  CE1 PHE A  50      12.900  -8.220   8.473  1.00 81.62           C
ATOM    483  HE1 PHE A  50      11.938  -8.077   7.980  1.00 81.62           H
ATOM    484  CE2 PHE A  50      14.952  -9.361   8.652  1.00 81.62           C
ATOM    485  HE2 PHE A  50      15.636 -10.134   8.301  1.00 81.62           H
ATOM    486  CZ  PHE A  50      13.753  -9.184   8.035  1.00 81.62           C
ATOM    487  HZ  PHE A  50      13.476  -9.814   7.190  1.00 81.62           H
ATOM    488  HN  PHE A  50      15.567  -4.983  12.993  1.00 81.62           H
ATOM    489  N   LEU A  51      14.492  -3.755  10.608  1.00 93.64           N
ATOM    490  CA  LEU A  51      13.642  -2.924   9.773  1.00 93.64           C
ATOM    491  C   LEU A  51      14.488  -1.826   9.125  1.00 93.64           C
ATOM    492  O   LEU A  51      14.360  -1.562   7.930  1.00 93.64           O
ATOM    493  HA  LEU A  51      13.238  -3.559   8.984  1.00 93.64           H
ATOM    494  CB  LEU A  51      12.455  -2.392  10.578  1.00 93.64           C
ATOM    495 1HB  LEU A  51      12.840  -1.787  11.399  1.00 93.64           H
ATOM    496 2HB  LEU A  51      11.875  -1.727   9.937  1.00 93.64           H
ATOM    497  CG  LEU A  51      11.511  -3.447  11.158  1.00 93.64           C
ATOM    498  HG  LEU A  51      12.060  -4.024  11.902  1.00 93.64           H
ATOM    499  CD1 LEU A  51      10.330  -2.790  11.876  1.00 93.64           C
ATOM    500 1HD1 LEU A  51      10.701  -2.168  12.690  1.00 93.64           H
ATOM    501 2HD1 LEU A  51       9.773  -2.173  11.171  1.00 93.64           H
ATOM    502 3HD1 LEU A  51       9.675  -3.563  12.279  1.00 93.64           H
ATOM    503  CD2 LEU A  51      11.051  -4.425  10.075  1.00 93.64           C
ATOM    504 1HD2 LEU A  51      10.526  -3.880   9.292  1.00 93.64           H
ATOM    505 2HD2 LEU A  51      11.918  -4.929   9.649  1.00 93.64           H
ATOM    506 3HD2 LEU A  51      10.381  -5.165  10.515  1.00 93.64           H
ATOM    507  HN  LEU A  51      14.385  -3.613  11.592  1.00 93.64           H
ATOM    508  N   PRO A  52      15.363  -1.168   9.898  1.00 95.45           N
ATOM    509  CA  PRO A  52      16.039   0.039   9.414  1.00 95.45           C
ATOM    510  C   PRO A  52      16.729  -0.184   8.078  1.00 95.45           C
ATOM    511  O   PRO A  52      16.560   0.605   7.149  1.00 95.45           O
ATOM    512  HA  PRO A  52      15.310   0.828   9.230  1.00 95.45           H
ATOM    513  CB  PRO A  52      17.041   0.363  10.524  1.00 95.45           C
ATOM    514 1HB  PRO A  52      18.011  -0.097  10.335  1.00 95.45           H
ATOM    515 2HB  PRO A  52      17.209   1.436  10.611  1.00 95.45           H
ATOM    516  CG  PRO A  52      16.380  -0.207  11.773  1.00 95.45           C
ATOM    517 1HG  PRO A  52      17.102  -0.374  12.573  1.00 95.45           H
ATOM    518 2HG  PRO A  52      15.626   0.469  12.177  1.00 95.45           H
ATOM    519  CD  PRO A  52      15.772  -1.507  11.273  1.00 95.45           C
ATOM    520 1HD  PRO A  52      16.495  -2.323  11.285  1.00 95.45           H
ATOM    521 2HD  PRO A  52      14.929  -1.823  11.887  1.00 95.45           H
ATOM    522  N   PRO A  53      17.520  -1.258   7.950  1.00 95.63           N
ATOM    523  CA  PRO A  53      18.305  -1.476   6.732  1.00 95.63           C
ATOM    524  C   PRO A  53      17.430  -1.804   5.533  1.00 95.63           C
ATOM    525  O   PRO A  53      17.739  -1.411   4.409  1.00 95.63           O
ATOM    526  HA  PRO A  53      18.834  -0.563   6.457  1.00 95.63           H
ATOM    527  CB  PRO A  53      19.226  -2.642   7.098  1.00 95.63           C
ATOM    528 1HB  PRO A  53      19.440  -3.271   6.234  1.00 95.63           H
ATOM    529 2HB  PRO A  53      20.184  -2.291   7.481  1.00 95.63           H
ATOM    530  CG  PRO A  53      18.453  -3.389   8.147  1.00 95.63           C
ATOM    531 1HG  PRO A  53      17.752  -4.091   7.695  1.00 95.63           H
ATOM    532 2HG  PRO A  53      19.118  -3.970   8.787  1.00 95.63           H
ATOM    533  CD  PRO A  53      17.731  -2.335   8.934  1.00 95.63           C
ATOM    534 1HD  PRO A  53      16.786  -2.707   9.331  1.00 95.63           H
ATOM    535 2HD  PRO A  53      18.322  -1.992   9.783  1.00 95.63           H
ATOM    536  N   LEU A  54      16.351  -2.522   5.807  1.00 93.82           N
ATOM    537  CA  LEU A  54      15.454  -2.959   4.750  1.00 93.82           C
ATOM    538  C   LEU A  54      14.741  -1.742   4.157  1.00 93.82           C
ATOM    539  O   LEU A  54      14.574  -1.647   2.942  1.00 93.82           O
ATOM    540  HA  LEU A  54      16.065  -3.414   3.970  1.00 93.82           H
ATOM    541  CB  LEU A  54      14.502  -4.038   5.267  1.00 93.82           C
ATOM    542 1HB  LEU A  54      14.001  -3.657   6.157  1.00 93.82           H
ATOM    543 2HB  LEU A  54      13.731  -4.206   4.514  1.00 93.82           H
ATOM    544  CG  LEU A  54      15.139  -5.385   5.613  1.00 93.82           C
ATOM    545  HG  LEU A  54      15.869  -5.224   6.406  1.00 93.82           H
ATOM    546  CD1 LEU A  54      14.094  -6.364   6.152  1.00 93.82           C
ATOM    547 1HD1 LEU A  54      13.640  -5.951   7.053  1.00 93.82           H
ATOM    548 2HD1 LEU A  54      13.324  -6.525   5.398  1.00 93.82           H
ATOM    549 3HD1 LEU A  54      14.574  -7.313   6.390  1.00 93.82           H
ATOM    550  CD2 LEU A  54      15.896  -5.958   4.413  1.00 93.82           C
ATOM    551 1HD2 LEU A  54      15.204  -6.102   3.583  1.00 93.82           H
ATOM    552 2HD2 LEU A  54      16.683  -5.266   4.115  1.00 93.82           H
ATOM    553 3HD2 LEU A  54      16.339  -6.916   4.686  1.00 93.82           H
ATOM    554  HN  LEU A  54      16.086  -2.804   6.729  1.00 93.82           H
ATOM    555  N   TYR A  55      14.339  -0.842   5.042  1.00 94.20           N
ATOM    556  CA  TYR A  55      13.608   0.343   4.626  1.00 94.20           C
ATOM    557  C   TYR A  55      14.496   1.271   3.794  1.00 94.20           C
ATOM    558  O   TYR A  55      14.036   1.867   2.821  1.00 94.20           O
ATOM    559  HA  TYR A  55      12.762   0.020   4.019  1.00 94.20           H
ATOM    560  CB  TYR A  55      13.204   1.063   5.914  1.00 94.20           C
ATOM    561 1HB  TYR A  55      14.064   1.100   6.583  1.00 94.20           H
ATOM    562 2HB  TYR A  55      12.942   2.094   5.675  1.00 94.20           H
ATOM    563  CG  TYR A  55      12.032   0.411   6.650  1.00 94.20           C
ATOM    564  CD1 TYR A  55      11.441  -0.725   6.137  1.00 94.20           C
ATOM    565  HD1 TYR A  55      11.809  -1.158   5.206  1.00 94.20           H
ATOM    566  CD2 TYR A  55      11.566   0.960   7.828  1.00 94.20           C
ATOM    567  HD2 TYR A  55      12.033   1.857   8.234  1.00 94.20           H
ATOM    568  CE1 TYR A  55      10.337  -1.338   6.829  1.00 94.20           C
ATOM    569  HE1 TYR A  55       9.861  -2.236   6.435  1.00 94.20           H
ATOM    570  CE2 TYR A  55      10.463   0.346   8.521  1.00 94.20           C
ATOM    571  HE2 TYR A  55      10.085   0.769   9.452  1.00 94.20           H
ATOM    572  CZ  TYR A  55       9.903  -0.773   7.987  1.00 94.20           C
ATOM    573  OH  TYR A  55       8.861  -1.352   8.642  1.00 94.20           O
ATOM    574  HH  TYR A  55       8.526  -2.138   8.122  1.00 94.20           H
ATOM    575  HN  TYR A  55      14.505  -0.912   6.026  1.00 94.20           H
ATOM    576  N   TRP A  56      15.751   1.363   4.207  1.00 92.43           N
ATOM    577  CA  TRP A  56      16.719   2.171   3.484  1.00 92.43           C
ATOM    578  C   TRP A  56      16.886   1.570   2.087  1.00 92.43           C
ATOM    579  O   TRP A  56      16.932   2.297   1.096  1.00 92.43           O
ATOM    580  HA  TRP A  56      16.320   3.182   3.409  1.00 92.43           H
ATOM    581  CB  TRP A  56      18.037   2.267   4.254  1.00 92.43           C
ATOM    582 1HB  TRP A  56      18.259   1.297   4.698  1.00 92.43           H
ATOM    583 2HB  TRP A  56      18.841   2.487   3.552  1.00 92.43           H
ATOM    584  CG  TRP A  56      18.038   3.328   5.357  1.00 92.43           C
ATOM    585  CD1 TRP A  56      18.171   3.146   6.677  1.00 92.43           C
ATOM    586  HD1 TRP A  56      18.301   2.173   7.152  1.00 92.43           H
ATOM    587  CD2 TRP A  56      17.893   4.753   5.178  1.00 92.43           C
ATOM    588  NE1 TRP A  56      18.122   4.344   7.361  1.00 92.43           N
ATOM    589  HE1 TRP A  56      18.198   4.464   8.351  1.00 92.43           H
ATOM    590  CE2 TRP A  56      17.947   5.352   6.420  1.00 92.43           C
ATOM    591  CE3 TRP A  56      17.721   5.511   4.006  1.00 92.43           C
ATOM    592  HE3 TRP A  56      17.675   5.061   3.014  1.00 92.43           H
ATOM    593  CZ2 TRP A  56      17.838   6.735   6.610  1.00 92.43           C
ATOM    594  HZ2 TRP A  56      17.885   7.184   7.602  1.00 92.43           H
ATOM    595  CZ3 TRP A  56      17.613   6.891   4.213  1.00 92.43           C
ATOM    596  HZ3 TRP A  56      17.479   7.525   3.337  1.00 92.43           H
ATOM    597  CH2 TRP A  56      17.666   7.510   5.456  1.00 92.43           C
ATOM    598  HH2 TRP A  56      17.575   8.593   5.533  1.00 92.43           H
ATOM    599  HN  TRP A  56      16.109   0.900   5.018  1.00 92.43           H
ATOM    600  N   LEU A  57      16.972   0.248   2.052  1.00 92.56           N
ATOM    601  CA  LEU A  57      17.148  -0.458   0.794  1.00 92.56           C
ATOM    602  C   LEU A  57      15.958  -0.162  -0.122  1.00 92.56           C
ATOM    603  O   LEU A  57      16.140   0.221  -1.277  1.00 92.56           O
ATOM    604  HA  LEU A  57      18.050  -0.068   0.324  1.00 92.56           H
ATOM    605  CB  LEU A  57      17.375  -1.950   1.044  1.00 92.56           C
ATOM    606 1HB  LEU A  57      18.250  -2.061   1.685  1.00 92.56           H
ATOM    607 2HB  LEU A  57      16.522  -2.339   1.599  1.00 92.56           H
ATOM    608  CG  LEU A  57      17.576  -2.816  -0.201  1.00 92.56           C
ATOM    609  HG  LEU A  57      16.749  -2.626  -0.886  1.00 92.56           H
ATOM    610  CD1 LEU A  57      18.865  -2.434  -0.932  1.00 92.56           C
ATOM    611 1HD1 LEU A  57      18.814  -1.389  -1.238  1.00 92.56           H
ATOM    612 2HD1 LEU A  57      19.716  -2.577  -0.267  1.00 92.56           H
ATOM    613 3HD1 LEU A  57      18.983  -3.065  -1.813  1.00 92.56           H
ATOM    614  CD2 LEU A  57      17.536  -4.303   0.153  1.00 92.56           C
ATOM    615 1HD2 LEU A  57      18.329  -4.528   0.866  1.00 92.56           H
ATOM    616 2HD2 LEU A  57      16.570  -4.546   0.596  1.00 92.56           H
ATOM    617 3HD2 LEU A  57      17.682  -4.896  -0.750  1.00 92.56           H
ATOM    618  HN  LEU A  57      16.924  -0.337   2.862  1.00 92.56           H
ATOM    619  N   VAL A  58      14.768  -0.350   0.428  1.00 94.60           N
ATOM    620  CA  VAL A  58      13.550  -0.174  -0.345  1.00 94.60           C
ATOM    621  C   VAL A  58      13.483   1.264  -0.862  1.00 94.60           C
ATOM    622  O   VAL A  58      13.134   1.497  -2.018  1.00 94.60           O
ATOM    623  HA  VAL A  58      13.600  -0.851  -1.198  1.00 94.60           H
ATOM    624  CB  VAL A  58      12.334  -0.564   0.498  1.00 94.60           C
ATOM    625  HB  VAL A  58      12.373   0.007   1.426  1.00 94.60           H
ATOM    626  CG1 VAL A  58      11.031  -0.205  -0.220  1.00 94.60           C
ATOM    627 1HG1 VAL A  58      11.001   0.870  -0.402  1.00 94.60           H
ATOM    628 2HG1 VAL A  58      10.982  -0.736  -1.171  1.00 94.60           H
ATOM    629 3HG1 VAL A  58      10.183  -0.492   0.401  1.00 94.60           H
ATOM    630  CG2 VAL A  58      12.370  -2.050   0.858  1.00 94.60           C
ATOM    631 1HG2 VAL A  58      12.367  -2.645  -0.055  1.00 94.60           H
ATOM    632 2HG2 VAL A  58      13.274  -2.264   1.429  1.00 94.60           H
ATOM    633 3HG2 VAL A  58      11.494  -2.300   1.457  1.00 94.60           H
ATOM    634  HN  VAL A  58      14.628  -0.618   1.381  1.00 94.60           H
ATOM    635  N   PHE A  59      13.822   2.193   0.020  1.00 95.61           N
ATOM    636  CA  PHE A  59      13.765   3.605  -0.319  1.00 95.61           C
ATOM    637  C   PHE A  59      14.656   3.916  -1.523  1.00 95.61           C
ATOM    638  O   PHE A  59      14.203   4.514  -2.498  1.00 95.61           O
ATOM    639  HA  PHE A  59      12.729   3.836  -0.567  1.00 95.61           H
ATOM    640  CB  PHE A  59      14.281   4.378   0.896  1.00 95.61           C
ATOM    641 1HB  PHE A  59      13.586   4.240   1.724  1.00 95.61           H
ATOM    642 2HB  PHE A  59      15.235   3.953   1.206  1.00 95.61           H
ATOM    643  CG  PHE A  59      14.464   5.877   0.647  1.00 95.61           C
ATOM    644  CD1 PHE A  59      15.714   6.411   0.604  1.00 95.61           C
ATOM    645  HD1 PHE A  59      16.585   5.771   0.745  1.00 95.61           H
ATOM    646  CD2 PHE A  59      13.377   6.675   0.470  1.00 95.61           C
ATOM    647  HD2 PHE A  59      12.375   6.247   0.506  1.00 95.61           H
ATOM    648  CE1 PHE A  59      15.884   7.802   0.373  1.00 95.61           C
ATOM    649  HE1 PHE A  59      16.886   8.230   0.338  1.00 95.61           H
ATOM    650  CE2 PHE A  59      13.547   8.066   0.240  1.00 95.61           C
ATOM    651  HE2 PHE A  59      12.676   8.705   0.098  1.00 95.61           H
ATOM    652  CZ  PHE A  59      14.797   8.600   0.196  1.00 95.61           C
ATOM    653  HZ  PHE A  59      14.928   9.667   0.019  1.00 95.61           H
ATOM    654  HN  PHE A  59      14.131   1.994   0.950  1.00 95.61           H
ATOM    655  N   ILE A  60      15.908   3.496  -1.416  1.00 92.93           N
ATOM    656  CA  ILE A  60      16.908   3.863  -2.405  1.00 92.93           C
ATOM    657  C   ILE A  60      16.492   3.316  -3.772  1.00 92.93           C
ATOM    658  O   ILE A  60      16.435   4.059  -4.750  1.00 92.93           O
ATOM    659  HA  ILE A  60      16.928   4.952  -2.460  1.00 92.93           H
ATOM    660  CB  ILE A  60      18.298   3.407  -1.956  1.00 92.93           C
ATOM    661  HB  ILE A  60      18.233   2.362  -1.652  1.00 92.93           H
ATOM    662  CG1 ILE A  60      18.770   4.203  -0.738  1.00 92.93           C
ATOM    663 1HG1 ILE A  60      19.018   5.221  -1.039  1.00 92.93           H
ATOM    664 2HG1 ILE A  60      17.962   4.274  -0.010  1.00 92.93           H
ATOM    665  CG2 ILE A  60      19.298   3.480  -3.112  1.00 92.93           C
ATOM    666 1HG2 ILE A  60      18.963   2.834  -3.924  1.00 92.93           H
ATOM    667 2HG2 ILE A  60      19.366   4.507  -3.469  1.00 92.93           H
ATOM    668 3HG2 ILE A  60      20.278   3.150  -2.766  1.00 92.93           H
ATOM    669  CD1 ILE A  60      19.990   3.545  -0.092  1.00 92.93           C
ATOM    670 1HD1 ILE A  60      19.731   2.536   0.229  1.00 92.93           H
ATOM    671 2HD1 ILE A  60      20.804   3.498  -0.816  1.00 92.93           H
ATOM    672 3HD1 ILE A  60      20.305   4.131   0.771  1.00 92.93           H
ATOM    673  HN  ILE A  60      16.242   2.916  -0.673  1.00 92.93           H
ATOM    674  N   VAL A  61      16.213   2.021  -3.795  1.00 93.04           N
ATOM    675  CA  VAL A  61      15.933   1.339  -5.047  1.00 93.04           C
ATOM    676  C   VAL A  61      14.631   1.882  -5.639  1.00 93.04           C
ATOM    677  O   VAL A  61      14.545   2.126  -6.841  1.00 93.04           O
ATOM    678  HA  VAL A  61      16.750   1.562  -5.733  1.00 93.04           H
ATOM    679  CB  VAL A  61      15.902  -0.175  -4.823  1.00 93.04           C
ATOM    680  HB  VAL A  61      15.151  -0.385  -4.061  1.00 93.04           H
ATOM    681  CG1 VAL A  61      15.495  -0.910  -6.101  1.00 93.04           C
ATOM    682 1HG1 VAL A  61      14.502  -0.582  -6.408  1.00 93.04           H
ATOM    683 2HG1 VAL A  61      16.212  -0.689  -6.891  1.00 93.04           H
ATOM    684 3HG1 VAL A  61      15.481  -1.984  -5.913  1.00 93.04           H
ATOM    685  CG2 VAL A  61      17.251  -0.679  -4.305  1.00 93.04           C
ATOM    686 1HG2 VAL A  61      18.028  -0.450  -5.033  1.00 93.04           H
ATOM    687 2HG2 VAL A  61      17.483  -0.190  -3.359  1.00 93.04           H
ATOM    688 3HG2 VAL A  61      17.201  -1.758  -4.154  1.00 93.04           H
ATOM    689  HN  VAL A  61      16.176   1.442  -2.981  1.00 93.04           H
ATOM    690  N   GLY A  62      13.648   2.055  -4.766  1.00 94.71           N
ATOM    691  CA  GLY A  62      12.323   2.460  -5.202  1.00 94.71           C
ATOM    692  C   GLY A  62      12.333   3.899  -5.722  1.00 94.71           C
ATOM    693  O   GLY A  62      11.714   4.200  -6.741  1.00 94.71           O
ATOM    694 1HA  GLY A  62      11.973   1.789  -5.987  1.00 94.71           H
ATOM    695 2HA  GLY A  62      11.621   2.375  -4.373  1.00 94.71           H
ATOM    696  HN  GLY A  62      13.747   1.923  -3.780  1.00 94.71           H
ATOM    697  N   ALA A  63      13.044   4.751  -4.998  1.00 94.78           N
ATOM    698  CA  ALA A  63      13.104   6.161  -5.346  1.00 94.78           C
ATOM    699  C   ALA A  63      13.734   6.313  -6.732  1.00 94.78           C
ATOM    700  O   ALA A  63      13.227   7.058  -7.569  1.00 94.78           O
ATOM    701  HA  ALA A  63      12.083   6.539  -5.376  1.00 94.78           H
ATOM    702  CB  ALA A  63      13.879   6.920  -4.267  1.00 94.78           C
ATOM    703 1HB  ALA A  63      13.375   6.804  -3.308  1.00 94.78           H
ATOM    704 2HB  ALA A  63      14.891   6.520  -4.196  1.00 94.78           H
ATOM    705 3HB  ALA A  63      13.924   7.978  -4.528  1.00 94.78           H
ATOM    706  HN  ALA A  63      13.571   4.493  -4.188  1.00 94.78           H
ATOM    707  N   LEU A  64      14.829   5.595  -6.931  1.00 88.73           N
ATOM    708  CA  LEU A  64      15.535   5.643  -8.201  1.00 88.73           C
ATOM    709  C   LEU A  64      14.621   5.114  -9.308  1.00 88.73           C
ATOM    710  O   LEU A  64      14.502   5.729 -10.366  1.00 88.73           O
ATOM    711  HA  LEU A  64      15.760   6.689  -8.409  1.00 88.73           H
ATOM    712  CB  LEU A  64      16.871   4.904  -8.099  1.00 88.73           C
ATOM    713 1HB  LEU A  64      16.685   3.915  -7.679  1.00 88.73           H
ATOM    714 2HB  LEU A  64      17.258   4.754  -9.107  1.00 88.73           H
ATOM    715  CG  LEU A  64      17.954   5.588  -7.263  1.00 88.73           C
ATOM    716  HG  LEU A  64      17.539   5.806  -6.279  1.00 88.73           H
ATOM    717  CD1 LEU A  64      19.152   4.659  -7.052  1.00 88.73           C
ATOM    718 1HD1 LEU A  64      18.826   3.758  -6.533  1.00 88.73           H
ATOM    719 2HD1 LEU A  64      19.576   4.388  -8.019  1.00 88.73           H
ATOM    720 3HD1 LEU A  64      19.907   5.170  -6.455  1.00 88.73           H
ATOM    721  CD2 LEU A  64      18.367   6.923  -7.886  1.00 88.73           C
ATOM    722 1HD2 LEU A  64      18.756   6.750  -8.890  1.00 88.73           H
ATOM    723 2HD2 LEU A  64      17.500   7.581  -7.941  1.00 88.73           H
ATOM    724 3HD2 LEU A  64      19.138   7.388  -7.272  1.00 88.73           H
ATOM    725  HN  LEU A  64      15.233   4.989  -6.246  1.00 88.73           H
ATOM    726  N   GLY A  65      14.000   3.978  -9.026  1.00 91.47           N
ATOM    727  CA  GLY A  65      13.217   3.284 -10.034  1.00 91.47           C
ATOM    728  C   GLY A  65      12.025   4.132 -10.482  1.00 91.47           C
ATOM    729  O   GLY A  65      11.824   4.344 -11.677  1.00 91.47           O
ATOM    730 1HA  GLY A  65      13.846   3.051 -10.893  1.00 91.47           H
ATOM    731 2HA  GLY A  65      12.861   2.335  -9.633  1.00 91.47           H
ATOM    732  HN  GLY A  65      14.026   3.534  -8.131  1.00 91.47           H
ATOM    733  N   ASN A  66      11.266   4.595  -9.500  1.00 89.30           N
ATOM    734  CA  ASN A  66      10.025   5.297  -9.781  1.00 89.30           C
ATOM    735  C   ASN A  66      10.343   6.659 -10.401  1.00 89.30           C
ATOM    736  O   ASN A  66       9.621   7.130 -11.278  1.00 89.30           O
ATOM    737  HA  ASN A  66       9.476   4.647 -10.462  1.00 89.30           H
ATOM    738  CB  ASN A  66       9.225   5.537  -8.499  1.00 89.30           C
ATOM    739 1HB  ASN A  66       9.895   5.870  -7.705  1.00 89.30           H
ATOM    740 2HB  ASN A  66       8.501   6.335  -8.661  1.00 89.30           H
ATOM    741  CG  ASN A  66       8.499   4.264  -8.059  1.00 89.30           C
ATOM    742  OD1 ASN A  66       7.611   3.762  -8.729  1.00 89.30           O
ATOM    743  ND2 ASN A  66       8.925   3.771  -6.900  1.00 89.30           N
ATOM    744 1HD2 ASN A  66       9.659   4.231  -6.400  1.00 89.30           H
ATOM    745 2HD2 ASN A  66       8.512   2.940  -6.528  1.00 89.30           H
ATOM    746  HN  ASN A  66      11.486   4.498  -8.530  1.00 89.30           H
ATOM    747  N   SER A  67      11.426   7.254  -9.921  1.00 90.39           N
ATOM    748  CA  SER A  67      11.891   8.517 -10.468  1.00 90.39           C
ATOM    749  C   SER A  67      12.190   8.362 -11.960  1.00 90.39           C
ATOM    750  O   SER A  67      11.890   9.253 -12.753  1.00 90.39           O
ATOM    751  HA  SER A  67      11.071   9.218 -10.313  1.00 90.39           H
ATOM    752  CB  SER A  67      13.133   9.014  -9.726  1.00 90.39           C
ATOM    753 1HB  SER A  67      13.923   8.266  -9.799  1.00 90.39           H
ATOM    754 2HB  SER A  67      13.506   9.918 -10.208  1.00 90.39           H
ATOM    755  OG  SER A  67      12.862   9.286  -8.354  1.00 90.39           O
ATOM    756  HG  SER A  67      13.360   8.642  -7.773  1.00 90.39           H
ATOM    757  HN  SER A  67      11.980   6.888  -9.173  1.00 90.39           H
ATOM    758  N   LEU A  68      12.779   7.224 -12.298  1.00 84.27           N
ATOM    759  CA  LEU A  68      13.122   6.940 -13.681  1.00 84.27           C
ATOM    760  C   LEU A  68      11.839   6.815 -14.505  1.00 84.27           C
ATOM    761  O   LEU A  68      11.768   7.310 -15.629  1.00 84.27           O
ATOM    762  HA  LEU A  68      13.692   7.790 -14.057  1.00 84.27           H
ATOM    763  CB  LEU A  68      14.031   5.712 -13.767  1.00 84.27           C
ATOM    764 1HB  LEU A  68      14.786   5.788 -12.985  1.00 84.27           H
ATOM    765 2HB  LEU A  68      13.433   4.827 -13.549  1.00 84.27           H
ATOM    766  CG  LEU A  68      14.742   5.496 -15.104  1.00 84.27           C
ATOM    767  HG  LEU A  68      14.030   5.693 -15.906  1.00 84.27           H
ATOM    768  CD1 LEU A  68      15.899   6.483 -15.275  1.00 84.27           C
ATOM    769 1HD1 LEU A  68      15.515   7.503 -15.245  1.00 84.27           H
ATOM    770 2HD1 LEU A  68      16.619   6.342 -14.469  1.00 84.27           H
ATOM    771 3HD1 LEU A  68      16.387   6.308 -16.234  1.00 84.27           H
ATOM    772  CD2 LEU A  68      15.201   4.044 -15.253  1.00 84.27           C
ATOM    773 1HD2 LEU A  68      15.890   3.796 -14.446  1.00 84.27           H
ATOM    774 2HD2 LEU A  68      14.335   3.384 -15.207  1.00 84.27           H
ATOM    775 3HD2 LEU A  68      15.703   3.919 -16.212  1.00 84.27           H
ATOM    776  HN  LEU A  68      13.020   6.504 -11.647  1.00 84.27           H
ATOM    777  N   VAL A  69      10.857   6.150 -13.915  1.00 86.37           N
ATOM    778  CA  VAL A  69       9.588   5.933 -14.589  1.00 86.37           C
ATOM    779  C   VAL A  69       8.973   7.285 -14.956  1.00 86.37           C
ATOM    780  O   VAL A  69       8.577   7.501 -16.101  1.00 86.37           O
ATOM    781  HA  VAL A  69       9.794   5.381 -15.506  1.00 86.37           H
ATOM    782  CB  VAL A  69       8.670   5.077 -13.715  1.00 86.37           C
ATOM    783  HB  VAL A  69       8.608   5.546 -12.733  1.00 86.37           H
ATOM    784  CG1 VAL A  69       7.257   5.017 -14.298  1.00 86.37           C
ATOM    785 1HG1 VAL A  69       6.845   6.025 -14.355  1.00 86.37           H
ATOM    786 2HG1 VAL A  69       7.294   4.583 -15.297  1.00 86.37           H
ATOM    787 3HG1 VAL A  69       6.625   4.402 -13.657  1.00 86.37           H
ATOM    788  CG2 VAL A  69       9.246   3.672 -13.528  1.00 86.37           C
ATOM    789 1HG2 VAL A  69       9.352   3.190 -14.500  1.00 86.37           H
ATOM    790 2HG2 VAL A  69      10.222   3.739 -13.048  1.00 86.37           H
ATOM    791 3HG2 VAL A  69       8.574   3.084 -12.903  1.00 86.37           H
ATOM    792  HN  VAL A  69      10.918   5.764 -12.994  1.00 86.37           H
ATOM    793  N   ILE A  70       8.913   8.161 -13.964  1.00 88.05           N
ATOM    794  CA  ILE A  70       8.285   9.459 -14.148  1.00 88.05           C
ATOM    795  C   ILE A  70       9.004  10.214 -15.268  1.00 88.05           C
ATOM    796  O   ILE A  70       8.363  10.847 -16.105  1.00 88.05           O
ATOM    797  HA  ILE A  70       7.255   9.282 -14.457  1.00 88.05           H
ATOM    798  CB  ILE A  70       8.236  10.223 -12.824  1.00 88.05           C
ATOM    799  HB  ILE A  70       9.237  10.221 -12.391  1.00 88.05           H
ATOM    800  CG1 ILE A  70       7.311   9.527 -11.823  1.00 88.05           C
ATOM    801 1HG1 ILE A  70       6.272   9.689 -12.111  1.00 88.05           H
ATOM    802 2HG1 ILE A  70       7.485   8.451 -11.848  1.00 88.05           H
ATOM    803  CG2 ILE A  70       7.843  11.684 -13.048  1.00 88.05           C
ATOM    804 1HG2 ILE A  70       8.575  12.161 -13.700  1.00 88.05           H
ATOM    805 2HG2 ILE A  70       6.859  11.728 -13.513  1.00 88.05           H
ATOM    806 3HG2 ILE A  70       7.816  12.204 -12.090  1.00 88.05           H
ATOM    807  CD1 ILE A  70       7.541  10.054 -10.405  1.00 88.05           C
ATOM    808 1HD1 ILE A  70       8.575   9.868 -10.112  1.00 88.05           H
ATOM    809 2HD1 ILE A  70       7.343  11.125 -10.379  1.00 88.05           H
ATOM    810 3HD1 ILE A  70       6.871   9.542  -9.714  1.00 88.05           H
ATOM    811  HN  ILE A  70       9.283   7.997 -13.050  1.00 88.05           H
ATOM    812  N   LEU A  71      10.326  10.123 -15.246  1.00 83.14           N
ATOM    813  CA  LEU A  71      11.145  10.897 -16.163  1.00 83.14           C
ATOM    814  C   LEU A  71      10.908  10.403 -17.592  1.00 83.14           C
ATOM    815  O   LEU A  71      10.847  11.201 -18.526  1.00 83.14           O
ATOM    816  HA  LEU A  71      10.817  11.934 -16.097  1.00 83.14           H
ATOM    817  CB  LEU A  71      12.613  10.858 -15.734  1.00 83.14           C
ATOM    818 1HB  LEU A  71      12.657  10.961 -14.650  1.00 83.14           H
ATOM    819 2HB  LEU A  71      13.016   9.875 -15.977  1.00 83.14           H
ATOM    820  CG  LEU A  71      13.522  11.919 -16.357  1.00 83.14           C
ATOM    821  HG  LEU A  71      12.897  12.739 -16.711  1.00 83.14           H
ATOM    822  CD1 LEU A  71      14.482  12.499 -15.315  1.00 83.14           C
ATOM    823 1HD1 LEU A  71      13.909  12.958 -14.510  1.00 83.14           H
ATOM    824 2HD1 LEU A  71      15.103  11.701 -14.910  1.00 83.14           H
ATOM    825 3HD1 LEU A  71      15.116  13.251 -15.785  1.00 83.14           H
ATOM    826  CD2 LEU A  71      14.265  11.360 -17.572  1.00 83.14           C
ATOM    827 1HD2 LEU A  71      14.877  10.512 -17.265  1.00 83.14           H
ATOM    828 2HD2 LEU A  71      13.543  11.035 -18.321  1.00 83.14           H
ATOM    829 3HD2 LEU A  71      14.904  12.135 -17.995  1.00 83.14           H
ATOM    830  HN  LEU A  71      10.836   9.534 -14.618  1.00 83.14           H
ATOM    831  N   VAL A  72      10.782   9.090 -17.717  1.00 82.54           N
ATOM    832  CA  VAL A  72      10.561   8.481 -19.017  1.00 82.54           C
ATOM    833  C   VAL A  72       9.247   9.000 -19.603  1.00 82.54           C
ATOM    834  O   VAL A  72       9.194   9.391 -20.768  1.00 82.54           O
ATOM    835  HA  VAL A  72      11.380   8.787 -19.668  1.00 82.54           H
ATOM    836  CB  VAL A  72      10.599   6.956 -18.893  1.00 82.54           C
ATOM    837  HB  VAL A  72       9.911   6.667 -18.098  1.00 82.54           H
ATOM    838  CG1 VAL A  72      10.128   6.289 -20.187  1.00 82.54           C
ATOM    839 1HG1 VAL A  72       9.105   6.597 -20.403  1.00 82.54           H
ATOM    840 2HG1 VAL A  72      10.779   6.589 -21.008  1.00 82.54           H
ATOM    841 3HG1 VAL A  72      10.165   5.206 -20.072  1.00 82.54           H
ATOM    842  CG2 VAL A  72      11.997   6.472 -18.504  1.00 82.54           C
ATOM    843 1HG2 VAL A  72      12.713   6.778 -19.267  1.00 82.54           H
ATOM    844 2HG2 VAL A  72      12.279   6.908 -17.545  1.00 82.54           H
ATOM    845 3HG2 VAL A  72      11.996   5.385 -18.423  1.00 82.54           H
ATOM    846  HN  VAL A  72      10.828   8.449 -16.952  1.00 82.54           H
ATOM    847  N   TYR A  73       8.218   8.988 -18.768  1.00 78.49           N
ATOM    848  CA  TYR A  73       6.893   9.390 -19.207  1.00 78.49           C
ATOM    849  C   TYR A  73       6.850  10.887 -19.522  1.00 78.49           C
ATOM    850  O   TYR A  73       6.128  11.316 -20.421  1.00 78.49           O
ATOM    851  HA  TYR A  73       6.653   8.830 -20.111  1.00 78.49           H
ATOM    852  CB  TYR A  73       5.954   9.101 -18.035  1.00 78.49           C
ATOM    853 1HB  TYR A  73       6.520   9.161 -17.105  1.00 78.49           H
ATOM    854 2HB  TYR A  73       5.190   9.877 -17.993  1.00 78.49           H
ATOM    855  CG  TYR A  73       5.268   7.735 -18.109  1.00 78.49           C
ATOM    856  CD1 TYR A  73       4.326   7.488 -19.087  1.00 78.49           C
ATOM    857  HD1 TYR A  73       4.071   8.266 -19.806  1.00 78.49           H
ATOM    858  CD2 TYR A  73       5.592   6.750 -17.198  1.00 78.49           C
ATOM    859  HD2 TYR A  73       6.336   6.945 -16.425  1.00 78.49           H
ATOM    860  CE1 TYR A  73       3.681   6.203 -19.157  1.00 78.49           C
ATOM    861  HE1 TYR A  73       2.935   5.994 -19.924  1.00 78.49           H
ATOM    862  CE2 TYR A  73       4.947   5.465 -17.268  1.00 78.49           C
ATOM    863  HE2 TYR A  73       5.193   4.678 -16.554  1.00 78.49           H
ATOM    864  CZ  TYR A  73       4.023   5.254 -18.244  1.00 78.49           C
ATOM    865  OH  TYR A  73       3.414   4.040 -18.310  1.00 78.49           O
ATOM    866  HH  TYR A  73       2.834   3.993 -19.123  1.00 78.49           H
ATOM    867  HN  TYR A  73       8.279   8.711 -17.809  1.00 78.49           H
ATOM    868  N   TRP A  74       7.633  11.641 -18.764  1.00 69.90           N
ATOM    869  CA  TRP A  74       7.617  13.089 -18.880  1.00 69.90           C
ATOM    870  C   TRP A  74       8.162  13.459 -20.261  1.00 69.90           C
ATOM    871  O   TRP A  74       7.534  14.217 -20.998  1.00 69.90           O
ATOM    872  HA  TRP A  74       6.582  13.420 -18.787  1.00 69.90           H
ATOM    873  CB  TRP A  74       8.397  13.740 -17.736  1.00 69.90           C
ATOM    874 1HB  TRP A  74       8.046  13.327 -16.790  1.00 69.90           H
ATOM    875 2HB  TRP A  74       9.450  13.473 -17.830  1.00 69.90           H
ATOM    876  CG  TRP A  74       8.275  15.264 -17.688  1.00 69.90           C
ATOM    877  CD1 TRP A  74       8.908  16.167 -18.449  1.00 69.90           C
ATOM    878  HD1 TRP A  74       9.621  15.916 -19.234  1.00 69.90           H
ATOM    879  CD2 TRP A  74       7.440  16.032 -16.796  1.00 69.90           C
ATOM    880  NE1 TRP A  74       8.543  17.455 -18.115  1.00 69.90           N
ATOM    881  HE1 TRP A  74       8.880  18.295 -18.540  1.00 69.90           H
ATOM    882  CE2 TRP A  74       7.622  17.371 -17.077  1.00 69.90           C
ATOM    883  CE3 TRP A  74       6.559  15.609 -15.785  1.00 69.90           C
ATOM    884  HE3 TRP A  74       6.398  14.559 -15.543  1.00 69.90           H
ATOM    885  CZ2 TRP A  74       6.958  18.395 -16.392  1.00 69.90           C
ATOM    886  HZ2 TRP A  74       7.120  19.446 -16.634  1.00 69.90           H
ATOM    887  CZ3 TRP A  74       5.903  16.646 -15.109  1.00 69.90           C
ATOM    888  HZ3 TRP A  74       5.209  16.373 -14.315  1.00 69.90           H
ATOM    889  CH2 TRP A  74       6.076  17.998 -15.381  1.00 69.90           C
ATOM    890  HH2 TRP A  74       5.527  18.746 -14.808  1.00 69.90           H
ATOM    891  HN  TRP A  74       8.268  11.279 -18.082  1.00 69.90           H
ATOM    892  N   TYR A  75       9.325  12.905 -20.571  1.00 69.22           N
ATOM    893  CA  TYR A  75      10.115  13.396 -21.687  1.00 69.22           C
ATOM    894  C   TYR A  75       9.798  12.621 -22.967  1.00 69.22           C
ATOM    895  O   TYR A  75       9.893  13.164 -24.066  1.00 69.22           O
ATOM    896  HA  TYR A  75       9.868  14.447 -21.837  1.00 69.22           H
ATOM    897  CB  TYR A  75      11.577  13.154 -21.308  1.00 69.22           C
ATOM    898 1HB  TYR A  75      11.659  12.186 -20.813  1.00 69.22           H
ATOM    899 2HB  TYR A  75      12.174  13.098 -22.218  1.00 69.22           H
ATOM    900  CG  TYR A  75      12.169  14.229 -20.393  1.00 69.22           C
ATOM    901  CD1 TYR A  75      12.625  15.416 -20.929  1.00 69.22           C
ATOM    902  HD1 TYR A  75      12.564  15.588 -22.003  1.00 69.22           H
ATOM    903  CD2 TYR A  75      12.246  14.011 -19.033  1.00 69.22           C
ATOM    904  HD2 TYR A  75      11.886  13.073 -18.610  1.00 69.22           H
ATOM    905  CE1 TYR A  75      13.182  16.427 -20.068  1.00 69.22           C
ATOM    906  HE1 TYR A  75      13.546  17.369 -20.478  1.00 69.22           H
ATOM    907  CE2 TYR A  75      12.803  15.022 -18.172  1.00 69.22           C
ATOM    908  HE2 TYR A  75      12.870  14.863 -17.096  1.00 69.22           H
ATOM    909  CZ  TYR A  75      13.243  16.180 -18.732  1.00 69.22           C
ATOM    910  OH  TYR A  75      13.769  17.135 -17.919  1.00 69.22           O
ATOM    911  HH  TYR A  75      13.729  16.834 -16.966  1.00 69.22           H
ATOM    912  HN  TYR A  75       9.728  12.135 -20.075  1.00 69.22           H
ATOM    913  N   CYS A  76       9.426  11.362 -22.782  1.00 68.07           N
ATOM    914  CA  CYS A  76       9.474  10.400 -23.870  1.00 68.07           C
ATOM    915  C   CYS A  76       8.047   9.935 -24.162  1.00 68.07           C
ATOM    916  O   CYS A  76       7.502  10.224 -25.226  1.00 68.07           O
ATOM    917  HA  CYS A  76       9.896  10.921 -24.730  1.00 68.07           H
ATOM    918  CB  CYS A  76      10.402   9.227 -23.547  1.00 68.07           C
ATOM    919 1HB  CYS A  76      11.174   9.546 -22.846  1.00 68.07           H
ATOM    920 2HB  CYS A  76       9.839   8.431 -23.060  1.00 68.07           H
ATOM    921  SG  CYS A  76      11.174   8.599 -25.082  1.00 68.07           S
ATOM    922  HG  CYS A  76      10.044   8.177 -25.643  1.00 68.07           H
ATOM    923  HN  CYS A  76       9.098  10.999 -21.910  1.00 68.07           H
ATOM    924  N   THR A  77       7.482   9.221 -23.199  1.00 60.25           N
ATOM    925  CA  THR A  77       6.257   8.477 -23.440  1.00 60.25           C
ATOM    926  C   THR A  77       5.092   9.436 -23.694  1.00 60.25           C
ATOM    927  O   THR A  77       4.270   9.199 -24.578  1.00 60.25           O
ATOM    928  HA  THR A  77       6.387   7.884 -24.345  1.00 60.25           H
ATOM    929  CB  THR A  77       6.028   7.546 -22.248  1.00 60.25           C
ATOM    930  HB  THR A  77       5.694   8.106 -21.374  1.00 60.25           H
ATOM    931  OG1 THR A  77       7.268   6.859 -22.100  1.00 60.25           O
ATOM    932  HG1 THR A  77       7.398   6.222 -22.860  1.00 60.25           H
ATOM    933  CG2 THR A  77       5.022   6.435 -22.557  1.00 60.25           C
ATOM    934 1HG2 THR A  77       5.389   5.833 -23.388  1.00 60.25           H
ATOM    935 2HG2 THR A  77       4.063   6.878 -22.825  1.00 60.25           H
ATOM    936 3HG2 THR A  77       4.897   5.803 -21.678  1.00 60.25           H
ATOM    937  HN  THR A  77       7.846   9.147 -22.271  1.00 60.25           H
ATOM    938  N   ARG A  78       5.058  10.498 -22.903  1.00 55.07           N
ATOM    939  CA  ARG A  78       3.854  11.302 -22.781  1.00 55.07           C
ATOM    940  C   ARG A  78       2.641  10.406 -22.523  1.00 55.07           C
ATOM    941  O   ARG A  78       2.583   9.278 -23.009  1.00 55.07           O
ATOM    942  HA  ARG A  78       4.043  11.961 -21.933  1.00 55.07           H
ATOM    943  CB  ARG A  78       3.611  12.125 -24.048  1.00 55.07           C
ATOM    944 1HB  ARG A  78       3.518  11.459 -24.906  1.00 55.07           H
ATOM    945 2HB  ARG A  78       2.668  12.665 -23.960  1.00 55.07           H
ATOM    946  CG  ARG A  78       4.752  13.116 -24.285  1.00 55.07           C
ATOM    947 1HG  ARG A  78       4.921  13.704 -23.383  1.00 55.07           H
ATOM    948 2HG  ARG A  78       5.674  12.573 -24.489  1.00 55.07           H
ATOM    949  CD  ARG A  78       4.433  14.049 -25.455  1.00 55.07           C
ATOM    950 1HD  ARG A  78       4.321  13.470 -26.372  1.00 55.07           H
ATOM    951 2HD  ARG A  78       3.484  14.555 -25.280  1.00 55.07           H
ATOM    952  NE  ARG A  78       5.515  15.046 -25.616  1.00 55.07           N
ATOM    953  HE  ARG A  78       6.343  14.932 -25.068  1.00 55.07           H
ATOM    954  CZ  ARG A  78       5.454  16.093 -26.451  1.00 55.07           C
ATOM    955  NH1 ARG A  78       4.368  16.295 -27.210  1.00 55.07           N
ATOM    956 1HH1 ARG A  78       3.595  15.662 -27.156  1.00 55.07           H
ATOM    957 2HH1 ARG A  78       4.330  17.078 -27.831  1.00 55.07           H
ATOM    958  NH2 ARG A  78       6.494  16.934 -26.516  1.00 55.07           N
ATOM    959 1HH2 ARG A  78       6.465  17.720 -27.134  1.00 55.07           H
ATOM    960 2HH2 ARG A  78       7.301  16.776 -25.946  1.00 55.07           H
ATOM    961  HN  ARG A  78       5.832  10.810 -22.352  1.00 55.07           H
ATOM    962  N   VAL A  79       1.701  10.943 -21.758  1.00 70.72           N
ATOM    963  CA  VAL A  79       0.498  10.201 -21.420  1.00 70.72           C
ATOM    964  C   VAL A  79      -0.454  10.209 -22.618  1.00 70.72           C
ATOM    965  O   VAL A  79      -1.150  11.195 -22.856  1.00 70.72           O
ATOM    966  HA  VAL A  79       0.792   9.173 -21.212  1.00 70.72           H
ATOM    967  CB  VAL A  79      -0.134  10.779 -20.152  1.00 70.72           C
ATOM    968  HB  VAL A  79      -0.451  11.799 -20.369  1.00 70.72           H
ATOM    969  CG1 VAL A  79      -1.372   9.979 -19.742  1.00 70.72           C
ATOM    970 1HG1 VAL A  79      -2.108  10.012 -20.546  1.00 70.72           H
ATOM    971 2HG1 VAL A  79      -1.089   8.944 -19.552  1.00 70.72           H
ATOM    972 3HG1 VAL A  79      -1.801  10.410 -18.838  1.00 70.72           H
ATOM    973  CG2 VAL A  79       0.884  10.837 -19.010  1.00 70.72           C
ATOM    974 1HG2 VAL A  79       1.245   9.832 -18.794  1.00 70.72           H
ATOM    975 2HG2 VAL A  79       1.722  11.469 -19.302  1.00 70.72           H
ATOM    976 3HG2 VAL A  79       0.409  11.251 -18.121  1.00 70.72           H
ATOM    977  HN  VAL A  79       1.752  11.864 -21.372  1.00 70.72           H
ATOM    978  N   LYS A  80      -0.453   9.098 -23.340  1.00 64.13           N
ATOM    979  CA  LYS A  80      -1.242   8.996 -24.556  1.00 64.13           C
ATOM    980  C   LYS A  80      -2.465   8.115 -24.293  1.00 64.13           C
ATOM    981  O   LYS A  80      -3.489   8.252 -24.961  1.00 64.13           O
ATOM    982  HA  LYS A  80      -1.587   9.999 -24.808  1.00 64.13           H
ATOM    983  CB  LYS A  80      -0.374   8.510 -25.719  1.00 64.13           C
ATOM    984 1HB  LYS A  80       0.154   7.602 -25.430  1.00 64.13           H
ATOM    985 2HB  LYS A  80      -1.008   8.254 -26.568  1.00 64.13           H
ATOM    986  CG  LYS A  80       0.635   9.583 -26.135  1.00 64.13           C
ATOM    987 1HG  LYS A  80       0.108  10.500 -26.397  1.00 64.13           H
ATOM    988 2HG  LYS A  80       1.287   9.819 -25.294  1.00 64.13           H
ATOM    989  CD  LYS A  80       1.476   9.113 -27.323  1.00 64.13           C
ATOM    990 1HD  LYS A  80       1.974   8.177 -27.073  1.00 64.13           H
ATOM    991 2HD  LYS A  80       0.827   8.911 -28.175  1.00 64.13           H
ATOM    992  CE  LYS A  80       2.518  10.165 -27.708  1.00 64.13           C
ATOM    993 1HE  LYS A  80       2.020  11.092 -27.993  1.00 64.13           H
ATOM    994 2HE  LYS A  80       3.147  10.394 -26.847  1.00 64.13           H
ATOM    995  NZ  LYS A  80       3.356   9.680 -28.827  1.00 64.13           N
ATOM    996 1HZ  LYS A  80       4.035  10.392 -29.074  1.00 64.13           H
ATOM    997 2HZ  LYS A  80       3.840   8.835 -28.545  1.00 64.13           H
ATOM    998 3HZ  LYS A  80       2.768   9.481 -29.628  1.00 64.13           H
ATOM    999  HN  LYS A  80       0.073   8.280 -23.108  1.00 64.13           H
ATOM   1000  N   THR A  81      -2.318   7.230 -23.317  1.00 74.00           N
ATOM   1001  CA  THR A  81      -3.344   6.237 -23.047  1.00 74.00           C
ATOM   1002  C   THR A  81      -3.800   6.325 -21.589  1.00 74.00           C
ATOM   1003  O   THR A  81      -3.134   6.946 -20.763  1.00 74.00           O
ATOM   1004  HA  THR A  81      -4.212   6.461 -23.668  1.00 74.00           H
ATOM   1005  CB  THR A  81      -2.785   4.865 -23.427  1.00 74.00           C
ATOM   1006  HB  THR A  81      -3.584   4.127 -23.505  1.00 74.00           H
ATOM   1007  OG1 THR A  81      -1.800   4.603 -22.431  1.00 74.00           O
ATOM   1008  HG1 THR A  81      -1.518   3.644 -22.473  1.00 74.00           H
ATOM   1009  CG2 THR A  81      -1.992   4.897 -24.735  1.00 74.00           C
ATOM   1010 1HG2 THR A  81      -1.153   5.585 -24.635  1.00 74.00           H
ATOM   1011 2HG2 THR A  81      -2.641   5.231 -25.545  1.00 74.00           H
ATOM   1012 3HG2 THR A  81      -1.618   3.898 -24.959  1.00 74.00           H
ATOM   1013  HN  THR A  81      -1.518   7.185 -22.719  1.00 74.00           H
ATOM   1014  N   MET A  82      -4.933   5.693 -21.318  1.00 74.52           N
ATOM   1015  CA  MET A  82      -5.459   5.647 -19.964  1.00 74.52           C
ATOM   1016  C   MET A  82      -4.503   4.901 -19.030  1.00 74.52           C
ATOM   1017  O   MET A  82      -4.332   5.287 -17.875  1.00 74.52           O
ATOM   1018  HA  MET A  82      -5.549   6.686 -19.649  1.00 74.52           H
ATOM   1019  CB  MET A  82      -6.819   4.947 -19.968  1.00 74.52           C
ATOM   1020 1HB  MET A  82      -7.414   5.305 -20.809  1.00 74.52           H
ATOM   1021 2HB  MET A  82      -6.680   3.875 -20.110  1.00 74.52           H
ATOM   1022  CG  MET A  82      -7.570   5.201 -18.660  1.00 74.52           C
ATOM   1023 1HG  MET A  82      -7.037   4.739 -17.829  1.00 74.52           H
ATOM   1024 2HG  MET A  82      -7.612   6.271 -18.456  1.00 74.52           H
ATOM   1025  SD  MET A  82      -9.223   4.536 -18.766  1.00 74.52           S
ATOM   1026  CE  MET A  82      -9.881   5.088 -17.201  1.00 74.52           C
ATOM   1027 1HE  MET A  82      -9.286   4.669 -16.389  1.00 74.52           H
ATOM   1028 2HE  MET A  82      -9.843   6.177 -17.155  1.00 74.52           H
ATOM   1029 3HE  MET A  82     -10.914   4.757 -17.103  1.00 74.52           H
ATOM   1030  HN  MET A  82      -5.487   5.220 -22.003  1.00 74.52           H
ATOM   1031  N   THR A  83      -3.906   3.847 -19.566  1.00 74.88           N
ATOM   1032  CA  THR A  83      -2.934   3.073 -18.811  1.00 74.88           C
ATOM   1033  C   THR A  83      -1.748   3.953 -18.411  1.00 74.88           C
ATOM   1034  O   THR A  83      -1.275   3.885 -17.277  1.00 74.88           O
ATOM   1035  HA  THR A  83      -3.406   2.734 -17.889  1.00 74.88           H
ATOM   1036  CB  THR A  83      -2.535   1.862 -19.656  1.00 74.88           C
ATOM   1037  HB  THR A  83      -1.791   2.137 -20.404  1.00 74.88           H
ATOM   1038  OG1 THR A  83      -3.771   1.374 -20.169  1.00 74.88           O
ATOM   1039  HG1 THR A  83      -4.316   0.978 -19.430  1.00 74.88           H
ATOM   1040  CG2 THR A  83      -2.002   0.706 -18.807  1.00 74.88           C
ATOM   1041 1HG2 THR A  83      -2.771   0.386 -18.105  1.00 74.88           H
ATOM   1042 2HG2 THR A  83      -1.121   1.036 -18.256  1.00 74.88           H
ATOM   1043 3HG2 THR A  83      -1.733  -0.127 -19.456  1.00 74.88           H
ATOM   1044  HN  THR A  83      -4.076   3.520 -20.495  1.00 74.88           H
ATOM   1045  N   ASP A  84      -1.301   4.758 -19.364  1.00 77.51           N
ATOM   1046  CA  ASP A  84      -0.150   5.615 -19.140  1.00 77.51           C
ATOM   1047  C   ASP A  84      -0.445   6.565 -17.977  1.00 77.51           C
ATOM   1048  O   ASP A  84       0.437   6.859 -17.172  1.00 77.51           O
ATOM   1049  HA  ASP A  84       0.676   4.936 -18.924  1.00 77.51           H
ATOM   1050  CB  ASP A  84       0.155   6.462 -20.377  1.00 77.51           C
ATOM   1051 1HB  ASP A  84      -0.711   7.076 -20.624  1.00 77.51           H
ATOM   1052 2HB  ASP A  84       0.977   7.145 -20.161  1.00 77.51           H
ATOM   1053  CG  ASP A  84       0.519   5.578 -21.571  1.00 77.51           C
ATOM   1054  OD1 ASP A  84       1.117   4.508 -21.323  1.00 77.51           O
ATOM   1055  OD2 ASP A  84       0.192   5.992 -22.704  1.00 77.51           O
ATOM   1056  HN  ASP A  84      -1.710   4.829 -20.273  1.00 77.51           H
ATOM   1057  N   MET A  85      -1.689   7.019 -17.927  1.00 83.87           N
ATOM   1058  CA  MET A  85      -2.105   7.949 -16.891  1.00 83.87           C
ATOM   1059  C   MET A  85      -2.000   7.310 -15.505  1.00 83.87           C
ATOM   1060  O   MET A  85      -1.469   7.916 -14.576  1.00 83.87           O
ATOM   1061  HA  MET A  85      -1.418   8.793 -16.962  1.00 83.87           H
ATOM   1062  CB  MET A  85      -3.550   8.384 -17.146  1.00 83.87           C
ATOM   1063 1HB  MET A  85      -3.659   8.705 -18.182  1.00 83.87           H
ATOM   1064 2HB  MET A  85      -4.219   7.536 -17.002  1.00 83.87           H
ATOM   1065  CG  MET A  85      -3.953   9.523 -16.207  1.00 83.87           C
ATOM   1066 1HG  MET A  85      -5.026   9.698 -16.275  1.00 83.87           H
ATOM   1067 2HG  MET A  85      -3.739   9.247 -15.175  1.00 83.87           H
ATOM   1068  SD  MET A  85      -3.065  11.011 -16.637  1.00 83.87           S
ATOM   1069  CE  MET A  85      -3.518  12.051 -15.258  1.00 83.87           C
ATOM   1070 1HE  MET A  85      -4.601  12.172 -15.235  1.00 83.87           H
ATOM   1071 2HE  MET A  85      -3.184  11.588 -14.329  1.00 83.87           H
ATOM   1072 3HE  MET A  85      -3.045  13.027 -15.369  1.00 83.87           H
ATOM   1073  HN  MET A  85      -2.405   6.761 -18.576  1.00 83.87           H
ATOM   1074  N   PHE A  86      -2.516   6.093 -15.410  1.00 86.61           N
ATOM   1075  CA  PHE A  86      -2.541   5.388 -14.139  1.00 86.61           C
ATOM   1076  C   PHE A  86      -1.127   5.002 -13.699  1.00 86.61           C
ATOM   1077  O   PHE A  86      -0.801   5.076 -12.515  1.00 86.61           O
ATOM   1078  HA  PHE A  86      -2.977   6.064 -13.403  1.00 86.61           H
ATOM   1079  CB  PHE A  86      -3.362   4.115 -14.350  1.00 86.61           C
ATOM   1080 1HB  PHE A  86      -2.954   3.568 -15.200  1.00 86.61           H
ATOM   1081 2HB  PHE A  86      -3.251   3.474 -13.475  1.00 86.61           H
ATOM   1082  CG  PHE A  86      -4.852   4.368 -14.593  1.00 86.61           C
ATOM   1083  CD1 PHE A  86      -5.503   5.326 -13.881  1.00 86.61           C
ATOM   1084  HD1 PHE A  86      -4.964   5.914 -13.138  1.00 86.61           H
ATOM   1085  CD2 PHE A  86      -5.524   3.635 -15.520  1.00 86.61           C
ATOM   1086  HD2 PHE A  86      -5.002   2.866 -16.090  1.00 86.61           H
ATOM   1087  CE1 PHE A  86      -6.885   5.561 -14.106  1.00 86.61           C
ATOM   1088  HE1 PHE A  86      -7.408   6.329 -13.535  1.00 86.61           H
ATOM   1089  CE2 PHE A  86      -6.906   3.869 -15.745  1.00 86.61           C
ATOM   1090  HE2 PHE A  86      -7.445   3.282 -16.488  1.00 86.61           H
ATOM   1091  CZ  PHE A  86      -7.558   4.828 -15.033  1.00 86.61           C
ATOM   1092  HZ  PHE A  86      -8.619   5.008 -15.206  1.00 86.61           H
ATOM   1093  HN  PHE A  86      -2.911   5.591 -16.179  1.00 86.61           H
ATOM   1094  N   LEU A  87      -0.327   4.600 -14.675  1.00 80.74           N
ATOM   1095  CA  LEU A  87       1.025   4.146 -14.395  1.00 80.74           C
ATOM   1096  C   LEU A  87       1.854   5.321 -13.872  1.00 80.74           C
ATOM   1097  O   LEU A  87       2.709   5.145 -13.005  1.00 80.74           O
ATOM   1098  HA  LEU A  87       0.961   3.393 -13.610  1.00 80.74           H
ATOM   1099  CB  LEU A  87       1.628   3.467 -15.626  1.00 80.74           C
ATOM   1100 1HB  LEU A  87       1.490   4.126 -16.483  1.00 80.74           H
ATOM   1101 2HB  LEU A  87       2.702   3.367 -15.471  1.00 80.74           H
ATOM   1102  CG  LEU A  87       1.060   2.091 -15.979  1.00 80.74           C
ATOM   1103  HG  LEU A  87      -0.016   2.191 -16.116  1.00 80.74           H
ATOM   1104  CD1 LEU A  87       1.639   1.582 -17.301  1.00 80.74           C
ATOM   1105 1HD1 LEU A  87       1.388   2.279 -18.100  1.00 80.74           H
ATOM   1106 2HD1 LEU A  87       2.723   1.502 -17.216  1.00 80.74           H
ATOM   1107 3HD1 LEU A  87       1.219   0.602 -17.528  1.00 80.74           H
ATOM   1108  CD2 LEU A  87       1.280   1.098 -14.836  1.00 80.74           C
ATOM   1109 1HD2 LEU A  87       2.349   0.996 -14.644  1.00 80.74           H
ATOM   1110 2HD2 LEU A  87       0.782   1.462 -13.938  1.00 80.74           H
ATOM   1111 3HD2 LEU A  87       0.868   0.128 -15.113  1.00 80.74           H
ATOM   1112  HN  LEU A  87      -0.588   4.580 -15.640  1.00 80.74           H
ATOM   1113  N   LEU A  88       1.572   6.494 -14.421  1.00 87.27           N
ATOM   1114  CA  LEU A  88       2.266   7.701 -14.004  1.00 87.27           C
ATOM   1115  C   LEU A  88       1.897   8.021 -12.554  1.00 87.27           C
ATOM   1116  O   LEU A  88       2.773   8.266 -11.727  1.00 87.27           O
ATOM   1117  HA  LEU A  88       3.335   7.496 -14.051  1.00 87.27           H
ATOM   1118  CB  LEU A  88       1.981   8.845 -14.979  1.00 87.27           C
ATOM   1119 1HB  LEU A  88       2.340   8.554 -15.966  1.00 87.27           H
ATOM   1120 2HB  LEU A  88       0.901   8.969 -15.057  1.00 87.27           H
ATOM   1121  CG  LEU A  88       2.597  10.199 -14.622  1.00 87.27           C
ATOM   1122  HG  LEU A  88       2.256  10.477 -13.624  1.00 87.27           H
ATOM   1123  CD1 LEU A  88       4.123  10.110 -14.569  1.00 87.27           C
ATOM   1124 1HD1 LEU A  88       4.419   9.382 -13.814  1.00 87.27           H
ATOM   1125 2HD1 LEU A  88       4.503   9.800 -15.543  1.00 87.27           H
ATOM   1126 3HD1 LEU A  88       4.536  11.086 -14.313  1.00 87.27           H
ATOM   1127  CD2 LEU A  88       2.119  11.290 -15.582  1.00 87.27           C
ATOM   1128 1HD2 LEU A  88       2.411  11.031 -16.600  1.00 87.27           H
ATOM   1129 2HD2 LEU A  88       1.034  11.374 -15.526  1.00 87.27           H
ATOM   1130 3HD2 LEU A  88       2.572  12.242 -15.306  1.00 87.27           H
ATOM   1131  HN  LEU A  88       0.886   6.626 -15.136  1.00 87.27           H
ATOM   1132  N   ASN A  89       0.598   8.010 -12.291  1.00 89.24           N
ATOM   1133  CA  ASN A  89       0.098   8.358 -10.972  1.00 89.24           C
ATOM   1134  C   ASN A  89       0.558   7.303  -9.963  1.00 89.24           C
ATOM   1135  O   ASN A  89       0.797   7.617  -8.798  1.00 89.24           O
ATOM   1136  HA  ASN A  89       0.511   9.344 -10.761  1.00 89.24           H
ATOM   1137  CB  ASN A  89      -1.431   8.394 -10.954  1.00 89.24           C
ATOM   1138 1HB  ASN A  89      -1.825   7.563 -11.539  1.00 89.24           H
ATOM   1139 2HB  ASN A  89      -1.790   8.264  -9.933  1.00 89.24           H
ATOM   1140  CG  ASN A  89      -1.955   9.716 -11.520  1.00 89.24           C
ATOM   1141  OD1 ASN A  89      -2.142  10.693 -10.814  1.00 89.24           O
ATOM   1142  ND2 ASN A  89      -2.179   9.692 -12.831  1.00 89.24           N
ATOM   1143 1HD2 ASN A  89      -2.005   8.857 -13.353  1.00 89.24           H
ATOM   1144 2HD2 ASN A  89      -2.523  10.508 -13.294  1.00 89.24           H
ATOM   1145  HN  ASN A  89      -0.106   7.769 -12.960  1.00 89.24           H
ATOM   1146  N   LEU A  90       0.667   6.075 -10.448  1.00 86.15           N
ATOM   1147  CA  LEU A  90       1.128   4.979  -9.612  1.00 86.15           C
ATOM   1148  C   LEU A  90       2.562   5.258  -9.156  1.00 86.15           C
ATOM   1149  O   LEU A  90       2.890   5.082  -7.984  1.00 86.15           O
ATOM   1150  HA  LEU A  90       0.486   4.948  -8.731  1.00 86.15           H
ATOM   1151  CB  LEU A  90       0.963   3.644 -10.340  1.00 86.15           C
ATOM   1152 1HB  LEU A  90      -0.081   3.540 -10.635  1.00 86.15           H
ATOM   1153 2HB  LEU A  90       1.552   3.678 -11.257  1.00 86.15           H
ATOM   1154  CG  LEU A  90       1.368   2.396  -9.553  1.00 86.15           C
ATOM   1155  HG  LEU A  90       2.395   2.526  -9.212  1.00 86.15           H
ATOM   1156  CD1 LEU A  90       0.495   2.226  -8.307  1.00 86.15           C
ATOM   1157 1HD1 LEU A  90       0.609   3.098  -7.663  1.00 86.15           H
ATOM   1158 2HD1 LEU A  90      -0.548   2.128  -8.606  1.00 86.15           H
ATOM   1159 3HD1 LEU A  90       0.804   1.332  -7.766  1.00 86.15           H
ATOM   1160  CD2 LEU A  90       1.342   1.153 -10.444  1.00 86.15           C
ATOM   1161 1HD2 LEU A  90       0.335   1.008 -10.836  1.00 86.15           H
ATOM   1162 2HD2 LEU A  90       2.038   1.285 -11.272  1.00 86.15           H
ATOM   1163 3HD2 LEU A  90       1.634   0.280  -9.860  1.00 86.15           H
ATOM   1164  HN  LEU A  90       0.449   5.824 -11.390  1.00 86.15           H
ATOM   1165  N   ALA A  91       3.377   5.689 -10.107  1.00 90.26           N
ATOM   1166  CA  ALA A  91       4.779   5.950  -9.829  1.00 90.26           C
ATOM   1167  C   ALA A  91       4.891   7.113  -8.841  1.00 90.26           C
ATOM   1168  O   ALA A  91       5.755   7.108  -7.965  1.00 90.26           O
ATOM   1169  HA  ALA A  91       5.199   5.054  -9.372  1.00 90.26           H
ATOM   1170  CB  ALA A  91       5.517   6.227 -11.140  1.00 90.26           C
ATOM   1171 1HB  ALA A  91       5.433   5.359 -11.795  1.00 90.26           H
ATOM   1172 2HB  ALA A  91       5.077   7.095 -11.629  1.00 90.26           H
ATOM   1173 3HB  ALA A  91       6.569   6.422 -10.931  1.00 90.26           H
ATOM   1174  HN  ALA A  91       3.095   5.859 -11.051  1.00 90.26           H
ATOM   1175  N   ILE A  92       4.004   8.082  -9.014  1.00 90.59           N
ATOM   1176  CA  ILE A  92       3.978   9.239  -8.135  1.00 90.59           C
ATOM   1177  C   ILE A  92       3.613   8.789  -6.719  1.00 90.59           C
ATOM   1178  O   ILE A  92       4.238   9.214  -5.748  1.00 90.59           O
ATOM   1179  HA  ILE A  92       4.984   9.657  -8.116  1.00 90.59           H
ATOM   1180  CB  ILE A  92       3.049  10.317  -8.696  1.00 90.59           C
ATOM   1181  HB  ILE A  92       2.096   9.852  -8.944  1.00 90.59           H
ATOM   1182  CG1 ILE A  92       3.614  10.908  -9.989  1.00 90.59           C
ATOM   1183 1HG1 ILE A  92       4.478  11.531  -9.762  1.00 90.59           H
ATOM   1184 2HG1 ILE A  92       3.962  10.105 -10.639  1.00 90.59           H
ATOM   1185  CG2 ILE A  92       2.767  11.396  -7.649  1.00 90.59           C
ATOM   1186 1HG2 ILE A  92       2.291  10.943  -6.779  1.00 90.59           H
ATOM   1187 2HG2 ILE A  92       3.704  11.864  -7.347  1.00 90.59           H
ATOM   1188 3HG2 ILE A  92       2.104  12.150  -8.074  1.00 90.59           H
ATOM   1189  CD1 ILE A  92       2.557  11.739 -10.720  1.00 90.59           C
ATOM   1190 1HD1 ILE A  92       1.704  11.106 -10.967  1.00 90.59           H
ATOM   1191 2HD1 ILE A  92       2.229  12.556 -10.076  1.00 90.59           H
ATOM   1192 3HD1 ILE A  92       2.984  12.147 -11.635  1.00 90.59           H
ATOM   1193  HN  ILE A  92       3.314   8.086  -9.738  1.00 90.59           H
ATOM   1194  N   ALA A  93       2.603   7.934  -6.645  1.00 91.69           N
ATOM   1195  CA  ALA A  93       2.096   7.484  -5.360  1.00 91.69           C
ATOM   1196  C   ALA A  93       3.193   6.708  -4.627  1.00 91.69           C
ATOM   1197  O   ALA A  93       3.424   6.926  -3.439  1.00 91.69           O
ATOM   1198  HA  ALA A  93       1.837   8.368  -4.777  1.00 91.69           H
ATOM   1199  CB  ALA A  93       0.833   6.647  -5.574  1.00 91.69           C
ATOM   1200 1HB  ALA A  93       0.076   7.253  -6.072  1.00 91.69           H
ATOM   1201 2HB  ALA A  93       1.071   5.782  -6.194  1.00 91.69           H
ATOM   1202 3HB  ALA A  93       0.453   6.309  -4.610  1.00 91.69           H
ATOM   1203  HN  ALA A  93       2.135   7.552  -7.442  1.00 91.69           H
ATOM   1204  N   ASP A  94       3.838   5.818  -5.367  1.00 88.44           N
ATOM   1205  CA  ASP A  94       4.895   4.998  -4.798  1.00 88.44           C
ATOM   1206  C   ASP A  94       6.001   5.904  -4.255  1.00 88.44           C
ATOM   1207  O   ASP A  94       6.529   5.664  -3.170  1.00 88.44           O
ATOM   1208  HA  ASP A  94       4.413   4.413  -4.015  1.00 88.44           H
ATOM   1209  CB  ASP A  94       5.511   4.081  -5.857  1.00 88.44           C
ATOM   1210 1HB  ASP A  94       5.618   4.625  -6.796  1.00 88.44           H
ATOM   1211 2HB  ASP A  94       6.511   3.782  -5.546  1.00 88.44           H
ATOM   1212  CG  ASP A  94       4.646   2.839  -6.077  1.00 88.44           C
ATOM   1213  OD1 ASP A  94       3.956   2.449  -5.110  1.00 88.44           O
ATOM   1214  OD2 ASP A  94       4.693   2.307  -7.208  1.00 88.44           O
ATOM   1215  HN  ASP A  94       3.651   5.654  -6.335  1.00 88.44           H
ATOM   1216  N   LEU A  95       6.321   6.927  -5.035  1.00 90.18           N
ATOM   1217  CA  LEU A  95       7.413   7.820  -4.687  1.00 90.18           C
ATOM   1218  C   LEU A  95       7.079   8.542  -3.380  1.00 90.18           C
ATOM   1219  O   LEU A  95       7.931   8.668  -2.502  1.00 90.18           O
ATOM   1220  HA  LEU A  95       8.299   7.206  -4.526  1.00 90.18           H
ATOM   1221  CB  LEU A  95       7.722   8.766  -5.850  1.00 90.18           C
ATOM   1222 1HB  LEU A  95       7.829   8.171  -6.757  1.00 90.18           H
ATOM   1223 2HB  LEU A  95       6.863   9.421  -5.997  1.00 90.18           H
ATOM   1224  CG  LEU A  95       8.971   9.636  -5.693  1.00 90.18           C
ATOM   1225  HG  LEU A  95       8.911  10.149  -4.733  1.00 90.18           H
ATOM   1226  CD1 LEU A  95      10.237   8.777  -5.667  1.00 90.18           C
ATOM   1227 1HD1 LEU A  95      10.188   8.082  -4.830  1.00 90.18           H
ATOM   1228 2HD1 LEU A  95      10.316   8.218  -6.600  1.00 90.18           H
ATOM   1229 3HD1 LEU A  95      11.110   9.421  -5.555  1.00 90.18           H
ATOM   1230  CD2 LEU A  95       9.029  10.712  -6.778  1.00 90.18           C
ATOM   1231 1HD2 LEU A  95       9.055  10.238  -7.759  1.00 90.18           H
ATOM   1232 2HD2 LEU A  95       8.148  11.349  -6.706  1.00 90.18           H
ATOM   1233 3HD2 LEU A  95       9.926  11.316  -6.643  1.00 90.18           H
ATOM   1234  HN  LEU A  95       5.849   7.148  -5.888  1.00 90.18           H
ATOM   1235  N   LEU A  96       5.837   8.996  -3.292  1.00 87.32           N
ATOM   1236  CA  LEU A  96       5.392   9.738  -2.125  1.00 87.32           C
ATOM   1237  C   LEU A  96       5.498   8.844  -0.887  1.00 87.32           C
ATOM   1238  O   LEU A  96       5.892   9.305   0.183  1.00 87.32           O
ATOM   1239  HA  LEU A  96       6.068  10.584  -1.998  1.00 87.32           H
ATOM   1240  CB  LEU A  96       3.991  10.308  -2.354  1.00 87.32           C
ATOM   1241 1HB  LEU A  96       3.352   9.509  -2.729  1.00 87.32           H
ATOM   1242 2HB  LEU A  96       3.584  10.616  -1.391  1.00 87.32           H
ATOM   1243  CG  LEU A  96       3.899  11.492  -3.318  1.00 87.32           C
ATOM   1244  HG  LEU A  96       4.365  11.203  -4.260  1.00 87.32           H
ATOM   1245  CD1 LEU A  96       2.440  11.839  -3.623  1.00 87.32           C
ATOM   1246 1HD1 LEU A  96       1.950  10.978  -4.078  1.00 87.32           H
ATOM   1247 2HD1 LEU A  96       1.928  12.101  -2.697  1.00 87.32           H
ATOM   1248 3HD1 LEU A  96       2.403  12.684  -4.310  1.00 87.32           H
ATOM   1249  CD2 LEU A  96       4.674  12.698  -2.782  1.00 87.32           C
ATOM   1250 1HD2 LEU A  96       4.259  12.997  -1.819  1.00 87.32           H
ATOM   1251 2HD2 LEU A  96       5.723  12.429  -2.658  1.00 87.32           H
ATOM   1252 3HD2 LEU A  96       4.592  13.525  -3.487  1.00 87.32           H
ATOM   1253  HN  LEU A  96       5.142   8.864  -3.999  1.00 87.32           H
ATOM   1254  N   PHE A  97       5.139   7.583  -1.075  1.00 89.03           N
ATOM   1255  CA  PHE A  97       5.216   6.614   0.005  1.00 89.03           C
ATOM   1256  C   PHE A  97       6.660   6.439   0.482  1.00 89.03           C
ATOM   1257  O   PHE A  97       6.926   6.449   1.683  1.00 89.03           O
ATOM   1258  HA  PHE A  97       4.608   6.994   0.825  1.00 89.03           H
ATOM   1259  CB  PHE A  97       4.711   5.281  -0.552  1.00 89.03           C
ATOM   1260 1HB  PHE A  97       3.629   5.335  -0.669  1.00 89.03           H
ATOM   1261 2HB  PHE A  97       5.132   5.132  -1.547  1.00 89.03           H
ATOM   1262  CG  PHE A  97       5.056   4.072   0.319  1.00 89.03           C
ATOM   1263  CD1 PHE A  97       5.979   3.168  -0.107  1.00 89.03           C
ATOM   1264  HD1 PHE A  97       6.474   3.306  -1.069  1.00 89.03           H
ATOM   1265  CD2 PHE A  97       4.440   3.900   1.519  1.00 89.03           C
ATOM   1266  HD2 PHE A  97       3.700   4.624   1.860  1.00 89.03           H
ATOM   1267  CE1 PHE A  97       6.300   2.046   0.701  1.00 89.03           C
ATOM   1268  HE1 PHE A  97       7.039   1.322   0.360  1.00 89.03           H
ATOM   1269  CE2 PHE A  97       4.760   2.777   2.327  1.00 89.03           C
ATOM   1270  HE2 PHE A  97       4.266   2.639   3.289  1.00 89.03           H
ATOM   1271  CZ  PHE A  97       5.683   1.874   1.901  1.00 89.03           C
ATOM   1272  HZ  PHE A  97       5.929   1.012   2.522  1.00 89.03           H
ATOM   1273  HN  PHE A  97       4.800   7.221  -1.944  1.00 89.03           H
ATOM   1274  N   LEU A  98       7.554   6.283  -0.484  1.00 92.63           N
ATOM   1275  CA  LEU A  98       8.927   5.921  -0.180  1.00 92.63           C
ATOM   1276  C   LEU A  98       9.565   7.021   0.670  1.00 92.63           C
ATOM   1277  O   LEU A  98      10.421   6.745   1.509  1.00 92.63           O
ATOM   1278  HA  LEU A  98       8.901   5.003   0.407  1.00 92.63           H
ATOM   1279  CB  LEU A  98       9.697   5.613  -1.466  1.00 92.63           C
ATOM   1280 1HB  LEU A  98       9.562   6.447  -2.155  1.00 92.63           H
ATOM   1281 2HB  LEU A  98      10.760   5.565  -1.228  1.00 92.63           H
ATOM   1282  CG  LEU A  98       9.307   4.322  -2.189  1.00 92.63           C
ATOM   1283  HG  LEU A  98       8.219   4.262  -2.217  1.00 92.63           H
ATOM   1284  CD1 LEU A  98       9.795   4.337  -3.639  1.00 92.63           C
ATOM   1285 1HD1 LEU A  98       9.349   5.181  -4.165  1.00 92.63           H
ATOM   1286 2HD1 LEU A  98      10.881   4.432  -3.655  1.00 92.63           H
ATOM   1287 3HD1 LEU A  98       9.505   3.408  -4.129  1.00 92.63           H
ATOM   1288  CD2 LEU A  98       9.808   3.094  -1.427  1.00 92.63           C
ATOM   1289 1HD2 LEU A  98      10.894   3.135  -1.347  1.00 92.63           H
ATOM   1290 2HD2 LEU A  98       9.370   3.082  -0.429  1.00 92.63           H
ATOM   1291 3HD2 LEU A  98       9.517   2.190  -1.963  1.00 92.63           H
ATOM   1292  HN  LEU A  98       7.352   6.401  -1.456  1.00 92.63           H
ATOM   1293  N   VAL A  99       9.123   8.246   0.423  1.00 89.80           N
ATOM   1294  CA  VAL A  99       9.676   9.395   1.120  1.00 89.80           C
ATOM   1295  C   VAL A  99       9.409   9.254   2.620  1.00 89.80           C
ATOM   1296  O   VAL A  99      10.071   9.894   3.435  1.00 89.80           O
ATOM   1297  HA  VAL A  99      10.753   9.394   0.954  1.00 89.80           H
ATOM   1298  CB  VAL A  99       9.108  10.688   0.530  1.00 89.80           C
ATOM   1299  HB  VAL A  99       8.021  10.609   0.537  1.00 89.80           H
ATOM   1300  CG1 VAL A  99       9.497  11.897   1.383  1.00 89.80           C
ATOM   1301 1HG1 VAL A  99       9.105  11.771   2.392  1.00 89.80           H
ATOM   1302 2HG1 VAL A  99      10.583  11.979   1.423  1.00 89.80           H
ATOM   1303 3HG1 VAL A  99       9.080  12.802   0.941  1.00 89.80           H
ATOM   1304  CG2 VAL A  99       9.557  10.872  -0.921  1.00 89.80           C
ATOM   1305 1HG2 VAL A  99      10.645  10.919  -0.961  1.00 89.80           H
ATOM   1306 2HG2 VAL A  99       9.207  10.031  -1.519  1.00 89.80           H
ATOM   1307 3HG2 VAL A  99       9.139  11.798  -1.315  1.00 89.80           H
ATOM   1308  HN  VAL A  99       8.403   8.458  -0.237  1.00 89.80           H
ATOM   1309  N   THR A 100       8.437   8.412   2.938  1.00 89.67           N
ATOM   1310  CA  THR A 100       8.045   8.211   4.323  1.00 89.67           C
ATOM   1311  C   THR A 100       8.981   7.208   5.001  1.00 89.67           C
ATOM   1312  O   THR A 100       9.114   7.206   6.224  1.00 89.67           O
ATOM   1313  HA  THR A 100       8.154   9.157   4.852  1.00 89.67           H
ATOM   1314  CB  THR A 100       6.577   7.780   4.342  1.00 89.67           C
ATOM   1315  HB  THR A 100       6.159   7.868   5.344  1.00 89.67           H
ATOM   1316  OG1 THR A 100       6.594   6.464   3.796  1.00 89.67           O
ATOM   1317  HG1 THR A 100       6.496   6.505   2.801  1.00 89.67           H
ATOM   1318  CG2 THR A 100       5.720   8.580   3.359  1.00 89.67           C
ATOM   1319 1HG2 THR A 100       6.099   8.437   2.347  1.00 89.67           H
ATOM   1320 2HG2 THR A 100       5.763   9.638   3.617  1.00 89.67           H
ATOM   1321 3HG2 THR A 100       4.688   8.234   3.412  1.00 89.67           H
ATOM   1322  HN  THR A 100       7.921   7.874   2.271  1.00 89.67           H
ATOM   1323  N   LEU A 101       9.606   6.379   4.177  1.00 92.40           N
ATOM   1324  CA  LEU A 101      10.344   5.235   4.684  1.00 92.40           C
ATOM   1325  C   LEU A 101      11.511   5.726   5.542  1.00 92.40           C
ATOM   1326  O   LEU A 101      11.798   5.154   6.593  1.00 92.40           O
ATOM   1327  HA  LEU A 101       9.666   4.664   5.319  1.00 92.40           H
ATOM   1328  CB  LEU A 101      10.768   4.319   3.535  1.00 92.40           C
ATOM   1329 1HB  LEU A 101      11.253   4.927   2.771  1.00 92.40           H
ATOM   1330 2HB  LEU A 101      11.517   3.621   3.910  1.00 92.40           H
ATOM   1331  CG  LEU A 101       9.649   3.514   2.871  1.00 92.40           C
ATOM   1332  HG  LEU A 101       8.941   4.214   2.428  1.00 92.40           H
ATOM   1333  CD1 LEU A 101      10.197   2.646   1.736  1.00 92.40           C
ATOM   1334 1HD1 LEU A 101      10.662   3.284   0.984  1.00 92.40           H
ATOM   1335 2HD1 LEU A 101      10.938   1.953   2.133  1.00 92.40           H
ATOM   1336 3HD1 LEU A 101       9.380   2.085   1.281  1.00 92.40           H
ATOM   1337  CD2 LEU A 101       8.881   2.687   3.904  1.00 92.40           C
ATOM   1338 1HD2 LEU A 101       9.564   1.995   4.397  1.00 92.40           H
ATOM   1339 2HD2 LEU A 101       8.440   3.352   4.646  1.00 92.40           H
ATOM   1340 3HD2 LEU A 101       8.091   2.125   3.406  1.00 92.40           H
ATOM   1341  HN  LEU A 101       9.613   6.479   3.182  1.00 92.40           H
ATOM   1342  N   PRO A 102      12.203   6.790   5.113  1.00 94.55           N
ATOM   1343  CA  PRO A 102      13.352   7.298   5.868  1.00 94.55           C
ATOM   1344  C   PRO A 102      13.011   7.568   7.324  1.00 94.55           C
ATOM   1345  O   PRO A 102      13.774   7.212   8.220  1.00 94.55           O
ATOM   1346  HA  PRO A 102      14.143   6.549   5.894  1.00 94.55           H
ATOM   1347  CB  PRO A 102      13.733   8.581   5.127  1.00 94.55           C
ATOM   1348 1HB  PRO A 102      13.235   9.453   5.552  1.00 94.55           H
ATOM   1349 2HB  PRO A 102      14.805   8.771   5.179  1.00 94.55           H
ATOM   1350  CG  PRO A 102      13.277   8.313   3.698  1.00 94.55           C
ATOM   1351 1HG  PRO A 102      13.153   9.237   3.133  1.00 94.55           H
ATOM   1352 2HG  PRO A 102      14.001   7.712   3.148  1.00 94.55           H
ATOM   1353  CD  PRO A 102      11.959   7.582   3.894  1.00 94.55           C
ATOM   1354 1HD  PRO A 102      11.128   8.275   4.027  1.00 94.55           H
ATOM   1355 2HD  PRO A 102      11.713   6.955   3.038  1.00 94.55           H
ATOM   1356  N   PHE A 103      11.861   8.195   7.523  1.00 92.99           N
ATOM   1357  CA  PHE A 103      11.436   8.573   8.861  1.00 92.99           C
ATOM   1358  C   PHE A 103      11.167   7.336   9.720  1.00 92.99           C
ATOM   1359  O   PHE A 103      11.471   7.326  10.912  1.00 92.99           O
ATOM   1360  HA  PHE A 103      12.244   9.153   9.305  1.00 92.99           H
ATOM   1361  CB  PHE A 103      10.137   9.366   8.710  1.00 92.99           C
ATOM   1362 1HB  PHE A 103       9.415   8.762   8.159  1.00 92.99           H
ATOM   1363 2HB  PHE A 103       9.714   9.544   9.699  1.00 92.99           H
ATOM   1364  CG  PHE A 103      10.306  10.709   7.995  1.00 92.99           C
ATOM   1365  CD1 PHE A 103      10.653  11.817   8.704  1.00 92.99           C
ATOM   1366  HD1 PHE A 103      10.809  11.749   9.780  1.00 92.99           H
ATOM   1367  CD2 PHE A 103      10.111  10.793   6.652  1.00 92.99           C
ATOM   1368  HD2 PHE A 103       9.834   9.905   6.085  1.00 92.99           H
ATOM   1369  CE1 PHE A 103      10.810  13.063   8.040  1.00 92.99           C
ATOM   1370  HE1 PHE A 103      11.088  13.951   8.608  1.00 92.99           H
ATOM   1371  CE2 PHE A 103      10.269  12.039   5.989  1.00 92.99           C
ATOM   1372  HE2 PHE A 103      10.113  12.107   4.912  1.00 92.99           H
ATOM   1373  CZ  PHE A 103      10.615  13.147   6.697  1.00 92.99           C
ATOM   1374  HZ  PHE A 103      10.736  14.104   6.188  1.00 92.99           H
ATOM   1375  HN  PHE A 103      11.226   8.445   6.792  1.00 92.99           H
ATOM   1376  N   TRP A 104      10.600   6.323   9.082  1.00 86.45           N
ATOM   1377  CA  TRP A 104      10.231   5.107   9.786  1.00 86.45           C
ATOM   1378  C   TRP A 104      11.516   4.353  10.134  1.00 86.45           C
ATOM   1379  O   TRP A 104      11.591   3.693  11.169  1.00 86.45           O
ATOM   1380  HA  TRP A 104       9.709   5.396  10.699  1.00 86.45           H
ATOM   1381  CB  TRP A 104       9.252   4.270   8.960  1.00 86.45           C
ATOM   1382 1HB  TRP A 104       9.642   4.169   7.947  1.00 86.45           H
ATOM   1383 2HB  TRP A 104       9.199   3.267   9.383  1.00 86.45           H
ATOM   1384  CG  TRP A 104       7.839   4.854   8.891  1.00 86.45           C
ATOM   1385  CD1 TRP A 104       7.415   6.044   9.337  1.00 86.45           C
ATOM   1386  HD1 TRP A 104       8.054   6.778   9.828  1.00 86.45           H
ATOM   1387  CD2 TRP A 104       6.674   4.220   8.321  1.00 86.45           C
ATOM   1388  NE1 TRP A 104       6.068   6.223   9.098  1.00 86.45           N
ATOM   1389  HE1 TRP A 104       5.526   7.028   9.339  1.00 86.45           H
ATOM   1390  CE2 TRP A 104       5.603   5.079   8.460  1.00 86.45           C
ATOM   1391  CE3 TRP A 104       6.531   2.963   7.708  1.00 86.45           C
ATOM   1392  HE3 TRP A 104       7.361   2.267   7.586  1.00 86.45           H
ATOM   1393  CZ2 TRP A 104       4.312   4.774   8.012  1.00 86.45           C
ATOM   1394  HZ2 TRP A 104       3.482   5.469   8.134  1.00 86.45           H
ATOM   1395  CZ3 TRP A 104       5.235   2.673   7.265  1.00 86.45           C
ATOM   1396  HZ3 TRP A 104       5.068   1.710   6.782  1.00 86.45           H
ATOM   1397  CH2 TRP A 104       4.145   3.526   7.398  1.00 86.45           C
ATOM   1398  HH2 TRP A 104       3.166   3.226   7.026  1.00 86.45           H
ATOM   1399  HN  TRP A 104      10.394   6.323   8.103  1.00 86.45           H
ATOM   1400  N   ALA A 105      12.494   4.476   9.249  1.00 95.07           N
ATOM   1401  CA  ALA A 105      13.783   3.842   9.467  1.00 95.07           C
ATOM   1402  C   ALA A 105      14.400   4.380  10.759  1.00 95.07           C
ATOM   1403  O   ALA A 105      14.896   3.611  11.582  1.00 95.07           O
ATOM   1404  HA  ALA A 105      13.613   2.771   9.574  1.00 95.07           H
ATOM   1405  CB  ALA A 105      14.680   4.079   8.250  1.00 95.07           C
ATOM   1406 1HB  ALA A 105      14.211   3.652   7.364  1.00 95.07           H
ATOM   1407 2HB  ALA A 105      14.822   5.150   8.106  1.00 95.07           H
ATOM   1408 3HB  ALA A 105      15.647   3.603   8.413  1.00 95.07           H
ATOM   1409  HN  ALA A 105      12.417   4.996   8.399  1.00 95.07           H
ATOM   1410  N   ILE A 106      14.350   5.697  10.898  1.00 91.88           N
ATOM   1411  CA  ILE A 106      14.911   6.348  12.070  1.00 91.88           C
ATOM   1412  C   ILE A 106      14.103   5.948  13.306  1.00 91.88           C
ATOM   1413  O   ILE A 106      14.674   5.617  14.344  1.00 91.88           O
ATOM   1414  HA  ILE A 106      15.930   5.982  12.190  1.00 91.88           H
ATOM   1415  CB  ILE A 106      14.995   7.860  11.853  1.00 91.88           C
ATOM   1416  HB  ILE A 106      14.019   8.212  11.518  1.00 91.88           H
ATOM   1417  CG1 ILE A 106      16.001   8.201  10.752  1.00 91.88           C
ATOM   1418 1HG1 ILE A 106      17.015   8.072  11.129  1.00 91.88           H
ATOM   1419 2HG1 ILE A 106      15.880   7.510   9.918  1.00 91.88           H
ATOM   1420  CG2 ILE A 106      15.311   8.585  13.163  1.00 91.88           C
ATOM   1421 1HG2 ILE A 106      14.526   8.379  13.891  1.00 91.88           H
ATOM   1422 2HG2 ILE A 106      16.267   8.233  13.551  1.00 91.88           H
ATOM   1423 3HG2 ILE A 106      15.365   9.658  12.981  1.00 91.88           H
ATOM   1424  CD1 ILE A 106      15.811   9.638  10.262  1.00 91.88           C
ATOM   1425 1HD1 ILE A 106      14.804   9.757   9.864  1.00 91.88           H
ATOM   1426 2HD1 ILE A 106      15.957  10.328  11.094  1.00 91.88           H
ATOM   1427 3HD1 ILE A 106      16.539   9.855   9.480  1.00 91.88           H
ATOM   1428  HN  ILE A 106      13.936   6.314  10.229  1.00 91.88           H
ATOM   1429  N   ALA A 107      12.788   5.991  13.154  1.00 93.05           N
ATOM   1430  CA  ALA A 107      11.896   5.728  14.270  1.00 93.05           C
ATOM   1431  C   ALA A 107      12.095   4.288  14.748  1.00 93.05           C
ATOM   1432  O   ALA A 107      12.018   4.011  15.944  1.00 93.05           O
ATOM   1433  HA  ALA A 107      12.164   6.410  15.077  1.00 93.05           H
ATOM   1434  CB  ALA A 107      10.452   6.007  13.848  1.00 93.05           C
ATOM   1435 1HB  ALA A 107      10.357   7.050  13.545  1.00 93.05           H
ATOM   1436 2HB  ALA A 107      10.187   5.361  13.011  1.00 93.05           H
ATOM   1437 3HB  ALA A 107       9.784   5.810  14.686  1.00 93.05           H
ATOM   1438  HN  ALA A 107      12.331   6.200  12.289  1.00 93.05           H
ATOM   1439  N   ALA A 108      12.348   3.410  13.790  1.00 92.35           N
ATOM   1440  CA  ALA A 108      12.516   1.999  14.093  1.00 92.35           C
ATOM   1441  C   ALA A 108      13.880   1.781  14.750  1.00 92.35           C
ATOM   1442  O   ALA A 108      14.032   0.903  15.598  1.00 92.35           O
ATOM   1443  HA  ALA A 108      11.733   1.715  14.797  1.00 92.35           H
ATOM   1444  CB  ALA A 108      12.347   1.178  12.813  1.00 92.35           C
ATOM   1445 1HB  ALA A 108      11.352   1.345  12.402  1.00 92.35           H
ATOM   1446 2HB  ALA A 108      13.097   1.484  12.083  1.00 92.35           H
ATOM   1447 3HB  ALA A 108      12.473   0.119  13.040  1.00 92.35           H
ATOM   1448  HN  ALA A 108      12.439   3.648  12.823  1.00 92.35           H
ATOM   1449  N   ALA A 109      14.839   2.595  14.333  1.00 91.07           N
ATOM   1450  CA  ALA A 109      16.212   2.423  14.775  1.00 91.07           C
ATOM   1451  C   ALA A 109      16.310   2.764  16.264  1.00 91.07           C
ATOM   1452  O   ALA A 109      17.068   2.134  17.000  1.00 91.07           O
ATOM   1453  HA  ALA A 109      16.478   1.375  14.633  1.00 91.07           H
ATOM   1454  CB  ALA A 109      17.137   3.288  13.917  1.00 91.07           C
ATOM   1455 1HB  ALA A 109      17.051   2.986  12.873  1.00 91.07           H
ATOM   1456 2HB  ALA A 109      16.852   4.335  14.017  1.00 91.07           H
ATOM   1457 3HB  ALA A 109      18.167   3.158  14.249  1.00 91.07           H
ATOM   1458  HN  ALA A 109      14.689   3.360  13.706  1.00 91.07           H
ATOM   1459  N   ASP A 110      15.533   3.760  16.663  1.00 82.53           N
ATOM   1460  CA  ASP A 110      15.659   4.319  17.998  1.00 82.53           C
ATOM   1461  C   ASP A 110      14.279   4.754  18.496  1.00 82.53           C
ATOM   1462  O   ASP A 110      13.556   3.963  19.099  1.00 82.53           O
ATOM   1463  HA  ASP A 110      16.088   3.521  18.603  1.00 82.53           H
ATOM   1464  CB  ASP A 110      16.570   5.548  17.996  1.00 82.53           C
ATOM   1465 1HB  ASP A 110      17.497   5.317  17.471  1.00 82.53           H
ATOM   1466 2HB  ASP A 110      16.090   6.361  17.452  1.00 82.53           H
ATOM   1467  CG  ASP A 110      16.885   5.999  19.424  1.00 82.53           C
ATOM   1468  OD1 ASP A 110      16.524   5.242  20.351  1.00 82.53           O
ATOM   1469  OD2 ASP A 110      17.481   7.090  19.556  1.00 82.53           O
ATOM   1470  HN  ASP A 110      14.828   4.182  16.092  1.00 82.53           H
ATOM   1471  N   GLN A 111      13.957   6.010  18.226  1.00 85.84           N
ATOM   1472  CA  GLN A 111      12.688   6.568  18.662  1.00 85.84           C
ATOM   1473  C   GLN A 111      12.227   7.659  17.694  1.00 85.84           C
ATOM   1474  O   GLN A 111      12.980   8.070  16.813  1.00 85.84           O
ATOM   1475  HA  GLN A 111      11.984   5.735  18.643  1.00 85.84           H
ATOM   1476  CB  GLN A 111      12.787   7.107  20.090  1.00 85.84           C
ATOM   1477 1HB  GLN A 111      11.833   7.543  20.385  1.00 85.84           H
ATOM   1478 2HB  GLN A 111      12.990   6.288  20.779  1.00 85.84           H
ATOM   1479  CG  GLN A 111      13.892   8.160  20.202  1.00 85.84           C
ATOM   1480 1HG  GLN A 111      14.851   7.716  19.937  1.00 85.84           H
ATOM   1481 2HG  GLN A 111      13.705   8.965  19.491  1.00 85.84           H
ATOM   1482  CD  GLN A 111      13.963   8.731  21.620  1.00 85.84           C
ATOM   1483  OE1 GLN A 111      13.033   8.632  22.404  1.00 85.84           O
ATOM   1484  NE2 GLN A 111      15.114   9.333  21.904  1.00 85.84           N
ATOM   1485 1HE2 GLN A 111      15.837   9.380  21.214  1.00 85.84           H
ATOM   1486 2HE2 GLN A 111      15.257   9.739  22.807  1.00 85.84           H
ATOM   1487  HN  GLN A 111      14.544   6.642  17.720  1.00 85.84           H
ATOM   1488  N   TRP A 112      10.992   8.098  17.891  1.00 90.97           N
ATOM   1489  CA  TRP A 112      10.448   9.185  17.096  1.00 90.97           C
ATOM   1490  C   TRP A 112      11.105  10.486  17.561  1.00 90.97           C
ATOM   1491  O   TRP A 112      10.857  10.947  18.674  1.00 90.97           O
ATOM   1492  HA  TRP A 112      10.700   8.993  16.053  1.00 90.97           H
ATOM   1493  CB  TRP A 112       8.921   9.220  17.186  1.00 90.97           C
ATOM   1494 1HB  TRP A 112       8.531   8.229  16.958  1.00 90.97           H
ATOM   1495 2HB  TRP A 112       8.634   9.447  18.213  1.00 90.97           H
ATOM   1496  CG  TRP A 112       8.266  10.239  16.252  1.00 90.97           C
ATOM   1497  CD1 TRP A 112       7.836  11.473  16.548  1.00 90.97           C
ATOM   1498  HD1 TRP A 112       7.904  11.925  17.537  1.00 90.97           H
ATOM   1499  CD2 TRP A 112       7.981  10.059  14.849  1.00 90.97           C
ATOM   1500  NE1 TRP A 112       7.297  12.100  15.442  1.00 90.97           N
ATOM   1501  HE1 TRP A 112       6.912  13.022  15.414  1.00 90.97           H
ATOM   1502  CE2 TRP A 112       7.388  11.212  14.376  1.00 90.97           C
ATOM   1503  CE3 TRP A 112       8.216   8.958  14.006  1.00 90.97           C
ATOM   1504  HE3 TRP A 112       8.683   8.037  14.355  1.00 90.97           H
ATOM   1505  CZ2 TRP A 112       6.981  11.376  13.047  1.00 90.97           C
ATOM   1506  HZ2 TRP A 112       6.515  12.298  12.698  1.00 90.97           H
ATOM   1507  CZ3 TRP A 112       7.804   9.138  12.680  1.00 90.97           C
ATOM   1508  HZ3 TRP A 112       7.963   8.314  11.984  1.00 90.97           H
ATOM   1509  CH2 TRP A 112       7.205  10.292  12.189  1.00 90.97           C
ATOM   1510  HH2 TRP A 112       6.912  10.354  11.141  1.00 90.97           H
ATOM   1511  HN  TRP A 112      10.369   7.724  18.578  1.00 90.97           H
ATOM   1512  N   LYS A 113      11.930  11.041  16.685  1.00 83.44           N
ATOM   1513  CA  LYS A 113      12.752  12.183  17.051  1.00 83.44           C
ATOM   1514  C   LYS A 113      12.126  13.458  16.483  1.00 83.44           C
ATOM   1515  O   LYS A 113      12.723  14.531  16.554  1.00 83.44           O
ATOM   1516  HA  LYS A 113      12.749  12.252  18.139  1.00 83.44           H
ATOM   1517  CB  LYS A 113      14.201  11.961  16.614  1.00 83.44           C
ATOM   1518 1HB  LYS A 113      14.246  11.848  15.531  1.00 83.44           H
ATOM   1519 2HB  LYS A 113      14.799  12.837  16.868  1.00 83.44           H
ATOM   1520  CG  LYS A 113      14.793  10.721  17.287  1.00 83.44           C
ATOM   1521 1HG  LYS A 113      14.658  10.789  18.367  1.00 83.44           H
ATOM   1522 2HG  LYS A 113      14.257   9.832  16.954  1.00 83.44           H
ATOM   1523  CD  LYS A 113      16.281  10.578  16.961  1.00 83.44           C
ATOM   1524 1HD  LYS A 113      16.414  10.490  15.883  1.00 83.44           H
ATOM   1525 2HD  LYS A 113      16.814  11.475  17.276  1.00 83.44           H
ATOM   1526  CE  LYS A 113      16.879   9.353  17.656  1.00 83.44           C
ATOM   1527 1HE  LYS A 113      16.714   9.421  18.732  1.00 83.44           H
ATOM   1528 2HE  LYS A 113      16.374   8.450  17.313  1.00 83.44           H
ATOM   1529  NZ  LYS A 113      18.329   9.254  17.376  1.00 83.44           N
ATOM   1530 1HZ  LYS A 113      18.713   8.451  17.861  1.00 83.44           H
ATOM   1531 2HZ  LYS A 113      18.474   9.148  16.378  1.00 83.44           H
ATOM   1532 3HZ  LYS A 113      18.793  10.097  17.696  1.00 83.44           H
ATOM   1533  HN  LYS A 113      12.042  10.725  15.744  1.00 83.44           H
ATOM   1534  N   PHE A 114      10.932  13.299  15.931  1.00 88.58           N
ATOM   1535  CA  PHE A 114      10.295  14.381  15.200  1.00 88.58           C
ATOM   1536  C   PHE A 114       9.090  14.927  15.969  1.00 88.58           C
ATOM   1537  O   PHE A 114       8.664  14.339  16.961  1.00 88.58           O
ATOM   1538  HA  PHE A 114      11.036  15.171  15.081  1.00 88.58           H
ATOM   1539  CB  PHE A 114       9.815  13.800  13.869  1.00 88.58           C
ATOM   1540 1HB  PHE A 114       9.019  13.081  14.063  1.00 88.58           H
ATOM   1541 2HB  PHE A 114       9.383  14.600  13.269  1.00 88.58           H
ATOM   1542  CG  PHE A 114      10.915  13.112  13.058  1.00 88.58           C
ATOM   1543  CD1 PHE A 114      11.808  13.858  12.353  1.00 88.58           C
ATOM   1544  HD1 PHE A 114      11.740  14.946  12.367  1.00 88.58           H
ATOM   1545  CD2 PHE A 114      11.000  11.755  13.041  1.00 88.58           C
ATOM   1546  HD2 PHE A 114      10.285  11.157  13.605  1.00 88.58           H
ATOM   1547  CE1 PHE A 114      12.829  13.219  11.600  1.00 88.58           C
ATOM   1548  HE1 PHE A 114      13.544  13.817  11.036  1.00 88.58           H
ATOM   1549  CE2 PHE A 114      12.021  11.116  12.288  1.00 88.58           C
ATOM   1550  HE2 PHE A 114      12.089  10.029  12.275  1.00 88.58           H
ATOM   1551  CZ  PHE A 114      12.914  11.862  11.584  1.00 88.58           C
ATOM   1552  HZ  PHE A 114      13.698  11.372  11.006  1.00 88.58           H
ATOM   1553  HN  PHE A 114      10.403  12.452  15.978  1.00 88.58           H
ATOM   1554  N   GLN A 115       8.574  16.045  15.480  1.00 81.78           N
ATOM   1555  CA  GLN A 115       7.449  16.696  16.129  1.00 81.78           C
ATOM   1556  C   GLN A 115       6.154  15.936  15.834  1.00 81.78           C
ATOM   1557  O   GLN A 115       6.115  15.093  14.939  1.00 81.78           O
ATOM   1558  HA  GLN A 115       7.667  16.656  17.196  1.00 81.78           H
ATOM   1559  CB  GLN A 115       7.337  18.159  15.695  1.00 81.78           C
ATOM   1560 1HB  GLN A 115       7.278  18.216  14.608  1.00 81.78           H
ATOM   1561 2HB  GLN A 115       6.415  18.589  16.087  1.00 81.78           H
ATOM   1562  CG  GLN A 115       8.535  18.971  16.189  1.00 81.78           C
ATOM   1563 1HG  GLN A 115       8.644  18.847  17.267  1.00 81.78           H
ATOM   1564 2HG  GLN A 115       9.449  18.593  15.731  1.00 81.78           H
ATOM   1565  CD  GLN A 115       8.368  20.455  15.855  1.00 81.78           C
ATOM   1566  OE1 GLN A 115       7.442  20.864  15.174  1.00 81.78           O
ATOM   1567  NE2 GLN A 115       9.312  21.236  16.373  1.00 81.78           N
ATOM   1568 1HE2 GLN A 115      10.045  20.836  16.924  1.00 81.78           H
ATOM   1569 2HE2 GLN A 115       9.289  22.222  16.210  1.00 81.78           H
ATOM   1570  HN  GLN A 115       8.912  16.505  14.658  1.00 81.78           H
ATOM   1571  N   THR A 116       5.126  16.262  16.604  1.00 88.62           N
ATOM   1572  CA  THR A 116       3.835  15.615  16.441  1.00 88.62           C
ATOM   1573  C   THR A 116       3.303  15.836  15.024  1.00 88.62           C
ATOM   1574  O   THR A 116       2.717  14.932  14.429  1.00 88.62           O
ATOM   1575  HA  THR A 116       3.970  14.541  16.569  1.00 88.62           H
ATOM   1576  CB  THR A 116       2.900  16.145  17.531  1.00 88.62           C
ATOM   1577  HB  THR A 116       2.581  17.163  17.308  1.00 88.62           H
ATOM   1578  OG1 THR A 116       3.644  15.984  18.735  1.00 88.62           O
ATOM   1579  HG1 THR A 116       3.245  16.543  19.462  1.00 88.62           H
ATOM   1580  CG2 THR A 116       1.671  15.256  17.731  1.00 88.62           C
ATOM   1581 1HG2 THR A 116       1.990  14.255  18.020  1.00 88.62           H
ATOM   1582 2HG2 THR A 116       1.106  15.203  16.800  1.00 88.62           H
ATOM   1583 3HG2 THR A 116       1.042  15.677  18.514  1.00 88.62           H
ATOM   1584  HN  THR A 116       5.165  16.952  17.326  1.00 88.62           H
ATOM   1585  N   PHE A 117       3.525  17.042  14.524  1.00 91.30           N
ATOM   1586  CA  PHE A 117       3.060  17.398  13.194  1.00 91.30           C
ATOM   1587  C   PHE A 117       3.577  16.407  12.149  1.00 91.30           C
ATOM   1588  O   PHE A 117       2.817  15.936  11.305  1.00 91.30           O
ATOM   1589  HA  PHE A 117       1.971  17.368  13.213  1.00 91.30           H
ATOM   1590  CB  PHE A 117       3.619  18.788  12.882  1.00 91.30           C
ATOM   1591 1HB  PHE A 117       3.245  19.493  13.624  1.00 91.30           H
ATOM   1592 2HB  PHE A 117       4.704  18.763  12.984  1.00 91.30           H
ATOM   1593  CG  PHE A 117       3.264  19.302  11.486  1.00 91.30           C
ATOM   1594  CD1 PHE A 117       4.208  19.321  10.507  1.00 91.30           C
ATOM   1595  HD1 PHE A 117       5.218  18.970  10.718  1.00 91.30           H
ATOM   1596  CD2 PHE A 117       2.003  19.741  11.223  1.00 91.30           C
ATOM   1597  HD2 PHE A 117       1.246  19.726  12.007  1.00 91.30           H
ATOM   1598  CE1 PHE A 117       3.878  19.799   9.211  1.00 91.30           C
ATOM   1599  HE1 PHE A 117       4.635  19.814   8.427  1.00 91.30           H
ATOM   1600  CE2 PHE A 117       1.674  20.218   9.927  1.00 91.30           C
ATOM   1601  HE2 PHE A 117       0.663  20.570   9.716  1.00 91.30           H
ATOM   1602  CZ  PHE A 117       2.618  20.237   8.948  1.00 91.30           C
ATOM   1603  HZ  PHE A 117       2.365  20.604   7.954  1.00 91.30           H
ATOM   1604  HN  PHE A 117       4.012  17.768  15.010  1.00 91.30           H
ATOM   1605  N   MET A 118       4.868  16.120  12.240  1.00 88.53           N
ATOM   1606  CA  MET A 118       5.500  15.212  11.298  1.00 88.53           C
ATOM   1607  C   MET A 118       4.927  13.800  11.429  1.00 88.53           C
ATOM   1608  O   MET A 118       4.848  13.065  10.446  1.00 88.53           O
ATOM   1609  HA  MET A 118       5.277  15.612  10.309  1.00 88.53           H
ATOM   1610  CB  MET A 118       7.008  15.177  11.557  1.00 88.53           C
ATOM   1611 1HB  MET A 118       7.195  15.016  12.618  1.00 88.53           H
ATOM   1612 2HB  MET A 118       7.453  14.337  11.023  1.00 88.53           H
ATOM   1613  CG  MET A 118       7.671  16.481  11.109  1.00 88.53           C
ATOM   1614 1HG  MET A 118       7.302  17.312  11.711  1.00 88.53           H
ATOM   1615 2HG  MET A 118       8.748  16.426  11.270  1.00 88.53           H
ATOM   1616  SD  MET A 118       7.328  16.780   9.383  1.00 88.53           S
ATOM   1617  CE  MET A 118       8.197  15.403   8.652  1.00 88.53           C
ATOM   1618 1HE  MET A 118       9.254  15.462   8.910  1.00 88.53           H
ATOM   1619 2HE  MET A 118       7.782  14.469   9.031  1.00 88.53           H
ATOM   1620 3HE  MET A 118       8.085  15.436   7.568  1.00 88.53           H
ATOM   1621  HN  MET A 118       5.476  16.496  12.939  1.00 88.53           H
ATOM   1622  N   CYS A 119       4.541  13.463  12.651  1.00 93.80           N
ATOM   1623  CA  CYS A 119       3.921  12.175  12.912  1.00 93.80           C
ATOM   1624  C   CYS A 119       2.618  12.099  12.114  1.00 93.80           C
ATOM   1625  O   CYS A 119       2.361  11.109  11.431  1.00 93.80           O
ATOM   1626  HA  CYS A 119       4.626  11.415  12.575  1.00 93.80           H
ATOM   1627  CB  CYS A 119       3.689  11.952  14.408  1.00 93.80           C
ATOM   1628 1HB  CYS A 119       4.645  11.902  14.929  1.00 93.80           H
ATOM   1629 2HB  CYS A 119       3.140  12.794  14.829  1.00 93.80           H
ATOM   1630  SG  CYS A 119       2.753  10.401  14.671  1.00 93.80           S
ATOM   1631  HN  CYS A 119       4.647  14.052  13.453  1.00 93.80           H
ATOM   1632  N   LYS A 120       1.829  13.158  12.228  1.00 92.25           N
ATOM   1633  CA  LYS A 120       0.550  13.215  11.541  1.00 92.25           C
ATOM   1634  C   LYS A 120       0.780  13.100  10.033  1.00 92.25           C
ATOM   1635  O   LYS A 120       0.104  12.329   9.356  1.00 92.25           O
ATOM   1636  HA  LYS A 120      -0.035  12.356  11.868  1.00 92.25           H
ATOM   1637  CB  LYS A 120      -0.222  14.471  11.952  1.00 92.25           C
ATOM   1638 1HB  LYS A 120       0.415  15.348  11.838  1.00 92.25           H
ATOM   1639 2HB  LYS A 120      -1.076  14.609  11.289  1.00 92.25           H
ATOM   1640  CG  LYS A 120      -0.705  14.369  13.400  1.00 92.25           C
ATOM   1641 1HG  LYS A 120      -1.365  13.509  13.507  1.00 92.25           H
ATOM   1642 2HG  LYS A 120       0.147  14.201  14.060  1.00 92.25           H
ATOM   1643  CD  LYS A 120      -1.442  15.641  13.823  1.00 92.25           C
ATOM   1644 1HD  LYS A 120      -0.783  16.502  13.711  1.00 92.25           H
ATOM   1645 2HD  LYS A 120      -2.296  15.806  13.166  1.00 92.25           H
ATOM   1646  CE  LYS A 120      -1.918  15.542  15.274  1.00 92.25           C
ATOM   1647 1HE  LYS A 120      -1.364  14.760  15.792  1.00 92.25           H
ATOM   1648 2HE  LYS A 120      -1.713  16.477  15.795  1.00 92.25           H
ATOM   1649  NZ  LYS A 120      -3.368  15.247  15.324  1.00 92.25           N
ATOM   1650 1HZ  LYS A 120      -3.637  15.035  16.278  1.00 92.25           H
ATOM   1651 2HZ  LYS A 120      -3.888  16.053  14.997  1.00 92.25           H
ATOM   1652 3HZ  LYS A 120      -3.572  14.450  14.731  1.00 92.25           H
ATOM   1653  HN  LYS A 120       2.052  13.964  12.776  1.00 92.25           H
ATOM   1654  N   VAL A 121       1.738  13.879   9.552  1.00 93.11           N
ATOM   1655  CA  VAL A 121       1.991  13.959   8.123  1.00 93.11           C
ATOM   1656  C   VAL A 121       2.416  12.582   7.608  1.00 93.11           C
ATOM   1657  O   VAL A 121       1.870  12.088   6.623  1.00 93.11           O
ATOM   1658  HA  VAL A 121       1.056  14.241   7.639  1.00 93.11           H
ATOM   1659  CB  VAL A 121       3.023  15.051   7.834  1.00 93.11           C
ATOM   1660  HB  VAL A 121       3.890  14.869   8.469  1.00 93.11           H
ATOM   1661  CG1 VAL A 121       3.487  14.994   6.377  1.00 93.11           C
ATOM   1662 1HG1 VAL A 121       3.940  14.023   6.178  1.00 93.11           H
ATOM   1663 2HG1 VAL A 121       2.632  15.139   5.718  1.00 93.11           H
ATOM   1664 3HG1 VAL A 121       4.220  15.781   6.199  1.00 93.11           H
ATOM   1665  CG2 VAL A 121       2.469  16.434   8.180  1.00 93.11           C
ATOM   1666 1HG2 VAL A 121       1.578  16.628   7.583  1.00 93.11           H
ATOM   1667 2HG2 VAL A 121       2.211  16.468   9.239  1.00 93.11           H
ATOM   1668 3HG2 VAL A 121       3.223  17.191   7.965  1.00 93.11           H
ATOM   1669  HN  VAL A 121       2.334  14.449  10.119  1.00 93.11           H
ATOM   1670  N   VAL A 122       3.388  12.002   8.297  1.00 92.20           N
ATOM   1671  CA  VAL A 122       4.016  10.781   7.822  1.00 92.20           C
ATOM   1672  C   VAL A 122       2.972   9.663   7.769  1.00 92.20           C
ATOM   1673  O   VAL A 122       2.878   8.944   6.776  1.00 92.20           O
ATOM   1674  HA  VAL A 122       4.380  10.969   6.812  1.00 92.20           H
ATOM   1675  CB  VAL A 122       5.219  10.435   8.703  1.00 92.20           C
ATOM   1676  HB  VAL A 122       4.892  10.463   9.742  1.00 92.20           H
ATOM   1677  CG1 VAL A 122       5.725   9.021   8.408  1.00 92.20           C
ATOM   1678 1HG1 VAL A 122       4.929   8.302   8.604  1.00 92.20           H
ATOM   1679 2HG1 VAL A 122       6.026   8.953   7.363  1.00 92.20           H
ATOM   1680 3HG1 VAL A 122       6.579   8.801   9.047  1.00 92.20           H
ATOM   1681  CG2 VAL A 122       6.337  11.464   8.532  1.00 92.20           C
ATOM   1682 1HG2 VAL A 122       6.660  11.481   7.491  1.00 92.20           H
ATOM   1683 2HG2 VAL A 122       5.970  12.451   8.815  1.00 92.20           H
ATOM   1684 3HG2 VAL A 122       7.180  11.194   9.169  1.00 92.20           H
ATOM   1685  HN  VAL A 122       3.745  12.352   9.163  1.00 92.20           H
ATOM   1686  N   ASN A 123       2.214   9.553   8.850  1.00 91.16           N
ATOM   1687  CA  ASN A 123       1.198   8.519   8.950  1.00 91.16           C
ATOM   1688  C   ASN A 123       0.138   8.747   7.871  1.00 91.16           C
ATOM   1689  O   ASN A 123      -0.324   7.798   7.239  1.00 91.16           O
ATOM   1690  HA  ASN A 123       1.733   7.579   8.817  1.00 91.16           H
ATOM   1691  CB  ASN A 123       0.503   8.560  10.312  1.00 91.16           C
ATOM   1692 1HB  ASN A 123       0.434   9.591  10.659  1.00 91.16           H
ATOM   1693 2HB  ASN A 123      -0.517   8.187  10.215  1.00 91.16           H
ATOM   1694  CG  ASN A 123       1.263   7.720  11.341  1.00 91.16           C
ATOM   1695  OD1 ASN A 123       2.188   6.991  11.023  1.00 91.16           O
ATOM   1696  ND2 ASN A 123       0.822   7.862  12.587  1.00 91.16           N
ATOM   1697 1HD2 ASN A 123       0.057   8.477  12.780  1.00 91.16           H
ATOM   1698 2HD2 ASN A 123       1.255   7.354  13.332  1.00 91.16           H
ATOM   1699  HN  ASN A 123       2.286  10.153   9.647  1.00 91.16           H
ATOM   1700  N   SER A 124      -0.217  10.011   7.692  1.00 92.02           N
ATOM   1701  CA  SER A 124      -1.260  10.369   6.746  1.00 92.02           C
ATOM   1702  C   SER A 124      -0.802  10.057   5.320  1.00 92.02           C
ATOM   1703  O   SER A 124      -1.556   9.487   4.533  1.00 92.02           O
ATOM   1704  HA  SER A 124      -2.118   9.754   7.016  1.00 92.02           H
ATOM   1705  CB  SER A 124      -1.633  11.848   6.871  1.00 92.02           C
ATOM   1706 1HB  SER A 124      -0.770  12.462   6.619  1.00 92.02           H
ATOM   1707 2HB  SER A 124      -2.416  12.086   6.151  1.00 92.02           H
ATOM   1708  OG  SER A 124      -2.081  12.176   8.184  1.00 92.02           O
ATOM   1709  HG  SER A 124      -1.427  12.791   8.624  1.00 92.02           H
ATOM   1710  HN  SER A 124       0.194  10.781   8.179  1.00 92.02           H
ATOM   1711  N   MET A 125       0.432  10.443   5.030  1.00 85.40           N
ATOM   1712  CA  MET A 125       0.992  10.229   3.707  1.00 85.40           C
ATOM   1713  C   MET A 125       1.016   8.740   3.357  1.00 85.40           C
ATOM   1714  O   MET A 125       0.672   8.355   2.240  1.00 85.40           O
ATOM   1715  HA  MET A 125       0.333  10.760   3.020  1.00 85.40           H
ATOM   1716  CB  MET A 125       2.415  10.789   3.658  1.00 85.40           C
ATOM   1717 1HB  MET A 125       2.948  10.517   4.569  1.00 85.40           H
ATOM   1718 2HB  MET A 125       2.958  10.340   2.825  1.00 85.40           H
ATOM   1719  CG  MET A 125       2.400  12.311   3.503  1.00 85.40           C
ATOM   1720 1HG  MET A 125       1.783  12.592   2.650  1.00 85.40           H
ATOM   1721 2HG  MET A 125       1.954  12.770   4.385  1.00 85.40           H
ATOM   1722  SD  MET A 125       4.064  12.917   3.276  1.00 85.40           S
ATOM   1723  CE  MET A 125       4.371  12.362   1.608  1.00 85.40           C
ATOM   1724 1HE  MET A 125       4.286  11.276   1.565  1.00 85.40           H
ATOM   1725 2HE  MET A 125       3.641  12.811   0.935  1.00 85.40           H
ATOM   1726 3HE  MET A 125       5.375  12.660   1.305  1.00 85.40           H
ATOM   1727  HN  MET A 125       1.043  10.895   5.680  1.00 85.40           H
ATOM   1728  N   TYR A 126       1.427   7.942   4.331  1.00 84.93           N
ATOM   1729  CA  TYR A 126       1.510   6.504   4.137  1.00 84.93           C
ATOM   1730  C   TYR A 126       0.159   5.931   3.704  1.00 84.93           C
ATOM   1731  O   TYR A 126       0.074   5.224   2.701  1.00 84.93           O
ATOM   1732  HA  TYR A 126       2.245   6.312   3.356  1.00 84.93           H
ATOM   1733  CB  TYR A 126       1.886   5.916   5.499  1.00 84.93           C
ATOM   1734 1HB  TYR A 126       2.914   6.196   5.732  1.00 84.93           H
ATOM   1735 2HB  TYR A 126       1.252   6.363   6.264  1.00 84.93           H
ATOM   1736  CG  TYR A 126       1.758   4.393   5.576  1.00 84.93           C
ATOM   1737  CD1 TYR A 126       0.791   3.822   6.378  1.00 84.93           C
ATOM   1738  HD1 TYR A 126       0.119   4.456   6.956  1.00 84.93           H
ATOM   1739  CD2 TYR A 126       2.609   3.591   4.843  1.00 84.93           C
ATOM   1740  HD2 TYR A 126       3.373   4.042   4.209  1.00 84.93           H
ATOM   1741  CE1 TYR A 126       0.670   2.389   6.450  1.00 84.93           C
ATOM   1742  HE1 TYR A 126      -0.089   1.925   7.079  1.00 84.93           H
ATOM   1743  CE2 TYR A 126       2.488   2.158   4.915  1.00 84.93           C
ATOM   1744  HE2 TYR A 126       3.153   1.513   4.342  1.00 84.93           H
ATOM   1745  CZ  TYR A 126       1.524   1.628   5.715  1.00 84.93           C
ATOM   1746  OH  TYR A 126       1.410   0.274   5.783  1.00 84.93           O
ATOM   1747  HH  TYR A 126       1.515  -0.124   4.872  1.00 84.93           H
ATOM   1748  HN  TYR A 126       1.701   8.262   5.238  1.00 84.93           H
ATOM   1749  N   LYS A 127      -0.863   6.259   4.480  1.00 84.87           N
ATOM   1750  CA  LYS A 127      -2.182   5.690   4.260  1.00 84.87           C
ATOM   1751  C   LYS A 127      -2.713   6.154   2.903  1.00 84.87           C
ATOM   1752  O   LYS A 127      -3.251   5.356   2.137  1.00 84.87           O
ATOM   1753  HA  LYS A 127      -2.070   4.606   4.235  1.00 84.87           H
ATOM   1754  CB  LYS A 127      -3.111   6.022   5.430  1.00 84.87           C
ATOM   1755 1HB  LYS A 127      -2.739   6.900   5.957  1.00 84.87           H
ATOM   1756 2HB  LYS A 127      -4.102   6.273   5.052  1.00 84.87           H
ATOM   1757  CG  LYS A 127      -3.213   4.843   6.401  1.00 84.87           C
ATOM   1758 1HG  LYS A 127      -2.971   3.917   5.880  1.00 84.87           H
ATOM   1759 2HG  LYS A 127      -2.481   4.961   7.199  1.00 84.87           H
ATOM   1760  CD  LYS A 127      -4.618   4.746   6.999  1.00 84.87           C
ATOM   1761 1HD  LYS A 127      -4.917   5.718   7.392  1.00 84.87           H
ATOM   1762 2HD  LYS A 127      -5.332   4.484   6.219  1.00 84.87           H
ATOM   1763  CE  LYS A 127      -4.667   3.701   8.115  1.00 84.87           C
ATOM   1764 1HE  LYS A 127      -4.604   2.700   7.688  1.00 84.87           H
ATOM   1765 2HE  LYS A 127      -3.805   3.821   8.772  1.00 84.87           H
ATOM   1766  NZ  LYS A 127      -5.916   3.835   8.897  1.00 84.87           N
ATOM   1767 1HZ  LYS A 127      -5.916   3.161   9.654  1.00 84.87           H
ATOM   1768 2HZ  LYS A 127      -5.977   4.773   9.278  1.00 84.87           H
ATOM   1769 3HZ  LYS A 127      -6.713   3.664   8.293  1.00 84.87           H
ATOM   1770  HN  LYS A 127      -0.802   6.899   5.246  1.00 84.87           H
ATOM   1771  N   MET A 128      -2.544   7.443   2.646  1.00 85.99           N
ATOM   1772  CA  MET A 128      -3.051   8.035   1.420  1.00 85.99           C
ATOM   1773  C   MET A 128      -2.456   7.344   0.191  1.00 85.99           C
ATOM   1774  O   MET A 128      -3.173   7.032  -0.758  1.00 85.99           O
ATOM   1775  HA  MET A 128      -4.130   7.882   1.444  1.00 85.99           H
ATOM   1776  CB  MET A 128      -2.700   9.524   1.388  1.00 85.99           C
ATOM   1777 1HB  MET A 128      -3.015   9.995   2.320  1.00 85.99           H
ATOM   1778 2HB  MET A 128      -1.619   9.645   1.319  1.00 85.99           H
ATOM   1779  CG  MET A 128      -3.374  10.221   0.205  1.00 85.99           C
ATOM   1780 1HG  MET A 128      -3.034   9.778  -0.731  1.00 85.99           H
ATOM   1781 2HG  MET A 128      -4.453  10.075   0.253  1.00 85.99           H
ATOM   1782  SD  MET A 128      -2.995  11.965   0.227  1.00 85.99           S
ATOM   1783  CE  MET A 128      -1.276  11.914  -0.250  1.00 85.99           C
ATOM   1784 1HE  MET A 128      -0.714  11.330   0.478  1.00 85.99           H
ATOM   1785 2HE  MET A 128      -1.185  11.454  -1.234  1.00 85.99           H
ATOM   1786 3HE  MET A 128      -0.878  12.929  -0.286  1.00 85.99           H
ATOM   1787  HN  MET A 128      -2.071   8.077   3.257  1.00 85.99           H
ATOM   1788  N   ASN A 129      -1.150   7.126   0.248  1.00 80.66           N
ATOM   1789  CA  ASN A 129      -0.436   6.557  -0.882  1.00 80.66           C
ATOM   1790  C   ASN A 129      -0.760   5.066  -0.988  1.00 80.66           C
ATOM   1791  O   ASN A 129      -0.860   4.525  -2.088  1.00 80.66           O
ATOM   1792  HA  ASN A 129      -0.779   7.121  -1.750  1.00 80.66           H
ATOM   1793  CB  ASN A 129       1.077   6.701  -0.706  1.00 80.66           C
ATOM   1794 1HB  ASN A 129       1.377   6.279   0.253  1.00 80.66           H
ATOM   1795 2HB  ASN A 129       1.592   6.132  -1.480  1.00 80.66           H
ATOM   1796  CG  ASN A 129       1.501   8.169  -0.778  1.00 80.66           C
ATOM   1797  OD1 ASN A 129       0.936   8.970  -1.505  1.00 80.66           O
ATOM   1798  ND2 ASN A 129       2.523   8.477   0.015  1.00 80.66           N
ATOM   1799 1HD2 ASN A 129       2.942   7.771   0.587  1.00 80.66           H
ATOM   1800 2HD2 ASN A 129       2.874   9.413   0.039  1.00 80.66           H
ATOM   1801  HN  ASN A 129      -0.584   7.329   1.047  1.00 80.66           H
ATOM   1802  N   PHE A 130      -0.916   4.443   0.172  1.00 83.68           N
ATOM   1803  CA  PHE A 130      -1.276   3.037   0.223  1.00 83.68           C
ATOM   1804  C   PHE A 130      -2.555   2.768  -0.571  1.00 83.68           C
ATOM   1805  O   PHE A 130      -2.572   1.917  -1.459  1.00 83.68           O
ATOM   1806  HA  PHE A 130      -0.452   2.476  -0.218  1.00 83.68           H
ATOM   1807  CB  PHE A 130      -1.521   2.691   1.693  1.00 83.68           C
ATOM   1808 1HB  PHE A 130      -0.585   2.801   2.243  1.00 83.68           H
ATOM   1809 2HB  PHE A 130      -2.223   3.411   2.113  1.00 83.68           H
ATOM   1810  CG  PHE A 130      -2.065   1.279   1.919  1.00 83.68           C
ATOM   1811  CD1 PHE A 130      -3.390   1.091   2.157  1.00 83.68           C
ATOM   1812  HD1 PHE A 130      -4.065   1.946   2.187  1.00 83.68           H
ATOM   1813  CD2 PHE A 130      -1.223   0.212   1.881  1.00 83.68           C
ATOM   1814  HD2 PHE A 130      -0.160   0.362   1.690  1.00 83.68           H
ATOM   1815  CE1 PHE A 130      -3.895  -0.220   2.365  1.00 83.68           C
ATOM   1816  HE1 PHE A 130      -4.958  -0.370   2.556  1.00 83.68           H
ATOM   1817  CE2 PHE A 130      -1.728  -1.099   2.090  1.00 83.68           C
ATOM   1818  HE2 PHE A 130      -1.053  -1.954   2.060  1.00 83.68           H
ATOM   1819  CZ  PHE A 130      -3.053  -1.287   2.328  1.00 83.68           C
ATOM   1820  HZ  PHE A 130      -3.441  -2.293   2.488  1.00 83.68           H
ATOM   1821  HN  PHE A 130      -0.801   4.883   1.062  1.00 83.68           H
ATOM   1822  N   TYR A 131      -3.596   3.511  -0.224  1.00 91.29           N
ATOM   1823  CA  TYR A 131      -4.881   3.353  -0.883  1.00 91.29           C
ATOM   1824  C   TYR A 131      -4.790   3.742  -2.361  1.00 91.29           C
ATOM   1825  O   TYR A 131      -5.370   3.077  -3.218  1.00 91.29           O
ATOM   1826  HA  TYR A 131      -5.172   2.306  -0.808  1.00 91.29           H
ATOM   1827  CB  TYR A 131      -5.840   4.312  -0.174  1.00 91.29           C
ATOM   1828 1HB  TYR A 131      -5.333   5.264  -0.014  1.00 91.29           H
ATOM   1829 2HB  TYR A 131      -6.689   4.510  -0.828  1.00 91.29           H
ATOM   1830  CG  TYR A 131      -6.358   3.794   1.169  1.00 91.29           C
ATOM   1831  CD1 TYR A 131      -7.025   2.588   1.232  1.00 91.29           C
ATOM   1832  HD1 TYR A 131      -7.183   2.004   0.325  1.00 91.29           H
ATOM   1833  CD2 TYR A 131      -6.158   4.533   2.317  1.00 91.29           C
ATOM   1834  HD2 TYR A 131      -5.632   5.486   2.267  1.00 91.29           H
ATOM   1835  CE1 TYR A 131      -7.513   2.100   2.496  1.00 91.29           C
ATOM   1836  HE1 TYR A 131      -8.041   1.149   2.559  1.00 91.29           H
ATOM   1837  CE2 TYR A 131      -6.646   4.045   3.581  1.00 91.29           C
ATOM   1838  HE2 TYR A 131      -6.496   4.619   4.495  1.00 91.29           H
ATOM   1839  CZ  TYR A 131      -7.299   2.853   3.608  1.00 91.29           C
ATOM   1840  OH  TYR A 131      -7.760   2.392   4.802  1.00 91.29           O
ATOM   1841  HH  TYR A 131      -7.691   3.109   5.495  1.00 91.29           H
ATOM   1842  HN  TYR A 131      -3.572   4.207   0.493  1.00 91.29           H
ATOM   1843  N   SER A 132      -4.058   4.817  -2.613  1.00 90.56           N
ATOM   1844  CA  SER A 132      -3.935   5.339  -3.963  1.00 90.56           C
ATOM   1845  C   SER A 132      -3.327   4.277  -4.881  1.00 90.56           C
ATOM   1846  O   SER A 132      -3.820   4.050  -5.985  1.00 90.56           O
ATOM   1847  HA  SER A 132      -4.953   5.577  -4.274  1.00 90.56           H
ATOM   1848  CB  SER A 132      -3.085   6.611  -3.987  1.00 90.56           C
ATOM   1849 1HB  SER A 132      -2.084   6.384  -3.619  1.00 90.56           H
ATOM   1850 2HB  SER A 132      -2.976   6.955  -5.015  1.00 90.56           H
ATOM   1851  OG  SER A 132      -3.657   7.650  -3.197  1.00 90.56           O
ATOM   1852  HG  SER A 132      -3.159   7.736  -2.334  1.00 90.56           H
ATOM   1853  HN  SER A 132      -3.556   5.328  -1.915  1.00 90.56           H
ATOM   1854  N   CYS A 133      -2.266   3.654  -4.391  1.00 87.38           N
ATOM   1855  CA  CYS A 133      -1.551   2.662  -5.176  1.00 87.38           C
ATOM   1856  C   CYS A 133      -2.520   1.528  -5.515  1.00 87.38           C
ATOM   1857  O   CYS A 133      -2.647   1.141  -6.676  1.00 87.38           O
ATOM   1858  HA  CYS A 133      -1.212   3.165  -6.082  1.00 87.38           H
ATOM   1859  CB  CYS A 133      -0.307   2.152  -4.446  1.00 87.38           C
ATOM   1860 1HB  CYS A 133      -0.566   1.863  -3.427  1.00 87.38           H
ATOM   1861 2HB  CYS A 133       0.075   1.260  -4.942  1.00 87.38           H
ATOM   1862  SG  CYS A 133       0.980   3.452  -4.419  1.00 87.38           S
ATOM   1863  HG  CYS A 133       0.489   4.112  -3.374  1.00 87.38           H
ATOM   1864  HN  CYS A 133      -1.895   3.816  -3.477  1.00 87.38           H
ATOM   1865  N   VAL A 134      -3.179   1.026  -4.481  1.00 86.56           N
ATOM   1866  CA  VAL A 134      -3.997  -0.166  -4.622  1.00 86.56           C
ATOM   1867  C   VAL A 134      -5.154   0.125  -5.579  1.00 86.56           C
ATOM   1868  O   VAL A 134      -5.494  -0.707  -6.419  1.00 86.56           O
ATOM   1869  HA  VAL A 134      -3.371  -0.946  -5.055  1.00 86.56           H
ATOM   1870  CB  VAL A 134      -4.466  -0.645  -3.246  1.00 86.56           C
ATOM   1871  HB  VAL A 134      -4.987   0.182  -2.763  1.00 86.56           H
ATOM   1872  CG1 VAL A 134      -5.450  -1.809  -3.376  1.00 86.56           C
ATOM   1873 1HG1 VAL A 134      -6.320  -1.487  -3.949  1.00 86.56           H
ATOM   1874 2HG1 VAL A 134      -4.965  -2.639  -3.889  1.00 86.56           H
ATOM   1875 3HG1 VAL A 134      -5.767  -2.129  -2.384  1.00 86.56           H
ATOM   1876  CG2 VAL A 134      -3.276  -1.029  -2.365  1.00 86.56           C
ATOM   1877 1HG2 VAL A 134      -2.715  -1.832  -2.842  1.00 86.56           H
ATOM   1878 2HG2 VAL A 134      -2.627  -0.163  -2.231  1.00 86.56           H
ATOM   1879 3HG2 VAL A 134      -3.637  -1.365  -1.393  1.00 86.56           H
ATOM   1880  HN  VAL A 134      -3.160   1.420  -3.562  1.00 86.56           H
ATOM   1881  N   LEU A 135      -5.727   1.309  -5.422  1.00 91.72           N
ATOM   1882  CA  LEU A 135      -6.872   1.700  -6.227  1.00 91.72           C
ATOM   1883  C   LEU A 135      -6.428   1.886  -7.680  1.00 91.72           C
ATOM   1884  O   LEU A 135      -7.180   1.587  -8.606  1.00 91.72           O
ATOM   1885  HA  LEU A 135      -7.593   0.884  -6.189  1.00 91.72           H
ATOM   1886  CB  LEU A 135      -7.551   2.934  -5.630  1.00 91.72           C
ATOM   1887 1HB  LEU A 135      -6.794   3.701  -5.473  1.00 91.72           H
ATOM   1888 2HB  LEU A 135      -8.256   3.326  -6.362  1.00 91.72           H
ATOM   1889  CG  LEU A 135      -8.297   2.716  -4.312  1.00 91.72           C
ATOM   1890  HG  LEU A 135      -7.604   2.273  -3.596  1.00 91.72           H
ATOM   1891  CD1 LEU A 135      -8.767   4.047  -3.721  1.00 91.72           C
ATOM   1892 1HD1 LEU A 135      -7.904   4.685  -3.533  1.00 91.72           H
ATOM   1893 2HD1 LEU A 135      -9.438   4.540  -4.425  1.00 91.72           H
ATOM   1894 3HD1 LEU A 135      -9.294   3.863  -2.785  1.00 91.72           H
ATOM   1895  CD2 LEU A 135      -9.453   1.729  -4.492  1.00 91.72           C
ATOM   1896 1HD2 LEU A 135     -10.153   2.121  -5.230  1.00 91.72           H
ATOM   1897 2HD2 LEU A 135      -9.062   0.771  -4.835  1.00 91.72           H
ATOM   1898 3HD2 LEU A 135      -9.966   1.592  -3.540  1.00 91.72           H
ATOM   1899  HN  LEU A 135      -5.423   1.994  -4.760  1.00 91.72           H
ATOM   1900  N   LEU A 136      -5.207   2.379  -7.834  1.00 90.19           N
ATOM   1901  CA  LEU A 136      -4.654   2.608  -9.157  1.00 90.19           C
ATOM   1902  C   LEU A 136      -4.441   1.264  -9.856  1.00 90.19           C
ATOM   1903  O   LEU A 136      -4.764   1.115 -11.034  1.00 90.19           O
ATOM   1904  HA  LEU A 136      -5.390   3.179  -9.724  1.00 90.19           H
ATOM   1905  CB  LEU A 136      -3.388   3.463  -9.069  1.00 90.19           C
ATOM   1906 1HB  LEU A 136      -2.773   3.082  -8.254  1.00 90.19           H
ATOM   1907 2HB  LEU A 136      -2.819   3.330  -9.988  1.00 90.19           H
ATOM   1908  CG  LEU A 136      -3.605   4.961  -8.848  1.00 90.19           C
ATOM   1909  HG  LEU A 136      -4.308   5.088  -8.025  1.00 90.19           H
ATOM   1910  CD1 LEU A 136      -2.301   5.650  -8.440  1.00 90.19           C
ATOM   1911 1HD1 LEU A 136      -1.933   5.210  -7.513  1.00 90.19           H
ATOM   1912 2HD1 LEU A 136      -1.558   5.516  -9.226  1.00 90.19           H
ATOM   1913 3HD1 LEU A 136      -2.484   6.714  -8.290  1.00 90.19           H
ATOM   1914  CD2 LEU A 136      -4.234   5.612 -10.082  1.00 90.19           C
ATOM   1915 1HD2 LEU A 136      -3.575   5.476 -10.940  1.00 90.19           H
ATOM   1916 2HD2 LEU A 136      -5.198   5.146 -10.287  1.00 90.19           H
ATOM   1917 3HD2 LEU A 136      -4.377   6.677  -9.899  1.00 90.19           H
ATOM   1918  HN  LEU A 136      -4.601   2.619  -7.075  1.00 90.19           H
ATOM   1919  N   ILE A 137      -3.898   0.320  -9.101  1.00 84.00           N
ATOM   1920  CA  ILE A 137      -3.627  -1.003  -9.637  1.00 84.00           C
ATOM   1921  C   ILE A 137      -4.938  -1.640 -10.101  1.00 84.00           C
ATOM   1922  O   ILE A 137      -4.985  -2.280 -11.150  1.00 84.00           O
ATOM   1923  HA  ILE A 137      -2.979  -0.877 -10.505  1.00 84.00           H
ATOM   1924  CB  ILE A 137      -2.860  -1.847  -8.617  1.00 84.00           C
ATOM   1925  HB  ILE A 137      -3.351  -1.744  -7.650  1.00 84.00           H
ATOM   1926  CG1 ILE A 137      -1.426  -1.339  -8.452  1.00 84.00           C
ATOM   1927 1HG1 ILE A 137      -0.845  -1.583  -9.342  1.00 84.00           H
ATOM   1928 2HG1 ILE A 137      -1.430  -0.252  -8.363  1.00 84.00           H
ATOM   1929  CG2 ILE A 137      -2.903  -3.330  -8.990  1.00 84.00           C
ATOM   1930 1HG2 ILE A 137      -3.939  -3.669  -9.015  1.00 84.00           H
ATOM   1931 2HG2 ILE A 137      -2.450  -3.472  -9.971  1.00 84.00           H
ATOM   1932 3HG2 ILE A 137      -2.350  -3.907  -8.248  1.00 84.00           H
ATOM   1933  CD1 ILE A 137      -0.764  -1.956  -7.218  1.00 84.00           C
ATOM   1934 1HD1 ILE A 137      -1.334  -1.689  -6.329  1.00 84.00           H
ATOM   1935 2HD1 ILE A 137      -0.741  -3.040  -7.323  1.00 84.00           H
ATOM   1936 3HD1 ILE A 137       0.254  -1.578  -7.125  1.00 84.00           H
ATOM   1937  HN  ILE A 137      -3.646   0.447  -8.142  1.00 84.00           H
ATOM   1938  N   MET A 138      -5.972  -1.442  -9.296  1.00 87.47           N
ATOM   1939  CA  MET A 138      -7.293  -1.943  -9.637  1.00 87.47           C
ATOM   1940  C   MET A 138      -7.785  -1.339 -10.954  1.00 87.47           C
ATOM   1941  O   MET A 138      -8.309  -2.051 -11.809  1.00 87.47           O
ATOM   1942  HA  MET A 138      -7.179  -3.022  -9.743  1.00 87.47           H
ATOM   1943  CB  MET A 138      -8.276  -1.595  -8.517  1.00 87.47           C
ATOM   1944 1HB  MET A 138      -7.895  -1.967  -7.566  1.00 87.47           H
ATOM   1945 2HB  MET A 138      -8.360  -0.512  -8.425  1.00 87.47           H
ATOM   1946  CG  MET A 138      -9.655  -2.198  -8.791  1.00 87.47           C
ATOM   1947 1HG  MET A 138     -10.015  -1.872  -9.767  1.00 87.47           H
ATOM   1948 2HG  MET A 138      -9.586  -3.285  -8.823  1.00 87.47           H
ATOM   1949  SD  MET A 138     -10.804  -1.698  -7.520  1.00 87.47           S
ATOM   1950  CE  MET A 138     -10.988   0.030  -7.930  1.00 87.47           C
ATOM   1951 1HE  MET A 138     -10.018   0.523  -7.870  1.00 87.47           H
ATOM   1952 2HE  MET A 138     -11.381   0.122  -8.943  1.00 87.47           H
ATOM   1953 3HE  MET A 138     -11.678   0.498  -7.229  1.00 87.47           H
ATOM   1954  HN  MET A 138      -5.918  -0.950  -8.426  1.00 87.47           H
ATOM   1955  N   CYS A 139      -7.599  -0.033 -11.075  1.00 89.94           N
ATOM   1956  CA  CYS A 139      -8.089   0.688 -12.238  1.00 89.94           C
ATOM   1957  C   CYS A 139      -7.317   0.202 -13.466  1.00 89.94           C
ATOM   1958  O   CYS A 139      -7.882   0.081 -14.551  1.00 89.94           O
ATOM   1959  HA  CYS A 139      -9.149   0.450 -12.328  1.00 89.94           H
ATOM   1960  CB  CYS A 139      -7.975   2.202 -12.054  1.00 89.94           C
ATOM   1961 1HB  CYS A 139      -6.983   2.458 -11.681  1.00 89.94           H
ATOM   1962 2HB  CYS A 139      -8.093   2.703 -13.014  1.00 89.94           H
ATOM   1963  SG  CYS A 139      -9.253   2.788 -10.882  1.00 89.94           S
ATOM   1964  HG  CYS A 139      -8.639   2.361  -9.782  1.00 89.94           H
ATOM   1965  HN  CYS A 139      -7.123   0.529 -10.399  1.00 89.94           H
ATOM   1966  N   ILE A 140      -6.036  -0.064 -13.253  1.00 82.73           N
ATOM   1967  CA  ILE A 140      -5.191  -0.575 -14.318  1.00 82.73           C
ATOM   1968  C   ILE A 140      -5.777  -1.887 -14.843  1.00 82.73           C
ATOM   1969  O   ILE A 140      -5.836  -2.104 -16.052  1.00 82.73           O
ATOM   1970  HA  ILE A 140      -5.204   0.157 -15.125  1.00 82.73           H
ATOM   1971  CB  ILE A 140      -3.742  -0.697 -13.840  1.00 82.73           C
ATOM   1972  HB  ILE A 140      -3.745  -1.168 -12.858  1.00 82.73           H
ATOM   1973  CG1 ILE A 140      -3.100   0.683 -13.678  1.00 82.73           C
ATOM   1974 1HG1 ILE A 140      -2.884   1.104 -14.660  1.00 82.73           H
ATOM   1975 2HG1 ILE A 140      -3.801   1.358 -13.188  1.00 82.73           H
ATOM   1976  CG2 ILE A 140      -2.932  -1.600 -14.772  1.00 82.73           C
ATOM   1977 1HG2 ILE A 140      -3.378  -2.595 -14.793  1.00 82.73           H
ATOM   1978 2HG2 ILE A 140      -2.934  -1.180 -15.778  1.00 82.73           H
ATOM   1979 3HG2 ILE A 140      -1.906  -1.669 -14.410  1.00 82.73           H
ATOM   1980  CD1 ILE A 140      -1.811   0.595 -12.860  1.00 82.73           C
ATOM   1981 1HD1 ILE A 140      -2.035   0.195 -11.871  1.00 82.73           H
ATOM   1982 2HD1 ILE A 140      -1.104  -0.063 -13.366  1.00 82.73           H
ATOM   1983 3HD1 ILE A 140      -1.375   1.589 -12.760  1.00 82.73           H
ATOM   1984  HN  ILE A 140      -5.577   0.065 -12.374  1.00 82.73           H
ATOM   1985  N   SER A 141      -6.196  -2.727 -13.908  1.00 84.41           N
ATOM   1986  CA  SER A 141      -6.703  -4.043 -14.257  1.00 84.41           C
ATOM   1987  C   SER A 141      -7.984  -3.908 -15.084  1.00 84.41           C
ATOM   1988  O   SER A 141      -8.176  -4.632 -16.059  1.00 84.41           O
ATOM   1989  HA  SER A 141      -5.914  -4.509 -14.848  1.00 84.41           H
ATOM   1990  CB  SER A 141      -6.965  -4.883 -13.005  1.00 84.41           C
ATOM   1991 1HB  SER A 141      -7.747  -4.411 -12.410  1.00 84.41           H
ATOM   1992 2HB  SER A 141      -7.338  -5.864 -13.298  1.00 84.41           H
ATOM   1993  OG  SER A 141      -5.792  -5.038 -12.212  1.00 84.41           O
ATOM   1994  HG  SER A 141      -5.713  -4.279 -11.566  1.00 84.41           H
ATOM   1995  HN  SER A 141      -6.193  -2.522 -12.929  1.00 84.41           H
ATOM   1996  N   VAL A 142      -8.826  -2.976 -14.663  1.00 87.22           N
ATOM   1997  CA  VAL A 142     -10.077  -2.727 -15.360  1.00 87.22           C
ATOM   1998  C   VAL A 142      -9.776  -2.223 -16.773  1.00 87.22           C
ATOM   1999  O   VAL A 142     -10.434  -2.622 -17.732  1.00 87.22           O
ATOM   2000  HA  VAL A 142     -10.607  -3.677 -15.432  1.00 87.22           H
ATOM   2001  CB  VAL A 142     -10.943  -1.760 -14.551  1.00 87.22           C
ATOM   2002  HB  VAL A 142     -10.369  -0.847 -14.394  1.00 87.22           H
ATOM   2003  CG1 VAL A 142     -12.214  -1.390 -15.319  1.00 87.22           C
ATOM   2004 1HG1 VAL A 142     -11.944  -0.913 -16.261  1.00 87.22           H
ATOM   2005 2HG1 VAL A 142     -12.792  -2.292 -15.520  1.00 87.22           H
ATOM   2006 3HG1 VAL A 142     -12.812  -0.702 -14.721  1.00 87.22           H
ATOM   2007  CG2 VAL A 142     -11.282  -2.344 -13.178  1.00 87.22           C
ATOM   2008 1HG2 VAL A 142     -11.827  -3.279 -13.306  1.00 87.22           H
ATOM   2009 2HG2 VAL A 142     -10.361  -2.533 -12.627  1.00 87.22           H
ATOM   2010 3HG2 VAL A 142     -11.898  -1.636 -12.624  1.00 87.22           H
ATOM   2011  HN  VAL A 142      -8.666  -2.398 -13.862  1.00 87.22           H
ATOM   2012  N   ASP A 143      -8.780  -1.352 -16.856  1.00 81.00           N
ATOM   2013  CA  ASP A 143      -8.426  -0.740 -18.125  1.00 81.00           C
ATOM   2014  C   ASP A 143      -7.963  -1.826 -19.099  1.00 81.00           C
ATOM   2015  O   ASP A 143      -8.322  -1.805 -20.275  1.00 81.00           O
ATOM   2016  HA  ASP A 143      -9.331  -0.236 -18.463  1.00 81.00           H
ATOM   2017  CB  ASP A 143      -7.281   0.260 -17.954  1.00 81.00           C
ATOM   2018 1HB  ASP A 143      -7.562   1.018 -17.224  1.00 81.00           H
ATOM   2019 2HB  ASP A 143      -6.402  -0.252 -17.560  1.00 81.00           H
ATOM   2020  CG  ASP A 143      -6.934   0.929 -19.285  1.00 81.00           C
ATOM   2021  OD1 ASP A 143      -7.827   1.619 -19.823  1.00 81.00           O
ATOM   2022  OD2 ASP A 143      -5.784   0.737 -19.735  1.00 81.00           O
ATOM   2023  HN  ASP A 143      -8.222  -1.065 -16.078  1.00 81.00           H
ATOM   2024  N   ARG A 144      -7.174  -2.751 -18.572  1.00 71.27           N
ATOM   2025  CA  ARG A 144      -6.651  -3.839 -19.382  1.00 71.27           C
ATOM   2026  C   ARG A 144      -7.796  -4.717 -19.893  1.00 71.27           C
ATOM   2027  O   ARG A 144      -7.797  -5.128 -21.052  1.00 71.27           O
ATOM   2028  HA  ARG A 144      -6.134  -3.349 -20.207  1.00 71.27           H
ATOM   2029  CB  ARG A 144      -5.674  -4.701 -18.581  1.00 71.27           C
ATOM   2030 1HB  ARG A 144      -6.119  -4.966 -17.621  1.00 71.27           H
ATOM   2031 2HB  ARG A 144      -5.486  -5.634 -19.113  1.00 71.27           H
ATOM   2032  CG  ARG A 144      -4.354  -3.964 -18.350  1.00 71.27           C
ATOM   2033 1HG  ARG A 144      -4.547  -3.006 -17.868  1.00 71.27           H
ATOM   2034 2HG  ARG A 144      -3.724  -4.541 -17.673  1.00 71.27           H
ATOM   2035  CD  ARG A 144      -3.615  -3.736 -19.671  1.00 71.27           C
ATOM   2036 1HD  ARG A 144      -3.400  -4.693 -20.146  1.00 71.27           H
ATOM   2037 2HD  ARG A 144      -4.248  -3.174 -20.358  1.00 71.27           H
ATOM   2038  NE  ARG A 144      -2.356  -2.999 -19.426  1.00 71.27           N
ATOM   2039  HE  ARG A 144      -2.134  -2.749 -18.483  1.00 71.27           H
ATOM   2040  CZ  ARG A 144      -1.493  -2.644 -20.388  1.00 71.27           C
ATOM   2041  NH1 ARG A 144      -1.739  -2.952 -21.669  1.00 71.27           N
ATOM   2042 1HH1 ARG A 144      -2.571  -3.450 -21.913  1.00 71.27           H
ATOM   2043 2HH1 ARG A 144      -1.090  -2.684 -22.381  1.00 71.27           H
ATOM   2044  NH2 ARG A 144      -0.381  -1.977 -20.050  1.00 71.27           N
ATOM   2045 1HH2 ARG A 144       0.273  -1.705 -20.757  1.00 71.27           H
ATOM   2046 2HH2 ARG A 144      -0.205  -1.751 -19.092  1.00 71.27           H
ATOM   2047  HN  ARG A 144      -6.891  -2.764 -17.613  1.00 71.27           H
ATOM   2048  N   TYR A 145      -8.742  -4.978 -19.002  1.00 82.93           N
ATOM   2049  CA  TYR A 145      -9.921  -5.745 -19.367  1.00 82.93           C
ATOM   2050  C   TYR A 145     -10.634  -5.118 -20.566  1.00 82.93           C
ATOM   2051  O   TYR A 145     -10.930  -5.802 -21.544  1.00 82.93           O
ATOM   2052  HA  TYR A 145      -9.598  -6.752 -19.631  1.00 82.93           H
ATOM   2053  CB  TYR A 145     -10.849  -5.693 -18.152  1.00 82.93           C
ATOM   2054 1HB  TYR A 145     -10.463  -6.364 -17.384  1.00 82.93           H
ATOM   2055 2HB  TYR A 145     -10.830  -4.687 -17.735  1.00 82.93           H
ATOM   2056  CG  TYR A 145     -12.298  -6.075 -18.460  1.00 82.93           C
ATOM   2057  CD1 TYR A 145     -13.275  -5.100 -18.499  1.00 82.93           C
ATOM   2058  HD1 TYR A 145     -13.013  -4.059 -18.311  1.00 82.93           H
ATOM   2059  CD2 TYR A 145     -12.629  -7.393 -18.697  1.00 82.93           C
ATOM   2060  HD2 TYR A 145     -11.858  -8.163 -18.666  1.00 82.93           H
ATOM   2061  CE1 TYR A 145     -14.639  -5.459 -18.789  1.00 82.93           C
ATOM   2062  HE1 TYR A 145     -15.420  -4.699 -18.824  1.00 82.93           H
ATOM   2063  CE2 TYR A 145     -13.994  -7.752 -18.987  1.00 82.93           C
ATOM   2064  HE2 TYR A 145     -14.269  -8.789 -19.177  1.00 82.93           H
ATOM   2065  CZ  TYR A 145     -14.931  -6.767 -19.019  1.00 82.93           C
ATOM   2066  OH  TYR A 145     -16.219  -7.106 -19.293  1.00 82.93           O
ATOM   2067  HH  TYR A 145     -16.288  -8.091 -19.449  1.00 82.93           H
ATOM   2068  HN  TYR A 145      -8.712  -4.675 -18.050  1.00 82.93           H
ATOM   2069  N   ILE A 146     -10.890  -3.823 -20.451  1.00 80.18           N
ATOM   2070  CA  ILE A 146     -11.635  -3.113 -21.477  1.00 80.18           C
ATOM   2071  C   ILE A 146     -10.854  -3.161 -22.792  1.00 80.18           C
ATOM   2072  O   ILE A 146     -11.438  -3.350 -23.858  1.00 80.18           O
ATOM   2073  HA  ILE A 146     -12.580  -3.638 -21.617  1.00 80.18           H
ATOM   2074  CB  ILE A 146     -11.969  -1.695 -21.012  1.00 80.18           C
ATOM   2075  HB  ILE A 146     -11.048  -1.219 -20.676  1.00 80.18           H
ATOM   2076  CG1 ILE A 146     -12.926  -1.720 -19.818  1.00 80.18           C
ATOM   2077 1HG1 ILE A 146     -13.919  -2.023 -20.151  1.00 80.18           H
ATOM   2078 2HG1 ILE A 146     -12.592  -2.464 -19.095  1.00 80.18           H
ATOM   2079  CG2 ILE A 146     -12.516  -0.854 -22.167  1.00 80.18           C
ATOM   2080 1HG2 ILE A 146     -11.769  -0.795 -22.959  1.00 80.18           H
ATOM   2081 2HG2 ILE A 146     -13.423  -1.317 -22.556  1.00 80.18           H
ATOM   2082 3HG2 ILE A 146     -12.746   0.150 -21.809  1.00 80.18           H
ATOM   2083  CD1 ILE A 146     -13.003  -0.348 -19.148  1.00 80.18           C
ATOM   2084 1HD1 ILE A 146     -12.013  -0.059 -18.795  1.00 80.18           H
ATOM   2085 2HD1 ILE A 146     -13.362   0.389 -19.867  1.00 80.18           H
ATOM   2086 3HD1 ILE A 146     -13.690  -0.394 -18.303  1.00 80.18           H
ATOM   2087  HN  ILE A 146     -10.599  -3.262 -19.676  1.00 80.18           H
ATOM   2088  N   ALA A 147      -9.546  -2.987 -22.674  1.00 78.28           N
ATOM   2089  CA  ALA A 147      -8.696  -2.878 -23.847  1.00 78.28           C
ATOM   2090  C   ALA A 147      -8.729  -4.198 -24.620  1.00 78.28           C
ATOM   2091  O   ALA A 147      -8.581  -4.210 -25.841  1.00 78.28           O
ATOM   2092  HA  ALA A 147      -9.102  -2.087 -24.478  1.00 78.28           H
ATOM   2093  CB  ALA A 147      -7.280  -2.489 -23.418  1.00 78.28           C
ATOM   2094 1HB  ALA A 147      -7.308  -1.530 -22.900  1.00 78.28           H
ATOM   2095 2HB  ALA A 147      -6.881  -3.252 -22.750  1.00 78.28           H
ATOM   2096 3HB  ALA A 147      -6.643  -2.407 -24.299  1.00 78.28           H
ATOM   2097  HN  ALA A 147      -9.068  -2.920 -21.798  1.00 78.28           H
ATOM   2098  N   ILE A 148      -8.925  -5.277 -23.877  1.00 74.87           N
ATOM   2099  CA  ILE A 148      -8.808  -6.609 -24.446  1.00 74.87           C
ATOM   2100  C   ILE A 148     -10.195  -7.105 -24.860  1.00 74.87           C
ATOM   2101  O   ILE A 148     -10.376  -7.593 -25.975  1.00 74.87           O
ATOM   2102  HA  ILE A 148      -8.189  -6.529 -25.339  1.00 74.87           H
ATOM   2103  CB  ILE A 148      -8.085  -7.545 -23.475  1.00 74.87           C
ATOM   2104  HB  ILE A 148      -8.550  -7.446 -22.495  1.00 74.87           H
ATOM   2105  CG1 ILE A 148      -6.616  -7.145 -23.321  1.00 74.87           C
ATOM   2106 1HG1 ILE A 148      -6.091  -7.307 -24.262  1.00 74.87           H
ATOM   2107 2HG1 ILE A 148      -6.546  -6.081 -23.096  1.00 74.87           H
ATOM   2108  CG2 ILE A 148      -8.240  -9.005 -23.904  1.00 74.87           C
ATOM   2109 1HG2 ILE A 148      -9.298  -9.269 -23.920  1.00 74.87           H
ATOM   2110 2HG2 ILE A 148      -7.817  -9.139 -24.899  1.00 74.87           H
ATOM   2111 3HG2 ILE A 148      -7.717  -9.649 -23.197  1.00 74.87           H
ATOM   2112  CD1 ILE A 148      -5.942  -7.953 -22.210  1.00 74.87           C
ATOM   2113 1HD1 ILE A 148      -6.455  -7.770 -21.265  1.00 74.87           H
ATOM   2114 2HD1 ILE A 148      -5.993  -9.015 -22.450  1.00 74.87           H
ATOM   2115 3HD1 ILE A 148      -4.899  -7.649 -22.121  1.00 74.87           H
ATOM   2116  HN  ILE A 148      -9.159  -5.252 -22.905  1.00 74.87           H
ATOM   2117  N   ALA A 149     -11.138  -6.963 -23.941  1.00 75.03           N
ATOM   2118  CA  ALA A 149     -12.454  -7.553 -24.122  1.00 75.03           C
ATOM   2119  C   ALA A 149     -13.273  -6.681 -25.076  1.00 75.03           C
ATOM   2120  O   ALA A 149     -14.046  -7.195 -25.883  1.00 75.03           O
ATOM   2121  HA  ALA A 149     -12.318  -8.537 -24.569  1.00 75.03           H
ATOM   2122  CB  ALA A 149     -13.130  -7.720 -22.759  1.00 75.03           C
ATOM   2123 1HB  ALA A 149     -12.523  -8.371 -22.130  1.00 75.03           H
ATOM   2124 2HB  ALA A 149     -13.231  -6.745 -22.282  1.00 75.03           H
ATOM   2125 3HB  ALA A 149     -14.117  -8.162 -22.895  1.00 75.03           H
ATOM   2126  HN  ALA A 149     -11.016  -6.457 -23.088  1.00 75.03           H
ATOM   2127  N   GLN A 150     -13.075  -5.377 -24.952  1.00 67.09           N
ATOM   2128  CA  GLN A 150     -13.877  -4.424 -25.699  1.00 67.09           C
ATOM   2129  C   GLN A 150     -12.991  -3.611 -26.646  1.00 67.09           C
ATOM   2130  O   GLN A 150     -13.194  -2.410 -26.814  1.00 67.09           O
ATOM   2131  HA  GLN A 150     -14.580  -5.025 -26.275  1.00 67.09           H
ATOM   2132  CB  GLN A 150     -14.658  -3.506 -24.757  1.00 67.09           C
ATOM   2133 1HB  GLN A 150     -13.964  -2.896 -24.179  1.00 67.09           H
ATOM   2134 2HB  GLN A 150     -15.276  -2.821 -25.338  1.00 67.09           H
ATOM   2135  CG  GLN A 150     -15.542  -4.318 -23.808  1.00 67.09           C
ATOM   2136 1HG  GLN A 150     -16.143  -5.025 -24.381  1.00 67.09           H
ATOM   2137 2HG  GLN A 150     -14.917  -4.904 -23.135  1.00 67.09           H
ATOM   2138  CD  GLN A 150     -16.460  -3.403 -22.995  1.00 67.09           C
ATOM   2139  OE1 GLN A 150     -16.426  -2.189 -23.107  1.00 67.09           O
ATOM   2140  NE2 GLN A 150     -17.279  -4.052 -22.172  1.00 67.09           N
ATOM   2141 1HE2 GLN A 150     -17.256  -5.050 -22.128  1.00 67.09           H
ATOM   2142 2HE2 GLN A 150     -17.918  -3.540 -21.597  1.00 67.09           H
ATOM   2143  HN  GLN A 150     -12.383  -4.970 -24.355  1.00 67.09           H
ATOM   2144  N   ALA A 151     -12.027  -4.300 -27.240  1.00 66.88           N
ATOM   2145  CA  ALA A 151     -10.975  -3.626 -27.982  1.00 66.88           C
ATOM   2146  C   ALA A 151     -11.604  -2.742 -29.061  1.00 66.88           C
ATOM   2147  O   ALA A 151     -11.122  -1.642 -29.326  1.00 66.88           O
ATOM   2148  HA  ALA A 151     -10.426  -2.997 -27.283  1.00 66.88           H
ATOM   2149  CB  ALA A 151     -10.017  -4.666 -28.567  1.00 66.88           C
ATOM   2150 1HB  ALA A 151      -9.575  -5.248 -27.759  1.00 66.88           H
ATOM   2151 2HB  ALA A 151     -10.566  -5.330 -29.235  1.00 66.88           H
ATOM   2152 3HB  ALA A 151      -9.229  -4.161 -29.124  1.00 66.88           H
ATOM   2153  HN  ALA A 151     -11.958  -5.297 -27.219  1.00 66.88           H
ATOM   2154  N   MET A 152     -12.672  -3.255 -29.654  1.00 56.61           N
ATOM   2155  CA  MET A 152     -13.310  -2.574 -30.767  1.00 56.61           C
ATOM   2156  C   MET A 152     -13.811  -1.190 -30.349  1.00 56.61           C
ATOM   2157  O   MET A 152     -13.607  -0.210 -31.064  1.00 56.61           O
ATOM   2158  HA  MET A 152     -12.538  -2.473 -31.530  1.00 56.61           H
ATOM   2159  CB  MET A 152     -14.486  -3.412 -31.273  1.00 56.61           C
ATOM   2160 1HB  MET A 152     -15.133  -3.679 -30.437  1.00 56.61           H
ATOM   2161 2HB  MET A 152     -15.087  -2.822 -31.965  1.00 56.61           H
ATOM   2162  CG  MET A 152     -13.994  -4.682 -31.971  1.00 56.61           C
ATOM   2163 1HG  MET A 152     -13.162  -4.444 -32.633  1.00 56.61           H
ATOM   2164 2HG  MET A 152     -13.621  -5.392 -31.232  1.00 56.61           H
ATOM   2165  SD  MET A 152     -15.324  -5.419 -32.906  1.00 56.61           S
ATOM   2166  CE  MET A 152     -14.606  -7.013 -33.263  1.00 56.61           C
ATOM   2167 1HE  MET A 152     -13.686  -6.878 -33.832  1.00 56.61           H
ATOM   2168 2HE  MET A 152     -14.383  -7.529 -32.329  1.00 56.61           H
ATOM   2169 3HE  MET A 152     -15.310  -7.607 -33.846  1.00 56.61           H
ATOM   2170  HN  MET A 152     -13.100  -4.119 -29.385  1.00 56.61           H
ATOM   2171  N   ARG A 153     -14.458  -1.155 -29.194  1.00 53.72           N
ATOM   2172  CA  ARG A 153     -15.067   0.074 -28.714  1.00 53.72           C
ATOM   2173  C   ARG A 153     -14.006   0.987 -28.097  1.00 53.72           C
ATOM   2174  O   ARG A 153     -14.224   2.189 -27.953  1.00 53.72           O
ATOM   2175  HA  ARG A 153     -15.509   0.530 -29.600  1.00 53.72           H
ATOM   2176  CB  ARG A 153     -16.149  -0.217 -27.672  1.00 53.72           C
ATOM   2177 1HB  ARG A 153     -15.768  -0.924 -26.935  1.00 53.72           H
ATOM   2178 2HB  ARG A 153     -16.399   0.699 -27.136  1.00 53.72           H
ATOM   2179  CG  ARG A 153     -17.406  -0.787 -28.332  1.00 53.72           C
ATOM   2180 1HG  ARG A 153     -17.719  -0.138 -29.149  1.00 53.72           H
ATOM   2181 2HG  ARG A 153     -17.183  -1.762 -28.766  1.00 53.72           H
ATOM   2182  CD  ARG A 153     -18.544  -0.923 -27.317  1.00 53.72           C
ATOM   2183 1HD  ARG A 153     -18.260  -1.624 -26.532  1.00 53.72           H
ATOM   2184 2HD  ARG A 153     -18.730   0.037 -26.836  1.00 53.72           H
ATOM   2185  NE  ARG A 153     -19.772  -1.395 -27.995  1.00 53.72           N
ATOM   2186  HE  ARG A 153     -19.737  -1.538 -28.984  1.00 53.72           H
ATOM   2187  CZ  ARG A 153     -20.930  -1.641 -27.366  1.00 53.72           C
ATOM   2188  NH1 ARG A 153     -21.035  -1.466 -26.041  1.00 53.72           N
ATOM   2189 1HH1 ARG A 153     -20.246  -1.149 -25.515  1.00 53.72           H
ATOM   2190 2HH1 ARG A 153     -21.902  -1.652 -25.580  1.00 53.72           H
ATOM   2191  NH2 ARG A 153     -21.980  -2.065 -28.081  1.00 53.72           N
ATOM   2192 1HH2 ARG A 153     -22.851  -2.253 -27.627  1.00 53.72           H
ATOM   2193 2HH2 ARG A 153     -21.894  -2.193 -29.069  1.00 53.72           H
ATOM   2194  HN  ARG A 153     -14.569  -1.945 -28.590  1.00 53.72           H
ATOM   2195  N   ALA A 154     -12.881   0.381 -27.747  1.00 58.48           N
ATOM   2196  CA  ALA A 154     -11.866   1.075 -26.973  1.00 58.48           C
ATOM   2197  C   ALA A 154     -11.230   2.166 -27.836  1.00 58.48           C
ATOM   2198  O   ALA A 154     -10.751   3.173 -27.316  1.00 58.48           O
ATOM   2199  HA  ALA A 154     -12.360   1.540 -26.120  1.00 58.48           H
ATOM   2200  CB  ALA A 154     -10.838   0.066 -26.457  1.00 58.48           C
ATOM   2201 1HB  ALA A 154     -11.337  -0.670 -25.826  1.00 58.48           H
ATOM   2202 2HB  ALA A 154     -10.369  -0.439 -27.301  1.00 58.48           H
ATOM   2203 3HB  ALA A 154     -10.078   0.587 -25.876  1.00 58.48           H
ATOM   2204  HN  ALA A 154     -12.658  -0.565 -27.984  1.00 58.48           H
ATOM   2205  N   HIS A 155     -11.245   1.929 -29.139  1.00 54.73           N
ATOM   2206  CA  HIS A 155     -10.483   2.756 -30.059  1.00 54.73           C
ATOM   2207  C   HIS A 155     -11.207   4.087 -30.273  1.00 54.73           C
ATOM   2208  O   HIS A 155     -10.578   5.143 -30.303  1.00 54.73           O
ATOM   2209  HA  HIS A 155      -9.521   2.948 -29.584  1.00 54.73           H
ATOM   2210  CB  HIS A 155     -10.216   2.009 -31.368  1.00 54.73           C
ATOM   2211 1HB  HIS A 155     -10.294   0.938 -31.185  1.00 54.73           H
ATOM   2212 2HB  HIS A 155     -10.994   2.268 -32.087  1.00 54.73           H
ATOM   2213  CG  HIS A 155      -8.867   2.305 -31.979  1.00 54.73           C
ATOM   2214  ND1 HIS A 155      -8.498   3.568 -32.408  1.00 54.73           N
ATOM   2215  HD1 HIS A 155      -9.065   4.390 -32.360  1.00 54.73           H
ATOM   2216  CD2 HIS A 155      -7.803   1.488 -32.228  1.00 54.73           C
ATOM   2217  HD2 HIS A 155      -7.755   0.421 -32.012  1.00 54.73           H
ATOM   2218  CE1 HIS A 155      -7.267   3.502 -32.892  1.00 54.73           C
ATOM   2219  HE1 HIS A 155      -6.696   4.334 -33.306  1.00 54.73           H
ATOM   2220  NE2 HIS A 155      -6.838   2.212 -32.780  1.00 54.73           N
ATOM   2221  HN  HIS A 155     -11.764   1.189 -29.567  1.00 54.73           H
ATOM   2222  N   THR A 156     -12.521   3.992 -30.417  1.00 62.11           N
ATOM   2223  CA  THR A 156     -13.320   5.152 -30.774  1.00 62.11           C
ATOM   2224  C   THR A 156     -13.414   6.119 -29.592  1.00 62.11           C
ATOM   2225  O   THR A 156     -13.645   7.313 -29.779  1.00 62.11           O
ATOM   2226  HA  THR A 156     -12.815   5.682 -31.581  1.00 62.11           H
ATOM   2227  CB  THR A 156     -14.682   4.656 -31.262  1.00 62.11           C
ATOM   2228  HB  THR A 156     -15.407   5.470 -31.288  1.00 62.11           H
ATOM   2229  OG1 THR A 156     -14.996   3.580 -30.382  1.00 62.11           O
ATOM   2230  HG1 THR A 156     -15.957   3.322 -30.485  1.00 62.11           H
ATOM   2231  CG2 THR A 156     -14.606   3.998 -32.642  1.00 62.11           C
ATOM   2232 1HG2 THR A 156     -13.932   3.142 -32.599  1.00 62.11           H
ATOM   2233 2HG2 THR A 156     -14.231   4.720 -33.368  1.00 62.11           H
ATOM   2234 3HG2 THR A 156     -15.599   3.664 -32.941  1.00 62.11           H
ATOM   2235  HN  THR A 156     -13.038   3.145 -30.294  1.00 62.11           H
ATOM   2236  N   TRP A 157     -13.231   5.568 -28.401  1.00 56.43           N
ATOM   2237  CA  TRP A 157     -13.490   6.315 -27.182  1.00 56.43           C
ATOM   2238  C   TRP A 157     -12.146   6.774 -26.614  1.00 56.43           C
ATOM   2239  O   TRP A 157     -12.041   7.079 -25.427  1.00 56.43           O
ATOM   2240  HA  TRP A 157     -14.098   7.180 -27.445  1.00 56.43           H
ATOM   2241  CB  TRP A 157     -14.305   5.482 -26.191  1.00 56.43           C
ATOM   2242 1HB  TRP A 157     -13.826   4.511 -26.068  1.00 56.43           H
ATOM   2243 2HB  TRP A 157     -14.286   5.972 -25.218  1.00 56.43           H
ATOM   2244  CG  TRP A 157     -15.761   5.266 -26.609  1.00 56.43           C
ATOM   2245  CD1 TRP A 157     -16.227   4.525 -27.624  1.00 56.43           C
ATOM   2246  HD1 TRP A 157     -15.596   3.958 -28.310  1.00 56.43           H
ATOM   2247  CD2 TRP A 157     -16.930   5.830 -25.978  1.00 56.43           C
ATOM   2248  NE1 TRP A 157     -17.604   4.570 -27.693  1.00 56.43           N
ATOM   2249  HE1 TRP A 157     -18.179   4.101 -28.363  1.00 56.43           H
ATOM   2250  CE2 TRP A 157     -18.045   5.389 -26.660  1.00 56.43           C
ATOM   2251  CE3 TRP A 157     -17.040   6.684 -24.866  1.00 56.43           C
ATOM   2252  HE3 TRP A 157     -16.175   7.046 -24.311  1.00 56.43           H
ATOM   2253  CZ2 TRP A 157     -19.351   5.749 -26.308  1.00 56.43           C
ATOM   2254  HZ2 TRP A 157     -20.217   5.387 -26.863  1.00 56.43           H
ATOM   2255  CZ3 TRP A 157     -18.352   7.035 -24.527  1.00 56.43           C
ATOM   2256  HZ3 TRP A 157     -18.495   7.696 -23.673  1.00 56.43           H
ATOM   2257  CH2 TRP A 157     -19.486   6.600 -25.204  1.00 56.43           C
ATOM   2258  HH2 TRP A 157     -20.475   6.919 -24.876  1.00 56.43           H
ATOM   2259  HN  TRP A 157     -12.911   4.630 -28.262  1.00 56.43           H
ATOM   2260  N   ARG A 158     -11.150   6.807 -27.487  1.00 58.20           N
ATOM   2261  CA  ARG A 158      -9.777   6.994 -27.051  1.00 58.20           C
ATOM   2262  C   ARG A 158      -9.642   8.303 -26.270  1.00 58.20           C
ATOM   2263  O   ARG A 158      -9.068   8.325 -25.182  1.00 58.20           O
ATOM   2264  HA  ARG A 158      -9.567   6.134 -26.414  1.00 58.20           H
ATOM   2265  CB  ARG A 158      -8.818   7.018 -28.243  1.00 58.20           C
ATOM   2266 1HB  ARG A 158      -8.991   6.144 -28.871  1.00 58.20           H
ATOM   2267 2HB  ARG A 158      -9.018   7.896 -28.857  1.00 58.20           H
ATOM   2268  CG  ARG A 158      -7.362   7.036 -27.775  1.00 58.20           C
ATOM   2269 1HG  ARG A 158      -7.164   7.957 -27.225  1.00 58.20           H
ATOM   2270 2HG  ARG A 158      -7.187   6.210 -27.086  1.00 58.20           H
ATOM   2271  CD  ARG A 158      -6.403   6.928 -28.962  1.00 58.20           C
ATOM   2272 1HD  ARG A 158      -6.552   5.979 -29.476  1.00 58.20           H
ATOM   2273 2HD  ARG A 158      -6.614   7.718 -29.684  1.00 58.20           H
ATOM   2274  NE  ARG A 158      -5.003   7.034 -28.494  1.00 58.20           N
ATOM   2275  HE  ARG A 158      -4.846   7.242 -27.528  1.00 58.20           H
ATOM   2276  CZ  ARG A 158      -3.932   6.869 -29.282  1.00 58.20           C
ATOM   2277  NH1 ARG A 158      -4.083   6.589 -30.584  1.00 58.20           N
ATOM   2278 1HH1 ARG A 158      -5.000   6.502 -30.974  1.00 58.20           H
ATOM   2279 2HH1 ARG A 158      -3.279   6.467 -31.165  1.00 58.20           H
ATOM   2280  NH2 ARG A 158      -2.709   6.988 -28.749  1.00 58.20           N
ATOM   2281 1HH2 ARG A 158      -1.899   6.867 -29.324  1.00 58.20           H
ATOM   2282 2HH2 ARG A 158      -2.605   7.197 -27.777  1.00 58.20           H
ATOM   2283  HN  ARG A 158     -11.270   6.709 -28.475  1.00 58.20           H
ATOM   2284  N   GLU A 159     -10.180   9.362 -26.856  1.00 64.17           N
ATOM   2285  CA  GLU A 159     -10.053  10.686 -26.271  1.00 64.17           C
ATOM   2286  C   GLU A 159     -10.837  10.765 -24.960  1.00 64.17           C
ATOM   2287  O   GLU A 159     -10.324  11.253 -23.954  1.00 64.17           O
ATOM   2288  HA  GLU A 159      -8.988  10.814 -26.074  1.00 64.17           H
ATOM   2289  CB  GLU A 159     -10.514  11.766 -27.252  1.00 64.17           C
ATOM   2290 1HB  GLU A 159     -11.470  11.479 -27.691  1.00 64.17           H
ATOM   2291 2HB  GLU A 159     -10.544  12.732 -26.748  1.00 64.17           H
ATOM   2292  CG  GLU A 159      -9.525  11.914 -28.410  1.00 64.17           C
ATOM   2293 1HG  GLU A 159      -8.513  12.014 -28.018  1.00 64.17           H
ATOM   2294 2HG  GLU A 159      -9.541  11.013 -29.024  1.00 64.17           H
ATOM   2295  CD  GLU A 159      -9.867  13.131 -29.272  1.00 64.17           C
ATOM   2296  OE1 GLU A 159      -8.968  13.566 -30.022  1.00 64.17           O
ATOM   2297  OE2 GLU A 159     -11.021  13.599 -29.160  1.00 64.17           O
ATOM   2298  HN  GLU A 159     -10.695   9.327 -27.713  1.00 64.17           H
ATOM   2299  N   LYS A 160     -12.068  10.278 -25.014  1.00 69.19           N
ATOM   2300  CA  LYS A 160     -12.936  10.309 -23.849  1.00 69.19           C
ATOM   2301  C   LYS A 160     -12.282   9.525 -22.710  1.00 69.19           C
ATOM   2302  O   LYS A 160     -12.373   9.919 -21.548  1.00 69.19           O
ATOM   2303  HA  LYS A 160     -13.033  11.350 -23.541  1.00 69.19           H
ATOM   2304  CB  LYS A 160     -14.337   9.812 -24.212  1.00 69.19           C
ATOM   2305 1HB  LYS A 160     -14.267   8.847 -24.714  1.00 69.19           H
ATOM   2306 2HB  LYS A 160     -14.919   9.656 -23.303  1.00 69.19           H
ATOM   2307  CG  LYS A 160     -15.056  10.813 -25.119  1.00 69.19           C
ATOM   2308 1HG  LYS A 160     -14.991  11.812 -24.687  1.00 69.19           H
ATOM   2309 2HG  LYS A 160     -14.560  10.852 -26.088  1.00 69.19           H
ATOM   2310  CD  LYS A 160     -16.525  10.427 -25.306  1.00 69.19           C
ATOM   2311 1HD  LYS A 160     -16.590   9.429 -25.738  1.00 69.19           H
ATOM   2312 2HD  LYS A 160     -17.020  10.387 -24.336  1.00 69.19           H
ATOM   2313  CE  LYS A 160     -17.244  11.429 -26.212  1.00 69.19           C
ATOM   2314 1HE  LYS A 160     -17.198  12.425 -25.771  1.00 69.19           H
ATOM   2315 2HE  LYS A 160     -16.739  11.484 -27.176  1.00 69.19           H
ATOM   2316  NZ  LYS A 160     -18.656  11.030 -26.407  1.00 69.19           N
ATOM   2317 1HZ  LYS A 160     -19.119  11.708 -27.001  1.00 69.19           H
ATOM   2318 2HZ  LYS A 160     -18.691  10.116 -26.845  1.00 69.19           H
ATOM   2319 3HZ  LYS A 160     -19.124  10.993 -25.508  1.00 69.19           H
ATOM   2320  HN  LYS A 160     -12.472   9.869 -25.832  1.00 69.19           H
ATOM   2321  N   ARG A 161     -11.637   8.429 -23.082  1.00 66.81           N
ATOM   2322  CA  ARG A 161     -11.000   7.566 -22.102  1.00 66.81           C
ATOM   2323  C   ARG A 161      -9.899   8.328 -21.361  1.00 66.81           C
ATOM   2324  O   ARG A 161      -9.685   8.113 -20.169  1.00 66.81           O
ATOM   2325  HA  ARG A 161     -11.801   7.276 -21.423  1.00 66.81           H
ATOM   2326  CB  ARG A 161     -10.395   6.329 -22.768  1.00 66.81           C
ATOM   2327 1HB  ARG A 161      -9.859   6.623 -23.671  1.00 66.81           H
ATOM   2328 2HB  ARG A 161      -9.665   5.872 -22.099  1.00 66.81           H
ATOM   2329  CG  ARG A 161     -11.480   5.310 -23.121  1.00 66.81           C
ATOM   2330 1HG  ARG A 161     -12.027   5.029 -22.220  1.00 66.81           H
ATOM   2331 2HG  ARG A 161     -12.201   5.762 -23.803  1.00 66.81           H
ATOM   2332  CD  ARG A 161     -10.873   4.063 -23.766  1.00 66.81           C
ATOM   2333 1HD  ARG A 161     -11.654   3.477 -24.250  1.00 66.81           H
ATOM   2334 2HD  ARG A 161     -10.164   4.353 -24.542  1.00 66.81           H
ATOM   2335  NE  ARG A 161     -10.190   3.244 -22.740  1.00 66.81           N
ATOM   2336  HE  ARG A 161     -10.320   3.491 -21.780  1.00 66.81           H
ATOM   2337  CZ  ARG A 161      -9.408   2.191 -23.017  1.00 66.81           C
ATOM   2338  NH1 ARG A 161      -9.198   1.815 -24.285  1.00 66.81           N
ATOM   2339 1HH1 ARG A 161      -9.627   2.321 -25.034  1.00 66.81           H
ATOM   2340 2HH1 ARG A 161      -8.613   1.028 -24.483  1.00 66.81           H
ATOM   2341  NH2 ARG A 161      -8.839   1.521 -22.005  1.00 66.81           N
ATOM   2342 1HH2 ARG A 161      -8.253   0.733 -22.195  1.00 66.81           H
ATOM   2343 2HH2 ARG A 161      -9.001   1.808 -21.061  1.00 66.81           H
ATOM   2344  HN  ARG A 161     -11.547   8.129 -24.032  1.00 66.81           H
ATOM   2345  N   LEU A 162      -9.229   9.202 -22.098  1.00 78.36           N
ATOM   2346  CA  LEU A 162      -8.146   9.986 -21.529  1.00 78.36           C
ATOM   2347  C   LEU A 162      -8.719  10.979 -20.516  1.00 78.36           C
ATOM   2348  O   LEU A 162      -8.127  11.208 -19.462  1.00 78.36           O
ATOM   2349  HA  LEU A 162      -7.486   9.298 -21.002  1.00 78.36           H
ATOM   2350  CB  LEU A 162      -7.322  10.645 -22.637  1.00 78.36           C
ATOM   2351 1HB  LEU A 162      -7.090   9.889 -23.388  1.00 78.36           H
ATOM   2352 2HB  LEU A 162      -7.941  11.399 -23.124  1.00 78.36           H
ATOM   2353  CG  LEU A 162      -6.013  11.305 -22.198  1.00 78.36           C
ATOM   2354  HG  LEU A 162      -6.215  11.906 -21.312  1.00 78.36           H
ATOM   2355  CD1 LEU A 162      -4.974  10.253 -21.804  1.00 78.36           C
ATOM   2356 1HD1 LEU A 162      -5.358   9.655 -20.978  1.00 78.36           H
ATOM   2357 2HD1 LEU A 162      -4.770   9.607 -22.657  1.00 78.36           H
ATOM   2358 3HD1 LEU A 162      -4.054  10.750 -21.496  1.00 78.36           H
ATOM   2359  CD2 LEU A 162      -5.488  12.253 -23.278  1.00 78.36           C
ATOM   2360 1HD2 LEU A 162      -5.307  11.694 -24.195  1.00 78.36           H
ATOM   2361 2HD2 LEU A 162      -6.226  13.032 -23.467  1.00 78.36           H
ATOM   2362 3HD2 LEU A 162      -4.558  12.709 -22.940  1.00 78.36           H
ATOM   2363  HN  LEU A 162      -9.415   9.377 -23.065  1.00 78.36           H
ATOM   2364  N   LEU A 163      -9.864  11.543 -20.871  1.00 81.45           N
ATOM   2365  CA  LEU A 163     -10.536  12.488 -19.996  1.00 81.45           C
ATOM   2366  C   LEU A 163     -10.969  11.772 -18.715  1.00 81.45           C
ATOM   2367  O   LEU A 163     -10.707  12.251 -17.613  1.00 81.45           O
ATOM   2368  HA  LEU A 163      -9.813  13.260 -19.732  1.00 81.45           H
ATOM   2369  CB  LEU A 163     -11.686  13.178 -20.733  1.00 81.45           C
ATOM   2370 1HB  LEU A 163     -11.302  13.575 -21.673  1.00 81.45           H
ATOM   2371 2HB  LEU A 163     -12.432  12.425 -20.986  1.00 81.45           H
ATOM   2372  CG  LEU A 163     -12.381  14.313 -19.979  1.00 81.45           C
ATOM   2373  HG  LEU A 163     -12.637  13.954 -18.982  1.00 81.45           H
ATOM   2374  CD1 LEU A 163     -11.444  15.509 -19.802  1.00 81.45           C
ATOM   2375 1HD1 LEU A 163     -10.565  15.201 -19.236  1.00 81.45           H
ATOM   2376 2HD1 LEU A 163     -11.136  15.877 -20.780  1.00 81.45           H
ATOM   2377 3HD1 LEU A 163     -11.964  16.301 -19.263  1.00 81.45           H
ATOM   2378  CD2 LEU A 163     -13.690  14.707 -20.667  1.00 81.45           C
ATOM   2379 1HD2 LEU A 163     -13.480  15.040 -21.683  1.00 81.45           H
ATOM   2380 2HD2 LEU A 163     -14.358  13.846 -20.697  1.00 81.45           H
ATOM   2381 3HD2 LEU A 163     -14.164  15.515 -20.110  1.00 81.45           H
ATOM   2382  HN  LEU A 163     -10.331  11.363 -21.737  1.00 81.45           H
ATOM   2383  N   TYR A 164     -11.625  10.636 -18.903  1.00 74.89           N
ATOM   2384  CA  TYR A 164     -12.108   9.856 -17.776  1.00 74.89           C
ATOM   2385  C   TYR A 164     -10.951   9.421 -16.874  1.00 74.89           C
ATOM   2386  O   TYR A 164     -11.099   9.362 -15.654  1.00 74.89           O
ATOM   2387  HA  TYR A 164     -12.792  10.481 -17.202  1.00 74.89           H
ATOM   2388  CB  TYR A 164     -12.765   8.611 -18.377  1.00 74.89           C
ATOM   2389 1HB  TYR A 164     -12.105   8.195 -19.137  1.00 74.89           H
ATOM   2390 2HB  TYR A 164     -12.870   7.856 -17.597  1.00 74.89           H
ATOM   2391  CG  TYR A 164     -14.138   8.873 -19.000  1.00 74.89           C
ATOM   2392  CD1 TYR A 164     -15.100   9.558 -18.288  1.00 74.89           C
ATOM   2393  HD1 TYR A 164     -14.883   9.914 -17.281  1.00 74.89           H
ATOM   2394  CD2 TYR A 164     -14.413   8.423 -20.276  1.00 74.89           C
ATOM   2395  HD2 TYR A 164     -13.653   7.881 -20.838  1.00 74.89           H
ATOM   2396  CE1 TYR A 164     -16.392   9.804 -18.875  1.00 74.89           C
ATOM   2397  HE1 TYR A 164     -17.161  10.345 -18.323  1.00 74.89           H
ATOM   2398  CE2 TYR A 164     -15.705   8.668 -20.863  1.00 74.89           C
ATOM   2399  HE2 TYR A 164     -15.936   8.318 -21.869  1.00 74.89           H
ATOM   2400  CZ  TYR A 164     -16.631   9.347 -20.133  1.00 74.89           C
ATOM   2401  OH  TYR A 164     -17.850   9.580 -20.688  1.00 74.89           O
ATOM   2402  HH  TYR A 164     -18.430  10.078 -20.043  1.00 74.89           H
ATOM   2403  HN  TYR A 164     -11.826  10.249 -19.803  1.00 74.89           H
ATOM   2404  N   SER A 165      -9.825   9.130 -17.508  1.00 86.05           N
ATOM   2405  CA  SER A 165      -8.653   8.673 -16.781  1.00 86.05           C
ATOM   2406  C   SER A 165      -8.190   9.755 -15.803  1.00 86.05           C
ATOM   2407  O   SER A 165      -7.735   9.448 -14.702  1.00 86.05           O
ATOM   2408  HA  SER A 165      -8.977   7.783 -16.241  1.00 86.05           H
ATOM   2409  CB  SER A 165      -7.519   8.303 -17.739  1.00 86.05           C
ATOM   2410 1HB  SER A 165      -6.751   7.752 -17.197  1.00 86.05           H
ATOM   2411 2HB  SER A 165      -7.902   7.637 -18.513  1.00 86.05           H
ATOM   2412  OG  SER A 165      -6.938   9.453 -18.348  1.00 86.05           O
ATOM   2413  HG  SER A 165      -7.654  10.100 -18.611  1.00 86.05           H
ATOM   2414  HN  SER A 165      -9.706   9.201 -18.499  1.00 86.05           H
ATOM   2415  N   LYS A 166      -8.321  10.998 -16.241  1.00 83.12           N
ATOM   2416  CA  LYS A 166      -7.940  12.128 -15.410  1.00 83.12           C
ATOM   2417  C   LYS A 166      -8.886  12.215 -14.211  1.00 83.12           C
ATOM   2418  O   LYS A 166      -8.440  12.350 -13.072  1.00 83.12           O
ATOM   2419  HA  LYS A 166      -6.932  11.938 -15.041  1.00 83.12           H
ATOM   2420  CB  LYS A 166      -7.883  13.410 -16.243  1.00 83.12           C
ATOM   2421 1HB  LYS A 166      -8.804  13.518 -16.815  1.00 83.12           H
ATOM   2422 2HB  LYS A 166      -7.816  14.275 -15.582  1.00 83.12           H
ATOM   2423  CG  LYS A 166      -6.684  13.394 -17.193  1.00 83.12           C
ATOM   2424 1HG  LYS A 166      -5.765  13.263 -16.622  1.00 83.12           H
ATOM   2425 2HG  LYS A 166      -6.762  12.543 -17.869  1.00 83.12           H
ATOM   2426  CD  LYS A 166      -6.608  14.690 -18.002  1.00 83.12           C
ATOM   2427 1HD  LYS A 166      -7.514  14.805 -18.598  1.00 83.12           H
ATOM   2428 2HD  LYS A 166      -6.562  15.544 -17.325  1.00 83.12           H
ATOM   2429  CE  LYS A 166      -5.384  14.693 -18.920  1.00 83.12           C
ATOM   2430 1HE  LYS A 166      -4.482  14.514 -18.334  1.00 83.12           H
ATOM   2431 2HE  LYS A 166      -5.461  13.880 -19.642  1.00 83.12           H
ATOM   2432  NZ  LYS A 166      -5.271  15.986 -19.630  1.00 83.12           N
ATOM   2433 1HZ  LYS A 166      -4.462  15.967 -20.241  1.00 83.12           H
ATOM   2434 2HZ  LYS A 166      -6.108  16.143 -20.181  1.00 83.12           H
ATOM   2435 3HZ  LYS A 166      -5.167  16.735 -18.954  1.00 83.12           H
ATOM   2436  HN  LYS A 166      -8.679  11.239 -17.143  1.00 83.12           H
ATOM   2437  N   MET A 167     -10.175  12.134 -14.507  1.00 84.67           N
ATOM   2438  CA  MET A 167     -11.189  12.244 -13.472  1.00 84.67           C
ATOM   2439  C   MET A 167     -11.052  11.117 -12.447  1.00 84.67           C
ATOM   2440  O   MET A 167     -11.142  11.353 -11.244  1.00 84.67           O
ATOM   2441  HA  MET A 167     -11.013  13.206 -12.990  1.00 84.67           H
ATOM   2442  CB  MET A 167     -12.578  12.188 -14.111  1.00 84.67           C
ATOM   2443 1HB  MET A 167     -12.639  11.331 -14.782  1.00 84.67           H
ATOM   2444 2HB  MET A 167     -13.332  12.041 -13.337  1.00 84.67           H
ATOM   2445  CG  MET A 167     -12.878  13.473 -14.886  1.00 84.67           C
ATOM   2446 1HG  MET A 167     -12.615  14.341 -14.282  1.00 84.67           H
ATOM   2447 2HG  MET A 167     -12.267  13.514 -15.788  1.00 84.67           H
ATOM   2448  SD  MET A 167     -14.609  13.535 -15.319  1.00 84.67           S
ATOM   2449  CE  MET A 167     -14.638  12.345 -16.649  1.00 84.67           C
ATOM   2450 1HE  MET A 167     -13.970  12.674 -17.445  1.00 84.67           H
ATOM   2451 2HE  MET A 167     -14.309  11.375 -16.276  1.00 84.67           H
ATOM   2452 3HE  MET A 167     -15.653  12.260 -17.038  1.00 84.67           H
ATOM   2453  HN  MET A 167     -10.528  11.996 -15.432  1.00 84.67           H
ATOM   2454  N   VAL A 168     -10.835   9.915 -12.963  1.00 92.47           N
ATOM   2455  CA  VAL A 168     -10.727   8.744 -12.110  1.00 92.47           C
ATOM   2456  C   VAL A 168      -9.543   8.919 -11.157  1.00 92.47           C
ATOM   2457  O   VAL A 168      -9.648   8.617  -9.969  1.00 92.47           O
ATOM   2458  HA  VAL A 168     -11.643   8.679 -11.523  1.00 92.47           H
ATOM   2459  CB  VAL A 168     -10.623   7.481 -12.967  1.00 92.47           C
ATOM   2460  HB  VAL A 168      -9.823   7.632 -13.691  1.00 92.47           H
ATOM   2461  CG1 VAL A 168     -10.260   6.266 -12.111  1.00 92.47           C
ATOM   2462 1HG1 VAL A 168      -9.300   6.438 -11.624  1.00 92.47           H
ATOM   2463 2HG1 VAL A 168     -11.028   6.112 -11.353  1.00 92.47           H
ATOM   2464 3HG1 VAL A 168     -10.192   5.382 -12.745  1.00 92.47           H
ATOM   2465  CG2 VAL A 168     -11.919   7.237 -13.743  1.00 92.47           C
ATOM   2466 1HG2 VAL A 168     -12.745   7.116 -13.043  1.00 92.47           H
ATOM   2467 2HG2 VAL A 168     -12.117   8.087 -14.396  1.00 92.47           H
ATOM   2468 3HG2 VAL A 168     -11.818   6.333 -14.344  1.00 92.47           H
ATOM   2469  HN  VAL A 168     -10.734   9.736 -13.941  1.00 92.47           H
ATOM   2470  N   CYS A 169      -8.444   9.406 -11.714  1.00 93.77           N
ATOM   2471  CA  CYS A 169      -7.239   9.618 -10.930  1.00 93.77           C
ATOM   2472  C   CYS A 169      -7.562  10.609  -9.810  1.00 93.77           C
ATOM   2473  O   CYS A 169      -7.218  10.377  -8.652  1.00 93.77           O
ATOM   2474  HA  CYS A 169      -6.958   8.648 -10.519  1.00 93.77           H
ATOM   2475  CB  CYS A 169      -6.075  10.099 -11.800  1.00 93.77           C
ATOM   2476 1HB  CYS A 169      -6.403  10.920 -12.437  1.00 93.77           H
ATOM   2477 2HB  CYS A 169      -5.274  10.485 -11.169  1.00 93.77           H
ATOM   2478  SG  CYS A 169      -5.451   8.720 -12.828  1.00 93.77           S
ATOM   2479  HG  CYS A 169      -6.421   8.775 -13.737  1.00 93.77           H
ATOM   2480  HN  CYS A 169      -8.368   9.653 -12.680  1.00 93.77           H
ATOM   2481  N   PHE A 170      -8.220  11.693 -10.195  1.00 93.26           N
ATOM   2482  CA  PHE A 170      -8.563  12.737  -9.244  1.00 93.26           C
ATOM   2483  C   PHE A 170      -9.438  12.185  -8.116  1.00 93.26           C
ATOM   2484  O   PHE A 170      -9.197  12.469  -6.944  1.00 93.26           O
ATOM   2485  HA  PHE A 170      -7.630  13.114  -8.826  1.00 93.26           H
ATOM   2486  CB  PHE A 170      -9.352  13.799 -10.012  1.00 93.26           C
ATOM   2487 1HB  PHE A 170      -8.749  14.151 -10.849  1.00 93.26           H
ATOM   2488 2HB  PHE A 170     -10.246  13.339 -10.434  1.00 93.26           H
ATOM   2489  CG  PHE A 170      -9.768  15.001  -9.161  1.00 93.26           C
ATOM   2490  CD1 PHE A 170     -11.047  15.105  -8.710  1.00 93.26           C
ATOM   2491  HD1 PHE A 170     -11.776  14.332  -8.955  1.00 93.26           H
ATOM   2492  CD2 PHE A 170      -8.859  15.965  -8.855  1.00 93.26           C
ATOM   2493  HD2 PHE A 170      -7.834  15.882  -9.216  1.00 93.26           H
ATOM   2494  CE1 PHE A 170     -11.433  16.221  -7.921  1.00 93.26           C
ATOM   2495  HE1 PHE A 170     -12.458  16.304  -7.560  1.00 93.26           H
ATOM   2496  CE2 PHE A 170      -9.245  17.080  -8.066  1.00 93.26           C
ATOM   2497  HE2 PHE A 170      -8.516  17.853  -7.821  1.00 93.26           H
ATOM   2498  CZ  PHE A 170     -10.524  17.185  -7.615  1.00 93.26           C
ATOM   2499  HZ  PHE A 170     -10.820  18.041  -7.009  1.00 93.26           H
ATOM   2500  HN  PHE A 170      -8.517  11.863 -11.134  1.00 93.26           H
ATOM   2501  N   THR A 171     -10.434  11.406  -8.510  1.00 93.05           N
ATOM   2502  CA  THR A 171     -11.356  10.826  -7.548  1.00 93.05           C
ATOM   2503  C   THR A 171     -10.602   9.942  -6.553  1.00 93.05           C
ATOM   2504  O   THR A 171     -10.921   9.928  -5.365  1.00 93.05           O
ATOM   2505  HA  THR A 171     -11.811  11.635  -6.977  1.00 93.05           H
ATOM   2506  CB  THR A 171     -12.441  10.077  -8.325  1.00 93.05           C
ATOM   2507  HB  THR A 171     -12.033   9.185  -8.800  1.00 93.05           H
ATOM   2508  OG1 THR A 171     -12.972  11.058  -9.212  1.00 93.05           O
ATOM   2509  HG1 THR A 171     -12.496  11.017 -10.091  1.00 93.05           H
ATOM   2510  CG2 THR A 171     -13.630   9.689  -7.444  1.00 93.05           C
ATOM   2511 1HG2 THR A 171     -14.079  10.588  -7.023  1.00 93.05           H
ATOM   2512 2HG2 THR A 171     -13.287   9.041  -6.637  1.00 93.05           H
ATOM   2513 3HG2 THR A 171     -14.370   9.160  -8.045  1.00 93.05           H
ATOM   2514  HN  THR A 171     -10.616  11.170  -9.465  1.00 93.05           H
ATOM   2515  N   ILE A 172      -9.616   9.227  -7.074  1.00 93.68           N
ATOM   2516  CA  ILE A 172      -8.832   8.322  -6.251  1.00 93.68           C
ATOM   2517  C   ILE A 172      -8.089   9.127  -5.182  1.00 93.68           C
ATOM   2518  O   ILE A 172      -8.090   8.756  -4.009  1.00 93.68           O
ATOM   2519  HA  ILE A 172      -9.527   7.647  -5.753  1.00 93.68           H
ATOM   2520  CB  ILE A 172      -7.913   7.464  -7.123  1.00 93.68           C
ATOM   2521  HB  ILE A 172      -7.449   8.110  -7.868  1.00 93.68           H
ATOM   2522  CG1 ILE A 172      -8.712   6.402  -7.880  1.00 93.68           C
ATOM   2523 1HG1 ILE A 172      -9.069   5.644  -7.183  1.00 93.68           H
ATOM   2524 2HG1 ILE A 172      -9.592   6.858  -8.334  1.00 93.68           H
ATOM   2525  CG2 ILE A 172      -6.785   6.850  -6.292  1.00 93.68           C
ATOM   2526 1HG2 ILE A 172      -6.193   7.644  -5.838  1.00 93.68           H
ATOM   2527 2HG2 ILE A 172      -7.211   6.221  -5.510  1.00 93.68           H
ATOM   2528 3HG2 ILE A 172      -6.147   6.245  -6.937  1.00 93.68           H
ATOM   2529  CD1 ILE A 172      -7.857   5.742  -8.964  1.00 93.68           C
ATOM   2530 1HD1 ILE A 172      -7.522   6.499  -9.673  1.00 93.68           H
ATOM   2531 2HD1 ILE A 172      -6.991   5.266  -8.504  1.00 93.68           H
ATOM   2532 3HD1 ILE A 172      -8.449   4.991  -9.487  1.00 93.68           H
ATOM   2533  HN  ILE A 172      -9.351   9.258  -8.038  1.00 93.68           H
ATOM   2534  N   TRP A 173      -7.473  10.212  -5.625  1.00 91.94           N
ATOM   2535  CA  TRP A 173      -6.646  11.017  -4.742  1.00 91.94           C
ATOM   2536  C   TRP A 173      -7.546  11.593  -3.646  1.00 91.94           C
ATOM   2537  O   TRP A 173      -7.185  11.580  -2.471  1.00 91.94           O
ATOM   2538  HA  TRP A 173      -5.894  10.363  -4.301  1.00 91.94           H
ATOM   2539  CB  TRP A 173      -5.895  12.095  -5.525  1.00 91.94           C
ATOM   2540 1HB  TRP A 173      -6.578  12.553  -6.241  1.00 91.94           H
ATOM   2541 2HB  TRP A 173      -5.582  12.880  -4.836  1.00 91.94           H
ATOM   2542  CG  TRP A 173      -4.666  11.576  -6.275  1.00 91.94           C
ATOM   2543  CD1 TRP A 173      -4.505  11.437  -7.598  1.00 91.94           C
ATOM   2544  HD1 TRP A 173      -5.265  11.687  -8.338  1.00 91.94           H
ATOM   2545  CD2 TRP A 173      -3.425  11.132  -5.688  1.00 91.94           C
ATOM   2546  NE1 TRP A 173      -3.256  10.936  -7.906  1.00 91.94           N
ATOM   2547  HE1 TRP A 173      -2.904  10.746  -8.822  1.00 91.94           H
ATOM   2548  CE2 TRP A 173      -2.579  10.745  -6.708  1.00 91.94           C
ATOM   2549  CE3 TRP A 173      -3.030  11.059  -4.341  1.00 91.94           C
ATOM   2550  HE3 TRP A 173      -3.680  11.358  -3.518  1.00 91.94           H
ATOM   2551  CZ2 TRP A 173      -1.285  10.258  -6.486  1.00 91.94           C
ATOM   2552  HZ2 TRP A 173      -0.635   9.958  -7.309  1.00 91.94           H
ATOM   2553  CZ3 TRP A 173      -1.734  10.570  -4.137  1.00 91.94           C
ATOM   2554  HZ3 TRP A 173      -1.378  10.492  -3.110  1.00 91.94           H
ATOM   2555  CH2 TRP A 173      -0.870  10.176  -5.152  1.00 91.94           C
ATOM   2556  HH2 TRP A 173       0.126   9.805  -4.910  1.00 91.94           H
ATOM   2557  HN  TRP A 173      -7.531  10.543  -6.567  1.00 91.94           H
ATOM   2558  N   VAL A 174      -8.701  12.084  -4.071  1.00 95.30           N
ATOM   2559  CA  VAL A 174      -9.641  12.693  -3.145  1.00 95.30           C
ATOM   2560  C   VAL A 174     -10.083  11.652  -2.115  1.00 95.30           C
ATOM   2561  O   VAL A 174     -10.127  11.937  -0.919  1.00 95.30           O
ATOM   2562  HA  VAL A 174      -9.119  13.498  -2.629  1.00 95.30           H
ATOM   2563  CB  VAL A 174     -10.812  13.306  -3.916  1.00 95.30           C
ATOM   2564  HB  VAL A 174     -11.232  12.532  -4.559  1.00 95.30           H
ATOM   2565  CG1 VAL A 174     -11.913  13.771  -2.961  1.00 95.30           C
ATOM   2566 1HG1 VAL A 174     -12.280  12.920  -2.387  1.00 95.30           H
ATOM   2567 2HG1 VAL A 174     -11.511  14.522  -2.282  1.00 95.30           H
ATOM   2568 3HG1 VAL A 174     -12.734  14.202  -3.535  1.00 95.30           H
ATOM   2569  CG2 VAL A 174     -10.340  14.454  -4.810  1.00 95.30           C
ATOM   2570 1HG2 VAL A 174      -9.883  15.229  -4.194  1.00 95.30           H
ATOM   2571 2HG2 VAL A 174      -9.608  14.080  -5.526  1.00 95.30           H
ATOM   2572 3HG2 VAL A 174     -11.192  14.871  -5.346  1.00 95.30           H
ATOM   2573  HN  VAL A 174      -8.997  12.070  -5.026  1.00 95.30           H
ATOM   2574  N   LEU A 175     -10.398  10.467  -2.616  1.00 89.93           N
ATOM   2575  CA  LEU A 175     -10.905   9.405  -1.764  1.00 89.93           C
ATOM   2576  C   LEU A 175      -9.835   9.024  -0.739  1.00 89.93           C
ATOM   2577  O   LEU A 175     -10.128   8.883   0.447  1.00 89.93           O
ATOM   2578  HA  LEU A 175     -11.769   9.799  -1.229  1.00 89.93           H
ATOM   2579  CB  LEU A 175     -11.395   8.227  -2.609  1.00 89.93           C
ATOM   2580 1HB  LEU A 175     -12.162   8.590  -3.293  1.00 89.93           H
ATOM   2581 2HB  LEU A 175     -10.564   7.875  -3.221  1.00 89.93           H
ATOM   2582  CG  LEU A 175     -11.963   7.036  -1.835  1.00 89.93           C
ATOM   2583  HG  LEU A 175     -11.217   6.714  -1.108  1.00 89.93           H
ATOM   2584  CD1 LEU A 175     -13.214   7.438  -1.051  1.00 89.93           C
ATOM   2585 1HD1 LEU A 175     -12.960   8.227  -0.342  1.00 89.93           H
ATOM   2586 2HD1 LEU A 175     -13.974   7.801  -1.742  1.00 89.93           H
ATOM   2587 3HD1 LEU A 175     -13.597   6.573  -0.510  1.00 89.93           H
ATOM   2588  CD2 LEU A 175     -12.226   5.852  -2.767  1.00 89.93           C
ATOM   2589 1HD2 LEU A 175     -12.944   6.145  -3.533  1.00 89.93           H
ATOM   2590 2HD2 LEU A 175     -11.293   5.547  -3.241  1.00 89.93           H
ATOM   2591 3HD2 LEU A 175     -12.630   5.019  -2.191  1.00 89.93           H
ATOM   2592  HN  LEU A 175     -10.312  10.228  -3.583  1.00 89.93           H
ATOM   2593  N   ALA A 176      -8.616   8.868  -1.235  1.00 95.03           N
ATOM   2594  CA  ALA A 176      -7.518   8.421  -0.395  1.00 95.03           C
ATOM   2595  C   ALA A 176      -7.269   9.455   0.705  1.00 95.03           C
ATOM   2596  O   ALA A 176      -6.994   9.097   1.849  1.00 95.03           O
ATOM   2597  HA  ALA A 176      -7.814   7.478   0.065  1.00 95.03           H
ATOM   2598  CB  ALA A 176      -6.279   8.179  -1.259  1.00 95.03           C
ATOM   2599 1HB  ALA A 176      -6.499   7.415  -2.005  1.00 95.03           H
ATOM   2600 2HB  ALA A 176      -5.999   9.106  -1.760  1.00 95.03           H
ATOM   2601 3HB  ALA A 176      -5.455   7.844  -0.629  1.00 95.03           H
ATOM   2602  HN  ALA A 176      -8.374   9.040  -2.190  1.00 95.03           H
ATOM   2603  N   ALA A 177      -7.374  10.718   0.319  1.00 94.95           N
ATOM   2604  CA  ALA A 177      -7.141  11.808   1.252  1.00 94.95           C
ATOM   2605  C   ALA A 177      -8.153  11.719   2.396  1.00 94.95           C
ATOM   2606  O   ALA A 177      -7.789  11.852   3.563  1.00 94.95           O
ATOM   2607  HA  ALA A 177      -6.136  11.688   1.657  1.00 94.95           H
ATOM   2608  CB  ALA A 177      -7.217  13.142   0.508  1.00 94.95           C
ATOM   2609 1HB  ALA A 177      -6.459  13.166  -0.274  1.00 94.95           H
ATOM   2610 2HB  ALA A 177      -8.205  13.253   0.061  1.00 94.95           H
ATOM   2611 3HB  ALA A 177      -7.042  13.959   1.209  1.00 94.95           H
ATOM   2612  HN  ALA A 177      -7.613  11.002  -0.610  1.00 94.95           H
ATOM   2613  N   ALA A 178      -9.404  11.494   2.021  1.00 95.07           N
ATOM   2614  CA  ALA A 178     -10.481  11.452   2.995  1.00 95.07           C
ATOM   2615  C   ALA A 178     -10.253  10.280   3.952  1.00 95.07           C
ATOM   2616  O   ALA A 178     -10.563  10.374   5.139  1.00 95.07           O
ATOM   2617  HA  ALA A 178     -10.453  12.383   3.561  1.00 95.07           H
ATOM   2618  CB  ALA A 178     -11.824  11.357   2.268  1.00 95.07           C
ATOM   2619 1HB  ALA A 178     -11.950  12.228   1.623  1.00 95.07           H
ATOM   2620 2HB  ALA A 178     -11.846  10.451   1.663  1.00 95.07           H
ATOM   2621 3HB  ALA A 178     -12.632  11.326   2.999  1.00 95.07           H
ATOM   2622  HN  ALA A 178      -9.685  11.342   1.073  1.00 95.07           H
ATOM   2623  N   LEU A 179      -9.711   9.204   3.400  1.00 92.32           N
ATOM   2624  CA  LEU A 179      -9.508   7.990   4.172  1.00 92.32           C
ATOM   2625  C   LEU A 179      -8.343   8.196   5.141  1.00 92.32           C
ATOM   2626  O   LEU A 179      -8.074   7.342   5.985  1.00 92.32           O
ATOM   2627  HA  LEU A 179     -10.414   7.816   4.753  1.00 92.32           H
ATOM   2628  CB  LEU A 179      -9.329   6.788   3.242  1.00 92.32           C
ATOM   2629 1HB  LEU A 179      -8.553   7.028   2.515  1.00 92.32           H
ATOM   2630 2HB  LEU A 179      -8.963   5.948   3.832  1.00 92.32           H
ATOM   2631  CG  LEU A 179     -10.578   6.336   2.482  1.00 92.32           C
ATOM   2632  HG  LEU A 179     -11.014   7.207   1.993  1.00 92.32           H
ATOM   2633  CD1 LEU A 179     -10.218   5.333   1.384  1.00 92.32           C
ATOM   2634 1HD1 LEU A 179      -9.530   5.798   0.678  1.00 92.32           H
ATOM   2635 2HD1 LEU A 179      -9.745   4.459   1.830  1.00 92.32           H
ATOM   2636 3HD1 LEU A 179     -11.124   5.029   0.859  1.00 92.32           H
ATOM   2637  CD2 LEU A 179     -11.633   5.781   3.442  1.00 92.32           C
ATOM   2638 1HD2 LEU A 179     -11.222   4.926   3.979  1.00 92.32           H
ATOM   2639 2HD2 LEU A 179     -11.918   6.555   4.154  1.00 92.32           H
ATOM   2640 3HD2 LEU A 179     -12.510   5.467   2.876  1.00 92.32           H
ATOM   2641  HN  LEU A 179      -9.415   9.154   2.447  1.00 92.32           H
ATOM   2642  N   CYS A 180      -7.681   9.334   4.988  1.00 91.46           N
ATOM   2643  CA  CYS A 180      -6.504   9.628   5.787  1.00 91.46           C
ATOM   2644  C   CYS A 180      -6.919  10.552   6.933  1.00 91.46           C
ATOM   2645  O   CYS A 180      -6.090  10.934   7.758  1.00 91.46           O
ATOM   2646  HA  CYS A 180      -6.139   8.675   6.170  1.00 91.46           H
ATOM   2647  CB  CYS A 180      -5.384  10.237   4.940  1.00 91.46           C
ATOM   2648 1HB  CYS A 180      -5.735  11.153   4.463  1.00 91.46           H
ATOM   2649 2HB  CYS A 180      -4.543  10.512   5.577  1.00 91.46           H
ATOM   2650  SG  CYS A 180      -4.839   9.040   3.668  1.00 91.46           S
ATOM   2651  HG  CYS A 180      -5.986   9.021   2.995  1.00 91.46           H
ATOM   2652  HN  CYS A 180      -7.938  10.046   4.335  1.00 91.46           H
ATOM   2653  N   ILE A 181      -8.202  10.883   6.949  1.00 91.41           N
ATOM   2654  CA  ILE A 181      -8.728  11.788   7.956  1.00 91.41           C
ATOM   2655  C   ILE A 181      -8.433  11.224   9.348  1.00 91.41           C
ATOM   2656  O   ILE A 181      -7.952  11.941  10.223  1.00 91.41           O
ATOM   2657  HA  ILE A 181      -8.202  12.737   7.850  1.00 91.41           H
ATOM   2658  CB  ILE A 181     -10.213  12.063   7.706  1.00 91.41           C
ATOM   2659  HB  ILE A 181     -10.714  11.108   7.547  1.00 91.41           H
ATOM   2660  CG1 ILE A 181     -10.410  12.894   6.437  1.00 91.41           C
ATOM   2661 1HG1 ILE A 181      -9.993  13.891   6.582  1.00 91.41           H
ATOM   2662 2HG1 ILE A 181      -9.865  12.438   5.611  1.00 91.41           H
ATOM   2663  CG2 ILE A 181     -10.862  12.718   8.927  1.00 91.41           C
ATOM   2664 1HG2 ILE A 181     -10.770  12.054   9.787  1.00 91.41           H
ATOM   2665 2HG2 ILE A 181     -10.363  13.663   9.141  1.00 91.41           H
ATOM   2666 3HG2 ILE A 181     -11.917  12.902   8.722  1.00 91.41           H
ATOM   2667  CD1 ILE A 181     -11.893  13.003   6.078  1.00 91.41           C
ATOM   2668 1HD1 ILE A 181     -12.301  12.007   5.910  1.00 91.41           H
ATOM   2669 2HD1 ILE A 181     -12.431  13.482   6.897  1.00 91.41           H
ATOM   2670 3HD1 ILE A 181     -12.005  13.599   5.172  1.00 91.41           H
ATOM   2671  HN  ILE A 181      -8.875  10.545   6.291  1.00 91.41           H
ATOM   2672  N   PRO A 182      -8.715   9.934   9.576  1.00 92.89           N
ATOM   2673  CA  PRO A 182      -8.488   9.333  10.893  1.00 92.89           C
ATOM   2674  C   PRO A 182      -7.070   9.557  11.392  1.00 92.89           C
ATOM   2675  O   PRO A 182      -6.862   9.872  12.563  1.00 92.89           O
ATOM   2676  HA  PRO A 182      -9.129   9.807  11.636  1.00 92.89           H
ATOM   2677  CB  PRO A 182      -8.784   7.849  10.670  1.00 92.89           C
ATOM   2678 1HB  PRO A 182      -7.882   7.295  10.408  1.00 92.89           H
ATOM   2679 2HB  PRO A 182      -9.194   7.383  11.566  1.00 92.89           H
ATOM   2680  CG  PRO A 182      -9.792   7.857   9.527  1.00 92.89           C
ATOM   2681 1HG  PRO A 182      -9.837   6.894   9.020  1.00 92.89           H
ATOM   2682 2HG  PRO A 182     -10.802   8.065   9.880  1.00 92.89           H
ATOM   2683  CD  PRO A 182      -9.267   8.957   8.619  1.00 92.89           C
ATOM   2684 1HD  PRO A 182      -8.500   8.588   7.938  1.00 92.89           H
ATOM   2685 2HD  PRO A 182     -10.057   9.386   8.003  1.00 92.89           H
ATOM   2686  N   GLU A 183      -6.122   9.387  10.481  1.00 89.87           N
ATOM   2687  CA  GLU A 183      -4.717   9.500  10.833  1.00 89.87           C
ATOM   2688  C   GLU A 183      -4.404  10.916  11.321  1.00 89.87           C
ATOM   2689  O   GLU A 183      -3.660  11.095  12.284  1.00 89.87           O
ATOM   2690  HA  GLU A 183      -4.563   8.788  11.644  1.00 89.87           H
ATOM   2691  CB  GLU A 183      -3.823   9.117   9.652  1.00 89.87           C
ATOM   2692 1HB  GLU A 183      -4.284   9.447   8.721  1.00 89.87           H
ATOM   2693 2HB  GLU A 183      -2.822   9.519   9.804  1.00 89.87           H
ATOM   2694  CG  GLU A 183      -3.667   7.598   9.553  1.00 89.87           C
ATOM   2695 1HG  GLU A 183      -3.057   7.347   8.686  1.00 89.87           H
ATOM   2696 2HG  GLU A 183      -3.142   7.224  10.432  1.00 89.87           H
ATOM   2697  CD  GLU A 183      -5.031   6.913   9.438  1.00 89.87           C
ATOM   2698  OE1 GLU A 183      -5.210   5.887  10.129  1.00 89.87           O
ATOM   2699  OE2 GLU A 183      -5.863   7.432   8.663  1.00 89.87           O
ATOM   2700  HN  GLU A 183      -6.301   9.176   9.520  1.00 89.87           H
ATOM   2701  N   ILE A 184      -4.988  11.887  10.633  1.00 91.21           N
ATOM   2702  CA  ILE A 184      -4.714  13.283  10.928  1.00 91.21           C
ATOM   2703  C   ILE A 184      -5.159  13.595  12.358  1.00 91.21           C
ATOM   2704  O   ILE A 184      -4.488  14.336  13.074  1.00 91.21           O
ATOM   2705  HA  ILE A 184      -3.635  13.424  10.865  1.00 91.21           H
ATOM   2706  CB  ILE A 184      -5.352  14.189   9.874  1.00 91.21           C
ATOM   2707  HB  ILE A 184      -6.410  13.938   9.803  1.00 91.21           H
ATOM   2708  CG1 ILE A 184      -4.736  13.944   8.495  1.00 91.21           C
ATOM   2709 1HG1 ILE A 184      -3.708  14.306   8.482  1.00 91.21           H
ATOM   2710 2HG1 ILE A 184      -4.700  12.873   8.294  1.00 91.21           H
ATOM   2711  CG2 ILE A 184      -5.263  15.659  10.288  1.00 91.21           C
ATOM   2712 1HG2 ILE A 184      -5.785  15.802  11.234  1.00 91.21           H
ATOM   2713 2HG2 ILE A 184      -4.217  15.942  10.404  1.00 91.21           H
ATOM   2714 3HG2 ILE A 184      -5.724  16.281   9.521  1.00 91.21           H
ATOM   2715  CD1 ILE A 184      -5.543  14.646   7.401  1.00 91.21           C
ATOM   2716 1HD1 ILE A 184      -6.564  14.264   7.401  1.00 91.21           H
ATOM   2717 2HD1 ILE A 184      -5.557  15.719   7.592  1.00 91.21           H
ATOM   2718 3HD1 ILE A 184      -5.084  14.455   6.431  1.00 91.21           H
ATOM   2719  HN  ILE A 184      -5.637  11.732   9.888  1.00 91.21           H
ATOM   2720  N   LEU A 185      -6.290  13.013  12.732  1.00 91.35           N
ATOM   2721  CA  LEU A 185      -6.939  13.373  13.981  1.00 91.35           C
ATOM   2722  C   LEU A 185      -6.193  12.720  15.146  1.00 91.35           C
ATOM   2723  O   LEU A 185      -5.845  13.390  16.117  1.00 91.35           O
ATOM   2724  HA  LEU A 185      -6.867  14.455  14.087  1.00 91.35           H
ATOM   2725  CB  LEU A 185      -8.428  13.022  13.931  1.00 91.35           C
ATOM   2726 1HB  LEU A 185      -8.524  11.966  13.677  1.00 91.35           H
ATOM   2727 2HB  LEU A 185      -8.844  13.148  14.930  1.00 91.35           H
ATOM   2728  CG  LEU A 185      -9.276  13.833  12.949  1.00 91.35           C
ATOM   2729  HG  LEU A 185      -8.874  13.684  11.947  1.00 91.35           H
ATOM   2730  CD1 LEU A 185     -10.723  13.338  12.934  1.00 91.35           C
ATOM   2731 1HD1 LEU A 185     -10.745  12.290  12.633  1.00 91.35           H
ATOM   2732 2HD1 LEU A 185     -11.151  13.438  13.932  1.00 91.35           H
ATOM   2733 3HD1 LEU A 185     -11.303  13.931  12.228  1.00 91.35           H
ATOM   2734  CD2 LEU A 185      -9.185  15.330  13.253  1.00 91.35           C
ATOM   2735 1HD2 LEU A 185      -9.546  15.517  14.265  1.00 91.35           H
ATOM   2736 2HD2 LEU A 185      -8.148  15.656  13.172  1.00 91.35           H
ATOM   2737 3HD2 LEU A 185      -9.797  15.883  12.541  1.00 91.35           H
ATOM   2738  HN  LEU A 185      -6.759  12.309  12.199  1.00 91.35           H
ATOM   2739  N   TYR A 186      -5.968  11.422  15.010  1.00 91.74           N
ATOM   2740  CA  TYR A 186      -5.678  10.588  16.164  1.00 91.74           C
ATOM   2741  C   TYR A 186      -4.198  10.200  16.201  1.00 91.74           C
ATOM   2742  O   TYR A 186      -3.758   9.503  17.115  1.00 91.74           O
ATOM   2743  HA  TYR A 186      -5.918  11.159  17.061  1.00 91.74           H
ATOM   2744  CB  TYR A 186      -6.520   9.322  15.993  1.00 91.74           C
ATOM   2745 1HB  TYR A 186      -6.184   8.792  15.102  1.00 91.74           H
ATOM   2746 2HB  TYR A 186      -6.343   8.663  16.842  1.00 91.74           H
ATOM   2747  CG  TYR A 186      -8.023   9.586  15.875  1.00 91.74           C
ATOM   2748  CD1 TYR A 186      -8.663  10.363  16.819  1.00 91.74           C
ATOM   2749  HD1 TYR A 186      -8.098  10.787  17.649  1.00 91.74           H
ATOM   2750  CD2 TYR A 186      -8.737   9.049  14.824  1.00 91.74           C
ATOM   2751  HD2 TYR A 186      -8.232   8.435  14.078  1.00 91.74           H
ATOM   2752  CE1 TYR A 186     -10.077  10.611  16.708  1.00 91.74           C
ATOM   2753  HE1 TYR A 186     -10.595  11.222  17.447  1.00 91.74           H
ATOM   2754  CE2 TYR A 186     -10.151   9.297  14.713  1.00 91.74           C
ATOM   2755  HE2 TYR A 186     -10.728   8.878  13.888  1.00 91.74           H
ATOM   2756  CZ  TYR A 186     -10.751  10.066  15.660  1.00 91.74           C
ATOM   2757  OH  TYR A 186     -12.087  10.301  15.556  1.00 91.74           O
ATOM   2758  HH  TYR A 186     -12.458   9.819  14.762  1.00 91.74           H
ATOM   2759  HN  TYR A 186      -5.983  10.940  14.134  1.00 91.74           H
ATOM   2760  N   SER A 187      -3.471  10.667  15.197  1.00 92.51           N
ATOM   2761  CA  SER A 187      -2.024  10.531  15.193  1.00 92.51           C
ATOM   2762  C   SER A 187      -1.413  11.412  16.284  1.00 92.51           C
ATOM   2763  O   SER A 187      -1.600  12.628  16.282  1.00 92.51           O
ATOM   2764  HA  SER A 187      -1.833   9.478  15.401  1.00 92.51           H
ATOM   2765  CB  SER A 187      -1.440  10.895  13.827  1.00 92.51           C
ATOM   2766 1HB  SER A 187      -1.742  11.908  13.562  1.00 92.51           H
ATOM   2767 2HB  SER A 187      -0.352  10.892  13.885  1.00 92.51           H
ATOM   2768  OG  SER A 187      -1.863   9.993  12.808  1.00 92.51           O
ATOM   2769  HG  SER A 187      -2.441  10.470  12.147  1.00 92.51           H
ATOM   2770  HN  SER A 187      -3.854  11.132  14.398  1.00 92.51           H
ATOM   2771  N   GLN A 188      -0.693  10.765  17.189  1.00 85.53           N
ATOM   2772  CA  GLN A 188      -0.066  11.473  18.292  1.00 85.53           C
ATOM   2773  C   GLN A 188       1.313  10.880  18.588  1.00 85.53           C
ATOM   2774  O   GLN A 188       1.631   9.782  18.133  1.00 85.53           O
ATOM   2775  HA  GLN A 188       0.039  12.503  17.953  1.00 85.53           H
ATOM   2776  CB  GLN A 188      -0.954  11.444  19.538  1.00 85.53           C
ATOM   2777 1HB  GLN A 188      -1.126  10.412  19.842  1.00 85.53           H
ATOM   2778 2HB  GLN A 188      -0.444  11.939  20.364  1.00 85.53           H
ATOM   2779  CG  GLN A 188      -2.294  12.133  19.272  1.00 85.53           C
ATOM   2780 1HG  GLN A 188      -2.121  13.114  18.830  1.00 85.53           H
ATOM   2781 2HG  GLN A 188      -2.868  11.554  18.549  1.00 85.53           H
ATOM   2782  CD  GLN A 188      -3.098  12.286  20.565  1.00 85.53           C
ATOM   2783  OE1 GLN A 188      -2.617  12.038  21.659  1.00 85.53           O
ATOM   2784  NE2 GLN A 188      -4.346  12.707  20.380  1.00 85.53           N
ATOM   2785 1HE2 GLN A 188      -4.679  12.893  19.455  1.00 85.53           H
ATOM   2786 2HE2 GLN A 188      -4.951  12.838  21.165  1.00 85.53           H
ATOM   2787  HN  GLN A 188      -0.537   9.778  17.177  1.00 85.53           H
ATOM   2788  N   ILE A 189       2.094  11.632  19.349  1.00 89.97           N
ATOM   2789  CA  ILE A 189       3.306  11.092  19.941  1.00 89.97           C
ATOM   2790  C   ILE A 189       2.995  10.576  21.348  1.00 89.97           C
ATOM   2791  O   ILE A 189       2.571  11.340  22.213  1.00 89.97           O
ATOM   2792  HA  ILE A 189       3.623  10.249  19.327  1.00 89.97           H
ATOM   2793  CB  ILE A 189       4.431  12.129  19.901  1.00 89.97           C
ATOM   2794  HB  ILE A 189       4.096  13.016  20.438  1.00 89.97           H
ATOM   2795  CG1 ILE A 189       4.730  12.557  18.463  1.00 89.97           C
ATOM   2796 1HG1 ILE A 189       5.101  11.704  17.895  1.00 89.97           H
ATOM   2797 2HG1 ILE A 189       3.810  12.886  17.979  1.00 89.97           H
ATOM   2798  CG2 ILE A 189       5.680  11.611  20.617  1.00 89.97           C
ATOM   2799 1HG2 ILE A 189       5.439  11.397  21.658  1.00 89.97           H
ATOM   2800 2HG2 ILE A 189       6.027  10.700  20.129  1.00 89.97           H
ATOM   2801 3HG2 ILE A 189       6.463  12.368  20.573  1.00 89.97           H
ATOM   2802  CD1 ILE A 189       5.762  13.686  18.431  1.00 89.97           C
ATOM   2803 1HD1 ILE A 189       5.377  14.546  18.978  1.00 89.97           H
ATOM   2804 2HD1 ILE A 189       6.688  13.345  18.894  1.00 89.97           H
ATOM   2805 3HD1 ILE A 189       5.956  13.971  17.397  1.00 89.97           H
ATOM   2806  HN  ILE A 189       1.911  12.592  19.562  1.00 89.97           H
ATOM   2807  N   LYS A 190       3.219   9.283  21.533  1.00 85.46           N
ATOM   2808  CA  LYS A 190       3.056   8.675  22.842  1.00 85.46           C
ATOM   2809  C   LYS A 190       4.431   8.315  23.407  1.00 85.46           C
ATOM   2810  O   LYS A 190       5.264   7.744  22.705  1.00 85.46           O
ATOM   2811  HA  LYS A 190       2.599   9.420  23.494  1.00 85.46           H
ATOM   2812  CB  LYS A 190       2.092   7.489  22.766  1.00 85.46           C
ATOM   2813 1HB  LYS A 190       1.159   7.803  22.298  1.00 85.46           H
ATOM   2814 2HB  LYS A 190       2.518   6.710  22.133  1.00 85.46           H
ATOM   2815  CG  LYS A 190       1.807   6.924  24.158  1.00 85.46           C
ATOM   2816 1HG  LYS A 190       2.740   6.608  24.624  1.00 85.46           H
ATOM   2817 2HG  LYS A 190       1.383   7.704  24.791  1.00 85.46           H
ATOM   2818  CD  LYS A 190       0.841   5.740  24.082  1.00 85.46           C
ATOM   2819 1HD  LYS A 190      -0.132   6.081  23.728  1.00 85.46           H
ATOM   2820 2HD  LYS A 190       1.207   5.013  23.357  1.00 85.46           H
ATOM   2821  CE  LYS A 190       0.685   5.070  25.449  1.00 85.46           C
ATOM   2822 1HE  LYS A 190       1.660   4.978  25.928  1.00 85.46           H
ATOM   2823 2HE  LYS A 190       0.069   5.693  26.098  1.00 85.46           H
ATOM   2824  NZ  LYS A 190       0.069   3.733  25.304  1.00 85.46           N
ATOM   2825 1HZ  LYS A 190      -0.097   3.336  26.222  1.00 85.46           H
ATOM   2826 2HZ  LYS A 190      -0.812   3.819  24.809  1.00 85.46           H
ATOM   2827 3HZ  LYS A 190       0.693   3.128  24.782  1.00 85.46           H
ATOM   2828  HN  LYS A 190       3.506   8.656  20.808  1.00 85.46           H
ATOM   2829  N   GLU A 191       4.626   8.663  24.671  1.00 76.28           N
ATOM   2830  CA  GLU A 191       5.835   8.273  25.376  1.00 76.28           C
ATOM   2831  C   GLU A 191       5.581   7.015  26.210  1.00 76.28           C
ATOM   2832  O   GLU A 191       4.688   6.997  27.056  1.00 76.28           O
ATOM   2833  HA  GLU A 191       6.568   8.059  24.599  1.00 76.28           H
ATOM   2834  CB  GLU A 191       6.351   9.416  26.252  1.00 76.28           C
ATOM   2835 1HB  GLU A 191       6.395  10.335  25.668  1.00 76.28           H
ATOM   2836 2HB  GLU A 191       5.733   9.503  27.146  1.00 76.28           H
ATOM   2837  CG  GLU A 191       7.774   9.135  26.738  1.00 76.28           C
ATOM   2838 1HG  GLU A 191       7.771   8.273  27.405  1.00 76.28           H
ATOM   2839 2HG  GLU A 191       8.409   8.879  25.889  1.00 76.28           H
ATOM   2840  CD  GLU A 191       8.355  10.348  27.467  1.00 76.28           C
ATOM   2841  OE1 GLU A 191       9.541  10.266  27.851  1.00 76.28           O
ATOM   2842  OE2 GLU A 191       7.599  11.331  27.624  1.00 76.28           O
ATOM   2843  HN  GLU A 191       3.977   9.199  25.210  1.00 76.28           H
ATOM   2844  N   GLU A 192       6.382   5.995  25.942  1.00 75.54           N
ATOM   2845  CA  GLU A 192       6.224   4.720  26.622  1.00 75.54           C
ATOM   2846  C   GLU A 192       7.591   4.140  26.988  1.00 75.54           C
ATOM   2847  O   GLU A 192       8.454   3.985  26.125  1.00 75.54           O
ATOM   2848  HA  GLU A 192       5.662   4.944  27.529  1.00 75.54           H
ATOM   2849  CB  GLU A 192       5.422   3.738  25.766  1.00 75.54           C
ATOM   2850 1HB  GLU A 192       4.440   4.158  25.548  1.00 75.54           H
ATOM   2851 2HB  GLU A 192       5.990   3.483  24.871  1.00 75.54           H
ATOM   2852  CG  GLU A 192       5.184   2.425  26.515  1.00 75.54           C
ATOM   2853 1HG  GLU A 192       6.035   1.760  26.368  1.00 75.54           H
ATOM   2854 2HG  GLU A 192       5.113   2.620  27.585  1.00 75.54           H
ATOM   2855  CD  GLU A 192       3.905   1.741  26.029  1.00 75.54           C
ATOM   2856  OE1 GLU A 192       3.246   1.102  26.877  1.00 75.54           O
ATOM   2857  OE2 GLU A 192       3.616   1.872  24.820  1.00 75.54           O
ATOM   2858  HN  GLU A 192       7.127   6.028  25.276  1.00 75.54           H
ATOM   2859  N   SER A 193       7.746   3.835  28.268  1.00 75.07           N
ATOM   2860  CA  SER A 193       8.983   3.247  28.752  1.00 75.07           C
ATOM   2861  C   SER A 193      10.168   4.140  28.379  1.00 75.07           C
ATOM   2862  O   SER A 193      11.267   3.647  28.129  1.00 75.07           O
ATOM   2863  HA  SER A 193       8.872   3.192  29.835  1.00 75.07           H
ATOM   2864  CB  SER A 193       9.182   1.838  28.189  1.00 75.07           C
ATOM   2865 1HB  SER A 193       9.337   1.897  27.112  1.00 75.07           H
ATOM   2866 2HB  SER A 193      10.083   1.400  28.617  1.00 75.07           H
ATOM   2867  OG  SER A 193       8.068   0.992  28.462  1.00 75.07           O
ATOM   2868  HG  SER A 193       8.164   0.130  27.965  1.00 75.07           H
ATOM   2869  HN  SER A 193       7.046   3.982  28.966  1.00 75.07           H
ATOM   2870  N   GLY A 194       9.905   5.438  28.353  1.00 83.38           N
ATOM   2871  CA  GLY A 194      10.952   6.409  28.082  1.00 83.38           C
ATOM   2872  C   GLY A 194      11.265   6.473  26.585  1.00 83.38           C
ATOM   2873  O   GLY A 194      12.231   7.116  26.177  1.00 83.38           O
ATOM   2874 1HA  GLY A 194      10.641   7.392  28.435  1.00 83.38           H
ATOM   2875 2HA  GLY A 194      11.853   6.142  28.634  1.00 83.38           H
ATOM   2876  HN  GLY A 194       8.998   5.828  28.513  1.00 83.38           H
ATOM   2877  N   ILE A 195      10.430   5.799  25.809  1.00 80.97           N
ATOM   2878  CA  ILE A 195      10.573   5.816  24.363  1.00 80.97           C
ATOM   2879  C   ILE A 195       9.401   6.583  23.748  1.00 80.97           C
ATOM   2880  O   ILE A 195       8.242   6.297  24.046  1.00 80.97           O
ATOM   2881  HA  ILE A 195      11.494   6.351  24.132  1.00 80.97           H
ATOM   2882  CB  ILE A 195      10.728   4.393  23.823  1.00 80.97           C
ATOM   2883  HB  ILE A 195       9.841   3.824  24.102  1.00 80.97           H
ATOM   2884  CG1 ILE A 195      11.932   3.694  24.457  1.00 80.97           C
ATOM   2885 1HG1 ILE A 195      12.843   4.241  24.215  1.00 80.97           H
ATOM   2886 2HG1 ILE A 195      11.833   3.704  25.542  1.00 80.97           H
ATOM   2887  CG2 ILE A 195      10.803   4.392  22.295  1.00 80.97           C
ATOM   2888 1HG2 ILE A 195       9.889   4.823  21.886  1.00 80.97           H
ATOM   2889 2HG2 ILE A 195      11.660   4.983  21.972  1.00 80.97           H
ATOM   2890 3HG2 ILE A 195      10.913   3.368  21.937  1.00 80.97           H
ATOM   2891  CD1 ILE A 195      12.051   2.251  23.963  1.00 80.97           C
ATOM   2892 1HD1 ILE A 195      11.148   1.701  24.228  1.00 80.97           H
ATOM   2893 2HD1 ILE A 195      12.174   2.247  22.880  1.00 80.97           H
ATOM   2894 3HD1 ILE A 195      12.915   1.778  24.429  1.00 80.97           H
ATOM   2895  HN  ILE A 195       9.668   5.249  26.151  1.00 80.97           H
ATOM   2896  N   ALA A 196       9.742   7.543  22.900  1.00 91.06           N
ATOM   2897  CA  ALA A 196       8.734   8.283  22.162  1.00 91.06           C
ATOM   2898  C   ALA A 196       8.277   7.454  20.960  1.00 91.06           C
ATOM   2899  O   ALA A 196       9.098   7.011  20.158  1.00 91.06           O
ATOM   2900  HA  ALA A 196       7.885   8.441  22.827  1.00 91.06           H
ATOM   2901  CB  ALA A 196       9.298   9.644  21.750  1.00 91.06           C
ATOM   2902 1HB  ALA A 196       9.580  10.205  22.641  1.00 91.06           H
ATOM   2903 2HB  ALA A 196      10.175   9.498  21.120  1.00 91.06           H
ATOM   2904 3HB  ALA A 196       8.541  10.199  21.196  1.00 91.06           H
ATOM   2905  HN  ALA A 196      10.686   7.816  22.715  1.00 91.06           H
ATOM   2906  N   ILE A 197       6.968   7.269  20.872  1.00 86.69           N
ATOM   2907  CA  ILE A 197       6.394   6.472  19.800  1.00 86.69           C
ATOM   2908  C   ILE A 197       5.334   7.297  19.068  1.00 86.69           C
ATOM   2909  O   ILE A 197       4.448   7.873  19.696  1.00 86.69           O
ATOM   2910  HA  ILE A 197       7.197   6.241  19.100  1.00 86.69           H
ATOM   2911  CB  ILE A 197       5.871   5.141  20.344  1.00 86.69           C
ATOM   2912  HB  ILE A 197       5.120   5.355  21.104  1.00 86.69           H
ATOM   2913  CG1 ILE A 197       6.989   4.349  21.023  1.00 86.69           C
ATOM   2914 1HG1 ILE A 197       7.760   4.101  20.293  1.00 86.69           H
ATOM   2915 2HG1 ILE A 197       7.462   4.963  21.789  1.00 86.69           H
ATOM   2916  CG2 ILE A 197       5.182   4.333  19.243  1.00 86.69           C
ATOM   2917 1HG2 ILE A 197       4.342   4.902  18.845  1.00 86.69           H
ATOM   2918 2HG2 ILE A 197       5.894   4.128  18.443  1.00 86.69           H
ATOM   2919 3HG2 ILE A 197       4.819   3.391  19.657  1.00 86.69           H
ATOM   2920  CD1 ILE A 197       6.446   3.066  21.655  1.00 86.69           C
ATOM   2921 1HD1 ILE A 197       5.694   3.319  22.402  1.00 86.69           H
ATOM   2922 2HD1 ILE A 197       5.996   2.443  20.882  1.00 86.69           H
ATOM   2923 3HD1 ILE A 197       7.262   2.521  22.131  1.00 86.69           H
ATOM   2924  HN  ILE A 197       6.304   7.653  21.515  1.00 86.69           H
ATOM   2925  N   CYS A 198       5.461   7.328  17.749  1.00 92.29           N
ATOM   2926  CA  CYS A 198       4.411   7.880  16.910  1.00 92.29           C
ATOM   2927  C   CYS A 198       3.358   6.795  16.681  1.00 92.29           C
ATOM   2928  O   CYS A 198       3.611   5.816  15.980  1.00 92.29           O
ATOM   2929  HA  CYS A 198       3.987   8.724  17.454  1.00 92.29           H
ATOM   2930  CB  CYS A 198       4.968   8.422  15.591  1.00 92.29           C
ATOM   2931 1HB  CYS A 198       5.596   9.292  15.782  1.00 92.29           H
ATOM   2932 2HB  CYS A 198       5.600   7.670  15.118  1.00 92.29           H
ATOM   2933  SG  CYS A 198       3.594   8.877  14.472  1.00 92.29           S
ATOM   2934  HN  CYS A 198       6.260   6.984  17.256  1.00 92.29           H
ATOM   2935  N   THR A 199       2.197   7.004  17.285  1.00 90.36           N
ATOM   2936  CA  THR A 199       1.109   6.049  17.168  1.00 90.36           C
ATOM   2937  C   THR A 199      -0.233   6.779  17.074  1.00 90.36           C
ATOM   2938  O   THR A 199      -0.310   7.980  17.329  1.00 90.36           O
ATOM   2939  HA  THR A 199       1.237   5.495  16.238  1.00 90.36           H
ATOM   2940  CB  THR A 199       1.195   5.086  18.353  1.00 90.36           C
ATOM   2941  HB  THR A 199       2.220   4.748  18.506  1.00 90.36           H
ATOM   2942  OG1 THR A 199       0.251   4.065  18.040  1.00 90.36           O
ATOM   2943  HG1 THR A 199       0.427   3.254  18.598  1.00 90.36           H
ATOM   2944  CG2 THR A 199       0.662   5.701  19.648  1.00 90.36           C
ATOM   2945 1HG2 THR A 199      -0.384   5.977  19.516  1.00 90.36           H
ATOM   2946 2HG2 THR A 199       1.244   6.589  19.895  1.00 90.36           H
ATOM   2947 3HG2 THR A 199       0.746   4.975  20.457  1.00 90.36           H
ATOM   2948  HN  THR A 199       1.996   7.808  17.846  1.00 90.36           H
ATOM   2949  N   MET A 200      -1.257   6.022  16.707  1.00 89.30           N
ATOM   2950  CA  MET A 200      -2.621   6.514  16.799  1.00 89.30           C
ATOM   2951  C   MET A 200      -3.199   6.272  18.195  1.00 89.30           C
ATOM   2952  O   MET A 200      -3.057   5.183  18.749  1.00 89.30           O
ATOM   2953  HA  MET A 200      -2.561   7.585  16.605  1.00 89.30           H
ATOM   2954  CB  MET A 200      -3.490   5.807  15.757  1.00 89.30           C
ATOM   2955 1HB  MET A 200      -3.413   4.727  15.886  1.00 89.30           H
ATOM   2956 2HB  MET A 200      -4.537   6.072  15.911  1.00 89.30           H
ATOM   2957  CG  MET A 200      -3.065   6.189  14.338  1.00 89.30           C
ATOM   2958 1HG  MET A 200      -3.034   7.274  14.239  1.00 89.30           H
ATOM   2959 2HG  MET A 200      -2.058   5.822  14.140  1.00 89.30           H
ATOM   2960  SD  MET A 200      -4.209   5.502  13.152  1.00 89.30           S
ATOM   2961  CE  MET A 200      -5.662   6.468  13.528  1.00 89.30           C
ATOM   2962 1HE  MET A 200      -5.949   6.304  14.566  1.00 89.30           H
ATOM   2963 2HE  MET A 200      -5.446   7.525  13.373  1.00 89.30           H
ATOM   2964 3HE  MET A 200      -6.479   6.164  12.873  1.00 89.30           H
ATOM   2965  HN  MET A 200      -1.166   5.092  16.353  1.00 89.30           H
ATOM   2966  N   VAL A 201      -3.837   7.305  18.725  1.00 91.52           N
ATOM   2967  CA  VAL A 201      -4.523   7.188  20.000  1.00 91.52           C
ATOM   2968  C   VAL A 201      -6.008   7.504  19.806  1.00 91.52           C
ATOM   2969  O   VAL A 201      -6.363   8.609  19.397  1.00 91.52           O
ATOM   2970  HA  VAL A 201      -4.426   6.154  20.332  1.00 91.52           H
ATOM   2971  CB  VAL A 201      -3.852   8.086  21.040  1.00 91.52           C
ATOM   2972  HB  VAL A 201      -3.968   9.120  20.716  1.00 91.52           H
ATOM   2973  CG1 VAL A 201      -4.528   7.943  22.406  1.00 91.52           C
ATOM   2974 1HG1 VAL A 201      -5.577   8.227  22.323  1.00 91.52           H
ATOM   2975 2HG1 VAL A 201      -4.457   6.908  22.740  1.00 91.52           H
ATOM   2976 3HG1 VAL A 201      -4.031   8.592  23.127  1.00 91.52           H
ATOM   2977  CG2 VAL A 201      -2.354   7.789  21.136  1.00 91.52           C
ATOM   2978 1HG2 VAL A 201      -2.208   6.749  21.426  1.00 91.52           H
ATOM   2979 2HG2 VAL A 201      -1.886   7.966  20.168  1.00 91.52           H
ATOM   2980 3HG2 VAL A 201      -1.901   8.442  21.883  1.00 91.52           H
ATOM   2981  HN  VAL A 201      -3.889   8.208  18.298  1.00 91.52           H
ATOM   2982  N   TYR A 202      -6.835   6.514  20.108  1.00 91.73           N
ATOM   2983  CA  TYR A 202      -8.269   6.651  19.911  1.00 91.73           C
ATOM   2984  C   TYR A 202      -8.953   7.142  21.189  1.00 91.73           C
ATOM   2985  O   TYR A 202      -8.545   6.783  22.293  1.00 91.73           O
ATOM   2986  HA  TYR A 202      -8.431   7.380  19.118  1.00 91.73           H
ATOM   2987  CB  TYR A 202      -8.784   5.250  19.577  1.00 91.73           C
ATOM   2988 1HB  TYR A 202      -8.510   4.571  20.385  1.00 91.73           H
ATOM   2989 2HB  TYR A 202      -9.873   5.274  19.537  1.00 91.73           H
ATOM   2990  CG  TYR A 202      -8.252   4.689  18.257  1.00 91.73           C
ATOM   2991  CD1 TYR A 202      -8.897   4.983  17.073  1.00 91.73           C
ATOM   2992  HD1 TYR A 202      -9.786   5.614  17.079  1.00 91.73           H
ATOM   2993  CD2 TYR A 202      -7.126   3.890  18.250  1.00 91.73           C
ATOM   2994  HD2 TYR A 202      -6.617   3.658  19.185  1.00 91.73           H
ATOM   2995  CE1 TYR A 202      -8.396   4.455  15.830  1.00 91.73           C
ATOM   2996  HE1 TYR A 202      -8.896   4.679  14.888  1.00 91.73           H
ATOM   2997  CE2 TYR A 202      -6.626   3.363  17.007  1.00 91.73           C
ATOM   2998  HE2 TYR A 202      -5.738   2.731  16.987  1.00 91.73           H
ATOM   2999  CZ  TYR A 202      -7.285   3.672  15.859  1.00 91.73           C
ATOM   3000  OH  TYR A 202      -6.812   3.174  14.685  1.00 91.73           O
ATOM   3001  HH  TYR A 202      -7.391   3.475  13.927  1.00 91.73           H
ATOM   3002  HN  TYR A 202      -6.542   5.634  20.479  1.00 91.73           H
ATOM   3003  N   PRO A 203     -10.001   7.968  21.064  1.00 86.02           N
ATOM   3004  CA  PRO A 203     -10.669   8.522  22.244  1.00 86.02           C
ATOM   3005  C   PRO A 203     -11.421   7.461  23.031  1.00 86.02           C
ATOM   3006  O   PRO A 203     -11.903   6.484  22.461  1.00 86.02           O
ATOM   3007  HA  PRO A 203      -9.933   8.924  22.940  1.00 86.02           H
ATOM   3008  CB  PRO A 203     -11.615   9.575  21.663  1.00 86.02           C
ATOM   3009 1HB  PRO A 203     -12.527   9.665  22.254  1.00 86.02           H
ATOM   3010 2HB  PRO A 203     -11.152  10.561  21.640  1.00 86.02           H
ATOM   3011  CG  PRO A 203     -11.904   9.069  20.278  1.00 86.02           C
ATOM   3012 1HG  PRO A 203     -12.720   8.346  20.285  1.00 86.02           H
ATOM   3013 2HG  PRO A 203     -12.204   9.881  19.616  1.00 86.02           H
ATOM   3014  CD  PRO A 203     -10.625   8.436  19.813  1.00 86.02           C
ATOM   3015 1HD  PRO A 203     -10.812   7.611  19.125  1.00 86.02           H
ATOM   3016 2HD  PRO A 203      -9.990   9.151  19.290  1.00 86.02           H
ATOM   3017  N   SER A 204     -11.503   7.685  24.335  1.00 77.70           N
ATOM   3018  CA  SER A 204     -11.858   6.619  25.256  1.00 77.70           C
ATOM   3019  C   SER A 204     -13.268   6.111  24.950  1.00 77.70           C
ATOM   3020  O   SER A 204     -13.537   4.915  25.055  1.00 77.70           O
ATOM   3021  HA  SER A 204     -11.122   5.833  25.086  1.00 77.70           H
ATOM   3022  CB  SER A 204     -11.769   7.094  26.708  1.00 77.70           C
ATOM   3023 1HB  SER A 204     -12.168   6.322  27.367  1.00 77.70           H
ATOM   3024 2HB  SER A 204     -10.723   7.235  26.980  1.00 77.70           H
ATOM   3025  OG  SER A 204     -12.482   8.310  26.917  1.00 77.70           O
ATOM   3026  HG  SER A 204     -13.462   8.124  26.988  1.00 77.70           H
ATOM   3027  HN  SER A 204     -11.331   8.573  24.762  1.00 77.70           H
ATOM   3028  N   ASP A 205     -14.131   7.044  24.576  1.00 71.74           N
ATOM   3029  CA  ASP A 205     -15.564   6.813  24.654  1.00 71.74           C
ATOM   3030  C   ASP A 205     -15.951   5.702  23.677  1.00 71.74           C
ATOM   3031  O   ASP A 205     -16.734   4.816  24.018  1.00 71.74           O
ATOM   3032  HA  ASP A 205     -15.754   6.541  25.693  1.00 71.74           H
ATOM   3033  CB  ASP A 205     -16.346   8.072  24.273  1.00 71.74           C
ATOM   3034 1HB  ASP A 205     -16.061   8.392  23.271  1.00 71.74           H
ATOM   3035 2HB  ASP A 205     -17.412   7.847  24.244  1.00 71.74           H
ATOM   3036  CG  ASP A 205     -16.085   9.203  25.269  1.00 71.74           C
ATOM   3037  OD1 ASP A 205     -15.482   8.904  26.322  1.00 71.74           O
ATOM   3038  OD2 ASP A 205     -16.494  10.342  24.955  1.00 71.74           O
ATOM   3039  HN  ASP A 205     -13.866   7.943  24.226  1.00 71.74           H
ATOM   3040  N   GLU A 206     -15.385   5.784  22.482  1.00 74.95           N
ATOM   3041  CA  GLU A 206     -15.719   4.840  21.429  1.00 74.95           C
ATOM   3042  C   GLU A 206     -14.445   4.244  20.827  1.00 74.95           C
ATOM   3043  O   GLU A 206     -14.428   3.856  19.660  1.00 74.95           O
ATOM   3044  HA  GLU A 206     -16.299   4.056  21.917  1.00 74.95           H
ATOM   3045  CB  GLU A 206     -16.577   5.503  20.350  1.00 74.95           C
ATOM   3046 1HB  GLU A 206     -16.075   6.396  19.979  1.00 74.95           H
ATOM   3047 2HB  GLU A 206     -16.805   4.780  19.567  1.00 74.95           H
ATOM   3048  CG  GLU A 206     -17.921   5.958  20.922  1.00 74.95           C
ATOM   3049 1HG  GLU A 206     -18.209   5.307  21.748  1.00 74.95           H
ATOM   3050 2HG  GLU A 206     -17.826   6.965  21.328  1.00 74.95           H
ATOM   3051  CD  GLU A 206     -19.010   5.937  19.846  1.00 74.95           C
ATOM   3052  OE1 GLU A 206     -20.123   5.473  20.175  1.00 74.95           O
ATOM   3053  OE2 GLU A 206     -18.703   6.384  18.720  1.00 74.95           O
ATOM   3054  HN  GLU A 206     -14.711   6.478  22.229  1.00 74.95           H
ATOM   3055  N   SER A 207     -13.408   4.190  21.651  1.00 87.62           N
ATOM   3056  CA  SER A 207     -12.085   3.835  21.167  1.00 87.62           C
ATOM   3057  C   SER A 207     -12.153   2.533  20.365  1.00 87.62           C
ATOM   3058  O   SER A 207     -11.611   2.449  19.265  1.00 87.62           O
ATOM   3059  HA  SER A 207     -11.780   4.663  20.527  1.00 87.62           H
ATOM   3060  CB  SER A 207     -11.095   3.693  22.325  1.00 87.62           C
ATOM   3061 1HB  SER A 207     -10.140   3.331  21.943  1.00 87.62           H
ATOM   3062 2HB  SER A 207     -10.910   4.673  22.766  1.00 87.62           H
ATOM   3063  OG  SER A 207     -11.572   2.803  23.330  1.00 87.62           O
ATOM   3064  HG  SER A 207     -11.019   2.895  24.158  1.00 87.62           H
ATOM   3065  HN  SER A 207     -13.462   4.384  22.631  1.00 87.62           H
ATOM   3066  N   THR A 208     -12.825   1.551  20.948  1.00 87.16           N
ATOM   3067  CA  THR A 208     -12.850   0.217  20.372  1.00 87.16           C
ATOM   3068  C   THR A 208     -13.549   0.237  19.011  1.00 87.16           C
ATOM   3069  O   THR A 208     -13.052  -0.340  18.045  1.00 87.16           O
ATOM   3070  HA  THR A 208     -11.823  -0.102  20.199  1.00 87.16           H
ATOM   3071  CB  THR A 208     -13.514  -0.721  21.382  1.00 87.16           C
ATOM   3072  HB  THR A 208     -14.580  -0.510  21.467  1.00 87.16           H
ATOM   3073  OG1 THR A 208     -12.754  -0.543  22.574  1.00 87.16           O
ATOM   3074  HG1 THR A 208     -11.793  -0.759  22.402  1.00 87.16           H
ATOM   3075  CG2 THR A 208     -13.314  -2.197  21.029  1.00 87.16           C
ATOM   3076 1HG2 THR A 208     -12.248  -2.424  21.010  1.00 87.16           H
ATOM   3077 2HG2 THR A 208     -13.746  -2.398  20.049  1.00 87.16           H
ATOM   3078 3HG2 THR A 208     -13.804  -2.819  21.778  1.00 87.16           H
ATOM   3079  HN  THR A 208     -13.344   1.655  21.797  1.00 87.16           H
ATOM   3080  N   LYS A 209     -14.690   0.909  18.977  1.00 82.70           N
ATOM   3081  CA  LYS A 209     -15.493   0.961  17.767  1.00 82.70           C
ATOM   3082  C   LYS A 209     -14.686   1.633  16.654  1.00 82.70           C
ATOM   3083  O   LYS A 209     -14.663   1.153  15.522  1.00 82.70           O
ATOM   3084  HA  LYS A 209     -15.702  -0.067  17.469  1.00 82.70           H
ATOM   3085  CB  LYS A 209     -16.838   1.634  18.044  1.00 82.70           C
ATOM   3086 1HB  LYS A 209     -16.675   2.594  18.535  1.00 82.70           H
ATOM   3087 2HB  LYS A 209     -17.346   1.842  17.102  1.00 82.70           H
ATOM   3088  CG  LYS A 209     -17.723   0.749  18.924  1.00 82.70           C
ATOM   3089 1HG  LYS A 209     -17.828  -0.235  18.467  1.00 82.70           H
ATOM   3090 2HG  LYS A 209     -17.247   0.601  19.893  1.00 82.70           H
ATOM   3091  CD  LYS A 209     -19.105   1.377  19.118  1.00 82.70           C
ATOM   3092 1HD  LYS A 209     -18.996   2.409  19.450  1.00 82.70           H
ATOM   3093 2HD  LYS A 209     -19.634   1.403  18.166  1.00 82.70           H
ATOM   3094  CE  LYS A 209     -19.926   0.589  20.142  1.00 82.70           C
ATOM   3095 1HE  LYS A 209     -20.208  -0.377  19.725  1.00 82.70           H
ATOM   3096 2HE  LYS A 209     -19.320   0.390  21.026  1.00 82.70           H
ATOM   3097  NZ  LYS A 209     -21.139   1.345  20.525  1.00 82.70           N
ATOM   3098 1HZ  LYS A 209     -21.692   0.792  21.171  1.00 82.70           H
ATOM   3099 2HZ  LYS A 209     -20.869   2.215  20.972  1.00 82.70           H
ATOM   3100 3HZ  LYS A 209     -21.687   1.547  19.697  1.00 82.70           H
ATOM   3101  HN  LYS A 209     -15.068   1.410  19.756  1.00 82.70           H
ATOM   3102  N   LEU A 210     -14.044   2.735  17.015  1.00 89.17           N
ATOM   3103  CA  LEU A 210     -13.352   3.553  16.034  1.00 89.17           C
ATOM   3104  C   LEU A 210     -12.204   2.748  15.422  1.00 89.17           C
ATOM   3105  O   LEU A 210     -12.061   2.694  14.202  1.00 89.17           O
ATOM   3106  HA  LEU A 210     -14.066   3.791  15.245  1.00 89.17           H
ATOM   3107  CB  LEU A 210     -12.910   4.878  16.658  1.00 89.17           C
ATOM   3108 1HB  LEU A 210     -13.767   5.324  17.163  1.00 89.17           H
ATOM   3109 2HB  LEU A 210     -12.164   4.665  17.424  1.00 89.17           H
ATOM   3110  CG  LEU A 210     -12.328   5.913  15.693  1.00 89.17           C
ATOM   3111  HG  LEU A 210     -11.506   5.448  15.149  1.00 89.17           H
ATOM   3112  CD1 LEU A 210     -13.369   6.344  14.658  1.00 89.17           C
ATOM   3113 1HD1 LEU A 210     -13.693   5.476  14.086  1.00 89.17           H
ATOM   3114 2HD1 LEU A 210     -14.227   6.784  15.167  1.00 89.17           H
ATOM   3115 3HD1 LEU A 210     -12.929   7.080  13.985  1.00 89.17           H
ATOM   3116  CD2 LEU A 210     -11.747   7.107  16.454  1.00 89.17           C
ATOM   3117 1HD2 LEU A 210     -12.534   7.581  17.042  1.00 89.17           H
ATOM   3118 2HD2 LEU A 210     -10.954   6.764  17.118  1.00 89.17           H
ATOM   3119 3HD2 LEU A 210     -11.341   7.827  15.744  1.00 89.17           H
ATOM   3120  HN  LEU A 210     -13.992   3.069  17.956  1.00 89.17           H
ATOM   3121  N   LYS A 211     -11.416   2.142  16.299  1.00 93.81           N
ATOM   3122  CA  LYS A 211     -10.280   1.349  15.860  1.00 93.81           C
ATOM   3123  C   LYS A 211     -10.763   0.267  14.892  1.00 93.81           C
ATOM   3124  O   LYS A 211     -10.204   0.105  13.808  1.00 93.81           O
ATOM   3125  HA  LYS A 211      -9.604   2.015  15.325  1.00 93.81           H
ATOM   3126  CB  LYS A 211      -9.514   0.799  17.065  1.00 93.81           C
ATOM   3127 1HB  LYS A 211      -9.157   1.624  17.682  1.00 93.81           H
ATOM   3128 2HB  LYS A 211     -10.184   0.204  17.686  1.00 93.81           H
ATOM   3129  CG  LYS A 211      -8.330  -0.059  16.616  1.00 93.81           C
ATOM   3130 1HG  LYS A 211      -8.695  -0.979  16.159  1.00 93.81           H
ATOM   3131 2HG  LYS A 211      -7.760   0.471  15.853  1.00 93.81           H
ATOM   3132  CD  LYS A 211      -7.419  -0.397  17.798  1.00 93.81           C
ATOM   3133 1HD  LYS A 211      -7.081   0.522  18.276  1.00 93.81           H
ATOM   3134 2HD  LYS A 211      -7.980  -0.957  18.546  1.00 93.81           H
ATOM   3135  CE  LYS A 211      -6.209  -1.216  17.341  1.00 93.81           C
ATOM   3136 1HE  LYS A 211      -6.539  -2.184  16.966  1.00 93.81           H
ATOM   3137 2HE  LYS A 211      -5.709  -0.708  16.516  1.00 93.81           H
ATOM   3138  NZ  LYS A 211      -5.261  -1.407  18.461  1.00 93.81           N
ATOM   3139 1HZ  LYS A 211      -4.536  -2.060  18.182  1.00 93.81           H
ATOM   3140 2HZ  LYS A 211      -4.839  -0.518  18.703  1.00 93.81           H
ATOM   3141 3HZ  LYS A 211      -5.756  -1.776  19.264  1.00 93.81           H
ATOM   3142  HN  LYS A 211     -11.543   2.187  17.290  1.00 93.81           H
ATOM   3143  N   SER A 212     -11.795  -0.445  15.318  1.00 91.39           N
ATOM   3144  CA  SER A 212     -12.297  -1.570  14.547  1.00 91.39           C
ATOM   3145  C   SER A 212     -12.760  -1.095  13.168  1.00 91.39           C
ATOM   3146  O   SER A 212     -12.510  -1.758  12.163  1.00 91.39           O
ATOM   3147  HA  SER A 212     -11.454  -2.254  14.453  1.00 91.39           H
ATOM   3148  CB  SER A 212     -13.443  -2.272  15.278  1.00 91.39           C
ATOM   3149 1HB  SER A 212     -14.271  -1.575  15.408  1.00 91.39           H
ATOM   3150 2HB  SER A 212     -13.812  -3.096  14.668  1.00 91.39           H
ATOM   3151  OG  SER A 212     -13.039  -2.769  16.551  1.00 91.39           O
ATOM   3152  HG  SER A 212     -13.266  -2.106  17.265  1.00 91.39           H
ATOM   3153  HN  SER A 212     -12.286  -0.265  16.170  1.00 91.39           H
ATOM   3154  N   ALA A 213     -13.426   0.050  13.165  1.00 94.32           N
ATOM   3155  CA  ALA A 213     -13.959   0.603  11.931  1.00 94.32           C
ATOM   3156  C   ALA A 213     -12.802   0.959  10.995  1.00 94.32           C
ATOM   3157  O   ALA A 213     -12.835   0.635   9.809  1.00 94.32           O
ATOM   3158  HA  ALA A 213     -14.572  -0.166  11.460  1.00 94.32           H
ATOM   3159  CB  ALA A 213     -14.843   1.810  12.252  1.00 94.32           C
ATOM   3160 1HB  ALA A 213     -15.665   1.497  12.895  1.00 94.32           H
ATOM   3161 2HB  ALA A 213     -14.250   2.568  12.763  1.00 94.32           H
ATOM   3162 3HB  ALA A 213     -15.242   2.224  11.326  1.00 94.32           H
ATOM   3163  HN  ALA A 213     -13.603   0.597  13.983  1.00 94.32           H
ATOM   3164  N   VAL A 214     -11.806   1.622  11.564  1.00 92.66           N
ATOM   3165  CA  VAL A 214     -10.673   2.087  10.782  1.00 92.66           C
ATOM   3166  C   VAL A 214      -9.974   0.887  10.141  1.00 92.66           C
ATOM   3167  O   VAL A 214      -9.620   0.926   8.964  1.00 92.66           O
ATOM   3168  HA  VAL A 214     -11.061   2.730   9.992  1.00 92.66           H
ATOM   3169  CB  VAL A 214      -9.740   2.925  11.659  1.00 92.66           C
ATOM   3170  HB  VAL A 214      -9.521   2.350  12.559  1.00 92.66           H
ATOM   3171  CG1 VAL A 214      -8.416   3.201  10.943  1.00 92.66           C
ATOM   3172 1HG1 VAL A 214      -7.924   2.256  10.712  1.00 92.66           H
ATOM   3173 2HG1 VAL A 214      -8.609   3.745  10.019  1.00 92.66           H
ATOM   3174 3HG1 VAL A 214      -7.772   3.798  11.589  1.00 92.66           H
ATOM   3175  CG2 VAL A 214     -10.414   4.230  12.087  1.00 92.66           C
ATOM   3176 1HG2 VAL A 214     -10.677   4.810  11.203  1.00 92.66           H
ATOM   3177 2HG2 VAL A 214     -11.317   4.003  12.654  1.00 92.66           H
ATOM   3178 3HG2 VAL A 214      -9.729   4.806  12.709  1.00 92.66           H
ATOM   3179  HN  VAL A 214     -11.764   1.841  12.539  1.00 92.66           H
ATOM   3180  N   LEU A 215      -9.795  -0.152  10.945  1.00 92.32           N
ATOM   3181  CA  LEU A 215      -9.072  -1.329  10.496  1.00 92.32           C
ATOM   3182  C   LEU A 215      -9.884  -2.039   9.411  1.00 92.32           C
ATOM   3183  O   LEU A 215      -9.331  -2.477   8.404  1.00 92.32           O
ATOM   3184  HA  LEU A 215      -8.133  -0.989  10.058  1.00 92.32           H
ATOM   3185  CB  LEU A 215      -8.718  -2.225  11.685  1.00 92.32           C
ATOM   3186 1HB  LEU A 215      -9.626  -2.409  12.259  1.00 92.32           H
ATOM   3187 2HB  LEU A 215      -8.384  -3.189  11.300  1.00 92.32           H
ATOM   3188  CG  LEU A 215      -7.646  -1.688  12.635  1.00 92.32           C
ATOM   3189  HG  LEU A 215      -8.008  -0.753  13.063  1.00 92.32           H
ATOM   3190  CD1 LEU A 215      -7.407  -2.655  13.796  1.00 92.32           C
ATOM   3191 1HD1 LEU A 215      -8.334  -2.788  14.354  1.00 92.32           H
ATOM   3192 2HD1 LEU A 215      -7.077  -3.617  13.405  1.00 92.32           H
ATOM   3193 3HD1 LEU A 215      -6.641  -2.248  14.456  1.00 92.32           H
ATOM   3194  CD2 LEU A 215      -6.354  -1.368  11.880  1.00 92.32           C
ATOM   3195 1HD2 LEU A 215      -5.977  -2.275  11.405  1.00 92.32           H
ATOM   3196 2HD2 LEU A 215      -6.555  -0.616  11.118  1.00 92.32           H
ATOM   3197 3HD2 LEU A 215      -5.609  -0.988  12.579  1.00 92.32           H
ATOM   3198  HN  LEU A 215     -10.134  -0.196  11.884  1.00 92.32           H
ATOM   3199  N   THR A 216     -11.183  -2.130   9.653  1.00 91.52           N
ATOM   3200  CA  THR A 216     -12.069  -2.822   8.734  1.00 91.52           C
ATOM   3201  C   THR A 216     -12.036  -2.156   7.357  1.00 91.52           C
ATOM   3202  O   THR A 216     -11.935  -2.836   6.336  1.00 91.52           O
ATOM   3203  HA  THR A 216     -11.703  -3.841   8.605  1.00 91.52           H
ATOM   3204  CB  THR A 216     -13.466  -2.857   9.358  1.00 91.52           C
ATOM   3205  HB  THR A 216     -13.858  -1.848   9.490  1.00 91.52           H
ATOM   3206  OG1 THR A 216     -13.293  -3.610  10.555  1.00 91.52           O
ATOM   3207  HG1 THR A 216     -13.197  -2.994  11.336  1.00 91.52           H
ATOM   3208  CG2 THR A 216     -14.455  -3.685   8.535  1.00 91.52           C
ATOM   3209 1HG2 THR A 216     -14.095  -4.712   8.461  1.00 91.52           H
ATOM   3210 2HG2 THR A 216     -14.544  -3.258   7.537  1.00 91.52           H
ATOM   3211 3HG2 THR A 216     -15.430  -3.676   9.023  1.00 91.52           H
ATOM   3212  HN  THR A 216     -11.630  -1.741  10.459  1.00 91.52           H
ATOM   3213  N   LEU A 217     -12.121  -0.834   7.372  1.00 88.62           N
ATOM   3214  CA  LEU A 217     -12.073  -0.066   6.139  1.00 88.62           C
ATOM   3215  C   LEU A 217     -10.770  -0.378   5.401  1.00 88.62           C
ATOM   3216  O   LEU A 217     -10.765  -0.527   4.180  1.00 88.62           O
ATOM   3217  HA  LEU A 217     -12.908  -0.392   5.519  1.00 88.62           H
ATOM   3218  CB  LEU A 217     -12.276   1.423   6.427  1.00 88.62           C
ATOM   3219 1HB  LEU A 217     -11.722   1.677   7.331  1.00 88.62           H
ATOM   3220 2HB  LEU A 217     -11.833   1.994   5.611  1.00 88.62           H
ATOM   3221  CG  LEU A 217     -13.725   1.880   6.605  1.00 88.62           C
ATOM   3222  HG  LEU A 217     -14.225   1.178   7.273  1.00 88.62           H
ATOM   3223  CD1 LEU A 217     -13.788   3.258   7.266  1.00 88.62           C
ATOM   3224 1HD1 LEU A 217     -13.313   3.212   8.246  1.00 88.62           H
ATOM   3225 2HD1 LEU A 217     -13.267   3.984   6.643  1.00 88.62           H
ATOM   3226 3HD1 LEU A 217     -14.830   3.559   7.381  1.00 88.62           H
ATOM   3227  CD2 LEU A 217     -14.477   1.848   5.273  1.00 88.62           C
ATOM   3228 1HD2 LEU A 217     -13.986   2.513   4.562  1.00 88.62           H
ATOM   3229 2HD2 LEU A 217     -14.477   0.832   4.879  1.00 88.62           H
ATOM   3230 3HD2 LEU A 217     -15.505   2.178   5.428  1.00 88.62           H
ATOM   3231  HN  LEU A 217     -12.221  -0.290   8.205  1.00 88.62           H
ATOM   3232  N   LYS A 218      -9.696  -0.466   6.172  1.00 85.84           N
ATOM   3233  CA  LYS A 218      -8.379  -0.686   5.599  1.00 85.84           C
ATOM   3234  C   LYS A 218      -8.362  -2.032   4.872  1.00 85.84           C
ATOM   3235  O   LYS A 218      -7.854  -2.133   3.757  1.00 85.84           O
ATOM   3236  HA  LYS A 218      -8.205   0.103   4.867  1.00 85.84           H
ATOM   3237  CB  LYS A 218      -7.298  -0.553   6.674  1.00 85.84           C
ATOM   3238 1HB  LYS A 218      -7.453   0.366   7.240  1.00 85.84           H
ATOM   3239 2HB  LYS A 218      -7.379  -1.379   7.380  1.00 85.84           H
ATOM   3240  CG  LYS A 218      -5.902  -0.544   6.049  1.00 85.84           C
ATOM   3241 1HG  LYS A 218      -5.770  -1.433   5.431  1.00 85.84           H
ATOM   3242 2HG  LYS A 218      -5.799   0.319   5.391  1.00 85.84           H
ATOM   3243  CD  LYS A 218      -4.818  -0.502   7.128  1.00 85.84           C
ATOM   3244 1HD  LYS A 218      -4.899   0.426   7.694  1.00 85.84           H
ATOM   3245 2HD  LYS A 218      -4.970  -1.319   7.833  1.00 85.84           H
ATOM   3246  CE  LYS A 218      -3.423  -0.608   6.509  1.00 85.84           C
ATOM   3247 1HE  LYS A 218      -3.385  -1.457   5.827  1.00 85.84           H
ATOM   3248 2HE  LYS A 218      -3.212   0.285   5.920  1.00 85.84           H
ATOM   3249  NZ  LYS A 218      -2.398  -0.766   7.565  1.00 85.84           N
ATOM   3250 1HZ  LYS A 218      -1.521  -1.053   7.144  1.00 85.84           H
ATOM   3251 2HZ  LYS A 218      -2.269   0.117   8.046  1.00 85.84           H
ATOM   3252 3HZ  LYS A 218      -2.702  -1.471   8.228  1.00 85.84           H
ATOM   3253  HN  LYS A 218      -9.716  -0.390   7.169  1.00 85.84           H
ATOM   3254  N   VAL A 219      -8.923  -3.033   5.535  1.00 90.61           N
ATOM   3255  CA  VAL A 219      -8.877  -4.391   5.019  1.00 90.61           C
ATOM   3256  C   VAL A 219      -9.730  -4.480   3.752  1.00 90.61           C
ATOM   3257  O   VAL A 219      -9.293  -5.032   2.743  1.00 90.61           O
ATOM   3258  HA  VAL A 219      -7.840  -4.609   4.761  1.00 90.61           H
ATOM   3259  CB  VAL A 219      -9.312  -5.378   6.104  1.00 90.61           C
ATOM   3260  HB  VAL A 219     -10.282  -5.053   6.483  1.00 90.61           H
ATOM   3261  CG1 VAL A 219      -9.479  -6.786   5.530  1.00 90.61           C
ATOM   3262 1HG1 VAL A 219     -10.237  -6.771   4.746  1.00 90.61           H
ATOM   3263 2HG1 VAL A 219      -8.531  -7.122   5.112  1.00 90.61           H
ATOM   3264 3HG1 VAL A 219      -9.789  -7.467   6.322  1.00 90.61           H
ATOM   3265  CG2 VAL A 219      -8.327  -5.376   7.275  1.00 90.61           C
ATOM   3266 1HG2 VAL A 219      -7.338  -5.664   6.917  1.00 90.61           H
ATOM   3267 2HG2 VAL A 219      -8.279  -4.377   7.709  1.00 90.61           H
ATOM   3268 3HG2 VAL A 219      -8.660  -6.086   8.031  1.00 90.61           H
ATOM   3269  HN  VAL A 219      -9.402  -2.928   6.406  1.00 90.61           H
ATOM   3270  N   ILE A 220     -10.931  -3.929   3.846  1.00 90.88           N
ATOM   3271  CA  ILE A 220     -11.902  -4.065   2.774  1.00 90.88           C
ATOM   3272  C   ILE A 220     -11.375  -3.361   1.522  1.00 90.88           C
ATOM   3273  O   ILE A 220     -11.231  -3.982   0.470  1.00 90.88           O
ATOM   3274  HA  ILE A 220     -12.002  -5.128   2.556  1.00 90.88           H
ATOM   3275  CB  ILE A 220     -13.275  -3.566   3.228  1.00 90.88           C
ATOM   3276  HB  ILE A 220     -13.148  -2.585   3.686  1.00 90.88           H
ATOM   3277  CG1 ILE A 220     -13.869  -4.488   4.295  1.00 90.88           C
ATOM   3278 1HG1 ILE A 220     -14.037  -5.478   3.872  1.00 90.88           H
ATOM   3279 2HG1 ILE A 220     -13.158  -4.608   5.113  1.00 90.88           H
ATOM   3280  CG2 ILE A 220     -14.217  -3.389   2.036  1.00 90.88           C
ATOM   3281 1HG2 ILE A 220     -13.793  -2.662   1.342  1.00 90.88           H
ATOM   3282 2HG2 ILE A 220     -14.343  -4.345   1.528  1.00 90.88           H
ATOM   3283 3HG2 ILE A 220     -15.185  -3.033   2.387  1.00 90.88           H
ATOM   3284  CD1 ILE A 220     -15.186  -3.927   4.834  1.00 90.88           C
ATOM   3285 1HD1 ILE A 220     -15.009  -2.947   5.278  1.00 90.88           H
ATOM   3286 2HD1 ILE A 220     -15.901  -3.831   4.017  1.00 90.88           H
ATOM   3287 3HD1 ILE A 220     -15.586  -4.602   5.591  1.00 90.88           H
ATOM   3288  HN  ILE A 220     -11.243  -3.399   4.635  1.00 90.88           H
ATOM   3289  N   LEU A 221     -11.101  -2.074   1.677  1.00 89.92           N
ATOM   3290  CA  LEU A 221     -10.776  -1.235   0.536  1.00 89.92           C
ATOM   3291  C   LEU A 221      -9.318  -1.469   0.136  1.00 89.92           C
ATOM   3292  O   LEU A 221      -8.945  -1.256  -1.017  1.00 89.92           O
ATOM   3293  HA  LEU A 221     -11.415  -1.546  -0.291  1.00 89.92           H
ATOM   3294  CB  LEU A 221     -11.104   0.229   0.836  1.00 89.92           C
ATOM   3295 1HB  LEU A 221     -10.510   0.545   1.694  1.00 89.92           H
ATOM   3296 2HB  LEU A 221     -10.785   0.833  -0.013  1.00 89.92           H
ATOM   3297  CG  LEU A 221     -12.573   0.542   1.126  1.00 89.92           C
ATOM   3298  HG  LEU A 221     -12.894  -0.073   1.966  1.00 89.92           H
ATOM   3299  CD1 LEU A 221     -12.751   2.003   1.541  1.00 89.92           C
ATOM   3300 1HD1 LEU A 221     -12.169   2.199   2.441  1.00 89.92           H
ATOM   3301 2HD1 LEU A 221     -12.408   2.654   0.737  1.00 89.92           H
ATOM   3302 3HD1 LEU A 221     -13.805   2.198   1.740  1.00 89.92           H
ATOM   3303  CD2 LEU A 221     -13.458   0.173  -0.067  1.00 89.92           C
ATOM   3304 1HD2 LEU A 221     -13.145   0.743  -0.942  1.00 89.92           H
ATOM   3305 2HD2 LEU A 221     -13.361  -0.893  -0.275  1.00 89.92           H
ATOM   3306 3HD2 LEU A 221     -14.497   0.405   0.165  1.00 89.92           H
ATOM   3307  HN  LEU A 221     -11.100  -1.605   2.560  1.00 89.92           H
ATOM   3308  N   GLY A 222      -8.533  -1.905   1.110  1.00 88.31           N
ATOM   3309  CA  GLY A 222      -7.093  -1.985   0.932  1.00 88.31           C
ATOM   3310  C   GLY A 222      -6.705  -3.250   0.164  1.00 88.31           C
ATOM   3311  O   GLY A 222      -5.651  -3.298  -0.468  1.00 88.31           O
ATOM   3312 1HA  GLY A 222      -6.740  -1.105   0.394  1.00 88.31           H
ATOM   3313 2HA  GLY A 222      -6.602  -1.981   1.905  1.00 88.31           H
ATOM   3314  HN  GLY A 222      -8.865  -2.199   2.007  1.00 88.31           H
ATOM   3315  N   PHE A 223      -7.578  -4.243   0.244  1.00 81.02           N
ATOM   3316  CA  PHE A 223      -7.269  -5.556  -0.296  1.00 81.02           C
ATOM   3317  C   PHE A 223      -8.487  -6.162  -0.996  1.00 81.02           C
ATOM   3318  O   PHE A 223      -8.468  -6.379  -2.206  1.00 81.02           O
ATOM   3319  HA  PHE A 223      -6.464  -5.427  -1.019  1.00 81.02           H
ATOM   3320  CB  PHE A 223      -6.880  -6.446   0.887  1.00 81.02           C
ATOM   3321 1HB  PHE A 223      -6.111  -5.941   1.471  1.00 81.02           H
ATOM   3322 2HB  PHE A 223      -7.746  -6.567   1.537  1.00 81.02           H
ATOM   3323  CG  PHE A 223      -6.367  -7.829   0.483  1.00 81.02           C
ATOM   3324  CD1 PHE A 223      -7.122  -8.933   0.729  1.00 81.02           C
ATOM   3325  HD1 PHE A 223      -8.092  -8.833   1.215  1.00 81.02           H
ATOM   3326  CD2 PHE A 223      -5.156  -7.955  -0.123  1.00 81.02           C
ATOM   3327  HD2 PHE A 223      -4.551  -7.070  -0.321  1.00 81.02           H
ATOM   3328  CE1 PHE A 223      -6.645 -10.217   0.354  1.00 81.02           C
ATOM   3329  HE1 PHE A 223      -7.250 -11.102   0.552  1.00 81.02           H
ATOM   3330  CE2 PHE A 223      -4.680  -9.239  -0.498  1.00 81.02           C
ATOM   3331  HE2 PHE A 223      -3.709  -9.340  -0.984  1.00 81.02           H
ATOM   3332  CZ  PHE A 223      -5.434 -10.343  -0.252  1.00 81.02           C
ATOM   3333  HZ  PHE A 223      -5.069 -11.329  -0.540  1.00 81.02           H
ATOM   3334  HN  PHE A 223      -8.481  -4.162   0.666  1.00 81.02           H
ATOM   3335  N   PHE A 224      -9.518  -6.418  -0.204  1.00 84.58           N
ATOM   3336  CA  PHE A 224     -10.597  -7.290  -0.638  1.00 84.58           C
ATOM   3337  C   PHE A 224     -11.243  -6.765  -1.921  1.00 84.58           C
ATOM   3338  O   PHE A 224     -11.386  -7.503  -2.895  1.00 84.58           O
ATOM   3339  HA  PHE A 224     -10.163  -8.272  -0.826  1.00 84.58           H
ATOM   3340  CB  PHE A 224     -11.642  -7.297   0.479  1.00 84.58           C
ATOM   3341 1HB  PHE A 224     -11.695  -6.302   0.921  1.00 84.58           H
ATOM   3342 2HB  PHE A 224     -12.621  -7.505   0.046  1.00 84.58           H
ATOM   3343  CG  PHE A 224     -11.364  -8.317   1.586  1.00 84.58           C
ATOM   3344  CD1 PHE A 224     -11.577  -9.641   1.360  1.00 84.58           C
ATOM   3345  HD1 PHE A 224     -11.946  -9.976   0.391  1.00 84.58           H
ATOM   3346  CD2 PHE A 224     -10.903  -7.899   2.795  1.00 84.58           C
ATOM   3347  HD2 PHE A 224     -10.732  -6.837   2.976  1.00 84.58           H
ATOM   3348  CE1 PHE A 224     -11.318 -10.587   2.387  1.00 84.58           C
ATOM   3349  HE1 PHE A 224     -11.490 -11.648   2.206  1.00 84.58           H
ATOM   3350  CE2 PHE A 224     -10.644  -8.845   3.822  1.00 84.58           C
ATOM   3351  HE2 PHE A 224     -10.275  -8.509   4.791  1.00 84.58           H
ATOM   3352  CZ  PHE A 224     -10.857 -10.169   3.596  1.00 84.58           C
ATOM   3353  HZ  PHE A 224     -10.659 -10.895   4.385  1.00 84.58           H
ATOM   3354  HN  PHE A 224      -9.623  -6.043   0.717  1.00 84.58           H
ATOM   3355  N   LEU A 225     -11.616  -5.494  -1.881  1.00 89.99           N
ATOM   3356  CA  LEU A 225     -12.305  -4.881  -3.004  1.00 89.99           C
ATOM   3357  C   LEU A 225     -11.415  -4.959  -4.247  1.00 89.99           C
ATOM   3358  O   LEU A 225     -11.825  -5.493  -5.276  1.00 89.99           O
ATOM   3359  HA  LEU A 225     -13.208  -5.462  -3.190  1.00 89.99           H
ATOM   3360  CB  LEU A 225     -12.745  -3.459  -2.651  1.00 89.99           C
ATOM   3361 1HB  LEU A 225     -13.428  -3.511  -1.804  1.00 89.99           H
ATOM   3362 2HB  LEU A 225     -11.869  -2.900  -2.321  1.00 89.99           H
ATOM   3363  CG  LEU A 225     -13.425  -2.670  -3.771  1.00 89.99           C
ATOM   3364  HG  LEU A 225     -12.821  -2.766  -4.673  1.00 89.99           H
ATOM   3365  CD1 LEU A 225     -14.806  -3.248  -4.089  1.00 89.99           C
ATOM   3366 1HD1 LEU A 225     -14.701  -4.286  -4.406  1.00 89.99           H
ATOM   3367 2HD1 LEU A 225     -15.433  -3.203  -3.198  1.00 89.99           H
ATOM   3368 3HD1 LEU A 225     -15.268  -2.669  -4.888  1.00 89.99           H
ATOM   3369  CD2 LEU A 225     -13.493  -1.180  -3.430  1.00 89.99           C
ATOM   3370 1HD2 LEU A 225     -14.062  -1.044  -2.510  1.00 89.99           H
ATOM   3371 2HD2 LEU A 225     -12.484  -0.792  -3.293  1.00 89.99           H
ATOM   3372 3HD2 LEU A 225     -13.982  -0.643  -4.242  1.00 89.99           H
ATOM   3373  HN  LEU A 225     -11.456  -4.889  -1.102  1.00 89.99           H
ATOM   3374  N   PRO A 226     -10.186  -4.430  -4.174  1.00 90.12           N
ATOM   3375  CA  PRO A 226      -9.269  -4.492  -5.315  1.00 90.12           C
ATOM   3376  C   PRO A 226      -9.096  -5.908  -5.841  1.00 90.12           C
ATOM   3377  O   PRO A 226      -9.131  -6.134  -7.049  1.00 90.12           O
ATOM   3378  HA  PRO A 226      -9.675  -3.925  -6.153  1.00 90.12           H
ATOM   3379  CB  PRO A 226      -7.960  -3.929  -4.759  1.00 90.12           C
ATOM   3380 1HB  PRO A 226      -7.317  -4.718  -4.369  1.00 90.12           H
ATOM   3381 2HB  PRO A 226      -7.390  -3.406  -5.527  1.00 90.12           H
ATOM   3382  CG  PRO A 226      -8.422  -2.982  -3.658  1.00 90.12           C
ATOM   3383 1HG  PRO A 226      -7.626  -2.775  -2.942  1.00 90.12           H
ATOM   3384 2HG  PRO A 226      -8.734  -2.018  -4.058  1.00 90.12           H
ATOM   3385  CD  PRO A 226      -9.577  -3.739  -3.023  1.00 90.12           C
ATOM   3386 1HD  PRO A 226      -9.232  -4.446  -2.268  1.00 90.12           H
ATOM   3387 2HD  PRO A 226     -10.278  -3.066  -2.529  1.00 90.12           H
ATOM   3388  N   PHE A 227      -8.913  -6.832  -4.909  1.00 84.24           N
ATOM   3389  CA  PHE A 227      -8.592  -8.203  -5.268  1.00 84.24           C
ATOM   3390  C   PHE A 227      -9.720  -8.834  -6.086  1.00 84.24           C
ATOM   3391  O   PHE A 227      -9.471  -9.451  -7.121  1.00 84.24           O
ATOM   3392  HA  PHE A 227      -7.682  -8.175  -5.868  1.00 84.24           H
ATOM   3393  CB  PHE A 227      -8.428  -8.981  -3.961  1.00 84.24           C
ATOM   3394 1HB  PHE A 227      -7.650  -8.507  -3.363  1.00 84.24           H
ATOM   3395 2HB  PHE A 227      -9.355  -8.912  -3.391  1.00 84.24           H
ATOM   3396  CG  PHE A 227      -8.075 -10.457  -4.156  1.00 84.24           C
ATOM   3397  CD1 PHE A 227      -9.039 -11.409  -4.035  1.00 84.24           C
ATOM   3398  HD1 PHE A 227     -10.063 -11.120  -3.801  1.00 84.24           H
ATOM   3399  CD2 PHE A 227      -6.796 -10.817  -4.449  1.00 84.24           C
ATOM   3400  HD2 PHE A 227      -6.024 -10.054  -4.545  1.00 84.24           H
ATOM   3401  CE1 PHE A 227      -8.711 -12.778  -4.216  1.00 84.24           C
ATOM   3402  HE1 PHE A 227      -9.483 -13.541  -4.120  1.00 84.24           H
ATOM   3403  CE2 PHE A 227      -6.468 -12.187  -4.629  1.00 84.24           C
ATOM   3404  HE2 PHE A 227      -5.444 -12.476  -4.864  1.00 84.24           H
ATOM   3405  CZ  PHE A 227      -7.432 -13.139  -4.509  1.00 84.24           C
ATOM   3406  HZ  PHE A 227      -7.181 -14.190  -4.648  1.00 84.24           H
ATOM   3407  HN  PHE A 227      -8.980  -6.657  -3.927  1.00 84.24           H
ATOM   3408  N   VAL A 228     -10.936  -8.658  -5.592  1.00 91.76           N
ATOM   3409  CA  VAL A 228     -12.098  -9.253  -6.230  1.00 91.76           C
ATOM   3410  C   VAL A 228     -12.215  -8.724  -7.661  1.00 91.76           C
ATOM   3411  O   VAL A 228     -12.461  -9.490  -8.592  1.00 91.76           O
ATOM   3412  HA  VAL A 228     -11.936 -10.331  -6.267  1.00 91.76           H
ATOM   3413  CB  VAL A 228     -13.349  -8.990  -5.391  1.00 91.76           C
ATOM   3414  HB  VAL A 228     -13.395  -7.921  -5.184  1.00 91.76           H
ATOM   3415  CG1 VAL A 228     -14.615  -9.375  -6.159  1.00 91.76           C
ATOM   3416 1HG1 VAL A 228     -14.678  -8.787  -7.074  1.00 91.76           H
ATOM   3417 2HG1 VAL A 228     -14.580 -10.435  -6.410  1.00 91.76           H
ATOM   3418 3HG1 VAL A 228     -15.490  -9.178  -5.539  1.00 91.76           H
ATOM   3419  CG2 VAL A 228     -13.276  -9.725  -4.051  1.00 91.76           C
ATOM   3420 1HG2 VAL A 228     -13.194 -10.797  -4.229  1.00 91.76           H
ATOM   3421 2HG2 VAL A 228     -12.403  -9.381  -3.495  1.00 91.76           H
ATOM   3422 3HG2 VAL A 228     -14.178  -9.520  -3.474  1.00 91.76           H
ATOM   3423  HN  VAL A 228     -11.134  -8.120  -4.772  1.00 91.76           H
ATOM   3424  N   VAL A 229     -12.033  -7.418  -7.792  1.00 91.70           N
ATOM   3425  CA  VAL A 229     -12.188  -6.767  -9.081  1.00 91.70           C
ATOM   3426  C   VAL A 229     -11.141  -7.315 -10.054  1.00 91.70           C
ATOM   3427  O   VAL A 229     -11.460  -7.638 -11.197  1.00 91.70           O
ATOM   3428  HA  VAL A 229     -13.180  -7.014  -9.458  1.00 91.70           H
ATOM   3429  CB  VAL A 229     -12.110  -5.248  -8.913  1.00 91.70           C
ATOM   3430  HB  VAL A 229     -11.183  -5.016  -8.387  1.00 91.70           H
ATOM   3431  CG1 VAL A 229     -12.067  -4.547 -10.272  1.00 91.70           C
ATOM   3432 1HG1 VAL A 229     -11.190  -4.883 -10.827  1.00 91.70           H
ATOM   3433 2HG1 VAL A 229     -12.968  -4.790 -10.835  1.00 91.70           H
ATOM   3434 3HG1 VAL A 229     -12.012  -3.469 -10.123  1.00 91.70           H
ATOM   3435  CG2 VAL A 229     -13.273  -4.730  -8.065  1.00 91.70           C
ATOM   3436 1HG2 VAL A 229     -14.216  -4.980  -8.552  1.00 91.70           H
ATOM   3437 2HG2 VAL A 229     -13.239  -5.193  -7.079  1.00 91.70           H
ATOM   3438 3HG2 VAL A 229     -13.194  -3.648  -7.961  1.00 91.70           H
ATOM   3439  HN  VAL A 229     -11.785  -6.810  -7.038  1.00 91.70           H
ATOM   3440  N   MET A 230      -9.913  -7.403  -9.563  1.00 83.67           N
ATOM   3441  CA  MET A 230      -8.809  -7.859 -10.390  1.00 83.67           C
ATOM   3442  C   MET A 230      -9.024  -9.303 -10.845  1.00 83.67           C
ATOM   3443  O   MET A 230      -8.830  -9.624 -12.017  1.00 83.67           O
ATOM   3444  HA  MET A 230      -8.796  -7.196 -11.255  1.00 83.67           H
ATOM   3445  CB  MET A 230      -7.504  -7.762  -9.597  1.00 83.67           C
ATOM   3446 1HB  MET A 230      -7.661  -8.134  -8.584  1.00 83.67           H
ATOM   3447 2HB  MET A 230      -6.747  -8.398 -10.056  1.00 83.67           H
ATOM   3448  CG  MET A 230      -7.000  -6.318  -9.543  1.00 83.67           C
ATOM   3449 1HG  MET A 230      -6.975  -5.896 -10.547  1.00 83.67           H
ATOM   3450 2HG  MET A 230      -7.687  -5.707  -8.957  1.00 83.67           H
ATOM   3451  SD  MET A 230      -5.370  -6.267  -8.818  1.00 83.67           S
ATOM   3452  CE  MET A 230      -5.783  -6.544  -7.104  1.00 83.67           C
ATOM   3453 1HE  MET A 230      -6.446  -5.752  -6.758  1.00 83.67           H
ATOM   3454 2HE  MET A 230      -6.283  -7.507  -7.002  1.00 83.67           H
ATOM   3455 3HE  MET A 230      -4.872  -6.542  -6.506  1.00 83.67           H
ATOM   3456  HN  MET A 230      -9.669  -7.170  -8.622  1.00 83.67           H
ATOM   3457  N   ALA A 231      -9.422 -10.136  -9.895  1.00 89.25           N
ATOM   3458  CA  ALA A 231      -9.599 -11.553 -10.167  1.00 89.25           C
ATOM   3459  C   ALA A 231     -10.624 -11.728 -11.289  1.00 89.25           C
ATOM   3460  O   ALA A 231     -10.413 -12.514 -12.211  1.00 89.25           O
ATOM   3461  HA  ALA A 231      -8.639 -11.949 -10.499  1.00 89.25           H
ATOM   3462  CB  ALA A 231     -10.013 -12.272  -8.882  1.00 89.25           C
ATOM   3463 1HB  ALA A 231      -9.238 -12.142  -8.127  1.00 89.25           H
ATOM   3464 2HB  ALA A 231     -10.950 -11.853  -8.517  1.00 89.25           H
ATOM   3465 3HB  ALA A 231     -10.145 -13.334  -9.087  1.00 89.25           H
ATOM   3466  HN  ALA A 231      -9.622  -9.859  -8.955  1.00 89.25           H
ATOM   3467  N   CYS A 232     -11.713 -10.981 -11.174  1.00 89.31           N
ATOM   3468  CA  CYS A 232     -12.781 -11.058 -12.157  1.00 89.31           C
ATOM   3469  C   CYS A 232     -12.228 -10.589 -13.504  1.00 89.31           C
ATOM   3470  O   CYS A 232     -12.438 -11.241 -14.526  1.00 89.31           O
ATOM   3471  HA  CYS A 232     -13.085 -12.104 -12.207  1.00 89.31           H
ATOM   3472  CB  CYS A 232     -14.005 -10.247 -11.728  1.00 89.31           C
ATOM   3473 1HB  CYS A 232     -13.706  -9.229 -11.475  1.00 89.31           H
ATOM   3474 2HB  CYS A 232     -14.712 -10.175 -12.554  1.00 89.31           H
ATOM   3475  SG  CYS A 232     -14.807 -11.038 -10.286  1.00 89.31           S
ATOM   3476  HG  CYS A 232     -13.991 -10.520  -9.372  1.00 89.31           H
ATOM   3477  HN  CYS A 232     -11.871 -10.334 -10.429  1.00 89.31           H
ATOM   3478  N   CYS A 233     -11.534  -9.461 -13.463  1.00 87.28           N
ATOM   3479  CA  CYS A 233     -11.061  -8.828 -14.682  1.00 87.28           C
ATOM   3480  C   CYS A 233     -10.205  -9.839 -15.447  1.00 87.28           C
ATOM   3481  O   CYS A 233     -10.414 -10.060 -16.639  1.00 87.28           O
ATOM   3482  HA  CYS A 233     -11.947  -8.557 -15.258  1.00 87.28           H
ATOM   3483  CB  CYS A 233     -10.295  -7.537 -14.389  1.00 87.28           C
ATOM   3484 1HB  CYS A 233      -9.579  -7.704 -13.584  1.00 87.28           H
ATOM   3485 2HB  CYS A 233      -9.724  -7.236 -15.267  1.00 87.28           H
ATOM   3486  SG  CYS A 233     -11.463  -6.209 -13.919  1.00 87.28           S
ATOM   3487  HG  CYS A 233     -11.663  -6.634 -12.674  1.00 87.28           H
ATOM   3488  HN  CYS A 233     -11.295  -8.983 -12.618  1.00 87.28           H
ATOM   3489  N   TYR A 234      -9.257 -10.426 -14.731  1.00 74.32           N
ATOM   3490  CA  TYR A 234      -8.257 -11.271 -15.361  1.00 74.32           C
ATOM   3491  C   TYR A 234      -8.854 -12.622 -15.761  1.00 74.32           C
ATOM   3492  O   TYR A 234      -8.411 -13.238 -16.729  1.00 74.32           O
ATOM   3493  HA  TYR A 234      -7.901 -10.760 -16.256  1.00 74.32           H
ATOM   3494  CB  TYR A 234      -7.172 -11.498 -14.307  1.00 74.32           C
ATOM   3495 1HB  TYR A 234      -7.645 -11.800 -13.373  1.00 74.32           H
ATOM   3496 2HB  TYR A 234      -6.538 -12.325 -14.626  1.00 74.32           H
ATOM   3497  CG  TYR A 234      -6.293 -10.273 -14.045  1.00 74.32           C
ATOM   3498  CD1 TYR A 234      -6.008  -9.396 -15.071  1.00 74.32           C
ATOM   3499  HD1 TYR A 234      -6.409  -9.575 -16.069  1.00 74.32           H
ATOM   3500  CD2 TYR A 234      -5.786 -10.046 -12.781  1.00 74.32           C
ATOM   3501  HD2 TYR A 234      -6.011 -10.739 -11.971  1.00 74.32           H
ATOM   3502  CE1 TYR A 234      -5.181  -8.243 -14.824  1.00 74.32           C
ATOM   3503  HE1 TYR A 234      -4.948  -7.542 -15.626  1.00 74.32           H
ATOM   3504  CE2 TYR A 234      -4.959  -8.893 -12.534  1.00 74.32           C
ATOM   3505  HE2 TYR A 234      -4.552  -8.701 -11.542  1.00 74.32           H
ATOM   3506  CZ  TYR A 234      -4.698  -8.048 -13.568  1.00 74.32           C
ATOM   3507  OH  TYR A 234      -3.917  -6.959 -13.335  1.00 74.32           O
ATOM   3508  HH  TYR A 234      -3.858  -6.786 -12.352  1.00 74.32           H
ATOM   3509  HN  TYR A 234      -9.167 -10.332 -13.739  1.00 74.32           H
ATOM   3510  N   THR A 235      -9.850 -13.043 -14.995  1.00 84.50           N
ATOM   3511  CA  THR A 235     -10.587 -14.251 -15.324  1.00 84.50           C
ATOM   3512  C   THR A 235     -11.178 -14.148 -16.732  1.00 84.50           C
ATOM   3513  O   THR A 235     -11.075 -15.086 -17.521  1.00 84.50           O
ATOM   3514  HA  THR A 235      -9.890 -15.088 -15.330  1.00 84.50           H
ATOM   3515  CB  THR A 235     -11.642 -14.471 -14.237  1.00 84.50           C
ATOM   3516  HB  THR A 235     -12.373 -13.663 -14.235  1.00 84.50           H
ATOM   3517  OG1 THR A 235     -10.882 -14.616 -13.041  1.00 84.50           O
ATOM   3518  HG1 THR A 235     -10.928 -13.775 -12.502  1.00 84.50           H
ATOM   3519  CG2 THR A 235     -12.364 -15.812 -14.386  1.00 84.50           C
ATOM   3520 1HG2 THR A 235     -11.640 -16.624 -14.320  1.00 84.50           H
ATOM   3521 2HG2 THR A 235     -12.866 -15.849 -15.353  1.00 84.50           H
ATOM   3522 3HG2 THR A 235     -13.101 -15.917 -13.590  1.00 84.50           H
ATOM   3523  HN  THR A 235     -10.153 -12.575 -14.165  1.00 84.50           H
ATOM   3524  N   ILE A 236     -11.783 -13.001 -17.003  1.00 83.42           N
ATOM   3525  CA  ILE A 236     -12.425 -12.779 -18.287  1.00 83.42           C
ATOM   3526  C   ILE A 236     -11.353 -12.612 -19.367  1.00 83.42           C
ATOM   3527  O   ILE A 236     -11.515 -13.093 -20.487  1.00 83.42           O
ATOM   3528  HA  ILE A 236     -13.011 -13.669 -18.518  1.00 83.42           H
ATOM   3529  CB  ILE A 236     -13.401 -11.604 -18.203  1.00 83.42           C
ATOM   3530  HB  ILE A 236     -12.847 -10.722 -17.884  1.00 83.42           H
ATOM   3531  CG1 ILE A 236     -14.481 -11.864 -17.150  1.00 83.42           C
ATOM   3532 1HG1 ILE A 236     -15.191 -12.601 -17.526  1.00 83.42           H
ATOM   3533 2HG1 ILE A 236     -14.027 -12.286 -16.254  1.00 83.42           H
ATOM   3534  CG2 ILE A 236     -14.002 -11.290 -19.574  1.00 83.42           C
ATOM   3535 1HG2 ILE A 236     -13.203 -11.031 -20.270  1.00 83.42           H
ATOM   3536 2HG2 ILE A 236     -14.538 -12.164 -19.945  1.00 83.42           H
ATOM   3537 3HG2 ILE A 236     -14.692 -10.451 -19.485  1.00 83.42           H
ATOM   3538  CD1 ILE A 236     -15.220 -10.572 -16.793  1.00 83.42           C
ATOM   3539 1HD1 ILE A 236     -14.511  -9.846 -16.395  1.00 83.42           H
ATOM   3540 2HD1 ILE A 236     -15.694 -10.166 -17.687  1.00 83.42           H
ATOM   3541 3HD1 ILE A 236     -15.982 -10.785 -16.043  1.00 83.42           H
ATOM   3542  HN  ILE A 236     -11.838 -12.233 -16.365  1.00 83.42           H
ATOM   3543  N   ILE A 237     -10.283 -11.928 -18.991  1.00 78.75           N
ATOM   3544  CA  ILE A 237      -9.188 -11.684 -19.915  1.00 78.75           C
ATOM   3545  C   ILE A 237      -8.666 -13.021 -20.445  1.00 78.75           C
ATOM   3546  O   ILE A 237      -8.566 -13.217 -21.655  1.00 78.75           O
ATOM   3547  HA  ILE A 237      -9.588 -11.113 -20.752  1.00 78.75           H
ATOM   3548  CB  ILE A 237      -8.110 -10.822 -19.253  1.00 78.75           C
ATOM   3549  HB  ILE A 237      -7.957 -11.187 -18.238  1.00 78.75           H
ATOM   3550  CG1 ILE A 237      -8.563  -9.365 -19.146  1.00 78.75           C
ATOM   3551 1HG1 ILE A 237      -8.550  -8.903 -20.134  1.00 78.75           H
ATOM   3552 2HG1 ILE A 237      -9.592  -9.325 -18.790  1.00 78.75           H
ATOM   3553  CG2 ILE A 237      -6.775 -10.955 -19.988  1.00 78.75           C
ATOM   3554 1HG2 ILE A 237      -6.451 -11.996 -19.968  1.00 78.75           H
ATOM   3555 2HG2 ILE A 237      -6.895 -10.632 -21.022  1.00 78.75           H
ATOM   3556 3HG2 ILE A 237      -6.027 -10.333 -19.497  1.00 78.75           H
ATOM   3557  CD1 ILE A 237      -7.658  -8.578 -18.197  1.00 78.75           C
ATOM   3558 1HD1 ILE A 237      -7.692  -9.028 -17.205  1.00 78.75           H
ATOM   3559 2HD1 ILE A 237      -6.634  -8.599 -18.570  1.00 78.75           H
ATOM   3560 3HD1 ILE A 237      -8.002  -7.545 -18.139  1.00 78.75           H
ATOM   3561  HN  ILE A 237     -10.157 -11.544 -18.076  1.00 78.75           H
ATOM   3562  N   ILE A 238      -8.349 -13.908 -19.512  1.00 76.80           N
ATOM   3563  CA  ILE A 238      -7.758 -15.187 -19.866  1.00 76.80           C
ATOM   3564  C   ILE A 238      -8.698 -15.933 -20.815  1.00 76.80           C
ATOM   3565  O   ILE A 238      -8.261 -16.471 -21.832  1.00 76.80           O
ATOM   3566  HA  ILE A 238      -6.826 -14.982 -20.394  1.00 76.80           H
ATOM   3567  CB  ILE A 238      -7.400 -15.979 -18.607  1.00 76.80           C
ATOM   3568  HB  ILE A 238      -8.255 -15.952 -17.932  1.00 76.80           H
ATOM   3569  CG1 ILE A 238      -6.223 -15.336 -17.871  1.00 76.80           C
ATOM   3570 1HG1 ILE A 238      -5.296 -15.553 -18.401  1.00 76.80           H
ATOM   3571 2HG1 ILE A 238      -6.341 -14.252 -17.866  1.00 76.80           H
ATOM   3572  CG2 ILE A 238      -7.134 -17.448 -18.940  1.00 76.80           C
ATOM   3573 1HG2 ILE A 238      -8.026 -17.887 -19.387  1.00 76.80           H
ATOM   3574 2HG2 ILE A 238      -6.304 -17.517 -19.644  1.00 76.80           H
ATOM   3575 3HG2 ILE A 238      -6.882 -17.988 -18.027  1.00 76.80           H
ATOM   3576  CD1 ILE A 238      -6.128 -15.851 -16.433  1.00 76.80           C
ATOM   3577 1HD1 ILE A 238      -7.048 -15.610 -15.900  1.00 76.80           H
ATOM   3578 2HD1 ILE A 238      -5.986 -16.931 -16.443  1.00 76.80           H
ATOM   3579 3HD1 ILE A 238      -5.283 -15.377 -15.933  1.00 76.80           H
ATOM   3580  HN  ILE A 238      -8.488 -13.763 -18.533  1.00 76.80           H
ATOM   3581  N   HIS A 239      -9.971 -15.941 -20.450  1.00 76.94           N
ATOM   3582  CA  HIS A 239     -10.968 -16.659 -21.226  1.00 76.94           C
ATOM   3583  C   HIS A 239     -10.980 -16.129 -22.662  1.00 76.94           C
ATOM   3584  O   HIS A 239     -11.032 -16.906 -23.614  1.00 76.94           O
ATOM   3585  HA  HIS A 239     -10.662 -17.705 -21.237  1.00 76.94           H
ATOM   3586  CB  HIS A 239     -12.340 -16.581 -20.554  1.00 76.94           C
ATOM   3587 1HB  HIS A 239     -12.240 -16.881 -19.511  1.00 76.94           H
ATOM   3588 2HB  HIS A 239     -12.676 -15.544 -20.557  1.00 76.94           H
ATOM   3589  CG  HIS A 239     -13.395 -17.439 -21.210  1.00 76.94           C
ATOM   3590  ND1 HIS A 239     -14.323 -16.934 -22.104  1.00 76.94           N
ATOM   3591  HD1 HIS A 239     -14.391 -15.981 -22.400  1.00 76.94           H
ATOM   3592  CD2 HIS A 239     -13.659 -18.773 -21.094  1.00 76.94           C
ATOM   3593  HD2 HIS A 239     -13.113 -19.478 -20.467  1.00 76.94           H
ATOM   3594  CE1 HIS A 239     -15.105 -17.927 -22.501  1.00 76.94           C
ATOM   3595  HE1 HIS A 239     -15.933 -17.848 -23.205  1.00 76.94           H
ATOM   3596  NE2 HIS A 239     -14.692 -19.066 -21.873  1.00 76.94           N
ATOM   3597  HN  HIS A 239     -10.324 -15.470 -19.642  1.00 76.94           H
ATOM   3598  N   THR A 240     -10.930 -14.810 -22.772  1.00 78.03           N
ATOM   3599  CA  THR A 240     -10.995 -14.164 -24.072  1.00 78.03           C
ATOM   3600  C   THR A 240      -9.761 -14.517 -24.905  1.00 78.03           C
ATOM   3601  O   THR A 240      -9.862 -14.722 -26.113  1.00 78.03           O
ATOM   3602  HA  THR A 240     -11.863 -14.552 -24.605  1.00 78.03           H
ATOM   3603  CB  THR A 240     -11.166 -12.661 -23.845  1.00 78.03           C
ATOM   3604  HB  THR A 240     -10.255 -12.223 -23.435  1.00 78.03           H
ATOM   3605  OG1 THR A 240     -12.322 -12.563 -23.017  1.00 78.03           O
ATOM   3606  HG1 THR A 240     -12.049 -12.455 -22.061  1.00 78.03           H
ATOM   3607  CG2 THR A 240     -11.559 -11.917 -25.123  1.00 78.03           C
ATOM   3608 1HG2 THR A 240     -12.505 -12.309 -25.495  1.00 78.03           H
ATOM   3609 2HG2 THR A 240     -10.785 -12.057 -25.877  1.00 78.03           H
ATOM   3610 3HG2 THR A 240     -11.667 -10.854 -24.906  1.00 78.03           H
ATOM   3611  HN  THR A 240     -10.847 -14.186 -21.994  1.00 78.03           H
ATOM   3612  N   LEU A 241      -8.625 -14.576 -24.225  1.00 73.33           N
ATOM   3613  CA  LEU A 241      -7.356 -14.767 -24.905  1.00 73.33           C
ATOM   3614  C   LEU A 241      -7.276 -16.201 -25.435  1.00 73.33           C
ATOM   3615  O   LEU A 241      -6.756 -16.436 -26.524  1.00 73.33           O
ATOM   3616  HA  LEU A 241      -7.333 -14.084 -25.754  1.00 73.33           H
ATOM   3617  CB  LEU A 241      -6.193 -14.386 -23.987  1.00 73.33           C
ATOM   3618 1HB  LEU A 241      -6.359 -14.846 -23.013  1.00 73.33           H
ATOM   3619 2HB  LEU A 241      -5.279 -14.820 -24.392  1.00 73.33           H
ATOM   3620  CG  LEU A 241      -5.965 -12.887 -23.780  1.00 73.33           C
ATOM   3621  HG  LEU A 241      -6.896 -12.447 -23.421  1.00 73.33           H
ATOM   3622  CD1 LEU A 241      -4.904 -12.637 -22.707  1.00 73.33           C
ATOM   3623 1HD1 LEU A 241      -5.230 -13.074 -21.763  1.00 73.33           H
ATOM   3624 2HD1 LEU A 241      -3.963 -13.094 -23.013  1.00 73.33           H
ATOM   3625 3HD1 LEU A 241      -4.762 -11.564 -22.580  1.00 73.33           H
ATOM   3626  CD2 LEU A 241      -5.619 -12.198 -25.101  1.00 73.33           C
ATOM   3627 1HD2 LEU A 241      -4.709 -12.636 -25.512  1.00 73.33           H
ATOM   3628 2HD2 LEU A 241      -6.438 -12.333 -25.807  1.00 73.33           H
ATOM   3629 3HD2 LEU A 241      -5.462 -11.133 -24.925  1.00 73.33           H
ATOM   3630  HN  LEU A 241      -8.564 -14.496 -23.230  1.00 73.33           H
ATOM   3631  N   ILE A 242      -7.801 -17.121 -24.639  1.00 74.30           N
ATOM   3632  CA  ILE A 242      -7.819 -18.522 -25.025  1.00 74.30           C
ATOM   3633  C   ILE A 242      -8.592 -18.674 -26.337  1.00 74.30           C
ATOM   3634  O   ILE A 242      -8.166 -19.403 -27.232  1.00 74.30           O
ATOM   3635  HA  ILE A 242      -6.787 -18.828 -25.195  1.00 74.30           H
ATOM   3636  CB  ILE A 242      -8.366 -19.385 -23.886  1.00 74.30           C
ATOM   3637  HB  ILE A 242      -9.278 -18.919 -23.512  1.00 74.30           H
ATOM   3638  CG1 ILE A 242      -7.377 -19.443 -22.720  1.00 74.30           C
ATOM   3639 1HG1 ILE A 242      -6.510 -20.039 -23.003  1.00 74.30           H
ATOM   3640 2HG1 ILE A 242      -7.015 -18.439 -22.495  1.00 74.30           H
ATOM   3641  CG2 ILE A 242      -8.743 -20.780 -24.388  1.00 74.30           C
ATOM   3642 1HG2 ILE A 242      -9.509 -20.694 -25.159  1.00 74.30           H
ATOM   3643 2HG2 ILE A 242      -7.861 -21.267 -24.803  1.00 74.30           H
ATOM   3644 3HG2 ILE A 242      -9.128 -21.372 -23.558  1.00 74.30           H
ATOM   3645  CD1 ILE A 242      -8.032 -20.045 -21.475  1.00 74.30           C
ATOM   3646 1HD1 ILE A 242      -8.885 -19.432 -21.181  1.00 74.30           H
ATOM   3647 2HD1 ILE A 242      -8.372 -21.056 -21.696  1.00 74.30           H
ATOM   3648 3HD1 ILE A 242      -7.308 -20.074 -20.661  1.00 74.30           H
ATOM   3649  HN  ILE A 242      -8.206 -16.924 -23.746  1.00 74.30           H
ATOM   3650  N   GLN A 243      -9.715 -17.974 -26.410  1.00 70.43           N
ATOM   3651  CA  GLN A 243     -10.581 -18.068 -27.572  1.00 70.43           C
ATOM   3652  C   GLN A 243      -9.901 -17.444 -28.793  1.00 70.43           C
ATOM   3653  O   GLN A 243     -10.127 -17.876 -29.922  1.00 70.43           O
ATOM   3654  HA  GLN A 243     -10.731 -19.135 -27.737  1.00 70.43           H
ATOM   3655  CB  GLN A 243     -11.935 -17.408 -27.302  1.00 70.43           C
ATOM   3656 1HB  GLN A 243     -11.782 -16.410 -26.892  1.00 70.43           H
ATOM   3657 2HB  GLN A 243     -12.479 -17.288 -28.240  1.00 70.43           H
ATOM   3658  CG  GLN A 243     -12.768 -18.244 -26.328  1.00 70.43           C
ATOM   3659 1HG  GLN A 243     -12.847 -19.266 -26.696  1.00 70.43           H
ATOM   3660 2HG  GLN A 243     -12.264 -18.291 -25.362  1.00 70.43           H
ATOM   3661  CD  GLN A 243     -14.166 -17.649 -26.152  1.00 70.43           C
ATOM   3662  OE1 GLN A 243     -14.449 -16.533 -26.554  1.00 70.43           O
ATOM   3663  NE2 GLN A 243     -15.022 -18.455 -25.530  1.00 70.43           N
ATOM   3664 1HE2 GLN A 243     -14.726 -19.359 -25.224  1.00 70.43           H
ATOM   3665 2HE2 GLN A 243     -15.963 -18.155 -25.367  1.00 70.43           H
ATOM   3666  HN  GLN A 243     -10.034 -17.353 -25.694  1.00 70.43           H
ATOM   3667  N   ALA A 244      -9.082 -16.438 -28.524  1.00 71.25           N
ATOM   3668  CA  ALA A 244      -8.547 -15.605 -29.587  1.00 71.25           C
ATOM   3669  C   ALA A 244      -7.478 -16.387 -30.353  1.00 71.25           C
ATOM   3670  O   ALA A 244      -7.109 -16.014 -31.466  1.00 71.25           O
ATOM   3671  HA  ALA A 244      -9.365 -15.365 -30.265  1.00 71.25           H
ATOM   3672  CB  ALA A 244      -8.003 -14.304 -28.992  1.00 71.25           C
ATOM   3673 1HB  ALA A 244      -8.808 -13.773 -28.484  1.00 71.25           H
ATOM   3674 2HB  ALA A 244      -7.212 -14.535 -28.278  1.00 71.25           H
ATOM   3675 3HB  ALA A 244      -7.602 -13.679 -29.789  1.00 71.25           H
ATOM   3676  HN  ALA A 244      -8.784 -16.191 -27.602  1.00 71.25           H
ATOM   3677  N   LYS A 245      -7.010 -17.457 -29.727  1.00 59.48           N
ATOM   3678  CA  LYS A 245      -6.017 -18.314 -30.351  1.00 59.48           C
ATOM   3679  C   LYS A 245      -4.884 -17.451 -30.912  1.00 59.48           C
ATOM   3680  O   LYS A 245      -4.033 -17.942 -31.651  1.00 59.48           O
ATOM   3681  HA  LYS A 245      -5.607 -18.959 -29.573  1.00 59.48           H
ATOM   3682  CB  LYS A 245      -6.672 -19.223 -31.393  1.00 59.48           C
ATOM   3683 1HB  LYS A 245      -7.302 -18.629 -32.055  1.00 59.48           H
ATOM   3684 2HB  LYS A 245      -5.903 -19.683 -32.015  1.00 59.48           H
ATOM   3685  CG  LYS A 245      -7.511 -20.311 -30.722  1.00 59.48           C
ATOM   3686 1HG  LYS A 245      -6.940 -20.769 -29.914  1.00 59.48           H
ATOM   3687 2HG  LYS A 245      -8.398 -19.866 -30.272  1.00 59.48           H
ATOM   3688  CD  LYS A 245      -7.928 -21.383 -31.731  1.00 59.48           C
ATOM   3689 1HD  LYS A 245      -8.602 -20.950 -32.469  1.00 59.48           H
ATOM   3690 2HD  LYS A 245      -7.051 -21.740 -32.271  1.00 59.48           H
ATOM   3691  CE  LYS A 245      -8.616 -22.557 -31.031  1.00 59.48           C
ATOM   3692 1HE  LYS A 245      -7.989 -22.920 -30.215  1.00 59.48           H
ATOM   3693 2HE  LYS A 245      -9.555 -22.225 -30.588  1.00 59.48           H
ATOM   3694  NZ  LYS A 245      -8.874 -23.654 -31.991  1.00 59.48           N
ATOM   3695 1HZ  LYS A 245      -9.351 -24.413 -31.517  1.00 59.48           H
ATOM   3696 2HZ  LYS A 245      -9.454 -23.310 -32.748  1.00 59.48           H
ATOM   3697 3HZ  LYS A 245      -7.993 -23.989 -32.365  1.00 59.48           H
ATOM   3698  HN  LYS A 245      -7.298 -17.740 -28.813  1.00 59.48           H
ATOM   3699  N   LYS A 246      -4.912 -16.180 -30.540  1.00 51.94           N
ATOM   3700  CA  LYS A 246      -3.984 -15.215 -31.104  1.00 51.94           C
ATOM   3701  C   LYS A 246      -2.712 -15.181 -30.255  1.00 51.94           C
ATOM   3702  O   LYS A 246      -2.752 -14.804 -29.084  1.00 51.94           O
ATOM   3703  HA  LYS A 246      -3.722 -15.559 -32.104  1.00 51.94           H
ATOM   3704  CB  LYS A 246      -4.658 -13.850 -31.256  1.00 51.94           C
ATOM   3705 1HB  LYS A 246      -5.258 -13.635 -30.372  1.00 51.94           H
ATOM   3706 2HB  LYS A 246      -3.899 -13.070 -31.322  1.00 51.94           H
ATOM   3707  CG  LYS A 246      -5.545 -13.812 -32.503  1.00 51.94           C
ATOM   3708 1HG  LYS A 246      -5.008 -14.243 -33.348  1.00 51.94           H
ATOM   3709 2HG  LYS A 246      -6.431 -14.426 -32.341  1.00 51.94           H
ATOM   3710  CD  LYS A 246      -5.964 -12.379 -32.834  1.00 51.94           C
ATOM   3711 1HD  LYS A 246      -6.576 -11.979 -32.026  1.00 51.94           H
ATOM   3712 2HD  LYS A 246      -5.080 -11.745 -32.909  1.00 51.94           H
ATOM   3713  CE  LYS A 246      -6.748 -12.327 -34.148  1.00 51.94           C
ATOM   3714 1HE  LYS A 246      -6.207 -12.872 -34.922  1.00 51.94           H
ATOM   3715 2HE  LYS A 246      -7.711 -12.821 -34.023  1.00 51.94           H
ATOM   3716  NZ  LYS A 246      -6.955 -10.924 -34.572  1.00 51.94           N
ATOM   3717 1HZ  LYS A 246      -7.497 -10.907 -35.429  1.00 51.94           H
ATOM   3718 2HZ  LYS A 246      -7.453 -10.422 -33.847  1.00 51.94           H
ATOM   3719 3HZ  LYS A 246      -6.056 -10.483 -34.733  1.00 51.94           H
ATOM   3720  HN  LYS A 246      -5.552 -15.808 -29.867  1.00 51.94           H
ATOM   3721  N   SER A 247      -1.612 -15.579 -30.878  1.00 55.22           N
ATOM   3722  CA  SER A 247      -0.345 -15.674 -30.172  1.00 55.22           C
ATOM   3723  C   SER A 247       0.012 -14.321 -29.553  1.00 55.22           C
ATOM   3724  O   SER A 247       0.377 -14.249 -28.381  1.00 55.22           O
ATOM   3725  HA  SER A 247      -0.503 -16.421 -29.395  1.00 55.22           H
ATOM   3726  CB  SER A 247       0.772 -16.140 -31.108  1.00 55.22           C
ATOM   3727 1HB  SER A 247       0.627 -17.193 -31.349  1.00 55.22           H
ATOM   3728 2HB  SER A 247       0.715 -15.588 -32.045  1.00 55.22           H
ATOM   3729  OG  SER A 247       2.062 -15.961 -30.530  1.00 55.22           O
ATOM   3730  HG  SER A 247       2.769 -16.251 -31.174  1.00 55.22           H
ATOM   3731  HN  SER A 247      -1.578 -15.833 -31.844  1.00 55.22           H
ATOM   3732  N   SER A 248      -0.107 -13.283 -30.368  1.00 56.49           N
ATOM   3733  CA  SER A 248       0.420 -11.980 -30.001  1.00 56.49           C
ATOM   3734  C   SER A 248      -0.153 -11.544 -28.651  1.00 56.49           C
ATOM   3735  O   SER A 248       0.473 -10.771 -27.927  1.00 56.49           O
ATOM   3736  HA  SER A 248       1.500 -12.114 -29.933  1.00 56.49           H
ATOM   3737  CB  SER A 248       0.104 -10.936 -31.074  1.00 56.49           C
ATOM   3738 1HB  SER A 248       0.593  -9.996 -30.820  1.00 56.49           H
ATOM   3739 2HB  SER A 248       0.516 -11.262 -32.029  1.00 56.49           H
ATOM   3740  OG  SER A 248      -1.298 -10.719 -31.211  1.00 56.49           O
ATOM   3741  HG  SER A 248      -1.470 -10.025 -31.910  1.00 56.49           H
ATOM   3742  HN  SER A 248      -0.553 -13.322 -31.262  1.00 56.49           H
ATOM   3743  N   LYS A 249      -1.337 -12.058 -28.353  1.00 51.78           N
ATOM   3744  CA  LYS A 249      -2.033 -11.678 -27.136  1.00 51.78           C
ATOM   3745  C   LYS A 249      -1.357 -12.344 -25.937  1.00 51.78           C
ATOM   3746  O   LYS A 249      -1.593 -11.958 -24.793  1.00 51.78           O
ATOM   3747  HA  LYS A 249      -1.938 -10.597 -27.030  1.00 51.78           H
ATOM   3748  CB  LYS A 249      -3.526 -11.991 -27.253  1.00 51.78           C
ATOM   3749 1HB  LYS A 249      -3.661 -13.009 -27.619  1.00 51.78           H
ATOM   3750 2HB  LYS A 249      -3.990 -11.944 -26.267  1.00 51.78           H
ATOM   3751  CG  LYS A 249      -4.221 -11.008 -28.197  1.00 51.78           C
ATOM   3752 1HG  LYS A 249      -3.955  -9.987 -27.925  1.00 51.78           H
ATOM   3753 2HG  LYS A 249      -3.870 -11.168 -29.217  1.00 51.78           H
ATOM   3754  CD  LYS A 249      -5.741 -11.177 -28.143  1.00 51.78           C
ATOM   3755 1HD  LYS A 249      -6.019 -12.138 -28.574  1.00 51.78           H
ATOM   3756 2HD  LYS A 249      -6.073 -11.185 -27.105  1.00 51.78           H
ATOM   3757  CE  LYS A 249      -6.445 -10.049 -28.901  1.00 51.78           C
ATOM   3758 1HE  LYS A 249      -6.042  -9.086 -28.588  1.00 51.78           H
ATOM   3759 2HE  LYS A 249      -6.250 -10.144 -29.969  1.00 51.78           H
ATOM   3760  NZ  LYS A 249      -7.903 -10.088 -28.651  1.00 51.78           N
ATOM   3761 1HZ  LYS A 249      -8.358  -9.360 -29.190  1.00 51.78           H
ATOM   3762 2HZ  LYS A 249      -8.269 -10.992 -28.929  1.00 51.78           H
ATOM   3763 3HZ  LYS A 249      -8.081  -9.940 -27.664  1.00 51.78           H
ATOM   3764  HN  LYS A 249      -1.818 -12.722 -28.925  1.00 51.78           H
ATOM   3765  N   HIS A 250      -0.529 -13.334 -26.239  1.00 52.06           N
ATOM   3766  CA  HIS A 250       0.111 -14.119 -25.197  1.00 52.06           C
ATOM   3767  C   HIS A 250       1.084 -13.236 -24.414  1.00 52.06           C
ATOM   3768  O   HIS A 250       1.206 -13.367 -23.197  1.00 52.06           O
ATOM   3769  HA  HIS A 250      -0.681 -14.455 -24.528  1.00 52.06           H
ATOM   3770  CB  HIS A 250       0.780 -15.362 -25.787  1.00 52.06           C
ATOM   3771 1HB  HIS A 250       0.863 -15.239 -26.867  1.00 52.06           H
ATOM   3772 2HB  HIS A 250       1.795 -15.435 -25.397  1.00 52.06           H
ATOM   3773  CG  HIS A 250       0.050 -16.650 -25.496  1.00 52.06           C
ATOM   3774  ND1 HIS A 250      -0.192 -17.101 -24.209  1.00 52.06           N
ATOM   3775  HD1 HIS A 250       0.083 -16.637 -23.366  1.00 52.06           H
ATOM   3776  CD2 HIS A 250      -0.491 -17.579 -26.336  1.00 52.06           C
ATOM   3777  HD2 HIS A 250      -0.480 -17.535 -27.425  1.00 52.06           H
ATOM   3778  CE1 HIS A 250      -0.847 -18.249 -24.284  1.00 52.06           C
ATOM   3779  HE1 HIS A 250      -1.181 -18.853 -23.440  1.00 52.06           H
ATOM   3780  NE2 HIS A 250      -1.031 -18.544 -25.603  1.00 52.06           N
ATOM   3781  HN  HIS A 250      -0.295 -13.601 -27.174  1.00 52.06           H
ATOM   3782  N   LYS A 251       1.754 -12.356 -25.144  1.00 55.88           N
ATOM   3783  CA  LYS A 251       2.729 -11.467 -24.537  1.00 55.88           C
ATOM   3784  C   LYS A 251       2.032 -10.583 -23.501  1.00 55.88           C
ATOM   3785  O   LYS A 251       2.495 -10.466 -22.367  1.00 55.88           O
ATOM   3786  HA  LYS A 251       3.462 -12.089 -24.023  1.00 55.88           H
ATOM   3787  CB  LYS A 251       3.480 -10.680 -25.613  1.00 55.88           C
ATOM   3788 1HB  LYS A 251       2.780 -10.343 -26.377  1.00 55.88           H
ATOM   3789 2HB  LYS A 251       3.924  -9.787 -25.172  1.00 55.88           H
ATOM   3790  CG  LYS A 251       4.573 -11.535 -26.256  1.00 55.88           C
ATOM   3791 1HG  LYS A 251       5.143 -12.047 -25.481  1.00 55.88           H
ATOM   3792 2HG  LYS A 251       4.118 -12.305 -26.879  1.00 55.88           H
ATOM   3793  CD  LYS A 251       5.513 -10.676 -27.104  1.00 55.88           C
ATOM   3794 1HD  LYS A 251       4.969 -10.264 -27.953  1.00 55.88           H
ATOM   3795 2HD  LYS A 251       5.871  -9.832 -26.515  1.00 55.88           H
ATOM   3796  CE  LYS A 251       6.704 -11.496 -27.604  1.00 55.88           C
ATOM   3797 1HE  LYS A 251       7.141 -12.056 -26.777  1.00 55.88           H
ATOM   3798 2HE  LYS A 251       6.366 -12.226 -28.340  1.00 55.88           H
ATOM   3799  NZ  LYS A 251       7.726 -10.612 -28.207  1.00 55.88           N
ATOM   3800 1HZ  LYS A 251       8.533 -11.163 -28.477  1.00 55.88           H
ATOM   3801 2HZ  LYS A 251       7.339 -10.157 -29.026  1.00 55.88           H
ATOM   3802 3HZ  LYS A 251       8.007  -9.910 -27.532  1.00 55.88           H
ATOM   3803  HN  LYS A 251       1.638 -12.245 -26.131  1.00 55.88           H
ATOM   3804  N   ALA A 252       0.931  -9.983 -23.928  1.00 62.57           N
ATOM   3805  CA  ALA A 252       0.199  -9.065 -23.071  1.00 62.57           C
ATOM   3806  C   ALA A 252      -0.310  -9.819 -21.841  1.00 62.57           C
ATOM   3807  O   ALA A 252      -0.360  -9.263 -20.745  1.00 62.57           O
ATOM   3808  HA  ALA A 252       0.891  -8.287 -22.750  1.00 62.57           H
ATOM   3809  CB  ALA A 252      -0.936  -8.418 -23.868  1.00 62.57           C
ATOM   3810 1HB  ALA A 252      -0.519  -7.871 -24.714  1.00 62.57           H
ATOM   3811 2HB  ALA A 252      -1.611  -9.192 -24.233  1.00 62.57           H
ATOM   3812 3HB  ALA A 252      -1.485  -7.730 -23.225  1.00 62.57           H
ATOM   3813  HN  ALA A 252       0.539 -10.114 -24.838  1.00 62.57           H
ATOM   3814  N   LEU A 253      -0.674 -11.074 -22.063  1.00 61.87           N
ATOM   3815  CA  LEU A 253      -1.183 -11.907 -20.987  1.00 61.87           C
ATOM   3816  C   LEU A 253      -0.088 -12.100 -19.936  1.00 61.87           C
ATOM   3817  O   LEU A 253      -0.331 -11.927 -18.743  1.00 61.87           O
ATOM   3818  HA  LEU A 253      -2.014 -11.374 -20.526  1.00 61.87           H
ATOM   3819  CB  LEU A 253      -1.739 -13.220 -21.544  1.00 61.87           C
ATOM   3820 1HB  LEU A 253      -2.464 -12.983 -22.322  1.00 61.87           H
ATOM   3821 2HB  LEU A 253      -0.923 -13.763 -22.022  1.00 61.87           H
ATOM   3822  CG  LEU A 253      -2.407 -14.149 -20.528  1.00 61.87           C
ATOM   3823  HG  LEU A 253      -1.696 -14.346 -19.726  1.00 61.87           H
ATOM   3824  CD1 LEU A 253      -3.629 -13.481 -19.895  1.00 61.87           C
ATOM   3825 1HD1 LEU A 253      -3.321 -12.569 -19.384  1.00 61.87           H
ATOM   3826 2HD1 LEU A 253      -4.352 -13.235 -20.673  1.00 61.87           H
ATOM   3827 3HD1 LEU A 253      -4.085 -14.163 -19.178  1.00 61.87           H
ATOM   3828  CD2 LEU A 253      -2.755 -15.496 -21.164  1.00 61.87           C
ATOM   3829 1HD2 LEU A 253      -3.440 -15.338 -21.997  1.00 61.87           H
ATOM   3830 2HD2 LEU A 253      -1.845 -15.973 -21.528  1.00 61.87           H
ATOM   3831 3HD2 LEU A 253      -3.229 -16.137 -20.421  1.00 61.87           H
ATOM   3832  HN  LEU A 253      -0.626 -11.519 -22.957  1.00 61.87           H
ATOM   3833  N   LYS A 254       1.095 -12.455 -20.417  1.00 63.87           N
ATOM   3834  CA  LYS A 254       2.208 -12.743 -19.530  1.00 63.87           C
ATOM   3835  C   LYS A 254       2.438 -11.548 -18.602  1.00 63.87           C
ATOM   3836  O   LYS A 254       2.555 -11.713 -17.389  1.00 63.87           O
ATOM   3837  HA  LYS A 254       1.927 -13.603 -18.922  1.00 63.87           H
ATOM   3838  CB  LYS A 254       3.446 -13.143 -20.335  1.00 63.87           C
ATOM   3839 1HB  LYS A 254       3.539 -12.500 -21.210  1.00 63.87           H
ATOM   3840 2HB  LYS A 254       4.341 -12.992 -19.732  1.00 63.87           H
ATOM   3841  CG  LYS A 254       3.363 -14.606 -20.777  1.00 63.87           C
ATOM   3842 1HG  LYS A 254       3.161 -15.240 -19.914  1.00 63.87           H
ATOM   3843 2HG  LYS A 254       2.529 -14.734 -21.468  1.00 63.87           H
ATOM   3844  CD  LYS A 254       4.663 -15.050 -21.450  1.00 63.87           C
ATOM   3845 1HD  LYS A 254       4.832 -14.458 -22.350  1.00 63.87           H
ATOM   3846 2HD  LYS A 254       5.504 -14.862 -20.783  1.00 63.87           H
ATOM   3847  CE  LYS A 254       4.613 -16.536 -21.812  1.00 63.87           C
ATOM   3848 1HE  LYS A 254       4.364 -17.123 -20.928  1.00 63.87           H
ATOM   3849 2HE  LYS A 254       3.825 -16.711 -22.544  1.00 63.87           H
ATOM   3850  NZ  LYS A 254       5.915 -16.979 -22.359  1.00 63.87           N
ATOM   3851 1HZ  LYS A 254       5.859 -17.960 -22.610  1.00 63.87           H
ATOM   3852 2HZ  LYS A 254       6.139 -16.432 -23.183  1.00 63.87           H
ATOM   3853 3HZ  LYS A 254       6.638 -16.850 -21.660  1.00 63.87           H
ATOM   3854  HN  LYS A 254       1.297 -12.546 -21.392  1.00 63.87           H
ATOM   3855  N   VAL A 255       2.496 -10.372 -19.208  1.00 64.18           N
ATOM   3856  CA  VAL A 255       2.729  -9.152 -18.454  1.00 64.18           C
ATOM   3857  C   VAL A 255       1.717  -9.063 -17.310  1.00 64.18           C
ATOM   3858  O   VAL A 255       2.093  -8.841 -16.160  1.00 64.18           O
ATOM   3859  HA  VAL A 255       3.732  -9.213 -18.031  1.00 64.18           H
ATOM   3860  CB  VAL A 255       2.683  -7.942 -19.389  1.00 64.18           C
ATOM   3861  HB  VAL A 255       1.678  -7.879 -19.807  1.00 64.18           H
ATOM   3862  CG1 VAL A 255       2.954  -6.646 -18.622  1.00 64.18           C
ATOM   3863 1HG1 VAL A 255       2.198  -6.518 -17.847  1.00 64.18           H
ATOM   3864 2HG1 VAL A 255       3.941  -6.695 -18.163  1.00 64.18           H
ATOM   3865 3HG1 VAL A 255       2.915  -5.801 -19.311  1.00 64.18           H
ATOM   3866  CG2 VAL A 255       3.666  -8.107 -20.550  1.00 64.18           C
ATOM   3867 1HG2 VAL A 255       4.678  -8.207 -20.157  1.00 64.18           H
ATOM   3868 2HG2 VAL A 255       3.408  -9.000 -21.120  1.00 64.18           H
ATOM   3869 3HG2 VAL A 255       3.613  -7.233 -21.199  1.00 64.18           H
ATOM   3870  HN  VAL A 255       2.386 -10.245 -20.194  1.00 64.18           H
ATOM   3871  N   THR A 256       0.453  -9.239 -17.666  1.00 62.36           N
ATOM   3872  CA  THR A 256      -0.632  -8.926 -16.752  1.00 62.36           C
ATOM   3873  C   THR A 256      -0.670  -9.935 -15.603  1.00 62.36           C
ATOM   3874  O   THR A 256      -0.922  -9.567 -14.457  1.00 62.36           O
ATOM   3875  HA  THR A 256      -0.440  -7.948 -16.313  1.00 62.36           H
ATOM   3876  CB  THR A 256      -1.931  -8.877 -17.560  1.00 62.36           C
ATOM   3877  HB  THR A 256      -2.296  -9.882 -17.771  1.00 62.36           H
ATOM   3878  OG1 THR A 256      -1.601  -8.090 -18.701  1.00 62.36           O
ATOM   3879  HG1 THR A 256      -1.487  -8.678 -19.501  1.00 62.36           H
ATOM   3880  CG2 THR A 256      -3.027  -8.073 -16.858  1.00 62.36           C
ATOM   3881 1HG2 THR A 256      -2.687  -7.049 -16.707  1.00 62.36           H
ATOM   3882 2HG2 THR A 256      -3.249  -8.528 -15.892  1.00 62.36           H
ATOM   3883 3HG2 THR A 256      -3.927  -8.070 -17.473  1.00 62.36           H
ATOM   3884  HN  THR A 256       0.167  -9.589 -18.558  1.00 62.36           H
ATOM   3885  N   ILE A 257      -0.415 -11.188 -15.949  1.00 70.86           N
ATOM   3886  CA  ILE A 257      -0.369 -12.246 -14.953  1.00 70.86           C
ATOM   3887  C   ILE A 257       0.746 -11.947 -13.949  1.00 70.86           C
ATOM   3888  O   ILE A 257       0.542 -12.052 -12.741  1.00 70.86           O
ATOM   3889  HA  ILE A 257      -1.322 -12.237 -14.424  1.00 70.86           H
ATOM   3890  CB  ILE A 257      -0.239 -13.612 -15.629  1.00 70.86           C
ATOM   3891  HB  ILE A 257       0.561 -13.554 -16.366  1.00 70.86           H
ATOM   3892  CG1 ILE A 257      -1.521 -13.977 -16.381  1.00 70.86           C
ATOM   3893 1HG1 ILE A 257      -2.345 -14.077 -15.675  1.00 70.86           H
ATOM   3894 2HG1 ILE A 257      -1.785 -13.172 -17.067  1.00 70.86           H
ATOM   3895  CG2 ILE A 257       0.157 -14.689 -14.616  1.00 70.86           C
ATOM   3896 1HG2 ILE A 257       1.115 -14.429 -14.165  1.00 70.86           H
ATOM   3897 2HG2 ILE A 257      -0.605 -14.754 -13.839  1.00 70.86           H
ATOM   3898 3HG2 ILE A 257       0.242 -15.650 -15.122  1.00 70.86           H
ATOM   3899  CD1 ILE A 257      -1.347 -15.282 -17.160  1.00 70.86           C
ATOM   3900 1HD1 ILE A 257      -0.538 -15.170 -17.882  1.00 70.86           H
ATOM   3901 2HD1 ILE A 257      -1.107 -16.089 -16.468  1.00 70.86           H
ATOM   3902 3HD1 ILE A 257      -2.273 -15.518 -17.685  1.00 70.86           H
ATOM   3903  HN  ILE A 257      -0.242 -11.485 -16.888  1.00 70.86           H
ATOM   3904  N   THR A 258       1.900 -11.581 -14.487  1.00 75.53           N
ATOM   3905  CA  THR A 258       3.072 -11.351 -13.659  1.00 75.53           C
ATOM   3906  C   THR A 258       2.783 -10.270 -12.615  1.00 75.53           C
ATOM   3907  O   THR A 258       3.086 -10.445 -11.435  1.00 75.53           O
ATOM   3908  HA  THR A 258       3.294 -12.269 -13.116  1.00 75.53           H
ATOM   3909  CB  THR A 258       4.242 -11.006 -14.582  1.00 75.53           C
ATOM   3910  HB  THR A 258       4.069 -10.060 -15.094  1.00 75.53           H
ATOM   3911  OG1 THR A 258       4.368 -12.149 -15.424  1.00 75.53           O
ATOM   3912  HG1 THR A 258       3.801 -12.035 -16.240  1.00 75.53           H
ATOM   3913  CG2 THR A 258       5.577 -10.945 -13.836  1.00 75.53           C
ATOM   3914 1HG2 THR A 258       5.783 -11.913 -13.379  1.00 75.53           H
ATOM   3915 2HG2 THR A 258       5.525 -10.181 -13.060  1.00 75.53           H
ATOM   3916 3HG2 THR A 258       6.374 -10.697 -14.537  1.00 75.53           H
ATOM   3917  HN  THR A 258       2.041 -11.442 -15.467  1.00 75.53           H
ATOM   3918  N   VAL A 259       2.200  -9.178 -13.086  1.00 70.52           N
ATOM   3919  CA  VAL A 259       1.907  -8.051 -12.216  1.00 70.52           C
ATOM   3920  C   VAL A 259       0.936  -8.498 -11.121  1.00 70.52           C
ATOM   3921  O   VAL A 259       1.111  -8.152  -9.953  1.00 70.52           O
ATOM   3922  HA  VAL A 259       2.843  -7.743 -11.751  1.00 70.52           H
ATOM   3923  CB  VAL A 259       1.378  -6.877 -13.041  1.00 70.52           C
ATOM   3924  HB  VAL A 259       0.541  -7.237 -13.639  1.00 70.52           H
ATOM   3925  CG1 VAL A 259       0.861  -5.758 -12.134  1.00 70.52           C
ATOM   3926 1HG1 VAL A 259       0.052  -6.140 -11.511  1.00 70.52           H
ATOM   3927 2HG1 VAL A 259       1.672  -5.402 -11.498  1.00 70.52           H
ATOM   3928 3HG1 VAL A 259       0.491  -4.936 -12.746  1.00 70.52           H
ATOM   3929  CG2 VAL A 259       2.449  -6.354 -14.000  1.00 70.52           C
ATOM   3930 1HG2 VAL A 259       3.315  -6.018 -13.429  1.00 70.52           H
ATOM   3931 2HG2 VAL A 259       2.749  -7.151 -14.680  1.00 70.52           H
ATOM   3932 3HG2 VAL A 259       2.047  -5.519 -14.574  1.00 70.52           H
ATOM   3933  HN  VAL A 259       1.931  -9.055 -14.041  1.00 70.52           H
ATOM   3934  N   LEU A 260      -0.065  -9.260 -11.536  1.00 69.81           N
ATOM   3935  CA  LEU A 260      -1.066  -9.753 -10.606  1.00 69.81           C
ATOM   3936  C   LEU A 260      -0.384 -10.611  -9.538  1.00 69.81           C
ATOM   3937  O   LEU A 260      -0.586 -10.397  -8.343  1.00 69.81           O
ATOM   3938  HA  LEU A 260      -1.514  -8.887 -10.119  1.00 69.81           H
ATOM   3939  CB  LEU A 260      -2.183 -10.480 -11.357  1.00 69.81           C
ATOM   3940 1HB  LEU A 260      -2.664  -9.769 -12.029  1.00 69.81           H
ATOM   3941 2HB  LEU A 260      -1.733 -11.253 -11.980  1.00 69.81           H
ATOM   3942  CG  LEU A 260      -3.263 -11.129 -10.489  1.00 69.81           C
ATOM   3943  HG  LEU A 260      -2.771 -11.752  -9.742  1.00 69.81           H
ATOM   3944  CD1 LEU A 260      -4.069 -10.070  -9.734  1.00 69.81           C
ATOM   3945 1HD1 LEU A 260      -3.402  -9.496  -9.091  1.00 69.81           H
ATOM   3946 2HD1 LEU A 260      -4.550  -9.402 -10.448  1.00 69.81           H
ATOM   3947 3HD1 LEU A 260      -4.830 -10.559  -9.124  1.00 69.81           H
ATOM   3948  CD2 LEU A 260      -4.160 -12.046 -11.323  1.00 69.81           C
ATOM   3949 1HD2 LEU A 260      -4.645 -11.464 -12.107  1.00 69.81           H
ATOM   3950 2HD2 LEU A 260      -3.555 -12.832 -11.775  1.00 69.81           H
ATOM   3951 3HD2 LEU A 260      -4.918 -12.494 -10.681  1.00 69.81           H
ATOM   3952  HN  LEU A 260      -0.197  -9.539 -12.487  1.00 69.81           H
ATOM   3953  N   THR A 261       0.409 -11.563 -10.006  1.00 81.11           N
ATOM   3954  CA  THR A 261       0.996 -12.553  -9.119  1.00 81.11           C
ATOM   3955  C   THR A 261       1.885 -11.873  -8.075  1.00 81.11           C
ATOM   3956  O   THR A 261       1.837 -12.217  -6.895  1.00 81.11           O
ATOM   3957  HA  THR A 261       0.190 -13.049  -8.578  1.00 81.11           H
ATOM   3958  CB  THR A 261       1.741 -13.576  -9.978  1.00 81.11           C
ATOM   3959  HB  THR A 261       2.583 -13.113 -10.492  1.00 81.11           H
ATOM   3960  OG1 THR A 261       0.730 -14.123 -10.821  1.00 81.11           O
ATOM   3961  HG1 THR A 261       0.651 -13.580 -11.657  1.00 81.11           H
ATOM   3962  CG2 THR A 261       2.237 -14.773  -9.165  1.00 81.11           C
ATOM   3963 1HG2 THR A 261       1.386 -15.277  -8.704  1.00 81.11           H
ATOM   3964 2HG2 THR A 261       2.918 -14.427  -8.387  1.00 81.11           H
ATOM   3965 3HG2 THR A 261       2.758 -15.469  -9.822  1.00 81.11           H
ATOM   3966  HN  THR A 261       0.652 -11.664 -10.971  1.00 81.11           H
ATOM   3967  N   VAL A 262       2.675 -10.920  -8.548  1.00 83.85           N
ATOM   3968  CA  VAL A 262       3.613 -10.227  -7.681  1.00 83.85           C
ATOM   3969  C   VAL A 262       2.838  -9.484  -6.590  1.00 83.85           C
ATOM   3970  O   VAL A 262       3.211  -9.530  -5.419  1.00 83.85           O
ATOM   3971  HA  VAL A 262       4.245 -10.980  -7.211  1.00 83.85           H
ATOM   3972  CB  VAL A 262       4.510  -9.306  -8.510  1.00 83.85           C
ATOM   3973  HB  VAL A 262       3.866  -8.671  -9.120  1.00 83.85           H
ATOM   3974  CG1 VAL A 262       5.346  -8.397  -7.608  1.00 83.85           C
ATOM   3975 1HG1 VAL A 262       4.685  -7.784  -6.997  1.00 83.85           H
ATOM   3976 2HG1 VAL A 262       5.976  -9.008  -6.961  1.00 83.85           H
ATOM   3977 3HG1 VAL A 262       5.975  -7.753  -8.223  1.00 83.85           H
ATOM   3978  CG2 VAL A 262       5.402 -10.114  -9.454  1.00 83.85           C
ATOM   3979 1HG2 VAL A 262       6.034 -10.785  -8.871  1.00 83.85           H
ATOM   3980 2HG2 VAL A 262       4.780 -10.699 -10.132  1.00 83.85           H
ATOM   3981 3HG2 VAL A 262       6.029  -9.435 -10.032  1.00 83.85           H
ATOM   3982  HN  VAL A 262       2.682 -10.622  -9.502  1.00 83.85           H
ATOM   3983  N   PHE A 263       1.775  -8.817  -7.014  1.00 75.46           N
ATOM   3984  CA  PHE A 263       0.956  -8.050  -6.091  1.00 75.46           C
ATOM   3985  C   PHE A 263       0.356  -8.951  -5.011  1.00 75.46           C
ATOM   3986  O   PHE A 263       0.485  -8.670  -3.820  1.00 75.46           O
ATOM   3987  HA  PHE A 263       1.604  -7.308  -5.624  1.00 75.46           H
ATOM   3988  CB  PHE A 263      -0.178  -7.430  -6.909  1.00 75.46           C
ATOM   3989 1HB  PHE A 263       0.250  -6.780  -7.672  1.00 75.46           H
ATOM   3990 2HB  PHE A 263      -0.713  -8.224  -7.431  1.00 75.46           H
ATOM   3991  CG  PHE A 263      -1.178  -6.624  -6.076  1.00 75.46           C
ATOM   3992  CD1 PHE A 263      -2.346  -7.195  -5.677  1.00 75.46           C
ATOM   3993  HD1 PHE A 263      -2.570  -8.226  -5.950  1.00 75.46           H
ATOM   3994  CD2 PHE A 263      -0.898  -5.338  -5.736  1.00 75.46           C
ATOM   3995  HD2 PHE A 263       0.038  -4.880  -6.056  1.00 75.46           H
ATOM   3996  CE1 PHE A 263      -3.273  -6.447  -4.904  1.00 75.46           C
ATOM   3997  HE1 PHE A 263      -4.210  -6.904  -4.584  1.00 75.46           H
ATOM   3998  CE2 PHE A 263      -1.825  -4.590  -4.963  1.00 75.46           C
ATOM   3999  HE2 PHE A 263      -1.601  -3.559  -4.690  1.00 75.46           H
ATOM   4000  CZ  PHE A 263      -2.993  -5.160  -4.563  1.00 75.46           C
ATOM   4001  HZ  PHE A 263      -3.705  -4.586  -3.970  1.00 75.46           H
ATOM   4002  HN  PHE A 263       1.471  -8.796  -7.967  1.00 75.46           H
ATOM   4003  N   VAL A 264      -0.287 -10.017  -5.464  1.00 83.01           N
ATOM   4004  CA  VAL A 264      -1.013 -10.893  -4.561  1.00 83.01           C
ATOM   4005  C   VAL A 264      -0.037 -11.501  -3.551  1.00 83.01           C
ATOM   4006  O   VAL A 264      -0.318 -11.533  -2.354  1.00 83.01           O
ATOM   4007  HA  VAL A 264      -1.739 -10.283  -4.024  1.00 83.01           H
ATOM   4008  CB  VAL A 264      -1.780 -11.949  -5.360  1.00 83.01           C
ATOM   4009  HB  VAL A 264      -1.072 -12.449  -6.021  1.00 83.01           H
ATOM   4010  CG1 VAL A 264      -2.384 -13.006  -4.434  1.00 83.01           C
ATOM   4011 1HG1 VAL A 264      -1.587 -13.500  -3.877  1.00 83.01           H
ATOM   4012 2HG1 VAL A 264      -3.072 -12.528  -3.736  1.00 83.01           H
ATOM   4013 3HG1 VAL A 264      -2.924 -13.744  -5.027  1.00 83.01           H
ATOM   4014  CG2 VAL A 264      -2.859 -11.301  -6.230  1.00 83.01           C
ATOM   4015 1HG2 VAL A 264      -3.564 -10.764  -5.595  1.00 83.01           H
ATOM   4016 2HG2 VAL A 264      -2.394 -10.605  -6.927  1.00 83.01           H
ATOM   4017 3HG2 VAL A 264      -3.389 -12.074  -6.787  1.00 83.01           H
ATOM   4018  HN  VAL A 264      -0.316 -10.285  -6.427  1.00 83.01           H
ATOM   4019  N   LEU A 265       1.089 -11.966  -4.071  1.00 86.95           N
ATOM   4020  CA  LEU A 265       2.049 -12.687  -3.253  1.00 86.95           C
ATOM   4021  C   LEU A 265       2.618 -11.743  -2.191  1.00 86.95           C
ATOM   4022  O   LEU A 265       2.938 -12.171  -1.083  1.00 86.95           O
ATOM   4023  HA  LEU A 265       1.511 -13.490  -2.749  1.00 86.95           H
ATOM   4024  CB  LEU A 265       3.118 -13.340  -4.131  1.00 86.95           C
ATOM   4025 1HB  LEU A 265       3.497 -12.591  -4.825  1.00 86.95           H
ATOM   4026 2HB  LEU A 265       3.952 -13.636  -3.495  1.00 86.95           H
ATOM   4027  CG  LEU A 265       2.670 -14.561  -4.937  1.00 86.95           C
ATOM   4028  HG  LEU A 265       1.827 -14.267  -5.562  1.00 86.95           H
ATOM   4029  CD1 LEU A 265       3.782 -15.038  -5.874  1.00 86.95           C
ATOM   4030 1HD1 LEU A 265       4.042 -14.238  -6.566  1.00 86.95           H
ATOM   4031 2HD1 LEU A 265       4.659 -15.310  -5.287  1.00 86.95           H
ATOM   4032 3HD1 LEU A 265       3.436 -15.907  -6.434  1.00 86.95           H
ATOM   4033  CD2 LEU A 265       2.179 -15.678  -4.014  1.00 86.95           C
ATOM   4034 1HD2 LEU A 265       2.986 -15.977  -3.345  1.00 86.95           H
ATOM   4035 2HD2 LEU A 265       1.335 -15.318  -3.425  1.00 86.95           H
ATOM   4036 3HD2 LEU A 265       1.867 -16.533  -4.612  1.00 86.95           H
ATOM   4037  HN  LEU A 265       1.349 -11.858  -5.031  1.00 86.95           H
ATOM   4038  N   SER A 266       2.726 -10.478  -2.567  1.00 88.91           N
ATOM   4039  CA  SER A 266       3.345  -9.490  -1.700  1.00 88.91           C
ATOM   4040  C   SER A 266       2.329  -8.983  -0.674  1.00 88.91           C
ATOM   4041  O   SER A 266       2.673  -8.753   0.484  1.00 88.91           O
ATOM   4042  HA  SER A 266       4.162 -10.013  -1.203  1.00 88.91           H
ATOM   4043  CB  SER A 266       3.908  -8.321  -2.511  1.00 88.91           C
ATOM   4044 1HB  SER A 266       4.300  -7.564  -1.831  1.00 88.91           H
ATOM   4045 2HB  SER A 266       4.745  -8.669  -3.116  1.00 88.91           H
ATOM   4046  OG  SER A 266       2.923  -7.734  -3.357  1.00 88.91           O
ATOM   4047  HG  SER A 266       3.071  -8.021  -4.303  1.00 88.91           H
ATOM   4048  HN  SER A 266       2.400 -10.125  -3.444  1.00 88.91           H
ATOM   4049  N   GLN A 267       1.097  -8.825  -1.137  1.00 84.26           N
ATOM   4050  CA  GLN A 267       0.091  -8.122  -0.361  1.00 84.26           C
ATOM   4051  C   GLN A 267      -0.666  -9.101   0.539  1.00 84.26           C
ATOM   4052  O   GLN A 267      -1.111  -8.734   1.625  1.00 84.26           O
ATOM   4053  HA  GLN A 267       0.643  -7.408   0.250  1.00 84.26           H
ATOM   4054  CB  GLN A 267      -0.872  -7.360  -1.274  1.00 84.26           C
ATOM   4055 1HB  GLN A 267      -1.329  -8.050  -1.984  1.00 84.26           H
ATOM   4056 2HB  GLN A 267      -1.680  -6.932  -0.681  1.00 84.26           H
ATOM   4057  CG  GLN A 267      -0.145  -6.248  -2.032  1.00 84.26           C
ATOM   4058 1HG  GLN A 267       0.675  -6.673  -2.610  1.00 84.26           H
ATOM   4059 2HG  GLN A 267      -0.827  -5.781  -2.743  1.00 84.26           H
ATOM   4060  CD  GLN A 267       0.397  -5.191  -1.067  1.00 84.26           C
ATOM   4061  OE1 GLN A 267      -0.160  -4.930  -0.014  1.00 84.26           O
ATOM   4062  NE2 GLN A 267       1.513  -4.599  -1.485  1.00 84.26           N
ATOM   4063 1HE2 GLN A 267       1.920  -4.860  -2.360  1.00 84.26           H
ATOM   4064 2HE2 GLN A 267       1.945  -3.893  -0.923  1.00 84.26           H
ATOM   4065  HN  GLN A 267       0.785  -9.168  -2.023  1.00 84.26           H
ATOM   4066  N   PHE A 268      -0.788 -10.328   0.053  1.00 90.59           N
ATOM   4067  CA  PHE A 268      -1.675 -11.295   0.678  1.00 90.59           C
ATOM   4068  C   PHE A 268      -1.241 -11.587   2.116  1.00 90.59           C
ATOM   4069  O   PHE A 268      -2.038 -11.467   3.045  1.00 90.59           O
ATOM   4070  HA  PHE A 268      -2.675 -10.861   0.683  1.00 90.59           H
ATOM   4071  CB  PHE A 268      -1.581 -12.583  -0.143  1.00 90.59           C
ATOM   4072 1HB  PHE A 268      -1.825 -12.358  -1.181  1.00 90.59           H
ATOM   4073 2HB  PHE A 268      -0.551 -12.937  -0.127  1.00 90.59           H
ATOM   4074  CG  PHE A 268      -2.499 -13.703   0.351  1.00 90.59           C
ATOM   4075  CD1 PHE A 268      -1.992 -14.712   1.110  1.00 90.59           C
ATOM   4076  HD1 PHE A 268      -0.933 -14.722   1.367  1.00 90.59           H
ATOM   4077  CD2 PHE A 268      -3.820 -13.691   0.031  1.00 90.59           C
ATOM   4078  HD2 PHE A 268      -4.226 -12.882  -0.578  1.00 90.59           H
ATOM   4079  CE1 PHE A 268      -2.844 -15.752   1.568  1.00 90.59           C
ATOM   4080  HE1 PHE A 268      -2.438 -16.560   2.176  1.00 90.59           H
ATOM   4081  CE2 PHE A 268      -4.672 -14.730   0.489  1.00 90.59           C
ATOM   4082  HE2 PHE A 268      -5.731 -14.720   0.232  1.00 90.59           H
ATOM   4083  CZ  PHE A 268      -4.166 -15.739   1.248  1.00 90.59           C
ATOM   4084  HZ  PHE A 268      -4.819 -16.537   1.600  1.00 90.59           H
ATOM   4085  HN  PHE A 268      -0.296 -10.663  -0.750  1.00 90.59           H
ATOM   4086  N   PRO A 269       0.025 -11.975   2.324  1.00 94.28           N
ATOM   4087  CA  PRO A 269       0.495 -12.325   3.667  1.00 94.28           C
ATOM   4088  C   PRO A 269       0.210 -11.229   4.681  1.00 94.28           C
ATOM   4089  O   PRO A 269      -0.242 -11.508   5.791  1.00 94.28           O
ATOM   4090  HA  PRO A 269      -0.040 -13.200   4.035  1.00 94.28           H
ATOM   4091  CB  PRO A 269       1.997 -12.547   3.478  1.00 94.28           C
ATOM   4092 1HB  PRO A 269       2.564 -11.634   3.660  1.00 94.28           H
ATOM   4093 2HB  PRO A 269       2.381 -13.301   4.165  1.00 94.28           H
ATOM   4094  CG  PRO A 269       2.108 -12.998   2.027  1.00 94.28           C
ATOM   4095 1HG  PRO A 269       3.116 -12.860   1.635  1.00 94.28           H
ATOM   4096 2HG  PRO A 269       1.878 -14.058   1.914  1.00 94.28           H
ATOM   4097  CD  PRO A 269       1.093 -12.115   1.318  1.00 94.28           C
ATOM   4098 1HD  PRO A 269       1.517 -11.149   1.048  1.00 94.28           H
ATOM   4099 2HD  PRO A 269       0.734 -12.572   0.396  1.00 94.28           H
ATOM   4100  N   TYR A 270       0.485 -10.000   4.270  1.00 91.69           N
ATOM   4101  CA  TYR A 270       0.318  -8.860   5.155  1.00 91.69           C
ATOM   4102  C   TYR A 270      -1.146  -8.697   5.569  1.00 91.69           C
ATOM   4103  O   TYR A 270      -1.444  -8.513   6.748  1.00 91.69           O
ATOM   4104  HA  TYR A 270       0.922  -9.034   6.045  1.00 91.69           H
ATOM   4105  CB  TYR A 270       0.747  -7.633   4.348  1.00 91.69           C
ATOM   4106 1HB  TYR A 270       1.815  -7.701   4.143  1.00 91.69           H
ATOM   4107 2HB  TYR A 270       0.236  -7.648   3.385  1.00 91.69           H
ATOM   4108  CG  TYR A 270       0.459  -6.300   5.042  1.00 91.69           C
ATOM   4109  CD1 TYR A 270      -0.462  -5.426   4.502  1.00 91.69           C
ATOM   4110  HD1 TYR A 270      -0.985  -5.686   3.581  1.00 91.69           H
ATOM   4111  CD2 TYR A 270       1.121  -5.972   6.208  1.00 91.69           C
ATOM   4112  HD2 TYR A 270       1.849  -6.662   6.634  1.00 91.69           H
ATOM   4113  CE1 TYR A 270      -0.733  -4.172   5.155  1.00 91.69           C
ATOM   4114  HE1 TYR A 270      -1.459  -3.472   4.739  1.00 91.69           H
ATOM   4115  CE2 TYR A 270       0.850  -4.717   6.861  1.00 91.69           C
ATOM   4116  HE2 TYR A 270       1.365  -4.446   7.782  1.00 91.69           H
ATOM   4117  CZ  TYR A 270      -0.064  -3.879   6.302  1.00 91.69           C
ATOM   4118  OH  TYR A 270      -0.320  -2.694   6.919  1.00 91.69           O
ATOM   4119  HH  TYR A 270       0.149  -2.660   7.801  1.00 91.69           H
ATOM   4120  HN  TYR A 270       0.815  -9.778   3.352  1.00 91.69           H
ATOM   4121  N   ASN A 271      -2.020  -8.770   4.576  1.00 89.53           N
ATOM   4122  CA  ASN A 271      -3.433  -8.515   4.803  1.00 89.53           C
ATOM   4123  C   ASN A 271      -4.028  -9.659   5.625  1.00 89.53           C
ATOM   4124  O   ASN A 271      -5.034  -9.478   6.310  1.00 89.53           O
ATOM   4125  HA  ASN A 271      -3.471  -7.560   5.328  1.00 89.53           H
ATOM   4126  CB  ASN A 271      -4.197  -8.435   3.480  1.00 89.53           C
ATOM   4127 1HB  ASN A 271      -3.859  -9.228   2.812  1.00 89.53           H
ATOM   4128 2HB  ASN A 271      -5.259  -8.601   3.659  1.00 89.53           H
ATOM   4129  CG  ASN A 271      -3.994  -7.075   2.809  1.00 89.53           C
ATOM   4130  OD1 ASN A 271      -4.603  -6.081   3.167  1.00 89.53           O
ATOM   4131  ND2 ASN A 271      -3.105  -7.087   1.820  1.00 89.53           N
ATOM   4132 1HD2 ASN A 271      -2.639  -7.938   1.576  1.00 89.53           H
ATOM   4133 2HD2 ASN A 271      -2.902  -6.245   1.319  1.00 89.53           H
ATOM   4134  HN  ASN A 271      -1.778  -8.998   3.634  1.00 89.53           H
ATOM   4135  N   CYS A 272      -3.382 -10.812   5.530  1.00 94.68           N
ATOM   4136  CA  CYS A 272      -3.759 -11.951   6.350  1.00 94.68           C
ATOM   4137  C   CYS A 272      -3.586 -11.563   7.819  1.00 94.68           C
ATOM   4138  O   CYS A 272      -4.491 -11.762   8.629  1.00 94.68           O
ATOM   4139  HA  CYS A 272      -4.804 -12.165   6.126  1.00 94.68           H
ATOM   4140  CB  CYS A 272      -2.951 -13.199   5.990  1.00 94.68           C
ATOM   4141 1HB  CYS A 272      -1.890 -12.953   5.938  1.00 94.68           H
ATOM   4142 2HB  CYS A 272      -3.065 -13.953   6.768  1.00 94.68           H
ATOM   4143  SG  CYS A 272      -3.516 -13.869   4.384  1.00 94.68           S
ATOM   4144  HG  CYS A 272      -2.944 -12.933   3.633  1.00 94.68           H
ATOM   4145  HN  CYS A 272      -2.616 -10.974   4.908  1.00 94.68           H
ATOM   4146  N   ILE A 273      -2.417 -11.016   8.120  1.00 93.75           N
ATOM   4147  CA  ILE A 273      -2.101 -10.629   9.485  1.00 93.75           C
ATOM   4148  C   ILE A 273      -2.985  -9.450   9.894  1.00 93.75           C
ATOM   4149  O   ILE A 273      -3.462  -9.390  11.026  1.00 93.75           O
ATOM   4150  HA  ILE A 273      -2.337 -11.477  10.128  1.00 93.75           H
ATOM   4151  CB  ILE A 273      -0.603 -10.354   9.630  1.00 93.75           C
ATOM   4152  HB  ILE A 273      -0.327  -9.577   8.916  1.00 93.75           H
ATOM   4153  CG1 ILE A 273       0.219 -11.597   9.284  1.00 93.75           C
ATOM   4154 1HG1 ILE A 273       0.031 -11.886   8.250  1.00 93.75           H
ATOM   4155 2HG1 ILE A 273       1.282 -11.369   9.363  1.00 93.75           H
ATOM   4156  CG2 ILE A 273      -0.276  -9.821  11.026  1.00 93.75           C
ATOM   4157 1HG2 ILE A 273      -0.820  -8.892  11.197  1.00 93.75           H
ATOM   4158 2HG2 ILE A 273      -0.570 -10.558  11.774  1.00 93.75           H
ATOM   4159 3HG2 ILE A 273       0.795  -9.634  11.102  1.00 93.75           H
ATOM   4160  CD1 ILE A 273      -0.129 -12.761  10.215  1.00 93.75           C
ATOM   4161 1HD1 ILE A 273       0.083 -12.478  11.246  1.00 93.75           H
ATOM   4162 2HD1 ILE A 273      -1.187 -13.002  10.115  1.00 93.75           H
ATOM   4163 3HD1 ILE A 273       0.469 -13.632   9.947  1.00 93.75           H
ATOM   4164  HN  ILE A 273      -1.695 -10.836   7.452  1.00 93.75           H
ATOM   4165  N   LEU A 274      -3.178  -8.540   8.950  1.00 90.37           N
ATOM   4166  CA  LEU A 274      -3.977  -7.354   9.205  1.00 90.37           C
ATOM   4167  C   LEU A 274      -5.399  -7.773   9.581  1.00 90.37           C
ATOM   4168  O   LEU A 274      -6.033  -7.144  10.427  1.00 90.37           O
ATOM   4169  HA  LEU A 274      -3.532  -6.838  10.057  1.00 90.37           H
ATOM   4170  CB  LEU A 274      -3.912  -6.397   8.013  1.00 90.37           C
ATOM   4171 1HB  LEU A 274      -2.865  -6.237   7.757  1.00 90.37           H
ATOM   4172 2HB  LEU A 274      -4.379  -6.884   7.157  1.00 90.37           H
ATOM   4173  CG  LEU A 274      -4.574  -5.032   8.212  1.00 90.37           C
ATOM   4174  HG  LEU A 274      -5.591  -5.194   8.568  1.00 90.37           H
ATOM   4175  CD1 LEU A 274      -3.844  -4.219   9.283  1.00 90.37           C
ATOM   4176 1HD1 LEU A 274      -3.868  -4.760  10.229  1.00 90.37           H
ATOM   4177 2HD1 LEU A 274      -2.809  -4.065   8.979  1.00 90.37           H
ATOM   4178 3HD1 LEU A 274      -4.335  -3.254   9.404  1.00 90.37           H
ATOM   4179  CD2 LEU A 274      -4.675  -4.274   6.887  1.00 90.37           C
ATOM   4180 1HD2 LEU A 274      -3.676  -4.122   6.478  1.00 90.37           H
ATOM   4181 2HD2 LEU A 274      -5.272  -4.852   6.181  1.00 90.37           H
ATOM   4182 3HD2 LEU A 274      -5.149  -3.307   7.056  1.00 90.37           H
ATOM   4183  HN  LEU A 274      -2.800  -8.604   8.026  1.00 90.37           H
ATOM   4184  N   LEU A 275      -5.860  -8.833   8.934  1.00 92.73           N
ATOM   4185  CA  LEU A 275      -7.191  -9.353   9.200  1.00 92.73           C
ATOM   4186  C   LEU A 275      -7.264  -9.837  10.649  1.00 92.73           C
ATOM   4187  O   LEU A 275      -8.215  -9.524  11.364  1.00 92.73           O
ATOM   4188  HA  LEU A 275      -7.894  -8.529   9.074  1.00 92.73           H
ATOM   4189  CB  LEU A 275      -7.562 -10.425   8.174  1.00 92.73           C
ATOM   4190 1HB  LEU A 275      -7.502  -9.984   7.179  1.00 92.73           H
ATOM   4191 2HB  LEU A 275      -6.813 -11.216   8.217  1.00 92.73           H
ATOM   4192  CG  LEU A 275      -8.944 -11.060   8.337  1.00 92.73           C
ATOM   4193  HG  LEU A 275      -9.018 -11.461   9.348  1.00 92.73           H
ATOM   4194  CD1 LEU A 275     -10.050 -10.013   8.184  1.00 92.73           C
ATOM   4195 1HD1 LEU A 275      -9.927  -9.242   8.945  1.00 92.73           H
ATOM   4196 2HD1 LEU A 275      -9.988  -9.561   7.195  1.00 92.73           H
ATOM   4197 3HD1 LEU A 275     -11.022 -10.491   8.305  1.00 92.73           H
ATOM   4198  CD2 LEU A 275      -9.127 -12.232   7.371  1.00 92.73           C
ATOM   4199 1HD2 LEU A 275      -9.025 -11.877   6.346  1.00 92.73           H
ATOM   4200 2HD2 LEU A 275      -8.369 -12.989   7.571  1.00 92.73           H
ATOM   4201 3HD2 LEU A 275     -10.118 -12.665   7.509  1.00 92.73           H
ATOM   4202  HN  LEU A 275      -5.342  -9.334   8.240  1.00 92.73           H
ATOM   4203  N   VAL A 276      -6.248 -10.592  11.040  1.00 94.86           N
ATOM   4204  CA  VAL A 276      -6.187 -11.123  12.391  1.00 94.86           C
ATOM   4205  C   VAL A 276      -6.239  -9.967  13.392  1.00 94.86           C
ATOM   4206  O   VAL A 276      -6.981 -10.022  14.371  1.00 94.86           O
ATOM   4207  HA  VAL A 276      -7.064 -11.753  12.537  1.00 94.86           H
ATOM   4208  CB  VAL A 276      -4.942 -11.998  12.553  1.00 94.86           C
ATOM   4209  HB  VAL A 276      -4.075 -11.404  12.266  1.00 94.86           H
ATOM   4210  CG1 VAL A 276      -4.758 -12.426  14.010  1.00 94.86           C
ATOM   4211 1HG1 VAL A 276      -4.647 -11.541  14.637  1.00 94.86           H
ATOM   4212 2HG1 VAL A 276      -5.630 -12.994  14.335  1.00 94.86           H
ATOM   4213 3HG1 VAL A 276      -3.867 -13.047  14.097  1.00 94.86           H
ATOM   4214  CG2 VAL A 276      -5.004 -13.216  11.628  1.00 94.86           C
ATOM   4215 1HG2 VAL A 276      -5.884 -13.811  11.870  1.00 94.86           H
ATOM   4216 2HG2 VAL A 276      -5.064 -12.882  10.592  1.00 94.86           H
ATOM   4217 3HG2 VAL A 276      -4.107 -13.820  11.763  1.00 94.86           H
ATOM   4218  HN  VAL A 276      -5.478 -10.841  10.452  1.00 94.86           H
ATOM   4219  N   GLN A 277      -5.441  -8.947  13.111  1.00 91.26           N
ATOM   4220  CA  GLN A 277      -5.368  -7.790  13.988  1.00 91.26           C
ATOM   4221  C   GLN A 277      -6.731  -7.099  14.068  1.00 91.26           C
ATOM   4222  O   GLN A 277      -7.109  -6.586  15.120  1.00 91.26           O
ATOM   4223  HA  GLN A 277      -5.095  -8.185  14.966  1.00 91.26           H
ATOM   4224  CB  GLN A 277      -4.285  -6.816  13.521  1.00 91.26           C
ATOM   4225 1HB  GLN A 277      -4.380  -6.647  12.448  1.00 91.26           H
ATOM   4226 2HB  GLN A 277      -4.425  -5.851  14.008  1.00 91.26           H
ATOM   4227  CG  GLN A 277      -2.889  -7.355  13.836  1.00 91.26           C
ATOM   4228 1HG  GLN A 277      -2.823  -7.606  14.895  1.00 91.26           H
ATOM   4229 2HG  GLN A 277      -2.716  -8.276  13.279  1.00 91.26           H
ATOM   4230  CD  GLN A 277      -1.811  -6.329  13.481  1.00 91.26           C
ATOM   4231  OE1 GLN A 277      -2.004  -5.447  12.660  1.00 91.26           O
ATOM   4232  NE2 GLN A 277      -0.670  -6.492  14.144  1.00 91.26           N
ATOM   4233 1HE2 GLN A 277      -0.577  -7.236  14.805  1.00 91.26           H
ATOM   4234 2HE2 GLN A 277       0.096  -5.869  13.981  1.00 91.26           H
ATOM   4235  HN  GLN A 277      -4.853  -8.903  12.303  1.00 91.26           H
ATOM   4236  N   THR A 278      -7.430  -7.107  12.943  1.00 92.23           N
ATOM   4237  CA  THR A 278      -8.722  -6.447  12.860  1.00 92.23           C
ATOM   4238  C   THR A 278      -9.743  -7.157  13.751  1.00 92.23           C
ATOM   4239  O   THR A 278     -10.503  -6.509  14.468  1.00 92.23           O
ATOM   4240  HA  THR A 278      -8.614  -5.432  13.243  1.00 92.23           H
ATOM   4241  CB  THR A 278      -9.132  -6.395  11.387  1.00 92.23           C
ATOM   4242  HB  THR A 278      -9.303  -7.398  10.995  1.00 92.23           H
ATOM   4243  OG1 THR A 278      -8.085  -5.659  10.760  1.00 92.23           O
ATOM   4244  HG1 THR A 278      -7.198  -6.045  11.012  1.00 92.23           H
ATOM   4245  CG2 THR A 278     -10.379  -5.539  11.156  1.00 92.23           C
ATOM   4246 1HG2 THR A 278     -10.185  -4.518  11.487  1.00 92.23           H
ATOM   4247 2HG2 THR A 278     -11.214  -5.952  11.723  1.00 92.23           H
ATOM   4248 3HG2 THR A 278     -10.627  -5.536  10.095  1.00 92.23           H
ATOM   4249  HN  THR A 278      -7.129  -7.554  12.101  1.00 92.23           H
ATOM   4250  N   ILE A 279      -9.727  -8.480  13.675  1.00 92.70           N
ATOM   4251  CA  ILE A 279     -10.646  -9.285  14.462  1.00 92.70           C
ATOM   4252  C   ILE A 279     -10.312  -9.128  15.947  1.00 92.70           C
ATOM   4253  O   ILE A 279     -11.208  -8.966  16.774  1.00 92.70           O
ATOM   4254  HA  ILE A 279     -11.650  -8.897  14.290  1.00 92.70           H
ATOM   4255  CB  ILE A 279     -10.634 -10.737  13.979  1.00 92.70           C
ATOM   4256  HB  ILE A 279      -9.604 -11.093  13.993  1.00 92.70           H
ATOM   4257  CG1 ILE A 279     -11.128 -10.839  12.535  1.00 92.70           C
ATOM   4258 1HG1 ILE A 279     -12.206 -10.675  12.503  1.00 92.70           H
ATOM   4259 2HG1 ILE A 279     -10.669 -10.055  11.933  1.00 92.70           H
ATOM   4260  CG2 ILE A 279     -11.434 -11.636  14.924  1.00 92.70           C
ATOM   4261 1HG2 ILE A 279     -10.997 -11.595  15.922  1.00 92.70           H
ATOM   4262 2HG2 ILE A 279     -12.467 -11.290  14.966  1.00 92.70           H
ATOM   4263 3HG2 ILE A 279     -11.409 -12.662  14.558  1.00 92.70           H
ATOM   4264  CD1 ILE A 279     -10.798 -12.208  11.938  1.00 92.70           C
ATOM   4265 1HD1 ILE A 279      -9.718 -12.359  11.949  1.00 92.70           H
ATOM   4266 2HD1 ILE A 279     -11.279 -12.988  12.528  1.00 92.70           H
ATOM   4267 3HD1 ILE A 279     -11.160 -12.254  10.911  1.00 92.70           H
ATOM   4268  HN  ILE A 279      -9.104  -8.999  13.091  1.00 92.70           H
ATOM   4269  N   ASP A 280      -9.021  -9.181  16.239  1.00 92.20           N
ATOM   4270  CA  ASP A 280      -8.562  -9.109  17.616  1.00 92.20           C
ATOM   4271  C   ASP A 280      -8.917  -7.739  18.196  1.00 92.20           C
ATOM   4272  O   ASP A 280      -9.206  -7.621  19.386  1.00 92.20           O
ATOM   4273  HA  ASP A 280      -9.071  -9.924  18.130  1.00 92.20           H
ATOM   4274  CB  ASP A 280      -7.044  -9.279  17.700  1.00 92.20           C
ATOM   4275 1HB  ASP A 280      -6.747 -10.192  17.183  1.00 92.20           H
ATOM   4276 2HB  ASP A 280      -6.553  -8.450  17.190  1.00 92.20           H
ATOM   4277  CG  ASP A 280      -6.578  -9.337  19.156  1.00 92.20           C
ATOM   4278  OD1 ASP A 280      -7.189 -10.119  19.916  1.00 92.20           O
ATOM   4279  OD2 ASP A 280      -5.623  -8.597  19.476  1.00 92.20           O
ATOM   4280  HN  ASP A 280      -8.296  -9.271  15.556  1.00 92.20           H
ATOM   4281  N   ALA A 281      -8.884  -6.737  17.329  1.00 91.93           N
ATOM   4282  CA  ALA A 281      -9.209  -5.382  17.739  1.00 91.93           C
ATOM   4283  C   ALA A 281     -10.638  -5.348  18.286  1.00 91.93           C
ATOM   4284  O   ALA A 281     -10.958  -4.525  19.143  1.00 91.93           O
ATOM   4285  HA  ALA A 281      -8.518  -5.100  18.533  1.00 91.93           H
ATOM   4286  CB  ALA A 281      -9.015  -4.431  16.556  1.00 91.93           C
ATOM   4287 1HB  ALA A 281      -7.978  -4.471  16.224  1.00 91.93           H
ATOM   4288 2HB  ALA A 281      -9.671  -4.730  15.738  1.00 91.93           H
ATOM   4289 3HB  ALA A 281      -9.259  -3.414  16.864  1.00 91.93           H
ATOM   4290  HN  ALA A 281      -8.641  -6.841  16.365  1.00 91.93           H
ATOM   4291  N   TYR A 282     -11.457  -6.251  17.769  1.00 79.74           N
ATOM   4292  CA  TYR A 282     -12.853  -6.312  18.169  1.00 79.74           C
ATOM   4293  C   TYR A 282     -13.063  -7.356  19.268  1.00 79.74           C
ATOM   4294  O   TYR A 282     -13.711  -7.079  20.276  1.00 79.74           O
ATOM   4295  HA  TYR A 282     -13.136  -5.331  18.551  1.00 79.74           H
ATOM   4296  CB  TYR A 282     -13.631  -6.737  16.922  1.00 79.74           C
ATOM   4297 1HB  TYR A 282     -13.378  -6.065  16.102  1.00 79.74           H
ATOM   4298 2HB  TYR A 282     -13.308  -7.735  16.628  1.00 79.74           H
ATOM   4299  CG  TYR A 282     -15.149  -6.741  17.108  1.00 79.74           C
ATOM   4300  CD1 TYR A 282     -15.815  -7.932  17.316  1.00 79.74           C
ATOM   4301  HD1 TYR A 282     -15.259  -8.869  17.348  1.00 79.74           H
ATOM   4302  CD2 TYR A 282     -15.853  -5.555  17.068  1.00 79.74           C
ATOM   4303  HD2 TYR A 282     -15.327  -4.614  16.903  1.00 79.74           H
ATOM   4304  CE1 TYR A 282     -17.245  -7.936  17.491  1.00 79.74           C
ATOM   4305  HE1 TYR A 282     -17.783  -8.870  17.656  1.00 79.74           H
ATOM   4306  CE2 TYR A 282     -17.283  -5.559  17.243  1.00 79.74           C
ATOM   4307  HE2 TYR A 282     -17.851  -4.629  17.213  1.00 79.74           H
ATOM   4308  CZ  TYR A 282     -17.908  -6.750  17.446  1.00 79.74           C
ATOM   4309  OH  TYR A 282     -19.258  -6.754  17.611  1.00 79.74           O
ATOM   4310  HH  TYR A 282     -19.611  -5.820  17.559  1.00 79.74           H
ATOM   4311  HN  TYR A 282     -11.182  -6.932  17.090  1.00 79.74           H
ATOM   4312  N   ALA A 283     -12.503  -8.534  19.035  1.00 89.22           N
ATOM   4313  CA  ALA A 283     -12.828  -9.691  19.852  1.00 89.22           C
ATOM   4314  C   ALA A 283     -11.857  -9.764  21.033  1.00 89.22           C
ATOM   4315  O   ALA A 283     -12.161 -10.381  22.053  1.00 89.22           O
ATOM   4316  HA  ALA A 283     -13.840  -9.555  20.233  1.00 89.22           H
ATOM   4317  CB  ALA A 283     -12.790 -10.953  18.988  1.00 89.22           C
ATOM   4318 1HB  ALA A 283     -13.518 -10.863  18.182  1.00 89.22           H
ATOM   4319 2HB  ALA A 283     -11.793 -11.075  18.566  1.00 89.22           H
ATOM   4320 3HB  ALA A 283     -13.034 -11.821  19.601  1.00 89.22           H
ATOM   4321  HN  ALA A 283     -11.841  -8.704  18.306  1.00 89.22           H
ATOM   4322  N   MET A 284     -10.710  -9.125  20.855  1.00 82.66           N
ATOM   4323  CA  MET A 284      -9.686  -9.127  21.886  1.00 82.66           C
ATOM   4324  C   MET A 284      -9.434 -10.543  22.407  1.00 82.66           C
ATOM   4325  O   MET A 284      -9.343 -10.756  23.615  1.00 82.66           O
ATOM   4326  HA  MET A 284      -8.785  -8.744  21.405  1.00 82.66           H
ATOM   4327  CB  MET A 284     -10.124  -8.227  23.043  1.00 82.66           C
ATOM   4328 1HB  MET A 284     -11.018  -8.639  23.510  1.00 82.66           H
ATOM   4329 2HB  MET A 284      -9.346  -8.205  23.806  1.00 82.66           H
ATOM   4330  CG  MET A 284     -10.407  -6.805  22.555  1.00 82.66           C
ATOM   4331 1HG  MET A 284      -9.505  -6.375  22.119  1.00 82.66           H
ATOM   4332 2HG  MET A 284     -11.162  -6.824  21.769  1.00 82.66           H
ATOM   4333  SD  MET A 284     -10.969  -5.793  23.914  1.00 82.66           S
ATOM   4334  CE  MET A 284     -11.383  -4.295  23.035  1.00 82.66           C
ATOM   4335 1HE  MET A 284     -10.494  -3.911  22.534  1.00 82.66           H
ATOM   4336 2HE  MET A 284     -12.153  -4.510  22.294  1.00 82.66           H
ATOM   4337 3HE  MET A 284     -11.754  -3.551  23.740  1.00 82.66           H
ATOM   4338  HN  MET A 284     -10.476  -8.615  20.028  1.00 82.66           H
ATOM   4339  N   PHE A 285      -9.329 -11.474  21.470  1.00 86.17           N
ATOM   4340  CA  PHE A 285      -9.278 -12.884  21.819  1.00 86.17           C
ATOM   4341  C   PHE A 285      -7.846 -13.319  22.136  1.00 86.17           C
ATOM   4342  O   PHE A 285      -7.629 -14.398  22.685  1.00 86.17           O
ATOM   4343  HA  PHE A 285      -9.902 -13.021  22.702  1.00 86.17           H
ATOM   4344  CB  PHE A 285      -9.778 -13.664  20.601  1.00 86.17           C
ATOM   4345 1HB  PHE A 285      -9.921 -14.707  20.884  1.00 86.17           H
ATOM   4346 2HB  PHE A 285     -10.754 -13.276  20.309  1.00 86.17           H
ATOM   4347  CG  PHE A 285      -8.839 -13.602  19.394  1.00 86.17           C
ATOM   4348  CD1 PHE A 285      -8.979 -12.610  18.474  1.00 86.17           C
ATOM   4349  HD1 PHE A 285      -9.760 -11.860  18.596  1.00 86.17           H
ATOM   4350  CD2 PHE A 285      -7.864 -14.538  19.242  1.00 86.17           C
ATOM   4351  HD2 PHE A 285      -7.752 -15.333  19.980  1.00 86.17           H
ATOM   4352  CE1 PHE A 285      -8.108 -12.553  17.354  1.00 86.17           C
ATOM   4353  HE1 PHE A 285      -8.220 -11.758  16.617  1.00 86.17           H
ATOM   4354  CE2 PHE A 285      -6.993 -14.480  18.123  1.00 86.17           C
ATOM   4355  HE2 PHE A 285      -6.212 -15.231  18.001  1.00 86.17           H
ATOM   4356  CZ  PHE A 285      -7.133 -13.489  17.202  1.00 86.17           C
ATOM   4357  HZ  PHE A 285      -6.464 -13.445  16.343  1.00 86.17           H
ATOM   4358  HN  PHE A 285      -9.279 -11.279  20.491  1.00 86.17           H
ATOM   4359  N   ILE A 286      -6.906 -12.457  21.778  1.00 86.81           N
ATOM   4360  CA  ILE A 286      -5.503 -12.728  22.037  1.00 86.81           C
ATOM   4361  C   ILE A 286      -5.149 -12.256  23.449  1.00 86.81           C
ATOM   4362  O   ILE A 286      -5.009 -11.057  23.689  1.00 86.81           O
ATOM   4363  HA  ILE A 286      -5.365 -13.809  21.991  1.00 86.81           H
ATOM   4364  CB  ILE A 286      -4.627 -12.112  20.945  1.00 86.81           C
ATOM   4365  HB  ILE A 286      -4.798 -11.036  20.936  1.00 86.81           H
ATOM   4366  CG1 ILE A 286      -5.018 -12.643  19.564  1.00 86.81           C
ATOM   4367 1HG1 ILE A 286      -4.820 -13.714  19.513  1.00 86.81           H
ATOM   4368 2HG1 ILE A 286      -6.088 -12.509  19.409  1.00 86.81           H
ATOM   4369  CG2 ILE A 286      -3.142 -12.332  21.244  1.00 86.81           C
ATOM   4370 1HG2 ILE A 286      -2.891 -11.866  22.197  1.00 86.81           H
ATOM   4371 2HG2 ILE A 286      -2.936 -13.401  21.296  1.00 86.81           H
ATOM   4372 3HG2 ILE A 286      -2.542 -11.884  20.452  1.00 86.81           H
ATOM   4373  CD1 ILE A 286      -4.242 -11.923  18.460  1.00 86.81           C
ATOM   4374 1HD1 ILE A 286      -4.461 -10.855  18.499  1.00 86.81           H
ATOM   4375 2HD1 ILE A 286      -3.173 -12.079  18.605  1.00 86.81           H
ATOM   4376 3HD1 ILE A 286      -4.539 -12.319  17.489  1.00 86.81           H
ATOM   4377  HN  ILE A 286      -7.091 -11.588  21.318  1.00 86.81           H
ATOM   4378  N   SER A 287      -5.015 -13.222  24.346  1.00 85.08           N
ATOM   4379  CA  SER A 287      -4.688 -12.918  25.729  1.00 85.08           C
ATOM   4380  C   SER A 287      -3.261 -13.371  26.041  1.00 85.08           C
ATOM   4381  O   SER A 287      -2.688 -12.976  27.056  1.00 85.08           O
ATOM   4382  HA  SER A 287      -4.774 -11.835  25.815  1.00 85.08           H
ATOM   4383  CB  SER A 287      -5.678 -13.585  26.687  1.00 85.08           C
ATOM   4384 1HB  SER A 287      -5.392 -13.363  27.715  1.00 85.08           H
ATOM   4385 2HB  SER A 287      -6.671 -13.162  26.535  1.00 85.08           H
ATOM   4386  OG  SER A 287      -5.731 -14.997  26.503  1.00 85.08           O
ATOM   4387  HG  SER A 287      -6.415 -15.396  27.114  1.00 85.08           H
ATOM   4388  HN  SER A 287      -5.124 -14.194  24.141  1.00 85.08           H
ATOM   4389  N   ASN A 288      -2.727 -14.194  25.150  1.00 86.17           N
ATOM   4390  CA  ASN A 288      -1.414 -14.778  25.364  1.00 86.17           C
ATOM   4391  C   ASN A 288      -0.345 -13.838  24.804  1.00 86.17           C
ATOM   4392  O   ASN A 288      -0.376 -13.489  23.625  1.00 86.17           O
ATOM   4393  HA  ASN A 288      -1.330 -14.909  26.443  1.00 86.17           H
ATOM   4394  CB  ASN A 288      -1.285 -16.122  24.644  1.00 86.17           C
ATOM   4395 1HB  ASN A 288      -2.137 -16.754  24.892  1.00 86.17           H
ATOM   4396 2HB  ASN A 288      -1.307 -15.965  23.566  1.00 86.17           H
ATOM   4397  CG  ASN A 288       0.013 -16.831  25.035  1.00 86.17           C
ATOM   4398  OD1 ASN A 288       1.063 -16.226  25.179  1.00 86.17           O
ATOM   4399  ND2 ASN A 288      -0.116 -18.145  25.197  1.00 86.17           N
ATOM   4400 1HD2 ASN A 288      -1.006 -18.580  25.064  1.00 86.17           H
ATOM   4401 2HD2 ASN A 288       0.678 -18.697  25.454  1.00 86.17           H
ATOM   4402  HN  ASN A 288      -3.175 -14.462  24.297  1.00 86.17           H
ATOM   4403  N   CYS A 289       0.576 -13.454  25.676  1.00 90.94           N
ATOM   4404  CA  CYS A 289       1.593 -12.481  25.311  1.00 90.94           C
ATOM   4405  C   CYS A 289       2.463 -13.086  24.208  1.00 90.94           C
ATOM   4406  O   CYS A 289       2.850 -12.394  23.268  1.00 90.94           O
ATOM   4407  HA  CYS A 289       1.066 -11.599  24.949  1.00 90.94           H
ATOM   4408  CB  CYS A 289       2.424 -12.051  26.522  1.00 90.94           C
ATOM   4409 1HB  CYS A 289       1.772 -11.644  27.295  1.00 90.94           H
ATOM   4410 2HB  CYS A 289       2.927 -12.917  26.953  1.00 90.94           H
ATOM   4411  SG  CYS A 289       3.658 -10.797  26.020  1.00 90.94           S
ATOM   4412  HN  CYS A 289       0.634 -13.795  26.614  1.00 90.94           H
ATOM   4413  N   ALA A 290       2.744 -14.372  24.358  1.00 92.97           N
ATOM   4414  CA  ALA A 290       3.629 -15.058  23.432  1.00 92.97           C
ATOM   4415  C   ALA A 290       3.030 -15.005  22.025  1.00 92.97           C
ATOM   4416  O   ALA A 290       3.743 -14.764  21.052  1.00 92.97           O
ATOM   4417  HA  ALA A 290       4.583 -14.530  23.432  1.00 92.97           H
ATOM   4418  CB  ALA A 290       3.860 -16.492  23.913  1.00 92.97           C
ATOM   4419 1HB  ALA A 290       4.314 -16.474  24.904  1.00 92.97           H
ATOM   4420 2HB  ALA A 290       2.907 -17.017  23.960  1.00 92.97           H
ATOM   4421 3HB  ALA A 290       4.525 -17.006  23.219  1.00 92.97           H
ATOM   4422  HN  ALA A 290       2.378 -14.942  25.094  1.00 92.97           H
ATOM   4423  N   VAL A 291       1.727 -15.233  21.963  1.00 93.26           N
ATOM   4424  CA  VAL A 291       1.024 -15.216  20.691  1.00 93.26           C
ATOM   4425  C   VAL A 291       1.052 -13.799  20.116  1.00 93.26           C
ATOM   4426  O   VAL A 291       1.291 -13.614  18.924  1.00 93.26           O
ATOM   4427  HA  VAL A 291       1.558 -15.881  20.012  1.00 93.26           H
ATOM   4428  CB  VAL A 291      -0.395 -15.761  20.870  1.00 93.26           C
ATOM   4429  HB  VAL A 291      -0.902 -15.139  21.607  1.00 93.26           H
ATOM   4430  CG1 VAL A 291      -1.183 -15.677  19.562  1.00 93.26           C
ATOM   4431 1HG1 VAL A 291      -1.246 -14.637  19.241  1.00 93.26           H
ATOM   4432 2HG1 VAL A 291      -0.678 -16.263  18.794  1.00 93.26           H
ATOM   4433 3HG1 VAL A 291      -2.188 -16.070  19.717  1.00 93.26           H
ATOM   4434  CG2 VAL A 291      -0.368 -17.195  21.403  1.00 93.26           C
ATOM   4435 1HG2 VAL A 291       0.165 -17.834  20.700  1.00 93.26           H
ATOM   4436 2HG2 VAL A 291       0.138 -17.215  22.368  1.00 93.26           H
ATOM   4437 3HG2 VAL A 291      -1.389 -17.557  21.521  1.00 93.26           H
ATOM   4438  HN  VAL A 291       1.154 -15.426  22.760  1.00 93.26           H
ATOM   4439  N   SER A 292       0.805 -12.835  20.990  1.00 93.69           N
ATOM   4440  CA  SER A 292       0.760 -11.443  20.577  1.00 93.69           C
ATOM   4441  C   SER A 292       2.117 -11.021  20.009  1.00 93.69           C
ATOM   4442  O   SER A 292       2.181 -10.317  19.003  1.00 93.69           O
ATOM   4443  HA  SER A 292      -0.009 -11.395  19.805  1.00 93.69           H
ATOM   4444  CB  SER A 292       0.367 -10.534  21.743  1.00 93.69           C
ATOM   4445 1HB  SER A 292      -0.554 -10.902  22.195  1.00 93.69           H
ATOM   4446 2HB  SER A 292       1.138 -10.576  22.512  1.00 93.69           H
ATOM   4447  OG  SER A 292       0.185  -9.182  21.329  1.00 93.69           O
ATOM   4448  HG  SER A 292      -0.662  -9.097  20.804  1.00 93.69           H
ATOM   4449  HN  SER A 292       0.637 -12.992  21.964  1.00 93.69           H
ATOM   4450  N   THR A 293       3.168 -11.470  20.680  1.00 90.53           N
ATOM   4451  CA  THR A 293       4.519 -11.117  20.277  1.00 90.53           C
ATOM   4452  C   THR A 293       4.810 -11.642  18.870  1.00 90.53           C
ATOM   4453  O   THR A 293       5.340 -10.916  18.030  1.00 90.53           O
ATOM   4454  HA  THR A 293       4.592 -10.031  20.235  1.00 90.53           H
ATOM   4455  CB  THR A 293       5.483 -11.654  21.337  1.00 90.53           C
ATOM   4456  HB  THR A 293       5.399 -12.737  21.427  1.00 90.53           H
ATOM   4457  OG1 THR A 293       5.158 -10.912  22.509  1.00 90.53           O
ATOM   4458  HG1 THR A 293       4.459 -11.394  23.037  1.00 90.53           H
ATOM   4459  CG2 THR A 293       6.938 -11.277  21.049  1.00 90.53           C
ATOM   4460 1HG2 THR A 293       7.035 -10.192  21.026  1.00 90.53           H
ATOM   4461 2HG2 THR A 293       7.236 -11.689  20.085  1.00 90.53           H
ATOM   4462 3HG2 THR A 293       7.580 -11.683  21.831  1.00 90.53           H
ATOM   4463  HN  THR A 293       3.107 -12.063  21.483  1.00 90.53           H
ATOM   4464  N   ASN A 294       4.450 -12.899  18.655  1.00 92.12           N
ATOM   4465  CA  ASN A 294       4.731 -13.551  17.387  1.00 92.12           C
ATOM   4466  C   ASN A 294       3.941 -12.857  16.276  1.00 92.12           C
ATOM   4467  O   ASN A 294       4.440 -12.696  15.163  1.00 92.12           O
ATOM   4468  HA  ASN A 294       5.808 -13.462  17.252  1.00 92.12           H
ATOM   4469  CB  ASN A 294       4.309 -15.022  17.420  1.00 92.12           C
ATOM   4470 1HB  ASN A 294       3.305 -15.107  17.836  1.00 92.12           H
ATOM   4471 2HB  ASN A 294       4.266 -15.414  16.404  1.00 92.12           H
ATOM   4472  CG  ASN A 294       5.285 -15.854  18.253  1.00 92.12           C
ATOM   4473  OD1 ASN A 294       6.416 -15.470  18.499  1.00 92.12           O
ATOM   4474  ND2 ASN A 294       4.786 -17.013  18.673  1.00 92.12           N
ATOM   4475 1HD2 ASN A 294       3.848 -17.269  18.437  1.00 92.12           H
ATOM   4476 2HD2 ASN A 294       5.348 -17.629  19.226  1.00 92.12           H
ATOM   4477  HN  ASN A 294       3.976 -13.468  19.327  1.00 92.12           H
ATOM   4478  N   ILE A 295       2.722 -12.465  16.616  1.00 92.07           N
ATOM   4479  CA  ILE A 295       1.850 -11.815  15.653  1.00 92.07           C
ATOM   4480  C   ILE A 295       2.471 -10.483  15.226  1.00 92.07           C
ATOM   4481  O   ILE A 295       2.456 -10.137  14.046  1.00 92.07           O
ATOM   4482  HA  ILE A 295       1.787 -12.463  14.778  1.00 92.07           H
ATOM   4483  CB  ILE A 295       0.434 -11.680  16.218  1.00 92.07           C
ATOM   4484  HB  ILE A 295       0.510 -11.337  17.249  1.00 92.07           H
ATOM   4485  CG1 ILE A 295      -0.277 -13.034  16.243  1.00 92.07           C
ATOM   4486 1HG1 ILE A 295      -0.450 -13.377  15.223  1.00 92.07           H
ATOM   4487 2HG1 ILE A 295       0.361 -13.775  16.724  1.00 92.07           H
ATOM   4488  CG2 ILE A 295      -0.365 -10.627  15.448  1.00 92.07           C
ATOM   4489 1HG2 ILE A 295       0.135  -9.662  15.526  1.00 92.07           H
ATOM   4490 2HG2 ILE A 295      -0.434 -10.917  14.400  1.00 92.07           H
ATOM   4491 3HG2 ILE A 295      -1.368 -10.551  15.871  1.00 92.07           H
ATOM   4492  CD1 ILE A 295      -1.610 -12.940  16.988  1.00 92.07           C
ATOM   4493 1HD1 ILE A 295      -1.431 -12.620  18.015  1.00 92.07           H
ATOM   4494 2HD1 ILE A 295      -2.255 -12.215  16.490  1.00 92.07           H
ATOM   4495 3HD1 ILE A 295      -2.095 -13.916  16.991  1.00 92.07           H
ATOM   4496  HN  ILE A 295       2.330 -12.585  17.528  1.00 92.07           H
ATOM   4497  N   ASP A 296       3.002  -9.772  16.210  1.00 93.51           N
ATOM   4498  CA  ASP A 296       3.578  -8.462  15.959  1.00 93.51           C
ATOM   4499  C   ASP A 296       4.782  -8.608  15.026  1.00 93.51           C
ATOM   4500  O   ASP A 296       4.959  -7.811  14.106  1.00 93.51           O
ATOM   4501  HA  ASP A 296       2.774  -7.876  15.514  1.00 93.51           H
ATOM   4502  CB  ASP A 296       4.064  -7.817  17.259  1.00 93.51           C
ATOM   4503 1HB  ASP A 296       4.547  -8.568  17.884  1.00 93.51           H
ATOM   4504 2HB  ASP A 296       4.814  -7.059  17.034  1.00 93.51           H
ATOM   4505  CG  ASP A 296       2.901  -7.181  18.023  1.00 93.51           C
ATOM   4506  OD1 ASP A 296       1.746  -7.508  17.674  1.00 93.51           O
ATOM   4507  OD2 ASP A 296       3.193  -6.382  18.939  1.00 93.51           O
ATOM   4508  HN  ASP A 296       3.043 -10.077  17.161  1.00 93.51           H
ATOM   4509  N   ILE A 297       5.577  -9.633  15.295  1.00 93.24           N
ATOM   4510  CA  ILE A 297       6.748  -9.905  14.479  1.00 93.24           C
ATOM   4511  C   ILE A 297       6.304 -10.257  13.058  1.00 93.24           C
ATOM   4512  O   ILE A 297       6.870  -9.760  12.085  1.00 93.24           O
ATOM   4513  HA  ILE A 297       7.339  -8.990  14.439  1.00 93.24           H
ATOM   4514  CB  ILE A 297       7.620 -10.979  15.134  1.00 93.24           C
ATOM   4515  HB  ILE A 297       6.981 -11.817  15.409  1.00 93.24           H
ATOM   4516  CG1 ILE A 297       8.258 -10.455  16.422  1.00 93.24           C
ATOM   4517 1HG1 ILE A 297       8.985  -9.678  16.183  1.00 93.24           H
ATOM   4518 2HG1 ILE A 297       7.495  -9.996  17.050  1.00 93.24           H
ATOM   4519  CG2 ILE A 297       8.666 -11.511  14.151  1.00 93.24           C
ATOM   4520 1HG2 ILE A 297       8.164 -11.947  13.288  1.00 93.24           H
ATOM   4521 2HG2 ILE A 297       9.306 -10.692  13.824  1.00 93.24           H
ATOM   4522 3HG2 ILE A 297       9.272 -12.272  14.643  1.00 93.24           H
ATOM   4523  CD1 ILE A 297       8.946 -11.585  17.191  1.00 93.24           C
ATOM   4524 1HD1 ILE A 297       8.212 -12.348  17.449  1.00 93.24           H
ATOM   4525 2HD1 ILE A 297       9.726 -12.026  16.569  1.00 93.24           H
ATOM   4526 3HD1 ILE A 297       9.392 -11.186  18.102  1.00 93.24           H
ATOM   4527  HN  ILE A 297       5.433 -10.270  16.052  1.00 93.24           H
ATOM   4528  N   CYS A 298       5.294 -11.112  12.982  1.00 94.80           N
ATOM   4529  CA  CYS A 298       4.775 -11.545  11.696  1.00 94.80           C
ATOM   4530  C   CYS A 298       4.323 -10.307  10.919  1.00 94.80           C
ATOM   4531  O   CYS A 298       4.549 -10.210   9.713  1.00 94.80           O
ATOM   4532  HA  CYS A 298       5.593 -12.048  11.181  1.00 94.80           H
ATOM   4533  CB  CYS A 298       3.643 -12.562  11.856  1.00 94.80           C
ATOM   4534 1HB  CYS A 298       2.948 -12.227  12.626  1.00 94.80           H
ATOM   4535 2HB  CYS A 298       3.078 -12.639  10.928  1.00 94.80           H
ATOM   4536  SG  CYS A 298       4.331 -14.198  12.305  1.00 94.80           S
ATOM   4537  HG  CYS A 298       4.568 -13.903  13.581  1.00 94.80           H
ATOM   4538  HN  CYS A 298       4.834 -11.506  13.778  1.00 94.80           H
ATOM   4539  N   PHE A 299       3.694  -9.391  11.641  1.00 93.92           N
ATOM   4540  CA  PHE A 299       3.207  -8.165  11.033  1.00 93.92           C
ATOM   4541  C   PHE A 299       4.355  -7.368  10.410  1.00 93.92           C
ATOM   4542  O   PHE A 299       4.261  -6.928   9.265  1.00 93.92           O
ATOM   4543  HA  PHE A 299       2.499  -8.448  10.254  1.00 93.92           H
ATOM   4544  CB  PHE A 299       2.573  -7.334  12.151  1.00 93.92           C
ATOM   4545 1HB  PHE A 299       1.769  -7.911  12.608  1.00 93.92           H
ATOM   4546 2HB  PHE A 299       3.318  -7.156  12.925  1.00 93.92           H
ATOM   4547  CG  PHE A 299       2.012  -5.988  11.684  1.00 93.92           C
ATOM   4548  CD1 PHE A 299       2.748  -4.855  11.839  1.00 93.92           C
ATOM   4549  HD1 PHE A 299       3.737  -4.905  12.296  1.00 93.92           H
ATOM   4550  CD2 PHE A 299       0.779  -5.926  11.115  1.00 93.92           C
ATOM   4551  HD2 PHE A 299       0.189  -6.834  10.991  1.00 93.92           H
ATOM   4552  CE1 PHE A 299       2.228  -3.606  11.406  1.00 93.92           C
ATOM   4553  HE1 PHE A 299       2.818  -2.698  11.531  1.00 93.92           H
ATOM   4554  CE2 PHE A 299       0.259  -4.677  10.682  1.00 93.92           C
ATOM   4555  HE2 PHE A 299      -0.730  -4.627  10.226  1.00 93.92           H
ATOM   4556  CZ  PHE A 299       0.995  -3.544  10.837  1.00 93.92           C
ATOM   4557  HZ  PHE A 299       0.596  -2.586  10.505  1.00 93.92           H
ATOM   4558  HN  PHE A 299       3.516  -9.477  12.621  1.00 93.92           H
ATOM   4559  N   GLN A 300       5.413  -7.206  11.192  1.00 90.25           N
ATOM   4560  CA  GLN A 300       6.540  -6.393  10.766  1.00 90.25           C
ATOM   4561  C   GLN A 300       7.172  -6.982   9.504  1.00 90.25           C
ATOM   4562  O   GLN A 300       7.531  -6.248   8.584  1.00 90.25           O
ATOM   4563  HA  GLN A 300       6.122  -5.411  10.547  1.00 90.25           H
ATOM   4564  CB  GLN A 300       7.574  -6.261  11.886  1.00 90.25           C
ATOM   4565 1HB  GLN A 300       7.795  -7.244  12.300  1.00 90.25           H
ATOM   4566 2HB  GLN A 300       8.506  -5.868  11.481  1.00 90.25           H
ATOM   4567  CG  GLN A 300       7.065  -5.338  12.995  1.00 90.25           C
ATOM   4568 1HG  GLN A 300       6.857  -4.349  12.584  1.00 90.25           H
ATOM   4569 2HG  GLN A 300       6.125  -5.722  13.391  1.00 90.25           H
ATOM   4570  CD  GLN A 300       8.090  -5.221  14.125  1.00 90.25           C
ATOM   4571  OE1 GLN A 300       9.194  -5.735  14.052  1.00 90.25           O
ATOM   4572  NE2 GLN A 300       7.664  -4.518  15.171  1.00 90.25           N
ATOM   4573 1HE2 GLN A 300       6.746  -4.122  15.168  1.00 90.25           H
ATOM   4574 2HE2 GLN A 300       8.263  -4.386  15.961  1.00 90.25           H
ATOM   4575  HN  GLN A 300       5.507  -7.617  12.098  1.00 90.25           H
ATOM   4576  N   VAL A 301       7.290  -8.302   9.500  1.00 95.13           N
ATOM   4577  CA  VAL A 301       7.934  -8.993   8.396  1.00 95.13           C
ATOM   4578  C   VAL A 301       7.090  -8.823   7.131  1.00 95.13           C
ATOM   4579  O   VAL A 301       7.597  -8.398   6.094  1.00 95.13           O
ATOM   4580  HA  VAL A 301       8.905  -8.523   8.235  1.00 95.13           H
ATOM   4581  CB  VAL A 301       8.172 -10.459   8.763  1.00 95.13           C
ATOM   4582  HB  VAL A 301       7.217 -10.889   9.061  1.00 95.13           H
ATOM   4583  CG1 VAL A 301       8.688 -11.249   7.558  1.00 95.13           C
ATOM   4584 1HG1 VAL A 301       7.953 -11.205   6.754  1.00 95.13           H
ATOM   4585 2HG1 VAL A 301       9.628 -10.817   7.216  1.00 95.13           H
ATOM   4586 3HG1 VAL A 301       8.848 -12.288   7.847  1.00 95.13           H
ATOM   4587  CG2 VAL A 301       9.132 -10.578   9.948  1.00 95.13           C
ATOM   4588 1HG2 VAL A 301      10.088 -10.123   9.689  1.00 95.13           H
ATOM   4589 2HG2 VAL A 301       8.709 -10.066  10.812  1.00 95.13           H
ATOM   4590 3HG2 VAL A 301       9.284 -11.630  10.188  1.00 95.13           H
ATOM   4591  HN  VAL A 301       6.954  -8.896  10.231  1.00 95.13           H
ATOM   4592  N   THR A 302       5.816  -9.164   7.258  1.00 94.31           N
ATOM   4593  CA  THR A 302       4.934  -9.208   6.104  1.00 94.31           C
ATOM   4594  C   THR A 302       4.727  -7.801   5.538  1.00 94.31           C
ATOM   4595  O   THR A 302       4.571  -7.632   4.329  1.00 94.31           O
ATOM   4596  HA  THR A 302       5.417  -9.798   5.325  1.00 94.31           H
ATOM   4597  CB  THR A 302       3.632  -9.890   6.529  1.00 94.31           C
ATOM   4598  HB  THR A 302       2.922  -9.921   5.703  1.00 94.31           H
ATOM   4599  OG1 THR A 302       3.212  -9.152   7.674  1.00 94.31           O
ATOM   4600  HG1 THR A 302       2.310  -9.467   7.971  1.00 94.31           H
ATOM   4601  CG2 THR A 302       3.860 -11.306   7.061  1.00 94.31           C
ATOM   4602 1HG2 THR A 302       4.518 -11.267   7.930  1.00 94.31           H
ATOM   4603 2HG2 THR A 302       4.320 -11.916   6.284  1.00 94.31           H
ATOM   4604 3HG2 THR A 302       2.904 -11.744   7.349  1.00 94.31           H
ATOM   4605  HN  THR A 302       5.386  -9.407   8.128  1.00 94.31           H
ATOM   4606  N   GLN A 303       4.731  -6.829   6.438  1.00 91.43           N
ATOM   4607  CA  GLN A 303       4.601  -5.438   6.037  1.00 91.43           C
ATOM   4608  C   GLN A 303       5.784  -5.026   5.159  1.00 91.43           C
ATOM   4609  O   GLN A 303       5.608  -4.333   4.158  1.00 91.43           O
ATOM   4610  HA  GLN A 303       3.677  -5.388   5.461  1.00 91.43           H
ATOM   4611  CB  GLN A 303       4.481  -4.525   7.259  1.00 91.43           C
ATOM   4612 1HB  GLN A 303       3.625  -4.828   7.861  1.00 91.43           H
ATOM   4613 2HB  GLN A 303       5.366  -4.632   7.886  1.00 91.43           H
ATOM   4614  CG  GLN A 303       4.323  -3.063   6.837  1.00 91.43           C
ATOM   4615 1HG  GLN A 303       5.236  -2.720   6.351  1.00 91.43           H
ATOM   4616 2HG  GLN A 303       3.520  -2.977   6.104  1.00 91.43           H
ATOM   4617  CD  GLN A 303       4.016  -2.174   8.044  1.00 91.43           C
ATOM   4618  OE1 GLN A 303       4.804  -2.041   8.966  1.00 91.43           O
ATOM   4619  NE2 GLN A 303       2.830  -1.575   7.987  1.00 91.43           N
ATOM   4620 1HE2 GLN A 303       2.230  -1.727   7.201  1.00 91.43           H
ATOM   4621 2HE2 GLN A 303       2.538  -0.973   8.730  1.00 91.43           H
ATOM   4622  HN  GLN A 303       4.821  -6.979   7.422  1.00 91.43           H
ATOM   4623  N   THR A 304       6.965  -5.470   5.565  1.00 92.71           N
ATOM   4624  CA  THR A 304       8.182  -5.118   4.854  1.00 92.71           C
ATOM   4625  C   THR A 304       8.152  -5.682   3.432  1.00 92.71           C
ATOM   4626  O   THR A 304       8.518  -4.996   2.480  1.00 92.71           O
ATOM   4627  HA  THR A 304       8.227  -4.032   4.766  1.00 92.71           H
ATOM   4628  CB  THR A 304       9.372  -5.613   5.679  1.00 92.71           C
ATOM   4629  HB  THR A 304       9.394  -6.702   5.715  1.00 92.71           H
ATOM   4630  OG1 THR A 304       9.219  -4.959   6.936  1.00 92.71           O
ATOM   4631  HG1 THR A 304       8.816  -5.586   7.601  1.00 92.71           H
ATOM   4632  CG2 THR A 304      10.709  -5.093   5.148  1.00 92.71           C
ATOM   4633 1HG2 THR A 304      10.712  -4.004   5.175  1.00 92.71           H
ATOM   4634 2HG2 THR A 304      10.849  -5.432   4.121  1.00 92.71           H
ATOM   4635 3HG2 THR A 304      11.520  -5.474   5.770  1.00 92.71           H
ATOM   4636  HN  THR A 304       7.097  -6.060   6.362  1.00 92.71           H
ATOM   4637  N   ILE A 305       7.712  -6.928   3.334  1.00 92.33           N
ATOM   4638  CA  ILE A 305       7.606  -7.584   2.042  1.00 92.33           C
ATOM   4639  C   ILE A 305       6.674  -6.774   1.138  1.00 92.33           C
ATOM   4640  O   ILE A 305       6.927  -6.638  -0.058  1.00 92.33           O
ATOM   4641  HA  ILE A 305       8.600  -7.590   1.595  1.00 92.33           H
ATOM   4642  CB  ILE A 305       7.178  -9.043   2.215  1.00 92.33           C
ATOM   4643  HB  ILE A 305       6.283  -9.065   2.836  1.00 92.33           H
ATOM   4644  CG1 ILE A 305       8.256  -9.847   2.946  1.00 92.33           C
ATOM   4645 1HG1 ILE A 305       9.099 -10.024   2.278  1.00 92.33           H
ATOM   4646 2HG1 ILE A 305       8.634  -9.271   3.791  1.00 92.33           H
ATOM   4647  CG2 ILE A 305       6.810  -9.670   0.869  1.00 92.33           C
ATOM   4648 1HG2 ILE A 305       5.985  -9.115   0.423  1.00 92.33           H
ATOM   4649 2HG2 ILE A 305       7.673  -9.636   0.204  1.00 92.33           H
ATOM   4650 3HG2 ILE A 305       6.510 -10.707   1.021  1.00 92.33           H
ATOM   4651  CD1 ILE A 305       7.701 -11.184   3.441  1.00 92.33           C
ATOM   4652 1HD1 ILE A 305       6.874 -11.003   4.127  1.00 92.33           H
ATOM   4653 2HD1 ILE A 305       7.346 -11.767   2.591  1.00 92.33           H
ATOM   4654 3HD1 ILE A 305       8.487 -11.735   3.957  1.00 92.33           H
ATOM   4655  HN  ILE A 305       7.431  -7.486   4.115  1.00 92.33           H
ATOM   4656  N   ALA A 306       5.615  -6.257   1.745  1.00 91.81           N
ATOM   4657  CA  ALA A 306       4.617  -5.510   0.999  1.00 91.81           C
ATOM   4658  C   ALA A 306       5.258  -4.248   0.418  1.00 91.81           C
ATOM   4659  O   ALA A 306       4.907  -3.818  -0.679  1.00 91.81           O
ATOM   4660  HA  ALA A 306       4.272  -6.142   0.181  1.00 91.81           H
ATOM   4661  CB  ALA A 306       3.430  -5.194   1.912  1.00 91.81           C
ATOM   4662 1HB  ALA A 306       2.992  -6.124   2.274  1.00 91.81           H
ATOM   4663 2HB  ALA A 306       3.771  -4.598   2.759  1.00 91.81           H
ATOM   4664 3HB  ALA A 306       2.681  -4.633   1.352  1.00 91.81           H
ATOM   4665  HN  ALA A 306       5.436  -6.342   2.725  1.00 91.81           H
ATOM   4666  N   PHE A 307       6.188  -3.691   1.181  1.00 90.34           N
ATOM   4667  CA  PHE A 307       6.828  -2.446   0.790  1.00 90.34           C
ATOM   4668  C   PHE A 307       7.745  -2.656  -0.416  1.00 90.34           C
ATOM   4669  O   PHE A 307       7.941  -1.744  -1.217  1.00 90.34           O
ATOM   4670  HA  PHE A 307       6.037  -1.745   0.526  1.00 90.34           H
ATOM   4671  CB  PHE A 307       7.670  -1.984   1.981  1.00 90.34           C
ATOM   4672 1HB  PHE A 307       8.320  -2.802   2.293  1.00 90.34           H
ATOM   4673 2HB  PHE A 307       8.317  -1.168   1.660  1.00 90.34           H
ATOM   4674  CG  PHE A 307       6.845  -1.520   3.183  1.00 90.34           C
ATOM   4675  CD1 PHE A 307       5.497  -1.380   3.070  1.00 90.34           C
ATOM   4676  HD1 PHE A 307       5.004  -1.598   2.123  1.00 90.34           H
ATOM   4677  CD2 PHE A 307       7.460  -1.247   4.365  1.00 90.34           C
ATOM   4678  HD2 PHE A 307       8.541  -1.359   4.456  1.00 90.34           H
ATOM   4679  CE1 PHE A 307       4.732  -0.949   4.186  1.00 90.34           C
ATOM   4680  HE1 PHE A 307       3.652  -0.836   4.095  1.00 90.34           H
ATOM   4681  CE2 PHE A 307       6.695  -0.816   5.481  1.00 90.34           C
ATOM   4682  HE2 PHE A 307       7.188  -0.598   6.429  1.00 90.34           H
ATOM   4683  CZ  PHE A 307       5.347  -0.676   5.368  1.00 90.34           C
ATOM   4684  HZ  PHE A 307       4.760  -0.345   6.224  1.00 90.34           H
ATOM   4685  HN  PHE A 307       6.503  -4.075   2.048  1.00 90.34           H
ATOM   4686  N   PHE A 308       8.281  -3.864  -0.509  1.00 87.26           N
ATOM   4687  CA  PHE A 308       9.153  -4.213  -1.617  1.00 87.26           C
ATOM   4688  C   PHE A 308       8.403  -4.139  -2.949  1.00 87.26           C
ATOM   4689  O   PHE A 308       9.017  -3.985  -4.004  1.00 87.26           O
ATOM   4690  HA  PHE A 308       9.972  -3.494  -1.623  1.00 87.26           H
ATOM   4691  CB  PHE A 308       9.617  -5.653  -1.386  1.00 87.26           C
ATOM   4692 1HB  PHE A 308       8.817  -6.207  -0.894  1.00 87.26           H
ATOM   4693 2HB  PHE A 308       9.787  -6.129  -2.352  1.00 87.26           H
ATOM   4694  CG  PHE A 308      10.890  -5.769  -0.545  1.00 87.26           C
ATOM   4695  CD1 PHE A 308      12.103  -5.534  -1.113  1.00 87.26           C
ATOM   4696  HD1 PHE A 308      12.168  -5.261  -2.166  1.00 87.26           H
ATOM   4697  CD2 PHE A 308      10.808  -6.109   0.769  1.00 87.26           C
ATOM   4698  HD2 PHE A 308       9.835  -6.298   1.223  1.00 87.26           H
ATOM   4699  CE1 PHE A 308      13.284  -5.642  -0.332  1.00 87.26           C
ATOM   4700  HE1 PHE A 308      14.257  -5.453  -0.787  1.00 87.26           H
ATOM   4701  CE2 PHE A 308      11.989  -6.217   1.549  1.00 87.26           C
ATOM   4702  HE2 PHE A 308      11.924  -6.489   2.603  1.00 87.26           H
ATOM   4703  CZ  PHE A 308      13.203  -5.981   0.982  1.00 87.26           C
ATOM   4704  HZ  PHE A 308      14.110  -6.064   1.581  1.00 87.26           H
ATOM   4705  HN  PHE A 308       8.129  -4.596   0.156  1.00 87.26           H
ATOM   4706  N   HIS A 309       7.086  -4.252  -2.857  1.00 77.96           N
ATOM   4707  CA  HIS A 309       6.248  -4.221  -4.043  1.00 77.96           C
ATOM   4708  C   HIS A 309       6.432  -2.886  -4.767  1.00 77.96           C
ATOM   4709  O   HIS A 309       6.475  -2.842  -5.996  1.00 77.96           O
ATOM   4710  HA  HIS A 309       6.593  -5.027  -4.691  1.00 77.96           H
ATOM   4711  CB  HIS A 309       4.788  -4.504  -3.684  1.00 77.96           C
ATOM   4712 1HB  HIS A 309       4.718  -5.502  -3.250  1.00 77.96           H
ATOM   4713 2HB  HIS A 309       4.470  -3.799  -2.916  1.00 77.96           H
ATOM   4714  CG  HIS A 309       3.838  -4.412  -4.855  1.00 77.96           C
ATOM   4715  ND1 HIS A 309       3.091  -3.279  -5.127  1.00 77.96           N
ATOM   4716  HD1 HIS A 309       3.100  -2.431  -4.596  1.00 77.96           H
ATOM   4717  CD2 HIS A 309       3.523  -5.322  -5.821  1.00 77.96           C
ATOM   4718  HD2 HIS A 309       3.934  -6.328  -5.907  1.00 77.96           H
ATOM   4719  CE1 HIS A 309       2.363  -3.509  -6.209  1.00 77.96           C
ATOM   4720  HE1 HIS A 309       1.670  -2.808  -6.676  1.00 77.96           H
ATOM   4721  NE2 HIS A 309       2.631  -4.775  -6.638  1.00 77.96           N
ATOM   4722  HN  HIS A 309       6.593  -4.364  -1.994  1.00 77.96           H
ATOM   4723  N   SER A 310       6.536  -1.829  -3.975  1.00 82.77           N
ATOM   4724  CA  SER A 310       6.578  -0.484  -4.523  1.00 82.77           C
ATOM   4725  C   SER A 310       7.899  -0.261  -5.262  1.00 82.77           C
ATOM   4726  O   SER A 310       7.979   0.582  -6.155  1.00 82.77           O
ATOM   4727  HA  SER A 310       5.738  -0.428  -5.215  1.00 82.77           H
ATOM   4728  CB  SER A 310       6.402   0.565  -3.423  1.00 82.77           C
ATOM   4729 1HB  SER A 310       7.128   0.384  -2.630  1.00 82.77           H
ATOM   4730 2HB  SER A 310       6.612   1.554  -3.828  1.00 82.77           H
ATOM   4731  OG  SER A 310       5.087   0.547  -2.874  1.00 82.77           O
ATOM   4732  HG  SER A 310       4.451   1.007  -3.494  1.00 82.77           H
ATOM   4733  HN  SER A 310       6.592  -1.881  -2.978  1.00 82.77           H
ATOM   4734  N   CYS A 311       8.901  -1.030  -4.864  1.00 85.89           N
ATOM   4735  CA  CYS A 311      10.213  -0.928  -5.478  1.00 85.89           C
ATOM   4736  C   CYS A 311      10.271  -1.908  -6.652  1.00 85.89           C
ATOM   4737  O   CYS A 311      11.123  -1.779  -7.531  1.00 85.89           O
ATOM   4738  HA  CYS A 311      10.317   0.100  -5.826  1.00 85.89           H
ATOM   4739  CB  CYS A 311      11.333  -1.182  -4.467  1.00 85.89           C
ATOM   4740 1HB  CYS A 311      12.276  -0.794  -4.851  1.00 85.89           H
ATOM   4741 2HB  CYS A 311      11.123  -0.651  -3.539  1.00 85.89           H
ATOM   4742  SG  CYS A 311      11.484  -2.976  -4.138  1.00 85.89           S
ATOM   4743  HG  CYS A 311      12.495  -2.876  -3.280  1.00 85.89           H
ATOM   4744  HN  CYS A 311       8.827  -1.713  -4.136  1.00 85.89           H
ATOM   4745  N   LEU A 312       9.355  -2.864  -6.630  1.00 83.05           N
ATOM   4746  CA  LEU A 312       9.375  -3.943  -7.602  1.00 83.05           C
ATOM   4747  C   LEU A 312       8.700  -3.474  -8.892  1.00 83.05           C
ATOM   4748  O   LEU A 312       9.077  -3.896  -9.984  1.00 83.05           O
ATOM   4749  HA  LEU A 312      10.419  -4.167  -7.821  1.00 83.05           H
ATOM   4750  CB  LEU A 312       8.756  -5.210  -7.010  1.00 83.05           C
ATOM   4751 1HB  LEU A 312       7.845  -4.932  -6.480  1.00 83.05           H
ATOM   4752 2HB  LEU A 312       8.459  -5.864  -7.830  1.00 83.05           H
ATOM   4753  CG  LEU A 312       9.645  -6.008  -6.054  1.00 83.05           C
ATOM   4754  HG  LEU A 312       9.980  -5.340  -5.261  1.00 83.05           H
ATOM   4755  CD1 LEU A 312       8.859  -7.140  -5.390  1.00 83.05           C
ATOM   4756 1HD1 LEU A 312       8.027  -6.721  -4.824  1.00 83.05           H
ATOM   4757 2HD1 LEU A 312       8.475  -7.814  -6.155  1.00 83.05           H
ATOM   4758 3HD1 LEU A 312       9.515  -7.691  -4.716  1.00 83.05           H
ATOM   4759  CD2 LEU A 312      10.896  -6.523  -6.770  1.00 83.05           C
ATOM   4760 1HD2 LEU A 312      10.601  -7.170  -7.596  1.00 83.05           H
ATOM   4761 2HD2 LEU A 312      11.467  -5.678  -7.156  1.00 83.05           H
ATOM   4762 3HD2 LEU A 312      11.510  -7.087  -6.069  1.00 83.05           H
ATOM   4763  HN  LEU A 312       8.610  -2.909  -5.964  1.00 83.05           H
ATOM   4764  N   ASN A 313       7.712  -2.607  -8.724  1.00 76.41           N
ATOM   4765  CA  ASN A 313       6.884  -2.188  -9.842  1.00 76.41           C
ATOM   4766  C   ASN A 313       7.781  -1.684 -10.975  1.00 76.41           C
ATOM   4767  O   ASN A 313       7.708  -2.181 -12.098  1.00 76.41           O
ATOM   4768  HA  ASN A 313       6.315  -3.074 -10.125  1.00 76.41           H
ATOM   4769  CB  ASN A 313       5.947  -1.048  -9.438  1.00 76.41           C
ATOM   4770 1HB  ASN A 313       6.488  -0.330  -8.821  1.00 76.41           H
ATOM   4771 2HB  ASN A 313       5.613  -0.515 -10.328  1.00 76.41           H
ATOM   4772  CG  ASN A 313       4.736  -1.580  -8.670  1.00 76.41           C
ATOM   4773  OD1 ASN A 313       4.367  -2.739  -8.766  1.00 76.41           O
ATOM   4774  ND2 ASN A 313       4.140  -0.671  -7.904  1.00 76.41           N
ATOM   4775 1HD2 ASN A 313       4.493   0.264  -7.870  1.00 76.41           H
ATOM   4776 2HD2 ASN A 313       3.338  -0.922  -7.361  1.00 76.41           H
ATOM   4777  HN  ASN A 313       7.475  -2.193  -7.845  1.00 76.41           H
ATOM   4778  N   PRO A 314       8.641  -0.693 -10.702  1.00 76.19           N
ATOM   4779  CA  PRO A 314       9.486  -0.118 -11.752  1.00 76.19           C
ATOM   4780  C   PRO A 314      10.278  -1.178 -12.500  1.00 76.19           C
ATOM   4781  O   PRO A 314      10.402  -1.117 -13.723  1.00 76.19           O
ATOM   4782  HA  PRO A 314       8.868   0.364 -12.509  1.00 76.19           H
ATOM   4783  CB  PRO A 314      10.402   0.844 -10.992  1.00 76.19           C
ATOM   4784 1HB  PRO A 314      11.332   0.360 -10.692  1.00 76.19           H
ATOM   4785 2HB  PRO A 314      10.675   1.704 -11.603  1.00 76.19           H
ATOM   4786  CG  PRO A 314       9.564   1.252  -9.786  1.00 76.19           C
ATOM   4787 1HG  PRO A 314      10.182   1.644  -8.979  1.00 76.19           H
ATOM   4788 2HG  PRO A 314       8.851   2.037 -10.036  1.00 76.19           H
ATOM   4789  CD  PRO A 314       8.874  -0.045  -9.399  1.00 76.19           C
ATOM   4790 1HD  PRO A 314       9.500  -0.660  -8.753  1.00 76.19           H
ATOM   4791 2HD  PRO A 314       7.945   0.136  -8.858  1.00 76.19           H
ATOM   4792  N   VAL A 315      10.798  -2.130 -11.740  1.00 78.03           N
ATOM   4793  CA  VAL A 315      11.652  -3.159 -12.308  1.00 78.03           C
ATOM   4794  C   VAL A 315      10.839  -4.008 -13.287  1.00 78.03           C
ATOM   4795  O   VAL A 315      11.326  -4.365 -14.358  1.00 78.03           O
ATOM   4796  HA  VAL A 315      12.449  -2.658 -12.857  1.00 78.03           H
ATOM   4797  CB  VAL A 315      12.292  -3.984 -11.190  1.00 78.03           C
ATOM   4798  HB  VAL A 315      11.491  -4.447 -10.613  1.00 78.03           H
ATOM   4799  CG1 VAL A 315      13.164  -5.102 -11.764  1.00 78.03           C
ATOM   4800 1HG1 VAL A 315      12.551  -5.762 -12.378  1.00 78.03           H
ATOM   4801 2HG1 VAL A 315      13.956  -4.668 -12.375  1.00 78.03           H
ATOM   4802 3HG1 VAL A 315      13.607  -5.673 -10.948  1.00 78.03           H
ATOM   4803  CG2 VAL A 315      13.098  -3.092 -10.242  1.00 78.03           C
ATOM   4804 1HG2 VAL A 315      13.887  -2.588 -10.801  1.00 78.03           H
ATOM   4805 2HG2 VAL A 315      12.438  -2.348  -9.795  1.00 78.03           H
ATOM   4806 3HG2 VAL A 315      13.542  -3.704  -9.457  1.00 78.03           H
ATOM   4807  HN  VAL A 315      10.643  -2.205 -10.754  1.00 78.03           H
ATOM   4808  N   LEU A 316       9.612  -4.307 -12.884  1.00 75.73           N
ATOM   4809  CA  LEU A 316       8.736  -5.129 -13.700  1.00 75.73           C
ATOM   4810  C   LEU A 316       8.565  -4.477 -15.073  1.00 75.73           C
ATOM   4811  O   LEU A 316       8.608  -5.157 -16.097  1.00 75.73           O
ATOM   4812  HA  LEU A 316       9.225  -6.094 -13.835  1.00 75.73           H
ATOM   4813  CB  LEU A 316       7.414  -5.389 -12.974  1.00 75.73           C
ATOM   4814 1HB  LEU A 316       7.003  -4.431 -12.657  1.00 75.73           H
ATOM   4815 2HB  LEU A 316       6.710  -5.818 -13.686  1.00 75.73           H
ATOM   4816  CG  LEU A 316       7.489  -6.309 -11.754  1.00 75.73           C
ATOM   4817  HG  LEU A 316       8.225  -5.900 -11.062  1.00 75.73           H
ATOM   4818  CD1 LEU A 316       6.149  -6.351 -11.016  1.00 75.73           C
ATOM   4819 1HD1 LEU A 316       5.887  -5.348 -10.681  1.00 75.73           H
ATOM   4820 2HD1 LEU A 316       5.376  -6.724 -11.688  1.00 75.73           H
ATOM   4821 3HD1 LEU A 316       6.230  -7.013 -10.154  1.00 75.73           H
ATOM   4822  CD2 LEU A 316       7.970  -7.707 -12.150  1.00 75.73           C
ATOM   4823 1HD2 LEU A 316       7.276  -8.138 -12.872  1.00 75.73           H
ATOM   4824 2HD2 LEU A 316       8.962  -7.637 -12.596  1.00 75.73           H
ATOM   4825 3HD2 LEU A 316       8.014  -8.340 -11.264  1.00 75.73           H
ATOM   4826  HN  LEU A 316       9.217  -3.998 -12.018  1.00 75.73           H
ATOM   4827  N   TYR A 317       8.375  -3.166 -15.051  1.00 64.14           N
ATOM   4828  CA  TYR A 317       8.133  -2.423 -16.276  1.00 64.14           C
ATOM   4829  C   TYR A 317       9.354  -2.473 -17.197  1.00 64.14           C
ATOM   4830  O   TYR A 317       9.213  -2.528 -18.418  1.00 64.14           O
ATOM   4831  HA  TYR A 317       7.285  -2.881 -16.785  1.00 64.14           H
ATOM   4832  CB  TYR A 317       7.889  -0.974 -15.850  1.00 64.14           C
ATOM   4833 1HB  TYR A 317       8.784  -0.597 -15.355  1.00 64.14           H
ATOM   4834 2HB  TYR A 317       7.737  -0.365 -16.741  1.00 64.14           H
ATOM   4835  CG  TYR A 317       6.691  -0.794 -14.916  1.00 64.14           C
ATOM   4836  CD1 TYR A 317       5.612  -1.649 -15.004  1.00 64.14           C
ATOM   4837  HD1 TYR A 317       5.613  -2.453 -15.740  1.00 64.14           H
ATOM   4838  CD2 TYR A 317       6.690   0.225 -13.984  1.00 64.14           C
ATOM   4839  HD2 TYR A 317       7.543   0.901 -13.915  1.00 64.14           H
ATOM   4840  CE1 TYR A 317       4.485  -1.479 -14.125  1.00 64.14           C
ATOM   4841  HE1 TYR A 317       3.626  -2.148 -14.184  1.00 64.14           H
ATOM   4842  CE2 TYR A 317       5.563   0.395 -13.105  1.00 64.14           C
ATOM   4843  HE2 TYR A 317       5.549   1.195 -12.365  1.00 64.14           H
ATOM   4844  CZ  TYR A 317       4.516  -0.465 -13.218  1.00 64.14           C
ATOM   4845  OH  TYR A 317       3.451  -0.305 -12.388  1.00 64.14           O
ATOM   4846  HH  TYR A 317       2.785  -1.036 -12.540  1.00 64.14           H
ATOM   4847  HN  TYR A 317       8.384  -2.614 -14.217  1.00 64.14           H
ATOM   4848  N   VAL A 318      10.524  -2.452 -16.577  1.00 65.77           N
ATOM   4849  CA  VAL A 318      11.769  -2.453 -17.327  1.00 65.77           C
ATOM   4850  C   VAL A 318      11.895  -3.769 -18.096  1.00 65.77           C
ATOM   4851  O   VAL A 318      12.143  -3.767 -19.301  1.00 65.77           O
ATOM   4852  HA  VAL A 318      11.722  -1.632 -18.043  1.00 65.77           H
ATOM   4853  CB  VAL A 318      12.947  -2.195 -16.386  1.00 65.77           C
ATOM   4854  HB  VAL A 318      12.891  -2.917 -15.572  1.00 65.77           H
ATOM   4855  CG1 VAL A 318      14.281  -2.403 -17.108  1.00 65.77           C
ATOM   4856 1HG1 VAL A 318      14.341  -3.429 -17.470  1.00 65.77           H
ATOM   4857 2HG1 VAL A 318      14.349  -1.715 -17.950  1.00 65.77           H
ATOM   4858 3HG1 VAL A 318      15.101  -2.213 -16.416  1.00 65.77           H
ATOM   4859  CG2 VAL A 318      12.866  -0.793 -15.778  1.00 65.77           C
ATOM   4860 1HG2 VAL A 318      12.886  -0.049 -16.574  1.00 65.77           H
ATOM   4861 2HG2 VAL A 318      11.939  -0.696 -15.212  1.00 65.77           H
ATOM   4862 3HG2 VAL A 318      13.716  -0.636 -15.113  1.00 65.77           H
ATOM   4863  HN  VAL A 318      10.630  -2.435 -15.583  1.00 65.77           H
ATOM   4864  N   PHE A 319      11.719  -4.862 -17.368  1.00 65.54           N
ATOM   4865  CA  PHE A 319      11.997  -6.179 -17.915  1.00 65.54           C
ATOM   4866  C   PHE A 319      10.866  -6.641 -18.836  1.00 65.54           C
ATOM   4867  O   PHE A 319      11.110  -7.314 -19.836  1.00 65.54           O
ATOM   4868  HA  PHE A 319      12.921  -6.102 -18.489  1.00 65.54           H
ATOM   4869  CB  PHE A 319      12.101  -7.143 -16.731  1.00 65.54           C
ATOM   4870 1HB  PHE A 319      11.325  -6.896 -16.007  1.00 65.54           H
ATOM   4871 2HB  PHE A 319      11.901  -8.155 -17.082  1.00 65.54           H
ATOM   4872  CG  PHE A 319      13.461  -7.121 -16.029  1.00 65.54           C
ATOM   4873  CD1 PHE A 319      14.555  -7.636 -16.651  1.00 65.54           C
ATOM   4874  HD1 PHE A 319      14.464  -8.064 -17.649  1.00 65.54           H
ATOM   4875  CD2 PHE A 319      13.574  -6.587 -14.784  1.00 65.54           C
ATOM   4876  HD2 PHE A 319      12.697  -6.175 -14.285  1.00 65.54           H
ATOM   4877  CE1 PHE A 319      15.817  -7.616 -15.999  1.00 65.54           C
ATOM   4878  HE1 PHE A 319      16.694  -8.029 -16.497  1.00 65.54           H
ATOM   4879  CE2 PHE A 319      14.835  -6.567 -14.132  1.00 65.54           C
ATOM   4880  HE2 PHE A 319      14.926  -6.139 -13.133  1.00 65.54           H
ATOM   4881  CZ  PHE A 319      15.930  -7.082 -14.753  1.00 65.54           C
ATOM   4882  HZ  PHE A 319      16.898  -7.067 -14.253  1.00 65.54           H
ATOM   4883  HN  PHE A 319      11.392  -4.858 -16.423  1.00 65.54           H
ATOM   4884  N   VAL A 320       9.652  -6.261 -18.465  1.00 68.86           N
ATOM   4885  CA  VAL A 320       8.467  -6.834 -19.081  1.00 68.86           C
ATOM   4886  C   VAL A 320       7.960  -5.892 -20.174  1.00 68.86           C
ATOM   4887  O   VAL A 320       7.316  -6.330 -21.126  1.00 68.86           O
ATOM   4888  HA  VAL A 320       8.759  -7.779 -19.540  1.00 68.86           H
ATOM   4889  CB  VAL A 320       7.414  -7.132 -18.012  1.00 68.86           C
ATOM   4890  HB  VAL A 320       6.959  -6.187 -17.716  1.00 68.86           H
ATOM   4891  CG1 VAL A 320       6.308  -8.031 -18.568  1.00 68.86           C
ATOM   4892 1HG1 VAL A 320       5.823  -7.533 -19.408  1.00 68.86           H
ATOM   4893 2HG1 VAL A 320       6.740  -8.973 -18.905  1.00 68.86           H
ATOM   4894 3HG1 VAL A 320       5.572  -8.227 -17.788  1.00 68.86           H
ATOM   4895  CG2 VAL A 320       8.054  -7.755 -16.770  1.00 68.86           C
ATOM   4896 1HG2 VAL A 320       8.547  -8.688 -17.044  1.00 68.86           H
ATOM   4897 2HG2 VAL A 320       8.788  -7.065 -16.354  1.00 68.86           H
ATOM   4898 3HG2 VAL A 320       7.283  -7.957 -16.026  1.00 68.86           H
ATOM   4899  HN  VAL A 320       9.471  -5.576 -17.759  1.00 68.86           H
ATOM   4900  N   GLY A 321       8.269  -4.615 -20.001  1.00 70.71           N
ATOM   4901  CA  GLY A 321       7.777  -3.596 -20.912  1.00 70.71           C
ATOM   4902  C   GLY A 321       8.777  -3.342 -22.042  1.00 70.71           C
ATOM   4903  O   GLY A 321       9.764  -2.631 -21.854  1.00 70.71           O
ATOM   4904 1HA  GLY A 321       6.821  -3.909 -21.332  1.00 70.71           H
ATOM   4905 2HA  GLY A 321       7.597  -2.670 -20.366  1.00 70.71           H
ATOM   4906  HN  GLY A 321       8.843  -4.275 -19.257  1.00 70.71           H
ATOM   4907  N   GLU A 322       8.487  -3.935 -23.191  1.00 63.20           N
ATOM   4908  CA  GLU A 322       9.262  -3.664 -24.389  1.00 63.20           C
ATOM   4909  C   GLU A 322       9.195  -2.176 -24.739  1.00 63.20           C
ATOM   4910  O   GLU A 322      10.214  -1.561 -25.051  1.00 63.20           O
ATOM   4911  HA  GLU A 322      10.287  -3.940 -24.141  1.00 63.20           H
ATOM   4912  CB  GLU A 322       8.781  -4.524 -25.560  1.00 63.20           C
ATOM   4913 1HB  GLU A 322       7.692  -4.516 -25.598  1.00 63.20           H
ATOM   4914 2HB  GLU A 322       9.247  -4.182 -26.483  1.00 63.20           H
ATOM   4915  CG  GLU A 322       9.205  -5.983 -25.378  1.00 63.20           C
ATOM   4916 1HG  GLU A 322      10.282  -6.036 -25.218  1.00 63.20           H
ATOM   4917 2HG  GLU A 322       8.730  -6.396 -24.488  1.00 63.20           H
ATOM   4918  CD  GLU A 322       8.824  -6.821 -26.600  1.00 63.20           C
ATOM   4919  OE1 GLU A 322       9.105  -8.039 -26.563  1.00 63.20           O
ATOM   4920  OE2 GLU A 322       8.261  -6.225 -27.544  1.00 63.20           O
ATOM   4921  HN  GLU A 322       7.741  -4.590 -23.309  1.00 63.20           H
ATOM   4922  N   ARG A 323       7.985  -1.640 -24.676  1.00 60.70           N
ATOM   4923  CA  ARG A 323       7.764  -0.248 -25.030  1.00 60.70           C
ATOM   4924  C   ARG A 323       8.535   0.671 -24.081  1.00 60.70           C
ATOM   4925  O   ARG A 323       9.171   1.628 -24.519  1.00 60.70           O
ATOM   4926  HA  ARG A 323       8.135  -0.158 -26.051  1.00 60.70           H
ATOM   4927  CB  ARG A 323       6.276   0.105 -24.974  1.00 60.70           C
ATOM   4928 1HB  ARG A 323       5.717  -0.556 -25.637  1.00 60.70           H
ATOM   4929 2HB  ARG A 323       5.897  -0.061 -23.965  1.00 60.70           H
ATOM   4930  CG  ARG A 323       6.042   1.561 -25.381  1.00 60.70           C
ATOM   4931 1HG  ARG A 323       6.572   2.223 -24.696  1.00 60.70           H
ATOM   4932 2HG  ARG A 323       6.454   1.735 -26.375  1.00 60.70           H
ATOM   4933  CD  ARG A 323       4.550   1.899 -25.374  1.00 60.70           C
ATOM   4934 1HD  ARG A 323       4.034   1.320 -26.140  1.00 60.70           H
ATOM   4935 2HD  ARG A 323       4.110   1.623 -24.416  1.00 60.70           H
ATOM   4936  NE  ARG A 323       4.358   3.346 -25.620  1.00 60.70           N
ATOM   4937  HE  ARG A 323       5.069   3.834 -26.126  1.00 60.70           H
ATOM   4938  CZ  ARG A 323       3.291   4.043 -25.206  1.00 60.70           C
ATOM   4939  NH1 ARG A 323       2.308   3.440 -24.523  1.00 60.70           N
ATOM   4940 1HH1 ARG A 323       2.367   2.463 -24.319  1.00 60.70           H
ATOM   4941 2HH1 ARG A 323       1.515   3.967 -24.218  1.00 60.70           H
ATOM   4942  NH2 ARG A 323       3.221   5.352 -25.485  1.00 60.70           N
ATOM   4943 1HH2 ARG A 323       2.432   5.886 -25.183  1.00 60.70           H
ATOM   4944 2HH2 ARG A 323       3.959   5.794 -25.995  1.00 60.70           H
ATOM   4945  HN  ARG A 323       7.167  -2.138 -24.389  1.00 60.70           H
ATOM   4946  N   PHE A 324       8.453   0.347 -22.799  1.00 71.43           N
ATOM   4947  CA  PHE A 324       9.078   1.171 -21.778  1.00 71.43           C
ATOM   4948  C   PHE A 324      10.602   1.143 -21.908  1.00 71.43           C
ATOM   4949  O   PHE A 324      11.261   2.169 -21.751  1.00 71.43           O
ATOM   4950  HA  PHE A 324       8.722   2.191 -21.922  1.00 71.43           H
ATOM   4951  CB  PHE A 324       8.683   0.580 -20.423  1.00 71.43           C
ATOM   4952 1HB  PHE A 324       7.598   0.475 -20.386  1.00 71.43           H
ATOM   4953 2HB  PHE A 324       9.103  -0.422 -20.338  1.00 71.43           H
ATOM   4954  CG  PHE A 324       9.141   1.412 -19.224  1.00 71.43           C
ATOM   4955  CD1 PHE A 324      10.303   1.104 -18.587  1.00 71.43           C
ATOM   4956  HD1 PHE A 324      10.907   0.265 -18.931  1.00 71.43           H
ATOM   4957  CD2 PHE A 324       8.387   2.459 -18.794  1.00 71.43           C
ATOM   4958  HD2 PHE A 324       7.456   2.706 -19.304  1.00 71.43           H
ATOM   4959  CE1 PHE A 324      10.729   1.877 -17.474  1.00 71.43           C
ATOM   4960  HE1 PHE A 324      11.660   1.630 -16.964  1.00 71.43           H
ATOM   4961  CE2 PHE A 324       8.813   3.231 -17.681  1.00 71.43           C
ATOM   4962  HE2 PHE A 324       8.208   4.071 -17.337  1.00 71.43           H
ATOM   4963  CZ  PHE A 324       9.974   2.924 -17.044  1.00 71.43           C
ATOM   4964  HZ  PHE A 324      10.301   3.517 -16.190  1.00 71.43           H
ATOM   4965  HN  PHE A 324       7.971  -0.459 -22.455  1.00 71.43           H
ATOM   4966  N   ARG A 325      11.118  -0.044 -22.194  1.00 70.25           N
ATOM   4967  CA  ARG A 325      12.550  -0.214 -22.371  1.00 70.25           C
ATOM   4968  C   ARG A 325      13.063   0.718 -23.471  1.00 70.25           C
ATOM   4969  O   ARG A 325      14.087   1.378 -23.302  1.00 70.25           O
ATOM   4970  HA  ARG A 325      12.983   0.043 -21.405  1.00 70.25           H
ATOM   4971  CB  ARG A 325      12.892  -1.660 -22.737  1.00 70.25           C
ATOM   4972 1HB  ARG A 325      12.021  -2.141 -23.183  1.00 70.25           H
ATOM   4973 2HB  ARG A 325      13.682  -1.672 -23.487  1.00 70.25           H
ATOM   4974  CG  ARG A 325      13.340  -2.447 -21.503  1.00 70.25           C
ATOM   4975 1HG  ARG A 325      14.149  -1.915 -21.002  1.00 70.25           H
ATOM   4976 2HG  ARG A 325      12.516  -2.516 -20.793  1.00 70.25           H
ATOM   4977  CD  ARG A 325      13.807  -3.851 -21.889  1.00 70.25           C
ATOM   4978 1HD  ARG A 325      14.381  -3.811 -22.814  1.00 70.25           H
ATOM   4979 2HD  ARG A 325      14.470  -4.247 -21.119  1.00 70.25           H
ATOM   4980  NE  ARG A 325      12.640  -4.745 -22.057  1.00 70.25           N
ATOM   4981  HE  ARG A 325      11.752  -4.423 -21.729  1.00 70.25           H
ATOM   4982  CZ  ARG A 325      12.698  -5.959 -22.621  1.00 70.25           C
ATOM   4983  NH1 ARG A 325      13.862  -6.442 -23.078  1.00 70.25           N
ATOM   4984 1HH1 ARG A 325      14.695  -5.895 -22.999  1.00 70.25           H
ATOM   4985 2HH1 ARG A 325      13.897  -7.349 -23.497  1.00 70.25           H
ATOM   4986  NH2 ARG A 325      11.575  -6.684 -22.721  1.00 70.25           N
ATOM   4987 1HH2 ARG A 325      11.602  -7.592 -23.140  1.00 70.25           H
ATOM   4988 2HH2 ARG A 325      10.711  -6.316 -22.378  1.00 70.25           H
ATOM   4989  HN  ARG A 325      10.576  -0.877 -22.304  1.00 70.25           H
ATOM   4990  N   ARG A 326      12.328   0.741 -24.573  1.00 66.50           N
ATOM   4991  CA  ARG A 326      12.708   1.566 -25.708  1.00 66.50           C
ATOM   4992  C   ARG A 326      12.691   3.045 -25.318  1.00 66.50           C
ATOM   4993  O   ARG A 326      13.634   3.779 -25.612  1.00 66.50           O
ATOM   4994  HA  ARG A 326      13.715   1.239 -25.965  1.00 66.50           H
ATOM   4995  CB  ARG A 326      11.760   1.346 -26.889  1.00 66.50           C
ATOM   4996 1HB  ARG A 326      10.728   1.360 -26.539  1.00 66.50           H
ATOM   4997 2HB  ARG A 326      11.866   2.164 -27.602  1.00 66.50           H
ATOM   4998  CG  ARG A 326      12.051   0.015 -27.585  1.00 66.50           C
ATOM   4999 1HG  ARG A 326      13.067   0.022 -27.981  1.00 66.50           H
ATOM   5000 2HG  ARG A 326      11.998  -0.798 -26.860  1.00 66.50           H
ATOM   5001  CD  ARG A 326      11.057  -0.239 -28.719  1.00 66.50           C
ATOM   5002 1HD  ARG A 326      10.042  -0.271 -28.324  1.00 66.50           H
ATOM   5003 2HD  ARG A 326      11.094   0.580 -29.437  1.00 66.50           H
ATOM   5004  NE  ARG A 326      11.376  -1.517 -29.395  1.00 66.50           N
ATOM   5005  HE  ARG A 326      12.003  -2.146 -28.936  1.00 66.50           H
ATOM   5006  CZ  ARG A 326      10.877  -1.884 -30.583  1.00 66.50           C
ATOM   5007  NH1 ARG A 326      10.032  -1.080 -31.243  1.00 66.50           N
ATOM   5008 1HH1 ARG A 326       9.770  -0.199 -30.850  1.00 66.50           H
ATOM   5009 2HH1 ARG A 326       9.664  -1.361 -32.130  1.00 66.50           H
ATOM   5010  NH2 ARG A 326      11.235  -3.066 -31.102  1.00 66.50           N
ATOM   5011 1HH2 ARG A 326      10.872  -3.355 -31.987  1.00 66.50           H
ATOM   5012 2HH2 ARG A 326      11.866  -3.660 -30.603  1.00 66.50           H
ATOM   5013  HN  ARG A 326      11.489   0.212 -24.697  1.00 66.50           H
ATOM   5014  N   ASP A 327      11.610   3.440 -24.662  1.00 76.12           N
ATOM   5015  CA  ASP A 327      11.410   4.838 -24.321  1.00 76.12           C
ATOM   5016  C   ASP A 327      12.450   5.259 -23.281  1.00 76.12           C
ATOM   5017  O   ASP A 327      12.894   6.406 -23.272  1.00 76.12           O
ATOM   5018  HA  ASP A 327      11.516   5.380 -25.261  1.00 76.12           H
ATOM   5019  CB  ASP A 327      10.021   5.065 -23.720  1.00 76.12           C
ATOM   5020 1HB  ASP A 327       9.840   4.337 -22.929  1.00 76.12           H
ATOM   5021 2HB  ASP A 327       9.977   6.053 -23.260  1.00 76.12           H
ATOM   5022  CG  ASP A 327       8.934   4.945 -24.789  1.00 76.12           C
ATOM   5023  OD1 ASP A 327       9.303   4.998 -25.982  1.00 76.12           O
ATOM   5024  OD2 ASP A 327       7.758   4.802 -24.390  1.00 76.12           O
ATOM   5025  HN  ASP A 327      10.880   2.824 -24.365  1.00 76.12           H
ATOM   5026  N   LEU A 328      12.808   4.308 -22.431  1.00 77.53           N
ATOM   5027  CA  LEU A 328      13.822   4.552 -21.419  1.00 77.53           C
ATOM   5028  C   LEU A 328      15.147   4.895 -22.103  1.00 77.53           C
ATOM   5029  O   LEU A 328      15.735   5.942 -21.835  1.00 77.53           O
ATOM   5030  HA  LEU A 328      13.501   5.416 -20.836  1.00 77.53           H
ATOM   5031  CB  LEU A 328      13.915   3.366 -20.457  1.00 77.53           C
ATOM   5032 1HB  LEU A 328      12.971   3.284 -19.920  1.00 77.53           H
ATOM   5033 2HB  LEU A 328      14.028   2.455 -21.045  1.00 77.53           H
ATOM   5034  CG  LEU A 328      15.050   3.422 -19.432  1.00 77.53           C
ATOM   5035  HG  LEU A 328      15.994   3.502 -19.971  1.00 77.53           H
ATOM   5036  CD1 LEU A 328      14.928   4.663 -18.546  1.00 77.53           C
ATOM   5037 1HD1 LEU A 328      14.973   5.558 -19.166  1.00 77.53           H
ATOM   5038 2HD1 LEU A 328      13.977   4.638 -18.014  1.00 77.53           H
ATOM   5039 3HD1 LEU A 328      15.746   4.678 -17.826  1.00 77.53           H
ATOM   5040  CD2 LEU A 328      15.108   2.134 -18.608  1.00 77.53           C
ATOM   5041 1HD2 LEU A 328      14.165   1.998 -18.079  1.00 77.53           H
ATOM   5042 2HD2 LEU A 328      15.278   1.286 -19.272  1.00 77.53           H
ATOM   5043 3HD2 LEU A 328      15.923   2.200 -17.888  1.00 77.53           H
ATOM   5044  HN  LEU A 328      12.420   3.387 -22.426  1.00 77.53           H
ATOM   5045  N   VAL A 329      15.578   3.994 -22.973  1.00 78.84           N
ATOM   5046  CA  VAL A 329      16.867   4.141 -23.627  1.00 78.84           C
ATOM   5047  C   VAL A 329      16.873   5.431 -24.449  1.00 78.84           C
ATOM   5048  O   VAL A 329      17.892   6.116 -24.529  1.00 78.84           O
ATOM   5049  HA  VAL A 329      17.624   4.218 -22.846  1.00 78.84           H
ATOM   5050  CB  VAL A 329      17.174   2.898 -24.464  1.00 78.84           C
ATOM   5051  HB  VAL A 329      16.355   2.758 -25.169  1.00 78.84           H
ATOM   5052  CG1 VAL A 329      18.462   3.084 -25.269  1.00 78.84           C
ATOM   5053 1HG1 VAL A 329      18.352   3.937 -25.938  1.00 78.84           H
ATOM   5054 2HG1 VAL A 329      19.294   3.261 -24.588  1.00 78.84           H
ATOM   5055 3HG1 VAL A 329      18.657   2.185 -25.855  1.00 78.84           H
ATOM   5056  CG2 VAL A 329      17.254   1.649 -23.582  1.00 78.84           C
ATOM   5057 1HG2 VAL A 329      18.045   1.777 -22.843  1.00 78.84           H
ATOM   5058 2HG2 VAL A 329      16.302   1.502 -23.074  1.00 78.84           H
ATOM   5059 3HG2 VAL A 329      17.474   0.780 -24.203  1.00 78.84           H
ATOM   5060  HN  VAL A 329      15.063   3.177 -23.233  1.00 78.84           H
ATOM   5061  N   LYS A 330      15.724   5.725 -25.038  1.00 73.31           N
ATOM   5062  CA  LYS A 330      15.576   6.935 -25.829  1.00 73.31           C
ATOM   5063  C   LYS A 330      15.794   8.155 -24.933  1.00 73.31           C
[truncated: 117,478 more chars]
