# Supplementary material for: Noncanonical roles of chemokine regions in CCR9 activation revealed by structural modeling and mutational mapping
Source: Nat Commun. 2025 Aug 18;16:7695. doi: 10.1038/s41467-025-62321-9 (PMC12361432; doi:10.1038/s41467-025-62321-9)
Supplement: Supplementary file 7 — Supplementary Data 5 [file 41467_2025_62321_MOESM7_ESM.zip › CCR9_CCL25x1P6_13_rnk4.pdb]

ATOM      1  N   GLU A  20      -5.526  -4.109  58.187  1.00 48.48           N
ATOM      2  CA  GLU A  20      -5.402  -5.195  57.230  1.00 48.48           C
ATOM      3  C   GLU A  20      -5.820  -6.519  57.872  1.00 48.48           C
ATOM      4  O   GLU A  20      -4.999  -7.204  58.481  1.00 48.48           O
ATOM      5  HA  GLU A  20      -6.086  -4.946  56.419  1.00 48.48           H
ATOM      6  CB  GLU A  20      -3.978  -5.279  56.677  1.00 48.48           C
ATOM      7 1HB  GLU A  20      -3.265  -5.015  57.458  1.00 48.48           H
ATOM      8 2HB  GLU A  20      -3.806  -6.268  56.253  1.00 48.48           H
ATOM      9  CG  GLU A  20      -3.773  -4.279  55.537  1.00 48.48           C
ATOM     10 1HG  GLU A  20      -4.685  -4.204  54.946  1.00 48.48           H
ATOM     11 2HG  GLU A  20      -3.576  -3.289  55.948  1.00 48.48           H
ATOM     12  CD  GLU A  20      -2.610  -4.704  54.638  1.00 48.48           C
ATOM     13  OE1 GLU A  20      -2.646  -4.327  53.447  1.00 48.48           O
ATOM     14  OE2 GLU A  20      -1.711  -5.396  55.163  1.00 48.48           O
ATOM     15  HN  GLU A  20      -5.879  -4.375  59.085  1.00 48.48           H
ATOM     16  N   SER A  21      -7.096  -6.840  57.715  1.00 56.42           N
ATOM     17  CA  SER A  21      -7.593  -8.146  58.113  1.00 56.42           C
ATOM     18  C   SER A  21      -6.801  -9.247  57.404  1.00 56.42           C
ATOM     19  O   SER A  21      -6.420  -9.093  56.245  1.00 56.42           O
ATOM     20  HA  SER A  21      -7.439  -8.198  59.191  1.00 56.42           H
ATOM     21  CB  SER A  21      -9.086  -8.284  57.805  1.00 56.42           C
ATOM     22 1HB  SER A  21      -9.436  -9.261  58.139  1.00 56.42           H
ATOM     23 2HB  SER A  21      -9.643  -7.536  58.369  1.00 56.42           H
ATOM     24  OG  SER A  21      -9.360  -8.132  56.415  1.00 56.42           O
ATOM     25  HG  SER A  21      -9.671  -9.002  56.031  1.00 56.42           H
ATOM     26  HN  SER A  21      -7.782  -6.228  57.324  1.00 56.42           H
ATOM     27  N   THR A  22      -6.577 -10.332  58.131  1.00 57.42           N
ATOM     28  CA  THR A  22      -5.863 -11.470  57.576  1.00 57.42           C
ATOM     29  C   THR A  22      -6.474 -11.879  56.234  1.00 57.42           C
ATOM     30  O   THR A  22      -5.764 -12.329  55.336  1.00 57.42           O
ATOM     31  HA  THR A  22      -4.834 -11.168  57.380  1.00 57.42           H
ATOM     32  CB  THR A  22      -5.878 -12.590  58.617  1.00 57.42           C
ATOM     33  HB  THR A  22      -5.624 -13.548  58.162  1.00 57.42           H
ATOM     34  OG1 THR A  22      -7.178 -12.510  59.195  1.00 57.42           O
ATOM     35  HG1 THR A  22      -7.390 -13.358  59.681  1.00 57.42           H
ATOM     36  CG2 THR A  22      -4.933 -12.315  59.788  1.00 57.42           C
ATOM     37 1HG2 THR A  22      -5.229 -11.391  60.285  1.00 57.42           H
ATOM     38 2HG2 THR A  22      -3.913 -12.216  59.415  1.00 57.42           H
ATOM     39 3HG2 THR A  22      -4.982 -13.141  60.497  1.00 57.42           H
ATOM     40  HN  THR A  22      -6.872 -10.440  59.080  1.00 57.42           H
ATOM     41  N   SER A  23      -7.785 -11.707  56.139  1.00 61.31           N
ATOM     42  CA  SER A  23      -8.495 -12.032  54.914  1.00 61.31           C
ATOM     43  C   SER A  23      -7.948 -11.198  53.755  1.00 61.31           C
ATOM     44  O   SER A  23      -7.794 -11.700  52.642  1.00 61.31           O
ATOM     45  HA  SER A  23      -8.308 -13.092  54.745  1.00 61.31           H
ATOM     46  CB  SER A  23      -9.999 -11.800  55.072  1.00 61.31           C
ATOM     47 1HB  SER A  23     -10.527 -12.264  54.239  1.00 61.31           H
ATOM     48 2HB  SER A  23     -10.348 -12.288  55.982  1.00 61.31           H
ATOM     49  OG  SER A  23     -10.323 -10.413  55.124  1.00 61.31           O
ATOM     50  HG  SER A  23     -11.314 -10.291  55.079  1.00 61.31           H
ATOM     51  HN  SER A  23      -8.357 -11.354  56.879  1.00 61.31           H
ATOM     52  N   SER A  24      -7.669  -9.938  54.054  1.00 66.75           N
ATOM     53  CA  SER A  24      -7.207  -9.010  53.035  1.00 66.75           C
ATOM     54  C   SER A  24      -5.851  -9.464  52.491  1.00 66.75           C
ATOM     55  O   SER A  24      -5.550  -9.258  51.316  1.00 66.75           O
ATOM     56  HA  SER A  24      -7.964  -9.043  52.252  1.00 66.75           H
ATOM     57  CB  SER A  24      -7.108  -7.588  53.589  1.00 66.75           C
ATOM     58 1HB  SER A  24      -7.218  -6.873  52.774  1.00 66.75           H
ATOM     59 2HB  SER A  24      -7.930  -7.410  54.282  1.00 66.75           H
ATOM     60  OG  SER A  24      -5.869  -7.359  54.255  1.00 66.75           O
ATOM     61  HG  SER A  24      -5.820  -7.913  55.086  1.00 66.75           H
ATOM     62  HN  SER A  24      -7.754  -9.549  54.972  1.00 66.75           H
ATOM     63  N   MET A  25      -5.070 -10.073  53.371  1.00 63.99           N
ATOM     64  CA  MET A  25      -3.739 -10.524  53.003  1.00 63.99           C
ATOM     65  C   MET A  25      -3.801 -11.844  52.231  1.00 63.99           C
ATOM     66  O   MET A  25      -3.035 -12.054  51.292  1.00 63.99           O
ATOM     67  HA  MET A  25      -3.329  -9.741  52.365  1.00 63.99           H
ATOM     68  CB  MET A  25      -2.896 -10.711  54.266  1.00 63.99           C
ATOM     69 1HB  MET A  25      -3.191  -9.977  55.016  1.00 63.99           H
ATOM     70 2HB  MET A  25      -3.085 -11.696  54.692  1.00 63.99           H
ATOM     71  CG  MET A  25      -1.405 -10.562  53.957  1.00 63.99           C
ATOM     72 1HG  MET A  25      -1.060 -11.412  53.369  1.00 63.99           H
ATOM     73 2HG  MET A  25      -1.237  -9.668  53.356  1.00 63.99           H
ATOM     74  SD  MET A  25      -0.474 -10.455  55.477  1.00 63.99           S
ATOM     75  CE  MET A  25       1.112  -9.947  54.834  1.00 63.99           C
ATOM     76 1HE  MET A  25       1.482 -10.702  54.140  1.00 63.99           H
ATOM     77 2HE  MET A  25       1.005  -8.996  54.313  1.00 63.99           H
ATOM     78 3HE  MET A  25       1.818  -9.833  55.657  1.00 63.99           H
ATOM     79  HN  MET A  25      -5.332 -10.258  54.318  1.00 63.99           H
ATOM     80  N   GLU A  26      -4.720 -12.698  52.656  1.00 59.74           N
ATOM     81  CA  GLU A  26      -4.952 -13.954  51.963  1.00 59.74           C
ATOM     82  C   GLU A  26      -5.455 -13.691  50.542  1.00 59.74           C
ATOM     83  O   GLU A  26      -5.026 -14.350  49.596  1.00 59.74           O
ATOM     84  HA  GLU A  26      -3.981 -14.448  51.926  1.00 59.74           H
ATOM     85  CB  GLU A  26      -5.934 -14.835  52.738  1.00 59.74           C
ATOM     86 1HB  GLU A  26      -6.764 -14.229  53.099  1.00 59.74           H
ATOM     87 2HB  GLU A  26      -6.250 -15.670  52.113  1.00 59.74           H
ATOM     88  CG  GLU A  26      -5.265 -15.448  53.970  1.00 59.74           C
ATOM     89 1HG  GLU A  26      -4.406 -16.045  53.664  1.00 59.74           H
ATOM     90 2HG  GLU A  26      -4.888 -14.655  54.616  1.00 59.74           H
ATOM     91  CD  GLU A  26      -6.249 -16.323  54.749  1.00 59.74           C
ATOM     92  OE1 GLU A  26      -5.764 -17.123  55.578  1.00 59.74           O
ATOM     93  OE2 GLU A  26      -7.465 -16.171  54.499  1.00 59.74           O
ATOM     94  HN  GLU A  26      -5.300 -12.544  53.456  1.00 59.74           H
ATOM     95  N   ASP A  27      -6.357 -12.727  50.437  1.00 65.94           N
ATOM     96  CA  ASP A  27      -6.950 -12.393  49.153  1.00 65.94           C
ATOM     97  C   ASP A  27      -5.844 -11.993  48.174  1.00 65.94           C
ATOM     98  O   ASP A  27      -5.892 -12.349  46.998  1.00 65.94           O
ATOM     99  HA  ASP A  27      -7.478 -13.293  48.839  1.00 65.94           H
ATOM    100  CB  ASP A  27      -7.916 -11.214  49.282  1.00 65.94           C
ATOM    101 1HB  ASP A  27      -7.452 -10.421  49.868  1.00 65.94           H
ATOM    102 2HB  ASP A  27      -8.125 -10.801  48.295  1.00 65.94           H
ATOM    103  CG  ASP A  27      -9.225 -11.648  49.946  1.00 65.94           C
ATOM    104  OD1 ASP A  27      -9.508 -12.865  49.899  1.00 65.94           O
ATOM    105  OD2 ASP A  27      -9.912 -10.754  50.484  1.00 65.94           O
ATOM    106  HN  ASP A  27      -6.683 -12.179  51.207  1.00 65.94           H
ATOM    107  N   TYR A  28      -4.873 -11.258  48.696  1.00 65.95           N
ATOM    108  CA  TYR A  28      -3.775 -10.775  47.875  1.00 65.95           C
ATOM    109  C   TYR A  28      -2.834 -11.919  47.491  1.00 65.95           C
ATOM    110  O   TYR A  28      -2.318 -11.953  46.375  1.00 65.95           O
ATOM    111  HA  TYR A  28      -4.198 -10.342  46.969  1.00 65.95           H
ATOM    112  CB  TYR A  28      -3.011  -9.771  48.741  1.00 65.95           C
ATOM    113 1HB  TYR A  28      -3.697  -8.986  49.060  1.00 65.95           H
ATOM    114 2HB  TYR A  28      -2.662 -10.275  49.642  1.00 65.95           H
ATOM    115  CG  TYR A  28      -1.815  -9.127  48.038  1.00 65.95           C
ATOM    116  CD1 TYR A  28      -0.543  -9.620  48.248  1.00 65.95           C
ATOM    117  HD1 TYR A  28      -0.392 -10.469  48.916  1.00 65.95           H
ATOM    118  CD2 TYR A  28      -2.007  -8.053  47.193  1.00 65.95           C
ATOM    119  HD2 TYR A  28      -3.012  -7.664  47.026  1.00 65.95           H
ATOM    120  CE1 TYR A  28       0.583  -9.014  47.586  1.00 65.95           C
ATOM    121  HE1 TYR A  28       1.592  -9.394  47.744  1.00 65.95           H
ATOM    122  CE2 TYR A  28      -0.881  -7.447  46.531  1.00 65.95           C
ATOM    123  HE2 TYR A  28      -1.019  -6.598  45.861  1.00 65.95           H
ATOM    124  CZ  TYR A  28       0.358  -7.958  46.760  1.00 65.95           C
ATOM    125  OH  TYR A  28       1.422  -7.385  46.135  1.00 65.95           O
ATOM    126  HH  TYR A  28       1.209  -6.438  45.896  1.00 65.95           H
ATOM    127  HN  TYR A  28      -4.829 -10.992  49.659  1.00 65.95           H
ATOM    128  N   VAL A  29      -2.641 -12.826  48.436  1.00 66.42           N
ATOM    129  CA  VAL A  29      -1.711 -13.926  48.239  1.00 66.42           C
ATOM    130  C   VAL A  29      -2.316 -14.929  47.255  1.00 66.42           C
ATOM    131  O   VAL A  29      -1.608 -15.490  46.420  1.00 66.42           O
ATOM    132  HA  VAL A  29      -0.801 -13.513  47.804  1.00 66.42           H
ATOM    133  CB  VAL A  29      -1.350 -14.554  49.586  1.00 66.42           C
ATOM    134  HB  VAL A  29      -2.279 -14.782  50.110  1.00 66.42           H
ATOM    135  CG1 VAL A  29      -0.586 -15.865  49.393  1.00 66.42           C
ATOM    136 1HG1 VAL A  29      -1.205 -16.568  48.835  1.00 66.42           H
ATOM    137 2HG1 VAL A  29       0.333 -15.672  48.840  1.00 66.42           H
ATOM    138 3HG1 VAL A  29      -0.342 -16.290  50.366  1.00 66.42           H
ATOM    139  CG2 VAL A  29      -0.551 -13.576  50.450  1.00 66.42           C
ATOM    140 1HG2 VAL A  29       0.369 -13.303  49.934  1.00 66.42           H
ATOM    141 2HG2 VAL A  29      -1.146 -12.681  50.630  1.00 66.42           H
ATOM    142 3HG2 VAL A  29      -0.308 -14.048  51.402  1.00 66.42           H
ATOM    143  HN  VAL A  29      -3.105 -12.819  49.322  1.00 66.42           H
ATOM    144  N   ASN A  30      -3.620 -15.125  47.385  1.00 62.04           N
ATOM    145  CA  ASN A  30      -4.303 -16.155  46.621  1.00 62.04           C
ATOM    146  C   ASN A  30      -4.707 -15.590  45.258  1.00 62.04           C
ATOM    147  O   ASN A  30      -5.195 -16.322  44.399  1.00 62.04           O
ATOM    148  HA  ASN A  30      -3.586 -16.972  46.538  1.00 62.04           H
ATOM    149  CB  ASN A  30      -5.573 -16.621  47.336  1.00 62.04           C
ATOM    150 1HB  ASN A  30      -6.188 -15.758  47.591  1.00 62.04           H
ATOM    151 2HB  ASN A  30      -6.163 -17.245  46.666  1.00 62.04           H
ATOM    152  CG  ASN A  30      -5.232 -17.405  48.605  1.00 62.04           C
ATOM    153  OD1 ASN A  30      -4.176 -18.001  48.733  1.00 62.04           O
ATOM    154  ND2 ASN A  30      -6.184 -17.371  49.533  1.00 62.04           N
ATOM    155 1HD2 ASN A  30      -7.029 -16.863  49.365  1.00 62.04           H
ATOM    156 2HD2 ASN A  30      -6.055 -17.854  50.399  1.00 62.04           H
ATOM    157  HN  ASN A  30      -4.207 -14.595  47.998  1.00 62.04           H
ATOM    158  N   PHE A  31      -4.489 -14.292  45.103  1.00 67.91           N
ATOM    159  CA  PHE A  31      -4.798 -13.626  43.849  1.00 67.91           C
ATOM    160  C   PHE A  31      -3.968 -14.206  42.702  1.00 67.91           C
ATOM    161  O   PHE A  31      -2.749 -14.324  42.810  1.00 67.91           O
ATOM    162  HA  PHE A  31      -5.857 -13.790  43.648  1.00 67.91           H
ATOM    163  CB  PHE A  31      -4.439 -12.150  44.027  1.00 67.91           C
ATOM    164 1HB  PHE A  31      -4.914 -11.778  44.935  1.00 67.91           H
ATOM    165 2HB  PHE A  31      -3.362 -12.063  44.171  1.00 67.91           H
ATOM    166  CG  PHE A  31      -4.855 -11.263  42.852  1.00 67.91           C
ATOM    167  CD1 PHE A  31      -3.938 -10.900  41.915  1.00 67.91           C
ATOM    168  HD1 PHE A  31      -2.906 -11.242  42.002  1.00 67.91           H
ATOM    169  CD2 PHE A  31      -6.142 -10.836  42.744  1.00 67.91           C
ATOM    170  HD2 PHE A  31      -6.877 -11.126  43.494  1.00 67.91           H
ATOM    171  CE1 PHE A  31      -4.324 -10.077  40.825  1.00 67.91           C
ATOM    172  HE1 PHE A  31      -3.588  -9.787  40.074  1.00 67.91           H
ATOM    173  CE2 PHE A  31      -6.528 -10.013  41.653  1.00 67.91           C
ATOM    174  HE2 PHE A  31      -7.559  -9.671  41.566  1.00 67.91           H
ATOM    175  CZ  PHE A  31      -5.611  -9.651  40.717  1.00 67.91           C
ATOM    176  HZ  PHE A  31      -5.907  -9.019  39.879  1.00 67.91           H
ATOM    177  HN  PHE A  31      -4.110 -13.700  45.814  1.00 67.91           H
ATOM    178  N   ASN A  32      -4.663 -14.552  41.628  1.00 61.23           N
ATOM    179  CA  ASN A  32      -4.007 -15.128  40.466  1.00 61.23           C
ATOM    180  C   ASN A  32      -3.408 -14.006  39.616  1.00 61.23           C
ATOM    181  O   ASN A  32      -4.104 -13.400  38.803  1.00 61.23           O
ATOM    182  HA  ASN A  32      -3.247 -15.797  40.869  1.00 61.23           H
ATOM    183  CB  ASN A  32      -5.003 -15.900  39.598  1.00 61.23           C
ATOM    184 1HB  ASN A  32      -5.587 -16.576  40.221  1.00 61.23           H
ATOM    185 2HB  ASN A  32      -5.705 -15.204  39.138  1.00 61.23           H
ATOM    186  CG  ASN A  32      -4.279 -16.696  38.510  1.00 61.23           C
ATOM    187  OD1 ASN A  32      -3.065 -16.677  38.394  1.00 61.23           O
ATOM    188  ND2 ASN A  32      -5.090 -17.396  37.722  1.00 61.23           N
ATOM    189 1HD2 ASN A  32      -6.079 -17.368  37.870  1.00 61.23           H
ATOM    190 2HD2 ASN A  32      -4.712 -17.949  36.980  1.00 61.23           H
ATOM    191  HN  ASN A  32      -5.654 -14.446  41.544  1.00 61.23           H
ATOM    192  N   PHE A  33      -2.124 -13.763  39.833  1.00 63.70           N
ATOM    193  CA  PHE A  33      -1.401 -12.788  39.034  1.00 63.70           C
ATOM    194  C   PHE A  33      -1.002 -13.377  37.679  1.00 63.70           C
ATOM    195  O   PHE A  33       0.181 -13.432  37.346  1.00 63.70           O
ATOM    196  HA  PHE A  33      -2.068 -11.940  38.877  1.00 63.70           H
ATOM    197  CB  PHE A  33      -0.135 -12.424  39.811  1.00 63.70           C
ATOM    198 1HB  PHE A  33       0.396 -13.339  40.071  1.00 63.70           H
ATOM    199 2HB  PHE A  33       0.524 -11.847  39.162  1.00 63.70           H
ATOM    200  CG  PHE A  33      -0.397 -11.623  41.088  1.00 63.70           C
ATOM    201  CD1 PHE A  33      -0.566 -10.275  41.023  1.00 63.70           C
ATOM    202  HD1 PHE A  33      -0.515  -9.765  40.061  1.00 63.70           H
ATOM    203  CD2 PHE A  33      -0.461 -12.259  42.288  1.00 63.70           C
ATOM    204  HD2 PHE A  33      -0.326 -13.339  42.341  1.00 63.70           H
ATOM    205  CE1 PHE A  33      -0.810  -9.532  42.208  1.00 63.70           C
ATOM    206  HE1 PHE A  33      -0.946  -8.452  42.156  1.00 63.70           H
ATOM    207  CE2 PHE A  33      -0.705 -11.516  43.474  1.00 63.70           C
ATOM    208  HE2 PHE A  33      -0.757 -12.026  44.436  1.00 63.70           H
ATOM    209  CZ  PHE A  33      -0.874 -10.168  43.408  1.00 63.70           C
ATOM    210  HZ  PHE A  33      -1.062  -9.598  44.318  1.00 63.70           H
ATOM    211  HN  PHE A  33      -1.580 -14.219  40.537  1.00 63.70           H
ATOM    212  N   THR A  34      -2.012 -13.802  36.934  1.00 62.64           N
ATOM    213  CA  THR A  34      -1.825 -14.110  35.526  1.00 62.64           C
ATOM    214  C   THR A  34      -1.236 -12.906  34.790  1.00 62.64           C
ATOM    215  O   THR A  34      -1.715 -11.783  34.945  1.00 62.64           O
ATOM    216  HA  THR A  34      -1.101 -14.921  35.445  1.00 62.64           H
ATOM    217  CB  THR A  34      -3.171 -14.569  34.960  1.00 62.64           C
ATOM    218  HB  THR A  34      -3.855 -13.728  34.853  1.00 62.64           H
ATOM    219  OG1 THR A  34      -3.592 -15.595  35.855  1.00 62.64           O
ATOM    220  HG1 THR A  34      -2.852 -16.253  35.994  1.00 62.64           H
ATOM    221  CG2 THR A  34      -3.027 -15.284  33.615  1.00 62.64           C
ATOM    222 1HG2 THR A  34      -2.396 -16.165  33.737  1.00 62.64           H
ATOM    223 2HG2 THR A  34      -2.571 -14.608  32.891  1.00 62.64           H
ATOM    224 3HG2 THR A  34      -4.011 -15.588  33.259  1.00 62.64           H
ATOM    225  HN  THR A  34      -2.942 -13.936  37.276  1.00 62.64           H
ATOM    226  N   ASP A  35      -0.204 -13.179  34.005  1.00 67.29           N
ATOM    227  CA  ASP A  35       0.543 -12.117  33.354  1.00 67.29           C
ATOM    228  C   ASP A  35      -0.145 -11.747  32.038  1.00 67.29           C
ATOM    229  O   ASP A  35       0.227 -12.245  30.977  1.00 67.29           O
ATOM    230  HA  ASP A  35       0.550 -11.293  34.067  1.00 67.29           H
ATOM    231  CB  ASP A  35       1.970 -12.565  33.030  1.00 67.29           C
ATOM    232 1HB  ASP A  35       2.315 -13.268  33.789  1.00 67.29           H
ATOM    233 2HB  ASP A  35       1.982 -13.094  32.077  1.00 67.29           H
ATOM    234  CG  ASP A  35       2.920 -11.367  32.967  1.00 67.29           C
ATOM    235  OD1 ASP A  35       2.412 -10.233  33.102  1.00 67.29           O
ATOM    236  OD2 ASP A  35       4.132 -11.613  32.786  1.00 67.29           O
ATOM    237  HN  ASP A  35       0.122 -14.105  33.812  1.00 67.29           H
ATOM    238  N   PHE A  36      -1.138 -10.877  32.151  1.00 81.32           N
ATOM    239  CA  PHE A  36      -1.844 -10.390  30.978  1.00 81.32           C
ATOM    240  C   PHE A  36      -1.116  -9.197  30.357  1.00 81.32           C
ATOM    241  O   PHE A  36      -1.464  -8.754  29.263  1.00 81.32           O
ATOM    242  HA  PHE A  36      -1.877 -11.208  30.259  1.00 81.32           H
ATOM    243  CB  PHE A  36      -3.230  -9.941  31.445  1.00 81.32           C
ATOM    244 1HB  PHE A  36      -3.115  -9.262  32.290  1.00 81.32           H
ATOM    245 2HB  PHE A  36      -3.706  -9.374  30.644  1.00 81.32           H
ATOM    246  CG  PHE A  36      -4.152 -11.091  31.854  1.00 81.32           C
ATOM    247  CD1 PHE A  36      -4.241 -12.201  31.074  1.00 81.32           C
ATOM    248  HD1 PHE A  36      -3.655 -12.272  30.158  1.00 81.32           H
ATOM    249  CD2 PHE A  36      -4.884 -11.003  32.997  1.00 81.32           C
ATOM    250  HD2 PHE A  36      -4.813 -10.112  33.622  1.00 81.32           H
ATOM    251  CE1 PHE A  36      -5.097 -13.269  31.453  1.00 81.32           C
ATOM    252  HE1 PHE A  36      -5.168 -14.159  30.828  1.00 81.32           H
ATOM    253  CE2 PHE A  36      -5.740 -12.070  33.377  1.00 81.32           C
ATOM    254  HE2 PHE A  36      -6.326 -11.999  34.293  1.00 81.32           H
ATOM    255  CZ  PHE A  36      -5.828 -13.181  32.597  1.00 81.32           C
ATOM    256  HZ  PHE A  36      -6.485 -14.000  32.888  1.00 81.32           H
ATOM    257  HN  PHE A  36      -1.460 -10.506  33.023  1.00 81.32           H
ATOM    258  N   TYR A  37      -0.120  -8.709  31.081  1.00 85.90           N
ATOM    259  CA  TYR A  37       0.700  -7.616  30.586  1.00 85.90           C
ATOM    260  C   TYR A  37       1.875  -8.143  29.760  1.00 85.90           C
ATOM    261  O   TYR A  37       2.771  -8.796  30.294  1.00 85.90           O
ATOM    262  HA  TYR A  37       0.075  -6.986  29.954  1.00 85.90           H
ATOM    263  CB  TYR A  37       1.243  -6.902  31.825  1.00 85.90           C
ATOM    264 1HB  TYR A  37       0.414  -6.684  32.499  1.00 85.90           H
ATOM    265 2HB  TYR A  37       1.916  -7.576  32.355  1.00 85.90           H
ATOM    266  CG  TYR A  37       1.986  -5.600  31.518  1.00 85.90           C
ATOM    267  CD1 TYR A  37       3.363  -5.597  31.422  1.00 85.90           C
ATOM    268  HD1 TYR A  37       3.921  -6.522  31.566  1.00 85.90           H
ATOM    269  CD2 TYR A  37       1.279  -4.429  31.335  1.00 85.90           C
ATOM    270  HD2 TYR A  37       0.192  -4.431  31.411  1.00 85.90           H
ATOM    271  CE1 TYR A  37       4.062  -4.372  31.133  1.00 85.90           C
ATOM    272  HE1 TYR A  37       5.149  -4.356  31.055  1.00 85.90           H
ATOM    273  CE2 TYR A  37       1.978  -3.204  31.046  1.00 85.90           C
ATOM    274  HE2 TYR A  37       1.433  -2.271  30.900  1.00 85.90           H
ATOM    275  CZ  TYR A  37       3.335  -3.236  30.959  1.00 85.90           C
ATOM    276  OH  TYR A  37       3.996  -2.079  30.685  1.00 85.90           O
ATOM    277  HH  TYR A  37       4.965  -2.268  30.526  1.00 85.90           H
ATOM    278  HN  TYR A  37       0.130  -9.047  31.988  1.00 85.90           H
ATOM    279  N   CYS A  38       1.834  -7.840  28.471  1.00 89.73           N
ATOM    280  CA  CYS A  38       2.812  -8.382  27.543  1.00 89.73           C
ATOM    281  C   CYS A  38       3.851  -7.298  27.251  1.00 89.73           C
ATOM    282  O   CYS A  38       3.528  -6.266  26.664  1.00 89.73           O
ATOM    283  HA  CYS A  38       3.273  -9.237  28.038  1.00 89.73           H
ATOM    284  CB  CYS A  38       2.151  -8.899  26.263  1.00 89.73           C
ATOM    285 1HB  CYS A  38       1.346  -9.590  26.513  1.00 89.73           H
ATOM    286 2HB  CYS A  38       1.701  -8.070  25.716  1.00 89.73           H
ATOM    287  SG  CYS A  38       3.391  -9.740  25.213  1.00 89.73           S
ATOM    288  HN  CYS A  38       1.151  -7.236  28.060  1.00 89.73           H
ATOM    289  N   GLU A  39       5.077  -7.569  27.673  1.00 81.94           N
ATOM    290  CA  GLU A  39       6.199  -6.721  27.308  1.00 81.94           C
ATOM    291  C   GLU A  39       6.800  -7.179  25.978  1.00 81.94           C
ATOM    292  O   GLU A  39       7.150  -8.347  25.820  1.00 81.94           O
ATOM    293  HA  GLU A  39       5.782  -5.720  27.201  1.00 81.94           H
ATOM    294  CB  GLU A  39       7.258  -6.707  28.413  1.00 81.94           C
ATOM    295 1HB  GLU A  39       7.592  -7.725  28.613  1.00 81.94           H
ATOM    296 2HB  GLU A  39       8.069  -6.034  28.135  1.00 81.94           H
ATOM    297  CG  GLU A  39       6.678  -6.168  29.722  1.00 81.94           C
ATOM    298 1HG  GLU A  39       6.200  -5.205  29.542  1.00 81.94           H
ATOM    299 2HG  GLU A  39       5.906  -6.844  30.088  1.00 81.94           H
ATOM    300  CD  GLU A  39       7.770  -6.011  30.781  1.00 81.94           C
ATOM    301  OE1 GLU A  39       7.465  -5.392  31.824  1.00 81.94           O
ATOM    302  OE2 GLU A  39       8.886  -6.513  30.525  1.00 81.94           O
ATOM    303  HN  GLU A  39       5.309  -8.350  28.253  1.00 81.94           H
ATOM    304  N   LYS A  40       6.900  -6.234  25.054  1.00 88.63           N
ATOM    305  CA  LYS A  40       7.256  -6.562  23.684  1.00 88.63           C
ATOM    306  C   LYS A  40       8.643  -5.996  23.373  1.00 88.63           C
ATOM    307  O   LYS A  40       8.915  -5.597  22.242  1.00 88.63           O
ATOM    308  HA  LYS A  40       7.302  -7.649  23.609  1.00 88.63           H
ATOM    309  CB  LYS A  40       6.168  -6.087  22.720  1.00 88.63           C
ATOM    310 1HB  LYS A  40       5.994  -5.020  22.857  1.00 88.63           H
ATOM    311 2HB  LYS A  40       6.503  -6.225  21.691  1.00 88.63           H
ATOM    312  CG  LYS A  40       4.863  -6.855  22.944  1.00 88.63           C
ATOM    313 1HG  LYS A  40       5.047  -7.925  22.853  1.00 88.63           H
ATOM    314 2HG  LYS A  40       4.503  -6.678  23.958  1.00 88.63           H
ATOM    315  CD  LYS A  40       3.795  -6.428  21.936  1.00 88.63           C
ATOM    316 1HD  LYS A  40       3.579  -5.366  22.057  1.00 88.63           H
ATOM    317 2HD  LYS A  40       4.172  -6.562  20.922  1.00 88.63           H
ATOM    318  CE  LYS A  40       2.511  -7.239  22.120  1.00 88.63           C
ATOM    319 1HE  LYS A  40       2.719  -8.299  21.969  1.00 88.63           H
ATOM    320 2HE  LYS A  40       2.147  -7.128  23.141  1.00 88.63           H
ATOM    321  NZ  LYS A  40       1.473  -6.791  21.165  1.00 88.63           N
ATOM    322 1HZ  LYS A  40       0.733  -7.483  21.121  1.00 88.63           H
ATOM    323 2HZ  LYS A  40       1.090  -5.905  21.474  1.00 88.63           H
ATOM    324 3HZ  LYS A  40       1.886  -6.678  20.245  1.00 88.63           H
ATOM    325  HN  LYS A  40       6.744  -5.262  25.229  1.00 88.63           H
ATOM    326  N   ASN A  41       9.484  -5.980  24.397  1.00 82.77           N
ATOM    327  CA  ASN A  41      10.827  -5.445  24.253  1.00 82.77           C
ATOM    328  C   ASN A  41      11.550  -6.186  23.127  1.00 82.77           C
ATOM    329  O   ASN A  41      12.270  -5.576  22.339  1.00 82.77           O
ATOM    330  HA  ASN A  41      10.692  -4.385  24.035  1.00 82.77           H
ATOM    331  CB  ASN A  41      11.636  -5.634  25.539  1.00 82.77           C
ATOM    332 1HB  ASN A  41      11.567  -6.672  25.866  1.00 82.77           H
ATOM    333 2HB  ASN A  41      12.689  -5.430  25.343  1.00 82.77           H
ATOM    334  CG  ASN A  41      11.129  -4.710  26.647  1.00 82.77           C
ATOM    335  OD1 ASN A  41      10.611  -3.632  26.403  1.00 82.77           O
ATOM    336  ND2 ASN A  41      11.305  -5.190  27.875  1.00 82.77           N
ATOM    337 1HD2 ASN A  41      11.736  -6.082  28.005  1.00 82.77           H
ATOM    338 2HD2 ASN A  41      11.006  -4.658  28.667  1.00 82.77           H
ATOM    339  HN  ASN A  41       9.261  -6.323  25.309  1.00 82.77           H
ATOM    340  N   ASN A  42      11.332  -7.493  23.086  1.00 84.25           N
ATOM    341  CA  ASN A  42      12.014  -8.336  22.119  1.00 84.25           C
ATOM    342  C   ASN A  42      11.603  -7.918  20.706  1.00 84.25           C
ATOM    343  O   ASN A  42      12.421  -7.936  19.787  1.00 84.25           O
ATOM    344  HA  ASN A  42      13.077  -8.184  22.306  1.00 84.25           H
ATOM    345  CB  ASN A  42      11.635  -9.806  22.307  1.00 84.25           C
ATOM    346 1HB  ASN A  42      10.551  -9.915  22.265  1.00 84.25           H
ATOM    347 2HB  ASN A  42      12.046 -10.398  21.489  1.00 84.25           H
ATOM    348  CG  ASN A  42      12.156 -10.341  23.642  1.00 84.25           C
ATOM    349  OD1 ASN A  42      12.923  -9.699  24.340  1.00 84.25           O
ATOM    350  ND2 ASN A  42      11.698 -11.549  23.957  1.00 84.25           N
ATOM    351 1HD2 ASN A  42      11.069 -12.022  23.339  1.00 84.25           H
ATOM    352 2HD2 ASN A  42      11.981 -11.984  24.812  1.00 84.25           H
ATOM    353  HN  ASN A  42      10.704  -7.974  23.698  1.00 84.25           H
ATOM    354  N   VAL A  43      10.336  -7.552  20.576  1.00 90.93           N
ATOM    355  CA  VAL A  43       9.794  -7.179  19.281  1.00 90.93           C
ATOM    356  C   VAL A  43      10.450  -5.879  18.813  1.00 90.93           C
ATOM    357  O   VAL A  43      10.786  -5.736  17.639  1.00 90.93           O
ATOM    358  HA  VAL A  43      10.047  -7.972  18.577  1.00 90.93           H
ATOM    359  CB  VAL A  43       8.269  -7.085  19.359  1.00 90.93           C
ATOM    360  HB  VAL A  43       8.018  -6.254  20.019  1.00 90.93           H
ATOM    361  CG1 VAL A  43       7.666  -6.790  17.984  1.00 90.93           C
ATOM    362 1HG1 VAL A  43       8.057  -5.842  17.612  1.00 90.93           H
ATOM    363 2HG1 VAL A  43       7.932  -7.589  17.292  1.00 90.93           H
ATOM    364 3HG1 VAL A  43       6.582  -6.728  18.068  1.00 90.93           H
ATOM    365  CG2 VAL A  43       7.671  -8.359  19.958  1.00 90.93           C
ATOM    366 1HG2 VAL A  43       7.936  -9.213  19.335  1.00 90.93           H
ATOM    367 2HG2 VAL A  43       8.064  -8.507  20.964  1.00 90.93           H
ATOM    368 3HG2 VAL A  43       6.586  -8.265  20.002  1.00 90.93           H
ATOM    369  HN  VAL A  43       9.686  -7.509  21.335  1.00 90.93           H
ATOM    370  N   ARG A  44      10.613  -4.963  19.757  1.00 86.53           N
ATOM    371  CA  ARG A  44      11.190  -3.666  19.449  1.00 86.53           C
ATOM    372  C   ARG A  44      12.660  -3.819  19.051  1.00 86.53           C
ATOM    373  O   ARG A  44      13.144  -3.113  18.168  1.00 86.53           O
ATOM    374  HA  ARG A  44      10.596  -3.287  18.618  1.00 86.53           H
ATOM    375  CB  ARG A  44      11.090  -2.720  20.648  1.00 86.53           C
ATOM    376 1HB  ARG A  44      11.516  -3.198  21.530  1.00 86.53           H
ATOM    377 2HB  ARG A  44      11.677  -1.822  20.457  1.00 86.53           H
ATOM    378  CG  ARG A  44       9.635  -2.335  20.922  1.00 86.53           C
ATOM    379 1HG  ARG A  44       9.145  -2.061  19.988  1.00 86.53           H
ATOM    380 2HG  ARG A  44       9.097  -3.194  21.324  1.00 86.53           H
ATOM    381  CD  ARG A  44       9.553  -1.169  21.909  1.00 86.53           C
ATOM    382 1HD  ARG A  44      10.228  -0.371  21.599  1.00 86.53           H
ATOM    383 2HD  ARG A  44       8.546  -0.751  21.908  1.00 86.53           H
ATOM    384  NE  ARG A  44       9.907  -1.631  23.269  1.00 86.53           N
ATOM    385  HE  ARG A  44      10.877  -1.682  23.509  1.00 86.53           H
ATOM    386  CZ  ARG A  44       9.010  -1.984  24.200  1.00 86.53           C
ATOM    387  NH1 ARG A  44       7.698  -1.935  23.934  1.00 86.53           N
ATOM    388 1HH1 ARG A  44       7.381  -1.632  23.035  1.00 86.53           H
ATOM    389 2HH1 ARG A  44       7.035  -2.200  24.634  1.00 86.53           H
ATOM    390  NH2 ARG A  44       9.446  -2.388  25.401  1.00 86.53           N
ATOM    391 1HH2 ARG A  44       8.790  -2.655  26.107  1.00 86.53           H
ATOM    392 2HH2 ARG A  44      10.427  -2.422  25.592  1.00 86.53           H
ATOM    393  HN  ARG A  44      10.360  -5.096  20.715  1.00 86.53           H
ATOM    394  N   GLN A  45      13.328  -4.746  19.722  1.00 83.26           N
ATOM    395  CA  GLN A  45      14.726  -5.016  19.434  1.00 83.26           C
ATOM    396  C   GLN A  45      14.880  -5.554  18.010  1.00 83.26           C
ATOM    397  O   GLN A  45      15.757  -5.115  17.268  1.00 83.26           O
ATOM    398  HA  GLN A  45      15.231  -4.054  19.523  1.00 83.26           H
ATOM    399  CB  GLN A  45      15.318  -5.989  20.455  1.00 83.26           C
ATOM    400 1HB  GLN A  45      14.599  -6.781  20.668  1.00 83.26           H
ATOM    401 2HB  GLN A  45      16.203  -6.468  20.036  1.00 83.26           H
ATOM    402  CG  GLN A  45      15.688  -5.266  21.751  1.00 83.26           C
ATOM    403 1HG  GLN A  45      16.331  -4.416  21.527  1.00 83.26           H
ATOM    404 2HG  GLN A  45      14.788  -4.870  22.221  1.00 83.26           H
ATOM    405  CD  GLN A  45      16.402  -6.210  22.721  1.00 83.26           C
ATOM    406  OE1 GLN A  45      16.440  -7.416  22.539  1.00 83.26           O
ATOM    407  NE2 GLN A  45      16.963  -5.596  23.759  1.00 83.26           N
ATOM    408 1HE2 GLN A  45      16.894  -4.603  23.849  1.00 83.26           H
ATOM    409 2HE2 GLN A  45      17.453  -6.129  24.449  1.00 83.26           H
ATOM    410  HN  GLN A  45      12.930  -5.305  20.449  1.00 83.26           H
ATOM    411  N   PHE A  46      14.014  -6.498  17.671  1.00 91.99           N
ATOM    412  CA  PHE A  46      14.036  -7.093  16.346  1.00 91.99           C
ATOM    413  C   PHE A  46      13.902  -6.023  15.262  1.00 91.99           C
ATOM    414  O   PHE A  46      14.688  -5.989  14.316  1.00 91.99           O
ATOM    415  HA  PHE A  46      14.994  -7.602  16.236  1.00 91.99           H
ATOM    416  CB  PHE A  46      12.838  -8.041  16.262  1.00 91.99           C
ATOM    417 1HB  PHE A  46      12.981  -8.856  16.971  1.00 91.99           H
ATOM    418 2HB  PHE A  46      11.941  -7.505  16.570  1.00 91.99           H
ATOM    419  CG  PHE A  46      12.608  -8.631  14.869  1.00 91.99           C
ATOM    420  CD1 PHE A  46      11.711  -8.054  14.025  1.00 91.99           C
ATOM    421  HD1 PHE A  46      11.156  -7.171  14.341  1.00 91.99           H
ATOM    422  CD2 PHE A  46      13.301  -9.733  14.474  1.00 91.99           C
ATOM    423  HD2 PHE A  46      14.020 -10.196  15.151  1.00 91.99           H
ATOM    424  CE1 PHE A  46      11.498  -8.602  12.732  1.00 91.99           C
ATOM    425  HE1 PHE A  46      10.779  -8.139  12.056  1.00 91.99           H
ATOM    426  CE2 PHE A  46      13.088 -10.281  13.182  1.00 91.99           C
ATOM    427  HE2 PHE A  46      13.644 -11.164  12.865  1.00 91.99           H
ATOM    428  CZ  PHE A  46      12.191  -9.704  12.338  1.00 91.99           C
ATOM    429  HZ  PHE A  46      12.028 -10.124  11.346  1.00 91.99           H
ATOM    430  HN  PHE A  46      13.308  -6.855  18.283  1.00 91.99           H
ATOM    431  N   ALA A  47      12.899  -5.174  15.434  1.00 92.87           N
ATOM    432  CA  ALA A  47      12.599  -4.159  14.439  1.00 92.87           C
ATOM    433  C   ALA A  47      13.804  -3.229  14.285  1.00 92.87           C
ATOM    434  O   ALA A  47      14.139  -2.819  13.174  1.00 92.87           O
ATOM    435  HA  ALA A  47      12.419  -4.666  13.491  1.00 92.87           H
ATOM    436  CB  ALA A  47      11.330  -3.406  14.844  1.00 92.87           C
ATOM    437 1HB  ALA A  47      10.497  -4.107  14.911  1.00 92.87           H
ATOM    438 2HB  ALA A  47      11.483  -2.931  15.812  1.00 92.87           H
ATOM    439 3HB  ALA A  47      11.104  -2.645  14.097  1.00 92.87           H
ATOM    440  HN  ALA A  47      12.300  -5.171  16.234  1.00 92.87           H
ATOM    441  N   SER A  48      14.423  -2.922  15.415  1.00 91.05           N
ATOM    442  CA  SER A  48      15.457  -1.902  15.450  1.00 91.05           C
ATOM    443  C   SER A  48      16.672  -2.361  14.642  1.00 91.05           C
ATOM    444  O   SER A  48      17.451  -1.539  14.163  1.00 91.05           O
ATOM    445  HA  SER A  48      15.007  -1.019  14.995  1.00 91.05           H
ATOM    446  CB  SER A  48      15.866  -1.581  16.888  1.00 91.05           C
ATOM    447 1HB  SER A  48      16.458  -0.666  16.901  1.00 91.05           H
ATOM    448 2HB  SER A  48      14.974  -1.392  17.486  1.00 91.05           H
ATOM    449  OG  SER A  48      16.616  -2.639  17.479  1.00 91.05           O
ATOM    450  HG  SER A  48      16.907  -2.379  18.400  1.00 91.05           H
ATOM    451  HN  SER A  48      14.228  -3.356  16.295  1.00 91.05           H
ATOM    452  N   HIS A  49      16.797  -3.675  14.516  1.00 86.79           N
ATOM    453  CA  HIS A  49      17.971  -4.258  13.889  1.00 86.79           C
ATOM    454  C   HIS A  49      17.699  -4.482  12.400  1.00 86.79           C
ATOM    455  O   HIS A  49      18.539  -4.168  11.558  1.00 86.79           O
ATOM    456  HA  HIS A  49      18.777  -3.532  13.997  1.00 86.79           H
ATOM    457  CB  HIS A  49      18.394  -5.537  14.614  1.00 86.79           C
ATOM    458 1HB  HIS A  49      17.519  -6.173  14.748  1.00 86.79           H
ATOM    459 2HB  HIS A  49      19.093  -6.086  13.982  1.00 86.79           H
ATOM    460  CG  HIS A  49      19.036  -5.297  15.959  1.00 86.79           C
ATOM    461  ND1 HIS A  49      18.302  -5.066  17.109  1.00 86.79           N
ATOM    462  HD1 HIS A  49      17.304  -5.034  17.170  1.00 86.79           H
ATOM    463  CD2 HIS A  49      20.349  -5.255  16.326  1.00 86.79           C
ATOM    464  HD2 HIS A  49      21.201  -5.398  15.661  1.00 86.79           H
ATOM    465  CE1 HIS A  49      19.145  -4.893  18.117  1.00 86.79           C
ATOM    466  HE1 HIS A  49      18.873  -4.693  19.153  1.00 86.79           H
ATOM    467  NE2 HIS A  49      20.414  -5.010  17.629  1.00 86.79           N
ATOM    468  HN  HIS A  49      16.115  -4.334  14.832  1.00 86.79           H
ATOM    469  N   PHE A  50      16.523  -5.025  12.121  1.00 81.20           N
ATOM    470  CA  PHE A  50      16.252  -5.591  10.810  1.00 81.20           C
ATOM    471  C   PHE A  50      15.564  -4.569   9.903  1.00 81.20           C
ATOM    472  O   PHE A  50      15.811  -4.538   8.698  1.00 81.20           O
ATOM    473  HA  PHE A  50      17.211  -5.873  10.375  1.00 81.20           H
ATOM    474  CB  PHE A  50      15.314  -6.780  11.022  1.00 81.20           C
ATOM    475 1HB  PHE A  50      14.546  -6.501  11.744  1.00 81.20           H
ATOM    476 2HB  PHE A  50      14.804  -7.000  10.084  1.00 81.20           H
ATOM    477  CG  PHE A  50      16.016  -8.048  11.512  1.00 81.20           C
ATOM    478  CD1 PHE A  50      16.635  -8.870  10.622  1.00 81.20           C
ATOM    479  HD1 PHE A  50      16.630  -8.625   9.560  1.00 81.20           H
ATOM    480  CD2 PHE A  50      16.023  -8.353  12.837  1.00 81.20           C
ATOM    481  HD2 PHE A  50      15.527  -7.695  13.551  1.00 81.20           H
ATOM    482  CE1 PHE A  50      17.287 -10.046  11.077  1.00 81.20           C
ATOM    483  HE1 PHE A  50      17.782 -10.705  10.364  1.00 81.20           H
ATOM    484  CE2 PHE A  50      16.675  -9.530  13.292  1.00 81.20           C
ATOM    485  HE2 PHE A  50      16.680  -9.774  14.354  1.00 81.20           H
ATOM    486  CZ  PHE A  50      17.293 -10.351  12.402  1.00 81.20           C
ATOM    487  HZ  PHE A  50      17.794 -11.254  12.751  1.00 81.20           H
ATOM    488  HN  PHE A  50      15.765  -5.081  12.770  1.00 81.20           H
ATOM    489  N   LEU A  51      14.715  -3.758  10.516  1.00 93.64           N
ATOM    490  CA  LEU A  51      13.804  -2.917   9.759  1.00 93.64           C
ATOM    491  C   LEU A  51      14.586  -1.762   9.130  1.00 93.64           C
ATOM    492  O   LEU A  51      14.409  -1.455   7.952  1.00 93.64           O
ATOM    493  HA  LEU A  51      13.386  -3.527   8.958  1.00 93.64           H
ATOM    494  CB  LEU A  51      12.637  -2.463  10.638  1.00 93.64           C
ATOM    495 1HB  LEU A  51      13.039  -1.881  11.468  1.00 93.64           H
ATOM    496 2HB  LEU A  51      12.008  -1.791  10.054  1.00 93.64           H
ATOM    497  CG  LEU A  51      11.756  -3.575  11.211  1.00 93.64           C
ATOM    498  HG  LEU A  51      12.347  -4.142  11.930  1.00 93.64           H
ATOM    499  CD1 LEU A  51      10.560  -2.992  11.966  1.00 93.64           C
ATOM    500 1HD1 LEU A  51      10.917  -2.371  12.788  1.00 93.64           H
ATOM    501 2HD1 LEU A  51       9.961  -2.386  11.287  1.00 93.64           H
ATOM    502 3HD1 LEU A  51       9.950  -3.804  12.363  1.00 93.64           H
ATOM    503  CD2 LEU A  51      11.322  -4.549  10.114  1.00 93.64           C
ATOM    504 1HD2 LEU A  51      10.756  -4.011   9.353  1.00 93.64           H
ATOM    505 2HD2 LEU A  51      12.203  -5.001   9.659  1.00 93.64           H
ATOM    506 3HD2 LEU A  51      10.697  -5.329  10.548  1.00 93.64           H
ATOM    507  HN  LEU A  51      14.643  -3.671  11.510  1.00 93.64           H
ATOM    508  N   PRO A  52      15.463  -1.103   9.901  1.00 95.45           N
ATOM    509  CA  PRO A  52      16.119   0.116   9.423  1.00 95.45           C
ATOM    510  C   PRO A  52      16.797  -0.083   8.077  1.00 95.45           C
ATOM    511  O   PRO A  52      16.598   0.707   7.155  1.00 95.45           O
ATOM    512  HA  PRO A  52      15.380   0.900   9.257  1.00 95.45           H
ATOM    513  CB  PRO A  52      17.130   0.439  10.525  1.00 95.45           C
ATOM    514 1HB  PRO A  52      18.103  -0.007  10.321  1.00 95.45           H
ATOM    515 2HB  PRO A  52      17.288   1.513  10.623  1.00 95.45           H
ATOM    516  CG  PRO A  52      16.490  -0.153  11.775  1.00 95.45           C
ATOM    517 1HG  PRO A  52      17.223  -0.320  12.565  1.00 95.45           H
ATOM    518 2HG  PRO A  52      15.734   0.510  12.195  1.00 95.45           H
ATOM    519  CD  PRO A  52      15.891  -1.454  11.267  1.00 95.45           C
ATOM    520 1HD  PRO A  52      16.623  -2.262  11.261  1.00 95.45           H
ATOM    521 2HD  PRO A  52      15.059  -1.786  11.887  1.00 95.45           H
ATOM    522  N   PRO A  53      17.610  -1.138   7.932  1.00 95.76           N
ATOM    523  CA  PRO A  53      18.377  -1.336   6.699  1.00 95.76           C
ATOM    524  C   PRO A  53      17.487  -1.682   5.516  1.00 95.76           C
ATOM    525  O   PRO A  53      17.771  -1.288   4.386  1.00 95.76           O
ATOM    526  HA  PRO A  53      18.879  -0.411   6.416  1.00 95.76           H
ATOM    527  CB  PRO A  53      19.331  -2.481   7.046  1.00 95.76           C
ATOM    528 1HB  PRO A  53      19.543  -3.103   6.177  1.00 95.76           H
ATOM    529 2HB  PRO A  53      20.288  -2.109   7.412  1.00 95.76           H
ATOM    530  CG  PRO A  53      18.595  -3.248   8.107  1.00 95.76           C
ATOM    531 1HG  PRO A  53      17.902  -3.965   7.667  1.00 95.76           H
ATOM    532 2HG  PRO A  53      19.285  -3.814   8.733  1.00 95.76           H
ATOM    533  CD  PRO A  53      17.863  -2.211   8.910  1.00 95.76           C
ATOM    534 1HD  PRO A  53      16.935  -2.606   9.323  1.00 95.76           H
ATOM    535 2HD  PRO A  53      18.462  -1.857   9.749  1.00 95.76           H
ATOM    536  N   LEU A  54      16.424  -2.415   5.810  1.00 94.04           N
ATOM    537  CA  LEU A  54      15.510  -2.858   4.771  1.00 94.04           C
ATOM    538  C   LEU A  54      14.803  -1.643   4.168  1.00 94.04           C
ATOM    539  O   LEU A  54      14.630  -1.560   2.953  1.00 94.04           O
ATOM    540  HA  LEU A  54      16.106  -3.333   3.992  1.00 94.04           H
ATOM    541  CB  LEU A  54      14.551  -3.919   5.317  1.00 94.04           C
ATOM    542 1HB  LEU A  54      14.069  -3.519   6.209  1.00 94.04           H
ATOM    543 2HB  LEU A  54      13.767  -4.086   4.579  1.00 94.04           H
ATOM    544  CG  LEU A  54      15.177  -5.269   5.671  1.00 94.04           C
ATOM    545  HG  LEU A  54      15.956  -5.101   6.414  1.00 94.04           H
ATOM    546  CD1 LEU A  54      14.143  -6.204   6.303  1.00 94.04           C
ATOM    547 1HD1 LEU A  54      13.752  -5.750   7.214  1.00 94.04           H
ATOM    548 2HD1 LEU A  54      13.326  -6.370   5.600  1.00 94.04           H
ATOM    549 3HD1 LEU A  54      14.614  -7.156   6.544  1.00 94.04           H
ATOM    550  CD2 LEU A  54      15.848  -5.900   4.449  1.00 94.04           C
ATOM    551 1HD2 LEU A  54      15.106  -6.053   3.665  1.00 94.04           H
ATOM    552 2HD2 LEU A  54      16.632  -5.237   4.082  1.00 94.04           H
ATOM    553 3HD2 LEU A  54      16.284  -6.859   4.728  1.00 94.04           H
ATOM    554  HN  LEU A  54      16.184  -2.706   6.736  1.00 94.04           H
ATOM    555  N   TYR A  55      14.413  -0.729   5.045  1.00 94.34           N
ATOM    556  CA  TYR A  55      13.694   0.459   4.619  1.00 94.34           C
ATOM    557  C   TYR A  55      14.594   1.376   3.789  1.00 94.34           C
ATOM    558  O   TYR A  55      14.145   1.976   2.814  1.00 94.34           O
ATOM    559  HA  TYR A  55      12.850   0.140   4.007  1.00 94.34           H
ATOM    560  CB  TYR A  55      13.287   1.188   5.901  1.00 94.34           C
ATOM    561 1HB  TYR A  55      14.146   1.235   6.569  1.00 94.34           H
ATOM    562 2HB  TYR A  55      13.020   2.216   5.653  1.00 94.34           H
ATOM    563  CG  TYR A  55      12.117   0.538   6.642  1.00 94.34           C
ATOM    564  CD1 TYR A  55      11.525  -0.600   6.133  1.00 94.34           C
ATOM    565  HD1 TYR A  55      11.890  -1.035   5.203  1.00 94.34           H
ATOM    566  CD2 TYR A  55      11.655   1.089   7.820  1.00 94.34           C
ATOM    567  HD2 TYR A  55      12.123   1.987   8.222  1.00 94.34           H
ATOM    568  CE1 TYR A  55      10.424  -1.212   6.831  1.00 94.34           C
ATOM    569  HE1 TYR A  55       9.947  -2.111   6.440  1.00 94.34           H
ATOM    570  CE2 TYR A  55      10.554   0.476   8.518  1.00 94.34           C
ATOM    571  HE2 TYR A  55      10.179   0.901   9.449  1.00 94.34           H
ATOM    572  CZ  TYR A  55       9.993  -0.644   7.989  1.00 94.34           C
ATOM    573  OH  TYR A  55       8.954  -1.223   8.648  1.00 94.34           O
ATOM    574  HH  TYR A  55       8.639  -2.030   8.149  1.00 94.34           H
ATOM    575  HN  TYR A  55      14.580  -0.792   6.029  1.00 94.34           H
ATOM    576  N   TRP A  56      15.849   1.456   4.206  1.00 92.75           N
ATOM    577  CA  TRP A  56      16.825   2.262   3.492  1.00 92.75           C
ATOM    578  C   TRP A  56      16.997   1.668   2.093  1.00 92.75           C
ATOM    579  O   TRP A  56      17.059   2.400   1.107  1.00 92.75           O
ATOM    580  HA  TRP A  56      16.432   3.276   3.421  1.00 92.75           H
ATOM    581  CB  TRP A  56      18.140   2.347   4.271  1.00 92.75           C
ATOM    582 1HB  TRP A  56      18.337   1.382   4.737  1.00 92.75           H
ATOM    583 2HB  TRP A  56      18.953   2.535   3.570  1.00 92.75           H
ATOM    584  CG  TRP A  56      18.155   3.432   5.350  1.00 92.75           C
ATOM    585  CD1 TRP A  56      18.263   3.275   6.676  1.00 92.75           C
ATOM    586  HD1 TRP A  56      18.358   2.309   7.174  1.00 92.75           H
ATOM    587  CD2 TRP A  56      18.053   4.856   5.139  1.00 92.75           C
ATOM    588  NE1 TRP A  56      18.238   4.488   7.333  1.00 92.75           N
ATOM    589  HE1 TRP A  56      18.303   4.628   8.321  1.00 92.75           H
ATOM    590  CE2 TRP A  56      18.107   5.480   6.369  1.00 92.75           C
ATOM    591  CE3 TRP A  56      17.920   5.592   3.949  1.00 92.75           C
ATOM    592  HE3 TRP A  56      17.875   5.123   2.966  1.00 92.75           H
ATOM    593  CZ2 TRP A  56      18.034   6.869   6.527  1.00 92.75           C
ATOM    594  HZ2 TRP A  56      18.079   7.339   7.510  1.00 92.75           H
ATOM    595  CZ3 TRP A  56      17.849   6.979   4.124  1.00 92.75           C
ATOM    596  HZ3 TRP A  56      17.745   7.598   3.233  1.00 92.75           H
ATOM    597  CH2 TRP A  56      17.901   7.623   5.355  1.00 92.75           C
ATOM    598  HH2 TRP A  56      17.840   8.710   5.407  1.00 92.75           H
ATOM    599  HN  TRP A  56      16.201   0.983   5.014  1.00 92.75           H
ATOM    600  N   LEU A  57      17.068   0.345   2.051  1.00 92.88           N
ATOM    601  CA  LEU A  57      17.237  -0.356   0.789  1.00 92.88           C
ATOM    602  C   LEU A  57      16.054  -0.038  -0.128  1.00 92.88           C
ATOM    603  O   LEU A  57      16.244   0.348  -1.280  1.00 92.88           O
ATOM    604  HA  LEU A  57      18.147   0.024   0.324  1.00 92.88           H
ATOM    605  CB  LEU A  57      17.443  -1.852   1.031  1.00 92.88           C
ATOM    606 1HB  LEU A  57      18.313  -1.980   1.675  1.00 92.88           H
ATOM    607 2HB  LEU A  57      16.581  -2.233   1.579  1.00 92.88           H
ATOM    608  CG  LEU A  57      17.639  -2.713  -0.219  1.00 92.88           C
ATOM    609  HG  LEU A  57      16.819  -2.506  -0.907  1.00 92.88           H
ATOM    610  CD1 LEU A  57      18.938  -2.347  -0.939  1.00 92.88           C
ATOM    611 1HD1 LEU A  57      18.905  -1.299  -1.238  1.00 92.88           H
ATOM    612 2HD1 LEU A  57      19.782  -2.507  -0.269  1.00 92.88           H
ATOM    613 3HD1 LEU A  57      19.052  -2.973  -1.823  1.00 92.88           H
ATOM    614  CD2 LEU A  57      17.574  -4.202   0.125  1.00 92.88           C
ATOM    615 1HD2 LEU A  57      18.359  -4.444   0.842  1.00 92.88           H
ATOM    616 2HD2 LEU A  57      16.602  -4.433   0.560  1.00 92.88           H
ATOM    617 3HD2 LEU A  57      17.716  -4.791  -0.781  1.00 92.88           H
ATOM    618  HN  LEU A  57      17.013  -0.244   2.857  1.00 92.88           H
ATOM    619  N   VAL A  58      14.860  -0.211   0.418  1.00 94.79           N
ATOM    620  CA  VAL A  58      13.647  -0.012  -0.356  1.00 94.79           C
ATOM    621  C   VAL A  58      13.601   1.431  -0.862  1.00 94.79           C
ATOM    622  O   VAL A  58      13.256   1.678  -2.017  1.00 94.79           O
ATOM    623  HA  VAL A  58      13.690  -0.683  -1.214  1.00 94.79           H
ATOM    624  CB  VAL A  58      12.423  -0.390   0.481  1.00 94.79           C
ATOM    625  HB  VAL A  58      12.462   0.181   1.409  1.00 94.79           H
ATOM    626  CG1 VAL A  58      11.127  -0.022  -0.244  1.00 94.79           C
ATOM    627 1HG1 VAL A  58      11.106   1.052  -0.428  1.00 94.79           H
ATOM    628 2HG1 VAL A  58      11.079  -0.554  -1.194  1.00 94.79           H
ATOM    629 3HG1 VAL A  58      10.274  -0.302   0.373  1.00 94.79           H
ATOM    630  CG2 VAL A  58      12.445  -1.877   0.844  1.00 94.79           C
ATOM    631 1HG2 VAL A  58      12.443  -2.473  -0.068  1.00 94.79           H
ATOM    632 2HG2 VAL A  58      13.345  -2.097   1.419  1.00 94.79           H
ATOM    633 3HG2 VAL A  58      11.565  -2.119   1.439  1.00 94.79           H
ATOM    634  HN  VAL A  58      14.714  -0.483   1.370  1.00 94.79           H
ATOM    635  N   PHE A  59      13.956   2.348   0.027  1.00 95.82           N
ATOM    636  CA  PHE A  59      13.924   3.762  -0.303  1.00 95.82           C
ATOM    637  C   PHE A  59      14.817   4.064  -1.509  1.00 95.82           C
ATOM    638  O   PHE A  59      14.369   4.669  -2.482  1.00 95.82           O
ATOM    639  HA  PHE A  59      12.892   4.015  -0.546  1.00 95.82           H
ATOM    640  CB  PHE A  59      14.459   4.518   0.915  1.00 95.82           C
ATOM    641 1HB  PHE A  59      13.766   4.385   1.745  1.00 95.82           H
ATOM    642 2HB  PHE A  59      15.407   4.075   1.217  1.00 95.82           H
ATOM    643  CG  PHE A  59      14.665   6.016   0.676  1.00 95.82           C
ATOM    644  CD1 PHE A  59      15.923   6.530   0.629  1.00 95.82           C
ATOM    645  HD1 PHE A  59      16.785   5.875   0.761  1.00 95.82           H
ATOM    646  CD2 PHE A  59      13.590   6.833   0.512  1.00 95.82           C
ATOM    647  HD2 PHE A  59      12.582   6.421   0.550  1.00 95.82           H
ATOM    648  CE1 PHE A  59      16.115   7.919   0.408  1.00 95.82           C
ATOM    649  HE1 PHE A  59      17.123   8.331   0.371  1.00 95.82           H
ATOM    650  CE2 PHE A  59      13.782   8.222   0.291  1.00 95.82           C
ATOM    651  HE2 PHE A  59      12.920   8.877   0.159  1.00 95.82           H
ATOM    652  CZ  PHE A  59      15.040   8.736   0.244  1.00 95.82           C
ATOM    653  HZ  PHE A  59      15.187   9.803   0.074  1.00 95.82           H
ATOM    654  HN  PHE A  59      14.260   2.138   0.956  1.00 95.82           H
ATOM    655  N   ILE A  60      16.064   3.629  -1.405  1.00 93.37           N
ATOM    656  CA  ILE A  60      17.066   3.985  -2.395  1.00 93.37           C
ATOM    657  C   ILE A  60      16.645   3.438  -3.760  1.00 93.37           C
ATOM    658  O   ILE A  60      16.587   4.180  -4.739  1.00 93.37           O
ATOM    659  HA  ILE A  60      17.095   5.073  -2.453  1.00 93.37           H
ATOM    660  CB  ILE A  60      18.452   3.518  -1.946  1.00 93.37           C
ATOM    661  HB  ILE A  60      18.379   2.473  -1.643  1.00 93.37           H
ATOM    662  CG1 ILE A  60      18.930   4.310  -0.727  1.00 93.37           C
ATOM    663 1HG1 ILE A  60      19.182   5.327  -1.026  1.00 93.37           H
ATOM    664 2HG1 ILE A  60      18.123   4.383   0.002  1.00 93.37           H
ATOM    665  CG2 ILE A  60      19.453   3.585  -3.101  1.00 93.37           C
ATOM    666 1HG2 ILE A  60      19.114   2.942  -3.914  1.00 93.37           H
ATOM    667 2HG2 ILE A  60      19.529   4.612  -3.457  1.00 93.37           H
ATOM    668 3HG2 ILE A  60      20.430   3.247  -2.755  1.00 93.37           H
ATOM    669  CD1 ILE A  60      20.147   3.644  -0.084  1.00 93.37           C
ATOM    670 1HD1 ILE A  60      19.884   2.635   0.236  1.00 93.37           H
ATOM    671 2HD1 ILE A  60      20.960   3.594  -0.808  1.00 93.37           H
ATOM    672 3HD1 ILE A  60      20.466   4.227   0.780  1.00 93.37           H
ATOM    673  HN  ILE A  60      16.392   3.044  -0.663  1.00 93.37           H
ATOM    674  N   VAL A  61      16.360   2.144  -3.781  1.00 93.47           N
ATOM    675  CA  VAL A  61      16.078   1.460  -5.032  1.00 93.47           C
ATOM    676  C   VAL A  61      14.774   2.002  -5.622  1.00 93.47           C
ATOM    677  O   VAL A  61      14.684   2.239  -6.825  1.00 93.47           O
ATOM    678  HA  VAL A  61      16.894   1.684  -5.720  1.00 93.47           H
ATOM    679  CB  VAL A  61      16.050  -0.053  -4.806  1.00 93.47           C
ATOM    680  HB  VAL A  61      15.296  -0.264  -4.048  1.00 93.47           H
ATOM    681  CG1 VAL A  61      15.648  -0.790  -6.085  1.00 93.47           C
ATOM    682 1HG1 VAL A  61      14.656  -0.464  -6.396  1.00 93.47           H
ATOM    683 2HG1 VAL A  61      16.367  -0.568  -6.874  1.00 93.47           H
ATOM    684 3HG1 VAL A  61      15.636  -1.864  -5.897  1.00 93.47           H
ATOM    685  CG2 VAL A  61      17.397  -0.555  -4.284  1.00 93.47           C
ATOM    686 1HG2 VAL A  61      18.177  -0.325  -5.010  1.00 93.47           H
ATOM    687 2HG2 VAL A  61      17.625  -0.064  -3.337  1.00 93.47           H
ATOM    688 3HG2 VAL A  61      17.349  -1.633  -4.132  1.00 93.47           H
ATOM    689  HN  VAL A  61      16.321   1.567  -2.966  1.00 93.47           H
ATOM    690  N   GLY A  62      13.796   2.182  -4.746  1.00 95.08           N
ATOM    691  CA  GLY A  62      12.466   2.575  -5.180  1.00 95.08           C
ATOM    692  C   GLY A  62      12.465   4.008  -5.715  1.00 95.08           C
ATOM    693  O   GLY A  62      11.840   4.294  -6.735  1.00 95.08           O
ATOM    694 1HA  GLY A  62      12.117   1.893  -5.956  1.00 95.08           H
ATOM    695 2HA  GLY A  62      11.769   2.493  -4.346  1.00 95.08           H
ATOM    696  HN  GLY A  62      13.901   2.065  -3.759  1.00 95.08           H
ATOM    697  N   ALA A  63      13.172   4.873  -5.001  1.00 95.00           N
ATOM    698  CA  ALA A  63      13.220   6.279  -5.363  1.00 95.00           C
ATOM    699  C   ALA A  63      13.838   6.422  -6.756  1.00 95.00           C
ATOM    700  O   ALA A  63      13.322   7.160  -7.594  1.00 95.00           O
ATOM    701  HA  ALA A  63      12.196   6.650  -5.389  1.00 95.00           H
ATOM    702  CB  ALA A  63      13.998   7.054  -4.298  1.00 95.00           C
ATOM    703 1HB  ALA A  63      13.502   6.944  -3.333  1.00 95.00           H
ATOM    704 2HB  ALA A  63      15.013   6.661  -4.231  1.00 95.00           H
ATOM    705 3HB  ALA A  63      14.034   8.109  -4.570  1.00 95.00           H
ATOM    706  HN  ALA A  63      13.704   4.626  -4.191  1.00 95.00           H
ATOM    707  N   LEU A  64      14.933   5.705  -6.959  1.00 89.17           N
ATOM    708  CA  LEU A  64      15.629   5.747  -8.234  1.00 89.17           C
ATOM    709  C   LEU A  64      14.714   5.195  -9.329  1.00 89.17           C
ATOM    710  O   LEU A  64      14.581   5.797 -10.393  1.00 89.17           O
ATOM    711  HA  LEU A  64      15.841   6.793  -8.455  1.00 89.17           H
ATOM    712  CB  LEU A  64      16.974   5.025  -8.134  1.00 89.17           C
ATOM    713 1HB  LEU A  64      16.801   4.034  -7.714  1.00 89.17           H
ATOM    714 2HB  LEU A  64      17.362   4.881  -9.142  1.00 89.17           H
ATOM    715  CG  LEU A  64      18.049   5.722  -7.298  1.00 89.17           C
ATOM    716  HG  LEU A  64      17.631   5.939  -6.315  1.00 89.17           H
ATOM    717  CD1 LEU A  64      19.256   4.806  -7.083  1.00 89.17           C
ATOM    718 1HD1 LEU A  64      18.938   3.903  -6.561  1.00 89.17           H
ATOM    719 2HD1 LEU A  64      19.684   4.536  -8.048  1.00 89.17           H
ATOM    720 3HD1 LEU A  64      20.005   5.326  -6.486  1.00 89.17           H
ATOM    721  CD2 LEU A  64      18.449   7.059  -7.924  1.00 89.17           C
ATOM    722 1HD2 LEU A  64      18.842   6.888  -8.926  1.00 89.17           H
ATOM    723 2HD2 LEU A  64      17.576   7.709  -7.982  1.00 89.17           H
ATOM    724 3HD2 LEU A  64      19.215   7.533  -7.310  1.00 89.17           H
ATOM    725  HN  LEU A  64      15.343   5.104  -6.273  1.00 89.17           H
ATOM    726  N   GLY A  65      14.108   4.056  -9.030  1.00 92.28           N
ATOM    727  CA  GLY A  65      13.325   3.342 -10.024  1.00 92.28           C
ATOM    728  C   GLY A  65      12.123   4.174 -10.476  1.00 92.28           C
ATOM    729  O   GLY A  65      11.929   4.391 -11.671  1.00 92.28           O
ATOM    730 1HA  GLY A  65      13.951   3.103 -10.883  1.00 92.28           H
ATOM    731 2HA  GLY A  65      12.980   2.394  -9.609  1.00 92.28           H
ATOM    732  HN  GLY A  65      14.145   3.621  -8.130  1.00 92.28           H
ATOM    733  N   ASN A  66      11.348   4.617  -9.497  1.00 90.27           N
ATOM    734  CA  ASN A  66      10.102   5.307  -9.783  1.00 90.27           C
ATOM    735  C   ASN A  66      10.410   6.664 -10.420  1.00 90.27           C
ATOM    736  O   ASN A  66       9.656   7.143 -11.265  1.00 90.27           O
ATOM    737  HA  ASN A  66       9.556   4.646 -10.456  1.00 90.27           H
ATOM    738  CB  ASN A  66       9.304   5.556  -8.502  1.00 90.27           C
ATOM    739 1HB  ASN A  66       9.971   5.909  -7.716  1.00 90.27           H
ATOM    740 2HB  ASN A  66       8.570   6.343  -8.674  1.00 90.27           H
ATOM    741  CG  ASN A  66       8.594   4.281  -8.042  1.00 90.27           C
ATOM    742  OD1 ASN A  66       7.683   3.782  -8.681  1.00 90.27           O
ATOM    743  ND2 ASN A  66       9.062   3.784  -6.900  1.00 90.27           N
ATOM    744 1HD2 ASN A  66       9.813   4.243  -6.426  1.00 90.27           H
ATOM    745 2HD2 ASN A  66       8.662   2.951  -6.517  1.00 90.27           H
ATOM    746  HN  ASN A  66      11.560   4.512  -8.526  1.00 90.27           H
ATOM    747  N   SER A  67      11.520   7.246  -9.989  1.00 90.78           N
ATOM    748  CA  SER A  67      11.973   8.505 -10.555  1.00 90.78           C
ATOM    749  C   SER A  67      12.259   8.334 -12.048  1.00 90.78           C
ATOM    750  O   SER A  67      11.946   9.214 -12.848  1.00 90.78           O
ATOM    751  HA  SER A  67      11.151   9.204 -10.400  1.00 90.78           H
ATOM    752  CB  SER A  67      13.220   9.017  -9.831  1.00 90.78           C
ATOM    753 1HB  SER A  67      14.011   8.270  -9.899  1.00 90.78           H
ATOM    754 2HB  SER A  67      13.586   9.915 -10.329  1.00 90.78           H
ATOM    755  OG  SER A  67      12.960   9.308  -8.460  1.00 90.78           O
ATOM    756  HG  SER A  67      13.480   8.686  -7.874  1.00 90.78           H
ATOM    757  HN  SER A  67      12.104   6.872  -9.268  1.00 90.78           H
ATOM    758  N   LEU A  68      12.851   7.196 -12.378  1.00 84.82           N
ATOM    759  CA  LEU A  68      13.154   6.884 -13.765  1.00 84.82           C
ATOM    760  C   LEU A  68      11.847   6.739 -14.547  1.00 84.82           C
ATOM    761  O   LEU A  68      11.739   7.215 -15.677  1.00 84.82           O
ATOM    762  HA  LEU A  68      13.710   7.727 -14.175  1.00 84.82           H
ATOM    763  CB  LEU A  68      14.062   5.656 -13.853  1.00 84.82           C
ATOM    764 1HB  LEU A  68      13.717   4.921 -13.126  1.00 84.82           H
ATOM    765 2HB  LEU A  68      13.941   5.209 -14.839  1.00 84.82           H
ATOM    766  CG  LEU A  68      15.553   5.906 -13.615  1.00 84.82           C
ATOM    767  HG  LEU A  68      15.658   6.521 -12.722  1.00 84.82           H
ATOM    768  CD1 LEU A  68      16.293   4.594 -13.350  1.00 84.82           C
ATOM    769 1HD1 LEU A  68      15.875   4.112 -12.467  1.00 84.82           H
ATOM    770 2HD1 LEU A  68      16.182   3.934 -14.211  1.00 84.82           H
ATOM    771 3HD1 LEU A  68      17.351   4.800 -13.185  1.00 84.82           H
ATOM    772  CD2 LEU A  68      16.169   6.688 -14.777  1.00 84.82           C
ATOM    773 1HD2 LEU A  68      16.053   6.119 -15.700  1.00 84.82           H
ATOM    774 2HD2 LEU A  68      15.665   7.649 -14.876  1.00 84.82           H
ATOM    775 3HD2 LEU A  68      17.229   6.852 -14.583  1.00 84.82           H
ATOM    776  HN  LEU A  68      13.123   6.494 -11.719  1.00 84.82           H
ATOM    777  N   VAL A  69      10.886   6.081 -13.916  1.00 87.66           N
ATOM    778  CA  VAL A  69       9.603   5.836 -14.553  1.00 87.66           C
ATOM    779  C   VAL A  69       8.975   7.172 -14.954  1.00 87.66           C
ATOM    780  O   VAL A  69       8.567   7.350 -16.101  1.00 87.66           O
ATOM    781  HA  VAL A  69       9.790   5.251 -15.454  1.00 87.66           H
ATOM    782  CB  VAL A  69       8.709   5.008 -13.628  1.00 87.66           C
ATOM    783  HB  VAL A  69       8.660   5.518 -12.665  1.00 87.66           H
ATOM    784  CG1 VAL A  69       7.286   4.912 -14.182  1.00 87.66           C
ATOM    785 1HG1 VAL A  69       6.864   5.913 -14.273  1.00 87.66           H
ATOM    786 2HG1 VAL A  69       7.310   4.437 -15.162  1.00 87.66           H
ATOM    787 3HG1 VAL A  69       6.672   4.319 -13.505  1.00 87.66           H
ATOM    788  CG2 VAL A  69       9.301   3.617 -13.393  1.00 87.66           C
ATOM    789 1HG2 VAL A  69       9.394   3.096 -14.346  1.00 87.66           H
ATOM    790 2HG2 VAL A  69      10.285   3.713 -12.934  1.00 87.66           H
ATOM    791 3HG2 VAL A  69       8.646   3.050 -12.732  1.00 87.66           H
ATOM    792  HN  VAL A  69      10.974   5.718 -12.988  1.00 87.66           H
ATOM    793  N   ILE A  70       8.916   8.076 -13.987  1.00 88.57           N
ATOM    794  CA  ILE A  70       8.281   9.364 -14.205  1.00 88.57           C
ATOM    795  C   ILE A  70       8.997  10.095 -15.343  1.00 88.57           C
ATOM    796  O   ILE A  70       8.353  10.704 -16.196  1.00 88.57           O
ATOM    797  HA  ILE A  70       7.252   9.174 -14.510  1.00 88.57           H
ATOM    798  CB  ILE A  70       8.227  10.162 -12.901  1.00 88.57           C
ATOM    799  HB  ILE A  70       9.229  10.184 -12.472  1.00 88.57           H
ATOM    800  CG1 ILE A  70       7.314   9.482 -11.879  1.00 88.57           C
ATOM    801 1HG1 ILE A  70       6.272   9.620 -12.169  1.00 88.57           H
ATOM    802 2HG1 ILE A  70       7.504   8.409 -11.873  1.00 88.57           H
ATOM    803  CG2 ILE A  70       7.816  11.613 -13.162  1.00 88.57           C
ATOM    804 1HG2 ILE A  70       8.539  12.081 -13.828  1.00 88.57           H
ATOM    805 2HG2 ILE A  70       6.829  11.633 -13.625  1.00 88.57           H
ATOM    806 3HG2 ILE A  70       7.785  12.157 -12.218  1.00 88.57           H
ATOM    807  CD1 ILE A  70       7.538  10.053 -10.477  1.00 88.57           C
ATOM    808 1HD1 ILE A  70       8.574   9.892 -10.181  1.00 88.57           H
ATOM    809 2HD1 ILE A  70       7.323  11.122 -10.482  1.00 88.57           H
ATOM    810 3HD1 ILE A  70       6.876   9.552  -9.771  1.00 88.57           H
ATOM    811  HN  ILE A  70       9.292   7.939 -13.071  1.00 88.57           H
ATOM    812  N   LEU A  71      10.319  10.009 -15.320  1.00 83.44           N
ATOM    813  CA  LEU A  71      11.134  10.757 -16.262  1.00 83.44           C
ATOM    814  C   LEU A  71      10.902  10.213 -17.674  1.00 83.44           C
ATOM    815  O   LEU A  71      10.842  10.978 -18.635  1.00 83.44           O
ATOM    816  HA  LEU A  71      10.799  11.794 -16.233  1.00 83.44           H
ATOM    817  CB  LEU A  71      12.601  10.742 -15.831  1.00 83.44           C
ATOM    818 1HB  LEU A  71      12.648  10.962 -14.764  1.00 83.44           H
ATOM    819 2HB  LEU A  71      12.989   9.732 -15.966  1.00 83.44           H
ATOM    820  CG  LEU A  71      13.526  11.715 -16.565  1.00 83.44           C
ATOM    821  HG  LEU A  71      12.911  12.484 -17.032  1.00 83.44           H
ATOM    822  CD1 LEU A  71      14.466  12.422 -15.586  1.00 83.44           C
ATOM    823 1HD1 LEU A  71      13.879  12.980 -14.857  1.00 83.44           H
ATOM    824 2HD1 LEU A  71      15.077  11.681 -15.070  1.00 83.44           H
ATOM    825 3HD1 LEU A  71      15.112  13.108 -16.134  1.00 83.44           H
ATOM    826  CD2 LEU A  71      14.291  11.006 -17.684  1.00 83.44           C
ATOM    827 1HD2 LEU A  71      14.895  10.204 -17.260  1.00 83.44           H
ATOM    828 2HD2 LEU A  71      13.584  10.589 -18.400  1.00 83.44           H
ATOM    829 3HD2 LEU A  71      14.941  11.721 -18.189  1.00 83.44           H
ATOM    830  HN  LEU A  71      10.831   9.444 -14.674  1.00 83.44           H
ATOM    831  N   VAL A  72      10.777   8.897 -17.753  1.00 83.40           N
ATOM    832  CA  VAL A  72      10.562   8.241 -19.032  1.00 83.40           C
ATOM    833  C   VAL A  72       9.246   8.733 -19.637  1.00 83.40           C
ATOM    834  O   VAL A  72       9.190   9.072 -20.818  1.00 83.40           O
ATOM    835  HA  VAL A  72      11.381   8.529 -19.691  1.00 83.40           H
ATOM    836  CB  VAL A  72      10.608   6.722 -18.856  1.00 83.40           C
ATOM    837  HB  VAL A  72       9.931   6.458 -18.043  1.00 83.40           H
ATOM    838  CG1 VAL A  72      10.124   6.009 -20.120  1.00 83.40           C
ATOM    839 1HG1 VAL A  72       9.098   6.305 -20.334  1.00 83.40           H
ATOM    840 2HG1 VAL A  72      10.764   6.282 -20.959  1.00 83.40           H
ATOM    841 3HG1 VAL A  72      10.167   4.930 -19.967  1.00 83.40           H
ATOM    842  CG2 VAL A  72      12.013   6.257 -18.467  1.00 83.40           C
ATOM    843 1HG2 VAL A  72      12.718   6.540 -19.248  1.00 83.40           H
ATOM    844 2HG2 VAL A  72      12.304   6.727 -17.527  1.00 83.40           H
ATOM    845 3HG2 VAL A  72      12.017   5.174 -18.348  1.00 83.40           H
ATOM    846  HN  VAL A  72      10.821   8.282 -16.965  1.00 83.40           H
ATOM    847  N   TYR A  73       8.219   8.756 -18.800  1.00 79.95           N
ATOM    848  CA  TYR A  73       6.896   9.158 -19.249  1.00 79.95           C
ATOM    849  C   TYR A  73       6.870  10.643 -19.618  1.00 79.95           C
ATOM    850  O   TYR A  73       6.136  11.050 -20.517  1.00 79.95           O
ATOM    851  HA  TYR A  73       6.647   8.568 -20.131  1.00 79.95           H
ATOM    852  CB  TYR A  73       5.959   8.922 -18.064  1.00 79.95           C
ATOM    853 1HB  TYR A  73       6.527   9.019 -17.139  1.00 79.95           H
ATOM    854 2HB  TYR A  73       5.199   9.703 -18.054  1.00 79.95           H
ATOM    855  CG  TYR A  73       5.267   7.557 -18.079  1.00 79.95           C
ATOM    856  CD1 TYR A  73       4.317   7.276 -19.040  1.00 79.95           C
ATOM    857  HD1 TYR A  73       4.059   8.027 -19.788  1.00 79.95           H
ATOM    858  CD2 TYR A  73       5.593   6.607 -17.133  1.00 79.95           C
ATOM    859  HD2 TYR A  73       6.344   6.829 -16.374  1.00 79.95           H
ATOM    860  CE1 TYR A  73       3.666   5.992 -19.055  1.00 79.95           C
ATOM    861  HE1 TYR A  73       2.914   5.757 -19.808  1.00 79.95           H
ATOM    862  CE2 TYR A  73       4.942   5.323 -17.148  1.00 79.95           C
ATOM    863  HE2 TYR A  73       5.190   4.564 -16.406  1.00 79.95           H
ATOM    864  CZ  TYR A  73       4.011   5.079 -18.108  1.00 79.95           C
ATOM    865  OH  TYR A  73       3.396   3.866 -18.122  1.00 79.95           O
ATOM    866  HH  TYR A  73       2.847   3.770 -18.953  1.00 79.95           H
ATOM    867  HN  TYR A  73       8.279   8.508 -17.834  1.00 79.95           H
ATOM    868  N   TRP A  74       7.680  11.411 -18.904  1.00 70.32           N
ATOM    869  CA  TRP A  74       7.680  12.855 -19.069  1.00 70.32           C
ATOM    870  C   TRP A  74       8.236  13.172 -20.458  1.00 70.32           C
ATOM    871  O   TRP A  74       7.630  13.928 -21.216  1.00 70.32           O
ATOM    872  HA  TRP A  74       6.648  13.199 -18.993  1.00 70.32           H
ATOM    873  CB  TRP A  74       8.460  13.536 -17.943  1.00 70.32           C
ATOM    874 1HB  TRP A  74       8.094  13.165 -16.985  1.00 70.32           H
ATOM    875 2HB  TRP A  74       9.509  13.248 -18.016  1.00 70.32           H
ATOM    876  CG  TRP A  74       8.363  15.062 -17.953  1.00 70.32           C
ATOM    877  CD1 TRP A  74       9.161  15.935 -18.584  1.00 70.32           C
ATOM    878  HD1 TRP A  74      10.017  15.652 -19.197  1.00 70.32           H
ATOM    879  CD2 TRP A  74       7.376  15.866 -17.273  1.00 70.32           C
ATOM    880  NE1 TRP A  74       8.762  17.237 -18.361  1.00 70.32           N
ATOM    881  HE1 TRP A  74       9.198  18.061 -18.724  1.00 70.32           H
ATOM    882  CE2 TRP A  74       7.642  17.194 -17.538  1.00 70.32           C
ATOM    883  CE3 TRP A  74       6.295  15.484 -16.460  1.00 70.32           C
ATOM    884  HE3 TRP A  74       6.064  14.442 -16.235  1.00 70.32           H
ATOM    885  CZ2 TRP A  74       6.872  18.246 -17.029  1.00 70.32           C
ATOM    886  HZ2 TRP A  74       7.103  19.288 -17.254  1.00 70.32           H
ATOM    887  CZ3 TRP A  74       5.535  16.547 -15.959  1.00 70.32           C
ATOM    888  HZ3 TRP A  74       4.684  16.306 -15.322  1.00 70.32           H
ATOM    889  CH2 TRP A  74       5.789  17.889 -16.217  1.00 70.32           C
ATOM    890  HH2 TRP A  74       5.149  18.660 -15.788  1.00 70.32           H
ATOM    891  HN  TRP A  74       8.326  11.064 -18.225  1.00 70.32           H
ATOM    892  N   TYR A  75       9.384  12.578 -20.751  1.00 69.86           N
ATOM    893  CA  TYR A  75      10.184  13.012 -21.883  1.00 69.86           C
ATOM    894  C   TYR A  75       9.878  12.172 -23.125  1.00 69.86           C
ATOM    895  O   TYR A  75       9.961  12.665 -24.249  1.00 69.86           O
ATOM    896  HA  TYR A  75       9.939  14.054 -22.089  1.00 69.86           H
ATOM    897  CB  TYR A  75      11.643  12.789 -21.479  1.00 69.86           C
ATOM    898 1HB  TYR A  75      11.712  11.869 -20.900  1.00 69.86           H
ATOM    899 2HB  TYR A  75      12.241  12.646 -22.379  1.00 69.86           H
ATOM    900  CG  TYR A  75      12.244  13.935 -20.662  1.00 69.86           C
ATOM    901  CD1 TYR A  75      12.725  15.060 -21.301  1.00 69.86           C
ATOM    902  HD1 TYR A  75      12.677  15.131 -22.388  1.00 69.86           H
ATOM    903  CD2 TYR A  75      12.304  13.844 -19.286  1.00 69.86           C
ATOM    904  HD2 TYR A  75      11.924  12.956 -18.782  1.00 69.86           H
ATOM    905  CE1 TYR A  75      13.291  16.138 -20.533  1.00 69.86           C
ATOM    906  HE1 TYR A  75      13.675  17.032 -21.025  1.00 69.86           H
ATOM    907  CE2 TYR A  75      12.869  14.923 -18.518  1.00 69.86           C
ATOM    908  HE2 TYR A  75      12.923  14.864 -17.431  1.00 69.86           H
ATOM    909  CZ  TYR A  75      13.335  16.016 -19.179  1.00 69.86           C
ATOM    910  OH  TYR A  75      13.869  17.035 -18.453  1.00 69.86           O
ATOM    911  HH  TYR A  75      13.807  16.828 -17.477  1.00 69.86           H
ATOM    912  HN  TYR A  75       9.767  11.815 -20.230  1.00 69.86           H
ATOM    913  N   CYS A  76       9.530  10.917 -22.880  1.00 68.72           N
ATOM    914  CA  CYS A  76       9.562   9.913 -23.930  1.00 68.72           C
ATOM    915  C   CYS A  76       8.130   9.438 -24.184  1.00 68.72           C
ATOM    916  O   CYS A  76       7.542   9.751 -25.219  1.00 68.72           O
ATOM    917  HA  CYS A  76       9.971  10.399 -24.816  1.00 68.72           H
ATOM    918  CB  CYS A  76      10.494   8.753 -23.576  1.00 68.72           C
ATOM    919 1HB  CYS A  76      11.432   9.138 -23.177  1.00 68.72           H
ATOM    920 2HB  CYS A  76      10.044   8.139 -22.795  1.00 68.72           H
ATOM    921  SG  CYS A  76      10.819   7.734 -25.061  1.00 68.72           S
ATOM    922  HG  CYS A  76       9.606   7.192 -25.126  1.00 68.72           H
ATOM    923  HN  CYS A  76       9.231  10.584 -21.986  1.00 68.72           H
ATOM    924  N   THR A  77       7.610   8.689 -23.223  1.00 61.54           N
ATOM    925  CA  THR A  77       6.368   7.963 -23.429  1.00 61.54           C
ATOM    926  C   THR A  77       5.206   8.939 -23.625  1.00 61.54           C
ATOM    927  O   THR A  77       4.373   8.748 -24.510  1.00 61.54           O
ATOM    928  HA  THR A  77       6.457   7.383 -24.347  1.00 61.54           H
ATOM    929  CB  THR A  77       6.172   7.016 -22.243  1.00 61.54           C
ATOM    930  HB  THR A  77       5.929   7.572 -21.337  1.00 61.54           H
ATOM    931  OG1 THR A  77       7.380   6.263 -22.197  1.00 61.54           O
ATOM    932  HG1 THR A  77       7.439   5.661 -22.993  1.00 61.54           H
ATOM    933  CG2 THR A  77       5.089   5.968 -22.504  1.00 61.54           C
ATOM    934 1HG2 THR A  77       5.365   5.368 -23.371  1.00 61.54           H
ATOM    935 2HG2 THR A  77       4.139   6.467 -22.696  1.00 61.54           H
ATOM    936 3HG2 THR A  77       4.990   5.322 -21.632  1.00 61.54           H
ATOM    937  HN  THR A  77       8.021   8.575 -22.319  1.00 61.54           H
ATOM    938  N   ARG A  78       5.188   9.964 -22.786  1.00 56.35           N
ATOM    939  CA  ARG A  78       3.996  10.781 -22.627  1.00 56.35           C
ATOM    940  C   ARG A  78       2.773   9.893 -22.390  1.00 56.35           C
ATOM    941  O   ARG A  78       2.751   8.735 -22.805  1.00 56.35           O
ATOM    942  HA  ARG A  78       4.201  11.407 -21.759  1.00 56.35           H
ATOM    943  CB  ARG A  78       3.755  11.649 -23.864  1.00 56.35           C
ATOM    944 1HB  ARG A  78       3.606  11.013 -24.736  1.00 56.35           H
ATOM    945 2HB  ARG A  78       2.842  12.230 -23.732  1.00 56.35           H
ATOM    946  CG  ARG A  78       4.935  12.593 -24.109  1.00 56.35           C
ATOM    947 1HG  ARG A  78       5.164  13.139 -23.195  1.00 56.35           H
ATOM    948 2HG  ARG A  78       5.821  12.013 -24.365  1.00 56.35           H
ATOM    949  CD  ARG A  78       4.622  13.580 -25.235  1.00 56.35           C
ATOM    950 1HD  ARG A  78       4.441  13.039 -26.164  1.00 56.35           H
ATOM    951 2HD  ARG A  78       3.710  14.130 -25.005  1.00 56.35           H
ATOM    952  NE  ARG A  78       5.749  14.522 -25.410  1.00 56.35           N
ATOM    953  HE  ARG A  78       6.597  14.337 -24.912  1.00 56.35           H
ATOM    954  CZ  ARG A  78       5.706  15.608 -26.194  1.00 56.35           C
ATOM    955  NH1 ARG A  78       4.597  15.905 -26.884  1.00 56.35           N
ATOM    956 1HH1 ARG A  78       3.793  15.315 -26.817  1.00 56.35           H
ATOM    957 2HH1 ARG A  78       4.573  16.718 -27.467  1.00 56.35           H
ATOM    958  NH2 ARG A  78       6.789  16.393 -26.277  1.00 56.35           N
ATOM    959 1HH2 ARG A  78       6.774  17.207 -26.857  1.00 56.35           H
ATOM    960 2HH2 ARG A  78       7.613  16.164 -25.758  1.00 56.35           H
ATOM    961  HN  ARG A  78       5.966  10.239 -22.221  1.00 56.35           H
ATOM    962  N   VAL A  79       1.783  10.470 -21.723  1.00 71.69           N
ATOM    963  CA  VAL A  79       0.565   9.742 -21.414  1.00 71.69           C
ATOM    964  C   VAL A  79      -0.327   9.697 -22.656  1.00 71.69           C
ATOM    965  O   VAL A  79      -0.951  10.695 -23.013  1.00 71.69           O
ATOM    966  HA  VAL A  79       0.849   8.723 -21.149  1.00 71.69           H
ATOM    967  CB  VAL A  79      -0.128  10.371 -20.203  1.00 71.69           C
ATOM    968  HB  VAL A  79      -0.430  11.381 -20.478  1.00 71.69           H
ATOM    969  CG1 VAL A  79      -1.387   9.589 -19.825  1.00 71.69           C
ATOM    970 1HG1 VAL A  79      -2.082   9.591 -20.665  1.00 71.69           H
ATOM    971 2HG1 VAL A  79      -1.118   8.562 -19.579  1.00 71.69           H
ATOM    972 3HG1 VAL A  79      -1.860  10.058 -18.962  1.00 71.69           H
ATOM    973  CG2 VAL A  79       0.831  10.473 -19.015  1.00 71.69           C
ATOM    974 1HG2 VAL A  79       1.178   9.477 -18.741  1.00 71.69           H
ATOM    975 2HG2 VAL A  79       1.685  11.092 -19.290  1.00 71.69           H
ATOM    976 3HG2 VAL A  79       0.314  10.924 -18.168  1.00 71.69           H
ATOM    977  HN  VAL A  79       1.805  11.415 -21.398  1.00 71.69           H
ATOM    978  N   LYS A  80      -0.359   8.529 -23.281  1.00 65.40           N
ATOM    979  CA  LYS A  80      -1.111   8.359 -24.513  1.00 65.40           C
ATOM    980  C   LYS A  80      -2.368   7.535 -24.229  1.00 65.40           C
ATOM    981  O   LYS A  80      -3.370   7.664 -24.930  1.00 65.40           O
ATOM    982  HA  LYS A  80      -1.416   9.350 -24.848  1.00 65.40           H
ATOM    983  CB  LYS A  80      -0.220   7.766 -25.606  1.00 65.40           C
ATOM    984 1HB  LYS A  80       0.263   6.861 -25.236  1.00 65.40           H
ATOM    985 2HB  LYS A  80      -0.832   7.473 -26.460  1.00 65.40           H
ATOM    986  CG  LYS A  80       0.843   8.772 -26.054  1.00 65.40           C
ATOM    987 1HG  LYS A  80       0.361   9.694 -26.377  1.00 65.40           H
ATOM    988 2HG  LYS A  80       1.486   9.026 -25.211  1.00 65.40           H
ATOM    989  CD  LYS A  80       1.689   8.204 -27.195  1.00 65.40           C
ATOM    990 1HD  LYS A  80       2.148   7.266 -26.881  1.00 65.40           H
ATOM    991 2HD  LYS A  80       1.050   7.976 -28.048  1.00 65.40           H
ATOM    992  CE  LYS A  80       2.777   9.194 -27.616  1.00 65.40           C
ATOM    993 1HE  LYS A  80       2.319  10.125 -27.951  1.00 65.40           H
ATOM    994 2HE  LYS A  80       3.406   9.438 -26.760  1.00 65.40           H
ATOM    995  NZ  LYS A  80       3.605   8.623 -28.701  1.00 65.40           N
ATOM    996 1HZ  LYS A  80       4.318   9.292 -28.970  1.00 65.40           H
ATOM    997 2HZ  LYS A  80       4.048   7.770 -28.376  1.00 65.40           H
ATOM    998 3HZ  LYS A  80       3.018   8.415 -29.501  1.00 65.40           H
ATOM    999  HN  LYS A  80       0.115   7.709 -22.959  1.00 65.40           H
ATOM   1000  N   THR A  81      -2.274   6.706 -23.200  1.00 75.81           N
ATOM   1001  CA  THR A  81      -3.342   5.770 -22.893  1.00 75.81           C
ATOM   1002  C   THR A  81      -3.798   5.939 -21.442  1.00 75.81           C
ATOM   1003  O   THR A  81      -3.101   6.552 -20.636  1.00 75.81           O
ATOM   1004  HA  THR A  81      -4.197   6.004 -23.527  1.00 75.81           H
ATOM   1005  CB  THR A  81      -2.840   4.360 -23.211  1.00 75.81           C
ATOM   1006  HB  THR A  81      -3.668   3.651 -23.245  1.00 75.81           H
ATOM   1007  OG1 THR A  81      -1.855   4.108 -22.212  1.00 75.81           O
ATOM   1008  HG1 THR A  81      -1.610   3.138 -22.211  1.00 75.81           H
ATOM   1009  CG2 THR A  81      -2.062   4.298 -24.526  1.00 75.81           C
ATOM   1010 1HG2 THR A  81      -1.195   4.957 -24.467  1.00 75.81           H
ATOM   1011 2HG2 THR A  81      -2.706   4.618 -25.345  1.00 75.81           H
ATOM   1012 3HG2 THR A  81      -1.729   3.275 -24.704  1.00 75.81           H
ATOM   1013  HN  THR A  81      -1.487   6.667 -22.583  1.00 75.81           H
ATOM   1014  N   MET A  82      -4.967   5.385 -21.155  1.00 75.93           N
ATOM   1015  CA  MET A  82      -5.505   5.429 -19.806  1.00 75.93           C
ATOM   1016  C   MET A  82      -4.587   4.695 -18.826  1.00 75.93           C
ATOM   1017  O   MET A  82      -4.411   5.132 -17.689  1.00 75.93           O
ATOM   1018  HA  MET A  82      -5.556   6.486 -19.544  1.00 75.93           H
ATOM   1019  CB  MET A  82      -6.892   4.783 -19.787  1.00 75.93           C
ATOM   1020 1HB  MET A  82      -7.472   5.137 -20.639  1.00 75.93           H
ATOM   1021 2HB  MET A  82      -6.795   3.703 -19.893  1.00 75.93           H
ATOM   1022  CG  MET A  82      -7.631   5.110 -18.488  1.00 75.93           C
ATOM   1023 1HG  MET A  82      -7.146   4.612 -17.649  1.00 75.93           H
ATOM   1024 2HG  MET A  82      -7.585   6.181 -18.293  1.00 75.93           H
ATOM   1025  SD  MET A  82      -9.333   4.585 -18.606  1.00 75.93           S
ATOM   1026  CE  MET A  82      -9.942   5.149 -17.026  1.00 75.93           C
ATOM   1027 1HE  MET A  82      -9.382   4.662 -16.226  1.00 75.93           H
ATOM   1028 2HE  MET A  82      -9.815   6.229 -16.952  1.00 75.93           H
ATOM   1029 3HE  MET A  82     -10.999   4.899 -16.933  1.00 75.93           H
ATOM   1030  HN  MET A  82      -5.542   4.913 -21.824  1.00 75.93           H
ATOM   1031  N   THR A  83      -4.026   3.593 -19.302  1.00 77.57           N
ATOM   1032  CA  THR A  83      -3.113   2.807 -18.489  1.00 77.57           C
ATOM   1033  C   THR A  83      -1.863   3.622 -18.152  1.00 77.57           C
ATOM   1034  O   THR A  83      -1.364   3.564 -17.029  1.00 77.57           O
ATOM   1035  HA  THR A  83      -3.607   2.574 -17.546  1.00 77.57           H
ATOM   1036  CB  THR A  83      -2.808   1.510 -19.241  1.00 77.57           C
ATOM   1037  HB  THR A  83      -2.127   1.693 -20.072  1.00 77.57           H
ATOM   1038  OG1 THR A  83      -4.092   1.006 -19.599  1.00 77.57           O
ATOM   1039  HG1 THR A  83      -4.753   1.211 -18.877  1.00 77.57           H
ATOM   1040  CG2 THR A  83      -2.224   0.429 -18.330  1.00 77.57           C
ATOM   1041 1HG2 THR A  83      -2.935   0.198 -17.538  1.00 77.57           H
ATOM   1042 2HG2 THR A  83      -1.293   0.788 -17.890  1.00 77.57           H
ATOM   1043 3HG2 THR A  83      -2.026  -0.470 -18.914  1.00 77.57           H
ATOM   1044  HN  THR A  83      -4.186   3.237 -20.222  1.00 77.57           H
ATOM   1045  N   ASP A  84      -1.393   4.363 -19.145  1.00 79.75           N
ATOM   1046  CA  ASP A  84      -0.207   5.185 -18.969  1.00 79.75           C
ATOM   1047  C   ASP A  84      -0.452   6.192 -17.843  1.00 79.75           C
ATOM   1048  O   ASP A  84       0.450   6.484 -17.060  1.00 79.75           O
ATOM   1049  HA  ASP A  84       0.595   4.484 -18.735  1.00 79.75           H
ATOM   1050  CB  ASP A  84       0.114   5.969 -20.243  1.00 79.75           C
ATOM   1051 1HB  ASP A  84      -0.735   6.599 -20.510  1.00 79.75           H
ATOM   1052 2HB  ASP A  84       0.959   6.632 -20.063  1.00 79.75           H
ATOM   1053  CG  ASP A  84       0.438   5.023 -21.401  1.00 79.75           C
ATOM   1054  OD1 ASP A  84       0.983   3.936 -21.111  1.00 79.75           O
ATOM   1055  OD2 ASP A  84       0.133   5.408 -22.551  1.00 79.75           O
ATOM   1056  HN  ASP A  84      -1.807   4.407 -20.054  1.00 79.75           H
ATOM   1057  N   MET A  85      -1.677   6.695 -17.799  1.00 84.72           N
ATOM   1058  CA  MET A  85      -2.049   7.671 -16.789  1.00 84.72           C
ATOM   1059  C   MET A  85      -1.969   7.067 -15.386  1.00 84.72           C
ATOM   1060  O   MET A  85      -1.417   7.679 -14.473  1.00 84.72           O
ATOM   1061  HA  MET A  85      -1.326   8.482 -16.885  1.00 84.72           H
ATOM   1062  CB  MET A  85      -3.474   8.162 -17.054  1.00 84.72           C
ATOM   1063 1HB  MET A  85      -3.571   8.461 -18.098  1.00 84.72           H
ATOM   1064 2HB  MET A  85      -4.179   7.348 -16.888  1.00 84.72           H
ATOM   1065  CG  MET A  85      -3.825   9.342 -16.145  1.00 84.72           C
ATOM   1066 1HG  MET A  85      -4.893   9.552 -16.203  1.00 84.72           H
ATOM   1067 2HG  MET A  85      -3.605   9.090 -15.107  1.00 84.72           H
ATOM   1068  SD  MET A  85      -2.893  10.785 -16.631  1.00 84.72           S
ATOM   1069  CE  MET A  85      -3.280  11.876 -15.273  1.00 84.72           C
ATOM   1070 1HE  MET A  85      -4.358  12.037 -15.231  1.00 84.72           H
ATOM   1071 2HE  MET A  85      -2.944  11.426 -14.338  1.00 84.72           H
ATOM   1072 3HE  MET A  85      -2.775  12.831 -15.418  1.00 84.72           H
ATOM   1073  HN  MET A  85      -2.407   6.446 -18.435  1.00 84.72           H
ATOM   1074  N   PHE A  86      -2.529   5.873 -15.258  1.00 88.05           N
ATOM   1075  CA  PHE A  86      -2.579   5.204 -13.969  1.00 88.05           C
ATOM   1076  C   PHE A  86      -1.179   4.791 -13.511  1.00 88.05           C
ATOM   1077  O   PHE A  86      -0.853   4.895 -12.329  1.00 88.05           O
ATOM   1078  HA  PHE A  86      -3.000   5.911 -13.254  1.00 88.05           H
ATOM   1079  CB  PHE A  86      -3.434   3.948 -14.150  1.00 88.05           C
ATOM   1080 1HB  PHE A  86      -3.031   3.362 -14.976  1.00 88.05           H
ATOM   1081 2HB  PHE A  86      -3.352   3.333 -13.253  1.00 88.05           H
ATOM   1082  CG  PHE A  86      -4.912   4.236 -14.420  1.00 88.05           C
ATOM   1083  CD1 PHE A  86      -5.536   5.256 -13.772  1.00 88.05           C
ATOM   1084  HD1 PHE A  86      -4.983   5.869 -13.061  1.00 88.05           H
ATOM   1085  CD2 PHE A  86      -5.602   3.471 -15.308  1.00 88.05           C
ATOM   1086  HD2 PHE A  86      -5.102   2.654 -15.828  1.00 88.05           H
ATOM   1087  CE1 PHE A  86      -6.908   5.523 -14.023  1.00 88.05           C
ATOM   1088  HE1 PHE A  86      -7.408   6.340 -13.504  1.00 88.05           H
ATOM   1089  CE2 PHE A  86      -6.974   3.738 -15.560  1.00 88.05           C
ATOM   1090  HE2 PHE A  86      -7.527   3.125 -16.271  1.00 88.05           H
ATOM   1091  CZ  PHE A  86      -7.598   4.758 -14.912  1.00 88.05           C
ATOM   1092  HZ  PHE A  86      -8.651   4.963 -15.105  1.00 88.05           H
ATOM   1093  HN  PHE A  86      -2.942   5.365 -16.014  1.00 88.05           H
ATOM   1094  N   LEU A  87      -0.388   4.332 -14.470  1.00 83.50           N
ATOM   1095  CA  LEU A  87       0.954   3.862 -14.172  1.00 83.50           C
ATOM   1096  C   LEU A  87       1.808   5.040 -13.696  1.00 83.50           C
ATOM   1097  O   LEU A  87       2.666   4.878 -12.829  1.00 83.50           O
ATOM   1098  HA  LEU A  87       0.876   3.141 -13.359  1.00 83.50           H
ATOM   1099  CB  LEU A  87       1.543   3.124 -15.376  1.00 83.50           C
ATOM   1100 1HB  LEU A  87       1.432   3.758 -16.256  1.00 83.50           H
ATOM   1101 2HB  LEU A  87       2.612   2.993 -15.210  1.00 83.50           H
ATOM   1102  CG  LEU A  87       0.932   1.756 -15.688  1.00 83.50           C
ATOM   1103  HG  LEU A  87      -0.140   1.887 -15.837  1.00 83.50           H
ATOM   1104  CD1 LEU A  87       1.502   1.185 -16.988  1.00 83.50           C
ATOM   1105 1HD1 LEU A  87       1.279   1.863 -17.812  1.00 83.50           H
ATOM   1106 2HD1 LEU A  87       2.582   1.072 -16.893  1.00 83.50           H
ATOM   1107 3HD1 LEU A  87       1.051   0.212 -17.186  1.00 83.50           H
ATOM   1108  CD2 LEU A  87       1.112   0.794 -14.512  1.00 83.50           C
ATOM   1109 1HD2 LEU A  87       2.174   0.664 -14.308  1.00 83.50           H
ATOM   1110 2HD2 LEU A  87       0.620   1.204 -13.630  1.00 83.50           H
ATOM   1111 3HD2 LEU A  87       0.668  -0.170 -14.760  1.00 83.50           H
ATOM   1112  HN  LEU A  87      -0.651   4.278 -15.433  1.00 83.50           H
ATOM   1113  N   LEU A  88       1.542   6.197 -14.283  1.00 88.33           N
ATOM   1114  CA  LEU A  88       2.252   7.408 -13.906  1.00 88.33           C
ATOM   1115  C   LEU A  88       1.890   7.778 -12.466  1.00 88.33           C
ATOM   1116  O   LEU A  88       2.771   8.043 -11.649  1.00 88.33           O
ATOM   1117  HA  LEU A  88       3.319   7.188 -13.948  1.00 88.33           H
ATOM   1118  CB  LEU A  88       1.980   8.525 -14.915  1.00 88.33           C
ATOM   1119 1HB  LEU A  88       2.342   8.203 -15.891  1.00 88.33           H
ATOM   1120 2HB  LEU A  88       0.901   8.654 -15.002  1.00 88.33           H
ATOM   1121  CG  LEU A  88       2.603   9.885 -14.594  1.00 88.33           C
ATOM   1122  HG  LEU A  88       2.260  10.194 -13.606  1.00 88.33           H
ATOM   1123  CD1 LEU A  88       4.129   9.788 -14.532  1.00 88.33           C
ATOM   1124 1HD1 LEU A  88       4.417   9.080 -13.755  1.00 88.33           H
ATOM   1125 2HD1 LEU A  88       4.510   9.447 -15.494  1.00 88.33           H
ATOM   1126 3HD1 LEU A  88       4.546  10.768 -14.302  1.00 88.33           H
ATOM   1127  CD2 LEU A  88       2.136  10.950 -15.588  1.00 88.33           C
ATOM   1128 1HD2 LEU A  88       2.431  10.660 -16.596  1.00 88.33           H
ATOM   1129 2HD2 LEU A  88       1.051  11.043 -15.538  1.00 88.33           H
ATOM   1130 3HD2 LEU A  88       2.594  11.907 -15.337  1.00 88.33           H
ATOM   1131  HN  LEU A  88       0.859   6.315 -15.003  1.00 88.33           H
ATOM   1132  N   ASN A  89       0.592   7.784 -12.199  1.00 90.04           N
ATOM   1133  CA  ASN A  89       0.100   8.179 -10.890  1.00 90.04           C
ATOM   1134  C   ASN A  89       0.558   7.157  -9.848  1.00 90.04           C
ATOM   1135  O   ASN A  89       0.792   7.506  -8.692  1.00 90.04           O
ATOM   1136  HA  ASN A  89       0.517   9.170 -10.713  1.00 90.04           H
ATOM   1137  CB  ASN A  89      -1.430   8.224 -10.867  1.00 90.04           C
ATOM   1138 1HB  ASN A  89      -1.830   7.382 -11.432  1.00 90.04           H
ATOM   1139 2HB  ASN A  89      -1.785   8.118  -9.843  1.00 90.04           H
ATOM   1140  CG  ASN A  89      -1.948   9.535 -11.460  1.00 90.04           C
ATOM   1141  OD1 ASN A  89      -2.135  10.526 -10.773  1.00 90.04           O
ATOM   1142  ND2 ASN A  89      -2.171   9.486 -12.771  1.00 90.04           N
ATOM   1143 1HD2 ASN A  89      -1.997   8.641 -13.276  1.00 90.04           H
ATOM   1144 2HD2 ASN A  89      -2.511  10.295 -13.251  1.00 90.04           H
ATOM   1145  HN  ASN A  89      -0.115   7.527 -12.857  1.00 90.04           H
ATOM   1146  N   LEU A  90       0.672   5.914 -10.294  1.00 88.37           N
ATOM   1147  CA  LEU A  90       1.132   4.846  -9.424  1.00 88.37           C
ATOM   1148  C   LEU A  90       2.568   5.137  -8.982  1.00 88.37           C
ATOM   1149  O   LEU A  90       2.901   4.992  -7.807  1.00 88.37           O
ATOM   1150  HA  LEU A  90       0.493   4.845  -8.541  1.00 88.37           H
ATOM   1151  CB  LEU A  90       0.963   3.488 -10.108  1.00 88.37           C
ATOM   1152 1HB  LEU A  90      -0.079   3.383 -10.411  1.00 88.37           H
ATOM   1153 2HB  LEU A  90       1.562   3.484 -11.018  1.00 88.37           H
ATOM   1154  CG  LEU A  90       1.347   2.264  -9.273  1.00 88.37           C
ATOM   1155  HG  LEU A  90       2.364   2.406  -8.908  1.00 88.37           H
ATOM   1156  CD1 LEU A  90       0.441   2.130  -8.048  1.00 88.37           C
ATOM   1157 1HD1 LEU A  90       0.536   3.020  -7.426  1.00 88.37           H
ATOM   1158 2HD1 LEU A  90      -0.594   2.021  -8.371  1.00 88.37           H
ATOM   1159 3HD1 LEU A  90       0.736   1.252  -7.472  1.00 88.37           H
ATOM   1160  CD2 LEU A  90       1.347   0.995 -10.128  1.00 88.37           C
ATOM   1161 1HD2 LEU A  90       0.352   0.837 -10.543  1.00 88.37           H
ATOM   1162 2HD2 LEU A  90       2.066   1.104 -10.940  1.00 88.37           H
ATOM   1163 3HD2 LEU A  90       1.624   0.141  -9.510  1.00 88.37           H
ATOM   1164  HN  LEU A  90       0.456   5.634 -11.229  1.00 88.37           H
ATOM   1165  N   ALA A  91       3.380   5.543  -9.947  1.00 92.02           N
ATOM   1166  CA  ALA A  91       4.781   5.818  -9.680  1.00 92.02           C
ATOM   1167  C   ALA A  91       4.890   7.015  -8.734  1.00 92.02           C
ATOM   1168  O   ALA A  91       5.761   7.048  -7.866  1.00 92.02           O
ATOM   1169  HA  ALA A  91       5.205   4.941  -9.192  1.00 92.02           H
ATOM   1170  CB  ALA A  91       5.517   6.051 -11.001  1.00 92.02           C
ATOM   1171 1HB  ALA A  91       5.434   5.161 -11.625  1.00 92.02           H
ATOM   1172 2HB  ALA A  91       5.072   6.901 -11.520  1.00 92.02           H
ATOM   1173 3HB  ALA A  91       6.568   6.258 -10.801  1.00 92.02           H
ATOM   1174  HN  ALA A  91       3.095   5.683 -10.896  1.00 92.02           H
ATOM   1175  N   ILE A  92       3.992   7.970  -8.932  1.00 91.15           N
ATOM   1176  CA  ILE A  92       3.965   9.157  -8.095  1.00 91.15           C
ATOM   1177  C   ILE A  92       3.615   8.757  -6.660  1.00 91.15           C
ATOM   1178  O   ILE A  92       4.248   9.218  -5.712  1.00 91.15           O
ATOM   1179  HA  ILE A  92       4.968   9.584  -8.100  1.00 91.15           H
ATOM   1180  CB  ILE A  92       3.023  10.208  -8.687  1.00 91.15           C
ATOM   1181  HB  ILE A  92       2.072   9.726  -8.914  1.00 91.15           H
ATOM   1182  CG1 ILE A  92       3.575  10.760 -10.003  1.00 91.15           C
ATOM   1183 1HG1 ILE A  92       4.436  11.398  -9.801  1.00 91.15           H
ATOM   1184 2HG1 ILE A  92       3.927   9.939 -10.627  1.00 91.15           H
ATOM   1185  CG2 ILE A  92       2.736  11.319  -7.675  1.00 91.15           C
ATOM   1186 1HG2 ILE A  92       2.268  10.890  -6.788  1.00 91.15           H
ATOM   1187 2HG2 ILE A  92       3.670  11.805  -7.394  1.00 91.15           H
ATOM   1188 3HG2 ILE A  92       2.064  12.052  -8.121  1.00 91.15           H
ATOM   1189  CD1 ILE A  92       2.507  11.558 -10.754  1.00 91.15           C
ATOM   1190 1HD1 ILE A  92       1.659  10.910 -10.975  1.00 91.15           H
ATOM   1191 2HD1 ILE A  92       2.176  12.392 -10.136  1.00 91.15           H
ATOM   1192 3HD1 ILE A  92       2.926  11.939 -11.685  1.00 91.15           H
ATOM   1193  HN  ILE A  92       3.294   7.940  -9.647  1.00 91.15           H
ATOM   1194  N   ALA A  93       2.609   7.903  -6.547  1.00 92.97           N
ATOM   1195  CA  ALA A  93       2.125   7.485  -5.242  1.00 92.97           C
ATOM   1196  C   ALA A  93       3.253   6.777  -4.488  1.00 92.97           C
ATOM   1197  O   ALA A  93       3.503   7.069  -3.319  1.00 92.97           O
ATOM   1198  HA  ALA A  93       1.839   8.381  -4.691  1.00 92.97           H
ATOM   1199  CB  ALA A  93       0.892   6.597  -5.414  1.00 92.97           C
ATOM   1200 1HB  ALA A  93       0.110   7.156  -5.929  1.00 92.97           H
ATOM   1201 2HB  ALA A  93       1.156   5.718  -6.002  1.00 92.97           H
ATOM   1202 3HB  ALA A  93       0.529   6.284  -4.435  1.00 92.97           H
ATOM   1203  HN  ALA A  93       2.127   7.499  -7.325  1.00 92.97           H
ATOM   1204  N   ASP A  94       3.904   5.859  -5.187  1.00 90.39           N
ATOM   1205  CA  ASP A  94       4.967   5.073  -4.584  1.00 90.39           C
ATOM   1206  C   ASP A  94       6.072   6.010  -4.094  1.00 90.39           C
ATOM   1207  O   ASP A  94       6.612   5.822  -3.004  1.00 90.39           O
ATOM   1208  HA  ASP A  94       4.492   4.526  -3.769  1.00 90.39           H
ATOM   1209  CB  ASP A  94       5.581   4.107  -5.599  1.00 90.39           C
ATOM   1210 1HB  ASP A  94       5.695   4.608  -6.560  1.00 90.39           H
ATOM   1211 2HB  ASP A  94       6.579   3.815  -5.271  1.00 90.39           H
ATOM   1212  CG  ASP A  94       4.709   2.861  -5.767  1.00 90.39           C
ATOM   1213  OD1 ASP A  94       4.065   2.479  -4.766  1.00 90.39           O
ATOM   1214  OD2 ASP A  94       4.707   2.318  -6.893  1.00 90.39           O
ATOM   1215  HN  ASP A  94       3.716   5.649  -6.147  1.00 90.39           H
ATOM   1216  N   LEU A  95       6.377   6.998  -4.922  1.00 90.87           N
ATOM   1217  CA  LEU A  95       7.463   7.917  -4.624  1.00 90.87           C
ATOM   1218  C   LEU A  95       7.144   8.676  -3.335  1.00 90.87           C
ATOM   1219  O   LEU A  95       8.017   8.868  -2.491  1.00 90.87           O
ATOM   1220  HA  LEU A  95       8.360   7.319  -4.460  1.00 90.87           H
ATOM   1221  CB  LEU A  95       7.739   8.827  -5.822  1.00 90.87           C
ATOM   1222 1HB  LEU A  95       7.807   8.207  -6.716  1.00 90.87           H
ATOM   1223 2HB  LEU A  95       6.881   9.487  -5.957  1.00 90.87           H
ATOM   1224  CG  LEU A  95       9.000   9.688  -5.734  1.00 90.87           C
ATOM   1225  HG  LEU A  95       8.988  10.216  -4.781  1.00 90.87           H
ATOM   1226  CD1 LEU A  95      10.259   8.819  -5.753  1.00 90.87           C
ATOM   1227 1HD1 LEU A  95      10.242   8.136  -4.904  1.00 90.87           H
ATOM   1228 2HD1 LEU A  95      10.291   8.245  -6.680  1.00 90.87           H
ATOM   1229 3HD1 LEU A  95      11.142   9.456  -5.689  1.00 90.87           H
ATOM   1230  CD2 LEU A  95       9.019  10.748  -6.837  1.00 90.87           C
ATOM   1231 1HD2 LEU A  95       8.997  10.259  -7.811  1.00 90.87           H
ATOM   1232 2HD2 LEU A  95       8.147  11.394  -6.735  1.00 90.87           H
ATOM   1233 3HD2 LEU A  95       9.926  11.346  -6.752  1.00 90.87           H
ATOM   1234  HN  LEU A  95       5.897   7.176  -5.781  1.00 90.87           H
ATOM   1235  N   LEU A  96       5.889   9.088  -3.224  1.00 88.18           N
ATOM   1236  CA  LEU A  96       5.451   9.850  -2.067  1.00 88.18           C
ATOM   1237  C   LEU A  96       5.653   9.011  -0.803  1.00 88.18           C
ATOM   1238  O   LEU A  96       6.108   9.521   0.219  1.00 88.18           O
ATOM   1239  HA  LEU A  96       6.085  10.734  -1.999  1.00 88.18           H
ATOM   1240  CB  LEU A  96       4.013  10.337  -2.258  1.00 88.18           C
ATOM   1241 1HB  LEU A  96       3.406   9.494  -2.588  1.00 88.18           H
ATOM   1242 2HB  LEU A  96       3.624  10.650  -1.289  1.00 88.18           H
ATOM   1243  CG  LEU A  96       3.821  11.486  -3.249  1.00 88.18           C
ATOM   1244  HG  LEU A  96       4.268  11.196  -4.200  1.00 88.18           H
ATOM   1245  CD1 LEU A  96       2.336  11.745  -3.508  1.00 88.18           C
ATOM   1246 1HD1 LEU A  96       1.878  10.846  -3.922  1.00 88.18           H
ATOM   1247 2HD1 LEU A  96       1.843  12.005  -2.571  1.00 88.18           H
ATOM   1248 3HD1 LEU A  96       2.228  12.567  -4.216  1.00 88.18           H
ATOM   1249  CD2 LEU A  96       4.548  12.746  -2.775  1.00 88.18           C
ATOM   1250 1HD2 LEU A  96       4.153  13.051  -1.805  1.00 88.18           H
ATOM   1251 2HD2 LEU A  96       5.614  12.538  -2.683  1.00 88.18           H
ATOM   1252 3HD2 LEU A  96       4.395  13.548  -3.497  1.00 88.18           H
ATOM   1253  HN  LEU A  96       5.179   8.909  -3.905  1.00 88.18           H
ATOM   1254  N   PHE A  97       5.304   7.737  -0.915  1.00 90.96           N
ATOM   1255  CA  PHE A  97       5.438   6.823   0.207  1.00 90.96           C
ATOM   1256  C   PHE A  97       6.905   6.663   0.610  1.00 90.96           C
ATOM   1257  O   PHE A  97       7.235   6.704   1.794  1.00 90.96           O
ATOM   1258  HA  PHE A  97       4.879   7.249   1.040  1.00 90.96           H
ATOM   1259  CB  PHE A  97       4.897   5.468  -0.253  1.00 90.96           C
ATOM   1260 1HB  PHE A  97       3.808   5.505  -0.254  1.00 90.96           H
ATOM   1261 2HB  PHE A  97       5.211   5.293  -1.282  1.00 90.96           H
ATOM   1262  CG  PHE A  97       5.352   4.291   0.611  1.00 90.96           C
ATOM   1263  CD1 PHE A  97       6.205   3.363   0.101  1.00 90.96           C
ATOM   1264  HD1 PHE A  97       6.565   3.458  -0.924  1.00 90.96           H
ATOM   1265  CD2 PHE A  97       4.904   4.172   1.890  1.00 90.96           C
ATOM   1266  HD2 PHE A  97       4.220   4.916   2.299  1.00 90.96           H
ATOM   1267  CE1 PHE A  97       6.628   2.270   0.903  1.00 90.96           C
ATOM   1268  HE1 PHE A  97       7.312   1.526   0.493  1.00 90.96           H
ATOM   1269  CE2 PHE A  97       5.327   3.079   2.692  1.00 90.96           C
ATOM   1270  HE2 PHE A  97       4.967   2.984   3.716  1.00 90.96           H
ATOM   1271  CZ  PHE A  97       6.180   2.151   2.181  1.00 90.96           C
ATOM   1272  HZ  PHE A  97       6.504   1.312   2.797  1.00 90.96           H
ATOM   1273  HN  PHE A  97       4.935   7.330  -1.750  1.00 90.96           H
ATOM   1274  N   LEU A  98       7.747   6.484  -0.398  1.00 93.24           N
ATOM   1275  CA  LEU A  98       9.136   6.130  -0.159  1.00 93.24           C
ATOM   1276  C   LEU A  98       9.799   7.224   0.680  1.00 93.24           C
ATOM   1277  O   LEU A  98      10.672   6.939   1.499  1.00 93.24           O
ATOM   1278  HA  LEU A  98       9.143   5.203   0.415  1.00 93.24           H
ATOM   1279  CB  LEU A  98       9.852   5.849  -1.481  1.00 93.24           C
ATOM   1280 1HB  LEU A  98       9.654   6.678  -2.162  1.00 93.24           H
ATOM   1281 2HB  LEU A  98      10.926   5.840  -1.295  1.00 93.24           H
ATOM   1282  CG  LEU A  98       9.473   4.545  -2.186  1.00 93.24           C
ATOM   1283  HG  LEU A  98       8.387   4.452  -2.171  1.00 93.24           H
ATOM   1284  CD1 LEU A  98       9.904   4.570  -3.654  1.00 93.24           C
ATOM   1285 1HD1 LEU A  98       9.412   5.398  -4.163  1.00 93.24           H
ATOM   1286 2HD1 LEU A  98      10.985   4.697  -3.713  1.00 93.24           H
ATOM   1287 3HD1 LEU A  98       9.623   3.631  -4.131  1.00 93.24           H
ATOM   1288  CD2 LEU A  98      10.040   3.335  -1.442  1.00 93.24           C
ATOM   1289 1HD2 LEU A  98      11.127   3.408  -1.404  1.00 93.24           H
ATOM   1290 2HD2 LEU A  98       9.642   3.313  -0.428  1.00 93.24           H
ATOM   1291 3HD2 LEU A  98       9.756   2.421  -1.964  1.00 93.24           H
ATOM   1292  HN  LEU A  98       7.494   6.577  -1.361  1.00 93.24           H
ATOM   1293  N   VAL A  99       9.361   8.452   0.447  1.00 90.40           N
ATOM   1294  CA  VAL A  99       9.937   9.595   1.134  1.00 90.40           C
ATOM   1295  C   VAL A  99       9.688   9.461   2.637  1.00 90.40           C
ATOM   1296  O   VAL A  99      10.368  10.095   3.442  1.00 90.40           O
ATOM   1297  HA  VAL A  99      11.012   9.579   0.954  1.00 90.40           H
ATOM   1298  CB  VAL A  99       9.378  10.894   0.548  1.00 90.40           C
ATOM   1299  HB  VAL A  99       8.291  10.849   0.612  1.00 90.40           H
ATOM   1300  CG1 VAL A  99       9.846  12.106   1.356  1.00 90.40           C
ATOM   1301 1HG1 VAL A  99       9.503  12.010   2.386  1.00 90.40           H
ATOM   1302 2HG1 VAL A  99      10.935  12.155   1.339  1.00 90.40           H
ATOM   1303 3HG1 VAL A  99       9.435  13.015   0.918  1.00 90.40           H
ATOM   1304  CG2 VAL A  99       9.757  11.038  -0.927  1.00 90.40           C
ATOM   1305 1HG2 VAL A  99      10.843  11.050  -1.023  1.00 90.40           H
ATOM   1306 2HG2 VAL A  99       9.352  10.197  -1.490  1.00 90.40           H
ATOM   1307 3HG2 VAL A  99       9.347  11.969  -1.318  1.00 90.40           H
ATOM   1308  HN  VAL A  99       8.626   8.671  -0.196  1.00 90.40           H
ATOM   1309  N   THR A 100       8.710   8.632   2.971  1.00 90.36           N
ATOM   1310  CA  THR A 100       8.327   8.446   4.360  1.00 90.36           C
ATOM   1311  C   THR A 100       9.224   7.401   5.026  1.00 90.36           C
ATOM   1312  O   THR A 100       9.335   7.362   6.250  1.00 90.36           O
ATOM   1313  HA  THR A 100       8.485   9.387   4.888  1.00 90.36           H
ATOM   1314  CB  THR A 100       6.841   8.084   4.396  1.00 90.36           C
ATOM   1315  HB  THR A 100       6.430   8.227   5.396  1.00 90.36           H
ATOM   1316  OG1 THR A 100       6.796   6.750   3.898  1.00 90.36           O
ATOM   1317  HG1 THR A 100       5.919   6.328   4.128  1.00 90.36           H
ATOM   1318  CG2 THR A 100       6.017   8.887   3.387  1.00 90.36           C
ATOM   1319 1HG2 THR A 100       6.386   8.691   2.380  1.00 90.36           H
ATOM   1320 2HG2 THR A 100       6.109   9.950   3.607  1.00 90.36           H
ATOM   1321 3HG2 THR A 100       4.970   8.591   3.455  1.00 90.36           H
ATOM   1322  HN  THR A 100       8.184   8.093   2.312  1.00 90.36           H
ATOM   1323  N   LEU A 101       9.841   6.578   4.190  1.00 92.67           N
ATOM   1324  CA  LEU A 101      10.554   5.411   4.678  1.00 92.67           C
ATOM   1325  C   LEU A 101      11.719   5.863   5.561  1.00 92.67           C
ATOM   1326  O   LEU A 101      11.998   5.250   6.590  1.00 92.67           O
ATOM   1327  HA  LEU A 101       9.859   4.837   5.291  1.00 92.67           H
ATOM   1328  CB  LEU A 101      10.977   4.515   3.513  1.00 92.67           C
ATOM   1329 1HB  LEU A 101      11.433   5.141   2.746  1.00 92.67           H
ATOM   1330 2HB  LEU A 101      11.749   3.831   3.867  1.00 92.67           H
ATOM   1331  CG  LEU A 101       9.864   3.690   2.863  1.00 92.67           C
ATOM   1332  HG  LEU A 101       9.140   4.378   2.427  1.00 92.67           H
ATOM   1333  CD1 LEU A 101      10.414   2.830   1.723  1.00 92.67           C
ATOM   1334 1HD1 LEU A 101      10.861   3.473   0.965  1.00 92.67           H
ATOM   1335 2HD1 LEU A 101      11.171   2.150   2.113  1.00 92.67           H
ATOM   1336 3HD1 LEU A 101       9.602   2.254   1.278  1.00 92.67           H
ATOM   1337  CD2 LEU A 101       9.122   2.853   3.906  1.00 92.67           C
ATOM   1338 1HD2 LEU A 101       9.822   2.173   4.392  1.00 92.67           H
ATOM   1339 2HD2 LEU A 101       8.678   3.512   4.652  1.00 92.67           H
ATOM   1340 3HD2 LEU A 101       8.336   2.276   3.417  1.00 92.67           H
ATOM   1341  HN  LEU A 101       9.858   6.700   3.197  1.00 92.67           H
ATOM   1342  N   PRO A 102      12.418   6.940   5.177  1.00 94.73           N
ATOM   1343  CA  PRO A 102      13.550   7.427   5.970  1.00 94.73           C
ATOM   1344  C   PRO A 102      13.179   7.654   7.426  1.00 94.73           C
ATOM   1345  O   PRO A 102      13.934   7.292   8.327  1.00 94.73           O
ATOM   1346  HA  PRO A 102      14.342   6.678   5.991  1.00 94.73           H
ATOM   1347  CB  PRO A 102      13.945   8.731   5.274  1.00 94.73           C
ATOM   1348 1HB  PRO A 102      13.437   9.590   5.713  1.00 94.73           H
ATOM   1349 2HB  PRO A 102      15.016   8.920   5.353  1.00 94.73           H
ATOM   1350  CG  PRO A 102      13.519   8.504   3.829  1.00 94.73           C
ATOM   1351 1HG  PRO A 102      13.405   9.443   3.287  1.00 94.73           H
ATOM   1352 2HG  PRO A 102      14.255   7.919   3.277  1.00 94.73           H
ATOM   1353  CD  PRO A 102      12.198   7.766   3.976  1.00 94.73           C
ATOM   1354 1HD  PRO A 102      11.363   8.454   4.112  1.00 94.73           H
ATOM   1355 2HD  PRO A 102      11.971   7.163   3.097  1.00 94.73           H
ATOM   1356  N   PHE A 103      12.013   8.254   7.619  1.00 93.43           N
ATOM   1357  CA  PHE A 103      11.557   8.589   8.958  1.00 93.43           C
ATOM   1358  C   PHE A 103      11.250   7.325   9.764  1.00 93.43           C
ATOM   1359  O   PHE A 103      11.570   7.248  10.949  1.00 93.43           O
ATOM   1360  HA  PHE A 103      12.360   9.142   9.444  1.00 93.43           H
ATOM   1361  CB  PHE A 103      10.272   9.404   8.801  1.00 93.43           C
ATOM   1362 1HB  PHE A 103       9.550   8.820   8.231  1.00 93.43           H
ATOM   1363 2HB  PHE A 103       9.838   9.572   9.787  1.00 93.43           H
ATOM   1364  CG  PHE A 103      10.472  10.755   8.111  1.00 93.43           C
ATOM   1365  CD1 PHE A 103      10.804  11.851   8.845  1.00 93.43           C
ATOM   1366  HD1 PHE A 103      10.928  11.767   9.924  1.00 93.43           H
ATOM   1367  CD2 PHE A 103      10.318  10.860   6.764  1.00 93.43           C
ATOM   1368  HD2 PHE A 103      10.051   9.982   6.176  1.00 93.43           H
ATOM   1369  CE1 PHE A 103      10.990  13.104   8.204  1.00 93.43           C
ATOM   1370  HE1 PHE A 103      11.256  13.983   8.792  1.00 93.43           H
ATOM   1371  CE2 PHE A 103      10.504  12.113   6.123  1.00 93.43           C
ATOM   1372  HE2 PHE A 103      10.380  12.197   5.044  1.00 93.43           H
ATOM   1373  CZ  PHE A 103      10.836  13.209   6.857  1.00 93.43           C
ATOM   1374  HZ  PHE A 103      10.979  14.171   6.365  1.00 93.43           H
ATOM   1375  HN  PHE A 103      11.387   8.511   6.883  1.00 93.43           H
ATOM   1376  N   TRP A 104      10.632   6.367   9.089  1.00 86.61           N
ATOM   1377  CA  TRP A 104      10.267   5.116   9.731  1.00 86.61           C
ATOM   1378  C   TRP A 104      11.556   4.381  10.105  1.00 86.61           C
ATOM   1379  O   TRP A 104      11.611   3.696  11.124  1.00 86.61           O
ATOM   1380  HA  TRP A 104       9.701   5.356  10.631  1.00 86.61           H
ATOM   1381  CB  TRP A 104       9.346   4.287   8.834  1.00 86.61           C
ATOM   1382 1HB  TRP A 104       9.769   4.251   7.830  1.00 86.61           H
ATOM   1383 2HB  TRP A 104       9.319   3.262   9.205  1.00 86.61           H
ATOM   1384  CG  TRP A 104       7.914   4.821   8.749  1.00 86.61           C
ATOM   1385  CD1 TRP A 104       7.223   5.157   7.651  1.00 86.61           C
ATOM   1386  HD1 TRP A 104       7.613   5.088   6.636  1.00 86.61           H
ATOM   1387  CD2 TRP A 104       7.022   5.068   9.856  1.00 86.61           C
ATOM   1388  NE1 TRP A 104       5.955   5.601   7.968  1.00 86.61           N
ATOM   1389  HE1 TRP A 104       5.256   5.907   7.322  1.00 86.61           H
ATOM   1390  CE2 TRP A 104       5.829   5.545   9.352  1.00 86.61           C
ATOM   1391  CE3 TRP A 104       7.216   4.894  11.237  1.00 86.61           C
ATOM   1392  HE3 TRP A 104       8.148   4.518  11.660  1.00 86.61           H
ATOM   1393  CZ2 TRP A 104       4.738   5.887  10.159  1.00 86.61           C
ATOM   1394  HZ2 TRP A 104       3.806   6.262   9.736  1.00 86.61           H
ATOM   1395  CZ3 TRP A 104       6.116   5.241  12.031  1.00 86.61           C
ATOM   1396  HZ3 TRP A 104       6.213   5.125  13.110  1.00 86.61           H
ATOM   1397  CH2 TRP A 104       4.908   5.722  11.539  1.00 86.61           C
ATOM   1398  HH2 TRP A 104       4.098   5.970  12.224  1.00 86.61           H
ATOM   1399  HN  TRP A 104      10.383   6.434   8.123  1.00 86.61           H
ATOM   1400  N   ALA A 105      12.562   4.550   9.259  1.00 95.06           N
ATOM   1401  CA  ALA A 105      13.840   3.895   9.476  1.00 95.06           C
ATOM   1402  C   ALA A 105      14.449   4.396  10.788  1.00 95.06           C
ATOM   1403  O   ALA A 105      14.925   3.603  11.598  1.00 95.06           O
ATOM   1404  HA  ALA A 105      13.655   2.824   9.557  1.00 95.06           H
ATOM   1405  CB  ALA A 105      14.754   4.148   8.276  1.00 95.06           C
ATOM   1406 1HB  ALA A 105      14.290   3.747   7.375  1.00 95.06           H
ATOM   1407 2HB  ALA A 105      14.911   5.220   8.158  1.00 95.06           H
ATOM   1408 3HB  ALA A 105      15.713   3.657   8.439  1.00 95.06           H
ATOM   1409  HN  ALA A 105      12.513   5.121   8.439  1.00 95.06           H
ATOM   1410  N   ILE A 106      14.413   5.710  10.955  1.00 91.93           N
ATOM   1411  CA  ILE A 106      14.972   6.328  12.146  1.00 91.93           C
ATOM   1412  C   ILE A 106      14.149   5.911  13.366  1.00 91.93           C
ATOM   1413  O   ILE A 106      14.706   5.572  14.409  1.00 91.93           O
ATOM   1414  HA  ILE A 106      15.986   5.947  12.267  1.00 91.93           H
ATOM   1415  CB  ILE A 106      15.077   7.844  11.964  1.00 91.93           C
ATOM   1416  HB  ILE A 106      14.115   8.213  11.610  1.00 91.93           H
ATOM   1417  CG1 ILE A 106      16.117   8.197  10.899  1.00 91.93           C
ATOM   1418 1HG1 ILE A 106      17.119   8.048  11.301  1.00 91.93           H
ATOM   1419 2HG1 ILE A 106      16.012   7.526  10.047  1.00 91.93           H
ATOM   1420  CG2 ILE A 106      15.363   8.537  13.298  1.00 91.93           C
ATOM   1421 1HG2 ILE A 106      14.556   8.324  13.999  1.00 91.93           H
ATOM   1422 2HG2 ILE A 106      16.305   8.168  13.704  1.00 91.93           H
ATOM   1423 3HG2 ILE A 106      15.433   9.613  13.140  1.00 91.93           H
ATOM   1424  CD1 ILE A 106      15.957   9.647  10.437  1.00 91.93           C
ATOM   1425 1HD1 ILE A 106      14.962   9.786  10.014  1.00 91.93           H
ATOM   1426 2HD1 ILE A 106      16.086  10.316  11.288  1.00 91.93           H
ATOM   1427 3HD1 ILE A 106      16.708   9.872   9.680  1.00 91.93           H
ATOM   1428  HN  ILE A 106      14.013   6.347  10.297  1.00 91.93           H
ATOM   1429  N   ALA A 107      12.835   5.948  13.195  1.00 92.97           N
ATOM   1430  CA  ALA A 107      11.929   5.663  14.294  1.00 92.97           C
ATOM   1431  C   ALA A 107      12.132   4.218  14.755  1.00 92.97           C
ATOM   1432  O   ALA A 107      12.047   3.926  15.947  1.00 92.97           O
ATOM   1433  HA  ALA A 107      12.179   6.336  15.114  1.00 92.97           H
ATOM   1434  CB  ALA A 107      10.489   5.937  13.853  1.00 92.97           C
ATOM   1435 1HB  ALA A 107      10.391   6.983  13.564  1.00 92.97           H
ATOM   1436 2HB  ALA A 107      10.242   5.300  13.004  1.00 92.97           H
ATOM   1437 3HB  ALA A 107       9.810   5.723  14.678  1.00 92.97           H
ATOM   1438  HN  ALA A 107      12.391   6.168  12.327  1.00 92.97           H
ATOM   1439  N   ALA A 108      12.397   3.353  13.787  1.00 92.25           N
ATOM   1440  CA  ALA A 108      12.563   1.938  14.073  1.00 92.25           C
ATOM   1441  C   ALA A 108      13.919   1.714  14.745  1.00 92.25           C
ATOM   1442  O   ALA A 108      14.066   0.813  15.569  1.00 92.25           O
ATOM   1443  HA  ALA A 108      11.772   1.644  14.762  1.00 92.25           H
ATOM   1444  CB  ALA A 108      12.414   1.135  12.779  1.00 92.25           C
ATOM   1445 1HB  ALA A 108      11.424   1.307  12.357  1.00 92.25           H
ATOM   1446 2HB  ALA A 108      13.173   1.453  12.064  1.00 92.25           H
ATOM   1447 3HB  ALA A 108      12.539   0.074  12.993  1.00 92.25           H
ATOM   1448  HN  ALA A 108      12.497   3.605  12.825  1.00 92.25           H
ATOM   1449  N   ALA A 109      14.876   2.550  14.368  1.00 91.00           N
ATOM   1450  CA  ALA A 109      16.243   2.380  14.832  1.00 91.00           C
ATOM   1451  C   ALA A 109      16.309   2.679  16.331  1.00 91.00           C
ATOM   1452  O   ALA A 109      17.066   2.043  17.061  1.00 91.00           O
ATOM   1453  HA  ALA A 109      16.524   1.341  14.664  1.00 91.00           H
ATOM   1454  CB  ALA A 109      17.174   3.280  14.016  1.00 91.00           C
ATOM   1455 1HB  ALA A 109      17.111   3.007  12.963  1.00 91.00           H
ATOM   1456 2HB  ALA A 109      16.874   4.321  14.141  1.00 91.00           H
ATOM   1457 3HB  ALA A 109      18.199   3.153  14.364  1.00 91.00           H
ATOM   1458  HN  ALA A 109      14.730   3.329  13.758  1.00 91.00           H
ATOM   1459  N   ASP A 110      15.505   3.648  16.744  1.00 82.28           N
ATOM   1460  CA  ASP A 110      15.585   4.158  18.103  1.00 82.28           C
ATOM   1461  C   ASP A 110      14.192   4.596  18.561  1.00 82.28           C
ATOM   1462  O   ASP A 110      13.436   3.798  19.111  1.00 82.28           O
ATOM   1463  HA  ASP A 110      15.978   3.332  18.696  1.00 82.28           H
ATOM   1464  CB  ASP A 110      16.513   5.371  18.183  1.00 82.28           C
ATOM   1465 1HB  ASP A 110      17.479   5.125  17.742  1.00 82.28           H
ATOM   1466 2HB  ASP A 110      16.096   6.192  17.598  1.00 82.28           H
ATOM   1467  CG  ASP A 110      16.707   5.819  19.633  1.00 82.28           C
ATOM   1468  OD1 ASP A 110      16.299   5.044  20.525  1.00 82.28           O
ATOM   1469  OD2 ASP A 110      17.260   6.925  19.816  1.00 82.28           O
ATOM   1470  HN  ASP A 110      14.811   4.083  16.170  1.00 82.28           H
ATOM   1471  N   GLN A 111      13.896   5.864  18.316  1.00 85.60           N
ATOM   1472  CA  GLN A 111      12.612   6.422  18.706  1.00 85.60           C
ATOM   1473  C   GLN A 111      12.194   7.525  17.732  1.00 85.60           C
ATOM   1474  O   GLN A 111      12.981   7.938  16.881  1.00 85.60           O
ATOM   1475  HA  GLN A 111      11.907   5.592  18.650  1.00 85.60           H
ATOM   1476  CB  GLN A 111      12.655   6.946  20.143  1.00 85.60           C
ATOM   1477 1HB  GLN A 111      11.687   7.371  20.408  1.00 85.60           H
ATOM   1478 2HB  GLN A 111      12.840   6.120  20.830  1.00 85.60           H
ATOM   1479  CG  GLN A 111      13.746   8.006  20.307  1.00 85.60           C
ATOM   1480 1HG  GLN A 111      14.716   7.577  20.057  1.00 85.60           H
ATOM   1481 2HG  GLN A 111      13.570   8.825  19.609  1.00 85.60           H
ATOM   1482  CD  GLN A 111      13.774   8.547  21.738  1.00 85.60           C
ATOM   1483  OE1 GLN A 111      12.820   8.435  22.490  1.00 85.60           O
ATOM   1484  NE2 GLN A 111      14.918   9.138  22.070  1.00 85.60           N
ATOM   1485 1HE2 GLN A 111      15.663   9.197  21.405  1.00 85.60           H
ATOM   1486 2HE2 GLN A 111      15.034   9.524  22.986  1.00 85.60           H
ATOM   1487  HN  GLN A 111      14.515   6.506  17.862  1.00 85.60           H
ATOM   1488  N   TRP A 112      10.957   7.972  17.889  1.00 91.07           N
ATOM   1489  CA  TRP A 112      10.448   9.065  17.079  1.00 91.07           C
ATOM   1490  C   TRP A 112      11.105  10.359  17.563  1.00 91.07           C
ATOM   1491  O   TRP A 112      10.862  10.800  18.686  1.00 91.07           O
ATOM   1492  HA  TRP A 112      10.727   8.870  16.043  1.00 91.07           H
ATOM   1493  CB  TRP A 112       8.919   9.117  17.126  1.00 91.07           C
ATOM   1494 1HB  TRP A 112       8.525   8.129  16.887  1.00 91.07           H
ATOM   1495 2HB  TRP A 112       8.605   9.347  18.144  1.00 91.07           H
ATOM   1496  CG  TRP A 112       8.301  10.141  16.172  1.00 91.07           C
ATOM   1497  CD1 TRP A 112       7.876  11.380  16.455  1.00 91.07           C
ATOM   1498  HD1 TRP A 112       7.920  11.833  17.446  1.00 91.07           H
ATOM   1499  CD2 TRP A 112       8.056   9.963  14.761  1.00 91.07           C
ATOM   1500  NE1 TRP A 112       7.376  12.011  15.334  1.00 91.07           N
ATOM   1501  HE1 TRP A 112       7.001  12.938  15.294  1.00 91.07           H
ATOM   1502  CE2 TRP A 112       7.489  11.122  14.272  1.00 91.07           C
ATOM   1503  CE3 TRP A 112       8.304   8.860  13.926  1.00 91.07           C
ATOM   1504  HE3 TRP A 112       8.751   7.934  14.289  1.00 91.07           H
ATOM   1505  CZ2 TRP A 112       7.122  11.289  12.931  1.00 91.07           C
ATOM   1506  HZ2 TRP A 112       6.676  12.215  12.568  1.00 91.07           H
ATOM   1507  CZ3 TRP A 112       7.932   9.043  12.589  1.00 91.07           C
ATOM   1508  HZ3 TRP A 112       8.103   8.217  11.898  1.00 91.07           H
ATOM   1509  CH2 TRP A 112       7.360  10.203  12.080  1.00 91.07           C
ATOM   1510  HH2 TRP A 112       7.098  10.267  11.024  1.00 91.07           H
ATOM   1511  HN  TRP A 112      10.308   7.600  18.553  1.00 91.07           H
ATOM   1512  N   LYS A 113      11.925  10.930  16.694  1.00 83.55           N
ATOM   1513  CA  LYS A 113      12.750  12.063  17.076  1.00 83.55           C
ATOM   1514  C   LYS A 113      12.171  13.341  16.465  1.00 83.55           C
ATOM   1515  O   LYS A 113      12.797  14.398  16.519  1.00 83.55           O
ATOM   1516  HA  LYS A 113      12.704  12.149  18.162  1.00 83.55           H
ATOM   1517  CB  LYS A 113      14.212  11.811  16.703  1.00 83.55           C
ATOM   1518 1HB  LYS A 113      14.297  11.664  15.626  1.00 83.55           H
ATOM   1519 2HB  LYS A 113      14.811  12.687  16.953  1.00 83.55           H
ATOM   1520  CG  LYS A 113      14.762  10.585  17.436  1.00 83.55           C
ATOM   1521 1HG  LYS A 113      14.621  10.706  18.510  1.00 83.55           H
ATOM   1522 2HG  LYS A 113      14.202   9.699  17.139  1.00 83.55           H
ATOM   1523  CD  LYS A 113      16.247  10.384  17.130  1.00 83.55           C
ATOM   1524 1HD  LYS A 113      16.387  10.256  16.056  1.00 83.55           H
ATOM   1525 2HD  LYS A 113      16.806  11.273  17.420  1.00 83.55           H
ATOM   1526  CE  LYS A 113      16.799   9.164  17.870  1.00 83.55           C
ATOM   1527 1HE  LYS A 113      16.632   9.275  18.942  1.00 83.55           H
ATOM   1528 2HE  LYS A 113      16.264   8.268  17.556  1.00 83.55           H
ATOM   1529  NZ  LYS A 113      18.245   9.005  17.601  1.00 83.55           N
ATOM   1530 1HZ  LYS A 113      18.600   8.208  18.119  1.00 83.55           H
ATOM   1531 2HZ  LYS A 113      18.390   8.855  16.609  1.00 83.55           H
ATOM   1532 3HZ  LYS A 113      18.737   9.842  17.892  1.00 83.55           H
ATOM   1533  HN  LYS A 113      12.030  10.633  15.745  1.00 83.55           H
ATOM   1534  N   PHE A 114      10.982  13.200  15.897  1.00 88.92           N
ATOM   1535  CA  PHE A 114      10.385  14.283  15.133  1.00 88.92           C
ATOM   1536  C   PHE A 114       9.165  14.856  15.857  1.00 88.92           C
ATOM   1537  O   PHE A 114       8.700  14.287  16.844  1.00 88.92           O
ATOM   1538  HA  PHE A 114      11.141  15.061  15.029  1.00 88.92           H
ATOM   1539  CB  PHE A 114       9.939  13.693  13.794  1.00 88.92           C
ATOM   1540 1HB  PHE A 114       9.124  12.990  13.971  1.00 88.92           H
ATOM   1541 2HB  PHE A 114       9.539  14.493  13.171  1.00 88.92           H
ATOM   1542  CG  PHE A 114      11.052  12.977  13.027  1.00 88.92           C
ATOM   1543  CD1 PHE A 114      11.986  13.699  12.352  1.00 88.92           C
ATOM   1544  HD1 PHE A 114      11.941  14.789  12.357  1.00 88.92           H
ATOM   1545  CD2 PHE A 114      11.109  11.618  13.021  1.00 88.92           C
ATOM   1546  HD2 PHE A 114      10.360  11.039  13.562  1.00 88.92           H
ATOM   1547  CE1 PHE A 114      13.020  13.035  11.640  1.00 88.92           C
ATOM   1548  HE1 PHE A 114      13.768  13.614  11.099  1.00 88.92           H
ATOM   1549  CE2 PHE A 114      12.142  10.954  12.309  1.00 88.92           C
ATOM   1550  HE2 PHE A 114      12.188   9.865  12.304  1.00 88.92           H
ATOM   1551  CZ  PHE A 114      13.076  11.676  11.634  1.00 88.92           C
ATOM   1552  HZ  PHE A 114      13.870  11.166  11.088  1.00 88.92           H
ATOM   1553  HN  PHE A 114      10.431  12.368  15.951  1.00 88.92           H
ATOM   1554  N   GLN A 115       8.680  15.974  15.338  1.00 81.92           N
ATOM   1555  CA  GLN A 115       7.541  16.646  15.940  1.00 81.92           C
ATOM   1556  C   GLN A 115       6.253  15.875  15.645  1.00 81.92           C
ATOM   1557  O   GLN A 115       6.224  15.024  14.757  1.00 81.92           O
ATOM   1558  HA  GLN A 115       7.737  16.644  17.012  1.00 81.92           H
ATOM   1559  CB  GLN A 115       7.438  18.093  15.453  1.00 81.92           C
ATOM   1560 1HB  GLN A 115       7.390  18.111  14.364  1.00 81.92           H
ATOM   1561 2HB  GLN A 115       6.513  18.539  15.820  1.00 81.92           H
ATOM   1562  CG  GLN A 115       8.633  18.919  15.930  1.00 81.92           C
ATOM   1563 1HG  GLN A 115       8.721  18.846  17.014  1.00 81.92           H
ATOM   1564 2HG  GLN A 115       9.553  18.513  15.508  1.00 81.92           H
ATOM   1565  CD  GLN A 115       8.483  20.387  15.524  1.00 81.92           C
ATOM   1566  OE1 GLN A 115       7.566  20.771  14.817  1.00 81.92           O
ATOM   1567  NE2 GLN A 115       9.433  21.182  16.009  1.00 81.92           N
ATOM   1568 1HE2 GLN A 115      10.158  20.803  16.583  1.00 81.92           H
ATOM   1569 2HE2 GLN A 115       9.421  22.160  15.798  1.00 81.92           H
ATOM   1570  HN  GLN A 115       9.052  16.420  14.524  1.00 81.92           H
ATOM   1571  N   THR A 116       5.219  16.200  16.407  1.00 88.57           N
ATOM   1572  CA  THR A 116       3.932  15.545  16.241  1.00 88.57           C
ATOM   1573  C   THR A 116       3.408  15.751  14.819  1.00 88.57           C
ATOM   1574  O   THR A 116       2.814  14.846  14.235  1.00 88.57           O
ATOM   1575  HA  THR A 116       4.072  14.473  16.378  1.00 88.57           H
ATOM   1576  CB  THR A 116       2.988  16.078  17.320  1.00 88.57           C
ATOM   1577  HB  THR A 116       2.672  17.096  17.092  1.00 88.57           H
ATOM   1578  OG1 THR A 116       3.720  15.919  18.532  1.00 88.57           O
ATOM   1579  HG1 THR A 116       3.309  16.473  19.256  1.00 88.57           H
ATOM   1580  CG2 THR A 116       1.755  15.192  17.510  1.00 88.57           C
ATOM   1581 1HG2 THR A 116       2.069  14.191  17.804  1.00 88.57           H
ATOM   1582 2HG2 THR A 116       1.199  15.138  16.574  1.00 88.57           H
ATOM   1583 3HG2 THR A 116       1.119  15.616  18.286  1.00 88.57           H
ATOM   1584  HN  THR A 116       5.250  16.895  17.125  1.00 88.57           H
ATOM   1585  N   PHE A 117       3.648  16.947  14.302  1.00 91.28           N
ATOM   1586  CA  PHE A 117       3.193  17.289  12.965  1.00 91.28           C
ATOM   1587  C   PHE A 117       3.694  16.271  11.938  1.00 91.28           C
ATOM   1588  O   PHE A 117       2.924  15.793  11.106  1.00 91.28           O
ATOM   1589  HA  PHE A 117       2.103  17.280  12.981  1.00 91.28           H
ATOM   1590  CB  PHE A 117       3.779  18.663  12.631  1.00 91.28           C
ATOM   1591 1HB  PHE A 117       3.411  19.389  13.355  1.00 91.28           H
ATOM   1592 2HB  PHE A 117       4.862  18.621  12.743  1.00 91.28           H
ATOM   1593  CG  PHE A 117       3.446  19.155  11.221  1.00 91.28           C
ATOM   1594  CD1 PHE A 117       4.399  19.137  10.251  1.00 91.28           C
ATOM   1595  HD1 PHE A 117       5.400  18.771  10.478  1.00 91.28           H
ATOM   1596  CD2 PHE A 117       2.196  19.611  10.938  1.00 91.28           C
ATOM   1597  HD2 PHE A 117       1.432  19.626  11.715  1.00 91.28           H
ATOM   1598  CE1 PHE A 117       4.090  19.594   8.943  1.00 91.28           C
ATOM   1599  HE1 PHE A 117       4.854  19.579   8.166  1.00 91.28           H
ATOM   1600  CE2 PHE A 117       1.887  20.069   9.629  1.00 91.28           C
ATOM   1601  HE2 PHE A 117       0.886  20.434   9.402  1.00 91.28           H
ATOM   1602  CZ  PHE A 117       2.840  20.050   8.659  1.00 91.28           C
ATOM   1603  HZ  PHE A 117       2.603  20.401   7.655  1.00 91.28           H
ATOM   1604  HN  PHE A 117       4.141  17.674  14.779  1.00 91.28           H
ATOM   1605  N   MET A 118       4.981  15.969  12.031  1.00 88.92           N
ATOM   1606  CA  MET A 118       5.600  15.039  11.102  1.00 88.92           C
ATOM   1607  C   MET A 118       5.010  13.635  11.258  1.00 88.92           C
ATOM   1608  O   MET A 118       4.922  12.884  10.287  1.00 88.92           O
ATOM   1609  HA  MET A 118       5.378  15.425  10.108  1.00 88.92           H
ATOM   1610  CB  MET A 118       7.107  14.990  11.357  1.00 88.92           C
ATOM   1611 1HB  MET A 118       7.296  14.855  12.422  1.00 88.92           H
ATOM   1612 2HB  MET A 118       7.539  14.130  10.846  1.00 88.92           H
ATOM   1613  CG  MET A 118       7.787  16.272  10.871  1.00 88.92           C
ATOM   1614 1HG  MET A 118       7.451  17.120  11.469  1.00 88.92           H
ATOM   1615 2HG  MET A 118       8.866  16.195  11.006  1.00 88.92           H
ATOM   1616  SD  MET A 118       7.406  16.551   9.150  1.00 88.92           S
ATOM   1617  CE  MET A 118       8.161  15.104   8.427  1.00 88.92           C
ATOM   1618 1HE  MET A 118       9.228  15.101   8.650  1.00 88.92           H
ATOM   1619 2HE  MET A 118       7.701  14.208   8.843  1.00 88.92           H
ATOM   1620 3HE  MET A 118       8.016  15.119   7.347  1.00 88.92           H
ATOM   1621  HN  MET A 118       5.595  16.348  12.723  1.00 88.92           H
ATOM   1622  N   CYS A 119       4.621  13.324  12.485  1.00 93.95           N
ATOM   1623  CA  CYS A 119       3.986  12.048  12.768  1.00 93.95           C
ATOM   1624  C   CYS A 119       2.682  11.974  11.971  1.00 93.95           C
ATOM   1625  O   CYS A 119       2.405  10.968  11.319  1.00 93.95           O
ATOM   1626  HA  CYS A 119       4.681  11.274  12.446  1.00 93.95           H
ATOM   1627  CB  CYS A 119       3.750  11.854  14.267  1.00 93.95           C
ATOM   1628 1HB  CYS A 119       4.705  11.822  14.793  1.00 93.95           H
ATOM   1629 2HB  CYS A 119       3.193  12.700  14.669  1.00 93.95           H
ATOM   1630  SG  CYS A 119       2.825  10.302  14.559  1.00 93.95           S
ATOM   1631  HN  CYS A 119       4.734  13.925  13.277  1.00 93.95           H
ATOM   1632  N   LYS A 120       1.915  13.052  12.050  1.00 92.28           N
ATOM   1633  CA  LYS A 120       0.637  13.113  11.362  1.00 92.28           C
ATOM   1634  C   LYS A 120       0.865  12.955   9.857  1.00 92.28           C
ATOM   1635  O   LYS A 120       0.174  12.179   9.199  1.00 92.28           O
ATOM   1636  HA  LYS A 120       0.038  12.271  11.710  1.00 92.28           H
ATOM   1637  CB  LYS A 120      -0.115  14.391  11.740  1.00 92.28           C
ATOM   1638 1HB  LYS A 120       0.538  15.254  11.606  1.00 92.28           H
ATOM   1639 2HB  LYS A 120      -0.965  14.528  11.071  1.00 92.28           H
ATOM   1640  CG  LYS A 120      -0.602  14.332  13.189  1.00 92.28           C
ATOM   1641 1HG  LYS A 120      -1.315  13.515  13.303  1.00 92.28           H
ATOM   1642 2HG  LYS A 120       0.237  14.117  13.850  1.00 92.28           H
ATOM   1643  CD  LYS A 120      -1.259  15.651  13.600  1.00 92.28           C
ATOM   1644 1HD  LYS A 120      -0.540  16.464  13.504  1.00 92.28           H
ATOM   1645 2HD  LYS A 120      -2.086  15.875  12.926  1.00 92.28           H
ATOM   1646  CE  LYS A 120      -1.771  15.582  15.040  1.00 92.28           C
ATOM   1647 1HE  LYS A 120      -1.016  15.126  15.680  1.00 92.28           H
ATOM   1648 2HE  LYS A 120      -1.944  16.590  15.419  1.00 92.28           H
ATOM   1649  NZ  LYS A 120      -3.025  14.800  15.108  1.00 92.28           N
ATOM   1650 1HZ  LYS A 120      -3.468  14.947  16.008  1.00 92.28           H
ATOM   1651 2HZ  LYS A 120      -3.652  15.101  14.370  1.00 92.28           H
ATOM   1652 3HZ  LYS A 120      -2.816  13.814  14.991  1.00 92.28           H
ATOM   1653  HN  LYS A 120       2.154  13.871  12.571  1.00 92.28           H
ATOM   1654  N   VAL A 121       1.836  13.704   9.356  1.00 93.35           N
ATOM   1655  CA  VAL A 121       2.096  13.736   7.927  1.00 93.35           C
ATOM   1656  C   VAL A 121       2.497  12.337   7.455  1.00 93.35           C
ATOM   1657  O   VAL A 121       1.939  11.821   6.488  1.00 93.35           O
ATOM   1658  HA  VAL A 121       1.168  14.021   7.430  1.00 93.35           H
ATOM   1659  CB  VAL A 121       3.149  14.799   7.610  1.00 93.35           C
ATOM   1660  HB  VAL A 121       4.014  14.615   8.248  1.00 93.35           H
ATOM   1661  CG1 VAL A 121       3.609  14.699   6.154  1.00 93.35           C
ATOM   1662 1HG1 VAL A 121       4.042  13.714   5.977  1.00 93.35           H
ATOM   1663 2HG1 VAL A 121       2.755  14.845   5.493  1.00 93.35           H
ATOM   1664 3HG1 VAL A 121       4.358  15.466   5.956  1.00 93.35           H
ATOM   1665  CG2 VAL A 121       2.625  16.202   7.924  1.00 93.35           C
ATOM   1666 1HG2 VAL A 121       1.737  16.400   7.323  1.00 93.35           H
ATOM   1667 2HG2 VAL A 121       2.370  16.267   8.981  1.00 93.35           H
ATOM   1668 3HG2 VAL A 121       3.393  16.938   7.689  1.00 93.35           H
ATOM   1669  HN  VAL A 121       2.439  14.281   9.908  1.00 93.35           H
ATOM   1670  N   VAL A 122       3.462  11.764   8.159  1.00 92.55           N
ATOM   1671  CA  VAL A 122       4.080  10.526   7.713  1.00 92.55           C
ATOM   1672  C   VAL A 122       3.026   9.417   7.685  1.00 92.55           C
ATOM   1673  O   VAL A 122       2.935   8.667   6.714  1.00 92.55           O
ATOM   1674  HA  VAL A 122       4.445  10.688   6.699  1.00 92.55           H
ATOM   1675  CB  VAL A 122       5.279  10.190   8.602  1.00 92.55           C
ATOM   1676  HB  VAL A 122       4.953  10.247   9.640  1.00 92.55           H
ATOM   1677  CG1 VAL A 122       5.772   8.766   8.341  1.00 92.55           C
ATOM   1678 1HG1 VAL A 122       4.970   8.059   8.554  1.00 92.55           H
ATOM   1679 2HG1 VAL A 122       6.073   8.670   7.298  1.00 92.55           H
ATOM   1680 3HG1 VAL A 122       6.625   8.553   8.986  1.00 92.55           H
ATOM   1681  CG2 VAL A 122       6.407  11.205   8.407  1.00 92.55           C
ATOM   1682 1HG2 VAL A 122       6.730  11.195   7.366  1.00 92.55           H
ATOM   1683 2HG2 VAL A 122       6.048  12.202   8.666  1.00 92.55           H
ATOM   1684 3HG2 VAL A 122       7.247  10.943   9.050  1.00 92.55           H
ATOM   1685  HN  VAL A 122       3.821  12.130   9.017  1.00 92.55           H
ATOM   1686  N   ASN A 123       2.258   9.347   8.763  1.00 91.29           N
ATOM   1687  CA  ASN A 123       1.216   8.341   8.875  1.00 91.29           C
ATOM   1688  C   ASN A 123       0.187   8.552   7.762  1.00 91.29           C
ATOM   1689  O   ASN A 123      -0.283   7.591   7.156  1.00 91.29           O
ATOM   1690  HA  ASN A 123       1.731   7.384   8.790  1.00 91.29           H
ATOM   1691  CB  ASN A 123       0.490   8.447  10.217  1.00 91.29           C
ATOM   1692 1HB  ASN A 123       0.469   9.488  10.542  1.00 91.29           H
ATOM   1693 2HB  ASN A 123      -0.546   8.129  10.100  1.00 91.29           H
ATOM   1694  CG  ASN A 123       1.176   7.589  11.281  1.00 91.29           C
ATOM   1695  OD1 ASN A 123       2.036   6.772  10.997  1.00 91.29           O
ATOM   1696  ND2 ASN A 123       0.748   7.818  12.520  1.00 91.29           N
ATOM   1697 1HD2 ASN A 123       0.038   8.503  12.685  1.00 91.29           H
ATOM   1698 2HD2 ASN A 123       1.136   7.306  13.286  1.00 91.29           H
ATOM   1699  HN  ASN A 123       2.339   9.961   9.548  1.00 91.29           H
ATOM   1700  N   SER A 124      -0.133   9.817   7.528  1.00 92.02           N
ATOM   1701  CA  SER A 124      -1.150  10.162   6.550  1.00 92.02           C
ATOM   1702  C   SER A 124      -0.677   9.780   5.146  1.00 92.02           C
ATOM   1703  O   SER A 124      -1.443   9.227   4.359  1.00 92.02           O
ATOM   1704  HA  SER A 124      -2.029   9.581   6.830  1.00 92.02           H
ATOM   1705  CB  SER A 124      -1.487  11.654   6.610  1.00 92.02           C
ATOM   1706 1HB  SER A 124      -0.603  12.236   6.349  1.00 92.02           H
ATOM   1707 2HB  SER A 124      -2.250  11.883   5.866  1.00 92.02           H
ATOM   1708  OG  SER A 124      -1.949  12.046   7.899  1.00 92.02           O
ATOM   1709  HG  SER A 124      -1.274  12.640   8.338  1.00 92.02           H
ATOM   1710  HN  SER A 124       0.289  10.595   7.993  1.00 92.02           H
ATOM   1711  N   MET A 125       0.582  10.091   4.876  1.00 85.74           N
ATOM   1712  CA  MET A 125       1.151   9.832   3.564  1.00 85.74           C
ATOM   1713  C   MET A 125       1.144   8.335   3.249  1.00 85.74           C
ATOM   1714  O   MET A 125       0.811   7.933   2.135  1.00 85.74           O
ATOM   1715  HA  MET A 125       0.513  10.363   2.857  1.00 85.74           H
ATOM   1716  CB  MET A 125       2.588  10.357   3.518  1.00 85.74           C
ATOM   1717 1HB  MET A 125       3.119  10.052   4.420  1.00 85.74           H
ATOM   1718 2HB  MET A 125       3.114   9.913   2.673  1.00 85.74           H
ATOM   1719  CG  MET A 125       2.611  11.882   3.397  1.00 85.74           C
ATOM   1720 1HG  MET A 125       2.024  12.195   2.533  1.00 85.74           H
ATOM   1721 2HG  MET A 125       2.150  12.332   4.276  1.00 85.74           H
ATOM   1722  SD  MET A 125       4.293  12.456   3.230  1.00 85.74           S
ATOM   1723  CE  MET A 125       4.601  12.022   1.526  1.00 85.74           C
ATOM   1724 1HE  MET A 125       4.485  10.945   1.398  1.00 85.74           H
ATOM   1725 2HE  MET A 125       3.890  12.542   0.884  1.00 85.74           H
ATOM   1726 3HE  MET A 125       5.616  12.313   1.255  1.00 85.74           H
ATOM   1727  HN  MET A 125       1.208  10.511   5.533  1.00 85.74           H
ATOM   1728  N   TYR A 126       1.515   7.550   4.250  1.00 84.57           N
ATOM   1729  CA  TYR A 126       1.515   6.105   4.107  1.00 84.57           C
ATOM   1730  C   TYR A 126       0.112   5.586   3.784  1.00 84.57           C
ATOM   1731  O   TYR A 126      -0.059   4.765   2.884  1.00 84.57           O
ATOM   1732  HA  TYR A 126       2.186   5.847   3.288  1.00 84.57           H
ATOM   1733  CB  TYR A 126       1.953   5.547   5.462  1.00 84.57           C
ATOM   1734 1HB  TYR A 126       3.016   5.746   5.600  1.00 84.57           H
ATOM   1735 2HB  TYR A 126       1.424   6.081   6.252  1.00 84.57           H
ATOM   1736  CG  TYR A 126       1.705   4.046   5.627  1.00 84.57           C
ATOM   1737  CD1 TYR A 126       0.698   3.600   6.459  1.00 84.57           C
ATOM   1738  HD1 TYR A 126       0.079   4.318   6.998  1.00 84.57           H
ATOM   1739  CD2 TYR A 126       2.489   3.138   4.945  1.00 84.57           C
ATOM   1740  HD2 TYR A 126       3.284   3.490   4.288  1.00 84.57           H
ATOM   1741  CE1 TYR A 126       0.464   2.188   6.614  1.00 84.57           C
ATOM   1742  HE1 TYR A 126      -0.328   1.822   7.267  1.00 84.57           H
ATOM   1743  CE2 TYR A 126       2.255   1.726   5.100  1.00 84.57           C
ATOM   1744  HE2 TYR A 126       2.867   0.998   4.567  1.00 84.57           H
ATOM   1745  CZ  TYR A 126       1.254   1.320   5.927  1.00 84.57           C
ATOM   1746  OH  TYR A 126       1.034  -0.014   6.073  1.00 84.57           O
ATOM   1747  HH  TYR A 126       1.518  -0.521   5.360  1.00 84.57           H
ATOM   1748  HN  TYR A 126       1.812   7.887   5.144  1.00 84.57           H
ATOM   1749  N   LYS A 127      -0.857   6.086   4.538  1.00 84.84           N
ATOM   1750  CA  LYS A 127      -2.223   5.607   4.415  1.00 84.84           C
ATOM   1751  C   LYS A 127      -2.760   5.962   3.027  1.00 84.84           C
ATOM   1752  O   LYS A 127      -3.451   5.159   2.401  1.00 84.84           O
ATOM   1753  HA  LYS A 127      -2.198   4.521   4.508  1.00 84.84           H
ATOM   1754  CB  LYS A 127      -3.083   6.141   5.562  1.00 84.84           C
ATOM   1755 1HB  LYS A 127      -2.574   5.974   6.512  1.00 84.84           H
ATOM   1756 2HB  LYS A 127      -3.210   7.218   5.455  1.00 84.84           H
ATOM   1757  CG  LYS A 127      -4.453   5.459   5.584  1.00 84.84           C
ATOM   1758 1HG  LYS A 127      -5.116   5.991   6.266  1.00 84.84           H
ATOM   1759 2HG  LYS A 127      -4.905   5.512   4.593  1.00 84.84           H
ATOM   1760  CD  LYS A 127      -4.331   3.997   6.018  1.00 84.84           C
ATOM   1761 1HD  LYS A 127      -3.877   3.413   5.217  1.00 84.84           H
ATOM   1762 2HD  LYS A 127      -3.668   3.924   6.880  1.00 84.84           H
ATOM   1763  CE  LYS A 127      -5.701   3.414   6.370  1.00 84.84           C
ATOM   1764 1HE  LYS A 127      -6.483   3.970   5.853  1.00 84.84           H
ATOM   1765 2HE  LYS A 127      -5.762   2.382   6.025  1.00 84.84           H
ATOM   1766  NZ  LYS A 127      -5.927   3.469   7.832  1.00 84.84           N
ATOM   1767 1HZ  LYS A 127      -6.809   3.020   8.054  1.00 84.84           H
ATOM   1768 2HZ  LYS A 127      -5.173   2.988   8.309  1.00 84.84           H
ATOM   1769 3HZ  LYS A 127      -5.956   4.437   8.133  1.00 84.84           H
ATOM   1770  HN  LYS A 127      -0.720   6.804   5.220  1.00 84.84           H
ATOM   1771  N   MET A 128      -2.422   7.165   2.586  1.00 86.17           N
ATOM   1772  CA  MET A 128      -2.874   7.641   1.290  1.00 86.17           C
ATOM   1773  C   MET A 128      -2.299   6.783   0.160  1.00 86.17           C
ATOM   1774  O   MET A 128      -3.008   6.437  -0.784  1.00 86.17           O
ATOM   1775  HA  MET A 128      -3.960   7.552   1.306  1.00 86.17           H
ATOM   1776  CB  MET A 128      -2.437   9.095   1.099  1.00 86.17           C
ATOM   1777 1HB  MET A 128      -2.726   9.682   1.971  1.00 86.17           H
ATOM   1778 2HB  MET A 128      -1.351   9.145   1.026  1.00 86.17           H
ATOM   1779  CG  MET A 128      -3.067   9.696  -0.159  1.00 86.17           C
ATOM   1780 1HG  MET A 128      -2.697   9.177  -1.044  1.00 86.17           H
ATOM   1781 2HG  MET A 128      -4.148   9.557  -0.137  1.00 86.17           H
ATOM   1782  SD  MET A 128      -2.678  11.435  -0.265  1.00 86.17           S
ATOM   1783  CE  MET A 128      -0.922  11.342  -0.569  1.00 86.17           C
ATOM   1784 1HE  MET A 128      -0.436  10.829   0.262  1.00 86.17           H
ATOM   1785 2HE  MET A 128      -0.741  10.791  -1.491  1.00 86.17           H
ATOM   1786 3HE  MET A 128      -0.515  12.349  -0.662  1.00 86.17           H
ATOM   1787  HN  MET A 128      -1.852   7.808   3.097  1.00 86.17           H
ATOM   1788  N   ASN A 129      -1.020   6.464   0.294  1.00 81.61           N
ATOM   1789  CA  ASN A 129      -0.348   5.635  -0.692  1.00 81.61           C
ATOM   1790  C   ASN A 129      -1.020   4.262  -0.741  1.00 81.61           C
ATOM   1791  O   ASN A 129      -1.296   3.740  -1.821  1.00 81.61           O
ATOM   1792  HA  ASN A 129      -0.440   6.179  -1.633  1.00 81.61           H
ATOM   1793  CB  ASN A 129       1.123   5.429  -0.328  1.00 81.61           C
ATOM   1794 1HB  ASN A 129       1.601   6.396  -0.167  1.00 81.61           H
ATOM   1795 2HB  ASN A 129       1.196   4.878   0.610  1.00 81.61           H
ATOM   1796  CG  ASN A 129       1.860   4.667  -1.431  1.00 81.61           C
ATOM   1797  OD1 ASN A 129       1.917   5.083  -2.577  1.00 81.61           O
ATOM   1798  ND2 ASN A 129       2.419   3.531  -1.023  1.00 81.61           N
ATOM   1799 1HD2 ASN A 129       2.336   3.247  -0.068  1.00 81.61           H
ATOM   1800 2HD2 ASN A 129       2.924   2.961  -1.672  1.00 81.61           H
ATOM   1801  HN  ASN A 129      -0.447   6.760   1.058  1.00 81.61           H
ATOM   1802  N   PHE A 130      -1.264   3.715   0.441  1.00 86.88           N
ATOM   1803  CA  PHE A 130      -1.811   2.373   0.546  1.00 86.88           C
ATOM   1804  C   PHE A 130      -3.071   2.226  -0.310  1.00 86.88           C
ATOM   1805  O   PHE A 130      -3.173   1.304  -1.118  1.00 86.88           O
ATOM   1806  HA  PHE A 130      -1.048   1.683   0.186  1.00 86.88           H
ATOM   1807  CB  PHE A 130      -2.178   2.154   2.015  1.00 86.88           C
ATOM   1808 1HB  PHE A 130      -1.273   2.214   2.618  1.00 86.88           H
ATOM   1809 2HB  PHE A 130      -2.833   2.962   2.340  1.00 86.88           H
ATOM   1810  CG  PHE A 130      -2.869   0.816   2.291  1.00 86.88           C
ATOM   1811  CD1 PHE A 130      -4.216   0.771   2.471  1.00 86.88           C
ATOM   1812  HD1 PHE A 130      -4.804   1.688   2.418  1.00 86.88           H
ATOM   1813  CD2 PHE A 130      -2.135  -0.327   2.356  1.00 86.88           C
ATOM   1814  HD2 PHE A 130      -1.056  -0.291   2.212  1.00 86.88           H
ATOM   1815  CE1 PHE A 130      -4.857  -0.470   2.726  1.00 86.88           C
ATOM   1816  HE1 PHE A 130      -5.937  -0.506   2.871  1.00 86.88           H
ATOM   1817  CE2 PHE A 130      -2.776  -1.568   2.612  1.00 86.88           C
ATOM   1818  HE2 PHE A 130      -2.188  -2.484   2.664  1.00 86.88           H
ATOM   1819  CZ  PHE A 130      -4.123  -1.613   2.792  1.00 86.88           C
ATOM   1820  HZ  PHE A 130      -4.615  -2.566   2.988  1.00 86.88           H
ATOM   1821  HN  PHE A 130      -1.095   4.172   1.314  1.00 86.88           H
ATOM   1822  N   TYR A 131      -3.999   3.149  -0.103  1.00 91.75           N
ATOM   1823  CA  TYR A 131      -5.278   3.092  -0.792  1.00 91.75           C
ATOM   1824  C   TYR A 131      -5.121   3.459  -2.269  1.00 91.75           C
ATOM   1825  O   TYR A 131      -5.708   2.816  -3.137  1.00 91.75           O
ATOM   1826  HA  TYR A 131      -5.655   2.073  -0.716  1.00 91.75           H
ATOM   1827  CB  TYR A 131      -6.169   4.133  -0.112  1.00 91.75           C
ATOM   1828 1HB  TYR A 131      -5.593   5.045   0.042  1.00 91.75           H
ATOM   1829 2HB  TYR A 131      -6.992   4.385  -0.781  1.00 91.75           H
ATOM   1830  CG  TYR A 131      -6.745   3.677   1.231  1.00 91.75           C
ATOM   1831  CD1 TYR A 131      -7.505   2.528   1.301  1.00 91.75           C
ATOM   1832  HD1 TYR A 131      -7.696   1.945   0.401  1.00 91.75           H
ATOM   1833  CD2 TYR A 131      -6.503   4.416   2.371  1.00 91.75           C
ATOM   1834  HD2 TYR A 131      -5.903   5.324   2.315  1.00 91.75           H
ATOM   1835  CE1 TYR A 131      -8.047   2.099   2.565  1.00 91.75           C
ATOM   1836  HE1 TYR A 131      -8.649   1.194   2.635  1.00 91.75           H
ATOM   1837  CE2 TYR A 131      -7.045   3.988   3.635  1.00 91.75           C
ATOM   1838  HE2 TYR A 131      -6.862   4.562   4.543  1.00 91.75           H
ATOM   1839  CZ  TYR A 131      -7.790   2.850   3.669  1.00 91.75           C
ATOM   1840  OH  TYR A 131      -8.301   2.445   4.863  1.00 91.75           O
ATOM   1841  HH  TYR A 131      -8.431   3.234   5.464  1.00 91.75           H
ATOM   1842  HN  TYR A 131      -3.889   3.923   0.520  1.00 91.75           H
ATOM   1843  N   SER A 132      -4.326   4.492  -2.508  1.00 91.36           N
ATOM   1844  CA  SER A 132      -4.192   5.037  -3.848  1.00 91.36           C
ATOM   1845  C   SER A 132      -3.607   3.980  -4.787  1.00 91.36           C
ATOM   1846  O   SER A 132      -4.073   3.821  -5.915  1.00 91.36           O
ATOM   1847  HA  SER A 132      -5.203   5.304  -4.154  1.00 91.36           H
ATOM   1848  CB  SER A 132      -3.313   6.290  -3.847  1.00 91.36           C
ATOM   1849 1HB  SER A 132      -3.251   6.690  -4.859  1.00 91.36           H
ATOM   1850 2HB  SER A 132      -3.778   7.058  -3.229  1.00 91.36           H
ATOM   1851  OG  SER A 132      -2.001   6.022  -3.362  1.00 91.36           O
ATOM   1852  HG  SER A 132      -1.478   6.872  -3.302  1.00 91.36           H
ATOM   1853  HN  SER A 132      -3.782   4.952  -1.808  1.00 91.36           H
ATOM   1854  N   CYS A 133      -2.595   3.286  -4.288  1.00 89.24           N
ATOM   1855  CA  CYS A 133      -1.921   2.271  -5.080  1.00 89.24           C
ATOM   1856  C   CYS A 133      -2.941   1.190  -5.444  1.00 89.24           C
ATOM   1857  O   CYS A 133      -3.064   0.815  -6.609  1.00 89.24           O
ATOM   1858  HA  CYS A 133      -1.549   2.769  -5.975  1.00 89.24           H
ATOM   1859  CB  CYS A 133      -0.711   1.691  -4.345  1.00 89.24           C
ATOM   1860 1HB  CYS A 133      -0.974   1.474  -3.309  1.00 89.24           H
ATOM   1861 2HB  CYS A 133      -0.416   0.746  -4.802  1.00 89.24           H
ATOM   1862  SG  CYS A 133       0.683   2.875  -4.401  1.00 89.24           S
ATOM   1863  HG  CYS A 133       0.215   3.685  -3.456  1.00 89.24           H
ATOM   1864  HN  CYS A 133      -2.236   3.407  -3.363  1.00 89.24           H
ATOM   1865  N   VAL A 134      -3.645   0.719  -4.425  1.00 88.18           N
ATOM   1866  CA  VAL A 134      -4.548  -0.407  -4.596  1.00 88.18           C
ATOM   1867  C   VAL A 134      -5.654  -0.023  -5.581  1.00 88.18           C
ATOM   1868  O   VAL A 134      -6.011  -0.810  -6.456  1.00 88.18           O
ATOM   1869  HA  VAL A 134      -3.971  -1.230  -5.019  1.00 88.18           H
ATOM   1870  CB  VAL A 134      -5.088  -0.856  -3.237  1.00 88.18           C
ATOM   1871  HB  VAL A 134      -5.541   0.010  -2.754  1.00 88.18           H
ATOM   1872  CG1 VAL A 134      -6.172  -1.922  -3.403  1.00 88.18           C
ATOM   1873 1HG1 VAL A 134      -6.996  -1.515  -3.989  1.00 88.18           H
ATOM   1874 2HG1 VAL A 134      -5.754  -2.788  -3.916  1.00 88.18           H
ATOM   1875 3HG1 VAL A 134      -6.538  -2.224  -2.421  1.00 88.18           H
ATOM   1876  CG2 VAL A 134      -3.957  -1.358  -2.336  1.00 88.18           C
ATOM   1877 1HG2 VAL A 134      -3.462  -2.205  -2.813  1.00 88.18           H
ATOM   1878 2HG2 VAL A 134      -3.235  -0.557  -2.178  1.00 88.18           H
ATOM   1879 3HG2 VAL A 134      -4.369  -1.671  -1.377  1.00 88.18           H
ATOM   1880  HN  VAL A 134      -3.606   1.092  -3.498  1.00 88.18           H
ATOM   1881  N   LEU A 135      -6.164   1.187  -5.407  1.00 92.24           N
ATOM   1882  CA  LEU A 135      -7.266   1.660  -6.227  1.00 92.24           C
ATOM   1883  C   LEU A 135      -6.788   1.822  -7.671  1.00 92.24           C
ATOM   1884  O   LEU A 135      -7.538   1.558  -8.610  1.00 92.24           O
ATOM   1885  HA  LEU A 135      -8.042   0.895  -6.204  1.00 92.24           H
ATOM   1886  CB  LEU A 135      -7.868   2.935  -5.632  1.00 92.24           C
ATOM   1887 1HB  LEU A 135      -7.064   3.652  -5.469  1.00 92.24           H
ATOM   1888 2HB  LEU A 135      -8.541   3.373  -6.369  1.00 92.24           H
ATOM   1889  CG  LEU A 135      -8.636   2.764  -4.319  1.00 92.24           C
ATOM   1890  HG  LEU A 135      -7.981   2.269  -3.603  1.00 92.24           H
ATOM   1891  CD1 LEU A 135      -9.011   4.123  -3.723  1.00 92.24           C
ATOM   1892 1HD1 LEU A 135      -8.106   4.696  -3.527  1.00 92.24           H
ATOM   1893 2HD1 LEU A 135      -9.641   4.667  -4.428  1.00 92.24           H
ATOM   1894 3HD1 LEU A 135      -9.556   3.972  -2.791  1.00 92.24           H
ATOM   1895  CD2 LEU A 135      -9.858   1.865  -4.511  1.00 92.24           C
ATOM   1896 1HD2 LEU A 135     -10.524   2.310  -5.250  1.00 92.24           H
ATOM   1897 2HD2 LEU A 135      -9.536   0.883  -4.858  1.00 92.24           H
ATOM   1898 3HD2 LEU A 135     -10.385   1.761  -3.563  1.00 92.24           H
ATOM   1899  HN  LEU A 135      -5.838   1.838  -4.721  1.00 92.24           H
ATOM   1900  N   LEU A 136      -5.543   2.256  -7.804  1.00 91.53           N
ATOM   1901  CA  LEU A 136      -4.962   2.473  -9.118  1.00 91.53           C
ATOM   1902  C   LEU A 136      -4.836   1.131  -9.842  1.00 91.53           C
ATOM   1903  O   LEU A 136      -5.180   1.021 -11.018  1.00 91.53           O
ATOM   1904  HA  LEU A 136      -5.651   3.105  -9.679  1.00 91.53           H
ATOM   1905  CB  LEU A 136      -3.641   3.235  -9.001  1.00 91.53           C
ATOM   1906 1HB  LEU A 136      -3.063   2.798  -8.186  1.00 91.53           H
ATOM   1907 2HB  LEU A 136      -3.071   3.077  -9.916  1.00 91.53           H
ATOM   1908  CG  LEU A 136      -3.755   4.741  -8.757  1.00 91.53           C
ATOM   1909  HG  LEU A 136      -4.456   4.903  -7.938  1.00 91.53           H
ATOM   1910  CD1 LEU A 136      -2.411   5.330  -8.324  1.00 91.53           C
ATOM   1911 1HD1 LEU A 136      -2.084   4.850  -7.402  1.00 91.53           H
ATOM   1912 2HD1 LEU A 136      -1.670   5.157  -9.106  1.00 91.53           H
ATOM   1913 3HD1 LEU A 136      -2.520   6.401  -8.158  1.00 91.53           H
ATOM   1914  CD2 LEU A 136      -4.324   5.454  -9.986  1.00 91.53           C
ATOM   1915 1HD2 LEU A 136      -3.667   5.286 -10.839  1.00 91.53           H
ATOM   1916 2HD2 LEU A 136      -5.316   5.059 -10.207  1.00 91.53           H
ATOM   1917 3HD2 LEU A 136      -4.394   6.523  -9.785  1.00 91.53           H
ATOM   1918  HN  LEU A 136      -4.937   2.458  -7.035  1.00 91.53           H
ATOM   1919  N   ILE A 137      -4.342   0.144  -9.110  1.00 86.56           N
ATOM   1920  CA  ILE A 137      -4.116  -1.173  -9.683  1.00 86.56           C
ATOM   1921  C   ILE A 137      -5.458  -1.778 -10.101  1.00 86.56           C
ATOM   1922  O   ILE A 137      -5.551  -2.432 -11.139  1.00 86.56           O
ATOM   1923  HA  ILE A 137      -3.504  -1.041 -10.575  1.00 86.56           H
ATOM   1924  CB  ILE A 137      -3.321  -2.050  -8.714  1.00 86.56           C
ATOM   1925  HB  ILE A 137      -3.757  -1.943  -7.720  1.00 86.56           H
ATOM   1926  CG1 ILE A 137      -1.866  -1.585  -8.622  1.00 86.56           C
ATOM   1927 1HG1 ILE A 137      -1.365  -1.756  -9.575  1.00 86.56           H
ATOM   1928 2HG1 ILE A 137      -1.835  -0.512  -8.433  1.00 86.56           H
ATOM   1929  CG2 ILE A 137      -3.427  -3.527  -9.098  1.00 86.56           C
ATOM   1930 1HG2 ILE A 137      -4.473  -3.835  -9.070  1.00 86.56           H
ATOM   1931 2HG2 ILE A 137      -3.033  -3.670 -10.104  1.00 86.56           H
ATOM   1932 3HG2 ILE A 137      -2.853  -4.128  -8.393  1.00 86.56           H
ATOM   1933  CD1 ILE A 137      -1.123  -2.326  -7.508  1.00 86.56           C
ATOM   1934 1HD1 ILE A 137      -1.613  -2.133  -6.554  1.00 86.56           H
ATOM   1935 2HD1 ILE A 137      -1.136  -3.397  -7.713  1.00 86.56           H
ATOM   1936 3HD1 ILE A 137      -0.092  -1.977  -7.465  1.00 86.56           H
ATOM   1937  HN  ILE A 137      -4.097   0.232  -8.145  1.00 86.56           H
ATOM   1938  N   MET A 138      -6.463  -1.539  -9.271  1.00 88.45           N
ATOM   1939  CA  MET A 138      -7.810  -1.989  -9.579  1.00 88.45           C
ATOM   1940  C   MET A 138      -8.316  -1.357 -10.877  1.00 88.45           C
ATOM   1941  O   MET A 138      -8.897  -2.040 -11.719  1.00 88.45           O
ATOM   1942  HA  MET A 138      -7.739  -3.070  -9.696  1.00 88.45           H
ATOM   1943  CB  MET A 138      -8.748  -1.615  -8.429  1.00 88.45           C
ATOM   1944 1HB  MET A 138      -8.353  -2.004  -7.491  1.00 88.45           H
ATOM   1945 2HB  MET A 138      -8.793  -0.530  -8.331  1.00 88.45           H
ATOM   1946  CG  MET A 138     -10.154  -2.170  -8.666  1.00 88.45           C
ATOM   1947 1HG  MET A 138     -10.546  -1.798  -9.612  1.00 88.45           H
ATOM   1948 2HG  MET A 138     -10.117  -3.257  -8.742  1.00 88.45           H
ATOM   1949  SD  MET A 138     -11.233  -1.690  -7.328  1.00 88.45           S
ATOM   1950  CE  MET A 138     -11.383   0.057  -7.662  1.00 88.45           C
ATOM   1951 1HE  MET A 138     -10.396   0.520  -7.624  1.00 88.45           H
ATOM   1952 2HE  MET A 138     -11.814   0.202  -8.653  1.00 88.45           H
ATOM   1953 3HE  MET A 138     -12.029   0.517  -6.914  1.00 88.45           H
ATOM   1954  HN  MET A 138      -6.368  -1.050  -8.405  1.00 88.45           H
ATOM   1955  N   CYS A 139      -8.077  -0.060 -10.999  1.00 90.96           N
ATOM   1956  CA  CYS A 139      -8.559   0.686 -12.149  1.00 90.96           C
ATOM   1957  C   CYS A 139      -7.834   0.171 -13.394  1.00 90.96           C
ATOM   1958  O   CYS A 139      -8.426   0.076 -14.467  1.00 90.96           O
ATOM   1959  HA  CYS A 139      -9.630   0.495 -12.219  1.00 90.96           H
ATOM   1960  CB  CYS A 139      -8.376   2.193 -11.964  1.00 90.96           C
ATOM   1961 1HB  CYS A 139      -7.368   2.404 -11.607  1.00 90.96           H
ATOM   1962 2HB  CYS A 139      -8.488   2.702 -12.921  1.00 90.96           H
ATOM   1963  SG  CYS A 139      -9.607   2.831 -10.769  1.00 90.96           S
ATOM   1964  HG  CYS A 139      -8.994   2.376  -9.681  1.00 90.96           H
ATOM   1965  HN  CYS A 139      -7.564   0.480 -10.330  1.00 90.96           H
ATOM   1966  N   ILE A 140      -6.561  -0.148 -13.208  1.00 85.64           N
ATOM   1967  CA  ILE A 140      -5.763  -0.702 -14.289  1.00 85.64           C
ATOM   1968  C   ILE A 140      -6.426  -1.982 -14.802  1.00 85.64           C
ATOM   1969  O   ILE A 140      -6.527  -2.193 -16.009  1.00 85.64           O
ATOM   1970  HA  ILE A 140      -5.755   0.030 -15.097  1.00 85.64           H
ATOM   1971  CB  ILE A 140      -4.314  -0.897 -13.840  1.00 85.64           C
ATOM   1972  HB  ILE A 140      -4.322  -1.357 -12.852  1.00 85.64           H
ATOM   1973  CG1 ILE A 140      -3.596   0.448 -13.706  1.00 85.64           C
ATOM   1974 1HG1 ILE A 140      -3.393   0.855 -14.696  1.00 85.64           H
ATOM   1975 2HG1 ILE A 140      -4.243   1.160 -13.194  1.00 85.64           H
ATOM   1976  CG2 ILE A 140      -3.573  -1.852 -14.777  1.00 85.64           C
ATOM   1977 1HG2 ILE A 140      -4.072  -2.821 -14.778  1.00 85.64           H
ATOM   1978 2HG2 ILE A 140      -3.573  -1.442 -15.788  1.00 85.64           H
ATOM   1979 3HG2 ILE A 140      -2.545  -1.973 -14.435  1.00 85.64           H
ATOM   1980  CD1 ILE A 140      -2.285   0.294 -12.933  1.00 85.64           C
ATOM   1981 1HD1 ILE A 140      -2.494  -0.091 -11.935  1.00 85.64           H
ATOM   1982 2HD1 ILE A 140      -1.631  -0.401 -13.460  1.00 85.64           H
ATOM   1983 3HD1 ILE A 140      -1.795   1.264 -12.852  1.00 85.64           H
ATOM   1984  HN  ILE A 140      -6.077  -0.033 -12.341  1.00 85.64           H
ATOM   1985  N   SER A 141      -6.860  -2.804 -13.858  1.00 85.93           N
ATOM   1986  CA  SER A 141      -7.429  -4.098 -14.196  1.00 85.93           C
ATOM   1987  C   SER A 141      -8.720  -3.909 -14.995  1.00 85.93           C
ATOM   1988  O   SER A 141      -8.960  -4.619 -15.970  1.00 85.93           O
ATOM   1989  HA  SER A 141      -6.673  -4.596 -14.803  1.00 85.93           H
ATOM   1990  CB  SER A 141      -7.700  -4.926 -12.938  1.00 85.93           C
ATOM   1991 1HB  SER A 141      -8.462  -4.433 -12.336  1.00 85.93           H
ATOM   1992 2HB  SER A 141      -8.099  -5.899 -13.224  1.00 85.93           H
ATOM   1993  OG  SER A 141      -6.523  -5.108 -12.156  1.00 85.93           O
ATOM   1994  HG  SER A 141      -6.399  -4.332 -11.538  1.00 85.93           H
ATOM   1995  HN  SER A 141      -6.829  -2.599 -12.880  1.00 85.93           H
ATOM   1996  N   VAL A 142      -9.518  -2.949 -14.552  1.00 88.06           N
ATOM   1997  CA  VAL A 142     -10.785  -2.667 -15.205  1.00 88.06           C
ATOM   1998  C   VAL A 142     -10.520  -2.139 -16.616  1.00 88.06           C
ATOM   1999  O   VAL A 142     -11.201  -2.524 -17.565  1.00 88.06           O
ATOM   2000  HA  VAL A 142     -11.333  -3.606 -15.279  1.00 88.06           H
ATOM   2001  CB  VAL A 142     -11.611  -1.703 -14.351  1.00 88.06           C
ATOM   2002  HB  VAL A 142     -11.014  -0.805 -14.187  1.00 88.06           H
ATOM   2003  CG1 VAL A 142     -12.893  -1.289 -15.077  1.00 88.06           C
ATOM   2004 1HG1 VAL A 142     -12.636  -0.794 -16.014  1.00 88.06           H
ATOM   2005 2HG1 VAL A 142     -13.494  -2.174 -15.286  1.00 88.06           H
ATOM   2006 3HG1 VAL A 142     -13.461  -0.604 -14.448  1.00 88.06           H
ATOM   2007  CG2 VAL A 142     -11.927  -2.314 -12.985  1.00 88.06           C
ATOM   2008 1HG2 VAL A 142     -12.495  -3.234 -13.121  1.00 88.06           H
ATOM   2009 2HG2 VAL A 142     -10.997  -2.535 -12.461  1.00 88.06           H
ATOM   2010 3HG2 VAL A 142     -12.515  -1.608 -12.398  1.00 88.06           H
ATOM   2011  HN  VAL A 142      -9.311  -2.369 -13.764  1.00 88.06           H
ATOM   2012  N   ASP A 143      -9.528  -1.266 -16.711  1.00 82.41           N
ATOM   2013  CA  ASP A 143      -9.197  -0.643 -17.981  1.00 82.41           C
ATOM   2014  C   ASP A 143      -8.817  -1.726 -18.992  1.00 82.41           C
ATOM   2015  O   ASP A 143      -9.237  -1.677 -20.147  1.00 82.41           O
ATOM   2016  HA  ASP A 143     -10.093  -0.095 -18.273  1.00 82.41           H
ATOM   2017  CB  ASP A 143      -8.006   0.307 -17.835  1.00 82.41           C
ATOM   2018 1HB  ASP A 143      -8.261   1.112 -17.146  1.00 82.41           H
ATOM   2019 2HB  ASP A 143      -7.161  -0.228 -17.402  1.00 82.41           H
ATOM   2020  CG  ASP A 143      -7.605   0.895 -19.190  1.00 82.41           C
ATOM   2021  OD1 ASP A 143      -8.491   1.500 -19.830  1.00 82.41           O
ATOM   2022  OD2 ASP A 143      -6.421   0.725 -19.554  1.00 82.41           O
ATOM   2023  HN  ASP A 143      -8.956  -0.983 -15.940  1.00 82.41           H
ATOM   2024  N   ARG A 144      -8.026  -2.679 -18.521  1.00 73.08           N
ATOM   2025  CA  ARG A 144      -7.549  -3.749 -19.380  1.00 73.08           C
ATOM   2026  C   ARG A 144      -8.718  -4.622 -19.841  1.00 73.08           C
ATOM   2027  O   ARG A 144      -8.778  -5.023 -21.002  1.00 73.08           O
ATOM   2028  HA  ARG A 144      -7.083  -3.240 -20.225  1.00 73.08           H
ATOM   2029  CB  ARG A 144      -6.523  -4.622 -18.655  1.00 73.08           C
ATOM   2030 1HB  ARG A 144      -6.908  -4.902 -17.674  1.00 73.08           H
ATOM   2031 2HB  ARG A 144      -6.368  -5.546 -19.212  1.00 73.08           H
ATOM   2032  CG  ARG A 144      -5.191  -3.887 -18.496  1.00 73.08           C
ATOM   2033 1HG  ARG A 144      -5.342  -2.974 -17.919  1.00 73.08           H
ATOM   2034 2HG  ARG A 144      -4.494  -4.508 -17.934  1.00 73.08           H
ATOM   2035  CD  ARG A 144      -4.589  -3.541 -19.860  1.00 73.08           C
ATOM   2036 1HD  ARG A 144      -4.338  -4.455 -20.398  1.00 73.08           H
ATOM   2037 2HD  ARG A 144      -5.321  -3.006 -20.464  1.00 73.08           H
ATOM   2038  NE  ARG A 144      -3.377  -2.710 -19.682  1.00 73.08           N
ATOM   2039  HE  ARG A 144      -3.034  -2.574 -18.753  1.00 73.08           H
ATOM   2040  CZ  ARG A 144      -2.711  -2.129 -20.689  1.00 73.08           C
ATOM   2041  NH1 ARG A 144      -3.125  -2.278 -21.954  1.00 73.08           N
ATOM   2042 1HH1 ARG A 144      -3.938  -2.826 -22.153  1.00 73.08           H
ATOM   2043 2HH1 ARG A 144      -2.622  -1.841 -22.700  1.00 73.08           H
ATOM   2044  NH2 ARG A 144      -1.623  -1.397 -20.411  1.00 73.08           N
ATOM   2045 1HH2 ARG A 144      -1.115  -0.957 -21.151  1.00 73.08           H
ATOM   2046 2HH2 ARG A 144      -1.321  -1.291 -19.464  1.00 73.08           H
ATOM   2047  HN  ARG A 144      -7.713  -2.727 -17.572  1.00 73.08           H
ATOM   2048  N   TYR A 145      -9.618  -4.890 -18.906  1.00 83.52           N
ATOM   2049  CA  TYR A 145     -10.821  -5.641 -19.220  1.00 83.52           C
ATOM   2050  C   TYR A 145     -11.576  -5.004 -20.388  1.00 83.52           C
ATOM   2051  O   TYR A 145     -11.921  -5.684 -21.354  1.00 83.52           O
ATOM   2052  HA  TYR A 145     -10.524  -6.653 -19.498  1.00 83.52           H
ATOM   2053  CB  TYR A 145     -11.697  -5.578 -17.967  1.00 83.52           C
ATOM   2054 1HB  TYR A 145     -11.264  -6.220 -17.200  1.00 83.52           H
ATOM   2055 2HB  TYR A 145     -11.682  -4.560 -17.577  1.00 83.52           H
ATOM   2056  CG  TYR A 145     -13.150  -5.997 -18.201  1.00 83.52           C
ATOM   2057  CD1 TYR A 145     -14.147  -5.044 -18.228  1.00 83.52           C
ATOM   2058  HD1 TYR A 145     -13.900  -3.992 -18.082  1.00 83.52           H
ATOM   2059  CD2 TYR A 145     -13.462  -7.329 -18.386  1.00 83.52           C
ATOM   2060  HD2 TYR A 145     -12.674  -8.081 -18.365  1.00 83.52           H
ATOM   2061  CE1 TYR A 145     -15.514  -5.439 -18.448  1.00 83.52           C
ATOM   2062  HE1 TYR A 145     -16.312  -4.696 -18.472  1.00 83.52           H
ATOM   2063  CE2 TYR A 145     -14.829  -7.723 -18.606  1.00 83.52           C
ATOM   2064  HE2 TYR A 145     -15.090  -8.771 -18.753  1.00 83.52           H
ATOM   2065  CZ  TYR A 145     -15.788  -6.759 -18.626  1.00 83.52           C
ATOM   2066  OH  TYR A 145     -17.079  -7.131 -18.835  1.00 83.52           O
ATOM   2067  HH  TYR A 145     -17.135  -8.124 -18.947  1.00 83.52           H
ATOM   2068  HN  TYR A 145      -9.535  -4.605 -17.951  1.00 83.52           H
ATOM   2069  N   ILE A 146     -11.811  -3.706 -20.262  1.00 80.77           N
ATOM   2070  CA  ILE A 146     -12.591  -2.987 -21.255  1.00 80.77           C
ATOM   2071  C   ILE A 146     -11.843  -2.996 -22.589  1.00 80.77           C
ATOM   2072  O   ILE A 146     -12.451  -3.161 -23.645  1.00 80.77           O
ATOM   2073  HA  ILE A 146     -13.531  -3.523 -21.383  1.00 80.77           H
ATOM   2074  CB  ILE A 146     -12.934  -1.583 -20.752  1.00 80.77           C
ATOM   2075  HB  ILE A 146     -12.005  -1.081 -20.481  1.00 80.77           H
ATOM   2076  CG1 ILE A 146     -13.797  -1.648 -19.491  1.00 80.77           C
ATOM   2077 1HG1 ILE A 146     -14.807  -1.964 -19.753  1.00 80.77           H
ATOM   2078 2HG1 ILE A 146     -13.396  -2.398 -18.809  1.00 80.77           H
ATOM   2079  CG2 ILE A 146     -13.592  -0.752 -21.855  1.00 80.77           C
ATOM   2080 1HG2 ILE A 146     -12.909  -0.663 -22.700  1.00 80.77           H
ATOM   2081 2HG2 ILE A 146     -14.511  -1.241 -22.180  1.00 80.77           H
ATOM   2082 3HG2 ILE A 146     -13.826   0.241 -21.471  1.00 80.77           H
ATOM   2083  CD1 ILE A 146     -13.848  -0.289 -18.790  1.00 80.77           C
ATOM   2084 1HD1 ILE A 146     -12.839   0.012 -18.508  1.00 80.77           H
ATOM   2085 2HD1 ILE A 146     -14.273   0.453 -19.466  1.00 80.77           H
ATOM   2086 3HD1 ILE A 146     -14.468  -0.364 -17.897  1.00 80.77           H
ATOM   2087  HN  ILE A 146     -11.480  -3.150 -19.500  1.00 80.77           H
ATOM   2088  N   ALA A 147     -10.533  -2.817 -22.498  1.00 79.62           N
ATOM   2089  CA  ALA A 147      -9.713  -2.672 -23.689  1.00 79.62           C
ATOM   2090  C   ALA A 147      -9.765  -3.968 -24.500  1.00 79.62           C
ATOM   2091  O   ALA A 147      -9.571  -3.952 -25.715  1.00 79.62           O
ATOM   2092  HA  ALA A 147     -10.134  -1.862 -24.285  1.00 79.62           H
ATOM   2093  CB  ALA A 147      -8.286  -2.295 -23.284  1.00 79.62           C
ATOM   2094 1HB  ALA A 147      -8.301  -1.352 -22.736  1.00 79.62           H
ATOM   2095 2HB  ALA A 147      -7.870  -3.077 -22.649  1.00 79.62           H
ATOM   2096 3HB  ALA A 147      -7.672  -2.186 -24.177  1.00 79.62           H
ATOM   2097  HN  ALA A 147     -10.034  -2.771 -21.633  1.00 79.62           H
ATOM   2098  N   ILE A 148     -10.028  -5.059 -23.796  1.00 75.69           N
ATOM   2099  CA  ILE A 148      -9.912  -6.380 -24.391  1.00 75.69           C
ATOM   2100  C   ILE A 148     -11.305  -6.892 -24.760  1.00 75.69           C
ATOM   2101  O   ILE A 148     -11.536  -7.315 -25.892  1.00 75.69           O
ATOM   2102  HA  ILE A 148      -9.329  -6.275 -25.307  1.00 75.69           H
ATOM   2103  CB  ILE A 148      -9.136  -7.318 -23.465  1.00 75.69           C
ATOM   2104  HB  ILE A 148      -9.582  -7.264 -22.472  1.00 75.69           H
ATOM   2105  CG1 ILE A 148      -7.678  -6.874 -23.331  1.00 75.69           C
ATOM   2106 1HG1 ILE A 148      -7.128  -7.141 -24.233  1.00 75.69           H
ATOM   2107 2HG1 ILE A 148      -7.632  -5.789 -23.238  1.00 75.69           H
ATOM   2108  CG2 ILE A 148      -9.252  -8.770 -23.933  1.00 75.69           C
ATOM   2109 1HG2 ILE A 148     -10.301  -9.069 -23.935  1.00 75.69           H
ATOM   2110 2HG2 ILE A 148      -8.848  -8.860 -24.941  1.00 75.69           H
ATOM   2111 3HG2 ILE A 148      -8.692  -9.416 -23.257  1.00 75.69           H
ATOM   2112  CD1 ILE A 148      -7.017  -7.524 -22.114  1.00 75.69           C
ATOM   2113 1HD1 ILE A 148      -7.555  -7.235 -21.210  1.00 75.69           H
ATOM   2114 2HD1 ILE A 148      -7.044  -8.609 -22.221  1.00 75.69           H
ATOM   2115 3HD1 ILE A 148      -5.981  -7.192 -22.042  1.00 75.69           H
ATOM   2116  HN  ILE A 148     -10.315  -5.051 -22.838  1.00 75.69           H
ATOM   2117  N   ALA A 149     -12.198  -6.839 -23.782  1.00 75.08           N
ATOM   2118  CA  ALA A 149     -13.529  -7.397 -23.953  1.00 75.08           C
ATOM   2119  C   ALA A 149     -14.332  -6.509 -24.905  1.00 75.08           C
ATOM   2120  O   ALA A 149     -15.104  -7.008 -25.722  1.00 75.08           O
ATOM   2121  HA  ALA A 149     -13.419  -8.386 -24.397  1.00 75.08           H
ATOM   2122  CB  ALA A 149     -14.201  -7.543 -22.586  1.00 75.08           C
ATOM   2123 1HB  ALA A 149     -13.606  -8.206 -21.958  1.00 75.08           H
ATOM   2124 2HB  ALA A 149     -14.276  -6.564 -22.112  1.00 75.08           H
ATOM   2125 3HB  ALA A 149     -15.199  -7.961 -22.714  1.00 75.08           H
ATOM   2126  HN  ALA A 149     -12.025  -6.425 -22.889  1.00 75.08           H
ATOM   2127  N   GLN A 150     -14.121  -5.208 -24.769  1.00 66.68           N
ATOM   2128  CA  GLN A 150     -14.887  -4.241 -25.537  1.00 66.68           C
ATOM   2129  C   GLN A 150     -13.973  -3.489 -26.506  1.00 66.68           C
ATOM   2130  O   GLN A 150     -14.114  -2.280 -26.686  1.00 66.68           O
ATOM   2131  HA  GLN A 150     -15.617  -4.828 -26.096  1.00 66.68           H
ATOM   2132  CB  GLN A 150     -15.626  -3.270 -24.614  1.00 66.68           C
ATOM   2133 1HB  GLN A 150     -14.905  -2.664 -24.066  1.00 66.68           H
ATOM   2134 2HB  GLN A 150     -16.230  -2.586 -25.210  1.00 66.68           H
ATOM   2135  CG  GLN A 150     -16.521  -4.024 -23.629  1.00 66.68           C
ATOM   2136 1HG  GLN A 150     -17.144  -4.736 -24.169  1.00 66.68           H
ATOM   2137 2HG  GLN A 150     -15.905  -4.599 -22.938  1.00 66.68           H
ATOM   2138  CD  GLN A 150     -17.409  -3.056 -22.843  1.00 66.68           C
ATOM   2139  OE1 GLN A 150     -17.351  -1.848 -23.007  1.00 66.68           O
ATOM   2140  NE2 GLN A 150     -18.231  -3.652 -21.984  1.00 66.68           N
ATOM   2141 1HE2 GLN A 150     -18.228  -4.648 -21.899  1.00 66.68           H
ATOM   2142 2HE2 GLN A 150     -18.851  -3.103 -21.424  1.00 66.68           H
ATOM   2143  HN  GLN A 150     -13.443  -4.813 -24.149  1.00 66.68           H
ATOM   2144  N   ALA A 151     -13.058  -4.235 -27.106  1.00 66.76           N
ATOM   2145  CA  ALA A 151     -11.953  -3.628 -27.829  1.00 66.76           C
ATOM   2146  C   ALA A 151     -12.505  -2.650 -28.868  1.00 66.76           C
ATOM   2147  O   ALA A 151     -11.944  -1.575 -29.073  1.00 66.76           O
ATOM   2148  HA  ALA A 151     -11.349  -3.077 -27.109  1.00 66.76           H
ATOM   2149  CB  ALA A 151     -11.091  -4.724 -28.459  1.00 66.76           C
ATOM   2150 1HB  ALA A 151     -10.700  -5.373 -27.677  1.00 66.76           H
ATOM   2151 2HB  ALA A 151     -11.697  -5.311 -29.149  1.00 66.76           H
ATOM   2152 3HB  ALA A 151     -10.263  -4.268 -29.001  1.00 66.76           H
ATOM   2153  HN  ALA A 151     -13.062  -5.235 -27.104  1.00 66.76           H
ATOM   2154  N   MET A 152     -13.598  -3.058 -29.496  1.00 56.43           N
ATOM   2155  CA  MET A 152     -14.185  -2.270 -30.566  1.00 56.43           C
ATOM   2156  C   MET A 152     -14.628  -0.897 -30.056  1.00 56.43           C
ATOM   2157  O   MET A 152     -14.251   0.129 -30.619  1.00 56.43           O
ATOM   2158  HA  MET A 152     -13.397  -2.152 -31.309  1.00 56.43           H
ATOM   2159  CB  MET A 152     -15.390  -3.013 -31.146  1.00 56.43           C
ATOM   2160 1HB  MET A 152     -15.992  -3.425 -30.336  1.00 56.43           H
ATOM   2161 2HB  MET A 152     -16.025  -2.314 -31.691  1.00 56.43           H
ATOM   2162  CG  MET A 152     -14.943  -4.139 -32.079  1.00 56.43           C
ATOM   2163 1HG  MET A 152     -14.019  -3.858 -32.586  1.00 56.43           H
ATOM   2164 2HG  MET A 152     -14.728  -5.038 -31.502  1.00 56.43           H
ATOM   2165  SD  MET A 152     -16.217  -4.478 -33.282  1.00 56.43           S
ATOM   2166  CE  MET A 152     -15.652  -6.056 -33.896  1.00 56.43           C
ATOM   2167 1HE  MET A 152     -14.657  -5.943 -34.326  1.00 56.43           H
ATOM   2168 2HE  MET A 152     -15.615  -6.773 -33.076  1.00 56.43           H
ATOM   2169 3HE  MET A 152     -16.340  -6.415 -34.662  1.00 56.43           H
ATOM   2170  HN  MET A 152     -14.080  -3.909 -29.285  1.00 56.43           H
ATOM   2171  N   ARG A 153     -15.423  -0.924 -28.996  1.00 53.79           N
ATOM   2172  CA  ARG A 153     -15.956   0.304 -28.430  1.00 53.79           C
ATOM   2173  C   ARG A 153     -14.831   1.134 -27.809  1.00 53.79           C
ATOM   2174  O   ARG A 153     -14.950   2.352 -27.682  1.00 53.79           O
ATOM   2175  HA  ARG A 153     -16.410   0.826 -29.272  1.00 53.79           H
ATOM   2176  CB  ARG A 153     -17.009   0.005 -27.361  1.00 53.79           C
ATOM   2177 1HB  ARG A 153     -16.650  -0.785 -26.702  1.00 53.79           H
ATOM   2178 2HB  ARG A 153     -17.166   0.889 -26.743  1.00 53.79           H
ATOM   2179  CG  ARG A 153     -18.334  -0.418 -27.999  1.00 53.79           C
ATOM   2180 1HG  ARG A 153     -18.637   0.322 -28.740  1.00 53.79           H
ATOM   2181 2HG  ARG A 153     -18.201  -1.362 -28.528  1.00 53.79           H
ATOM   2182  CD  ARG A 153     -19.429  -0.569 -26.942  1.00 53.79           C
ATOM   2183 1HD  ARG A 153     -19.172  -1.373 -26.252  1.00 53.79           H
ATOM   2184 2HD  ARG A 153     -19.504   0.344 -26.352  1.00 53.79           H
ATOM   2185  NE  ARG A 153     -20.726  -0.858 -27.594  1.00 53.79           N
ATOM   2186  HE  ARG A 153     -20.756  -0.868 -28.593  1.00 53.79           H
ATOM   2187  CZ  ARG A 153     -21.862  -1.107 -26.928  1.00 53.79           C
ATOM   2188  NH1 ARG A 153     -21.879  -1.107 -25.588  1.00 53.79           N
ATOM   2189 1HH1 ARG A 153     -21.041  -0.919 -25.077  1.00 53.79           H
ATOM   2190 2HH1 ARG A 153     -22.732  -1.293 -25.100  1.00 53.79           H
ATOM   2191  NH2 ARG A 153     -22.980  -1.357 -27.623  1.00 53.79           N
ATOM   2192 1HH2 ARG A 153     -23.836  -1.545 -27.142  1.00 53.79           H
ATOM   2193 2HH2 ARG A 153     -22.958  -1.355 -28.623  1.00 53.79           H
ATOM   2194  HN  ARG A 153     -15.703  -1.761 -28.527  1.00 53.79           H
ATOM   2195  N   ALA A 154     -13.763   0.442 -27.439  1.00 58.83           N
ATOM   2196  CA  ALA A 154     -12.686   1.071 -26.693  1.00 58.83           C
ATOM   2197  C   ALA A 154     -11.973   2.084 -27.591  1.00 58.83           C
ATOM   2198  O   ALA A 154     -11.527   3.130 -27.121  1.00 58.83           O
ATOM   2199  HA  ALA A 154     -13.130   1.596 -25.848  1.00 58.83           H
ATOM   2200  CB  ALA A 154     -11.737  -0.006 -26.161  1.00 58.83           C
ATOM   2201 1HB  ALA A 154     -12.286  -0.682 -25.506  1.00 58.83           H
ATOM   2202 2HB  ALA A 154     -11.321  -0.568 -26.997  1.00 58.83           H
ATOM   2203 3HB  ALA A 154     -10.929   0.466 -25.602  1.00 58.83           H
ATOM   2204  HN  ALA A 154     -13.628  -0.528 -27.639  1.00 58.83           H
ATOM   2205  N   HIS A 155     -11.888   1.738 -28.867  1.00 55.17           N
ATOM   2206  CA  HIS A 155     -11.033   2.471 -29.786  1.00 55.17           C
ATOM   2207  C   HIS A 155     -11.654   3.836 -30.087  1.00 55.17           C
ATOM   2208  O   HIS A 155     -10.946   4.838 -30.177  1.00 55.17           O
ATOM   2209  HA  HIS A 155     -10.081   2.619 -29.276  1.00 55.17           H
ATOM   2210  CB  HIS A 155     -10.763   1.651 -31.049  1.00 55.17           C
ATOM   2211 1HB  HIS A 155     -10.722   0.595 -30.782  1.00 55.17           H
ATOM   2212 2HB  HIS A 155     -11.600   1.774 -31.736  1.00 55.17           H
ATOM   2213  CG  HIS A 155      -9.485   2.024 -31.762  1.00 55.17           C
ATOM   2214  ND1 HIS A 155      -9.313   3.237 -32.406  1.00 55.17           N
ATOM   2215  HD1 HIS A 155      -9.992   3.969 -32.465  1.00 55.17           H
ATOM   2216  CD2 HIS A 155      -8.321   1.333 -31.925  1.00 55.17           C
ATOM   2217  HD2 HIS A 155      -8.114   0.334 -31.542  1.00 55.17           H
ATOM   2218  CE1 HIS A 155      -8.097   3.264 -32.930  1.00 55.17           C
ATOM   2219  HE1 HIS A 155      -7.662   4.085 -33.500  1.00 55.17           H
ATOM   2220  NE2 HIS A 155      -7.483   2.082 -32.632  1.00 55.17           N
ATOM   2221  HN  HIS A 155     -12.389   0.975 -29.275  1.00 55.17           H
ATOM   2222  N   THR A 156     -12.971   3.832 -30.234  1.00 61.54           N
ATOM   2223  CA  THR A 156     -13.680   5.027 -30.657  1.00 61.54           C
ATOM   2224  C   THR A 156     -13.634   6.092 -29.559  1.00 61.54           C
ATOM   2225  O   THR A 156     -13.714   7.286 -29.844  1.00 61.54           O
ATOM   2226  HA  THR A 156     -13.169   5.441 -31.526  1.00 61.54           H
ATOM   2227  CB  THR A 156     -15.102   4.620 -31.048  1.00 61.54           C
ATOM   2228  HB  THR A 156     -15.838   5.129 -30.426  1.00 61.54           H
ATOM   2229  OG1 THR A 156     -15.095   3.198 -30.951  1.00 61.54           O
ATOM   2230  HG1 THR A 156     -16.032   2.854 -30.888  1.00 61.54           H
ATOM   2231  CG2 THR A 156     -15.405   4.891 -32.523  1.00 61.54           C
ATOM   2232 1HG2 THR A 156     -14.711   4.327 -33.146  1.00 61.54           H
ATOM   2233 2HG2 THR A 156     -15.293   5.956 -32.726  1.00 61.54           H
ATOM   2234 3HG2 THR A 156     -16.427   4.584 -32.747  1.00 61.54           H
ATOM   2235  HN  THR A 156     -13.549   3.033 -30.070  1.00 61.54           H
ATOM   2236  N   TRP A 157     -13.504   5.621 -28.328  1.00 56.07           N
ATOM   2237  CA  TRP A 157     -13.684   6.485 -27.173  1.00 56.07           C
ATOM   2238  C   TRP A 157     -12.301   6.813 -26.608  1.00 56.07           C
ATOM   2239  O   TRP A 157     -12.166   7.116 -25.424  1.00 56.07           O
ATOM   2240  HA  TRP A 157     -14.174   7.398 -27.513  1.00 56.07           H
ATOM   2241  CB  TRP A 157     -14.613   5.839 -26.144  1.00 56.07           C
ATOM   2242 1HB  TRP A 157     -14.301   4.806 -25.986  1.00 56.07           H
ATOM   2243 2HB  TRP A 157     -14.497   6.355 -25.191  1.00 56.07           H
ATOM   2244  CG  TRP A 157     -16.090   5.855 -26.541  1.00 56.07           C
ATOM   2245  CD1 TRP A 157     -16.645   5.405 -27.675  1.00 56.07           C
ATOM   2246  HD1 TRP A 157     -16.086   4.950 -28.493  1.00 56.07           H
ATOM   2247  CD2 TRP A 157     -17.186   6.368 -25.754  1.00 56.07           C
ATOM   2248  NE1 TRP A 157     -18.012   5.590 -27.677  1.00 56.07           N
ATOM   2249  HE1 TRP A 157     -18.643   5.336 -28.410  1.00 56.07           H
ATOM   2250  CE2 TRP A 157     -18.352   6.194 -26.472  1.00 56.07           C
ATOM   2251  CE3 TRP A 157     -17.192   6.959 -24.479  1.00 56.07           C
ATOM   2252  HE3 TRP A 157     -16.285   7.107 -23.892  1.00 56.07           H
ATOM   2253  CZ2 TRP A 157     -19.610   6.584 -25.997  1.00 56.07           C
ATOM   2254  HZ2 TRP A 157     -20.517   6.436 -26.583  1.00 56.07           H
ATOM   2255  CZ3 TRP A 157     -18.457   7.344 -24.018  1.00 56.07           C
ATOM   2256  HZ3 TRP A 157     -18.519   7.808 -23.034  1.00 56.07           H
ATOM   2257  CH2 TRP A 157     -19.640   7.175 -24.728  1.00 56.07           C
ATOM   2258  HH2 TRP A 157     -20.587   7.503 -24.299  1.00 56.07           H
ATOM   2259  HN  TRP A 157     -13.281   4.670 -28.113  1.00 56.07           H
ATOM   2260  N   ARG A 158     -11.307   6.741 -27.482  1.00 57.14           N
ATOM   2261  CA  ARG A 158      -9.922   6.796 -27.047  1.00 57.14           C
ATOM   2262  C   ARG A 158      -9.649   8.108 -26.308  1.00 57.14           C
ATOM   2263  O   ARG A 158      -9.033   8.109 -25.244  1.00 57.14           O
ATOM   2264  HA  ARG A 158      -9.805   5.940 -26.382  1.00 57.14           H
ATOM   2265  CB  ARG A 158      -8.966   6.679 -28.235  1.00 57.14           C
ATOM   2266 1HB  ARG A 158      -9.260   5.837 -28.861  1.00 57.14           H
ATOM   2267 2HB  ARG A 158      -9.037   7.575 -28.853  1.00 57.14           H
ATOM   2268  CG  ARG A 158      -7.523   6.492 -27.762  1.00 57.14           C
ATOM   2269 1HG  ARG A 158      -7.195   7.381 -27.224  1.00 57.14           H
ATOM   2270 2HG  ARG A 158      -7.472   5.658 -27.062  1.00 57.14           H
ATOM   2271  CD  ARG A 158      -6.588   6.231 -28.945  1.00 57.14           C
ATOM   2272 1HD  ARG A 158      -6.894   5.325 -29.468  1.00 57.14           H
ATOM   2273 2HD  ARG A 158      -6.656   7.051 -29.660  1.00 57.14           H
ATOM   2274  NE  ARG A 158      -5.194   6.093 -28.467  1.00 57.14           N
ATOM   2275  HE  ARG A 158      -5.010   6.273 -27.501  1.00 57.14           H
ATOM   2276  CZ  ARG A 158      -4.164   5.740 -29.247  1.00 57.14           C
ATOM   2277  NH1 ARG A 158      -4.353   5.486 -30.549  1.00 57.14           N
ATOM   2278 1HH1 ARG A 158      -5.268   5.559 -30.945  1.00 57.14           H
ATOM   2279 2HH1 ARG A 158      -3.578   5.224 -31.125  1.00 57.14           H
ATOM   2280  NH2 ARG A 158      -2.941   5.646 -28.706  1.00 57.14           N
ATOM   2281 1HH2 ARG A 158      -2.162   5.384 -29.275  1.00 57.14           H
ATOM   2282 2HH2 ARG A 158      -2.809   5.837 -27.734  1.00 57.14           H
ATOM   2283  HN  ARG A 158     -11.437   6.647 -28.469  1.00 57.14           H
ATOM   2284  N   GLU A 159     -10.123   9.194 -26.903  1.00 63.30           N
ATOM   2285  CA  GLU A 159      -9.876  10.516 -26.352  1.00 63.30           C
ATOM   2286  C   GLU A 159     -10.641  10.695 -25.039  1.00 63.30           C
ATOM   2287  O   GLU A 159     -10.079  11.156 -24.047  1.00 63.30           O
ATOM   2288  HA  GLU A 159      -8.804  10.556 -26.164  1.00 63.30           H
ATOM   2289  CB  GLU A 159     -10.250  11.607 -27.358  1.00 63.30           C
ATOM   2290 1HB  GLU A 159     -11.216  11.377 -27.807  1.00 63.30           H
ATOM   2291 2HB  GLU A 159     -10.223  12.581 -26.870  1.00 63.30           H
ATOM   2292  CG  GLU A 159      -9.236  11.669 -28.502  1.00 63.30           C
ATOM   2293 1HG  GLU A 159      -8.224  11.673 -28.095  1.00 63.30           H
ATOM   2294 2HG  GLU A 159      -9.327  10.777 -29.122  1.00 63.30           H
ATOM   2295  CD  GLU A 159      -9.452  12.918 -29.359  1.00 63.30           C
ATOM   2296  OE1 GLU A 159      -8.482  13.313 -30.040  1.00 63.30           O
ATOM   2297  OE2 GLU A 159     -10.583  13.448 -29.313  1.00 63.30           O
ATOM   2298  HN  GLU A 159     -10.664   9.180 -27.743  1.00 63.30           H
ATOM   2299  N   LYS A 160     -11.912  10.320 -25.076  1.00 68.45           N
ATOM   2300  CA  LYS A 160     -12.763  10.447 -23.905  1.00 68.45           C
ATOM   2301  C   LYS A 160     -12.152   9.655 -22.748  1.00 68.45           C
ATOM   2302  O   LYS A 160     -12.238  10.071 -21.593  1.00 68.45           O
ATOM   2303  HA  LYS A 160     -12.784  11.501 -23.629  1.00 68.45           H
ATOM   2304  CB  LYS A 160     -14.199  10.038 -24.240  1.00 68.45           C
ATOM   2305 1HB  LYS A 160     -14.199   9.067 -24.734  1.00 68.45           H
ATOM   2306 2HB  LYS A 160     -14.773   9.927 -23.321  1.00 68.45           H
ATOM   2307  CG  LYS A 160     -14.868  11.076 -25.144  1.00 68.45           C
ATOM   2308 1HG  LYS A 160     -14.737  12.071 -24.719  1.00 68.45           H
ATOM   2309 2HG  LYS A 160     -14.384  11.079 -26.120  1.00 68.45           H
ATOM   2310  CD  LYS A 160     -16.360  10.779 -25.309  1.00 68.45           C
ATOM   2311 1HD  LYS A 160     -16.491   9.789 -25.747  1.00 68.45           H
ATOM   2312 2HD  LYS A 160     -16.841  10.761 -24.331  1.00 68.45           H
ATOM   2313  CE  LYS A 160     -17.033  11.829 -26.196  1.00 68.45           C
ATOM   2314 1HE  LYS A 160     -16.912  12.818 -25.754  1.00 68.45           H
ATOM   2315 2HE  LYS A 160     -16.548  11.854 -27.172  1.00 68.45           H
ATOM   2316  NZ  LYS A 160     -18.472  11.524 -26.358  1.00 68.45           N
ATOM   2317 1HZ  LYS A 160     -18.903  12.231 -26.943  1.00 68.45           H
ATOM   2318 2HZ  LYS A 160     -18.578  10.614 -26.794  1.00 68.45           H
ATOM   2319 3HZ  LYS A 160     -18.921  11.517 -25.449  1.00 68.45           H
ATOM   2320  HN  LYS A 160     -12.359   9.937 -25.884  1.00 68.45           H
ATOM   2321  N   ARG A 161     -11.550   8.528 -23.097  1.00 66.34           N
ATOM   2322  CA  ARG A 161     -10.954   7.657 -22.098  1.00 66.34           C
ATOM   2323  C   ARG A 161      -9.834   8.390 -21.355  1.00 66.34           C
ATOM   2324  O   ARG A 161      -9.654   8.200 -20.153  1.00 66.34           O
ATOM   2325  HA  ARG A 161     -11.772   7.405 -21.424  1.00 66.34           H
ATOM   2326  CB  ARG A 161     -10.386   6.390 -22.740  1.00 66.34           C
ATOM   2327 1HB  ARG A 161      -9.909   6.641 -23.687  1.00 66.34           H
ATOM   2328 2HB  ARG A 161      -9.614   5.967 -22.097  1.00 66.34           H
ATOM   2329  CG  ARG A 161     -11.486   5.354 -22.974  1.00 66.34           C
ATOM   2330 1HG  ARG A 161     -11.860   4.992 -22.017  1.00 66.34           H
ATOM   2331 2HG  ARG A 161     -12.326   5.820 -23.489  1.00 66.34           H
ATOM   2332  CD  ARG A 161     -10.964   4.177 -23.802  1.00 66.34           C
ATOM   2333 1HD  ARG A 161     -10.792   4.494 -24.831  1.00 66.34           H
ATOM   2334 2HD  ARG A 161     -10.006   3.841 -23.407  1.00 66.34           H
ATOM   2335  NE  ARG A 161     -11.940   3.065 -23.772  1.00 66.34           N
ATOM   2336  HE  ARG A 161     -12.913   3.295 -23.796  1.00 66.34           H
ATOM   2337  CZ  ARG A 161     -11.602   1.770 -23.716  1.00 66.34           C
ATOM   2338  NH1 ARG A 161     -10.313   1.405 -23.681  1.00 66.34           N
ATOM   2339 1HH1 ARG A 161      -9.596   2.101 -23.698  1.00 66.34           H
ATOM   2340 2HH1 ARG A 161     -10.069   0.436 -23.639  1.00 66.34           H
ATOM   2341  NH2 ARG A 161     -12.572   0.845 -23.693  1.00 66.34           N
ATOM   2342 1HH2 ARG A 161     -12.336  -0.126 -23.651  1.00 66.34           H
ATOM   2343 2HH2 ARG A 161     -13.531   1.126 -23.719  1.00 66.34           H
ATOM   2344  HN  ARG A 161     -11.466   8.208 -24.040  1.00 66.34           H
ATOM   2345  N   LEU A 162      -9.112   9.213 -22.102  1.00 78.14           N
ATOM   2346  CA  LEU A 162      -7.987   9.941 -21.539  1.00 78.14           C
ATOM   2347  C   LEU A 162      -8.505  10.978 -20.540  1.00 78.14           C
ATOM   2348  O   LEU A 162      -7.885  11.209 -19.503  1.00 78.14           O
ATOM   2349  HA  LEU A 162      -7.369   9.222 -21.002  1.00 78.14           H
ATOM   2350  CB  LEU A 162      -7.124  10.537 -22.653  1.00 78.14           C
ATOM   2351 1HB  LEU A 162      -6.930   9.759 -23.391  1.00 78.14           H
ATOM   2352 2HB  LEU A 162      -7.700  11.315 -23.155  1.00 78.14           H
ATOM   2353  CG  LEU A 162      -5.785  11.134 -22.217  1.00 78.14           C
ATOM   2354  HG  LEU A 162      -5.966  11.796 -21.370  1.00 78.14           H
ATOM   2355  CD1 LEU A 162      -4.827  10.041 -21.740  1.00 78.14           C
ATOM   2356 1HD1 LEU A 162      -5.268   9.516 -20.893  1.00 78.14           H
ATOM   2357 2HD1 LEU A 162      -4.647   9.336 -22.552  1.00 78.14           H
ATOM   2358 3HD1 LEU A 162      -3.882  10.493 -21.436  1.00 78.14           H
ATOM   2359  CD2 LEU A 162      -5.175  11.985 -23.333  1.00 78.14           C
ATOM   2360 1HD2 LEU A 162      -5.011  11.365 -24.214  1.00 78.14           H
ATOM   2361 2HD2 LEU A 162      -5.855  12.799 -23.583  1.00 78.14           H
ATOM   2362 3HD2 LEU A 162      -4.223  12.397 -22.996  1.00 78.14           H
ATOM   2363  HN  LEU A 162      -9.284   9.384 -23.072  1.00 78.14           H
ATOM   2364  N   LEU A 163      -9.635  11.575 -20.888  1.00 80.90           N
ATOM   2365  CA  LEU A 163     -10.263  12.553 -20.017  1.00 80.90           C
ATOM   2366  C   LEU A 163     -10.741  11.861 -18.739  1.00 80.90           C
ATOM   2367  O   LEU A 163     -10.454  12.321 -17.635  1.00 80.90           O
ATOM   2368  HA  LEU A 163      -9.503  13.287 -19.748  1.00 80.90           H
ATOM   2369  CB  LEU A 163     -11.371  13.301 -20.762  1.00 80.90           C
ATOM   2370 1HB  LEU A 163     -10.958  13.688 -21.693  1.00 80.90           H
ATOM   2371 2HB  LEU A 163     -12.148  12.585 -21.031  1.00 80.90           H
ATOM   2372  CG  LEU A 163     -12.025  14.459 -20.005  1.00 80.90           C
ATOM   2373  HG  LEU A 163     -12.340  14.094 -19.028  1.00 80.90           H
ATOM   2374  CD1 LEU A 163     -11.023  15.591 -19.764  1.00 80.90           C
ATOM   2375 1HD1 LEU A 163     -10.187  15.216 -19.174  1.00 80.90           H
ATOM   2376 2HD1 LEU A 163     -10.656  15.961 -20.721  1.00 80.90           H
ATOM   2377 3HD1 LEU A 163     -11.514  16.401 -19.225  1.00 80.90           H
ATOM   2378  CD2 LEU A 163     -13.280  14.949 -20.730  1.00 80.90           C
ATOM   2379 1HD2 LEU A 163     -13.011  15.292 -21.730  1.00 80.90           H
ATOM   2380 2HD2 LEU A 163     -13.997  14.132 -20.807  1.00 80.90           H
ATOM   2381 3HD2 LEU A 163     -13.724  15.773 -20.171  1.00 80.90           H
ATOM   2382  HN  LEU A 163     -10.120  11.399 -21.745  1.00 80.90           H
ATOM   2383  N   TYR A 164     -11.461  10.765 -18.931  1.00 74.22           N
ATOM   2384  CA  TYR A 164     -11.983  10.006 -17.808  1.00 74.22           C
ATOM   2385  C   TYR A 164     -10.851   9.521 -16.900  1.00 74.22           C
ATOM   2386  O   TYR A 164     -11.006   9.473 -15.681  1.00 74.22           O
ATOM   2387  HA  TYR A 164     -12.642  10.661 -17.237  1.00 74.22           H
ATOM   2388  CB  TYR A 164     -12.692   8.792 -18.412  1.00 74.22           C
ATOM   2389 1HB  TYR A 164     -12.117   8.437 -19.267  1.00 74.22           H
ATOM   2390 2HB  TYR A 164     -12.701   7.987 -17.678  1.00 74.22           H
ATOM   2391  CG  TYR A 164     -14.128   9.070 -18.862  1.00 74.22           C
ATOM   2392  CD1 TYR A 164     -15.081   9.442 -17.936  1.00 74.22           C
ATOM   2393  HD1 TYR A 164     -14.811   9.538 -16.884  1.00 74.22           H
ATOM   2394  CD2 TYR A 164     -14.469   8.948 -20.193  1.00 74.22           C
ATOM   2395  HD2 TYR A 164     -13.716   8.654 -20.925  1.00 74.22           H
ATOM   2396  CE1 TYR A 164     -16.432   9.703 -18.359  1.00 74.22           C
ATOM   2397  HE1 TYR A 164     -17.195   9.998 -17.638  1.00 74.22           H
ATOM   2398  CE2 TYR A 164     -15.821   9.209 -20.617  1.00 74.22           C
ATOM   2399  HE2 TYR A 164     -16.104   9.117 -21.665  1.00 74.22           H
ATOM   2400  CZ  TYR A 164     -16.735   9.574 -19.678  1.00 74.22           C
ATOM   2401  OH  TYR A 164     -18.012   9.821 -20.078  1.00 74.22           O
ATOM   2402  HH  TYR A 164     -18.566  10.107 -19.296  1.00 74.22           H
ATOM   2403  HN  TYR A 164     -11.688  10.396 -19.833  1.00 74.22           H
ATOM   2404  N   SER A 165      -9.738   9.174 -17.529  1.00 85.69           N
ATOM   2405  CA  SER A 165      -8.591   8.667 -16.796  1.00 85.69           C
ATOM   2406  C   SER A 165      -8.085   9.728 -15.817  1.00 85.69           C
ATOM   2407  O   SER A 165      -7.657   9.403 -14.710  1.00 85.69           O
ATOM   2408  HA  SER A 165      -8.956   7.792 -16.258  1.00 85.69           H
ATOM   2409  CB  SER A 165      -7.470   8.248 -17.749  1.00 85.69           C
ATOM   2410 1HB  SER A 165      -6.744   7.639 -17.210  1.00 85.69           H
ATOM   2411 2HB  SER A 165      -7.882   7.624 -18.542  1.00 85.69           H
ATOM   2412  OG  SER A 165      -6.810   9.372 -18.325  1.00 85.69           O
ATOM   2413  HG  SER A 165      -7.483  10.055 -18.609  1.00 85.69           H
ATOM   2414  HN  SER A 165      -9.614   9.235 -18.520  1.00 85.69           H
ATOM   2415  N   LYS A 166      -8.152  10.975 -16.258  1.00 82.86           N
ATOM   2416  CA  LYS A 166      -7.739  12.089 -15.421  1.00 82.86           C
ATOM   2417  C   LYS A 166      -8.696  12.211 -14.234  1.00 82.86           C
ATOM   2418  O   LYS A 166      -8.260  12.333 -13.090  1.00 82.86           O
ATOM   2419  HA  LYS A 166      -6.744  11.860 -15.040  1.00 82.86           H
ATOM   2420  CB  LYS A 166      -7.623  13.369 -16.251  1.00 82.86           C
ATOM   2421 1HB  LYS A 166      -8.532  13.512 -16.835  1.00 82.86           H
ATOM   2422 2HB  LYS A 166      -7.532  14.230 -15.588  1.00 82.86           H
ATOM   2423  CG  LYS A 166      -6.414  13.308 -17.186  1.00 82.86           C
ATOM   2424 1HG  LYS A 166      -5.507  13.145 -16.604  1.00 82.86           H
ATOM   2425 2HG  LYS A 166      -6.516  12.460 -17.863  1.00 82.86           H
ATOM   2426  CD  LYS A 166      -6.281  14.600 -17.995  1.00 82.86           C
ATOM   2427 1HD  LYS A 166      -7.175  14.749 -18.600  1.00 82.86           H
ATOM   2428 2HD  LYS A 166      -6.210  15.452 -17.318  1.00 82.86           H
ATOM   2429  CE  LYS A 166      -5.047  14.557 -18.899  1.00 82.86           C
ATOM   2430 1HE  LYS A 166      -4.160  14.344 -18.304  1.00 82.86           H
ATOM   2431 2HE  LYS A 166      -5.148  13.747 -19.622  1.00 82.86           H
ATOM   2432  NZ  LYS A 166      -4.879  15.845 -19.609  1.00 82.86           N
ATOM   2433 1HZ  LYS A 166      -4.065  15.795 -20.211  1.00 82.86           H
ATOM   2434 2HZ  LYS A 166      -5.703  16.032 -20.169  1.00 82.86           H
ATOM   2435 3HZ  LYS A 166      -4.754  16.589 -18.932  1.00 82.86           H
ATOM   2436  HN  LYS A 166      -8.480  11.230 -17.168  1.00 82.86           H
ATOM   2437  N   MET A 167      -9.983  12.173 -14.545  1.00 84.37           N
ATOM   2438  CA  MET A 167     -11.006  12.319 -13.523  1.00 84.37           C
ATOM   2439  C   MET A 167     -10.909  11.198 -12.486  1.00 84.37           C
ATOM   2440  O   MET A 167     -10.982  11.451 -11.285  1.00 84.37           O
ATOM   2441  HA  MET A 167     -10.810  13.281 -13.048  1.00 84.37           H
ATOM   2442  CB  MET A 167     -12.389  12.292 -14.177  1.00 84.37           C
ATOM   2443 1HB  MET A 167     -12.491  11.392 -14.782  1.00 84.37           H
ATOM   2444 2HB  MET A 167     -13.158  12.248 -13.406  1.00 84.37           H
ATOM   2445  CG  MET A 167     -12.606  13.529 -15.051  1.00 84.37           C
ATOM   2446 1HG  MET A 167     -12.460  14.433 -14.460  1.00 84.37           H
ATOM   2447 2HG  MET A 167     -11.869  13.551 -15.854  1.00 84.37           H
ATOM   2448  SD  MET A 167     -14.254  13.510 -15.738  1.00 84.37           S
ATOM   2449  CE  MET A 167     -15.197  13.961 -14.291  1.00 84.37           C
ATOM   2450 1HE  MET A 167     -15.036  13.222 -13.507  1.00 84.37           H
ATOM   2451 2HE  MET A 167     -14.876  14.941 -13.939  1.00 84.37           H
ATOM   2452 3HE  MET A 167     -16.257  13.996 -14.545  1.00 84.37           H
ATOM   2453  HN  MET A 167     -10.330  12.044 -15.475  1.00 84.37           H
ATOM   2454  N   VAL A 168     -10.746   9.983 -12.989  1.00 92.20           N
ATOM   2455  CA  VAL A 168     -10.683   8.818 -12.123  1.00 92.20           C
ATOM   2456  C   VAL A 168      -9.491   8.957 -11.174  1.00 92.20           C
ATOM   2457  O   VAL A 168      -9.603   8.664  -9.984  1.00 92.20           O
ATOM   2458  HA  VAL A 168     -11.600   8.795 -11.534  1.00 92.20           H
ATOM   2459  CB  VAL A 168     -10.630   7.542 -12.966  1.00 92.20           C
ATOM   2460  HB  VAL A 168      -9.827   7.655 -13.695  1.00 92.20           H
ATOM   2461  CG1 VAL A 168     -10.309   6.324 -12.098  1.00 92.20           C
ATOM   2462 1HG1 VAL A 168      -9.341   6.466 -11.617  1.00 92.20           H
ATOM   2463 2HG1 VAL A 168     -11.079   6.208 -11.336  1.00 92.20           H
ATOM   2464 3HG1 VAL A 168     -10.277   5.431 -12.722  1.00 92.20           H
ATOM   2465  CG2 VAL A 168     -11.937   7.338 -13.735  1.00 92.20           C
ATOM   2466 1HG2 VAL A 168     -12.764   7.257 -13.030  1.00 92.20           H
ATOM   2467 2HG2 VAL A 168     -12.106   8.188 -14.397  1.00 92.20           H
ATOM   2468 3HG2 VAL A 168     -11.872   6.425 -14.326  1.00 92.20           H
ATOM   2469  HN  VAL A 168     -10.658   9.789 -13.966  1.00 92.20           H
ATOM   2470  N   CYS A 169      -8.377   9.404 -11.735  1.00 93.81           N
ATOM   2471  CA  CYS A 169      -7.165   9.580 -10.954  1.00 93.81           C
ATOM   2472  C   CYS A 169      -7.454  10.586  -9.838  1.00 93.81           C
ATOM   2473  O   CYS A 169      -7.107  10.352  -8.682  1.00 93.81           O
ATOM   2474  HA  CYS A 169      -6.914   8.604 -10.540  1.00 93.81           H
ATOM   2475  CB  CYS A 169      -5.988  10.021 -11.828  1.00 93.81           C
ATOM   2476 1HB  CYS A 169      -6.293  10.844 -12.474  1.00 93.81           H
ATOM   2477 2HB  CYS A 169      -5.177  10.390 -11.201  1.00 93.81           H
ATOM   2478  SG  CYS A 169      -5.402   8.615 -12.843  1.00 93.81           S
ATOM   2479  HG  CYS A 169      -6.368   8.690 -13.755  1.00 93.81           H
ATOM   2480  HN  CYS A 169      -8.296   9.643 -12.703  1.00 93.81           H
ATOM   2481  N   PHE A 170      -8.088  11.684 -10.224  1.00 93.23           N
ATOM   2482  CA  PHE A 170      -8.405  12.738  -9.275  1.00 93.23           C
ATOM   2483  C   PHE A 170      -9.304  12.214  -8.154  1.00 93.23           C
ATOM   2484  O   PHE A 170      -9.062  12.489  -6.980  1.00 93.23           O
ATOM   2485  HA  PHE A 170      -7.462  13.084  -8.851  1.00 93.23           H
ATOM   2486  CB  PHE A 170      -9.154  13.825 -10.048  1.00 93.23           C
ATOM   2487 1HB  PHE A 170      -8.539  14.149 -10.887  1.00 93.23           H
ATOM   2488 2HB  PHE A 170     -10.064  13.397 -10.467  1.00 93.23           H
ATOM   2489  CG  PHE A 170      -9.523  15.046  -9.204  1.00 93.23           C
ATOM   2490  CD1 PHE A 170     -10.798  15.203  -8.755  1.00 93.23           C
ATOM   2491  HD1 PHE A 170     -11.556  14.458  -8.998  1.00 93.23           H
ATOM   2492  CD2 PHE A 170      -8.577  15.976  -8.901  1.00 93.23           C
ATOM   2493  HD2 PHE A 170      -7.556  15.850  -9.261  1.00 93.23           H
ATOM   2494  CE1 PHE A 170     -11.141  16.336  -7.972  1.00 93.23           C
ATOM   2495  HE1 PHE A 170     -12.162  16.461  -7.612  1.00 93.23           H
ATOM   2496  CE2 PHE A 170      -8.920  17.109  -8.118  1.00 93.23           C
ATOM   2497  HE2 PHE A 170      -8.162  17.854  -7.876  1.00 93.23           H
ATOM   2498  CZ  PHE A 170     -10.195  17.265  -7.669  1.00 93.23           C
ATOM   2499  HZ  PHE A 170     -10.458  18.135  -7.068  1.00 93.23           H
ATOM   2500  HN  PHE A 170      -8.383  11.858 -11.163  1.00 93.23           H
ATOM   2501  N   THR A 171     -10.324  11.469  -8.556  1.00 93.07           N
ATOM   2502  CA  THR A 171     -11.268  10.916  -7.600  1.00 93.07           C
ATOM   2503  C   THR A 171     -10.548  10.005  -6.604  1.00 93.07           C
ATOM   2504  O   THR A 171     -10.869  10.000  -5.417  1.00 93.07           O
ATOM   2505  HA  THR A 171     -11.700  11.737  -7.028  1.00 93.07           H
ATOM   2506  CB  THR A 171     -12.373  10.205  -8.385  1.00 93.07           C
ATOM   2507  HB  THR A 171     -11.989   9.308  -8.871  1.00 93.07           H
ATOM   2508  OG1 THR A 171     -12.879  11.209  -9.260  1.00 93.07           O
ATOM   2509  HG1 THR A 171     -12.400  11.172 -10.137  1.00 93.07           H
ATOM   2510  CG2 THR A 171     -13.571   9.837  -7.507  1.00 93.07           C
ATOM   2511 1HG2 THR A 171     -13.996  10.743  -7.075  1.00 93.07           H
ATOM   2512 2HG2 THR A 171     -13.245   9.171  -6.708  1.00 93.07           H
ATOM   2513 3HG2 THR A 171     -14.325   9.335  -8.114  1.00 93.07           H
ATOM   2514  HN  THR A 171     -10.508  11.243  -9.512  1.00 93.07           H
ATOM   2515  N   ILE A 172      -9.586   9.256  -7.125  1.00 93.72           N
ATOM   2516  CA  ILE A 172      -8.833   8.326  -6.300  1.00 93.72           C
ATOM   2517  C   ILE A 172      -8.059   9.107  -5.236  1.00 93.72           C
ATOM   2518  O   ILE A 172      -8.061   8.735  -4.064  1.00 93.72           O
ATOM   2519  HA  ILE A 172      -9.551   7.678  -5.799  1.00 93.72           H
ATOM   2520  CB  ILE A 172      -7.948   7.433  -7.172  1.00 93.72           C
ATOM   2521  HB  ILE A 172      -7.464   8.059  -7.922  1.00 93.72           H
ATOM   2522  CG1 ILE A 172      -8.787   6.396  -7.922  1.00 93.72           C
ATOM   2523 1HG1 ILE A 172      -9.172   5.657  -7.220  1.00 93.72           H
ATOM   2524 2HG1 ILE A 172      -9.649   6.882  -8.379  1.00 93.72           H
ATOM   2525  CG2 ILE A 172      -6.840   6.782  -6.342  1.00 93.72           C
ATOM   2526 1HG2 ILE A 172      -6.219   7.557  -5.894  1.00 93.72           H
ATOM   2527 2HG2 ILE A 172      -7.285   6.172  -5.556  1.00 93.72           H
ATOM   2528 3HG2 ILE A 172      -6.226   6.152  -6.987  1.00 93.72           H
ATOM   2529  CD1 ILE A 172      -7.957   5.697  -9.002  1.00 93.72           C
ATOM   2530 1HD1 ILE A 172      -7.594   6.436  -9.716  1.00 93.72           H
ATOM   2531 2HD1 ILE A 172      -7.110   5.193  -8.539  1.00 93.72           H
ATOM   2532 3HD1 ILE A 172      -8.577   4.966  -9.520  1.00 93.72           H
ATOM   2533  HN  ILE A 172      -9.321   9.277  -8.089  1.00 93.72           H
ATOM   2534  N   TRP A 173      -7.416  10.176  -5.683  1.00 92.10           N
ATOM   2535  CA  TRP A 173      -6.570  10.963  -4.801  1.00 92.10           C
ATOM   2536  C   TRP A 173      -7.455  11.556  -3.703  1.00 92.10           C
ATOM   2537  O   TRP A 173      -7.096  11.525  -2.527  1.00 92.10           O
ATOM   2538  HA  TRP A 173      -5.831  10.293  -4.363  1.00 92.10           H
ATOM   2539  CB  TRP A 173      -5.799  12.026  -5.586  1.00 92.10           C
ATOM   2540 1HB  TRP A 173      -6.474  12.497  -6.301  1.00 92.10           H
ATOM   2541 2HB  TRP A 173      -5.470  12.804  -4.898  1.00 92.10           H
ATOM   2542  CG  TRP A 173      -4.582  11.483  -6.339  1.00 92.10           C
ATOM   2543  CD1 TRP A 173      -4.411  11.377  -7.664  1.00 92.10           C
ATOM   2544  HD1 TRP A 173      -5.152  11.679  -8.404  1.00 92.10           H
ATOM   2545  CD2 TRP A 173      -3.366  10.972  -5.752  1.00 92.10           C
ATOM   2546  NE1 TRP A 173      -3.179  10.838  -7.973  1.00 92.10           N
ATOM   2547  HE1 TRP A 173      -2.823  10.662  -8.891  1.00 92.10           H
ATOM   2548  CE2 TRP A 173      -2.523  10.584  -6.774  1.00 92.10           C
ATOM   2549  CE3 TRP A 173      -2.991  10.843  -4.404  1.00 92.10           C
ATOM   2550  HE3 TRP A 173      -3.638  11.142  -3.579  1.00 92.10           H
ATOM   2551  CZ2 TRP A 173      -1.252  10.041  -6.554  1.00 92.10           C
ATOM   2552  HZ2 TRP A 173      -0.605   9.742  -7.378  1.00 92.10           H
ATOM   2553  CZ3 TRP A 173      -1.717  10.298  -4.201  1.00 92.10           C
ATOM   2554  HZ3 TRP A 173      -1.377  10.176  -3.172  1.00 92.10           H
ATOM   2555  CH2 TRP A 173      -0.857   9.902  -5.218  1.00 92.10           C
ATOM   2556  HH2 TRP A 173       0.121   9.486  -4.977  1.00 92.10           H
ATOM   2557  HN  TRP A 173      -7.465  10.504  -6.626  1.00 92.10           H
ATOM   2558  N   VAL A 174      -8.595  12.083  -4.126  1.00 95.35           N
ATOM   2559  CA  VAL A 174      -9.519  12.711  -3.197  1.00 95.35           C
ATOM   2560  C   VAL A 174      -9.986  11.677  -2.171  1.00 95.35           C
ATOM   2561  O   VAL A 174     -10.020  11.957  -0.974  1.00 95.35           O
ATOM   2562  HA  VAL A 174      -8.976  13.501  -2.677  1.00 95.35           H
ATOM   2563  CB  VAL A 174     -10.674  13.357  -3.964  1.00 95.35           C
ATOM   2564  HB  VAL A 174     -11.113  12.597  -4.611  1.00 95.35           H
ATOM   2565  CG1 VAL A 174     -11.763  13.844  -3.007  1.00 95.35           C
ATOM   2566 1HG1 VAL A 174     -12.151  13.000  -2.437  1.00 95.35           H
ATOM   2567 2HG1 VAL A 174     -11.343  14.582  -2.323  1.00 95.35           H
ATOM   2568 3HG1 VAL A 174     -12.573  14.299  -3.579  1.00 95.35           H
ATOM   2569  CG2 VAL A 174     -10.173  14.498  -4.852  1.00 95.35           C
ATOM   2570 1HG2 VAL A 174      -9.697  15.258  -4.232  1.00 95.35           H
ATOM   2571 2HG2 VAL A 174      -9.450  14.110  -5.570  1.00 95.35           H
ATOM   2572 3HG2 VAL A 174     -11.015  14.939  -5.386  1.00 95.35           H
ATOM   2573  HN  VAL A 174      -8.890  12.085  -5.081  1.00 95.35           H
ATOM   2574  N   LEU A 175     -10.335  10.504  -2.678  1.00 89.89           N
ATOM   2575  CA  LEU A 175     -10.875   9.454  -1.831  1.00 89.89           C
ATOM   2576  C   LEU A 175      -9.813   9.025  -0.816  1.00 89.89           C
ATOM   2577  O   LEU A 175     -10.102   8.891   0.372  1.00 89.89           O
ATOM   2578  HA  LEU A 175     -11.721   9.875  -1.288  1.00 89.89           H
ATOM   2579  CB  LEU A 175     -11.412   8.302  -2.683  1.00 89.89           C
ATOM   2580 1HB  LEU A 175     -12.161   8.700  -3.367  1.00 89.89           H
ATOM   2581 2HB  LEU A 175     -10.595   7.916  -3.293  1.00 89.89           H
ATOM   2582  CG  LEU A 175     -12.034   7.133  -1.915  1.00 89.89           C
ATOM   2583  HG  LEU A 175     -11.300   6.767  -1.197  1.00 89.89           H
ATOM   2584  CD1 LEU A 175     -13.258   7.590  -1.119  1.00 89.89           C
ATOM   2585 1HD1 LEU A 175     -12.961   8.358  -0.405  1.00 89.89           H
ATOM   2586 2HD1 LEU A 175     -14.004   7.997  -1.801  1.00 89.89           H
ATOM   2587 3HD1 LEU A 175     -13.680   6.740  -0.583  1.00 89.89           H
ATOM   2588  CD2 LEU A 175     -12.363   5.972  -2.856  1.00 89.89           C
ATOM   2589 1HD2 LEU A 175     -13.070   6.308  -3.614  1.00 89.89           H
ATOM   2590 2HD2 LEU A 175     -11.449   5.626  -3.339  1.00 89.89           H
ATOM   2591 3HD2 LEU A 175     -12.803   5.155  -2.285  1.00 89.89           H
ATOM   2592  HN  LEU A 175     -10.253  10.266  -3.645  1.00 89.89           H
ATOM   2593  N   ALA A 176      -8.605   8.822  -1.322  1.00 95.02           N
ATOM   2594  CA  ALA A 176      -7.516   8.341  -0.489  1.00 95.02           C
ATOM   2595  C   ALA A 176      -7.231   9.365   0.611  1.00 95.02           C
ATOM   2596  O   ALA A 176      -6.954   8.996   1.751  1.00 95.02           O
ATOM   2597  HA  ALA A 176      -7.838   7.407  -0.029  1.00 95.02           H
ATOM   2598  CB  ALA A 176      -6.290   8.065  -1.361  1.00 95.02           C
ATOM   2599 1HB  ALA A 176      -6.537   7.309  -2.107  1.00 95.02           H
ATOM   2600 2HB  ALA A 176      -5.985   8.984  -1.862  1.00 95.02           H
ATOM   2601 3HB  ALA A 176      -5.473   7.704  -0.736  1.00 95.02           H
ATOM   2602  HN  ALA A 176      -8.366   8.980  -2.280  1.00 95.02           H
ATOM   2603  N   ALA A 177      -7.308  10.632   0.230  1.00 94.91           N
ATOM   2604  CA  ALA A 177      -7.034  11.712   1.163  1.00 94.91           C
ATOM   2605  C   ALA A 177      -8.046  11.659   2.309  1.00 94.91           C
ATOM   2606  O   ALA A 177      -7.675  11.777   3.476  1.00 94.91           O
ATOM   2607  HA  ALA A 177      -6.033  11.556   1.566  1.00 94.91           H
ATOM   2608  CB  ALA A 177      -7.064  13.049   0.420  1.00 94.91           C
ATOM   2609 1HB  ALA A 177      -6.307  13.046  -0.364  1.00 94.91           H
ATOM   2610 2HB  ALA A 177      -8.048  13.195  -0.026  1.00 94.91           H
ATOM   2611 3HB  ALA A 177      -6.859  13.859   1.120  1.00 94.91           H
ATOM   2612  HN  ALA A 177      -7.552  10.924  -0.695  1.00 94.91           H
ATOM   2613  N   ALA A 178      -9.305  11.481   1.936  1.00 94.96           N
ATOM   2614  CA  ALA A 178     -10.380  11.463   2.914  1.00 94.96           C
ATOM   2615  C   ALA A 178     -10.171  10.288   3.873  1.00 94.96           C
ATOM   2616  O   ALA A 178     -10.468  10.393   5.062  1.00 94.96           O
ATOM   2617  HA  ALA A 178     -10.331  12.394   3.479  1.00 94.96           H
ATOM   2618  CB  ALA A 178     -11.727  11.394   2.192  1.00 94.96           C
ATOM   2619 1HB  ALA A 178     -11.838  12.265   1.547  1.00 94.96           H
ATOM   2620 2HB  ALA A 178     -11.769  10.487   1.589  1.00 94.96           H
ATOM   2621 3HB  ALA A 178     -12.532  11.380   2.926  1.00 94.96           H
ATOM   2622  HN  ALA A 178      -9.595  11.352   0.988  1.00 94.96           H
ATOM   2623  N   LEU A 179      -9.663   9.197   3.319  1.00 92.11           N
ATOM   2624  CA  LEU A 179      -9.472   7.984   4.095  1.00 92.11           C
ATOM   2625  C   LEU A 179      -8.262   8.157   5.015  1.00 92.11           C
ATOM   2626  O   LEU A 179      -7.958   7.277   5.819  1.00 92.11           O
ATOM   2627  HA  LEU A 179     -10.359   7.848   4.713  1.00 92.11           H
ATOM   2628  CB  LEU A 179      -9.373   6.768   3.171  1.00 92.11           C
ATOM   2629 1HB  LEU A 179      -8.587   6.955   2.439  1.00 92.11           H
ATOM   2630 2HB  LEU A 179      -9.057   5.910   3.765  1.00 92.11           H
ATOM   2631  CG  LEU A 179     -10.651   6.390   2.420  1.00 92.11           C
ATOM   2632  HG  LEU A 179     -11.024   7.279   1.911  1.00 92.11           H
ATOM   2633  CD1 LEU A 179     -10.366   5.339   1.345  1.00 92.11           C
ATOM   2634 1HD1 LEU A 179      -9.645   5.737   0.631  1.00 92.11           H
ATOM   2635 2HD1 LEU A 179      -9.957   4.443   1.812  1.00 92.11           H
ATOM   2636 3HD1 LEU A 179     -11.292   5.089   0.827  1.00 92.11           H
ATOM   2637  CD2 LEU A 179     -11.743   5.935   3.391  1.00 92.11           C
ATOM   2638 1HD2 LEU A 179     -11.395   5.065   3.948  1.00 92.11           H
ATOM   2639 2HD2 LEU A 179     -11.972   6.743   4.086  1.00 92.11           H
ATOM   2640 3HD2 LEU A 179     -12.641   5.672   2.831  1.00 92.11           H
ATOM   2641  HN  LEU A 179      -9.384   9.134   2.360  1.00 92.11           H
ATOM   2642  N   CYS A 180      -7.604   9.297   4.866  1.00 91.25           N
ATOM   2643  CA  CYS A 180      -6.422   9.589   5.660  1.00 91.25           C
ATOM   2644  C   CYS A 180      -6.842  10.463   6.843  1.00 91.25           C
ATOM   2645  O   CYS A 180      -6.020  10.793   7.698  1.00 91.25           O
ATOM   2646  HA  CYS A 180      -6.033   8.631   6.005  1.00 91.25           H
ATOM   2647  CB  CYS A 180      -5.327  10.250   4.821  1.00 91.25           C
ATOM   2648 1HB  CYS A 180      -5.690  11.192   4.411  1.00 91.25           H
ATOM   2649 2HB  CYS A 180      -4.468  10.486   5.450  1.00 91.25           H
ATOM   2650  SG  CYS A 180      -4.817   9.134   3.464  1.00 91.25           S
ATOM   2651  HG  CYS A 180      -5.702   9.581   2.577  1.00 91.25           H
ATOM   2652  HN  CYS A 180      -7.866  10.014   4.220  1.00 91.25           H
ATOM   2653  N   ILE A 181      -8.119  10.814   6.855  1.00 91.22           N
ATOM   2654  CA  ILE A 181      -8.637  11.720   7.866  1.00 91.22           C
ATOM   2655  C   ILE A 181      -8.346  11.149   9.255  1.00 91.22           C
ATOM   2656  O   ILE A 181      -7.862  11.860  10.134  1.00 91.22           O
ATOM   2657  HA  ILE A 181      -8.103  12.665   7.762  1.00 91.22           H
ATOM   2658  CB  ILE A 181     -10.119  12.009   7.618  1.00 91.22           C
ATOM   2659  HB  ILE A 181     -10.628  11.060   7.448  1.00 91.22           H
ATOM   2660  CG1 ILE A 181     -10.309  12.856   6.358  1.00 91.22           C
ATOM   2661 1HG1 ILE A 181      -9.881  13.846   6.513  1.00 91.22           H
ATOM   2662 2HG1 ILE A 181      -9.770  12.403   5.526  1.00 91.22           H
ATOM   2663  CG2 ILE A 181     -10.765  12.655   8.846  1.00 91.22           C
ATOM   2664 1HG2 ILE A 181     -10.678  11.981   9.698  1.00 91.22           H
ATOM   2665 2HG2 ILE A 181     -10.258  13.593   9.071  1.00 91.22           H
ATOM   2666 3HG2 ILE A 181     -11.818  12.849   8.642  1.00 91.22           H
ATOM   2667  CD1 ILE A 181     -11.792  12.985   6.003  1.00 91.22           C
ATOM   2668 1HD1 ILE A 181     -12.210  11.994   5.825  1.00 91.22           H
ATOM   2669 2HD1 ILE A 181     -12.323  13.461   6.828  1.00 91.22           H
ATOM   2670 3HD1 ILE A 181     -11.899  13.592   5.104  1.00 91.22           H
ATOM   2671  HN  ILE A 181      -8.794  10.490   6.192  1.00 91.22           H
ATOM   2672  N   PRO A 182      -8.634   9.859   9.478  1.00 92.72           N
ATOM   2673  CA  PRO A 182      -8.409   9.252  10.792  1.00 92.72           C
ATOM   2674  C   PRO A 182      -6.990   9.467  11.292  1.00 92.72           C
ATOM   2675  O   PRO A 182      -6.783   9.817  12.453  1.00 92.72           O
ATOM   2676  HA  PRO A 182      -9.048   9.726  11.537  1.00 92.72           H
ATOM   2677  CB  PRO A 182      -8.713   7.770  10.563  1.00 92.72           C
ATOM   2678 1HB  PRO A 182      -7.814   7.213  10.298  1.00 92.72           H
ATOM   2679 2HB  PRO A 182      -9.125   7.302  11.457  1.00 92.72           H
ATOM   2680  CG  PRO A 182      -9.721   7.788   9.421  1.00 92.72           C
ATOM   2681 1HG  PRO A 182      -9.771   6.827   8.909  1.00 92.72           H
ATOM   2682 2HG  PRO A 182     -10.730   8.000   9.775  1.00 92.72           H
ATOM   2683  CD  PRO A 182      -9.190   8.890   8.517  1.00 92.72           C
ATOM   2684 1HD  PRO A 182      -8.426   8.519   7.834  1.00 92.72           H
ATOM   2685 2HD  PRO A 182      -9.979   9.325   7.903  1.00 92.72           H
ATOM   2686  N   GLU A 183      -6.041   9.249  10.393  1.00 89.79           N
ATOM   2687  CA  GLU A 183      -4.636   9.347  10.750  1.00 89.79           C
ATOM   2688  C   GLU A 183      -4.296  10.774  11.184  1.00 89.79           C
ATOM   2689  O   GLU A 183      -3.528  10.974  12.123  1.00 89.79           O
ATOM   2690  HA  GLU A 183      -4.502   8.663  11.588  1.00 89.79           H
ATOM   2691  CB  GLU A 183      -3.743   8.899   9.590  1.00 89.79           C
ATOM   2692 1HB  GLU A 183      -4.165   9.247   8.647  1.00 89.79           H
ATOM   2693 2HB  GLU A 183      -2.723   9.243   9.758  1.00 89.79           H
ATOM   2694  CG  GLU A 183      -3.676   7.373   9.507  1.00 89.79           C
ATOM   2695 1HG  GLU A 183      -2.871   7.077   8.834  1.00 89.79           H
ATOM   2696 2HG  GLU A 183      -3.438   6.962  10.488  1.00 89.79           H
ATOM   2697  CD  GLU A 183      -5.002   6.792   9.013  1.00 89.79           C
ATOM   2698  OE1 GLU A 183      -5.174   5.563   9.163  1.00 89.79           O
ATOM   2699  OE2 GLU A 183      -5.814   7.589   8.497  1.00 89.79           O
ATOM   2700  HN  GLU A 183      -6.219   9.011   9.438  1.00 89.79           H
ATOM   2701  N   ILE A 184      -4.885  11.729  10.479  1.00 91.04           N
ATOM   2702  CA  ILE A 184      -4.600  13.131  10.734  1.00 91.04           C
ATOM   2703  C   ILE A 184      -5.032  13.483  12.159  1.00 91.04           C
ATOM   2704  O   ILE A 184      -4.343  14.228  12.854  1.00 91.04           O
ATOM   2705  HA  ILE A 184      -3.521  13.264  10.658  1.00 91.04           H
ATOM   2706  CB  ILE A 184      -5.243  14.012   9.661  1.00 91.04           C
ATOM   2707  HB  ILE A 184      -6.296  13.741   9.582  1.00 91.04           H
ATOM   2708  CG1 ILE A 184      -4.608  13.760   8.292  1.00 91.04           C
ATOM   2709 1HG1 ILE A 184      -3.589  14.147   8.283  1.00 91.04           H
ATOM   2710 2HG1 ILE A 184      -4.542  12.687   8.110  1.00 91.04           H
ATOM   2711  CG2 ILE A 184      -5.185  15.489  10.057  1.00 91.04           C
ATOM   2712 1HG2 ILE A 184      -5.720  15.635  10.995  1.00 91.04           H
ATOM   2713 2HG2 ILE A 184      -4.145  15.791  10.180  1.00 91.04           H
ATOM   2714 3HG2 ILE A 184      -5.648  16.092   9.277  1.00 91.04           H
ATOM   2715  CD1 ILE A 184      -5.422  14.423   7.179  1.00 91.04           C
ATOM   2716 1HD1 ILE A 184      -6.433  14.015   7.176  1.00 91.04           H
ATOM   2717 2HD1 ILE A 184      -5.465  15.498   7.352  1.00 91.04           H
ATOM   2718 3HD1 ILE A 184      -4.949  14.228   6.217  1.00 91.04           H
ATOM   2719  HN  ILE A 184      -5.545  11.558   9.747  1.00 91.04           H
ATOM   2720  N   LEU A 185      -6.171  12.932  12.552  1.00 91.20           N
ATOM   2721  CA  LEU A 185      -6.815  13.343  13.788  1.00 91.20           C
ATOM   2722  C   LEU A 185      -6.090  12.701  14.973  1.00 91.20           C
ATOM   2723  O   LEU A 185      -5.745  13.383  15.937  1.00 91.20           O
ATOM   2724  HA  LEU A 185      -6.712  14.425  13.866  1.00 91.20           H
ATOM   2725  CB  LEU A 185      -8.312  13.032  13.741  1.00 91.20           C
ATOM   2726 1HB  LEU A 185      -8.437  11.978  13.495  1.00 91.20           H
ATOM   2727 2HB  LEU A 185      -8.724  13.176  14.740  1.00 91.20           H
ATOM   2728  CG  LEU A 185      -9.138  13.859  12.755  1.00 91.20           C
ATOM   2729  HG  LEU A 185      -8.746  13.688  11.753  1.00 91.20           H
ATOM   2730  CD1 LEU A 185     -10.600  13.408  12.750  1.00 91.20           C
ATOM   2731 1HD1 LEU A 185     -10.656  12.359  12.459  1.00 91.20           H
ATOM   2732 2HD1 LEU A 185     -11.022  13.531  13.748  1.00 91.20           H
ATOM   2733 3HD1 LEU A 185     -11.165  14.012  12.041  1.00 91.20           H
ATOM   2734  CD2 LEU A 185      -9.001  15.355  13.044  1.00 91.20           C
ATOM   2735 1HD2 LEU A 185      -9.353  15.564  14.055  1.00 91.20           H
ATOM   2736 2HD2 LEU A 185      -7.955  15.648  12.956  1.00 91.20           H
ATOM   2737 3HD2 LEU A 185      -9.599  15.920  12.328  1.00 91.20           H
ATOM   2738  HN  LEU A 185      -6.651  12.218  12.042  1.00 91.20           H
ATOM   2739  N   TYR A 186      -5.881  11.397  14.862  1.00 91.49           N
ATOM   2740  CA  TYR A 186      -5.601  10.583  16.032  1.00 91.49           C
ATOM   2741  C   TYR A 186      -4.126  10.181  16.080  1.00 91.49           C
ATOM   2742  O   TYR A 186      -3.687   9.524  17.024  1.00 91.49           O
ATOM   2743  HA  TYR A 186      -5.838  11.173  16.918  1.00 91.49           H
ATOM   2744  CB  TYR A 186      -6.456   9.323  15.883  1.00 91.49           C
ATOM   2745 1HB  TYR A 186      -6.115   8.765  15.011  1.00 91.49           H
ATOM   2746 2HB  TYR A 186      -6.298   8.683  16.752  1.00 91.49           H
ATOM   2747  CG  TYR A 186      -7.954   9.600  15.739  1.00 91.49           C
ATOM   2748  CD1 TYR A 186      -8.587  10.447  16.626  1.00 91.49           C
ATOM   2749  HD1 TYR A 186      -8.020  10.917  17.430  1.00 91.49           H
ATOM   2750  CD2 TYR A 186      -8.671   9.005  14.722  1.00 91.49           C
ATOM   2751  HD2 TYR A 186      -8.171   8.336  14.021  1.00 91.49           H
ATOM   2752  CE1 TYR A 186      -9.997  10.708  16.491  1.00 91.49           C
ATOM   2753  HE1 TYR A 186     -10.509  11.375  17.184  1.00 91.49           H
ATOM   2754  CE2 TYR A 186     -10.081   9.266  14.586  1.00 91.49           C
ATOM   2755  HE2 TYR A 186     -10.659   8.802  13.787  1.00 91.49           H
ATOM   2756  CZ  TYR A 186     -10.674  10.105  15.477  1.00 91.49           C
ATOM   2757  OH  TYR A 186     -12.005  10.352  15.349  1.00 91.49           O
ATOM   2758  HH  TYR A 186     -12.379   9.823  14.587  1.00 91.49           H
ATOM   2759  HN  TYR A 186      -5.901  10.899  13.996  1.00 91.49           H
ATOM   2760  N   SER A 187      -3.400  10.591  15.050  1.00 92.39           N
ATOM   2761  CA  SER A 187      -1.952  10.470  15.059  1.00 92.39           C
ATOM   2762  C   SER A 187      -1.352  11.443  16.076  1.00 92.39           C
ATOM   2763  O   SER A 187      -1.557  12.652  15.978  1.00 92.39           O
ATOM   2764  HA  SER A 187      -1.750   9.439  15.352  1.00 92.39           H
ATOM   2765  CB  SER A 187      -1.369  10.728  13.669  1.00 92.39           C
ATOM   2766 1HB  SER A 187      -1.657  11.725  13.334  1.00 92.39           H
ATOM   2767 2HB  SER A 187      -0.280  10.713  13.723  1.00 92.39           H
ATOM   2768  OG  SER A 187      -1.809   9.763  12.717  1.00 92.39           O
ATOM   2769  HG  SER A 187      -2.309  10.214  11.978  1.00 92.39           H
ATOM   2770  HN  SER A 187      -3.784  10.999  14.222  1.00 92.39           H
ATOM   2771  N   GLN A 188      -0.623  10.880  17.028  1.00 85.45           N
ATOM   2772  CA  GLN A 188       0.119  11.689  17.980  1.00 85.45           C
ATOM   2773  C   GLN A 188       1.359  10.935  18.465  1.00 85.45           C
ATOM   2774  O   GLN A 188       1.513   9.746  18.190  1.00 85.45           O
ATOM   2775  HA  GLN A 188       0.420  12.581  17.430  1.00 85.45           H
ATOM   2776  CB  GLN A 188      -0.767  12.101  19.157  1.00 85.45           C
ATOM   2777 1HB  GLN A 188      -0.211  12.763  19.821  1.00 85.45           H
ATOM   2778 2HB  GLN A 188      -1.626  12.664  18.791  1.00 85.45           H
ATOM   2779  CG  GLN A 188      -1.249  10.876  19.936  1.00 85.45           C
ATOM   2780 1HG  GLN A 188      -1.715  10.166  19.253  1.00 85.45           H
ATOM   2781 2HG  GLN A 188      -0.396  10.370  20.389  1.00 85.45           H
ATOM   2782  CD  GLN A 188      -2.247  11.275  21.024  1.00 85.45           C
ATOM   2783  OE1 GLN A 188      -2.785  12.370  21.037  1.00 85.45           O
ATOM   2784  NE2 GLN A 188      -2.464  10.329  21.933  1.00 85.45           N
ATOM   2785 1HE2 GLN A 188      -1.990   9.451  21.864  1.00 85.45           H
ATOM   2786 2HE2 GLN A 188      -3.102  10.495  22.686  1.00 85.45           H
ATOM   2787  HN  GLN A 188      -0.535   9.892  17.154  1.00 85.45           H
ATOM   2788  N   ILE A 189       2.211  11.657  19.177  1.00 89.92           N
ATOM   2789  CA  ILE A 189       3.367  11.044  19.809  1.00 89.92           C
ATOM   2790  C   ILE A 189       2.969  10.516  21.188  1.00 89.92           C
ATOM   2791  O   ILE A 189       2.463  11.266  22.022  1.00 89.92           O
ATOM   2792  HA  ILE A 189       3.668  10.199  19.189  1.00 89.92           H
ATOM   2793  CB  ILE A 189       4.542  12.023  19.840  1.00 89.92           C
ATOM   2794  HB  ILE A 189       4.233  12.911  20.392  1.00 89.92           H
ATOM   2795  CG1 ILE A 189       4.917  12.477  18.428  1.00 89.92           C
ATOM   2796 1HG1 ILE A 189       5.284  11.626  17.854  1.00 89.92           H
ATOM   2797 2HG1 ILE A 189       4.030  12.848  17.915  1.00 89.92           H
ATOM   2798  CG2 ILE A 189       5.737  11.422  20.585  1.00 89.92           C
ATOM   2799 1HG2 ILE A 189       5.447  11.191  21.610  1.00 89.92           H
ATOM   2800 2HG2 ILE A 189       6.056  10.509  20.082  1.00 89.92           H
ATOM   2801 3HG2 ILE A 189       6.558  12.139  20.592  1.00 89.92           H
ATOM   2802  CD1 ILE A 189       5.986  13.571  18.468  1.00 89.92           C
ATOM   2803 1HD1 ILE A 189       5.606  14.429  19.022  1.00 89.92           H
ATOM   2804 2HD1 ILE A 189       6.879  13.187  18.961  1.00 89.92           H
ATOM   2805 3HD1 ILE A 189       6.233  13.875  17.451  1.00 89.92           H
ATOM   2806  HN  ILE A 189       2.121  12.642  19.325  1.00 89.92           H
ATOM   2807  N   LYS A 190       3.212   9.229  21.387  1.00 85.25           N
ATOM   2808  CA  LYS A 190       3.002   8.619  22.689  1.00 85.25           C
ATOM   2809  C   LYS A 190       4.353   8.217  23.283  1.00 85.25           C
ATOM   2810  O   LYS A 190       5.224   7.719  22.572  1.00 85.25           O
ATOM   2811  HA  LYS A 190       2.552   9.374  23.334  1.00 85.25           H
ATOM   2812  CB  LYS A 190       2.006   7.462  22.584  1.00 85.25           C
ATOM   2813 1HB  LYS A 190       1.076   7.816  22.140  1.00 85.25           H
ATOM   2814 2HB  LYS A 190       2.404   6.695  21.920  1.00 85.25           H
ATOM   2815  CG  LYS A 190       1.723   6.856  23.960  1.00 85.25           C
ATOM   2816 1HG  LYS A 190       2.657   6.526  24.415  1.00 85.25           H
ATOM   2817 2HG  LYS A 190       1.301   7.617  24.617  1.00 85.25           H
ATOM   2818  CD  LYS A 190       0.757   5.675  23.851  1.00 85.25           C
ATOM   2819 1HD  LYS A 190      -0.218   6.028  23.513  1.00 85.25           H
ATOM   2820 2HD  LYS A 190       1.119   4.972  23.101  1.00 85.25           H
ATOM   2821  CE  LYS A 190       0.608   4.962  25.196  1.00 85.25           C
ATOM   2822 1HE  LYS A 190       1.585   4.853  25.667  1.00 85.25           H
ATOM   2823 2HE  LYS A 190      -0.004   5.564  25.868  1.00 85.25           H
ATOM   2824  NZ  LYS A 190      -0.011   3.631  25.012  1.00 85.25           N
ATOM   2825 1HZ  LYS A 190      -0.148   3.193  25.916  1.00 85.25           H
ATOM   2826 2HZ  LYS A 190      -0.907   3.736  24.548  1.00 85.25           H
ATOM   2827 3HZ  LYS A 190       0.597   3.051  24.444  1.00 85.25           H
ATOM   2828  HN  LYS A 190       3.547   8.607  20.678  1.00 85.25           H
ATOM   2829  N   GLU A 191       4.484   8.446  24.582  1.00 76.36           N
ATOM   2830  CA  GLU A 191       5.652   7.980  25.310  1.00 76.36           C
ATOM   2831  C   GLU A 191       5.368   6.622  25.954  1.00 76.36           C
ATOM   2832  O   GLU A 191       4.420   6.483  26.726  1.00 76.36           O
ATOM   2833  HA  GLU A 191       6.438   7.877  24.561  1.00 76.36           H
ATOM   2834  CB  GLU A 191       6.089   9.004  26.359  1.00 76.36           C
ATOM   2835 1HB  GLU A 191       6.138   9.995  25.907  1.00 76.36           H
ATOM   2836 2HB  GLU A 191       5.422   8.955  27.220  1.00 76.36           H
ATOM   2837  CG  GLU A 191       7.492   8.688  26.882  1.00 76.36           C
ATOM   2838 1HG  GLU A 191       7.478   7.742  27.423  1.00 76.36           H
ATOM   2839 2HG  GLU A 191       8.177   8.567  26.044  1.00 76.36           H
ATOM   2840  CD  GLU A 191       7.996   9.801  27.803  1.00 76.36           C
ATOM   2841  OE1 GLU A 191       9.133   9.652  28.302  1.00 76.36           O
ATOM   2842  OE2 GLU A 191       7.234  10.774  27.988  1.00 76.36           O
ATOM   2843  HN  GLU A 191       3.812   8.940  25.133  1.00 76.36           H
ATOM   2844  N   GLU A 192       6.206   5.654  25.614  1.00 76.13           N
ATOM   2845  CA  GLU A 192       6.029   4.300  26.112  1.00 76.13           C
ATOM   2846  C   GLU A 192       7.362   3.740  26.612  1.00 76.13           C
ATOM   2847  O   GLU A 192       8.305   3.588  25.837  1.00 76.13           O
ATOM   2848  HA  GLU A 192       5.329   4.387  26.943  1.00 76.13           H
ATOM   2849  CB  GLU A 192       5.422   3.396  25.037  1.00 76.13           C
ATOM   2850 1HB  GLU A 192       4.469   3.808  24.706  1.00 76.13           H
ATOM   2851 2HB  GLU A 192       6.137   3.258  24.227  1.00 76.13           H
ATOM   2852  CG  GLU A 192       5.130   2.002  25.596  1.00 76.13           C
ATOM   2853 1HG  GLU A 192       4.876   1.325  24.780  1.00 76.13           H
ATOM   2854 2HG  GLU A 192       6.024   1.603  26.074  1.00 76.13           H
ATOM   2855  CD  GLU A 192       3.981   2.045  26.605  1.00 76.13           C
ATOM   2856  OE1 GLU A 192       3.832   1.045  27.340  1.00 76.13           O
ATOM   2857  OE2 GLU A 192       3.277   3.078  26.620  1.00 76.13           O
ATOM   2858  HN  GLU A 192       6.993   5.783  25.010  1.00 76.13           H
ATOM   2859  N   SER A 193       7.398   3.449  27.904  1.00 75.29           N
ATOM   2860  CA  SER A 193       8.587   2.872  28.508  1.00 75.29           C
ATOM   2861  C   SER A 193       9.795   3.774  28.250  1.00 75.29           C
ATOM   2862  O   SER A 193      10.907   3.287  28.049  1.00 75.29           O
ATOM   2863  HA  SER A 193       8.371   2.818  29.575  1.00 75.29           H
ATOM   2864  CB  SER A 193       8.851   1.464  27.970  1.00 75.29           C
ATOM   2865 1HB  SER A 193       9.077   1.520  26.905  1.00 75.29           H
ATOM   2866 2HB  SER A 193       9.730   1.047  28.461  1.00 75.29           H
ATOM   2867  OG  SER A 193       7.738   0.597  28.173  1.00 75.29           O
ATOM   2868  HG  SER A 193       7.901  -0.280  27.722  1.00 75.29           H
ATOM   2869  HN  SER A 193       6.635   3.600  28.532  1.00 75.29           H
ATOM   2870  N   GLY A 194       9.537   5.074  28.264  1.00 83.25           N
ATOM   2871  CA  GLY A 194      10.600   6.050  28.098  1.00 83.25           C
ATOM   2872  C   GLY A 194      10.996   6.185  26.626  1.00 83.25           C
ATOM   2873  O   GLY A 194      11.986   6.839  26.303  1.00 83.25           O
ATOM   2874 1HA  GLY A 194      10.274   7.017  28.481  1.00 83.25           H
ATOM   2875 2HA  GLY A 194      11.468   5.751  28.685  1.00 83.25           H
ATOM   2876  HN  GLY A 194       8.623   5.461  28.386  1.00 83.25           H
ATOM   2877  N   ILE A 195      10.201   5.555  25.773  1.00 80.72           N
ATOM   2878  CA  ILE A 195      10.426   5.639  24.340  1.00 80.72           C
ATOM   2879  C   ILE A 195       9.284   6.426  23.694  1.00 80.72           C
ATOM   2880  O   ILE A 195       8.113   6.126  23.920  1.00 80.72           O
ATOM   2881  HA  ILE A 195      11.354   6.189  24.186  1.00 80.72           H
ATOM   2882  CB  ILE A 195      10.623   4.242  23.746  1.00 80.72           C
ATOM   2883  HB  ILE A 195       9.731   3.653  23.956  1.00 80.72           H
ATOM   2884  CG1 ILE A 195      11.803   3.527  24.407  1.00 80.72           C
ATOM   2885 1HG1 ILE A 195      12.721   4.086  24.223  1.00 80.72           H
ATOM   2886 2HG1 ILE A 195      11.658   3.500  25.487  1.00 80.72           H
ATOM   2887  CG2 ILE A 195      10.773   4.309  22.225  1.00 80.72           C
ATOM   2888 1HG2 ILE A 195       9.876   4.750  21.791  1.00 80.72           H
ATOM   2889 2HG2 ILE A 195      11.638   4.922  21.972  1.00 80.72           H
ATOM   2890 3HG2 ILE A 195      10.912   3.303  21.829  1.00 80.72           H
ATOM   2891  CD1 ILE A 195      11.951   2.102  23.871  1.00 80.72           C
ATOM   2892 1HD1 ILE A 195      11.041   1.540  24.079  1.00 80.72           H
ATOM   2893 2HD1 ILE A 195      12.120   2.134  22.795  1.00 80.72           H
ATOM   2894 3HD1 ILE A 195      12.797   1.616  24.358  1.00 80.72           H
ATOM   2895  HN  ILE A 195       9.417   4.997  26.046  1.00 80.72           H
ATOM   2896  N   ALA A 196       9.665   7.417  22.902  1.00 91.00           N
ATOM   2897  CA  ALA A 196       8.693   8.178  22.136  1.00 91.00           C
ATOM   2898  C   ALA A 196       8.271   7.369  20.908  1.00 91.00           C
ATOM   2899  O   ALA A 196       9.116   6.934  20.127  1.00 91.00           O
ATOM   2900  HA  ALA A 196       7.822   8.340  22.771  1.00 91.00           H
ATOM   2901  CB  ALA A 196       9.289   9.537  21.762  1.00 91.00           C
ATOM   2902 1HB  ALA A 196       9.544  10.084  22.669  1.00 91.00           H
ATOM   2903 2HB  ALA A 196      10.187   9.388  21.163  1.00 91.00           H
ATOM   2904 3HB  ALA A 196       8.559  10.108  21.187  1.00 91.00           H
ATOM   2905  HN  ALA A 196      10.616   7.702  22.780  1.00 91.00           H
ATOM   2906  N   ILE A 197       6.965   7.192  20.775  1.00 86.81           N
ATOM   2907  CA  ILE A 197       6.423   6.416  19.673  1.00 86.81           C
ATOM   2908  C   ILE A 197       5.384   7.256  18.926  1.00 86.81           C
ATOM   2909  O   ILE A 197       4.489   7.833  19.541  1.00 86.81           O
ATOM   2910  HA  ILE A 197       7.245   6.198  18.991  1.00 86.81           H
ATOM   2911  CB  ILE A 197       5.884   5.076  20.175  1.00 86.81           C
ATOM   2912  HB  ILE A 197       5.109   5.275  20.916  1.00 86.81           H
ATOM   2913  CG1 ILE A 197       6.981   4.271  20.875  1.00 86.81           C
ATOM   2914 1HG1 ILE A 197       7.781   4.051  20.168  1.00 86.81           H
ATOM   2915 2HG1 ILE A 197       7.418   4.865  21.677  1.00 86.81           H
ATOM   2916  CG2 ILE A 197       5.230   4.287  19.039  1.00 86.81           C
ATOM   2917 1HG2 ILE A 197       4.402   4.863  18.626  1.00 86.81           H
ATOM   2918 2HG2 ILE A 197       5.966   4.097  18.258  1.00 86.81           H
ATOM   2919 3HG2 ILE A 197       4.855   3.338  19.424  1.00 86.81           H
ATOM   2920  CD1 ILE A 197       6.424   2.965  21.446  1.00 86.81           C
ATOM   2921 1HD1 ILE A 197       5.640   3.190  22.169  1.00 86.81           H
ATOM   2922 2HD1 ILE A 197       6.010   2.362  20.637  1.00 86.81           H
ATOM   2923 3HD1 ILE A 197       7.225   2.412  21.937  1.00 86.81           H
ATOM   2924  HN  ILE A 197       6.283   7.568  21.403  1.00 86.81           H
ATOM   2925  N   CYS A 198       5.538   7.297  17.611  1.00 92.33           N
ATOM   2926  CA  CYS A 198       4.501   7.842  16.752  1.00 92.33           C
ATOM   2927  C   CYS A 198       3.463   6.747  16.498  1.00 92.33           C
ATOM   2928  O   CYS A 198       3.746   5.767  15.810  1.00 92.33           O
ATOM   2929  HA  CYS A 198       4.056   8.679  17.291  1.00 92.33           H
ATOM   2930  CB  CYS A 198       5.078   8.395  15.448  1.00 92.33           C
ATOM   2931 1HB  CYS A 198       5.682   9.279  15.654  1.00 92.33           H
ATOM   2932 2HB  CYS A 198       5.738   7.658  14.991  1.00 92.33           H
ATOM   2933  SG  CYS A 198       3.723   8.821  14.294  1.00 92.33           S
ATOM   2934  HN  CYS A 198       6.352   6.967  17.132  1.00 92.33           H
ATOM   2935  N   THR A 199       2.283   6.950  17.066  1.00 90.29           N
ATOM   2936  CA  THR A 199       1.203   5.990  16.912  1.00 90.29           C
ATOM   2937  C   THR A 199      -0.144   6.711  16.836  1.00 90.29           C
ATOM   2938  O   THR A 199      -0.234   7.900  17.140  1.00 90.29           O
ATOM   2939  HA  THR A 199       1.340   5.468  15.965  1.00 90.29           H
ATOM   2940  CB  THR A 199       1.292   4.989  18.066  1.00 90.29           C
ATOM   2941  HB  THR A 199       2.318   4.650  18.208  1.00 90.29           H
ATOM   2942  OG1 THR A 199       0.351   3.977  17.721  1.00 90.29           O
ATOM   2943  HG1 THR A 199       0.495   3.168  18.290  1.00 90.29           H
ATOM   2944  CG2 THR A 199       0.758   5.562  19.380  1.00 90.29           C
ATOM   2945 1HG2 THR A 199      -0.289   5.840  19.257  1.00 90.29           H
ATOM   2946 2HG2 THR A 199       1.338   6.443  19.655  1.00 90.29           H
ATOM   2947 3HG2 THR A 199       0.845   4.811  20.166  1.00 90.29           H
ATOM   2948  HN  THR A 199       2.061   7.751  17.621  1.00 90.29           H
ATOM   2949  N   MET A 200      -1.158   5.962  16.428  1.00 89.22           N
ATOM   2950  CA  MET A 200      -2.529   6.426  16.553  1.00 89.22           C
ATOM   2951  C   MET A 200      -3.073   6.158  17.958  1.00 89.22           C
ATOM   2952  O   MET A 200      -2.923   5.057  18.486  1.00 89.22           O
ATOM   2953  HA  MET A 200      -2.494   7.499  16.369  1.00 89.22           H
ATOM   2954  CB  MET A 200      -3.406   5.712  15.522  1.00 89.22           C
ATOM   2955 1HB  MET A 200      -3.301   4.633  15.635  1.00 89.22           H
ATOM   2956 2HB  MET A 200      -4.454   5.952  15.702  1.00 89.22           H
ATOM   2957  CG  MET A 200      -3.021   6.121  14.099  1.00 89.22           C
ATOM   2958 1HG  MET A 200      -2.314   6.951  14.128  1.00 89.22           H
ATOM   2959 2HG  MET A 200      -2.519   5.294  13.597  1.00 89.22           H
ATOM   2960  SD  MET A 200      -4.479   6.595  13.184  1.00 89.22           S
ATOM   2961  CE  MET A 200      -5.286   5.009  13.046  1.00 89.22           C
ATOM   2962 1HE  MET A 200      -4.636   4.315  12.513  1.00 89.22           H
ATOM   2963 2HE  MET A 200      -5.496   4.620  14.042  1.00 89.22           H
ATOM   2964 3HE  MET A 200      -6.221   5.124  12.497  1.00 89.22           H
ATOM   2965  HN  MET A 200      -1.054   5.055  16.020  1.00 89.22           H
ATOM   2966  N   VAL A 201      -3.693   7.183  18.524  1.00 91.35           N
ATOM   2967  CA  VAL A 201      -4.352   7.041  19.811  1.00 91.35           C
ATOM   2968  C   VAL A 201      -5.826   7.429  19.669  1.00 91.35           C
ATOM   2969  O   VAL A 201      -6.141   8.557  19.292  1.00 91.35           O
ATOM   2970  HA  VAL A 201      -4.292   5.992  20.098  1.00 91.35           H
ATOM   2971  CB  VAL A 201      -3.616   7.865  20.869  1.00 91.35           C
ATOM   2972  HB  VAL A 201      -3.708   8.917  20.600  1.00 91.35           H
ATOM   2973  CG1 VAL A 201      -4.250   7.677  22.249  1.00 91.35           C
ATOM   2974 1HG1 VAL A 201      -5.291   7.998  22.218  1.00 91.35           H
ATOM   2975 2HG1 VAL A 201      -4.203   6.624  22.530  1.00 91.35           H
ATOM   2976 3HG1 VAL A 201      -3.708   8.273  22.983  1.00 91.35           H
ATOM   2977  CG2 VAL A 201      -2.127   7.516  20.898  1.00 91.35           C
ATOM   2978 1HG2 VAL A 201      -2.006   6.458  21.132  1.00 91.35           H
ATOM   2979 2HG2 VAL A 201      -1.686   7.725  19.924  1.00 91.35           H
ATOM   2980 3HG2 VAL A 201      -1.628   8.115  21.659  1.00 91.35           H
ATOM   2981  HN  VAL A 201      -3.749   8.096  18.119  1.00 91.35           H
ATOM   2982  N   TYR A 202      -6.689   6.473  19.980  1.00 91.44           N
ATOM   2983  CA  TYR A 202      -8.118   6.672  19.811  1.00 91.44           C
ATOM   2984  C   TYR A 202      -8.755   7.197  21.099  1.00 91.44           C
ATOM   2985  O   TYR A 202      -8.375   6.788  22.195  1.00 91.44           O
ATOM   2986  HA  TYR A 202      -8.265   7.404  19.017  1.00 91.44           H
ATOM   2987  CB  TYR A 202      -8.701   5.293  19.494  1.00 91.44           C
ATOM   2988 1HB  TYR A 202      -8.456   4.610  20.308  1.00 91.44           H
ATOM   2989 2HB  TYR A 202      -9.787   5.369  19.457  1.00 91.44           H
ATOM   2990  CG  TYR A 202      -8.201   4.694  18.178  1.00 91.44           C
ATOM   2991  CD1 TYR A 202      -8.839   5.001  16.993  1.00 91.44           C
ATOM   2992  HD1 TYR A 202      -9.700   5.671  16.996  1.00 91.44           H
ATOM   2993  CD2 TYR A 202      -7.112   3.847  18.175  1.00 91.44           C
ATOM   2994  HD2 TYR A 202      -6.607   3.604  19.110  1.00 91.44           H
ATOM   2995  CE1 TYR A 202      -8.369   4.438  15.755  1.00 91.44           C
ATOM   2996  HE1 TYR A 202      -8.864   4.672  14.812  1.00 91.44           H
ATOM   2997  CE2 TYR A 202      -6.641   3.283  16.936  1.00 91.44           C
ATOM   2998  HE2 TYR A 202      -5.782   2.613  16.920  1.00 91.44           H
ATOM   2999  CZ  TYR A 202      -7.293   3.606  15.787  1.00 91.44           C
ATOM   3000  OH  TYR A 202      -6.849   3.074  14.617  1.00 91.44           O
ATOM   3001  HH  TYR A 202      -6.146   2.387  14.799  1.00 91.44           H
ATOM   3002  HN  TYR A 202      -6.426   5.578  20.341  1.00 91.44           H
ATOM   3003  N   PRO A 203      -9.730   8.110  20.992  1.00 85.39           N
ATOM   3004  CA  PRO A 203     -10.339   8.708  22.183  1.00 85.39           C
ATOM   3005  C   PRO A 203     -11.170   7.707  22.970  1.00 85.39           C
ATOM   3006  O   PRO A 203     -11.714   6.763  22.401  1.00 85.39           O
ATOM   3007  HA  PRO A 203      -9.564   9.040  22.875  1.00 85.39           H
ATOM   3008  CB  PRO A 203     -11.198   9.842  21.621  1.00 85.39           C
ATOM   3009 1HB  PRO A 203     -12.092  10.004  22.222  1.00 85.39           H
ATOM   3010 2HB  PRO A 203     -10.653  10.786  21.601  1.00 85.39           H
ATOM   3011  CG  PRO A 203     -11.542   9.374  20.236  1.00 85.39           C
ATOM   3012 1HG  PRO A 203     -12.416   8.723  20.245  1.00 85.39           H
ATOM   3013 2HG  PRO A 203     -11.778  10.215  19.583  1.00 85.39           H
ATOM   3014  CD  PRO A 203     -10.325   8.640  19.752  1.00 85.39           C
ATOM   3015 1HD  PRO A 203     -10.588   7.841  19.059  1.00 85.39           H
ATOM   3016 2HD  PRO A 203      -9.637   9.304  19.228  1.00 85.39           H
ATOM   3017  N   SER A 204     -11.245   7.944  24.272  1.00 76.86           N
ATOM   3018  CA  SER A 204     -11.584   6.884  25.206  1.00 76.86           C
ATOM   3019  C   SER A 204     -13.005   6.384  24.937  1.00 76.86           C
ATOM   3020  O   SER A 204     -13.276   5.189  25.043  1.00 76.86           O
ATOM   3021  HA  SER A 204     -10.858   6.092  25.021  1.00 76.86           H
ATOM   3022  CB  SER A 204     -11.455   7.364  26.654  1.00 76.86           C
ATOM   3023 1HB  SER A 204     -11.852   6.602  27.325  1.00 76.86           H
ATOM   3024 2HB  SER A 204     -10.402   7.489  26.902  1.00 76.86           H
ATOM   3025  OG  SER A 204     -12.143   8.592  26.872  1.00 76.86           O
ATOM   3026  HG  SER A 204     -13.122   8.421  26.988  1.00 76.86           H
ATOM   3027  HN  SER A 204     -11.080   8.838  24.689  1.00 76.86           H
ATOM   3028  N   ASP A 205     -13.874   7.323  24.595  1.00 71.18           N
ATOM   3029  CA  ASP A 205     -15.304   7.104  24.728  1.00 71.18           C
ATOM   3030  C   ASP A 205     -15.720   5.929  23.841  1.00 71.18           C
ATOM   3031  O   ASP A 205     -16.450   5.042  24.281  1.00 71.18           O
ATOM   3032  HA  ASP A 205     -15.466   6.904  25.787  1.00 71.18           H
ATOM   3033  CB  ASP A 205     -16.094   8.336  24.281  1.00 71.18           C
ATOM   3034 1HB  ASP A 205     -15.738   8.666  23.305  1.00 71.18           H
ATOM   3035 2HB  ASP A 205     -17.146   8.075  24.165  1.00 71.18           H
ATOM   3036  CG  ASP A 205     -15.953   9.474  25.294  1.00 71.18           C
ATOM   3037  OD1 ASP A 205     -15.501   9.178  26.421  1.00 71.18           O
ATOM   3038  OD2 ASP A 205     -16.301  10.614  24.918  1.00 71.18           O
ATOM   3039  HN  ASP A 205     -13.615   8.219  24.234  1.00 71.18           H
ATOM   3040  N   GLU A 206     -15.237   5.960  22.607  1.00 74.59           N
ATOM   3041  CA  GLU A 206     -15.583   4.930  21.642  1.00 74.59           C
ATOM   3042  C   GLU A 206     -14.319   4.376  20.981  1.00 74.59           C
ATOM   3043  O   GLU A 206     -14.344   3.986  19.815  1.00 74.59           O
ATOM   3044  HA  GLU A 206     -16.074   4.146  22.218  1.00 74.59           H
ATOM   3045  CB  GLU A 206     -16.559   5.468  20.593  1.00 74.59           C
ATOM   3046 1HB  GLU A 206     -16.163   6.387  20.161  1.00 74.59           H
ATOM   3047 2HB  GLU A 206     -16.763   4.696  19.852  1.00 74.59           H
ATOM   3048  CG  GLU A 206     -17.905   5.824  21.228  1.00 74.59           C
ATOM   3049 1HG  GLU A 206     -18.046   5.242  22.139  1.00 74.59           H
ATOM   3050 2HG  GLU A 206     -17.908   6.875  21.517  1.00 74.59           H
ATOM   3051  CD  GLU A 206     -19.057   5.551  20.259  1.00 74.59           C
ATOM   3052  OE1 GLU A 206     -20.042   4.927  20.710  1.00 74.59           O
ATOM   3053  OE2 GLU A 206     -18.927   5.973  19.090  1.00 74.59           O
ATOM   3054  HN  GLU A 206     -14.621   6.669  22.266  1.00 74.59           H
ATOM   3055  N   SER A 207     -13.244   4.357  21.756  1.00 87.38           N
ATOM   3056  CA  SER A 207     -11.937   4.029  21.214  1.00 87.38           C
ATOM   3057  C   SER A 207     -12.005   2.705  20.449  1.00 87.38           C
ATOM   3058  O   SER A 207     -11.486   2.599  19.339  1.00 87.38           O
ATOM   3059  HA  SER A 207     -11.690   4.848  20.539  1.00 87.38           H
ATOM   3060  CB  SER A 207     -10.886   3.947  22.322  1.00 87.38           C
ATOM   3061 1HB  SER A 207      -9.947   3.583  21.906  1.00 87.38           H
ATOM   3062 2HB  SER A 207     -10.694   4.946  22.714  1.00 87.38           H
ATOM   3063  OG  SER A 207     -11.296   3.092  23.385  1.00 87.38           O
ATOM   3064  HG  SER A 207     -10.698   3.219  24.177  1.00 87.38           H
ATOM   3065  HN  SER A 207     -13.257   4.561  22.735  1.00 87.38           H
ATOM   3066  N   THR A 208     -12.649   1.730  21.073  1.00 86.94           N
ATOM   3067  CA  THR A 208     -12.691   0.387  20.520  1.00 86.94           C
ATOM   3068  C   THR A 208     -13.438   0.384  19.185  1.00 86.94           C
ATOM   3069  O   THR A 208     -12.977  -0.212  18.213  1.00 86.94           O
ATOM   3070  HA  THR A 208     -11.670   0.067  20.316  1.00 86.94           H
ATOM   3071  CB  THR A 208     -13.316  -0.536  21.568  1.00 86.94           C
ATOM   3072  HB  THR A 208     -14.379  -0.327  21.686  1.00 86.94           H
ATOM   3073  OG1 THR A 208     -12.516  -0.334  22.730  1.00 86.94           O
ATOM   3074  HG1 THR A 208     -11.566  -0.578  22.537  1.00 86.94           H
ATOM   3075  CG2 THR A 208     -13.121  -2.017  21.234  1.00 86.94           C
ATOM   3076 1HG2 THR A 208     -12.055  -2.240  21.182  1.00 86.94           H
ATOM   3077 2HG2 THR A 208     -13.586  -2.237  20.273  1.00 86.94           H
ATOM   3078 3HG2 THR A 208     -13.583  -2.628  22.010  1.00 86.94           H
ATOM   3079  HN  THR A 208     -13.134   1.846  21.940  1.00 86.94           H
ATOM   3080  N   LYS A 209     -14.580   1.057  19.180  1.00 82.59           N
ATOM   3081  CA  LYS A 209     -15.415   1.105  17.992  1.00 82.59           C
ATOM   3082  C   LYS A 209     -14.633   1.757  16.850  1.00 82.59           C
ATOM   3083  O   LYS A 209     -14.652   1.268  15.721  1.00 82.59           O
ATOM   3084  HA  LYS A 209     -15.643   0.076  17.711  1.00 82.59           H
ATOM   3085  CB  LYS A 209     -16.745   1.795  18.300  1.00 82.59           C
ATOM   3086 1HB  LYS A 209     -16.558   2.767  18.757  1.00 82.59           H
ATOM   3087 2HB  LYS A 209     -17.286   1.980  17.372  1.00 82.59           H
ATOM   3088  CG  LYS A 209     -17.603   0.941  19.235  1.00 82.59           C
ATOM   3089 1HG  LYS A 209     -17.706  -0.063  18.825  1.00 82.59           H
ATOM   3090 2HG  LYS A 209     -17.106   0.842  20.200  1.00 82.59           H
ATOM   3091  CD  LYS A 209     -18.987   1.563  19.430  1.00 82.59           C
ATOM   3092 1HD  LYS A 209     -18.886   2.631  19.624  1.00 82.59           H
ATOM   3093 2HD  LYS A 209     -19.569   1.459  18.515  1.00 82.59           H
ATOM   3094  CE  LYS A 209     -19.729   0.897  20.591  1.00 82.59           C
ATOM   3095 1HE  LYS A 209     -20.063  -0.097  20.294  1.00 82.59           H
ATOM   3096 2HE  LYS A 209     -19.052   0.766  21.436  1.00 82.59           H
ATOM   3097  NZ  LYS A 209     -20.891   1.716  21.002  1.00 82.59           N
ATOM   3098 1HZ  LYS A 209     -21.334   1.293  21.810  1.00 82.59           H
ATOM   3099 2HZ  LYS A 209     -20.579   2.651  21.238  1.00 82.59           H
ATOM   3100 3HZ  LYS A 209     -21.557   1.765  20.238  1.00 82.59           H
ATOM   3101  HN  LYS A 209     -14.935   1.562  19.967  1.00 82.59           H
ATOM   3102  N   LEU A 210     -13.964   2.851  17.183  1.00 88.93           N
ATOM   3103  CA  LEU A 210     -13.288   3.651  16.175  1.00 88.93           C
ATOM   3104  C   LEU A 210     -12.177   2.819  15.531  1.00 88.93           C
ATOM   3105  O   LEU A 210     -12.073   2.758  14.307  1.00 88.93           O
ATOM   3106  HA  LEU A 210     -14.022   3.899  15.408  1.00 88.93           H
ATOM   3107  CB  LEU A 210     -12.799   4.969  16.777  1.00 88.93           C
ATOM   3108 1HB  LEU A 210     -13.615   5.409  17.350  1.00 88.93           H
ATOM   3109 2HB  LEU A 210     -11.998   4.749  17.482  1.00 88.93           H
ATOM   3110  CG  LEU A 210     -12.291   6.014  15.781  1.00 88.93           C
ATOM   3111  HG  LEU A 210     -11.541   5.543  15.145  1.00 88.93           H
ATOM   3112  CD1 LEU A 210     -13.420   6.494  14.866  1.00 88.93           C
ATOM   3113 1HD1 LEU A 210     -13.823   5.647  14.310  1.00 88.93           H
ATOM   3114 2HD1 LEU A 210     -14.211   6.941  15.469  1.00 88.93           H
ATOM   3115 3HD1 LEU A 210     -13.032   7.235  14.168  1.00 88.93           H
ATOM   3116  CD2 LEU A 210     -11.607   7.175  16.505  1.00 88.93           C
ATOM   3117 1HD2 LEU A 210     -12.318   7.652  17.179  1.00 88.93           H
ATOM   3118 2HD2 LEU A 210     -10.760   6.797  17.077  1.00 88.93           H
ATOM   3119 3HD2 LEU A 210     -11.256   7.903  15.773  1.00 88.93           H
ATOM   3120  HN  LEU A 210     -13.880   3.192  18.119  1.00 88.93           H
ATOM   3121  N   LYS A 211     -11.375   2.199  16.384  1.00 93.62           N
ATOM   3122  CA  LYS A 211     -10.278   1.371  15.914  1.00 93.62           C
ATOM   3123  C   LYS A 211     -10.824   0.291  14.978  1.00 93.62           C
ATOM   3124  O   LYS A 211     -10.318   0.109  13.872  1.00 93.62           O
ATOM   3125  HA  LYS A 211      -9.605   2.013  15.345  1.00 93.62           H
ATOM   3126  CB  LYS A 211      -9.481   0.816  17.096  1.00 93.62           C
ATOM   3127 1HB  LYS A 211      -9.066   1.638  17.679  1.00 93.62           H
ATOM   3128 2HB  LYS A 211     -10.145   0.260  17.758  1.00 93.62           H
ATOM   3129  CG  LYS A 211      -8.351  -0.097  16.615  1.00 93.62           C
ATOM   3130 1HG  LYS A 211      -8.771  -1.012  16.198  1.00 93.62           H
ATOM   3131 2HG  LYS A 211      -7.798   0.394  15.814  1.00 93.62           H
ATOM   3132  CD  LYS A 211      -7.399  -0.442  17.762  1.00 93.62           C
ATOM   3133 1HD  LYS A 211      -7.009   0.475  18.204  1.00 93.62           H
ATOM   3134 2HD  LYS A 211      -7.944  -0.967  18.546  1.00 93.62           H
ATOM   3135  CE  LYS A 211      -6.239  -1.310  17.269  1.00 93.62           C
ATOM   3136 1HE  LYS A 211      -6.619  -2.272  16.925  1.00 93.62           H
ATOM   3137 2HE  LYS A 211      -5.757  -0.833  16.416  1.00 93.62           H
ATOM   3138  NZ  LYS A 211      -5.252  -1.519  18.352  1.00 93.62           N
ATOM   3139 1HZ  LYS A 211      -4.574  -2.215  18.061  1.00 93.62           H
ATOM   3140 2HZ  LYS A 211      -4.776  -0.645  18.548  1.00 93.62           H
ATOM   3141 3HZ  LYS A 211      -5.729  -1.839  19.187  1.00 93.62           H
ATOM   3142  HN  LYS A 211     -11.466   2.256  17.379  1.00 93.62           H
ATOM   3143  N   SER A 212     -11.850  -0.397  15.457  1.00 91.16           N
ATOM   3144  CA  SER A 212     -12.408  -1.519  14.720  1.00 91.16           C
ATOM   3145  C   SER A 212     -12.910  -1.049  13.353  1.00 91.16           C
ATOM   3146  O   SER A 212     -12.716  -1.732  12.349  1.00 91.16           O
ATOM   3147  HA  SER A 212     -11.586  -2.225  14.604  1.00 91.16           H
ATOM   3148  CB  SER A 212     -13.543  -2.182  15.503  1.00 91.16           C
ATOM   3149 1HB  SER A 212     -14.342  -1.460  15.665  1.00 91.16           H
ATOM   3150 2HB  SER A 212     -13.963  -2.996  14.912  1.00 91.16           H
ATOM   3151  OG  SER A 212     -13.100  -2.688  16.759  1.00 91.16           O
ATOM   3152  HG  SER A 212     -13.225  -1.996  17.470  1.00 91.16           H
ATOM   3153  HN  SER A 212     -12.298  -0.200  16.329  1.00 91.16           H
ATOM   3154  N   ALA A 213     -13.545   0.113  13.359  1.00 94.13           N
ATOM   3155  CA  ALA A 213     -14.111   0.663  12.139  1.00 94.13           C
ATOM   3156  C   ALA A 213     -12.982   0.986  11.158  1.00 94.13           C
ATOM   3157  O   ALA A 213     -13.064   0.648   9.979  1.00 94.13           O
ATOM   3158  HA  ALA A 213     -14.755  -0.099  11.699  1.00 94.13           H
ATOM   3159  CB  ALA A 213     -14.960   1.890  12.477  1.00 94.13           C
ATOM   3160 1HB  ALA A 213     -15.765   1.601  13.152  1.00 94.13           H
ATOM   3161 2HB  ALA A 213     -14.334   2.643  12.958  1.00 94.13           H
ATOM   3162 3HB  ALA A 213     -15.384   2.302  11.561  1.00 94.13           H
ATOM   3163  HN  ALA A 213     -13.676   0.675  14.176  1.00 94.13           H
ATOM   3164  N   VAL A 214     -11.955   1.638  11.683  1.00 92.37           N
ATOM   3165  CA  VAL A 214     -10.841   2.070  10.856  1.00 92.37           C
ATOM   3166  C   VAL A 214     -10.186   0.846  10.211  1.00 92.37           C
ATOM   3167  O   VAL A 214      -9.870   0.861   9.022  1.00 92.37           O
ATOM   3168  HA  VAL A 214     -11.244   2.707  10.069  1.00 92.37           H
ATOM   3169  CB  VAL A 214      -9.863   2.903  11.687  1.00 92.37           C
ATOM   3170  HB  VAL A 214      -9.613   2.332  12.582  1.00 92.37           H
ATOM   3171  CG1 VAL A 214      -8.567   3.159  10.916  1.00 92.37           C
ATOM   3172 1HG1 VAL A 214      -8.096   2.207  10.672  1.00 92.37           H
ATOM   3173 2HG1 VAL A 214      -8.793   3.699   9.996  1.00 92.37           H
ATOM   3174 3HG1 VAL A 214      -7.891   3.753  11.530  1.00 92.37           H
ATOM   3175  CG2 VAL A 214     -10.505   4.218  12.133  1.00 92.37           C
ATOM   3176 1HG2 VAL A 214     -10.798   4.795  11.256  1.00 92.37           H
ATOM   3177 2HG2 VAL A 214     -11.387   4.005  12.738  1.00 92.37           H
ATOM   3178 3HG2 VAL A 214      -9.789   4.790  12.722  1.00 92.37           H
ATOM   3179  HN  VAL A 214     -11.876   1.870  12.652  1.00 92.37           H
ATOM   3180  N   LEU A 215     -10.001  -0.184  11.024  1.00 92.25           N
ATOM   3181  CA  LEU A 215      -9.310  -1.379  10.572  1.00 92.25           C
ATOM   3182  C   LEU A 215     -10.173  -2.101   9.536  1.00 92.25           C
ATOM   3183  O   LEU A 215      -9.669  -2.553   8.509  1.00 92.25           O
ATOM   3184  HA  LEU A 215      -8.386  -1.059  10.089  1.00 92.25           H
ATOM   3185  CB  LEU A 215      -8.918  -2.254  11.764  1.00 92.25           C
ATOM   3186 1HB  LEU A 215      -9.802  -2.408  12.383  1.00 92.25           H
ATOM   3187 2HB  LEU A 215      -8.618  -3.232  11.388  1.00 92.25           H
ATOM   3188  CG  LEU A 215      -7.796  -1.714  12.653  1.00 92.25           C
ATOM   3189  HG  LEU A 215      -8.132  -0.776  13.095  1.00 92.25           H
ATOM   3190  CD1 LEU A 215      -7.498  -2.676  13.805  1.00 92.25           C
ATOM   3191 1HD1 LEU A 215      -8.394  -2.804  14.413  1.00 92.25           H
ATOM   3192 2HD1 LEU A 215      -7.191  -3.641  13.403  1.00 92.25           H
ATOM   3193 3HD1 LEU A 215      -6.697  -2.267  14.421  1.00 92.25           H
ATOM   3194  CD2 LEU A 215      -6.545  -1.402  11.829  1.00 92.25           C
ATOM   3195 1HD2 LEU A 215      -6.197  -2.312  11.340  1.00 92.25           H
ATOM   3196 2HD2 LEU A 215      -6.785  -0.653  11.074  1.00 92.25           H
ATOM   3197 3HD2 LEU A 215      -5.764  -1.020  12.485  1.00 92.25           H
ATOM   3198  HN  LEU A 215     -10.314  -0.210  11.973  1.00 92.25           H
ATOM   3199  N   THR A 216     -11.459  -2.189   9.842  1.00 91.54           N
ATOM   3200  CA  THR A 216     -12.393  -2.872   8.963  1.00 91.54           C
ATOM   3201  C   THR A 216     -12.402  -2.215   7.581  1.00 91.54           C
ATOM   3202  O   THR A 216     -12.366  -2.904   6.562  1.00 91.54           O
ATOM   3203  HA  THR A 216     -12.049  -3.897   8.827  1.00 91.54           H
ATOM   3204  CB  THR A 216     -13.764  -2.878   9.642  1.00 91.54           C
ATOM   3205  HB  THR A 216     -14.141  -1.863   9.766  1.00 91.54           H
ATOM   3206  OG1 THR A 216     -13.550  -3.606  10.848  1.00 91.54           O
ATOM   3207  HG1 THR A 216     -13.488  -2.976  11.622  1.00 91.54           H
ATOM   3208  CG2 THR A 216     -14.792  -3.715   8.878  1.00 91.54           C
ATOM   3209 1HG2 THR A 216     -14.445  -4.747   8.813  1.00 91.54           H
ATOM   3210 2HG2 THR A 216     -14.916  -3.310   7.874  1.00 91.54           H
ATOM   3211 3HG2 THR A 216     -15.747  -3.686   9.403  1.00 91.54           H
ATOM   3212  HN  THR A 216     -11.864  -1.803  10.671  1.00 91.54           H
ATOM   3213  N   LEU A 217     -12.451  -0.891   7.590  1.00 88.33           N
ATOM   3214  CA  LEU A 217     -12.473  -0.134   6.350  1.00 88.33           C
ATOM   3215  C   LEU A 217     -11.196  -0.423   5.559  1.00 88.33           C
ATOM   3216  O   LEU A 217     -11.235  -0.557   4.337  1.00 88.33           O
ATOM   3217  HA  LEU A 217     -13.326  -0.484   5.769  1.00 88.33           H
ATOM   3218  CB  LEU A 217     -12.697   1.352   6.634  1.00 88.33           C
ATOM   3219 1HB  LEU A 217     -13.478   1.444   7.388  1.00 88.33           H
ATOM   3220 2HB  LEU A 217     -11.784   1.761   7.069  1.00 88.33           H
ATOM   3221  CG  LEU A 217     -13.085   2.214   5.430  1.00 88.33           C
ATOM   3222  HG  LEU A 217     -12.449   1.933   4.591  1.00 88.33           H
ATOM   3223  CD1 LEU A 217     -14.532   1.949   5.010  1.00 88.33           C
ATOM   3224 1HD1 LEU A 217     -14.645   0.899   4.740  1.00 88.33           H
ATOM   3225 2HD1 LEU A 217     -15.200   2.185   5.839  1.00 88.33           H
ATOM   3226 3HD1 LEU A 217     -14.781   2.574   4.153  1.00 88.33           H
ATOM   3227  CD2 LEU A 217     -12.832   3.696   5.713  1.00 88.33           C
ATOM   3228 1HD2 LEU A 217     -13.425   4.009   6.572  1.00 88.33           H
ATOM   3229 2HD2 LEU A 217     -11.774   3.850   5.926  1.00 88.33           H
ATOM   3230 3HD2 LEU A 217     -13.116   4.286   4.841  1.00 88.33           H
ATOM   3231  HN  LEU A 217     -12.475  -0.339   8.423  1.00 88.33           H
ATOM   3232  N   LYS A 218     -10.093  -0.512   6.288  1.00 85.75           N
ATOM   3233  CA  LYS A 218      -8.800  -0.739   5.665  1.00 85.75           C
ATOM   3234  C   LYS A 218      -8.814  -2.093   4.951  1.00 85.75           C
ATOM   3235  O   LYS A 218      -8.348  -2.206   3.818  1.00 85.75           O
ATOM   3236  HA  LYS A 218      -8.654   0.042   4.920  1.00 85.75           H
ATOM   3237  CB  LYS A 218      -7.677  -0.599   6.694  1.00 85.75           C
ATOM   3238 1HB  LYS A 218      -7.798   0.334   7.246  1.00 85.75           H
ATOM   3239 2HB  LYS A 218      -7.741  -1.408   7.421  1.00 85.75           H
ATOM   3240  CG  LYS A 218      -6.305  -0.622   6.017  1.00 85.75           C
ATOM   3241 1HG  LYS A 218      -6.202  -1.534   5.429  1.00 85.75           H
ATOM   3242 2HG  LYS A 218      -6.225   0.215   5.322  1.00 85.75           H
ATOM   3243  CD  LYS A 218      -5.181  -0.544   7.051  1.00 85.75           C
ATOM   3244 1HD  LYS A 218      -5.253   0.394   7.602  1.00 85.75           H
ATOM   3245 2HD  LYS A 218      -5.294  -1.349   7.777  1.00 85.75           H
ATOM   3246  CE  LYS A 218      -3.810  -0.644   6.379  1.00 85.75           C
ATOM   3247 1HE  LYS A 218      -3.782  -1.514   5.723  1.00 85.75           H
ATOM   3248 2HE  LYS A 218      -3.640   0.232   5.754  1.00 85.75           H
ATOM   3249  NZ  LYS A 218      -2.741  -0.748   7.397  1.00 85.75           N
ATOM   3250 1HZ  LYS A 218      -1.882  -1.058   6.955  1.00 85.75           H
ATOM   3251 2HZ  LYS A 218      -2.591   0.159   7.825  1.00 85.75           H
ATOM   3252 3HZ  LYS A 218      -3.015  -1.416   8.109  1.00 85.75           H
ATOM   3253  HN  LYS A 218     -10.073  -0.431   7.284  1.00 85.75           H
ATOM   3254  N   VAL A 219      -9.352  -3.086   5.644  1.00 90.38           N
ATOM   3255  CA  VAL A 219      -9.328  -4.449   5.141  1.00 90.38           C
ATOM   3256  C   VAL A 219     -10.234  -4.551   3.913  1.00 90.38           C
ATOM   3257  O   VAL A 219      -9.848  -5.129   2.898  1.00 90.38           O
ATOM   3258  HA  VAL A 219      -8.303  -4.670   4.840  1.00 90.38           H
ATOM   3259  CB  VAL A 219      -9.716  -5.424   6.253  1.00 90.38           C
ATOM   3260  HB  VAL A 219     -10.661  -5.088   6.679  1.00 90.38           H
ATOM   3261  CG1 VAL A 219      -9.926  -6.834   5.698  1.00 90.38           C
ATOM   3262 1HG1 VAL A 219     -10.723  -6.817   4.954  1.00 90.38           H
ATOM   3263 2HG1 VAL A 219      -9.003  -7.183   5.233  1.00 90.38           H
ATOM   3264 3HG1 VAL A 219     -10.201  -7.507   6.510  1.00 90.38           H
ATOM   3265  CG2 VAL A 219      -8.671  -5.425   7.371  1.00 90.38           C
ATOM   3266 1HG2 VAL A 219      -7.705  -5.725   6.965  1.00 90.38           H
ATOM   3267 2HG2 VAL A 219      -8.592  -4.424   7.796  1.00 90.38           H
ATOM   3268 3HG2 VAL A 219      -8.972  -6.127   8.149  1.00 90.38           H
ATOM   3269  HN  VAL A 219      -9.799  -2.971   6.531  1.00 90.38           H
ATOM   3270  N   ILE A 220     -11.423  -3.981   4.045  1.00 90.82           N
ATOM   3271  CA  ILE A 220     -12.435  -4.111   3.010  1.00 90.82           C
ATOM   3272  C   ILE A 220     -11.943  -3.427   1.733  1.00 90.82           C
ATOM   3273  O   ILE A 220     -11.865  -4.055   0.679  1.00 90.82           O
ATOM   3274  HA  ILE A 220     -12.559  -5.174   2.807  1.00 90.82           H
ATOM   3275  CB  ILE A 220     -13.782  -3.585   3.510  1.00 90.82           C
ATOM   3276  HB  ILE A 220     -13.621  -2.605   3.959  1.00 90.82           H
ATOM   3277  CG1 ILE A 220     -14.355  -4.493   4.600  1.00 90.82           C
ATOM   3278 1HG1 ILE A 220     -14.557  -5.481   4.186  1.00 90.82           H
ATOM   3279 2HG1 ILE A 220     -13.619  -4.624   5.393  1.00 90.82           H
ATOM   3280  CG2 ILE A 220     -14.761  -3.395   2.349  1.00 90.82           C
ATOM   3281 1HG2 ILE A 220     -14.348  -2.679   1.639  1.00 90.82           H
ATOM   3282 2HG2 ILE A 220     -14.922  -4.350   1.849  1.00 90.82           H
ATOM   3283 3HG2 ILE A 220     -15.710  -3.021   2.732  1.00 90.82           H
ATOM   3284  CD1 ILE A 220     -15.642  -3.905   5.182  1.00 90.82           C
ATOM   3285 1HD1 ILE A 220     -15.431  -2.928   5.617  1.00 90.82           H
ATOM   3286 2HD1 ILE A 220     -16.384  -3.798   4.391  1.00 90.82           H
ATOM   3287 3HD1 ILE A 220     -16.028  -4.570   5.955  1.00 90.82           H
ATOM   3288  HN  ILE A 220     -11.698  -3.439   4.840  1.00 90.82           H
ATOM   3289  N   LEU A 221     -11.624  -2.148   1.870  1.00 89.81           N
ATOM   3290  CA  LEU A 221     -11.309  -1.328   0.713  1.00 89.81           C
ATOM   3291  C   LEU A 221      -9.869  -1.604   0.274  1.00 89.81           C
ATOM   3292  O   LEU A 221      -9.523  -1.408  -0.890  1.00 89.81           O
ATOM   3293  HA  LEU A 221     -11.979  -1.627  -0.092  1.00 89.81           H
ATOM   3294  CB  LEU A 221     -11.588   0.147   1.010  1.00 89.81           C
ATOM   3295 1HB  LEU A 221     -10.996   0.442   1.876  1.00 89.81           H
ATOM   3296 2HB  LEU A 221     -11.236   0.740   0.166  1.00 89.81           H
ATOM   3297  CG  LEU A 221     -13.050   0.512   1.279  1.00 89.81           C
ATOM   3298  HG  LEU A 221     -13.375  -0.018   2.174  1.00 89.81           H
ATOM   3299  CD1 LEU A 221     -13.199   2.008   1.560  1.00 89.81           C
ATOM   3300 1HD1 LEU A 221     -12.605   2.275   2.434  1.00 89.81           H
ATOM   3301 2HD1 LEU A 221     -12.850   2.576   0.697  1.00 89.81           H
ATOM   3302 3HD1 LEU A 221     -14.247   2.240   1.748  1.00 89.81           H
ATOM   3303  CD2 LEU A 221     -13.950   0.052   0.130  1.00 89.81           C
ATOM   3304 1HD2 LEU A 221     -13.634   0.534  -0.794  1.00 89.81           H
ATOM   3305 2HD2 LEU A 221     -13.874  -1.030   0.020  1.00 89.81           H
ATOM   3306 3HD2 LEU A 221     -14.983   0.323   0.347  1.00 89.81           H
ATOM   3307  HN  LEU A 221     -11.579  -1.674   2.749  1.00 89.81           H
ATOM   3308  N   GLY A 222      -9.070  -2.056   1.229  1.00 88.55           N
ATOM   3309  CA  GLY A 222      -7.638  -2.173   1.012  1.00 88.55           C
ATOM   3310  C   GLY A 222      -7.291  -3.506   0.346  1.00 88.55           C
ATOM   3311  O   GLY A 222      -6.242  -3.635  -0.284  1.00 88.55           O
ATOM   3312 1HA  GLY A 222      -7.292  -1.349   0.388  1.00 88.55           H
ATOM   3313 2HA  GLY A 222      -7.114  -2.091   1.965  1.00 88.55           H
ATOM   3314  HN  GLY A 222      -9.384  -2.338   2.135  1.00 88.55           H
ATOM   3315  N   PHE A 223      -8.192  -4.464   0.508  1.00 80.28           N
ATOM   3316  CA  PHE A 223      -7.922  -5.825   0.077  1.00 80.28           C
ATOM   3317  C   PHE A 223      -9.119  -6.408  -0.677  1.00 80.28           C
ATOM   3318  O   PHE A 223      -9.058  -6.605  -1.890  1.00 80.28           O
ATOM   3319  HA  PHE A 223      -7.059  -5.789  -0.588  1.00 80.28           H
ATOM   3320  CB  PHE A 223      -7.677  -6.653   1.339  1.00 80.28           C
ATOM   3321 1HB  PHE A 223      -6.896  -6.174   1.930  1.00 80.28           H
ATOM   3322 2HB  PHE A 223      -8.582  -6.650   1.946  1.00 80.28           H
ATOM   3323  CG  PHE A 223      -7.270  -8.102   1.063  1.00 80.28           C
ATOM   3324  CD1 PHE A 223      -8.062  -9.123   1.487  1.00 80.28           C
ATOM   3325  HD1 PHE A 223      -8.987  -8.909   2.023  1.00 80.28           H
ATOM   3326  CD2 PHE A 223      -6.116  -8.369   0.394  1.00 80.28           C
ATOM   3327  HD2 PHE A 223      -5.481  -7.551   0.055  1.00 80.28           H
ATOM   3328  CE1 PHE A 223      -7.685 -10.468   1.230  1.00 80.28           C
ATOM   3329  HE1 PHE A 223      -8.320 -11.286   1.570  1.00 80.28           H
ATOM   3330  CE2 PHE A 223      -5.739  -9.714   0.138  1.00 80.28           C
ATOM   3331  HE2 PHE A 223      -4.815  -9.928  -0.398  1.00 80.28           H
ATOM   3332  CZ  PHE A 223      -6.532 -10.735   0.561  1.00 80.28           C
ATOM   3333  HZ  PHE A 223      -6.242 -11.767   0.365  1.00 80.28           H
ATOM   3334  HN  PHE A 223      -9.090  -4.322   0.924  1.00 80.28           H
ATOM   3335  N   PHE A 224     -10.180  -6.669   0.073  1.00 84.43           N
ATOM   3336  CA  PHE A 224     -11.242  -7.535  -0.409  1.00 84.43           C
ATOM   3337  C   PHE A 224     -11.846  -6.994  -1.706  1.00 84.43           C
ATOM   3338  O   PHE A 224     -11.897  -7.699  -2.713  1.00 84.43           O
ATOM   3339  HA  PHE A 224     -10.801  -8.514  -0.596  1.00 84.43           H
ATOM   3340  CB  PHE A 224     -12.325  -7.560   0.673  1.00 84.43           C
ATOM   3341 1HB  PHE A 224     -12.407  -6.566   1.113  1.00 84.43           H
ATOM   3342 2HB  PHE A 224     -13.285  -7.782   0.206  1.00 84.43           H
ATOM   3343  CG  PHE A 224     -12.068  -8.576   1.787  1.00 84.43           C
ATOM   3344  CD1 PHE A 224     -12.252  -9.903   1.553  1.00 84.43           C
ATOM   3345  HD1 PHE A 224     -12.581 -10.243   0.571  1.00 84.43           H
ATOM   3346  CD2 PHE A 224     -11.657  -8.152   3.012  1.00 84.43           C
ATOM   3347  HD2 PHE A 224     -11.510  -7.088   3.200  1.00 84.43           H
ATOM   3348  CE1 PHE A 224     -12.013 -10.846   2.588  1.00 84.43           C
ATOM   3349  HE1 PHE A 224     -12.161 -11.910   2.400  1.00 84.43           H
ATOM   3350  CE2 PHE A 224     -11.419  -9.095   4.047  1.00 84.43           C
ATOM   3351  HE2 PHE A 224     -11.089  -8.755   5.029  1.00 84.43           H
ATOM   3352  CZ  PHE A 224     -11.602 -10.422   3.813  1.00 84.43           C
ATOM   3353  HZ  PHE A 224     -11.419 -11.146   4.607  1.00 84.43           H
ATOM   3354  HN  PHE A 224     -10.320  -6.300   0.992  1.00 84.43           H
ATOM   3355  N   LEU A 225     -12.289  -5.747  -1.640  1.00 89.58           N
ATOM   3356  CA  LEU A 225     -12.979  -5.137  -2.764  1.00 89.58           C
ATOM   3357  C   LEU A 225     -12.062  -5.149  -3.988  1.00 89.58           C
ATOM   3358  O   LEU A 225     -12.425  -5.683  -5.035  1.00 89.58           O
ATOM   3359  HA  LEU A 225     -13.854  -5.751  -2.981  1.00 89.58           H
ATOM   3360  CB  LEU A 225     -13.486  -3.743  -2.389  1.00 89.58           C
ATOM   3361 1HB  LEU A 225     -14.196  -3.845  -1.568  1.00 89.58           H
ATOM   3362 2HB  LEU A 225     -12.645  -3.162  -2.012  1.00 89.58           H
ATOM   3363  CG  LEU A 225     -14.157  -2.949  -3.511  1.00 89.58           C
ATOM   3364  HG  LEU A 225     -13.519  -3.000  -4.394  1.00 89.58           H
ATOM   3365  CD1 LEU A 225     -15.504  -3.567  -3.891  1.00 89.58           C
ATOM   3366 1HD1 LEU A 225     -15.351  -4.591  -4.230  1.00 89.58           H
ATOM   3367 2HD1 LEU A 225     -16.162  -3.567  -3.021  1.00 89.58           H
ATOM   3368 3HD1 LEU A 225     -15.959  -2.983  -4.691  1.00 89.58           H
ATOM   3369  CD2 LEU A 225     -14.290  -1.472  -3.134  1.00 89.58           C
ATOM   3370 1HD2 LEU A 225     -14.894  -1.380  -2.232  1.00 89.58           H
ATOM   3371 2HD2 LEU A 225     -13.300  -1.053  -2.953  1.00 89.58           H
ATOM   3372 3HD2 LEU A 225     -14.770  -0.931  -3.950  1.00 89.58           H
ATOM   3373  HN  LEU A 225     -12.182  -5.157  -0.839  1.00 89.58           H
ATOM   3374  N   PRO A 226     -10.861  -4.564  -3.880  1.00 90.34           N
ATOM   3375  CA  PRO A 226      -9.929  -4.540  -5.010  1.00 90.34           C
ATOM   3376  C   PRO A 226      -9.680  -5.927  -5.581  1.00 90.34           C
ATOM   3377  O   PRO A 226      -9.676  -6.109  -6.798  1.00 90.34           O
ATOM   3378  HA  PRO A 226     -10.353  -3.965  -5.833  1.00 90.34           H
ATOM   3379  CB  PRO A 226      -8.656  -3.933  -4.417  1.00 90.34           C
ATOM   3380 1HB  PRO A 226      -7.980  -4.703  -4.045  1.00 90.34           H
ATOM   3381 2HB  PRO A 226      -8.103  -3.356  -5.158  1.00 90.34           H
ATOM   3382  CG  PRO A 226      -9.178  -3.050  -3.290  1.00 90.34           C
ATOM   3383 1HG  PRO A 226      -8.402  -2.829  -2.557  1.00 90.34           H
ATOM   3384 2HG  PRO A 226      -9.533  -2.088  -3.661  1.00 90.34           H
ATOM   3385  CD  PRO A 226     -10.302  -3.884  -2.698  1.00 90.34           C
ATOM   3386 1HD  PRO A 226      -9.932  -4.599  -1.963  1.00 90.34           H
ATOM   3387 2HD  PRO A 226     -11.041  -3.265  -2.190  1.00 90.34           H
ATOM   3388  N   PHE A 227      -9.476  -6.876  -4.679  1.00 84.14           N
ATOM   3389  CA  PHE A 227      -9.086  -8.217  -5.079  1.00 84.14           C
ATOM   3390  C   PHE A 227     -10.189  -8.885  -5.903  1.00 84.14           C
ATOM   3391  O   PHE A 227      -9.914  -9.490  -6.939  1.00 84.14           O
ATOM   3392  HA  PHE A 227      -8.186  -8.125  -5.687  1.00 84.14           H
ATOM   3393  CB  PHE A 227      -8.867  -9.021  -3.796  1.00 84.14           C
ATOM   3394 1HB  PHE A 227      -8.136  -8.503  -3.175  1.00 84.14           H
ATOM   3395 2HB  PHE A 227      -9.800  -9.049  -3.233  1.00 84.14           H
ATOM   3396  CG  PHE A 227      -8.389 -10.454  -4.033  1.00 84.14           C
ATOM   3397  CD1 PHE A 227      -9.275 -11.484  -3.981  1.00 84.14           C
ATOM   3398  HD1 PHE A 227     -10.326 -11.289  -3.771  1.00 84.14           H
ATOM   3399  CD2 PHE A 227      -7.077 -10.698  -4.297  1.00 84.14           C
ATOM   3400  HD2 PHE A 227      -6.366  -9.873  -4.338  1.00 84.14           H
ATOM   3401  CE1 PHE A 227      -8.831 -12.815  -4.202  1.00 84.14           C
ATOM   3402  HE1 PHE A 227      -9.541 -13.641  -4.160  1.00 84.14           H
ATOM   3403  CE2 PHE A 227      -6.633 -12.029  -4.517  1.00 84.14           C
ATOM   3404  HE2 PHE A 227      -5.581 -12.225  -4.728  1.00 84.14           H
ATOM   3405  CZ  PHE A 227      -7.519 -13.059  -4.465  1.00 84.14           C
ATOM   3406  HZ  PHE A 227      -7.178 -14.080  -4.634  1.00 84.14           H
ATOM   3407  HN  PHE A 227      -9.573  -6.740  -3.693  1.00 84.14           H
ATOM   3408  N   VAL A 228     -11.413  -8.753  -5.413  1.00 92.04           N
ATOM   3409  CA  VAL A 228     -12.552  -9.373  -6.068  1.00 92.04           C
ATOM   3410  C   VAL A 228     -12.684  -8.815  -7.487  1.00 92.04           C
ATOM   3411  O   VAL A 228     -12.890  -9.569  -8.437  1.00 92.04           O
ATOM   3412  HA  VAL A 228     -12.355 -10.443  -6.129  1.00 92.04           H
ATOM   3413  CB  VAL A 228     -13.813  -9.170  -5.226  1.00 92.04           C
ATOM   3414  HB  VAL A 228     -13.897  -8.108  -4.998  1.00 92.04           H
ATOM   3415  CG1 VAL A 228     -15.064  -9.583  -6.005  1.00 92.04           C
ATOM   3416 1HG1 VAL A 228     -15.146  -8.978  -6.908  1.00 92.04           H
ATOM   3417 2HG1 VAL A 228     -14.992 -10.636  -6.278  1.00 92.04           H
ATOM   3418 3HG1 VAL A 228     -15.946  -9.429  -5.383  1.00 92.04           H
ATOM   3419  CG2 VAL A 228     -13.716  -9.930  -3.902  1.00 92.04           C
ATOM   3420 1HG2 VAL A 228     -13.597 -10.995  -4.102  1.00 92.04           H
ATOM   3421 2HG2 VAL A 228     -12.857  -9.568  -3.337  1.00 92.04           H
ATOM   3422 3HG2 VAL A 228     -14.626  -9.769  -3.323  1.00 92.04           H
ATOM   3423  HN  VAL A 228     -11.631  -8.236  -4.585  1.00 92.04           H
ATOM   3424  N   VAL A 229     -12.560  -7.500  -7.585  1.00 92.09           N
ATOM   3425  CA  VAL A 229     -12.731  -6.825  -8.861  1.00 92.09           C
ATOM   3426  C   VAL A 229     -11.648  -7.299  -9.832  1.00 92.09           C
ATOM   3427  O   VAL A 229     -11.937  -7.611 -10.986  1.00 92.09           O
ATOM   3428  HA  VAL A 229     -13.706  -7.111  -9.256  1.00 92.09           H
ATOM   3429  CB  VAL A 229     -12.729  -5.309  -8.656  1.00 92.09           C
ATOM   3430  HB  VAL A 229     -11.825  -5.047  -8.105  1.00 92.09           H
ATOM   3431  CG1 VAL A 229     -12.690  -4.574  -9.997  1.00 92.09           C
ATOM   3432 1HG1 VAL A 229     -11.788  -4.855 -10.540  1.00 92.09           H
ATOM   3433 2HG1 VAL A 229     -13.567  -4.846 -10.585  1.00 92.09           H
ATOM   3434 3HG1 VAL A 229     -12.689  -3.499  -9.822  1.00 92.09           H
ATOM   3435  CG2 VAL A 229     -13.933  -4.867  -7.822  1.00 92.09           C
ATOM   3436 1HG2 VAL A 229     -14.853  -5.148  -8.335  1.00 92.09           H
ATOM   3437 2HG2 VAL A 229     -13.898  -5.351  -6.847  1.00 92.09           H
ATOM   3438 3HG2 VAL A 229     -13.907  -3.785  -7.692  1.00 92.09           H
ATOM   3439  HN  VAL A 229     -12.348  -6.899  -6.815  1.00 92.09           H
ATOM   3440  N   MET A 230     -10.423  -7.338  -9.329  1.00 84.36           N
ATOM   3441  CA  MET A 230      -9.289  -7.729 -10.149  1.00 84.36           C
ATOM   3442  C   MET A 230      -9.442  -9.168 -10.646  1.00 84.36           C
ATOM   3443  O   MET A 230      -9.250  -9.444 -11.829  1.00 84.36           O
ATOM   3444  HA  MET A 230      -9.290  -7.043 -10.997  1.00 84.36           H
ATOM   3445  CB  MET A 230      -8.001  -7.604  -9.333  1.00 84.36           C
ATOM   3446 1HB  MET A 230      -8.137  -8.073  -8.359  1.00 84.36           H
ATOM   3447 2HB  MET A 230      -7.195  -8.139  -9.835  1.00 84.36           H
ATOM   3448  CG  MET A 230      -7.609  -6.137  -9.148  1.00 84.36           C
ATOM   3449 1HG  MET A 230      -7.609  -5.627 -10.112  1.00 84.36           H
ATOM   3450 2HG  MET A 230      -8.344  -5.632  -8.521  1.00 84.36           H
ATOM   3451  SD  MET A 230      -5.992  -6.026  -8.401  1.00 84.36           S
ATOM   3452  CE  MET A 230      -6.368  -6.616  -6.759  1.00 84.36           C
ATOM   3453 1HE  MET A 230      -7.113  -5.966  -6.301  1.00 84.36           H
ATOM   3454 2HE  MET A 230      -6.760  -7.632  -6.819  1.00 84.36           H
ATOM   3455 3HE  MET A 230      -5.461  -6.612  -6.155  1.00 84.36           H
ATOM   3456  HN  MET A 230     -10.200  -7.109  -8.382  1.00 84.36           H
ATOM   3457  N   ALA A 231      -9.785 -10.048  -9.716  1.00 89.96           N
ATOM   3458  CA  ALA A 231      -9.884 -11.464 -10.026  1.00 89.96           C
ATOM   3459  C   ALA A 231     -10.913 -11.666 -11.140  1.00 89.96           C
ATOM   3460  O   ALA A 231     -10.671 -12.414 -12.086  1.00 89.96           O
ATOM   3461  HA  ALA A 231      -8.908 -11.795 -10.380  1.00 89.96           H
ATOM   3462  CB  ALA A 231     -10.239 -12.241  -8.757  1.00 89.96           C
ATOM   3463 1HB  ALA A 231      -9.462 -12.087  -8.008  1.00 89.96           H
ATOM   3464 2HB  ALA A 231     -11.194 -11.886  -8.369  1.00 89.96           H
ATOM   3465 3HB  ALA A 231     -10.314 -13.303  -8.990  1.00 89.96           H
ATOM   3466  HN  ALA A 231      -9.992  -9.807  -8.768  1.00 89.96           H
ATOM   3467  N   CYS A 232     -12.041 -10.986 -10.992  1.00 89.57           N
ATOM   3468  CA  CYS A 232     -13.123 -11.111 -11.954  1.00 89.57           C
ATOM   3469  C   CYS A 232     -12.626 -10.591 -13.305  1.00 89.57           C
ATOM   3470  O   CYS A 232     -12.810 -11.244 -14.331  1.00 89.57           O
ATOM   3471  HA  CYS A 232     -13.368 -12.171 -12.014  1.00 89.57           H
ATOM   3472  CB  CYS A 232     -14.382 -10.377 -11.488  1.00 89.57           C
ATOM   3473 1HB  CYS A 232     -14.130  -9.360 -11.189  1.00 89.57           H
ATOM   3474 2HB  CYS A 232     -15.093 -10.301 -12.310  1.00 89.57           H
ATOM   3475  SG  CYS A 232     -15.143 -11.271 -10.084  1.00 89.57           S
ATOM   3476  HG  CYS A 232     -14.330 -10.782  -9.151  1.00 89.57           H
ATOM   3477  HN  CYS A 232     -12.221 -10.360 -10.233  1.00 89.57           H
ATOM   3478  N   CYS A 233     -12.007  -9.421 -13.261  1.00 88.05           N
ATOM   3479  CA  CYS A 233     -11.606  -8.740 -14.481  1.00 88.05           C
ATOM   3480  C   CYS A 233     -10.699  -9.679 -15.279  1.00 88.05           C
ATOM   3481  O   CYS A 233     -10.935  -9.919 -16.462  1.00 88.05           O
ATOM   3482  HA  CYS A 233     -12.521  -8.523 -15.033  1.00 88.05           H
ATOM   3483  CB  CYS A 233     -10.924  -7.403 -14.185  1.00 88.05           C
ATOM   3484 1HB  CYS A 233     -10.176  -7.532 -13.402  1.00 88.05           H
ATOM   3485 2HB  CYS A 233     -10.400  -7.049 -15.072  1.00 88.05           H
ATOM   3486  SG  CYS A 233     -12.169  -6.168 -13.660  1.00 88.05           S
ATOM   3487  HG  CYS A 233     -12.296  -6.619 -12.415  1.00 88.05           H
ATOM   3488  HN  CYS A 233     -11.780  -8.939 -12.415  1.00 88.05           H
ATOM   3489  N   TYR A 234      -9.680 -10.184 -14.599  1.00 75.04           N
ATOM   3490  CA  TYR A 234      -8.635 -10.939 -15.269  1.00 75.04           C
ATOM   3491  C   TYR A 234      -9.125 -12.339 -15.646  1.00 75.04           C
ATOM   3492  O   TYR A 234      -8.653 -12.924 -16.620  1.00 75.04           O
ATOM   3493  HA  TYR A 234      -8.361 -10.402 -16.177  1.00 75.04           H
ATOM   3494  CB  TYR A 234      -7.493 -11.067 -14.259  1.00 75.04           C
ATOM   3495 1HB  TYR A 234      -7.915 -11.129 -13.256  1.00 75.04           H
ATOM   3496 2HB  TYR A 234      -6.963 -12.002 -14.440  1.00 75.04           H
ATOM   3497  CG  TYR A 234      -6.490  -9.912 -14.304  1.00 75.04           C
ATOM   3498  CD1 TYR A 234      -5.390  -9.987 -15.133  1.00 75.04           C
ATOM   3499  HD1 TYR A 234      -5.235 -10.868 -15.756  1.00 75.04           H
ATOM   3500  CD2 TYR A 234      -6.686  -8.797 -13.516  1.00 75.04           C
ATOM   3501  HD2 TYR A 234      -7.555  -8.738 -12.861  1.00 75.04           H
ATOM   3502  CE1 TYR A 234      -4.446  -8.900 -15.176  1.00 75.04           C
ATOM   3503  HE1 TYR A 234      -3.572  -8.946 -15.827  1.00 75.04           H
ATOM   3504  CE2 TYR A 234      -5.742  -7.710 -13.559  1.00 75.04           C
ATOM   3505  HE2 TYR A 234      -5.885  -6.823 -12.941  1.00 75.04           H
ATOM   3506  CZ  TYR A 234      -4.669  -7.815 -14.387  1.00 75.04           C
ATOM   3507  OH  TYR A 234      -3.777  -6.789 -14.427  1.00 75.04           O
ATOM   3508  HH  TYR A 234      -4.065  -6.061 -13.805  1.00 75.04           H
ATOM   3509  HN  TYR A 234      -9.563 -10.085 -13.611  1.00 75.04           H
ATOM   3510  N   THR A 235     -10.065 -12.835 -14.856  1.00 84.95           N
ATOM   3511  CA  THR A 235     -10.712 -14.099 -15.164  1.00 84.95           C
ATOM   3512  C   THR A 235     -11.362 -14.041 -16.548  1.00 84.95           C
ATOM   3513  O   THR A 235     -11.200 -14.958 -17.352  1.00 84.95           O
ATOM   3514  HA  THR A 235      -9.949 -14.876 -15.201  1.00 84.95           H
ATOM   3515  CB  THR A 235     -11.703 -14.409 -14.040  1.00 84.95           C
ATOM   3516  HB  THR A 235     -12.488 -13.655 -13.994  1.00 84.95           H
ATOM   3517  OG1 THR A 235     -10.886 -14.518 -12.877  1.00 84.95           O
ATOM   3518  HG1 THR A 235     -11.041 -13.735 -12.275  1.00 84.95           H
ATOM   3519  CG2 THR A 235     -12.335 -15.795 -14.183  1.00 84.95           C
ATOM   3520 1HG2 THR A 235     -11.553 -16.555 -14.161  1.00 84.95           H
ATOM   3521 2HG2 THR A 235     -12.872 -15.854 -15.129  1.00 84.95           H
ATOM   3522 3HG2 THR A 235     -13.029 -15.965 -13.360  1.00 84.95           H
ATOM   3523  HN  THR A 235     -10.385 -12.389 -14.019  1.00 84.95           H
ATOM   3524  N   ILE A 236     -12.085 -12.956 -16.783  1.00 83.60           N
ATOM   3525  CA  ILE A 236     -12.772 -12.774 -18.050  1.00 83.60           C
ATOM   3526  C   ILE A 236     -11.741 -12.518 -19.152  1.00 83.60           C
ATOM   3527  O   ILE A 236     -11.890 -13.005 -20.271  1.00 83.60           O
ATOM   3528  HA  ILE A 236     -13.294 -13.704 -18.275  1.00 83.60           H
ATOM   3529  CB  ILE A 236     -13.831 -11.676 -17.933  1.00 83.60           C
ATOM   3530  HB  ILE A 236     -13.339 -10.760 -17.608  1.00 83.60           H
ATOM   3531  CG1 ILE A 236     -14.872 -12.031 -16.870  1.00 83.60           C
ATOM   3532 1HG1 ILE A 236     -15.532 -12.812 -17.248  1.00 83.60           H
ATOM   3533 2HG1 ILE A 236     -14.374 -12.434 -15.988  1.00 83.60           H
ATOM   3534  CG2 ILE A 236     -14.474 -11.387 -19.291  1.00 83.60           C
ATOM   3535 1HG2 ILE A 236     -13.707 -11.059 -19.993  1.00 83.60           H
ATOM   3536 2HG2 ILE A 236     -14.949 -12.293 -19.668  1.00 83.60           H
ATOM   3537 3HG2 ILE A 236     -15.223 -10.604 -19.179  1.00 83.60           H
ATOM   3538  CD1 ILE A 236     -15.698 -10.803 -16.480  1.00 83.60           C
ATOM   3539 1HD1 ILE A 236     -15.038 -10.034 -16.079  1.00 83.60           H
ATOM   3540 2HD1 ILE A 236     -16.214 -10.418 -17.359  1.00 83.60           H
ATOM   3541 3HD1 ILE A 236     -16.430 -11.084 -15.723  1.00 83.60           H
ATOM   3542  HN  ILE A 236     -12.205 -12.211 -16.127  1.00 83.60           H
ATOM   3543  N   ILE A 237     -10.718 -11.755 -18.795  1.00 79.92           N
ATOM   3544  CA  ILE A 237      -9.667 -11.421 -19.742  1.00 79.92           C
ATOM   3545  C   ILE A 237      -9.062 -12.710 -20.301  1.00 79.92           C
ATOM   3546  O   ILE A 237      -8.990 -12.891 -21.515  1.00 79.92           O
ATOM   3547  HA  ILE A 237     -10.130 -10.873 -20.563  1.00 79.92           H
ATOM   3548  CB  ILE A 237      -8.641 -10.489 -19.096  1.00 79.92           C
ATOM   3549  HB  ILE A 237      -8.468 -10.826 -18.074  1.00 79.92           H
ATOM   3550  CG1 ILE A 237      -9.174  -9.057 -19.015  1.00 79.92           C
ATOM   3551 1HG1 ILE A 237      -9.189  -8.614 -20.011  1.00 79.92           H
ATOM   3552 2HG1 ILE A 237     -10.204  -9.069 -18.657  1.00 79.92           H
ATOM   3553  CG2 ILE A 237      -7.299 -10.560 -19.828  1.00 79.92           C
ATOM   3554 1HG2 ILE A 237      -6.917 -11.580 -19.789  1.00 79.92           H
ATOM   3555 2HG2 ILE A 237      -7.436 -10.262 -20.868  1.00 79.92           H
ATOM   3556 3HG2 ILE A 237      -6.587  -9.888 -19.349  1.00 79.92           H
ATOM   3557  CD1 ILE A 237      -8.313  -8.203 -18.083  1.00 79.92           C
ATOM   3558 1HD1 ILE A 237      -8.321  -8.636 -17.083  1.00 79.92           H
ATOM   3559 2HD1 ILE A 237      -7.290  -8.174 -18.458  1.00 79.92           H
ATOM   3560 3HD1 ILE A 237      -8.715  -7.190 -18.044  1.00 79.92           H
ATOM   3561  HN  ILE A 237     -10.601 -11.369 -17.880  1.00 79.92           H
ATOM   3562  N   ILE A 238      -8.641 -13.573 -19.388  1.00 77.46           N
ATOM   3563  CA  ILE A 238      -7.953 -14.794 -19.772  1.00 77.46           C
ATOM   3564  C   ILE A 238      -8.855 -15.614 -20.696  1.00 77.46           C
ATOM   3565  O   ILE A 238      -8.401 -16.129 -21.716  1.00 77.46           O
ATOM   3566  HA  ILE A 238      -7.061 -14.505 -20.328  1.00 77.46           H
ATOM   3567  CB  ILE A 238      -7.485 -15.558 -18.532  1.00 77.46           C
ATOM   3568  HB  ILE A 238      -8.316 -15.610 -17.829  1.00 77.46           H
ATOM   3569  CG1 ILE A 238      -6.344 -14.819 -17.831  1.00 77.46           C
ATOM   3570 1HG1 ILE A 238      -5.424 -14.935 -18.404  1.00 77.46           H
ATOM   3571 2HG1 ILE A 238      -6.564 -13.752 -17.795  1.00 77.46           H
ATOM   3572  CG2 ILE A 238      -7.103 -16.997 -18.887  1.00 77.46           C
ATOM   3573 1HG2 ILE A 238      -7.969 -17.509 -19.307  1.00 77.46           H
ATOM   3574 2HG2 ILE A 238      -6.295 -16.989 -19.618  1.00 77.46           H
ATOM   3575 3HG2 ILE A 238      -6.774 -17.518 -17.987  1.00 77.46           H
ATOM   3576  CD1 ILE A 238      -6.137 -15.351 -16.411  1.00 77.46           C
ATOM   3577 1HD1 ILE A 238      -7.051 -15.210 -15.834  1.00 77.46           H
ATOM   3578 2HD1 ILE A 238      -5.893 -16.412 -16.452  1.00 77.46           H
ATOM   3579 3HD1 ILE A 238      -5.320 -14.808 -15.935  1.00 77.46           H
ATOM   3580  HN  ILE A 238      -8.764 -13.450 -18.403  1.00 77.46           H
ATOM   3581  N   HIS A 239     -10.118 -15.710 -20.305  1.00 77.05           N
ATOM   3582  CA  HIS A 239     -11.080 -16.487 -21.067  1.00 77.05           C
ATOM   3583  C   HIS A 239     -11.157 -15.950 -22.497  1.00 77.05           C
ATOM   3584  O   HIS A 239     -11.157 -16.721 -23.455  1.00 77.05           O
ATOM   3585  HA  HIS A 239     -10.706 -17.511 -21.092  1.00 77.05           H
ATOM   3586  CB  HIS A 239     -12.440 -16.505 -20.366  1.00 77.05           C
ATOM   3587 1HB  HIS A 239     -12.297 -16.791 -19.324  1.00 77.05           H
ATOM   3588 2HB  HIS A 239     -12.851 -15.496 -20.366  1.00 77.05           H
ATOM   3589  CG  HIS A 239     -13.444 -17.441 -20.997  1.00 77.05           C
ATOM   3590  ND1 HIS A 239     -13.356 -18.818 -20.888  1.00 77.05           N
ATOM   3591  HD1 HIS A 239     -12.645 -19.322 -20.397  1.00 77.05           H
ATOM   3592  CD2 HIS A 239     -14.556 -17.184 -21.743  1.00 77.05           C
ATOM   3593  HD2 HIS A 239     -14.922 -16.196 -22.022  1.00 77.05           H
ATOM   3594  CE1 HIS A 239     -14.375 -19.355 -21.543  1.00 77.05           C
ATOM   3595  HE1 HIS A 239     -14.583 -20.420 -21.642  1.00 77.05           H
ATOM   3596  NE2 HIS A 239     -15.117 -18.341 -22.073  1.00 77.05           N
ATOM   3597  HN  HIS A 239     -10.484 -15.269 -19.485  1.00 77.05           H
ATOM   3598  N   THR A 240     -11.220 -14.630 -22.596  1.00 78.60           N
ATOM   3599  CA  THR A 240     -11.362 -13.983 -23.890  1.00 78.60           C
ATOM   3600  C   THR A 240     -10.127 -14.242 -24.754  1.00 78.60           C
ATOM   3601  O   THR A 240     -10.238 -14.407 -25.968  1.00 78.60           O
ATOM   3602  HA  THR A 240     -12.213 -14.429 -24.405  1.00 78.60           H
ATOM   3603  CB  THR A 240     -11.634 -12.497 -23.648  1.00 78.60           C
ATOM   3604  HB  THR A 240     -10.745 -11.997 -23.263  1.00 78.60           H
ATOM   3605  OG1 THR A 240     -12.767 -12.487 -22.784  1.00 78.60           O
ATOM   3606  HG1 THR A 240     -12.475 -12.350 -21.838  1.00 78.60           H
ATOM   3607  CG2 THR A 240     -12.119 -11.777 -24.908  1.00 78.60           C
ATOM   3608 1HG2 THR A 240     -13.045 -12.236 -25.254  1.00 78.60           H
ATOM   3609 2HG2 THR A 240     -11.360 -11.858 -25.686  1.00 78.60           H
ATOM   3610 3HG2 THR A 240     -12.296 -10.726 -24.680  1.00 78.60           H
ATOM   3611  HN  THR A 240     -11.176 -14.008 -21.815  1.00 78.60           H
ATOM   3612  N   LEU A 241      -8.978 -14.270 -24.095  1.00 74.57           N
ATOM   3613  CA  LEU A 241      -7.713 -14.390 -24.801  1.00 74.57           C
ATOM   3614  C   LEU A 241      -7.589 -15.802 -25.378  1.00 74.57           C
ATOM   3615  O   LEU A 241      -7.157 -15.975 -26.517  1.00 74.57           O
ATOM   3616  HA  LEU A 241      -7.731 -13.680 -25.627  1.00 74.57           H
ATOM   3617  CB  LEU A 241      -6.551 -13.994 -23.888  1.00 74.57           C
ATOM   3618 1HB  LEU A 241      -6.679 -14.499 -22.931  1.00 74.57           H
ATOM   3619 2HB  LEU A 241      -5.627 -14.370 -24.326  1.00 74.57           H
ATOM   3620  CG  LEU A 241      -6.385 -12.496 -23.626  1.00 74.57           C
ATOM   3621  HG  LEU A 241      -7.358 -12.087 -23.352  1.00 74.57           H
ATOM   3622  CD1 LEU A 241      -5.443 -12.247 -22.446  1.00 74.57           C
ATOM   3623 1HD1 LEU A 241      -5.850 -12.716 -21.551  1.00 74.57           H
ATOM   3624 2HD1 LEU A 241      -4.464 -12.674 -22.667  1.00 74.57           H
ATOM   3625 3HD1 LEU A 241      -5.342 -11.174 -22.282  1.00 74.57           H
ATOM   3626  CD2 LEU A 241      -5.927 -11.765 -24.890  1.00 74.57           C
ATOM   3627 1HD2 LEU A 241      -4.970 -12.171 -25.217  1.00 74.57           H
ATOM   3628 2HD2 LEU A 241      -6.668 -11.902 -25.677  1.00 74.57           H
ATOM   3629 3HD2 LEU A 241      -5.817 -10.702 -24.675  1.00 74.57           H
ATOM   3630  HN  LEU A 241      -8.903 -14.212 -23.100  1.00 74.57           H
ATOM   3631  N   ILE A 242      -7.974 -16.775 -24.566  1.00 74.92           N
ATOM   3632  CA  ILE A 242      -7.904 -18.166 -24.979  1.00 74.92           C
ATOM   3633  C   ILE A 242      -8.717 -18.354 -26.261  1.00 74.92           C
ATOM   3634  O   ILE A 242      -8.294 -19.066 -27.170  1.00 74.92           O
ATOM   3635  HA  ILE A 242      -6.860 -18.391 -25.196  1.00 74.92           H
ATOM   3636  CB  ILE A 242      -8.336 -19.087 -23.836  1.00 74.92           C
ATOM   3637  HB  ILE A 242      -9.273 -18.708 -23.428  1.00 74.92           H
ATOM   3638  CG1 ILE A 242      -7.310 -19.072 -22.701  1.00 74.92           C
ATOM   3639 1HG1 ILE A 242      -6.415 -19.612 -23.009  1.00 74.92           H
ATOM   3640 2HG1 ILE A 242      -7.007 -18.045 -22.494  1.00 74.92           H
ATOM   3641  CG2 ILE A 242      -8.606 -20.504 -24.346  1.00 74.92           C
ATOM   3642 1HG2 ILE A 242      -9.400 -20.477 -25.092  1.00 74.92           H
ATOM   3643 2HG2 ILE A 242      -7.699 -20.907 -24.795  1.00 74.92           H
ATOM   3644 3HG2 ILE A 242      -8.912 -21.138 -23.513  1.00 74.92           H
ATOM   3645  CD1 ILE A 242      -7.885 -19.706 -21.433  1.00 74.92           C
ATOM   3646 1HD1 ILE A 242      -8.766 -19.148 -21.115  1.00 74.92           H
ATOM   3647 2HD1 ILE A 242      -8.164 -20.739 -21.638  1.00 74.92           H
ATOM   3648 3HD1 ILE A 242      -7.135 -19.682 -20.643  1.00 74.92           H
ATOM   3649  HN  ILE A 242      -8.327 -16.626 -23.642  1.00 74.92           H
ATOM   3650  N   GLN A 243      -9.871 -17.703 -26.293  1.00 70.25           N
ATOM   3651  CA  GLN A 243     -10.757 -17.807 -27.440  1.00 70.25           C
ATOM   3652  C   GLN A 243     -10.149 -17.090 -28.647  1.00 70.25           C
ATOM   3653  O   GLN A 243     -10.296 -17.543 -29.781  1.00 70.25           O
ATOM   3654  HA  GLN A 243     -10.841 -18.874 -27.646  1.00 70.25           H
ATOM   3655  CB  GLN A 243     -12.144 -17.249 -27.113  1.00 70.25           C
ATOM   3656 1HB  GLN A 243     -12.048 -16.243 -26.704  1.00 70.25           H
ATOM   3657 2HB  GLN A 243     -12.731 -17.167 -28.028  1.00 70.25           H
ATOM   3658  CG  GLN A 243     -12.873 -18.146 -26.111  1.00 70.25           C
ATOM   3659 1HG  GLN A 243     -12.884 -19.173 -26.477  1.00 70.25           H
ATOM   3660 2HG  GLN A 243     -12.335 -18.151 -25.163  1.00 70.25           H
ATOM   3661  CD  GLN A 243     -14.308 -17.665 -25.887  1.00 70.25           C
ATOM   3662  OE1 GLN A 243     -14.716 -16.611 -26.348  1.00 70.25           O
ATOM   3663  NE2 GLN A 243     -15.049 -18.492 -25.156  1.00 70.25           N
ATOM   3664 1HE2 GLN A 243     -14.653 -19.342 -24.807  1.00 70.25           H
ATOM   3665 2HE2 GLN A 243     -16.001 -18.265 -24.954  1.00 70.25           H
ATOM   3666  HN  GLN A 243     -10.201 -17.115 -25.555  1.00 70.25           H
ATOM   3667  N   ALA A 244      -9.477 -15.984 -28.362  1.00 71.03           N
ATOM   3668  CA  ALA A 244      -9.047 -15.078 -29.414  1.00 71.03           C
ATOM   3669  C   ALA A 244      -7.842 -15.681 -30.139  1.00 71.03           C
ATOM   3670  O   ALA A 244      -7.549 -15.312 -31.275  1.00 71.03           O
ATOM   3671  HA  ALA A 244      -9.871 -14.974 -30.120  1.00 71.03           H
ATOM   3672  CB  ALA A 244      -8.738 -13.706 -28.811  1.00 71.03           C
ATOM   3673 1HB  ALA A 244      -9.634 -13.309 -28.333  1.00 71.03           H
ATOM   3674 2HB  ALA A 244      -7.945 -13.805 -28.070  1.00 71.03           H
ATOM   3675 3HB  ALA A 244      -8.415 -13.027 -29.600  1.00 71.03           H
ATOM   3676  HN  ALA A 244      -9.228 -15.705 -27.435  1.00 71.03           H
ATOM   3677  N   LYS A 245      -7.176 -16.597 -29.452  1.00 59.53           N
ATOM   3678  CA  LYS A 245      -6.009 -17.254 -30.016  1.00 59.53           C
ATOM   3679  C   LYS A 245      -5.084 -16.202 -30.631  1.00 59.53           C
ATOM   3680  O   LYS A 245      -4.175 -16.536 -31.388  1.00 59.53           O
ATOM   3681  HA  LYS A 245      -5.481 -17.742 -29.197  1.00 59.53           H
ATOM   3682  CB  LYS A 245      -6.432 -18.349 -30.997  1.00 59.53           C
ATOM   3683 1HB  LYS A 245      -7.175 -17.954 -31.691  1.00 59.53           H
ATOM   3684 2HB  LYS A 245      -5.574 -18.660 -31.593  1.00 59.53           H
ATOM   3685  CG  LYS A 245      -7.010 -19.556 -30.256  1.00 59.53           C
ATOM   3686 1HG  LYS A 245      -6.359 -19.821 -29.422  1.00 59.53           H
ATOM   3687 2HG  LYS A 245      -7.981 -19.298 -29.833  1.00 59.53           H
ATOM   3688  CD  LYS A 245      -7.160 -20.756 -31.194  1.00 59.53           C
ATOM   3689 1HD  LYS A 245      -7.904 -20.533 -31.958  1.00 59.53           H
ATOM   3690 2HD  LYS A 245      -6.217 -20.938 -31.710  1.00 59.53           H
ATOM   3691  CE  LYS A 245      -7.574 -22.009 -30.420  1.00 59.53           C
ATOM   3692 1HE  LYS A 245      -6.894 -22.168 -29.583  1.00 59.53           H
ATOM   3693 2HE  LYS A 245      -8.570 -21.871 -29.999  1.00 59.53           H
ATOM   3694  NZ  LYS A 245      -7.565 -23.193 -31.307  1.00 59.53           N
ATOM   3695 1HZ  LYS A 245      -7.867 -24.009 -30.786  1.00 59.53           H
ATOM   3696 2HZ  LYS A 245      -8.196 -23.037 -32.086  1.00 59.53           H
ATOM   3697 3HZ  LYS A 245      -6.626 -23.345 -31.659  1.00 59.53           H
ATOM   3698  HN  LYS A 245      -7.421 -16.892 -28.528  1.00 59.53           H
ATOM   3699  N   LYS A 246      -5.349 -14.951 -30.282  1.00 52.25           N
ATOM   3700  CA  LYS A 246      -4.597 -13.842 -30.843  1.00 52.25           C
ATOM   3701  C   LYS A 246      -3.350 -13.594 -29.991  1.00 52.25           C
ATOM   3702  O   LYS A 246      -3.441 -13.037 -28.899  1.00 52.25           O
ATOM   3703  HA  LYS A 246      -4.279 -14.136 -31.843  1.00 52.25           H
ATOM   3704  CB  LYS A 246      -5.492 -12.611 -30.997  1.00 52.25           C
ATOM   3705 1HB  LYS A 246      -6.144 -12.519 -30.128  1.00 52.25           H
ATOM   3706 2HB  LYS A 246      -4.877 -11.711 -31.028  1.00 52.25           H
ATOM   3707  CG  LYS A 246      -6.337 -12.702 -32.268  1.00 52.25           C
ATOM   3708 1HG  LYS A 246      -5.706 -12.992 -33.109  1.00 52.25           H
ATOM   3709 2HG  LYS A 246      -7.091 -13.481 -32.153  1.00 52.25           H
ATOM   3710  CD  LYS A 246      -7.019 -11.366 -32.571  1.00 52.25           C
ATOM   3711 1HD  LYS A 246      -7.712 -11.117 -31.768  1.00 52.25           H
ATOM   3712 2HD  LYS A 246      -6.272 -10.573 -32.606  1.00 52.25           H
ATOM   3713  CE  LYS A 246      -7.771 -11.424 -33.902  1.00 52.25           C
ATOM   3714 1HE  LYS A 246      -7.102 -11.770 -34.690  1.00 52.25           H
ATOM   3715 2HE  LYS A 246      -8.585 -12.145 -33.835  1.00 52.25           H
ATOM   3716  NZ  LYS A 246      -8.310 -10.090 -34.251  1.00 52.25           N
ATOM   3717 1HZ  LYS A 246      -8.820 -10.150 -35.125  1.00 52.25           H
ATOM   3718 2HZ  LYS A 246      -8.934  -9.775 -33.517  1.00 52.25           H
ATOM   3719 3HZ  LYS A 246      -7.545  -9.432 -34.351  1.00 52.25           H
ATOM   3720  HN  LYS A 246      -6.061 -14.691 -29.630  1.00 52.25           H
ATOM   3721  N   SER A 247      -2.214 -14.020 -30.524  1.00 55.99           N
ATOM   3722  CA  SER A 247      -0.969 -13.960 -29.778  1.00 55.99           C
ATOM   3723  C   SER A 247      -0.666 -12.514 -29.380  1.00 55.99           C
ATOM   3724  O   SER A 247      -0.219 -12.254 -28.264  1.00 55.99           O
ATOM   3725  HA  SER A 247      -1.133 -14.574 -28.892  1.00 55.99           H
ATOM   3726  CB  SER A 247       0.189 -14.540 -30.592  1.00 55.99           C
ATOM   3727 1HB  SER A 247       0.079 -15.622 -30.659  1.00 55.99           H
ATOM   3728 2HB  SER A 247       0.148 -14.152 -31.610  1.00 55.99           H
ATOM   3729  OG  SER A 247       1.455 -14.227 -30.017  1.00 55.99           O
ATOM   3730  HG  SER A 247       1.549 -14.680 -29.130  1.00 55.99           H
ATOM   3731  HN  SER A 247      -2.137 -14.400 -31.446  1.00 55.99           H
ATOM   3732  N   SER A 248      -0.923 -11.611 -30.315  1.00 55.93           N
ATOM   3733  CA  SER A 248      -0.431 -10.249 -30.195  1.00 55.93           C
ATOM   3734  C   SER A 248      -0.959  -9.613 -28.907  1.00 55.93           C
ATOM   3735  O   SER A 248      -0.282  -8.789 -28.295  1.00 55.93           O
ATOM   3736  HA  SER A 248       0.655 -10.336 -30.161  1.00 55.93           H
ATOM   3737  CB  SER A 248      -0.837  -9.408 -31.407  1.00 55.93           C
ATOM   3738 1HB  SER A 248      -0.233  -8.501 -31.437  1.00 55.93           H
ATOM   3739 2HB  SER A 248      -0.625  -9.962 -32.321  1.00 55.93           H
ATOM   3740  OG  SER A 248      -2.217  -9.056 -31.375  1.00 55.93           O
ATOM   3741  HG  SER A 248      -2.441  -8.478 -32.159  1.00 55.93           H
ATOM   3742  HN  SER A 248      -1.454 -11.797 -31.142  1.00 55.93           H
ATOM   3743  N   LYS A 249      -2.163 -10.021 -28.535  1.00 51.74           N
ATOM   3744  CA  LYS A 249      -2.815  -9.457 -27.365  1.00 51.74           C
ATOM   3745  C   LYS A 249      -2.090  -9.931 -26.104  1.00 51.74           C
ATOM   3746  O   LYS A 249      -2.134  -9.264 -25.071  1.00 51.74           O
ATOM   3747  HA  LYS A 249      -2.723  -8.373 -27.430  1.00 51.74           H
ATOM   3748  CB  LYS A 249      -4.310  -9.786 -27.375  1.00 51.74           C
ATOM   3749 1HB  LYS A 249      -4.454 -10.836 -27.630  1.00 51.74           H
ATOM   3750 2HB  LYS A 249      -4.724  -9.640 -26.377  1.00 51.74           H
ATOM   3751  CG  LYS A 249      -5.058  -8.905 -28.377  1.00 51.74           C
ATOM   3752 1HG  LYS A 249      -4.771  -7.863 -28.236  1.00 51.74           H
ATOM   3753 2HG  LYS A 249      -4.772  -9.179 -29.393  1.00 51.74           H
ATOM   3754  CD  LYS A 249      -6.572  -9.049 -28.211  1.00 51.74           C
ATOM   3755 1HD  LYS A 249      -6.873 -10.067 -28.462  1.00 51.74           H
ATOM   3756 2HD  LYS A 249      -6.845  -8.884 -27.169  1.00 51.74           H
ATOM   3757  CE  LYS A 249      -7.319  -8.056 -29.104  1.00 51.74           C
ATOM   3758 1HE  LYS A 249      -6.926  -7.052 -28.949  1.00 51.74           H
ATOM   3759 2HE  LYS A 249      -7.154  -8.305 -30.152  1.00 51.74           H
ATOM   3760  NZ  LYS A 249      -8.768  -8.079 -28.805  1.00 51.74           N
ATOM   3761 1HZ  LYS A 249      -9.251  -7.439 -29.426  1.00 51.74           H
ATOM   3762 2HZ  LYS A 249      -9.127  -9.018 -28.942  1.00 51.74           H
ATOM   3763 3HZ  LYS A 249      -8.920  -7.797 -27.843  1.00 51.74           H
ATOM   3764  HN  LYS A 249      -2.690 -10.722 -29.016  1.00 51.74           H
ATOM   3765  N   HIS A 250      -1.439 -11.078 -26.229  1.00 54.36           N
ATOM   3766  CA  HIS A 250      -0.823 -11.719 -25.080  1.00 54.36           C
ATOM   3767  C   HIS A 250       0.319 -10.845 -24.557  1.00 54.36           C
ATOM   3768  O   HIS A 250       0.479 -10.685 -23.348  1.00 54.36           O
ATOM   3769  HA  HIS A 250      -1.593 -11.793 -24.313  1.00 54.36           H
ATOM   3770  CB  HIS A 250      -0.371 -13.139 -25.427  1.00 54.36           C
ATOM   3771 1HB  HIS A 250       0.106 -13.128 -26.407  1.00 54.36           H
ATOM   3772 2HB  HIS A 250       0.385 -13.454 -24.708  1.00 54.36           H
ATOM   3773  CG  HIS A 250      -1.490 -14.153 -25.437  1.00 54.36           C
ATOM   3774  ND1 HIS A 250      -2.461 -14.188 -26.423  1.00 54.36           N
ATOM   3775  HD1 HIS A 250      -2.524 -13.567 -27.204  1.00 54.36           H
ATOM   3776  CD2 HIS A 250      -1.780 -15.169 -24.575  1.00 54.36           C
ATOM   3777  HD2 HIS A 250      -1.213 -15.427 -23.680  1.00 54.36           H
ATOM   3778  CE1 HIS A 250      -3.294 -15.183 -26.154  1.00 54.36           C
ATOM   3779  HE1 HIS A 250      -4.164 -15.467 -26.745  1.00 54.36           H
ATOM   3780  NE2 HIS A 250      -2.870 -15.790 -25.008  1.00 54.36           N
ATOM   3781  HN  HIS A 250      -1.331 -11.568 -27.095  1.00 54.36           H
ATOM   3782  N   LYS A 251       1.083 -10.301 -25.493  1.00 56.89           N
ATOM   3783  CA  LYS A 251       2.293  -9.576 -25.144  1.00 56.89           C
ATOM   3784  C   LYS A 251       1.928  -8.378 -24.266  1.00 56.89           C
ATOM   3785  O   LYS A 251       2.600  -8.105 -23.272  1.00 56.89           O
ATOM   3786  HA  LYS A 251       2.922 -10.251 -24.564  1.00 56.89           H
ATOM   3787  CB  LYS A 251       3.074  -9.200 -26.405  1.00 56.89           C
ATOM   3788 1HB  LYS A 251       2.402  -8.744 -27.132  1.00 56.89           H
ATOM   3789 2HB  LYS A 251       3.830  -8.455 -26.159  1.00 56.89           H
ATOM   3790  CG  LYS A 251       3.743 -10.430 -27.022  1.00 56.89           C
ATOM   3791 1HG  LYS A 251       4.239 -11.009 -26.243  1.00 56.89           H
ATOM   3792 2HG  LYS A 251       2.986 -11.076 -27.466  1.00 56.89           H
ATOM   3793  CD  LYS A 251       4.762 -10.022 -28.088  1.00 56.89           C
ATOM   3794 1HD  LYS A 251       4.254  -9.514 -28.907  1.00 56.89           H
ATOM   3795 2HD  LYS A 251       5.473  -9.312 -27.665  1.00 56.89           H
ATOM   3796  CE  LYS A 251       5.512 -11.243 -28.625  1.00 56.89           C
ATOM   3797 1HE  LYS A 251       5.864 -11.856 -27.795  1.00 56.89           H
ATOM   3798 2HE  LYS A 251       4.835 -11.863 -29.214  1.00 56.89           H
ATOM   3799  NZ  LYS A 251       6.659 -10.821 -29.459  1.00 56.89           N
ATOM   3800 1HZ  LYS A 251       7.135 -11.641 -29.819  1.00 56.89           H
ATOM   3801 2HZ  LYS A 251       6.326 -10.257 -30.233  1.00 56.89           H
ATOM   3802 3HZ  LYS A 251       7.304 -10.276 -28.897  1.00 56.89           H
ATOM   3803  HN  LYS A 251       0.887 -10.350 -26.473  1.00 56.89           H
ATOM   3804  N   ALA A 252       0.867  -7.693 -24.665  1.00 64.30           N
ATOM   3805  CA  ALA A 252       0.472  -6.466 -23.995  1.00 64.30           C
ATOM   3806  C   ALA A 252      -0.030  -6.796 -22.588  1.00 64.30           C
ATOM   3807  O   ALA A 252       0.026  -5.956 -21.692  1.00 64.30           O
ATOM   3808  HA  ALA A 252       1.356  -5.832 -23.917  1.00 64.30           H
ATOM   3809  CB  ALA A 252      -0.582  -5.741 -24.835  1.00 64.30           C
ATOM   3810 1HB  ALA A 252      -0.166  -5.503 -25.814  1.00 64.30           H
ATOM   3811 2HB  ALA A 252      -1.453  -6.384 -24.957  1.00 64.30           H
ATOM   3812 3HB  ALA A 252      -0.877  -4.821 -24.332  1.00 64.30           H
ATOM   3813  HN  ALA A 252       0.281  -7.964 -25.430  1.00 64.30           H
ATOM   3814  N   LEU A 253      -0.508  -8.023 -22.438  1.00 67.25           N
ATOM   3815  CA  LEU A 253      -1.117  -8.440 -21.187  1.00 67.25           C
ATOM   3816  C   LEU A 253      -0.024  -8.893 -20.218  1.00 67.25           C
ATOM   3817  O   LEU A 253      -0.197  -8.820 -19.002  1.00 67.25           O
ATOM   3818  HA  LEU A 253      -1.618  -7.571 -20.761  1.00 67.25           H
ATOM   3819  CB  LEU A 253      -2.191  -9.501 -21.442  1.00 67.25           C
ATOM   3820 1HB  LEU A 253      -1.849 -10.149 -22.249  1.00 67.25           H
ATOM   3821 2HB  LEU A 253      -2.279 -10.121 -20.550  1.00 67.25           H
ATOM   3822  CG  LEU A 253      -3.581  -8.974 -21.802  1.00 67.25           C
ATOM   3823  HG  LEU A 253      -3.464  -8.008 -22.292  1.00 67.25           H
ATOM   3824  CD1 LEU A 253      -4.278  -9.904 -22.798  1.00 67.25           C
ATOM   3825 1HD1 LEU A 253      -3.683  -9.972 -23.709  1.00 67.25           H
ATOM   3826 2HD1 LEU A 253      -4.383 -10.895 -22.357  1.00 67.25           H
ATOM   3827 3HD1 LEU A 253      -5.265  -9.506 -23.037  1.00 67.25           H
ATOM   3828  CD2 LEU A 253      -4.424  -8.746 -20.545  1.00 67.25           C
ATOM   3829 1HD2 LEU A 253      -4.535  -9.686 -20.006  1.00 67.25           H
ATOM   3830 2HD2 LEU A 253      -3.929  -8.016 -19.904  1.00 67.25           H
ATOM   3831 3HD2 LEU A 253      -5.407  -8.371 -20.830  1.00 67.25           H
ATOM   3832  HN  LEU A 253      -0.484  -8.724 -23.151  1.00 67.25           H
ATOM   3833  N   LYS A 254       1.079  -9.350 -20.792  1.00 70.35           N
ATOM   3834  CA  LYS A 254       2.139  -9.955 -20.002  1.00 70.35           C
ATOM   3835  C   LYS A 254       2.518  -9.012 -18.859  1.00 70.35           C
ATOM   3836  O   LYS A 254       2.666  -9.444 -17.716  1.00 70.35           O
ATOM   3837  HA  LYS A 254       1.742 -10.875 -19.574  1.00 70.35           H
ATOM   3838  CB  LYS A 254       3.318 -10.343 -20.896  1.00 70.35           C
ATOM   3839 1HB  LYS A 254       2.957 -10.896 -21.763  1.00 70.35           H
ATOM   3840 2HB  LYS A 254       3.805  -9.443 -21.273  1.00 70.35           H
ATOM   3841  CG  LYS A 254       4.332 -11.193 -20.128  1.00 70.35           C
ATOM   3842 1HG  LYS A 254       4.740 -10.617 -19.298  1.00 70.35           H
ATOM   3843 2HG  LYS A 254       3.832 -12.062 -19.698  1.00 70.35           H
ATOM   3844  CD  LYS A 254       5.468 -11.653 -21.044  1.00 70.35           C
ATOM   3845 1HD  LYS A 254       5.058 -12.215 -21.884  1.00 70.35           H
ATOM   3846 2HD  LYS A 254       5.979 -10.785 -21.460  1.00 70.35           H
ATOM   3847  CE  LYS A 254       6.469 -12.524 -20.281  1.00 70.35           C
ATOM   3848 1HE  LYS A 254       6.896 -11.957 -19.454  1.00 70.35           H
ATOM   3849 2HE  LYS A 254       5.957 -13.383 -19.848  1.00 70.35           H
ATOM   3850  NZ  LYS A 254       7.547 -12.986 -21.184  1.00 70.35           N
ATOM   3851 1HZ  LYS A 254       8.200 -13.562 -20.664  1.00 70.35           H
ATOM   3852 2HZ  LYS A 254       7.145 -13.528 -21.940  1.00 70.35           H
ATOM   3853 3HZ  LYS A 254       8.035 -12.183 -21.566  1.00 70.35           H
ATOM   3854  HN  LYS A 254       1.254  -9.313 -21.776  1.00 70.35           H
ATOM   3855  N   VAL A 255       2.664  -7.741 -19.205  1.00 73.18           N
ATOM   3856  CA  VAL A 255       3.094  -6.746 -18.238  1.00 73.18           C
ATOM   3857  C   VAL A 255       2.087  -6.691 -17.087  1.00 73.18           C
ATOM   3858  O   VAL A 255       2.463  -6.803 -15.922  1.00 73.18           O
ATOM   3859  HA  VAL A 255       4.059  -7.066 -17.844  1.00 73.18           H
ATOM   3860  CB  VAL A 255       3.288  -5.395 -18.928  1.00 73.18           C
ATOM   3861  HB  VAL A 255       2.331  -5.096 -19.356  1.00 73.18           H
ATOM   3862  CG1 VAL A 255       3.709  -4.321 -17.923  1.00 73.18           C
ATOM   3863 1HG1 VAL A 255       2.938  -4.216 -17.159  1.00 73.18           H
ATOM   3864 2HG1 VAL A 255       4.648  -4.611 -17.453  1.00 73.18           H
ATOM   3865 3HG1 VAL A 255       3.840  -3.371 -18.440  1.00 73.18           H
ATOM   3866  CG2 VAL A 255       4.300  -5.503 -20.071  1.00 73.18           C
ATOM   3867 1HG2 VAL A 255       5.260  -5.834 -19.676  1.00 73.18           H
ATOM   3868 2HG2 VAL A 255       3.942  -6.223 -20.806  1.00 73.18           H
ATOM   3869 3HG2 VAL A 255       4.419  -4.528 -20.544  1.00 73.18           H
ATOM   3870  HN  VAL A 255       2.494  -7.390 -20.126  1.00 73.18           H
ATOM   3871  N   THR A 256       0.826  -6.518 -17.455  1.00 71.68           N
ATOM   3872  CA  THR A 256      -0.208  -6.237 -16.474  1.00 71.68           C
ATOM   3873  C   THR A 256      -0.434  -7.454 -15.573  1.00 71.68           C
ATOM   3874  O   THR A 256      -0.707  -7.307 -14.383  1.00 71.68           O
ATOM   3875  HA  THR A 256       0.137  -5.425 -15.834  1.00 71.68           H
ATOM   3876  CB  THR A 256      -1.466  -5.796 -17.225  1.00 71.68           C
ATOM   3877  HB  THR A 256      -2.315  -5.710 -16.547  1.00 71.68           H
ATOM   3878  OG1 THR A 256      -1.605  -6.760 -18.265  1.00 71.68           O
ATOM   3879  HG1 THR A 256      -1.927  -7.628 -17.886  1.00 71.68           H
ATOM   3880  CG2 THR A 256      -1.271  -4.473 -17.968  1.00 71.68           C
ATOM   3881 1HG2 THR A 256      -0.465  -4.580 -18.695  1.00 71.68           H
ATOM   3882 2HG2 THR A 256      -1.014  -3.690 -17.254  1.00 71.68           H
ATOM   3883 3HG2 THR A 256      -2.193  -4.206 -18.484  1.00 71.68           H
ATOM   3884  HN  THR A 256       0.508  -6.567 -18.402  1.00 71.68           H
ATOM   3885  N   ILE A 257      -0.311  -8.627 -16.176  1.00 76.02           N
ATOM   3886  CA  ILE A 257      -0.454  -9.868 -15.435  1.00 76.02           C
ATOM   3887  C   ILE A 257       0.639  -9.949 -14.367  1.00 76.02           C
ATOM   3888  O   ILE A 257       0.358 -10.244 -13.207  1.00 76.02           O
ATOM   3889  HA  ILE A 257      -1.423  -9.840 -14.935  1.00 76.02           H
ATOM   3890  CB  ILE A 257      -0.472 -11.064 -16.389  1.00 76.02           C
ATOM   3891  HB  ILE A 257       0.372 -10.968 -17.072  1.00 76.02           H
ATOM   3892  CG1 ILE A 257      -1.743 -11.068 -17.240  1.00 76.02           C
ATOM   3893 1HG1 ILE A 257      -2.610 -11.242 -16.603  1.00 76.02           H
ATOM   3894 2HG1 ILE A 257      -1.878 -10.091 -17.703  1.00 76.02           H
ATOM   3895  CG2 ILE A 257      -0.288 -12.377 -15.626  1.00 76.02           C
ATOM   3896 1HG2 ILE A 257       0.668 -12.362 -15.102  1.00 76.02           H
ATOM   3897 2HG2 ILE A 257      -1.096 -12.494 -14.905  1.00 76.02           H
ATOM   3898 3HG2 ILE A 257      -0.304 -13.211 -16.328  1.00 76.02           H
ATOM   3899  CD1 ILE A 257      -1.675 -12.147 -18.322  1.00 76.02           C
ATOM   3900 1HD1 ILE A 257      -0.821 -11.957 -18.972  1.00 76.02           H
ATOM   3901 2HD1 ILE A 257      -1.564 -13.125 -17.854  1.00 76.02           H
ATOM   3902 3HD1 ILE A 257      -2.591 -12.128 -18.912  1.00 76.02           H
ATOM   3903  HN  ILE A 257      -0.117  -8.737 -17.151  1.00 76.02           H
ATOM   3904  N   THR A 258       1.863  -9.682 -14.798  1.00 80.76           N
ATOM   3905  CA  THR A 258       3.009  -9.796 -13.913  1.00 80.76           C
ATOM   3906  C   THR A 258       2.868  -8.835 -12.731  1.00 80.76           C
ATOM   3907  O   THR A 258       3.084  -9.222 -11.583  1.00 80.76           O
ATOM   3908  HA  THR A 258       3.028 -10.806 -13.503  1.00 80.76           H
ATOM   3909  CB  THR A 258       4.273  -9.557 -14.742  1.00 80.76           C
ATOM   3910  HB  THR A 258       4.313  -8.530 -15.103  1.00 80.76           H
ATOM   3911  OG1 THR A 258       4.221 -10.562 -15.751  1.00 80.76           O
ATOM   3912  HG1 THR A 258       3.745 -10.213 -16.558  1.00 80.76           H
ATOM   3913  CG2 THR A 258       5.552  -9.875 -13.965  1.00 80.76           C
ATOM   3914 1HG2 THR A 258       5.542 -10.922 -13.662  1.00 80.76           H
ATOM   3915 2HG2 THR A 258       5.607  -9.241 -13.080  1.00 80.76           H
ATOM   3916 3HG2 THR A 258       6.418  -9.689 -14.600  1.00 80.76           H
ATOM   3917  HN  THR A 258       2.077  -9.393 -15.731  1.00 80.76           H
ATOM   3918  N   VAL A 259       2.506  -7.602 -13.052  1.00 78.44           N
ATOM   3919  CA  VAL A 259       2.361  -6.576 -12.033  1.00 78.44           C
ATOM   3920  C   VAL A 259       1.321  -7.026 -11.005  1.00 78.44           C
ATOM   3921  O   VAL A 259       1.534  -6.891  -9.802  1.00 78.44           O
ATOM   3922  HA  VAL A 259       3.324  -6.469 -11.534  1.00 78.44           H
ATOM   3923  CB  VAL A 259       2.014  -5.236 -12.686  1.00 78.44           C
ATOM   3924  HB  VAL A 259       1.171  -5.398 -13.357  1.00 78.44           H
ATOM   3925  CG1 VAL A 259       1.589  -4.208 -11.636  1.00 78.44           C
ATOM   3926 1HG1 VAL A 259       0.711  -4.575 -11.104  1.00 78.44           H
ATOM   3927 2HG1 VAL A 259       2.404  -4.052 -10.929  1.00 78.44           H
ATOM   3928 3HG1 VAL A 259       1.348  -3.265 -12.127  1.00 78.44           H
ATOM   3929  CG2 VAL A 259       3.185  -4.714 -13.522  1.00 78.44           C
ATOM   3930 1HG2 VAL A 259       4.055  -4.575 -12.880  1.00 78.44           H
ATOM   3931 2HG2 VAL A 259       3.422  -5.434 -14.305  1.00 78.44           H
ATOM   3932 3HG2 VAL A 259       2.912  -3.761 -13.974  1.00 78.44           H
ATOM   3933  HN  VAL A 259       2.314  -7.301 -13.986  1.00 78.44           H
ATOM   3934  N   LEU A 260       0.219  -7.553 -11.518  1.00 75.34           N
ATOM   3935  CA  LEU A 260      -0.870  -7.991 -10.661  1.00 75.34           C
ATOM   3936  C   LEU A 260      -0.368  -9.100  -9.733  1.00 75.34           C
ATOM   3937  O   LEU A 260      -0.568  -9.037  -8.521  1.00 75.34           O
ATOM   3938  HA  LEU A 260      -1.168  -7.139 -10.050  1.00 75.34           H
ATOM   3939  CB  LEU A 260      -2.084  -8.394 -11.500  1.00 75.34           C
ATOM   3940 1HB  LEU A 260      -2.382  -7.538 -12.105  1.00 75.34           H
ATOM   3941 2HB  LEU A 260      -1.779  -9.181 -12.190  1.00 75.34           H
ATOM   3942  CG  LEU A 260      -3.306  -8.883 -10.721  1.00 75.34           C
ATOM   3943  HG  LEU A 260      -2.965  -9.573  -9.949  1.00 75.34           H
ATOM   3944  CD1 LEU A 260      -4.005  -7.721 -10.012  1.00 75.34           C
ATOM   3945 1HD1 LEU A 260      -3.312  -7.250  -9.315  1.00 75.34           H
ATOM   3946 2HD1 LEU A 260      -4.332  -6.989 -10.750  1.00 75.34           H
ATOM   3947 3HD1 LEU A 260      -4.870  -8.097  -9.465  1.00 75.34           H
ATOM   3948  CD2 LEU A 260      -4.261  -9.659 -11.629  1.00 75.34           C
ATOM   3949 1HD2 LEU A 260      -4.599  -9.011 -12.438  1.00 75.34           H
ATOM   3950 2HD2 LEU A 260      -3.744 -10.523 -12.047  1.00 75.34           H
ATOM   3951 3HD2 LEU A 260      -5.121  -9.995 -11.050  1.00 75.34           H
ATOM   3952  HN  LEU A 260       0.064  -7.682 -12.497  1.00 75.34           H
ATOM   3953  N   THR A 261       0.272 -10.089 -10.338  1.00 83.71           N
ATOM   3954  CA  THR A 261       0.683 -11.274  -9.604  1.00 83.71           C
ATOM   3955  C   THR A 261       1.638 -10.896  -8.471  1.00 83.71           C
ATOM   3956  O   THR A 261       1.498 -11.379  -7.348  1.00 83.71           O
ATOM   3957  HA  THR A 261      -0.201 -11.716  -9.143  1.00 83.71           H
ATOM   3958  CB  THR A 261       1.286 -12.263 -10.603  1.00 83.71           C
ATOM   3959  HB  THR A 261       2.195 -11.859 -11.050  1.00 83.71           H
ATOM   3960  OG1 THR A 261       0.222 -12.533 -11.511  1.00 83.71           O
ATOM   3961  HG1 THR A 261       0.234 -11.870 -12.259  1.00 83.71           H
ATOM   3962  CG2 THR A 261       1.590 -13.623  -9.970  1.00 83.71           C
ATOM   3963 1HG2 THR A 261       0.669 -14.057  -9.583  1.00 83.71           H
ATOM   3964 2HG2 THR A 261       2.302 -13.493  -9.155  1.00 83.71           H
ATOM   3965 3HG2 THR A 261       2.017 -14.287 -10.722  1.00 83.71           H
ATOM   3966  HN  THR A 261       0.510 -10.090 -11.309  1.00 83.71           H
ATOM   3967  N   VAL A 262       2.588 -10.034  -8.804  1.00 86.63           N
ATOM   3968  CA  VAL A 262       3.602  -9.630  -7.844  1.00 86.63           C
ATOM   3969  C   VAL A 262       2.936  -8.869  -6.696  1.00 86.63           C
ATOM   3970  O   VAL A 262       3.286  -9.063  -5.533  1.00 86.63           O
ATOM   3971  HA  VAL A 262       4.058 -10.536  -7.446  1.00 86.63           H
ATOM   3972  CB  VAL A 262       4.693  -8.819  -8.546  1.00 86.63           C
ATOM   3973  HB  VAL A 262       4.212  -7.995  -9.073  1.00 86.63           H
ATOM   3974  CG1 VAL A 262       5.669  -8.221  -7.531  1.00 86.63           C
ATOM   3975 1HG1 VAL A 262       5.129  -7.563  -6.850  1.00 86.63           H
ATOM   3976 2HG1 VAL A 262       6.141  -9.023  -6.964  1.00 86.63           H
ATOM   3977 3HG1 VAL A 262       6.434  -7.649  -8.057  1.00 86.63           H
ATOM   3978  CG2 VAL A 262       5.431  -9.672  -9.580  1.00 86.63           C
ATOM   3979 1HG2 VAL A 262       5.894 -10.524  -9.084  1.00 86.63           H
ATOM   3980 2HG2 VAL A 262       4.723 -10.027 -10.329  1.00 86.63           H
ATOM   3981 3HG2 VAL A 262       6.201  -9.071 -10.064  1.00 86.63           H
ATOM   3982  HN  VAL A 262       2.672  -9.616  -9.708  1.00 86.63           H
ATOM   3983  N   PHE A 263       1.988  -8.019  -7.063  1.00 82.32           N
ATOM   3984  CA  PHE A 263       1.265  -7.234  -6.078  1.00 82.32           C
ATOM   3985  C   PHE A 263       0.534  -8.139  -5.084  1.00 82.32           C
ATOM   3986  O   PHE A 263       0.702  -8.001  -3.873  1.00 82.32           O
ATOM   3987  HA  PHE A 263       1.998  -6.629  -5.544  1.00 82.32           H
ATOM   3988  CB  PHE A 263       0.235  -6.398  -6.840  1.00 82.32           C
ATOM   3989 1HB  PHE A 263       0.756  -5.766  -7.560  1.00 82.32           H
ATOM   3990 2HB  PHE A 263      -0.410  -7.066  -7.410  1.00 82.32           H
ATOM   3991  CG  PHE A 263      -0.636  -5.514  -5.944  1.00 82.32           C
ATOM   3992  CD1 PHE A 263      -1.916  -5.880  -5.667  1.00 82.32           C
ATOM   3993  HD1 PHE A 263      -2.322  -6.802  -6.082  1.00 82.32           H
ATOM   3994  CD2 PHE A 263      -0.129  -4.363  -5.426  1.00 82.32           C
ATOM   3995  HD2 PHE A 263       0.897  -4.070  -5.649  1.00 82.32           H
ATOM   3996  CE1 PHE A 263      -2.724  -5.060  -4.835  1.00 82.32           C
ATOM   3997  HE1 PHE A 263      -3.750  -5.352  -4.613  1.00 82.32           H
ATOM   3998  CE2 PHE A 263      -0.937  -3.543  -4.594  1.00 82.32           C
ATOM   3999  HE2 PHE A 263      -0.532  -2.621  -4.179  1.00 82.32           H
ATOM   4000  CZ  PHE A 263      -2.218  -3.909  -4.317  1.00 82.32           C
ATOM   4001  HZ  PHE A 263      -2.838  -3.279  -3.679  1.00 82.32           H
ATOM   4002  HN  PHE A 263       1.713  -7.863  -8.012  1.00 82.32           H
ATOM   4003  N   VAL A 264      -0.261  -9.045  -5.632  1.00 86.31           N
ATOM   4004  CA  VAL A 264      -1.097  -9.903  -4.810  1.00 86.31           C
ATOM   4005  C   VAL A 264      -0.211 -10.718  -3.865  1.00 86.31           C
ATOM   4006  O   VAL A 264      -0.513 -10.845  -2.680  1.00 86.31           O
ATOM   4007  HA  VAL A 264      -1.745  -9.260  -4.215  1.00 86.31           H
ATOM   4008  CB  VAL A 264      -1.985 -10.777  -5.699  1.00 86.31           C
ATOM   4009  HB  VAL A 264      -1.342 -11.289  -6.415  1.00 86.31           H
ATOM   4010  CG1 VAL A 264      -2.709 -11.842  -4.872  1.00 86.31           C
ATOM   4011 1HG1 VAL A 264      -1.975 -12.478  -4.377  1.00 86.31           H
ATOM   4012 2HG1 VAL A 264      -3.334 -11.357  -4.123  1.00 86.31           H
ATOM   4013 3HG1 VAL A 264      -3.332 -12.449  -5.529  1.00 86.31           H
ATOM   4014  CG2 VAL A 264      -2.980  -9.924  -6.487  1.00 86.31           C
ATOM   4015 1HG2 VAL A 264      -3.615  -9.372  -5.794  1.00 86.31           H
ATOM   4016 2HG2 VAL A 264      -2.436  -9.222  -7.119  1.00 86.31           H
ATOM   4017 3HG2 VAL A 264      -3.598 -10.570  -7.111  1.00 86.31           H
ATOM   4018  HN  VAL A 264      -0.340  -9.197  -6.618  1.00 86.31           H
ATOM   4019  N   LEU A 265       0.866 -11.248  -4.426  1.00 88.31           N
ATOM   4020  CA  LEU A 265       1.739 -12.137  -3.678  1.00 88.31           C
ATOM   4021  C   LEU A 265       2.390 -11.360  -2.533  1.00 88.31           C
ATOM   4022  O   LEU A 265       2.613 -11.907  -1.454  1.00 88.31           O
ATOM   4023  HA  LEU A 265       1.116 -12.923  -3.252  1.00 88.31           H
ATOM   4024  CB  LEU A 265       2.744 -12.812  -4.613  1.00 88.31           C
ATOM   4025 1HB  LEU A 265       3.200 -12.046  -5.240  1.00 88.31           H
ATOM   4026 2HB  LEU A 265       3.541 -13.243  -4.007  1.00 88.31           H
ATOM   4027  CG  LEU A 265       2.184 -13.908  -5.522  1.00 88.31           C
ATOM   4028  HG  LEU A 265       1.361 -13.486  -6.099  1.00 88.31           H
ATOM   4029  CD1 LEU A 265       3.240 -14.384  -6.522  1.00 88.31           C
ATOM   4030 1HD1 LEU A 265       3.558 -13.545  -7.141  1.00 88.31           H
ATOM   4031 2HD1 LEU A 265       4.098 -14.783  -5.982  1.00 88.31           H
ATOM   4032 3HD1 LEU A 265       2.815 -15.163  -7.156  1.00 88.31           H
ATOM   4033  CD2 LEU A 265       1.612 -15.064  -4.699  1.00 88.31           C
ATOM   4034 1HD2 LEU A 265       2.399 -15.493  -4.079  1.00 88.31           H
ATOM   4035 2HD2 LEU A 265       0.809 -14.694  -4.062  1.00 88.31           H
ATOM   4036 3HD2 LEU A 265       1.221 -15.829  -5.370  1.00 88.31           H
ATOM   4037  HN  LEU A 265       1.144 -11.080  -5.372  1.00 88.31           H
ATOM   4038  N   SER A 266       2.678 -10.095  -2.806  1.00 89.87           N
ATOM   4039  CA  SER A 266       3.375  -9.261  -1.842  1.00 89.87           C
ATOM   4040  C   SER A 266       2.394  -8.756  -0.782  1.00 89.87           C
ATOM   4041  O   SER A 266       2.753  -8.623   0.387  1.00 89.87           O
ATOM   4042  HA  SER A 266       4.127  -9.908  -1.391  1.00 89.87           H
ATOM   4043  CB  SER A 266       4.065  -8.082  -2.531  1.00 89.87           C
ATOM   4044 1HB  SER A 266       4.586  -7.481  -1.786  1.00 89.87           H
ATOM   4045 2HB  SER A 266       4.820  -8.458  -3.222  1.00 89.87           H
ATOM   4046  OG  SER A 266       3.140  -7.262  -3.240  1.00 89.87           O
ATOM   4047  HG  SER A 266       3.107  -7.535  -4.201  1.00 89.87           H
ATOM   4048  HN  SER A 266       2.444  -9.642  -3.666  1.00 89.87           H
ATOM   4049  N   GLN A 267       1.176  -8.488  -1.229  1.00 84.99           N
ATOM   4050  CA  GLN A 267       0.204  -7.808  -0.390  1.00 84.99           C
ATOM   4051  C   GLN A 267      -0.570  -8.822   0.455  1.00 84.99           C
ATOM   4052  O   GLN A 267      -1.017  -8.505   1.557  1.00 84.99           O
ATOM   4053  HA  GLN A 267       0.788  -7.155   0.259  1.00 84.99           H
ATOM   4054  CB  GLN A 267      -0.747  -6.956  -1.232  1.00 84.99           C
ATOM   4055 1HB  GLN A 267      -1.219  -7.577  -1.994  1.00 84.99           H
ATOM   4056 2HB  GLN A 267      -1.545  -6.564  -0.602  1.00 84.99           H
ATOM   4057  CG  GLN A 267      -0.002  -5.799  -1.901  1.00 84.99           C
ATOM   4058 1HG  GLN A 267       0.822  -6.190  -2.498  1.00 84.99           H
ATOM   4059 2HG  GLN A 267      -0.671  -5.276  -2.584  1.00 84.99           H
ATOM   4060  CD  GLN A 267       0.538  -4.819  -0.857  1.00 84.99           C
ATOM   4061  OE1 GLN A 267      -0.049  -4.602   0.190  1.00 84.99           O
ATOM   4062  NE2 GLN A 267       1.686  -4.242  -1.200  1.00 84.99           N
ATOM   4063 1HE2 GLN A 267       2.116  -4.465  -2.075  1.00 84.99           H
ATOM   4064 2HE2 GLN A 267       2.119  -3.585  -0.583  1.00 84.99           H
ATOM   4065  HN  GLN A 267       0.850  -8.727  -2.143  1.00 84.99           H
ATOM   4066  N   PHE A 268      -0.705 -10.020  -0.093  1.00 90.89           N
ATOM   4067  CA  PHE A 268      -1.598 -11.011   0.484  1.00 90.89           C
ATOM   4068  C   PHE A 268      -1.190 -11.346   1.920  1.00 90.89           C
ATOM   4069  O   PHE A 268      -2.006 -11.261   2.837  1.00 90.89           O
ATOM   4070  HA  PHE A 268      -2.600 -10.583   0.483  1.00 90.89           H
ATOM   4071  CB  PHE A 268      -1.481 -12.272  -0.374  1.00 90.89           C
ATOM   4072 1HB  PHE A 268      -1.709 -12.018  -1.409  1.00 90.89           H
ATOM   4073 2HB  PHE A 268      -0.448 -12.620  -0.352  1.00 90.89           H
ATOM   4074  CG  PHE A 268      -2.398 -13.414   0.069  1.00 90.89           C
ATOM   4075  CD1 PHE A 268      -1.900 -14.436   0.814  1.00 90.89           C
ATOM   4076  HD1 PHE A 268      -0.847 -14.443   1.096  1.00 90.89           H
ATOM   4077  CD2 PHE A 268      -3.712 -13.406  -0.283  1.00 90.89           C
ATOM   4078  HD2 PHE A 268      -4.112 -12.586  -0.880  1.00 90.89           H
ATOM   4079  CE1 PHE A 268      -2.752 -15.496   1.225  1.00 90.89           C
ATOM   4080  HE1 PHE A 268      -2.352 -16.315   1.823  1.00 90.89           H
ATOM   4081  CE2 PHE A 268      -4.564 -14.465   0.129  1.00 90.89           C
ATOM   4082  HE2 PHE A 268      -5.617 -14.459  -0.153  1.00 90.89           H
ATOM   4083  CZ  PHE A 268      -4.065 -15.488   0.874  1.00 90.89           C
ATOM   4084  HZ  PHE A 268      -4.719 -16.301   1.190  1.00 90.89           H
ATOM   4085  HN  PHE A 268      -0.219 -10.317  -0.915  1.00 90.89           H
ATOM   4086  N   PRO A 269       0.074 -11.732   2.141  1.00 94.46           N
ATOM   4087  CA  PRO A 269       0.523 -12.112   3.483  1.00 94.46           C
ATOM   4088  C   PRO A 269       0.213 -11.044   4.519  1.00 94.46           C
ATOM   4089  O   PRO A 269      -0.250 -11.354   5.616  1.00 94.46           O
ATOM   4090  HA  PRO A 269      -0.013 -13.000   3.820  1.00 94.46           H
ATOM   4091  CB  PRO A 269       2.029 -12.321   3.316  1.00 94.46           C
ATOM   4092 1HB  PRO A 269       2.587 -11.409   3.531  1.00 94.46           H
ATOM   4093 2HB  PRO A 269       2.405 -13.090   3.990  1.00 94.46           H
ATOM   4094  CG  PRO A 269       2.168 -12.735   1.856  1.00 94.46           C
ATOM   4095 1HG  PRO A 269       3.182 -12.581   1.486  1.00 94.46           H
ATOM   4096 2HG  PRO A 269       1.947 -13.793   1.712  1.00 94.46           H
ATOM   4097  CD  PRO A 269       1.161 -11.841   1.152  1.00 94.46           C
ATOM   4098 1HD  PRO A 269       1.584 -10.865   0.913  1.00 94.46           H
ATOM   4099 2HD  PRO A 269       0.820 -12.276   0.212  1.00 94.46           H
ATOM   4100  N   TYR A 270       0.479  -9.803   4.141  1.00 91.68           N
ATOM   4101  CA  TYR A 270       0.282  -8.685   5.048  1.00 91.68           C
ATOM   4102  C   TYR A 270      -1.193  -8.540   5.427  1.00 91.68           C
ATOM   4103  O   TYR A 270      -1.523  -8.377   6.600  1.00 91.68           O
ATOM   4104  HA  TYR A 270       0.864  -8.877   5.949  1.00 91.68           H
ATOM   4105  CB  TYR A 270       0.725  -7.437   4.282  1.00 91.68           C
ATOM   4106 1HB  TYR A 270       1.801  -7.488   4.114  1.00 91.68           H
ATOM   4107 2HB  TYR A 270       0.249  -7.437   3.301  1.00 91.68           H
ATOM   4108  CG  TYR A 270       0.397  -6.122   4.992  1.00 91.68           C
ATOM   4109  CD1 TYR A 270      -0.540  -5.262   4.454  1.00 91.68           C
ATOM   4110  HD1 TYR A 270      -1.045  -5.521   3.524  1.00 91.68           H
ATOM   4111  CD2 TYR A 270       1.037  -5.795   6.170  1.00 91.68           C
ATOM   4112  HD2 TYR A 270       1.777  -6.474   6.594  1.00 91.68           H
ATOM   4113  CE1 TYR A 270      -0.849  -4.025   5.122  1.00 91.68           C
ATOM   4114  HE1 TYR A 270      -1.586  -3.337   4.708  1.00 91.68           H
ATOM   4115  CE2 TYR A 270       0.728  -4.558   6.838  1.00 91.68           C
ATOM   4116  HE2 TYR A 270       1.227  -4.287   7.769  1.00 91.68           H
ATOM   4117  CZ  TYR A 270      -0.199  -3.734   6.281  1.00 91.68           C
ATOM   4118  OH  TYR A 270      -0.491  -2.565   6.912  1.00 91.68           O
ATOM   4119  HH  TYR A 270      -0.016  -2.523   7.791  1.00 91.68           H
ATOM   4120  HN  TYR A 270       0.823  -9.556   3.234  1.00 91.68           H
ATOM   4121  N   ASN A 271      -2.041  -8.604   4.411  1.00 89.53           N
ATOM   4122  CA  ASN A 271      -3.463  -8.381   4.608  1.00 89.53           C
ATOM   4123  C   ASN A 271      -4.046  -9.531   5.432  1.00 89.53           C
ATOM   4124  O   ASN A 271      -5.055  -9.361   6.114  1.00 89.53           O
ATOM   4125  HA  ASN A 271      -3.535  -7.422   5.121  1.00 89.53           H
ATOM   4126  CB  ASN A 271      -4.204  -8.336   3.270  1.00 89.53           C
ATOM   4127 1HB  ASN A 271      -3.829  -9.122   2.615  1.00 89.53           H
ATOM   4128 2HB  ASN A 271      -5.264  -8.534   3.430  1.00 89.53           H
ATOM   4129  CG  ASN A 271      -4.031  -6.975   2.593  1.00 89.53           C
ATOM   4130  OD1 ASN A 271      -4.602  -5.975   2.995  1.00 89.53           O
ATOM   4131  ND2 ASN A 271      -3.213  -6.993   1.544  1.00 89.53           N
ATOM   4132 1HD2 ASN A 271      -2.775  -7.848   1.266  1.00 89.53           H
ATOM   4133 2HD2 ASN A 271      -3.035  -6.151   1.035  1.00 89.53           H
ATOM   4134  HN  ASN A 271      -1.771  -8.803   3.469  1.00 89.53           H
ATOM   4135  N   CYS A 272      -3.384 -10.676   5.342  1.00 94.51           N
ATOM   4136  CA  CYS A 272      -3.766 -11.825   6.144  1.00 94.51           C
ATOM   4137  C   CYS A 272      -3.604 -11.457   7.620  1.00 94.51           C
ATOM   4138  O   CYS A 272      -4.511 -11.673   8.422  1.00 94.51           O
ATOM   4139  HA  CYS A 272      -4.809 -12.037   5.911  1.00 94.51           H
ATOM   4140  CB  CYS A 272      -2.954 -13.068   5.774  1.00 94.51           C
ATOM   4141 1HB  CYS A 272      -1.893 -12.822   5.738  1.00 94.51           H
ATOM   4142 2HB  CYS A 272      -3.078 -13.835   6.539  1.00 94.51           H
ATOM   4143  SG  CYS A 272      -3.501 -13.712   4.150  1.00 94.51           S
ATOM   4144  HG  CYS A 272      -2.917 -12.764   3.422  1.00 94.51           H
ATOM   4145  HN  CYS A 272      -2.603 -10.824   4.736  1.00 94.51           H
ATOM   4146  N   ILE A 273      -2.440 -10.906   7.935  1.00 93.54           N
ATOM   4147  CA  ILE A 273      -2.140 -10.522   9.304  1.00 93.54           C
ATOM   4148  C   ILE A 273      -3.048  -9.361   9.714  1.00 93.54           C
ATOM   4149  O   ILE A 273      -3.529  -9.314  10.845  1.00 93.54           O
ATOM   4150  HA  ILE A 273      -2.365 -11.378   9.940  1.00 93.54           H
ATOM   4151  CB  ILE A 273      -0.648 -10.222   9.461  1.00 93.54           C
ATOM   4152  HB  ILE A 273      -0.382  -9.433   8.757  1.00 93.54           H
ATOM   4153  CG1 ILE A 273       0.198 -11.447   9.109  1.00 93.54           C
ATOM   4154 1HG1 ILE A 273       0.029 -11.722   8.068  1.00 93.54           H
ATOM   4155 2HG1 ILE A 273       1.256 -11.202   9.206  1.00 93.54           H
ATOM   4156  CG2 ILE A 273      -0.340  -9.696  10.865  1.00 93.54           C
ATOM   4157 1HG2 ILE A 273      -0.901  -8.779  11.041  1.00 93.54           H
ATOM   4158 2HG2 ILE A 273      -0.625 -10.445  11.604  1.00 93.54           H
ATOM   4159 3HG2 ILE A 273       0.728  -9.490  10.949  1.00 93.54           H
ATOM   4160  CD1 ILE A 273      -0.144 -12.629  10.018  1.00 93.54           C
ATOM   4161 1HD1 ILE A 273       0.049 -12.357  11.055  1.00 93.54           H
ATOM   4162 2HD1 ILE A 273      -1.197 -12.886   9.899  1.00 93.54           H
ATOM   4163 3HD1 ILE A 273       0.472 -13.486   9.746  1.00 93.54           H
ATOM   4164  HN  ILE A 273      -1.712 -10.722   7.275  1.00 93.54           H
ATOM   4165  N   LEU A 274      -3.254  -8.452   8.772  1.00 90.15           N
ATOM   4166  CA  LEU A 274      -4.076  -7.282   9.029  1.00 90.15           C
ATOM   4167  C   LEU A 274      -5.490  -7.729   9.405  1.00 90.15           C
ATOM   4168  O   LEU A 274      -6.135  -7.115  10.254  1.00 90.15           O
ATOM   4169  HA  LEU A 274      -3.642  -6.758   9.881  1.00 90.15           H
ATOM   4170  CB  LEU A 274      -4.031  -6.323   7.838  1.00 90.15           C
ATOM   4171 1HB  LEU A 274      -2.988  -6.156   7.570  1.00 90.15           H
ATOM   4172 2HB  LEU A 274      -4.504  -6.812   6.986  1.00 90.15           H
ATOM   4173  CG  LEU A 274      -4.699  -4.963   8.046  1.00 90.15           C
ATOM   4174  HG  LEU A 274      -5.698  -5.130   8.449  1.00 90.15           H
ATOM   4175  CD1 LEU A 274      -3.931  -4.126   9.071  1.00 90.15           C
ATOM   4176 1HD1 LEU A 274      -3.907  -4.653  10.025  1.00 90.15           H
ATOM   4177 2HD1 LEU A 274      -2.912  -3.965   8.719  1.00 90.15           H
ATOM   4178 3HD1 LEU A 274      -4.428  -3.164   9.200  1.00 90.15           H
ATOM   4179  CD2 LEU A 274      -4.868  -4.225   6.716  1.00 90.15           C
ATOM   4180 1HD2 LEU A 274      -3.890  -4.069   6.261  1.00 90.15           H
ATOM   4181 2HD2 LEU A 274      -5.489  -4.821   6.046  1.00 90.15           H
ATOM   4182 3HD2 LEU A 274      -5.345  -3.261   6.892  1.00 90.15           H
ATOM   4183  HN  LEU A 274      -2.872  -8.506   7.850  1.00 90.15           H
ATOM   4184  N   LEU A 275      -5.931  -8.796   8.755  1.00 92.49           N
ATOM   4185  CA  LEU A 275      -7.252  -9.342   9.020  1.00 92.49           C
ATOM   4186  C   LEU A 275      -7.315  -9.832  10.469  1.00 92.49           C
ATOM   4187  O   LEU A 275      -8.268  -9.535  11.187  1.00 92.49           O
ATOM   4188  HA  LEU A 275      -7.970  -8.532   8.898  1.00 92.49           H
ATOM   4189  CB  LEU A 275      -7.604 -10.418   7.991  1.00 92.49           C
ATOM   4190 1HB  LEU A 275      -7.570  -9.969   6.999  1.00 92.49           H
ATOM   4191 2HB  LEU A 275      -6.831 -11.186   8.020  1.00 92.49           H
ATOM   4192  CG  LEU A 275      -8.964 -11.095   8.168  1.00 92.49           C
ATOM   4193  HG  LEU A 275      -9.010 -11.512   9.174  1.00 92.49           H
ATOM   4194  CD1 LEU A 275     -10.102 -10.080   8.047  1.00 92.49           C
ATOM   4195 1HD1 LEU A 275      -9.990  -9.315   8.816  1.00 92.49           H
ATOM   4196 2HD1 LEU A 275     -10.069  -9.613   7.063  1.00 92.49           H
ATOM   4197 3HD1 LEU A 275     -11.058 -10.588   8.177  1.00 92.49           H
ATOM   4198  CD2 LEU A 275      -9.128 -12.259   7.188  1.00 92.49           C
ATOM   4199 1HD2 LEU A 275      -9.053 -11.888   6.167  1.00 92.49           H
ATOM   4200 2HD2 LEU A 275      -8.345 -12.996   7.366  1.00 92.49           H
ATOM   4201 3HD2 LEU A 275     -10.104 -12.723   7.335  1.00 92.49           H
ATOM   4202  HN  LEU A 275      -5.404  -9.285   8.059  1.00 92.49           H
ATOM   4203  N   VAL A 276      -6.287 -10.574  10.854  1.00 94.60           N
ATOM   4204  CA  VAL A 276      -6.220 -11.120  12.199  1.00 94.60           C
ATOM   4205  C   VAL A 276      -6.283  -9.976  13.213  1.00 94.60           C
ATOM   4206  O   VAL A 276      -7.016 -10.054  14.198  1.00 94.60           O
ATOM   4207  HA  VAL A 276      -7.092 -11.760  12.337  1.00 94.60           H
ATOM   4208  CB  VAL A 276      -4.968 -11.985  12.351  1.00 94.60           C
ATOM   4209  HB  VAL A 276      -4.106 -11.379  12.074  1.00 94.60           H
ATOM   4210  CG1 VAL A 276      -4.782 -12.430  13.803  1.00 94.60           C
ATOM   4211 1HG1 VAL A 276      -4.680 -11.553  14.442  1.00 94.60           H
ATOM   4212 2HG1 VAL A 276      -5.649 -13.011  14.119  1.00 94.60           H
ATOM   4213 3HG1 VAL A 276      -3.885 -13.044  13.883  1.00 94.60           H
ATOM   4214  CG2 VAL A 276      -5.017 -13.190  11.410  1.00 94.60           C
ATOM   4215 1HG2 VAL A 276      -5.891 -13.798  11.642  1.00 94.60           H
ATOM   4216 2HG2 VAL A 276      -5.079 -12.844  10.378  1.00 94.60           H
ATOM   4217 3HG2 VAL A 276      -4.114 -13.789  11.538  1.00 94.60           H
ATOM   4218  HN  VAL A 276      -5.511 -10.803  10.266  1.00 94.60           H
ATOM   4219  N   GLN A 277      -5.506  -8.939  12.936  1.00 90.97           N
ATOM   4220  CA  GLN A 277      -5.442  -7.793  13.827  1.00 90.97           C
ATOM   4221  C   GLN A 277      -6.811  -7.116  13.920  1.00 90.97           C
ATOM   4222  O   GLN A 277      -7.185  -6.607  14.975  1.00 90.97           O
ATOM   4223  HA  GLN A 277      -5.162  -8.197  14.800  1.00 90.97           H
ATOM   4224  CB  GLN A 277      -4.370  -6.802  13.369  1.00 90.97           C
ATOM   4225 1HB  GLN A 277      -4.470  -6.621  12.299  1.00 90.97           H
ATOM   4226 2HB  GLN A 277      -4.516  -5.845  13.870  1.00 90.97           H
ATOM   4227  CG  GLN A 277      -2.967  -7.332  13.673  1.00 90.97           C
ATOM   4228 1HG  GLN A 277      -2.898  -7.607  14.725  1.00 90.97           H
ATOM   4229 2HG  GLN A 277      -2.784  -8.238  13.094  1.00 90.97           H
ATOM   4230  CD  GLN A 277      -1.901  -6.285  13.343  1.00 90.97           C
ATOM   4231  OE1 GLN A 277      -2.096  -5.400  12.526  1.00 90.97           O
ATOM   4232  NE2 GLN A 277      -0.767  -6.435  14.021  1.00 90.97           N
ATOM   4233 1HE2 GLN A 277      -0.673  -7.183  14.678  1.00 90.97           H
ATOM   4234 2HE2 GLN A 277      -0.010  -5.799  13.875  1.00 90.97           H
ATOM   4235  HN  GLN A 277      -4.928  -8.875  12.123  1.00 90.97           H
ATOM   4236  N   THR A 278      -7.520  -7.132  12.801  1.00 91.80           N
ATOM   4237  CA  THR A 278      -8.822  -6.490  12.731  1.00 91.80           C
ATOM   4238  C   THR A 278      -9.827  -7.226  13.619  1.00 91.80           C
ATOM   4239  O   THR A 278     -10.594  -6.598  14.347  1.00 91.80           O
ATOM   4240  HA  THR A 278      -8.728  -5.478  13.125  1.00 91.80           H
ATOM   4241  CB  THR A 278      -9.241  -6.429  11.261  1.00 91.80           C
ATOM   4242  HB  THR A 278      -9.391  -7.430  10.857  1.00 91.80           H
ATOM   4243  OG1 THR A 278      -8.213  -5.663  10.639  1.00 91.80           O
ATOM   4244  HG1 THR A 278      -7.533  -6.271  10.230  1.00 91.80           H
ATOM   4245  CG2 THR A 278     -10.507  -5.597  11.047  1.00 91.80           C
ATOM   4246 1HG2 THR A 278     -10.334  -4.577  11.389  1.00 91.80           H
ATOM   4247 2HG2 THR A 278     -11.329  -6.036  11.612  1.00 91.80           H
ATOM   4248 3HG2 THR A 278     -10.760  -5.587   9.987  1.00 91.80           H
ATOM   4249  HN  THR A 278      -7.220  -7.572  11.955  1.00 91.80           H
ATOM   4250  N   ILE A 279      -9.791  -8.548  13.530  1.00 92.32           N
ATOM   4251  CA  ILE A 279     -10.691  -9.376  14.314  1.00 92.32           C
ATOM   4252  C   ILE A 279     -10.346  -9.232  15.798  1.00 92.32           C
ATOM   4253  O   ILE A 279     -11.237  -9.103  16.636  1.00 92.32           O
ATOM   4254  HA  ILE A 279     -11.702  -9.000  14.157  1.00 92.32           H
ATOM   4255  CB  ILE A 279     -10.663 -10.821  13.813  1.00 92.32           C
ATOM   4256  HB  ILE A 279      -9.629 -11.166  13.822  1.00 92.32           H
ATOM   4257  CG1 ILE A 279     -11.157 -10.910  12.368  1.00 92.32           C
ATOM   4258 1HG1 ILE A 279     -12.235 -10.749  12.338  1.00 92.32           H
ATOM   4259 2HG1 ILE A 279     -10.700 -10.119  11.774  1.00 92.32           H
ATOM   4260  CG2 ILE A 279     -11.453 -11.741  14.747  1.00 92.32           C
ATOM   4261 1HG2 ILE A 279     -11.015 -11.708  15.745  1.00 92.32           H
ATOM   4262 2HG2 ILE A 279     -12.490 -11.407  14.794  1.00 92.32           H
ATOM   4263 3HG2 ILE A 279     -11.416 -12.762  14.368  1.00 92.32           H
ATOM   4264  CD1 ILE A 279     -10.822 -12.273  11.757  1.00 92.32           C
ATOM   4265 1HD1 ILE A 279      -9.742 -12.420  11.767  1.00 92.32           H
ATOM   4266 2HD1 ILE A 279     -11.301 -13.060  12.340  1.00 92.32           H
ATOM   4267 3HD1 ILE A 279     -11.185 -12.309  10.730  1.00 92.32           H
ATOM   4268  HN  ILE A 279      -9.164  -9.051  12.936  1.00 92.32           H
ATOM   4269  N   ASP A 280      -9.051  -9.261  16.077  1.00 91.58           N
ATOM   4270  CA  ASP A 280      -8.580  -9.187  17.449  1.00 91.58           C
ATOM   4271  C   ASP A 280      -8.962  -7.830  18.044  1.00 91.58           C
ATOM   4272  O   ASP A 280      -9.276  -7.734  19.229  1.00 91.58           O
ATOM   4273  HA  ASP A 280      -9.063 -10.019  17.963  1.00 91.58           H
ATOM   4274  CB  ASP A 280      -7.057  -9.321  17.516  1.00 91.58           C
ATOM   4275 1HB  ASP A 280      -6.746 -10.239  17.016  1.00 91.58           H
ATOM   4276 2HB  ASP A 280      -6.592  -8.493  16.981  1.00 91.58           H
ATOM   4277  CG  ASP A 280      -6.571  -9.335  18.967  1.00 91.58           C
ATOM   4278  OD1 ASP A 280      -7.118 -10.150  19.741  1.00 91.58           O
ATOM   4279  OD2 ASP A 280      -5.664  -8.530  19.269  1.00 91.58           O
ATOM   4280  HN  ASP A 280      -8.332  -9.332  15.386  1.00 91.58           H
ATOM   4281  N   ALA A 281      -8.923  -6.815  17.193  1.00 91.24           N
ATOM   4282  CA  ALA A 281      -9.261  -5.468  17.619  1.00 91.24           C
ATOM   4283  C   ALA A 281     -10.695  -5.452  18.152  1.00 91.24           C
ATOM   4284  O   ALA A 281     -11.025  -4.658  19.032  1.00 91.24           O
ATOM   4285  HA  ALA A 281      -8.580  -5.194  18.424  1.00 91.24           H
ATOM   4286  CB  ALA A 281      -9.062  -4.498  16.453  1.00 91.24           C
ATOM   4287 1HB  ALA A 281      -8.021  -4.527  16.131  1.00 91.24           H
ATOM   4288 2HB  ALA A 281      -9.706  -4.790  15.623  1.00 91.24           H
ATOM   4289 3HB  ALA A 281      -9.316  -3.488  16.773  1.00 91.24           H
ATOM   4290  HN  ALA A 281      -8.666  -6.902  16.230  1.00 91.24           H
ATOM   4291  N   TYR A 282     -11.509  -6.338  17.596  1.00 79.03           N
ATOM   4292  CA  TYR A 282     -12.911  -6.407  17.975  1.00 79.03           C
ATOM   4293  C   TYR A 282     -13.129  -7.438  19.084  1.00 79.03           C
ATOM   4294  O   TYR A 282     -13.804  -7.157  20.073  1.00 79.03           O
ATOM   4295  HA  TYR A 282     -13.210  -5.424  18.339  1.00 79.03           H
ATOM   4296  CB  TYR A 282     -13.664  -6.856  16.722  1.00 79.03           C
ATOM   4297 1HB  TYR A 282     -13.406  -6.192  15.897  1.00 79.03           H
ATOM   4298 2HB  TYR A 282     -13.325  -7.854  16.444  1.00 79.03           H
ATOM   4299  CG  TYR A 282     -15.185  -6.877  16.884  1.00 79.03           C
ATOM   4300  CD1 TYR A 282     -15.841  -8.074  17.091  1.00 79.03           C
ATOM   4301  HD1 TYR A 282     -15.275  -9.004  17.139  1.00 79.03           H
ATOM   4302  CD2 TYR A 282     -15.902  -5.699  16.824  1.00 79.03           C
ATOM   4303  HD2 TYR A 282     -15.384  -4.754  16.661  1.00 79.03           H
ATOM   4304  CE1 TYR A 282     -17.272  -8.094  17.244  1.00 79.03           C
ATOM   4305  HE1 TYR A 282     -17.802  -9.032  17.408  1.00 79.03           H
ATOM   4306  CE2 TYR A 282     -17.334  -5.719  16.977  1.00 79.03           C
ATOM   4307  HE2 TYR A 282     -17.912  -4.796  16.932  1.00 79.03           H
ATOM   4308  CZ  TYR A 282     -17.948  -6.915  17.180  1.00 79.03           C
ATOM   4309  OH  TYR A 282     -19.300  -6.934  17.324  1.00 79.03           O
ATOM   4310  HH  TYR A 282     -19.662  -6.003  17.280  1.00 79.03           H
ATOM   4311  HN  TYR A 282     -11.226  -6.998  16.901  1.00 79.03           H
ATOM   4312  N   ALA A 283     -12.544  -8.610  18.882  1.00 88.73           N
ATOM   4313  CA  ALA A 283     -12.879  -9.764  19.699  1.00 88.73           C
ATOM   4314  C   ALA A 283     -11.909  -9.846  20.880  1.00 88.73           C
ATOM   4315  O   ALA A 283     -12.213 -10.469  21.895  1.00 88.73           O
ATOM   4316  HA  ALA A 283     -13.890  -9.619  20.080  1.00 88.73           H
ATOM   4317  CB  ALA A 283     -12.853 -11.026  18.835  1.00 88.73           C
ATOM   4318 1HB  ALA A 283     -13.581 -10.929  18.029  1.00 88.73           H
ATOM   4319 2HB  ALA A 283     -11.857 -11.157  18.412  1.00 88.73           H
ATOM   4320 3HB  ALA A 283     -13.104 -11.891  19.449  1.00 88.73           H
ATOM   4321  HN  ALA A 283     -11.855  -8.777  18.177  1.00 88.73           H
ATOM   4322  N   MET A 284     -10.761  -9.207  20.706  1.00 82.10           N
ATOM   4323  CA  MET A 284      -9.734  -9.221  21.734  1.00 82.10           C
ATOM   4324  C   MET A 284      -9.485 -10.644  22.241  1.00 82.10           C
ATOM   4325  O   MET A 284      -9.383 -10.868  23.446  1.00 82.10           O
ATOM   4326  HA  MET A 284      -8.834  -8.836  21.256  1.00 82.10           H
ATOM   4327  CB  MET A 284     -10.168  -8.333  22.902  1.00 82.10           C
ATOM   4328 1HB  MET A 284     -11.059  -8.750  23.370  1.00 82.10           H
ATOM   4329 2HB  MET A 284      -9.387  -8.317  23.662  1.00 82.10           H
ATOM   4330  CG  MET A 284     -10.454  -6.906  22.428  1.00 82.10           C
ATOM   4331 1HG  MET A 284      -9.564  -6.483  21.962  1.00 82.10           H
ATOM   4332 2HG  MET A 284     -11.237  -6.917  21.669  1.00 82.10           H
ATOM   4333  SD  MET A 284     -10.959  -5.894  23.808  1.00 82.10           S
ATOM   4334  CE  MET A 284     -11.415  -4.399  22.946  1.00 82.10           C
ATOM   4335 1HE  MET A 284     -10.551  -4.013  22.406  1.00 82.10           H
ATOM   4336 2HE  MET A 284     -12.217  -4.617  22.240  1.00 82.10           H
ATOM   4337 3HE  MET A 284     -11.757  -3.654  23.665  1.00 82.10           H
ATOM   4338  HN  MET A 284     -10.528  -8.688  19.884  1.00 82.10           H
ATOM   4339  N   PHE A 285      -9.394 -11.567  21.295  1.00 85.34           N
ATOM   4340  CA  PHE A 285      -9.325 -12.979  21.631  1.00 85.34           C
ATOM   4341  C   PHE A 285      -7.887 -13.398  21.945  1.00 85.34           C
ATOM   4342  O   PHE A 285      -7.656 -14.474  22.494  1.00 85.34           O
ATOM   4343  HA  PHE A 285      -9.947 -13.132  22.513  1.00 85.34           H
ATOM   4344  CB  PHE A 285      -9.814 -13.755  20.407  1.00 85.34           C
ATOM   4345 1HB  PHE A 285      -9.946 -14.802  20.682  1.00 85.34           H
ATOM   4346 2HB  PHE A 285     -10.794 -13.376  20.117  1.00 85.34           H
ATOM   4347  CG  PHE A 285      -8.875 -13.673  19.202  1.00 85.34           C
ATOM   4348  CD1 PHE A 285      -9.038 -12.687  18.279  1.00 85.34           C
ATOM   4349  HD1 PHE A 285      -9.837 -11.956  18.398  1.00 85.34           H
ATOM   4350  CD2 PHE A 285      -7.877 -14.585  19.054  1.00 85.34           C
ATOM   4351  HD2 PHE A 285      -7.747 -15.375  19.793  1.00 85.34           H
ATOM   4352  CE1 PHE A 285      -8.166 -12.611  17.160  1.00 85.34           C
ATOM   4353  HE1 PHE A 285      -8.296 -11.822  16.421  1.00 85.34           H
ATOM   4354  CE2 PHE A 285      -7.006 -14.509  17.935  1.00 85.34           C
ATOM   4355  HE2 PHE A 285      -6.206 -15.241  17.817  1.00 85.34           H
ATOM   4356  CZ  PHE A 285      -7.168 -13.524  17.012  1.00 85.34           C
ATOM   4357  HZ  PHE A 285      -6.499 -13.466  16.154  1.00 85.34           H
ATOM   4358  HN  PHE A 285      -9.368 -11.364  20.316  1.00 85.34           H
ATOM   4359  N   ILE A 286      -6.958 -12.525  21.583  1.00 86.20           N
ATOM   4360  CA  ILE A 286      -5.551 -12.780  21.841  1.00 86.20           C
ATOM   4361  C   ILE A 286      -5.200 -12.300  23.250  1.00 86.20           C
ATOM   4362  O   ILE A 286      -5.050 -11.101  23.482  1.00 86.20           O
ATOM   4363  HA  ILE A 286      -5.401 -13.859  21.796  1.00 86.20           H
ATOM   4364  CB  ILE A 286      -4.684 -12.157  20.745  1.00 86.20           C
ATOM   4365  HB  ILE A 286      -4.867 -11.083  20.734  1.00 86.20           H
ATOM   4366  CG1 ILE A 286      -5.071 -12.696  19.366  1.00 86.20           C
ATOM   4367 1HG1 ILE A 286      -4.865 -13.765  19.319  1.00 86.20           H
ATOM   4368 2HG1 ILE A 286      -6.143 -12.570  19.211  1.00 86.20           H
ATOM   4369  CG2 ILE A 286      -3.196 -12.358  21.042  1.00 86.20           C
ATOM   4370 1HG2 ILE A 286      -2.949 -11.887  21.993  1.00 86.20           H
ATOM   4371 2HG2 ILE A 286      -2.978 -13.425  21.096  1.00 86.20           H
ATOM   4372 3HG2 ILE A 286      -2.603 -11.906  20.247  1.00 86.20           H
ATOM   4373  CD1 ILE A 286      -4.302 -11.973  18.259  1.00 86.20           C
ATOM   4374 1HD1 ILE A 286      -4.529 -10.908  18.294  1.00 86.20           H
ATOM   4375 2HD1 ILE A 286      -3.232 -12.121  18.404  1.00 86.20           H
ATOM   4376 3HD1 ILE A 286      -4.596 -12.375  17.290  1.00 86.20           H
ATOM   4377  HN  ILE A 286      -7.153 -11.659  21.122  1.00 86.20           H
ATOM   4378  N   SER A 287      -5.079 -13.260  24.155  1.00 84.45           N
ATOM   4379  CA  SER A 287      -4.751 -12.949  25.536  1.00 84.45           C
ATOM   4380  C   SER A 287      -3.340 -13.442  25.863  1.00 84.45           C
ATOM   4381  O   SER A 287      -2.770 -13.069  26.887  1.00 84.45           O
ATOM   4382  HA  SER A 287      -4.803 -11.863  25.608  1.00 84.45           H
ATOM   4383  CB  SER A 287      -5.767 -13.572  26.497  1.00 84.45           C
ATOM   4384 1HB  SER A 287      -5.479 -13.347  27.524  1.00 84.45           H
ATOM   4385 2HB  SER A 287      -6.745 -13.120  26.333  1.00 84.45           H
ATOM   4386  OG  SER A 287      -5.863 -14.984  26.329  1.00 84.45           O
ATOM   4387  HG  SER A 287      -6.564 -15.354  26.939  1.00 84.45           H
ATOM   4388  HN  SER A 287      -5.200 -14.233  23.958  1.00 84.45           H
ATOM   4389  N   ASN A 288      -2.817 -14.273  24.973  1.00 85.84           N
ATOM   4390  CA  ASN A 288      -1.513 -14.876  25.188  1.00 85.84           C
ATOM   4391  C   ASN A 288      -0.429 -13.946  24.639  1.00 85.84           C
ATOM   4392  O   ASN A 288      -0.450 -13.589  23.462  1.00 85.84           O
ATOM   4393  HA  ASN A 288      -1.436 -15.014  26.267  1.00 85.84           H
ATOM   4394  CB  ASN A 288      -1.399 -16.217  24.460  1.00 85.84           C
ATOM   4395 1HB  ASN A 288      -2.258 -16.841  24.705  1.00 85.84           H
ATOM   4396 2HB  ASN A 288      -1.421 -16.052  23.383  1.00 85.84           H
ATOM   4397  CG  ASN A 288      -0.108 -16.941  24.845  1.00 85.84           C
ATOM   4398  OD1 ASN A 288       0.953 -16.351  24.969  1.00 85.84           O
ATOM   4399  ND2 ASN A 288      -0.256 -18.251  25.026  1.00 85.84           N
ATOM   4400 1HD2 ASN A 288      -1.154 -18.673  24.908  1.00 85.84           H
ATOM   4401 2HD2 ASN A 288       0.532 -18.813  25.280  1.00 85.84           H
ATOM   4402  HN  ASN A 288      -3.268 -14.534  24.120  1.00 85.84           H
ATOM   4403  N   CYS A 289       0.493 -13.580  25.517  1.00 90.61           N
ATOM   4404  CA  CYS A 289       1.525 -12.620  25.164  1.00 90.61           C
ATOM   4405  C   CYS A 289       2.385 -13.227  24.053  1.00 90.61           C
ATOM   4406  O   CYS A 289       2.777 -12.531  23.117  1.00 90.61           O
ATOM   4407  HA  CYS A 289       1.012 -11.725  24.811  1.00 90.61           H
ATOM   4408  CB  CYS A 289       2.363 -12.216  26.379  1.00 90.61           C
ATOM   4409 1HB  CYS A 289       1.716 -11.819  27.161  1.00 90.61           H
ATOM   4410 2HB  CYS A 289       2.863 -13.092  26.793  1.00 90.61           H
ATOM   4411  SG  CYS A 289       3.602 -10.960  25.895  1.00 90.61           S
ATOM   4412  HN  CYS A 289       0.542 -13.927  26.454  1.00 90.61           H
ATOM   4413  N   ALA A 290       2.653 -14.516  24.194  1.00 92.76           N
ATOM   4414  CA  ALA A 290       3.526 -15.206  23.259  1.00 92.76           C
ATOM   4415  C   ALA A 290       2.927 -15.124  21.854  1.00 92.76           C
ATOM   4416  O   ALA A 290       3.642 -14.883  20.883  1.00 92.76           O
ATOM   4417  HA  ALA A 290       4.488 -14.694  23.265  1.00 92.76           H
ATOM   4418  CB  ALA A 290       3.732 -16.649  23.722  1.00 92.76           C
ATOM   4419 1HB  ALA A 290       4.187 -16.652  24.713  1.00 92.76           H
ATOM   4420 2HB  ALA A 290       2.769 -17.159  23.763  1.00 92.76           H
ATOM   4421 3HB  ALA A 290       4.387 -17.166  23.020  1.00 92.76           H
ATOM   4422  HN  ALA A 290       2.286 -15.087  24.928  1.00 92.76           H
ATOM   4423  N   VAL A 291       1.619 -15.330  21.789  1.00 92.96           N
ATOM   4424  CA  VAL A 291       0.917 -15.290  20.518  1.00 92.96           C
ATOM   4425  C   VAL A 291       0.959 -13.865  19.962  1.00 92.96           C
ATOM   4426  O   VAL A 291       1.194 -13.667  18.771  1.00 92.96           O
ATOM   4427  HA  VAL A 291       1.444 -15.951  19.830  1.00 92.96           H
ATOM   4428  CB  VAL A 291      -0.507 -15.823  20.690  1.00 92.96           C
ATOM   4429  HB  VAL A 291      -1.005 -15.212  21.442  1.00 92.96           H
ATOM   4430  CG1 VAL A 291      -1.299 -15.701  19.386  1.00 92.96           C
ATOM   4431 1HG1 VAL A 291      -1.351 -14.653  19.090  1.00 92.96           H
ATOM   4432 2HG1 VAL A 291      -0.803 -16.276  18.604  1.00 92.96           H
ATOM   4433 3HG1 VAL A 291      -2.307 -16.087  19.536  1.00 92.96           H
ATOM   4434  CG2 VAL A 291      -0.495 -17.268  21.191  1.00 92.96           C
ATOM   4435 1HG2 VAL A 291       0.029 -17.898  20.471  1.00 92.96           H
ATOM   4436 2HG2 VAL A 291       0.014 -17.315  22.153  1.00 92.96           H
ATOM   4437 3HG2 VAL A 291      -1.519 -17.622  21.304  1.00 92.96           H
ATOM   4438  HN  VAL A 291       1.044 -15.521  22.584  1.00 92.96           H
ATOM   4439  N   SER A 292       0.728 -12.910  20.850  1.00 93.42           N
ATOM   4440  CA  SER A 292       0.696 -11.512  20.455  1.00 93.42           C
ATOM   4441  C   SER A 292       2.056 -11.096  19.892  1.00 93.42           C
ATOM   4442  O   SER A 292       2.126 -10.381  18.894  1.00 93.42           O
ATOM   4443  HA  SER A 292      -0.073 -11.448  19.685  1.00 93.42           H
ATOM   4444  CB  SER A 292       0.312 -10.615  21.634  1.00 93.42           C
ATOM   4445 1HB  SER A 292      -0.602 -10.992  22.093  1.00 93.42           H
ATOM   4446 2HB  SER A 292       1.092 -10.661  22.393  1.00 93.42           H
ATOM   4447  OG  SER A 292       0.119  -9.262  21.233  1.00 93.42           O
ATOM   4448  HG  SER A 292      -0.732  -9.176  20.714  1.00 93.42           H
ATOM   4449  HN  SER A 292       0.565 -13.078  21.822  1.00 93.42           H
ATOM   4450  N   THR A 293       3.104 -11.561  20.557  1.00 90.26           N
ATOM   4451  CA  THR A 293       4.457 -11.214  20.159  1.00 90.26           C
ATOM   4452  C   THR A 293       4.746 -11.727  18.747  1.00 90.26           C
ATOM   4453  O   THR A 293       5.284 -10.997  17.916  1.00 90.26           O
ATOM   4454  HA  THR A 293       4.538 -10.128  20.128  1.00 90.26           H
ATOM   4455  CB  THR A 293       5.417 -11.768  21.215  1.00 90.26           C
ATOM   4456  HB  THR A 293       5.344 -12.854  21.276  1.00 90.26           H
ATOM   4457  OG1 THR A 293       5.072 -11.060  22.403  1.00 90.26           O
ATOM   4458  HG1 THR A 293       4.382 -11.570  22.916  1.00 90.26           H
ATOM   4459  CG2 THR A 293       6.870 -11.368  20.952  1.00 90.26           C
ATOM   4460 1HG2 THR A 293       6.955 -10.281  20.958  1.00 90.26           H
ATOM   4461 2HG2 THR A 293       7.182 -11.751  19.980  1.00 90.26           H
ATOM   4462 3HG2 THR A 293       7.509 -11.787  21.729  1.00 90.26           H
ATOM   4463  HN  THR A 293       3.038 -12.164  21.353  1.00 90.26           H
ATOM   4464  N   ASN A 294       4.375 -12.978  18.519  1.00 91.91           N
ATOM   4465  CA  ASN A 294       4.649 -13.620  17.244  1.00 91.91           C
ATOM   4466  C   ASN A 294       3.866 -12.906  16.140  1.00 91.91           C
ATOM   4467  O   ASN A 294       4.368 -12.732  15.031  1.00 91.91           O
ATOM   4468  HA  ASN A 294       5.728 -13.539  17.109  1.00 91.91           H
ATOM   4469  CB  ASN A 294       4.214 -15.086  17.260  1.00 91.91           C
ATOM   4470 1HB  ASN A 294       3.211 -15.167  17.679  1.00 91.91           H
ATOM   4471 2HB  ASN A 294       4.164 -15.466  16.240  1.00 91.91           H
ATOM   4472  CG  ASN A 294       5.185 -15.938  18.080  1.00 91.91           C
ATOM   4473  OD1 ASN A 294       6.320 -15.565  18.329  1.00 91.91           O
ATOM   4474  ND2 ASN A 294       4.678 -17.098  18.486  1.00 91.91           N
ATOM   4475 1HD2 ASN A 294       3.738 -17.344  18.247  1.00 91.91           H
ATOM   4476 2HD2 ASN A 294       5.236 -17.726  19.029  1.00 91.91           H
ATOM   4477  HN  ASN A 294       3.896 -13.550  19.185  1.00 91.91           H
ATOM   4478  N   ILE A 295       2.648 -12.512  16.482  1.00 91.89           N
ATOM   4479  CA  ILE A 295       1.782 -11.843  15.527  1.00 91.89           C
ATOM   4480  C   ILE A 295       2.412 -10.510  15.120  1.00 91.89           C
ATOM   4481  O   ILE A 295       2.408 -10.150  13.944  1.00 91.89           O
ATOM   4482  HA  ILE A 295       1.718 -12.478  14.644  1.00 91.89           H
ATOM   4483  CB  ILE A 295       0.366 -11.707  16.091  1.00 91.89           C
ATOM   4484  HB  ILE A 295       0.442 -11.383  17.129  1.00 91.89           H
ATOM   4485  CG1 ILE A 295      -0.356 -13.056  16.090  1.00 91.89           C
ATOM   4486 1HG1 ILE A 295      -0.534 -13.377  15.064  1.00 91.89           H
ATOM   4487 2HG1 ILE A 295       0.277 -13.812  16.555  1.00 91.89           H
ATOM   4488  CG2 ILE A 295      -0.423 -10.634  15.339  1.00 91.89           C
ATOM   4489 1HG2 ILE A 295       0.085  -9.675  15.435  1.00 91.89           H
ATOM   4490 2HG2 ILE A 295      -0.491 -10.905  14.285  1.00 91.89           H
ATOM   4491 3HG2 ILE A 295      -1.426 -10.558  15.760  1.00 91.89           H
ATOM   4492  CD1 ILE A 295      -1.687 -12.966  16.840  1.00 91.89           C
ATOM   4493 1HD1 ILE A 295      -1.503 -12.669  17.872  1.00 91.89           H
ATOM   4494 2HD1 ILE A 295      -2.326 -12.227  16.357  1.00 91.89           H
ATOM   4495 3HD1 ILE A 295      -2.179 -13.938  16.824  1.00 91.89           H
ATOM   4496  HN  ILE A 295       2.253 -12.643  17.392  1.00 91.89           H
ATOM   4497  N   ASP A 296       2.939  -9.812  16.116  1.00 93.26           N
ATOM   4498  CA  ASP A 296       3.533  -8.507  15.883  1.00 93.26           C
ATOM   4499  C   ASP A 296       4.738  -8.659  14.953  1.00 93.26           C
ATOM   4500  O   ASP A 296       4.920  -7.863  14.032  1.00 93.26           O
ATOM   4501  HA  ASP A 296       2.739  -7.905  15.442  1.00 93.26           H
ATOM   4502  CB  ASP A 296       4.022  -7.883  17.192  1.00 93.26           C
ATOM   4503 1HB  ASP A 296       4.494  -8.647  17.809  1.00 93.26           H
ATOM   4504 2HB  ASP A 296       4.782  -7.131  16.979  1.00 93.26           H
ATOM   4505  CG  ASP A 296       2.864  -7.242  17.960  1.00 93.26           C
ATOM   4506  OD1 ASP A 296       1.707  -7.578  17.625  1.00 93.26           O
ATOM   4507  OD2 ASP A 296       3.162  -6.432  18.864  1.00 93.26           O
ATOM   4508  HN  ASP A 296       2.964 -10.125  17.066  1.00 93.26           H
ATOM   4509  N   ILE A 297       5.530  -9.685  15.225  1.00 93.06           N
ATOM   4510  CA  ILE A 297       6.699  -9.966  14.409  1.00 93.06           C
ATOM   4511  C   ILE A 297       6.253 -10.279  12.979  1.00 93.06           C
ATOM   4512  O   ILE A 297       6.833  -9.772  12.019  1.00 93.06           O
ATOM   4513  HA  ILE A 297       7.310  -9.064  14.390  1.00 93.06           H
ATOM   4514  CB  ILE A 297       7.544 -11.072  15.045  1.00 93.06           C
ATOM   4515  HB  ILE A 297       6.884 -11.900  15.303  1.00 93.06           H
ATOM   4516  CG1 ILE A 297       8.191 -10.588  16.344  1.00 93.06           C
ATOM   4517 1HG1 ILE A 297       8.941  -9.828  16.120  1.00 93.06           H
ATOM   4518 2HG1 ILE A 297       7.439 -10.117  16.976  1.00 93.06           H
ATOM   4519  CG2 ILE A 297       8.579 -11.610  14.055  1.00 93.06           C
ATOM   4520 1HG2 ILE A 297       8.069 -12.018  13.182  1.00 93.06           H
ATOM   4521 2HG2 ILE A 297       9.239 -10.800  13.744  1.00 93.06           H
ATOM   4522 3HG2 ILE A 297       9.166 -12.394  14.533  1.00 93.06           H
ATOM   4523  CD1 ILE A 297       8.843 -11.749  17.097  1.00 93.06           C
ATOM   4524 1HD1 ILE A 297       8.087 -12.495  17.341  1.00 93.06           H
ATOM   4525 2HD1 ILE A 297       9.612 -12.202  16.472  1.00 93.06           H
ATOM   4526 3HD1 ILE A 297       9.296 -11.377  18.017  1.00 93.06           H
ATOM   4527  HN  ILE A 297       5.385 -10.318  15.986  1.00 93.06           H
ATOM   4528  N   CYS A 298       5.227 -11.112  12.881  1.00 94.80           N
ATOM   4529  CA  CYS A 298       4.703 -11.504  11.584  1.00 94.80           C
ATOM   4530  C   CYS A 298       4.285 -10.239  10.832  1.00 94.80           C
ATOM   4531  O   CYS A 298       4.514 -10.124   9.629  1.00 94.80           O
ATOM   4532  HA  CYS A 298       5.511 -12.016  11.062  1.00 94.80           H
ATOM   4533  CB  CYS A 298       3.546 -12.496  11.719  1.00 94.80           C
ATOM   4534 1HB  CYS A 298       2.848 -12.152  12.483  1.00 94.80           H
ATOM   4535 2HB  CYS A 298       2.991 -12.550  10.782  1.00 94.80           H
ATOM   4536  SG  CYS A 298       4.188 -14.152  12.160  1.00 94.80           S
ATOM   4537  HG  CYS A 298       4.412 -13.877  13.442  1.00 94.80           H
ATOM   4538  HN  CYS A 298       4.758 -11.515  13.667  1.00 94.80           H
ATOM   4539  N   PHE A 299       3.680  -9.321  11.572  1.00 93.88           N
ATOM   4540  CA  PHE A 299       3.230  -8.068  10.990  1.00 93.88           C
ATOM   4541  C   PHE A 299       4.406  -7.279  10.412  1.00 93.88           C
ATOM   4542  O   PHE A 299       4.335  -6.788   9.286  1.00 93.88           O
ATOM   4543  HA  PHE A 299       2.532  -8.315  10.190  1.00 93.88           H
ATOM   4544  CB  PHE A 299       2.591  -7.256  12.118  1.00 93.88           C
ATOM   4545 1HB  PHE A 299       1.785  -7.840  12.562  1.00 93.88           H
ATOM   4546 2HB  PHE A 299       3.333  -7.091  12.899  1.00 93.88           H
ATOM   4547  CG  PHE A 299       2.033  -5.903  11.671  1.00 93.88           C
ATOM   4548  CD1 PHE A 299       2.770  -4.773  11.845  1.00 93.88           C
ATOM   4549  HD1 PHE A 299       3.758  -4.831  12.303  1.00 93.88           H
ATOM   4550  CD2 PHE A 299       0.801  -5.830  11.101  1.00 93.88           C
ATOM   4551  HD2 PHE A 299       0.210  -6.735  10.961  1.00 93.88           H
ATOM   4552  CE1 PHE A 299       2.253  -3.517  11.431  1.00 93.88           C
ATOM   4553  HE1 PHE A 299       2.843  -2.612  11.570  1.00 93.88           H
ATOM   4554  CE2 PHE A 299       0.284  -4.574  10.686  1.00 93.88           C
ATOM   4555  HE2 PHE A 299      -0.704  -4.515  10.229  1.00 93.88           H
ATOM   4556  CZ  PHE A 299       1.021  -3.444  10.860  1.00 93.88           C
ATOM   4557  HZ  PHE A 299       0.624  -2.480  10.541  1.00 93.88           H
ATOM   4558  HN  PHE A 299       3.496  -9.423  12.550  1.00 93.88           H
ATOM   4559  N   GLN A 300       5.460  -7.180  11.209  1.00 90.17           N
ATOM   4560  CA  GLN A 300       6.626  -6.409  10.815  1.00 90.17           C
ATOM   4561  C   GLN A 300       7.206  -6.952   9.507  1.00 90.17           C
ATOM   4562  O   GLN A 300       7.554  -6.184   8.612  1.00 90.17           O
ATOM   4563  HA  GLN A 300       6.264  -5.392  10.664  1.00 90.17           H
ATOM   4564  CB  GLN A 300       7.682  -6.406  11.922  1.00 90.17           C
ATOM   4565 1HB  GLN A 300       7.933  -7.431  12.193  1.00 90.17           H
ATOM   4566 2HB  GLN A 300       8.597  -5.940  11.557  1.00 90.17           H
ATOM   4567  CG  GLN A 300       7.179  -5.655  13.157  1.00 90.17           C
ATOM   4568 1HG  GLN A 300       6.240  -6.093  13.496  1.00 90.17           H
ATOM   4569 2HG  GLN A 300       7.895  -5.765  13.971  1.00 90.17           H
ATOM   4570  CD  GLN A 300       6.973  -4.170  12.850  1.00 90.17           C
ATOM   4571  OE1 GLN A 300       7.357  -3.667  11.807  1.00 90.17           O
ATOM   4572  NE2 GLN A 300       6.347  -3.500  13.813  1.00 90.17           N
ATOM   4573 1HE2 GLN A 300       6.058  -3.974  14.645  1.00 90.17           H
ATOM   4574 2HE2 GLN A 300       6.166  -2.523  13.705  1.00 90.17           H
ATOM   4575  HN  GLN A 300       5.525  -7.616  12.107  1.00 90.17           H
ATOM   4576  N   VAL A 301       7.291  -8.273   9.439  1.00 95.19           N
ATOM   4577  CA  VAL A 301       7.923  -8.924   8.303  1.00 95.19           C
ATOM   4578  C   VAL A 301       7.063  -8.711   7.056  1.00 95.19           C
ATOM   4579  O   VAL A 301       7.558  -8.256   6.026  1.00 95.19           O
ATOM   4580  HA  VAL A 301       8.891  -8.448   8.147  1.00 95.19           H
ATOM   4581  CB  VAL A 301       8.166 -10.401   8.617  1.00 95.19           C
ATOM   4582  HB  VAL A 301       7.214 -10.844   8.909  1.00 95.19           H
ATOM   4583  CG1 VAL A 301       8.672 -11.148   7.381  1.00 95.19           C
ATOM   4584 1HG1 VAL A 301       7.930 -11.077   6.585  1.00 95.19           H
ATOM   4585 2HG1 VAL A 301       9.608 -10.703   7.045  1.00 95.19           H
ATOM   4586 3HG1 VAL A 301       8.837 -12.196   7.631  1.00 95.19           H
ATOM   4587  CG2 VAL A 301       9.137 -10.561   9.789  1.00 95.19           C
ATOM   4588 1HG2 VAL A 301      10.090 -10.095   9.537  1.00 95.19           H
ATOM   4589 2HG2 VAL A 301       8.720 -10.080  10.674  1.00 95.19           H
ATOM   4590 3HG2 VAL A 301       9.292 -11.620   9.990  1.00 95.19           H
ATOM   4591  HN  VAL A 301       6.939  -8.893  10.140  1.00 95.19           H
ATOM   4592  N   THR A 302       5.789  -9.051   7.189  1.00 94.38           N
ATOM   4593  CA  THR A 302       4.895  -9.066   6.044  1.00 94.38           C
ATOM   4594  C   THR A 302       4.694  -7.648   5.505  1.00 94.38           C
ATOM   4595  O   THR A 302       4.525  -7.455   4.303  1.00 94.38           O
ATOM   4596  HA  THR A 302       5.364  -9.646   5.249  1.00 94.38           H
ATOM   4597  CB  THR A 302       3.591  -9.744   6.471  1.00 94.38           C
ATOM   4598  HB  THR A 302       2.877  -9.767   5.648  1.00 94.38           H
ATOM   4599  OG1 THR A 302       3.180  -9.012   7.622  1.00 94.38           O
ATOM   4600  HG1 THR A 302       2.261  -9.295   7.897  1.00 94.38           H
ATOM   4601  CG2 THR A 302       3.814 -11.165   6.993  1.00 94.38           C
ATOM   4602 1HG2 THR A 302       4.476 -11.135   7.858  1.00 94.38           H
ATOM   4603 2HG2 THR A 302       4.268 -11.773   6.210  1.00 94.38           H
ATOM   4604 3HG2 THR A 302       2.857 -11.600   7.282  1.00 94.38           H
ATOM   4605  HN  THR A 302       5.368  -9.312   8.058  1.00 94.38           H
ATOM   4606  N   GLN A 303       4.720  -6.692   6.422  1.00 91.46           N
ATOM   4607  CA  GLN A 303       4.594  -5.293   6.049  1.00 91.46           C
ATOM   4608  C   GLN A 303       5.783  -4.866   5.186  1.00 91.46           C
ATOM   4609  O   GLN A 303       5.616  -4.132   4.213  1.00 91.46           O
ATOM   4610  HA  GLN A 303       3.674  -5.230   5.469  1.00 91.46           H
ATOM   4611  CB  GLN A 303       4.468  -4.404   7.288  1.00 91.46           C
ATOM   4612 1HB  GLN A 303       3.609  -4.719   7.880  1.00 91.46           H
ATOM   4613 2HB  GLN A 303       5.351  -4.524   7.917  1.00 91.46           H
ATOM   4614  CG  GLN A 303       4.311  -2.934   6.894  1.00 91.46           C
ATOM   4615 1HG  GLN A 303       5.224  -2.584   6.411  1.00 91.46           H
ATOM   4616 2HG  GLN A 303       3.506  -2.833   6.166  1.00 91.46           H
ATOM   4617  CD  GLN A 303       4.011  -2.068   8.118  1.00 91.46           C
ATOM   4618  OE1 GLN A 303       4.826  -1.905   9.011  1.00 91.46           O
ATOM   4619  NE2 GLN A 303       2.797  -1.523   8.111  1.00 91.46           N
ATOM   4620 1HE2 GLN A 303       2.176  -1.697   7.347  1.00 91.46           H
ATOM   4621 2HE2 GLN A 303       2.507  -0.939   8.869  1.00 91.46           H
ATOM   4622  HN  GLN A 303       4.823  -6.860   7.403  1.00 91.46           H
ATOM   4623  N   THR A 304       6.957  -5.343   5.573  1.00 92.99           N
ATOM   4624  CA  THR A 304       8.178  -4.986   4.873  1.00 92.99           C
ATOM   4625  C   THR A 304       8.149  -5.523   3.441  1.00 92.99           C
ATOM   4626  O   THR A 304       8.516  -4.819   2.502  1.00 92.99           O
ATOM   4627  HA  THR A 304       8.230  -3.899   4.805  1.00 92.99           H
ATOM   4628  CB  THR A 304       9.362  -5.504   5.692  1.00 92.99           C
ATOM   4629  HB  THR A 304       9.372  -6.594   5.716  1.00 92.99           H
ATOM   4630  OG1 THR A 304       9.217  -4.862   6.956  1.00 92.99           O
ATOM   4631  HG1 THR A 304       8.809  -5.493   7.615  1.00 92.99           H
ATOM   4632  CG2 THR A 304      10.706  -4.994   5.167  1.00 92.99           C
ATOM   4633 1HG2 THR A 304      10.721  -3.905   5.206  1.00 92.99           H
ATOM   4634 2HG2 THR A 304      10.841  -5.322   4.136  1.00 92.99           H
ATOM   4635 3HG2 THR A 304      11.512  -5.391   5.784  1.00 92.99           H
ATOM   4636  HN  THR A 304       7.080  -5.963   6.349  1.00 92.99           H
ATOM   4637  N   ILE A 305       7.708  -6.767   3.318  1.00 92.63           N
ATOM   4638  CA  ILE A 305       7.596  -7.396   2.013  1.00 92.63           C
ATOM   4639  C   ILE A 305       6.677  -6.557   1.124  1.00 92.63           C
ATOM   4640  O   ILE A 305       6.932  -6.404  -0.070  1.00 92.63           O
ATOM   4641  HA  ILE A 305       8.591  -7.406   1.569  1.00 92.63           H
ATOM   4642  CB  ILE A 305       7.150  -8.853   2.157  1.00 92.63           C
ATOM   4643  HB  ILE A 305       6.255  -8.876   2.779  1.00 92.63           H
ATOM   4644  CG1 ILE A 305       8.218  -9.685   2.871  1.00 92.63           C
ATOM   4645 1HG1 ILE A 305       9.058  -9.858   2.199  1.00 92.63           H
ATOM   4646 2HG1 ILE A 305       8.603  -9.131   3.727  1.00 92.63           H
ATOM   4647  CG2 ILE A 305       6.773  -9.447   0.799  1.00 92.63           C
ATOM   4648 1HG2 ILE A 305       5.954  -8.873   0.366  1.00 92.63           H
ATOM   4649 2HG2 ILE A 305       7.635  -9.410   0.134  1.00 92.63           H
ATOM   4650 3HG2 ILE A 305       6.460 -10.483   0.931  1.00 92.63           H
ATOM   4651  CD1 ILE A 305       7.647 -11.025   3.338  1.00 92.63           C
ATOM   4652 1HD1 ILE A 305       6.822 -10.848   4.029  1.00 92.63           H
ATOM   4653 2HD1 ILE A 305       7.285 -11.586   2.476  1.00 92.63           H
ATOM   4654 3HD1 ILE A 305       8.426 -11.596   3.842  1.00 92.63           H
ATOM   4655  HN  ILE A 305       7.430  -7.340   4.089  1.00 92.63           H
ATOM   4656  N   ALA A 306       5.626  -6.034   1.740  1.00 92.60           N
ATOM   4657  CA  ALA A 306       4.643  -5.252   1.010  1.00 92.60           C
ATOM   4658  C   ALA A 306       5.310  -3.988   0.461  1.00 92.60           C
ATOM   4659  O   ALA A 306       4.978  -3.532  -0.632  1.00 92.60           O
ATOM   4660  HA  ALA A 306       4.290  -5.858   0.175  1.00 92.60           H
ATOM   4661  CB  ALA A 306       3.460  -4.935   1.926  1.00 92.60           C
ATOM   4662 1HB  ALA A 306       3.004  -5.866   2.265  1.00 92.60           H
ATOM   4663 2HB  ALA A 306       3.809  -4.367   2.788  1.00 92.60           H
ATOM   4664 3HB  ALA A 306       2.723  -4.348   1.378  1.00 92.60           H
ATOM   4665  HN  ALA A 306       5.442  -6.138   2.717  1.00 92.60           H
ATOM   4666  N   PHE A 307       6.237  -3.459   1.244  1.00 91.06           N
ATOM   4667  CA  PHE A 307       6.904  -2.220   0.883  1.00 91.06           C
ATOM   4668  C   PHE A 307       7.839  -2.428  -0.311  1.00 91.06           C
ATOM   4669  O   PHE A 307       8.053  -1.513  -1.104  1.00 91.06           O
ATOM   4670  HA  PHE A 307       6.130  -1.502   0.614  1.00 91.06           H
ATOM   4671  CB  PHE A 307       7.733  -1.787   2.094  1.00 91.06           C
ATOM   4672 1HB  PHE A 307       8.352  -2.624   2.416  1.00 91.06           H
ATOM   4673 2HB  PHE A 307       8.409  -0.988   1.792  1.00 91.06           H
ATOM   4674  CG  PHE A 307       6.895  -1.306   3.281  1.00 91.06           C
ATOM   4675  CD1 PHE A 307       5.552  -1.139   3.142  1.00 91.06           C
ATOM   4676  HD1 PHE A 307       5.073  -1.348   2.186  1.00 91.06           H
ATOM   4677  CD2 PHE A 307       7.493  -1.045   4.474  1.00 91.06           C
ATOM   4678  HD2 PHE A 307       8.569  -1.179   4.585  1.00 91.06           H
ATOM   4679  CE1 PHE A 307       4.775  -0.692   4.243  1.00 91.06           C
ATOM   4680  HE1 PHE A 307       3.699  -0.558   4.132  1.00 91.06           H
ATOM   4681  CE2 PHE A 307       6.716  -0.598   5.575  1.00 91.06           C
ATOM   4682  HE2 PHE A 307       7.195  -0.389   6.532  1.00 91.06           H
ATOM   4683  CZ  PHE A 307       5.373  -0.432   5.437  1.00 91.06           C
ATOM   4684  HZ  PHE A 307       4.777  -0.089   6.282  1.00 91.06           H
ATOM   4685  HN  PHE A 307       6.534  -3.861   2.111  1.00 91.06           H
ATOM   4686  N   PHE A 308       8.371  -3.638  -0.401  1.00 88.40           N
ATOM   4687  CA  PHE A 308       9.267  -3.983  -1.491  1.00 88.40           C
ATOM   4688  C   PHE A 308       8.557  -3.866  -2.842  1.00 88.40           C
ATOM   4689  O   PHE A 308       9.204  -3.698  -3.874  1.00 88.40           O
ATOM   4690  HA  PHE A 308      10.100  -3.281  -1.459  1.00 88.40           H
ATOM   4691  CB  PHE A 308       9.694  -5.436  -1.277  1.00 88.40           C
ATOM   4692 1HB  PHE A 308       8.888  -5.971  -0.774  1.00 88.40           H
ATOM   4693 2HB  PHE A 308       9.833  -5.910  -2.249  1.00 88.40           H
ATOM   4694  CG  PHE A 308      10.979  -5.594  -0.461  1.00 88.40           C
ATOM   4695  CD1 PHE A 308      12.188  -5.401  -1.052  1.00 88.40           C
ATOM   4696  HD1 PHE A 308      12.242  -5.135  -2.108  1.00 88.40           H
ATOM   4697  CD2 PHE A 308      10.911  -5.926   0.856  1.00 88.40           C
ATOM   4698  HD2 PHE A 308       9.942  -6.080   1.330  1.00 88.40           H
ATOM   4699  CE1 PHE A 308      13.380  -5.547  -0.295  1.00 88.40           C
ATOM   4700  HE1 PHE A 308      14.350  -5.394  -0.769  1.00 88.40           H
ATOM   4701  CE2 PHE A 308      12.103  -6.072   1.614  1.00 88.40           C
ATOM   4702  HE2 PHE A 308      12.049  -6.338   2.669  1.00 88.40           H
ATOM   4703  CZ  PHE A 308      13.312  -5.879   1.022  1.00 88.40           C
ATOM   4704  HZ  PHE A 308      14.227  -5.991   1.604  1.00 88.40           H
ATOM   4705  HN  PHE A 308       8.199  -4.375   0.254  1.00 88.40           H
ATOM   4706  N   HIS A 309       7.237  -3.960  -2.790  1.00 79.82           N
ATOM   4707  CA  HIS A 309       6.434  -3.896  -4.000  1.00 79.82           C
ATOM   4708  C   HIS A 309       6.658  -2.551  -4.694  1.00 79.82           C
ATOM   4709  O   HIS A 309       6.706  -2.482  -5.921  1.00 79.82           O
ATOM   4710  HA  HIS A 309       6.787  -4.695  -4.652  1.00 79.82           H
ATOM   4711  CB  HIS A 309       4.960  -4.164  -3.689  1.00 79.82           C
ATOM   4712 1HB  HIS A 309       4.872  -5.140  -3.211  1.00 79.82           H
ATOM   4713 2HB  HIS A 309       4.611  -3.424  -2.969  1.00 79.82           H
ATOM   4714  CG  HIS A 309       4.061  -4.130  -4.901  1.00 79.82           C
ATOM   4715  ND1 HIS A 309       4.165  -5.041  -5.938  1.00 79.82           N
ATOM   4716  HD1 HIS A 309       4.823  -5.792  -5.993  1.00 79.82           H
ATOM   4717  CD2 HIS A 309       3.040  -3.288  -5.230  1.00 79.82           C
ATOM   4718  HD2 HIS A 309       2.688  -2.448  -4.630  1.00 79.82           H
ATOM   4719  CE1 HIS A 309       3.244  -4.749  -6.845  1.00 79.82           C
ATOM   4720  HE1 HIS A 309       3.073  -5.284  -7.779  1.00 79.82           H
ATOM   4721  NE2 HIS A 309       2.548  -3.662  -6.405  1.00 79.82           N
ATOM   4722  HN  HIS A 309       6.717  -4.077  -1.944  1.00 79.82           H
ATOM   4723  N   SER A 310       6.789  -1.515  -3.878  1.00 84.71           N
ATOM   4724  CA  SER A 310       6.869  -0.160  -4.397  1.00 84.71           C
ATOM   4725  C   SER A 310       8.179   0.031  -5.163  1.00 84.71           C
ATOM   4726  O   SER A 310       8.283   0.914  -6.013  1.00 84.71           O
ATOM   4727  HA  SER A 310       6.015  -0.057  -5.067  1.00 84.71           H
ATOM   4728  CB  SER A 310       6.759   0.868  -3.270  1.00 84.71           C
ATOM   4729 1HB  SER A 310       7.555   0.699  -2.545  1.00 84.71           H
ATOM   4730 2HB  SER A 310       6.906   1.869  -3.676  1.00 84.71           H
ATOM   4731  OG  SER A 310       5.497   0.805  -2.611  1.00 84.71           O
ATOM   4732  HG  SER A 310       4.790   1.217  -3.185  1.00 84.71           H
ATOM   4733  HN  SER A 310       6.841  -1.590  -2.883  1.00 84.71           H
ATOM   4734  N   CYS A 311       9.148  -0.812  -4.835  1.00 86.91           N
ATOM   4735  CA  CYS A 311      10.446  -0.749  -5.484  1.00 86.91           C
ATOM   4736  C   CYS A 311      10.462  -1.766  -6.627  1.00 86.91           C
ATOM   4737  O   CYS A 311      11.311  -1.695  -7.515  1.00 86.91           O
ATOM   4738  HA  CYS A 311      10.556   0.265  -5.867  1.00 86.91           H
ATOM   4739  CB  CYS A 311      11.586  -0.988  -4.492  1.00 86.91           C
ATOM   4740 1HB  CYS A 311      12.533  -0.671  -4.930  1.00 86.91           H
ATOM   4741 2HB  CYS A 311      11.432  -0.387  -3.596  1.00 86.91           H
ATOM   4742  SG  CYS A 311      11.668  -2.762  -4.047  1.00 86.91           S
ATOM   4743  HG  CYS A 311      12.726  -2.656  -3.249  1.00 86.91           H
ATOM   4744  HN  CYS A 311       9.056  -1.527  -4.142  1.00 86.91           H
ATOM   4745  N   LEU A 312       9.513  -2.689  -6.569  1.00 84.44           N
ATOM   4746  CA  LEU A 312       9.506  -3.814  -7.488  1.00 84.44           C
ATOM   4747  C   LEU A 312       8.882  -3.379  -8.816  1.00 84.44           C
ATOM   4748  O   LEU A 312       9.303  -3.828  -9.880  1.00 84.44           O
ATOM   4749  HA  LEU A 312      10.543  -4.094  -7.670  1.00 84.44           H
ATOM   4750  CB  LEU A 312       8.815  -5.022  -6.851  1.00 84.44           C
ATOM   4751 1HB  LEU A 312       7.910  -4.677  -6.353  1.00 84.44           H
ATOM   4752 2HB  LEU A 312       8.503  -5.698  -7.647  1.00 84.44           H
ATOM   4753  CG  LEU A 312       9.648  -5.816  -5.843  1.00 84.44           C
ATOM   4754  HG  LEU A 312       9.981  -5.133  -5.062  1.00 84.44           H
ATOM   4755  CD1 LEU A 312       8.804  -6.899  -5.167  1.00 84.44           C
ATOM   4756 1HD1 LEU A 312       7.970  -6.434  -4.642  1.00 84.44           H
ATOM   4757 2HD1 LEU A 312       8.421  -7.585  -5.922  1.00 84.44           H
ATOM   4758 3HD1 LEU A 312       9.421  -7.448  -4.455  1.00 84.44           H
ATOM   4759  CD2 LEU A 312      10.902  -6.395  -6.502  1.00 84.44           C
ATOM   4760 1HD2 LEU A 312      10.610  -7.059  -7.316  1.00 84.44           H
ATOM   4761 2HD2 LEU A 312      11.512  -5.583  -6.898  1.00 84.44           H
ATOM   4762 3HD2 LEU A 312      11.475  -6.954  -5.764  1.00 84.44           H
ATOM   4763  HN  LEU A 312       8.760  -2.676  -5.910  1.00 84.44           H
ATOM   4764  N   ASN A 313       7.889  -2.508  -8.709  1.00 79.39           N
ATOM   4765  CA  ASN A 313       7.099  -2.128  -9.868  1.00 79.39           C
ATOM   4766  C   ASN A 313       8.033  -1.671 -10.989  1.00 79.39           C
ATOM   4767  O   ASN A 313       7.985  -2.202 -12.098  1.00 79.39           O
ATOM   4768  HA  ASN A 313       6.533  -3.021 -10.134  1.00 79.39           H
ATOM   4769  CB  ASN A 313       6.156  -0.970  -9.536  1.00 79.39           C
ATOM   4770 1HB  ASN A 313       6.660  -0.264  -8.876  1.00 79.39           H
ATOM   4771 2HB  ASN A 313       5.904  -0.429 -10.448  1.00 79.39           H
ATOM   4772  CG  ASN A 313       4.877  -1.477  -8.867  1.00 79.39           C
ATOM   4773  OD1 ASN A 313       4.431  -2.592  -9.087  1.00 79.39           O
ATOM   4774  ND2 ASN A 313       4.313  -0.600  -8.041  1.00 79.39           N
ATOM   4775 1HD2 ASN A 313       4.731   0.298  -7.906  1.00 79.39           H
ATOM   4776 2HD2 ASN A 313       3.472  -0.839  -7.556  1.00 79.39           H
ATOM   4777  HN  ASN A 313       7.622  -2.066  -7.852  1.00 79.39           H
ATOM   4778  N   PRO A 314       8.898  -0.682 -10.724  1.00 80.19           N
ATOM   4779  CA  PRO A 314       9.781  -0.153 -11.766  1.00 80.19           C
ATOM   4780  C   PRO A 314      10.580  -1.246 -12.456  1.00 80.19           C
ATOM   4781  O   PRO A 314      10.747  -1.223 -13.674  1.00 80.19           O
ATOM   4782  HA  PRO A 314       9.191   0.312 -12.556  1.00 80.19           H
ATOM   4783  CB  PRO A 314      10.688   0.822 -11.011  1.00 80.19           C
ATOM   4784 1HB  PRO A 314      11.601   0.337 -10.668  1.00 80.19           H
ATOM   4785 2HB  PRO A 314      10.990   1.659 -11.641  1.00 80.19           H
ATOM   4786  CG  PRO A 314       9.820   1.280  -9.845  1.00 80.19           C
ATOM   4787 1HG  PRO A 314      10.419   1.691  -9.032  1.00 80.19           H
ATOM   4788 2HG  PRO A 314       9.125   2.065 -10.141  1.00 80.19           H
ATOM   4789  CD  PRO A 314       9.101   0.005  -9.436  1.00 80.19           C
ATOM   4790 1HD  PRO A 314       9.700  -0.596  -8.752  1.00 80.19           H
ATOM   4791 2HD  PRO A 314       8.160   0.216  -8.928  1.00 80.19           H
ATOM   4792  N   VAL A 315      11.056  -2.185 -11.651  1.00 81.00           N
ATOM   4793  CA  VAL A 315      11.904  -3.248 -12.162  1.00 81.00           C
ATOM   4794  C   VAL A 315      11.101  -4.110 -13.138  1.00 81.00           C
ATOM   4795  O   VAL A 315      11.618  -4.526 -14.174  1.00 81.00           O
ATOM   4796  HA  VAL A 315      12.728  -2.782 -12.701  1.00 81.00           H
ATOM   4797  CB  VAL A 315      12.493  -4.052 -11.000  1.00 81.00           C
ATOM   4798  HB  VAL A 315      11.665  -4.482 -10.437  1.00 81.00           H
ATOM   4799  CG1 VAL A 315      13.361  -5.202 -11.513  1.00 81.00           C
ATOM   4800 1HG1 VAL A 315      12.755  -5.869 -12.127  1.00 81.00           H
ATOM   4801 2HG1 VAL A 315      14.179  -4.801 -12.111  1.00 81.00           H
ATOM   4802 3HG1 VAL A 315      13.766  -5.757 -10.667  1.00 81.00           H
ATOM   4803  CG2 VAL A 315      13.284  -3.147 -10.053  1.00 81.00           C
ATOM   4804 1HG2 VAL A 315      14.100  -2.675 -10.600  1.00 81.00           H
ATOM   4805 2HG2 VAL A 315      12.625  -2.379  -9.649  1.00 81.00           H
ATOM   4806 3HG2 VAL A 315      13.692  -3.743  -9.237  1.00 81.00           H
ATOM   4807  HN  VAL A 315      10.872  -2.225 -10.669  1.00 81.00           H
ATOM   4808  N   LEU A 316       9.851  -4.354 -12.773  1.00 79.56           N
ATOM   4809  CA  LEU A 316       8.984  -5.190 -13.584  1.00 79.56           C
ATOM   4810  C   LEU A 316       8.860  -4.584 -14.983  1.00 79.56           C
ATOM   4811  O   LEU A 316       8.898  -5.302 -15.981  1.00 79.56           O
ATOM   4812  HA  LEU A 316       9.460  -6.167 -13.672  1.00 79.56           H
ATOM   4813  CB  LEU A 316       7.639  -5.404 -12.886  1.00 79.56           C
ATOM   4814 1HB  LEU A 316       7.206  -4.428 -12.669  1.00 79.56           H
ATOM   4815 2HB  LEU A 316       6.966  -5.904 -13.583  1.00 79.56           H
ATOM   4816  CG  LEU A 316       7.679  -6.214 -11.589  1.00 79.56           C
ATOM   4817  HG  LEU A 316       8.361  -5.719 -10.898  1.00 79.56           H
ATOM   4818  CD1 LEU A 316       6.303  -6.246 -10.920  1.00 79.56           C
ATOM   4819 1HD1 LEU A 316       5.988  -5.229 -10.688  1.00 79.56           H
ATOM   4820 2HD1 LEU A 316       5.581  -6.704 -11.596  1.00 79.56           H
ATOM   4821 3HD1 LEU A 316       6.359  -6.828 -10.000  1.00 79.56           H
ATOM   4822  CD2 LEU A 316       8.228  -7.620 -11.836  1.00 79.56           C
ATOM   4823 1HD2 LEU A 316       7.591  -8.139 -12.553  1.00 79.56           H
ATOM   4824 2HD2 LEU A 316       9.240  -7.550 -12.235  1.00 79.56           H
ATOM   4825 3HD2 LEU A 316       8.245  -8.174 -10.898  1.00 79.56           H
ATOM   4826  HN  LEU A 316       9.431  -3.991 -11.941  1.00 79.56           H
ATOM   4827  N   TYR A 317       8.715  -3.267 -15.012  1.00 70.17           N
ATOM   4828  CA  TYR A 317       8.534  -2.561 -16.269  1.00 70.17           C
ATOM   4829  C   TYR A 317       9.773  -2.695 -17.156  1.00 70.17           C
ATOM   4830  O   TYR A 317       9.659  -2.791 -18.377  1.00 70.17           O
ATOM   4831  HA  TYR A 317       7.680  -3.001 -16.782  1.00 70.17           H
ATOM   4832  CB  TYR A 317       8.341  -1.088 -15.901  1.00 70.17           C
ATOM   4833 1HB  TYR A 317       9.243  -0.726 -15.408  1.00 70.17           H
ATOM   4834 2HB  TYR A 317       8.224  -0.508 -16.817  1.00 70.17           H
ATOM   4835  CG  TYR A 317       7.140  -0.826 -14.992  1.00 70.17           C
ATOM   4836  CD1 TYR A 317       6.053  -1.676 -15.022  1.00 70.17           C
ATOM   4837  HD1 TYR A 317       6.051  -2.534 -15.694  1.00 70.17           H
ATOM   4838  CD2 TYR A 317       7.142   0.261 -14.141  1.00 70.17           C
ATOM   4839  HD2 TYR A 317       8.000   0.932 -14.117  1.00 70.17           H
ATOM   4840  CE1 TYR A 317       4.922  -1.430 -14.165  1.00 70.17           C
ATOM   4841  HE1 TYR A 317       4.057  -2.093 -14.179  1.00 70.17           H
ATOM   4842  CE2 TYR A 317       6.011   0.507 -13.285  1.00 70.17           C
ATOM   4843  HE2 TYR A 317       6.000   1.362 -12.608  1.00 70.17           H
ATOM   4844  CZ  TYR A 317       4.957  -0.350 -13.339  1.00 70.17           C
ATOM   4845  OH  TYR A 317       3.888  -0.117 -12.530  1.00 70.17           O
ATOM   4846  HH  TYR A 317       3.300  -0.925 -12.500  1.00 70.17           H
ATOM   4847  HN  TYR A 317       8.720  -2.686 -14.198  1.00 70.17           H
ATOM   4848  N   VAL A 318      10.929  -2.696 -16.508  1.00 71.37           N
ATOM   4849  CA  VAL A 318      12.190  -2.770 -17.226  1.00 71.37           C
ATOM   4850  C   VAL A 318      12.291  -4.124 -17.932  1.00 71.37           C
ATOM   4851  O   VAL A 318      12.576  -4.186 -19.127  1.00 71.37           O
ATOM   4852  HA  VAL A 318      12.187  -1.982 -17.979  1.00 71.37           H
ATOM   4853  CB  VAL A 318      13.354  -2.507 -16.268  1.00 71.37           C
ATOM   4854  HB  VAL A 318      13.257  -3.193 -15.427  1.00 71.37           H
ATOM   4855  CG1 VAL A 318      14.696  -2.785 -16.948  1.00 71.37           C
ATOM   4856 1HG1 VAL A 318      14.734  -3.827 -17.266  1.00 71.37           H
ATOM   4857 2HG1 VAL A 318      14.805  -2.135 -17.817  1.00 71.37           H
ATOM   4858 3HG1 VAL A 318      15.506  -2.590 -16.245  1.00 71.37           H
ATOM   4859  CG2 VAL A 318      13.301  -1.080 -15.721  1.00 71.37           C
ATOM   4860 1HG2 VAL A 318      13.361  -0.371 -16.547  1.00 71.37           H
ATOM   4861 2HG2 VAL A 318      12.365  -0.931 -15.182  1.00 71.37           H
ATOM   4862 3HG2 VAL A 318      14.140  -0.920 -15.043  1.00 71.37           H
ATOM   4863  HN  VAL A 318      11.012  -2.647 -15.513  1.00 71.37           H
ATOM   4864  N   PHE A 319      12.051  -5.176 -17.162  1.00 70.95           N
ATOM   4865  CA  PHE A 319      12.323  -6.524 -17.631  1.00 70.95           C
ATOM   4866  C   PHE A 319      11.189  -7.034 -18.523  1.00 70.95           C
ATOM   4867  O   PHE A 319      11.428  -7.784 -19.468  1.00 70.95           O
ATOM   4868  HA  PHE A 319      13.247  -6.485 -18.208  1.00 70.95           H
ATOM   4869  CB  PHE A 319      12.423  -7.417 -16.393  1.00 70.95           C
ATOM   4870 1HB  PHE A 319      11.633  -7.141 -15.694  1.00 70.95           H
ATOM   4871 2HB  PHE A 319      12.242  -8.450 -16.687  1.00 70.95           H
ATOM   4872  CG  PHE A 319      13.771  -7.335 -15.674  1.00 70.95           C
ATOM   4873  CD1 PHE A 319      14.878  -7.886 -16.240  1.00 70.95           C
ATOM   4874  HD1 PHE A 319      14.805  -8.385 -17.206  1.00 70.95           H
ATOM   4875  CD2 PHE A 319      13.862  -6.712 -14.468  1.00 70.95           C
ATOM   4876  HD2 PHE A 319      12.975  -6.271 -14.015  1.00 70.95           H
ATOM   4877  CE1 PHE A 319      16.129  -7.810 -15.572  1.00 70.95           C
ATOM   4878  HE1 PHE A 319      17.016  -8.252 -16.026  1.00 70.95           H
ATOM   4879  CE2 PHE A 319      15.113  -6.636 -13.801  1.00 70.95           C
ATOM   4880  HE2 PHE A 319      15.186  -6.137 -12.835  1.00 70.95           H
ATOM   4881  CZ  PHE A 319      16.220  -7.187 -14.367  1.00 70.95           C
ATOM   4882  HZ  PHE A 319      17.181  -7.129 -13.855  1.00 70.95           H
ATOM   4883  HN  PHE A 319      11.678  -5.118 -16.236  1.00 70.95           H
ATOM   4884  N   VAL A 320       9.980  -6.606 -18.191  1.00 74.27           N
ATOM   4885  CA  VAL A 320       8.791  -7.172 -18.805  1.00 74.27           C
ATOM   4886  C   VAL A 320       8.318  -6.253 -19.933  1.00 74.27           C
ATOM   4887  O   VAL A 320       7.712  -6.712 -20.900  1.00 74.27           O
ATOM   4888  HA  VAL A 320       9.069  -8.136 -19.232  1.00 74.27           H
ATOM   4889  CB  VAL A 320       7.718  -7.415 -17.742  1.00 74.27           C
ATOM   4890  HB  VAL A 320       7.352  -6.445 -17.407  1.00 74.27           H
ATOM   4891  CG1 VAL A 320       6.534  -8.188 -18.326  1.00 74.27           C
ATOM   4892 1HG1 VAL A 320       6.093  -7.616 -19.142  1.00 74.27           H
ATOM   4893 2HG1 VAL A 320       6.878  -9.152 -18.701  1.00 74.27           H
ATOM   4894 3HG1 VAL A 320       5.786  -8.347 -17.549  1.00 74.27           H
ATOM   4895  CG2 VAL A 320       8.303  -8.141 -16.529  1.00 74.27           C
ATOM   4896 1HG2 VAL A 320       8.708  -9.103 -16.842  1.00 74.27           H
ATOM   4897 2HG2 VAL A 320       9.097  -7.537 -16.092  1.00 74.27           H
ATOM   4898 3HG2 VAL A 320       7.519  -8.301 -15.789  1.00 74.27           H
ATOM   4899  HN  VAL A 320       9.806  -5.888 -17.517  1.00 74.27           H
ATOM   4900  N   GLY A 321       8.613  -4.971 -19.772  1.00 75.96           N
ATOM   4901  CA  GLY A 321       8.081  -3.962 -20.672  1.00 75.96           C
ATOM   4902  C   GLY A 321       9.036  -3.712 -21.841  1.00 75.96           C
ATOM   4903  O   GLY A 321       9.994  -2.951 -21.713  1.00 75.96           O
ATOM   4904 1HA  GLY A 321       7.112  -4.283 -21.052  1.00 75.96           H
ATOM   4905 2HA  GLY A 321       7.918  -3.033 -20.126  1.00 75.96           H
ATOM   4906  HN  GLY A 321       9.202  -4.620 -19.044  1.00 75.96           H
ATOM   4907  N   GLU A 322       8.742  -4.368 -22.954  1.00 66.97           N
ATOM   4908  CA  GLU A 322       9.476  -4.122 -24.184  1.00 66.97           C
ATOM   4909  C   GLU A 322       9.370  -2.648 -24.580  1.00 66.97           C
ATOM   4910  O   GLU A 322      10.345  -2.051 -25.032  1.00 66.97           O
ATOM   4911  HA  GLU A 322      10.513  -4.370 -23.957  1.00 66.97           H
ATOM   4912  CB  GLU A 322       8.978  -5.030 -25.311  1.00 66.97           C
ATOM   4913 1HB  GLU A 322       7.889  -5.033 -25.325  1.00 66.97           H
ATOM   4914 2HB  GLU A 322       9.421  -4.717 -26.257  1.00 66.97           H
ATOM   4915  CG  GLU A 322       9.421  -6.477 -25.085  1.00 66.97           C
ATOM   4916 1HG  GLU A 322      10.489  -6.504 -24.868  1.00 66.97           H
ATOM   4917 2HG  GLU A 322       8.908  -6.886 -24.215  1.00 66.97           H
ATOM   4918  CD  GLU A 322       9.122  -7.339 -26.313  1.00 66.97           C
ATOM   4919  OE1 GLU A 322       9.436  -8.547 -26.248  1.00 66.97           O
ATOM   4920  OE2 GLU A 322       8.587  -6.771 -27.289  1.00 66.97           O
ATOM   4921  HN  GLU A 322       8.019  -5.055 -23.024  1.00 66.97           H
ATOM   4922  N   ARG A 323       8.176  -2.103 -24.395  1.00 63.56           N
ATOM   4923  CA  ARG A 323       7.921  -0.719 -24.754  1.00 63.56           C
ATOM   4924  C   ARG A 323       8.712   0.220 -23.841  1.00 63.56           C
ATOM   4925  O   ARG A 323       9.355   1.156 -24.314  1.00 63.56           O
ATOM   4926  HA  ARG A 323       8.255  -0.633 -25.788  1.00 63.56           H
ATOM   4927  CB  ARG A 323       6.432  -0.387 -24.648  1.00 63.56           C
ATOM   4928 1HB  ARG A 323       5.858  -1.071 -25.273  1.00 63.56           H
ATOM   4929 2HB  ARG A 323       6.095  -0.533 -23.622  1.00 63.56           H
ATOM   4930  CG  ARG A 323       6.159   1.056 -25.079  1.00 63.56           C
ATOM   4931 1HG  ARG A 323       6.699   1.742 -24.427  1.00 63.56           H
ATOM   4932 2HG  ARG A 323       6.534   1.214 -26.090  1.00 63.56           H
ATOM   4933  CD  ARG A 323       4.662   1.369 -25.031  1.00 63.56           C
ATOM   4934 1HD  ARG A 323       4.134   0.779 -25.779  1.00 63.56           H
ATOM   4935 2HD  ARG A 323       4.255   1.089 -24.059  1.00 63.56           H
ATOM   4936  NE  ARG A 323       4.439   2.812 -25.275  1.00 63.56           N
ATOM   4937  HE  ARG A 323       5.135   3.314 -25.787  1.00 63.56           H
ATOM   4938  CZ  ARG A 323       3.362   3.487 -24.852  1.00 63.56           C
ATOM   4939  NH1 ARG A 323       2.397   2.865 -24.160  1.00 63.56           N
ATOM   4940 1HH1 ARG A 323       2.478   1.889 -23.956  1.00 63.56           H
ATOM   4941 2HH1 ARG A 323       1.596   3.376 -23.848  1.00 63.56           H
ATOM   4942  NH2 ARG A 323       3.264   4.794 -25.130  1.00 63.56           N
ATOM   4943 1HH2 ARG A 323       2.466   5.313 -24.822  1.00 63.56           H
ATOM   4944 2HH2 ARG A 323       3.988   5.251 -25.647  1.00 63.56           H
ATOM   4945  HN  ARG A 323       7.392  -2.591 -24.009  1.00 63.56           H
ATOM   4946  N   PHE A 324       8.638  -0.062 -22.549  1.00 75.54           N
ATOM   4947  CA  PHE A 324       9.265   0.796 -21.558  1.00 75.54           C
ATOM   4948  C   PHE A 324      10.789   0.760 -21.688  1.00 75.54           C
ATOM   4949  O   PHE A 324      11.452   1.787 -21.550  1.00 75.54           O
ATOM   4950  HA  PHE A 324       8.911   1.811 -21.738  1.00 75.54           H
ATOM   4951  CB  PHE A 324       8.870   0.254 -20.183  1.00 75.54           C
ATOM   4952 1HB  PHE A 324       7.786   0.145 -20.144  1.00 75.54           H
ATOM   4953 2HB  PHE A 324       9.295  -0.742 -20.059  1.00 75.54           H
ATOM   4954  CG  PHE A 324       9.321   1.133 -19.014  1.00 75.54           C
ATOM   4955  CD1 PHE A 324      10.486   0.860 -18.368  1.00 75.54           C
ATOM   4956  HD1 PHE A 324      11.098   0.014 -18.681  1.00 75.54           H
ATOM   4957  CD2 PHE A 324       8.558   2.189 -18.623  1.00 75.54           C
ATOM   4958  HD2 PHE A 324       7.624   2.408 -19.141  1.00 75.54           H
ATOM   4959  CE1 PHE A 324      10.904   1.675 -17.283  1.00 75.54           C
ATOM   4960  HE1 PHE A 324      11.838   1.456 -16.765  1.00 75.54           H
ATOM   4961  CE2 PHE A 324       8.977   3.005 -17.539  1.00 75.54           C
ATOM   4962  HE2 PHE A 324       8.365   3.850 -17.225  1.00 75.54           H
ATOM   4963  CZ  PHE A 324      10.141   2.731 -16.892  1.00 75.54           C
ATOM   4964  HZ  PHE A 324      10.463   3.357 -16.060  1.00 75.54           H
ATOM   4965  HN  PHE A 324       8.162  -0.859 -22.177  1.00 75.54           H
ATOM   4966  N   ARG A 325      11.301  -0.433 -21.952  1.00 73.82           N
ATOM   4967  CA  ARG A 325      12.732  -0.611 -22.128  1.00 73.82           C
ATOM   4968  C   ARG A 325      13.246   0.296 -23.247  1.00 73.82           C
ATOM   4969  O   ARG A 325      14.242   0.998 -23.075  1.00 73.82           O
ATOM   4970  HA  ARG A 325      13.168  -0.335 -21.168  1.00 73.82           H
ATOM   4971  CB  ARG A 325      13.069  -2.065 -22.464  1.00 73.82           C
ATOM   4972 1HB  ARG A 325      12.279  -2.492 -23.082  1.00 73.82           H
ATOM   4973 2HB  ARG A 325      13.988  -2.103 -23.050  1.00 73.82           H
ATOM   4974  CG  ARG A 325      13.235  -2.898 -21.192  1.00 73.82           C
ATOM   4975 1HG  ARG A 325      13.877  -2.369 -20.488  1.00 73.82           H
ATOM   4976 2HG  ARG A 325      12.267  -3.025 -20.707  1.00 73.82           H
ATOM   4977  CD  ARG A 325      13.836  -4.269 -21.508  1.00 73.82           C
ATOM   4978 1HD  ARG A 325      14.722  -4.151 -22.132  1.00 73.82           H
ATOM   4979 2HD  ARG A 325      14.158  -4.756 -20.587  1.00 73.82           H
ATOM   4980  NE  ARG A 325      12.837  -5.112 -22.202  1.00 73.82           N
ATOM   4981  HE  ARG A 325      11.946  -4.708 -22.409  1.00 73.82           H
ATOM   4982  CZ  ARG A 325      13.052  -6.382 -22.571  1.00 73.82           C
ATOM   4983  NH1 ARG A 325      14.228  -6.974 -22.319  1.00 73.82           N
ATOM   4984 1HH1 ARG A 325      14.953  -6.467 -21.853  1.00 73.82           H
ATOM   4985 2HH1 ARG A 325      14.380  -7.922 -22.598  1.00 73.82           H
ATOM   4986  NH2 ARG A 325      12.074  -7.052 -23.196  1.00 73.82           N
ATOM   4987 1HH2 ARG A 325      12.218  -8.000 -23.477  1.00 73.82           H
ATOM   4988 2HH2 ARG A 325      11.200  -6.603 -23.380  1.00 73.82           H
ATOM   4989  HN  ARG A 325      10.757  -1.267 -22.045  1.00 73.82           H
ATOM   4990  N   ARG A 326      12.545   0.253 -24.370  1.00 67.40           N
ATOM   4991  CA  ARG A 326      12.938   1.036 -25.530  1.00 67.40           C
ATOM   4992  C   ARG A 326      12.852   2.530 -25.214  1.00 67.40           C
ATOM   4993  O   ARG A 326      13.743   3.297 -25.577  1.00 67.40           O
ATOM   4994  HA  ARG A 326      13.966   0.736 -25.733  1.00 67.40           H
ATOM   4995  CB  ARG A 326      12.046   0.724 -26.733  1.00 67.40           C
ATOM   4996 1HB  ARG A 326      11.030   0.522 -26.395  1.00 67.40           H
ATOM   4997 2HB  ARG A 326      11.997   1.593 -27.389  1.00 67.40           H
ATOM   4998  CG  ARG A 326      12.578  -0.481 -27.512  1.00 67.40           C
ATOM   4999 1HG  ARG A 326      13.616  -0.306 -27.794  1.00 67.40           H
ATOM   5000 2HG  ARG A 326      12.565  -1.365 -26.875  1.00 67.40           H
ATOM   5001  CD  ARG A 326      11.739  -0.737 -28.766  1.00 67.40           C
ATOM   5002 1HD  ARG A 326      11.403   0.210 -29.188  1.00 67.40           H
ATOM   5003 2HD  ARG A 326      12.347  -1.228 -29.526  1.00 67.40           H
ATOM   5004  NE  ARG A 326      10.572  -1.583 -28.430  1.00 67.40           N
ATOM   5005  HE  ARG A 326      10.513  -1.953 -27.502  1.00 67.40           H
ATOM   5006  CZ  ARG A 326       9.590  -1.884 -29.290  1.00 67.40           C
ATOM   5007  NH1 ARG A 326       9.618  -1.416 -30.545  1.00 67.40           N
ATOM   5008 1HH1 ARG A 326      10.376  -0.837 -30.846  1.00 67.40           H
ATOM   5009 2HH1 ARG A 326       8.882  -1.645 -31.181  1.00 67.40           H
ATOM   5010  NH2 ARG A 326       8.579  -2.660 -28.877  1.00 67.40           N
ATOM   5011 1HH2 ARG A 326       7.839  -2.894 -29.506  1.00 67.40           H
ATOM   5012 2HH2 ARG A 326       8.566  -3.006 -27.938  1.00 67.40           H
ATOM   5013  HN  ARG A 326      11.723  -0.303 -24.495  1.00 67.40           H
ATOM   5014  N   ASP A 327      11.772   2.900 -24.542  1.00 77.55           N
ATOM   5015  CA  ASP A 327      11.524   4.298 -24.234  1.00 77.55           C
ATOM   5016  C   ASP A 327      12.552   4.781 -23.209  1.00 77.55           C
ATOM   5017  O   ASP A 327      12.976   5.934 -23.245  1.00 77.55           O
ATOM   5018  HA  ASP A 327      11.609   4.821 -25.187  1.00 77.55           H
ATOM   5019  CB  ASP A 327      10.130   4.491 -23.633  1.00 77.55           C
ATOM   5020 1HB  ASP A 327       9.977   3.776 -22.825  1.00 77.55           H
ATOM   5021 2HB  ASP A 327      10.053   5.487 -23.197  1.00 77.55           H
ATOM   5022  CG  ASP A 327       9.045   4.308 -24.696  1.00 77.55           C
ATOM   5023  OD1 ASP A 327       9.412   4.323 -25.890  1.00 77.55           O
ATOM   5024  OD2 ASP A 327       7.872   4.158 -24.289  1.00 77.55           O
ATOM   5025  HN  ASP A 327      11.075   2.264 -24.210  1.00 77.55           H
ATOM   5026  N   LEU A 328      12.923   3.873 -22.318  1.00 78.84           N
ATOM   5027  CA  LEU A 328      13.917   4.181 -21.304  1.00 78.84           C
ATOM   5028  C   LEU A 328      15.250   4.500 -21.984  1.00 78.84           C
ATOM   5029  O   LEU A 328      15.834   5.557 -21.747  1.00 78.84           O
ATOM   5030  HA  LEU A 328      13.578   5.071 -20.774  1.00 78.84           H
ATOM   5031  CB  LEU A 328      14.005   3.049 -20.278  1.00 78.84           C
ATOM   5032 1HB  LEU A 328      13.043   2.968 -19.773  1.00 78.84           H
ATOM   5033 2HB  LEU A 328      14.164   2.113 -20.812  1.00 78.84           H
ATOM   5034  CG  LEU A 328      15.097   3.191 -19.216  1.00 78.84           C
ATOM   5035  HG  LEU A 328      16.050   3.342 -19.724  1.00 78.84           H
ATOM   5036  CD1 LEU A 328      14.852   4.419 -18.338  1.00 78.84           C
ATOM   5037 1HD1 LEU A 328      14.851   5.315 -18.959  1.00 78.84           H
ATOM   5038 2HD1 LEU A 328      13.889   4.322 -17.837  1.00 78.84           H
ATOM   5039 3HD1 LEU A 328      15.643   4.496 -17.591  1.00 78.84           H
ATOM   5040  CD2 LEU A 328      15.225   1.910 -18.388  1.00 78.84           C
ATOM   5041 1HD2 LEU A 328      14.278   1.704 -17.890  1.00 78.84           H
ATOM   5042 2HD2 LEU A 328      15.481   1.078 -19.043  1.00 78.84           H
ATOM   5043 3HD2 LEU A 328      16.008   2.038 -17.640  1.00 78.84           H
ATOM   5044  HN  LEU A 328      12.557   2.943 -22.281  1.00 78.84           H
ATOM   5045  N   VAL A 329      15.692   3.568 -22.814  1.00 79.46           N
ATOM   5046  CA  VAL A 329      16.989   3.693 -23.459  1.00 79.46           C
ATOM   5047  C   VAL A 329      16.999   4.949 -24.332  1.00 79.46           C
ATOM   5048  O   VAL A 329      18.017   5.633 -24.429  1.00 79.46           O
ATOM   5049  HA  VAL A 329      17.737   3.806 -22.674  1.00 79.46           H
ATOM   5050  CB  VAL A 329      17.310   2.418 -24.241  1.00 79.46           C
ATOM   5051  HB  VAL A 329      16.496   2.242 -24.944  1.00 79.46           H
ATOM   5052  CG1 VAL A 329      18.600   2.580 -25.047  1.00 79.46           C
ATOM   5053 1HG1 VAL A 329      18.488   3.404 -25.752  1.00 79.46           H
ATOM   5054 2HG1 VAL A 329      19.428   2.792 -24.369  1.00 79.46           H
ATOM   5055 3HG1 VAL A 329      18.805   1.659 -25.593  1.00 79.46           H
ATOM   5056  CG2 VAL A 329      17.394   1.209 -23.307  1.00 79.46           C
ATOM   5057 1HG2 VAL A 329      18.180   1.374 -22.570  1.00 79.46           H
ATOM   5058 2HG2 VAL A 329      16.440   1.076 -22.798  1.00 79.46           H
ATOM   5059 3HG2 VAL A 329      17.624   0.316 -23.889  1.00 79.46           H
ATOM   5060  HN  VAL A 329      15.182   2.740 -23.048  1.00 79.46           H
ATOM   5061  N   LYS A 330      15.855   5.215 -24.946  1.00 73.66           N
ATOM   5062  CA  LYS A 330      15.712   6.392 -25.786  1.00 73.66           C
ATOM   5063  C   LYS A 330      15.910   7.647 -24.935  1.00 73.66           C
[truncated: 117,478 more chars]
