# Supplementary material for: Noncanonical roles of chemokine regions in CCR9 activation revealed by structural modeling and mutational mapping
Source: Nat Commun. 2025 Aug 18;16:7695. doi: 10.1038/s41467-025-62321-9 (PMC12361432; doi:10.1038/s41467-025-62321-9)
Supplement: Supplementary file 7 — Supplementary Data 5 [file 41467_2025_62321_MOESM7_ESM.zip › CCR9_CCL25x1P6_14_rnk0.pdb]

ATOM      1  N   GLU A  20      -7.977  -2.311  58.856  1.00 50.51           N
ATOM      2  CA  GLU A  20      -7.748  -3.327  57.843  1.00 50.51           C
ATOM      3  C   GLU A  20      -8.208  -4.695  58.351  1.00 50.51           C
ATOM      4  O   GLU A  20      -7.421  -5.447  58.923  1.00 50.51           O
ATOM      5  HA  GLU A  20      -8.354  -3.026  56.989  1.00 50.51           H
ATOM      6  CB  GLU A  20      -6.276  -3.364  57.427  1.00 50.51           C
ATOM      7 1HB  GLU A  20      -5.645  -3.133  58.285  1.00 50.51           H
ATOM      8 2HB  GLU A  20      -6.047  -4.328  56.971  1.00 50.51           H
ATOM      9  CG  GLU A  20      -5.980  -2.304  56.364  1.00 50.51           C
ATOM     10 1HG  GLU A  20      -6.819  -2.234  55.672  1.00 50.51           H
ATOM     11 2HG  GLU A  20      -5.876  -1.328  56.839  1.00 50.51           H
ATOM     12  CD  GLU A  20      -4.702  -2.641  55.594  1.00 50.51           C
ATOM     13  OE1 GLU A  20      -4.663  -2.314  54.388  1.00 50.51           O
ATOM     14  OE2 GLU A  20      -3.793  -3.219  56.228  1.00 50.51           O
ATOM     15  HN  GLU A  20      -8.408  -2.640  59.696  1.00 50.51           H
ATOM     16  N   SER A  21      -9.483  -4.977  58.123  1.00 58.54           N
ATOM     17  CA  SER A  21     -10.048  -6.258  58.512  1.00 58.54           C
ATOM     18  C   SER A  21      -9.262  -7.396  57.858  1.00 58.54           C
ATOM     19  O   SER A  21      -8.802  -7.267  56.725  1.00 58.54           O
ATOM     20  HA  SER A  21      -9.949  -6.299  59.597  1.00 58.54           H
ATOM     21  CB  SER A  21     -11.527  -6.346  58.131  1.00 58.54           C
ATOM     22 1HB  SER A  21     -11.943  -7.280  58.508  1.00 58.54           H
ATOM     23 2HB  SER A  21     -12.074  -5.536  58.613  1.00 58.54           H
ATOM     24  OG  SER A  21     -11.720  -6.276  56.721  1.00 58.54           O
ATOM     25  HG  SER A  21     -11.974  -7.176  56.366  1.00 58.54           H
ATOM     26  HN  SER A  21     -10.124  -4.349  57.681  1.00 58.54           H
ATOM     27  N   THR A  22      -9.133  -8.486  58.601  1.00 59.34           N
ATOM     28  CA  THR A  22      -8.440  -9.658  58.095  1.00 59.34           C
ATOM     29  C   THR A  22      -8.996 -10.058  56.727  1.00 59.34           C
ATOM     30  O   THR A  22      -8.263 -10.567  55.880  1.00 59.34           O
ATOM     31  HA  THR A  22      -7.390  -9.402  57.951  1.00 59.34           H
ATOM     32  CB  THR A  22      -8.555 -10.766  59.145  1.00 59.34           C
ATOM     33  HB  THR A  22      -8.468 -11.749  58.684  1.00 59.34           H
ATOM     34  OG1 THR A  22      -9.795 -10.499  59.795  1.00 59.34           O
ATOM     35  HG1 THR A  22     -10.554 -10.834  59.236  1.00 59.34           H
ATOM     36  CG2 THR A  22      -7.514 -10.629  60.257  1.00 59.34           C
ATOM     37 1HG2 THR A  22      -7.646  -9.672  60.763  1.00 59.34           H
ATOM     38 2HG2 THR A  22      -6.514 -10.678  59.827  1.00 59.34           H
ATOM     39 3HG2 THR A  22      -7.641 -11.439  60.975  1.00 59.34           H
ATOM     40  HN  THR A  22      -9.491  -8.575  59.530  1.00 59.34           H
ATOM     41  N   SER A  23     -10.286  -9.812  56.553  1.00 63.74           N
ATOM     42  CA  SER A  23     -10.943 -10.115  55.293  1.00 63.74           C
ATOM     43  C   SER A  23     -10.292  -9.319  54.160  1.00 63.74           C
ATOM     44  O   SER A  23     -10.116  -9.834  53.057  1.00 63.74           O
ATOM     45  HA  SER A  23     -10.798 -11.184  55.142  1.00 63.74           H
ATOM     46  CB  SER A  23     -12.440  -9.809  55.365  1.00 63.74           C
ATOM     47 1HB  SER A  23     -12.924 -10.150  54.450  1.00 63.74           H
ATOM     48 2HB  SER A  23     -12.885 -10.368  56.188  1.00 63.74           H
ATOM     49  OG  SER A  23     -12.693  -8.418  55.545  1.00 63.74           O
ATOM     50  HG  SER A  23     -13.670  -8.232  55.443  1.00 63.74           H
ATOM     51  HN  SER A  23     -10.879  -9.414  57.254  1.00 63.74           H
ATOM     52  N   SER A  24      -9.953  -8.076  54.471  1.00 68.85           N
ATOM     53  CA  SER A  24      -9.409  -7.176  53.469  1.00 68.85           C
ATOM     54  C   SER A  24      -8.025  -7.656  53.030  1.00 68.85           C
ATOM     55  O   SER A  24      -7.635  -7.470  51.878  1.00 68.85           O
ATOM     56  HA  SER A  24     -10.110  -7.215  52.635  1.00 68.85           H
ATOM     57  CB  SER A  24      -9.331  -5.743  54.000  1.00 68.85           C
ATOM     58 1HB  SER A  24      -9.315  -5.046  53.162  1.00 68.85           H
ATOM     59 2HB  SER A  24     -10.226  -5.522  54.581  1.00 68.85           H
ATOM     60  OG  SER A  24      -8.176  -5.537  54.810  1.00 68.85           O
ATOM     61  HG  SER A  24      -8.245  -6.080  55.647  1.00 68.85           H
ATOM     62  HN  SER A  24     -10.044  -7.684  55.386  1.00 68.85           H
ATOM     63  N   MET A  25      -7.318  -8.265  53.971  1.00 65.18           N
ATOM     64  CA  MET A  25      -6.009  -8.823  53.681  1.00 65.18           C
ATOM     65  C   MET A  25      -6.131 -10.116  52.872  1.00 65.18           C
ATOM     66  O   MET A  25      -5.359 -10.346  51.943  1.00 65.18           O
ATOM     67  HA  MET A  25      -5.491  -8.066  53.093  1.00 65.18           H
ATOM     68  CB  MET A  25      -5.273  -9.108  54.992  1.00 65.18           C
ATOM     69 1HB  MET A  25      -5.987  -9.426  55.752  1.00 65.18           H
ATOM     70 2HB  MET A  25      -4.573  -9.931  54.849  1.00 65.18           H
ATOM     71  CG  MET A  25      -4.520  -7.868  55.479  1.00 65.18           C
ATOM     72 1HG  MET A  25      -5.172  -6.996  55.434  1.00 65.18           H
ATOM     73 2HG  MET A  25      -4.229  -7.996  56.522  1.00 65.18           H
ATOM     74  SD  MET A  25      -3.072  -7.599  54.471  1.00 65.18           S
ATOM     75  CE  MET A  25      -1.961  -8.791  55.200  1.00 65.18           C
ATOM     76 1HE  MET A  25      -1.816  -8.555  56.255  1.00 65.18           H
ATOM     77 2HE  MET A  25      -2.387  -9.790  55.106  1.00 65.18           H
ATOM     78 3HE  MET A  25      -1.001  -8.755  54.685  1.00 65.18           H
ATOM     79  HN  MET A  25      -7.627  -8.379  54.916  1.00 65.18           H
ATOM     80  N   GLU A  26      -7.106 -10.927  53.256  1.00 60.86           N
ATOM     81  CA  GLU A  26      -7.356 -12.178  52.561  1.00 60.86           C
ATOM     82  C   GLU A  26      -7.751 -11.908  51.108  1.00 60.86           C
ATOM     83  O   GLU A  26      -7.291 -12.596  50.198  1.00 60.86           O
ATOM     84  HA  GLU A  26      -6.411 -12.721  52.593  1.00 60.86           H
ATOM     85  CB  GLU A  26      -8.431 -12.998  53.278  1.00 60.86           C
ATOM     86 1HB  GLU A  26      -9.178 -12.330  53.705  1.00 60.86           H
ATOM     87 2HB  GLU A  26      -8.851 -13.732  52.591  1.00 60.86           H
ATOM     88  CG  GLU A  26      -7.831 -13.790  54.441  1.00 60.86           C
ATOM     89 1HG  GLU A  26      -7.011 -14.411  54.079  1.00 60.86           H
ATOM     90 2HG  GLU A  26      -7.410 -13.103  55.175  1.00 60.86           H
ATOM     91  CD  GLU A  26      -8.889 -14.672  55.107  1.00 60.86           C
ATOM     92  OE1 GLU A  26      -8.484 -15.697  55.697  1.00 60.86           O
ATOM     93  OE2 GLU A  26     -10.079 -14.301  55.012  1.00 60.86           O
ATOM     94  HN  GLU A  26      -7.717 -10.741  54.025  1.00 60.86           H
ATOM     95  N   ASP A  27      -8.598 -10.904  50.935  1.00 67.67           N
ATOM     96  CA  ASP A  27      -9.107 -10.572  49.615  1.00 67.67           C
ATOM     97  C   ASP A  27      -7.935 -10.225  48.694  1.00 67.67           C
ATOM     98  O   ASP A  27      -7.935 -10.587  47.519  1.00 67.67           O
ATOM     99  HA  ASP A  27      -9.647 -11.460  49.285  1.00 67.67           H
ATOM    100  CB  ASP A  27     -10.039  -9.360  49.672  1.00 67.67           C
ATOM    101 1HB  ASP A  27      -9.591  -8.582  50.289  1.00 67.67           H
ATOM    102 2HB  ASP A  27     -10.161  -8.944  48.672  1.00 67.67           H
ATOM    103  CG  ASP A  27     -11.406  -9.746  50.240  1.00 67.67           C
ATOM    104  OD1 ASP A  27     -11.726 -10.953  50.178  1.00 67.67           O
ATOM    105  OD2 ASP A  27     -12.100  -8.826  50.723  1.00 67.67           O
ATOM    106  HN  ASP A  27      -8.936 -10.324  51.676  1.00 67.67           H
ATOM    107  N   TYR A  28      -6.964  -9.526  49.264  1.00 66.80           N
ATOM    108  CA  TYR A  28      -5.809  -9.087  48.498  1.00 66.80           C
ATOM    109  C   TYR A  28      -4.876 -10.261  48.192  1.00 66.80           C
ATOM    110  O   TYR A  28      -4.311 -10.341  47.103  1.00 66.80           O
ATOM    111  HA  TYR A  28      -6.169  -8.665  47.560  1.00 66.80           H
ATOM    112  CB  TYR A  28      -5.072  -8.083  49.385  1.00 66.80           C
ATOM    113 1HB  TYR A  28      -5.748  -7.263  49.628  1.00 66.80           H
ATOM    114 2HB  TYR A  28      -4.808  -8.568  50.325  1.00 66.80           H
ATOM    115  CG  TYR A  28      -3.804  -7.507  48.752  1.00 66.80           C
ATOM    116  CD1 TYR A  28      -2.570  -8.032  49.079  1.00 66.80           C
ATOM    117  HD1 TYR A  28      -2.499  -8.857  49.788  1.00 66.80           H
ATOM    118  CD2 TYR A  28      -3.893  -6.463  47.854  1.00 66.80           C
ATOM    119  HD2 TYR A  28      -4.868  -6.048  47.596  1.00 66.80           H
ATOM    120  CE1 TYR A  28      -1.376  -7.490  48.483  1.00 66.80           C
ATOM    121  HE1 TYR A  28      -0.395  -7.896  48.732  1.00 66.80           H
ATOM    122  CE2 TYR A  28      -2.700  -5.921  47.258  1.00 66.80           C
ATOM    123  HE2 TYR A  28      -2.756  -5.097  46.547  1.00 66.80           H
ATOM    124  CZ  TYR A  28      -1.500  -6.462  47.602  1.00 66.80           C
ATOM    125  OH  TYR A  28      -0.372  -5.950  47.039  1.00 66.80           O
ATOM    126  HH  TYR A  28      -0.607  -5.191  46.432  1.00 66.80           H
ATOM    127  HN  TYR A  28      -6.957  -9.261  50.228  1.00 66.80           H
ATOM    128  N   VAL A  29      -4.744 -11.142  49.173  1.00 67.44           N
ATOM    129  CA  VAL A  29      -3.824 -12.260  49.055  1.00 67.44           C
ATOM    130  C   VAL A  29      -4.388 -13.276  48.060  1.00 67.44           C
ATOM    131  O   VAL A  29      -3.640 -13.877  47.290  1.00 67.44           O
ATOM    132  HA  VAL A  29      -2.883 -11.872  48.665  1.00 67.44           H
ATOM    133  CB  VAL A  29      -3.553 -12.862  50.435  1.00 67.44           C
ATOM    134  HB  VAL A  29      -4.514 -13.081  50.900  1.00 67.44           H
ATOM    135  CG1 VAL A  29      -2.778 -14.176  50.318  1.00 67.44           C
ATOM    136 1HG1 VAL A  29      -3.359 -14.889  49.734  1.00 67.44           H
ATOM    137 2HG1 VAL A  29      -1.824 -13.992  49.823  1.00 67.44           H
ATOM    138 3HG1 VAL A  29      -2.599 -14.582  51.313  1.00 67.44           H
ATOM    139  CG2 VAL A  29      -2.813 -11.867  51.332  1.00 67.44           C
ATOM    140 1HG2 VAL A  29      -1.860 -11.603  50.872  1.00 67.44           H
ATOM    141 2HG2 VAL A  29      -3.418 -10.969  51.455  1.00 67.44           H
ATOM    142 3HG2 VAL A  29      -2.633 -12.320  52.306  1.00 67.44           H
ATOM    143  HN  VAL A  29      -5.251 -11.100  50.034  1.00 67.44           H
ATOM    144  N   ASN A  30      -5.702 -13.438  48.109  1.00 62.40           N
ATOM    145  CA  ASN A  30      -6.361 -14.455  47.307  1.00 62.40           C
ATOM    146  C   ASN A  30      -6.634 -13.898  45.909  1.00 62.40           C
ATOM    147  O   ASN A  30      -7.075 -14.626  45.021  1.00 62.40           O
ATOM    148  HA  ASN A  30      -5.672 -15.299  47.292  1.00 62.40           H
ATOM    149  CB  ASN A  30      -7.701 -14.860  47.924  1.00 62.40           C
ATOM    150 1HB  ASN A  30      -8.300 -13.970  48.118  1.00 62.40           H
ATOM    151 2HB  ASN A  30      -8.261 -15.473  47.218  1.00 62.40           H
ATOM    152  CG  ASN A  30      -7.493 -15.635  49.227  1.00 62.40           C
ATOM    153  OD1 ASN A  30      -6.471 -16.264  49.449  1.00 62.40           O
ATOM    154  ND2 ASN A  30      -8.516 -15.556  50.073  1.00 62.40           N
ATOM    155 1HD2 ASN A  30      -9.326 -15.023  49.829  1.00 62.40           H
ATOM    156 2HD2 ASN A  30      -8.475 -16.029  50.953  1.00 62.40           H
ATOM    157  HN  ASN A  30      -6.312 -12.891  48.682  1.00 62.40           H
ATOM    158  N   PHE A  31      -6.360 -12.610  45.755  1.00 69.26           N
ATOM    159  CA  PHE A  31      -6.552 -11.952  44.475  1.00 69.26           C
ATOM    160  C   PHE A  31      -5.622 -12.538  43.411  1.00 69.26           C
ATOM    161  O   PHE A  31      -4.413 -12.628  43.621  1.00 69.26           O
ATOM    162  HA  PHE A  31      -7.588 -12.116  44.179  1.00 69.26           H
ATOM    163  CB  PHE A  31      -6.210 -10.474  44.676  1.00 69.26           C
ATOM    164 1HB  PHE A  31      -6.769 -10.095  45.531  1.00 69.26           H
ATOM    165 2HB  PHE A  31      -5.152 -10.387  44.923  1.00 69.26           H
ATOM    166  CG  PHE A  31      -6.508  -9.595  43.460  1.00 69.26           C
ATOM    167  CD1 PHE A  31      -5.505  -9.246  42.610  1.00 69.26           C
ATOM    168  HD1 PHE A  31      -4.488  -9.593  42.796  1.00 69.26           H
ATOM    169  CD2 PHE A  31      -7.776  -9.162  43.228  1.00 69.26           C
ATOM    170  HD2 PHE A  31      -8.580  -9.442  43.908  1.00 69.26           H
ATOM    171  CE1 PHE A  31      -5.781  -8.430  41.482  1.00 69.26           C
ATOM    172  HE1 PHE A  31      -4.977  -8.151  40.801  1.00 69.26           H
ATOM    173  CE2 PHE A  31      -8.053  -8.347  42.099  1.00 69.26           C
ATOM    174  HE2 PHE A  31      -9.070  -8.000  41.913  1.00 69.26           H
ATOM    175  CZ  PHE A  31      -7.050  -7.998  41.250  1.00 69.26           C
ATOM    176  HZ  PHE A  31      -7.262  -7.372  40.383  1.00 69.26           H
ATOM    177  HN  PHE A  31      -6.014 -12.022  46.486  1.00 69.26           H
ATOM    178  N   ASN A  32      -6.220 -12.923  42.294  1.00 62.43           N
ATOM    179  CA  ASN A  32      -5.460 -13.498  41.197  1.00 62.43           C
ATOM    180  C   ASN A  32      -4.832 -12.373  40.373  1.00 62.43           C
ATOM    181  O   ASN A  32      -5.487 -11.792  39.509  1.00 62.43           O
ATOM    182  HA  ASN A  32      -4.713 -14.136  41.670  1.00 62.43           H
ATOM    183  CB  ASN A  32      -6.362 -14.317  40.271  1.00 62.43           C
ATOM    184 1HB  ASN A  32      -6.977 -14.995  40.863  1.00 62.43           H
ATOM    185 2HB  ASN A  32      -7.042 -13.652  39.739  1.00 62.43           H
ATOM    186  CG  ASN A  32      -5.533 -15.118  39.265  1.00 62.43           C
ATOM    187  OD1 ASN A  32      -4.314 -15.061  39.242  1.00 62.43           O
ATOM    188  ND2 ASN A  32      -6.259 -15.864  38.438  1.00 62.43           N
ATOM    189 1HD2 ASN A  32      -7.256 -15.865  38.511  1.00 62.43           H
ATOM    190 2HD2 ASN A  32      -5.808 -16.425  37.744  1.00 62.43           H
ATOM    191  HN  ASN A  32      -7.204 -12.848  42.132  1.00 62.43           H
ATOM    192  N   PHE A  33      -3.569 -12.100  40.668  1.00 64.67           N
ATOM    193  CA  PHE A  33      -2.821 -11.111  39.910  1.00 64.67           C
ATOM    194  C   PHE A  33      -2.323 -11.696  38.587  1.00 64.67           C
ATOM    195  O   PHE A  33      -1.122 -11.699  38.319  1.00 64.67           O
ATOM    196  HA  PHE A  33      -3.496 -10.281  39.707  1.00 64.67           H
ATOM    197  CB  PHE A  33      -1.615 -10.713  40.764  1.00 64.67           C
ATOM    198 1HB  PHE A  33      -1.080 -11.614  41.062  1.00 64.67           H
ATOM    199 2HB  PHE A  33      -0.931 -10.122  40.155  1.00 64.67           H
ATOM    200  CG  PHE A  33      -1.978  -9.915  42.018  1.00 64.67           C
ATOM    201  CD1 PHE A  33      -2.193  -8.575  41.933  1.00 64.67           C
ATOM    202  HD1 PHE A  33      -2.108  -8.069  40.971  1.00 64.67           H
ATOM    203  CD2 PHE A  33      -2.084 -10.546  43.219  1.00 64.67           C
ATOM    204  HD2 PHE A  33      -1.911 -11.620  43.287  1.00 64.67           H
ATOM    205  CE1 PHE A  33      -2.529  -7.834  43.097  1.00 64.67           C
ATOM    206  HE1 PHE A  33      -2.702  -6.760  43.029  1.00 64.67           H
ATOM    207  CE2 PHE A  33      -2.420  -9.805  44.383  1.00 64.67           C
ATOM    208  HE2 PHE A  33      -2.505 -10.311  45.345  1.00 64.67           H
ATOM    209  CZ  PHE A  33      -2.636  -8.465  44.297  1.00 64.67           C
ATOM    210  HZ  PHE A  33      -2.894  -7.897  45.191  1.00 64.67           H
ATOM    211  HN  PHE A  33      -3.060 -12.540  41.407  1.00 64.67           H
ATOM    212  N   THR A  34      -3.270 -12.177  37.796  1.00 63.71           N
ATOM    213  CA  THR A  34      -3.001 -12.468  36.398  1.00 63.71           C
ATOM    214  C   THR A  34      -2.429 -11.234  35.697  1.00 63.71           C
ATOM    215  O   THR A  34      -3.006 -10.150  35.771  1.00 63.71           O
ATOM    216  HA  THR A  34      -2.239 -13.246  36.349  1.00 63.71           H
ATOM    217  CB  THR A  34      -4.296 -12.981  35.764  1.00 63.71           C
ATOM    218  HB  THR A  34      -5.019 -12.174  35.649  1.00 63.71           H
ATOM    219  OG1 THR A  34      -4.698 -14.052  36.614  1.00 63.71           O
ATOM    220  HG1 THR A  34      -3.936 -14.685  36.750  1.00 63.71           H
ATOM    221  CG2 THR A  34      -4.059 -13.650  34.408  1.00 63.71           C
ATOM    222 1HG2 THR A  34      -3.387 -14.500  34.535  1.00 63.71           H
ATOM    223 2HG2 THR A  34      -3.611 -12.932  33.722  1.00 63.71           H
ATOM    224 3HG2 THR A  34      -5.009 -13.996  34.003  1.00 63.71           H
ATOM    225  HN  THR A  34      -4.206 -12.367  38.094  1.00 63.71           H
ATOM    226  N   ASP A  35      -1.301 -11.440  35.032  1.00 68.43           N
ATOM    227  CA  ASP A  35      -0.608 -10.345  34.376  1.00 68.43           C
ATOM    228  C   ASP A  35      -1.222 -10.113  32.994  1.00 68.43           C
ATOM    229  O   ASP A  35      -0.790 -10.713  32.011  1.00 68.43           O
ATOM    230  HA  ASP A  35      -0.736  -9.488  35.038  1.00 68.43           H
ATOM    231  CB  ASP A  35       0.876 -10.666  34.187  1.00 68.43           C
ATOM    232 1HB  ASP A  35       1.250 -11.201  35.060  1.00 68.43           H
ATOM    233 2HB  ASP A  35       1.001 -11.328  33.330  1.00 68.43           H
ATOM    234  CG  ASP A  35       1.691  -9.389  33.975  1.00 68.43           C
ATOM    235  OD1 ASP A  35       1.071  -8.305  34.029  1.00 68.43           O
ATOM    236  OD2 ASP A  35       2.916  -9.526  33.765  1.00 68.43           O
ATOM    237  HN  ASP A  35      -0.862 -12.334  34.939  1.00 68.43           H
ATOM    238  N   PHE A  36      -2.220  -9.242  32.964  1.00 82.32           N
ATOM    239  CA  PHE A  36      -2.848  -8.867  31.708  1.00 82.32           C
ATOM    240  C   PHE A  36      -2.094  -7.714  31.041  1.00 82.32           C
ATOM    241  O   PHE A  36      -2.415  -7.325  29.920  1.00 82.32           O
ATOM    242  HA  PHE A  36      -2.819  -9.741  31.058  1.00 82.32           H
ATOM    243  CB  PHE A  36      -4.269  -8.407  32.038  1.00 82.32           C
ATOM    244 1HB  PHE A  36      -4.224  -7.663  32.834  1.00 82.32           H
ATOM    245 2HB  PHE A  36      -4.693  -7.913  31.164  1.00 82.32           H
ATOM    246  CG  PHE A  36      -5.204  -9.539  32.470  1.00 82.32           C
ATOM    247  CD1 PHE A  36      -5.216 -10.711  31.781  1.00 82.32           C
ATOM    248  HD1 PHE A  36      -4.559 -10.845  30.922  1.00 82.32           H
ATOM    249  CD2 PHE A  36      -6.024  -9.371  33.542  1.00 82.32           C
ATOM    250  HD2 PHE A  36      -6.015  -8.431  34.094  1.00 82.32           H
ATOM    251  CE1 PHE A  36      -6.084 -11.761  32.182  1.00 82.32           C
ATOM    252  HE1 PHE A  36      -6.094 -12.701  31.630  1.00 82.32           H
ATOM    253  CE2 PHE A  36      -6.892 -10.421  33.943  1.00 82.32           C
ATOM    254  HE2 PHE A  36      -7.549 -10.287  34.802  1.00 82.32           H
ATOM    255  CZ  PHE A  36      -6.904 -11.594  33.254  1.00 82.32           C
ATOM    256  HZ  PHE A  36      -7.570 -12.400  33.562  1.00 82.32           H
ATOM    257  HN  PHE A  36      -2.598  -8.796  33.775  1.00 82.32           H
ATOM    258  N   TYR A  37      -1.105  -7.202  31.759  1.00 86.64           N
ATOM    259  CA  TYR A  37      -0.257  -6.152  31.222  1.00 86.64           C
ATOM    260  C   TYR A  37       0.918  -6.743  30.439  1.00 86.64           C
ATOM    261  O   TYR A  37       1.822  -7.336  31.024  1.00 86.64           O
ATOM    262  HA  TYR A  37      -0.861  -5.541  30.551  1.00 86.64           H
ATOM    263  CB  TYR A  37       0.286  -5.388  32.432  1.00 86.64           C
ATOM    264 1HB  TYR A  37      -0.547  -5.117  33.081  1.00 86.64           H
ATOM    265 2HB  TYR A  37       0.934  -6.050  33.006  1.00 86.64           H
ATOM    266  CG  TYR A  37       1.065  -4.122  32.070  1.00 86.64           C
ATOM    267  CD1 TYR A  37       2.441  -4.162  31.975  1.00 86.64           C
ATOM    268  HD1 TYR A  37       2.973  -5.096  32.158  1.00 86.64           H
ATOM    269  CD2 TYR A  37       0.391  -2.940  31.839  1.00 86.64           C
ATOM    270  HD2 TYR A  37      -0.696  -2.908  31.915  1.00 86.64           H
ATOM    271  CE1 TYR A  37       3.174  -2.970  31.635  1.00 86.64           C
ATOM    272  HE1 TYR A  37       4.261  -2.988  31.556  1.00 86.64           H
ATOM    273  CE2 TYR A  37       1.124  -1.748  31.499  1.00 86.64           C
ATOM    274  HE2 TYR A  37       0.605  -0.808  31.314  1.00 86.64           H
ATOM    275  CZ  TYR A  37       2.480  -1.822  31.413  1.00 86.64           C
ATOM    276  OH  TYR A  37       3.172  -0.697  31.092  1.00 86.64           O
ATOM    277  HH  TYR A  37       2.550  -0.005  30.726  1.00 86.64           H
ATOM    278  HN  TYR A  37      -0.882  -7.491  32.690  1.00 86.64           H
ATOM    279  N   CYS A  38       0.865  -6.559  29.128  1.00 90.23           N
ATOM    280  CA  CYS A  38       1.842  -7.176  28.247  1.00 90.23           C
ATOM    281  C   CYS A  38       2.927  -6.144  27.935  1.00 90.23           C
ATOM    282  O   CYS A  38       2.651  -5.115  27.320  1.00 90.23           O
ATOM    283  HA  CYS A  38       2.260  -8.025  28.788  1.00 90.23           H
ATOM    284  CB  CYS A  38       1.190  -7.722  26.974  1.00 90.23           C
ATOM    285 1HB  CYS A  38       0.365  -8.385  27.234  1.00 90.23           H
ATOM    286 2HB  CYS A  38       0.769  -6.903  26.391  1.00 90.23           H
ATOM    287  SG  CYS A  38       2.429  -8.626  25.976  1.00 90.23           S
ATOM    288  HN  CYS A  38       0.173  -6.003  28.669  1.00 90.23           H
ATOM    289  N   GLU A  39       4.138  -6.454  28.373  1.00 82.04           N
ATOM    290  CA  GLU A  39       5.302  -5.688  27.961  1.00 82.04           C
ATOM    291  C   GLU A  39       5.858  -6.234  26.644  1.00 82.04           C
ATOM    292  O   GLU A  39       6.150  -7.424  26.535  1.00 82.04           O
ATOM    293  HA  GLU A  39       4.942  -4.670  27.817  1.00 82.04           H
ATOM    294  CB  GLU A  39       6.375  -5.692  29.052  1.00 82.04           C
ATOM    295 1HB  GLU A  39       6.658  -6.718  29.286  1.00 82.04           H
ATOM    296 2HB  GLU A  39       7.216  -5.072  28.742  1.00 82.04           H
ATOM    297  CG  GLU A  39       5.841  -5.076  30.347  1.00 82.04           C
ATOM    298 1HG  GLU A  39       5.401  -4.101  30.137  1.00 82.04           H
ATOM    299 2HG  GLU A  39       5.047  -5.703  30.752  1.00 82.04           H
ATOM    300  CD  GLU A  39       6.957  -4.925  31.383  1.00 82.04           C
ATOM    301  OE1 GLU A  39       6.689  -4.272  32.415  1.00 82.04           O
ATOM    302  OE2 GLU A  39       8.052  -5.467  31.120  1.00 82.04           O
ATOM    303  HN  GLU A  39       4.330  -7.212  28.996  1.00 82.04           H
ATOM    304  N   LYS A  40       5.989  -5.337  25.677  1.00 89.01           N
ATOM    305  CA  LYS A  40       6.315  -5.742  24.320  1.00 89.01           C
ATOM    306  C   LYS A  40       7.735  -5.284  23.983  1.00 89.01           C
ATOM    307  O   LYS A  40       8.028  -4.954  22.836  1.00 89.01           O
ATOM    308  HA  LYS A  40       6.287  -6.832  24.289  1.00 89.01           H
ATOM    309  CB  LYS A  40       5.256  -5.234  23.340  1.00 89.01           C
ATOM    310 1HB  LYS A  40       5.146  -4.154  23.445  1.00 89.01           H
ATOM    311 2HB  LYS A  40       5.581  -5.422  22.317  1.00 89.01           H
ATOM    312  CG  LYS A  40       3.908  -5.915  23.587  1.00 89.01           C
ATOM    313 1HG  LYS A  40       4.035  -6.997  23.569  1.00 89.01           H
ATOM    314 2HG  LYS A  40       3.540  -5.654  24.579  1.00 89.01           H
ATOM    315  CD  LYS A  40       2.882  -5.499  22.531  1.00 89.01           C
ATOM    316 1HD  LYS A  40       2.712  -4.424  22.588  1.00 89.01           H
ATOM    317 2HD  LYS A  40       3.274  -5.708  21.536  1.00 89.01           H
ATOM    318  CE  LYS A  40       1.559  -6.241  22.730  1.00 89.01           C
ATOM    319 1HE  LYS A  40       1.728  -7.317  22.683  1.00 89.01           H
ATOM    320 2HE  LYS A  40       1.159  -6.024  23.720  1.00 89.01           H
ATOM    321  NZ  LYS A  40       0.580  -5.841  21.695  1.00 89.01           N
ATOM    322 1HZ  LYS A  40      -0.201  -6.489  21.699  1.00 89.01           H
ATOM    323 2HZ  LYS A  40       0.243  -4.905  21.891  1.00 89.01           H
ATOM    324 3HZ  LYS A  40       1.026  -5.856  20.784  1.00 89.01           H
ATOM    325  HN  LYS A  40       5.876  -4.353  25.809  1.00 89.01           H
ATOM    326  N   ASN A  41       8.579  -5.279  25.005  1.00 82.89           N
ATOM    327  CA  ASN A  41       9.954  -4.841  24.837  1.00 82.89           C
ATOM    328  C   ASN A  41      10.628  -5.691  23.758  1.00 82.89           C
ATOM    329  O   ASN A  41      11.391  -5.175  22.943  1.00 82.89           O
ATOM    330  HA  ASN A  41       9.888  -3.789  24.559  1.00 82.89           H
ATOM    331  CB  ASN A  41      10.748  -5.009  26.135  1.00 82.89           C
ATOM    332 1HB  ASN A  41      10.602  -6.015  26.527  1.00 82.89           H
ATOM    333 2HB  ASN A  41      11.813  -4.897  25.931  1.00 82.89           H
ATOM    334  CG  ASN A  41      10.313  -3.980  27.180  1.00 82.89           C
ATOM    335  OD1 ASN A  41       9.866  -2.889  26.867  1.00 82.89           O
ATOM    336  ND2 ASN A  41      10.468  -4.387  28.437  1.00 82.89           N
ATOM    337 1HD2 ASN A  41      10.840  -5.296  28.626  1.00 82.89           H
ATOM    338 2HD2 ASN A  41      10.212  -3.785  29.193  1.00 82.89           H
ATOM    339  HN  ASN A  41       8.337  -5.567  25.932  1.00 82.89           H
ATOM    340  N   ASN A  42      10.320  -6.979  23.787  1.00 84.40           N
ATOM    341  CA  ASN A  42      10.937  -7.916  22.864  1.00 84.40           C
ATOM    342  C   ASN A  42      10.539  -7.552  21.432  1.00 84.40           C
ATOM    343  O   ASN A  42      11.340  -7.687  20.508  1.00 84.40           O
ATOM    344  HA  ASN A  42      12.010  -7.823  23.035  1.00 84.40           H
ATOM    345  CB  ASN A  42      10.468  -9.347  23.135  1.00 84.40           C
ATOM    346 1HB  ASN A  42       9.379  -9.387  23.113  1.00 84.40           H
ATOM    347 2HB  ASN A  42      10.826 -10.008  22.346  1.00 84.40           H
ATOM    348  CG  ASN A  42      10.974  -9.842  24.492  1.00 84.40           C
ATOM    349  OD1 ASN A  42      11.802  -9.222  25.138  1.00 84.40           O
ATOM    350  ND2 ASN A  42      10.432 -10.991  24.885  1.00 84.40           N
ATOM    351 1HD2 ASN A  42       9.758 -11.450  24.306  1.00 84.40           H
ATOM    352 2HD2 ASN A  42      10.699 -11.397  25.759  1.00 84.40           H
ATOM    353  HN  ASN A  42       9.665  -7.384  24.425  1.00 84.40           H
ATOM    354  N   VAL A  43       9.303  -7.097  21.293  1.00 92.04           N
ATOM    355  CA  VAL A  43       8.774  -6.754  19.984  1.00 92.04           C
ATOM    356  C   VAL A  43       9.528  -5.541  19.436  1.00 92.04           C
ATOM    357  O   VAL A  43       9.902  -5.515  18.264  1.00 92.04           O
ATOM    358  HA  VAL A  43       8.951  -7.604  19.325  1.00 92.04           H
ATOM    359  CB  VAL A  43       7.263  -6.529  20.072  1.00 92.04           C
ATOM    360  HB  VAL A  43       7.091  -5.649  20.693  1.00 92.04           H
ATOM    361  CG1 VAL A  43       6.669  -6.252  18.690  1.00 92.04           C
ATOM    362 1HG1 VAL A  43       7.131  -5.360  18.267  1.00 92.04           H
ATOM    363 2HG1 VAL A  43       6.857  -7.104  18.036  1.00 92.04           H
ATOM    364 3HG1 VAL A  43       5.594  -6.096  18.781  1.00 92.04           H
ATOM    365  CG2 VAL A  43       6.570  -7.718  20.740  1.00 92.04           C
ATOM    366 1HG2 VAL A  43       6.755  -8.621  20.157  1.00 92.04           H
ATOM    367 2HG2 VAL A  43       6.963  -7.849  21.748  1.00 92.04           H
ATOM    368 3HG2 VAL A  43       5.497  -7.532  20.789  1.00 92.04           H
ATOM    369  HN  VAL A  43       8.667  -6.963  22.054  1.00 92.04           H
ATOM    370  N   ARG A  44       9.730  -4.566  20.310  1.00 87.17           N
ATOM    371  CA  ARG A  44      10.400  -3.337  19.918  1.00 87.17           C
ATOM    372  C   ARG A  44      11.856  -3.622  19.544  1.00 87.17           C
ATOM    373  O   ARG A  44      12.391  -3.021  18.614  1.00 87.17           O
ATOM    374  HA  ARG A  44       9.837  -2.975  19.058  1.00 87.17           H
ATOM    375  CB  ARG A  44      10.364  -2.306  21.048  1.00 87.17           C
ATOM    376 1HB  ARG A  44      10.770  -2.745  21.959  1.00 87.17           H
ATOM    377 2HB  ARG A  44      10.999  -1.458  20.792  1.00 87.17           H
ATOM    378  CG  ARG A  44       8.935  -1.821  21.302  1.00 87.17           C
ATOM    379 1HG  ARG A  44       8.462  -1.559  20.356  1.00 87.17           H
ATOM    380 2HG  ARG A  44       8.346  -2.627  21.741  1.00 87.17           H
ATOM    381  CD  ARG A  44       8.925  -0.609  22.236  1.00 87.17           C
ATOM    382 1HD  ARG A  44       9.651   0.129  21.895  1.00 87.17           H
ATOM    383 2HD  ARG A  44       7.947  -0.129  22.212  1.00 87.17           H
ATOM    384  NE  ARG A  44       9.246  -1.032  23.618  1.00 87.17           N
ATOM    385  HE  ARG A  44      10.210  -1.114  23.870  1.00 87.17           H
ATOM    386  CZ  ARG A  44       8.326  -1.311  24.551  1.00 87.17           C
ATOM    387  NH1 ARG A  44       7.020  -1.218  24.267  1.00 87.17           N
ATOM    388 1HH1 ARG A  44       6.725  -0.938  23.354  1.00 87.17           H
ATOM    389 2HH1 ARG A  44       6.340  -1.428  24.969  1.00 87.17           H
ATOM    390  NH2 ARG A  44       8.732  -1.685  25.772  1.00 87.17           N
ATOM    391 1HH2 ARG A  44       8.058  -1.897  26.480  1.00 87.17           H
ATOM    392 2HH2 ARG A  44       9.709  -1.752  25.975  1.00 87.17           H
ATOM    393  HN  ARG A  44       9.445  -4.605  21.268  1.00 87.17           H
ATOM    394  N   GLN A  45      12.456  -4.540  20.288  1.00 83.80           N
ATOM    395  CA  GLN A  45      13.846  -4.895  20.062  1.00 83.80           C
ATOM    396  C   GLN A  45      14.010  -5.553  18.690  1.00 83.80           C
ATOM    397  O   GLN A  45      14.949  -5.246  17.958  1.00 83.80           O
ATOM    398  HA  GLN A  45      14.394  -3.953  20.088  1.00 83.80           H
ATOM    399  CB  GLN A  45      14.367  -5.809  21.173  1.00 83.80           C
ATOM    400 1HB  GLN A  45      14.145  -5.368  22.145  1.00 83.80           H
ATOM    401 2HB  GLN A  45      13.851  -6.768  21.133  1.00 83.80           H
ATOM    402  CG  GLN A  45      15.875  -6.029  21.040  1.00 83.80           C
ATOM    403 1HG  GLN A  45      16.094  -6.504  20.083  1.00 83.80           H
ATOM    404 2HG  GLN A  45      16.389  -5.068  21.044  1.00 83.80           H
ATOM    405  CD  GLN A  45      16.405  -6.901  22.181  1.00 83.80           C
ATOM    406  OE1 GLN A  45      15.658  -7.478  22.954  1.00 83.80           O
ATOM    407  NE2 GLN A  45      17.732  -6.964  22.242  1.00 83.80           N
ATOM    408 1HE2 GLN A  45      18.287  -6.466  21.576  1.00 83.80           H
ATOM    409 2HE2 GLN A  45      18.174  -7.509  22.954  1.00 83.80           H
ATOM    410  HN  GLN A  45      12.009  -5.037  21.032  1.00 83.80           H
ATOM    411  N   PHE A  46      13.080  -6.446  18.383  1.00 93.36           N
ATOM    412  CA  PHE A  46      13.077  -7.109  17.090  1.00 93.36           C
ATOM    413  C   PHE A  46      12.968  -6.091  15.953  1.00 93.36           C
ATOM    414  O   PHE A  46      13.733  -6.144  14.991  1.00 93.36           O
ATOM    415  HA  PHE A  46      14.019  -7.650  17.001  1.00 93.36           H
ATOM    416  CB  PHE A  46      11.851  -8.024  17.059  1.00 93.36           C
ATOM    417 1HB  PHE A  46      11.992  -8.827  17.782  1.00 93.36           H
ATOM    418 2HB  PHE A  46      10.978  -7.455  17.380  1.00 93.36           H
ATOM    419  CG  PHE A  46      11.567  -8.637  15.686  1.00 93.36           C
ATOM    420  CD1 PHE A  46      10.627  -8.081  14.875  1.00 93.36           C
ATOM    421  HD1 PHE A  46      10.076  -7.199  15.203  1.00 93.36           H
ATOM    422  CD2 PHE A  46      12.253  -9.737  15.277  1.00 93.36           C
ATOM    423  HD2 PHE A  46      13.007 -10.182  15.927  1.00 93.36           H
ATOM    424  CE1 PHE A  46      10.362  -8.650  13.601  1.00 93.36           C
ATOM    425  HE1 PHE A  46       9.609  -8.205  12.951  1.00 93.36           H
ATOM    426  CE2 PHE A  46      11.989 -10.305  14.003  1.00 93.36           C
ATOM    427  HE2 PHE A  46      12.540 -11.187  13.675  1.00 93.36           H
ATOM    428  CZ  PHE A  46      11.049  -9.750  13.192  1.00 93.36           C
ATOM    429  HZ  PHE A  46      10.847 -10.187  12.214  1.00 93.36           H
ATOM    430  HN  PHE A  46      12.341  -6.718  18.999  1.00 93.36           H
ATOM    431  N   ALA A  47      12.010  -5.187  16.100  1.00 93.86           N
ATOM    432  CA  ALA A  47      11.735  -4.211  15.060  1.00 93.86           C
ATOM    433  C   ALA A  47      12.986  -3.363  14.818  1.00 93.86           C
ATOM    434  O   ALA A  47      13.295  -3.016  13.680  1.00 93.86           O
ATOM    435  HA  ALA A  47      11.496  -4.757  14.147  1.00 93.86           H
ATOM    436  CB  ALA A  47      10.525  -3.365  15.460  1.00 93.86           C
ATOM    437 1HB  ALA A  47       9.657  -4.011  15.590  1.00 93.86           H
ATOM    438 2HB  ALA A  47      10.737  -2.848  16.396  1.00 93.86           H
ATOM    439 3HB  ALA A  47      10.319  -2.633  14.679  1.00 93.86           H
ATOM    440  HN  ALA A  47      11.429  -5.115  16.911  1.00 93.86           H
ATOM    441  N   SER A  48      13.672  -3.054  15.909  1.00 91.97           N
ATOM    442  CA  SER A  48      14.791  -2.130  15.852  1.00 91.97           C
ATOM    443  C   SER A  48      15.919  -2.725  15.006  1.00 91.97           C
ATOM    444  O   SER A  48      16.733  -1.993  14.446  1.00 91.97           O
ATOM    445  HA  SER A  48      14.398  -1.228  15.384  1.00 91.97           H
ATOM    446  CB  SER A  48      15.301  -1.795  17.255  1.00 91.97           C
ATOM    447 1HB  SER A  48      15.998  -0.959  17.198  1.00 91.97           H
ATOM    448 2HB  SER A  48      14.466  -1.471  17.877  1.00 91.97           H
ATOM    449  OG  SER A  48      15.945  -2.908  17.869  1.00 91.97           O
ATOM    450  HG  SER A  48      15.480  -3.755  17.615  1.00 91.97           H
ATOM    451  HN  SER A  48      13.474  -3.422  16.817  1.00 91.97           H
ATOM    452  N   HIS A  49      15.930  -4.049  14.940  1.00 88.03           N
ATOM    453  CA  HIS A  49      16.991  -4.754  14.242  1.00 88.03           C
ATOM    454  C   HIS A  49      16.535  -5.091  12.821  1.00 88.03           C
ATOM    455  O   HIS A  49      17.312  -4.981  11.873  1.00 88.03           O
ATOM    456  HA  HIS A  49      17.839  -4.071  14.190  1.00 88.03           H
ATOM    457  CB  HIS A  49      17.434  -5.988  15.030  1.00 88.03           C
ATOM    458 1HB  HIS A  49      16.555  -6.580  15.282  1.00 88.03           H
ATOM    459 2HB  HIS A  49      18.064  -6.608  14.392  1.00 88.03           H
ATOM    460  CG  HIS A  49      18.188  -5.668  16.299  1.00 88.03           C
ATOM    461  ND1 HIS A  49      19.350  -4.915  16.311  1.00 88.03           N
ATOM    462  HD1 HIS A  49      19.797  -4.517  15.510  1.00 88.03           H
ATOM    463  CD2 HIS A  49      17.935  -6.006  17.596  1.00 88.03           C
ATOM    464  HD2 HIS A  49      17.091  -6.601  17.946  1.00 88.03           H
ATOM    465  CE1 HIS A  49      19.768  -4.812  17.564  1.00 88.03           C
ATOM    466  HE1 HIS A  49      20.657  -4.279  17.901  1.00 88.03           H
ATOM    467  NE2 HIS A  49      18.890  -5.489  18.359  1.00 88.03           N
ATOM    468  HN  HIS A  49      15.233  -4.635  15.353  1.00 88.03           H
ATOM    469  N   PHE A  50      15.277  -5.493  12.717  1.00 85.82           N
ATOM    470  CA  PHE A  50      14.792  -6.129  11.504  1.00 85.82           C
ATOM    471  C   PHE A  50      14.324  -5.085  10.488  1.00 85.82           C
ATOM    472  O   PHE A  50      14.623  -5.193   9.300  1.00 85.82           O
ATOM    473  HA  PHE A  50      15.622  -6.697  11.083  1.00 85.82           H
ATOM    474  CB  PHE A  50      13.603  -7.005  11.902  1.00 85.82           C
ATOM    475 1HB  PHE A  50      13.922  -7.703  12.677  1.00 85.82           H
ATOM    476 2HB  PHE A  50      12.830  -6.373  12.341  1.00 85.82           H
ATOM    477  CG  PHE A  50      12.996  -7.795  10.742  1.00 85.82           C
ATOM    478  CD1 PHE A  50      11.813  -7.403  10.197  1.00 85.82           C
ATOM    479  HD1 PHE A  50      11.297  -6.526  10.587  1.00 85.82           H
ATOM    480  CD2 PHE A  50      13.639  -8.890  10.255  1.00 85.82           C
ATOM    481  HD2 PHE A  50      14.587  -9.204  10.691  1.00 85.82           H
ATOM    482  CE1 PHE A  50      11.249  -8.137   9.120  1.00 85.82           C
ATOM    483  HE1 PHE A  50      10.301  -7.823   8.683  1.00 85.82           H
ATOM    484  CE2 PHE A  50      13.076  -9.624   9.177  1.00 85.82           C
ATOM    485  HE2 PHE A  50      13.591 -10.501   8.787  1.00 85.82           H
ATOM    486  CZ  PHE A  50      11.893  -9.232   8.633  1.00 85.82           C
ATOM    487  HZ  PHE A  50      11.460  -9.795   7.806  1.00 85.82           H
ATOM    488  HN  PHE A  50      14.596  -5.392  13.442  1.00 85.82           H
ATOM    489  N   LEU A  51      13.598  -4.098  10.993  1.00 94.46           N
ATOM    490  CA  LEU A  51      12.818  -3.227  10.131  1.00 94.46           C
ATOM    491  C   LEU A  51      13.753  -2.239   9.430  1.00 94.46           C
ATOM    492  O   LEU A  51      13.645  -2.026   8.224  1.00 94.46           O
ATOM    493  HA  LEU A  51      12.346  -3.853   9.373  1.00 94.46           H
ATOM    494  CB  LEU A  51      11.695  -2.554  10.924  1.00 94.46           C
ATOM    495 1HB  LEU A  51      12.143  -1.991  11.743  1.00 94.46           H
ATOM    496 2HB  LEU A  51      11.201  -1.832  10.274  1.00 94.46           H
ATOM    497  CG  LEU A  51      10.632  -3.488  11.505  1.00 94.46           C
ATOM    498  HG  LEU A  51      11.113  -4.143  12.232  1.00 94.46           H
ATOM    499  CD1 LEU A  51       9.556  -2.697  12.252  1.00 94.46           C
ATOM    500 1HD1 LEU A  51      10.016  -2.140  13.069  1.00 94.46           H
ATOM    501 2HD1 LEU A  51       9.074  -2.001  11.565  1.00 94.46           H
ATOM    502 3HD1 LEU A  51       8.813  -3.385  12.655  1.00 94.46           H
ATOM    503  CD2 LEU A  51      10.033  -4.382  10.417  1.00 94.46           C
ATOM    504 1HD2 LEU A  51       9.572  -3.761   9.650  1.00 94.46           H
ATOM    505 2HD2 LEU A  51      10.822  -4.986   9.969  1.00 94.46           H
ATOM    506 3HD2 LEU A  51       9.280  -5.036  10.857  1.00 94.46           H
ATOM    507  HN  LEU A  51      13.538  -3.891  11.969  1.00 94.46           H
ATOM    508  N   PRO A  52      14.684  -1.621  10.170  1.00 96.09           N
ATOM    509  CA  PRO A  52      15.453  -0.498   9.630  1.00 96.09           C
ATOM    510  C   PRO A  52      16.115  -0.836   8.304  1.00 96.09           C
ATOM    511  O   PRO A  52      15.997  -0.085   7.338  1.00 96.09           O
ATOM    512  HA  PRO A  52      14.791   0.340   9.412  1.00 96.09           H
ATOM    513  CB  PRO A  52      16.485  -0.208  10.722  1.00 96.09           C
ATOM    514 1HB  PRO A  52      17.413  -0.754  10.552  1.00 96.09           H
ATOM    515 2HB  PRO A  52      16.742   0.851  10.760  1.00 96.09           H
ATOM    516  CG  PRO A  52      15.788  -0.664  11.998  1.00 96.09           C
ATOM    517 1HG  PRO A  52      16.498  -0.853  12.802  1.00 96.09           H
ATOM    518 2HG  PRO A  52      15.094   0.089  12.372  1.00 96.09           H
ATOM    519  CD  PRO A  52      15.072  -1.931  11.558  1.00 96.09           C
ATOM    520 1HD  PRO A  52      15.725  -2.802  11.606  1.00 96.09           H
ATOM    521 2HD  PRO A  52      14.210  -2.148  12.188  1.00 96.09           H
ATOM    522  N   PRO A  53      16.824  -1.971   8.226  1.00 96.30           N
ATOM    523  CA  PRO A  53      17.580  -2.307   7.018  1.00 96.30           C
ATOM    524  C   PRO A  53      16.674  -2.628   5.840  1.00 96.30           C
ATOM    525  O   PRO A  53      16.995  -2.304   4.698  1.00 96.30           O
ATOM    526  HA  PRO A  53      18.172  -1.451   6.694  1.00 96.30           H
ATOM    527  CB  PRO A  53      18.416  -3.518   7.438  1.00 96.30           C
ATOM    528 1HB  PRO A  53      18.576  -4.203   6.605  1.00 96.30           H
ATOM    529 2HB  PRO A  53      19.401  -3.220   7.798  1.00 96.30           H
ATOM    530  CG  PRO A  53      17.599  -4.153   8.526  1.00 96.30           C
ATOM    531 1HG  PRO A  53      16.845  -4.823   8.114  1.00 96.30           H
ATOM    532 2HG  PRO A  53      18.224  -4.749   9.191  1.00 96.30           H
ATOM    533  CD  PRO A  53      16.963  -3.010   9.263  1.00 96.30           C
ATOM    534 1HD  PRO A  53      15.997  -3.291   9.682  1.00 96.30           H
ATOM    535 2HD  PRO A  53      17.585  -2.671  10.091  1.00 96.30           H
ATOM    536  N   LEU A  54      15.553  -3.263   6.153  1.00 94.62           N
ATOM    537  CA  LEU A  54      14.627  -3.699   5.122  1.00 94.62           C
ATOM    538  C   LEU A  54      13.966  -2.475   4.486  1.00 94.62           C
ATOM    539  O   LEU A  54      13.785  -2.425   3.270  1.00 94.62           O
ATOM    540  HA  LEU A  54      15.209  -4.214   4.357  1.00 94.62           H
ATOM    541  CB  LEU A  54      13.630  -4.711   5.691  1.00 94.62           C
ATOM    542 1HB  LEU A  54      13.164  -4.275   6.574  1.00 94.62           H
ATOM    543 2HB  LEU A  54      12.840  -4.865   4.956  1.00 94.62           H
ATOM    544  CG  LEU A  54      14.205  -6.076   6.074  1.00 94.62           C
ATOM    545  HG  LEU A  54      14.963  -5.924   6.842  1.00 94.62           H
ATOM    546  CD1 LEU A  54      13.124  -6.977   6.676  1.00 94.62           C
ATOM    547 1HD1 LEU A  54      12.716  -6.506   7.570  1.00 94.62           H
ATOM    548 2HD1 LEU A  54      12.327  -7.125   5.948  1.00 94.62           H
ATOM    549 3HD1 LEU A  54      13.560  -7.940   6.939  1.00 94.62           H
ATOM    550  CD2 LEU A  54      14.898  -6.734   4.879  1.00 94.62           C
ATOM    551 1HD2 LEU A  54      14.179  -6.872   4.072  1.00 94.62           H
ATOM    552 2HD2 LEU A  54      15.713  -6.096   4.535  1.00 94.62           H
ATOM    553 3HD2 LEU A  54      15.298  -7.703   5.179  1.00 94.62           H
ATOM    554  HN  LEU A  54      15.276  -3.479   7.089  1.00 94.62           H
ATOM    555  N   TYR A  55      13.623  -1.518   5.336  1.00 94.90           N
ATOM    556  CA  TYR A  55      12.959  -0.311   4.875  1.00 94.90           C
ATOM    557  C   TYR A  55      13.890   0.525   3.995  1.00 94.90           C
ATOM    558  O   TYR A  55      13.455   1.107   3.002  1.00 94.90           O
ATOM    559  HA  TYR A  55      12.088  -0.608   4.291  1.00 94.90           H
ATOM    560  CB  TYR A  55      12.615   0.487   6.134  1.00 94.90           C
ATOM    561 1HB  TYR A  55      13.468   0.462   6.813  1.00 94.90           H
ATOM    562 2HB  TYR A  55      12.456   1.530   5.859  1.00 94.90           H
ATOM    563  CG  TYR A  55      11.377  -0.023   6.875  1.00 94.90           C
ATOM    564  CD1 TYR A  55      10.747  -1.176   6.454  1.00 94.90           C
ATOM    565  HD1 TYR A  55      11.131  -1.723   5.593  1.00 94.90           H
ATOM    566  CD2 TYR A  55      10.891   0.670   7.966  1.00 94.90           C
ATOM    567  HD2 TYR A  55      11.389   1.580   8.299  1.00 94.90           H
ATOM    568  CE1 TYR A  55       9.583  -1.657   7.151  1.00 94.90           C
ATOM    569  HE1 TYR A  55       9.076  -2.566   6.829  1.00 94.90           H
ATOM    570  CE2 TYR A  55       9.727   0.189   8.663  1.00 94.90           C
ATOM    571  HE2 TYR A  55       9.332   0.727   9.525  1.00 94.90           H
ATOM    572  CZ  TYR A  55       9.130  -0.950   8.221  1.00 94.90           C
ATOM    573  OH  TYR A  55       8.030  -1.404   8.880  1.00 94.90           O
ATOM    574  HH  TYR A  55       7.688  -2.236   8.443  1.00 94.90           H
ATOM    575  HN  TYR A  55      13.792  -1.558   6.321  1.00 94.90           H
ATOM    576  N   TRP A  56      15.154   0.559   4.390  1.00 93.31           N
ATOM    577  CA  TRP A  56      16.161   1.269   3.619  1.00 93.31           C
ATOM    578  C   TRP A  56      16.283   0.584   2.257  1.00 93.31           C
ATOM    579  O   TRP A  56      16.378   1.252   1.228  1.00 93.31           O
ATOM    580  HA  TRP A  56      15.819   2.296   3.491  1.00 93.31           H
ATOM    581  CB  TRP A  56      17.488   1.332   4.378  1.00 93.31           C
ATOM    582 1HB  TRP A  56      17.646   0.385   4.893  1.00 93.31           H
ATOM    583 2HB  TRP A  56      18.300   1.444   3.659  1.00 93.31           H
ATOM    584  CG  TRP A  56      17.568   2.470   5.397  1.00 93.31           C
ATOM    585  CD1 TRP A  56      17.697   2.378   6.728  1.00 93.31           C
ATOM    586  HD1 TRP A  56      17.763   1.437   7.274  1.00 93.31           H
ATOM    587  CD2 TRP A  56      17.520   3.884   5.113  1.00 93.31           C
ATOM    588  NE1 TRP A  56      17.734   3.624   7.320  1.00 93.31           N
ATOM    589  HE1 TRP A  56      17.825   3.812   8.298  1.00 93.31           H
ATOM    590  CE2 TRP A  56      17.624   4.569   6.307  1.00 93.31           C
ATOM    591  CE3 TRP A  56      17.393   4.562   3.888  1.00 93.31           C
ATOM    592  HE3 TRP A  56      17.310   4.045   2.933  1.00 93.31           H
ATOM    593  CZ2 TRP A  56      17.611   5.966   6.393  1.00 93.31           C
ATOM    594  HZ2 TRP A  56      17.694   6.484   7.348  1.00 93.31           H
ATOM    595  CZ3 TRP A  56      17.382   5.958   3.991  1.00 93.31           C
ATOM    596  HZ3 TRP A  56      17.286   6.534   3.070  1.00 93.31           H
ATOM    597  CH2 TRP A  56      17.485   6.663   5.185  1.00 93.31           C
ATOM    598  HH2 TRP A  56      17.468   7.753   5.180  1.00 93.31           H
ATOM    599  HN  TRP A  56      15.493   0.113   5.219  1.00 93.31           H
ATOM    600  N   LEU A  57      16.278  -0.741   2.293  1.00 93.97           N
ATOM    601  CA  LEU A  57      16.394  -1.524   1.075  1.00 93.97           C
ATOM    602  C   LEU A  57      15.207  -1.214   0.160  1.00 93.97           C
ATOM    603  O   LEU A  57      15.389  -0.913  -1.018  1.00 93.97           O
ATOM    604  HA  LEU A  57      17.308  -1.211   0.571  1.00 93.97           H
ATOM    605  CB  LEU A  57      16.544  -3.010   1.405  1.00 93.97           C
ATOM    606 1HB  LEU A  57      17.424  -3.134   2.036  1.00 93.97           H
ATOM    607 2HB  LEU A  57      15.682  -3.320   1.996  1.00 93.97           H
ATOM    608  CG  LEU A  57      16.673  -3.954   0.207  1.00 93.97           C
ATOM    609  HG  LEU A  57      15.833  -3.771  -0.463  1.00 93.97           H
ATOM    610  CD1 LEU A  57      17.952  -3.667  -0.582  1.00 93.97           C
ATOM    611 1HD1 LEU A  57      17.931  -2.640  -0.946  1.00 93.97           H
ATOM    612 2HD1 LEU A  57      18.817  -3.805   0.066  1.00 93.97           H
ATOM    613 3HD1 LEU A  57      18.018  -4.352  -1.427  1.00 93.97           H
ATOM    614  CD2 LEU A  57      16.587  -5.416   0.650  1.00 93.97           C
ATOM    615 1HD2 LEU A  57      17.393  -5.630   1.352  1.00 93.97           H
ATOM    616 2HD2 LEU A  57      15.627  -5.593   1.134  1.00 93.97           H
ATOM    617 3HD2 LEU A  57      16.681  -6.065  -0.221  1.00 93.97           H
ATOM    618  HN  LEU A  57      16.196  -1.277   3.134  1.00 93.97           H
ATOM    619  N   VAL A  58      14.018  -1.300   0.738  1.00 95.73           N
ATOM    620  CA  VAL A  58      12.799  -1.083  -0.023  1.00 95.73           C
ATOM    621  C   VAL A  58      12.820   0.324  -0.623  1.00 95.73           C
ATOM    622  O   VAL A  58      12.484   0.510  -1.791  1.00 95.73           O
ATOM    623  HA  VAL A  58      12.784  -1.810  -0.835  1.00 95.73           H
ATOM    624  CB  VAL A  58      11.577  -1.337   0.862  1.00 95.73           C
ATOM    625  HB  VAL A  58      11.679  -0.725   1.758  1.00 95.73           H
ATOM    626  CG1 VAL A  58      10.288  -0.919   0.151  1.00 95.73           C
ATOM    627 1HG1 VAL A  58      10.333   0.144  -0.086  1.00 95.73           H
ATOM    628 2HG1 VAL A  58      10.178  -1.493  -0.769  1.00 95.73           H
ATOM    629 3HG1 VAL A  58       9.436  -1.110   0.803  1.00 95.73           H
ATOM    630  CG2 VAL A  58      11.512  -2.802   1.299  1.00 95.73           C
ATOM    631 1HG2 VAL A  58      11.444  -3.441   0.418  1.00 95.73           H
ATOM    632 2HG2 VAL A  58      12.410  -3.054   1.862  1.00 95.73           H
ATOM    633 3HG2 VAL A  58      10.634  -2.955   1.927  1.00 95.73           H
ATOM    634  HN  VAL A  58      13.880  -1.512   1.705  1.00 95.73           H
ATOM    635  N   PHE A  59      13.219   1.279   0.204  1.00 96.31           N
ATOM    636  CA  PHE A  59      13.243   2.670  -0.215  1.00 96.31           C
ATOM    637  C   PHE A  59      14.146   2.860  -1.435  1.00 96.31           C
ATOM    638  O   PHE A  59      13.728   3.436  -2.438  1.00 96.31           O
ATOM    639  HA  PHE A  59      12.221   2.947  -0.475  1.00 96.31           H
ATOM    640  CB  PHE A  59      13.808   3.480   0.954  1.00 96.31           C
ATOM    641 1HB  PHE A  59      13.111   3.426   1.791  1.00 96.31           H
ATOM    642 2HB  PHE A  59      14.739   3.020   1.285  1.00 96.31           H
ATOM    643  CG  PHE A  59      14.072   4.950   0.623  1.00 96.31           C
ATOM    644  CD1 PHE A  59      15.349   5.408   0.533  1.00 96.31           C
ATOM    645  HD1 PHE A  59      16.185   4.728   0.697  1.00 96.31           H
ATOM    646  CD2 PHE A  59      13.029   5.799   0.418  1.00 96.31           C
ATOM    647  HD2 PHE A  59      12.005   5.432   0.490  1.00 96.31           H
ATOM    648  CE1 PHE A  59      15.594   6.772   0.226  1.00 96.31           C
ATOM    649  HE1 PHE A  59      16.618   7.140   0.154  1.00 96.31           H
ATOM    650  CE2 PHE A  59      13.274   7.163   0.110  1.00 96.31           C
ATOM    651  HE2 PHE A  59      12.439   7.844  -0.054  1.00 96.31           H
ATOM    652  CZ  PHE A  59      14.552   7.621   0.021  1.00 96.31           C
ATOM    653  HZ  PHE A  59      14.740   8.669  -0.216  1.00 96.31           H
ATOM    654  HN  PHE A  59      13.521   1.116   1.143  1.00 96.31           H
ATOM    655  N   ILE A  60      15.369   2.365  -1.309  1.00 94.30           N
ATOM    656  CA  ILE A  60      16.381   2.604  -2.323  1.00 94.30           C
ATOM    657  C   ILE A  60      15.910   2.019  -3.656  1.00 94.30           C
ATOM    658  O   ILE A  60      15.900   2.712  -4.672  1.00 94.30           O
ATOM    659  HA  ILE A  60      16.482   3.684  -2.436  1.00 94.30           H
ATOM    660  CB  ILE A  60      17.738   2.069  -1.862  1.00 94.30           C
ATOM    661  HB  ILE A  60      17.597   1.053  -1.493  1.00 94.30           H
ATOM    662  CG1 ILE A  60      18.289   2.899  -0.700  1.00 94.30           C
ATOM    663 1HG1 ILE A  60      18.614   3.873  -1.067  1.00 94.30           H
ATOM    664 2HG1 ILE A  60      17.499   3.080   0.029  1.00 94.30           H
ATOM    665  CG2 ILE A  60      18.724   1.993  -3.030  1.00 94.30           C
ATOM    666 1HG2 ILE A  60      18.328   1.327  -3.796  1.00 94.30           H
ATOM    667 2HG2 ILE A  60      18.865   2.988  -3.451  1.00 94.30           H
ATOM    668 3HG2 ILE A  60      19.680   1.609  -2.674  1.00 94.30           H
ATOM    669  CD1 ILE A  60      19.462   2.185  -0.024  1.00 94.30           C
ATOM    670 1HD1 ILE A  60      19.127   1.222   0.362  1.00 94.30           H
ATOM    671 2HD1 ILE A  60      20.259   2.028  -0.750  1.00 94.30           H
ATOM    672 3HD1 ILE A  60      19.834   2.797   0.798  1.00 94.30           H
ATOM    673  HN  ILE A  60      15.670   1.810  -0.533  1.00 94.30           H
ATOM    674  N   VAL A  61      15.532   0.750  -3.608  1.00 94.68           N
ATOM    675  CA  VAL A  61      15.205   0.021  -4.821  1.00 94.68           C
ATOM    676  C   VAL A  61      13.941   0.616  -5.445  1.00 94.68           C
ATOM    677  O   VAL A  61      13.881   0.825  -6.656  1.00 94.68           O
ATOM    678  HA  VAL A  61      16.034   0.151  -5.517  1.00 94.68           H
ATOM    679  CB  VAL A  61      15.074  -1.472  -4.515  1.00 94.68           C
ATOM    680  HB  VAL A  61      14.318  -1.590  -3.738  1.00 94.68           H
ATOM    681  CG1 VAL A  61      14.605  -2.246  -5.748  1.00 94.68           C
ATOM    682 1HG1 VAL A  61      13.633  -1.868  -6.067  1.00 94.68           H
ATOM    683 2HG1 VAL A  61      15.327  -2.117  -6.555  1.00 94.68           H
ATOM    684 3HG1 VAL A  61      14.520  -3.305  -5.503  1.00 94.68           H
ATOM    685  CG2 VAL A  61      16.390  -2.040  -3.979  1.00 94.68           C
ATOM    686 1HG2 VAL A  61      17.174  -1.904  -4.724  1.00 94.68           H
ATOM    687 2HG2 VAL A  61      16.665  -1.518  -3.063  1.00 94.68           H
ATOM    688 3HG2 VAL A  61      16.269  -3.103  -3.770  1.00 94.68           H
ATOM    689  HN  VAL A  61      15.447   0.224  -2.762  1.00 94.68           H
ATOM    690  N   GLY A  62      12.962   0.873  -4.589  1.00 95.96           N
ATOM    691  CA  GLY A  62      11.668   1.343  -5.052  1.00 95.96           C
ATOM    692  C   GLY A  62      11.772   2.756  -5.630  1.00 95.96           C
ATOM    693  O   GLY A  62      11.176   3.054  -6.664  1.00 95.96           O
ATOM    694 1HA  GLY A  62      11.281   0.664  -5.812  1.00 95.96           H
ATOM    695 2HA  GLY A  62      10.957   1.336  -4.226  1.00 95.96           H
ATOM    696  HN  GLY A  62      13.043   0.766  -3.598  1.00 95.96           H
ATOM    697  N   ALA A  63      12.533   3.590  -4.936  1.00 95.61           N
ATOM    698  CA  ALA A  63      12.676   4.980  -5.334  1.00 95.61           C
ATOM    699  C   ALA A  63      13.322   5.045  -6.720  1.00 95.61           C
ATOM    700  O   ALA A  63      12.885   5.812  -7.577  1.00 95.61           O
ATOM    701  HA  ALA A  63      11.678   5.414  -5.387  1.00 95.61           H
ATOM    702  CB  ALA A  63      13.486   5.733  -4.277  1.00 95.61           C
ATOM    703 1HB  ALA A  63      12.970   5.681  -3.319  1.00 95.61           H
ATOM    704 2HB  ALA A  63      14.472   5.279  -4.183  1.00 95.61           H
ATOM    705 3HB  ALA A  63      13.593   6.776  -4.576  1.00 95.61           H
ATOM    706  HN  ALA A  63      13.046   3.330  -4.118  1.00 95.61           H
ATOM    707  N   LEU A  64      14.353   4.231  -6.896  1.00 89.68           N
ATOM    708  CA  LEU A  64      15.064   4.187  -8.162  1.00 89.68           C
ATOM    709  C   LEU A  64      14.101   3.748  -9.267  1.00 89.68           C
ATOM    710  O   LEU A  64      14.042   4.369 -10.328  1.00 89.68           O
ATOM    711  HA  LEU A  64      15.403   5.200  -8.382  1.00 89.68           H
ATOM    712  CB  LEU A  64      16.310   3.307  -8.047  1.00 89.68           C
ATOM    713 1HB  LEU A  64      16.022   2.363  -7.585  1.00 89.68           H
ATOM    714 2HB  LEU A  64      16.661   3.076  -9.053  1.00 89.68           H
ATOM    715  CG  LEU A  64      17.476   3.897  -7.252  1.00 89.68           C
ATOM    716  HG  LEU A  64      17.100   4.216  -6.280  1.00 89.68           H
ATOM    717  CD1 LEU A  64      18.555   2.843  -6.996  1.00 89.68           C
ATOM    718 1HD1 LEU A  64      18.127   2.016  -6.428  1.00 89.68           H
ATOM    719 2HD1 LEU A  64      18.933   2.471  -7.948  1.00 89.68           H
ATOM    720 3HD1 LEU A  64      19.372   3.289  -6.429  1.00 89.68           H
ATOM    721  CD2 LEU A  64      18.041   5.138  -7.947  1.00 89.68           C
ATOM    722 1HD2 LEU A  64      18.397   4.867  -8.941  1.00 89.68           H
ATOM    723 2HD2 LEU A  64      17.260   5.893  -8.034  1.00 89.68           H
ATOM    724 3HD2 LEU A  64      18.869   5.537  -7.360  1.00 89.68           H
ATOM    725  HN  LEU A  64      14.702   3.611  -6.193  1.00 89.68           H
ATOM    726  N   GLY A  65      13.370   2.681  -8.981  1.00 93.55           N
ATOM    727  CA  GLY A  65      12.514   2.069  -9.984  1.00 93.55           C
ATOM    728  C   GLY A  65      11.411   3.032 -10.425  1.00 93.55           C
ATOM    729  O   GLY A  65      11.222   3.262 -11.619  1.00 93.55           O
ATOM    730 1HA  GLY A  65      13.112   1.776 -10.847  1.00 93.55           H
ATOM    731 2HA  GLY A  65      12.069   1.159  -9.581  1.00 93.55           H
ATOM    732  HN  GLY A  65      13.355   2.236  -8.086  1.00 93.55           H
ATOM    733  N   ASN A  66      10.710   3.571  -9.438  1.00 91.77           N
ATOM    734  CA  ASN A  66       9.533   4.378  -9.709  1.00 91.77           C
ATOM    735  C   ASN A  66       9.967   5.721 -10.300  1.00 91.77           C
ATOM    736  O   ASN A  66       9.286   6.272 -11.165  1.00 91.77           O
ATOM    737  HA  ASN A  66       8.936   3.790 -10.405  1.00 91.77           H
ATOM    738  CB  ASN A  66       8.749   4.658  -8.425  1.00 91.77           C
ATOM    739 1HB  ASN A  66       9.439   4.928  -7.625  1.00 91.77           H
ATOM    740 2HB  ASN A  66       8.088   5.512  -8.577  1.00 91.77           H
ATOM    741  CG  ASN A  66       7.927   3.437  -8.007  1.00 91.77           C
ATOM    742  OD1 ASN A  66       6.958   3.062  -8.645  1.00 91.77           O
ATOM    743  ND2 ASN A  66       8.367   2.841  -6.903  1.00 91.77           N
ATOM    744 1HD2 ASN A  66       9.170   3.201  -6.427  1.00 91.77           H
ATOM    745 2HD2 ASN A  66       7.896   2.033  -6.549  1.00 91.77           H
ATOM    746  HN  ASN A  66      10.934   3.462  -8.469  1.00 91.77           H
ATOM    747  N   SER A  67      11.097   6.210  -9.811  1.00 91.66           N
ATOM    748  CA  SER A  67      11.654   7.454 -10.314  1.00 91.66           C
ATOM    749  C   SER A  67      11.963   7.323 -11.806  1.00 91.66           C
ATOM    750  O   SER A  67      11.761   8.266 -12.571  1.00 91.66           O
ATOM    751  HA  SER A  67      10.882   8.204 -10.147  1.00 91.66           H
ATOM    752  CB  SER A  67      12.917   7.843  -9.542  1.00 91.66           C
ATOM    753 1HB  SER A  67      13.655   7.046  -9.629  1.00 91.66           H
ATOM    754 2HB  SER A  67      13.356   8.734  -9.991  1.00 91.66           H
ATOM    755  OG  SER A  67      12.646   8.091  -8.165  1.00 91.66           O
ATOM    756  HG  SER A  67      13.051   7.370  -7.602  1.00 91.66           H
ATOM    757  HN  SER A  67      11.628   5.771  -9.086  1.00 91.66           H
ATOM    758  N   LEU A  68      12.449   6.147 -12.177  1.00 86.58           N
ATOM    759  CA  LEU A  68      12.800   5.886 -13.563  1.00 86.58           C
ATOM    760  C   LEU A  68      11.533   5.920 -14.420  1.00 86.58           C
ATOM    761  O   LEU A  68      11.546   6.448 -15.531  1.00 86.58           O
ATOM    762  HA  LEU A  68      13.460   6.689 -13.890  1.00 86.58           H
ATOM    763  CB  LEU A  68      13.586   4.578 -13.678  1.00 86.58           C
ATOM    764 1HB  LEU A  68      14.314   4.542 -12.868  1.00 86.58           H
ATOM    765 2HB  LEU A  68      12.896   3.748 -13.525  1.00 86.58           H
ATOM    766  CG  LEU A  68      14.324   4.354 -15.000  1.00 86.58           C
ATOM    767  HG  LEU A  68      13.633   4.565 -15.816  1.00 86.58           H
ATOM    768  CD1 LEU A  68      15.501   5.321 -15.142  1.00 86.58           C
ATOM    769 1HD1 LEU A  68      15.133   6.347 -15.116  1.00 86.58           H
ATOM    770 2HD1 LEU A  68      16.200   5.165 -14.320  1.00 86.58           H
ATOM    771 3HD1 LEU A  68      16.007   5.140 -16.089  1.00 86.58           H
ATOM    772  CD2 LEU A  68      14.760   2.895 -15.143  1.00 86.58           C
ATOM    773 1HD2 LEU A  68      15.427   2.633 -14.322  1.00 86.58           H
ATOM    774 2HD2 LEU A  68      13.883   2.249 -15.119  1.00 86.58           H
ATOM    775 3HD2 LEU A  68      15.282   2.763 -16.091  1.00 86.58           H
ATOM    776  HN  LEU A  68      12.603   5.383 -11.551  1.00 86.58           H
ATOM    777  N   VAL A  69      10.470   5.351 -13.872  1.00 89.96           N
ATOM    778  CA  VAL A  69       9.199   5.307 -14.574  1.00 89.96           C
ATOM    779  C   VAL A  69       8.748   6.733 -14.894  1.00 89.96           C
ATOM    780  O   VAL A  69       8.404   7.038 -16.035  1.00 89.96           O
ATOM    781  HA  VAL A  69       9.358   4.771 -15.510  1.00 89.96           H
ATOM    782  CB  VAL A  69       8.172   4.526 -13.750  1.00 89.96           C
ATOM    783  HB  VAL A  69       8.145   4.960 -12.750  1.00 89.96           H
ATOM    784  CG1 VAL A  69       6.773   4.653 -14.355  1.00 89.96           C
ATOM    785 1HG1 VAL A  69       6.480   5.703 -14.375  1.00 89.96           H
ATOM    786 2HG1 VAL A  69       6.779   4.258 -15.371  1.00 89.96           H
ATOM    787 3HG1 VAL A  69       6.063   4.089 -13.750  1.00 89.96           H
ATOM    788  CG2 VAL A  69       8.580   3.058 -13.614  1.00 89.96           C
ATOM    789 1HG2 VAL A  69       8.649   2.607 -14.605  1.00 89.96           H
ATOM    790 2HG2 VAL A  69       9.549   2.994 -13.118  1.00 89.96           H
ATOM    791 3HG2 VAL A  69       7.834   2.526 -13.024  1.00 89.96           H
ATOM    792  HN  VAL A  69      10.468   4.925 -12.967  1.00 89.96           H
ATOM    793  N   ILE A  70       8.764   7.569 -13.866  1.00 89.94           N
ATOM    794  CA  ILE A  70       8.254   8.924 -13.995  1.00 89.94           C
ATOM    795  C   ILE A  70       9.062   9.669 -15.060  1.00 89.94           C
ATOM    796  O   ILE A  70       8.494  10.364 -15.901  1.00 89.94           O
ATOM    797  HA  ILE A  70       7.220   8.853 -14.333  1.00 89.94           H
ATOM    798  CB  ILE A  70       8.239   9.622 -12.634  1.00 89.94           C
ATOM    799  HB  ILE A  70       9.230   9.529 -12.191  1.00 89.94           H
ATOM    800  CG1 ILE A  70       7.252   8.945 -11.681  1.00 89.94           C
ATOM    801 1HG1 ILE A  70       6.231   9.183 -11.980  1.00 89.94           H
ATOM    802 2HG1 ILE A  70       7.360   7.862 -11.750  1.00 89.94           H
ATOM    803  CG2 ILE A  70       7.952  11.117 -12.788  1.00 89.94           C
ATOM    804 1HG2 ILE A  70       8.725  11.574 -13.407  1.00 89.94           H
ATOM    805 2HG2 ILE A  70       6.980  11.254 -13.262  1.00 89.94           H
ATOM    806 3HG2 ILE A  70       7.947  11.590 -11.806  1.00 89.94           H
ATOM    807  CD1 ILE A  70       7.486   9.396 -10.238  1.00 89.94           C
ATOM    808 1HD1 ILE A  70       8.499   9.134  -9.935  1.00 89.94           H
ATOM    809 2HD1 ILE A  70       7.353  10.476 -10.169  1.00 89.94           H
ATOM    810 3HD1 ILE A  70       6.771   8.900  -9.582  1.00 89.94           H
ATOM    811  HN  ILE A  70       9.117   7.335 -12.960  1.00 89.94           H
ATOM    812  N   LEU A  71      10.374   9.499 -14.988  1.00 84.10           N
ATOM    813  CA  LEU A  71      11.270  10.201 -15.892  1.00 84.10           C
ATOM    814  C   LEU A  71      10.916   9.840 -17.336  1.00 84.10           C
ATOM    815  O   LEU A  71      10.837  10.715 -18.197  1.00 84.10           O
ATOM    816  HA  LEU A  71      11.104  11.269 -15.752  1.00 84.10           H
ATOM    817  CB  LEU A  71      12.728   9.918 -15.527  1.00 84.10           C
ATOM    818 1HB  LEU A  71      12.828   8.855 -15.306  1.00 84.10           H
ATOM    819 2HB  LEU A  71      13.347  10.121 -16.401  1.00 84.10           H
ATOM    820  CG  LEU A  71      13.290  10.711 -14.345  1.00 84.10           C
ATOM    821  HG  LEU A  71      12.568  10.665 -13.529  1.00 84.10           H
ATOM    822  CD1 LEU A  71      14.589  10.086 -13.833  1.00 84.10           C
ATOM    823 1HD1 LEU A  71      14.397   9.063 -13.509  1.00 84.10           H
ATOM    824 2HD1 LEU A  71      15.329  10.080 -14.633  1.00 84.10           H
ATOM    825 3HD1 LEU A  71      14.967  10.669 -12.993  1.00 84.10           H
ATOM    826  CD2 LEU A  71      13.468  12.186 -14.709  1.00 84.10           C
ATOM    827 1HD2 LEU A  71      14.159  12.273 -15.547  1.00 84.10           H
ATOM    828 2HD2 LEU A  71      12.503  12.610 -14.987  1.00 84.10           H
ATOM    829 3HD2 LEU A  71      13.868  12.726 -13.851  1.00 84.10           H
ATOM    830  HN  LEU A  71      10.825   8.897 -14.329  1.00 84.10           H
ATOM    831  N   VAL A  72      10.713   8.549 -17.557  1.00 84.10           N
ATOM    832  CA  VAL A  72      10.511   8.044 -18.904  1.00 84.10           C
ATOM    833  C   VAL A  72       9.226   8.641 -19.481  1.00 84.10           C
ATOM    834  O   VAL A  72       9.204   9.083 -20.629  1.00 84.10           O
ATOM    835  HA  VAL A  72      11.354   8.374 -19.509  1.00 84.10           H
ATOM    836  CB  VAL A  72      10.506   6.514 -18.893  1.00 84.10           C
ATOM    837  HB  VAL A  72       9.757   6.186 -18.172  1.00 84.10           H
ATOM    838  CG1 VAL A  72      10.114   5.957 -20.263  1.00 84.10           C
ATOM    839 1HG1 VAL A  72       9.116   6.308 -20.526  1.00 84.10           H
ATOM    840 2HG1 VAL A  72      10.829   6.299 -21.012  1.00 84.10           H
ATOM    841 3HG1 VAL A  72      10.118   4.867 -20.227  1.00 84.10           H
ATOM    842  CG2 VAL A  72      11.862   5.964 -18.445  1.00 84.10           C
ATOM    843 1HG2 VAL A  72      12.637   6.306 -19.130  1.00 84.10           H
ATOM    844 2HG2 VAL A  72      12.084   6.320 -17.439  1.00 84.10           H
ATOM    845 3HG2 VAL A  72      11.830   4.875 -18.446  1.00 84.10           H
ATOM    846  HN  VAL A  72      10.685   7.856 -16.836  1.00 84.10           H
ATOM    847  N   TYR A  73       8.187   8.636 -18.659  1.00 83.95           N
ATOM    848  CA  TYR A  73       6.889   9.126 -19.090  1.00 83.95           C
ATOM    849  C   TYR A  73       6.920  10.641 -19.307  1.00 83.95           C
ATOM    850  O   TYR A  73       6.252  11.156 -20.202  1.00 83.95           O
ATOM    851  HA  TYR A  73       6.640   8.637 -20.031  1.00 83.95           H
ATOM    852  CB  TYR A  73       5.918   8.807 -17.951  1.00 83.95           C
ATOM    853 1HB  TYR A  73       6.470   8.785 -17.012  1.00 83.95           H
ATOM    854 2HB  TYR A  73       5.188   9.612 -17.873  1.00 83.95           H
ATOM    855  CG  TYR A  73       5.177   7.479 -18.120  1.00 83.95           C
ATOM    856  CD1 TYR A  73       4.310   7.303 -19.179  1.00 83.95           C
ATOM    857  HD1 TYR A  73       4.153   8.110 -19.895  1.00 83.95           H
ATOM    858  CD2 TYR A  73       5.375   6.458 -17.214  1.00 83.95           C
ATOM    859  HD2 TYR A  73       6.060   6.597 -16.377  1.00 83.95           H
ATOM    860  CE1 TYR A  73       3.612   6.054 -19.339  1.00 83.95           C
ATOM    861  HE1 TYR A  73       2.924   5.901 -20.171  1.00 83.95           H
ATOM    862  CE2 TYR A  73       4.677   5.208 -17.373  1.00 83.95           C
ATOM    863  HE2 TYR A  73       4.824   4.393 -16.664  1.00 83.95           H
ATOM    864  CZ  TYR A  73       3.830   5.068 -18.427  1.00 83.95           C
ATOM    865  OH  TYR A  73       3.171   3.888 -18.578  1.00 83.95           O
ATOM    866  HH  TYR A  73       2.620   3.908 -19.412  1.00 83.95           H
ATOM    867  HN  TYR A  73       8.222   8.304 -17.716  1.00 83.95           H
ATOM    868  N   TRP A  74       7.703  11.310 -18.474  1.00 72.29           N
ATOM    869  CA  TRP A  74       7.724  12.763 -18.471  1.00 72.29           C
ATOM    870  C   TRP A  74       8.363  13.229 -19.780  1.00 72.29           C
ATOM    871  O   TRP A  74       7.803  14.068 -20.484  1.00 72.29           O
ATOM    872  HA  TRP A  74       6.692  13.111 -18.415  1.00 72.29           H
ATOM    873  CB  TRP A  74       8.442  13.299 -17.231  1.00 72.29           C
ATOM    874 1HB  TRP A  74       8.027  12.815 -16.346  1.00 72.29           H
ATOM    875 2HB  TRP A  74       9.494  13.018 -17.283  1.00 72.29           H
ATOM    876  CG  TRP A  74       8.341  14.816 -17.060  1.00 72.29           C
ATOM    877  CD1 TRP A  74       9.188  15.754 -17.505  1.00 72.29           C
ATOM    878  HD1 TRP A  74      10.095  15.543 -18.071  1.00 72.29           H
ATOM    879  CD2 TRP A  74       7.296  15.536 -16.374  1.00 72.29           C
ATOM    880  NE1 TRP A  74       8.766  17.021 -17.158  1.00 72.29           N
ATOM    881  HE1 TRP A  74       9.230  17.880 -17.377  1.00 72.29           H
ATOM    882  CE2 TRP A  74       7.579  16.885 -16.448  1.00 72.29           C
ATOM    883  CE3 TRP A  74       6.149  15.064 -15.712  1.00 72.29           C
ATOM    884  HE3 TRP A  74       5.903  14.005 -15.640  1.00 72.29           H
ATOM    885  CZ2 TRP A  74       6.764  17.872 -15.882  1.00 72.29           C
ATOM    886  HZ2 TRP A  74       7.010  18.931 -15.954  1.00 72.29           H
ATOM    887  CZ3 TRP A  74       5.344  16.063 -15.151  1.00 72.29           C
ATOM    888  HZ3 TRP A  74       4.441  15.751 -14.626  1.00 72.29           H
ATOM    889  CH2 TRP A  74       5.616  17.425 -15.217  1.00 72.29           C
ATOM    890  HH2 TRP A  74       4.937  18.141 -14.754  1.00 72.29           H
ATOM    891  HN  TRP A  74       8.314  10.877 -17.811  1.00 72.29           H
ATOM    892  N   TYR A  75       9.528  12.666 -20.067  1.00 69.33           N
ATOM    893  CA  TYR A  75      10.397  13.221 -21.090  1.00 69.33           C
ATOM    894  C   TYR A  75      10.158  12.542 -22.440  1.00 69.33           C
ATOM    895  O   TYR A  75      10.389  13.141 -23.489  1.00 69.33           O
ATOM    896  HA  TYR A  75      10.172  14.284 -21.181  1.00 69.33           H
ATOM    897  CB  TYR A  75      11.827  12.930 -20.632  1.00 69.33           C
ATOM    898 1HB  TYR A  75      11.876  11.909 -20.254  1.00 69.33           H
ATOM    899 2HB  TYR A  75      12.492  12.983 -21.494  1.00 69.33           H
ATOM    900  CG  TYR A  75      12.341  13.884 -19.551  1.00 69.33           C
ATOM    901  CD1 TYR A  75      12.765  15.151 -19.895  1.00 69.33           C
ATOM    902  HD1 TYR A  75      12.735  15.473 -20.936  1.00 69.33           H
ATOM    903  CD2 TYR A  75      12.379  13.476 -18.233  1.00 69.33           C
ATOM    904  HD2 TYR A  75      12.044  12.475 -17.962  1.00 69.33           H
ATOM    905  CE1 TYR A  75      13.249  16.048 -18.877  1.00 69.33           C
ATOM    906  HE1 TYR A  75      13.587  17.052 -19.135  1.00 69.33           H
ATOM    907  CE2 TYR A  75      12.863  14.373 -17.216  1.00 69.33           C
ATOM    908  HE2 TYR A  75      12.899  14.064 -16.172  1.00 69.33           H
ATOM    909  CZ  TYR A  75      13.274  15.615 -17.589  1.00 69.33           C
ATOM    910  OH  TYR A  75      13.730  16.463 -16.628  1.00 69.33           O
ATOM    911  HH  TYR A  75      13.674  16.025 -15.731  1.00 69.33           H
ATOM    912  HN  TYR A  75       9.878  11.846 -19.614  1.00 69.33           H
ATOM    913  N   CYS A  76       9.698  11.301 -22.369  1.00 68.47           N
ATOM    914  CA  CYS A  76       9.745  10.419 -23.523  1.00 68.47           C
ATOM    915  C   CYS A  76       8.313  10.007 -23.870  1.00 68.47           C
ATOM    916  O   CYS A  76       7.795  10.376 -24.923  1.00 68.47           O
ATOM    917  HA  CYS A  76      10.191  10.991 -24.336  1.00 68.47           H
ATOM    918  CB  CYS A  76      10.643   9.206 -23.271  1.00 68.47           C
ATOM    919 1HB  CYS A  76      11.542   9.513 -22.737  1.00 68.47           H
ATOM    920 2HB  CYS A  76      10.126   8.486 -22.637  1.00 68.47           H
ATOM    921  SG  CYS A  76      11.098   8.424 -24.862  1.00 68.47           S
ATOM    922  HG  CYS A  76      11.786   7.417 -24.330  1.00 68.47           H
ATOM    923  HN  CYS A  76       9.301  10.898 -21.545  1.00 68.47           H
ATOM    924  N   THR A  77       7.714   9.246 -22.965  1.00 62.01           N
ATOM    925  CA  THR A  77       6.524   8.483 -23.299  1.00 62.01           C
ATOM    926  C   THR A  77       5.336   9.420 -23.530  1.00 62.01           C
ATOM    927  O   THR A  77       4.548   9.214 -24.451  1.00 62.01           O
ATOM    928  HA  THR A  77       6.704   7.958 -24.237  1.00 62.01           H
ATOM    929  CB  THR A  77       6.286   7.465 -22.182  1.00 62.01           C
ATOM    930  HB  THR A  77       5.995   7.962 -21.257  1.00 62.01           H
ATOM    931  OG1 THR A  77       7.502   6.723 -22.125  1.00 62.01           O
ATOM    932  HG1 THR A  77       7.581   6.134 -22.929  1.00 62.01           H
ATOM    933  CG2 THR A  77       5.230   6.422 -22.555  1.00 62.01           C
ATOM    934 1HG2 THR A  77       5.554   5.878 -23.442  1.00 62.01           H
ATOM    935 2HG2 THR A  77       4.284   6.921 -22.760  1.00 62.01           H
ATOM    936 3HG2 THR A  77       5.101   5.724 -21.727  1.00 62.01           H
ATOM    937  HN  THR A  77       8.028   9.148 -22.021  1.00 62.01           H
ATOM    938  N   ARG A  78       5.245  10.429 -22.676  1.00 57.94           N
ATOM    939  CA  ARG A  78       4.019  11.198 -22.555  1.00 57.94           C
ATOM    940  C   ARG A  78       2.824  10.264 -22.354  1.00 57.94           C
ATOM    941  O   ARG A  78       2.798   9.159 -22.893  1.00 57.94           O
ATOM    942  HA  ARG A  78       4.172  11.832 -21.682  1.00 57.94           H
ATOM    943  CB  ARG A  78       3.782  12.057 -23.799  1.00 57.94           C
ATOM    944 1HB  ARG A  78       3.720  11.418 -24.680  1.00 57.94           H
ATOM    945 2HB  ARG A  78       2.826  12.574 -23.712  1.00 57.94           H
ATOM    946  CG  ARG A  78       4.906  13.079 -23.981  1.00 57.94           C
ATOM    947 1HG  ARG A  78       5.046  13.639 -23.057  1.00 57.94           H
ATOM    948 2HG  ARG A  78       5.843  12.562 -24.186  1.00 57.94           H
ATOM    949  CD  ARG A  78       4.589  14.044 -25.125  1.00 57.94           C
ATOM    950 1HD  ARG A  78       4.511  13.496 -26.064  1.00 57.94           H
ATOM    951 2HD  ARG A  78       3.623  14.520 -24.954  1.00 57.94           H
ATOM    952  NE  ARG A  78       5.647  15.073 -25.227  1.00 57.94           N
ATOM    953  HE  ARG A  78       6.467  14.960 -24.666  1.00 57.94           H
ATOM    954  CZ  ARG A  78       5.576  16.148 -26.025  1.00 57.94           C
ATOM    955  NH1 ARG A  78       4.501  16.351 -26.798  1.00 57.94           N
ATOM    956 1HH1 ARG A  78       3.744  15.698 -26.783  1.00 57.94           H
ATOM    957 2HH1 ARG A  78       4.455  17.156 -27.390  1.00 57.94           H
ATOM    958  NH2 ARG A  78       6.596  17.017 -26.037  1.00 57.94           N
ATOM    959 1HH2 ARG A  78       6.559  17.824 -26.626  1.00 57.94           H
ATOM    960 2HH2 ARG A  78       7.395  16.858 -25.457  1.00 57.94           H
ATOM    961  HN  ARG A  78       5.989  10.722 -22.075  1.00 57.94           H
ATOM    962  N   VAL A  79       1.863  10.743 -21.577  1.00 74.29           N
ATOM    963  CA  VAL A  79       0.649   9.983 -21.333  1.00 74.29           C
ATOM    964  C   VAL A  79      -0.280  10.114 -22.542  1.00 74.29           C
ATOM    965  O   VAL A  79      -0.824  11.187 -22.798  1.00 74.29           O
ATOM    966  HA  VAL A  79       0.932   8.937 -21.221  1.00 74.29           H
ATOM    967  CB  VAL A  79      -0.002  10.441 -20.027  1.00 74.29           C
ATOM    968  HB  VAL A  79      -0.274  11.490 -20.137  1.00 74.29           H
ATOM    969  CG1 VAL A  79      -1.282   9.651 -19.745  1.00 74.29           C
ATOM    970 1HG1 VAL A  79      -1.989   9.803 -20.560  1.00 74.29           H
ATOM    971 2HG1 VAL A  79      -1.044   8.590 -19.664  1.00 74.29           H
ATOM    972 3HG1 VAL A  79      -1.724   9.996 -18.811  1.00 74.29           H
ATOM    973  CG2 VAL A  79       0.979  10.330 -18.857  1.00 74.29           C
ATOM    974 1HG2 VAL A  79       1.295   9.293 -18.746  1.00 74.29           H
ATOM    975 2HG2 VAL A  79       1.849  10.957 -19.053  1.00 74.29           H
ATOM    976 3HG2 VAL A  79       0.491  10.662 -17.941  1.00 74.29           H
ATOM    977  HN  VAL A  79       1.905  11.631 -21.118  1.00 74.29           H
ATOM    978  N   LYS A  80      -0.434   9.006 -23.253  1.00 66.99           N
ATOM    979  CA  LYS A  80      -1.226   9.003 -24.471  1.00 66.99           C
ATOM    980  C   LYS A  80      -2.475   8.145 -24.260  1.00 66.99           C
ATOM    981  O   LYS A  80      -3.461   8.289 -24.982  1.00 66.99           O
ATOM    982  HA  LYS A  80      -1.540  10.030 -24.660  1.00 66.99           H
ATOM    983  CB  LYS A  80      -0.373   8.564 -25.663  1.00 66.99           C
ATOM    984 1HB  LYS A  80       0.115   7.616 -25.437  1.00 66.99           H
ATOM    985 2HB  LYS A  80      -1.012   8.394 -26.529  1.00 66.99           H
ATOM    986  CG  LYS A  80       0.683   9.619 -26.000  1.00 66.99           C
ATOM    987 1HG  LYS A  80       0.205  10.591 -26.121  1.00 66.99           H
ATOM    988 2HG  LYS A  80       1.387   9.711 -25.173  1.00 66.99           H
ATOM    989  CD  LYS A  80       1.436   9.252 -27.280  1.00 66.99           C
ATOM    990 1HD  LYS A  80       1.913   8.279 -27.160  1.00 66.99           H
ATOM    991 2HD  LYS A  80       0.731   9.161 -28.107  1.00 66.99           H
ATOM    992  CE  LYS A  80       2.492  10.306 -27.617  1.00 66.99           C
ATOM    993 1HE  LYS A  80       2.025  11.289 -27.682  1.00 66.99           H
ATOM    994 2HE  LYS A  80       3.231  10.357 -26.817  1.00 66.99           H
ATOM    995  NZ  LYS A  80       3.160   9.981 -28.897  1.00 66.99           N
ATOM    996 1HZ  LYS A  80       3.862  10.684 -29.100  1.00 66.99           H
ATOM    997 2HZ  LYS A  80       3.602   9.071 -28.826  1.00 66.99           H
ATOM    998 3HZ  LYS A  80       2.472   9.965 -29.642  1.00 66.99           H
ATOM    999  HN  LYS A  80      -0.030   8.125 -23.009  1.00 66.99           H
ATOM   1000  N   THR A  81      -2.394   7.272 -23.267  1.00 79.03           N
ATOM   1001  CA  THR A  81      -3.439   6.287 -23.049  1.00 79.03           C
ATOM   1002  C   THR A  81      -3.938   6.349 -21.604  1.00 79.03           C
ATOM   1003  O   THR A  81      -3.288   6.940 -20.744  1.00 79.03           O
ATOM   1004  HA  THR A  81      -4.285   6.535 -23.691  1.00 79.03           H
ATOM   1005  CB  THR A  81      -2.885   4.915 -23.442  1.00 79.03           C
ATOM   1006  HB  THR A  81      -3.687   4.182 -23.528  1.00 79.03           H
ATOM   1007  OG1 THR A  81      -1.903   4.640 -22.448  1.00 79.03           O
ATOM   1008  HG1 THR A  81      -1.658   3.670 -22.468  1.00 79.03           H
ATOM   1009  CG2 THR A  81      -2.091   4.957 -24.749  1.00 79.03           C
ATOM   1010 1HG2 THR A  81      -1.249   5.641 -24.641  1.00 79.03           H
ATOM   1011 2HG2 THR A  81      -2.738   5.302 -25.556  1.00 79.03           H
ATOM   1012 3HG2 THR A  81      -1.721   3.959 -24.982  1.00 79.03           H
ATOM   1013  HN  THR A  81      -1.633   7.231 -22.619  1.00 79.03           H
ATOM   1014  N   MET A  82      -5.089   5.731 -21.382  1.00 80.46           N
ATOM   1015  CA  MET A  82      -5.634   5.624 -20.040  1.00 80.46           C
ATOM   1016  C   MET A  82      -4.698   4.827 -19.129  1.00 80.46           C
ATOM   1017  O   MET A  82      -4.525   5.168 -17.960  1.00 80.46           O
ATOM   1018  HA  MET A  82      -5.721   6.648 -19.676  1.00 80.46           H
ATOM   1019  CB  MET A  82      -7.000   4.936 -20.096  1.00 80.46           C
ATOM   1020 1HB  MET A  82      -7.651   5.468 -20.790  1.00 80.46           H
ATOM   1021 2HB  MET A  82      -6.884   3.922 -20.481  1.00 80.46           H
ATOM   1022  CG  MET A  82      -7.649   4.891 -18.712  1.00 80.46           C
ATOM   1023 1HG  MET A  82      -7.092   4.216 -18.062  1.00 80.46           H
ATOM   1024 2HG  MET A  82      -7.612   5.878 -18.252  1.00 80.46           H
ATOM   1025  SD  MET A  82      -9.343   4.345 -18.849  1.00 80.46           S
ATOM   1026  CE  MET A  82      -9.818   4.375 -17.129  1.00 80.46           C
ATOM   1027 1HE  MET A  82      -9.179   3.697 -16.563  1.00 80.46           H
ATOM   1028 2HE  MET A  82      -9.709   5.387 -16.739  1.00 80.46           H
ATOM   1029 3HE  MET A  82     -10.857   4.059 -17.033  1.00 80.46           H
ATOM   1030  HN  MET A  82      -5.644   5.309 -22.099  1.00 80.46           H
ATOM   1031  N   THR A  83      -4.118   3.781 -19.700  1.00 82.15           N
ATOM   1032  CA  THR A  83      -3.185   2.948 -18.962  1.00 82.15           C
ATOM   1033  C   THR A  83      -1.984   3.775 -18.497  1.00 82.15           C
ATOM   1034  O   THR A  83      -1.547   3.653 -17.354  1.00 82.15           O
ATOM   1035  HA  THR A  83      -3.686   2.581 -18.066  1.00 82.15           H
ATOM   1036  CB  THR A  83      -2.800   1.765 -19.852  1.00 82.15           C
ATOM   1037  HB  THR A  83      -2.016   2.046 -20.555  1.00 82.15           H
ATOM   1038  OG1 THR A  83      -4.033   1.357 -20.439  1.00 82.15           O
ATOM   1039  HG1 THR A  83      -4.517   0.736 -19.821  1.00 82.15           H
ATOM   1040  CG2 THR A  83      -2.350   0.546 -19.045  1.00 82.15           C
ATOM   1041 1HG2 THR A  83      -3.160   0.224 -18.391  1.00 82.15           H
ATOM   1042 2HG2 THR A  83      -1.480   0.810 -18.444  1.00 82.15           H
ATOM   1043 3HG2 THR A  83      -2.089  -0.264 -19.726  1.00 82.15           H
ATOM   1044  HN  THR A  83      -4.277   3.502 -20.647  1.00 82.15           H
ATOM   1045  N   ASP A  84      -1.484   4.597 -19.408  1.00 84.49           N
ATOM   1046  CA  ASP A  84      -0.326   5.424 -19.115  1.00 84.49           C
ATOM   1047  C   ASP A  84      -0.641   6.331 -17.924  1.00 84.49           C
ATOM   1048  O   ASP A  84       0.220   6.576 -17.081  1.00 84.49           O
ATOM   1049  HA  ASP A  84       0.481   4.722 -18.903  1.00 84.49           H
ATOM   1050  CB  ASP A  84       0.030   6.315 -20.306  1.00 84.49           C
ATOM   1051 1HB  ASP A  84      -0.820   6.948 -20.559  1.00 84.49           H
ATOM   1052 2HB  ASP A  84       0.852   6.978 -20.036  1.00 84.49           H
ATOM   1053  CG  ASP A  84       0.426   5.473 -21.521  1.00 84.49           C
ATOM   1054  OD1 ASP A  84       0.991   4.381 -21.296  1.00 84.49           O
ATOM   1055  OD2 ASP A  84       0.154   5.941 -22.648  1.00 84.49           O
ATOM   1056  HN  ASP A  84      -1.856   4.703 -20.330  1.00 84.49           H
ATOM   1057  N   MET A  85      -1.878   6.805 -17.892  1.00 87.42           N
ATOM   1058  CA  MET A  85      -2.300   7.726 -16.851  1.00 87.42           C
ATOM   1059  C   MET A  85      -2.227   7.066 -15.473  1.00 87.42           C
ATOM   1060  O   MET A  85      -1.679   7.641 -14.533  1.00 87.42           O
ATOM   1061  HA  MET A  85      -1.603   8.562 -16.898  1.00 87.42           H
ATOM   1062  CB  MET A  85      -3.735   8.181 -17.123  1.00 87.42           C
ATOM   1063 1HB  MET A  85      -3.821   8.530 -18.152  1.00 87.42           H
ATOM   1064 2HB  MET A  85      -4.416   7.336 -17.015  1.00 87.42           H
ATOM   1065  CG  MET A  85      -4.147   9.300 -16.164  1.00 87.42           C
ATOM   1066 1HG  MET A  85      -5.217   9.489 -16.250  1.00 87.42           H
ATOM   1067 2HG  MET A  85      -3.959   8.995 -15.134  1.00 87.42           H
ATOM   1068  SD  MET A  85      -3.234  10.788 -16.534  1.00 87.42           S
ATOM   1069  CE  MET A  85      -3.712  11.799 -15.143  1.00 87.42           C
ATOM   1070 1HE  MET A  85      -4.794  11.931 -15.145  1.00 87.42           H
ATOM   1071 2HE  MET A  85      -3.407  11.311 -14.217  1.00 87.42           H
ATOM   1072 3HE  MET A  85      -3.227  12.773 -15.218  1.00 87.42           H
ATOM   1073  HN  MET A  85      -2.584   6.570 -18.561  1.00 87.42           H
ATOM   1074  N   PHE A  86      -2.786   5.867 -15.395  1.00 91.41           N
ATOM   1075  CA  PHE A  86      -2.828   5.140 -14.137  1.00 91.41           C
ATOM   1076  C   PHE A  86      -1.425   4.711 -13.705  1.00 91.41           C
ATOM   1077  O   PHE A  86      -1.095   4.753 -12.521  1.00 91.41           O
ATOM   1078  HA  PHE A  86      -3.246   5.813 -13.389  1.00 91.41           H
ATOM   1079  CB  PHE A  86      -3.682   3.892 -14.370  1.00 91.41           C
ATOM   1080 1HB  PHE A  86      -3.315   3.374 -15.256  1.00 91.41           H
ATOM   1081 2HB  PHE A  86      -3.552   3.214 -13.527  1.00 91.41           H
ATOM   1082  CG  PHE A  86      -5.173   4.183 -14.547  1.00 91.41           C
ATOM   1083  CD1 PHE A  86      -5.781   5.119 -13.770  1.00 91.41           C
ATOM   1084  HD1 PHE A  86      -5.205   5.662 -13.021  1.00 91.41           H
ATOM   1085  CD2 PHE A  86      -5.892   3.505 -15.482  1.00 91.41           C
ATOM   1086  HD2 PHE A  86      -5.405   2.754 -16.105  1.00 91.41           H
ATOM   1087  CE1 PHE A  86      -7.165   5.388 -13.935  1.00 91.41           C
ATOM   1088  HE1 PHE A  86      -7.652   6.139 -13.312  1.00 91.41           H
ATOM   1089  CE2 PHE A  86      -7.276   3.774 -15.647  1.00 91.41           C
ATOM   1090  HE2 PHE A  86      -7.852   3.231 -16.396  1.00 91.41           H
ATOM   1091  CZ  PHE A  86      -7.884   4.710 -14.870  1.00 91.41           C
ATOM   1092  HZ  PHE A  86      -8.946   4.917 -14.996  1.00 91.41           H
ATOM   1093  HN  PHE A  86      -3.205   5.394 -16.170  1.00 91.41           H
ATOM   1094  N   LEU A  87      -0.635   4.307 -14.690  1.00 88.79           N
ATOM   1095  CA  LEU A  87       0.700   3.802 -14.418  1.00 88.79           C
ATOM   1096  C   LEU A  87       1.565   4.933 -13.858  1.00 88.79           C
ATOM   1097  O   LEU A  87       2.390   4.708 -12.974  1.00 88.79           O
ATOM   1098  HA  LEU A  87       0.608   3.027 -13.657  1.00 88.79           H
ATOM   1099  CB  LEU A  87       1.287   3.141 -15.667  1.00 88.79           C
ATOM   1100 1HB  LEU A  87       1.191   3.836 -16.501  1.00 88.79           H
ATOM   1101 2HB  LEU A  87       2.353   2.984 -15.505  1.00 88.79           H
ATOM   1102  CG  LEU A  87       0.661   1.806 -16.077  1.00 88.79           C
ATOM   1103  HG  LEU A  87      -0.404   1.966 -16.245  1.00 88.79           H
ATOM   1104  CD1 LEU A  87       1.255   1.303 -17.394  1.00 88.79           C
ATOM   1105 1HD1 LEU A  87       1.066   2.034 -18.181  1.00 88.79           H
ATOM   1106 2HD1 LEU A  87       2.330   1.164 -17.279  1.00 88.79           H
ATOM   1107 3HD1 LEU A  87       0.793   0.353 -17.662  1.00 88.79           H
ATOM   1108  CD2 LEU A  87       0.792   0.772 -14.957  1.00 88.79           C
ATOM   1109 1HD2 LEU A  87       1.847   0.610 -14.735  1.00 88.79           H
ATOM   1110 2HD2 LEU A  87       0.285   1.137 -14.064  1.00 88.79           H
ATOM   1111 3HD2 LEU A  87       0.339  -0.167 -15.275  1.00 88.79           H
ATOM   1112  HN  LEU A  87      -0.893   4.320 -15.656  1.00 88.79           H
ATOM   1113  N   LEU A  88       1.345   6.124 -14.395  1.00 91.23           N
ATOM   1114  CA  LEU A  88       2.085   7.293 -13.950  1.00 91.23           C
ATOM   1115  C   LEU A  88       1.703   7.613 -12.503  1.00 91.23           C
ATOM   1116  O   LEU A  88       2.573   7.808 -11.656  1.00 91.23           O
ATOM   1117  HA  LEU A  88       3.145   7.040 -13.979  1.00 91.23           H
ATOM   1118  CB  LEU A  88       1.871   8.461 -14.915  1.00 91.23           C
ATOM   1119 1HB  LEU A  88       2.239   8.166 -15.898  1.00 91.23           H
ATOM   1120 2HB  LEU A  88       0.800   8.633 -15.014  1.00 91.23           H
ATOM   1121  CG  LEU A  88       2.538   9.782 -14.527  1.00 91.23           C
ATOM   1122  HG  LEU A  88       2.189  10.062 -13.533  1.00 91.23           H
ATOM   1123  CD1 LEU A  88       4.058   9.625 -14.444  1.00 91.23           C
ATOM   1124 1HD1 LEU A  88       4.305   8.875 -13.693  1.00 91.23           H
ATOM   1125 2HD1 LEU A  88       4.444   9.310 -15.413  1.00 91.23           H
ATOM   1126 3HD1 LEU A  88       4.507  10.579 -14.166  1.00 91.23           H
ATOM   1127  CD2 LEU A  88       2.129  10.905 -15.483  1.00 91.23           C
ATOM   1128 1HD2 LEU A  88       2.431  10.645 -16.497  1.00 91.23           H
ATOM   1129 2HD2 LEU A  88       1.048  11.036 -15.447  1.00 91.23           H
ATOM   1130 3HD2 LEU A  88       2.618  11.832 -15.184  1.00 91.23           H
ATOM   1131  HN  LEU A  88       0.678   6.296 -15.119  1.00 91.23           H
ATOM   1132  N   ASN A  89       0.400   7.656 -12.264  1.00 92.34           N
ATOM   1133  CA  ASN A  89      -0.108   8.025 -10.954  1.00 92.34           C
ATOM   1134  C   ASN A  89       0.306   6.963  -9.934  1.00 92.34           C
ATOM   1135  O   ASN A  89       0.556   7.278  -8.771  1.00 92.34           O
ATOM   1136  HA  ASN A  89       0.328   9.001 -10.742  1.00 92.34           H
ATOM   1137  CB  ASN A  89      -1.636   8.105 -10.959  1.00 92.34           C
ATOM   1138 1HB  ASN A  89      -2.045   7.288 -11.553  1.00 92.34           H
ATOM   1139 2HB  ASN A  89      -2.014   7.981  -9.944  1.00 92.34           H
ATOM   1140  CG  ASN A  89      -2.113   9.443 -11.527  1.00 92.34           C
ATOM   1141  OD1 ASN A  89      -2.269  10.426 -10.821  1.00 92.34           O
ATOM   1142  ND2 ASN A  89      -2.336   9.427 -12.838  1.00 92.34           N
ATOM   1143 1HD2 ASN A  89      -2.189   8.586 -13.359  1.00 92.34           H
ATOM   1144 2HD2 ASN A  89      -2.651  10.254 -13.302  1.00 92.34           H
ATOM   1145  HN  ASN A  89      -0.301   7.445 -12.946  1.00 92.34           H
ATOM   1146  N   LEU A  90       0.366   5.726 -10.405  1.00 93.38           N
ATOM   1147  CA  LEU A  90       0.780   4.621  -9.557  1.00 93.38           C
ATOM   1148  C   LEU A  90       2.222   4.847  -9.100  1.00 93.38           C
ATOM   1149  O   LEU A  90       2.536   4.689  -7.921  1.00 93.38           O
ATOM   1150  HA  LEU A  90       0.135   4.624  -8.679  1.00 93.38           H
ATOM   1151  CB  LEU A  90       0.564   3.287 -10.273  1.00 93.38           C
ATOM   1152 1HB  LEU A  90      -0.493   3.200 -10.527  1.00 93.38           H
ATOM   1153 2HB  LEU A  90       1.117   3.307 -11.212  1.00 93.38           H
ATOM   1154  CG  LEU A  90       0.977   2.035  -9.497  1.00 93.38           C
ATOM   1155  HG  LEU A  90       2.024   2.139  -9.212  1.00 93.38           H
ATOM   1156  CD1 LEU A  90       0.169   1.899  -8.205  1.00 93.38           C
ATOM   1157 1HD1 LEU A  90       0.340   2.772  -7.576  1.00 93.38           H
ATOM   1158 2HD1 LEU A  90      -0.892   1.826  -8.446  1.00 93.38           H
ATOM   1159 3HD1 LEU A  90       0.483   1.001  -7.673  1.00 93.38           H
ATOM   1160  CD2 LEU A  90       0.870   0.785 -10.374  1.00 93.38           C
ATOM   1161 1HD2 LEU A  90      -0.160   0.664 -10.709  1.00 93.38           H
ATOM   1162 2HD2 LEU A  90       1.524   0.892 -11.239  1.00 93.38           H
ATOM   1163 3HD2 LEU A  90       1.170  -0.090  -9.797  1.00 93.38           H
ATOM   1164  HN  LEU A  90       0.139   5.475 -11.346  1.00 93.38           H
ATOM   1165  N   ALA A  91       3.062   5.214 -10.057  1.00 94.40           N
ATOM   1166  CA  ALA A  91       4.476   5.403  -9.780  1.00 94.40           C
ATOM   1167  C   ALA A  91       4.649   6.568  -8.803  1.00 94.40           C
ATOM   1168  O   ALA A  91       5.517   6.529  -7.932  1.00 94.40           O
ATOM   1169  HA  ALA A  91       4.847   4.491  -9.313  1.00 94.40           H
ATOM   1170  CB  ALA A  91       5.228   5.627 -11.093  1.00 94.40           C
ATOM   1171 1HB  ALA A  91       5.097   4.759 -11.739  1.00 94.40           H
ATOM   1172 2HB  ALA A  91       4.834   6.513 -11.591  1.00 94.40           H
ATOM   1173 3HB  ALA A  91       6.289   5.768 -10.885  1.00 94.40           H
ATOM   1174  HN  ALA A  91       2.791   5.382 -11.005  1.00 94.40           H
ATOM   1175  N   ILE A  92       3.809   7.577  -8.980  1.00 93.22           N
ATOM   1176  CA  ILE A  92       3.842   8.740  -8.109  1.00 93.22           C
ATOM   1177  C   ILE A  92       3.458   8.319  -6.689  1.00 93.22           C
ATOM   1178  O   ILE A  92       4.125   8.693  -5.726  1.00 93.22           O
ATOM   1179  HA  ILE A  92       4.867   9.108  -8.095  1.00 93.22           H
ATOM   1180  CB  ILE A  92       2.967   9.859  -8.677  1.00 93.22           C
ATOM   1181  HB  ILE A  92       1.995   9.436  -8.932  1.00 93.22           H
ATOM   1182  CG1 ILE A  92       3.567  10.423  -9.966  1.00 93.22           C
ATOM   1183 1HG1 ILE A  92       4.455  11.009  -9.732  1.00 93.22           H
ATOM   1184 2HG1 ILE A  92       3.886   9.605 -10.612  1.00 93.22           H
ATOM   1185  CG2 ILE A  92       2.725  10.950  -7.632  1.00 93.22           C
ATOM   1186 1HG2 ILE A  92       2.222  10.518  -6.766  1.00 93.22           H
ATOM   1187 2HG2 ILE A  92       3.679  11.375  -7.323  1.00 93.22           H
ATOM   1188 3HG2 ILE A  92       2.100  11.733  -8.062  1.00 93.22           H
ATOM   1189  CD1 ILE A  92       2.553  11.298 -10.706  1.00 93.22           C
ATOM   1190 1HD1 ILE A  92       1.676  10.703 -10.960  1.00 93.22           H
ATOM   1191 2HD1 ILE A  92       2.254  12.129 -10.066  1.00 93.22           H
ATOM   1192 3HD1 ILE A  92       3.005  11.687 -11.618  1.00 93.22           H
ATOM   1193  HN  ILE A  92       3.116   7.608  -9.700  1.00 93.22           H
ATOM   1194  N   ALA A  93       2.384   7.548  -6.604  1.00 95.32           N
ATOM   1195  CA  ALA A  93       1.851   7.146  -5.314  1.00 95.32           C
ATOM   1196  C   ALA A  93       2.899   6.312  -4.573  1.00 95.32           C
ATOM   1197  O   ALA A  93       3.134   6.519  -3.383  1.00 95.32           O
ATOM   1198  HA  ALA A  93       1.649   8.051  -4.741  1.00 95.32           H
ATOM   1199  CB  ALA A  93       0.539   6.386  -5.517  1.00 95.32           C
ATOM   1200 1HB  ALA A  93      -0.180   7.032  -6.021  1.00 95.32           H
ATOM   1201 2HB  ALA A  93       0.721   5.501  -6.126  1.00 95.32           H
ATOM   1202 3HB  ALA A  93       0.140   6.085  -4.548  1.00 95.32           H
ATOM   1203  HN  ALA A  93       1.881   7.201  -7.396  1.00 95.32           H
ATOM   1204  N   ASP A  94       3.499   5.386  -5.306  1.00 92.06           N
ATOM   1205  CA  ASP A  94       4.508   4.513  -4.731  1.00 92.06           C
ATOM   1206  C   ASP A  94       5.652   5.361  -4.173  1.00 92.06           C
ATOM   1207  O   ASP A  94       6.128   5.117  -3.066  1.00 92.06           O
ATOM   1208  HA  ASP A  94       3.990   3.949  -3.955  1.00 92.06           H
ATOM   1209  CB  ASP A  94       5.088   3.571  -5.788  1.00 92.06           C
ATOM   1210 1HB  ASP A  94       5.199   4.102  -6.733  1.00 92.06           H
ATOM   1211 2HB  ASP A  94       6.085   3.249  -5.485  1.00 92.06           H
ATOM   1212  CG  ASP A  94       4.190   2.348  -5.986  1.00 92.06           C
ATOM   1213  OD1 ASP A  94       3.539   1.955  -4.993  1.00 92.06           O
ATOM   1214  OD2 ASP A  94       4.173   1.835  -7.125  1.00 92.06           O
ATOM   1215  HN  ASP A  94       3.307   5.229  -6.275  1.00 92.06           H
ATOM   1216  N   LEU A  95       6.062   6.340  -4.967  1.00 92.04           N
ATOM   1217  CA  LEU A  95       7.210   7.158  -4.615  1.00 92.04           C
ATOM   1218  C   LEU A  95       6.907   7.927  -3.327  1.00 92.04           C
ATOM   1219  O   LEU A  95       7.754   8.015  -2.439  1.00 92.04           O
ATOM   1220  HA  LEU A  95       8.046   6.484  -4.426  1.00 92.04           H
ATOM   1221  CB  LEU A  95       7.608   8.056  -5.788  1.00 92.04           C
ATOM   1222 1HB  LEU A  95       7.702   7.436  -6.679  1.00 92.04           H
ATOM   1223 2HB  LEU A  95       6.796   8.759  -5.973  1.00 92.04           H
ATOM   1224  CG  LEU A  95       8.903   8.851  -5.614  1.00 92.04           C
ATOM   1225  HG  LEU A  95       8.840   9.407  -4.678  1.00 92.04           H
ATOM   1226  CD1 LEU A  95      10.110   7.917  -5.505  1.00 92.04           C
ATOM   1227 1HD1 LEU A  95       9.984   7.261  -4.643  1.00 92.04           H
ATOM   1228 2HD1 LEU A  95      10.187   7.315  -6.411  1.00 92.04           H
ATOM   1229 3HD1 LEU A  95      11.017   8.508  -5.382  1.00 92.04           H
ATOM   1230  CD2 LEU A  95       9.072   9.876  -6.738  1.00 92.04           C
ATOM   1231 1HD2 LEU A  95       9.104   9.361  -7.698  1.00 92.04           H
ATOM   1232 2HD2 LEU A  95       8.232  10.570  -6.726  1.00 92.04           H
ATOM   1233 3HD2 LEU A  95      10.001  10.427  -6.590  1.00 92.04           H
ATOM   1234  HN  LEU A  95       5.624   6.577  -5.834  1.00 92.04           H
ATOM   1235  N   LEU A  96       5.698   8.464  -3.266  1.00 91.34           N
ATOM   1236  CA  LEU A  96       5.289   9.261  -2.122  1.00 91.34           C
ATOM   1237  C   LEU A  96       5.300   8.386  -0.866  1.00 91.34           C
ATOM   1238  O   LEU A  96       5.680   8.844   0.210  1.00 91.34           O
ATOM   1239  HA  LEU A  96       6.027  10.054  -1.996  1.00 91.34           H
ATOM   1240  CB  LEU A  96       3.942   9.934  -2.391  1.00 91.34           C
ATOM   1241 1HB  LEU A  96       3.246   9.177  -2.754  1.00 91.34           H
ATOM   1242 2HB  LEU A  96       3.547  10.303  -1.445  1.00 91.34           H
ATOM   1243  CG  LEU A  96       3.958  11.092  -3.391  1.00 91.34           C
ATOM   1244  HG  LEU A  96       4.400  10.734  -4.321  1.00 91.34           H
ATOM   1245  CD1 LEU A  96       2.537  11.557  -3.715  1.00 91.34           C
ATOM   1246 1HD1 LEU A  96       1.974  10.730  -4.147  1.00 91.34           H
ATOM   1247 2HD1 LEU A  96       2.047  11.891  -2.800  1.00 91.34           H
ATOM   1248 3HD1 LEU A  96       2.578  12.380  -4.427  1.00 91.34           H
ATOM   1249  CD2 LEU A  96       4.836  12.239  -2.886  1.00 91.34           C
ATOM   1250 1HD2 LEU A  96       4.446  12.604  -1.936  1.00 91.34           H
ATOM   1251 2HD2 LEU A  96       5.856  11.882  -2.748  1.00 91.34           H
ATOM   1252 3HD2 LEU A  96       4.830  13.049  -3.616  1.00 91.34           H
ATOM   1253  HN  LEU A  96       5.004   8.361  -3.979  1.00 91.34           H
ATOM   1254  N   PHE A  97       4.878   7.143  -1.046  1.00 92.80           N
ATOM   1255  CA  PHE A  97       4.893   6.183   0.044  1.00 92.80           C
ATOM   1256  C   PHE A  97       6.319   5.936   0.538  1.00 92.80           C
ATOM   1257  O   PHE A  97       6.577   5.961   1.740  1.00 92.80           O
ATOM   1258  HA  PHE A  97       4.298   6.605   0.854  1.00 92.80           H
ATOM   1259  CB  PHE A  97       4.321   4.874  -0.505  1.00 92.80           C
ATOM   1260 1HB  PHE A  97       3.238   4.966  -0.581  1.00 92.80           H
ATOM   1261 2HB  PHE A  97       4.700   4.720  -1.515  1.00 92.80           H
ATOM   1262  CG  PHE A  97       4.656   3.645   0.343  1.00 92.80           C
ATOM   1263  CD1 PHE A  97       5.575   2.745  -0.098  1.00 92.80           C
ATOM   1264  HD1 PHE A  97       6.074   2.899  -1.055  1.00 92.80           H
ATOM   1265  CD2 PHE A  97       4.034   3.453   1.537  1.00 92.80           C
ATOM   1266  HD2 PHE A  97       3.297   4.174   1.890  1.00 92.80           H
ATOM   1267  CE1 PHE A  97       5.886   1.604   0.689  1.00 92.80           C
ATOM   1268  HE1 PHE A  97       6.623   0.883   0.336  1.00 92.80           H
ATOM   1269  CE2 PHE A  97       4.345   2.312   2.324  1.00 92.80           C
ATOM   1270  HE2 PHE A  97       3.846   2.158   3.280  1.00 92.80           H
ATOM   1271  CZ  PHE A  97       5.264   1.412   1.883  1.00 92.80           C
ATOM   1272  HZ  PHE A  97       5.502   0.537   2.487  1.00 92.80           H
ATOM   1273  HN  PHE A  97       4.532   6.791  -1.915  1.00 92.80           H
ATOM   1274  N   LEU A  98       7.209   5.702  -0.416  1.00 94.90           N
ATOM   1275  CA  LEU A  98       8.553   5.255  -0.092  1.00 94.90           C
ATOM   1276  C   LEU A  98       9.263   6.338   0.724  1.00 94.90           C
ATOM   1277  O   LEU A  98      10.079   6.031   1.592  1.00 94.90           O
ATOM   1278  HA  LEU A  98       8.461   4.362   0.527  1.00 94.90           H
ATOM   1279  CB  LEU A  98       9.304   4.850  -1.362  1.00 94.90           C
ATOM   1280 1HB  LEU A  98       9.232   5.668  -2.079  1.00 94.90           H
ATOM   1281 2HB  LEU A  98      10.360   4.735  -1.115  1.00 94.90           H
ATOM   1282  CG  LEU A  98       8.826   3.567  -2.044  1.00 94.90           C
ATOM   1283  HG  LEU A  98       7.736   3.584  -2.077  1.00 94.90           H
ATOM   1284  CD1 LEU A  98       9.321   3.497  -3.489  1.00 94.90           C
ATOM   1285 1HD1 LEU A  98       8.939   4.352  -4.047  1.00 94.90           H
ATOM   1286 2HD1 LEU A  98      10.411   3.513  -3.501  1.00 94.90           H
ATOM   1287 3HD1 LEU A  98       8.967   2.575  -3.951  1.00 94.90           H
ATOM   1288  CD2 LEU A  98       9.233   2.333  -1.237  1.00 94.90           C
ATOM   1289 1HD2 LEU A  98      10.319   2.298  -1.150  1.00 94.90           H
ATOM   1290 2HD2 LEU A  98       8.791   2.386  -0.242  1.00 94.90           H
ATOM   1291 3HD2 LEU A  98       8.881   1.435  -1.744  1.00 94.90           H
ATOM   1292  HN  LEU A  98       7.025   5.813  -1.392  1.00 94.90           H
ATOM   1293  N   VAL A  99       8.927   7.582   0.416  1.00 92.18           N
ATOM   1294  CA  VAL A  99       9.562   8.713   1.071  1.00 92.18           C
ATOM   1295  C   VAL A  99       9.269   8.658   2.571  1.00 92.18           C
ATOM   1296  O   VAL A  99       9.963   9.291   3.366  1.00 92.18           O
ATOM   1297  HA  VAL A  99      10.638   8.619   0.920  1.00 92.18           H
ATOM   1298  CB  VAL A  99       9.104  10.019   0.419  1.00 92.18           C
ATOM   1299  HB  VAL A  99       8.015  10.017   0.393  1.00 92.18           H
ATOM   1300  CG1 VAL A  99       9.551  11.229   1.243  1.00 92.18           C
ATOM   1301 1HG1 VAL A  99       9.121  11.167   2.243  1.00 92.18           H
ATOM   1302 2HG1 VAL A  99      10.639  11.237   1.316  1.00 92.18           H
ATOM   1303 3HG1 VAL A  99       9.213  12.144   0.758  1.00 92.18           H
ATOM   1304  CG2 VAL A  99       9.610  10.120  -1.021  1.00 92.18           C
ATOM   1305 1HG2 VAL A  99      10.699  10.090  -1.027  1.00 92.18           H
ATOM   1306 2HG2 VAL A  99       9.220   9.284  -1.603  1.00 92.18           H
ATOM   1307 3HG2 VAL A  99       9.270  11.058  -1.461  1.00 92.18           H
ATOM   1308  HN  VAL A  99       8.236   7.822  -0.266  1.00 92.18           H
ATOM   1309  N   THR A 100       8.241   7.896   2.914  1.00 91.93           N
ATOM   1310  CA  THR A 100       7.835   7.767   4.303  1.00 91.93           C
ATOM   1311  C   THR A 100       8.733   6.763   5.029  1.00 91.93           C
ATOM   1312  O   THR A 100       8.887   6.831   6.248  1.00 91.93           O
ATOM   1313  HA  THR A 100       7.971   8.731   4.792  1.00 91.93           H
ATOM   1314  CB  THR A 100       6.353   7.386   4.329  1.00 91.93           C
ATOM   1315  HB  THR A 100       5.927   7.547   5.319  1.00 91.93           H
ATOM   1316  OG1 THR A 100       6.332   6.039   3.862  1.00 91.93           O
ATOM   1317  HG1 THR A 100       5.446   5.622   4.062  1.00 91.93           H
ATOM   1318  CG2 THR A 100       5.533   8.153   3.290  1.00 91.93           C
ATOM   1319 1HG2 THR A 100       5.917   7.938   2.293  1.00 91.93           H
ATOM   1320 2HG2 THR A 100       5.608   9.223   3.486  1.00 91.93           H
ATOM   1321 3HG2 THR A 100       4.489   7.845   3.351  1.00 91.93           H
ATOM   1322  HN  THR A 100       7.690   7.374   2.262  1.00 91.93           H
ATOM   1323  N   LEU A 101       9.303   5.855   4.251  1.00 94.10           N
ATOM   1324  CA  LEU A 101       9.965   4.693   4.818  1.00 94.10           C
ATOM   1325  C   LEU A 101      11.172   5.149   5.640  1.00 94.10           C
ATOM   1326  O   LEU A 101      11.431   4.615   6.717  1.00 94.10           O
ATOM   1327  HA  LEU A 101       9.255   4.206   5.487  1.00 94.10           H
ATOM   1328  CB  LEU A 101      10.315   3.687   3.719  1.00 94.10           C
ATOM   1329 1HB  LEU A 101      10.878   4.206   2.944  1.00 94.10           H
ATOM   1330 2HB  LEU A 101      10.977   2.932   4.143  1.00 94.10           H
ATOM   1331  CG  LEU A 101       9.132   2.975   3.060  1.00 94.10           C
ATOM   1332  HG  LEU A 101       8.527   3.723   2.546  1.00 94.10           H
ATOM   1333  CD1 LEU A 101       9.611   1.977   2.004  1.00 94.10           C
ATOM   1334 1HD1 LEU A 101      10.174   2.505   1.234  1.00 94.10           H
ATOM   1335 2HD1 LEU A 101      10.251   1.230   2.474  1.00 94.10           H
ATOM   1336 3HD1 LEU A 101       8.750   1.486   1.551  1.00 94.10           H
ATOM   1337  CD2 LEU A 101       8.236   2.313   4.109  1.00 94.10           C
ATOM   1338 1HD2 LEU A 101       8.815   1.581   4.671  1.00 94.10           H
ATOM   1339 2HD2 LEU A 101       7.852   3.073   4.790  1.00 94.10           H
ATOM   1340 3HD2 LEU A 101       7.403   1.815   3.614  1.00 94.10           H
ATOM   1341  HN  LEU A 101       9.317   5.905   3.252  1.00 94.10           H
ATOM   1342  N   PRO A 102      11.928   6.141   5.151  1.00 95.43           N
ATOM   1343  CA  PRO A 102      13.111   6.615   5.873  1.00 95.43           C
ATOM   1344  C   PRO A 102      12.796   6.987   7.313  1.00 95.43           C
ATOM   1345  O   PRO A 102      13.553   6.653   8.224  1.00 95.43           O
ATOM   1346  HA  PRO A 102      13.853   5.820   5.940  1.00 95.43           H
ATOM   1347  CB  PRO A 102      13.570   7.828   5.061  1.00 95.43           C
ATOM   1348 1HB  PRO A 102      13.132   8.752   5.438  1.00 95.43           H
ATOM   1349 2HB  PRO A 102      14.652   7.951   5.100  1.00 95.43           H
ATOM   1350  CG  PRO A 102      13.089   7.511   3.650  1.00 95.43           C
ATOM   1351 1HG  PRO A 102      13.021   8.408   3.034  1.00 95.43           H
ATOM   1352 2HG  PRO A 102      13.770   6.834   3.133  1.00 95.43           H
ATOM   1353  CD  PRO A 102      11.728   6.878   3.890  1.00 95.43           C
ATOM   1354 1HD  PRO A 102      10.944   7.630   3.986  1.00 95.43           H
ATOM   1355 2HD  PRO A 102      11.437   6.221   3.070  1.00 95.43           H
ATOM   1356  N   PHE A 103      11.677   7.676   7.482  1.00 94.27           N
ATOM   1357  CA  PHE A 103      11.276   8.141   8.799  1.00 94.27           C
ATOM   1358  C   PHE A 103      10.922   6.965   9.712  1.00 94.27           C
ATOM   1359  O   PHE A 103      11.278   6.959  10.889  1.00 94.27           O
ATOM   1360  HA  PHE A 103      12.121   8.684   9.221  1.00 94.27           H
ATOM   1361  CB  PHE A 103      10.034   9.013   8.606  1.00 94.27           C
ATOM   1362 1HB  PHE A 103       9.272   8.433   8.086  1.00 94.27           H
ATOM   1363 2HB  PHE A 103       9.626   9.268   9.585  1.00 94.27           H
ATOM   1364  CG  PHE A 103      10.294  10.303   7.826  1.00 94.27           C
ATOM   1365  CD1 PHE A 103      10.724  11.416   8.477  1.00 94.27           C
ATOM   1366  HD1 PHE A 103      10.884  11.390   9.555  1.00 94.27           H
ATOM   1367  CD2 PHE A 103      10.095  10.336   6.481  1.00 94.27           C
ATOM   1368  HD2 PHE A 103       9.750   9.443   5.959  1.00 94.27           H
ATOM   1369  CE1 PHE A 103      10.966  12.614   7.753  1.00 94.27           C
ATOM   1370  HE1 PHE A 103      11.311  13.506   8.275  1.00 94.27           H
ATOM   1371  CE2 PHE A 103      10.337  11.533   5.756  1.00 94.27           C
ATOM   1372  HE2 PHE A 103      10.177  11.559   4.679  1.00 94.27           H
ATOM   1373  CZ  PHE A 103      10.767  12.647   6.408  1.00 94.27           C
ATOM   1374  HZ  PHE A 103      10.953  13.566   5.852  1.00 94.27           H
ATOM   1375  HN  PHE A 103      11.051   7.916   6.740  1.00 94.27           H
ATOM   1376  N   TRP A 104      10.225   5.997   9.133  1.00 88.07           N
ATOM   1377  CA  TRP A 104       9.792   4.833   9.888  1.00 88.07           C
ATOM   1378  C   TRP A 104      11.035   4.025  10.265  1.00 88.07           C
ATOM   1379  O   TRP A 104      11.070   3.390  11.318  1.00 88.07           O
ATOM   1380  HA  TRP A 104       9.290   5.188  10.788  1.00 88.07           H
ATOM   1381  CB  TRP A 104       8.766   4.019   9.098  1.00 88.07           C
ATOM   1382 1HB  TRP A 104       9.175   3.796   8.112  1.00 88.07           H
ATOM   1383 2HB  TRP A 104       8.610   3.064   9.601  1.00 88.07           H
ATOM   1384  CG  TRP A 104       7.415   4.716   8.927  1.00 88.07           C
ATOM   1385  CD1 TRP A 104       6.784   5.026   7.786  1.00 88.07           C
ATOM   1386  HD1 TRP A 104       7.174   4.809   6.792  1.00 88.07           H
ATOM   1387  CD2 TRP A 104       6.548   5.181   9.983  1.00 88.07           C
ATOM   1388  NE1 TRP A 104       5.580   5.654   8.028  1.00 88.07           N
ATOM   1389  HE1 TRP A 104       4.932   5.979   7.339  1.00 88.07           H
ATOM   1390  CE2 TRP A 104       5.432   5.752   9.407  1.00 88.07           C
ATOM   1391  CE3 TRP A 104       6.703   5.122  11.380  1.00 88.07           C
ATOM   1392  HE3 TRP A 104       7.575   4.677  11.859  1.00 88.07           H
ATOM   1393  CZ2 TRP A 104       4.384   6.306  10.151  1.00 88.07           C
ATOM   1394  HZ2 TRP A 104       3.511   6.751   9.672  1.00 88.07           H
ATOM   1395  CZ3 TRP A 104       5.647   5.681  12.109  1.00 88.07           C
ATOM   1396  HZ3 TRP A 104       5.716   5.662  13.197  1.00 88.07           H
ATOM   1397  CH2 TRP A 104       4.516   6.259  11.544  1.00 88.07           C
ATOM   1398  HH2 TRP A 104       3.736   6.673  12.182  1.00 88.07           H
ATOM   1399  HN  TRP A 104       9.958   6.000   8.170  1.00 88.07           H
ATOM   1400  N   ALA A 105      12.024   4.075   9.385  1.00 95.78           N
ATOM   1401  CA  ALA A 105      13.265   3.355   9.613  1.00 95.78           C
ATOM   1402  C   ALA A 105      13.946   3.906  10.867  1.00 95.78           C
ATOM   1403  O   ALA A 105      14.397   3.142  11.720  1.00 95.78           O
ATOM   1404  HA  ALA A 105      13.016   2.306   9.776  1.00 95.78           H
ATOM   1405  CB  ALA A 105      14.154   3.463   8.372  1.00 95.78           C
ATOM   1406 1HB  ALA A 105      13.635   3.031   7.516  1.00 95.78           H
ATOM   1407 2HB  ALA A 105      14.373   4.512   8.173  1.00 95.78           H
ATOM   1408 3HB  ALA A 105      15.085   2.923   8.543  1.00 95.78           H
ATOM   1409  HN  ALA A 105      11.987   4.593   8.531  1.00 95.78           H
ATOM   1410  N   ILE A 106      14.001   5.228  10.940  1.00 92.54           N
ATOM   1411  CA  ILE A 106      14.634   5.890  12.068  1.00 92.54           C
ATOM   1412  C   ILE A 106      13.827   5.607  13.338  1.00 92.54           C
ATOM   1413  O   ILE A 106      14.396   5.292  14.381  1.00 92.54           O
ATOM   1414  HA  ILE A 106      15.627   5.456  12.186  1.00 92.54           H
ATOM   1415  CB  ILE A 106      14.822   7.380  11.778  1.00 92.54           C
ATOM   1416  HB  ILE A 106      13.871   7.783  11.428  1.00 92.54           H
ATOM   1417  CG1 ILE A 106      15.844   7.596  10.660  1.00 92.54           C
ATOM   1418 1HG1 ILE A 106      16.848   7.413  11.041  1.00 92.54           H
ATOM   1419 2HG1 ILE A 106      15.669   6.878   9.860  1.00 92.54           H
ATOM   1420  CG2 ILE A 106      15.194   8.144  13.051  1.00 92.54           C
ATOM   1421 1HG2 ILE A 106      14.400   8.029  13.789  1.00 92.54           H
ATOM   1422 2HG2 ILE A 106      16.125   7.746  13.454  1.00 92.54           H
ATOM   1423 3HG2 ILE A 106      15.322   9.200  12.816  1.00 92.54           H
ATOM   1424  CD1 ILE A 106      15.755   9.019  10.104  1.00 92.54           C
ATOM   1425 1HD1 ILE A 106      14.756   9.191   9.703  1.00 92.54           H
ATOM   1426 2HD1 ILE A 106      15.954   9.734  10.903  1.00 92.54           H
ATOM   1427 3HD1 ILE A 106      16.492   9.146   9.311  1.00 92.54           H
ATOM   1428  HN  ILE A 106      13.623   5.842  10.247  1.00 92.54           H
ATOM   1429  N   ALA A 107      12.515   5.731  13.206  1.00 93.69           N
ATOM   1430  CA  ALA A 107      11.631   5.579  14.350  1.00 93.69           C
ATOM   1431  C   ALA A 107      11.749   4.154  14.894  1.00 93.69           C
ATOM   1432  O   ALA A 107      11.654   3.936  16.101  1.00 93.69           O
ATOM   1433  HA  ALA A 107      11.957   6.280  15.118  1.00 93.69           H
ATOM   1434  CB  ALA A 107      10.199   5.929  13.938  1.00 93.69           C
ATOM   1435 1HB  ALA A 107      10.164   6.960  13.587  1.00 93.69           H
ATOM   1436 2HB  ALA A 107       9.877   5.262  13.139  1.00 93.69           H
ATOM   1437 3HB  ALA A 107       9.537   5.815  14.796  1.00 93.69           H
ATOM   1438  HN  ALA A 107      12.056   5.932  12.341  1.00 93.69           H
ATOM   1439  N   ALA A 108      11.954   3.219  13.977  1.00 93.32           N
ATOM   1440  CA  ALA A 108      12.040   1.816  14.344  1.00 93.32           C
ATOM   1441  C   ALA A 108      13.390   1.550  15.012  1.00 93.32           C
ATOM   1442  O   ALA A 108      13.493   0.699  15.895  1.00 93.32           O
ATOM   1443  HA  ALA A 108      11.243   1.611  15.060  1.00 93.32           H
ATOM   1444  CB  ALA A 108      11.823   0.949  13.103  1.00 93.32           C
ATOM   1445 1HB  ALA A 108      10.838   1.155  12.683  1.00 93.32           H
ATOM   1446 2HB  ALA A 108      12.588   1.178  12.361  1.00 93.32           H
ATOM   1447 3HB  ALA A 108      11.887  -0.103  13.379  1.00 93.32           H
ATOM   1448  HN  ALA A 108      12.061   3.408  13.000  1.00 93.32           H
ATOM   1449  N   ALA A 109      14.392   2.293  14.566  1.00 91.99           N
ATOM   1450  CA  ALA A 109      15.753   2.065  15.020  1.00 91.99           C
ATOM   1451  C   ALA A 109      15.870   2.465  16.492  1.00 91.99           C
ATOM   1452  O   ALA A 109      16.593   1.828  17.256  1.00 91.99           O
ATOM   1453  HA  ALA A 109      15.961   0.999  14.924  1.00 91.99           H
ATOM   1454  CB  ALA A 109      16.726   2.838  14.127  1.00 91.99           C
ATOM   1455 1HB  ALA A 109      16.624   2.496  13.097  1.00 91.99           H
ATOM   1456 2HB  ALA A 109      16.499   3.903  14.180  1.00 91.99           H
ATOM   1457 3HB  ALA A 109      17.747   2.666  14.467  1.00 91.99           H
ATOM   1458  HN  ALA A 109      14.285   3.039  13.908  1.00 91.99           H
ATOM   1459  N   ASP A 110      15.147   3.518  16.845  1.00 83.49           N
ATOM   1460  CA  ASP A 110      15.290   4.116  18.161  1.00 83.49           C
ATOM   1461  C   ASP A 110      13.936   4.666  18.616  1.00 83.49           C
ATOM   1462  O   ASP A 110      13.147   3.951  19.231  1.00 83.49           O
ATOM   1463  HA  ASP A 110      15.650   3.312  18.804  1.00 83.49           H
ATOM   1464  CB  ASP A 110      16.287   5.276  18.134  1.00 83.49           C
ATOM   1465 1HB  ASP A 110      17.219   4.948  17.674  1.00 83.49           H
ATOM   1466 2HB  ASP A 110      15.893   6.084  17.518  1.00 83.49           H
ATOM   1467  CG  ASP A 110      16.564   5.793  19.547  1.00 83.49           C
ATOM   1468  OD1 ASP A 110      16.108   5.121  20.497  1.00 83.49           O
ATOM   1469  OD2 ASP A 110      17.226   6.849  19.645  1.00 83.49           O
ATOM   1470  HN  ASP A 110      14.476   3.960  16.250  1.00 83.49           H
ATOM   1471  N   GLN A 111      13.710   5.932  18.296  1.00 86.22           N
ATOM   1472  CA  GLN A 111      12.470   6.589  18.672  1.00 86.22           C
ATOM   1473  C   GLN A 111      12.104   7.660  17.643  1.00 86.22           C
ATOM   1474  O   GLN A 111      12.896   7.968  16.753  1.00 86.22           O
ATOM   1475  HA  GLN A 111      11.715   5.803  18.673  1.00 86.22           H
ATOM   1476  CB  GLN A 111      12.572   7.189  20.076  1.00 86.22           C
ATOM   1477 1HB  GLN A 111      11.639   7.694  20.327  1.00 86.22           H
ATOM   1478 2HB  GLN A 111      12.710   6.392  20.807  1.00 86.22           H
ATOM   1479  CG  GLN A 111      13.735   8.179  20.166  1.00 86.22           C
ATOM   1480 1HG  GLN A 111      14.670   7.670  19.934  1.00 86.22           H
ATOM   1481 2HG  GLN A 111      13.606   8.965  19.422  1.00 86.22           H
ATOM   1482  CD  GLN A 111      13.819   8.800  21.562  1.00 86.22           C
ATOM   1483  OE1 GLN A 111      12.835   8.933  22.271  1.00 86.22           O
ATOM   1484  NE2 GLN A 111      15.046   9.171  21.916  1.00 86.22           N
ATOM   1485 1HE2 GLN A 111      15.811   9.034  21.286  1.00 86.22           H
ATOM   1486 2HE2 GLN A 111      15.204   9.587  22.811  1.00 86.22           H
ATOM   1487  HN  GLN A 111      14.356   6.504  17.790  1.00 86.22           H
ATOM   1488  N   TRP A 112      10.904   8.199  17.799  1.00 91.21           N
ATOM   1489  CA  TRP A 112      10.452   9.280  16.939  1.00 91.21           C
ATOM   1490  C   TRP A 112      11.215  10.547  17.332  1.00 91.21           C
ATOM   1491  O   TRP A 112      11.027  11.075  18.427  1.00 91.21           O
ATOM   1492  HA  TRP A 112      10.685   9.008  15.910  1.00 91.21           H
ATOM   1493  CB  TRP A 112       8.933   9.448  17.022  1.00 91.21           C
ATOM   1494 1HB  TRP A 112       8.461   8.480  16.851  1.00 91.21           H
ATOM   1495 2HB  TRP A 112       8.666   9.758  18.032  1.00 91.21           H
ATOM   1496  CG  TRP A 112       8.363  10.460  16.026  1.00 91.21           C
ATOM   1497  CD1 TRP A 112       8.045  11.743  16.244  1.00 91.21           C
ATOM   1498  HD1 TRP A 112       8.158  12.248  17.204  1.00 91.21           H
ATOM   1499  CD2 TRP A 112       8.056  10.219  14.637  1.00 91.21           C
ATOM   1500  NE1 TRP A 112       7.557  12.344  15.102  1.00 91.21           N
ATOM   1501  HE1 TRP A 112       7.254  13.293  15.016  1.00 91.21           H
ATOM   1502  CE2 TRP A 112       7.563  11.388  14.094  1.00 91.21           C
ATOM   1503  CE3 TRP A 112       8.189   9.052  13.864  1.00 91.21           C
ATOM   1504  HE3 TRP A 112       8.575   8.116  14.270  1.00 91.21           H
ATOM   1505  CZ2 TRP A 112       7.164  11.504  12.757  1.00 91.21           C
ATOM   1506  HZ2 TRP A 112       6.778  12.439  12.351  1.00 91.21           H
ATOM   1507  CZ3 TRP A 112       7.786   9.184  12.530  1.00 91.21           C
ATOM   1508  HZ3 TRP A 112       7.869   8.308  11.887  1.00 91.21           H
ATOM   1509  CH2 TRP A 112       7.288  10.354  11.968  1.00 91.21           C
ATOM   1510  HH2 TRP A 112       6.996  10.376  10.918  1.00 91.21           H
ATOM   1511  HN  TRP A 112      10.247   7.910  18.495  1.00 91.21           H
ATOM   1512  N   LYS A 113      12.059  10.998  16.416  1.00 84.48           N
ATOM   1513  CA  LYS A 113      12.979  12.082  16.716  1.00 84.48           C
ATOM   1514  C   LYS A 113      12.470  13.371  16.069  1.00 84.48           C
ATOM   1515  O   LYS A 113      13.172  14.381  16.053  1.00 84.48           O
ATOM   1516  HA  LYS A 113      12.983  12.217  17.798  1.00 84.48           H
ATOM   1517  CB  LYS A 113      14.403  11.706  16.302  1.00 84.48           C
ATOM   1518 1HB  LYS A 113      14.439  11.528  15.227  1.00 84.48           H
ATOM   1519 2HB  LYS A 113      15.078  12.537  16.509  1.00 84.48           H
ATOM   1520  CG  LYS A 113      14.880  10.458  17.047  1.00 84.48           C
ATOM   1521 1HG  LYS A 113      14.722  10.586  18.118  1.00 84.48           H
ATOM   1522 2HG  LYS A 113      14.287   9.597  16.738  1.00 84.48           H
ATOM   1523  CD  LYS A 113      16.361  10.188  16.774  1.00 84.48           C
ATOM   1524 1HD  LYS A 113      16.515  10.030  15.706  1.00 84.48           H
ATOM   1525 2HD  LYS A 113      16.951  11.060  17.055  1.00 84.48           H
ATOM   1526  CE  LYS A 113      16.848   8.964  17.552  1.00 84.48           C
ATOM   1527 1HE  LYS A 113      16.644   9.096  18.614  1.00 84.48           H
ATOM   1528 2HE  LYS A 113      16.299   8.079  17.230  1.00 84.48           H
ATOM   1529  NZ  LYS A 113      18.298   8.759  17.340  1.00 84.48           N
ATOM   1530 1HZ  LYS A 113      18.611   7.966  17.889  1.00 84.48           H
ATOM   1531 2HZ  LYS A 113      18.475   8.580  16.358  1.00 84.48           H
ATOM   1532 3HZ  LYS A 113      18.803   9.590  17.629  1.00 84.48           H
ATOM   1533  HN  LYS A 113      12.121  10.637  15.486  1.00 84.48           H
ATOM   1534  N   PHE A 114      11.253  13.295  15.550  1.00 89.76           N
ATOM   1535  CA  PHE A 114      10.709  14.383  14.755  1.00 89.76           C
ATOM   1536  C   PHE A 114       9.564  15.080  15.492  1.00 89.76           C
ATOM   1537  O   PHE A 114       9.082  14.585  16.510  1.00 89.76           O
ATOM   1538  HA  PHE A 114      11.517  15.095  14.585  1.00 89.76           H
ATOM   1539  CB  PHE A 114      10.168  13.765  13.464  1.00 89.76           C
ATOM   1540 1HB  PHE A 114       9.304  13.146  13.703  1.00 89.76           H
ATOM   1541 2HB  PHE A 114       9.817  14.564  12.811  1.00 89.76           H
ATOM   1542  CG  PHE A 114      11.190  12.917  12.704  1.00 89.76           C
ATOM   1543  CD1 PHE A 114      12.142  13.520  11.943  1.00 89.76           C
ATOM   1544  HD1 PHE A 114      12.178  14.607  11.874  1.00 89.76           H
ATOM   1545  CD2 PHE A 114      11.146  11.561  12.790  1.00 89.76           C
ATOM   1546  HD2 PHE A 114      10.383  11.078  13.401  1.00 89.76           H
ATOM   1547  CE1 PHE A 114      13.091  12.732  11.238  1.00 89.76           C
ATOM   1548  HE1 PHE A 114      13.854  13.215  10.627  1.00 89.76           H
ATOM   1549  CE2 PHE A 114      12.095  10.773  12.085  1.00 89.76           C
ATOM   1550  HE2 PHE A 114      12.059   9.686  12.154  1.00 89.76           H
ATOM   1551  CZ  PHE A 114      13.047  11.376  11.324  1.00 89.76           C
ATOM   1552  HZ  PHE A 114      13.775  10.771  10.783  1.00 89.76           H
ATOM   1553  HN  PHE A 114      10.645  12.510  15.666  1.00 89.76           H
ATOM   1554  N   GLN A 115       9.160  16.219  14.949  1.00 82.00           N
ATOM   1555  CA  GLN A 115       8.106  17.009  15.562  1.00 82.00           C
ATOM   1556  C   GLN A 115       6.750  16.327  15.367  1.00 82.00           C
ATOM   1557  O   GLN A 115       6.614  15.437  14.529  1.00 82.00           O
ATOM   1558  HA  GLN A 115       8.352  17.046  16.623  1.00 82.00           H
ATOM   1559  CB  GLN A 115       8.090  18.432  15.001  1.00 82.00           C
ATOM   1560 1HB  GLN A 115       7.997  18.398  13.915  1.00 82.00           H
ATOM   1561 2HB  GLN A 115       7.218  18.966  15.378  1.00 82.00           H
ATOM   1562  CG  GLN A 115       9.363  19.188  15.386  1.00 82.00           C
ATOM   1563 1HG  GLN A 115       9.489  19.167  16.468  1.00 82.00           H
ATOM   1564 2HG  GLN A 115      10.231  18.689  14.954  1.00 82.00           H
ATOM   1565  CD  GLN A 115       9.308  20.638  14.901  1.00 82.00           C
ATOM   1566  OE1 GLN A 115       8.395  21.053  14.205  1.00 82.00           O
ATOM   1567  NE2 GLN A 115      10.333  21.383  15.305  1.00 82.00           N
ATOM   1568 1HE2 GLN A 115      11.049  20.981  15.875  1.00 82.00           H
ATOM   1569 2HE2 GLN A 115      10.387  22.345  15.039  1.00 82.00           H
ATOM   1570  HN  GLN A 115       9.540  16.603  14.107  1.00 82.00           H
ATOM   1571  N   THR A 116       5.782  16.771  16.154  1.00 87.87           N
ATOM   1572  CA  THR A 116       4.440  16.219  16.073  1.00 87.87           C
ATOM   1573  C   THR A 116       3.872  16.402  14.665  1.00 87.87           C
ATOM   1574  O   THR A 116       3.199  15.515  14.143  1.00 87.87           O
ATOM   1575  HA  THR A 116       4.497  15.147  16.258  1.00 87.87           H
ATOM   1576  CB  THR A 116       3.591  16.880  17.161  1.00 87.87           C
ATOM   1577  HB  THR A 116       3.351  17.910  16.896  1.00 87.87           H
ATOM   1578  OG1 THR A 116       4.359  16.715  18.350  1.00 87.87           O
ATOM   1579  HG1 THR A 116       4.035  17.344  19.057  1.00 87.87           H
ATOM   1580  CG2 THR A 116       2.298  16.112  17.443  1.00 87.87           C
ATOM   1581 1HG2 THR A 116       2.541  15.102  17.774  1.00 87.87           H
ATOM   1582 2HG2 THR A 116       1.699  16.062  16.534  1.00 87.87           H
ATOM   1583 3HG2 THR A 116       1.734  16.624  18.222  1.00 87.87           H
ATOM   1584  HN  THR A 116       5.902  17.491  16.837  1.00 87.87           H
ATOM   1585  N   PHE A 117       4.165  17.559  14.089  1.00 91.61           N
ATOM   1586  CA  PHE A 117       3.685  17.873  12.754  1.00 91.61           C
ATOM   1587  C   PHE A 117       4.119  16.804  11.749  1.00 91.61           C
ATOM   1588  O   PHE A 117       3.313  16.342  10.943  1.00 91.61           O
ATOM   1589  HA  PHE A 117       2.596  17.905  12.801  1.00 91.61           H
ATOM   1590  CB  PHE A 117       4.310  19.212  12.357  1.00 91.61           C
ATOM   1591 1HB  PHE A 117       3.996  19.974  13.070  1.00 91.61           H
ATOM   1592 2HB  PHE A 117       5.395  19.132  12.434  1.00 91.61           H
ATOM   1593  CG  PHE A 117       3.946  19.675  10.945  1.00 91.61           C
ATOM   1594  CD1 PHE A 117       4.867  19.600   9.946  1.00 91.61           C
ATOM   1595  HD1 PHE A 117       5.863  19.210  10.152  1.00 91.61           H
ATOM   1596  CD2 PHE A 117       2.702  20.162  10.688  1.00 91.61           C
ATOM   1597  HD2 PHE A 117       1.965  20.222  11.488  1.00 91.61           H
ATOM   1598  CE1 PHE A 117       4.529  20.030   8.636  1.00 91.61           C
ATOM   1599  HE1 PHE A 117       5.266  19.970   7.836  1.00 91.61           H
ATOM   1600  CE2 PHE A 117       2.365  20.591   9.378  1.00 91.61           C
ATOM   1601  HE2 PHE A 117       1.368  20.981   9.172  1.00 91.61           H
ATOM   1602  CZ  PHE A 117       3.285  20.516   8.379  1.00 91.61           C
ATOM   1603  HZ  PHE A 117       3.025  20.846   7.373  1.00 91.61           H
ATOM   1604  HN  PHE A 117       4.719  18.273  14.518  1.00 91.61           H
ATOM   1605  N   MET A 118       5.391  16.442  11.831  1.00 89.36           N
ATOM   1606  CA  MET A 118       5.945  15.448  10.928  1.00 89.36           C
ATOM   1607  C   MET A 118       5.285  14.084  11.142  1.00 89.36           C
ATOM   1608  O   MET A 118       5.143  13.305  10.202  1.00 89.36           O
ATOM   1609  HA  MET A 118       5.728  15.810   9.923  1.00 89.36           H
ATOM   1610  CB  MET A 118       7.452  15.328  11.163  1.00 89.36           C
ATOM   1611 1HB  MET A 118       7.650  15.217  12.230  1.00 89.36           H
ATOM   1612 2HB  MET A 118       7.830  14.431  10.674  1.00 89.36           H
ATOM   1613  CG  MET A 118       8.190  16.557  10.628  1.00 89.36           C
ATOM   1614 1HG  MET A 118       7.901  17.441  11.195  1.00 89.36           H
ATOM   1615 2HG  MET A 118       9.265  16.432  10.758  1.00 89.36           H
ATOM   1616  SD  MET A 118       7.810  16.791   8.899  1.00 89.36           S
ATOM   1617  CE  MET A 118       8.547  15.316   8.217  1.00 89.36           C
ATOM   1618 1HE  MET A 118       9.614  15.307   8.439  1.00 89.36           H
ATOM   1619 2HE  MET A 118       8.077  14.437   8.658  1.00 89.36           H
ATOM   1620 3HE  MET A 118       8.400  15.302   7.137  1.00 89.36           H
ATOM   1621  HN  MET A 118       6.037  16.816  12.496  1.00 89.36           H
ATOM   1622  N   CYS A 119       4.899  13.838  12.386  1.00 93.53           N
ATOM   1623  CA  CYS A 119       4.184  12.618  12.720  1.00 93.53           C
ATOM   1624  C   CYS A 119       2.877  12.595  11.926  1.00 93.53           C
ATOM   1625  O   CYS A 119       2.562  11.602  11.270  1.00 93.53           O
ATOM   1626  HA  CYS A 119       4.828  11.788  12.429  1.00 93.53           H
ATOM   1627  CB  CYS A 119       3.940  12.500  14.225  1.00 93.53           C
ATOM   1628 1HB  CYS A 119       4.890  12.402  14.750  1.00 93.53           H
ATOM   1629 2HB  CYS A 119       3.463  13.407  14.597  1.00 93.53           H
ATOM   1630  SG  CYS A 119       2.880  11.049  14.576  1.00 93.53           S
ATOM   1631  HN  CYS A 119       5.067  14.454  13.155  1.00 93.53           H
ATOM   1632  N   LYS A 120       2.150  13.699  12.010  1.00 91.51           N
ATOM   1633  CA  LYS A 120       0.872  13.809  11.328  1.00 91.51           C
ATOM   1634  C   LYS A 120       1.081  13.603   9.826  1.00 91.51           C
ATOM   1635  O   LYS A 120       0.358  12.834   9.194  1.00 91.51           O
ATOM   1636  HA  LYS A 120       0.233  13.008  11.700  1.00 91.51           H
ATOM   1637  CB  LYS A 120       0.189  15.132  11.678  1.00 91.51           C
ATOM   1638 1HB  LYS A 120       0.891  15.955  11.544  1.00 91.51           H
ATOM   1639 2HB  LYS A 120      -0.643  15.308  10.996  1.00 91.51           H
ATOM   1640  CG  LYS A 120      -0.322  15.121  13.121  1.00 91.51           C
ATOM   1641 1HG  LYS A 120      -1.047  14.317  13.247  1.00 91.51           H
ATOM   1642 2HG  LYS A 120       0.505  14.914  13.801  1.00 91.51           H
ATOM   1643  CD  LYS A 120      -0.966  16.460  13.485  1.00 91.51           C
ATOM   1644 1HD  LYS A 120      -0.229  17.258  13.397  1.00 91.51           H
ATOM   1645 2HD  LYS A 120      -1.766  16.686  12.779  1.00 91.51           H
ATOM   1646  CE  LYS A 120      -1.527  16.429  14.908  1.00 91.51           C
ATOM   1647 1HE  LYS A 120      -0.829  15.916  15.569  1.00 91.51           H
ATOM   1648 2HE  LYS A 120      -1.634  17.446  15.285  1.00 91.51           H
ATOM   1649  NZ  LYS A 120      -2.838  15.744  14.934  1.00 91.51           N
ATOM   1650 1HZ  LYS A 120      -3.329  15.985  15.788  1.00 91.51           H
ATOM   1651 2HZ  LYS A 120      -3.388  16.036  14.134  1.00 91.51           H
ATOM   1652 3HZ  LYS A 120      -2.696  14.740  14.898  1.00 91.51           H
ATOM   1653  HN  LYS A 120       2.421  14.508  12.532  1.00 91.51           H
ATOM   1654  N   VAL A 121       2.074  14.304   9.298  1.00 93.98           N
ATOM   1655  CA  VAL A 121       2.309  14.305   7.864  1.00 93.98           C
ATOM   1656  C   VAL A 121       2.651  12.886   7.406  1.00 93.98           C
ATOM   1657  O   VAL A 121       2.022  12.357   6.492  1.00 93.98           O
ATOM   1658  HA  VAL A 121       1.384  14.617   7.380  1.00 93.98           H
ATOM   1659  CB  VAL A 121       3.395  15.325   7.513  1.00 93.98           C
ATOM   1660  HB  VAL A 121       4.263  15.119   8.139  1.00 93.98           H
ATOM   1661  CG1 VAL A 121       3.825  15.185   6.052  1.00 93.98           C
ATOM   1662 1HG1 VAL A 121       4.219  14.183   5.883  1.00 93.98           H
ATOM   1663 2HG1 VAL A 121       2.966  15.352   5.402  1.00 93.98           H
ATOM   1664 3HG1 VAL A 121       4.598  15.921   5.829  1.00 93.98           H
ATOM   1665  CG2 VAL A 121       2.926  16.750   7.813  1.00 93.98           C
ATOM   1666 1HG2 VAL A 121       2.036  16.971   7.225  1.00 93.98           H
ATOM   1667 2HG2 VAL A 121       2.693  16.840   8.874  1.00 93.98           H
ATOM   1668 3HG2 VAL A 121       3.717  17.454   7.554  1.00 93.98           H
ATOM   1669  HN  VAL A 121       2.710  14.862   9.831  1.00 93.98           H
ATOM   1670  N   VAL A 122       3.647  12.310   8.064  1.00 93.25           N
ATOM   1671  CA  VAL A 122       4.198  11.040   7.624  1.00 93.25           C
ATOM   1672  C   VAL A 122       3.111   9.966   7.693  1.00 93.25           C
ATOM   1673  O   VAL A 122       2.963   9.167   6.770  1.00 93.25           O
ATOM   1674  HA  VAL A 122       4.509  11.158   6.586  1.00 93.25           H
ATOM   1675  CB  VAL A 122       5.436  10.692   8.453  1.00 93.25           C
ATOM   1676  HB  VAL A 122       5.165  10.763   9.506  1.00 93.25           H
ATOM   1677  CG1 VAL A 122       5.893   9.257   8.181  1.00 93.25           C
ATOM   1678 1HG1 VAL A 122       5.092   8.566   8.442  1.00 93.25           H
ATOM   1679 2HG1 VAL A 122       6.137   9.148   7.124  1.00 93.25           H
ATOM   1680 3HG1 VAL A 122       6.774   9.036   8.783  1.00 93.25           H
ATOM   1681  CG2 VAL A 122       6.569  11.687   8.191  1.00 93.25           C
ATOM   1682 1HG2 VAL A 122       6.837  11.662   7.135  1.00 93.25           H
ATOM   1683 2HG2 VAL A 122       6.240  12.691   8.458  1.00 93.25           H
ATOM   1684 3HG2 VAL A 122       7.437  11.416   8.792  1.00 93.25           H
ATOM   1685  HN  VAL A 122       4.074  12.696   8.881  1.00 93.25           H
ATOM   1686  N   ASN A 123       2.379   9.980   8.798  1.00 90.85           N
ATOM   1687  CA  ASN A 123       1.366   8.967   9.037  1.00 90.85           C
ATOM   1688  C   ASN A 123       0.238   9.127   8.015  1.00 90.85           C
ATOM   1689  O   ASN A 123      -0.304   8.139   7.523  1.00 90.85           O
ATOM   1690  HA  ASN A 123       1.885   8.013   8.939  1.00 90.85           H
ATOM   1691  CB  ASN A 123       0.761   9.112  10.435  1.00 90.85           C
ATOM   1692 1HB  ASN A 123       1.492   9.563  11.106  1.00 90.85           H
ATOM   1693 2HB  ASN A 123      -0.095   9.786  10.397  1.00 90.85           H
ATOM   1694  CG  ASN A 123       0.323   7.754  10.987  1.00 90.85           C
ATOM   1695  OD1 ASN A 123       0.728   6.704  10.516  1.00 90.85           O
ATOM   1696  ND2 ASN A 123      -0.525   7.833  12.009  1.00 90.85           N
ATOM   1697 1HD2 ASN A 123      -0.818   8.727  12.347  1.00 90.85           H
ATOM   1698 2HD2 ASN A 123      -0.869   6.998  12.439  1.00 90.85           H
ATOM   1699  HN  ASN A 123       2.469  10.666   9.520  1.00 90.85           H
ATOM   1700  N   SER A 124      -0.081  10.380   7.726  1.00 92.85           N
ATOM   1701  CA  SER A 124      -1.138  10.683   6.777  1.00 92.85           C
ATOM   1702  C   SER A 124      -0.706  10.279   5.366  1.00 92.85           C
ATOM   1703  O   SER A 124      -1.481   9.676   4.625  1.00 92.85           O
ATOM   1704  HA  SER A 124      -1.994  10.090   7.099  1.00 92.85           H
ATOM   1705  CB  SER A 124      -1.504  12.168   6.815  1.00 92.85           C
ATOM   1706 1HB  SER A 124      -0.649  12.761   6.489  1.00 92.85           H
ATOM   1707 2HB  SER A 124      -2.313  12.361   6.110  1.00 92.85           H
ATOM   1708  OG  SER A 124      -1.902  12.587   8.118  1.00 92.85           O
ATOM   1709  HG  SER A 124      -1.229  13.225   8.492  1.00 92.85           H
ATOM   1710  HN  SER A 124       0.368  11.179   8.127  1.00 92.85           H
ATOM   1711  N   MET A 125       0.529  10.628   5.037  1.00 87.31           N
ATOM   1712  CA  MET A 125       1.070  10.317   3.725  1.00 87.31           C
ATOM   1713  C   MET A 125       1.030   8.811   3.458  1.00 87.31           C
ATOM   1714  O   MET A 125       0.602   8.377   2.389  1.00 87.31           O
ATOM   1715  HA  MET A 125       0.429  10.836   3.012  1.00 87.31           H
ATOM   1716  CB  MET A 125       2.515  10.812   3.638  1.00 87.31           C
ATOM   1717 1HB  MET A 125       3.037  10.586   4.567  1.00 87.31           H
ATOM   1718 2HB  MET A 125       3.038  10.282   2.842  1.00 87.31           H
ATOM   1719  CG  MET A 125       2.563  12.318   3.373  1.00 87.31           C
ATOM   1720 1HG  MET A 125       1.984  12.558   2.481  1.00 87.31           H
ATOM   1721 2HG  MET A 125       2.107  12.857   4.203  1.00 87.31           H
ATOM   1722  SD  MET A 125       4.255  12.847   3.161  1.00 87.31           S
ATOM   1723  CE  MET A 125       4.617  12.102   1.580  1.00 87.31           C
ATOM   1724 1HE  MET A 125       4.496  11.021   1.651  1.00 87.31           H
ATOM   1725 2HE  MET A 125       3.933  12.495   0.828  1.00 87.31           H
ATOM   1726 3HE  MET A 125       5.643  12.335   1.295  1.00 87.31           H
ATOM   1727  HN  MET A 125       1.154  11.114   5.648  1.00 87.31           H
ATOM   1728  N   TYR A 126       1.480   8.054   4.448  1.00 88.46           N
ATOM   1729  CA  TYR A 126       1.492   6.606   4.337  1.00 88.46           C
ATOM   1730  C   TYR A 126       0.094   6.068   4.026  1.00 88.46           C
ATOM   1731  O   TYR A 126      -0.073   5.249   3.124  1.00 88.46           O
ATOM   1732  HA  TYR A 126       2.166   6.336   3.524  1.00 88.46           H
ATOM   1733  CB  TYR A 126       1.935   6.082   5.705  1.00 88.46           C
ATOM   1734 1HB  TYR A 126       2.989   6.319   5.850  1.00 88.46           H
ATOM   1735 2HB  TYR A 126       1.379   6.608   6.481  1.00 88.46           H
ATOM   1736  CG  TYR A 126       1.737   4.576   5.888  1.00 88.46           C
ATOM   1737  CD1 TYR A 126       0.638   4.103   6.578  1.00 88.46           C
ATOM   1738  HD1 TYR A 126      -0.088   4.803   6.991  1.00 88.46           H
ATOM   1739  CD2 TYR A 126       2.656   3.690   5.364  1.00 88.46           C
ATOM   1740  HD2 TYR A 126       3.524   4.063   4.820  1.00 88.46           H
ATOM   1741  CE1 TYR A 126       0.452   2.686   6.750  1.00 88.46           C
ATOM   1742  HE1 TYR A 126      -0.411   2.299   7.292  1.00 88.46           H
ATOM   1743  CE2 TYR A 126       2.470   2.273   5.537  1.00 88.46           C
ATOM   1744  HE2 TYR A 126       3.188   1.562   5.128  1.00 88.46           H
ATOM   1745  CZ  TYR A 126       1.377   1.840   6.221  1.00 88.46           C
ATOM   1746  OH  TYR A 126       1.201   0.502   6.384  1.00 88.46           O
ATOM   1747  HH  TYR A 126       0.307   0.322   6.796  1.00 88.46           H
ATOM   1748  HN  TYR A 126       1.832   8.415   5.312  1.00 88.46           H
ATOM   1749  N   LYS A 127      -0.874   6.551   4.791  1.00 86.86           N
ATOM   1750  CA  LYS A 127      -2.228   6.030   4.702  1.00 86.86           C
ATOM   1751  C   LYS A 127      -2.824   6.398   3.342  1.00 86.86           C
ATOM   1752  O   LYS A 127      -3.454   5.567   2.691  1.00 86.86           O
ATOM   1753  HA  LYS A 127      -2.165   4.944   4.769  1.00 86.86           H
ATOM   1754  CB  LYS A 127      -3.065   6.509   5.890  1.00 86.86           C
ATOM   1755 1HB  LYS A 127      -2.522   6.329   6.818  1.00 86.86           H
ATOM   1756 2HB  LYS A 127      -3.224   7.585   5.818  1.00 86.86           H
ATOM   1757  CG  LYS A 127      -4.415   5.790   5.935  1.00 86.86           C
ATOM   1758 1HG  LYS A 127      -5.071   6.285   6.651  1.00 86.86           H
ATOM   1759 2HG  LYS A 127      -4.899   5.857   4.960  1.00 86.86           H
ATOM   1760  CD  LYS A 127      -4.241   4.321   6.324  1.00 86.86           C
ATOM   1761 1HD  LYS A 127      -3.793   3.772   5.495  1.00 86.86           H
ATOM   1762 2HD  LYS A 127      -3.554   4.242   7.166  1.00 86.86           H
ATOM   1763  CE  LYS A 127      -5.585   3.689   6.694  1.00 86.86           C
ATOM   1764 1HE  LYS A 127      -6.377   4.119   6.081  1.00 86.86           H
ATOM   1765 2HE  LYS A 127      -5.562   2.620   6.481  1.00 86.86           H
ATOM   1766  NZ  LYS A 127      -5.884   3.910   8.127  1.00 86.86           N
ATOM   1767 1HZ  LYS A 127      -6.615   3.272   8.421  1.00 86.86           H
ATOM   1768 2HZ  LYS A 127      -5.048   3.742   8.676  1.00 86.86           H
ATOM   1769 3HZ  LYS A 127      -6.193   4.866   8.264  1.00 86.86           H
ATOM   1770  HN  LYS A 127      -0.746   7.283   5.459  1.00 86.86           H
ATOM   1771  N   MET A 128      -2.603   7.645   2.953  1.00 87.68           N
ATOM   1772  CA  MET A 128      -3.165   8.153   1.713  1.00 87.68           C
ATOM   1773  C   MET A 128      -2.646   7.361   0.511  1.00 87.68           C
ATOM   1774  O   MET A 128      -3.420   6.980  -0.366  1.00 87.68           O
ATOM   1775  HA  MET A 128      -4.243   8.023   1.804  1.00 87.68           H
ATOM   1776  CB  MET A 128      -2.793   9.628   1.550  1.00 87.68           C
ATOM   1777 1HB  MET A 128      -3.142  10.192   2.415  1.00 87.68           H
ATOM   1778 2HB  MET A 128      -1.709   9.733   1.518  1.00 87.68           H
ATOM   1779  CG  MET A 128      -3.406  10.210   0.275  1.00 87.68           C
ATOM   1780 1HG  MET A 128      -3.065   9.645  -0.593  1.00 87.68           H
ATOM   1781 2HG  MET A 128      -4.491  10.120   0.308  1.00 87.68           H
ATOM   1782  SD  MET A 128      -2.943  11.926   0.103  1.00 87.68           S
ATOM   1783  CE  MET A 128      -3.685  12.290  -1.479  1.00 87.68           C
ATOM   1784 1HE  MET A 128      -3.257  11.638  -2.240  1.00 87.68           H
ATOM   1785 2HE  MET A 128      -4.761  12.126  -1.422  1.00 87.68           H
ATOM   1786 3HE  MET A 128      -3.490  13.330  -1.741  1.00 87.68           H
ATOM   1787  HN  MET A 128      -2.053   8.303   3.468  1.00 87.68           H
ATOM   1788  N   ASN A 129      -1.341   7.135   0.510  1.00 85.22           N
ATOM   1789  CA  ASN A 129      -0.690   6.509  -0.628  1.00 85.22           C
ATOM   1790  C   ASN A 129      -1.024   5.016  -0.643  1.00 85.22           C
ATOM   1791  O   ASN A 129      -1.089   4.401  -1.706  1.00 85.22           O
ATOM   1792  HA  ASN A 129      -1.078   7.031  -1.503  1.00 85.22           H
ATOM   1793  CB  ASN A 129       0.830   6.652  -0.542  1.00 85.22           C
ATOM   1794 1HB  ASN A 129       1.177   6.310   0.434  1.00 85.22           H
ATOM   1795 2HB  ASN A 129       1.303   6.015  -1.289  1.00 85.22           H
ATOM   1796  CG  ASN A 129       1.258   8.105  -0.760  1.00 85.22           C
ATOM   1797  OD1 ASN A 129       0.825   8.774  -1.683  1.00 85.22           O
ATOM   1798  ND2 ASN A 129       2.128   8.554   0.140  1.00 85.22           N
ATOM   1799 1HD2 ASN A 129       2.443   7.952   0.875  1.00 85.22           H
ATOM   1800 2HD2 ASN A 129       2.468   9.493   0.083  1.00 85.22           H
ATOM   1801  HN  ASN A 129      -0.732   7.373   1.267  1.00 85.22           H
ATOM   1802  N   PHE A 130      -1.228   4.476   0.550  1.00 88.34           N
ATOM   1803  CA  PHE A 130      -1.647   3.091   0.683  1.00 88.34           C
ATOM   1804  C   PHE A 130      -2.914   2.822  -0.131  1.00 88.34           C
ATOM   1805  O   PHE A 130      -2.949   1.900  -0.945  1.00 88.34           O
ATOM   1806  HA  PHE A 130      -0.835   2.470   0.305  1.00 88.34           H
ATOM   1807  CB  PHE A 130      -1.947   2.855   2.165  1.00 88.34           C
ATOM   1808 1HB  PHE A 130      -1.022   2.956   2.733  1.00 88.34           H
ATOM   1809 2HB  PHE A 130      -2.624   3.633   2.516  1.00 88.34           H
ATOM   1810  CG  PHE A 130      -2.565   1.488   2.464  1.00 88.34           C
ATOM   1811  CD1 PHE A 130      -3.908   1.375   2.647  1.00 88.34           C
ATOM   1812  HD1 PHE A 130      -4.544   2.257   2.580  1.00 88.34           H
ATOM   1813  CD2 PHE A 130      -1.772   0.386   2.548  1.00 88.34           C
ATOM   1814  HD2 PHE A 130      -0.696   0.477   2.401  1.00 88.34           H
ATOM   1815  CE1 PHE A 130      -4.482   0.106   2.925  1.00 88.34           C
ATOM   1816  HE1 PHE A 130      -5.559   0.015   3.072  1.00 88.34           H
ATOM   1817  CE2 PHE A 130      -2.346  -0.883   2.825  1.00 88.34           C
ATOM   1818  HE2 PHE A 130      -1.711  -1.765   2.892  1.00 88.34           H
ATOM   1819  CZ  PHE A 130      -3.689  -0.996   3.008  1.00 88.34           C
ATOM   1820  HZ  PHE A 130      -4.130  -1.970   3.222  1.00 88.34           H
ATOM   1821  HN  PHE A 130      -1.111   4.967   1.413  1.00 88.34           H
ATOM   1822  N   TYR A 131      -3.924   3.642   0.117  1.00 93.09           N
ATOM   1823  CA  TYR A 131      -5.196   3.494  -0.571  1.00 93.09           C
ATOM   1824  C   TYR A 131      -5.053   3.812  -2.061  1.00 93.09           C
ATOM   1825  O   TYR A 131      -5.615   3.116  -2.904  1.00 93.09           O
ATOM   1826  HA  TYR A 131      -5.521   2.460  -0.457  1.00 93.09           H
ATOM   1827  CB  TYR A 131      -6.142   4.513   0.068  1.00 93.09           C
ATOM   1828 1HB  TYR A 131      -5.605   5.449   0.217  1.00 93.09           H
ATOM   1829 2HB  TYR A 131      -6.958   4.720  -0.625  1.00 93.09           H
ATOM   1830  CG  TYR A 131      -6.731   4.061   1.406  1.00 93.09           C
ATOM   1831  CD1 TYR A 131      -7.438   2.879   1.485  1.00 93.09           C
ATOM   1832  HD1 TYR A 131      -7.578   2.267   0.593  1.00 93.09           H
ATOM   1833  CD2 TYR A 131      -6.554   4.836   2.534  1.00 93.09           C
ATOM   1834  HD2 TYR A 131      -5.996   5.770   2.472  1.00 93.09           H
ATOM   1835  CE1 TYR A 131      -7.993   2.454   2.744  1.00 93.09           C
ATOM   1836  HE1 TYR A 131      -8.553   1.522   2.820  1.00 93.09           H
ATOM   1837  CE2 TYR A 131      -7.109   4.411   3.793  1.00 93.09           C
ATOM   1838  HE2 TYR A 131      -6.977   5.014   4.692  1.00 93.09           H
ATOM   1839  CZ  TYR A 131      -7.800   3.241   3.836  1.00 93.09           C
ATOM   1840  OH  TYR A 131      -8.324   2.839   5.025  1.00 93.09           O
ATOM   1841  HH  TYR A 131      -8.462   3.630   5.622  1.00 93.09           H
ATOM   1842  HN  TYR A 131      -3.884   4.396   0.773  1.00 93.09           H
ATOM   1843  N   SER A 132      -4.298   4.865  -2.339  1.00 92.97           N
ATOM   1844  CA  SER A 132      -4.156   5.345  -3.703  1.00 92.97           C
ATOM   1845  C   SER A 132      -3.566   4.244  -4.586  1.00 92.97           C
ATOM   1846  O   SER A 132      -4.043   4.010  -5.695  1.00 92.97           O
ATOM   1847  HA  SER A 132      -5.166   5.595  -4.027  1.00 92.97           H
ATOM   1848  CB  SER A 132      -3.278   6.597  -3.758  1.00 92.97           C
ATOM   1849 1HB  SER A 132      -2.290   6.364  -3.361  1.00 92.97           H
ATOM   1850 2HB  SER A 132      -3.142   6.899  -4.796  1.00 92.97           H
ATOM   1851  OG  SER A 132      -3.843   7.678  -3.020  1.00 92.97           O
ATOM   1852  HG  SER A 132      -3.482   7.680  -2.087  1.00 92.97           H
ATOM   1853  HN  SER A 132      -3.791   5.387  -1.652  1.00 92.97           H
ATOM   1854  N   CYS A 133      -2.536   3.596  -4.060  1.00 92.43           N
ATOM   1855  CA  CYS A 133      -1.836   2.568  -4.811  1.00 92.43           C
ATOM   1856  C   CYS A 133      -2.835   1.462  -5.158  1.00 92.43           C
ATOM   1857  O   CYS A 133      -2.951   1.067  -6.317  1.00 92.43           O
ATOM   1858  HA  CYS A 133      -1.457   3.045  -5.715  1.00 92.43           H
ATOM   1859  CB  CYS A 133      -0.630   2.027  -4.041  1.00 92.43           C
ATOM   1860 1HB  CYS A 133      -0.925   1.762  -3.026  1.00 92.43           H
ATOM   1861 2HB  CYS A 133      -0.264   1.116  -4.514  1.00 92.43           H
ATOM   1862  SG  CYS A 133       0.699   3.284  -3.996  1.00 92.43           S
ATOM   1863  HG  CYS A 133       0.193   3.987  -2.987  1.00 92.43           H
ATOM   1864  HN  CYS A 133      -2.181   3.763  -3.140  1.00 92.43           H
ATOM   1865  N   VAL A 134      -3.530   0.994  -4.132  1.00 90.75           N
ATOM   1866  CA  VAL A 134      -4.366  -0.186  -4.271  1.00 90.75           C
ATOM   1867  C   VAL A 134      -5.540   0.132  -5.199  1.00 90.75           C
ATOM   1868  O   VAL A 134      -5.933  -0.700  -6.015  1.00 90.75           O
ATOM   1869  HA  VAL A 134      -3.759  -0.968  -4.728  1.00 90.75           H
ATOM   1870  CB  VAL A 134      -4.811  -0.678  -2.892  1.00 90.75           C
ATOM   1871  HB  VAL A 134      -5.376   0.125  -2.416  1.00 90.75           H
ATOM   1872  CG1 VAL A 134      -5.734  -1.892  -3.014  1.00 90.75           C
ATOM   1873 1HG1 VAL A 134      -6.618  -1.621  -3.590  1.00 90.75           H
ATOM   1874 2HG1 VAL A 134      -5.205  -2.701  -3.519  1.00 90.75           H
ATOM   1875 3HG1 VAL A 134      -6.035  -2.221  -2.019  1.00 90.75           H
ATOM   1876  CG2 VAL A 134      -3.604  -0.992  -2.006  1.00 90.75           C
ATOM   1877 1HG2 VAL A 134      -3.001  -1.769  -2.476  1.00 90.75           H
ATOM   1878 2HG2 VAL A 134      -3.002  -0.092  -1.879  1.00 90.75           H
ATOM   1879 3HG2 VAL A 134      -3.949  -1.339  -1.032  1.00 90.75           H
ATOM   1880  HN  VAL A 134      -3.528   1.406  -3.220  1.00 90.75           H
ATOM   1881  N   LEU A 135      -6.066   1.338  -5.044  1.00 94.29           N
ATOM   1882  CA  LEU A 135      -7.199   1.769  -5.845  1.00 94.29           C
ATOM   1883  C   LEU A 135      -6.763   1.908  -7.305  1.00 94.29           C
ATOM   1884  O   LEU A 135      -7.538   1.627  -8.218  1.00 94.29           O
ATOM   1885  HA  LEU A 135      -7.957   0.989  -5.784  1.00 94.29           H
ATOM   1886  CB  LEU A 135      -7.813   3.043  -5.262  1.00 94.29           C
ATOM   1887 1HB  LEU A 135      -7.019   3.779  -5.132  1.00 94.29           H
ATOM   1888 2HB  LEU A 135      -8.510   3.454  -5.993  1.00 94.29           H
ATOM   1889  CG  LEU A 135      -8.548   2.885  -3.930  1.00 94.29           C
ATOM   1890  HG  LEU A 135      -7.859   2.440  -3.211  1.00 94.29           H
ATOM   1891  CD1 LEU A 135      -8.968   4.246  -3.370  1.00 94.29           C
ATOM   1892 1HD1 LEU A 135      -8.083   4.862  -3.211  1.00 94.29           H
ATOM   1893 2HD1 LEU A 135      -9.632   4.741  -4.079  1.00 94.29           H
ATOM   1894 3HD1 LEU A 135      -9.488   4.105  -2.423  1.00 94.29           H
ATOM   1895  CD2 LEU A 135      -9.735   1.931  -4.068  1.00 94.29           C
ATOM   1896 1HD2 LEU A 135     -10.433   2.324  -4.807  1.00 94.29           H
ATOM   1897 2HD2 LEU A 135      -9.379   0.952  -4.389  1.00 94.29           H
ATOM   1898 3HD2 LEU A 135     -10.240   1.837  -3.106  1.00 94.29           H
ATOM   1899  HN  LEU A 135      -5.731   2.014  -4.387  1.00 94.29           H
ATOM   1900  N   LEU A 136      -5.523   2.342  -7.480  1.00 94.26           N
ATOM   1901  CA  LEU A 136      -4.968   2.504  -8.813  1.00 94.26           C
ATOM   1902  C   LEU A 136      -4.784   1.128  -9.455  1.00 94.26           C
ATOM   1903  O   LEU A 136      -5.105   0.938 -10.627  1.00 94.26           O
ATOM   1904  HA  LEU A 136      -5.693   3.066  -9.402  1.00 94.26           H
ATOM   1905  CB  LEU A 136      -3.685   3.336  -8.762  1.00 94.26           C
ATOM   1906 1HB  LEU A 136      -3.072   2.972  -7.937  1.00 94.26           H
ATOM   1907 2HB  LEU A 136      -3.123   3.157  -9.678  1.00 94.26           H
ATOM   1908  CG  LEU A 136      -3.869   4.845  -8.595  1.00 94.26           C
ATOM   1909  HG  LEU A 136      -4.561   5.016  -7.770  1.00 94.26           H
ATOM   1910  CD1 LEU A 136      -2.548   5.522  -8.225  1.00 94.26           C
ATOM   1911 1HD1 LEU A 136      -2.179   5.109  -7.286  1.00 94.26           H
ATOM   1912 2HD1 LEU A 136      -1.816   5.344  -9.012  1.00 94.26           H
ATOM   1913 3HD1 LEU A 136      -2.708   6.594  -8.113  1.00 94.26           H
ATOM   1914  CD2 LEU A 136      -4.498   5.462  -9.847  1.00 94.26           C
ATOM   1915 1HD2 LEU A 136      -3.851   5.281 -10.705  1.00 94.26           H
ATOM   1916 2HD2 LEU A 136      -5.473   5.008 -10.025  1.00 94.26           H
ATOM   1917 3HD2 LEU A 136      -4.618   6.535  -9.701  1.00 94.26           H
ATOM   1918  HN  LEU A 136      -4.903   2.580  -6.732  1.00 94.26           H
ATOM   1919  N   ILE A 137      -4.268   0.203  -8.659  1.00 91.61           N
ATOM   1920  CA  ILE A 137      -4.057  -1.156  -9.129  1.00 91.61           C
ATOM   1921  C   ILE A 137      -5.392  -1.746  -9.586  1.00 91.61           C
ATOM   1922  O   ILE A 137      -5.459  -2.416 -10.615  1.00 91.61           O
ATOM   1923  HA  ILE A 137      -3.390  -1.104  -9.989  1.00 91.61           H
ATOM   1924  CB  ILE A 137      -3.351  -1.989  -8.057  1.00 91.61           C
ATOM   1925  HB  ILE A 137      -3.840  -1.801  -7.101  1.00 91.61           H
ATOM   1926  CG1 ILE A 137      -1.888  -1.565  -7.908  1.00 91.61           C
ATOM   1927 1HG1 ILE A 137      -1.321  -1.892  -8.780  1.00 91.61           H
ATOM   1928 2HG1 ILE A 137      -1.823  -0.478  -7.875  1.00 91.61           H
ATOM   1929  CG2 ILE A 137      -3.487  -3.485  -8.348  1.00 91.61           C
ATOM   1930 1HG2 ILE A 137      -4.543  -3.757  -8.364  1.00 91.61           H
ATOM   1931 2HG2 ILE A 137      -3.040  -3.709  -9.317  1.00 91.61           H
ATOM   1932 3HG2 ILE A 137      -2.977  -4.054  -7.572  1.00 91.61           H
ATOM   1933  CD1 ILE A 137      -1.272  -2.159  -6.640  1.00 91.61           C
ATOM   1934 1HD1 ILE A 137      -1.828  -1.810  -5.769  1.00 91.61           H
ATOM   1935 2HD1 ILE A 137      -1.318  -3.247  -6.688  1.00 91.61           H
ATOM   1936 3HD1 ILE A 137      -0.233  -1.842  -6.558  1.00 91.61           H
ATOM   1937  HN  ILE A 137      -3.997   0.369  -7.711  1.00 91.61           H
ATOM   1938  N   MET A 138      -6.423  -1.475  -8.799  1.00 91.49           N
ATOM   1939  CA  MET A 138      -7.760  -1.939  -9.130  1.00 91.49           C
ATOM   1940  C   MET A 138      -8.223  -1.364 -10.470  1.00 91.49           C
ATOM   1941  O   MET A 138      -8.770  -2.085 -11.304  1.00 91.49           O
ATOM   1942  HA  MET A 138      -7.685  -3.024  -9.199  1.00 91.49           H
ATOM   1943  CB  MET A 138      -8.734  -1.517  -8.029  1.00 91.49           C
ATOM   1944 1HB  MET A 138      -8.383  -1.887  -7.066  1.00 91.49           H
ATOM   1945 2HB  MET A 138      -8.764  -0.429  -7.962  1.00 91.49           H
ATOM   1946  CG  MET A 138     -10.140  -2.054  -8.306  1.00 91.49           C
ATOM   1947 1HG  MET A 138     -10.474  -1.732  -9.292  1.00 91.49           H
ATOM   1948 2HG  MET A 138     -10.127  -3.144  -8.314  1.00 91.49           H
ATOM   1949  SD  MET A 138     -11.274  -1.469  -7.057  1.00 91.49           S
ATOM   1950  CE  MET A 138     -11.379   0.253  -7.517  1.00 91.49           C
ATOM   1951 1HE  MET A 138     -10.389   0.704  -7.462  1.00 91.49           H
ATOM   1952 2HE  MET A 138     -11.760   0.334  -8.534  1.00 91.49           H
ATOM   1953 3HE  MET A 138     -12.053   0.770  -6.834  1.00 91.49           H
ATOM   1954  HN  MET A 138      -6.356  -0.950  -7.951  1.00 91.49           H
ATOM   1955  N   CYS A 139      -7.988  -0.071 -10.636  1.00 93.91           N
ATOM   1956  CA  CYS A 139      -8.430   0.623 -11.834  1.00 93.91           C
ATOM   1957  C   CYS A 139      -7.661   0.055 -13.029  1.00 93.91           C
ATOM   1958  O   CYS A 139      -8.207  -0.061 -14.125  1.00 93.91           O
ATOM   1959  HA  CYS A 139      -9.498   0.427 -11.933  1.00 93.91           H
ATOM   1960  CB  CYS A 139      -8.253   2.137 -11.709  1.00 93.91           C
ATOM   1961 1HB  CYS A 139      -7.256   2.365 -11.331  1.00 93.91           H
ATOM   1962 2HB  CYS A 139      -8.336   2.604 -12.691  1.00 93.91           H
ATOM   1963  SG  CYS A 139      -9.521   2.824 -10.582  1.00 93.91           S
ATOM   1964  HG  CYS A 139      -8.948   2.406  -9.457  1.00 93.91           H
ATOM   1965  HN  CYS A 139      -7.507   0.500  -9.971  1.00 93.91           H
ATOM   1966  N   ILE A 140      -6.404  -0.283 -12.777  1.00 90.49           N
ATOM   1967  CA  ILE A 140      -5.560  -0.853 -13.813  1.00 90.49           C
ATOM   1968  C   ILE A 140      -6.171  -2.170 -14.296  1.00 90.49           C
ATOM   1969  O   ILE A 140      -6.157  -2.464 -15.490  1.00 90.49           O
ATOM   1970  HA  ILE A 140      -5.549  -0.151 -14.647  1.00 90.49           H
ATOM   1971  CB  ILE A 140      -4.120  -0.989 -13.316  1.00 90.49           C
ATOM   1972  HB  ILE A 140      -4.143  -1.418 -12.314  1.00 90.49           H
ATOM   1973  CG1 ILE A 140      -3.447   0.381 -13.204  1.00 90.49           C
ATOM   1974 1HG1 ILE A 140      -3.198   0.750 -14.200  1.00 90.49           H
ATOM   1975 2HG1 ILE A 140      -4.141   1.096 -12.763  1.00 90.49           H
ATOM   1976  CG2 ILE A 140      -3.323  -1.949 -14.201  1.00 90.49           C
ATOM   1977 1HG2 ILE A 140      -3.792  -2.932 -14.185  1.00 90.49           H
ATOM   1978 2HG2 ILE A 140      -3.305  -1.571 -15.223  1.00 90.49           H
ATOM   1979 3HG2 ILE A 140      -2.302  -2.027 -13.825  1.00 90.49           H
ATOM   1980  CD1 ILE A 140      -2.178   0.301 -12.353  1.00 90.49           C
ATOM   1981 1HD1 ILE A 140      -2.434  -0.046 -11.351  1.00 90.49           H
ATOM   1982 2HD1 ILE A 140      -1.477  -0.397 -12.810  1.00 90.49           H
ATOM   1983 3HD1 ILE A 140      -1.720   1.287 -12.290  1.00 90.49           H
ATOM   1984  HN  ILE A 140      -5.964  -0.173 -11.886  1.00 90.49           H
ATOM   1985  N   SER A 141      -6.693  -2.928 -13.342  1.00 89.17           N
ATOM   1986  CA  SER A 141      -7.278  -4.221 -13.650  1.00 89.17           C
ATOM   1987  C   SER A 141      -8.512  -4.040 -14.537  1.00 89.17           C
ATOM   1988  O   SER A 141      -8.715  -4.795 -15.486  1.00 89.17           O
ATOM   1989  HA  SER A 141      -6.501  -4.770 -14.183  1.00 89.17           H
ATOM   1990  CB  SER A 141      -7.649  -4.977 -12.373  1.00 89.17           C
ATOM   1991 1HB  SER A 141      -7.735  -6.041 -12.593  1.00 89.17           H
ATOM   1992 2HB  SER A 141      -6.849  -4.866 -11.641  1.00 89.17           H
ATOM   1993  OG  SER A 141      -8.873  -4.508 -11.812  1.00 89.17           O
ATOM   1994  HG  SER A 141      -8.713  -3.665 -11.299  1.00 89.17           H
ATOM   1995  HN  SER A 141      -6.720  -2.671 -12.376  1.00 89.17           H
ATOM   1996  N   VAL A 142      -9.304  -3.034 -14.195  1.00 90.76           N
ATOM   1997  CA  VAL A 142     -10.515  -2.748 -14.944  1.00 90.76           C
ATOM   1998  C   VAL A 142     -10.141  -2.273 -16.350  1.00 90.76           C
ATOM   1999  O   VAL A 142     -10.776  -2.660 -17.329  1.00 90.76           O
ATOM   2000  HA  VAL A 142     -11.078  -3.678 -15.027  1.00 90.76           H
ATOM   2001  CB  VAL A 142     -11.376  -1.739 -14.182  1.00 90.76           C
ATOM   2002  HB  VAL A 142     -10.784  -0.836 -14.035  1.00 90.76           H
ATOM   2003  CG1 VAL A 142     -12.620  -1.359 -14.988  1.00 90.76           C
ATOM   2004 1HG1 VAL A 142     -12.317  -0.914 -15.936  1.00 90.76           H
ATOM   2005 2HG1 VAL A 142     -13.215  -2.252 -15.179  1.00 90.76           H
ATOM   2006 3HG1 VAL A 142     -13.214  -0.641 -14.423  1.00 90.76           H
ATOM   2007  CG2 VAL A 142     -11.760  -2.278 -12.802  1.00 90.76           C
ATOM   2008 1HG2 VAL A 142     -12.326  -3.202 -12.918  1.00 90.76           H
ATOM   2009 2HG2 VAL A 142     -10.857  -2.474 -12.224  1.00 90.76           H
ATOM   2010 3HG2 VAL A 142     -12.372  -1.541 -12.282  1.00 90.76           H
ATOM   2011  HN  VAL A 142      -9.129  -2.422 -13.424  1.00 90.76           H
ATOM   2012  N   ASP A 143      -9.112  -1.441 -16.404  1.00 85.85           N
ATOM   2013  CA  ASP A 143      -8.671  -0.876 -17.668  1.00 85.85           C
ATOM   2014  C   ASP A 143      -8.231  -2.007 -18.600  1.00 85.85           C
ATOM   2015  O   ASP A 143      -8.563  -2.005 -19.785  1.00 85.85           O
ATOM   2016  HA  ASP A 143      -9.532  -0.330 -18.053  1.00 85.85           H
ATOM   2017  CB  ASP A 143      -7.480   0.062 -17.467  1.00 85.85           C
ATOM   2018 1HB  ASP A 143      -7.752   0.858 -16.774  1.00 85.85           H
ATOM   2019 2HB  ASP A 143      -6.653  -0.486 -17.015  1.00 85.85           H
ATOM   2020  CG  ASP A 143      -7.029   0.669 -18.797  1.00 85.85           C
ATOM   2021  OD1 ASP A 143      -7.899   1.260 -19.475  1.00 85.85           O
ATOM   2022  OD2 ASP A 143      -5.826   0.530 -19.107  1.00 85.85           O
ATOM   2023  HN  ASP A 143      -8.583  -1.152 -15.605  1.00 85.85           H
ATOM   2024  N   ARG A 144      -7.489  -2.945 -18.031  1.00 74.56           N
ATOM   2025  CA  ARG A 144      -6.986  -4.071 -18.800  1.00 74.56           C
ATOM   2026  C   ARG A 144      -8.148  -4.911 -19.333  1.00 74.56           C
ATOM   2027  O   ARG A 144      -8.115  -5.371 -20.473  1.00 74.56           O
ATOM   2028  HA  ARG A 144      -6.421  -3.620 -19.616  1.00 74.56           H
ATOM   2029  CB  ARG A 144      -6.074  -4.956 -17.949  1.00 74.56           C
ATOM   2030 1HB  ARG A 144      -6.523  -5.111 -16.968  1.00 74.56           H
ATOM   2031 2HB  ARG A 144      -5.976  -5.937 -18.413  1.00 74.56           H
ATOM   2032  CG  ARG A 144      -4.690  -4.322 -17.787  1.00 74.56           C
ATOM   2033 1HG  ARG A 144      -4.272  -4.098 -18.768  1.00 74.56           H
ATOM   2034 2HG  ARG A 144      -4.780  -3.375 -17.255  1.00 74.56           H
ATOM   2035  CD  ARG A 144      -3.746  -5.254 -17.025  1.00 74.56           C
ATOM   2036 1HD  ARG A 144      -4.123  -5.422 -16.016  1.00 74.56           H
ATOM   2037 2HD  ARG A 144      -3.706  -6.226 -17.517  1.00 74.56           H
ATOM   2038  NE  ARG A 144      -2.391  -4.662 -16.965  1.00 74.56           N
ATOM   2039  HE  ARG A 144      -2.279  -3.714 -17.263  1.00 74.56           H
ATOM   2040  CZ  ARG A 144      -1.303  -5.318 -16.537  1.00 74.56           C
ATOM   2041  NH1 ARG A 144      -1.394  -6.590 -16.126  1.00 74.56           N
ATOM   2042 1HH1 ARG A 144      -2.278  -7.058 -16.138  1.00 74.56           H
ATOM   2043 2HH1 ARG A 144      -0.577  -7.072 -15.808  1.00 74.56           H
ATOM   2044  NH2 ARG A 144      -0.124  -4.682 -16.525  1.00 74.56           N
ATOM   2045 1HH2 ARG A 144       0.697  -5.157 -16.209  1.00 74.56           H
ATOM   2046 2HH2 ARG A 144      -0.065  -3.732 -16.834  1.00 74.56           H
ATOM   2047  HN  ARG A 144      -7.232  -2.945 -17.065  1.00 74.56           H
ATOM   2048  N   TYR A 145      -9.148  -5.088 -18.481  1.00 86.84           N
ATOM   2049  CA  TYR A 145     -10.340  -5.822 -18.869  1.00 86.84           C
ATOM   2050  C   TYR A 145     -10.991  -5.198 -20.106  1.00 86.84           C
ATOM   2051  O   TYR A 145     -11.276  -5.894 -21.079  1.00 86.84           O
ATOM   2052  HA  TYR A 145     -10.045  -6.845 -19.100  1.00 86.84           H
ATOM   2053  CB  TYR A 145     -11.307  -5.710 -17.688  1.00 86.84           C
ATOM   2054 1HB  TYR A 145     -10.962  -6.363 -16.886  1.00 86.84           H
ATOM   2055 2HB  TYR A 145     -11.279  -4.691 -17.304  1.00 86.84           H
ATOM   2056  CG  TYR A 145     -12.754  -6.071 -18.032  1.00 86.84           C
ATOM   2057  CD1 TYR A 145     -13.701  -5.076 -18.160  1.00 86.84           C
ATOM   2058  HD1 TYR A 145     -13.419  -4.033 -18.016  1.00 86.84           H
ATOM   2059  CD2 TYR A 145     -13.111  -7.392 -18.214  1.00 86.84           C
ATOM   2060  HD2 TYR A 145     -12.362  -8.178 -18.113  1.00 86.84           H
ATOM   2061  CE1 TYR A 145     -15.063  -5.415 -18.484  1.00 86.84           C
ATOM   2062  HE1 TYR A 145     -15.821  -4.639 -18.588  1.00 86.84           H
ATOM   2063  CE2 TYR A 145     -14.472  -7.731 -18.538  1.00 86.84           C
ATOM   2064  HE2 TYR A 145     -14.768  -8.770 -18.684  1.00 86.84           H
ATOM   2065  CZ  TYR A 145     -15.381  -6.726 -18.656  1.00 86.84           C
ATOM   2066  OH  TYR A 145     -16.667  -7.047 -18.962  1.00 86.84           O
ATOM   2067  HH  TYR A 145     -16.756  -8.037 -19.069  1.00 86.84           H
ATOM   2068  HN  TYR A 145      -9.153  -4.739 -17.544  1.00 86.84           H
ATOM   2069  N   ILE A 146     -11.206  -3.893 -20.027  1.00 83.55           N
ATOM   2070  CA  ILE A 146     -11.880  -3.180 -21.099  1.00 83.55           C
ATOM   2071  C   ILE A 146     -11.048  -3.286 -22.378  1.00 83.55           C
ATOM   2072  O   ILE A 146     -11.596  -3.460 -23.466  1.00 83.55           O
ATOM   2073  HA  ILE A 146     -12.837  -3.673 -21.267  1.00 83.55           H
ATOM   2074  CB  ILE A 146     -12.180  -1.740 -20.678  1.00 83.55           C
ATOM   2075  HB  ILE A 146     -11.254  -1.288 -20.323  1.00 83.55           H
ATOM   2076  CG1 ILE A 146     -13.175  -1.704 -19.516  1.00 83.55           C
ATOM   2077 1HG1 ILE A 146     -14.169  -1.968 -19.876  1.00 83.55           H
ATOM   2078 2HG1 ILE A 146     -12.897  -2.450 -18.772  1.00 83.55           H
ATOM   2079  CG2 ILE A 146     -12.660  -0.909 -21.870  1.00 83.55           C
ATOM   2080 1HG2 ILE A 146     -11.886  -0.895 -22.638  1.00 83.55           H
ATOM   2081 2HG2 ILE A 146     -13.569  -1.351 -22.278  1.00 83.55           H
ATOM   2082 3HG2 ILE A 146     -12.866   0.110 -21.543  1.00 83.55           H
ATOM   2083  CD1 ILE A 146     -13.212  -0.318 -18.869  1.00 83.55           C
ATOM   2084 1HD1 ILE A 146     -12.221  -0.068 -18.489  1.00 83.55           H
ATOM   2085 2HD1 ILE A 146     -13.514   0.422 -19.611  1.00 83.55           H
ATOM   2086 3HD1 ILE A 146     -13.927  -0.320 -18.046  1.00 83.55           H
ATOM   2087  HN  ILE A 146     -10.929  -3.326 -19.251  1.00 83.55           H
ATOM   2088  N   ALA A 147      -9.739  -3.178 -22.206  1.00 82.09           N
ATOM   2089  CA  ALA A 147      -8.836  -3.130 -23.343  1.00 82.09           C
ATOM   2090  C   ALA A 147      -8.883  -4.468 -24.083  1.00 82.09           C
ATOM   2091  O   ALA A 147      -8.713  -4.515 -25.301  1.00 82.09           O
ATOM   2092  HA  ALA A 147      -9.185  -2.342 -24.011  1.00 82.09           H
ATOM   2093  CB  ALA A 147      -7.427  -2.779 -22.862  1.00 82.09           C
ATOM   2094 1HB  ALA A 147      -7.442  -1.807 -22.369  1.00 82.09           H
ATOM   2095 2HB  ALA A 147      -7.084  -3.537 -22.158  1.00 82.09           H
ATOM   2096 3HB  ALA A 147      -6.749  -2.743 -23.715  1.00 82.09           H
ATOM   2097  HN  ALA A 147      -9.295  -3.123 -21.311  1.00 82.09           H
ATOM   2098  N   ILE A 148      -9.114  -5.524 -23.317  1.00 78.45           N
ATOM   2099  CA  ILE A 148      -9.019  -6.872 -23.851  1.00 78.45           C
ATOM   2100  C   ILE A 148     -10.408  -7.342 -24.286  1.00 78.45           C
ATOM   2101  O   ILE A 148     -10.585  -7.812 -25.409  1.00 78.45           O
ATOM   2102  HA  ILE A 148      -8.377  -6.830 -24.731  1.00 78.45           H
ATOM   2103  CB  ILE A 148      -8.343  -7.802 -22.842  1.00 78.45           C
ATOM   2104  HB  ILE A 148      -8.841  -7.681 -21.880  1.00 78.45           H
ATOM   2105  CG1 ILE A 148      -6.875  -7.419 -22.642  1.00 78.45           C
ATOM   2106 1HG1 ILE A 148      -6.318  -7.609 -23.559  1.00 78.45           H
ATOM   2107 2HG1 ILE A 148      -6.798  -6.351 -22.438  1.00 78.45           H
ATOM   2108  CG2 ILE A 148      -8.502  -9.267 -23.253  1.00 78.45           C
ATOM   2109 1HG2 ILE A 148      -9.562  -9.517 -23.303  1.00 78.45           H
ATOM   2110 2HG2 ILE A 148      -8.046  -9.421 -24.231  1.00 78.45           H
ATOM   2111 3HG2 ILE A 148      -8.013  -9.906 -22.519  1.00 78.45           H
ATOM   2112  CD1 ILE A 148      -6.255  -8.210 -21.488  1.00 78.45           C
ATOM   2113 1HD1 ILE A 148      -6.799  -7.998 -20.568  1.00 78.45           H
ATOM   2114 2HD1 ILE A 148      -6.311  -9.276 -21.707  1.00 78.45           H
ATOM   2115 3HD1 ILE A 148      -5.211  -7.919 -21.368  1.00 78.45           H
ATOM   2116  HN  ILE A 148      -9.362  -5.469 -22.350  1.00 78.45           H
ATOM   2117  N   ALA A 149     -11.359  -7.201 -23.374  1.00 78.23           N
ATOM   2118  CA  ALA A 149     -12.679  -7.773 -23.574  1.00 78.23           C
ATOM   2119  C   ALA A 149     -13.468  -6.898 -24.549  1.00 78.23           C
ATOM   2120  O   ALA A 149     -14.299  -7.398 -25.306  1.00 78.23           O
ATOM   2121  HA  ALA A 149     -12.549  -8.763 -24.011  1.00 78.23           H
ATOM   2122  CB  ALA A 149     -13.382  -7.919 -22.222  1.00 78.23           C
ATOM   2123 1HB  ALA A 149     -12.796  -8.574 -21.577  1.00 78.23           H
ATOM   2124 2HB  ALA A 149     -13.478  -6.939 -21.755  1.00 78.23           H
ATOM   2125 3HB  ALA A 149     -14.373  -8.349 -22.373  1.00 78.23           H
ATOM   2126  HN  ALA A 149     -11.238  -6.706 -22.513  1.00 78.23           H
ATOM   2127  N   GLN A 150     -13.179  -5.605 -24.501  1.00 68.99           N
ATOM   2128  CA  GLN A 150     -13.917  -4.643 -25.302  1.00 68.99           C
ATOM   2129  C   GLN A 150     -12.963  -3.868 -26.212  1.00 68.99           C
ATOM   2130  O   GLN A 150     -13.112  -2.660 -26.389  1.00 68.99           O
ATOM   2131  HA  GLN A 150     -14.605  -5.236 -25.906  1.00 68.99           H
ATOM   2132  CB  GLN A 150     -14.722  -3.692 -24.414  1.00 68.99           C
ATOM   2133 1HB  GLN A 150     -14.043  -3.107 -23.793  1.00 68.99           H
ATOM   2134 2HB  GLN A 150     -15.273  -2.987 -25.035  1.00 68.99           H
ATOM   2135  CG  GLN A 150     -15.696  -4.466 -23.524  1.00 68.99           C
ATOM   2136 1HG  GLN A 150     -16.273  -5.164 -24.131  1.00 68.99           H
ATOM   2137 2HG  GLN A 150     -15.140  -5.060 -22.799  1.00 68.99           H
ATOM   2138  CD  GLN A 150     -16.644  -3.514 -22.791  1.00 68.99           C
ATOM   2139  OE1 GLN A 150     -16.555  -2.302 -22.900  1.00 68.99           O
ATOM   2140  NE2 GLN A 150     -17.554  -4.128 -22.041  1.00 68.99           N
ATOM   2141 1HE2 GLN A 150     -17.573  -5.127 -21.995  1.00 68.99           H
ATOM   2142 2HE2 GLN A 150     -18.220  -3.591 -21.523  1.00 68.99           H
ATOM   2143  HN  GLN A 150     -12.458  -5.214 -23.929  1.00 68.99           H
ATOM   2144  N   ALA A 151     -12.003  -4.594 -26.766  1.00 69.57           N
ATOM   2145  CA  ALA A 151     -10.881  -3.963 -27.441  1.00 69.57           C
ATOM   2146  C   ALA A 151     -11.409  -2.967 -28.476  1.00 69.57           C
ATOM   2147  O   ALA A 151     -10.930  -1.837 -28.555  1.00 69.57           O
ATOM   2148  HA  ALA A 151     -10.304  -3.423 -26.690  1.00 69.57           H
ATOM   2149  CB  ALA A 151      -9.991  -5.039 -28.067  1.00 69.57           C
ATOM   2150 1HB  ALA A 151      -9.619  -5.702 -27.286  1.00 69.57           H
ATOM   2151 2HB  ALA A 151     -10.571  -5.615 -28.788  1.00 69.57           H
ATOM   2152 3HB  ALA A 151      -9.150  -4.565 -28.572  1.00 69.57           H
ATOM   2153  HN  ALA A 151     -11.984  -5.594 -26.760  1.00 69.57           H
ATOM   2154  N   MET A 152     -12.388  -3.423 -29.243  1.00 60.36           N
ATOM   2155  CA  MET A 152     -12.908  -2.629 -30.343  1.00 60.36           C
ATOM   2156  C   MET A 152     -13.475  -1.300 -29.839  1.00 60.36           C
ATOM   2157  O   MET A 152     -13.115  -0.237 -30.342  1.00 60.36           O
ATOM   2158  HA  MET A 152     -12.058  -2.444 -30.999  1.00 60.36           H
ATOM   2159  CB  MET A 152     -14.008  -3.412 -31.063  1.00 60.36           C
ATOM   2160 1HB  MET A 152     -14.687  -3.850 -30.331  1.00 60.36           H
ATOM   2161 2HB  MET A 152     -14.598  -2.734 -31.679  1.00 60.36           H
ATOM   2162  CG  MET A 152     -13.411  -4.516 -31.937  1.00 60.36           C
ATOM   2163 1HG  MET A 152     -12.324  -4.433 -31.952  1.00 60.36           H
ATOM   2164 2HG  MET A 152     -13.650  -5.494 -31.518  1.00 60.36           H
ATOM   2165  SD  MET A 152     -14.053  -4.394 -33.599  1.00 60.36           S
ATOM   2166  CE  MET A 152     -15.595  -5.270 -33.401  1.00 60.36           C
ATOM   2167 1HE  MET A 152     -15.394  -6.291 -33.078  1.00 60.36           H
ATOM   2168 2HE  MET A 152     -16.206  -4.766 -32.652  1.00 60.36           H
ATOM   2169 3HE  MET A 152     -16.128  -5.288 -34.352  1.00 60.36           H
ATOM   2170  HN  MET A 152     -12.822  -4.316 -29.124  1.00 60.36           H
ATOM   2171  N   ARG A 153     -14.352  -1.403 -28.851  1.00 57.69           N
ATOM   2172  CA  ARG A 153     -15.004  -0.226 -28.303  1.00 57.69           C
ATOM   2173  C   ARG A 153     -13.975   0.686 -27.632  1.00 57.69           C
ATOM   2174  O   ARG A 153     -14.118   1.908 -27.652  1.00 57.69           O
ATOM   2175  HA  ARG A 153     -15.462   0.264 -29.161  1.00 57.69           H
ATOM   2176  CB  ARG A 153     -16.074  -0.616 -27.280  1.00 57.69           C
ATOM   2177 1HB  ARG A 153     -15.664  -1.341 -26.578  1.00 57.69           H
ATOM   2178 2HB  ARG A 153     -16.364   0.261 -26.701  1.00 57.69           H
ATOM   2179  CG  ARG A 153     -17.304  -1.206 -27.972  1.00 57.69           C
ATOM   2180 1HG  ARG A 153     -17.647  -0.528 -28.753  1.00 57.69           H
ATOM   2181 2HG  ARG A 153     -17.037  -2.144 -28.459  1.00 57.69           H
ATOM   2182  CD  ARG A 153     -18.433  -1.450 -26.968  1.00 57.69           C
ATOM   2183 1HD  ARG A 153     -18.115  -2.177 -26.221  1.00 57.69           H
ATOM   2184 2HD  ARG A 153     -18.664  -0.527 -26.437  1.00 57.69           H
ATOM   2185  NE  ARG A 153     -19.638  -1.944 -27.672  1.00 57.69           N
ATOM   2186  HE  ARG A 153     -19.597  -2.030 -28.667  1.00 57.69           H
ATOM   2187  CZ  ARG A 153     -20.780  -2.282 -27.059  1.00 57.69           C
ATOM   2188  NH1 ARG A 153     -20.891  -2.186 -25.727  1.00 57.69           N
ATOM   2189 1HH1 ARG A 153     -20.118  -1.860 -25.183  1.00 57.69           H
ATOM   2190 2HH1 ARG A 153     -21.747  -2.441 -25.277  1.00 57.69           H
ATOM   2191  NH2 ARG A 153     -21.810  -2.718 -27.797  1.00 57.69           N
ATOM   2192 1HH2 ARG A 153     -22.669  -2.974 -27.355  1.00 57.69           H
ATOM   2193 2HH2 ARG A 153     -21.719  -2.786 -28.791  1.00 57.69           H
ATOM   2194  HN  ARG A 153     -14.618  -2.270 -28.428  1.00 57.69           H
ATOM   2195  N   ALA A 154     -12.962   0.058 -27.054  1.00 63.45           N
ATOM   2196  CA  ALA A 154     -11.961   0.790 -26.297  1.00 63.45           C
ATOM   2197  C   ALA A 154     -11.173   1.697 -27.244  1.00 63.45           C
ATOM   2198  O   ALA A 154     -10.736   2.778 -26.854  1.00 63.45           O
ATOM   2199  HA  ALA A 154     -12.484   1.408 -25.567  1.00 63.45           H
ATOM   2200  CB  ALA A 154     -11.061  -0.197 -25.552  1.00 63.45           C
ATOM   2201 1HB  ALA A 154     -11.665  -0.797 -24.871  1.00 63.45           H
ATOM   2202 2HB  ALA A 154     -10.566  -0.851 -26.270  1.00 63.45           H
ATOM   2203 3HB  ALA A 154     -10.310   0.352 -24.984  1.00 63.45           H
ATOM   2204  HN  ALA A 154     -12.819  -0.931 -27.097  1.00 63.45           H
ATOM   2205  N   HIS A 155     -11.017   1.223 -28.472  1.00 58.07           N
ATOM   2206  CA  HIS A 155     -10.218   1.937 -29.454  1.00 58.07           C
ATOM   2207  C   HIS A 155     -10.935   3.227 -29.857  1.00 58.07           C
ATOM   2208  O   HIS A 155     -10.313   4.284 -29.951  1.00 58.07           O
ATOM   2209  HA  HIS A 155      -9.277   2.192 -28.966  1.00 58.07           H
ATOM   2210  CB  HIS A 155      -9.896   1.039 -30.649  1.00 58.07           C
ATOM   2211 1HB  HIS A 155      -9.623   0.049 -30.284  1.00 58.07           H
ATOM   2212 2HB  HIS A 155     -10.796   0.918 -31.253  1.00 58.07           H
ATOM   2213  CG  HIS A 155      -8.784   1.560 -31.528  1.00 58.07           C
ATOM   2214  ND1 HIS A 155      -8.987   2.521 -32.503  1.00 58.07           N
ATOM   2215  HD1 HIS A 155      -9.860   2.956 -32.723  1.00 58.07           H
ATOM   2216  CD2 HIS A 155      -7.457   1.246 -31.567  1.00 58.07           C
ATOM   2217  HD2 HIS A 155      -6.956   0.520 -30.928  1.00 58.07           H
ATOM   2218  CE1 HIS A 155      -7.828   2.766 -33.097  1.00 58.07           C
ATOM   2219  HE1 HIS A 155      -7.661   3.475 -33.907  1.00 58.07           H
ATOM   2220  NE2 HIS A 155      -6.881   1.974 -32.515  1.00 58.07           N
ATOM   2221  HN  HIS A 155     -11.423   0.369 -28.798  1.00 58.07           H
ATOM   2222  N   THR A 156     -12.234   3.098 -30.085  1.00 65.41           N
ATOM   2223  CA  THR A 156     -13.015   4.205 -30.610  1.00 65.41           C
ATOM   2224  C   THR A 156     -13.087   5.340 -29.586  1.00 65.41           C
ATOM   2225  O   THR A 156     -13.123   6.513 -29.955  1.00 65.41           O
ATOM   2226  HA  THR A 156     -12.505   4.600 -31.489  1.00 65.41           H
ATOM   2227  CB  THR A 156     -14.388   3.665 -31.015  1.00 65.41           C
ATOM   2228  HB  THR A 156     -15.073   3.668 -30.168  1.00 65.41           H
ATOM   2229  OG1 THR A 156     -14.106   2.385 -31.574  1.00 65.41           O
ATOM   2230  HG1 THR A 156     -14.926   1.812 -31.548  1.00 65.41           H
ATOM   2231  CG2 THR A 156     -15.007   4.449 -32.174  1.00 65.41           C
ATOM   2232 1HG2 THR A 156     -14.353   4.389 -33.044  1.00 65.41           H
ATOM   2233 2HG2 THR A 156     -15.129   5.492 -31.883  1.00 65.41           H
ATOM   2234 3HG2 THR A 156     -15.980   4.025 -32.422  1.00 65.41           H
ATOM   2235  HN  THR A 156     -12.750   2.258 -29.918  1.00 65.41           H
ATOM   2236  N   TRP A 157     -13.105   4.951 -28.320  1.00 59.94           N
ATOM   2237  CA  TRP A 157     -13.391   5.894 -27.251  1.00 59.94           C
ATOM   2238  C   TRP A 157     -12.064   6.279 -26.593  1.00 59.94           C
ATOM   2239  O   TRP A 157     -12.034   6.649 -25.421  1.00 59.94           O
ATOM   2240  HA  TRP A 157     -13.855   6.773 -27.698  1.00 59.94           H
ATOM   2241  CB  TRP A 157     -14.402   5.311 -26.262  1.00 59.94           C
ATOM   2242 1HB  TRP A 157     -14.063   4.323 -25.951  1.00 59.94           H
ATOM   2243 2HB  TRP A 157     -14.424   5.936 -25.370  1.00 59.94           H
ATOM   2244  CG  TRP A 157     -15.822   5.195 -26.820  1.00 59.94           C
ATOM   2245  CD1 TRP A 157     -16.202   4.736 -28.020  1.00 59.94           C
ATOM   2246  HD1 TRP A 157     -15.514   4.373 -28.784  1.00 59.94           H
ATOM   2247  CD2 TRP A 157     -17.044   5.563 -26.145  1.00 59.94           C
ATOM   2248  NE1 TRP A 157     -17.573   4.782 -28.168  1.00 59.94           N
ATOM   2249  HE1 TRP A 157     -18.092   4.495 -28.974  1.00 59.94           H
ATOM   2250  CE2 TRP A 157     -18.101   5.301 -26.992  1.00 59.94           C
ATOM   2251  CE3 TRP A 157     -17.248   6.100 -24.862  1.00 59.94           C
ATOM   2252  HE3 TRP A 157     -16.430   6.315 -24.175  1.00 59.94           H
ATOM   2253  CZ2 TRP A 157     -19.437   5.544 -26.648  1.00 59.94           C
ATOM   2254  HZ2 TRP A 157     -20.255   5.328 -27.335  1.00 59.94           H
ATOM   2255  CZ3 TRP A 157     -18.588   6.337 -24.534  1.00 59.94           C
ATOM   2256  HZ3 TRP A 157     -18.803   6.753 -23.549  1.00 59.94           H
ATOM   2257  CH2 TRP A 157     -19.664   6.079 -25.375  1.00 59.94           C
ATOM   2258  HH2 TRP A 157     -20.681   6.292 -25.044  1.00 59.94           H
ATOM   2259  HN  TRP A 157     -12.930   4.013 -28.020  1.00 59.94           H
ATOM   2260  N   ARG A 158     -11.001   6.178 -27.377  1.00 61.19           N
ATOM   2261  CA  ARG A 158      -9.658   6.303 -26.835  1.00 61.19           C
ATOM   2262  C   ARG A 158      -9.500   7.642 -26.112  1.00 61.19           C
ATOM   2263  O   ARG A 158      -8.962   7.695 -25.007  1.00 61.19           O
ATOM   2264  HA  ARG A 158      -9.558   5.468 -26.142  1.00 61.19           H
ATOM   2265  CB  ARG A 158      -8.606   6.202 -27.942  1.00 61.19           C
ATOM   2266 1HB  ARG A 158      -8.779   5.302 -28.532  1.00 61.19           H
ATOM   2267 2HB  ARG A 158      -8.704   7.050 -28.620  1.00 61.19           H
ATOM   2268  CG  ARG A 158      -7.194   6.171 -27.355  1.00 61.19           C
ATOM   2269 1HG  ARG A 158      -6.987   7.112 -26.846  1.00 61.19           H
ATOM   2270 2HG  ARG A 158      -7.125   5.382 -26.606  1.00 61.19           H
ATOM   2271  CD  ARG A 158      -6.150   5.936 -28.449  1.00 61.19           C
ATOM   2272 1HD  ARG A 158      -6.318   4.968 -28.921  1.00 61.19           H
ATOM   2273 2HD  ARG A 158      -6.252   6.692 -29.228  1.00 61.19           H
ATOM   2274  NE  ARG A 158      -4.789   5.987 -27.870  1.00 61.19           N
ATOM   2275  HE  ARG A 158      -4.700   6.229 -26.903  1.00 61.19           H
ATOM   2276  CZ  ARG A 158      -3.669   5.730 -28.559  1.00 61.19           C
ATOM   2277  NH1 ARG A 158      -3.730   5.401 -29.856  1.00 61.19           N
ATOM   2278 1HH1 ARG A 158      -4.615   5.346 -30.318  1.00 61.19           H
ATOM   2279 2HH1 ARG A 158      -2.889   5.210 -30.363  1.00 61.19           H
ATOM   2280  NH2 ARG A 158      -2.488   5.806 -27.931  1.00 61.19           N
ATOM   2281 1HH2 ARG A 158      -1.643   5.617 -28.431  1.00 61.19           H
ATOM   2282 2HH2 ARG A 158      -2.452   6.052 -26.962  1.00 61.19           H
ATOM   2283  HN  ARG A 158     -11.045   6.013 -28.362  1.00 61.19           H
ATOM   2284  N   GLU A 159      -9.979   8.691 -26.765  1.00 66.96           N
ATOM   2285  CA  GLU A 159      -9.818  10.036 -26.240  1.00 66.96           C
ATOM   2286  C   GLU A 159     -10.672  10.222 -24.984  1.00 66.96           C
ATOM   2287  O   GLU A 159     -10.192  10.731 -23.972  1.00 66.96           O
ATOM   2288  HA  GLU A 159      -8.762  10.123 -25.986  1.00 66.96           H
ATOM   2289  CB  GLU A 159     -10.167  11.083 -27.300  1.00 66.96           C
ATOM   2290 1HB  GLU A 159     -11.119  10.831 -27.766  1.00 66.96           H
ATOM   2291 2HB  GLU A 159     -10.157  12.077 -26.851  1.00 66.96           H
ATOM   2292  CG  GLU A 159      -9.121  11.103 -28.416  1.00 66.96           C
ATOM   2293 1HG  GLU A 159      -8.121  11.131 -27.982  1.00 66.96           H
ATOM   2294 2HG  GLU A 159      -9.190  10.186 -29.000  1.00 66.96           H
ATOM   2295  CD  GLU A 159      -9.319  12.313 -29.331  1.00 66.96           C
ATOM   2296  OE1 GLU A 159      -8.350  12.648 -30.047  1.00 66.96           O
ATOM   2297  OE2 GLU A 159     -10.434  12.877 -29.294  1.00 66.96           O
ATOM   2298  HN  GLU A 159     -10.469   8.632 -27.635  1.00 66.96           H
ATOM   2299  N   LYS A 160     -11.923   9.799 -25.090  1.00 71.16           N
ATOM   2300  CA  LYS A 160     -12.853   9.929 -23.981  1.00 71.16           C
ATOM   2301  C   LYS A 160     -12.302   9.179 -22.767  1.00 71.16           C
ATOM   2302  O   LYS A 160     -12.410   9.655 -21.638  1.00 71.16           O
ATOM   2303  HA  LYS A 160     -12.919  10.988 -23.732  1.00 71.16           H
ATOM   2304  CB  LYS A 160     -14.253   9.476 -24.400  1.00 71.16           C
ATOM   2305 1HB  LYS A 160     -14.198   8.490 -24.863  1.00 71.16           H
ATOM   2306 2HB  LYS A 160     -14.887   9.378 -23.519  1.00 71.16           H
ATOM   2307  CG  LYS A 160     -14.882  10.470 -25.379  1.00 71.16           C
ATOM   2308 1HG  LYS A 160     -14.805  11.480 -24.976  1.00 71.16           H
ATOM   2309 2HG  LYS A 160     -14.329  10.459 -26.319  1.00 71.16           H
ATOM   2310  CD  LYS A 160     -16.350  10.129 -25.640  1.00 71.16           C
ATOM   2311 1HD  LYS A 160     -16.424   9.130 -26.071  1.00 71.16           H
ATOM   2312 2HD  LYS A 160     -16.896  10.110 -24.697  1.00 71.16           H
ATOM   2313  CE  LYS A 160     -16.990  11.147 -26.586  1.00 71.16           C
ATOM   2314 1HE  LYS A 160     -16.909  12.148 -26.161  1.00 71.16           H
ATOM   2315 2HE  LYS A 160     -16.452  11.160 -27.534  1.00 71.16           H
ATOM   2316  NZ  LYS A 160     -18.413  10.815 -26.820  1.00 71.16           N
ATOM   2317 1HZ  LYS A 160     -18.821  11.499 -27.446  1.00 71.16           H
ATOM   2318 2HZ  LYS A 160     -18.480   9.893 -27.236  1.00 71.16           H
ATOM   2319 3HZ  LYS A 160     -18.912  10.824 -25.937  1.00 71.16           H
ATOM   2320  HN  LYS A 160     -12.302   9.374 -25.912  1.00 71.16           H
ATOM   2321  N   ARG A 161     -11.723   8.019 -23.041  1.00 69.84           N
ATOM   2322  CA  ARG A 161     -11.181   7.185 -21.982  1.00 69.84           C
ATOM   2323  C   ARG A 161     -10.058   7.920 -21.249  1.00 69.84           C
ATOM   2324  O   ARG A 161      -9.891   7.760 -20.041  1.00 69.84           O
ATOM   2325  HA  ARG A 161     -12.025   6.995 -21.318  1.00 69.84           H
ATOM   2326  CB  ARG A 161     -10.640   5.868 -22.541  1.00 69.84           C
ATOM   2327 1HB  ARG A 161     -10.012   6.068 -23.409  1.00 69.84           H
ATOM   2328 2HB  ARG A 161     -10.008   5.384 -21.796  1.00 69.84           H
ATOM   2329  CG  ARG A 161     -11.782   4.929 -22.936  1.00 69.84           C
ATOM   2330 1HG  ARG A 161     -12.419   4.742 -22.072  1.00 69.84           H
ATOM   2331 2HG  ARG A 161     -12.404   5.406 -23.694  1.00 69.84           H
ATOM   2332  CD  ARG A 161     -11.240   3.603 -23.473  1.00 69.84           C
ATOM   2333 1HD  ARG A 161     -12.048   3.027 -23.926  1.00 69.84           H
ATOM   2334 2HD  ARG A 161     -10.505   3.791 -24.256  1.00 69.84           H
ATOM   2335  NE  ARG A 161     -10.621   2.827 -22.376  1.00 69.84           N
ATOM   2336  HE  ARG A 161     -10.872   3.062 -21.436  1.00 69.84           H
ATOM   2337  CZ  ARG A 161      -9.746   1.829 -22.561  1.00 69.84           C
ATOM   2338  NH1 ARG A 161      -9.375   1.472 -23.798  1.00 69.84           N
ATOM   2339 1HH1 ARG A 161      -9.751   1.951 -24.591  1.00 69.84           H
ATOM   2340 2HH1 ARG A 161      -8.721   0.726 -23.928  1.00 69.84           H
ATOM   2341  NH2 ARG A 161      -9.248   1.194 -21.492  1.00 69.84           N
ATOM   2342 1HH2 ARG A 161      -8.594   0.447 -21.613  1.00 69.84           H
ATOM   2343 2HH2 ARG A 161      -9.531   1.467 -20.572  1.00 69.84           H
ATOM   2344  HN  ARG A 161     -11.622   7.649 -23.964  1.00 69.84           H
ATOM   2345  N   LEU A 162      -9.316   8.711 -22.011  1.00 81.84           N
ATOM   2346  CA  LEU A 162      -8.207   9.465 -21.450  1.00 81.84           C
ATOM   2347  C   LEU A 162      -8.752  10.530 -20.496  1.00 81.84           C
ATOM   2348  O   LEU A 162      -8.172  10.777 -19.440  1.00 81.84           O
ATOM   2349  HA  LEU A 162      -7.595   8.769 -20.877  1.00 81.84           H
ATOM   2350  CB  LEU A 162      -7.326  10.031 -22.566  1.00 81.84           C
ATOM   2351 1HB  LEU A 162      -6.988   9.204 -23.190  1.00 81.84           H
ATOM   2352 2HB  LEU A 162      -7.940  10.675 -23.195  1.00 81.84           H
ATOM   2353  CG  LEU A 162      -6.100  10.826 -22.113  1.00 81.84           C
ATOM   2354  HG  LEU A 162      -6.432  11.606 -21.429  1.00 81.84           H
ATOM   2355  CD1 LEU A 162      -5.122   9.935 -21.344  1.00 81.84           C
ATOM   2356 1HD1 LEU A 162      -5.619   9.528 -20.463  1.00 81.84           H
ATOM   2357 2HD1 LEU A 162      -4.792   9.119 -21.985  1.00 81.84           H
ATOM   2358 3HD1 LEU A 162      -4.260  10.526 -21.034  1.00 81.84           H
ATOM   2359  CD2 LEU A 162      -5.429  11.521 -23.300  1.00 81.84           C
ATOM   2360 1HD2 LEU A 162      -5.112  10.774 -24.027  1.00 81.84           H
ATOM   2361 2HD2 LEU A 162      -6.137  12.206 -23.767  1.00 81.84           H
ATOM   2362 3HD2 LEU A 162      -4.560  12.079 -22.950  1.00 81.84           H
ATOM   2363  HN  LEU A 162      -9.461   8.839 -22.992  1.00 81.84           H
ATOM   2364  N   LEU A 163      -9.860  11.132 -20.902  1.00 83.32           N
ATOM   2365  CA  LEU A 163     -10.491  12.162 -20.095  1.00 83.32           C
ATOM   2366  C   LEU A 163     -10.984  11.545 -18.784  1.00 83.32           C
ATOM   2367  O   LEU A 163     -10.716  12.073 -17.706  1.00 83.32           O
ATOM   2368  HA  LEU A 163      -9.730  12.906 -19.861  1.00 83.32           H
ATOM   2369  CB  LEU A 163     -11.589  12.870 -20.891  1.00 83.32           C
ATOM   2370 1HB  LEU A 163     -11.160  13.218 -21.831  1.00 83.32           H
ATOM   2371 2HB  LEU A 163     -12.357  12.139 -21.143  1.00 83.32           H
ATOM   2372  CG  LEU A 163     -12.261  14.057 -20.199  1.00 83.32           C
ATOM   2373  HG  LEU A 163     -12.598  13.732 -19.214  1.00 83.32           H
ATOM   2374  CD1 LEU A 163     -11.267  15.200 -19.981  1.00 83.32           C
ATOM   2375 1HD1 LEU A 163     -10.443  14.851 -19.358  1.00 83.32           H
ATOM   2376 2HD1 LEU A 163     -10.878  15.531 -20.944  1.00 83.32           H
ATOM   2377 3HD1 LEU A 163     -11.771  16.030 -19.487  1.00 83.32           H
ATOM   2378  CD2 LEU A 163     -13.499  14.514 -20.972  1.00 83.32           C
ATOM   2379 1HD2 LEU A 163     -13.209  14.815 -21.978  1.00 83.32           H
ATOM   2380 2HD2 LEU A 163     -14.214  13.693 -21.031  1.00 83.32           H
ATOM   2381 3HD2 LEU A 163     -13.958  15.358 -20.458  1.00 83.32           H
ATOM   2382  HN  LEU A 163     -10.324  10.928 -21.764  1.00 83.32           H
ATOM   2383  N   TYR A 164     -11.696  10.435 -18.920  1.00 77.34           N
ATOM   2384  CA  TYR A 164     -12.240   9.749 -17.761  1.00 77.34           C
ATOM   2385  C   TYR A 164     -11.123   9.292 -16.820  1.00 77.34           C
ATOM   2386  O   TYR A 164     -11.290   9.304 -15.601  1.00 77.34           O
ATOM   2387  HA  TYR A 164     -12.889  10.445 -17.231  1.00 77.34           H
ATOM   2388  CB  TYR A 164     -12.968   8.517 -18.304  1.00 77.34           C
ATOM   2389 1HB  TYR A 164     -12.296   7.974 -18.969  1.00 77.34           H
ATOM   2390 2HB  TYR A 164     -13.202   7.851 -17.474  1.00 77.34           H
ATOM   2391  CG  TYR A 164     -14.258   8.840 -19.059  1.00 77.34           C
ATOM   2392  CD1 TYR A 164     -15.104   9.824 -18.590  1.00 77.34           C
ATOM   2393  HD1 TYR A 164     -14.853  10.372 -17.682  1.00 77.34           H
ATOM   2394  CD2 TYR A 164     -14.576   8.147 -20.209  1.00 77.34           C
ATOM   2395  HD2 TYR A 164     -13.908   7.369 -20.579  1.00 77.34           H
ATOM   2396  CE1 TYR A 164     -16.319  10.128 -19.301  1.00 77.34           C
ATOM   2397  HE1 TYR A 164     -16.996  10.903 -18.942  1.00 77.34           H
ATOM   2398  CE2 TYR A 164     -15.791   8.451 -20.920  1.00 77.34           C
ATOM   2399  HE2 TYR A 164     -16.055   7.911 -21.830  1.00 77.34           H
ATOM   2400  CZ  TYR A 164     -16.603   9.426 -20.431  1.00 77.34           C
ATOM   2401  OH  TYR A 164     -17.750   9.714 -21.103  1.00 77.34           O
ATOM   2402  HH  TYR A 164     -18.272  10.407 -20.606  1.00 77.34           H
ATOM   2403  HN  TYR A 164     -11.901  10.007 -19.800  1.00 77.34           H
ATOM   2404  N   SER A 165     -10.009   8.902 -17.421  1.00 88.00           N
ATOM   2405  CA  SER A 165      -8.875   8.415 -16.653  1.00 88.00           C
ATOM   2406  C   SER A 165      -8.348   9.523 -15.738  1.00 88.00           C
ATOM   2407  O   SER A 165      -7.906   9.253 -14.623  1.00 88.00           O
ATOM   2408  HA  SER A 165      -9.261   7.584 -16.064  1.00 88.00           H
ATOM   2409  CB  SER A 165      -7.761   7.913 -17.573  1.00 88.00           C
ATOM   2410 1HB  SER A 165      -7.029   7.358 -16.987  1.00 88.00           H
ATOM   2411 2HB  SER A 165      -8.179   7.217 -18.302  1.00 88.00           H
ATOM   2412  OG  SER A 165      -7.111   8.981 -18.257  1.00 88.00           O
ATOM   2413  HG  SER A 165      -7.777   9.682 -18.508  1.00 88.00           H
ATOM   2414  HN  SER A 165      -9.874   8.914 -18.412  1.00 88.00           H
ATOM   2415  N   LYS A 166      -8.414  10.746 -16.244  1.00 85.25           N
ATOM   2416  CA  LYS A 166      -7.983  11.899 -15.473  1.00 85.25           C
ATOM   2417  C   LYS A 166      -8.911  12.078 -14.270  1.00 85.25           C
ATOM   2418  O   LYS A 166      -8.447  12.249 -13.144  1.00 85.25           O
ATOM   2419  HA  LYS A 166      -6.978  11.690 -15.106  1.00 85.25           H
ATOM   2420  CB  LYS A 166      -7.890  13.137 -16.367  1.00 85.25           C
ATOM   2421 1HB  LYS A 166      -8.815  13.253 -16.932  1.00 85.25           H
ATOM   2422 2HB  LYS A 166      -7.781  14.029 -15.750  1.00 85.25           H
ATOM   2423  CG  LYS A 166      -6.707  13.030 -17.331  1.00 85.25           C
ATOM   2424 1HG  LYS A 166      -5.783  12.906 -16.766  1.00 85.25           H
ATOM   2425 2HG  LYS A 166      -6.820  12.142 -17.954  1.00 85.25           H
ATOM   2426  CD  LYS A 166      -6.607  14.273 -18.218  1.00 85.25           C
ATOM   2427 1HD  LYS A 166      -7.519  14.379 -18.804  1.00 85.25           H
ATOM   2428 2HD  LYS A 166      -6.523  15.163 -17.594  1.00 85.25           H
ATOM   2429  CE  LYS A 166      -5.399  14.183 -19.153  1.00 85.25           C
ATOM   2430 1HE  LYS A 166      -4.495  14.003 -18.573  1.00 85.25           H
ATOM   2431 2HE  LYS A 166      -5.518  13.336 -19.829  1.00 85.25           H
ATOM   2432  NZ  LYS A 166      -5.255  15.432 -19.934  1.00 85.25           N
ATOM   2433 1HZ  LYS A 166      -4.458  15.352 -20.555  1.00 85.25           H
ATOM   2434 2HZ  LYS A 166      -6.095  15.588 -20.480  1.00 85.25           H
ATOM   2435 3HZ  LYS A 166      -5.113  16.212 -19.301  1.00 85.25           H
ATOM   2436  HN  LYS A 166      -8.753  10.954 -17.162  1.00 85.25           H
ATOM   2437  N   MET A 167     -10.205  12.033 -14.549  1.00 86.36           N
ATOM   2438  CA  MET A 167     -11.202  12.232 -13.511  1.00 86.36           C
ATOM   2439  C   MET A 167     -11.105  11.143 -12.441  1.00 86.36           C
ATOM   2440  O   MET A 167     -11.172  11.434 -11.247  1.00 86.36           O
ATOM   2441  HA  MET A 167     -10.978  13.204 -13.072  1.00 86.36           H
ATOM   2442  CB  MET A 167     -12.600  12.212 -14.135  1.00 86.36           C
ATOM   2443 1HB  MET A 167     -12.721  11.309 -14.734  1.00 86.36           H
ATOM   2444 2HB  MET A 167     -13.353  12.175 -13.347  1.00 86.36           H
ATOM   2445  CG  MET A 167     -12.828  13.446 -15.010  1.00 86.36           C
ATOM   2446 1HG  MET A 167     -12.528  14.344 -14.471  1.00 86.36           H
ATOM   2447 2HG  MET A 167     -12.206  13.388 -15.903  1.00 86.36           H
ATOM   2448  SD  MET A 167     -14.548  13.558 -15.471  1.00 86.36           S
ATOM   2449  CE  MET A 167     -14.646  12.208 -16.635  1.00 86.36           C
ATOM   2450 1HE  MET A 167     -13.955  12.387 -17.458  1.00 86.36           H
ATOM   2451 2HE  MET A 167     -14.381  11.277 -16.134  1.00 86.36           H
ATOM   2452 3HE  MET A 167     -15.662  12.136 -17.023  1.00 86.36           H
ATOM   2453  HN  MET A 167     -10.575  11.864 -15.463  1.00 86.36           H
ATOM   2454  N   VAL A 168     -10.948   9.913 -12.906  1.00 93.78           N
ATOM   2455  CA  VAL A 168     -10.884   8.774 -12.006  1.00 93.78           C
ATOM   2456  C   VAL A 168      -9.683   8.936 -11.071  1.00 93.78           C
ATOM   2457  O   VAL A 168      -9.788   8.686  -9.871  1.00 93.78           O
ATOM   2458  HA  VAL A 168     -11.796   8.776 -11.408  1.00 93.78           H
ATOM   2459  CB  VAL A 168     -10.845   7.473 -12.809  1.00 93.78           C
ATOM   2460  HB  VAL A 168     -10.043   7.555 -13.542  1.00 93.78           H
ATOM   2461  CG1 VAL A 168     -10.534   6.279 -11.904  1.00 93.78           C
ATOM   2462 1HG1 VAL A 168      -9.563   6.426 -11.430  1.00 93.78           H
ATOM   2463 2HG1 VAL A 168     -11.304   6.194 -11.137  1.00 93.78           H
ATOM   2464 3HG1 VAL A 168     -10.513   5.367 -12.501  1.00 93.78           H
ATOM   2465  CG2 VAL A 168     -12.156   7.258 -13.568  1.00 93.78           C
ATOM   2466 1HG2 VAL A 168     -12.983   7.207 -12.859  1.00 93.78           H
ATOM   2467 2HG2 VAL A 168     -12.318   8.089 -14.255  1.00 93.78           H
ATOM   2468 3HG2 VAL A 168     -12.102   6.326 -14.131  1.00 93.78           H
ATOM   2469  HN  VAL A 168     -10.865   9.689 -13.877  1.00 93.78           H
ATOM   2470  N   CYS A 169      -8.570   9.352 -11.657  1.00 94.91           N
ATOM   2471  CA  CYS A 169      -7.349   9.545 -10.892  1.00 94.91           C
ATOM   2472  C   CYS A 169      -7.622  10.587  -9.806  1.00 94.91           C
ATOM   2473  O   CYS A 169      -7.282  10.380  -8.643  1.00 94.91           O
ATOM   2474  HA  CYS A 169      -7.102   8.580 -10.449  1.00 94.91           H
ATOM   2475  CB  CYS A 169      -6.178   9.948 -11.790  1.00 94.91           C
ATOM   2476 1HB  CYS A 169      -6.478  10.762 -12.450  1.00 94.91           H
ATOM   2477 2HB  CYS A 169      -5.354  10.320 -11.181  1.00 94.91           H
ATOM   2478  SG  CYS A 169      -5.624   8.512 -12.780  1.00 94.91           S
ATOM   2479  HG  CYS A 169      -6.609   8.570 -13.671  1.00 94.91           H
ATOM   2480  HN  CYS A 169      -8.494   9.557 -12.633  1.00 94.91           H
ATOM   2481  N   PHE A 170      -8.233  11.686 -10.225  1.00 94.12           N
ATOM   2482  CA  PHE A 170      -8.527  12.775  -9.309  1.00 94.12           C
ATOM   2483  C   PHE A 170      -9.418  12.298  -8.160  1.00 94.12           C
ATOM   2484  O   PHE A 170      -9.158  12.610  -6.998  1.00 94.12           O
ATOM   2485  HA  PHE A 170      -7.576  13.125  -8.908  1.00 94.12           H
ATOM   2486  CB  PHE A 170      -9.275  13.843 -10.109  1.00 94.12           C
ATOM   2487 1HB  PHE A 170      -8.665  14.134 -10.965  1.00 94.12           H
ATOM   2488 2HB  PHE A 170     -10.193  13.410 -10.505  1.00 94.12           H
ATOM   2489  CG  PHE A 170      -9.625  15.094  -9.301  1.00 94.12           C
ATOM   2490  CD1 PHE A 170     -10.894  15.278  -8.849  1.00 94.12           C
ATOM   2491  HD1 PHE A 170     -11.662  14.535  -9.062  1.00 94.12           H
ATOM   2492  CD2 PHE A 170      -8.667  16.022  -9.035  1.00 94.12           C
ATOM   2493  HD2 PHE A 170      -7.649  15.875  -9.397  1.00 94.12           H
ATOM   2494  CE1 PHE A 170     -11.219  16.439  -8.099  1.00 94.12           C
ATOM   2495  HE1 PHE A 170     -12.236  16.587  -7.736  1.00 94.12           H
ATOM   2496  CE2 PHE A 170      -8.992  17.183  -8.285  1.00 94.12           C
ATOM   2497  HE2 PHE A 170      -8.224  17.927  -8.072  1.00 94.12           H
ATOM   2498  CZ  PHE A 170     -10.261  17.367  -7.832  1.00 94.12           C
ATOM   2499  HZ  PHE A 170     -10.510  18.259  -7.257  1.00 94.12           H
ATOM   2500  HN  PHE A 170      -8.525  11.838 -11.170  1.00 94.12           H
ATOM   2501  N   THR A 171     -10.449  11.551  -8.524  1.00 93.66           N
ATOM   2502  CA  THR A 171     -11.391  11.044  -7.539  1.00 93.66           C
ATOM   2503  C   THR A 171     -10.668  10.172  -6.510  1.00 93.66           C
ATOM   2504  O   THR A 171     -10.980  10.222  -5.321  1.00 93.66           O
ATOM   2505  HA  THR A 171     -11.813  11.892  -7.000  1.00 93.66           H
ATOM   2506  CB  THR A 171     -12.504  10.307  -8.286  1.00 93.66           C
ATOM   2507  HB  THR A 171     -12.125   9.395  -8.748  1.00 93.66           H
ATOM   2508  OG1 THR A 171     -13.024  11.282  -9.185  1.00 93.66           O
ATOM   2509  HG1 THR A 171     -12.555  11.220 -10.066  1.00 93.66           H
ATOM   2510  CG2 THR A 171     -13.689   9.965  -7.380  1.00 93.66           C
ATOM   2511 1HG2 THR A 171     -14.110  10.884  -6.971  1.00 93.66           H
ATOM   2512 2HG2 THR A 171     -13.351   9.326  -6.565  1.00 93.66           H
ATOM   2513 3HG2 THR A 171     -14.451   9.443  -7.960  1.00 93.66           H
ATOM   2514  HN  THR A 171     -10.646  11.291  -9.469  1.00 93.66           H
ATOM   2515  N   ILE A 172      -9.717   9.394  -7.005  1.00 94.78           N
ATOM   2516  CA  ILE A 172      -8.974   8.485  -6.149  1.00 94.78           C
ATOM   2517  C   ILE A 172      -8.187   9.293  -5.116  1.00 94.78           C
ATOM   2518  O   ILE A 172      -8.194   8.966  -3.930  1.00 94.78           O
ATOM   2519  HA  ILE A 172      -9.699   7.865  -5.622  1.00 94.78           H
ATOM   2520  CB  ILE A 172      -8.104   7.548  -6.990  1.00 94.78           C
ATOM   2521  HB  ILE A 172      -7.614   8.140  -7.763  1.00 94.78           H
ATOM   2522  CG1 ILE A 172      -8.958   6.495  -7.699  1.00 94.78           C
ATOM   2523 1HG1 ILE A 172      -9.347   5.785  -6.969  1.00 94.78           H
ATOM   2524 2HG1 ILE A 172      -9.818   6.974  -8.167  1.00 94.78           H
ATOM   2525  CG2 ILE A 172      -7.001   6.914  -6.140  1.00 94.78           C
ATOM   2526 1HG2 ILE A 172      -6.368   7.697  -5.722  1.00 94.78           H
ATOM   2527 2HG2 ILE A 172      -7.451   6.340  -5.330  1.00 94.78           H
ATOM   2528 3HG2 ILE A 172      -6.397   6.253  -6.762  1.00 94.78           H
ATOM   2529  CD1 ILE A 172      -8.143   5.751  -8.758  1.00 94.78           C
ATOM   2530 1HD1 ILE A 172      -7.776   6.461  -9.500  1.00 94.78           H
ATOM   2531 2HD1 ILE A 172      -7.298   5.253  -8.283  1.00 94.78           H
ATOM   2532 3HD1 ILE A 172      -8.774   5.008  -9.247  1.00 94.78           H
ATOM   2533  HN  ILE A 172      -9.453   9.377  -7.969  1.00 94.78           H
ATOM   2534  N   TRP A 173      -7.526  10.333  -5.603  1.00 93.31           N
ATOM   2535  CA  TRP A 173      -6.657  11.131  -4.756  1.00 93.31           C
ATOM   2536  C   TRP A 173      -7.521  11.789  -3.678  1.00 93.31           C
ATOM   2537  O   TRP A 173      -7.147  11.812  -2.506  1.00 93.31           O
ATOM   2538  HA  TRP A 173      -5.933  10.460  -4.295  1.00 93.31           H
ATOM   2539  CB  TRP A 173      -5.862  12.143  -5.584  1.00 93.31           C
ATOM   2540 1HB  TRP A 173      -6.532  12.615  -6.303  1.00 93.31           H
ATOM   2541 2HB  TRP A 173      -5.497  12.930  -4.925  1.00 93.31           H
ATOM   2542  CG  TRP A 173      -4.676  11.536  -6.336  1.00 93.31           C
ATOM   2543  CD1 TRP A 173      -4.532  11.375  -7.659  1.00 93.31           C
ATOM   2544  HD1 TRP A 173      -5.278  11.670  -8.397  1.00 93.31           H
ATOM   2545  CD2 TRP A 173      -3.464  11.013  -5.752  1.00 93.31           C
ATOM   2546  NE1 TRP A 173      -3.322  10.789  -7.968  1.00 93.31           N
ATOM   2547  HE1 TRP A 173      -2.989  10.568  -8.885  1.00 93.31           H
ATOM   2548  CE2 TRP A 173      -2.652  10.561  -6.772  1.00 93.31           C
ATOM   2549  CE3 TRP A 173      -3.068  10.924  -4.406  1.00 93.31           C
ATOM   2550  HE3 TRP A 173      -3.691  11.274  -3.583  1.00 93.31           H
ATOM   2551  CZ2 TRP A 173      -1.393   9.990  -6.554  1.00 93.31           C
ATOM   2552  HZ2 TRP A 173      -0.770   9.641  -7.377  1.00 93.31           H
ATOM   2553  CZ3 TRP A 173      -1.807  10.351  -4.204  1.00 93.31           C
ATOM   2554  HZ3 TRP A 173      -1.451  10.258  -3.178  1.00 93.31           H
ATOM   2555  CH2 TRP A 173      -0.977   9.891  -5.220  1.00 93.31           C
ATOM   2556  HH2 TRP A 173      -0.007   9.456  -4.980  1.00 93.31           H
ATOM   2557  HN  TRP A 173      -7.578  10.632  -6.556  1.00 93.31           H
ATOM   2558  N   VAL A 174      -8.660  12.307  -4.113  1.00 96.12           N
ATOM   2559  CA  VAL A 174      -9.569  12.985  -3.204  1.00 96.12           C
ATOM   2560  C   VAL A 174     -10.058  11.994  -2.145  1.00 96.12           C
ATOM   2561  O   VAL A 174     -10.081  12.311  -0.957  1.00 96.12           O
ATOM   2562  HA  VAL A 174      -9.009  13.779  -2.709  1.00 96.12           H
ATOM   2563  CB  VAL A 174     -10.712  13.630  -3.991  1.00 96.12           C
ATOM   2564  HB  VAL A 174     -11.167  12.860  -4.614  1.00 96.12           H
ATOM   2565  CG1 VAL A 174     -11.790  14.171  -3.049  1.00 96.12           C
ATOM   2566 1HG1 VAL A 174     -12.194  13.353  -2.453  1.00 96.12           H
ATOM   2567 2HG1 VAL A 174     -11.353  14.920  -2.389  1.00 96.12           H
ATOM   2568 3HG1 VAL A 174     -12.589  14.624  -3.634  1.00 96.12           H
ATOM   2569  CG2 VAL A 174     -10.188  14.732  -4.914  1.00 96.12           C
ATOM   2570 1HG2 VAL A 174      -9.695  15.501  -4.319  1.00 96.12           H
ATOM   2571 2HG2 VAL A 174      -9.474  14.306  -5.619  1.00 96.12           H
ATOM   2572 3HG2 VAL A 174     -11.020  15.174  -5.461  1.00 96.12           H
ATOM   2573  HN  VAL A 174      -8.965  12.270  -5.065  1.00 96.12           H
ATOM   2574  N   LEU A 175     -10.436  10.814  -2.615  1.00 91.42           N
ATOM   2575  CA  LEU A 175     -10.986   9.799  -1.732  1.00 91.42           C
ATOM   2576  C   LEU A 175      -9.933   9.409  -0.693  1.00 91.42           C
ATOM   2577  O   LEU A 175     -10.232   9.324   0.497  1.00 91.42           O
ATOM   2578  HA  LEU A 175     -11.835  10.242  -1.213  1.00 91.42           H
ATOM   2579  CB  LEU A 175     -11.518   8.616  -2.543  1.00 91.42           C
ATOM   2580 1HB  LEU A 175     -12.284   8.984  -3.226  1.00 91.42           H
ATOM   2581 2HB  LEU A 175     -10.705   8.226  -3.156  1.00 91.42           H
ATOM   2582  CG  LEU A 175     -12.108   7.459  -1.734  1.00 91.42           C
ATOM   2583  HG  LEU A 175     -11.358   7.127  -1.016  1.00 91.42           H
ATOM   2584  CD1 LEU A 175     -13.329   7.918  -0.933  1.00 91.42           C
ATOM   2585 1HD1 LEU A 175     -13.035   8.711  -0.245  1.00 91.42           H
ATOM   2586 2HD1 LEU A 175     -14.092   8.292  -1.615  1.00 91.42           H
ATOM   2587 3HD1 LEU A 175     -13.728   7.076  -0.366  1.00 91.42           H
ATOM   2588  CD2 LEU A 175     -12.430   6.267  -2.636  1.00 91.42           C
ATOM   2589 1HD2 LEU A 175     -13.154   6.569  -3.393  1.00 91.42           H
ATOM   2590 2HD2 LEU A 175     -11.518   5.922  -3.123  1.00 91.42           H
ATOM   2591 3HD2 LEU A 175     -12.849   5.459  -2.035  1.00 91.42           H
ATOM   2592  HN  LEU A 175     -10.373  10.549  -3.577  1.00 91.42           H
ATOM   2593  N   ALA A 176      -8.722   9.181  -1.181  1.00 95.93           N
ATOM   2594  CA  ALA A 176      -7.643   8.723  -0.323  1.00 95.93           C
ATOM   2595  C   ALA A 176      -7.352   9.788   0.737  1.00 95.93           C
ATOM   2596  O   ALA A 176      -7.082   9.462   1.892  1.00 95.93           O
ATOM   2597  HA  ALA A 176      -7.978   7.811   0.173  1.00 95.93           H
ATOM   2598  CB  ALA A 176      -6.415   8.398  -1.175  1.00 95.93           C
ATOM   2599 1HB  ALA A 176      -6.667   7.615  -1.891  1.00 95.93           H
ATOM   2600 2HB  ALA A 176      -6.097   9.292  -1.711  1.00 95.93           H
ATOM   2601 3HB  ALA A 176      -5.606   8.054  -0.531  1.00 95.93           H
ATOM   2602  HN  ALA A 176      -8.474   9.305  -2.142  1.00 95.93           H
ATOM   2603  N   ALA A 177      -7.418  11.039   0.306  1.00 95.72           N
ATOM   2604  CA  ALA A 177      -7.148  12.153   1.198  1.00 95.72           C
ATOM   2605  C   ALA A 177      -8.164  12.143   2.342  1.00 95.72           C
ATOM   2606  O   ALA A 177      -7.796  12.293   3.506  1.00 95.72           O
ATOM   2607  HA  ALA A 177      -6.148  12.013   1.610  1.00 95.72           H
ATOM   2608  CB  ALA A 177      -7.175  13.461   0.405  1.00 95.72           C
ATOM   2609 1HB  ALA A 177      -6.416  13.429  -0.376  1.00 95.72           H
ATOM   2610 2HB  ALA A 177      -8.158  13.590  -0.049  1.00 95.72           H
ATOM   2611 3HB  ALA A 177      -6.973  14.297   1.075  1.00 95.72           H
ATOM   2612  HN  ALA A 177      -7.650  11.296  -0.633  1.00 95.72           H
ATOM   2613  N   ALA A 178      -9.423  11.964   1.970  1.00 95.75           N
ATOM   2614  CA  ALA A 178     -10.502  11.994   2.943  1.00 95.75           C
ATOM   2615  C   ALA A 178     -10.316  10.849   3.940  1.00 95.75           C
ATOM   2616  O   ALA A 178     -10.612  10.998   5.125  1.00 95.75           O
ATOM   2617  HA  ALA A 178     -10.441  12.943   3.477  1.00 95.75           H
ATOM   2618  CB  ALA A 178     -11.847  11.923   2.217  1.00 95.75           C
ATOM   2619 1HB  ALA A 178     -11.941  12.775   1.543  1.00 95.75           H
ATOM   2620 2HB  ALA A 178     -11.901  10.998   1.643  1.00 95.75           H
ATOM   2621 3HB  ALA A 178     -12.656  11.946   2.947  1.00 95.75           H
ATOM   2622  HN  ALA A 178      -9.710  11.801   1.026  1.00 95.75           H
ATOM   2623  N   LEU A 179      -9.827   9.731   3.424  1.00 93.22           N
ATOM   2624  CA  LEU A 179      -9.664   8.539   4.239  1.00 93.22           C
ATOM   2625  C   LEU A 179      -8.478   8.733   5.186  1.00 93.22           C
ATOM   2626  O   LEU A 179      -8.228   7.897   6.053  1.00 93.22           O
ATOM   2627  HA  LEU A 179     -10.568   8.425   4.836  1.00 93.22           H
ATOM   2628  CB  LEU A 179      -9.546   7.297   3.353  1.00 93.22           C
ATOM   2629 1HB  LEU A 179      -8.766   7.474   2.614  1.00 93.22           H
ATOM   2630 2HB  LEU A 179      -9.215   6.463   3.973  1.00 93.22           H
ATOM   2631  CG  LEU A 179     -10.820   6.874   2.618  1.00 93.22           C
ATOM   2632  HG  LEU A 179     -11.218   7.744   2.097  1.00 93.22           H
ATOM   2633  CD1 LEU A 179     -10.515   5.813   1.559  1.00 93.22           C
ATOM   2634 1HD1 LEU A 179      -9.810   6.216   0.833  1.00 93.22           H
ATOM   2635 2HD1 LEU A 179     -10.080   4.935   2.038  1.00 93.22           H
ATOM   2636 3HD1 LEU A 179     -11.438   5.530   1.052  1.00 93.22           H
ATOM   2637  CD2 LEU A 179     -11.893   6.408   3.605  1.00 93.22           C
ATOM   2638 1HD2 LEU A 179     -11.519   5.557   4.173  1.00 93.22           H
ATOM   2639 2HD2 LEU A 179     -12.137   7.222   4.287  1.00 93.22           H
ATOM   2640 3HD2 LEU A 179     -12.787   6.113   3.056  1.00 93.22           H
ATOM   2641  HN  LEU A 179      -9.546   9.632   2.469  1.00 93.22           H
ATOM   2642  N   CYS A 180      -7.780   9.842   4.989  1.00 91.64           N
ATOM   2643  CA  CYS A 180      -6.592  10.128   5.776  1.00 91.64           C
ATOM   2644  C   CYS A 180      -6.970  11.128   6.870  1.00 91.64           C
ATOM   2645  O   CYS A 180      -6.128  11.520   7.676  1.00 91.64           O
ATOM   2646  HA  CYS A 180      -6.270   9.182   6.211  1.00 91.64           H
ATOM   2647  CB  CYS A 180      -5.446  10.642   4.904  1.00 91.64           C
ATOM   2648 1HB  CYS A 180      -5.752  11.551   4.385  1.00 91.64           H
ATOM   2649 2HB  CYS A 180      -4.592  10.904   5.528  1.00 91.64           H
ATOM   2650  SG  CYS A 180      -4.961   9.363   3.688  1.00 91.64           S
ATOM   2651  HG  CYS A 180      -6.134   9.313   3.064  1.00 91.64           H
ATOM   2652  HN  CYS A 180      -8.012  10.536   4.308  1.00 91.64           H
ATOM   2653  N   ILE A 181      -8.238  11.513   6.863  1.00 91.62           N
ATOM   2654  CA  ILE A 181      -8.729  12.492   7.819  1.00 91.62           C
ATOM   2655  C   ILE A 181      -8.456  11.992   9.239  1.00 91.62           C
ATOM   2656  O   ILE A 181      -7.934  12.732  10.071  1.00 91.62           O
ATOM   2657  HA  ILE A 181      -8.166  13.412   7.662  1.00 91.62           H
ATOM   2658  CB  ILE A 181     -10.201  12.811   7.551  1.00 91.62           C
ATOM   2659  HB  ILE A 181     -10.738  11.870   7.433  1.00 91.62           H
ATOM   2660  CG1 ILE A 181     -10.365  13.591   6.246  1.00 91.62           C
ATOM   2661 1HG1 ILE A 181      -9.909  14.576   6.347  1.00 91.62           H
ATOM   2662 2HG1 ILE A 181      -9.837  13.078   5.442  1.00 91.62           H
ATOM   2663  CG2 ILE A 181     -10.828  13.543   8.739  1.00 91.62           C
ATOM   2664 1HG2 ILE A 181     -10.763  12.915   9.628  1.00 91.62           H
ATOM   2665 2HG2 ILE A 181     -10.294  14.477   8.913  1.00 91.62           H
ATOM   2666 3HG2 ILE A 181     -11.875  13.757   8.522  1.00 91.62           H
ATOM   2667  CD1 ILE A 181     -11.842  13.742   5.878  1.00 91.62           C
ATOM   2668 1HD1 ILE A 181     -12.288  12.755   5.753  1.00 91.62           H
ATOM   2669 2HD1 ILE A 181     -12.361  14.278   6.673  1.00 91.62           H
ATOM   2670 3HD1 ILE A 181     -11.930  14.301   4.946  1.00 91.62           H
ATOM   2671  HN  ILE A 181      -8.924  11.169   6.221  1.00 91.62           H
ATOM   2672  N   PRO A 182      -8.803  10.734   9.541  1.00 92.90           N
ATOM   2673  CA  PRO A 182      -8.588  10.194  10.886  1.00 92.90           C
ATOM   2674  C   PRO A 182      -7.153  10.367  11.355  1.00 92.90           C
ATOM   2675  O   PRO A 182      -6.912  10.777  12.489  1.00 92.90           O
ATOM   2676  HA  PRO A 182      -9.193  10.741  11.609  1.00 92.90           H
ATOM   2677  CB  PRO A 182      -8.967   8.718  10.748  1.00 92.90           C
ATOM   2678 1HB  PRO A 182      -8.100   8.102  10.506  1.00 92.90           H
ATOM   2679 2HB  PRO A 182      -9.388   8.323  11.673  1.00 92.90           H
ATOM   2680  CG  PRO A 182      -9.990   8.719   9.619  1.00 92.90           C
ATOM   2681 1HG  PRO A 182     -10.094   7.733   9.165  1.00 92.90           H
ATOM   2682 2HG  PRO A 182     -10.982   9.000   9.972  1.00 92.90           H
ATOM   2683  CD  PRO A 182      -9.420   9.738   8.646  1.00 92.90           C
ATOM   2684 1HD  PRO A 182      -8.685   9.292   7.976  1.00 92.90           H
ATOM   2685 2HD  PRO A 182     -10.196  10.175   8.017  1.00 92.90           H
ATOM   2686  N   GLU A 183      -6.229  10.046  10.461  1.00 90.12           N
ATOM   2687  CA  GLU A 183      -4.816  10.088  10.797  1.00 90.12           C
ATOM   2688  C   GLU A 183      -4.394  11.519  11.137  1.00 90.12           C
ATOM   2689  O   GLU A 183      -3.606  11.735  12.057  1.00 90.12           O
ATOM   2690  HA  GLU A 183      -4.708   9.452  11.675  1.00 90.12           H
ATOM   2691  CB  GLU A 183      -3.965   9.521   9.659  1.00 90.12           C
ATOM   2692 1HB  GLU A 183      -4.371   9.845   8.700  1.00 90.12           H
ATOM   2693 2HB  GLU A 183      -2.923   9.806   9.803  1.00 90.12           H
ATOM   2694  CG  GLU A 183      -3.998   7.992   9.658  1.00 90.12           C
ATOM   2695 1HG  GLU A 183      -3.198   7.607   9.027  1.00 90.12           H
ATOM   2696 2HG  GLU A 183      -3.815   7.620  10.667  1.00 90.12           H
ATOM   2697  CD  GLU A 183      -5.347   7.473   9.155  1.00 90.12           C
ATOM   2698  OE1 GLU A 183      -5.566   6.249   9.281  1.00 90.12           O
ATOM   2699  OE2 GLU A 183      -6.127   8.312   8.656  1.00 90.12           O
ATOM   2700  HN  GLU A 183      -6.432   9.763   9.524  1.00 90.12           H
ATOM   2701  N   ILE A 184      -4.936  12.459  10.377  1.00 91.37           N
ATOM   2702  CA  ILE A 184      -4.576  13.857  10.544  1.00 91.37           C
ATOM   2703  C   ILE A 184      -4.962  14.314  11.952  1.00 91.37           C
ATOM   2704  O   ILE A 184      -4.213  15.045  12.598  1.00 91.37           O
ATOM   2705  HA  ILE A 184      -3.493  13.929  10.442  1.00 91.37           H
ATOM   2706  CB  ILE A 184      -5.193  14.705   9.430  1.00 91.37           C
ATOM   2707  HB  ILE A 184      -6.258  14.480   9.380  1.00 91.37           H
ATOM   2708  CG1 ILE A 184      -4.590  14.348   8.070  1.00 91.37           C
ATOM   2709 1HG1 ILE A 184      -3.564  14.711   8.017  1.00 91.37           H
ATOM   2710 2HG1 ILE A 184      -4.552  13.264   7.959  1.00 91.37           H
ATOM   2711  CG2 ILE A 184      -5.061  16.198   9.741  1.00 91.37           C
ATOM   2712 1HG2 ILE A 184      -5.575  16.421  10.677  1.00 91.37           H
ATOM   2713 2HG2 ILE A 184      -4.007  16.457   9.835  1.00 91.37           H
ATOM   2714 3HG2 ILE A 184      -5.508  16.778   8.934  1.00 91.37           H
ATOM   2715  CD1 ILE A 184      -5.412  14.954   6.930  1.00 91.37           C
ATOM   2716 1HD1 ILE A 184      -6.431  14.570   6.973  1.00 91.37           H
ATOM   2717 2HD1 ILE A 184      -5.428  16.039   7.031  1.00 91.37           H
ATOM   2718 3HD1 ILE A 184      -4.961  14.684   5.975  1.00 91.37           H
ATOM   2719  HN  ILE A 184      -5.609  12.279   9.660  1.00 91.37           H
ATOM   2720  N   LEU A 185      -6.131  13.865  12.386  1.00 91.14           N
ATOM   2721  CA  LEU A 185      -6.726  14.385  13.605  1.00 91.14           C
ATOM   2722  C   LEU A 185      -6.022  13.767  14.815  1.00 91.14           C
ATOM   2723  O   LEU A 185      -5.620  14.479  15.734  1.00 91.14           O
ATOM   2724  HA  LEU A 185      -6.556  15.461  13.619  1.00 91.14           H
ATOM   2725  CB  LEU A 185      -8.240  14.166  13.597  1.00 91.14           C
ATOM   2726 1HB  LEU A 185      -8.434  13.108  13.421  1.00 91.14           H
ATOM   2727 2HB  LEU A 185      -8.626  14.399  14.590  1.00 91.14           H
ATOM   2728  CG  LEU A 185      -9.030  14.979  12.570  1.00 91.14           C
ATOM   2729  HG  LEU A 185      -8.660  14.725  11.576  1.00 91.14           H
ATOM   2730  CD1 LEU A 185     -10.515  14.612  12.605  1.00 91.14           C
ATOM   2731 1HD1 LEU A 185     -10.634  13.553  12.379  1.00 91.14           H
ATOM   2732 2HD1 LEU A 185     -10.917  14.819  13.597  1.00 91.14           H
ATOM   2733 3HD1 LEU A 185     -11.054  15.204  11.865  1.00 91.14           H
ATOM   2734  CD2 LEU A 185      -8.805  16.479  12.767  1.00 91.14           C
ATOM   2735 1HD2 LEU A 185      -9.132  16.767  13.766  1.00 91.14           H
ATOM   2736 2HD2 LEU A 185      -7.745  16.706  12.652  1.00 91.14           H
ATOM   2737 3HD2 LEU A 185      -9.378  17.033  12.023  1.00 91.14           H
ATOM   2738  HN  LEU A 185      -6.667  13.161  11.920  1.00 91.14           H
ATOM   2739  N   TYR A 186      -5.893  12.449  14.775  1.00 91.06           N
ATOM   2740  CA  TYR A 186      -5.641  11.685  15.985  1.00 91.06           C
ATOM   2741  C   TYR A 186      -4.188  11.211  16.042  1.00 91.06           C
ATOM   2742  O   TYR A 186      -3.775  10.578  17.012  1.00 91.06           O
ATOM   2743  HA  TYR A 186      -5.838  12.333  16.839  1.00 91.06           H
ATOM   2744  CB  TYR A 186      -6.561  10.464  15.911  1.00 91.06           C
ATOM   2745 1HB  TYR A 186      -6.259   9.845  15.066  1.00 91.06           H
ATOM   2746 2HB  TYR A 186      -6.424   9.864  16.810  1.00 91.06           H
ATOM   2747  CG  TYR A 186      -8.044  10.810  15.768  1.00 91.06           C
ATOM   2748  CD1 TYR A 186      -8.626  11.723  16.624  1.00 91.06           C
ATOM   2749  HD1 TYR A 186      -8.028  12.197  17.402  1.00 91.06           H
ATOM   2750  CD2 TYR A 186      -8.800  10.209  14.782  1.00 91.06           C
ATOM   2751  HD2 TYR A 186      -8.341   9.489  14.105  1.00 91.06           H
ATOM   2752  CE1 TYR A 186     -10.022  12.048  16.489  1.00 91.06           C
ATOM   2753  HE1 TYR A 186     -10.494  12.767  17.159  1.00 91.06           H
ATOM   2754  CE2 TYR A 186     -10.197  10.535  14.647  1.00 91.06           C
ATOM   2755  HE2 TYR A 186     -10.806  10.068  13.873  1.00 91.06           H
ATOM   2756  CZ  TYR A 186     -10.738  11.438  15.507  1.00 91.06           C
ATOM   2757  OH  TYR A 186     -12.057  11.746  15.379  1.00 91.06           O
ATOM   2758  HH  TYR A 186     -12.464  11.206  14.643  1.00 91.06           H
ATOM   2759  HN  TYR A 186      -5.957  11.906  13.938  1.00 91.06           H
ATOM   2760  N   SER A 187      -3.451  11.536  14.990  1.00 92.18           N
ATOM   2761  CA  SER A 187      -2.013  11.325  14.989  1.00 92.18           C
ATOM   2762  C   SER A 187      -1.339  12.312  15.944  1.00 92.18           C
ATOM   2763  O   SER A 187      -1.489  13.524  15.797  1.00 92.18           O
ATOM   2764  HA  SER A 187      -1.871  10.301  15.334  1.00 92.18           H
ATOM   2765  CB  SER A 187      -1.436  11.472  13.580  1.00 92.18           C
ATOM   2766 1HB  SER A 187      -1.641  12.475  13.207  1.00 92.18           H
ATOM   2767 2HB  SER A 187      -0.352  11.362  13.619  1.00 92.18           H
ATOM   2768  OG  SER A 187      -1.977  10.511  12.678  1.00 92.18           O
ATOM   2769  HG  SER A 187      -2.354  10.970  11.874  1.00 92.18           H
ATOM   2770  HN  SER A 187      -3.820  11.935  14.150  1.00 92.18           H
ATOM   2771  N   GLN A 188      -0.612  11.756  16.902  1.00 85.27           N
ATOM   2772  CA  GLN A 188       0.186  12.570  17.803  1.00 85.27           C
ATOM   2773  C   GLN A 188       1.377  11.766  18.330  1.00 85.27           C
ATOM   2774  O   GLN A 188       1.439  10.551  18.150  1.00 85.27           O
ATOM   2775  HA  GLN A 188       0.541  13.406  17.201  1.00 85.27           H
ATOM   2776  CB  GLN A 188      -0.664  13.108  18.956  1.00 85.27           C
ATOM   2777 1HB  GLN A 188      -0.040  13.692  19.631  1.00 85.27           H
ATOM   2778 2HB  GLN A 188      -1.428  13.780  18.565  1.00 85.27           H
ATOM   2779  CG  GLN A 188      -1.329  11.965  19.726  1.00 85.27           C
ATOM   2780 1HG  GLN A 188      -1.886  11.332  19.036  1.00 85.27           H
ATOM   2781 2HG  GLN A 188      -0.564  11.339  20.186  1.00 85.27           H
ATOM   2782  CD  GLN A 188      -2.270  12.506  20.805  1.00 85.27           C
ATOM   2783  OE1 GLN A 188      -2.379  13.700  21.028  1.00 85.27           O
ATOM   2784  NE2 GLN A 188      -2.942  11.562  21.459  1.00 85.27           N
ATOM   2785 1HE2 GLN A 188      -2.806  10.599  21.226  1.00 85.27           H
ATOM   2786 2HE2 GLN A 188      -3.583  11.816  22.183  1.00 85.27           H
ATOM   2787  HN  GLN A 188      -0.563  10.771  17.067  1.00 85.27           H
ATOM   2788  N   ILE A 189       2.295  12.478  18.968  1.00 89.67           N
ATOM   2789  CA  ILE A 189       3.413  11.832  19.634  1.00 89.67           C
ATOM   2790  C   ILE A 189       2.987  11.408  21.041  1.00 89.67           C
ATOM   2791  O   ILE A 189       2.566  12.239  21.843  1.00 89.67           O
ATOM   2792  HA  ILE A 189       3.660  10.937  19.064  1.00 89.67           H
ATOM   2793  CB  ILE A 189       4.645  12.738  19.612  1.00 89.67           C
ATOM   2794  HB  ILE A 189       4.384  13.683  20.089  1.00 89.67           H
ATOM   2795  CG1 ILE A 189       5.065  13.058  18.176  1.00 89.67           C
ATOM   2796 1HG1 ILE A 189       5.393  12.146  17.678  1.00 89.67           H
ATOM   2797 2HG1 ILE A 189       4.208  13.435  17.618  1.00 89.67           H
ATOM   2798  CG2 ILE A 189       5.791  12.126  20.421  1.00 89.67           C
ATOM   2799 1HG2 ILE A 189       5.474  11.992  21.455  1.00 89.67           H
ATOM   2800 2HG2 ILE A 189       6.060  11.159  19.996  1.00 89.67           H
ATOM   2801 3HG2 ILE A 189       6.654  12.790  20.389  1.00 89.67           H
ATOM   2802  CD1 ILE A 189       6.192  14.093  18.152  1.00 89.67           C
ATOM   2803 1HD1 ILE A 189       5.851  15.012  18.629  1.00 89.67           H
ATOM   2804 2HD1 ILE A 189       7.056  13.702  18.689  1.00 89.67           H
ATOM   2805 3HD1 ILE A 189       6.471  14.302  17.119  1.00 89.67           H
ATOM   2806  HN  ILE A 189       2.282  13.476  19.035  1.00 89.67           H
ATOM   2807  N   LYS A 190       3.111  10.114  21.297  1.00 84.56           N
ATOM   2808  CA  LYS A 190       2.907   9.593  22.638  1.00 84.56           C
ATOM   2809  C   LYS A 190       4.262   9.248  23.259  1.00 84.56           C
ATOM   2810  O   LYS A 190       5.076   8.564  22.641  1.00 84.56           O
ATOM   2811  HA  LYS A 190       2.448  10.385  23.230  1.00 84.56           H
ATOM   2812  CB  LYS A 190       1.925   8.420  22.614  1.00 84.56           C
ATOM   2813 1HB  LYS A 190       1.011   8.716  22.100  1.00 84.56           H
ATOM   2814 2HB  LYS A 190       2.355   7.593  22.048  1.00 84.56           H
ATOM   2815  CG  LYS A 190       1.591   7.955  24.033  1.00 84.56           C
ATOM   2816 1HG  LYS A 190       2.506   7.668  24.550  1.00 84.56           H
ATOM   2817 2HG  LYS A 190       1.152   8.779  24.595  1.00 84.56           H
ATOM   2818  CD  LYS A 190       0.620   6.772  24.008  1.00 84.56           C
ATOM   2819 1HD  LYS A 190      -0.332   7.088  23.582  1.00 84.56           H
ATOM   2820 2HD  LYS A 190       1.014   5.988  23.362  1.00 84.56           H
ATOM   2821  CE  LYS A 190       0.396   6.217  25.416  1.00 84.56           C
ATOM   2822 1HE  LYS A 190       1.334   6.228  25.971  1.00 84.56           H
ATOM   2823 2HE  LYS A 190      -0.303   6.854  25.957  1.00 84.56           H
ATOM   2824  NZ  LYS A 190      -0.132   4.836  25.350  1.00 84.56           N
ATOM   2825 1HZ  LYS A 190      -0.536   4.586  26.246  1.00 84.56           H
ATOM   2826 2HZ  LYS A 190      -0.844   4.780  24.630  1.00 84.56           H
ATOM   2827 3HZ  LYS A 190       0.623   4.196  25.129  1.00 84.56           H
ATOM   2828  HN  LYS A 190       3.347   9.427  20.609  1.00 84.56           H
ATOM   2829  N   GLU A 191       4.462   9.737  24.474  1.00 74.18           N
ATOM   2830  CA  GLU A 191       5.648   9.385  25.237  1.00 74.18           C
ATOM   2831  C   GLU A 191       5.321   8.283  26.247  1.00 74.18           C
ATOM   2832  O   GLU A 191       4.443   8.451  27.092  1.00 74.18           O
ATOM   2833  HA  GLU A 191       6.364   9.014  24.504  1.00 74.18           H
ATOM   2834  CB  GLU A 191       6.235  10.613  25.936  1.00 74.18           C
ATOM   2835 1HB  GLU A 191       6.363  11.420  25.214  1.00 74.18           H
ATOM   2836 2HB  GLU A 191       5.607  10.888  26.783  1.00 74.18           H
ATOM   2837  CG  GLU A 191       7.621  10.308  26.507  1.00 74.18           C
ATOM   2838 1HG  GLU A 191       7.538   9.555  27.291  1.00 74.18           H
ATOM   2839 2HG  GLU A 191       8.255   9.887  25.727  1.00 74.18           H
ATOM   2840  CD  GLU A 191       8.271  11.572  27.073  1.00 74.18           C
ATOM   2841  OE1 GLU A 191       9.410  11.449  27.574  1.00 74.18           O
ATOM   2842  OE2 GLU A 191       7.614  12.632  26.993  1.00 74.18           O
ATOM   2843  HN  GLU A 191       3.833  10.362  24.936  1.00 74.18           H
ATOM   2844  N   GLU A 192       6.045   7.180  26.126  1.00 73.06           N
ATOM   2845  CA  GLU A 192       5.814   6.035  26.990  1.00 73.06           C
ATOM   2846  C   GLU A 192       7.145   5.390  27.384  1.00 73.06           C
ATOM   2847  O   GLU A 192       7.945   5.034  26.521  1.00 73.06           O
ATOM   2848  HA  GLU A 192       5.321   6.435  27.876  1.00 73.06           H
ATOM   2849  CB  GLU A 192       4.890   5.018  26.317  1.00 73.06           C
ATOM   2850 1HB  GLU A 192       3.970   5.510  26.003  1.00 73.06           H
ATOM   2851 2HB  GLU A 192       5.418   4.527  25.499  1.00 73.06           H
ATOM   2852  CG  GLU A 192       4.487   3.912  27.295  1.00 73.06           C
ATOM   2853 1HG  GLU A 192       5.252   3.136  27.307  1.00 73.06           H
ATOM   2854 2HG  GLU A 192       4.430   4.318  28.305  1.00 73.06           H
ATOM   2855  CD  GLU A 192       3.139   3.302  26.907  1.00 73.06           C
ATOM   2856  OE1 GLU A 192       2.652   2.458  27.690  1.00 73.06           O
ATOM   2857  OE2 GLU A 192       2.626   3.693  25.837  1.00 73.06           O
ATOM   2858  HN  GLU A 192       6.777   7.062  25.455  1.00 73.06           H
ATOM   2859  N   SER A 193       7.340   5.260  28.688  1.00 73.41           N
ATOM   2860  CA  SER A 193       8.554   4.654  29.207  1.00 73.41           C
ATOM   2861  C   SER A 193       9.779   5.404  28.680  1.00 73.41           C
ATOM   2862  O   SER A 193      10.830   4.804  28.456  1.00 73.41           O
ATOM   2863  HA  SER A 193       8.484   4.749  30.290  1.00 73.41           H
ATOM   2864  CB  SER A 193       8.635   3.174  28.829  1.00 73.41           C
ATOM   2865 1HB  SER A 193       8.762   3.081  27.751  1.00 73.41           H
ATOM   2866 2HB  SER A 193       9.516   2.729  29.293  1.00 73.41           H
ATOM   2867  OG  SER A 193       7.473   2.455  29.234  1.00 73.41           O
ATOM   2868  HG  SER A 193       7.526   1.510  28.913  1.00 73.41           H
ATOM   2869  HN  SER A 193       6.687   5.560  29.384  1.00 73.41           H
ATOM   2870  N   GLY A 194       9.604   6.704  28.497  1.00 81.18           N
ATOM   2871  CA  GLY A 194      10.702   7.555  28.069  1.00 81.18           C
ATOM   2872  C   GLY A 194      10.982   7.378  26.575  1.00 81.18           C
ATOM   2873  O   GLY A 194      11.968   7.903  26.059  1.00 81.18           O
ATOM   2874 1HA  GLY A 194      10.462   8.597  28.277  1.00 81.18           H
ATOM   2875 2HA  GLY A 194      11.598   7.314  28.642  1.00 81.18           H
ATOM   2876  HN  GLY A 194       8.733   7.176  28.636  1.00 81.18           H
ATOM   2877  N   ILE A 195      10.098   6.638  25.923  1.00 80.03           N
ATOM   2878  CA  ILE A 195      10.199   6.444  24.487  1.00 80.03           C
ATOM   2879  C   ILE A 195       9.107   7.258  23.789  1.00 80.03           C
ATOM   2880  O   ILE A 195       7.927   7.124  24.110  1.00 80.03           O
ATOM   2881  HA  ILE A 195      11.169   6.827  24.173  1.00 80.03           H
ATOM   2882  CB  ILE A 195      10.168   4.953  24.144  1.00 80.03           C
ATOM   2883  HB  ILE A 195       9.226   4.539  24.505  1.00 80.03           H
ATOM   2884  CG1 ILE A 195      11.294   4.203  24.858  1.00 80.03           C
ATOM   2885 1HG1 ILE A 195      12.259   4.594  24.534  1.00 80.03           H
ATOM   2886 2HG1 ILE A 195      11.226   4.374  25.933  1.00 80.03           H
ATOM   2887  CG2 ILE A 195      10.206   4.737  22.630  1.00 80.03           C
ATOM   2888 1HG2 ILE A 195       9.341   5.219  22.173  1.00 80.03           H
ATOM   2889 2HG2 ILE A 195      11.120   5.170  22.224  1.00 80.03           H
ATOM   2890 3HG2 ILE A 195      10.183   3.669  22.414  1.00 80.03           H
ATOM   2891  CD1 ILE A 195      11.223   2.702  24.569  1.00 80.03           C
ATOM   2892 1HD1 ILE A 195      10.267   2.310  24.917  1.00 80.03           H
ATOM   2893 2HD1 ILE A 195      11.316   2.534  23.496  1.00 80.03           H
ATOM   2894 3HD1 ILE A 195      12.035   2.193  25.089  1.00 80.03           H
ATOM   2895  HN  ILE A 195       9.325   6.176  26.359  1.00 80.03           H
ATOM   2896  N   ALA A 196       9.540   8.084  22.848  1.00 91.05           N
ATOM   2897  CA  ALA A 196       8.608   8.845  22.034  1.00 91.05           C
ATOM   2898  C   ALA A 196       8.109   7.969  20.883  1.00 91.05           C
ATOM   2899  O   ALA A 196       8.907   7.426  20.121  1.00 91.05           O
ATOM   2900  HA  ALA A 196       7.762   9.117  22.665  1.00 91.05           H
ATOM   2901  CB  ALA A 196       9.287  10.124  21.541  1.00 91.05           C
ATOM   2902 1HB  ALA A 196       9.596  10.724  22.397  1.00 91.05           H
ATOM   2903 2HB  ALA A 196      10.162   9.865  20.945  1.00 91.05           H
ATOM   2904 3HB  ALA A 196       8.588  10.695  20.931  1.00 91.05           H
ATOM   2905  HN  ALA A 196      10.506   8.236  22.638  1.00 91.05           H
ATOM   2906  N   ILE A 197       6.792   7.860  20.792  1.00 86.63           N
ATOM   2907  CA  ILE A 197       6.178   7.036  19.765  1.00 86.63           C
ATOM   2908  C   ILE A 197       5.170   7.875  18.978  1.00 86.63           C
ATOM   2909  O   ILE A 197       4.302   8.520  19.565  1.00 86.63           O
ATOM   2910  HA  ILE A 197       6.969   6.718  19.085  1.00 86.63           H
ATOM   2911  CB  ILE A 197       5.577   5.771  20.382  1.00 86.63           C
ATOM   2912  HB  ILE A 197       4.832   6.071  21.118  1.00 86.63           H
ATOM   2913  CG1 ILE A 197       6.644   4.961  21.122  1.00 86.63           C
ATOM   2914 1HG1 ILE A 197       7.410   4.635  20.419  1.00 86.63           H
ATOM   2915 2HG1 ILE A 197       7.137   5.592  21.861  1.00 86.63           H
ATOM   2916  CG2 ILE A 197       4.855   4.935  19.323  1.00 86.63           C
ATOM   2917 1HG2 ILE A 197       4.051   5.524  18.881  1.00 86.63           H
ATOM   2918 2HG2 ILE A 197       5.561   4.643  18.546  1.00 86.63           H
ATOM   2919 3HG2 ILE A 197       4.437   4.042  19.788  1.00 86.63           H
ATOM   2920  CD1 ILE A 197       6.026   3.744  21.813  1.00 86.63           C
ATOM   2921 1HD1 ILE A 197       5.278   4.075  22.532  1.00 86.63           H
ATOM   2922 2HD1 ILE A 197       5.556   3.103  21.067  1.00 86.63           H
ATOM   2923 3HD1 ILE A 197       6.806   3.186  22.331  1.00 86.63           H
ATOM   2924  HN  ILE A 197       6.149   8.321  21.404  1.00 86.63           H
ATOM   2925  N   CYS A 198       5.318   7.841  17.662  1.00 92.39           N
ATOM   2926  CA  CYS A 198       4.312   8.407  16.780  1.00 92.39           C
ATOM   2927  C   CYS A 198       3.198   7.374  16.596  1.00 92.39           C
ATOM   2928  O   CYS A 198       3.402   6.343  15.957  1.00 92.39           O
ATOM   2929  HA  CYS A 198       3.932   9.302  17.273  1.00 92.39           H
ATOM   2930  CB  CYS A 198       4.913   8.843  15.443  1.00 92.39           C
ATOM   2931 1HB  CYS A 198       5.628   9.650  15.602  1.00 92.39           H
ATOM   2932 2HB  CYS A 198       5.461   8.015  14.994  1.00 92.39           H
ATOM   2933  SG  CYS A 198       3.586   9.398  14.312  1.00 92.39           S
ATOM   2934  HN  CYS A 198       6.107   7.436  17.199  1.00 92.39           H
ATOM   2935  N   THR A 199       2.045   7.687  17.168  1.00 90.33           N
ATOM   2936  CA  THR A 199       0.902   6.792  17.086  1.00 90.33           C
ATOM   2937  C   THR A 199      -0.395   7.594  16.962  1.00 90.33           C
ATOM   2938  O   THR A 199      -0.400   8.808  17.160  1.00 90.33           O
ATOM   2939  HA  THR A 199       0.998   6.195  16.180  1.00 90.33           H
ATOM   2940  CB  THR A 199       0.933   5.873  18.309  1.00 90.33           C
ATOM   2941  HB  THR A 199       1.940   5.495  18.487  1.00 90.33           H
ATOM   2942  OG1 THR A 199      -0.053   4.885  18.026  1.00 90.33           O
ATOM   2943  HG1 THR A 199       0.054   4.107  18.645  1.00 90.33           H
ATOM   2944  CG2 THR A 199       0.417   6.563  19.574  1.00 90.33           C
ATOM   2945 1HG2 THR A 199      -0.614   6.881  19.419  1.00 90.33           H
ATOM   2946 2HG2 THR A 199       1.037   7.433  19.792  1.00 90.33           H
ATOM   2947 3HG2 THR A 199       0.460   5.866  20.411  1.00 90.33           H
ATOM   2948  HN  THR A 199       1.884   8.531  17.679  1.00 90.33           H
ATOM   2949  N   MET A 200      -1.463   6.883  16.633  1.00 88.90           N
ATOM   2950  CA  MET A 200      -2.798   7.449  16.729  1.00 88.90           C
ATOM   2951  C   MET A 200      -3.392   7.220  18.120  1.00 88.90           C
ATOM   2952  O   MET A 200      -3.281   6.128  18.675  1.00 88.90           O
ATOM   2953  HA  MET A 200      -2.677   8.517  16.550  1.00 88.90           H
ATOM   2954  CB  MET A 200      -3.702   6.807  15.675  1.00 88.90           C
ATOM   2955 1HB  MET A 200      -3.659   5.721  15.767  1.00 88.90           H
ATOM   2956 2HB  MET A 200      -4.737   7.100  15.851  1.00 88.90           H
ATOM   2957  CG  MET A 200      -3.281   7.222  14.264  1.00 88.90           C
ATOM   2958 1HG  MET A 200      -2.960   8.264  14.263  1.00 88.90           H
ATOM   2959 2HG  MET A 200      -2.428   6.626  13.940  1.00 88.90           H
ATOM   2960  SD  MET A 200      -4.642   7.003  13.131  1.00 88.90           S
ATOM   2961  CE  MET A 200      -4.876   5.238  13.264  1.00 88.90           C
ATOM   2962 1HE  MET A 200      -3.961   4.727  12.963  1.00 88.90           H
ATOM   2963 2HE  MET A 200      -5.112   4.980  14.296  1.00 88.90           H
ATOM   2964 3HE  MET A 200      -5.695   4.930  12.615  1.00 88.90           H
ATOM   2965  HN  MET A 200      -1.428   5.938  16.308  1.00 88.90           H
ATOM   2966  N   VAL A 201      -4.011   8.268  18.644  1.00 91.50           N
ATOM   2967  CA  VAL A 201      -4.738   8.159  19.897  1.00 91.50           C
ATOM   2968  C   VAL A 201      -6.200   8.548  19.669  1.00 91.50           C
ATOM   2969  O   VAL A 201      -6.490   9.666  19.246  1.00 91.50           O
ATOM   2970  HA  VAL A 201      -4.697   7.116  20.211  1.00 91.50           H
ATOM   2971  CB  VAL A 201      -4.055   9.005  20.974  1.00 91.50           C
ATOM   2972  HB  VAL A 201      -4.116  10.049  20.669  1.00 91.50           H
ATOM   2973  CG1 VAL A 201      -4.774   8.866  22.318  1.00 91.50           C
ATOM   2974 1HG1 VAL A 201      -5.807   9.199  22.214  1.00 91.50           H
ATOM   2975 2HG1 VAL A 201      -4.759   7.822  22.632  1.00 91.50           H
ATOM   2976 3HG1 VAL A 201      -4.268   9.477  23.065  1.00 91.50           H
ATOM   2977  CG2 VAL A 201      -2.576   8.638  21.103  1.00 91.50           C
ATOM   2978 1HG2 VAL A 201      -2.484   7.587  21.375  1.00 91.50           H
ATOM   2979 2HG2 VAL A 201      -2.074   8.813  20.151  1.00 91.50           H
ATOM   2980 3HG2 VAL A 201      -2.115   9.254  21.875  1.00 91.50           H
ATOM   2981  HN  VAL A 201      -4.020   9.178  18.228  1.00 91.50           H
ATOM   2982  N   TYR A 202      -7.083   7.603  19.960  1.00 91.35           N
ATOM   2983  CA  TYR A 202      -8.500   7.802  19.712  1.00 91.35           C
ATOM   2984  C   TYR A 202      -9.195   8.385  20.945  1.00 91.35           C
ATOM   2985  O   TYR A 202      -8.841   8.055  22.075  1.00 91.35           O
ATOM   2986  HA  TYR A 202      -8.602   8.502  18.882  1.00 91.35           H
ATOM   2987  CB  TYR A 202      -9.077   6.415  19.425  1.00 91.35           C
ATOM   2988 1HB  TYR A 202      -8.871   5.763  20.274  1.00 91.35           H
ATOM   2989 2HB  TYR A 202     -10.161   6.493  19.340  1.00 91.35           H
ATOM   2990  CG  TYR A 202      -8.527   5.763  18.155  1.00 91.35           C
ATOM   2991  CD1 TYR A 202      -9.123   6.015  16.936  1.00 91.35           C
ATOM   2992  HD1 TYR A 202      -9.986   6.678  16.878  1.00 91.35           H
ATOM   2993  CD2 TYR A 202      -7.434   4.924  18.228  1.00 91.35           C
ATOM   2994  HD2 TYR A 202      -6.963   4.725  19.191  1.00 91.35           H
ATOM   2995  CE1 TYR A 202      -8.605   5.401  15.740  1.00 91.35           C
ATOM   2996  HE1 TYR A 202      -9.066   5.591  14.771  1.00 91.35           H
ATOM   2997  CE2 TYR A 202      -6.915   4.310  17.033  1.00 91.35           C
ATOM   2998  HE2 TYR A 202      -6.053   3.646  17.076  1.00 91.35           H
ATOM   2999  CZ  TYR A 202      -7.526   4.580  15.848  1.00 91.35           C
ATOM   3000  OH  TYR A 202      -7.037   4.000  14.719  1.00 91.35           O
ATOM   3001  HH  TYR A 202      -7.739   3.991  14.007  1.00 91.35           H
ATOM   3002  HN  TYR A 202      -6.843   6.717  20.356  1.00 91.35           H
ATOM   3003  N   PRO A 203     -10.193   9.258  20.750  1.00 85.99           N
ATOM   3004  CA  PRO A 203     -10.867   9.899  21.883  1.00 85.99           C
ATOM   3005  C   PRO A 203     -11.698   8.915  22.690  1.00 85.99           C
ATOM   3006  O   PRO A 203     -12.219   7.944  22.145  1.00 85.99           O
ATOM   3007  HA  PRO A 203     -10.131  10.292  22.584  1.00 85.99           H
ATOM   3008  CB  PRO A 203     -11.736  10.973  21.227  1.00 85.99           C
ATOM   3009 1HB  PRO A 203     -12.659  11.137  21.783  1.00 85.99           H
ATOM   3010 2HB  PRO A 203     -11.220  11.932  21.177  1.00 85.99           H
ATOM   3011  CG  PRO A 203     -12.010  10.422  19.856  1.00 85.99           C
ATOM   3012 1HG  PRO A 203     -12.863   9.744  19.867  1.00 85.99           H
ATOM   3013 2HG  PRO A 203     -12.245  11.218  19.151  1.00 85.99           H
ATOM   3014  CD  PRO A 203     -10.753   9.702  19.461  1.00 85.99           C
ATOM   3015 1HD  PRO A 203     -10.963   8.859  18.803  1.00 85.99           H
ATOM   3016 2HD  PRO A 203     -10.065  10.359  18.929  1.00 85.99           H
ATOM   3017  N   SER A 204     -11.801   9.197  23.981  1.00 77.85           N
ATOM   3018  CA  SER A 204     -12.215   8.184  24.937  1.00 77.85           C
ATOM   3019  C   SER A 204     -13.637   7.716  24.620  1.00 77.85           C
ATOM   3020  O   SER A 204     -13.951   6.535  24.759  1.00 77.85           O
ATOM   3021  HA  SER A 204     -11.507   7.365  24.815  1.00 77.85           H
ATOM   3022  CB  SER A 204     -12.138   8.715  26.370  1.00 77.85           C
ATOM   3023 1HB  SER A 204     -12.570   7.982  27.051  1.00 77.85           H
ATOM   3024 2HB  SER A 204     -11.093   8.838  26.655  1.00 77.85           H
ATOM   3025  OG  SER A 204     -12.820   9.958  26.516  1.00 77.85           O
ATOM   3026  HG  SER A 204     -13.805   9.802  26.582  1.00 77.85           H
ATOM   3027  HN  SER A 204     -11.607  10.095  24.375  1.00 77.85           H
ATOM   3028  N   ASP A 205     -14.459   8.667  24.201  1.00 72.52           N
ATOM   3029  CA  ASP A 205     -15.900   8.485  24.251  1.00 72.52           C
ATOM   3030  C   ASP A 205     -16.298   7.336  23.322  1.00 72.52           C
ATOM   3031  O   ASP A 205     -17.097   6.480  23.696  1.00 72.52           O
ATOM   3032  HA  ASP A 205     -16.126   8.274  25.296  1.00 72.52           H
ATOM   3033  CB  ASP A 205     -16.630   9.746  23.782  1.00 72.52           C
ATOM   3034 1HB  ASP A 205     -16.301  10.009  22.777  1.00 72.52           H
ATOM   3035 2HB  ASP A 205     -17.701   9.550  23.727  1.00 72.52           H
ATOM   3036  CG  ASP A 205     -16.368  10.916  24.733  1.00 72.52           C
ATOM   3037  OD1 ASP A 205     -15.780  10.656  25.804  1.00 72.52           O
ATOM   3038  OD2 ASP A 205     -16.763  12.044  24.366  1.00 72.52           O
ATOM   3039  HN  ASP A 205     -14.156   9.546  23.833  1.00 72.52           H
ATOM   3040  N   GLU A 206     -15.721   7.355  22.130  1.00 75.50           N
ATOM   3041  CA  GLU A 206     -16.056   6.364  21.121  1.00 75.50           C
ATOM   3042  C   GLU A 206     -14.784   5.725  20.561  1.00 75.50           C
ATOM   3043  O   GLU A 206     -14.753   5.302  19.406  1.00 75.50           O
ATOM   3044  HA  GLU A 206     -16.650   5.612  21.640  1.00 75.50           H
ATOM   3045  CB  GLU A 206     -16.897   6.983  20.002  1.00 75.50           C
ATOM   3046 1HB  GLU A 206     -16.383   7.855  19.596  1.00 75.50           H
ATOM   3047 2HB  GLU A 206     -17.122   6.227  19.250  1.00 75.50           H
ATOM   3048  CG  GLU A 206     -18.244   7.474  20.537  1.00 75.50           C
ATOM   3049 1HG  GLU A 206     -18.506   6.919  21.437  1.00 75.50           H
ATOM   3050 2HG  GLU A 206     -18.166   8.524  20.821  1.00 75.50           H
ATOM   3051  CD  GLU A 206     -19.344   7.305  19.487  1.00 75.50           C
ATOM   3052  OE1 GLU A 206     -20.396   6.738  19.855  1.00 75.50           O
ATOM   3053  OE2 GLU A 206     -19.109   7.746  18.342  1.00 75.50           O
ATOM   3054  HN  GLU A 206     -15.038   8.029  21.849  1.00 75.50           H
ATOM   3055  N   SER A 207     -13.764   5.675  21.405  1.00 87.72           N
ATOM   3056  CA  SER A 207     -12.448   5.243  20.965  1.00 87.72           C
ATOM   3057  C   SER A 207     -12.556   3.904  20.232  1.00 87.72           C
ATOM   3058  O   SER A 207     -11.990   3.736  19.153  1.00 87.72           O
ATOM   3059  HA  SER A 207     -12.100   6.023  20.288  1.00 87.72           H
ATOM   3060  CB  SER A 207     -11.483   5.125  22.146  1.00 87.72           C
ATOM   3061 1HB  SER A 207     -10.540   4.699  21.803  1.00 87.72           H
ATOM   3062 2HB  SER A 207     -11.261   6.120  22.534  1.00 87.72           H
ATOM   3063  OG  SER A 207     -12.016   4.317  23.192  1.00 87.72           O
ATOM   3064  HG  SER A 207     -11.481   4.443  24.028  1.00 87.72           H
ATOM   3065  HN  SER A 207     -13.825   5.924  22.372  1.00 87.72           H
ATOM   3066  N   THR A 208     -13.286   2.986  20.848  1.00 87.75           N
ATOM   3067  CA  THR A 208     -13.374   1.630  20.332  1.00 87.75           C
ATOM   3068  C   THR A 208     -14.041   1.626  18.955  1.00 87.75           C
ATOM   3069  O   THR A 208     -13.560   0.975  18.030  1.00 87.75           O
ATOM   3070  HA  THR A 208     -12.362   1.247  20.198  1.00 87.75           H
ATOM   3071  CB  THR A 208     -14.110   0.777  21.367  1.00 87.75           C
ATOM   3072  HB  THR A 208     -15.161   1.059  21.427  1.00 87.75           H
ATOM   3073  OG1 THR A 208     -13.356   0.956  22.563  1.00 87.75           O
ATOM   3074  HG1 THR A 208     -12.411   0.662  22.420  1.00 87.75           H
ATOM   3075  CG2 THR A 208     -13.998  -0.721  21.077  1.00 87.75           C
ATOM   3076 1HG2 THR A 208     -12.949  -1.015  21.085  1.00 87.75           H
ATOM   3077 2HG2 THR A 208     -14.429  -0.935  20.099  1.00 87.75           H
ATOM   3078 3HG2 THR A 208     -14.538  -1.280  21.842  1.00 87.75           H
ATOM   3079  HN  THR A 208     -13.810   3.155  21.682  1.00 87.75           H
ATOM   3080  N   LYS A 209     -15.141   2.360  18.864  1.00 83.13           N
ATOM   3081  CA  LYS A 209     -15.907   2.410  17.630  1.00 83.13           C
ATOM   3082  C   LYS A 209     -15.024   2.962  16.509  1.00 83.13           C
ATOM   3083  O   LYS A 209     -14.991   2.409  15.411  1.00 83.13           O
ATOM   3084  HA  LYS A 209     -16.186   1.387  17.377  1.00 83.13           H
ATOM   3085  CB  LYS A 209     -17.203   3.195  17.836  1.00 83.13           C
ATOM   3086 1HB  LYS A 209     -16.977   4.177  18.251  1.00 83.13           H
ATOM   3087 2HB  LYS A 209     -17.689   3.361  16.874  1.00 83.13           H
ATOM   3088  CG  LYS A 209     -18.155   2.448  18.772  1.00 83.13           C
ATOM   3089 1HG  LYS A 209     -18.301   1.430  18.410  1.00 83.13           H
ATOM   3090 2HG  LYS A 209     -17.709   2.372  19.764  1.00 83.13           H
ATOM   3091  CD  LYS A 209     -19.505   3.161  18.866  1.00 83.13           C
ATOM   3092 1HD  LYS A 209     -19.346   4.232  18.990  1.00 83.13           H
ATOM   3093 2HD  LYS A 209     -20.057   3.026  17.936  1.00 83.13           H
ATOM   3094  CE  LYS A 209     -20.329   2.623  20.038  1.00 83.13           C
ATOM   3095 1HE  LYS A 209     -20.720   1.636  19.792  1.00 83.13           H
ATOM   3096 2HE  LYS A 209     -19.691   2.504  20.914  1.00 83.13           H
ATOM   3097  NZ  LYS A 209     -21.446   3.542  20.351  1.00 83.13           N
ATOM   3098 1HZ  LYS A 209     -21.945   3.203  21.166  1.00 83.13           H
ATOM   3099 2HZ  LYS A 209     -21.078   4.468  20.541  1.00 83.13           H
ATOM   3100 3HZ  LYS A 209     -22.079   3.586  19.561  1.00 83.13           H
ATOM   3101  HN  LYS A 209     -15.508   2.912  19.612  1.00 83.13           H
ATOM   3102  N   LEU A 210     -14.331   4.047  16.825  1.00 89.07           N
ATOM   3103  CA  LEU A 210     -13.568   4.766  15.819  1.00 89.07           C
ATOM   3104  C   LEU A 210     -12.458   3.860  15.283  1.00 89.07           C
ATOM   3105  O   LEU A 210     -12.295   3.722  14.072  1.00 89.07           O
ATOM   3106  HA  LEU A 210     -14.247   5.002  15.000  1.00 89.07           H
ATOM   3107  CB  LEU A 210     -13.059   6.095  16.382  1.00 89.07           C
ATOM   3108 1HB  LEU A 210     -13.897   6.615  16.846  1.00 89.07           H
ATOM   3109 2HB  LEU A 210     -12.340   5.880  17.172  1.00 89.07           H
ATOM   3110  CG  LEU A 210     -12.402   7.042  15.376  1.00 89.07           C
ATOM   3111  HG  LEU A 210     -11.598   6.503  14.874  1.00 89.07           H
ATOM   3112  CD1 LEU A 210     -13.398   7.474  14.298  1.00 89.07           C
ATOM   3113 1HD1 LEU A 210     -13.761   6.595  13.765  1.00 89.07           H
ATOM   3114 2HD1 LEU A 210     -14.238   7.988  14.765  1.00 89.07           H
ATOM   3115 3HD1 LEU A 210     -12.905   8.146  13.596  1.00 89.07           H
ATOM   3116  CD2 LEU A 210     -11.768   8.241  16.084  1.00 89.07           C
ATOM   3117 1HD2 LEU A 210     -12.537   8.788  16.629  1.00 89.07           H
ATOM   3118 2HD2 LEU A 210     -11.008   7.890  16.782  1.00 89.07           H
ATOM   3119 3HD2 LEU A 210     -11.308   8.897  15.346  1.00 89.07           H
ATOM   3120  HN  LEU A 210     -14.287   4.433  17.746  1.00 89.07           H
ATOM   3121  N   LYS A 211     -11.723   3.266  16.212  1.00 93.93           N
ATOM   3122  CA  LYS A 211     -10.627   2.383  15.848  1.00 93.93           C
ATOM   3123  C   LYS A 211     -11.155   1.267  14.944  1.00 93.93           C
ATOM   3124  O   LYS A 211     -10.585   0.997  13.888  1.00 93.93           O
ATOM   3125  HA  LYS A 211      -9.906   2.974  15.282  1.00 93.93           H
ATOM   3126  CB  LYS A 211      -9.911   1.874  17.100  1.00 93.93           C
ATOM   3127 1HB  LYS A 211      -9.508   2.716  17.662  1.00 93.93           H
ATOM   3128 2HB  LYS A 211     -10.624   1.369  17.751  1.00 93.93           H
ATOM   3129  CG  LYS A 211      -8.779   0.912  16.731  1.00 93.93           C
ATOM   3130 1HG  LYS A 211      -9.198  -0.027  16.370  1.00 93.93           H
ATOM   3131 2HG  LYS A 211      -8.190   1.333  15.916  1.00 93.93           H
ATOM   3132  CD  LYS A 211      -7.874   0.643  17.935  1.00 93.93           C
ATOM   3133 1HD  LYS A 211      -7.485   1.586  18.320  1.00 93.93           H
ATOM   3134 2HD  LYS A 211      -8.456   0.188  18.737  1.00 93.93           H
ATOM   3135  CE  LYS A 211      -6.713  -0.278  17.554  1.00 93.93           C
ATOM   3136 1HE  LYS A 211      -7.094  -1.268  17.304  1.00 93.93           H
ATOM   3137 2HE  LYS A 211      -6.215   0.106  16.664  1.00 93.93           H
ATOM   3138  NZ  LYS A 211      -5.744  -0.379  18.668  1.00 93.93           N
ATOM   3139 1HZ  LYS A 211      -4.992  -1.006  18.406  1.00 93.93           H
ATOM   3140 2HZ  LYS A 211      -5.364   0.539  18.869  1.00 93.93           H
ATOM   3141 3HZ  LYS A 211      -6.213  -0.738  19.492  1.00 93.93           H
ATOM   3142  HN  LYS A 211     -11.866   3.378  17.195  1.00 93.93           H
ATOM   3143  N   SER A 212     -12.238   0.649  15.392  1.00 91.84           N
ATOM   3144  CA  SER A 212     -12.802  -0.484  14.679  1.00 91.84           C
ATOM   3145  C   SER A 212     -13.221  -0.059  13.270  1.00 91.84           C
ATOM   3146  O   SER A 212     -13.004  -0.791  12.306  1.00 91.84           O
ATOM   3147  HA  SER A 212     -12.003  -1.223  14.633  1.00 91.84           H
ATOM   3148  CB  SER A 212     -13.996  -1.071  15.434  1.00 91.84           C
ATOM   3149 1HB  SER A 212     -14.770  -0.310  15.537  1.00 91.84           H
ATOM   3150 2HB  SER A 212     -14.427  -1.886  14.853  1.00 91.84           H
ATOM   3151  OG  SER A 212     -13.629  -1.551  16.724  1.00 91.84           O
ATOM   3152  HG  SER A 212     -13.773  -0.837  17.409  1.00 91.84           H
ATOM   3153  HN  SER A 212     -12.726   0.910  16.225  1.00 91.84           H
ATOM   3154  N   ALA A 213     -13.815   1.123  13.195  1.00 94.82           N
ATOM   3155  CA  ALA A 213     -14.295   1.641  11.925  1.00 94.82           C
ATOM   3156  C   ALA A 213     -13.105   1.874  10.992  1.00 94.82           C
ATOM   3157  O   ALA A 213     -13.140   1.482   9.827  1.00 94.82           O
ATOM   3158  HA  ALA A 213     -14.949   0.887  11.486  1.00 94.82           H
ATOM   3159  CB  ALA A 213     -15.105   2.916  12.167  1.00 94.82           C
ATOM   3160 1HB  ALA A 213     -15.955   2.690  12.811  1.00 94.82           H
ATOM   3161 2HB  ALA A 213     -14.473   3.663  12.647  1.00 94.82           H
ATOM   3162 3HB  ALA A 213     -15.465   3.304  11.214  1.00 94.82           H
ATOM   3163  HN  ALA A 213     -13.969   1.722  13.981  1.00 94.82           H
ATOM   3164  N   VAL A 214     -12.081   2.511  11.539  1.00 93.33           N
ATOM   3165  CA  VAL A 214     -10.911   2.862  10.752  1.00 93.33           C
ATOM   3166  C   VAL A 214     -10.278   1.588  10.191  1.00 93.33           C
ATOM   3167  O   VAL A 214      -9.904   1.540   9.020  1.00 93.33           O
ATOM   3168  HA  VAL A 214     -11.248   3.482   9.921  1.00 93.33           H
ATOM   3169  CB  VAL A 214      -9.940   3.689  11.598  1.00 93.33           C
ATOM   3170  HB  VAL A 214      -9.768   3.154  12.531  1.00 93.33           H
ATOM   3171  CG1 VAL A 214      -8.593   3.845  10.890  1.00 93.33           C
ATOM   3172 1HG1 VAL A 214      -8.156   2.861  10.719  1.00 93.33           H
ATOM   3173 2HG1 VAL A 214      -8.740   4.348   9.935  1.00 93.33           H
ATOM   3174 3HG1 VAL A 214      -7.922   4.437  11.513  1.00 93.33           H
ATOM   3175  CG2 VAL A 214     -10.540   5.054  11.943  1.00 93.33           C
ATOM   3176 1HG2 VAL A 214     -10.755   5.599  11.023  1.00 93.33           H
ATOM   3177 2HG2 VAL A 214     -11.462   4.914  12.506  1.00 93.33           H
ATOM   3178 3HG2 VAL A 214      -9.829   5.622  12.544  1.00 93.33           H
ATOM   3179  HN  VAL A 214     -12.042   2.786  12.500  1.00 93.33           H
ATOM   3180  N   LEU A 215     -10.177   0.586  11.052  1.00 93.20           N
ATOM   3181  CA  LEU A 215      -9.525  -0.658  10.681  1.00 93.20           C
ATOM   3182  C   LEU A 215     -10.369  -1.377   9.626  1.00 93.20           C
ATOM   3183  O   LEU A 215      -9.834  -1.903   8.651  1.00 93.20           O
ATOM   3184  HA  LEU A 215      -8.562  -0.402  10.237  1.00 93.20           H
ATOM   3185  CB  LEU A 215      -9.240  -1.505  11.923  1.00 93.20           C
ATOM   3186 1HB  LEU A 215     -10.162  -1.593  12.498  1.00 93.20           H
ATOM   3187 2HB  LEU A 215      -8.969  -2.510  11.598  1.00 93.20           H
ATOM   3188  CG  LEU A 215      -8.140  -0.986  12.851  1.00 93.20           C
ATOM   3189  HG  LEU A 215      -8.436  -0.002  13.214  1.00 93.20           H
ATOM   3190  CD1 LEU A 215      -7.983  -1.891  14.075  1.00 93.20           C
ATOM   3191 1HD1 LEU A 215      -8.922  -1.920  14.628  1.00 93.20           H
ATOM   3192 2HD1 LEU A 215      -7.721  -2.898  13.751  1.00 93.20           H
ATOM   3193 3HD1 LEU A 215      -7.195  -1.499  14.718  1.00 93.20           H
ATOM   3194  CD2 LEU A 215      -6.821  -0.811  12.095  1.00 93.20           C
ATOM   3195 1HD2 LEU A 215      -6.508  -1.771  11.684  1.00 93.20           H
ATOM   3196 2HD2 LEU A 215      -6.960  -0.096  11.283  1.00 93.20           H
ATOM   3197 3HD2 LEU A 215      -6.057  -0.441  12.778  1.00 93.20           H
ATOM   3198  HN  LEU A 215     -10.532   0.614  11.987  1.00 93.20           H
ATOM   3199  N   THR A 216     -11.673  -1.377   9.858  1.00 92.70           N
ATOM   3200  CA  THR A 216     -12.592  -2.057   8.962  1.00 92.70           C
ATOM   3201  C   THR A 216     -12.501  -1.465   7.554  1.00 92.70           C
ATOM   3202  O   THR A 216     -12.426  -2.201   6.571  1.00 92.70           O
ATOM   3203  HA  THR A 216     -12.291  -3.102   8.889  1.00 92.70           H
ATOM   3204  CB  THR A 216     -13.994  -1.971   9.568  1.00 92.70           C
ATOM   3205  HB  THR A 216     -14.330  -0.936   9.626  1.00 92.70           H
ATOM   3206  OG1 THR A 216     -13.876  -2.651  10.814  1.00 92.70           O
ATOM   3207  HG1 THR A 216     -13.839  -1.989  11.563  1.00 92.70           H
ATOM   3208  CG2 THR A 216     -15.021  -2.796   8.789  1.00 92.70           C
ATOM   3209 1HG2 THR A 216     -14.719  -3.844   8.788  1.00 92.70           H
ATOM   3210 2HG2 THR A 216     -15.076  -2.433   7.763  1.00 92.70           H
ATOM   3211 3HG2 THR A 216     -15.998  -2.700   9.261  1.00 92.70           H
ATOM   3212  HN  THR A 216     -12.102  -0.923  10.639  1.00 92.70           H
ATOM   3213  N   LEU A 217     -12.512  -0.141   7.501  1.00 89.73           N
ATOM   3214  CA  LEU A 217     -12.402   0.558   6.232  1.00 89.73           C
ATOM   3215  C   LEU A 217     -11.103   0.146   5.538  1.00 89.73           C
ATOM   3216  O   LEU A 217     -11.078  -0.047   4.323  1.00 89.73           O
ATOM   3217  HA  LEU A 217     -13.241   0.242   5.612  1.00 89.73           H
ATOM   3218  CB  LEU A 217     -12.537   2.068   6.440  1.00 89.73           C
ATOM   3219 1HB  LEU A 217     -11.983   2.342   7.338  1.00 89.73           H
ATOM   3220 2HB  LEU A 217     -12.056   2.574   5.602  1.00 89.73           H
ATOM   3221  CG  LEU A 217     -13.964   2.603   6.571  1.00 89.73           C
ATOM   3222  HG  LEU A 217     -14.505   1.965   7.270  1.00 89.73           H
ATOM   3223  CD1 LEU A 217     -13.969   4.018   7.153  1.00 89.73           C
ATOM   3224 1HD1 LEU A 217     -13.508   4.006   8.141  1.00 89.73           H
ATOM   3225 2HD1 LEU A 217     -13.405   4.682   6.498  1.00 89.73           H
ATOM   3226 3HD1 LEU A 217     -14.996   4.373   7.235  1.00 89.73           H
ATOM   3227  CD2 LEU A 217     -14.702   2.531   5.232  1.00 89.73           C
ATOM   3228 1HD2 LEU A 217     -14.171   3.131   4.493  1.00 89.73           H
ATOM   3229 2HD2 LEU A 217     -14.746   1.495   4.896  1.00 89.73           H
ATOM   3230 3HD2 LEU A 217     -15.714   2.918   5.354  1.00 89.73           H
ATOM   3231  HN  LEU A 217     -12.592   0.450   8.304  1.00 89.73           H
ATOM   3232  N   LYS A 218     -10.055   0.023   6.339  1.00 88.23           N
ATOM   3233  CA  LYS A 218      -8.740  -0.295   5.807  1.00 88.23           C
ATOM   3234  C   LYS A 218      -8.789  -1.662   5.122  1.00 88.23           C
ATOM   3235  O   LYS A 218      -8.249  -1.833   4.031  1.00 88.23           O
ATOM   3236  HA  LYS A 218      -8.500   0.458   5.057  1.00 88.23           H
ATOM   3237  CB  LYS A 218      -7.680  -0.195   6.906  1.00 88.23           C
ATOM   3238 1HB  LYS A 218      -7.808   0.736   7.457  1.00 88.23           H
ATOM   3239 2HB  LYS A 218      -7.813  -1.009   7.620  1.00 88.23           H
ATOM   3240  CG  LYS A 218      -6.270  -0.254   6.314  1.00 88.23           C
ATOM   3241 1HG  LYS A 218      -6.157  -1.165   5.726  1.00 88.23           H
ATOM   3242 2HG  LYS A 218      -6.122   0.585   5.634  1.00 88.23           H
ATOM   3243  CD  LYS A 218      -5.210  -0.217   7.417  1.00 88.23           C
ATOM   3244 1HD  LYS A 218      -5.277   0.727   7.958  1.00 88.23           H
ATOM   3245 2HD  LYS A 218      -5.402  -1.012   8.138  1.00 88.23           H
ATOM   3246  CE  LYS A 218      -3.805  -0.379   6.833  1.00 88.23           C
ATOM   3247 1HE  LYS A 218      -3.781  -1.237   6.161  1.00 88.23           H
ATOM   3248 2HE  LYS A 218      -3.549   0.498   6.238  1.00 88.23           H
ATOM   3249  NZ  LYS A 218      -2.812  -0.560   7.915  1.00 88.23           N
ATOM   3250 1HZ  LYS A 218      -1.920  -0.826   7.514  1.00 88.23           H
ATOM   3251 2HZ  LYS A 218      -2.707   0.310   8.426  1.00 88.23           H
ATOM   3252 3HZ  LYS A 218      -3.129  -1.287   8.547  1.00 88.23           H
ATOM   3253  HN  LYS A 218     -10.093   0.137   7.332  1.00 88.23           H
ATOM   3254  N   VAL A 219      -9.442  -2.601   5.792  1.00 92.21           N
ATOM   3255  CA  VAL A 219      -9.487  -3.971   5.309  1.00 92.21           C
ATOM   3256  C   VAL A 219     -10.338  -4.031   4.039  1.00 92.21           C
ATOM   3257  O   VAL A 219      -9.926  -4.616   3.038  1.00 92.21           O
ATOM   3258  HA  VAL A 219      -8.467  -4.266   5.062  1.00 92.21           H
ATOM   3259  CB  VAL A 219      -9.995  -4.899   6.414  1.00 92.21           C
ATOM   3260  HB  VAL A 219     -10.958  -4.519   6.754  1.00 92.21           H
ATOM   3261  CG1 VAL A 219     -10.211  -6.317   5.882  1.00 92.21           C
ATOM   3262 1HG1 VAL A 219     -10.947  -6.296   5.078  1.00 92.21           H
ATOM   3263 2HG1 VAL A 219      -9.269  -6.710   5.501  1.00 92.21           H
ATOM   3264 3HG1 VAL A 219     -10.572  -6.956   6.688  1.00 92.21           H
ATOM   3265  CG2 VAL A 219      -9.041  -4.901   7.610  1.00 92.21           C
ATOM   3266 1HG2 VAL A 219      -8.057  -5.245   7.289  1.00 92.21           H
ATOM   3267 2HG2 VAL A 219      -8.959  -3.892   8.012  1.00 92.21           H
ATOM   3268 3HG2 VAL A 219      -9.426  -5.569   8.380  1.00 92.21           H
ATOM   3269  HN  VAL A 219      -9.933  -2.439   6.648  1.00 92.21           H
ATOM   3270  N   ILE A 220     -11.510  -3.419   4.121  1.00 92.50           N
ATOM   3271  CA  ILE A 220     -12.489  -3.529   3.052  1.00 92.50           C
ATOM   3272  C   ILE A 220     -11.929  -2.882   1.784  1.00 92.50           C
ATOM   3273  O   ILE A 220     -11.838  -3.528   0.742  1.00 92.50           O
ATOM   3274  HA  ILE A 220     -12.643  -4.591   2.859  1.00 92.50           H
ATOM   3275  CB  ILE A 220     -13.834  -2.951   3.496  1.00 92.50           C
ATOM   3276  HB  ILE A 220     -13.656  -1.966   3.928  1.00 92.50           H
ATOM   3277  CG1 ILE A 220     -14.470  -3.815   4.586  1.00 92.50           C
ATOM   3278 1HG1 ILE A 220     -14.669  -4.812   4.195  1.00 92.50           H
ATOM   3279 2HG1 ILE A 220     -13.773  -3.931   5.416  1.00 92.50           H
ATOM   3280  CG2 ILE A 220     -14.768  -2.757   2.300  1.00 92.50           C
ATOM   3281 1HG2 ILE A 220     -14.310  -2.070   1.588  1.00 92.50           H
ATOM   3282 2HG2 ILE A 220     -14.944  -3.718   1.816  1.00 92.50           H
ATOM   3283 3HG2 ILE A 220     -15.717  -2.344   2.643  1.00 92.50           H
ATOM   3284  CD1 ILE A 220     -15.773  -3.190   5.091  1.00 92.50           C
ATOM   3285 1HD1 ILE A 220     -15.566  -2.203   5.503  1.00 92.50           H
ATOM   3286 2HD1 ILE A 220     -16.476  -3.098   4.263  1.00 92.50           H
ATOM   3287 3HD1 ILE A 220     -16.204  -3.825   5.865  1.00 92.50           H
ATOM   3288  HN  ILE A 220     -11.794  -2.856   4.897  1.00 92.50           H
ATOM   3289  N   LEU A 221     -11.568  -1.614   1.915  1.00 92.16           N
ATOM   3290  CA  LEU A 221     -11.179  -0.823   0.760  1.00 92.16           C
ATOM   3291  C   LEU A 221      -9.722  -1.131   0.405  1.00 92.16           C
ATOM   3292  O   LEU A 221      -9.312  -0.966  -0.743  1.00 92.16           O
ATOM   3293  HA  LEU A 221     -11.810  -1.130  -0.074  1.00 92.16           H
ATOM   3294  CB  LEU A 221     -11.450   0.661   1.011  1.00 92.16           C
ATOM   3295 1HB  LEU A 221     -10.853   0.980   1.865  1.00 92.16           H
ATOM   3296 2HB  LEU A 221     -11.097   1.225   0.147  1.00 92.16           H
ATOM   3297  CG  LEU A 221     -12.909   1.042   1.272  1.00 92.16           C
ATOM   3298  HG  LEU A 221     -13.251   0.498   2.152  1.00 92.16           H
ATOM   3299  CD1 LEU A 221     -13.039   2.534   1.583  1.00 92.16           C
ATOM   3300 1HD1 LEU A 221     -12.451   2.773   2.470  1.00 92.16           H
ATOM   3301 2HD1 LEU A 221     -12.672   3.115   0.737  1.00 92.16           H
ATOM   3302 3HD1 LEU A 221     -14.085   2.778   1.765  1.00 92.16           H
ATOM   3303  CD2 LEU A 221     -13.803   0.620   0.104  1.00 92.16           C
ATOM   3304 1HD2 LEU A 221     -13.469   1.118  -0.807  1.00 92.16           H
ATOM   3305 2HD2 LEU A 221     -13.741  -0.460  -0.029  1.00 92.16           H
ATOM   3306 3HD2 LEU A 221     -14.834   0.903   0.315  1.00 92.16           H
ATOM   3307  HN  LEU A 221     -11.540  -1.128   2.789  1.00 92.16           H
ATOM   3308  N   GLY A 222      -8.982  -1.573   1.411  1.00 91.57           N
ATOM   3309  CA  GLY A 222      -7.542  -1.715   1.275  1.00 91.57           C
ATOM   3310  C   GLY A 222      -7.185  -3.023   0.566  1.00 91.57           C
ATOM   3311  O   GLY A 222      -6.117  -3.136  -0.033  1.00 91.57           O
ATOM   3312 1HA  GLY A 222      -7.142  -0.871   0.712  1.00 91.57           H
ATOM   3313 2HA  GLY A 222      -7.076  -1.691   2.259  1.00 91.57           H
ATOM   3314  HN  GLY A 222      -9.349  -1.831   2.304  1.00 91.57           H
ATOM   3315  N   PHE A 223      -8.099  -3.978   0.659  1.00 90.85           N
ATOM   3316  CA  PHE A 223      -7.846  -5.309   0.134  1.00 90.85           C
ATOM   3317  C   PHE A 223      -9.095  -5.879  -0.540  1.00 90.85           C
ATOM   3318  O   PHE A 223      -9.080  -6.175  -1.734  1.00 90.85           O
ATOM   3319  HA  PHE A 223      -7.046  -5.220  -0.602  1.00 90.85           H
ATOM   3320  CB  PHE A 223      -7.474  -6.195   1.324  1.00 90.85           C
ATOM   3321 1HB  PHE A 223      -6.639  -5.740   1.857  1.00 90.85           H
ATOM   3322 2HB  PHE A 223      -8.315  -6.227   2.017  1.00 90.85           H
ATOM   3323  CG  PHE A 223      -7.095  -7.627   0.940  1.00 90.85           C
ATOM   3324  CD1 PHE A 223      -7.952  -8.650   1.199  1.00 90.85           C
ATOM   3325  HD1 PHE A 223      -8.909  -8.451   1.681  1.00 90.85           H
ATOM   3326  CD2 PHE A 223      -5.901  -7.876   0.338  1.00 90.85           C
ATOM   3327  HD2 PHE A 223      -5.214  -7.055   0.130  1.00 90.85           H
ATOM   3328  CE1 PHE A 223      -7.600  -9.979   0.842  1.00 90.85           C
ATOM   3329  HE1 PHE A 223      -8.286 -10.799   1.050  1.00 90.85           H
ATOM   3330  CE2 PHE A 223      -5.549  -9.204  -0.019  1.00 90.85           C
ATOM   3331  HE2 PHE A 223      -4.592  -9.404  -0.501  1.00 90.85           H
ATOM   3332  CZ  PHE A 223      -6.406 -10.228   0.240  1.00 90.85           C
ATOM   3333  HZ  PHE A 223      -6.135 -11.247  -0.034  1.00 90.85           H
ATOM   3334  HN  PHE A 223      -8.996  -3.853   1.082  1.00 90.85           H
ATOM   3335  N   PHE A 224     -10.147  -6.015   0.253  1.00 86.13           N
ATOM   3336  CA  PHE A 224     -11.256  -6.879  -0.115  1.00 86.13           C
ATOM   3337  C   PHE A 224     -11.891  -6.426  -1.431  1.00 86.13           C
ATOM   3338  O   PHE A 224     -12.020  -7.215  -2.366  1.00 86.13           O
ATOM   3339  HA  PHE A 224     -10.855  -7.886  -0.234  1.00 86.13           H
ATOM   3340  CB  PHE A 224     -12.296  -6.773   1.002  1.00 86.13           C
ATOM   3341 1HB  PHE A 224     -11.799  -6.917   1.962  1.00 86.13           H
ATOM   3342 2HB  PHE A 224     -12.710  -5.765   1.005  1.00 86.13           H
ATOM   3343  CG  PHE A 224     -13.443  -7.779   0.882  1.00 86.13           C
ATOM   3344  CD1 PHE A 224     -14.649  -7.380   0.396  1.00 86.13           C
ATOM   3345  HD1 PHE A 224     -14.798  -6.344   0.093  1.00 86.13           H
ATOM   3346  CD2 PHE A 224     -13.256  -9.072   1.261  1.00 86.13           C
ATOM   3347  HD2 PHE A 224     -12.289  -9.391   1.651  1.00 86.13           H
ATOM   3348  CE1 PHE A 224     -15.713  -8.314   0.285  1.00 86.13           C
ATOM   3349  HE1 PHE A 224     -16.680  -7.994  -0.104  1.00 86.13           H
ATOM   3350  CE2 PHE A 224     -14.320 -10.005   1.150  1.00 86.13           C
ATOM   3351  HE2 PHE A 224     -14.171 -11.041   1.454  1.00 86.13           H
ATOM   3352  CZ  PHE A 224     -15.526  -9.606   0.664  1.00 86.13           C
ATOM   3353  HZ  PHE A 224     -16.343 -10.323   0.578  1.00 86.13           H
ATOM   3354  HN  PHE A 224     -10.249  -5.549   1.132  1.00 86.13           H
ATOM   3355  N   LEU A 225     -12.270  -5.157  -1.462  1.00 93.27           N
ATOM   3356  CA  LEU A 225     -12.920  -4.599  -2.635  1.00 93.27           C
ATOM   3357  C   LEU A 225     -11.991  -4.739  -3.843  1.00 93.27           C
ATOM   3358  O   LEU A 225     -12.379  -5.299  -4.867  1.00 93.27           O
ATOM   3359  HA  LEU A 225     -13.819  -5.186  -2.821  1.00 93.27           H
ATOM   3360  CB  LEU A 225     -13.367  -3.160  -2.367  1.00 93.27           C
ATOM   3361 1HB  LEU A 225     -14.110  -3.174  -1.570  1.00 93.27           H
ATOM   3362 2HB  LEU A 225     -12.510  -2.598  -1.993  1.00 93.27           H
ATOM   3363  CG  LEU A 225     -13.954  -2.406  -3.562  1.00 93.27           C
ATOM   3364  HG  LEU A 225     -13.280  -2.531  -4.409  1.00 93.27           H
ATOM   3365  CD1 LEU A 225     -15.307  -2.993  -3.969  1.00 93.27           C
ATOM   3366 1HD1 LEU A 225     -15.181  -4.040  -4.244  1.00 93.27           H
ATOM   3367 2HD1 LEU A 225     -16.002  -2.918  -3.133  1.00 93.27           H
ATOM   3368 3HD1 LEU A 225     -15.702  -2.438  -4.820  1.00 93.27           H
ATOM   3369  CD2 LEU A 225     -14.043  -0.906  -3.273  1.00 93.27           C
ATOM   3370 1HD2 LEU A 225     -14.683  -0.740  -2.406  1.00 93.27           H
ATOM   3371 2HD2 LEU A 225     -13.046  -0.516  -3.069  1.00 93.27           H
ATOM   3372 3HD2 LEU A 225     -14.464  -0.394  -4.139  1.00 93.27           H
ATOM   3373  HN  LEU A 225     -12.139  -4.516  -0.706  1.00 93.27           H
ATOM   3374  N   PRO A 226     -10.753  -4.235  -3.747  1.00 93.54           N
ATOM   3375  CA  PRO A 226      -9.808  -4.338  -4.861  1.00 93.54           C
ATOM   3376  C   PRO A 226      -9.651  -5.767  -5.355  1.00 93.54           C
ATOM   3377  O   PRO A 226      -9.634  -6.013  -6.560  1.00 93.54           O
ATOM   3378  HA  PRO A 226     -10.179  -3.779  -5.720  1.00 93.54           H
ATOM   3379  CB  PRO A 226      -8.502  -3.791  -4.280  1.00 93.54           C
ATOM   3380 1HB  PRO A 226      -7.888  -4.586  -3.858  1.00 93.54           H
ATOM   3381 2HB  PRO A 226      -7.901  -3.295  -5.042  1.00 93.54           H
ATOM   3382  CG  PRO A 226      -8.974  -2.814  -3.210  1.00 93.54           C
ATOM   3383 1HG  PRO A 226      -8.193  -2.609  -2.477  1.00 93.54           H
ATOM   3384 2HG  PRO A 226      -9.254  -1.851  -3.637  1.00 93.54           H
ATOM   3385  CD  PRO A 226     -10.162  -3.533  -2.593  1.00 93.54           C
ATOM   3386 1HD  PRO A 226      -9.853  -4.232  -1.816  1.00 93.54           H
ATOM   3387 2HD  PRO A 226     -10.862  -2.837  -2.131  1.00 93.54           H
ATOM   3388  N   PHE A 227      -9.540  -6.679  -4.401  1.00 91.87           N
ATOM   3389  CA  PHE A 227      -9.276  -8.071  -4.723  1.00 91.87           C
ATOM   3390  C   PHE A 227     -10.423  -8.672  -5.538  1.00 91.87           C
ATOM   3391  O   PHE A 227     -10.192  -9.326  -6.554  1.00 91.87           O
ATOM   3392  HA  PHE A 227      -8.360  -8.098  -5.314  1.00 91.87           H
ATOM   3393  CB  PHE A 227      -9.160  -8.824  -3.396  1.00 91.87           C
ATOM   3394 1HB  PHE A 227      -8.316  -8.422  -2.835  1.00 91.87           H
ATOM   3395 2HB  PHE A 227     -10.055  -8.636  -2.804  1.00 91.87           H
ATOM   3396  CG  PHE A 227      -8.976 -10.335  -3.552  1.00 91.87           C
ATOM   3397  CD1 PHE A 227     -10.005 -11.178  -3.270  1.00 91.87           C
ATOM   3398  HD1 PHE A 227     -10.961 -10.777  -2.933  1.00 91.87           H
ATOM   3399  CD2 PHE A 227      -7.783 -10.835  -3.972  1.00 91.87           C
ATOM   3400  HD2 PHE A 227      -6.958 -10.159  -4.198  1.00 91.87           H
ATOM   3401  CE1 PHE A 227      -9.834 -12.580  -3.415  1.00 91.87           C
ATOM   3402  HE1 PHE A 227     -10.659 -13.256  -3.188  1.00 91.87           H
ATOM   3403  CE2 PHE A 227      -7.612 -12.237  -4.117  1.00 91.87           C
ATOM   3404  HE2 PHE A 227      -6.656 -12.638  -4.454  1.00 91.87           H
ATOM   3405  CZ  PHE A 227      -8.641 -13.080  -3.835  1.00 91.87           C
ATOM   3406  HZ  PHE A 227      -8.510 -14.157  -3.946  1.00 91.87           H
ATOM   3407  HN  PHE A 227      -9.628  -6.481  -3.424  1.00 91.87           H
ATOM   3408  N   VAL A 228     -11.635  -8.430  -5.062  1.00 94.58           N
ATOM   3409  CA  VAL A 228     -12.817  -8.973  -5.710  1.00 94.58           C
ATOM   3410  C   VAL A 228     -12.878  -8.469  -7.154  1.00 94.58           C
ATOM   3411  O   VAL A 228     -13.140  -9.242  -8.074  1.00 94.58           O
ATOM   3412  HA  VAL A 228     -12.716 -10.058  -5.722  1.00 94.58           H
ATOM   3413  CB  VAL A 228     -14.067  -8.621  -4.901  1.00 94.58           C
ATOM   3414  HB  VAL A 228     -14.059  -7.546  -4.723  1.00 94.58           H
ATOM   3415  CG1 VAL A 228     -15.338  -8.959  -5.681  1.00 94.58           C
ATOM   3416 1HG1 VAL A 228     -15.354  -8.393  -6.613  1.00 94.58           H
ATOM   3417 2HG1 VAL A 228     -15.355 -10.026  -5.904  1.00 94.58           H
ATOM   3418 3HG1 VAL A 228     -16.212  -8.699  -5.083  1.00 94.58           H
ATOM   3419  CG2 VAL A 228     -14.055  -9.323  -3.541  1.00 94.58           C
ATOM   3420 1HG2 VAL A 228     -14.027 -10.402  -3.690  1.00 94.58           H
ATOM   3421 2HG2 VAL A 228     -13.175  -9.011  -2.979  1.00 94.58           H
ATOM   3422 3HG2 VAL A 228     -14.954  -9.055  -2.987  1.00 94.58           H
ATOM   3423  HN  VAL A 228     -11.817  -7.874  -4.250  1.00 94.58           H
ATOM   3424  N   VAL A 229     -12.632  -7.176  -7.307  1.00 94.86           N
ATOM   3425  CA  VAL A 229     -12.722  -6.547  -8.613  1.00 94.86           C
ATOM   3426  C   VAL A 229     -11.663  -7.149  -9.539  1.00 94.86           C
ATOM   3427  O   VAL A 229     -11.955  -7.490 -10.684  1.00 94.86           O
ATOM   3428  HA  VAL A 229     -13.709  -6.769  -9.018  1.00 94.86           H
ATOM   3429  CB  VAL A 229     -12.599  -5.028  -8.472  1.00 94.86           C
ATOM   3430  HB  VAL A 229     -11.681  -4.816  -7.923  1.00 94.86           H
ATOM   3431  CG1 VAL A 229     -12.493  -4.357  -9.843  1.00 94.86           C
ATOM   3432 1HG1 VAL A 229     -11.612  -4.732 -10.364  1.00 94.86           H
ATOM   3433 2HG1 VAL A 229     -13.385  -4.582 -10.428  1.00 94.86           H
ATOM   3434 3HG1 VAL A 229     -12.407  -3.278  -9.713  1.00 94.86           H
ATOM   3435  CG2 VAL A 229     -13.769  -4.456  -7.670  1.00 94.86           C
ATOM   3436 1HG2 VAL A 229     -14.705  -4.685  -8.179  1.00 94.86           H
ATOM   3437 2HG2 VAL A 229     -13.780  -4.900  -6.674  1.00 94.86           H
ATOM   3438 3HG2 VAL A 229     -13.657  -3.375  -7.584  1.00 94.86           H
ATOM   3439  HN  VAL A 229     -12.375  -6.564  -6.559  1.00 94.86           H
ATOM   3440  N   MET A 230     -10.454  -7.261  -9.008  1.00 89.07           N
ATOM   3441  CA  MET A 230      -9.342  -7.784  -9.783  1.00 89.07           C
ATOM   3442  C   MET A 230      -9.599  -9.233 -10.202  1.00 89.07           C
ATOM   3443  O   MET A 230      -9.383  -9.597 -11.357  1.00 89.07           O
ATOM   3444  HA  MET A 230      -9.276  -7.150 -10.667  1.00 89.07           H
ATOM   3445  CB  MET A 230      -8.060  -7.713  -8.951  1.00 89.07           C
ATOM   3446 1HB  MET A 230      -8.262  -8.057  -7.936  1.00 89.07           H
ATOM   3447 2HB  MET A 230      -7.311  -8.382  -9.372  1.00 89.07           H
ATOM   3448  CG  MET A 230      -7.512  -6.285  -8.910  1.00 89.07           C
ATOM   3449 1HG  MET A 230      -7.505  -5.860  -9.914  1.00 89.07           H
ATOM   3450 2HG  MET A 230      -8.160  -5.654  -8.302  1.00 89.07           H
ATOM   3451  SD  MET A 230      -5.858  -6.285  -8.239  1.00 89.07           S
ATOM   3452  CE  MET A 230      -6.211  -6.723  -6.545  1.00 89.07           C
ATOM   3453 1HE  MET A 230      -6.868  -5.973  -6.105  1.00 89.07           H
ATOM   3454 2HE  MET A 230      -6.701  -7.697  -6.516  1.00 89.07           H
ATOM   3455 3HE  MET A 230      -5.281  -6.768  -5.979  1.00 89.07           H
ATOM   3456  HN  MET A 230     -10.229  -7.002  -8.069  1.00 89.07           H
ATOM   3457  N   ALA A 231     -10.056 -10.021  -9.240  1.00 93.70           N
ATOM   3458  CA  ALA A 231     -10.277 -11.438  -9.475  1.00 93.70           C
ATOM   3459  C   ALA A 231     -11.283 -11.611 -10.614  1.00 93.70           C
ATOM   3460  O   ALA A 231     -11.081 -12.434 -11.506  1.00 93.70           O
ATOM   3461  HA  ALA A 231      -9.325 -11.877  -9.773  1.00 93.70           H
ATOM   3462  CB  ALA A 231     -10.743 -12.104  -8.179  1.00 93.70           C
ATOM   3463 1HB  ALA A 231      -9.980 -11.977  -7.410  1.00 93.70           H
ATOM   3464 2HB  ALA A 231     -11.673 -11.642  -7.847  1.00 93.70           H
ATOM   3465 3HB  ALA A 231     -10.908 -13.167  -8.355  1.00 93.70           H
ATOM   3466  HN  ALA A 231     -10.275  -9.707  -8.316  1.00 93.70           H
ATOM   3467  N   CYS A 232     -12.346 -10.822 -10.547  1.00 92.72           N
ATOM   3468  CA  CYS A 232     -13.390 -10.887 -11.556  1.00 92.72           C
ATOM   3469  C   CYS A 232     -12.788 -10.467 -12.898  1.00 92.72           C
ATOM   3470  O   CYS A 232     -12.974 -11.148 -13.905  1.00 92.72           O
ATOM   3471  HA  CYS A 232     -13.729 -11.922 -11.590  1.00 92.72           H
ATOM   3472  CB  CYS A 232     -14.596 -10.025 -11.177  1.00 92.72           C
ATOM   3473 1HB  CYS A 232     -14.269  -9.014 -10.935  1.00 92.72           H
ATOM   3474 2HB  CYS A 232     -15.278  -9.946 -12.024  1.00 92.72           H
ATOM   3475  SG  CYS A 232     -15.464 -10.760  -9.743  1.00 92.72           S
ATOM   3476  HG  CYS A 232     -14.656 -10.253  -8.816  1.00 92.72           H
ATOM   3477  HN  CYS A 232     -12.498 -10.150  -9.823  1.00 92.72           H
ATOM   3478  N   CYS A 233     -12.080  -9.348 -12.869  1.00 92.43           N
ATOM   3479  CA  CYS A 233     -11.560  -8.759 -14.091  1.00 92.43           C
ATOM   3480  C   CYS A 233     -10.652  -9.786 -14.771  1.00 92.43           C
ATOM   3481  O   CYS A 233     -10.814 -10.076 -15.955  1.00 92.43           O
ATOM   3482  HA  CYS A 233     -12.421  -8.529 -14.719  1.00 92.43           H
ATOM   3483  CB  CYS A 233     -10.829  -7.443 -13.819  1.00 92.43           C
ATOM   3484 1HB  CYS A 233     -10.134  -7.568 -12.989  1.00 92.43           H
ATOM   3485 2HB  CYS A 233     -10.238  -7.159 -14.690  1.00 92.43           H
ATOM   3486  SG  CYS A 233     -12.038  -6.126 -13.428  1.00 92.43           S
ATOM   3487  HG  CYS A 233     -12.255  -6.505 -12.171  1.00 92.43           H
ATOM   3488  HN  CYS A 233     -11.860  -8.847 -12.032  1.00 92.43           H
ATOM   3489  N   TYR A 234      -9.715 -10.307 -13.992  1.00 86.29           N
ATOM   3490  CA  TYR A 234      -8.690 -11.181 -14.537  1.00 86.29           C
ATOM   3491  C   TYR A 234      -9.275 -12.543 -14.916  1.00 86.29           C
ATOM   3492  O   TYR A 234      -8.773 -13.208 -15.820  1.00 86.29           O
ATOM   3493  HA  TYR A 234      -8.284 -10.707 -15.430  1.00 86.29           H
ATOM   3494  CB  TYR A 234      -7.663 -11.373 -13.419  1.00 86.29           C
ATOM   3495 1HB  TYR A 234      -8.188 -11.605 -12.493  1.00 86.29           H
ATOM   3496 2HB  TYR A 234      -7.040 -12.236 -13.657  1.00 86.29           H
ATOM   3497  CG  TYR A 234      -6.761 -10.160 -13.188  1.00 86.29           C
ATOM   3498  CD1 TYR A 234      -6.304  -9.424 -14.262  1.00 86.29           C
ATOM   3499  HD1 TYR A 234      -6.586  -9.708 -15.276  1.00 86.29           H
ATOM   3500  CD2 TYR A 234      -6.404  -9.800 -11.904  1.00 86.29           C
ATOM   3501  HD2 TYR A 234      -6.764 -10.381 -11.055  1.00 86.29           H
ATOM   3502  CE1 TYR A 234      -5.455  -8.282 -14.044  1.00 86.29           C
ATOM   3503  HE1 TYR A 234      -5.087  -7.692 -14.884  1.00 86.29           H
ATOM   3504  CE2 TYR A 234      -5.555  -8.658 -11.686  1.00 86.29           C
ATOM   3505  HE2 TYR A 234      -5.265  -8.363 -10.677  1.00 86.29           H
ATOM   3506  CZ  TYR A 234      -5.122  -7.955 -12.767  1.00 86.29           C
ATOM   3507  OH  TYR A 234      -4.320  -6.876 -12.561  1.00 86.29           O
ATOM   3508  HH  TYR A 234      -4.222  -6.705 -11.580  1.00 86.29           H
ATOM   3509  HN  TYR A 234      -9.650 -10.142 -13.008  1.00 86.29           H
ATOM   3510  N   THR A 235     -10.328 -12.918 -14.204  1.00 89.31           N
ATOM   3511  CA  THR A 235     -11.049 -14.139 -14.521  1.00 89.31           C
ATOM   3512  C   THR A 235     -11.581 -14.088 -15.954  1.00 89.31           C
ATOM   3513  O   THR A 235     -11.426 -15.044 -16.712  1.00 89.31           O
ATOM   3514  HA  THR A 235     -10.350 -14.974 -14.469  1.00 89.31           H
ATOM   3515  CB  THR A 235     -12.147 -14.326 -13.471  1.00 89.31           C
ATOM   3516  HB  THR A 235     -12.864 -13.506 -13.509  1.00 89.31           H
ATOM   3517  OG1 THR A 235     -11.434 -14.464 -12.245  1.00 89.31           O
ATOM   3518  HG1 THR A 235     -11.586 -13.661 -11.669  1.00 89.31           H
ATOM   3519  CG2 THR A 235     -12.885 -15.657 -13.627  1.00 89.31           C
ATOM   3520 1HG2 THR A 235     -12.177 -16.479 -13.522  1.00 89.31           H
ATOM   3521 2HG2 THR A 235     -13.350 -15.702 -14.611  1.00 89.31           H
ATOM   3522 3HG2 THR A 235     -13.653 -15.738 -12.857  1.00 89.31           H
ATOM   3523  HN  THR A 235     -10.689 -12.404 -13.426  1.00 89.31           H
ATOM   3524  N   ILE A 236     -12.197 -12.962 -16.283  1.00 88.96           N
ATOM   3525  CA  ILE A 236     -12.774 -12.783 -17.605  1.00 88.96           C
ATOM   3526  C   ILE A 236     -11.649 -12.645 -18.633  1.00 88.96           C
ATOM   3527  O   ILE A 236     -11.743 -13.179 -19.737  1.00 88.96           O
ATOM   3528  HA  ILE A 236     -13.345 -13.681 -17.837  1.00 88.96           H
ATOM   3529  CB  ILE A 236     -13.755 -11.609 -17.606  1.00 88.96           C
ATOM   3530  HB  ILE A 236     -13.217 -10.713 -17.296  1.00 88.96           H
ATOM   3531  CG1 ILE A 236     -14.880 -11.833 -16.595  1.00 88.96           C
ATOM   3532 1HG1 ILE A 236     -15.560 -12.600 -16.966  1.00 88.96           H
ATOM   3533 2HG1 ILE A 236     -14.464 -12.204 -15.658  1.00 88.96           H
ATOM   3534  CG2 ILE A 236     -14.294 -11.347 -19.014  1.00 88.96           C
ATOM   3535 1HG2 ILE A 236     -13.465 -11.110 -19.682  1.00 88.96           H
ATOM   3536 2HG2 ILE A 236     -14.811 -12.235 -19.377  1.00 88.96           H
ATOM   3537 3HG2 ILE A 236     -14.989 -10.507 -18.987  1.00 88.96           H
ATOM   3538  CD1 ILE A 236     -15.654 -10.539 -16.338  1.00 88.96           C
ATOM   3539 1HD1 ILE A 236     -14.975  -9.782 -15.944  1.00 88.96           H
ATOM   3540 2HD1 ILE A 236     -16.089 -10.184 -17.273  1.00 88.96           H
ATOM   3541 3HD1 ILE A 236     -16.448 -10.727 -15.616  1.00 88.96           H
ATOM   3542  HN  ILE A 236     -12.305 -12.183 -15.666  1.00 88.96           H
ATOM   3543  N   ILE A 237     -10.610 -11.927 -18.233  1.00 87.16           N
ATOM   3544  CA  ILE A 237      -9.468 -11.713 -19.106  1.00 87.16           C
ATOM   3545  C   ILE A 237      -8.892 -13.066 -19.526  1.00 87.16           C
ATOM   3546  O   ILE A 237      -8.685 -13.315 -20.713  1.00 87.16           O
ATOM   3547  HA  ILE A 237      -9.829 -11.199 -19.997  1.00 87.16           H
ATOM   3548  CB  ILE A 237      -8.446 -10.791 -18.435  1.00 87.16           C
ATOM   3549  HB  ILE A 237      -8.332 -11.105 -17.398  1.00 87.16           H
ATOM   3550  CG1 ILE A 237      -8.942  -9.344 -18.418  1.00 87.16           C
ATOM   3551 1HG1 ILE A 237      -8.884  -8.924 -19.422  1.00 87.16           H
ATOM   3552 2HG1 ILE A 237      -9.991  -9.319 -18.121  1.00 87.16           H
ATOM   3553  CG2 ILE A 237      -7.074 -10.919 -19.099  1.00 87.16           C
ATOM   3554 1HG2 ILE A 237      -6.724 -11.948 -19.016  1.00 87.16           H
ATOM   3555 2HG2 ILE A 237      -7.153 -10.647 -20.152  1.00 87.16           H
ATOM   3556 3HG2 ILE A 237      -6.367 -10.254 -18.604  1.00 87.16           H
ATOM   3557  CD1 ILE A 237      -8.113  -8.492 -17.454  1.00 87.16           C
ATOM   3558 1HD1 ILE A 237      -8.193  -8.901 -16.447  1.00 87.16           H
ATOM   3559 2HD1 ILE A 237      -7.069  -8.501 -17.768  1.00 87.16           H
ATOM   3560 3HD1 ILE A 237      -8.487  -7.468 -17.461  1.00 87.16           H
ATOM   3561  HN  ILE A 237     -10.540 -11.496 -17.333  1.00 87.16           H
ATOM   3562  N   ILE A 238      -8.649 -13.905 -18.530  1.00 86.89           N
ATOM   3563  CA  ILE A 238      -8.033 -15.199 -18.774  1.00 86.89           C
ATOM   3564  C   ILE A 238      -8.895 -15.991 -19.760  1.00 86.89           C
ATOM   3565  O   ILE A 238      -8.377 -16.591 -20.700  1.00 86.89           O
ATOM   3566  HA  ILE A 238      -7.062 -15.017 -19.234  1.00 86.89           H
ATOM   3567  CB  ILE A 238      -7.780 -15.929 -17.454  1.00 86.89           C
ATOM   3568  HB  ILE A 238      -8.668 -15.828 -16.831  1.00 86.89           H
ATOM   3569  CG1 ILE A 238      -6.617 -15.293 -16.690  1.00 86.89           C
ATOM   3570 1HG1 ILE A 238      -5.673 -15.574 -17.157  1.00 86.89           H
ATOM   3571 2HG1 ILE A 238      -6.690 -14.207 -16.748  1.00 86.89           H
ATOM   3572  CG2 ILE A 238      -7.561 -17.425 -17.689  1.00 86.89           C
ATOM   3573 1HG2 ILE A 238      -8.446 -17.853 -18.160  1.00 86.89           H
ATOM   3574 2HG2 ILE A 238      -6.698 -17.569 -18.339  1.00 86.89           H
ATOM   3575 3HG2 ILE A 238      -7.383 -17.920 -16.734  1.00 86.89           H
ATOM   3576  CD1 ILE A 238      -6.619 -15.732 -15.224  1.00 86.89           C
ATOM   3577 1HD1 ILE A 238      -7.554 -15.428 -14.755  1.00 86.89           H
ATOM   3578 2HD1 ILE A 238      -6.521 -16.816 -15.170  1.00 86.89           H
ATOM   3579 3HD1 ILE A 238      -5.782 -15.265 -14.704  1.00 86.89           H
ATOM   3580  HN  ILE A 238      -8.864 -13.714 -17.573  1.00 86.89           H
ATOM   3581  N   HIS A 239     -10.196 -15.966 -19.511  1.00 81.69           N
ATOM   3582  CA  HIS A 239     -11.131 -16.706 -20.341  1.00 81.69           C
ATOM   3583  C   HIS A 239     -11.022 -16.226 -21.790  1.00 81.69           C
ATOM   3584  O   HIS A 239     -10.986 -17.036 -22.715  1.00 81.69           O
ATOM   3585  HA  HIS A 239     -10.833 -17.754 -20.291  1.00 81.69           H
ATOM   3586  CB  HIS A 239     -12.553 -16.600 -19.787  1.00 81.69           C
ATOM   3587 1HB  HIS A 239     -12.536 -16.839 -18.724  1.00 81.69           H
ATOM   3588 2HB  HIS A 239     -12.890 -15.567 -19.876  1.00 81.69           H
ATOM   3589  CG  HIS A 239     -13.550 -17.501 -20.475  1.00 81.69           C
ATOM   3590  ND1 HIS A 239     -13.579 -18.871 -20.284  1.00 81.69           N
ATOM   3591  HD1 HIS A 239     -12.965 -19.392 -19.692  1.00 81.69           H
ATOM   3592  CD2 HIS A 239     -14.553 -17.213 -21.354  1.00 81.69           C
ATOM   3593  HD2 HIS A 239     -14.811 -16.221 -21.724  1.00 81.69           H
ATOM   3594  CE1 HIS A 239     -14.558 -19.375 -21.020  1.00 81.69           C
ATOM   3595  HE1 HIS A 239     -14.834 -20.428 -21.085  1.00 81.69           H
ATOM   3596  NE2 HIS A 239     -15.161 -18.346 -21.683  1.00 81.69           N
ATOM   3597  HN  HIS A 239     -10.612 -15.454 -18.759  1.00 81.69           H
ATOM   3598  N   THR A 240     -10.972 -14.911 -21.942  1.00 83.99           N
ATOM   3599  CA  THR A 240     -10.910 -14.312 -23.264  1.00 83.99           C
ATOM   3600  C   THR A 240      -9.605 -14.698 -23.964  1.00 83.99           C
ATOM   3601  O   THR A 240      -9.601 -14.995 -25.157  1.00 83.99           O
ATOM   3602  HA  THR A 240     -11.726 -14.716 -23.863  1.00 83.99           H
ATOM   3603  CB  THR A 240     -11.091 -12.801 -23.107  1.00 83.99           C
ATOM   3604  HB  THR A 240     -10.218 -12.351 -22.636  1.00 83.99           H
ATOM   3605  OG1 THR A 240     -12.315 -12.671 -22.388  1.00 83.99           O
ATOM   3606  HG1 THR A 240     -12.127 -12.563 -21.412  1.00 83.99           H
ATOM   3607  CG2 THR A 240     -11.367 -12.103 -24.441  1.00 83.99           C
ATOM   3608 1HG2 THR A 240     -12.279 -12.507 -24.881  1.00 83.99           H
ATOM   3609 2HG2 THR A 240     -10.531 -12.272 -25.119  1.00 83.99           H
ATOM   3610 3HG2 THR A 240     -11.488 -11.033 -24.273  1.00 83.99           H
ATOM   3611  HN  THR A 240     -10.974 -14.260 -21.183  1.00 83.99           H
ATOM   3612  N   LEU A 241      -8.529 -14.682 -23.191  1.00 83.25           N
ATOM   3613  CA  LEU A 241      -7.208 -14.933 -23.741  1.00 83.25           C
ATOM   3614  C   LEU A 241      -7.125 -16.385 -24.215  1.00 83.25           C
ATOM   3615  O   LEU A 241      -6.513 -16.673 -25.242  1.00 83.25           O
ATOM   3616  HA  LEU A 241      -7.085 -14.280 -24.606  1.00 83.25           H
ATOM   3617  CB  LEU A 241      -6.125 -14.553 -22.730  1.00 83.25           C
ATOM   3618 1HB  LEU A 241      -6.395 -14.977 -21.762  1.00 83.25           H
ATOM   3619 2HB  LEU A 241      -5.190 -15.024 -23.034  1.00 83.25           H
ATOM   3620  CG  LEU A 241      -5.873 -13.055 -22.547  1.00 83.25           C
ATOM   3621  HG  LEU A 241      -6.816 -12.582 -22.271  1.00 83.25           H
ATOM   3622  CD1 LEU A 241      -4.888 -12.800 -21.404  1.00 83.25           C
ATOM   3623 1HD1 LEU A 241      -5.295 -13.202 -20.477  1.00 83.25           H
ATOM   3624 2HD1 LEU A 241      -3.939 -13.290 -21.627  1.00 83.25           H
ATOM   3625 3HD1 LEU A 241      -4.727 -11.728 -21.296  1.00 83.25           H
ATOM   3626  CD2 LEU A 241      -5.412 -12.413 -23.856  1.00 83.25           C
ATOM   3627 1HD2 LEU A 241      -4.486 -12.885 -24.186  1.00 83.25           H
ATOM   3628 2HD2 LEU A 241      -6.180 -12.548 -24.618  1.00 83.25           H
ATOM   3629 3HD2 LEU A 241      -5.240 -11.348 -23.698  1.00 83.25           H
ATOM   3630  HN  LEU A 241      -8.550 -14.502 -22.207  1.00 83.25           H
ATOM   3631  N   ILE A 242      -7.751 -17.262 -23.444  1.00 81.75           N
ATOM   3632  CA  ILE A 242      -7.736 -18.681 -23.759  1.00 81.75           C
ATOM   3633  C   ILE A 242      -8.417 -18.907 -25.110  1.00 81.75           C
ATOM   3634  O   ILE A 242      -7.950 -19.707 -25.919  1.00 81.75           O
ATOM   3635  HA  ILE A 242      -6.692 -18.985 -23.843  1.00 81.75           H
ATOM   3636  CB  ILE A 242      -8.353 -19.490 -22.616  1.00 81.75           C
ATOM   3637  HB  ILE A 242      -9.275 -18.997 -22.308  1.00 81.75           H
ATOM   3638  CG1 ILE A 242      -7.425 -19.516 -21.400  1.00 81.75           C
ATOM   3639 1HG1 ILE A 242      -6.555 -20.136 -21.615  1.00 81.75           H
ATOM   3640 2HG1 ILE A 242      -7.058 -18.510 -21.196  1.00 81.75           H
ATOM   3641  CG2 ILE A 242      -8.727 -20.899 -23.082  1.00 81.75           C
ATOM   3642 1HG2 ILE A 242      -9.451 -20.832 -23.894  1.00 81.75           H
ATOM   3643 2HG2 ILE A 242      -7.834 -21.415 -23.433  1.00 81.75           H
ATOM   3644 3HG2 ILE A 242      -9.164 -21.452 -22.250  1.00 81.75           H
ATOM   3645  CD1 ILE A 242      -8.153 -20.058 -20.167  1.00 81.75           C
ATOM   3646 1HD1 ILE A 242      -9.008 -19.422 -19.941  1.00 81.75           H
ATOM   3647 2HD1 ILE A 242      -8.497 -21.073 -20.366  1.00 81.75           H
ATOM   3648 3HD1 ILE A 242      -7.471 -20.066 -19.317  1.00 81.75           H
ATOM   3649  HN  ILE A 242      -8.261 -17.018 -22.619  1.00 81.75           H
ATOM   3650  N   GLN A 243      -9.510 -18.186 -25.313  1.00 76.54           N
ATOM   3651  CA  GLN A 243     -10.292 -18.339 -26.528  1.00 76.54           C
ATOM   3652  C   GLN A 243      -9.569 -17.689 -27.710  1.00 76.54           C
ATOM   3653  O   GLN A 243      -9.833 -18.023 -28.864  1.00 76.54           O
ATOM   3654  HA  GLN A 243     -10.370 -19.414 -26.689  1.00 76.54           H
ATOM   3655  CB  GLN A 243     -11.695 -17.755 -26.355  1.00 76.54           C
ATOM   3656 1HB  GLN A 243     -11.624 -16.729 -25.994  1.00 76.54           H
ATOM   3657 2HB  GLN A 243     -12.200 -17.719 -27.320  1.00 76.54           H
ATOM   3658  CG  GLN A 243     -12.519 -18.590 -25.373  1.00 76.54           C
ATOM   3659 1HG  GLN A 243     -12.526 -19.632 -25.693  1.00 76.54           H
ATOM   3660 2HG  GLN A 243     -12.055 -18.562 -24.387  1.00 76.54           H
ATOM   3661  CD  GLN A 243     -13.955 -18.070 -25.281  1.00 76.54           C
ATOM   3662  OE1 GLN A 243     -14.313 -17.054 -25.855  1.00 76.54           O
ATOM   3663  NE2 GLN A 243     -14.756 -18.820 -24.530  1.00 76.54           N
ATOM   3664 1HE2 GLN A 243     -14.399 -19.643 -24.087  1.00 76.54           H
ATOM   3665 2HE2 GLN A 243     -15.715 -18.563 -24.409  1.00 76.54           H
ATOM   3666  HN  GLN A 243      -9.863 -17.510 -24.666  1.00 76.54           H
ATOM   3667  N   ALA A 244      -8.672 -16.771 -27.380  1.00 77.85           N
ATOM   3668  CA  ALA A 244      -7.952 -16.028 -28.401  1.00 77.85           C
ATOM   3669  C   ALA A 244      -7.023 -16.979 -29.159  1.00 77.85           C
ATOM   3670  O   ALA A 244      -6.312 -17.776 -28.548  1.00 77.85           O
ATOM   3671  HA  ALA A 244      -8.687 -15.621 -29.096  1.00 77.85           H
ATOM   3672  CB  ALA A 244      -7.194 -14.869 -27.750  1.00 77.85           C
ATOM   3673 1HB  ALA A 244      -7.902 -14.208 -27.250  1.00 77.85           H
ATOM   3674 2HB  ALA A 244      -6.487 -15.262 -27.020  1.00 77.85           H
ATOM   3675 3HB  ALA A 244      -6.655 -14.312 -28.516  1.00 77.85           H
ATOM   3676  HN  ALA A 244      -8.434 -16.534 -26.438  1.00 77.85           H
ATOM   3677  N   LYS A 245      -7.060 -16.864 -30.478  1.00 66.91           N
ATOM   3678  CA  LYS A 245      -6.229 -17.702 -31.326  1.00 66.91           C
ATOM   3679  C   LYS A 245      -4.837 -17.079 -31.444  1.00 66.91           C
ATOM   3680  O   LYS A 245      -3.926 -17.686 -32.005  1.00 66.91           O
ATOM   3681  HA  LYS A 245      -6.133 -18.671 -30.834  1.00 66.91           H
ATOM   3682  CB  LYS A 245      -6.911 -17.944 -32.674  1.00 66.91           C
ATOM   3683 1HB  LYS A 245      -7.221 -16.992 -33.105  1.00 66.91           H
ATOM   3684 2HB  LYS A 245      -6.201 -18.392 -33.369  1.00 66.91           H
ATOM   3685  CG  LYS A 245      -8.126 -18.860 -32.517  1.00 66.91           C
ATOM   3686 1HG  LYS A 245      -7.849 -19.743 -31.940  1.00 66.91           H
ATOM   3687 2HG  LYS A 245      -8.905 -18.344 -31.956  1.00 66.91           H
ATOM   3688  CD  LYS A 245      -8.670 -19.287 -33.882  1.00 66.91           C
ATOM   3689 1HD  LYS A 245      -9.014 -18.410 -34.431  1.00 66.91           H
ATOM   3690 2HD  LYS A 245      -7.872 -19.739 -34.470  1.00 66.91           H
ATOM   3691  CE  LYS A 245      -9.823 -20.281 -33.726  1.00 66.91           C
ATOM   3692 1HE  LYS A 245      -9.501 -21.128 -33.120  1.00 66.91           H
ATOM   3693 2HE  LYS A 245     -10.650 -19.808 -33.197  1.00 66.91           H
ATOM   3694  NZ  LYS A 245     -10.280 -20.757 -35.050  1.00 66.91           N
ATOM   3695 1HZ  LYS A 245     -11.042 -21.415 -34.929  1.00 66.91           H
ATOM   3696 2HZ  LYS A 245     -10.599 -19.968 -35.602  1.00 66.91           H
ATOM   3697 3HZ  LYS A 245      -9.512 -21.215 -35.529  1.00 66.91           H
ATOM   3698  HN  LYS A 245      -7.642 -16.215 -30.967  1.00 66.91           H
ATOM   3699  N   LYS A 246      -4.715 -15.874 -30.905  1.00 60.55           N
ATOM   3700  CA  LYS A 246      -3.515 -15.081 -31.110  1.00 60.55           C
ATOM   3701  C   LYS A 246      -2.340 -15.745 -30.389  1.00 60.55           C
ATOM   3702  O   LYS A 246      -2.481 -16.204 -29.257  1.00 60.55           O
ATOM   3703  HA  LYS A 246      -3.305 -15.076 -32.180  1.00 60.55           H
ATOM   3704  CB  LYS A 246      -3.754 -13.630 -30.688  1.00 60.55           C
ATOM   3705 1HB  LYS A 246      -4.232 -13.605 -29.709  1.00 60.55           H
ATOM   3706 2HB  LYS A 246      -2.799 -13.114 -30.590  1.00 60.55           H
ATOM   3707  CG  LYS A 246      -4.631 -12.900 -31.708  1.00 60.55           C
ATOM   3708 1HG  LYS A 246      -4.272 -13.107 -32.716  1.00 60.55           H
ATOM   3709 2HG  LYS A 246      -5.652 -13.276 -31.650  1.00 60.55           H
ATOM   3710  CD  LYS A 246      -4.623 -11.391 -31.457  1.00 60.55           C
ATOM   3711 1HD  LYS A 246      -5.087 -11.175 -30.495  1.00 60.55           H
ATOM   3712 2HD  LYS A 246      -3.594 -11.033 -31.402  1.00 60.55           H
ATOM   3713  CE  LYS A 246      -5.369 -10.647 -32.567  1.00 60.55           C
ATOM   3714 1HE  LYS A 246      -5.000 -10.969 -33.541  1.00 60.55           H
ATOM   3715 2HE  LYS A 246      -6.429 -10.894 -32.530  1.00 60.55           H
ATOM   3716  NZ  LYS A 246      -5.189  -9.185 -32.422  1.00 60.55           N
ATOM   3717 1HZ  LYS A 246      -5.716  -8.706 -33.144  1.00 60.55           H
ATOM   3718 2HZ  LYS A 246      -5.524  -8.892 -31.510  1.00 60.55           H
ATOM   3719 3HZ  LYS A 246      -4.206  -8.954 -32.511  1.00 60.55           H
ATOM   3720  HN  LYS A 246      -5.416 -15.441 -30.339  1.00 60.55           H
ATOM   3721  N   SER A 247      -1.207 -15.775 -31.075  1.00 67.19           N
ATOM   3722  CA  SER A 247      -0.019 -16.408 -30.530  1.00 67.19           C
ATOM   3723  C   SER A 247       0.440 -15.665 -29.274  1.00 67.19           C
ATOM   3724  O   SER A 247       0.910 -16.283 -28.319  1.00 67.19           O
ATOM   3725  HA  SER A 247      -0.321 -17.426 -30.283  1.00 67.19           H
ATOM   3726  CB  SER A 247       1.108 -16.449 -31.564  1.00 67.19           C
ATOM   3727 1HB  SER A 247       0.822 -17.104 -32.387  1.00 67.19           H
ATOM   3728 2HB  SER A 247       1.250 -15.453 -31.984  1.00 67.19           H
ATOM   3729  OG  SER A 247       2.335 -16.905 -31.000  1.00 67.19           O
ATOM   3730  HG  SER A 247       3.054 -16.897 -31.695  1.00 67.19           H
ATOM   3731  HN  SER A 247      -1.094 -15.378 -31.986  1.00 67.19           H
ATOM   3732  N   SER A 248       0.289 -14.349 -29.315  1.00 69.10           N
ATOM   3733  CA  SER A 248       0.793 -13.504 -28.246  1.00 69.10           C
ATOM   3734  C   SER A 248       0.013 -13.770 -26.957  1.00 69.10           C
ATOM   3735  O   SER A 248       0.349 -13.235 -25.902  1.00 69.10           O
ATOM   3736  HA  SER A 248       1.839 -13.785 -28.124  1.00 69.10           H
ATOM   3737  CB  SER A 248       0.704 -12.025 -28.625  1.00 69.10           C
ATOM   3738 1HB  SER A 248       1.065 -11.416 -27.796  1.00 69.10           H
ATOM   3739 2HB  SER A 248       1.358 -11.828 -29.474  1.00 69.10           H
ATOM   3740  OG  SER A 248      -0.628 -11.637 -28.952  1.00 69.10           O
ATOM   3741  HG  SER A 248      -0.651 -10.667 -29.195  1.00 69.10           H
ATOM   3742  HN  SER A 248      -0.167 -13.862 -30.059  1.00 69.10           H
ATOM   3743  N   LYS A 249      -1.015 -14.597 -27.084  1.00 66.04           N
ATOM   3744  CA  LYS A 249      -1.939 -14.817 -25.985  1.00 66.04           C
ATOM   3745  C   LYS A 249      -1.173 -15.380 -24.786  1.00 66.04           C
ATOM   3746  O   LYS A 249      -1.484 -15.059 -23.640  1.00 66.04           O
ATOM   3747  HA  LYS A 249      -2.353 -13.848 -25.706  1.00 66.04           H
ATOM   3748  CB  LYS A 249      -3.108 -15.696 -26.436  1.00 66.04           C
ATOM   3749 1HB  LYS A 249      -3.925 -15.618 -25.718  1.00 66.04           H
ATOM   3750 2HB  LYS A 249      -3.489 -15.338 -27.392  1.00 66.04           H
ATOM   3751  CG  LYS A 249      -2.676 -17.158 -26.567  1.00 66.04           C
ATOM   3752 1HG  LYS A 249      -1.818 -17.228 -27.236  1.00 66.04           H
ATOM   3753 2HG  LYS A 249      -2.355 -17.535 -25.596  1.00 66.04           H
ATOM   3754  CD  LYS A 249      -3.820 -18.021 -27.103  1.00 66.04           C
ATOM   3755 1HD  LYS A 249      -4.703 -17.889 -26.479  1.00 66.04           H
ATOM   3756 2HD  LYS A 249      -4.087 -17.694 -28.108  1.00 66.04           H
ATOM   3757  CE  LYS A 249      -3.424 -19.499 -27.131  1.00 66.04           C
ATOM   3758 1HE  LYS A 249      -2.630 -19.656 -27.861  1.00 66.04           H
ATOM   3759 2HE  LYS A 249      -3.027 -19.794 -26.159  1.00 66.04           H
ATOM   3760  NZ  LYS A 249      -4.592 -20.342 -27.472  1.00 66.04           N
ATOM   3761 1HZ  LYS A 249      -4.299 -21.309 -27.555  1.00 66.04           H
ATOM   3762 2HZ  LYS A 249      -5.291 -20.262 -26.742  1.00 66.04           H
ATOM   3763 3HZ  LYS A 249      -4.987 -20.031 -28.353  1.00 66.04           H
ATOM   3764  HN  LYS A 249      -1.219 -15.110 -27.918  1.00 66.04           H
ATOM   3765  N   HIS A 250      -0.187 -16.211 -25.091  1.00 71.06           N
ATOM   3766  CA  HIS A 250       0.536 -16.927 -24.054  1.00 71.06           C
ATOM   3767  C   HIS A 250       1.322 -15.933 -23.197  1.00 71.06           C
ATOM   3768  O   HIS A 250       1.378 -16.069 -21.975  1.00 71.06           O
ATOM   3769  HA  HIS A 250      -0.213 -17.417 -23.432  1.00 71.06           H
ATOM   3770  CB  HIS A 250       1.422 -18.016 -24.662  1.00 71.06           C
ATOM   3771 1HB  HIS A 250       2.030 -17.576 -25.453  1.00 71.06           H
ATOM   3772 2HB  HIS A 250       2.108 -18.381 -23.898  1.00 71.06           H
ATOM   3773  CG  HIS A 250       0.655 -19.186 -25.230  1.00 71.06           C
ATOM   3774  ND1 HIS A 250       0.039 -20.136 -24.433  1.00 71.06           N
ATOM   3775  HD1 HIS A 250       0.037 -20.148 -23.433  1.00 71.06           H
ATOM   3776  CD2 HIS A 250       0.409 -19.549 -26.522  1.00 71.06           C
ATOM   3777  HD2 HIS A 250       0.751 -19.017 -27.409  1.00 71.06           H
ATOM   3778  CE1 HIS A 250      -0.547 -21.026 -25.221  1.00 71.06           C
ATOM   3779  HE1 HIS A 250      -1.114 -21.897 -24.893  1.00 71.06           H
ATOM   3780  NE2 HIS A 250      -0.316 -20.661 -26.515  1.00 71.06           N
ATOM   3781  HN  HIS A 250       0.119 -16.397 -26.025  1.00 71.06           H
ATOM   3782  N   LYS A 251       1.911 -14.956 -23.870  1.00 69.93           N
ATOM   3783  CA  LYS A 251       2.708 -13.951 -23.188  1.00 69.93           C
ATOM   3784  C   LYS A 251       1.808 -13.143 -22.250  1.00 69.93           C
ATOM   3785  O   LYS A 251       2.158 -12.912 -21.094  1.00 69.93           O
ATOM   3786  HA  LYS A 251       3.450 -14.475 -22.586  1.00 69.93           H
ATOM   3787  CB  LYS A 251       3.469 -13.092 -24.200  1.00 69.93           C
ATOM   3788 1HB  LYS A 251       3.999 -13.735 -24.903  1.00 69.93           H
ATOM   3789 2HB  LYS A 251       2.764 -12.498 -24.782  1.00 69.93           H
ATOM   3790  CG  LYS A 251       4.464 -12.168 -23.496  1.00 69.93           C
ATOM   3791 1HG  LYS A 251       3.931 -11.503 -22.816  1.00 69.93           H
ATOM   3792 2HG  LYS A 251       5.150 -12.760 -22.890  1.00 69.93           H
ATOM   3793  CD  LYS A 251       5.255 -11.339 -24.511  1.00 69.93           C
ATOM   3794 1HD  LYS A 251       5.832 -12.002 -25.156  1.00 69.93           H
ATOM   3795 2HD  LYS A 251       4.567 -10.789 -25.152  1.00 69.93           H
ATOM   3796  CE  LYS A 251       6.196 -10.361 -23.805  1.00 69.93           C
ATOM   3797 1HE  LYS A 251       5.629  -9.736 -23.115  1.00 69.93           H
ATOM   3798 2HE  LYS A 251       6.925 -10.912 -23.211  1.00 69.93           H
ATOM   3799  NZ  LYS A 251       6.895  -9.510 -24.793  1.00 69.93           N
ATOM   3800 1HZ  LYS A 251       7.501  -8.857 -24.309  1.00 69.93           H
ATOM   3801 2HZ  LYS A 251       7.451 -10.094 -25.409  1.00 69.93           H
ATOM   3802 3HZ  LYS A 251       6.213  -8.996 -25.340  1.00 69.93           H
ATOM   3803  HN  LYS A 251       1.850 -14.845 -24.862  1.00 69.93           H
ATOM   3804  N   ALA A 252       0.665 -12.736 -22.784  1.00 80.30           N
ATOM   3805  CA  ALA A 252      -0.259 -11.906 -22.030  1.00 80.30           C
ATOM   3806  C   ALA A 252      -0.785 -12.695 -20.830  1.00 80.30           C
ATOM   3807  O   ALA A 252      -0.932 -12.147 -19.738  1.00 80.30           O
ATOM   3808  HA  ALA A 252       0.293 -11.038 -21.670  1.00 80.30           H
ATOM   3809  CB  ALA A 252      -1.383 -11.427 -22.951  1.00 80.30           C
ATOM   3810 1HB  ALA A 252      -0.960 -10.847 -23.771  1.00 80.30           H
ATOM   3811 2HB  ALA A 252      -1.915 -12.290 -23.353  1.00 80.30           H
ATOM   3812 3HB  ALA A 252      -2.076 -10.805 -22.385  1.00 80.30           H
ATOM   3813  HN  ALA A 252       0.368 -12.964 -23.711  1.00 80.30           H
ATOM   3814  N   LEU A 253      -1.053 -13.970 -21.072  1.00 78.30           N
ATOM   3815  CA  LEU A 253      -1.583 -14.834 -20.031  1.00 78.30           C
ATOM   3816  C   LEU A 253      -0.587 -14.899 -18.872  1.00 78.30           C
ATOM   3817  O   LEU A 253      -0.965 -14.727 -17.714  1.00 78.30           O
ATOM   3818  HA  LEU A 253      -2.506 -14.380 -19.668  1.00 78.30           H
ATOM   3819  CB  LEU A 253      -1.948 -16.204 -20.606  1.00 78.30           C
ATOM   3820 1HB  LEU A 253      -2.525 -16.051 -21.518  1.00 78.30           H
ATOM   3821 2HB  LEU A 253      -1.027 -16.712 -20.893  1.00 78.30           H
ATOM   3822  CG  LEU A 253      -2.741 -17.130 -19.682  1.00 78.30           C
ATOM   3823  HG  LEU A 253      -2.264 -17.126 -18.702  1.00 78.30           H
ATOM   3824  CD1 LEU A 253      -4.171 -16.619 -19.490  1.00 78.30           C
ATOM   3825 1HD1 LEU A 253      -4.144 -15.623 -19.048  1.00 78.30           H
ATOM   3826 2HD1 LEU A 253      -4.674 -16.574 -20.456  1.00 78.30           H
ATOM   3827 3HD1 LEU A 253      -4.713 -17.295 -18.829  1.00 78.30           H
ATOM   3828  CD2 LEU A 253      -2.712 -18.572 -20.193  1.00 78.30           C
ATOM   3829 1HD2 LEU A 253      -3.151 -18.613 -21.190  1.00 78.30           H
ATOM   3830 2HD2 LEU A 253      -1.680 -18.921 -20.236  1.00 78.30           H
ATOM   3831 3HD2 LEU A 253      -3.284 -19.208 -19.518  1.00 78.30           H
ATOM   3832  HN  LEU A 253      -0.914 -14.412 -21.958  1.00 78.30           H
ATOM   3833  N   LYS A 254       0.666 -15.148 -19.223  1.00 75.81           N
ATOM   3834  CA  LYS A 254       1.710 -15.291 -18.222  1.00 75.81           C
ATOM   3835  C   LYS A 254       1.756 -14.031 -17.356  1.00 75.81           C
ATOM   3836  O   LYS A 254       1.774 -14.118 -16.129  1.00 75.81           O
ATOM   3837  HA  LYS A 254       1.441 -16.136 -17.589  1.00 75.81           H
ATOM   3838  CB  LYS A 254       3.046 -15.631 -18.887  1.00 75.81           C
ATOM   3839 1HB  LYS A 254       2.917 -16.479 -19.559  1.00 75.81           H
ATOM   3840 2HB  LYS A 254       3.377 -14.789 -19.495  1.00 75.81           H
ATOM   3841  CG  LYS A 254       4.111 -15.961 -17.839  1.00 75.81           C
ATOM   3842 1HG  LYS A 254       4.312 -15.079 -17.230  1.00 75.81           H
ATOM   3843 2HG  LYS A 254       3.738 -16.734 -17.167  1.00 75.81           H
ATOM   3844  CD  LYS A 254       5.405 -16.435 -18.503  1.00 75.81           C
ATOM   3845 1HD  LYS A 254       5.200 -17.305 -19.127  1.00 75.81           H
ATOM   3846 2HD  LYS A 254       5.788 -15.654 -19.160  1.00 75.81           H
ATOM   3847  CE  LYS A 254       6.461 -16.790 -17.454  1.00 75.81           C
ATOM   3848 1HE  LYS A 254       6.730 -15.901 -16.885  1.00 75.81           H
ATOM   3849 2HE  LYS A 254       6.051 -17.510 -16.746  1.00 75.81           H
ATOM   3850  NZ  LYS A 254       7.666 -17.355 -18.103  1.00 75.81           N
ATOM   3851 1HZ  LYS A 254       8.362 -17.566 -17.396  1.00 75.81           H
ATOM   3852 2HZ  LYS A 254       7.417 -18.204 -18.597  1.00 75.81           H
ATOM   3853 3HZ  LYS A 254       8.043 -16.680 -18.759  1.00 75.81           H
ATOM   3854  HN  LYS A 254       0.971 -15.250 -20.170  1.00 75.81           H
ATOM   3855  N   VAL A 255       1.775 -12.890 -18.028  1.00 82.22           N
ATOM   3856  CA  VAL A 255       1.881 -11.616 -17.337  1.00 82.22           C
ATOM   3857  C   VAL A 255       0.704 -11.464 -16.372  1.00 82.22           C
ATOM   3858  O   VAL A 255       0.886 -11.063 -15.223  1.00 82.22           O
ATOM   3859  HA  VAL A 255       2.807 -11.630 -16.762  1.00 82.22           H
ATOM   3860  CB  VAL A 255       1.972 -10.475 -18.353  1.00 82.22           C
ATOM   3861  HB  VAL A 255       1.138 -10.578 -19.048  1.00 82.22           H
ATOM   3862  CG1 VAL A 255       1.844  -9.116 -17.663  1.00 82.22           C
ATOM   3863 1HG1 VAL A 255       0.881  -9.055 -17.155  1.00 82.22           H
ATOM   3864 2HG1 VAL A 255       2.647  -9.000 -16.936  1.00 82.22           H
ATOM   3865 3HG1 VAL A 255       1.911  -8.323 -18.408  1.00 82.22           H
ATOM   3866  CG2 VAL A 255       3.269 -10.561 -19.159  1.00 82.22           C
ATOM   3867 1HG2 VAL A 255       4.122 -10.496 -18.484  1.00 82.22           H
ATOM   3868 2HG2 VAL A 255       3.302 -11.510 -19.695  1.00 82.22           H
ATOM   3869 3HG2 VAL A 255       3.308  -9.739 -19.874  1.00 82.22           H
ATOM   3870  HN  VAL A 255       1.719 -12.826 -19.025  1.00 82.22           H
ATOM   3871  N   THR A 256      -0.478 -11.793 -16.874  1.00 80.94           N
ATOM   3872  CA  THR A 256      -1.696 -11.603 -16.105  1.00 80.94           C
ATOM   3873  C   THR A 256      -1.648 -12.426 -14.817  1.00 80.94           C
ATOM   3874  O   THR A 256      -1.957 -11.919 -13.740  1.00 80.94           O
ATOM   3875  HA  THR A 256      -1.758 -10.555 -15.813  1.00 80.94           H
ATOM   3876  CB  THR A 256      -2.883 -11.953 -17.006  1.00 80.94           C
ATOM   3877  HB  THR A 256      -2.863 -13.007 -17.283  1.00 80.94           H
ATOM   3878  OG1 THR A 256      -2.781 -11.031 -18.088  1.00 80.94           O
ATOM   3879  HG1 THR A 256      -2.305 -11.458 -18.857  1.00 80.94           H
ATOM   3880  CG2 THR A 256      -4.228 -11.621 -16.358  1.00 80.94           C
ATOM   3881 1HG2 THR A 256      -4.274 -10.553 -16.143  1.00 80.94           H
ATOM   3882 2HG2 THR A 256      -4.333 -12.183 -15.431  1.00 80.94           H
ATOM   3883 3HG2 THR A 256      -5.036 -11.889 -17.039  1.00 80.94           H
ATOM   3884  HN  THR A 256      -0.609 -12.182 -17.785  1.00 80.94           H
ATOM   3885  N   ILE A 257      -1.259 -13.683 -14.969  1.00 83.57           N
ATOM   3886  CA  ILE A 257      -1.195 -14.590 -13.836  1.00 83.57           C
ATOM   3887  C   ILE A 257      -0.175 -14.063 -12.824  1.00 83.57           C
ATOM   3888  O   ILE A 257      -0.456 -14.007 -11.627  1.00 83.57           O
ATOM   3889  HA  ILE A 257      -2.178 -14.595 -13.365  1.00 83.57           H
ATOM   3890  CB  ILE A 257      -0.912 -16.018 -14.307  1.00 83.57           C
ATOM   3891  HB  ILE A 257      -0.053 -15.992 -14.978  1.00 83.57           H
ATOM   3892  CG1 ILE A 257      -2.092 -16.576 -15.104  1.00 83.57           C
ATOM   3893 1HG1 ILE A 257      -2.938 -16.745 -14.438  1.00 83.57           H
ATOM   3894 2HG1 ILE A 257      -2.412 -15.845 -15.847  1.00 83.57           H
ATOM   3895  CG2 ILE A 257      -0.538 -16.920 -13.129  1.00 83.57           C
ATOM   3896 1HG2 ILE A 257       0.355 -16.530 -12.641  1.00 83.57           H
ATOM   3897 2HG2 ILE A 257      -1.361 -16.944 -12.415  1.00 83.57           H
ATOM   3898 3HG2 ILE A 257      -0.342 -17.929 -13.492  1.00 83.57           H
ATOM   3899  CD1 ILE A 257      -1.714 -17.885 -15.800  1.00 83.57           C
ATOM   3900 1HD1 ILE A 257      -0.883 -17.707 -16.483  1.00 83.57           H
ATOM   3901 2HD1 ILE A 257      -1.418 -18.621 -15.052  1.00 83.57           H
ATOM   3902 3HD1 ILE A 257      -2.571 -18.260 -16.360  1.00 83.57           H
ATOM   3903  HN  ILE A 257      -0.990 -14.083 -15.846  1.00 83.57           H
ATOM   3904  N   THR A 258       0.986 -13.691 -13.341  1.00 86.07           N
ATOM   3905  CA  THR A 258       2.076 -13.244 -12.489  1.00 86.07           C
ATOM   3906  C   THR A 258       1.627 -12.065 -11.623  1.00 86.07           C
ATOM   3907  O   THR A 258       1.890 -12.037 -10.422  1.00 86.07           O
ATOM   3908  HA  THR A 258       2.338 -14.057 -11.812  1.00 86.07           H
ATOM   3909  CB  THR A 258       3.273 -12.920 -13.385  1.00 86.07           C
ATOM   3910  HB  THR A 258       3.038 -12.104 -14.068  1.00 86.07           H
ATOM   3911  OG1 THR A 258       3.594 -14.164 -14.000  1.00 86.07           O
ATOM   3912  HG1 THR A 258       3.064 -14.277 -14.840  1.00 86.07           H
ATOM   3913  CG2 THR A 258       4.526 -12.567 -12.581  1.00 86.07           C
ATOM   3914 1HG2 THR A 258       4.801 -13.410 -11.947  1.00 86.07           H
ATOM   3915 2HG2 THR A 258       4.326 -11.694 -11.960  1.00 86.07           H
ATOM   3916 3HG2 THR A 258       5.346 -12.345 -13.265  1.00 86.07           H
ATOM   3917  HN  THR A 258       1.188 -13.691 -14.320  1.00 86.07           H
ATOM   3918  N   VAL A 259       0.958 -11.121 -12.267  1.00 86.45           N
ATOM   3919  CA  VAL A 259       0.519  -9.916 -11.584  1.00 86.45           C
ATOM   3920  C   VAL A 259      -0.399 -10.300 -10.421  1.00 86.45           C
ATOM   3921  O   VAL A 259      -0.240  -9.800  -9.309  1.00 86.45           O
ATOM   3922  HA  VAL A 259       1.405  -9.424 -11.183  1.00 86.45           H
ATOM   3923  CB  VAL A 259      -0.144  -8.961 -12.579  1.00 86.45           C
ATOM   3924  HB  VAL A 259      -0.826  -9.544 -13.198  1.00 86.45           H
ATOM   3925  CG1 VAL A 259      -0.965  -7.895 -11.851  1.00 86.45           C
ATOM   3926 1HG1 VAL A 259      -1.742  -8.376 -11.258  1.00 86.45           H
ATOM   3927 2HG1 VAL A 259      -0.312  -7.318 -11.196  1.00 86.45           H
ATOM   3928 3HG1 VAL A 259      -1.426  -7.230 -12.582  1.00 86.45           H
ATOM   3929  CG2 VAL A 259       0.896  -8.320 -13.499  1.00 86.45           C
ATOM   3930 1HG2 VAL A 259       1.613  -7.758 -12.901  1.00 86.45           H
ATOM   3931 2HG2 VAL A 259       1.418  -9.098 -14.056  1.00 86.45           H
ATOM   3932 3HG2 VAL A 259       0.397  -7.646 -14.196  1.00 86.45           H
ATOM   3933  HN  VAL A 259       0.715 -11.168 -13.236  1.00 86.45           H
ATOM   3934  N   LEU A 260      -1.340 -11.185 -10.719  1.00 84.46           N
ATOM   3935  CA  LEU A 260      -2.337 -11.575  -9.738  1.00 84.46           C
ATOM   3936  C   LEU A 260      -1.650 -12.296  -8.577  1.00 84.46           C
ATOM   3937  O   LEU A 260      -1.930 -12.015  -7.413  1.00 84.46           O
ATOM   3938  HA  LEU A 260      -2.794 -10.663  -9.355  1.00 84.46           H
ATOM   3939  CB  LEU A 260      -3.448 -12.394 -10.399  1.00 84.46           C
ATOM   3940 1HB  LEU A 260      -3.846 -11.820 -11.236  1.00 84.46           H
ATOM   3941 2HB  LEU A 260      -3.005 -13.299 -10.816  1.00 84.46           H
ATOM   3942  CG  LEU A 260      -4.612 -12.800  -9.494  1.00 84.46           C
ATOM   3943  HG  LEU A 260      -4.205 -13.319  -8.626  1.00 84.46           H
ATOM   3944  CD1 LEU A 260      -5.358 -11.568  -8.975  1.00 84.46           C
ATOM   3945 1HD1 LEU A 260      -4.672 -10.943  -8.404  1.00 84.46           H
ATOM   3946 2HD1 LEU A 260      -5.752 -11.000  -9.818  1.00 84.46           H
ATOM   3947 3HD1 LEU A 260      -6.181 -11.885  -8.334  1.00 84.46           H
ATOM   3948  CD2 LEU A 260      -5.548 -13.777 -10.208  1.00 84.46           C
ATOM   3949 1HD2 LEU A 260      -5.950 -13.306 -11.105  1.00 84.46           H
ATOM   3950 2HD2 LEU A 260      -4.993 -14.673 -10.486  1.00 84.46           H
ATOM   3951 3HD2 LEU A 260      -6.366 -14.049  -9.542  1.00 84.46           H
ATOM   3952  HN  LEU A 260      -1.426 -11.630 -11.610  1.00 84.46           H
ATOM   3953  N   THR A 261      -0.762 -13.213  -8.934  1.00 88.20           N
ATOM   3954  CA  THR A 261      -0.102 -14.043  -7.941  1.00 88.20           C
ATOM   3955  C   THR A 261       0.736 -13.179  -6.996  1.00 88.20           C
ATOM   3956  O   THR A 261       0.711 -13.377  -5.782  1.00 88.20           O
ATOM   3957  HA  THR A 261      -0.867 -14.529  -7.335  1.00 88.20           H
ATOM   3958  CB  THR A 261       0.716 -15.105  -8.679  1.00 88.20           C
ATOM   3959  HB  THR A 261       1.518 -14.645  -9.256  1.00 88.20           H
ATOM   3960  OG1 THR A 261      -0.253 -15.824  -9.437  1.00 88.20           O
ATOM   3961  HG1 THR A 261      -0.367 -15.401 -10.336  1.00 88.20           H
ATOM   3962  CG2 THR A 261       1.303 -16.154  -7.733  1.00 88.20           C
ATOM   3963 1HG2 THR A 261       0.495 -16.660  -7.205  1.00 88.20           H
ATOM   3964 2HG2 THR A 261       1.959 -15.666  -7.012  1.00 88.20           H
ATOM   3965 3HG2 THR A 261       1.874 -16.883  -8.309  1.00 88.20           H
ATOM   3966  HN  THR A 261      -0.494 -13.393  -9.880  1.00 88.20           H
ATOM   3967  N   VAL A 262       1.457 -12.239  -7.588  1.00 90.81           N
ATOM   3968  CA  VAL A 262       2.369 -11.403  -6.826  1.00 90.81           C
ATOM   3969  C   VAL A 262       1.573 -10.582  -5.810  1.00 90.81           C
ATOM   3970  O   VAL A 262       1.983 -10.444  -4.659  1.00 90.81           O
ATOM   3971  HA  VAL A 262       3.048 -12.064  -6.287  1.00 90.81           H
ATOM   3972  CB  VAL A 262       3.202 -10.538  -7.773  1.00 90.81           C
ATOM   3973  HB  VAL A 262       2.517 -10.023  -8.447  1.00 90.81           H
ATOM   3974  CG1 VAL A 262       3.986  -9.476  -6.999  1.00 90.81           C
ATOM   3975 1HG1 VAL A 262       3.292  -8.834  -6.459  1.00 90.81           H
ATOM   3976 2HG1 VAL A 262       4.656  -9.964  -6.291  1.00 90.81           H
ATOM   3977 3HG1 VAL A 262       4.570  -8.875  -7.697  1.00 90.81           H
ATOM   3978  CG2 VAL A 262       4.138 -11.400  -8.623  1.00 90.81           C
ATOM   3979 1HG2 VAL A 262       4.813 -11.954  -7.971  1.00 90.81           H
ATOM   3980 2HG2 VAL A 262       3.549 -12.100  -9.216  1.00 90.81           H
ATOM   3981 3HG2 VAL A 262       4.719 -10.760  -9.287  1.00 90.81           H
ATOM   3982  HN  VAL A 262       1.426 -12.045  -8.569  1.00 90.81           H
ATOM   3983  N   PHE A 263       0.448 -10.056  -6.274  1.00 89.45           N
ATOM   3984  CA  PHE A 263      -0.408  -9.250  -5.420  1.00 89.45           C
ATOM   3985  C   PHE A 263      -0.902 -10.058  -4.218  1.00 89.45           C
ATOM   3986  O   PHE A 263      -0.785  -9.614  -3.077  1.00 89.45           O
ATOM   3987  HA  PHE A 263       0.186  -8.407  -5.070  1.00 89.45           H
ATOM   3988  CB  PHE A 263      -1.612  -8.829  -6.266  1.00 89.45           C
ATOM   3989 1HB  PHE A 263      -1.257  -8.277  -7.136  1.00 89.45           H
ATOM   3990 2HB  PHE A 263      -2.113  -9.722  -6.638  1.00 89.45           H
ATOM   3991  CG  PHE A 263      -2.629  -7.968  -5.514  1.00 89.45           C
ATOM   3992  CD1 PHE A 263      -3.705  -8.549  -4.918  1.00 89.45           C
ATOM   3993  HD1 PHE A 263      -3.842  -9.629  -4.977  1.00 89.45           H
ATOM   3994  CD2 PHE A 263      -2.458  -6.620  -5.441  1.00 89.45           C
ATOM   3995  HD2 PHE A 263      -1.596  -6.154  -5.918  1.00 89.45           H
ATOM   3996  CE1 PHE A 263      -4.649  -7.750  -4.221  1.00 89.45           C
ATOM   3997  HE1 PHE A 263      -5.511  -8.217  -3.744  1.00 89.45           H
ATOM   3998  CE2 PHE A 263      -3.402  -5.821  -4.743  1.00 89.45           C
ATOM   3999  HE2 PHE A 263      -3.265  -4.742  -4.685  1.00 89.45           H
ATOM   4000  CZ  PHE A 263      -4.478  -6.403  -4.148  1.00 89.45           C
ATOM   4001  HZ  PHE A 263      -5.202  -5.790  -3.612  1.00 89.45           H
ATOM   4002  HN  PHE A 263       0.121 -10.174  -7.211  1.00 89.45           H
ATOM   4003  N   VAL A 264      -1.443 -11.230  -4.516  1.00 90.39           N
ATOM   4004  CA  VAL A 264      -2.048 -12.058  -3.486  1.00 90.39           C
ATOM   4005  C   VAL A 264      -0.986 -12.433  -2.450  1.00 90.39           C
ATOM   4006  O   VAL A 264      -1.219 -12.320  -1.248  1.00 90.39           O
ATOM   4007  HA  VAL A 264      -2.820 -11.464  -2.997  1.00 90.39           H
ATOM   4008  CB  VAL A 264      -2.719 -13.277  -4.122  1.00 90.39           C
ATOM   4009  HB  VAL A 264      -1.980 -13.778  -4.748  1.00 90.39           H
ATOM   4010  CG1 VAL A 264      -3.178 -14.270  -3.052  1.00 90.39           C
ATOM   4011 1HG1 VAL A 264      -2.317 -14.606  -2.475  1.00 90.39           H
ATOM   4012 2HG1 VAL A 264      -3.894 -13.784  -2.388  1.00 90.39           H
ATOM   4013 3HG1 VAL A 264      -3.652 -15.127  -3.531  1.00 90.39           H
ATOM   4014  CG2 VAL A 264      -3.886 -12.856  -5.017  1.00 90.39           C
ATOM   4015 1HG2 VAL A 264      -4.626 -12.321  -4.422  1.00 90.39           H
ATOM   4016 2HG2 VAL A 264      -3.519 -12.205  -5.811  1.00 90.39           H
ATOM   4017 3HG2 VAL A 264      -4.345 -13.742  -5.456  1.00 90.39           H
ATOM   4018  HN  VAL A 264      -1.473 -11.615  -5.438  1.00 90.39           H
ATOM   4019  N   LEU A 265       0.159 -12.871  -2.955  1.00 89.38           N
ATOM   4020  CA  LEU A 265       1.197 -13.412  -2.095  1.00 89.38           C
ATOM   4021  C   LEU A 265       1.736 -12.300  -1.192  1.00 89.38           C
ATOM   4022  O   LEU A 265       2.178 -12.563  -0.074  1.00 89.38           O
ATOM   4023  HA  LEU A 265       0.737 -14.174  -1.466  1.00 89.38           H
ATOM   4024  CB  LEU A 265       2.277 -14.104  -2.929  1.00 89.38           C
ATOM   4025 1HB  LEU A 265       2.580 -13.428  -3.728  1.00 89.38           H
ATOM   4026 2HB  LEU A 265       3.151 -14.262  -2.297  1.00 89.38           H
ATOM   4027  CG  LEU A 265       1.885 -15.445  -3.554  1.00 89.38           C
ATOM   4028  HG  LEU A 265       1.022 -15.281  -4.199  1.00 89.38           H
ATOM   4029  CD1 LEU A 265       3.011 -15.989  -4.435  1.00 89.38           C
ATOM   4030 1HD1 LEU A 265       3.223 -15.279  -5.234  1.00 89.38           H
ATOM   4031 2HD1 LEU A 265       3.907 -16.133  -3.831  1.00 89.38           H
ATOM   4032 3HD1 LEU A 265       2.706 -16.942  -4.866  1.00 89.38           H
ATOM   4033  CD2 LEU A 265       1.462 -16.448  -2.479  1.00 89.38           C
ATOM   4034 1HD2 LEU A 265       2.290 -16.612  -1.789  1.00 89.38           H
ATOM   4035 2HD2 LEU A 265       0.606 -16.054  -1.931  1.00 89.38           H
ATOM   4036 3HD2 LEU A 265       1.189 -17.392  -2.950  1.00 89.38           H
ATOM   4037  HN  LEU A 265       0.381 -12.860  -3.930  1.00 89.38           H
ATOM   4038  N   SER A 266       1.682 -11.082  -1.710  1.00 91.44           N
ATOM   4039  CA  SER A 266       2.248  -9.944  -1.007  1.00 91.44           C
ATOM   4040  C   SER A 266       1.227  -9.379  -0.017  1.00 91.44           C
ATOM   4041  O   SER A 266       1.577  -9.031   1.110  1.00 91.44           O
ATOM   4042  HA  SER A 266       3.118 -10.335  -0.478  1.00 91.44           H
ATOM   4043  CB  SER A 266       2.694  -8.857  -1.987  1.00 91.44           C
ATOM   4044 1HB  SER A 266       3.076  -8.001  -1.430  1.00 91.44           H
ATOM   4045 2HB  SER A 266       3.516  -9.233  -2.596  1.00 91.44           H
ATOM   4046  OG  SER A 266       1.630  -8.434  -2.835  1.00 91.44           O
ATOM   4047  HG  SER A 266       1.747  -8.823  -3.749  1.00 91.44           H
ATOM   4048  HN  SER A 266       1.261 -10.868  -2.591  1.00 91.44           H
ATOM   4049  N   GLN A 267      -0.014  -9.306  -0.473  1.00 88.45           N
ATOM   4050  CA  GLN A 267      -1.019  -8.513   0.214  1.00 88.45           C
ATOM   4051  C   GLN A 267      -1.808  -9.387   1.191  1.00 88.45           C
ATOM   4052  O   GLN A 267      -2.214  -8.924   2.256  1.00 88.45           O
ATOM   4053  HA  GLN A 267      -0.463  -7.754   0.763  1.00 88.45           H
ATOM   4054  CB  GLN A 267      -1.953  -7.827  -0.784  1.00 88.45           C
ATOM   4055 1HB  GLN A 267      -2.445  -8.577  -1.403  1.00 88.45           H
ATOM   4056 2HB  GLN A 267      -2.737  -7.294  -0.247  1.00 88.45           H
ATOM   4057  CG  GLN A 267      -1.182  -6.849  -1.674  1.00 88.45           C
ATOM   4058 1HG  GLN A 267      -0.417  -7.387  -2.233  1.00 88.45           H
ATOM   4059 2HG  GLN A 267      -1.858  -6.406  -2.404  1.00 88.45           H
ATOM   4060  CD  GLN A 267      -0.530  -5.746  -0.839  1.00 88.45           C
ATOM   4061  OE1 GLN A 267      -1.068  -5.283   0.154  1.00 88.45           O
ATOM   4062  NE2 GLN A 267       0.655  -5.351  -1.295  1.00 88.45           N
ATOM   4063 1HE2 GLN A 267       1.041  -5.772  -2.116  1.00 88.45           H
ATOM   4064 2HE2 GLN A 267       1.161  -4.633  -0.817  1.00 88.45           H
ATOM   4065  HN  GLN A 267      -0.336  -9.776  -1.295  1.00 88.45           H
ATOM   4066  N   PHE A 268      -2.001 -10.637   0.795  1.00 92.71           N
ATOM   4067  CA  PHE A 268      -2.923 -11.511   1.499  1.00 92.71           C
ATOM   4068  C   PHE A 268      -2.462 -11.751   2.938  1.00 92.71           C
ATOM   4069  O   PHE A 268      -3.224 -11.543   3.880  1.00 92.71           O
ATOM   4070  HA  PHE A 268      -3.895 -11.017   1.508  1.00 92.71           H
ATOM   4071  CB  PHE A 268      -2.934 -12.846   0.750  1.00 92.71           C
ATOM   4072 1HB  PHE A 268      -3.201 -12.665  -0.291  1.00 92.71           H
ATOM   4073 2HB  PHE A 268      -1.926 -13.260   0.753  1.00 92.71           H
ATOM   4074  CG  PHE A 268      -3.897 -13.880   1.336  1.00 92.71           C
ATOM   4075  CD1 PHE A 268      -3.419 -14.896   2.104  1.00 92.71           C
ATOM   4076  HD1 PHE A 268      -2.349 -14.973   2.301  1.00 92.71           H
ATOM   4077  CD2 PHE A 268      -5.231 -13.784   1.090  1.00 92.71           C
ATOM   4078  HD2 PHE A 268      -5.614 -12.970   0.475  1.00 92.71           H
ATOM   4079  CE1 PHE A 268      -4.312 -15.857   2.648  1.00 92.71           C
ATOM   4080  HE1 PHE A 268      -3.929 -16.671   3.262  1.00 92.71           H
ATOM   4081  CE2 PHE A 268      -6.125 -14.744   1.634  1.00 92.71           C
ATOM   4082  HE2 PHE A 268      -7.194 -14.667   1.437  1.00 92.71           H
ATOM   4083  CZ  PHE A 268      -5.646 -15.760   2.401  1.00 92.71           C
ATOM   4084  HZ  PHE A 268      -6.332 -16.497   2.819  1.00 92.71           H
ATOM   4085  HN  PHE A 268      -1.541 -11.052   0.009  1.00 92.71           H
ATOM   4086  N   PRO A 269      -1.211 -12.190   3.132  1.00 95.44           N
ATOM   4087  CA  PRO A 269      -0.715 -12.484   4.479  1.00 95.44           C
ATOM   4088  C   PRO A 269      -0.912 -11.318   5.433  1.00 95.44           C
ATOM   4089  O   PRO A 269      -1.355 -11.506   6.565  1.00 95.44           O
ATOM   4090  HA  PRO A 269      -1.280 -13.308   4.915  1.00 95.44           H
ATOM   4091  CB  PRO A 269       0.767 -12.794   4.260  1.00 95.44           C
ATOM   4092 1HB  PRO A 269       1.384 -11.902   4.370  1.00 95.44           H
ATOM   4093 2HB  PRO A 269       1.135 -13.525   4.979  1.00 95.44           H
ATOM   4094  CG  PRO A 269       0.808 -13.335   2.835  1.00 95.44           C
ATOM   4095 1HG  PRO A 269       1.809 -13.271   2.407  1.00 95.44           H
ATOM   4096 2HG  PRO A 269       0.523 -14.386   2.793  1.00 95.44           H
ATOM   4097  CD  PRO A 269      -0.184 -12.444   2.105  1.00 95.44           C
ATOM   4098 1HD  PRO A 269       0.279 -11.518   1.764  1.00 95.44           H
ATOM   4099 2HD  PRO A 269      -0.595 -12.935   1.223  1.00 95.44           H
ATOM   4100  N   TYR A 270      -0.576 -10.133   4.946  1.00 93.14           N
ATOM   4101  CA  TYR A 270      -0.659  -8.936   5.766  1.00 93.14           C
ATOM   4102  C   TYR A 270      -2.101  -8.667   6.199  1.00 93.14           C
ATOM   4103  O   TYR A 270      -2.362  -8.406   7.373  1.00 93.14           O
ATOM   4104  HA  TYR A 270      -0.044  -9.091   6.652  1.00 93.14           H
ATOM   4105  CB  TYR A 270      -0.183  -7.783   4.879  1.00 93.14           C
ATOM   4106 1HB  TYR A 270       0.877  -7.919   4.662  1.00 93.14           H
ATOM   4107 2HB  TYR A 270      -0.711  -7.829   3.927  1.00 93.14           H
ATOM   4108  CG  TYR A 270      -0.389  -6.398   5.494  1.00 93.14           C
ATOM   4109  CD1 TYR A 270      -1.195  -5.474   4.860  1.00 93.14           C
ATOM   4110  HD1 TYR A 270      -1.684  -5.732   3.921  1.00 93.14           H
ATOM   4111  CD2 TYR A 270       0.230  -6.072   6.684  1.00 93.14           C
ATOM   4112  HD2 TYR A 270       0.866  -6.802   7.185  1.00 93.14           H
ATOM   4113  CE1 TYR A 270      -1.390  -4.170   5.440  1.00 93.14           C
ATOM   4114  HE1 TYR A 270      -2.023  -3.432   4.949  1.00 93.14           H
ATOM   4115  CE2 TYR A 270       0.035  -4.768   7.263  1.00 93.14           C
ATOM   4116  HE2 TYR A 270       0.518  -4.498   8.202  1.00 93.14           H
ATOM   4117  CZ  TYR A 270      -0.765  -3.882   6.613  1.00 93.14           C
ATOM   4118  OH  TYR A 270      -0.949  -2.650   7.160  1.00 93.14           O
ATOM   4119  HH  TYR A 270      -0.597  -2.636   8.096  1.00 93.14           H
ATOM   4120  HN  TYR A 270      -0.251  -9.983   4.012  1.00 93.14           H
ATOM   4121  N   ASN A 271      -3.001  -8.742   5.229  1.00 91.96           N
ATOM   4122  CA  ASN A 271      -4.389  -8.383   5.466  1.00 91.96           C
ATOM   4123  C   ASN A 271      -5.045  -9.453   6.341  1.00 91.96           C
ATOM   4124  O   ASN A 271      -6.040  -9.186   7.013  1.00 91.96           O
ATOM   4125  HA  ASN A 271      -4.354  -7.409   5.955  1.00 91.96           H
ATOM   4126  CB  ASN A 271      -5.169  -8.302   4.153  1.00 91.96           C
ATOM   4127 1HB  ASN A 271      -4.894  -9.139   3.510  1.00 91.96           H
ATOM   4128 2HB  ASN A 271      -6.236  -8.392   4.353  1.00 91.96           H
ATOM   4129  CG  ASN A 271      -4.890  -6.983   3.429  1.00 91.96           C
ATOM   4130  OD1 ASN A 271      -5.475  -5.952   3.717  1.00 91.96           O
ATOM   4131  ND2 ASN A 271      -3.966  -7.073   2.477  1.00 91.96           N
ATOM   4132 1HD2 ASN A 271      -3.523  -7.950   2.292  1.00 91.96           H
ATOM   4133 2HD2 ASN A 271      -3.713  -6.264   1.947  1.00 91.96           H
ATOM   4134  HN  ASN A 271      -2.795  -9.040   4.297  1.00 91.96           H
ATOM   4135  N   CYS A 272      -4.461 -10.642   6.305  1.00 95.64           N
ATOM   4136  CA  CYS A 272      -4.887 -11.712   7.190  1.00 95.64           C
ATOM   4137  C   CYS A 272      -4.675 -11.255   8.634  1.00 95.64           C
ATOM   4138  O   CYS A 272      -5.582 -11.348   9.459  1.00 95.64           O
ATOM   4139  HA  CYS A 272      -5.945 -11.882   6.989  1.00 95.64           H
ATOM   4140  CB  CYS A 272      -4.151 -13.020   6.891  1.00 95.64           C
ATOM   4141 1HB  CYS A 272      -3.082 -12.832   6.798  1.00 95.64           H
ATOM   4142 2HB  CYS A 272      -4.281 -13.717   7.719  1.00 95.64           H
ATOM   4143  SG  CYS A 272      -4.793 -13.760   5.345  1.00 95.64           S
ATOM   4144  HG  CYS A 272      -4.211 -12.891   4.523  1.00 95.64           H
ATOM   4145  HN  CYS A 272      -3.712 -10.878   5.686  1.00 95.64           H
ATOM   4146  N   ILE A 273      -3.470 -10.769   8.896  1.00 94.41           N
ATOM   4147  CA  ILE A 273      -3.118 -10.321  10.233  1.00 94.41           C
ATOM   4148  C   ILE A 273      -3.938  -9.078  10.581  1.00 94.41           C
ATOM   4149  O   ILE A 273      -4.405  -8.934  11.710  1.00 94.41           O
ATOM   4150  HA  ILE A 273      -3.387 -11.118  10.926  1.00 94.41           H
ATOM   4151  CB  ILE A 273      -1.606 -10.112  10.347  1.00 94.41           C
ATOM   4152  HB  ILE A 273      -1.305  -9.378   9.600  1.00 94.41           H
ATOM   4153  CG1 ILE A 273      -0.849 -11.406  10.040  1.00 94.41           C
ATOM   4154 1HG1 ILE A 273      -1.067 -11.726   9.021  1.00 94.41           H
ATOM   4155 2HG1 ILE A 273       0.224 -11.225  10.095  1.00 94.41           H
ATOM   4156  CG2 ILE A 273      -1.234  -9.541  11.717  1.00 94.41           C
ATOM   4157 1HG2 ILE A 273      -1.731  -8.582  11.858  1.00 94.41           H
ATOM   4158 2HG2 ILE A 273      -1.552 -10.233  12.497  1.00 94.41           H
ATOM   4159 3HG2 ILE A 273      -0.154  -9.403  11.771  1.00 94.41           H
ATOM   4160  CD1 ILE A 273      -1.237 -12.514  11.022  1.00 94.41           C
ATOM   4161 1HD1 ILE A 273      -0.995 -12.200  12.037  1.00 94.41           H
ATOM   4162 2HD1 ILE A 273      -2.307 -12.709  10.946  1.00 94.41           H
ATOM   4163 3HD1 ILE A 273      -0.684 -13.422  10.781  1.00 94.41           H
ATOM   4164  HN  ILE A 273      -2.742 -10.681   8.215  1.00 94.41           H
ATOM   4165  N   LEU A 274      -4.090  -8.211   9.591  1.00 91.64           N
ATOM   4166  CA  LEU A 274      -4.812  -6.966   9.790  1.00 91.64           C
ATOM   4167  C   LEU A 274      -6.258  -7.278  10.183  1.00 91.64           C
ATOM   4168  O   LEU A 274      -6.851  -6.568  10.994  1.00 91.64           O
ATOM   4169  HA  LEU A 274      -4.336  -6.440  10.617  1.00 91.64           H
ATOM   4170  CB  LEU A 274      -4.690  -6.072   8.554  1.00 91.64           C
ATOM   4171 1HB  LEU A 274      -3.636  -5.994   8.289  1.00 91.64           H
ATOM   4172 2HB  LEU A 274      -5.192  -6.566   7.722  1.00 91.64           H
ATOM   4173  CG  LEU A 274      -5.259  -4.658   8.690  1.00 91.64           C
ATOM   4174  HG  LEU A 274      -6.286  -4.736   9.045  1.00 91.64           H
ATOM   4175  CD1 LEU A 274      -4.480  -3.852   9.731  1.00 91.64           C
ATOM   4176 1HD1 LEU A 274      -4.545  -4.349  10.699  1.00 91.64           H
ATOM   4177 2HD1 LEU A 274      -3.436  -3.781   9.429  1.00 91.64           H
ATOM   4178 3HD1 LEU A 274      -4.905  -2.851   9.808  1.00 91.64           H
ATOM   4179  CD2 LEU A 274      -5.303  -3.952   7.333  1.00 91.64           C
ATOM   4180 1HD2 LEU A 274      -4.294  -3.885   6.926  1.00 91.64           H
ATOM   4181 2HD2 LEU A 274      -5.934  -4.519   6.649  1.00 91.64           H
ATOM   4182 3HD2 LEU A 274      -5.711  -2.949   7.459  1.00 91.64           H
ATOM   4183  HN  LEU A 274      -3.729  -8.347   8.668  1.00 91.64           H
ATOM   4184  N   LEU A 275      -6.783  -8.340   9.590  1.00 93.71           N
ATOM   4185  CA  LEU A 275      -8.143  -8.762   9.878  1.00 93.71           C
ATOM   4186  C   LEU A 275      -8.245  -9.171  11.349  1.00 93.71           C
ATOM   4187  O   LEU A 275      -9.181  -8.777  12.043  1.00 93.71           O
ATOM   4188  HA  LEU A 275      -8.793  -7.903   9.713  1.00 93.71           H
ATOM   4189  CB  LEU A 275      -8.582  -9.856   8.903  1.00 93.71           C
ATOM   4190 1HB  LEU A 275      -8.483  -9.472   7.888  1.00 93.71           H
ATOM   4191 2HB  LEU A 275      -7.892 -10.695   8.995  1.00 93.71           H
ATOM   4192  CG  LEU A 275     -10.008 -10.382   9.083  1.00 93.71           C
ATOM   4193  HG  LEU A 275     -10.118 -10.726  10.112  1.00 93.71           H
ATOM   4194  CD1 LEU A 275     -11.034  -9.269   8.866  1.00 93.71           C
ATOM   4195 1HD1 LEU A 275     -10.863  -8.470   9.588  1.00 93.71           H
ATOM   4196 2HD1 LEU A 275     -10.933  -8.873   7.856  1.00 93.71           H
ATOM   4197 3HD1 LEU A 275     -12.039  -9.670   9.000  1.00 93.71           H
ATOM   4198  CD2 LEU A 275     -10.267 -11.586   8.175  1.00 93.71           C
ATOM   4199 1HD2 LEU A 275     -10.132 -11.291   7.134  1.00 93.71           H
ATOM   4200 2HD2 LEU A 275      -9.566 -12.384   8.420  1.00 93.71           H
ATOM   4201 3HD2 LEU A 275     -11.287 -11.940   8.323  1.00 93.71           H
ATOM   4202  HN  LEU A 275      -6.296  -8.907   8.925  1.00 93.71           H
ATOM   4203  N   VAL A 276      -7.269  -9.957  11.780  1.00 95.60           N
ATOM   4204  CA  VAL A 276      -7.234 -10.419  13.157  1.00 95.60           C
ATOM   4205  C   VAL A 276      -7.215  -9.210  14.096  1.00 95.60           C
ATOM   4206  O   VAL A 276      -7.954  -9.171  15.078  1.00 95.60           O
ATOM   4207  HA  VAL A 276      -8.146 -10.988  13.337  1.00 95.60           H
ATOM   4208  CB  VAL A 276      -6.042 -11.355  13.365  1.00 95.60           C
ATOM   4209  HB  VAL A 276      -5.144 -10.832  13.036  1.00 95.60           H
ATOM   4210  CG1 VAL A 276      -5.869 -11.702  14.845  1.00 95.60           C
ATOM   4211 1HG1 VAL A 276      -5.699 -10.789  15.415  1.00 95.60           H
ATOM   4212 2HG1 VAL A 276      -6.769 -12.196  15.210  1.00 95.60           H
ATOM   4213 3HG1 VAL A 276      -5.015 -12.369  14.964  1.00 95.60           H
ATOM   4214  CG2 VAL A 276      -6.185 -12.621  12.518  1.00 95.60           C
ATOM   4215 1HG2 VAL A 276      -7.097 -13.147  12.802  1.00 95.60           H
ATOM   4216 2HG2 VAL A 276      -6.237 -12.349  11.464  1.00 95.60           H
ATOM   4217 3HG2 VAL A 276      -5.325 -13.269  12.684  1.00 95.60           H
ATOM   4218  HN  VAL A 276      -6.514 -10.277  11.208  1.00 95.60           H
ATOM   4219  N   GLN A 277      -6.362  -8.254  13.760  1.00 92.16           N
ATOM   4220  CA  GLN A 277      -6.229  -7.052  14.566  1.00 92.16           C
ATOM   4221  C   GLN A 277      -7.552  -6.285  14.597  1.00 92.16           C
ATOM   4222  O   GLN A 277      -7.899  -5.680  15.611  1.00 92.16           O
ATOM   4223  HA  GLN A 277      -5.980  -7.402  15.568  1.00 92.16           H
ATOM   4224  CB  GLN A 277      -5.094  -6.167  14.048  1.00 92.16           C
ATOM   4225 1HB  GLN A 277      -5.184  -6.049  12.968  1.00 92.16           H
ATOM   4226 2HB  GLN A 277      -5.175  -5.172  14.485  1.00 92.16           H
ATOM   4227  CG  GLN A 277      -3.729  -6.770  14.388  1.00 92.16           C
ATOM   4228 1HG  GLN A 277      -3.664  -6.948  15.462  1.00 92.16           H
ATOM   4229 2HG  GLN A 277      -3.622  -7.737  13.897  1.00 92.16           H
ATOM   4230  CD  GLN A 277      -2.595  -5.841  13.951  1.00 92.16           C
ATOM   4231  OE1 GLN A 277      -2.739  -5.019  13.061  1.00 92.16           O
ATOM   4232  NE2 GLN A 277      -1.462  -6.017  14.624  1.00 92.16           N
ATOM   4233 1HE2 GLN A 277      -1.410  -6.709  15.344  1.00 92.16           H
ATOM   4234 2HE2 GLN A 277      -0.661  -5.456  14.411  1.00 92.16           H
ATOM   4235  HN  GLN A 277      -5.770  -8.290  12.955  1.00 92.16           H
ATOM   4236  N   THR A 278      -8.255  -6.334  13.475  1.00 93.25           N
ATOM   4237  CA  THR A 278      -9.513  -5.618  13.347  1.00 93.25           C
ATOM   4238  C   THR A 278     -10.566  -6.221  14.279  1.00 93.25           C
ATOM   4239  O   THR A 278     -11.287  -5.493  14.960  1.00 93.25           O
ATOM   4240  HA  THR A 278      -9.355  -4.588  13.667  1.00 93.25           H
ATOM   4241  CB  THR A 278      -9.921  -5.639  11.873  1.00 93.25           C
ATOM   4242  HB  THR A 278     -10.142  -6.655  11.545  1.00 93.25           H
ATOM   4243  OG1 THR A 278      -8.839  -4.998  11.204  1.00 93.25           O
ATOM   4244  HG1 THR A 278      -7.972  -5.414  11.478  1.00 93.25           H
ATOM   4245  CG2 THR A 278     -11.123  -4.737  11.586  1.00 93.25           C
ATOM   4246 1HG2 THR A 278     -10.878  -3.709  11.852  1.00 93.25           H
ATOM   4247 2HG2 THR A 278     -11.977  -5.071  12.175  1.00 93.25           H
ATOM   4248 3HG2 THR A 278     -11.371  -4.789  10.526  1.00 93.25           H
ATOM   4249  HN  THR A 278      -7.978  -6.851  12.664  1.00 93.25           H
ATOM   4250  N   ILE A 279     -10.623  -7.544  14.278  1.00 93.47           N
ATOM   4251  CA  ILE A 279     -11.579  -8.253  15.112  1.00 93.47           C
ATOM   4252  C   ILE A 279     -11.226  -8.033  16.584  1.00 93.47           C
ATOM   4253  O   ILE A 279     -12.106  -7.782  17.406  1.00 93.47           O
ATOM   4254  HA  ILE A 279     -12.561  -7.819  14.924  1.00 93.47           H
ATOM   4255  CB  ILE A 279     -11.651  -9.728  14.710  1.00 93.47           C
ATOM   4256  HB  ILE A 279     -10.642 -10.139  14.740  1.00 93.47           H
ATOM   4257  CG1 ILE A 279     -12.159  -9.881  13.275  1.00 93.47           C
ATOM   4258 1HG1 ILE A 279     -13.226  -9.662  13.238  1.00 93.47           H
ATOM   4259 2HG1 ILE A 279     -11.663  -9.155  12.630  1.00 93.47           H
ATOM   4260  CG2 ILE A 279     -12.494 -10.527  15.705  1.00 93.47           C
ATOM   4261 1HG2 ILE A 279     -12.049 -10.456  16.698  1.00 93.47           H
ATOM   4262 2HG2 ILE A 279     -13.506 -10.122  15.731  1.00 93.47           H
ATOM   4263 3HG2 ILE A 279     -12.529 -11.571  15.396  1.00 93.47           H
ATOM   4264  CD1 ILE A 279     -11.905 -11.295  12.751  1.00 93.47           C
ATOM   4265 1HD1 ILE A 279     -10.834 -11.502  12.767  1.00 93.47           H
ATOM   4266 2HD1 ILE A 279     -12.423 -12.016  13.384  1.00 93.47           H
ATOM   4267 3HD1 ILE A 279     -12.276 -11.377  11.729  1.00 93.47           H
ATOM   4268  HN  ILE A 279     -10.032  -8.129  13.722  1.00 93.47           H
ATOM   4269  N   ASP A 280      -9.937  -8.136  16.872  1.00 92.90           N
ATOM   4270  CA  ASP A 280      -9.463  -8.008  18.240  1.00 92.90           C
ATOM   4271  C   ASP A 280      -9.743  -6.589  18.741  1.00 92.90           C
ATOM   4272  O   ASP A 280     -10.011  -6.387  19.924  1.00 92.90           O
ATOM   4273  HA  ASP A 280     -10.008  -8.764  18.804  1.00 92.90           H
ATOM   4274  CB  ASP A 280      -7.955  -8.250  18.325  1.00 92.90           C
ATOM   4275 1HB  ASP A 280      -7.710  -9.210  17.870  1.00 92.90           H
ATOM   4276 2HB  ASP A 280      -7.427  -7.484  17.757  1.00 92.90           H
ATOM   4277  CG  ASP A 280      -7.478  -8.233  19.779  1.00 92.90           C
ATOM   4278  OD1 ASP A 280      -8.117  -8.934  20.594  1.00 92.90           O
ATOM   4279  OD2 ASP A 280      -6.486  -7.520  20.043  1.00 92.90           O
ATOM   4280  HN  ASP A 280      -9.223  -8.304  16.192  1.00 92.90           H
ATOM   4281  N   ALA A 281      -9.671  -5.644  17.815  1.00 92.39           N
ATOM   4282  CA  ALA A 281      -9.924  -4.252  18.146  1.00 92.39           C
ATOM   4283  C   ALA A 281     -11.345  -4.114  18.697  1.00 92.39           C
ATOM   4284  O   ALA A 281     -11.613  -3.242  19.522  1.00 92.39           O
ATOM   4285  HA  ALA A 281      -9.214  -3.960  18.919  1.00 92.39           H
ATOM   4286  CB  ALA A 281      -9.692  -3.383  16.909  1.00 92.39           C
ATOM   4287 1HB  ALA A 281      -8.660  -3.494  16.575  1.00 92.39           H
ATOM   4288 2HB  ALA A 281     -10.367  -3.696  16.112  1.00 92.39           H
ATOM   4289 3HB  ALA A 281      -9.882  -2.339  17.157  1.00 92.39           H
ATOM   4290  HN  ALA A 281      -9.444  -5.816  16.857  1.00 92.39           H
ATOM   4291  N   TYR A 282     -12.219  -4.987  18.218  1.00 81.25           N
ATOM   4292  CA  TYR A 282     -13.615  -4.946  18.618  1.00 81.25           C
ATOM   4293  C   TYR A 282     -13.883  -5.915  19.772  1.00 81.25           C
ATOM   4294  O   TYR A 282     -14.508  -5.545  20.765  1.00 81.25           O
ATOM   4295  HA  TYR A 282     -13.841  -3.931  18.946  1.00 81.25           H
ATOM   4296  CB  TYR A 282     -14.418  -5.394  17.396  1.00 81.25           C
ATOM   4297 1HB  TYR A 282     -14.145  -4.768  16.546  1.00 81.25           H
ATOM   4298 2HB  TYR A 282     -14.136  -6.416  17.143  1.00 81.25           H
ATOM   4299  CG  TYR A 282     -15.934  -5.331  17.590  1.00 81.25           C
ATOM   4300  CD1 TYR A 282     -16.649  -6.490  17.819  1.00 81.25           C
ATOM   4301  HD1 TYR A 282     -16.133  -7.449  17.862  1.00 81.25           H
ATOM   4302  CD2 TYR A 282     -16.588  -4.117  17.537  1.00 81.25           C
ATOM   4303  HD2 TYR A 282     -16.023  -3.202  17.356  1.00 81.25           H
ATOM   4304  CE1 TYR A 282     -18.076  -6.431  18.003  1.00 81.25           C
ATOM   4305  HE1 TYR A 282     -18.652  -7.338  18.184  1.00 81.25           H
ATOM   4306  CE2 TYR A 282     -18.015  -4.058  17.720  1.00 81.25           C
ATOM   4307  HE2 TYR A 282     -18.543  -3.106  17.680  1.00 81.25           H
ATOM   4308  CZ  TYR A 282     -18.688  -5.218  17.944  1.00 81.25           C
ATOM   4309  OH  TYR A 282     -20.036  -5.163  18.117  1.00 81.25           O
ATOM   4310  HH  TYR A 282     -20.349  -4.215  18.062  1.00 81.25           H
ATOM   4311  HN  TYR A 282     -11.987  -5.712  17.568  1.00 81.25           H
ATOM   4312  N   ALA A 283     -13.396  -7.135  19.603  1.00 90.43           N
ATOM   4313  CA  ALA A 283     -13.792  -8.226  20.477  1.00 90.43           C
ATOM   4314  C   ALA A 283     -12.811  -8.318  21.648  1.00 90.43           C
ATOM   4315  O   ALA A 283     -13.142  -8.864  22.699  1.00 90.43           O
ATOM   4316  HA  ALA A 283     -14.785  -7.999  20.864  1.00 90.43           H
ATOM   4317  CB  ALA A 283     -13.862  -9.526  19.673  1.00 90.43           C
ATOM   4318 1HB  ALA A 283     -14.593  -9.418  18.872  1.00 90.43           H
ATOM   4319 2HB  ALA A 283     -12.883  -9.741  19.244  1.00 90.43           H
ATOM   4320 3HB  ALA A 283     -14.158 -10.344  20.329  1.00 90.43           H
ATOM   4321  HN  ALA A 283     -12.744  -7.383  18.886  1.00 90.43           H
ATOM   4322  N   MET A 284     -11.623  -7.775  21.426  1.00 84.28           N
ATOM   4323  CA  MET A 284     -10.595  -7.779  22.453  1.00 84.28           C
ATOM   4324  C   MET A 284     -10.424  -9.176  23.053  1.00 84.28           C
ATOM   4325  O   MET A 284     -10.335  -9.326  24.271  1.00 84.28           O
ATOM   4326  HA  MET A 284      -9.676  -7.478  21.950  1.00 84.28           H
ATOM   4327  CB  MET A 284     -10.974  -6.791  23.559  1.00 84.28           C
ATOM   4328 1HB  MET A 284     -11.891  -7.121  24.047  1.00 84.28           H
ATOM   4329 2HB  MET A 284     -10.195  -6.777  24.321  1.00 84.28           H
ATOM   4330  CG  MET A 284     -11.168  -5.383  22.994  1.00 84.28           C
ATOM   4331 1HG  MET A 284     -10.232  -5.022  22.565  1.00 84.28           H
ATOM   4332 2HG  MET A 284     -11.900  -5.404  22.187  1.00 84.28           H
ATOM   4333  SD  MET A 284     -11.714  -4.277  24.284  1.00 84.28           S
ATOM   4334  CE  MET A 284     -11.922  -2.777  23.339  1.00 84.28           C
ATOM   4335 1HE  MET A 284     -10.970  -2.496  22.888  1.00 84.28           H
ATOM   4336 2HE  MET A 284     -12.661  -2.942  22.554  1.00 84.28           H
ATOM   4337 3HE  MET A 284     -12.262  -1.977  23.996  1.00 84.28           H
ATOM   4338  HN  MET A 284     -11.359  -7.339  20.566  1.00 84.28           H
ATOM   4339  N   PHE A 285     -10.384 -10.163  22.170  1.00 87.69           N
ATOM   4340  CA  PHE A 285     -10.399 -11.552  22.599  1.00 87.69           C
ATOM   4341  C   PHE A 285      -8.986 -12.039  22.926  1.00 87.69           C
ATOM   4342  O   PHE A 285      -8.816 -13.091  23.541  1.00 87.69           O
ATOM   4343  HA  PHE A 285     -11.017 -11.607  23.495  1.00 87.69           H
ATOM   4344  CB  PHE A 285     -10.953 -12.374  21.433  1.00 87.69           C
ATOM   4345 1HB  PHE A 285     -11.133 -13.393  21.774  1.00 87.69           H
ATOM   4346 2HB  PHE A 285     -11.917 -11.961  21.136  1.00 87.69           H
ATOM   4347  CG  PHE A 285     -10.034 -12.416  20.210  1.00 87.69           C
ATOM   4348  CD1 PHE A 285     -10.155 -11.473  19.236  1.00 87.69           C
ATOM   4349  HD1 PHE A 285     -10.906 -10.688  19.328  1.00 87.69           H
ATOM   4350  CD2 PHE A 285      -9.098 -13.395  20.096  1.00 87.69           C
ATOM   4351  HD2 PHE A 285      -9.001 -14.150  20.876  1.00 87.69           H
ATOM   4352  CE1 PHE A 285      -9.303 -11.512  18.101  1.00 87.69           C
ATOM   4353  HE1 PHE A 285      -9.399 -10.757  17.321  1.00 87.69           H
ATOM   4354  CE2 PHE A 285      -8.245 -13.434  18.961  1.00 87.69           C
ATOM   4355  HE2 PHE A 285      -7.495 -14.219  18.869  1.00 87.69           H
ATOM   4356  CZ  PHE A 285      -8.366 -12.492  17.987  1.00 87.69           C
ATOM   4357  HZ  PHE A 285      -7.712 -12.522  17.116  1.00 87.69           H
ATOM   4358  HN  PHE A 285     -10.343 -10.027  21.180  1.00 87.69           H
ATOM   4359  N   ILE A 286      -8.009 -11.253  22.499  1.00 88.39           N
ATOM   4360  CA  ILE A 286      -6.618 -11.580  22.758  1.00 88.39           C
ATOM   4361  C   ILE A 286      -6.221 -11.051  24.137  1.00 88.39           C
ATOM   4362  O   ILE A 286      -5.976  -9.856  24.301  1.00 88.39           O
ATOM   4363  HA  ILE A 286      -6.534 -12.667  22.768  1.00 88.39           H
ATOM   4364  CB  ILE A 286      -5.727 -11.069  21.623  1.00 88.39           C
ATOM   4365  HB  ILE A 286      -5.849  -9.988  21.554  1.00 88.39           H
ATOM   4366  CG1 ILE A 286      -6.158 -11.659  20.279  1.00 88.39           C
ATOM   4367 1HG1 ILE A 286      -5.995 -12.736  20.282  1.00 88.39           H
ATOM   4368 2HG1 ILE A 286      -7.227 -11.499  20.134  1.00 88.39           H
ATOM   4369  CG2 ILE A 286      -4.251 -11.339  21.921  1.00 88.39           C
ATOM   4370 1HG2 ILE A 286      -3.968 -10.832  22.843  1.00 88.39           H
ATOM   4371 2HG2 ILE A 286      -4.093 -12.411  22.033  1.00 88.39           H
ATOM   4372 3HG2 ILE A 286      -3.640 -10.965  21.099  1.00 88.39           H
ATOM   4373  CD1 ILE A 286      -5.380 -11.022  19.126  1.00 88.39           C
ATOM   4374 1HD1 ILE A 286      -5.565  -9.948  19.112  1.00 88.39           H
ATOM   4375 2HD1 ILE A 286      -4.314 -11.205  19.263  1.00 88.39           H
ATOM   4376 3HD1 ILE A 286      -5.706 -11.460  18.182  1.00 88.39           H
ATOM   4377  HN  ILE A 286      -8.156 -10.407  21.986  1.00 88.39           H
ATOM   4378  N   SER A 287      -6.171 -11.965  25.095  1.00 86.25           N
ATOM   4379  CA  SER A 287      -5.816 -11.603  26.457  1.00 86.25           C
ATOM   4380  C   SER A 287      -4.410 -12.111  26.783  1.00 86.25           C
ATOM   4381  O   SER A 287      -3.809 -11.692  27.771  1.00 86.25           O
ATOM   4382  HA  SER A 287      -5.846 -10.514  26.483  1.00 86.25           H
ATOM   4383  CB  SER A 287      -6.829 -12.165  27.457  1.00 86.25           C
ATOM   4384 1HB  SER A 287      -6.527 -11.893  28.469  1.00 86.25           H
ATOM   4385 2HB  SER A 287      -7.803 -11.708  27.282  1.00 86.25           H
ATOM   4386  OG  SER A 287      -6.945 -13.582  27.362  1.00 86.25           O
ATOM   4387  HG  SER A 287      -7.641 -13.912  27.999  1.00 86.25           H
ATOM   4388  HN  SER A 287      -6.368 -12.935  24.953  1.00 86.25           H
ATOM   4389  N   ASN A 288      -3.927 -13.006  25.934  1.00 87.22           N
ATOM   4390  CA  ASN A 288      -2.642 -13.642  26.168  1.00 87.22           C
ATOM   4391  C   ASN A 288      -1.533 -12.782  25.558  1.00 87.22           C
ATOM   4392  O   ASN A 288      -1.550 -12.499  24.361  1.00 87.22           O
ATOM   4393  HA  ASN A 288      -2.556 -13.725  27.252  1.00 87.22           H
ATOM   4394  CB  ASN A 288      -2.583 -15.023  25.513  1.00 87.22           C
ATOM   4395 1HB  ASN A 288      -3.459 -15.604  25.802  1.00 87.22           H
ATOM   4396 2HB  ASN A 288      -2.615 -14.917  24.429  1.00 87.22           H
ATOM   4397  CG  ASN A 288      -1.311 -15.770  25.921  1.00 87.22           C
ATOM   4398  OD1 ASN A 288      -0.217 -15.230  25.923  1.00 87.22           O
ATOM   4399  ND2 ASN A 288      -1.516 -17.038  26.265  1.00 87.22           N
ATOM   4400 1HD2 ASN A 288      -2.439 -17.420  26.242  1.00 87.22           H
ATOM   4401 2HD2 ASN A 288      -0.745 -17.610  26.547  1.00 87.22           H
ATOM   4402  HN  ASN A 288      -4.397 -13.297  25.101  1.00 87.22           H
ATOM   4403  N   CYS A 289      -0.596 -12.390  26.409  1.00 91.57           N
ATOM   4404  CA  CYS A 289       0.453 -11.473  25.997  1.00 91.57           C
ATOM   4405  C   CYS A 289       1.311 -12.170  24.939  1.00 91.57           C
ATOM   4406  O   CYS A 289       1.738 -11.544  23.970  1.00 91.57           O
ATOM   4407  HA  CYS A 289      -0.043 -10.598  25.577  1.00 91.57           H
ATOM   4408  CB  CYS A 289       1.288 -10.997  27.187  1.00 91.57           C
ATOM   4409 1HB  CYS A 289       0.644 -10.522  27.927  1.00 91.57           H
ATOM   4410 2HB  CYS A 289       1.760 -11.850  27.675  1.00 91.57           H
ATOM   4411  SG  CYS A 289       2.566  -9.816  26.622  1.00 91.57           S
ATOM   4412  HN  CYS A 289      -0.546 -12.688  27.362  1.00 91.57           H
ATOM   4413  N   ALA A 290       1.540 -13.456  25.161  1.00 93.71           N
ATOM   4414  CA  ALA A 290       2.401 -14.226  24.280  1.00 93.71           C
ATOM   4415  C   ALA A 290       1.806 -14.233  22.871  1.00 93.71           C
ATOM   4416  O   ALA A 290       2.529 -14.082  21.887  1.00 93.71           O
ATOM   4417  HA  ALA A 290       3.373 -13.733  24.253  1.00 93.71           H
ATOM   4418  CB  ALA A 290       2.579 -15.637  24.846  1.00 93.71           C
ATOM   4419 1HB  ALA A 290       3.032 -15.577  25.835  1.00 93.71           H
ATOM   4420 2HB  ALA A 290       1.607 -16.124  24.920  1.00 93.71           H
ATOM   4421 3HB  ALA A 290       3.225 -16.214  24.184  1.00 93.71           H
ATOM   4422  HN  ALA A 290       1.149 -13.969  25.925  1.00 93.71           H
ATOM   4423  N   VAL A 291       0.494 -14.411  22.818  1.00 94.11           N
ATOM   4424  CA  VAL A 291      -0.208 -14.433  21.546  1.00 94.11           C
ATOM   4425  C   VAL A 291      -0.119 -13.051  20.896  1.00 94.11           C
ATOM   4426  O   VAL A 291       0.129 -12.940  19.696  1.00 94.11           O
ATOM   4427  HA  VAL A 291       0.297 -15.156  20.904  1.00 94.11           H
ATOM   4428  CB  VAL A 291      -1.648 -14.907  21.750  1.00 94.11           C
ATOM   4429  HB  VAL A 291      -2.125 -14.232  22.461  1.00 94.11           H
ATOM   4430  CG1 VAL A 291      -2.437 -14.844  20.441  1.00 94.11           C
ATOM   4431 1HG1 VAL A 291      -2.455 -13.817  20.076  1.00 94.11           H
ATOM   4432 2HG1 VAL A 291      -1.960 -15.485  19.699  1.00 94.11           H
ATOM   4433 3HG1 VAL A 291      -3.457 -15.186  20.615  1.00 94.11           H
ATOM   4434  CG2 VAL A 291      -1.683 -16.316  22.345  1.00 94.11           C
ATOM   4435 1HG2 VAL A 291      -1.180 -17.008  21.669  1.00 94.11           H
ATOM   4436 2HG2 VAL A 291      -1.174 -16.316  23.309  1.00 94.11           H
ATOM   4437 3HG2 VAL A 291      -2.718 -16.628  22.480  1.00 94.11           H
ATOM   4438  HN  VAL A 291      -0.086 -14.539  23.623  1.00 94.11           H
ATOM   4439  N   SER A 292      -0.327 -12.032  21.716  1.00 94.15           N
ATOM   4440  CA  SER A 292      -0.318 -10.664  21.228  1.00 94.15           C
ATOM   4441  C   SER A 292       1.056 -10.326  20.646  1.00 94.15           C
ATOM   4442  O   SER A 292       1.151  -9.680  19.603  1.00 94.15           O
ATOM   4443  HA  SER A 292      -1.081 -10.629  20.451  1.00 94.15           H
ATOM   4444  CB  SER A 292      -0.679  -9.679  22.341  1.00 94.15           C
ATOM   4445 1HB  SER A 292      -1.612  -9.989  22.811  1.00 94.15           H
ATOM   4446 2HB  SER A 292       0.090  -9.705  23.113  1.00 94.15           H
ATOM   4447  OG  SER A 292      -0.814  -8.347  21.853  1.00 94.15           O
ATOM   4448  HG  SER A 292      -1.644  -8.268  21.300  1.00 94.15           H
ATOM   4449  HN  SER A 292      -0.500 -12.130  22.696  1.00 94.15           H
ATOM   4450  N   THR A 293       2.087 -10.777  21.345  1.00 90.55           N
ATOM   4451  CA  THR A 293       3.452 -10.491  20.936  1.00 90.55           C
ATOM   4452  C   THR A 293       3.735 -11.098  19.560  1.00 90.55           C
ATOM   4453  O   THR A 293       4.287 -10.432  18.686  1.00 90.55           O
ATOM   4454  HA  THR A 293       3.562  -9.411  20.837  1.00 90.55           H
ATOM   4455  CB  THR A 293       4.391 -11.002  22.030  1.00 90.55           C
ATOM   4456  HB  THR A 293       4.274 -12.077  22.173  1.00 90.55           H
ATOM   4457  OG1 THR A 293       4.077 -10.194  23.162  1.00 90.55           O
ATOM   4458  HG1 THR A 293       3.372 -10.638  23.714  1.00 90.55           H
ATOM   4459  CG2 THR A 293       5.858 -10.683  21.739  1.00 90.55           C
ATOM   4460 1HG2 THR A 293       5.987  -9.603  21.664  1.00 90.55           H
ATOM   4461 2HG2 THR A 293       6.152 -11.150  20.800  1.00 90.55           H
ATOM   4462 3HG2 THR A 293       6.481 -11.068  22.547  1.00 90.55           H
ATOM   4463  HN  THR A 293       2.002 -11.328  22.175  1.00 90.55           H
ATOM   4464  N   ASN A 294       3.344 -12.355  19.412  1.00 92.47           N
ATOM   4465  CA  ASN A 294       3.605 -13.080  18.180  1.00 92.47           C
ATOM   4466  C   ASN A 294       2.840 -12.419  17.032  1.00 92.47           C
ATOM   4467  O   ASN A 294       3.345 -12.331  15.914  1.00 92.47           O
ATOM   4468  HA  ASN A 294       4.686 -13.032  18.043  1.00 92.47           H
ATOM   4469  CB  ASN A 294       3.137 -14.533  18.285  1.00 92.47           C
ATOM   4470 1HB  ASN A 294       2.131 -14.565  18.704  1.00 92.47           H
ATOM   4471 2HB  ASN A 294       3.082 -14.974  17.290  1.00 92.47           H
ATOM   4472  CG  ASN A 294       4.086 -15.353  19.161  1.00 92.47           C
ATOM   4473  OD1 ASN A 294       5.234 -15.001  19.375  1.00 92.47           O
ATOM   4474  ND2 ASN A 294       3.544 -16.463  19.653  1.00 92.47           N
ATOM   4475 1HD2 ASN A 294       2.595 -16.694  19.439  1.00 92.47           H
ATOM   4476 2HD2 ASN A 294       4.085 -17.067  20.238  1.00 92.47           H
ATOM   4477  HN  ASN A 294       2.857 -12.876  20.113  1.00 92.47           H
ATOM   4478  N   ILE A 295       1.634 -11.970  17.348  1.00 92.67           N
ATOM   4479  CA  ILE A 295       0.785 -11.341  16.351  1.00 92.67           C
ATOM   4480  C   ILE A 295       1.455 -10.059  15.852  1.00 92.67           C
ATOM   4481  O   ILE A 295       1.464  -9.785  14.653  1.00 92.67           O
ATOM   4482  HA  ILE A 295       0.697 -12.032  15.513  1.00 92.67           H
ATOM   4483  CB  ILE A 295      -0.623 -11.122  16.908  1.00 92.67           C
ATOM   4484  HB  ILE A 295      -0.533 -10.733  17.922  1.00 92.67           H
ATOM   4485  CG1 ILE A 295      -1.389 -12.443  16.997  1.00 92.67           C
ATOM   4486 1HG1 ILE A 295      -1.598 -12.815  15.993  1.00 92.67           H
ATOM   4487 2HG1 ILE A 295      -0.772 -13.193  17.492  1.00 92.67           H
ATOM   4488  CG2 ILE A 295      -1.380 -10.074  16.088  1.00 92.67           C
ATOM   4489 1HG2 ILE A 295      -0.840  -9.128  16.121  1.00 92.67           H
ATOM   4490 2HG2 ILE A 295      -1.461 -10.411  15.055  1.00 92.67           H
ATOM   4491 3HG2 ILE A 295      -2.378  -9.938  16.505  1.00 92.67           H
ATOM   4492  CD1 ILE A 295      -2.701 -12.266  17.765  1.00 92.67           C
ATOM   4493 1HD1 ILE A 295      -2.486 -11.918  18.775  1.00 92.67           H
ATOM   4494 2HD1 ILE A 295      -3.325 -11.534  17.253  1.00 92.67           H
ATOM   4495 3HD1 ILE A 295      -3.225 -13.220  17.813  1.00 92.67           H
ATOM   4496  HN  ILE A 295       1.237 -12.031  18.263  1.00 92.67           H
ATOM   4497  N   ASP A 296       2.001  -9.308  16.798  1.00 94.00           N
ATOM   4498  CA  ASP A 296       2.632  -8.040  16.475  1.00 94.00           C
ATOM   4499  C   ASP A 296       3.832  -8.291  15.559  1.00 94.00           C
ATOM   4500  O   ASP A 296       4.037  -7.568  14.586  1.00 94.00           O
ATOM   4501  HA  ASP A 296       1.856  -7.448  15.991  1.00 94.00           H
ATOM   4502  CB  ASP A 296       3.140  -7.340  17.737  1.00 94.00           C
ATOM   4503 1HB  ASP A 296       3.610  -8.068  18.397  1.00 94.00           H
ATOM   4504 2HB  ASP A 296       3.905  -6.611  17.470  1.00 94.00           H
ATOM   4505  CG  ASP A 296       1.995  -6.640  18.473  1.00 94.00           C
ATOM   4506  OD1 ASP A 296       0.834  -6.891  18.086  1.00 94.00           O
ATOM   4507  OD2 ASP A 296       2.308  -5.870  19.407  1.00 94.00           O
ATOM   4508  HN  ASP A 296       2.015  -9.552  17.767  1.00 94.00           H
ATOM   4509  N   ILE A 297       4.593  -9.320  15.903  1.00 93.94           N
ATOM   4510  CA  ILE A 297       5.759  -9.685  15.116  1.00 93.94           C
ATOM   4511  C   ILE A 297       5.312 -10.086  13.709  1.00 93.94           C
ATOM   4512  O   ILE A 297       5.904  -9.656  12.720  1.00 93.94           O
ATOM   4513  HA  ILE A 297       6.391  -8.800  15.039  1.00 93.94           H
ATOM   4514  CB  ILE A 297       6.574 -10.763  15.833  1.00 93.94           C
ATOM   4515  HB  ILE A 297       5.892 -11.551  16.151  1.00 93.94           H
ATOM   4516  CG1 ILE A 297       7.235 -10.202  17.094  1.00 93.94           C
ATOM   4517 1HG1 ILE A 297       7.999  -9.476  16.815  1.00 93.94           H
ATOM   4518 2HG1 ILE A 297       6.494  -9.672  17.693  1.00 93.94           H
ATOM   4519  CG2 ILE A 297       7.592 -11.401  14.887  1.00 93.94           C
ATOM   4520 1HG2 ILE A 297       7.071 -11.859  14.046  1.00 93.94           H
ATOM   4521 2HG2 ILE A 297       8.274 -10.635  14.517  1.00 93.94           H
ATOM   4522 3HG2 ILE A 297       8.158 -12.163  15.422  1.00 93.94           H
ATOM   4523  CD1 ILE A 297       7.866 -11.320  17.926  1.00 93.94           C
ATOM   4524 1HD1 ILE A 297       7.096 -12.032  18.222  1.00 93.94           H
ATOM   4525 2HD1 ILE A 297       8.624 -11.832  17.331  1.00 93.94           H
ATOM   4526 3HD1 ILE A 297       8.330 -10.894  18.816  1.00 93.94           H
ATOM   4527  HN  ILE A 297       4.425  -9.897  16.702  1.00 93.94           H
ATOM   4528  N   CYS A 298       4.272 -10.905  13.663  1.00 95.42           N
ATOM   4529  CA  CYS A 298       3.747 -11.379  12.394  1.00 95.42           C
ATOM   4530  C   CYS A 298       3.347 -10.164  11.555  1.00 95.42           C
ATOM   4531  O   CYS A 298       3.566 -10.141  10.345  1.00 95.42           O
ATOM   4532  HA  CYS A 298       4.551 -11.935  11.911  1.00 95.42           H
ATOM   4533  CB  CYS A 298       2.578 -12.347  12.591  1.00 95.42           C
ATOM   4534 1HB  CYS A 298       1.885 -11.946  13.330  1.00 95.42           H
ATOM   4535 2HB  CYS A 298       2.024 -12.454  11.659  1.00 95.42           H
ATOM   4536  SG  CYS A 298       3.202 -13.978  13.138  1.00 95.42           S
ATOM   4537  HG  CYS A 298       3.422 -13.626  14.402  1.00 95.42           H
ATOM   4538  HN  CYS A 298       3.791 -11.243  14.472  1.00 95.42           H
ATOM   4539  N   PHE A 299       2.768  -9.183  12.232  1.00 94.68           N
ATOM   4540  CA  PHE A 299       2.339  -7.965  11.565  1.00 94.68           C
ATOM   4541  C   PHE A 299       3.523  -7.254  10.907  1.00 94.68           C
ATOM   4542  O   PHE A 299       3.446  -6.859   9.745  1.00 94.68           O
ATOM   4543  HA  PHE A 299       1.619  -8.253  10.800  1.00 94.68           H
ATOM   4544  CB  PHE A 299       1.744  -7.053  12.640  1.00 94.68           C
ATOM   4545 1HB  PHE A 299       0.912  -7.568  13.120  1.00 94.68           H
ATOM   4546 2HB  PHE A 299       2.496  -6.876  13.409  1.00 94.68           H
ATOM   4547  CG  PHE A 299       1.253  -5.704  12.109  1.00 94.68           C
ATOM   4548  CD1 PHE A 299       2.047  -4.605  12.206  1.00 94.68           C
ATOM   4549  HD1 PHE A 299       3.034  -4.684  12.662  1.00 94.68           H
ATOM   4550  CD2 PHE A 299       0.021  -5.606  11.540  1.00 94.68           C
ATOM   4551  HD2 PHE A 299      -0.615  -6.487  11.462  1.00 94.68           H
ATOM   4552  CE1 PHE A 299       1.591  -3.354  11.713  1.00 94.68           C
ATOM   4553  HE1 PHE A 299       2.228  -2.472  11.791  1.00 94.68           H
ATOM   4554  CE2 PHE A 299      -0.435  -4.354  11.047  1.00 94.68           C
ATOM   4555  HE2 PHE A 299      -1.422  -4.275  10.591  1.00 94.68           H
ATOM   4556  CZ  PHE A 299       0.360  -3.255  11.144  1.00 94.68           C
ATOM   4557  HZ  PHE A 299       0.009  -2.295  10.766  1.00 94.68           H
ATOM   4558  HN  PHE A 299       2.592  -9.210  13.216  1.00 94.68           H
ATOM   4559  N   GLN A 300       4.591  -7.112  11.679  1.00 90.77           N
ATOM   4560  CA  GLN A 300       5.760  -6.388  11.213  1.00 90.77           C
ATOM   4561  C   GLN A 300       6.334  -7.055   9.961  1.00 90.77           C
ATOM   4562  O   GLN A 300       6.707  -6.375   9.006  1.00 90.77           O
ATOM   4563  HA  GLN A 300       5.403  -5.387  10.968  1.00 90.77           H
ATOM   4564  CB  GLN A 300       6.818  -6.287  12.314  1.00 90.77           C
ATOM   4565 1HB  GLN A 300       7.086  -7.286  12.658  1.00 90.77           H
ATOM   4566 2HB  GLN A 300       7.725  -5.834  11.912  1.00 90.77           H
ATOM   4567  CG  GLN A 300       6.305  -5.456  13.492  1.00 90.77           C
ATOM   4568 1HG  GLN A 300       5.445  -5.950  13.943  1.00 90.77           H
ATOM   4569 2HG  GLN A 300       7.076  -5.394  14.260  1.00 90.77           H
ATOM   4570  CD  GLN A 300       5.913  -4.047  13.040  1.00 90.77           C
ATOM   4571  OE1 GLN A 300       6.287  -3.583  11.975  1.00 90.77           O
ATOM   4572  NE2 GLN A 300       5.142  -3.397  13.906  1.00 90.77           N
ATOM   4573 1HE2 GLN A 300       4.871  -3.836  14.763  1.00 90.77           H
ATOM   4574 2HE2 GLN A 300       4.833  -2.468  13.700  1.00 90.77           H
ATOM   4575  HN  GLN A 300       4.664  -7.481  12.606  1.00 90.77           H
ATOM   4576  N   VAL A 301       6.386  -8.378  10.006  1.00 95.82           N
ATOM   4577  CA  VAL A 301       6.998  -9.140   8.930  1.00 95.82           C
ATOM   4578  C   VAL A 301       6.145  -9.006   7.667  1.00 95.82           C
ATOM   4579  O   VAL A 301       6.654  -8.651   6.605  1.00 95.82           O
ATOM   4580  HA  VAL A 301       7.980  -8.708   8.738  1.00 95.82           H
ATOM   4581  CB  VAL A 301       7.196 -10.593   9.366  1.00 95.82           C
ATOM   4582  HB  VAL A 301       6.228 -10.985   9.678  1.00 95.82           H
ATOM   4583  CG1 VAL A 301       7.696 -11.451   8.202  1.00 95.82           C
ATOM   4584 1HG1 VAL A 301       6.966 -11.425   7.392  1.00 95.82           H
ATOM   4585 2HG1 VAL A 301       8.649 -11.060   7.845  1.00 95.82           H
ATOM   4586 3HG1 VAL A 301       7.828 -12.479   8.538  1.00 95.82           H
ATOM   4587  CG2 VAL A 301       8.147 -10.683  10.561  1.00 95.82           C
ATOM   4588 1HG2 VAL A 301       9.116 -10.265  10.286  1.00 95.82           H
ATOM   4589 2HG2 VAL A 301       7.733 -10.121  11.398  1.00 95.82           H
ATOM   4590 3HG2 VAL A 301       8.271 -11.727  10.850  1.00 95.82           H
ATOM   4591  HN  VAL A 301       6.020  -8.927  10.758  1.00 95.82           H
ATOM   4592  N   THR A 302       4.862  -9.296   7.824  1.00 95.07           N
ATOM   4593  CA  THR A 302       3.967  -9.370   6.682  1.00 95.07           C
ATOM   4594  C   THR A 302       3.801  -7.990   6.044  1.00 95.07           C
ATOM   4595  O   THR A 302       3.640  -7.879   4.829  1.00 95.07           O
ATOM   4596  HA  THR A 302       4.420 -10.017   5.931  1.00 95.07           H
ATOM   4597  CB  THR A 302       2.647  -9.984   7.155  1.00 95.07           C
ATOM   4598  HB  THR A 302       1.929 -10.041   6.337  1.00 95.07           H
ATOM   4599  OG1 THR A 302       2.260  -9.167   8.257  1.00 95.07           O
ATOM   4600  HG1 THR A 302       1.362  -9.450   8.593  1.00 95.07           H
ATOM   4601  CG2 THR A 302       2.833 -11.373   7.767  1.00 95.07           C
ATOM   4602 1HG2 THR A 302       3.499 -11.305   8.628  1.00 95.07           H
ATOM   4603 2HG2 THR A 302       3.267 -12.042   7.025  1.00 95.07           H
ATOM   4604 3HG2 THR A 302       1.866 -11.762   8.086  1.00 95.07           H
ATOM   4605  HN  THR A 302       4.434  -9.479   8.709  1.00 95.07           H
ATOM   4606  N   GLN A 303       3.845  -6.972   6.891  1.00 92.58           N
ATOM   4607  CA  GLN A 303       3.762  -5.601   6.418  1.00 92.58           C
ATOM   4608  C   GLN A 303       4.951  -5.279   5.510  1.00 92.58           C
ATOM   4609  O   GLN A 303       4.788  -4.643   4.470  1.00 92.58           O
ATOM   4610  HA  GLN A 303       2.835  -5.547   5.847  1.00 92.58           H
ATOM   4611  CB  GLN A 303       3.687  -4.620   7.591  1.00 92.58           C
ATOM   4612 1HB  GLN A 303       2.824  -4.857   8.213  1.00 92.58           H
ATOM   4613 2HB  GLN A 303       4.571  -4.729   8.218  1.00 92.58           H
ATOM   4614  CG  GLN A 303       3.583  -3.177   7.093  1.00 92.58           C
ATOM   4615 1HG  GLN A 303       4.506  -2.896   6.586  1.00 92.58           H
ATOM   4616 2HG  GLN A 303       2.780  -3.099   6.360  1.00 92.58           H
ATOM   4617  CD  GLN A 303       3.318  -2.215   8.252  1.00 92.58           C
ATOM   4618  OE1 GLN A 303       4.154  -1.995   9.113  1.00 92.58           O
ATOM   4619  NE2 GLN A 303       2.112  -1.656   8.227  1.00 92.58           N
ATOM   4620 1HE2 GLN A 303       1.473  -1.879   7.491  1.00 92.58           H
ATOM   4621 2HE2 GLN A 303       1.845  -1.011   8.943  1.00 92.58           H
ATOM   4622  HN  GLN A 303       3.936  -7.073   7.882  1.00 92.58           H
ATOM   4623  N   THR A 304       6.120  -5.735   5.936  1.00 93.91           N
ATOM   4624  CA  THR A 304       7.343  -5.463   5.200  1.00 93.91           C
ATOM   4625  C   THR A 304       7.281  -6.101   3.811  1.00 93.91           C
ATOM   4626  O   THR A 304       7.663  -5.480   2.820  1.00 93.91           O
ATOM   4627  HA  THR A 304       7.423  -4.386   5.053  1.00 93.91           H
ATOM   4628  CB  THR A 304       8.522  -5.953   6.043  1.00 93.91           C
ATOM   4629  HB  THR A 304       8.508  -7.039   6.136  1.00 93.91           H
ATOM   4630  OG1 THR A 304       8.400  -5.229   7.264  1.00 93.91           O
ATOM   4631  HG1 THR A 304       7.983  -5.807   7.965  1.00 93.91           H
ATOM   4632  CG2 THR A 304       9.871  -5.506   5.477  1.00 93.91           C
ATOM   4633 1HG2 THR A 304       9.910  -4.417   5.447  1.00 93.91           H
ATOM   4634 2HG2 THR A 304       9.992  -5.902   4.469  1.00 93.91           H
ATOM   4635 3HG2 THR A 304      10.673  -5.881   6.113  1.00 93.91           H
ATOM   4636  HN  THR A 304       6.239  -6.279   6.767  1.00 93.91           H
ATOM   4637  N   ILE A 305       6.798  -7.335   3.782  1.00 93.40           N
ATOM   4638  CA  ILE A 305       6.658  -8.055   2.528  1.00 93.40           C
ATOM   4639  C   ILE A 305       5.749  -7.262   1.588  1.00 93.40           C
ATOM   4640  O   ILE A 305       5.997  -7.198   0.385  1.00 93.40           O
ATOM   4641  HA  ILE A 305       7.648  -8.121   2.077  1.00 93.40           H
ATOM   4642  CB  ILE A 305       6.181  -9.486   2.783  1.00 93.40           C
ATOM   4643  HB  ILE A 305       5.296  -9.444   3.417  1.00 93.40           H
ATOM   4644  CG1 ILE A 305       7.240 -10.291   3.539  1.00 93.40           C
ATOM   4645 1HG1 ILE A 305       8.067 -10.529   2.870  1.00 93.40           H
ATOM   4646 2HG1 ILE A 305       7.649  -9.689   4.350  1.00 93.40           H
ATOM   4647  CG2 ILE A 305       5.768 -10.167   1.476  1.00 93.40           C
ATOM   4648 1HG2 ILE A 305       4.957  -9.605   1.014  1.00 93.40           H
ATOM   4649 2HG2 ILE A 305       6.621 -10.198   0.798  1.00 93.40           H
ATOM   4650 3HG2 ILE A 305       5.434 -11.183   1.686  1.00 93.40           H
ATOM   4651  CD1 ILE A 305       6.647 -11.583   4.105  1.00 93.40           C
ATOM   4652 1HD1 ILE A 305       5.836 -11.340   4.791  1.00 93.40           H
ATOM   4653 2HD1 ILE A 305       6.261 -12.193   3.288  1.00 93.40           H
ATOM   4654 3HD1 ILE A 305       7.421 -12.135   4.637  1.00 93.40           H
ATOM   4655  HN  ILE A 305       6.506  -7.840   4.595  1.00 93.40           H
ATOM   4656  N   ALA A 306       4.713  -6.676   2.172  1.00 94.59           N
ATOM   4657  CA  ALA A 306       3.735  -5.935   1.394  1.00 94.59           C
ATOM   4658  C   ALA A 306       4.418  -4.734   0.737  1.00 94.59           C
ATOM   4659  O   ALA A 306       4.083  -4.364  -0.387  1.00 94.59           O
ATOM   4660  HA  ALA A 306       3.358  -6.599   0.616  1.00 94.59           H
ATOM   4661  CB  ALA A 306       2.571  -5.522   2.297  1.00 94.59           C
ATOM   4662 1HB  ALA A 306       2.103  -6.412   2.716  1.00 94.59           H
ATOM   4663 2HB  ALA A 306       2.944  -4.893   3.106  1.00 94.59           H
ATOM   4664 3HB  ALA A 306       1.838  -4.966   1.713  1.00 94.59           H
ATOM   4665  HN  ALA A 306       4.538  -6.702   3.157  1.00 94.59           H
ATOM   4666  N   PHE A 307       5.363  -4.158   1.466  1.00 92.99           N
ATOM   4667  CA  PHE A 307       6.035  -2.956   1.004  1.00 92.99           C
ATOM   4668  C   PHE A 307       6.902  -3.248  -0.222  1.00 92.99           C
ATOM   4669  O   PHE A 307       7.096  -2.380  -1.071  1.00 92.99           O
ATOM   4670  HA  PHE A 307       5.262  -2.235   0.737  1.00 92.99           H
ATOM   4671  CB  PHE A 307       6.934  -2.479   2.148  1.00 92.99           C
ATOM   4672 1HB  PHE A 307       7.559  -3.310   2.475  1.00 92.99           H
ATOM   4673 2HB  PHE A 307       7.603  -1.705   1.772  1.00 92.99           H
ATOM   4674  CG  PHE A 307       6.168  -1.929   3.353  1.00 92.99           C
ATOM   4675  CD1 PHE A 307       4.822  -1.747   3.278  1.00 92.99           C
ATOM   4676  HD1 PHE A 307       4.289  -1.993   2.360  1.00 92.99           H
ATOM   4677  CD2 PHE A 307       6.833  -1.623   4.499  1.00 92.99           C
ATOM   4678  HD2 PHE A 307       7.912  -1.769   4.559  1.00 92.99           H
ATOM   4679  CE1 PHE A 307       4.112  -1.237   4.397  1.00 92.99           C
ATOM   4680  HE1 PHE A 307       3.033  -1.091   4.337  1.00 92.99           H
ATOM   4681  CE2 PHE A 307       6.123  -1.113   5.618  1.00 92.99           C
ATOM   4682  HE2 PHE A 307       6.656  -0.868   6.536  1.00 92.99           H
ATOM   4683  CZ  PHE A 307       4.777  -0.931   5.543  1.00 92.99           C
ATOM   4684  HZ  PHE A 307       4.232  -0.539   6.402  1.00 92.99           H
ATOM   4685  HN  PHE A 307       5.669  -4.500   2.354  1.00 92.99           H
ATOM   4686  N   PHE A 308       7.401  -4.474  -0.275  1.00 88.40           N
ATOM   4687  CA  PHE A 308       8.220  -4.901  -1.397  1.00 88.40           C
ATOM   4688  C   PHE A 308       7.420  -4.871  -2.702  1.00 88.40           C
ATOM   4689  O   PHE A 308       7.997  -4.892  -3.788  1.00 88.40           O
ATOM   4690  HA  PHE A 308       9.056  -4.206  -1.470  1.00 88.40           H
ATOM   4691  CB  PHE A 308       8.654  -6.340  -1.112  1.00 88.40           C
ATOM   4692 1HB  PHE A 308       7.841  -6.861  -0.606  1.00 88.40           H
ATOM   4693 2HB  PHE A 308       8.820  -6.853  -2.060  1.00 88.40           H
ATOM   4694  CG  PHE A 308       9.920  -6.451  -0.261  1.00 88.40           C
ATOM   4695  CD1 PHE A 308      11.142  -6.273  -0.833  1.00 88.40           C
ATOM   4696  HD1 PHE A 308      11.218  -6.052  -1.897  1.00 88.40           H
ATOM   4697  CD2 PHE A 308       9.825  -6.727   1.067  1.00 88.40           C
ATOM   4698  HD2 PHE A 308       8.846  -6.870   1.525  1.00 88.40           H
ATOM   4699  CE1 PHE A 308      12.317  -6.376  -0.042  1.00 88.40           C
ATOM   4700  HE1 PHE A 308      13.296  -6.234  -0.500  1.00 88.40           H
ATOM   4701  CE2 PHE A 308      11.000  -6.830   1.857  1.00 88.40           C
ATOM   4702  HE2 PHE A 308      10.924  -7.052   2.922  1.00 88.40           H
ATOM   4703  CZ  PHE A 308      12.221  -6.652   1.286  1.00 88.40           C
ATOM   4704  HZ  PHE A 308      13.124  -6.731   1.893  1.00 88.40           H
ATOM   4705  HN  PHE A 308       7.255  -5.169   0.429  1.00 88.40           H
ATOM   4706  N   HIS A 309       6.105  -4.822  -2.551  1.00 82.33           N
ATOM   4707  CA  HIS A 309       5.221  -4.782  -3.703  1.00 82.33           C
ATOM   4708  C   HIS A 309       5.482  -3.507  -4.507  1.00 82.33           C
ATOM   4709  O   HIS A 309       5.413  -3.517  -5.735  1.00 82.33           O
ATOM   4710  HA  HIS A 309       5.470  -5.646  -4.319  1.00 82.33           H
ATOM   4711  CB  HIS A 309       3.759  -4.922  -3.272  1.00 82.33           C
ATOM   4712 1HB  HIS A 309       3.676  -5.755  -2.574  1.00 82.33           H
ATOM   4713 2HB  HIS A 309       3.462  -4.023  -2.733  1.00 82.33           H
ATOM   4714  CG  HIS A 309       2.800  -5.146  -4.417  1.00 82.33           C
ATOM   4715  ND1 HIS A 309       2.848  -6.267  -5.227  1.00 82.33           N
ATOM   4716  HD1 HIS A 309       3.499  -7.021  -5.144  1.00 82.33           H
ATOM   4717  CD2 HIS A 309       1.768  -4.382  -4.877  1.00 82.33           C
ATOM   4718  HD2 HIS A 309       1.451  -3.424  -4.465  1.00 82.33           H
ATOM   4719  CE1 HIS A 309       1.884  -6.171  -6.131  1.00 82.33           C
ATOM   4720  HE1 HIS A 309       1.664  -6.898  -6.912  1.00 82.33           H
ATOM   4721  NE2 HIS A 309       1.217  -5.002  -5.913  1.00 82.33           N
ATOM   4722  HN  HIS A 309       5.643  -4.809  -1.664  1.00 82.33           H
ATOM   4723  N   SER A 310       5.776  -2.438  -3.781  1.00 86.79           N
ATOM   4724  CA  SER A 310       6.016  -1.150  -4.409  1.00 86.79           C
ATOM   4725  C   SER A 310       7.296  -1.205  -5.245  1.00 86.79           C
ATOM   4726  O   SER A 310       7.465  -0.425  -6.180  1.00 86.79           O
ATOM   4727  HA  SER A 310       5.150  -0.974  -5.047  1.00 86.79           H
ATOM   4728  CB  SER A 310       6.113  -0.037  -3.363  1.00 86.79           C
ATOM   4729 1HB  SER A 310       6.963  -0.228  -2.708  1.00 86.79           H
ATOM   4730 2HB  SER A 310       6.302   0.914  -3.862  1.00 86.79           H
ATOM   4731  OG  SER A 310       4.926   0.066  -2.581  1.00 86.79           O
ATOM   4732  HG  SER A 310       4.204   0.510  -3.112  1.00 86.79           H
ATOM   4733  HN  SER A 310       5.852  -2.443  -2.784  1.00 86.79           H
ATOM   4734  N   CYS A 311       8.165  -2.135  -4.877  1.00 89.17           N
ATOM   4735  CA  CYS A 311       9.405  -2.332  -5.609  1.00 89.17           C
ATOM   4736  C   CYS A 311       9.085  -3.081  -6.904  1.00 89.17           C
ATOM   4737  O   CYS A 311       9.779  -2.920  -7.906  1.00 89.17           O
ATOM   4738  HA  CYS A 311       9.803  -1.340  -5.824  1.00 89.17           H
ATOM   4739  CB  CYS A 311      10.449  -3.068  -4.766  1.00 89.17           C
ATOM   4740 1HB  CYS A 311      10.069  -4.049  -4.478  1.00 89.17           H
ATOM   4741 2HB  CYS A 311      11.351  -3.236  -5.354  1.00 89.17           H
ATOM   4742  SG  CYS A 311      10.849  -2.091  -3.272  1.00 89.17           S
ATOM   4743  HG  CYS A 311      11.705  -2.969  -2.757  1.00 89.17           H
ATOM   4744  HN  CYS A 311       8.033  -2.747  -4.097  1.00 89.17           H
ATOM   4745  N   LEU A 312       8.034  -3.885  -6.840  1.00 87.29           N
ATOM   4746  CA  LEU A 312       7.740  -4.819  -7.914  1.00 87.29           C
ATOM   4747  C   LEU A 312       6.813  -4.147  -8.929  1.00 87.29           C
ATOM   4748  O   LEU A 312       6.810  -4.506 -10.105  1.00 87.29           O
ATOM   4749  HA  LEU A 312       8.682  -5.054  -8.410  1.00 87.29           H
ATOM   4750  CB  LEU A 312       7.188  -6.129  -7.349  1.00 87.29           C
ATOM   4751 1HB  LEU A 312       6.315  -5.898  -6.738  1.00 87.29           H
ATOM   4752 2HB  LEU A 312       6.842  -6.743  -8.180  1.00 87.29           H
ATOM   4753  CG  LEU A 312       8.159  -6.959  -6.508  1.00 87.29           C
ATOM   4754  HG  LEU A 312       8.507  -6.342  -5.679  1.00 87.29           H
ATOM   4755  CD1 LEU A 312       7.457  -8.176  -5.901  1.00 87.29           C
ATOM   4756 1HD1 LEU A 312       6.639  -7.843  -5.263  1.00 87.29           H
ATOM   4757 2HD1 LEU A 312       7.063  -8.804  -6.701  1.00 87.29           H
ATOM   4758 3HD1 LEU A 312       8.171  -8.749  -5.309  1.00 87.29           H
ATOM   4759  CD2 LEU A 312       9.391  -7.355  -7.324  1.00 87.29           C
ATOM   4760 1HD2 LEU A 312       9.081  -7.947  -8.186  1.00 87.29           H
ATOM   4761 2HD2 LEU A 312       9.904  -6.457  -7.666  1.00 87.29           H
ATOM   4762 3HD2 LEU A 312      10.065  -7.945  -6.702  1.00 87.29           H
ATOM   4763  HN  LEU A 312       7.391  -3.905  -6.075  1.00 87.29           H
ATOM   4764  N   ASN A 313       6.047  -3.185  -8.436  1.00 85.34           N
ATOM   4765  CA  ASN A 313       5.038  -2.537  -9.257  1.00 85.34           C
ATOM   4766  C   ASN A 313       5.679  -2.058 -10.561  1.00 85.34           C
ATOM   4767  O   ASN A 313       5.162  -2.324 -11.645  1.00 85.34           O
ATOM   4768  HA  ASN A 313       4.273  -3.295  -9.422  1.00 85.34           H
ATOM   4769  CB  ASN A 313       4.448  -1.318  -8.545  1.00 85.34           C
ATOM   4770 1HB  ASN A 313       5.240  -0.775  -8.029  1.00 85.34           H
ATOM   4771 2HB  ASN A 313       4.019  -0.636  -9.279  1.00 85.34           H
ATOM   4772  CG  ASN A 313       3.373  -1.737  -7.540  1.00 85.34           C
ATOM   4773  OD1 ASN A 313       2.844  -2.836  -7.580  1.00 85.34           O
ATOM   4774  ND2 ASN A 313       3.080  -0.804  -6.640  1.00 85.34           N
ATOM   4775 1HD2 ASN A 313       3.551   0.078  -6.663  1.00 85.34           H
ATOM   4776 2HD2 ASN A 313       2.388  -0.983  -5.940  1.00 85.34           H
ATOM   4777  HN  ASN A 313       6.107  -2.848  -7.496  1.00 85.34           H
ATOM   4778  N   PRO A 314       6.811  -1.345 -10.481  1.00 85.64           N
ATOM   4779  CA  PRO A 314       7.471  -0.840 -11.688  1.00 85.64           C
ATOM   4780  C   PRO A 314       7.727  -1.938 -12.707  1.00 85.64           C
ATOM   4781  O   PRO A 314       7.473  -1.757 -13.897  1.00 85.64           O
ATOM   4782  HA  PRO A 314       6.826  -0.124 -12.196  1.00 85.64           H
ATOM   4783  CB  PRO A 314       8.776  -0.238 -11.162  1.00 85.64           C
ATOM   4784 1HB  PRO A 314       9.589  -0.965 -11.180  1.00 85.64           H
ATOM   4785 2HB  PRO A 314       9.097   0.612 -11.763  1.00 85.64           H
ATOM   4786  CG  PRO A 314       8.424   0.178  -9.738  1.00 85.64           C
ATOM   4787 1HG  PRO A 314       9.314   0.295  -9.119  1.00 85.64           H
ATOM   4788 2HG  PRO A 314       7.905   1.136  -9.714  1.00 85.64           H
ATOM   4789  CD  PRO A 314       7.541  -0.963  -9.259  1.00 85.64           C
ATOM   4790 1HD  PRO A 314       8.130  -1.793  -8.869  1.00 85.64           H
ATOM   4791 2HD  PRO A 314       6.871  -0.648  -8.460  1.00 85.64           H
ATOM   4792  N   VAL A 315       8.229  -3.059 -12.209  1.00 84.62           N
ATOM   4793  CA  VAL A 315       8.654  -4.140 -13.081  1.00 84.62           C
ATOM   4794  C   VAL A 315       7.423  -4.812 -13.692  1.00 84.62           C
ATOM   4795  O   VAL A 315       7.400  -5.107 -14.886  1.00 84.62           O
ATOM   4796  HA  VAL A 315       9.249  -3.702 -13.883  1.00 84.62           H
ATOM   4797  CB  VAL A 315       9.545  -5.116 -12.309  1.00 84.62           C
ATOM   4798  HB  VAL A 315       8.951  -5.545 -11.502  1.00 84.62           H
ATOM   4799  CG1 VAL A 315      10.013  -6.261 -13.209  1.00 84.62           C
ATOM   4800 1HG1 VAL A 315       9.146  -6.804 -13.587  1.00 84.62           H
ATOM   4801 2HG1 VAL A 315      10.582  -5.857 -14.046  1.00 84.62           H
ATOM   4802 3HG1 VAL A 315      10.644  -6.939 -12.635  1.00 84.62           H
ATOM   4803  CG2 VAL A 315      10.737  -4.390 -11.681  1.00 84.62           C
ATOM   4804 1HG2 VAL A 315      11.331  -3.920 -12.465  1.00 84.62           H
ATOM   4805 2HG2 VAL A 315      10.376  -3.626 -10.992  1.00 84.62           H
ATOM   4806 3HG2 VAL A 315      11.353  -5.106 -11.138  1.00 84.62           H
ATOM   4807  HN  VAL A 315       8.346  -3.233 -11.232  1.00 84.62           H
ATOM   4808  N   LEU A 316       6.428  -5.033 -12.846  1.00 84.30           N
ATOM   4809  CA  LEU A 316       5.315  -5.894 -13.208  1.00 84.30           C
ATOM   4810  C   LEU A 316       4.492  -5.221 -14.308  1.00 84.30           C
ATOM   4811  O   LEU A 316       4.043  -5.880 -15.244  1.00 84.30           O
ATOM   4812  HA  LEU A 316       5.733  -6.819 -13.606  1.00 84.30           H
ATOM   4813  CB  LEU A 316       4.498  -6.265 -11.968  1.00 84.30           C
ATOM   4814 1HB  LEU A 316       4.241  -5.347 -11.440  1.00 84.30           H
ATOM   4815 2HB  LEU A 316       3.563  -6.718 -12.295  1.00 84.30           H
ATOM   4816  CG  LEU A 316       5.175  -7.216 -10.979  1.00 84.30           C
ATOM   4817  HG  LEU A 316       6.138  -6.790 -10.700  1.00 84.30           H
ATOM   4818  CD1 LEU A 316       4.351  -7.351  -9.697  1.00 84.30           C
ATOM   4819 1HD1 LEU A 316       4.249  -6.373  -9.226  1.00 84.30           H
ATOM   4820 2HD1 LEU A 316       3.363  -7.743  -9.939  1.00 84.30           H
ATOM   4821 3HD1 LEU A 316       4.854  -8.033  -9.011  1.00 84.30           H
ATOM   4822  CD2 LEU A 316       5.452  -8.574 -11.627  1.00 84.30           C
ATOM   4823 1HD2 LEU A 316       4.513  -9.019 -11.954  1.00 84.30           H
ATOM   4824 2HD2 LEU A 316       6.109  -8.439 -12.487  1.00 84.30           H
ATOM   4825 3HD2 LEU A 316       5.933  -9.231 -10.902  1.00 84.30           H
ATOM   4826  HN  LEU A 316       6.375  -4.637 -11.929  1.00 84.30           H
ATOM   4827  N   TYR A 317       4.318  -3.916 -14.157  1.00 80.87           N
ATOM   4828  CA  TYR A 317       3.316  -3.201 -14.930  1.00 80.87           C
ATOM   4829  C   TYR A 317       3.964  -2.410 -16.068  1.00 80.87           C
ATOM   4830  O   TYR A 317       3.346  -2.197 -17.111  1.00 80.87           O
ATOM   4831  HA  TYR A 317       2.630  -3.935 -15.352  1.00 80.87           H
ATOM   4832  CB  TYR A 317       2.653  -2.223 -13.958  1.00 80.87           C
ATOM   4833 1HB  TYR A 317       3.429  -1.674 -13.425  1.00 80.87           H
ATOM   4834 2HB  TYR A 317       2.080  -1.492 -14.528  1.00 80.87           H
ATOM   4835  CG  TYR A 317       1.729  -2.890 -12.938  1.00 80.87           C
ATOM   4836  CD1 TYR A 317       0.439  -3.228 -13.292  1.00 80.87           C
ATOM   4837  HD1 TYR A 317       0.078  -3.019 -14.299  1.00 80.87           H
ATOM   4838  CD2 TYR A 317       2.186  -3.155 -11.662  1.00 80.87           C
ATOM   4839  HD2 TYR A 317       3.205  -2.888 -11.382  1.00 80.87           H
ATOM   4840  CE1 TYR A 317      -0.431  -3.856 -12.332  1.00 80.87           C
ATOM   4841  HE1 TYR A 317      -1.453  -4.128 -12.599  1.00 80.87           H
ATOM   4842  CE2 TYR A 317       1.316  -3.783 -10.702  1.00 80.87           C
ATOM   4843  HE2 TYR A 317       1.664  -3.997  -9.692  1.00 80.87           H
ATOM   4844  CZ  TYR A 317       0.050  -4.103 -11.084  1.00 80.87           C
ATOM   4845  OH  TYR A 317      -0.771  -4.696 -10.177  1.00 80.87           O
ATOM   4846  HH  TYR A 317      -0.299  -4.794  -9.301  1.00 80.87           H
ATOM   4847  HN  TYR A 317       4.845  -3.351 -13.523  1.00 80.87           H
ATOM   4848  N   VAL A 318       5.200  -1.996 -15.830  1.00 77.48           N
ATOM   4849  CA  VAL A 318       5.805  -0.945 -16.631  1.00 77.48           C
ATOM   4850  C   VAL A 318       6.878  -1.554 -17.536  1.00 77.48           C
ATOM   4851  O   VAL A 318       6.777  -1.481 -18.760  1.00 77.48           O
ATOM   4852  HA  VAL A 318       5.021  -0.516 -17.256  1.00 77.48           H
ATOM   4853  CB  VAL A 318       6.346   0.160 -15.723  1.00 77.48           C
ATOM   4854  HB  VAL A 318       7.247  -0.216 -15.238  1.00 77.48           H
ATOM   4855  CG1 VAL A 318       6.730   1.398 -16.535  1.00 77.48           C
ATOM   4856 1HG1 VAL A 318       7.500   1.133 -17.259  1.00 77.48           H
ATOM   4857 2HG1 VAL A 318       5.852   1.776 -17.059  1.00 77.48           H
ATOM   4858 3HG1 VAL A 318       7.112   2.168 -15.864  1.00 77.48           H
ATOM   4859  CG2 VAL A 318       5.336   0.513 -14.628  1.00 77.48           C
ATOM   4860 1HG2 VAL A 318       4.410   0.860 -15.087  1.00 77.48           H
ATOM   4861 2HG2 VAL A 318       5.134  -0.370 -14.022  1.00 77.48           H
ATOM   4862 3HG2 VAL A 318       5.746   1.301 -13.997  1.00 77.48           H
ATOM   4863  HN  VAL A 318       5.783  -2.365 -15.107  1.00 77.48           H
ATOM   4864  N   PHE A 319       7.880  -2.142 -16.899  1.00 75.56           N
ATOM   4865  CA  PHE A 319       9.064  -2.586 -17.615  1.00 75.56           C
ATOM   4866  C   PHE A 319       8.745  -3.784 -18.512  1.00 75.56           C
ATOM   4867  O   PHE A 319       9.492  -4.083 -19.443  1.00 75.56           O
ATOM   4868  HA  PHE A 319       9.401  -1.752 -18.232  1.00 75.56           H
ATOM   4869  CB  PHE A 319      10.090  -3.010 -16.563  1.00 75.56           C
ATOM   4870 1HB  PHE A 319       9.666  -3.812 -15.959  1.00 75.56           H
ATOM   4871 2HB  PHE A 319      10.965  -3.420 -17.068  1.00 75.56           H
ATOM   4872  CG  PHE A 319      10.538  -1.877 -15.638  1.00 75.56           C
ATOM   4873  CD1 PHE A 319      10.412  -0.583 -16.037  1.00 75.56           C
ATOM   4874  HD1 PHE A 319       9.992  -0.353 -17.017  1.00 75.56           H
ATOM   4875  CD2 PHE A 319      11.061  -2.163 -14.416  1.00 75.56           C
ATOM   4876  HD2 PHE A 319      11.162  -3.200 -14.095  1.00 75.56           H
ATOM   4877  CE1 PHE A 319      10.828   0.469 -15.179  1.00 75.56           C
ATOM   4878  HE1 PHE A 319      10.727   1.506 -15.499  1.00 75.56           H
ATOM   4879  CE2 PHE A 319      11.477  -1.111 -13.557  1.00 75.56           C
ATOM   4880  HE2 PHE A 319      11.896  -1.341 -12.577  1.00 75.56           H
ATOM   4881  CZ  PHE A 319      11.351   0.183 -13.956  1.00 75.56           C
ATOM   4882  HZ  PHE A 319      11.670   0.990 -13.297  1.00 75.56           H
ATOM   4883  HN  PHE A 319       7.892  -2.315 -15.915  1.00 75.56           H
ATOM   4884  N   VAL A 320       7.635  -4.437 -18.200  1.00 73.86           N
ATOM   4885  CA  VAL A 320       7.162  -5.540 -19.018  1.00 73.86           C
ATOM   4886  C   VAL A 320       6.762  -5.013 -20.397  1.00 73.86           C
ATOM   4887  O   VAL A 320       6.790  -5.751 -21.381  1.00 73.86           O
ATOM   4888  HA  VAL A 320       7.989  -6.240 -19.137  1.00 73.86           H
ATOM   4889  CB  VAL A 320       6.023  -6.270 -18.304  1.00 73.86           C
ATOM   4890  HB  VAL A 320       5.217  -5.554 -18.139  1.00 73.86           H
ATOM   4891  CG1 VAL A 320       5.472  -7.406 -19.168  1.00 73.86           C
ATOM   4892 1HG1 VAL A 320       5.092  -6.999 -20.105  1.00 73.86           H
ATOM   4893 2HG1 VAL A 320       6.267  -8.121 -19.378  1.00 73.86           H
ATOM   4894 3HG1 VAL A 320       4.663  -7.908 -18.636  1.00 73.86           H
ATOM   4895  CG2 VAL A 320       6.476  -6.790 -16.938  1.00 73.86           C
ATOM   4896 1HG2 VAL A 320       7.306  -7.484 -17.071  1.00 73.86           H
ATOM   4897 2HG2 VAL A 320       6.798  -5.953 -16.319  1.00 73.86           H
ATOM   4898 3HG2 VAL A 320       5.647  -7.305 -16.452  1.00 73.86           H
ATOM   4899  HN  VAL A 320       7.065  -4.223 -17.407  1.00 73.86           H
ATOM   4900  N   GLY A 321       6.397  -3.739 -20.425  1.00 74.16           N
ATOM   4901  CA  GLY A 321       5.944  -3.117 -21.658  1.00 74.16           C
ATOM   4902  C   GLY A 321       7.101  -2.950 -22.645  1.00 74.16           C
ATOM   4903  O   GLY A 321       8.165  -2.451 -22.281  1.00 74.16           O
ATOM   4904 1HA  GLY A 321       5.161  -3.725 -22.110  1.00 74.16           H
ATOM   4905 2HA  GLY A 321       5.505  -2.144 -21.438  1.00 74.16           H
ATOM   4906  HN  GLY A 321       6.408  -3.137 -19.627  1.00 74.16           H
ATOM   4907  N   GLU A 322       6.854  -3.376 -23.875  1.00 62.38           N
ATOM   4908  CA  GLU A 322       7.832  -3.209 -24.936  1.00 62.38           C
ATOM   4909  C   GLU A 322       7.992  -1.728 -25.283  1.00 62.38           C
ATOM   4910  O   GLU A 322       9.108  -1.251 -25.486  1.00 62.38           O
ATOM   4911  HA  GLU A 322       8.767  -3.598 -24.531  1.00 62.38           H
ATOM   4912  CB  GLU A 322       7.445  -4.023 -26.172  1.00 62.38           C
ATOM   4913 1HB  GLU A 322       6.397  -3.846 -26.415  1.00 62.38           H
ATOM   4914 2HB  GLU A 322       8.123  -3.789 -26.993  1.00 62.38           H
ATOM   4915  CG  GLU A 322       7.589  -5.523 -25.908  1.00 62.38           C
ATOM   4916 1HG  GLU A 322       8.627  -5.756 -25.669  1.00 62.38           H
ATOM   4917 2HG  GLU A 322       6.992  -5.803 -25.041  1.00 62.38           H
ATOM   4918  CD  GLU A 322       7.145  -6.339 -27.124  1.00 62.38           C
ATOM   4919  OE1 GLU A 322       7.168  -7.584 -27.012  1.00 62.38           O
ATOM   4920  OE2 GLU A 322       6.794  -5.699 -28.139  1.00 62.38           O
ATOM   4921  HN  GLU A 322       6.005  -3.827 -24.150  1.00 62.38           H
ATOM   4922  N   ARG A 323       6.861  -1.041 -25.339  1.00 61.08           N
ATOM   4923  CA  ARG A 323       6.861   0.375 -25.665  1.00 61.08           C
ATOM   4924  C   ARG A 323       7.738   1.148 -24.678  1.00 61.08           C
ATOM   4925  O   ARG A 323       8.568   1.959 -25.084  1.00 61.08           O
ATOM   4926  HA  ARG A 323       7.266   0.428 -26.676  1.00 61.08           H
ATOM   4927  CB  ARG A 323       5.442   0.948 -25.632  1.00 61.08           C
ATOM   4928 1HB  ARG A 323       4.819   0.427 -26.360  1.00 61.08           H
ATOM   4929 2HB  ARG A 323       4.999   0.775 -24.652  1.00 61.08           H
ATOM   4930  CG  ARG A 323       5.449   2.447 -25.938  1.00 61.08           C
ATOM   4931 1HG  ARG A 323       6.048   2.971 -25.193  1.00 61.08           H
ATOM   4932 2HG  ARG A 323       5.919   2.622 -26.906  1.00 61.08           H
ATOM   4933  CD  ARG A 323       4.027   3.011 -25.946  1.00 61.08           C
ATOM   4934 1HD  ARG A 323       3.474   2.615 -26.798  1.00 61.08           H
ATOM   4935 2HD  ARG A 323       3.496   2.696 -25.047  1.00 61.08           H
ATOM   4936  NE  ARG A 323       4.069   4.489 -26.014  1.00 61.08           N
ATOM   4937  HE  ARG A 323       4.870   4.916 -26.433  1.00 61.08           H
ATOM   4938  CZ  ARG A 323       3.101   5.291 -25.549  1.00 61.08           C
ATOM   4939  NH1 ARG A 323       2.005   4.773 -24.978  1.00 61.08           N
ATOM   4940 1HH1 ARG A 323       1.905   3.781 -24.896  1.00 61.08           H
ATOM   4941 2HH1 ARG A 323       1.287   5.378 -24.634  1.00 61.08           H
ATOM   4942  NH2 ARG A 323       3.245   6.618 -25.665  1.00 61.08           N
ATOM   4943 1HH2 ARG A 323       2.532   7.230 -25.323  1.00 61.08           H
ATOM   4944 2HH2 ARG A 323       4.066   6.996 -26.092  1.00 61.08           H
ATOM   4945  HN  ARG A 323       5.958  -1.435 -25.166  1.00 61.08           H
ATOM   4946  N   PHE A 324       7.524   0.868 -23.401  1.00 71.53           N
ATOM   4947  CA  PHE A 324       8.228   1.583 -22.350  1.00 71.53           C
ATOM   4948  C   PHE A 324       9.720   1.244 -22.361  1.00 71.53           C
ATOM   4949  O   PHE A 324      10.562   2.128 -22.211  1.00 71.53           O
ATOM   4950  HA  PHE A 324       8.098   2.648 -22.541  1.00 71.53           H
ATOM   4951  CB  PHE A 324       7.624   1.131 -21.019  1.00 71.53           C
ATOM   4952 1HB  PHE A 324       6.542   1.263 -21.059  1.00 71.53           H
ATOM   4953 2HB  PHE A 324       7.810   0.065 -20.891  1.00 71.53           H
ATOM   4954  CG  PHE A 324       8.170   1.879 -19.802  1.00 71.53           C
ATOM   4955  CD1 PHE A 324       9.255   1.398 -19.138  1.00 71.53           C
ATOM   4956  HD1 PHE A 324       9.736   0.479 -19.474  1.00 71.53           H
ATOM   4957  CD2 PHE A 324       7.570   3.026 -19.383  1.00 71.53           C
ATOM   4958  HD2 PHE A 324       6.700   3.412 -19.915  1.00 71.53           H
ATOM   4959  CE1 PHE A 324       9.762   2.093 -18.008  1.00 71.53           C
ATOM   4960  HE1 PHE A 324      10.631   1.707 -17.476  1.00 71.53           H
ATOM   4961  CE2 PHE A 324       8.077   3.721 -18.253  1.00 71.53           C
ATOM   4962  HE2 PHE A 324       7.596   4.640 -17.917  1.00 71.53           H
ATOM   4963  CZ  PHE A 324       9.162   3.239 -17.589  1.00 71.53           C
ATOM   4964  HZ  PHE A 324       9.551   3.773 -16.722  1.00 71.53           H
ATOM   4965  HN  PHE A 324       6.885   0.168 -23.081  1.00 71.53           H
ATOM   4966  N   ARG A 325      10.002  -0.039 -22.539  1.00 70.04           N
ATOM   4967  CA  ARG A 325      11.376  -0.509 -22.546  1.00 70.04           C
ATOM   4968  C   ARG A 325      12.182   0.225 -23.620  1.00 70.04           C
ATOM   4969  O   ARG A 325      13.345   0.564 -23.405  1.00 70.04           O
ATOM   4970  HA  ARG A 325      11.754  -0.282 -21.549  1.00 70.04           H
ATOM   4971  CB  ARG A 325      11.442  -2.015 -22.808  1.00 70.04           C
ATOM   4972 1HB  ARG A 325      10.760  -2.276 -23.618  1.00 70.04           H
ATOM   4973 2HB  ARG A 325      12.445  -2.287 -23.136  1.00 70.04           H
ATOM   4974  CG  ARG A 325      11.077  -2.807 -21.551  1.00 70.04           C
ATOM   4975 1HG  ARG A 325      11.672  -2.453 -20.709  1.00 70.04           H
ATOM   4976 2HG  ARG A 325      10.031  -2.632 -21.298  1.00 70.04           H
ATOM   4977  CD  ARG A 325      11.315  -4.304 -21.758  1.00 70.04           C
ATOM   4978 1HD  ARG A 325      12.289  -4.466 -22.219  1.00 70.04           H
ATOM   4979 2HD  ARG A 325      11.330  -4.815 -20.795  1.00 70.04           H
ATOM   4980  NE  ARG A 325      10.250  -4.872 -22.614  1.00 70.04           N
ATOM   4981  HE  ARG A 325       9.373  -4.392 -22.653  1.00 70.04           H
ATOM   4982  CZ  ARG A 325      10.386  -5.989 -23.341  1.00 70.04           C
ATOM   4983  NH1 ARG A 325      11.538  -6.673 -23.327  1.00 70.04           N
ATOM   4984 1HH1 ARG A 325      12.305  -6.350 -22.772  1.00 70.04           H
ATOM   4985 2HH1 ARG A 325      11.632  -7.506 -23.873  1.00 70.04           H
ATOM   4986  NH2 ARG A 325       9.353  -6.412 -24.082  1.00 70.04           N
ATOM   4987 1HH2 ARG A 325       9.438  -7.244 -24.630  1.00 70.04           H
ATOM   4988 2HH2 ARG A 325       8.496  -5.896 -24.087  1.00 70.04           H
ATOM   4989  HN  ARG A 325       9.311  -0.749 -22.676  1.00 70.04           H
ATOM   4990  N   ARG A 326      11.533   0.448 -24.753  1.00 64.59           N
ATOM   4991  CA  ARG A 326      12.162   1.168 -25.847  1.00 64.59           C
ATOM   4992  C   ARG A 326      12.398   2.628 -25.455  1.00 64.59           C
ATOM   4993  O   ARG A 326      13.478   3.169 -25.688  1.00 64.59           O
ATOM   4994  HA  ARG A 326      13.105   0.649 -26.016  1.00 64.59           H
ATOM   4995  CB  ARG A 326      11.296   1.119 -27.108  1.00 64.59           C
ATOM   4996 1HB  ARG A 326      11.005   0.089 -27.314  1.00 64.59           H
ATOM   4997 2HB  ARG A 326      10.378   1.684 -26.945  1.00 64.59           H
ATOM   4998  CG  ARG A 326      12.048   1.693 -28.311  1.00 64.59           C
ATOM   4999 1HG  ARG A 326      12.363   2.714 -28.095  1.00 64.59           H
ATOM   5000 2HG  ARG A 326      12.952   1.111 -28.490  1.00 64.59           H
ATOM   5001  CD  ARG A 326      11.170   1.678 -29.564  1.00 64.59           C
ATOM   5002 1HD  ARG A 326      10.284   2.293 -29.404  1.00 64.59           H
ATOM   5003 2HD  ARG A 326      11.712   2.113 -30.403  1.00 64.59           H
ATOM   5004  NE  ARG A 326      10.770   0.290 -29.885  1.00 64.59           N
ATOM   5005  HE  ARG A 326      11.434  -0.439 -29.723  1.00 64.59           H
ATOM   5006  CZ  ARG A 326       9.572  -0.051 -30.380  1.00 64.59           C
ATOM   5007  NH1 ARG A 326       8.642   0.885 -30.617  1.00 64.59           N
ATOM   5008 1HH1 ARG A 326       8.840   1.846 -30.425  1.00 64.59           H
ATOM   5009 2HH1 ARG A 326       7.751   0.622 -30.987  1.00 64.59           H
ATOM   5010  NH2 ARG A 326       9.318  -1.342 -30.635  1.00 64.59           N
ATOM   5011 1HH2 ARG A 326       8.429  -1.613 -31.005  1.00 64.59           H
ATOM   5012 2HH2 ARG A 326      10.017  -2.034 -30.455  1.00 64.59           H
ATOM   5013  HN  ARG A 326      10.595   0.146 -24.929  1.00 64.59           H
ATOM   5014  N   ASP A 327      11.371   3.223 -24.867  1.00 74.71           N
ATOM   5015  CA  ASP A 327      11.423   4.632 -24.517  1.00 74.71           C
ATOM   5016  C   ASP A 327      12.418   4.833 -23.373  1.00 74.71           C
ATOM   5017  O   ASP A 327      13.043   5.887 -23.267  1.00 74.71           O
ATOM   5018  HA  ASP A 327      11.729   5.143 -25.430  1.00 74.71           H
ATOM   5019  CB  ASP A 327      10.055   5.134 -24.048  1.00 74.71           C
ATOM   5020 1HB  ASP A 327       9.661   4.465 -23.283  1.00 74.71           H
ATOM   5021 2HB  ASP A 327      10.163   6.116 -23.588  1.00 74.71           H
ATOM   5022  CG  ASP A 327       9.072   5.217 -25.217  1.00 74.71           C
ATOM   5023  OD1 ASP A 327       9.558   5.230 -26.368  1.00 74.71           O
ATOM   5024  OD2 ASP A 327       7.855   5.266 -24.932  1.00 74.71           O
ATOM   5025  HN  ASP A 327      10.517   2.760 -24.630  1.00 74.71           H
ATOM   5026  N   LEU A 328      12.534   3.806 -22.545  1.00 76.32           N
ATOM   5027  CA  LEU A 328      13.501   3.824 -21.460  1.00 76.32           C
ATOM   5028  C   LEU A 328      14.909   3.972 -22.039  1.00 76.32           C
ATOM   5029  O   LEU A 328      15.646   4.883 -21.665  1.00 76.32           O
ATOM   5030  HA  LEU A 328      13.286   4.700 -20.847  1.00 76.32           H
ATOM   5031  CB  LEU A 328      13.329   2.593 -20.568  1.00 76.32           C
ATOM   5032 1HB  LEU A 328      12.356   2.656 -20.079  1.00 76.32           H
ATOM   5033 2HB  LEU A 328      13.309   1.708 -21.204  1.00 76.32           H
ATOM   5034  CG  LEU A 328      14.397   2.390 -19.492  1.00 76.32           C
ATOM   5035  HG  LEU A 328      15.367   2.314 -19.983  1.00 76.32           H
ATOM   5036  CD1 LEU A 328      14.461   3.594 -18.549  1.00 76.32           C
ATOM   5037 1HD1 LEU A 328      14.706   4.490 -19.120  1.00 76.32           H
ATOM   5038 2HD1 LEU A 328      13.495   3.726 -18.062  1.00 76.32           H
ATOM   5039 3HD1 LEU A 328      15.228   3.423 -17.794  1.00 76.32           H
ATOM   5040  CD2 LEU A 328      14.170   1.080 -18.734  1.00 76.32           C
ATOM   5041 1HD2 LEU A 328      13.191   1.103 -18.255  1.00 76.32           H
ATOM   5042 2HD2 LEU A 328      14.214   0.245 -19.432  1.00 76.32           H
ATOM   5043 3HD2 LEU A 328      14.943   0.961 -17.975  1.00 76.32           H
ATOM   5044  HN  LEU A 328      11.984   2.973 -22.606  1.00 76.32           H
ATOM   5045  N   VAL A 329      15.241   3.062 -22.943  1.00 76.97           N
ATOM   5046  CA  VAL A 329      16.569   3.041 -23.532  1.00 76.97           C
ATOM   5047  C   VAL A 329      16.820   4.363 -24.260  1.00 76.97           C
ATOM   5048  O   VAL A 329      17.940   4.872 -24.262  1.00 76.97           O
ATOM   5049  HA  VAL A 329      17.288   2.947 -22.719  1.00 76.97           H
ATOM   5050  CB  VAL A 329      16.719   1.820 -24.442  1.00 76.97           C
ATOM   5051  HB  VAL A 329      15.922   1.854 -25.183  1.00 76.97           H
ATOM   5052  CG1 VAL A 329      18.055   1.852 -25.186  1.00 76.97           C
ATOM   5053 1HG1 VAL A 329      18.108   2.752 -25.799  1.00 76.97           H
ATOM   5054 2HG1 VAL A 329      18.873   1.854 -24.466  1.00 76.97           H
ATOM   5055 3HG1 VAL A 329      18.136   0.973 -25.825  1.00 76.97           H
ATOM   5056  CG2 VAL A 329      16.566   0.522 -23.646  1.00 76.97           C
ATOM   5057 1HG2 VAL A 329      17.333   0.478 -22.872  1.00 76.97           H
ATOM   5058 2HG2 VAL A 329      15.580   0.493 -23.183  1.00 76.97           H
ATOM   5059 3HG2 VAL A 329      16.678  -0.330 -24.317  1.00 76.97           H
ATOM   5060  HN  VAL A 329      14.621   2.349 -23.273  1.00 76.97           H
ATOM   5061  N   LYS A 330      15.759   4.881 -24.861  1.00 70.92           N
ATOM   5062  CA  LYS A 330      15.842   6.150 -25.564  1.00 70.92           C
ATOM   5063  C   LYS A 330      16.221   7.253 -24.574  1.00 70.92           C
[truncated: 117,478 more chars]
