# Supplementary material for: Noncanonical roles of chemokine regions in CCR9 activation revealed by structural modeling and mutational mapping
Source: Nat Commun. 2025 Aug 18;16:7695. doi: 10.1038/s41467-025-62321-9 (PMC12361432; doi:10.1038/s41467-025-62321-9)
Supplement: Supplementary file 7 — Supplementary Data 5 [file 41467_2025_62321_MOESM7_ESM.zip › CCR9_CCL25x1P6_14_rnk1.pdb]

ATOM      1  N   GLU A  20      -7.115  -1.498  58.611  1.00 50.76           N
ATOM      2  CA  GLU A  20      -7.304  -2.505  57.580  1.00 50.76           C
ATOM      3  C   GLU A  20      -7.932  -3.765  58.177  1.00 50.76           C
ATOM      4  O   GLU A  20      -7.244  -4.570  58.803  1.00 50.76           O
ATOM      5  HA  GLU A  20      -7.988  -2.057  56.859  1.00 50.76           H
ATOM      6  CB  GLU A  20      -5.981  -2.829  56.882  1.00 50.76           C
ATOM      7 1HB  GLU A  20      -5.169  -2.813  57.609  1.00 50.76           H
ATOM      8 2HB  GLU A  20      -6.068  -3.779  56.354  1.00 50.76           H
ATOM      9  CG  GLU A  20      -5.648  -1.777  55.823  1.00 50.76           C
ATOM     10 1HG  GLU A  20      -6.552  -1.501  55.282  1.00 50.76           H
ATOM     11 2HG  GLU A  20      -5.278  -0.873  56.307  1.00 50.76           H
ATOM     12  CD  GLU A  20      -4.599  -2.301  54.841  1.00 50.76           C
ATOM     13  OE1 GLU A  20      -4.562  -1.767  53.711  1.00 50.76           O
ATOM     14  OE2 GLU A  20      -3.857  -3.225  55.241  1.00 50.76           O
ATOM     15  HN  GLU A  20      -7.421  -1.767  59.524  1.00 50.76           H
ATOM     16  N   SER A  21      -9.233  -3.898  57.964  1.00 58.69           N
ATOM     17  CA  SER A  21      -9.938  -5.104  58.363  1.00 58.69           C
ATOM     18  C   SER A  21      -9.265  -6.332  57.745  1.00 58.69           C
ATOM     19  O   SER A  21      -8.790  -6.279  56.612  1.00 58.69           O
ATOM     20  HA  SER A  21      -9.866  -5.134  59.450  1.00 58.69           H
ATOM     21  CB  SER A  21     -11.411  -5.043  57.952  1.00 58.69           C
ATOM     22 1HB  SER A  21     -11.921  -5.942  58.297  1.00 58.69           H
ATOM     23 2HB  SER A  21     -11.890  -4.196  58.443  1.00 58.69           H
ATOM     24  OG  SER A  21     -11.566  -4.922  56.540  1.00 58.69           O
ATOM     25  HG  SER A  21     -12.045  -5.722  56.179  1.00 58.69           H
ATOM     26  HN  SER A  21      -9.802  -3.200  57.528  1.00 58.69           H
ATOM     27  N   THR A  22      -9.247  -7.408  58.518  1.00 59.33           N
ATOM     28  CA  THR A  22      -8.647  -8.649  58.058  1.00 59.33           C
ATOM     29  C   THR A  22      -9.208  -9.036  56.688  1.00 59.33           C
ATOM     30  O   THR A  22      -8.495  -9.597  55.858  1.00 59.33           O
ATOM     31  HA  THR A  22      -7.577  -8.487  57.931  1.00 59.33           H
ATOM     32  CB  THR A  22      -8.879  -9.713  59.133  1.00 59.33           C
ATOM     33  HB  THR A  22      -8.817 -10.715  58.708  1.00 59.33           H
ATOM     34  OG1 THR A  22     -10.139  -9.363  59.701  1.00 59.33           O
ATOM     35  HG1 THR A  22     -10.514 -10.141  60.206  1.00 59.33           H
ATOM     36  CG2 THR A  22      -7.897  -9.591  60.299  1.00 59.33           C
ATOM     37 1HG2 THR A  22      -8.008  -8.612  60.767  1.00 59.33           H
ATOM     38 2HG2 THR A  22      -6.878  -9.704  59.930  1.00 59.33           H
ATOM     39 3HG2 THR A  22      -8.106 -10.369  61.033  1.00 59.33           H
ATOM     40  HN  THR A  22      -9.630  -7.440  59.441  1.00 59.33           H
ATOM     41  N   SER A  23     -10.481  -8.722  56.495  1.00 63.55           N
ATOM     42  CA  SER A  23     -11.133  -8.990  55.225  1.00 63.55           C
ATOM     43  C   SER A  23     -10.432  -8.222  54.103  1.00 63.55           C
ATOM     44  O   SER A  23     -10.230  -8.754  53.013  1.00 63.55           O
ATOM     45  HA  SER A  23     -11.035 -10.065  55.071  1.00 63.55           H
ATOM     46  CB  SER A  23     -12.616  -8.617  55.277  1.00 63.55           C
ATOM     47 1HB  SER A  23     -13.097  -8.910  54.344  1.00 63.55           H
ATOM     48 2HB  SER A  23     -13.103  -9.175  56.077  1.00 63.55           H
ATOM     49  OG  SER A  23     -12.807  -7.221  55.490  1.00 63.55           O
ATOM     50  HG  SER A  23     -13.778  -6.992  55.408  1.00 63.55           H
ATOM     51  HN  SER A  23     -11.062  -8.291  57.186  1.00 63.55           H
ATOM     52  N   SER A  24     -10.079  -6.982  54.409  1.00 68.89           N
ATOM     53  CA  SER A  24      -9.445  -6.120  53.426  1.00 68.89           C
ATOM     54  C   SER A  24      -8.105  -6.716  52.993  1.00 68.89           C
ATOM     55  O   SER A  24      -7.736  -6.638  51.822  1.00 68.89           O
ATOM     56  HA  SER A  24     -10.138  -6.083  52.585  1.00 68.89           H
ATOM     57  CB  SER A  24      -9.244  -4.708  53.980  1.00 68.89           C
ATOM     58 1HB  SER A  24     -10.214  -4.232  54.122  1.00 68.89           H
ATOM     59 2HB  SER A  24      -8.772  -4.767  54.961  1.00 68.89           H
ATOM     60  OG  SER A  24      -8.443  -3.905  53.117  1.00 68.89           O
ATOM     61  HG  SER A  24      -8.253  -3.023  53.550  1.00 68.89           H
ATOM     62  HN  SER A  24     -10.219  -6.567  55.308  1.00 68.89           H
ATOM     63  N   MET A  25      -7.413  -7.300  53.960  1.00 65.32           N
ATOM     64  CA  MET A  25      -6.114  -7.895  53.697  1.00 65.32           C
ATOM     65  C   MET A  25      -6.259  -9.200  52.911  1.00 65.32           C
ATOM     66  O   MET A  25      -5.480  -9.468  51.997  1.00 65.32           O
ATOM     67  HA  MET A  25      -5.571  -7.163  53.100  1.00 65.32           H
ATOM     68  CB  MET A  25      -5.401  -8.174  55.022  1.00 65.32           C
ATOM     69 1HB  MET A  25      -5.513  -7.316  55.686  1.00 65.32           H
ATOM     70 2HB  MET A  25      -5.868  -9.024  55.519  1.00 65.32           H
ATOM     71  CG  MET A  25      -3.916  -8.461  54.795  1.00 65.32           C
ATOM     72 1HG  MET A  25      -3.473  -8.867  55.705  1.00 65.32           H
ATOM     73 2HG  MET A  25      -3.797  -9.216  54.018  1.00 65.32           H
ATOM     74  SD  MET A  25      -3.069  -6.962  54.323  1.00 65.32           S
ATOM     75  CE  MET A  25      -1.384  -7.435  54.671  1.00 65.32           C
ATOM     76 1HE  MET A  25      -1.287  -7.684  55.728  1.00 65.32           H
ATOM     77 2HE  MET A  25      -1.118  -8.303  54.068  1.00 65.32           H
ATOM     78 3HE  MET A  25      -0.717  -6.608  54.430  1.00 65.32           H
ATOM     79  HN  MET A  25      -7.725  -7.368  54.908  1.00 65.32           H
ATOM     80  N   GLU A  26      -7.261  -9.977  53.296  1.00 60.73           N
ATOM     81  CA  GLU A  26      -7.530 -11.238  52.625  1.00 60.73           C
ATOM     82  C   GLU A  26      -7.924 -10.991  51.168  1.00 60.73           C
ATOM     83  O   GLU A  26      -7.486 -11.711  50.272  1.00 60.73           O
ATOM     84  HA  GLU A  26      -6.593 -11.794  52.666  1.00 60.73           H
ATOM     85  CB  GLU A  26      -8.614 -12.029  53.360  1.00 60.73           C
ATOM     86 1HB  GLU A  26      -9.423 -11.359  53.651  1.00 60.73           H
ATOM     87 2HB  GLU A  26      -8.946 -12.861  52.739  1.00 60.73           H
ATOM     88  CG  GLU A  26      -8.066 -12.645  54.649  1.00 60.73           C
ATOM     89 1HG  GLU A  26      -7.260 -13.339  54.410  1.00 60.73           H
ATOM     90 2HG  GLU A  26      -7.638 -11.863  55.276  1.00 60.73           H
ATOM     91  CD  GLU A  26      -9.167 -13.379  55.417  1.00 60.73           C
ATOM     92  OE1 GLU A  26      -8.804 -14.140  56.340  1.00 60.73           O
ATOM     93  OE2 GLU A  26     -10.346 -13.162  55.064  1.00 60.73           O
ATOM     94  HN  GLU A  26      -7.881  -9.758  54.049  1.00 60.73           H
ATOM     95  N   ASP A  27      -8.747  -9.970  50.976  1.00 67.52           N
ATOM     96  CA  ASP A  27      -9.244  -9.650  49.649  1.00 67.52           C
ATOM     97  C   ASP A  27      -8.062  -9.366  48.720  1.00 67.52           C
ATOM     98  O   ASP A  27      -8.070  -9.770  47.558  1.00 67.52           O
ATOM     99  HA  ASP A  27      -9.817 -10.524  49.339  1.00 67.52           H
ATOM    100  CB  ASP A  27     -10.131  -8.404  49.679  1.00 67.52           C
ATOM    101 1HB  ASP A  27      -9.651  -7.625  50.272  1.00 67.52           H
ATOM    102 2HB  ASP A  27     -10.246  -8.010  48.669  1.00 67.52           H
ATOM    103  CG  ASP A  27     -11.507  -8.724  50.267  1.00 67.52           C
ATOM    104  OD1 ASP A  27     -11.865  -9.922  50.253  1.00 67.52           O
ATOM    105  OD2 ASP A  27     -12.170  -7.764  50.717  1.00 67.52           O
ATOM    106  HN  ASP A  27      -9.072  -9.369  51.705  1.00 67.52           H
ATOM    107  N   TYR A  28      -7.074  -8.673  49.267  1.00 66.46           N
ATOM    108  CA  TYR A  28      -5.907  -8.294  48.489  1.00 66.46           C
ATOM    109  C   TYR A  28      -5.027  -9.510  48.191  1.00 66.46           C
ATOM    110  O   TYR A  28      -4.480  -9.631  47.097  1.00 66.46           O
ATOM    111  HA  TYR A  28      -6.253  -7.866  47.549  1.00 66.46           H
ATOM    112  CB  TYR A  28      -5.120  -7.312  49.361  1.00 66.46           C
ATOM    113 1HB  TYR A  28      -5.759  -6.462  49.599  1.00 66.46           H
ATOM    114 2HB  TYR A  28      -4.873  -7.798  50.305  1.00 66.46           H
ATOM    115  CG  TYR A  28      -3.832  -6.800  48.714  1.00 66.46           C
ATOM    116  CD1 TYR A  28      -2.619  -7.368  49.048  1.00 66.46           C
ATOM    117  HD1 TYR A  28      -2.579  -8.182  49.772  1.00 66.46           H
ATOM    118  CD2 TYR A  28      -3.883  -5.769  47.798  1.00 66.46           C
ATOM    119  HD2 TYR A  28      -4.841  -5.321  47.534  1.00 66.46           H
ATOM    120  CE1 TYR A  28      -1.407  -6.885  48.439  1.00 66.46           C
ATOM    121  HE1 TYR A  28      -0.442  -7.325  48.694  1.00 66.46           H
ATOM    122  CE2 TYR A  28      -2.670  -5.287  47.189  1.00 66.46           C
ATOM    123  HE2 TYR A  28      -2.696  -4.474  46.464  1.00 66.46           H
ATOM    124  CZ  TYR A  28      -1.492  -5.869  47.540  1.00 66.46           C
ATOM    125  OH  TYR A  28      -0.347  -5.413  46.965  1.00 66.46           O
ATOM    126  HH  TYR A  28      -0.551  -4.644  46.359  1.00 66.46           H
ATOM    127  HN  TYR A  28      -7.063  -8.373  50.221  1.00 66.46           H
ATOM    128  N   VAL A  29      -4.919 -10.380  49.185  1.00 67.09           N
ATOM    129  CA  VAL A  29      -4.041 -11.533  49.078  1.00 67.09           C
ATOM    130  C   VAL A  29      -4.643 -12.538  48.094  1.00 67.09           C
ATOM    131  O   VAL A  29      -3.919 -13.169  47.325  1.00 67.09           O
ATOM    132  HA  VAL A  29      -3.087 -11.184  48.683  1.00 67.09           H
ATOM    133  CB  VAL A  29      -3.791 -12.130  50.464  1.00 67.09           C
ATOM    134  HB  VAL A  29      -4.759 -12.307  50.933  1.00 67.09           H
ATOM    135  CG1 VAL A  29      -3.067 -13.474  50.359  1.00 67.09           C
ATOM    136 1HG1 VAL A  29      -3.676 -14.171  49.783  1.00 67.09           H
ATOM    137 2HG1 VAL A  29      -2.108 -13.332  49.862  1.00 67.09           H
ATOM    138 3HG1 VAL A  29      -2.902 -13.876  51.359  1.00 67.09           H
ATOM    139  CG2 VAL A  29      -3.012 -11.155  51.349  1.00 67.09           C
ATOM    140 1HG2 VAL A  29      -2.050 -10.933  50.886  1.00 67.09           H
ATOM    141 2HG2 VAL A  29      -3.582 -10.233  51.463  1.00 67.09           H
ATOM    142 3HG2 VAL A  29      -2.847 -11.604  52.328  1.00 67.09           H
ATOM    143  HN  VAL A  29      -5.418 -10.307  50.049  1.00 67.09           H
ATOM    144  N   ASN A  30      -5.962 -12.655  48.149  1.00 62.18           N
ATOM    145  CA  ASN A  30      -6.657 -13.665  47.369  1.00 62.18           C
ATOM    146  C   ASN A  30      -6.931 -13.120  45.966  1.00 62.18           C
ATOM    147  O   ASN A  30      -7.410 -13.846  45.097  1.00 62.18           O
ATOM    148  HA  ASN A  30      -5.990 -14.527  47.359  1.00 62.18           H
ATOM    149  CB  ASN A  30      -8.000 -14.025  48.007  1.00 62.18           C
ATOM    150 1HB  ASN A  30      -8.566 -13.116  48.209  1.00 62.18           H
ATOM    151 2HB  ASN A  30      -8.590 -14.620  47.309  1.00 62.18           H
ATOM    152  CG  ASN A  30      -7.797 -14.806  49.307  1.00 62.18           C
ATOM    153  OD1 ASN A  30      -6.798 -15.476  49.510  1.00 62.18           O
ATOM    154  ND2 ASN A  30      -8.799 -14.684  50.173  1.00 62.18           N
ATOM    155 1HD2 ASN A  30      -9.591 -14.118  49.945  1.00 62.18           H
ATOM    156 2HD2 ASN A  30      -8.760 -15.157  51.053  1.00 62.18           H
ATOM    157  HN  ASN A  30      -6.551 -12.076  48.713  1.00 62.18           H
ATOM    158  N   PHE A  31      -6.615 -11.845  45.789  1.00 68.65           N
ATOM    159  CA  PHE A  31      -6.810 -11.198  44.503  1.00 68.65           C
ATOM    160  C   PHE A  31      -5.930 -11.838  43.427  1.00 68.65           C
ATOM    161  O   PHE A  31      -4.723 -11.983  43.613  1.00 68.65           O
ATOM    162  HA  PHE A  31      -7.859 -11.322  44.234  1.00 68.65           H
ATOM    163  CB  PHE A  31      -6.402  -9.733  44.673  1.00 68.65           C
ATOM    164 1HB  PHE A  31      -6.918  -9.321  45.540  1.00 68.65           H
ATOM    165 2HB  PHE A  31      -5.334  -9.686  44.887  1.00 68.65           H
ATOM    166  CG  PHE A  31      -6.702  -8.858  43.455  1.00 68.65           C
ATOM    167  CD1 PHE A  31      -5.707  -8.543  42.582  1.00 68.65           C
ATOM    168  HD1 PHE A  31      -4.697  -8.915  42.750  1.00 68.65           H
ATOM    169  CD2 PHE A  31      -7.963  -8.394  43.244  1.00 68.65           C
ATOM    170  HD2 PHE A  31      -8.760  -8.646  43.944  1.00 68.65           H
ATOM    171  CE1 PHE A  31      -5.986  -7.731  41.451  1.00 68.65           C
ATOM    172  HE1 PHE A  31      -5.189  -7.479  40.751  1.00 68.65           H
ATOM    173  CE2 PHE A  31      -8.241  -7.582  42.113  1.00 68.65           C
ATOM    174  HE2 PHE A  31      -9.252  -7.210  41.945  1.00 68.65           H
ATOM    175  CZ  PHE A  31      -7.247  -7.267  41.241  1.00 68.65           C
ATOM    176  HZ  PHE A  31      -7.461  -6.644  40.372  1.00 68.65           H
ATOM    177  HN  PHE A  31      -6.233 -11.259  46.504  1.00 68.65           H
ATOM    178  N   ASN A  32      -6.569 -12.205  42.326  1.00 62.26           N
ATOM    179  CA  ASN A  32      -5.859 -12.822  41.219  1.00 62.26           C
ATOM    180  C   ASN A  32      -5.204 -11.733  40.368  1.00 62.26           C
ATOM    181  O   ASN A  32      -5.856 -11.127  39.519  1.00 62.26           O
ATOM    182  HA  ASN A  32      -5.129 -13.486  41.682  1.00 62.26           H
ATOM    183  CB  ASN A  32      -6.816 -13.611  40.323  1.00 62.26           C
ATOM    184 1HB  ASN A  32      -7.438 -14.264  40.934  1.00 62.26           H
ATOM    185 2HB  ASN A  32      -7.486 -12.923  39.807  1.00 62.26           H
ATOM    186  CG  ASN A  32      -6.045 -14.445  39.298  1.00 62.26           C
ATOM    187  OD1 ASN A  32      -4.826 -14.429  39.236  1.00 62.26           O
ATOM    188  ND2 ASN A  32      -6.820 -15.174  38.500  1.00 62.26           N
ATOM    189 1HD2 ASN A  32      -7.814 -15.142  38.603  1.00 62.26           H
ATOM    190 2HD2 ASN A  32      -6.409 -15.753  37.796  1.00 62.26           H
ATOM    191  HN  ASN A  32      -7.552 -12.086  42.184  1.00 62.26           H
ATOM    192  N   PHE A  33      -3.922 -11.517  40.625  1.00 63.98           N
ATOM    193  CA  PHE A  33      -3.147 -10.580  39.831  1.00 63.98           C
ATOM    194  C   PHE A  33      -2.674 -11.226  38.527  1.00 63.98           C
ATOM    195  O   PHE A  33      -1.475 -11.283  38.258  1.00 63.98           O
ATOM    196  HA  PHE A  33      -3.797  -9.736  39.600  1.00 63.98           H
ATOM    197  CB  PHE A  33      -1.925 -10.189  40.665  1.00 63.98           C
ATOM    198 1HB  PHE A  33      -1.407 -11.095  40.979  1.00 63.98           H
ATOM    199 2HB  PHE A  33      -1.233  -9.628  40.037  1.00 63.98           H
ATOM    200  CG  PHE A  33      -2.258  -9.354  41.903  1.00 63.98           C
ATOM    201  CD1 PHE A  33      -2.387  -8.004  41.798  1.00 63.98           C
ATOM    202  HD1 PHE A  33      -2.252  -7.517  40.833  1.00 63.98           H
ATOM    203  CD2 PHE A  33      -2.426  -9.962  43.108  1.00 63.98           C
ATOM    204  HD2 PHE A  33      -2.323 -11.044  43.192  1.00 63.98           H
ATOM    205  CE1 PHE A  33      -2.696  -7.229  42.947  1.00 63.98           C
ATOM    206  HE1 PHE A  33      -2.799  -6.147  42.864  1.00 63.98           H
ATOM    207  CE2 PHE A  33      -2.736  -9.187  44.257  1.00 63.98           C
ATOM    208  HE2 PHE A  33      -2.870  -9.674  45.223  1.00 63.98           H
ATOM    209  CZ  PHE A  33      -2.864  -7.837  44.152  1.00 63.98           C
ATOM    210  HZ  PHE A  33      -3.102  -7.242  45.034  1.00 63.98           H
ATOM    211  HN  PHE A  33      -3.415 -11.969  41.360  1.00 63.98           H
ATOM    212  N   THR A  34      -3.640 -11.698  37.753  1.00 63.22           N
ATOM    213  CA  THR A  34      -3.388 -12.033  36.362  1.00 63.22           C
ATOM    214  C   THR A  34      -2.775 -10.839  35.628  1.00 63.22           C
ATOM    215  O   THR A  34      -3.311  -9.733  35.679  1.00 63.22           O
ATOM    216  HA  THR A  34      -2.654 -12.839  36.330  1.00 63.22           H
ATOM    217  CB  THR A  34      -4.703 -12.516  35.746  1.00 63.22           C
ATOM    218  HB  THR A  34      -5.402 -11.689  35.625  1.00 63.22           H
ATOM    219  OG1 THR A  34      -5.131 -13.561  36.615  1.00 63.22           O
ATOM    220  HG1 THR A  34      -4.382 -14.206  36.768  1.00 63.22           H
ATOM    221  CG2 THR A  34      -4.498 -13.212  34.399  1.00 63.22           C
ATOM    222 1HG2 THR A  34      -3.852 -14.080  34.533  1.00 63.22           H
ATOM    223 2HG2 THR A  34      -4.034 -12.518  33.698  1.00 63.22           H
ATOM    224 3HG2 THR A  34      -5.462 -13.534  34.006  1.00 63.22           H
ATOM    225  HN  THR A  34      -4.579 -11.851  38.061  1.00 63.22           H
ATOM    226  N   ASP A  35      -1.661 -11.102  34.961  1.00 67.86           N
ATOM    227  CA  ASP A  35      -0.918 -10.045  34.298  1.00 67.86           C
ATOM    228  C   ASP A  35      -1.534  -9.781  32.922  1.00 67.86           C
ATOM    229  O   ASP A  35      -1.126 -10.383  31.930  1.00 67.86           O
ATOM    230  HA  ASP A  35      -0.993  -9.183  34.960  1.00 67.86           H
ATOM    231  CB  ASP A  35       0.545 -10.445  34.092  1.00 67.86           C
ATOM    232 1HB  ASP A  35       0.891 -11.023  34.949  1.00 67.86           H
ATOM    233 2HB  ASP A  35       0.630 -11.089  33.217  1.00 67.86           H
ATOM    234  CG  ASP A  35       1.430  -9.210  33.911  1.00 67.86           C
ATOM    235  OD1 ASP A  35       0.869  -8.095  33.974  1.00 67.86           O
ATOM    236  OD2 ASP A  35       2.648  -9.410  33.714  1.00 67.86           O
ATOM    237  HN  ASP A  35      -1.266 -12.017  34.871  1.00 67.86           H
ATOM    238  N   PHE A  36      -2.505  -8.880  32.907  1.00 81.93           N
ATOM    239  CA  PHE A  36      -3.134  -8.479  31.660  1.00 81.93           C
ATOM    240  C   PHE A  36      -2.346  -7.354  30.986  1.00 81.93           C
ATOM    241  O   PHE A  36      -2.656  -6.960  29.863  1.00 81.93           O
ATOM    242  HA  PHE A  36      -3.147  -9.352  31.008  1.00 81.93           H
ATOM    243  CB  PHE A  36      -4.533  -7.967  32.009  1.00 81.93           C
ATOM    244 1HB  PHE A  36      -4.450  -7.232  32.811  1.00 81.93           H
ATOM    245 2HB  PHE A  36      -4.945  -7.448  31.143  1.00 81.93           H
ATOM    246  CG  PHE A  36      -5.507  -9.064  32.441  1.00 81.93           C
ATOM    247  CD1 PHE A  36      -5.564 -10.234  31.749  1.00 81.93           C
ATOM    248  HD1 PHE A  36      -4.915 -10.389  30.887  1.00 81.93           H
ATOM    249  CD2 PHE A  36      -6.317  -8.870  33.516  1.00 81.93           C
ATOM    250  HD2 PHE A  36      -6.272  -7.932  34.070  1.00 81.93           H
ATOM    251  CE1 PHE A  36      -6.469 -11.252  32.150  1.00 81.93           C
ATOM    252  HE1 PHE A  36      -6.514 -12.190  31.595  1.00 81.93           H
ATOM    253  CE2 PHE A  36      -7.222  -9.889  33.917  1.00 81.93           C
ATOM    254  HE2 PHE A  36      -7.871  -9.733  34.779  1.00 81.93           H
ATOM    255  CZ  PHE A  36      -7.278 -11.058  33.225  1.00 81.93           C
ATOM    256  HZ  PHE A  36      -7.973 -11.840  33.533  1.00 81.93           H
ATOM    257  HN  PHE A  36      -2.862  -8.429  33.725  1.00 81.93           H
ATOM    258  N   TYR A  37      -1.341  -6.868  31.700  1.00 86.60           N
ATOM    259  CA  TYR A  37      -0.460  -5.848  31.156  1.00 86.60           C
ATOM    260  C   TYR A  37       0.700  -6.480  30.385  1.00 86.60           C
ATOM    261  O   TYR A  37       1.581  -7.099  30.980  1.00 86.60           O
ATOM    262  HA  TYR A  37      -1.044  -5.228  30.476  1.00 86.60           H
ATOM    263  CB  TYR A  37       0.097  -5.087  32.360  1.00 86.60           C
ATOM    264 1HB  TYR A  37      -0.730  -4.789  33.004  1.00 86.60           H
ATOM    265 2HB  TYR A  37       0.727  -5.759  32.942  1.00 86.60           H
ATOM    266  CG  TYR A  37       0.909  -3.844  31.989  1.00 86.60           C
ATOM    267  CD1 TYR A  37       2.285  -3.917  31.909  1.00 86.60           C
ATOM    268  HD1 TYR A  37       2.793  -4.860  32.110  1.00 86.60           H
ATOM    269  CD2 TYR A  37       0.265  -2.650  31.734  1.00 86.60           C
ATOM    270  HD2 TYR A  37      -0.822  -2.593  31.798  1.00 86.60           H
ATOM    271  CE1 TYR A  37       3.049  -2.748  31.560  1.00 86.60           C
ATOM    272  HE1 TYR A  37       4.136  -2.791  31.493  1.00 86.60           H
ATOM    273  CE2 TYR A  37       1.029  -1.481  31.385  1.00 86.60           C
ATOM    274  HE2 TYR A  37       0.533  -0.532  31.182  1.00 86.60           H
ATOM    275  CZ  TYR A  37       2.383  -1.587  31.315  1.00 86.60           C
ATOM    276  OH  TYR A  37       3.105  -0.482  30.985  1.00 86.60           O
ATOM    277  HH  TYR A  37       2.510   0.201  30.562  1.00 86.60           H
ATOM    278  HN  TYR A  37      -1.125  -7.160  32.632  1.00 86.60           H
ATOM    279  N   CYS A  38       0.663  -6.302  29.072  1.00 90.16           N
ATOM    280  CA  CYS A  38       1.627  -6.954  28.201  1.00 90.16           C
ATOM    281  C   CYS A  38       2.739  -5.953  27.882  1.00 90.16           C
ATOM    282  O   CYS A  38       2.497  -4.935  27.237  1.00 90.16           O
ATOM    283  HA  CYS A  38       2.020  -7.808  28.753  1.00 90.16           H
ATOM    284  CB  CYS A  38       0.966  -7.497  26.933  1.00 90.16           C
ATOM    285 1HB  CYS A  38       0.117  -8.128  27.196  1.00 90.16           H
ATOM    286 2HB  CYS A  38       0.577  -6.673  26.334  1.00 90.16           H
ATOM    287  SG  CYS A  38       2.179  -8.458  25.957  1.00 90.16           S
ATOM    288  HN  CYS A  38      -0.008  -5.727  28.605  1.00 90.16           H
ATOM    289  N   GLU A  39       3.936  -6.279  28.349  1.00 82.18           N
ATOM    290  CA  GLU A  39       5.121  -5.539  27.951  1.00 82.18           C
ATOM    291  C   GLU A  39       5.692  -6.110  26.652  1.00 82.18           C
ATOM    292  O   GLU A  39       5.985  -7.302  26.570  1.00 82.18           O
ATOM    293  HA  GLU A  39       4.782  -4.515  27.788  1.00 82.18           H
ATOM    294  CB  GLU A  39       6.172  -5.547  29.063  1.00 82.18           C
ATOM    295 1HB  GLU A  39       6.425  -6.576  29.321  1.00 82.18           H
ATOM    296 2HB  GLU A  39       7.034  -4.955  28.758  1.00 82.18           H
ATOM    297  CG  GLU A  39       5.629  -4.895  30.336  1.00 82.18           C
ATOM    298 1HG  GLU A  39       5.230  -3.908  30.101  1.00 82.18           H
ATOM    299 2HG  GLU A  39       4.803  -5.487  30.729  1.00 82.18           H
ATOM    300  CD  GLU A  39       6.724  -4.769  31.397  1.00 82.18           C
ATOM    301  OE1 GLU A  39       6.467  -4.064  32.397  1.00 82.18           O
ATOM    302  OE2 GLU A  39       7.793  -5.381  31.185  1.00 82.18           O
ATOM    303  HN  GLU A  39       4.102  -7.031  28.987  1.00 82.18           H
ATOM    304  N   LYS A  40       5.834  -5.233  25.669  1.00 89.19           N
ATOM    305  CA  LYS A  40       6.163  -5.666  24.322  1.00 89.19           C
ATOM    306  C   LYS A  40       7.594  -5.238  23.988  1.00 89.19           C
ATOM    307  O   LYS A  40       7.897  -4.912  22.842  1.00 89.19           O
ATOM    308  HA  LYS A  40       6.116  -6.755  24.308  1.00 89.19           H
ATOM    309  CB  LYS A  40       5.121  -5.155  23.325  1.00 89.19           C
ATOM    310 1HB  LYS A  40       5.027  -4.072  23.414  1.00 89.19           H
ATOM    311 2HB  LYS A  40       5.452  -5.362  22.308  1.00 89.19           H
ATOM    312  CG  LYS A  40       3.761  -5.812  23.569  1.00 89.19           C
ATOM    313 1HG  LYS A  40       3.871  -6.896  23.561  1.00 89.19           H
ATOM    314 2HG  LYS A  40       3.392  -5.537  24.557  1.00 89.19           H
ATOM    315  CD  LYS A  40       2.748  -5.388  22.503  1.00 89.19           C
ATOM    316 1HD  LYS A  40       2.594  -4.310  22.551  1.00 89.19           H
ATOM    317 2HD  LYS A  40       3.144  -5.610  21.512  1.00 89.19           H
ATOM    318  CE  LYS A  40       1.413  -6.109  22.698  1.00 89.19           C
ATOM    319 1HE  LYS A  40       1.562  -7.187  22.636  1.00 89.19           H
ATOM    320 2HE  LYS A  40       1.022  -5.899  23.694  1.00 89.19           H
ATOM    321  NZ  LYS A  40       0.436  -5.677  21.674  1.00 89.19           N
ATOM    322 1HZ  LYS A  40      -0.359  -6.306  21.679  1.00 89.19           H
ATOM    323 2HZ  LYS A  40       0.123  -4.735  21.882  1.00 89.19           H
ATOM    324 3HZ  LYS A  40       0.875  -5.693  20.760  1.00 89.19           H
ATOM    325  HN  LYS A  40       5.729  -4.245  25.782  1.00 89.19           H
ATOM    326  N   ASN A  41       8.436  -5.254  25.011  1.00 83.22           N
ATOM    327  CA  ASN A  41       9.822  -4.850  24.846  1.00 83.22           C
ATOM    328  C   ASN A  41      10.475  -5.713  23.765  1.00 83.22           C
ATOM    329  O   ASN A  41      11.248  -5.214  22.949  1.00 83.22           O
ATOM    330  HA  ASN A  41       9.782  -3.796  24.571  1.00 83.22           H
ATOM    331  CB  ASN A  41      10.610  -5.041  26.144  1.00 83.22           C
ATOM    332 1HB  ASN A  41      10.445  -6.048  26.528  1.00 83.22           H
ATOM    333 2HB  ASN A  41      11.677  -4.947  25.943  1.00 83.22           H
ATOM    334  CG  ASN A  41      10.191  -4.013  27.196  1.00 83.22           C
ATOM    335  OD1 ASN A  41       9.785  -2.904  26.891  1.00 83.22           O
ATOM    336  ND2 ASN A  41      10.312  -4.441  28.449  1.00 83.22           N
ATOM    337 1HD2 ASN A  41      10.652  -5.364  28.632  1.00 83.22           H
ATOM    338 2HD2 ASN A  41      10.063  -3.841  29.209  1.00 83.22           H
ATOM    339  HN  ASN A  41       8.185  -5.535  25.938  1.00 83.22           H
ATOM    340  N   ASN A  42      10.140  -6.995  23.794  1.00 84.46           N
ATOM    341  CA  ASN A  42      10.741  -7.947  22.875  1.00 84.46           C
ATOM    342  C   ASN A  42      10.371  -7.567  21.440  1.00 84.46           C
ATOM    343  O   ASN A  42      11.182  -7.713  20.526  1.00 84.46           O
ATOM    344  HA  ASN A  42      11.814  -7.884  23.059  1.00 84.46           H
ATOM    345  CB  ASN A  42      10.229  -9.364  23.137  1.00 84.46           C
ATOM    346 1HB  ASN A  42       9.140  -9.375  23.094  1.00 84.46           H
ATOM    347 2HB  ASN A  42      10.585 -10.034  22.354  1.00 84.46           H
ATOM    348  CG  ASN A  42      10.696  -9.873  24.502  1.00 84.46           C
ATOM    349  OD1 ASN A  42      11.510  -9.262  25.175  1.00 84.46           O
ATOM    350  ND2 ASN A  42      10.138 -11.022  24.871  1.00 84.46           N
ATOM    351 1HD2 ASN A  42       9.476 -11.472  24.271  1.00 84.46           H
ATOM    352 2HD2 ASN A  42      10.379 -11.436  25.749  1.00 84.46           H
ATOM    353  HN  ASN A  42       9.472  -7.384  24.428  1.00 84.46           H
ATOM    354  N   VAL A  43       9.145  -7.089  21.286  1.00 92.06           N
ATOM    355  CA  VAL A  43       8.635  -6.746  19.969  1.00 92.06           C
ATOM    356  C   VAL A  43       9.406  -5.540  19.427  1.00 92.06           C
ATOM    357  O   VAL A  43       9.782  -5.515  18.256  1.00 92.06           O
ATOM    358  HA  VAL A  43       8.814  -7.599  19.315  1.00 92.06           H
ATOM    359  CB  VAL A  43       7.125  -6.509  20.038  1.00 92.06           C
ATOM    360  HB  VAL A  43       6.953  -5.613  20.634  1.00 92.06           H
ATOM    361  CG1 VAL A  43       6.545  -6.263  18.643  1.00 92.06           C
ATOM    362 1HG1 VAL A  43       7.017  -5.385  18.203  1.00 92.06           H
ATOM    363 2HG1 VAL A  43       6.734  -7.132  18.013  1.00 92.06           H
ATOM    364 3HG1 VAL A  43       5.471  -6.097  18.721  1.00 92.06           H
ATOM    365  CG2 VAL A  43       6.418  -7.676  20.728  1.00 92.06           C
ATOM    366 1HG2 VAL A  43       6.602  -8.594  20.170  1.00 92.06           H
ATOM    367 2HG2 VAL A  43       6.801  -7.785  21.743  1.00 92.06           H
ATOM    368 3HG2 VAL A  43       5.346  -7.482  20.763  1.00 92.06           H
ATOM    369  HN  VAL A  43       8.506  -6.935  22.039  1.00 92.06           H
ATOM    370  N   ARG A  44       9.617  -4.570  20.304  1.00 87.36           N
ATOM    371  CA  ARG A  44      10.309  -3.351  19.921  1.00 87.36           C
ATOM    372  C   ARG A  44      11.764  -3.659  19.560  1.00 87.36           C
ATOM    373  O   ARG A  44      12.321  -3.056  18.644  1.00 87.36           O
ATOM    374  HA  ARG A  44       9.761  -2.980  19.055  1.00 87.36           H
ATOM    375  CB  ARG A  44      10.278  -2.321  21.051  1.00 87.36           C
ATOM    376 1HB  ARG A  44      10.669  -2.767  21.966  1.00 87.36           H
ATOM    377 2HB  ARG A  44      10.929  -1.483  20.802  1.00 87.36           H
ATOM    378  CG  ARG A  44       8.855  -1.814  21.292  1.00 87.36           C
ATOM    379 1HG  ARG A  44       8.393  -1.552  20.340  1.00 87.36           H
ATOM    380 2HG  ARG A  44       8.251  -2.608  21.731  1.00 87.36           H
ATOM    381  CD  ARG A  44       8.856  -0.595  22.217  1.00 87.36           C
ATOM    382 1HD  ARG A  44       9.576   0.141  21.861  1.00 87.36           H
ATOM    383 2HD  ARG A  44       7.877  -0.116  22.202  1.00 87.36           H
ATOM    384  NE  ARG A  44       9.195  -1.008  23.597  1.00 87.36           N
ATOM    385  HE  ARG A  44      10.162  -1.078  23.841  1.00 87.36           H
ATOM    386  CZ  ARG A  44       8.287  -1.295  24.540  1.00 87.36           C
ATOM    387  NH1 ARG A  44       6.977  -1.219  24.268  1.00 87.36           N
ATOM    388 1HH1 ARG A  44       6.671  -0.947  23.356  1.00 87.36           H
ATOM    389 2HH1 ARG A  44       6.306  -1.435  24.978  1.00 87.36           H
ATOM    390  NH2 ARG A  44       8.709  -1.659  25.759  1.00 87.36           N
ATOM    391 1HH2 ARG A  44       8.044  -1.877  26.474  1.00 87.36           H
ATOM    392 2HH2 ARG A  44       9.688  -1.714  25.953  1.00 87.36           H
ATOM    393  HN  ARG A  44       9.324  -4.607  21.260  1.00 87.36           H
ATOM    394  N   GLN A  45      12.338  -4.597  20.299  1.00 83.86           N
ATOM    395  CA  GLN A  45      13.725  -4.974  20.085  1.00 83.86           C
ATOM    396  C   GLN A  45      13.890  -5.634  18.715  1.00 83.86           C
ATOM    397  O   GLN A  45      14.841  -5.341  17.991  1.00 83.86           O
ATOM    398  HA  GLN A  45      14.287  -4.041  20.117  1.00 83.86           H
ATOM    399  CB  GLN A  45      14.221  -5.896  21.201  1.00 83.86           C
ATOM    400 1HB  GLN A  45      13.993  -5.454  22.171  1.00 83.86           H
ATOM    401 2HB  GLN A  45      13.692  -6.848  21.153  1.00 83.86           H
ATOM    402  CG  GLN A  45      15.727  -6.136  21.085  1.00 83.86           C
ATOM    403 1HG  GLN A  45      15.948  -6.630  20.138  1.00 83.86           H
ATOM    404 2HG  GLN A  45      16.252  -5.181  21.077  1.00 83.86           H
ATOM    405  CD  GLN A  45      16.237  -6.995  22.245  1.00 83.86           C
ATOM    406  OE1 GLN A  45      15.476  -7.558  23.014  1.00 83.86           O
ATOM    407  NE2 GLN A  45      17.562  -7.062  22.326  1.00 83.86           N
ATOM    408 1HE2 GLN A  45      18.130  -6.575  21.662  1.00 83.86           H
ATOM    409 2HE2 GLN A  45      17.992  -7.599  23.052  1.00 83.86           H
ATOM    410  HN  GLN A  45      11.873  -5.094  21.032  1.00 83.86           H
ATOM    411  N   PHE A  46      12.949  -6.512  18.399  1.00 93.10           N
ATOM    412  CA  PHE A  46      12.947  -7.174  17.106  1.00 93.10           C
ATOM    413  C   PHE A  46      12.864  -6.154  15.969  1.00 93.10           C
ATOM    414  O   PHE A  46      13.634  -6.222  15.012  1.00 93.10           O
ATOM    415  HA  PHE A  46      13.880  -7.730  17.025  1.00 93.10           H
ATOM    416  CB  PHE A  46      11.706  -8.068  17.063  1.00 93.10           C
ATOM    417 1HB  PHE A  46      11.822  -8.868  17.795  1.00 93.10           H
ATOM    418 2HB  PHE A  46      10.838  -7.483  17.366  1.00 93.10           H
ATOM    419  CG  PHE A  46      11.432  -8.688  15.691  1.00 93.10           C
ATOM    420  CD1 PHE A  46      10.513  -8.124  14.862  1.00 93.10           C
ATOM    421  HD1 PHE A  46       9.972  -7.231  15.175  1.00 93.10           H
ATOM    422  CD2 PHE A  46      12.107  -9.802  15.301  1.00 93.10           C
ATOM    423  HD2 PHE A  46      12.844 -10.254  15.965  1.00 93.10           H
ATOM    424  CE1 PHE A  46      10.259  -8.699  13.589  1.00 93.10           C
ATOM    425  HE1 PHE A  46       9.522  -8.247  12.924  1.00 93.10           H
ATOM    426  CE2 PHE A  46      11.853 -10.376  14.027  1.00 93.10           C
ATOM    427  HE2 PHE A  46      12.394 -11.269  13.715  1.00 93.10           H
ATOM    428  CZ  PHE A  46      10.934  -9.813  13.198  1.00 93.10           C
ATOM    429  HZ  PHE A  46      10.739 -10.254  12.221  1.00 93.10           H
ATOM    430  HN  PHE A  46      12.201  -6.773  19.009  1.00 93.10           H
ATOM    431  N   ALA A  47      11.924  -5.231  16.111  1.00 93.85           N
ATOM    432  CA  ALA A  47      11.677  -4.248  15.070  1.00 93.85           C
ATOM    433  C   ALA A  47      12.949  -3.432  14.833  1.00 93.85           C
ATOM    434  O   ALA A  47      13.278  -3.106  13.694  1.00 93.85           O
ATOM    435  HA  ALA A  47      11.425  -4.787  14.157  1.00 93.85           H
ATOM    436  CB  ALA A  47      10.488  -3.371  15.469  1.00 93.85           C
ATOM    437 1HB  ALA A  47       9.603  -3.994  15.596  1.00 93.85           H
ATOM    438 2HB  ALA A  47      10.711  -2.860  16.405  1.00 93.85           H
ATOM    439 3HB  ALA A  47      10.303  -2.633  14.688  1.00 93.85           H
ATOM    440  HN  ALA A  47      11.337  -5.150  16.917  1.00 93.85           H
ATOM    441  N   SER A  48      13.631  -3.127  15.927  1.00 91.93           N
ATOM    442  CA  SER A  48      14.760  -2.213  15.876  1.00 91.93           C
ATOM    443  C   SER A  48      15.888  -2.824  15.042  1.00 91.93           C
ATOM    444  O   SER A  48      16.711  -2.101  14.482  1.00 91.93           O
ATOM    445  HA  SER A  48      14.378  -1.310  15.400  1.00 91.93           H
ATOM    446  CB  SER A  48      15.260  -1.876  17.281  1.00 91.93           C
ATOM    447 1HB  SER A  48      15.956  -1.039  17.227  1.00 91.93           H
ATOM    448 2HB  SER A  48      14.421  -1.553  17.897  1.00 91.93           H
ATOM    449  OG  SER A  48      15.903  -2.987  17.900  1.00 91.93           O
ATOM    450  HG  SER A  48      15.412  -3.831  17.682  1.00 91.93           H
ATOM    451  HN  SER A  48      13.423  -3.491  16.835  1.00 91.93           H
ATOM    452  N   HIS A  49      15.891  -4.148  14.987  1.00 87.89           N
ATOM    453  CA  HIS A  49      16.953  -4.866  14.304  1.00 87.89           C
ATOM    454  C   HIS A  49      16.515  -5.192  12.875  1.00 87.89           C
ATOM    455  O   HIS A  49      17.305  -5.079  11.939  1.00 87.89           O
ATOM    456  HA  HIS A  49      17.812  -4.195  14.268  1.00 87.89           H
ATOM    457  CB  HIS A  49      17.365  -6.109  15.096  1.00 87.89           C
ATOM    458 1HB  HIS A  49      16.475  -6.696  15.320  1.00 87.89           H
ATOM    459 2HB  HIS A  49      18.007  -6.729  14.470  1.00 87.89           H
ATOM    460  CG  HIS A  49      18.088  -5.803  16.386  1.00 87.89           C
ATOM    461  ND1 HIS A  49      19.243  -5.042  16.436  1.00 87.89           N
ATOM    462  HD1 HIS A  49      19.706  -4.629  15.652  1.00 87.89           H
ATOM    463  CD2 HIS A  49      17.808  -6.162  17.672  1.00 87.89           C
ATOM    464  HD2 HIS A  49      16.961  -6.768  17.993  1.00 87.89           H
ATOM    465  CE1 HIS A  49      19.632  -4.955  17.700  1.00 87.89           C
ATOM    466  HE1 HIS A  49      20.510  -4.421  18.065  1.00 87.89           H
ATOM    467  NE2 HIS A  49      18.741  -5.650  18.464  1.00 87.89           N
ATOM    468  HN  HIS A  49      15.186  -4.726  15.399  1.00 87.89           H
ATOM    469  N   PHE A  50      15.257  -5.591  12.752  1.00 85.16           N
ATOM    470  CA  PHE A  50      14.792  -6.234  11.535  1.00 85.16           C
ATOM    471  C   PHE A  50      14.316  -5.198  10.514  1.00 85.16           C
ATOM    472  O   PHE A  50      14.614  -5.310   9.326  1.00 85.16           O
ATOM    473  HA  PHE A  50      15.633  -6.790  11.121  1.00 85.16           H
ATOM    474  CB  PHE A  50      13.612  -7.127  11.924  1.00 85.16           C
ATOM    475 1HB  PHE A  50      13.924  -7.794  12.729  1.00 85.16           H
ATOM    476 2HB  PHE A  50      12.812  -6.503  12.321  1.00 85.16           H
ATOM    477  CG  PHE A  50      13.061  -7.968  10.771  1.00 85.16           C
ATOM    478  CD1 PHE A  50      11.882  -7.627  10.185  1.00 85.16           C
ATOM    479  HD1 PHE A  50      11.330  -6.755  10.537  1.00 85.16           H
ATOM    480  CD2 PHE A  50      13.749  -9.055  10.332  1.00 85.16           C
ATOM    481  HD2 PHE A  50      14.694  -9.328  10.802  1.00 85.16           H
ATOM    482  CE1 PHE A  50      11.370  -8.407   9.114  1.00 85.16           C
ATOM    483  HE1 PHE A  50      10.425  -8.134   8.644  1.00 85.16           H
ATOM    484  CE2 PHE A  50      13.237  -9.835   9.261  1.00 85.16           C
ATOM    485  HE2 PHE A  50      13.789 -10.707   8.909  1.00 85.16           H
ATOM    486  CZ  PHE A  50      12.058  -9.494   8.675  1.00 85.16           C
ATOM    487  HZ  PHE A  50      11.665 -10.093   7.853  1.00 85.16           H
ATOM    488  HN  PHE A  50      14.564  -5.480  13.464  1.00 85.16           H
ATOM    489  N   LEU A  51      13.585  -4.213  11.015  1.00 94.43           N
ATOM    490  CA  LEU A  51      12.806  -3.344  10.150  1.00 94.43           C
ATOM    491  C   LEU A  51      13.742  -2.353   9.454  1.00 94.43           C
ATOM    492  O   LEU A  51      13.633  -2.133   8.248  1.00 94.43           O
ATOM    493  HA  LEU A  51      12.341  -3.972   9.390  1.00 94.43           H
ATOM    494  CB  LEU A  51      11.678  -2.675  10.937  1.00 94.43           C
ATOM    495 1HB  LEU A  51      12.121  -2.102  11.752  1.00 94.43           H
ATOM    496 2HB  LEU A  51      11.177  -1.963  10.282  1.00 94.43           H
ATOM    497  CG  LEU A  51      10.623  -3.613  11.526  1.00 94.43           C
ATOM    498  HG  LEU A  51      11.106  -4.247  12.269  1.00 94.43           H
ATOM    499  CD1 LEU A  51       9.528  -2.824  12.246  1.00 94.43           C
ATOM    500 1HD1 LEU A  51       9.971  -2.245  13.056  1.00 94.43           H
ATOM    501 2HD1 LEU A  51       9.042  -2.150  11.541  1.00 94.43           H
ATOM    502 3HD1 LEU A  51       8.791  -3.516  12.655  1.00 94.43           H
ATOM    503  CD2 LEU A  51      10.049  -4.537  10.449  1.00 94.43           C
ATOM    504 1HD2 LEU A  51       9.586  -3.938   9.665  1.00 94.43           H
ATOM    505 2HD2 LEU A  51      10.852  -5.138  10.021  1.00 94.43           H
ATOM    506 3HD2 LEU A  51       9.302  -5.194  10.894  1.00 94.43           H
ATOM    507  HN  LEU A  51      13.520  -4.005  11.991  1.00 94.43           H
ATOM    508  N   PRO A  52      14.674  -1.741  10.196  1.00 96.09           N
ATOM    509  CA  PRO A  52      15.439  -0.610   9.664  1.00 96.09           C
ATOM    510  C   PRO A  52      16.097  -0.935   8.332  1.00 96.09           C
ATOM    511  O   PRO A  52      15.979  -0.171   7.375  1.00 96.09           O
ATOM    512  HA  PRO A  52      14.774   0.228   9.456  1.00 96.09           H
ATOM    513  CB  PRO A  52      16.475  -0.328  10.754  1.00 96.09           C
ATOM    514 1HB  PRO A  52      17.403  -0.871  10.576  1.00 96.09           H
ATOM    515 2HB  PRO A  52      16.729   0.731  10.801  1.00 96.09           H
ATOM    516  CG  PRO A  52      15.783  -0.798  12.028  1.00 96.09           C
ATOM    517 1HG  PRO A  52      16.497  -0.994  12.828  1.00 96.09           H
ATOM    518 2HG  PRO A  52      15.089  -0.050  12.412  1.00 96.09           H
ATOM    519  CD  PRO A  52      15.068  -2.063  11.579  1.00 96.09           C
ATOM    520 1HD  PRO A  52      15.724  -2.933  11.616  1.00 96.09           H
ATOM    521 2HD  PRO A  52      14.209  -2.288  12.211  1.00 96.09           H
ATOM    522  N   PRO A  53      16.802  -2.070   8.239  1.00 96.24           N
ATOM    523  CA  PRO A  53      17.551  -2.396   7.023  1.00 96.24           C
ATOM    524  C   PRO A  53      16.638  -2.703   5.847  1.00 96.24           C
ATOM    525  O   PRO A  53      16.960  -2.381   4.705  1.00 96.24           O
ATOM    526  HA  PRO A  53      18.144  -1.538   6.705  1.00 96.24           H
ATOM    527  CB  PRO A  53      18.387  -3.612   7.426  1.00 96.24           C
ATOM    528 1HB  PRO A  53      18.540  -4.290   6.586  1.00 96.24           H
ATOM    529 2HB  PRO A  53      19.374  -3.321   7.784  1.00 96.24           H
ATOM    530  CG  PRO A  53      17.574  -4.257   8.513  1.00 96.24           C
ATOM    531 1HG  PRO A  53      16.816  -4.921   8.097  1.00 96.24           H
ATOM    532 2HG  PRO A  53      18.202  -4.861   9.168  1.00 96.24           H
ATOM    533  CD  PRO A  53      16.945  -3.120   9.264  1.00 96.24           C
ATOM    534 1HD  PRO A  53      15.980  -3.403   9.686  1.00 96.24           H
ATOM    535 2HD  PRO A  53      17.572  -2.790  10.092  1.00 96.24           H
ATOM    536  N   LEU A  54      15.510  -3.324   6.162  1.00 94.57           N
ATOM    537  CA  LEU A  54      14.574  -3.742   5.133  1.00 94.57           C
ATOM    538  C   LEU A  54      13.929  -2.506   4.503  1.00 94.57           C
ATOM    539  O   LEU A  54      13.747  -2.448   3.288  1.00 94.57           O
ATOM    540  HA  LEU A  54      15.145  -4.263   4.364  1.00 94.57           H
ATOM    541  CB  LEU A  54      13.563  -4.740   5.701  1.00 94.57           C
ATOM    542 1HB  LEU A  54      13.098  -4.295   6.581  1.00 94.57           H
ATOM    543 2HB  LEU A  54      12.775  -4.888   4.964  1.00 94.57           H
ATOM    544  CG  LEU A  54      14.121  -6.110   6.093  1.00 94.57           C
ATOM    545  HG  LEU A  54      14.877  -5.964   6.864  1.00 94.57           H
ATOM    546  CD1 LEU A  54      13.028  -6.996   6.693  1.00 94.57           C
ATOM    547 1HD1 LEU A  54      12.620  -6.517   7.583  1.00 94.57           H
ATOM    548 2HD1 LEU A  54      12.233  -7.139   5.961  1.00 94.57           H
ATOM    549 3HD1 LEU A  54      13.451  -7.964   6.962  1.00 94.57           H
ATOM    550  CD2 LEU A  54      14.813  -6.780   4.904  1.00 94.57           C
ATOM    551 1HD2 LEU A  54      14.097  -6.913   4.094  1.00 94.57           H
ATOM    552 2HD2 LEU A  54      15.636  -6.153   4.562  1.00 94.57           H
ATOM    553 3HD2 LEU A  54      15.201  -7.752   5.210  1.00 94.57           H
ATOM    554  HN  LEU A  54      15.234  -3.541   7.098  1.00 94.57           H
ATOM    555  N   TYR A  55      13.603  -1.548   5.358  1.00 94.99           N
ATOM    556  CA  TYR A  55      12.948  -0.332   4.905  1.00 94.99           C
ATOM    557  C   TYR A  55      13.883   0.499   4.025  1.00 94.99           C
ATOM    558  O   TYR A  55      13.449   1.091   3.038  1.00 94.99           O
ATOM    559  HA  TYR A  55      12.072  -0.619   4.323  1.00 94.99           H
ATOM    560  CB  TYR A  55      12.615   0.464   6.169  1.00 94.99           C
ATOM    561 1HB  TYR A  55      13.472   0.432   6.842  1.00 94.99           H
ATOM    562 2HB  TYR A  55      12.461   1.508   5.898  1.00 94.99           H
ATOM    563  CG  TYR A  55      11.380  -0.043   6.916  1.00 94.99           C
ATOM    564  CD1 TYR A  55      10.761  -1.209   6.515  1.00 94.99           C
ATOM    565  HD1 TYR A  55      11.152  -1.770   5.666  1.00 94.99           H
ATOM    566  CD2 TYR A  55      10.884   0.668   7.990  1.00 94.99           C
ATOM    567  HD2 TYR A  55      11.373   1.589   8.307  1.00 94.99           H
ATOM    568  CE1 TYR A  55       9.598  -1.685   7.218  1.00 94.99           C
ATOM    569  HE1 TYR A  55       9.100  -2.605   6.911  1.00 94.99           H
ATOM    570  CE2 TYR A  55       9.721   0.191   8.693  1.00 94.99           C
ATOM    571  HE2 TYR A  55       9.319   0.742   9.544  1.00 94.99           H
ATOM    572  CZ  TYR A  55       9.136  -0.962   8.272  1.00 94.99           C
ATOM    573  OH  TYR A  55       8.037  -1.412   8.936  1.00 94.99           O
ATOM    574  HH  TYR A  55       7.667  -2.219   8.477  1.00 94.99           H
ATOM    575  HN  TYR A  55      13.778  -1.592   6.341  1.00 94.99           H
ATOM    576  N   TRP A  56      15.150   0.517   4.413  1.00 93.45           N
ATOM    577  CA  TRP A  56      16.159   1.223   3.643  1.00 93.45           C
ATOM    578  C   TRP A  56      16.267   0.549   2.274  1.00 93.45           C
ATOM    579  O   TRP A  56      16.360   1.226   1.251  1.00 93.45           O
ATOM    580  HA  TRP A  56      15.827   2.255   3.526  1.00 93.45           H
ATOM    581  CB  TRP A  56      17.491   1.266   4.395  1.00 93.45           C
ATOM    582 1HB  TRP A  56      17.645   0.310   4.895  1.00 93.45           H
ATOM    583 2HB  TRP A  56      18.300   1.382   3.673  1.00 93.45           H
ATOM    584  CG  TRP A  56      17.586   2.389   5.430  1.00 93.45           C
ATOM    585  CD1 TRP A  56      17.707   2.277   6.760  1.00 93.45           C
ATOM    586  HD1 TRP A  56      17.756   1.328   7.294  1.00 93.45           H
ATOM    587  CD2 TRP A  56      17.562   3.807   5.165  1.00 93.45           C
ATOM    588  NE1 TRP A  56      17.763   3.514   7.369  1.00 93.45           N
ATOM    589  HE1 TRP A  56      17.852   3.688   8.350  1.00 93.45           H
ATOM    590  CE2 TRP A  56      17.672   4.474   6.368  1.00 93.45           C
ATOM    591  CE3 TRP A  56      17.452   4.504   3.948  1.00 93.45           C
ATOM    592  HE3 TRP A  56      17.364   4.000   2.986  1.00 93.45           H
ATOM    593  CZ2 TRP A  56      17.682   5.870   6.472  1.00 93.45           C
ATOM    594  HZ2 TRP A  56      17.770   6.374   7.435  1.00 93.45           H
ATOM    595  CZ3 TRP A  56      17.463   5.898   4.070  1.00 93.45           C
ATOM    596  HZ3 TRP A  56      17.380   6.487   3.156  1.00 93.45           H
ATOM    597  CH2 TRP A  56      17.573   6.585   5.274  1.00 93.45           C
ATOM    598  HH2 TRP A  56      17.574   7.675   5.284  1.00 93.45           H
ATOM    599  HN  TRP A  56      15.488   0.060   5.236  1.00 93.45           H
ATOM    600  N   LEU A  57      16.251  -0.775   2.299  1.00 93.98           N
ATOM    601  CA  LEU A  57      16.363  -1.548   1.074  1.00 93.98           C
ATOM    602  C   LEU A  57      15.181  -1.222   0.159  1.00 93.98           C
ATOM    603  O   LEU A  57      15.367  -0.920  -1.018  1.00 93.98           O
ATOM    604  HA  LEU A  57      17.281  -1.238   0.575  1.00 93.98           H
ATOM    605  CB  LEU A  57      16.502  -3.038   1.391  1.00 93.98           C
ATOM    606 1HB  LEU A  57      17.383  -3.176   2.018  1.00 93.98           H
ATOM    607 2HB  LEU A  57      15.639  -3.346   1.982  1.00 93.98           H
ATOM    608  CG  LEU A  57      16.618  -3.973   0.185  1.00 93.98           C
ATOM    609  HG  LEU A  57      15.774  -3.781  -0.478  1.00 93.98           H
ATOM    610  CD1 LEU A  57      17.892  -3.686  -0.610  1.00 93.98           C
ATOM    611 1HD1 LEU A  57      17.874  -2.656  -0.967  1.00 93.98           H
ATOM    612 2HD1 LEU A  57      18.762  -3.833   0.031  1.00 93.98           H
ATOM    613 3HD1 LEU A  57      17.950  -4.364  -1.462  1.00 93.98           H
ATOM    614  CD2 LEU A  57      16.529  -5.438   0.617  1.00 93.98           C
ATOM    615 1HD2 LEU A  57      17.339  -5.662   1.312  1.00 93.98           H
ATOM    616 2HD2 LEU A  57      15.572  -5.616   1.106  1.00 93.98           H
ATOM    617 3HD2 LEU A  57      16.615  -6.081  -0.259  1.00 93.98           H
ATOM    618  HN  LEU A  57      16.163  -1.318   3.134  1.00 93.98           H
ATOM    619  N   VAL A  58      13.990  -1.293   0.737  1.00 95.73           N
ATOM    620  CA  VAL A  58      12.774  -1.061  -0.024  1.00 95.73           C
ATOM    621  C   VAL A  58      12.813   0.347  -0.621  1.00 95.73           C
ATOM    622  O   VAL A  58      12.480   0.540  -1.790  1.00 95.73           O
ATOM    623  HA  VAL A  58      12.752  -1.786  -0.838  1.00 95.73           H
ATOM    624  CB  VAL A  58      11.549  -1.302   0.860  1.00 95.73           C
ATOM    625  HB  VAL A  58      11.656  -0.690   1.755  1.00 95.73           H
ATOM    626  CG1 VAL A  58      10.265  -0.873   0.147  1.00 95.73           C
ATOM    627 1HG1 VAL A  58      10.320   0.189  -0.091  1.00 95.73           H
ATOM    628 2HG1 VAL A  58      10.151  -1.446  -0.773  1.00 95.73           H
ATOM    629 3HG1 VAL A  58       9.410  -1.055   0.798  1.00 95.73           H
ATOM    630  CG2 VAL A  58      11.469  -2.766   1.298  1.00 95.73           C
ATOM    631 1HG2 VAL A  58      11.397  -3.405   0.419  1.00 95.73           H
ATOM    632 2HG2 VAL A  58      12.365  -3.025   1.863  1.00 95.73           H
ATOM    633 3HG2 VAL A  58      10.590  -2.910   1.926  1.00 95.73           H
ATOM    634  HN  VAL A  58      13.849  -1.505   1.704  1.00 95.73           H
ATOM    635  N   PHE A  59      13.221   1.296   0.209  1.00 96.33           N
ATOM    636  CA  PHE A  59      13.270   2.687  -0.210  1.00 96.33           C
ATOM    637  C   PHE A  59      14.165   2.858  -1.439  1.00 96.33           C
ATOM    638  O   PHE A  59      13.748   3.439  -2.440  1.00 96.33           O
ATOM    639  HA  PHE A  59      12.252   2.985  -0.460  1.00 96.33           H
ATOM    640  CB  PHE A  59      13.864   3.484   0.953  1.00 96.33           C
ATOM    641 1HB  PHE A  59      13.179   3.436   1.800  1.00 96.33           H
ATOM    642 2HB  PHE A  59      14.793   3.010   1.268  1.00 96.33           H
ATOM    643  CG  PHE A  59      14.143   4.951   0.623  1.00 96.33           C
ATOM    644  CD1 PHE A  59      15.425   5.395   0.529  1.00 96.33           C
ATOM    645  HD1 PHE A  59      16.253   4.705   0.687  1.00 96.33           H
ATOM    646  CD2 PHE A  59      13.109   5.812   0.425  1.00 96.33           C
ATOM    647  HD2 PHE A  59      12.081   5.457   0.501  1.00 96.33           H
ATOM    648  CE1 PHE A  59      15.684   6.758   0.223  1.00 96.33           C
ATOM    649  HE1 PHE A  59      16.711   7.113   0.147  1.00 96.33           H
ATOM    650  CE2 PHE A  59      13.368   7.175   0.119  1.00 96.33           C
ATOM    651  HE2 PHE A  59      12.539   7.865  -0.040  1.00 96.33           H
ATOM    652  CZ  PHE A  59      14.650   7.618   0.024  1.00 96.33           C
ATOM    653  HZ  PHE A  59      14.848   8.664  -0.211  1.00 96.33           H
ATOM    654  HN  PHE A  59      13.515   1.128   1.150  1.00 96.33           H
ATOM    655  N   ILE A  60      15.379   2.340  -1.324  1.00 94.25           N
ATOM    656  CA  ILE A  60      16.388   2.564  -2.346  1.00 94.25           C
ATOM    657  C   ILE A  60      15.898   1.987  -3.675  1.00 94.25           C
ATOM    658  O   ILE A  60      15.891   2.679  -4.692  1.00 94.25           O
ATOM    659  HA  ILE A  60      16.505   3.642  -2.460  1.00 94.25           H
ATOM    660  CB  ILE A  60      17.740   2.007  -1.895  1.00 94.25           C
ATOM    661  HB  ILE A  60      17.588   0.990  -1.535  1.00 94.25           H
ATOM    662  CG1 ILE A  60      18.306   2.820  -0.728  1.00 94.25           C
ATOM    663 1HG1 ILE A  60      18.640   3.793  -1.086  1.00 94.25           H
ATOM    664 2HG1 ILE A  60      17.521   3.002   0.007  1.00 94.25           H
ATOM    665  CG2 ILE A  60      18.720   1.930  -3.067  1.00 94.25           C
ATOM    666 1HG2 ILE A  60      18.313   1.276  -3.839  1.00 94.25           H
ATOM    667 2HG2 ILE A  60      18.872   2.927  -3.480  1.00 94.25           H
ATOM    668 3HG2 ILE A  60      19.673   1.531  -2.719  1.00 94.25           H
ATOM    669  CD1 ILE A  60      19.473   2.086  -0.064  1.00 94.25           C
ATOM    670 1HD1 ILE A  60      19.129   1.123   0.314  1.00 94.25           H
ATOM    671 2HD1 ILE A  60      20.265   1.927  -0.795  1.00 94.25           H
ATOM    672 3HD1 ILE A  60      19.856   2.685   0.762  1.00 94.25           H
ATOM    673  HN  ILE A  60      15.677   1.779  -0.552  1.00 94.25           H
ATOM    674  N   VAL A  61      15.501   0.724  -3.625  1.00 94.65           N
ATOM    675  CA  VAL A  61      15.155  -0.001  -4.836  1.00 94.65           C
ATOM    676  C   VAL A  61      13.895   0.612  -5.450  1.00 94.65           C
ATOM    677  O   VAL A  61      13.825   0.812  -6.661  1.00 94.65           O
ATOM    678  HA  VAL A  61      15.981   0.118  -5.537  1.00 94.65           H
ATOM    679  CB  VAL A  61      15.005  -1.492  -4.528  1.00 94.65           C
ATOM    680  HB  VAL A  61      14.250  -1.600  -3.750  1.00 94.65           H
ATOM    681  CG1 VAL A  61      14.523  -2.261  -5.760  1.00 94.65           C
ATOM    682 1HG1 VAL A  61      13.556  -1.870  -6.077  1.00 94.65           H
ATOM    683 2HG1 VAL A  61      15.245  -2.141  -6.568  1.00 94.65           H
ATOM    684 3HG1 VAL A  61      14.426  -3.318  -5.514  1.00 94.65           H
ATOM    685  CG2 VAL A  61      16.315  -2.077  -3.995  1.00 94.65           C
ATOM    686 1HG2 VAL A  61      17.099  -1.951  -4.742  1.00 94.65           H
ATOM    687 2HG2 VAL A  61      16.599  -1.558  -3.080  1.00 94.65           H
ATOM    688 3HG2 VAL A  61      16.181  -3.138  -3.785  1.00 94.65           H
ATOM    689  HN  VAL A  61      15.413   0.198  -2.778  1.00 94.65           H
ATOM    690  N   GLY A  62      12.931   0.893  -4.586  1.00 96.06           N
ATOM    691  CA  GLY A  62      11.639   1.382  -5.038  1.00 96.06           C
ATOM    692  C   GLY A  62      11.760   2.792  -5.621  1.00 96.06           C
ATOM    693  O   GLY A  62      11.159   3.096  -6.650  1.00 96.06           O
ATOM    694 1HA  GLY A  62      11.235   0.707  -5.792  1.00 96.06           H
ATOM    695 2HA  GLY A  62      10.936   1.388  -4.205  1.00 96.06           H
ATOM    696  HN  GLY A  62      13.021   0.792  -3.595  1.00 96.06           H
ATOM    697  N   ALA A  63      12.542   3.615  -4.938  1.00 95.63           N
ATOM    698  CA  ALA A  63      12.706   5.000  -5.344  1.00 95.63           C
ATOM    699  C   ALA A  63      13.335   5.047  -6.738  1.00 95.63           C
ATOM    700  O   ALA A  63      12.905   5.824  -7.590  1.00 95.63           O
ATOM    701  HA  ALA A  63      11.716   5.454  -5.385  1.00 95.63           H
ATOM    702  CB  ALA A  63      13.545   5.742  -4.301  1.00 95.63           C
ATOM    703 1HB  ALA A  63      13.041   5.704  -3.335  1.00 95.63           H
ATOM    704 2HB  ALA A  63      14.524   5.269  -4.219  1.00 95.63           H
ATOM    705 3HB  ALA A  63      13.668   6.781  -4.606  1.00 95.63           H
ATOM    706  HN  ALA A  63      13.057   3.350  -4.122  1.00 95.63           H
ATOM    707  N   LEU A  64      14.341   4.207  -6.928  1.00 89.62           N
ATOM    708  CA  LEU A  64      15.027   4.137  -8.207  1.00 89.62           C
ATOM    709  C   LEU A  64      14.031   3.726  -9.293  1.00 89.62           C
ATOM    710  O   LEU A  64      13.947   4.369 -10.339  1.00 89.62           O
ATOM    711  HA  LEU A  64      15.394   5.138  -8.436  1.00 89.62           H
ATOM    712  CB  LEU A  64      16.247   3.218  -8.111  1.00 89.62           C
ATOM    713 1HB  LEU A  64      15.938   2.286  -7.637  1.00 89.62           H
ATOM    714 2HB  LEU A  64      16.570   2.970  -9.122  1.00 89.62           H
ATOM    715  CG  LEU A  64      17.448   3.775  -7.344  1.00 89.62           C
ATOM    716  HG  LEU A  64      17.101   4.116  -6.368  1.00 89.62           H
ATOM    717  CD1 LEU A  64      18.493   2.686  -7.098  1.00 89.62           C
ATOM    718 1HD1 LEU A  64      18.048   1.880  -6.513  1.00 89.62           H
ATOM    719 2HD1 LEU A  64      18.841   2.292  -8.053  1.00 89.62           H
ATOM    720 3HD1 LEU A  64      19.336   3.108  -6.551  1.00 89.62           H
ATOM    721  CD2 LEU A  64      18.042   4.988  -8.062  1.00 89.62           C
ATOM    722 1HD2 LEU A  64      18.369   4.696  -9.060  1.00 89.62           H
ATOM    723 2HD2 LEU A  64      17.286   5.769  -8.142  1.00 89.62           H
ATOM    724 3HD2 LEU A  64      18.894   5.364  -7.495  1.00 89.62           H
ATOM    725  HN  LEU A  64      14.688   3.583  -6.228  1.00 89.62           H
ATOM    726  N   GLY A  65      13.300   2.658  -9.008  1.00 93.52           N
ATOM    727  CA  GLY A  65      12.427   2.061 -10.004  1.00 93.52           C
ATOM    728  C   GLY A  65      11.336   3.043 -10.436  1.00 93.52           C
ATOM    729  O   GLY A  65      11.143   3.278 -11.627  1.00 93.52           O
ATOM    730 1HA  GLY A  65      13.013   1.759 -10.872  1.00 93.52           H
ATOM    731 2HA  GLY A  65      11.970   1.159  -9.598  1.00 93.52           H
ATOM    732  HN  GLY A  65      13.299   2.203  -8.117  1.00 93.52           H
ATOM    733  N   ASN A  66      10.650   3.590  -9.442  1.00 91.85           N
ATOM    734  CA  ASN A  66       9.477   4.407  -9.704  1.00 91.85           C
ATOM    735  C   ASN A  66       9.914   5.739 -10.316  1.00 91.85           C
ATOM    736  O   ASN A  66       9.245   6.269 -11.200  1.00 91.85           O
ATOM    737  HA  ASN A  66       8.863   3.817 -10.385  1.00 91.85           H
ATOM    738  CB  ASN A  66       8.716   4.707  -8.411  1.00 91.85           C
ATOM    739 1HB  ASN A  66       9.421   4.971  -7.623  1.00 91.85           H
ATOM    740 2HB  ASN A  66       8.067   5.570  -8.559  1.00 91.85           H
ATOM    741  CG  ASN A  66       7.881   3.502  -7.973  1.00 91.85           C
ATOM    742  OD1 ASN A  66       6.908   3.126  -8.606  1.00 91.85           O
ATOM    743  ND2 ASN A  66       8.314   2.919  -6.859  1.00 91.85           N
ATOM    744 1HD2 ASN A  66       9.120   3.278  -6.388  1.00 91.85           H
ATOM    745 2HD2 ASN A  66       7.834   2.123  -6.492  1.00 91.85           H
ATOM    746  HN  ASN A  66      10.884   3.483  -8.476  1.00 91.85           H
ATOM    747  N   SER A  67      11.036   6.242  -9.820  1.00 91.67           N
ATOM    748  CA  SER A  67      11.597   7.477 -10.341  1.00 91.67           C
ATOM    749  C   SER A  67      11.898   7.326 -11.833  1.00 91.67           C
ATOM    750  O   SER A  67      11.724   8.269 -12.604  1.00 91.67           O
ATOM    751  HA  SER A  67      10.828   8.233 -10.180  1.00 91.67           H
ATOM    752  CB  SER A  67      12.865   7.870  -9.580  1.00 91.67           C
ATOM    753 1HB  SER A  67      13.603   7.073  -9.671  1.00 91.67           H
ATOM    754 2HB  SER A  67      13.299   8.760 -10.035  1.00 91.67           H
ATOM    755  OG  SER A  67      12.605   8.120  -8.202  1.00 91.67           O
ATOM    756  HG  SER A  67      13.035   7.414  -7.639  1.00 91.67           H
ATOM    757  HN  SER A  67      11.557   5.821  -9.077  1.00 91.67           H
ATOM    758  N   LEU A  68      12.345   6.132 -12.196  1.00 86.51           N
ATOM    759  CA  LEU A  68      12.731   5.865 -13.571  1.00 86.51           C
ATOM    760  C   LEU A  68      11.483   5.857 -14.455  1.00 86.51           C
ATOM    761  O   LEU A  68      11.523   6.313 -15.597  1.00 86.51           O
ATOM    762  HA  LEU A  68      13.378   6.681 -13.894  1.00 86.51           H
ATOM    763  CB  LEU A  68      13.552   4.576 -13.656  1.00 86.51           C
ATOM    764 1HB  LEU A  68      13.969   4.369 -12.670  1.00 86.51           H
ATOM    765 2HB  LEU A  68      12.878   3.754 -13.897  1.00 86.51           H
ATOM    766  CG  LEU A  68      14.696   4.575 -14.672  1.00 86.51           C
ATOM    767  HG  LEU A  68      14.986   5.609 -14.861  1.00 86.51           H
ATOM    768  CD1 LEU A  68      15.925   3.855 -14.113  1.00 86.51           C
ATOM    769 1HD1 LEU A  68      16.262   4.361 -13.209  1.00 86.51           H
ATOM    770 2HD1 LEU A  68      15.666   2.823 -13.878  1.00 86.51           H
ATOM    771 3HD1 LEU A  68      16.723   3.869 -14.856  1.00 86.51           H
ATOM    772  CD2 LEU A  68      14.242   3.982 -16.008  1.00 86.51           C
ATOM    773 1HD2 LEU A  68      13.909   2.956 -15.855  1.00 86.51           H
ATOM    774 2HD2 LEU A  68      13.420   4.575 -16.408  1.00 86.51           H
ATOM    775 3HD2 LEU A  68      15.074   3.994 -16.712  1.00 86.51           H
ATOM    776  HN  LEU A  68      12.444   5.358 -11.571  1.00 86.51           H
ATOM    777  N   VAL A  69      10.402   5.334 -13.894  1.00 89.90           N
ATOM    778  CA  VAL A  69       9.132   5.305 -14.599  1.00 89.90           C
ATOM    779  C   VAL A  69       8.708   6.736 -14.937  1.00 89.90           C
ATOM    780  O   VAL A  69       8.405   7.041 -16.089  1.00 89.90           O
ATOM    781  HA  VAL A  69       9.284   4.756 -15.528  1.00 89.90           H
ATOM    782  CB  VAL A  69       8.090   4.553 -13.769  1.00 89.90           C
ATOM    783  HB  VAL A  69       8.075   4.993 -12.771  1.00 89.90           H
ATOM    784  CG1 VAL A  69       6.692   4.710 -14.372  1.00 89.90           C
ATOM    785 1HG1 VAL A  69       6.424   5.766 -14.397  1.00 89.90           H
ATOM    786 2HG1 VAL A  69       6.687   4.309 -15.385  1.00 89.90           H
ATOM    787 3HG1 VAL A  69       5.971   4.166 -13.762  1.00 89.90           H
ATOM    788  CG2 VAL A  69       8.464   3.077 -13.626  1.00 89.90           C
ATOM    789 1HG2 VAL A  69       8.520   2.619 -14.614  1.00 89.90           H
ATOM    790 2HG2 VAL A  69       9.431   2.993 -13.132  1.00 89.90           H
ATOM    791 3HG2 VAL A  69       7.706   2.566 -13.032  1.00 89.90           H
ATOM    792  HN  VAL A  69      10.386   4.937 -12.976  1.00 89.90           H
ATOM    793  N   ILE A  70       8.702   7.575 -13.912  1.00 90.10           N
ATOM    794  CA  ILE A  70       8.208   8.934 -14.060  1.00 90.10           C
ATOM    795  C   ILE A  70       9.037   9.660 -15.122  1.00 90.10           C
ATOM    796  O   ILE A  70       8.489  10.376 -15.959  1.00 90.10           O
ATOM    797  HA  ILE A  70       7.178   8.871 -14.409  1.00 90.10           H
ATOM    798  CB  ILE A  70       8.185   9.646 -12.706  1.00 90.10           C
ATOM    799  HB  ILE A  70       9.171   9.549 -12.252  1.00 90.10           H
ATOM    800  CG1 ILE A  70       7.184   8.984 -11.756  1.00 90.10           C
ATOM    801 1HG1 ILE A  70       6.167   9.225 -12.068  1.00 90.10           H
ATOM    802 2HG1 ILE A  70       7.286   7.901 -11.811  1.00 90.10           H
ATOM    803  CG2 ILE A  70       7.910  11.141 -12.877  1.00 90.10           C
ATOM    804 1HG2 ILE A  70       8.693  11.586 -13.492  1.00 90.10           H
ATOM    805 2HG2 ILE A  70       6.944  11.280 -13.362  1.00 90.10           H
ATOM    806 3HG2 ILE A  70       7.899  11.623 -11.900  1.00 90.10           H
ATOM    807  CD1 ILE A  70       7.404   9.450 -10.316  1.00 90.10           C
ATOM    808 1HD1 ILE A  70       8.413   9.186  -9.999  1.00 90.10           H
ATOM    809 2HD1 ILE A  70       7.277  10.531 -10.260  1.00 90.10           H
ATOM    810 3HD1 ILE A  70       6.680   8.965  -9.662  1.00 90.10           H
ATOM    811  HN  ILE A  70       9.025   7.340 -12.995  1.00 90.10           H
ATOM    812  N   LEU A  71      10.343   9.449 -15.053  1.00 84.19           N
ATOM    813  CA  LEU A  71      11.263  10.166 -15.920  1.00 84.19           C
ATOM    814  C   LEU A  71      10.978   9.795 -17.377  1.00 84.19           C
ATOM    815  O   LEU A  71      10.985  10.658 -18.253  1.00 84.19           O
ATOM    816  HA  LEU A  71      11.071  11.231 -15.791  1.00 84.19           H
ATOM    817  CB  LEU A  71      12.710   9.912 -15.492  1.00 84.19           C
ATOM    818 1HB  LEU A  71      12.806  10.167 -14.437  1.00 84.19           H
ATOM    819 2HB  LEU A  71      12.913   8.845 -15.583  1.00 84.19           H
ATOM    820  CG  LEU A  71      13.783  10.675 -16.272  1.00 84.19           C
ATOM    821  HG  LEU A  71      13.315  11.541 -16.740  1.00 84.19           H
ATOM    822  CD1 LEU A  71      14.872  11.201 -15.334  1.00 84.19           C
ATOM    823 1HD1 LEU A  71      14.426  11.875 -14.602  1.00 84.19           H
ATOM    824 2HD1 LEU A  71      15.343  10.365 -14.818  1.00 84.19           H
ATOM    825 3HD1 LEU A  71      15.622  11.739 -15.914  1.00 84.19           H
ATOM    826  CD2 LEU A  71      14.362   9.812 -17.395  1.00 84.19           C
ATOM    827 1HD2 LEU A  71      14.811   8.914 -16.969  1.00 84.19           H
ATOM    828 2HD2 LEU A  71      13.566   9.529 -18.083  1.00 84.19           H
ATOM    829 3HD2 LEU A  71      15.123  10.378 -17.932  1.00 84.19           H
ATOM    830  HN  LEU A  71      10.773   8.804 -14.422  1.00 84.19           H
ATOM    831  N   VAL A  72      10.734   8.511 -17.590  1.00 84.21           N
ATOM    832  CA  VAL A  72      10.526   8.002 -18.935  1.00 84.21           C
ATOM    833  C   VAL A  72       9.258   8.628 -19.521  1.00 84.21           C
ATOM    834  O   VAL A  72       9.250   9.058 -20.674  1.00 84.21           O
ATOM    835  HA  VAL A  72      11.380   8.308 -19.539  1.00 84.21           H
ATOM    836  CB  VAL A  72      10.483   6.473 -18.915  1.00 84.21           C
ATOM    837  HB  VAL A  72       9.724   6.168 -18.195  1.00 84.21           H
ATOM    838  CG1 VAL A  72      10.082   5.918 -20.284  1.00 84.21           C
ATOM    839 1HG1 VAL A  72       9.094   6.291 -20.552  1.00 84.21           H
ATOM    840 2HG1 VAL A  72      10.807   6.238 -21.032  1.00 84.21           H
ATOM    841 3HG1 VAL A  72      10.060   4.829 -20.242  1.00 84.21           H
ATOM    842  CG2 VAL A  72      11.824   5.893 -18.460  1.00 84.21           C
ATOM    843 1HG2 VAL A  72      12.609   6.212 -19.145  1.00 84.21           H
ATOM    844 2HG2 VAL A  72      12.051   6.249 -17.455  1.00 84.21           H
ATOM    845 3HG2 VAL A  72      11.766   4.804 -18.455  1.00 84.21           H
ATOM    846  HN  VAL A  72      10.678   7.824 -16.865  1.00 84.21           H
ATOM    847  N   TYR A  73       8.218   8.658 -18.702  1.00 84.21           N
ATOM    848  CA  TYR A  73       6.941   9.200 -19.133  1.00 84.21           C
ATOM    849  C   TYR A  73       7.040  10.706 -19.384  1.00 84.21           C
ATOM    850  O   TYR A  73       6.381  11.235 -20.278  1.00 84.21           O
ATOM    851  HA  TYR A  73       6.661   8.702 -20.062  1.00 84.21           H
ATOM    852  CB  TYR A  73       5.966   8.950 -17.981  1.00 84.21           C
ATOM    853 1HB  TYR A  73       6.523   8.929 -17.045  1.00 84.21           H
ATOM    854 2HB  TYR A  73       5.270   9.787 -17.919  1.00 84.21           H
ATOM    855  CG  TYR A  73       5.168   7.651 -18.112  1.00 84.21           C
ATOM    856  CD1 TYR A  73       4.318   7.468 -19.184  1.00 84.21           C
ATOM    857  HD1 TYR A  73       4.215   8.249 -19.937  1.00 84.21           H
ATOM    858  CD2 TYR A  73       5.298   6.662 -17.158  1.00 84.21           C
ATOM    859  HD2 TYR A  73       5.969   6.807 -16.311  1.00 84.21           H
ATOM    860  CE1 TYR A  73       3.567   6.245 -19.307  1.00 84.21           C
ATOM    861  HE1 TYR A  73       2.892   6.088 -20.148  1.00 84.21           H
ATOM    862  CE2 TYR A  73       4.547   5.440 -17.281  1.00 84.21           C
ATOM    863  HE2 TYR A  73       4.640   4.651 -16.534  1.00 84.21           H
ATOM    864  CZ  TYR A  73       3.719   5.292 -18.349  1.00 84.21           C
ATOM    865  OH  TYR A  73       3.009   4.137 -18.465  1.00 84.21           O
ATOM    866  HH  TYR A  73       2.532   4.116 -19.344  1.00 84.21           H
ATOM    867  HN  TYR A  73       8.238   8.322 -17.760  1.00 84.21           H
ATOM    868  N   TRP A  74       7.869  11.354 -18.579  1.00 73.11           N
ATOM    869  CA  TRP A  74       7.984  12.801 -18.631  1.00 73.11           C
ATOM    870  C   TRP A  74       8.597  13.179 -19.981  1.00 73.11           C
ATOM    871  O   TRP A  74       8.059  14.022 -20.697  1.00 73.11           O
ATOM    872  HA  TRP A  74       6.980  13.219 -18.548  1.00 73.11           H
ATOM    873  CB  TRP A  74       8.787  13.331 -17.441  1.00 73.11           C
ATOM    874 1HB  TRP A  74       8.337  12.961 -16.519  1.00 73.11           H
ATOM    875 2HB  TRP A  74       9.797  12.925 -17.488  1.00 73.11           H
ATOM    876  CG  TRP A  74       8.868  14.857 -17.375  1.00 73.11           C
ATOM    877  CD1 TRP A  74       9.839  15.653 -17.844  1.00 73.11           C
ATOM    878  HD1 TRP A  74      10.732  15.295 -18.355  1.00 73.11           H
ATOM    879  CD2 TRP A  74       7.896  15.745 -16.784  1.00 73.11           C
ATOM    880  NE1 TRP A  74       9.565  16.983 -17.600  1.00 73.11           N
ATOM    881  HE1 TRP A  74      10.138  17.762 -17.854  1.00 73.11           H
ATOM    882  CE2 TRP A  74       8.346  17.041 -16.934  1.00 73.11           C
ATOM    883  CE3 TRP A  74       6.676  15.463 -16.143  1.00 73.11           C
ATOM    884  HE3 TRP A  74       6.299  14.448 -16.012  1.00 73.11           H
ATOM    885  CZ2 TRP A  74       7.639  18.157 -16.470  1.00 73.11           C
ATOM    886  HZ2 TRP A  74       8.016  19.171 -16.602  1.00 73.11           H
ATOM    887  CZ3 TRP A  74       5.982  16.589 -15.685  1.00 73.11           C
ATOM    888  HZ3 TRP A  74       5.030  16.426 -15.180  1.00 73.11           H
ATOM    889  CH2 TRP A  74       6.421  17.900 -15.829  1.00 73.11           C
ATOM    890  HH2 TRP A  74       5.821  18.724 -15.443  1.00 73.11           H
ATOM    891  HN  TRP A  74       8.454  10.908 -17.901  1.00 73.11           H
ATOM    892  N   TYR A  75       9.714  12.536 -20.288  1.00 70.27           N
ATOM    893  CA  TYR A  75      10.583  13.011 -21.352  1.00 70.27           C
ATOM    894  C   TYR A  75      10.229  12.348 -22.685  1.00 70.27           C
ATOM    895  O   TYR A  75      10.452  12.926 -23.748  1.00 70.27           O
ATOM    896  HA  TYR A  75      10.446  14.088 -21.442  1.00 70.27           H
ATOM    897  CB  TYR A  75      12.001  12.600 -20.953  1.00 70.27           C
ATOM    898 1HB  TYR A  75      11.974  11.594 -20.534  1.00 70.27           H
ATOM    899 2HB  TYR A  75      12.621  12.556 -21.848  1.00 70.27           H
ATOM    900  CG  TYR A  75      12.659  13.540 -19.940  1.00 70.27           C
ATOM    901  CD1 TYR A  75      13.164  14.756 -20.354  1.00 70.27           C
ATOM    902  HD1 TYR A  75      13.094  15.046 -21.402  1.00 70.27           H
ATOM    903  CD2 TYR A  75      12.748  13.172 -18.613  1.00 70.27           C
ATOM    904  HD2 TYR A  75      12.349  12.211 -18.286  1.00 70.27           H
ATOM    905  CE1 TYR A  75      13.784  15.640 -19.401  1.00 70.27           C
ATOM    906  HE1 TYR A  75      14.187  16.603 -19.715  1.00 70.27           H
ATOM    907  CE2 TYR A  75      13.367  14.056 -17.660  1.00 70.27           C
ATOM    908  HE2 TYR A  75      13.444  13.777 -16.609  1.00 70.27           H
ATOM    909  CZ  TYR A  75      13.854  15.247 -18.101  1.00 70.27           C
ATOM    910  OH  TYR A  75      14.439  16.082 -17.201  1.00 70.27           O
ATOM    911  HH  TYR A  75      14.399  15.681 -16.286  1.00 70.27           H
ATOM    912  HN  TYR A  75      10.028  11.707 -19.825  1.00 70.27           H
ATOM    913  N   CYS A  76       9.683  11.145 -22.585  1.00 69.28           N
ATOM    914  CA  CYS A  76       9.635  10.248 -23.727  1.00 69.28           C
ATOM    915  C   CYS A  76       8.177   9.853 -23.966  1.00 69.28           C
ATOM    916  O   CYS A  76       7.578  10.249 -24.965  1.00 69.28           O
ATOM    917  HA  CYS A  76      10.031  10.803 -24.578  1.00 69.28           H
ATOM    918  CB  CYS A  76      10.532   9.025 -23.524  1.00 69.28           C
ATOM    919 1HB  CYS A  76      11.454   9.319 -23.024  1.00 69.28           H
ATOM    920 2HB  CYS A  76      10.035   8.303 -22.876  1.00 69.28           H
ATOM    921  SG  CYS A  76      10.915   8.255 -25.139  1.00 69.28           S
ATOM    922  HG  CYS A  76      11.725   7.316 -24.657  1.00 69.28           H
ATOM    923  HN  CYS A  76       9.280  10.782 -21.745  1.00 69.28           H
ATOM    924  N   THR A  77       7.646   9.076 -23.033  1.00 63.01           N
ATOM    925  CA  THR A  77       6.416   8.344 -23.279  1.00 63.01           C
ATOM    926  C   THR A  77       5.240   9.312 -23.426  1.00 63.01           C
ATOM    927  O   THR A  77       4.421   9.167 -24.332  1.00 63.01           O
ATOM    928  HA  THR A  77       6.514   7.815 -24.227  1.00 63.01           H
ATOM    929  CB  THR A  77       6.232   7.333 -22.146  1.00 63.01           C
ATOM    930  HB  THR A  77       6.013   7.838 -21.205  1.00 63.01           H
ATOM    931  OG1 THR A  77       7.434   6.567 -22.166  1.00 63.01           O
ATOM    932  HG1 THR A  77       7.470   6.010 -22.996  1.00 63.01           H
ATOM    933  CG2 THR A  77       5.134   6.311 -22.445  1.00 63.01           C
ATOM    934 1HG2 THR A  77       5.388   5.759 -23.349  1.00 63.01           H
ATOM    935 2HG2 THR A  77       4.186   6.828 -22.589  1.00 63.01           H
ATOM    936 3HG2 THR A  77       5.045   5.617 -21.608  1.00 63.01           H
ATOM    937  HN  THR A  77       8.042   8.944 -22.124  1.00 63.01           H
ATOM    938  N   ARG A  78       5.193  10.277 -22.519  1.00 59.46           N
ATOM    939  CA  ARG A  78       4.002  11.094 -22.357  1.00 59.46           C
ATOM    940  C   ARG A  78       2.769  10.205 -22.180  1.00 59.46           C
ATOM    941  O   ARG A  78       2.727   9.087 -22.691  1.00 59.46           O
ATOM    942  HA  ARG A  78       4.190  11.686 -21.461  1.00 59.46           H
ATOM    943  CB  ARG A  78       3.793  12.010 -23.564  1.00 59.46           C
ATOM    944 1HB  ARG A  78       3.655  11.408 -24.462  1.00 59.46           H
ATOM    945 2HB  ARG A  78       2.882  12.594 -23.429  1.00 59.46           H
ATOM    946  CG  ARG A  78       4.985  12.950 -23.752  1.00 59.46           C
ATOM    947 1HG  ARG A  78       5.197  13.466 -22.815  1.00 59.46           H
ATOM    948 2HG  ARG A  78       5.873  12.371 -24.006  1.00 59.46           H
ATOM    949  CD  ARG A  78       4.706  13.976 -24.853  1.00 59.46           C
ATOM    950 1HD  ARG A  78       4.521  13.465 -25.798  1.00 59.46           H
ATOM    951 2HD  ARG A  78       3.806  14.542 -24.615  1.00 59.46           H
ATOM    952  NE  ARG A  78       5.858  14.894 -24.992  1.00 59.46           N
ATOM    953  HE  ARG A  78       6.697  14.674 -24.493  1.00 59.46           H
ATOM    954  CZ  ARG A  78       5.848  16.003 -25.745  1.00 59.46           C
ATOM    955  NH1 ARG A  78       4.752  16.347 -26.435  1.00 59.46           N
ATOM    956 1HH1 ARG A  78       3.934  15.775 -26.390  1.00 59.46           H
ATOM    957 2HH1 ARG A  78       4.753  17.176 -26.994  1.00 59.46           H
ATOM    958  NH2 ARG A  78       6.951  16.763 -25.797  1.00 59.46           N
ATOM    959 1HH2 ARG A  78       6.960  17.593 -26.354  1.00 59.46           H
ATOM    960 2HH2 ARG A  78       7.765  16.499 -25.279  1.00 59.46           H
ATOM    961  HN  ARG A  78       5.948  10.504 -21.904  1.00 59.46           H
ATOM    962  N   VAL A  79       1.796  10.736 -21.454  1.00 75.51           N
ATOM    963  CA  VAL A  79       0.559  10.011 -21.217  1.00 75.51           C
ATOM    964  C   VAL A  79      -0.358  10.165 -22.433  1.00 75.51           C
ATOM    965  O   VAL A  79      -0.850  11.258 -22.709  1.00 75.51           O
ATOM    966  HA  VAL A  79       0.812   8.958 -21.100  1.00 75.51           H
ATOM    967  CB  VAL A  79      -0.088  10.491 -19.916  1.00 75.51           C
ATOM    968  HB  VAL A  79      -0.343  11.544 -20.037  1.00 75.51           H
ATOM    969  CG1 VAL A  79      -1.381   9.725 -19.632  1.00 75.51           C
ATOM    970 1HG1 VAL A  79      -2.084   9.881 -20.450  1.00 75.51           H
ATOM    971 2HG1 VAL A  79      -1.160   8.661 -19.540  1.00 75.51           H
ATOM    972 3HG1 VAL A  79      -1.820  10.086 -18.702  1.00 75.51           H
ATOM    973  CG2 VAL A  79       0.888  10.376 -18.744  1.00 75.51           C
ATOM    974 1HG2 VAL A  79       1.187   9.335 -18.622  1.00 75.51           H
ATOM    975 2HG2 VAL A  79       1.769  10.986 -18.942  1.00 75.51           H
ATOM    976 3HG2 VAL A  79       0.402  10.724 -17.832  1.00 75.51           H
ATOM    977  HN  VAL A  79       1.843  11.641 -21.032  1.00 75.51           H
ATOM    978  N   LYS A  80      -0.559   9.054 -23.126  1.00 67.55           N
ATOM    979  CA  LYS A  80      -1.348   9.066 -24.346  1.00 67.55           C
ATOM    980  C   LYS A  80      -2.601   8.211 -24.147  1.00 67.55           C
ATOM    981  O   LYS A  80      -3.586   8.369 -24.866  1.00 67.55           O
ATOM    982  HA  LYS A  80      -1.658  10.096 -24.525  1.00 67.55           H
ATOM    983  CB  LYS A  80      -0.494   8.636 -25.541  1.00 67.55           C
ATOM    984 1HB  LYS A  80      -0.028   7.673 -25.332  1.00 67.55           H
ATOM    985 2HB  LYS A  80      -1.129   8.499 -26.416  1.00 67.55           H
ATOM    986  CG  LYS A  80       0.586   9.676 -25.845  1.00 67.55           C
ATOM    987 1HG  LYS A  80       0.128  10.658 -25.958  1.00 67.55           H
ATOM    988 2HG  LYS A  80       1.279   9.742 -25.006  1.00 67.55           H
ATOM    989  CD  LYS A  80       1.352   9.314 -27.119  1.00 67.55           C
ATOM    990 1HD  LYS A  80       1.803   8.327 -27.009  1.00 67.55           H
ATOM    991 2HD  LYS A  80       0.661   9.257 -27.959  1.00 67.55           H
ATOM    992  CE  LYS A  80       2.441  10.347 -27.416  1.00 67.55           C
ATOM    993 1HE  LYS A  80       2.000  11.341 -27.479  1.00 67.55           H
ATOM    994 2HE  LYS A  80       3.162  10.370 -26.599  1.00 67.55           H
ATOM    995  NZ  LYS A  80       3.131  10.022 -28.684  1.00 67.55           N
ATOM    996 1HZ  LYS A  80       3.853  10.712 -28.863  1.00 67.55           H
ATOM    997 2HZ  LYS A  80       3.553   9.103 -28.614  1.00 67.55           H
ATOM    998 3HZ  LYS A  80       2.461  10.030 -29.445  1.00 67.55           H
ATOM    999  HN  LYS A  80      -0.195   8.159 -22.867  1.00 67.55           H
ATOM   1000  N   THR A  81      -2.523   7.323 -23.166  1.00 79.34           N
ATOM   1001  CA  THR A  81      -3.572   6.338 -22.963  1.00 79.34           C
ATOM   1002  C   THR A  81      -4.065   6.375 -21.516  1.00 79.34           C
ATOM   1003  O   THR A  81      -3.419   6.964 -20.650  1.00 79.34           O
ATOM   1004  HA  THR A  81      -4.419   6.602 -23.597  1.00 79.34           H
ATOM   1005  CB  THR A  81      -3.025   4.972 -23.385  1.00 79.34           C
ATOM   1006  HB  THR A  81      -3.830   4.243 -23.479  1.00 79.34           H
ATOM   1007  OG1 THR A  81      -2.038   4.675 -22.401  1.00 79.34           O
ATOM   1008  HG1 THR A  81      -1.770   3.714 -22.465  1.00 79.34           H
ATOM   1009  CG2 THR A  81      -2.238   5.035 -24.695  1.00 79.34           C
ATOM   1010 1HG2 THR A  81      -1.393   5.714 -24.579  1.00 79.34           H
ATOM   1011 2HG2 THR A  81      -2.888   5.397 -25.492  1.00 79.34           H
ATOM   1012 3HG2 THR A  81      -1.873   4.040 -24.948  1.00 79.34           H
ATOM   1013  HN  THR A  81      -1.763   7.270 -22.519  1.00 79.34           H
ATOM   1014  N   MET A  82      -5.206   5.738 -21.296  1.00 80.71           N
ATOM   1015  CA  MET A  82      -5.738   5.597 -19.952  1.00 80.71           C
ATOM   1016  C   MET A  82      -4.767   4.827 -19.055  1.00 80.71           C
ATOM   1017  O   MET A  82      -4.582   5.175 -17.890  1.00 80.71           O
ATOM   1018  HA  MET A  82      -5.861   6.613 -19.577  1.00 80.71           H
ATOM   1019  CB  MET A  82      -7.077   4.858 -20.007  1.00 80.71           C
ATOM   1020 1HB  MET A  82      -7.734   5.342 -20.731  1.00 80.71           H
ATOM   1021 2HB  MET A  82      -6.919   3.837 -20.353  1.00 80.71           H
ATOM   1022  CG  MET A  82      -7.750   4.839 -18.633  1.00 80.71           C
ATOM   1023 1HG  MET A  82      -7.120   4.309 -17.918  1.00 80.71           H
ATOM   1024 2HG  MET A  82      -7.867   5.857 -18.262  1.00 80.71           H
ATOM   1025  SD  MET A  82      -9.344   4.044 -18.745  1.00 80.71           S
ATOM   1026  CE  MET A  82     -10.083   4.615 -17.224  1.00 80.71           C
ATOM   1027 1HE  MET A  82      -9.480   4.281 -16.380  1.00 80.71           H
ATOM   1028 2HE  MET A  82     -10.129   5.704 -17.229  1.00 80.71           H
ATOM   1029 3HE  MET A  82     -11.090   4.209 -17.134  1.00 80.71           H
ATOM   1030  HN  MET A  82      -5.762   5.323 -22.017  1.00 80.71           H
ATOM   1031  N   THR A  83      -4.171   3.793 -19.633  1.00 82.29           N
ATOM   1032  CA  THR A  83      -3.215   2.978 -18.904  1.00 82.29           C
ATOM   1033  C   THR A  83      -2.031   3.830 -18.442  1.00 82.29           C
ATOM   1034  O   THR A  83      -1.582   3.709 -17.303  1.00 82.29           O
ATOM   1035  HA  THR A  83      -3.702   2.594 -18.008  1.00 82.29           H
ATOM   1036  CB  THR A  83      -2.807   1.809 -19.804  1.00 82.29           C
ATOM   1037  HB  THR A  83      -2.062   2.122 -20.535  1.00 82.29           H
ATOM   1038  OG1 THR A  83      -4.040   1.341 -20.344  1.00 82.29           O
ATOM   1039  HG1 THR A  83      -4.447   0.664 -19.731  1.00 82.29           H
ATOM   1040  CG2 THR A  83      -2.272   0.617 -19.009  1.00 82.29           C
ATOM   1041 1HG2 THR A  83      -3.043   0.261 -18.325  1.00 82.29           H
ATOM   1042 2HG2 THR A  83      -1.395   0.924 -18.440  1.00 82.29           H
ATOM   1043 3HG2 THR A  83      -1.998  -0.184 -19.695  1.00 82.29           H
ATOM   1044  HN  THR A  83      -4.333   3.512 -20.579  1.00 82.29           H
ATOM   1045  N   ASP A  84      -1.559   4.672 -19.349  1.00 84.82           N
ATOM   1046  CA  ASP A  84      -0.412   5.517 -19.061  1.00 84.82           C
ATOM   1047  C   ASP A  84      -0.731   6.409 -17.859  1.00 84.82           C
ATOM   1048  O   ASP A  84       0.135   6.661 -17.022  1.00 84.82           O
ATOM   1049  HA  ASP A  84       0.409   4.828 -18.862  1.00 84.82           H
ATOM   1050  CB  ASP A  84      -0.084   6.423 -20.249  1.00 84.82           C
ATOM   1051 1HB  ASP A  84      -0.951   7.036 -20.494  1.00 84.82           H
ATOM   1052 2HB  ASP A  84       0.722   7.106 -19.978  1.00 84.82           H
ATOM   1053  CG  ASP A  84       0.328   5.599 -21.470  1.00 84.82           C
ATOM   1054  OD1 ASP A  84       0.960   4.543 -21.255  1.00 84.82           O
ATOM   1055  OD2 ASP A  84      -0.000   6.043 -22.592  1.00 84.82           O
ATOM   1056  HN  ASP A  84      -1.946   4.782 -20.265  1.00 84.82           H
ATOM   1057  N   MET A  85      -1.975   6.862 -17.812  1.00 87.69           N
ATOM   1058  CA  MET A  85      -2.405   7.760 -16.754  1.00 87.69           C
ATOM   1059  C   MET A  85      -2.304   7.082 -15.386  1.00 87.69           C
ATOM   1060  O   MET A  85      -1.743   7.648 -14.449  1.00 87.69           O
ATOM   1061  HA  MET A  85      -1.725   8.611 -16.796  1.00 87.69           H
ATOM   1062  CB  MET A  85      -3.851   8.190 -17.005  1.00 87.69           C
ATOM   1063 1HB  MET A  85      -3.939   8.616 -18.005  1.00 87.69           H
ATOM   1064 2HB  MET A  85      -4.505   7.319 -16.971  1.00 87.69           H
ATOM   1065  CG  MET A  85      -4.306   9.217 -15.967  1.00 87.69           C
ATOM   1066 1HG  MET A  85      -5.354   9.472 -16.129  1.00 87.69           H
ATOM   1067 2HG  MET A  85      -4.233   8.792 -14.966  1.00 87.69           H
ATOM   1068  SD  MET A  85      -3.299  10.687 -16.079  1.00 87.69           S
ATOM   1069  CE  MET A  85      -3.861  11.329 -17.647  1.00 87.69           C
ATOM   1070 1HE  MET A  85      -3.665  10.597 -18.430  1.00 87.69           H
ATOM   1071 2HE  MET A  85      -4.931  11.529 -17.595  1.00 87.69           H
ATOM   1072 3HE  MET A  85      -3.329  12.253 -17.872  1.00 87.69           H
ATOM   1073  HN  MET A  85      -2.681   6.627 -18.480  1.00 87.69           H
ATOM   1074  N   PHE A  86      -2.857   5.880 -15.314  1.00 91.48           N
ATOM   1075  CA  PHE A  86      -2.888   5.143 -14.062  1.00 91.48           C
ATOM   1076  C   PHE A  86      -1.478   4.728 -13.636  1.00 91.48           C
ATOM   1077  O   PHE A  86      -1.151   4.756 -12.451  1.00 91.48           O
ATOM   1078  HA  PHE A  86      -3.313   5.805 -13.308  1.00 91.48           H
ATOM   1079  CB  PHE A  86      -3.726   3.887 -14.303  1.00 91.48           C
ATOM   1080 1HB  PHE A  86      -3.348   3.374 -15.187  1.00 91.48           H
ATOM   1081 2HB  PHE A  86      -3.595   3.208 -13.460  1.00 91.48           H
ATOM   1082  CG  PHE A  86      -5.220   4.161 -14.491  1.00 91.48           C
ATOM   1083  CD1 PHE A  86      -5.844   5.085 -13.712  1.00 91.48           C
ATOM   1084  HD1 PHE A  86      -5.280   5.630 -12.955  1.00 91.48           H
ATOM   1085  CD2 PHE A  86      -5.923   3.481 -15.435  1.00 91.48           C
ATOM   1086  HD2 PHE A  86      -5.422   2.740 -16.059  1.00 91.48           H
ATOM   1087  CE1 PHE A  86      -7.230   5.340 -13.886  1.00 91.48           C
ATOM   1088  HE1 PHE A  86      -7.730   6.081 -13.262  1.00 91.48           H
ATOM   1089  CE2 PHE A  86      -7.309   3.736 -15.609  1.00 91.48           C
ATOM   1090  HE2 PHE A  86      -7.872   3.191 -16.366  1.00 91.48           H
ATOM   1091  CZ  PHE A  86      -7.933   4.660 -14.831  1.00 91.48           C
ATOM   1092  HZ  PHE A  86      -8.997   4.856 -14.965  1.00 91.48           H
ATOM   1093  HN  PHE A  86      -3.278   5.411 -16.091  1.00 91.48           H
ATOM   1094  N   LEU A  87      -0.682   4.352 -14.626  1.00 88.93           N
ATOM   1095  CA  LEU A  87       0.657   3.854 -14.361  1.00 88.93           C
ATOM   1096  C   LEU A  87       1.518   4.990 -13.804  1.00 88.93           C
ATOM   1097  O   LEU A  87       2.354   4.769 -12.930  1.00 88.93           O
ATOM   1098  HA  LEU A  87       0.573   3.080 -13.599  1.00 88.93           H
ATOM   1099  CB  LEU A  87       1.242   3.197 -15.613  1.00 88.93           C
ATOM   1100 1HB  LEU A  87       1.148   3.896 -16.444  1.00 88.93           H
ATOM   1101 2HB  LEU A  87       2.308   3.036 -15.451  1.00 88.93           H
ATOM   1102  CG  LEU A  87       0.611   1.867 -16.029  1.00 88.93           C
ATOM   1103  HG  LEU A  87      -0.454   2.030 -16.191  1.00 88.93           H
ATOM   1104  CD1 LEU A  87       1.199   1.370 -17.351  1.00 88.93           C
ATOM   1105 1HD1 LEU A  87       1.009   2.106 -18.132  1.00 88.93           H
ATOM   1106 2HD1 LEU A  87       2.274   1.228 -17.240  1.00 88.93           H
ATOM   1107 3HD1 LEU A  87       0.733   0.423 -17.623  1.00 88.93           H
ATOM   1108  CD2 LEU A  87       0.744   0.825 -14.916  1.00 88.93           C
ATOM   1109 1HD2 LEU A  87       1.799   0.659 -14.698  1.00 88.93           H
ATOM   1110 2HD2 LEU A  87       0.240   1.186 -14.019  1.00 88.93           H
ATOM   1111 3HD2 LEU A  87       0.287  -0.111 -15.237  1.00 88.93           H
ATOM   1112  HN  LEU A  87      -0.937   4.384 -15.592  1.00 88.93           H
ATOM   1113  N   LEU A  88       1.284   6.182 -14.334  1.00 91.41           N
ATOM   1114  CA  LEU A  88       2.020   7.355 -13.893  1.00 91.41           C
ATOM   1115  C   LEU A  88       1.642   7.674 -12.445  1.00 91.41           C
ATOM   1116  O   LEU A  88       2.514   7.883 -11.603  1.00 91.41           O
ATOM   1117  HA  LEU A  88       3.080   7.106 -13.926  1.00 91.41           H
ATOM   1118  CB  LEU A  88       1.797   8.521 -14.858  1.00 91.41           C
ATOM   1119 1HB  LEU A  88       2.158   8.225 -15.843  1.00 91.41           H
ATOM   1120 2HB  LEU A  88       0.725   8.691 -14.949  1.00 91.41           H
ATOM   1121  CG  LEU A  88       2.465   9.844 -14.476  1.00 91.41           C
ATOM   1122  HG  LEU A  88       2.123  10.124 -13.480  1.00 91.41           H
ATOM   1123  CD1 LEU A  88       3.986   9.690 -14.406  1.00 91.41           C
ATOM   1124 1HD1 LEU A  88       4.241   8.941 -13.656  1.00 91.41           H
ATOM   1125 2HD1 LEU A  88       4.364   9.375 -15.378  1.00 91.41           H
ATOM   1126 3HD1 LEU A  88       4.435  10.645 -14.133  1.00 91.41           H
ATOM   1127  CD2 LEU A  88       2.046  10.964 -15.430  1.00 91.41           C
ATOM   1128 1HD2 LEU A  88       2.340  10.705 -16.447  1.00 91.41           H
ATOM   1129 2HD2 LEU A  88       0.964  11.093 -15.385  1.00 91.41           H
ATOM   1130 3HD2 LEU A  88       2.535  11.893 -15.136  1.00 91.41           H
ATOM   1131  HN  LEU A  88       0.607   6.352 -15.050  1.00 91.41           H
ATOM   1132  N   ASN A  89       0.340   7.701 -12.199  1.00 92.53           N
ATOM   1133  CA  ASN A  89      -0.166   8.062 -10.885  1.00 92.53           C
ATOM   1134  C   ASN A  89       0.268   7.004  -9.869  1.00 92.53           C
ATOM   1135  O   ASN A  89       0.529   7.322  -8.709  1.00 92.53           O
ATOM   1136  HA  ASN A  89       0.260   9.043 -10.673  1.00 92.53           H
ATOM   1137  CB  ASN A  89      -1.695   8.123 -10.881  1.00 92.53           C
ATOM   1138 1HB  ASN A  89      -2.096   7.304 -11.479  1.00 92.53           H
ATOM   1139 2HB  ASN A  89      -2.065   7.987  -9.865  1.00 92.53           H
ATOM   1140  CG  ASN A  89      -2.192   9.458 -11.438  1.00 92.53           C
ATOM   1141  OD1 ASN A  89      -2.385  10.426 -10.720  1.00 92.53           O
ATOM   1142  ND2 ASN A  89      -2.387   9.458 -12.753  1.00 92.53           N
ATOM   1143 1HD2 ASN A  89      -2.208   8.630 -13.285  1.00 92.53           H
ATOM   1144 2HD2 ASN A  89      -2.711  10.285 -13.211  1.00 92.53           H
ATOM   1145  HN  ASN A  89      -0.362   7.484 -12.877  1.00 92.53           H
ATOM   1146  N   LEU A  90       0.331   5.767 -10.340  1.00 93.49           N
ATOM   1147  CA  LEU A  90       0.762   4.666  -9.496  1.00 93.49           C
ATOM   1148  C   LEU A  90       2.206   4.904  -9.051  1.00 93.49           C
ATOM   1149  O   LEU A  90       2.532   4.747  -7.876  1.00 93.49           O
ATOM   1150  HA  LEU A  90       0.124   4.663  -8.612  1.00 93.49           H
ATOM   1151  CB  LEU A  90       0.551   3.329 -10.210  1.00 93.49           C
ATOM   1152 1HB  LEU A  90      -0.505   3.238 -10.465  1.00 93.49           H
ATOM   1153 2HB  LEU A  90       1.104   3.350 -11.149  1.00 93.49           H
ATOM   1154  CG  LEU A  90       0.969   2.080  -9.432  1.00 93.49           C
ATOM   1155  HG  LEU A  90       2.014   2.190  -9.144  1.00 93.49           H
ATOM   1156  CD1 LEU A  90       0.157   1.940  -8.142  1.00 93.49           C
ATOM   1157 1HD1 LEU A  90       0.321   2.815  -7.513  1.00 93.49           H
ATOM   1158 2HD1 LEU A  90      -0.902   1.862  -8.387  1.00 93.49           H
ATOM   1159 3HD1 LEU A  90       0.474   1.044  -7.609  1.00 93.49           H
ATOM   1160  CD2 LEU A  90       0.871   0.830 -10.309  1.00 93.49           C
ATOM   1161 1HD2 LEU A  90      -0.157   0.703 -10.648  1.00 93.49           H
ATOM   1162 2HD2 LEU A  90       1.527   0.939 -11.172  1.00 93.49           H
ATOM   1163 3HD2 LEU A  90       1.174  -0.044  -9.731  1.00 93.49           H
ATOM   1164  HN  LEU A  90       0.095   5.513 -11.278  1.00 93.49           H
ATOM   1165  N   ALA A  91       3.034   5.280 -10.015  1.00 94.51           N
ATOM   1166  CA  ALA A  91       4.449   5.479  -9.751  1.00 94.51           C
ATOM   1167  C   ALA A  91       4.622   6.643  -8.773  1.00 94.51           C
ATOM   1168  O   ALA A  91       5.499   6.608  -7.911  1.00 94.51           O
ATOM   1169  HA  ALA A  91       4.832   4.568  -9.291  1.00 94.51           H
ATOM   1170  CB  ALA A  91       5.187   5.712 -11.071  1.00 94.51           C
ATOM   1171 1HB  ALA A  91       5.056   4.845 -11.718  1.00 94.51           H
ATOM   1172 2HB  ALA A  91       4.781   6.597 -11.563  1.00 94.51           H
ATOM   1173 3HB  ALA A  91       6.248   5.861 -10.873  1.00 94.51           H
ATOM   1174  HN  ALA A  91       2.753   5.448 -10.960  1.00 94.51           H
ATOM   1175  N   ILE A  92       3.772   7.646  -8.940  1.00 93.43           N
ATOM   1176  CA  ILE A  92       3.806   8.807  -8.068  1.00 93.43           C
ATOM   1177  C   ILE A  92       3.437   8.383  -6.645  1.00 93.43           C
ATOM   1178  O   ILE A  92       4.109   8.761  -5.686  1.00 93.43           O
ATOM   1179  HA  ILE A  92       4.829   9.182  -8.062  1.00 93.43           H
ATOM   1180  CB  ILE A  92       2.919   9.922  -8.626  1.00 93.43           C
ATOM   1181  HB  ILE A  92       1.948   9.493  -8.877  1.00 93.43           H
ATOM   1182  CG1 ILE A  92       3.506  10.495  -9.917  1.00 93.43           C
ATOM   1183 1HG1 ILE A  92       4.392  11.087  -9.686  1.00 93.43           H
ATOM   1184 2HG1 ILE A  92       3.826   9.682 -10.568  1.00 93.43           H
ATOM   1185  CG2 ILE A  92       2.675  11.007  -7.575  1.00 93.43           C
ATOM   1186 1HG2 ILE A  92       2.181  10.569  -6.708  1.00 93.43           H
ATOM   1187 2HG2 ILE A  92       3.629  11.439  -7.271  1.00 93.43           H
ATOM   1188 3HG2 ILE A  92       2.042  11.787  -7.998  1.00 93.43           H
ATOM   1189  CD1 ILE A  92       2.481  11.366 -10.646  1.00 93.43           C
ATOM   1190 1HD1 ILE A  92       1.607  10.765 -10.897  1.00 93.43           H
ATOM   1191 2HD1 ILE A  92       2.182  12.192 -10.001  1.00 93.43           H
ATOM   1192 3HD1 ILE A  92       2.925  11.761 -11.560  1.00 93.43           H
ATOM   1193  HN  ILE A  92       3.072   7.672  -9.653  1.00 93.43           H
ATOM   1194  N   ALA A  93       2.371   7.602  -6.552  1.00 95.45           N
ATOM   1195  CA  ALA A  93       1.853   7.193  -5.257  1.00 95.45           C
ATOM   1196  C   ALA A  93       2.915   6.370  -4.525  1.00 95.45           C
ATOM   1197  O   ALA A  93       3.168   6.589  -3.341  1.00 95.45           O
ATOM   1198  HA  ALA A  93       1.645   8.095  -4.683  1.00 95.45           H
ATOM   1199  CB  ALA A  93       0.548   6.419  -5.451  1.00 95.45           C
ATOM   1200 1HB  ALA A  93      -0.183   7.057  -5.949  1.00 95.45           H
ATOM   1201 2HB  ALA A  93       0.736   5.536  -6.062  1.00 95.45           H
ATOM   1202 3HB  ALA A  93       0.160   6.112  -4.479  1.00 95.45           H
ATOM   1203  HN  ALA A  93       1.864   7.251  -7.340  1.00 95.45           H
ATOM   1204  N   ASP A  94       3.509   5.441  -5.260  1.00 92.20           N
ATOM   1205  CA  ASP A  94       4.527   4.574  -4.690  1.00 92.20           C
ATOM   1206  C   ASP A  94       5.673   5.429  -4.145  1.00 92.20           C
ATOM   1207  O   ASP A  94       6.162   5.188  -3.043  1.00 92.20           O
ATOM   1208  HA  ASP A  94       4.018   4.011  -3.908  1.00 92.20           H
ATOM   1209  CB  ASP A  94       5.102   3.631  -5.749  1.00 92.20           C
ATOM   1210 1HB  ASP A  94       5.207   4.162  -6.695  1.00 92.20           H
ATOM   1211 2HB  ASP A  94       6.101   3.311  -5.451  1.00 92.20           H
ATOM   1212  CG  ASP A  94       4.204   2.408  -5.940  1.00 92.20           C
ATOM   1213  OD1 ASP A  94       3.573   2.005  -4.939  1.00 92.20           O
ATOM   1214  OD2 ASP A  94       4.168   1.903  -7.083  1.00 92.20           O
ATOM   1215  HN  ASP A  94       3.306   5.277  -6.225  1.00 92.20           H
ATOM   1216  N   LEU A  95       6.067   6.411  -4.943  1.00 92.09           N
ATOM   1217  CA  LEU A  95       7.212   7.237  -4.602  1.00 92.09           C
ATOM   1218  C   LEU A  95       6.919   8.000  -3.309  1.00 92.09           C
ATOM   1219  O   LEU A  95       7.780   8.104  -2.436  1.00 92.09           O
ATOM   1220  HA  LEU A  95       8.056   6.570  -4.426  1.00 92.09           H
ATOM   1221  CB  LEU A  95       7.589   8.142  -5.777  1.00 92.09           C
ATOM   1222 1HB  LEU A  95       7.672   7.525  -6.673  1.00 92.09           H
ATOM   1223 2HB  LEU A  95       6.772   8.843  -5.947  1.00 92.09           H
ATOM   1224  CG  LEU A  95       8.885   8.941  -5.621  1.00 92.09           C
ATOM   1225  HG  LEU A  95       8.835   9.490  -4.681  1.00 92.09           H
ATOM   1226  CD1 LEU A  95      10.096   8.010  -5.538  1.00 92.09           C
ATOM   1227 1HD1 LEU A  95       9.988   7.348  -4.679  1.00 92.09           H
ATOM   1228 2HD1 LEU A  95      10.160   7.415  -6.449  1.00 92.09           H
ATOM   1229 3HD1 LEU A  95      11.003   8.604  -5.427  1.00 92.09           H
ATOM   1230  CD2 LEU A  95       9.031   9.973  -6.740  1.00 92.09           C
ATOM   1231 1HD2 LEU A  95       9.048   9.465  -7.704  1.00 92.09           H
ATOM   1232 2HD2 LEU A  95       8.188  10.664  -6.709  1.00 92.09           H
ATOM   1233 3HD2 LEU A  95       9.960  10.527  -6.605  1.00 92.09           H
ATOM   1234  HN  LEU A  95       5.619   6.644  -5.806  1.00 92.09           H
ATOM   1235  N   LEU A  96       5.701   8.514  -3.226  1.00 91.53           N
ATOM   1236  CA  LEU A  96       5.296   9.299  -2.072  1.00 91.53           C
ATOM   1237  C   LEU A  96       5.349   8.421  -0.820  1.00 91.53           C
ATOM   1238  O   LEU A  96       5.758   8.878   0.247  1.00 91.53           O
ATOM   1239  HA  LEU A  96       6.018  10.107  -1.957  1.00 91.53           H
ATOM   1240  CB  LEU A  96       3.930   9.943  -2.314  1.00 91.53           C
ATOM   1241 1HB  LEU A  96       3.244   9.172  -2.664  1.00 91.53           H
ATOM   1242 2HB  LEU A  96       3.545  10.302  -1.359  1.00 91.53           H
ATOM   1243  CG  LEU A  96       3.902  11.103  -3.311  1.00 91.53           C
ATOM   1244  HG  LEU A  96       4.339  10.757  -4.249  1.00 91.53           H
ATOM   1245  CD1 LEU A  96       2.465  11.533  -3.613  1.00 91.53           C
ATOM   1246 1HD1 LEU A  96       1.917  10.692  -4.038  1.00 91.53           H
ATOM   1247 2HD1 LEU A  96       1.981  11.853  -2.691  1.00 91.53           H
ATOM   1248 3HD1 LEU A  96       2.475  12.358  -4.324  1.00 91.53           H
ATOM   1249  CD2 LEU A  96       4.758  12.271  -2.818  1.00 91.53           C
ATOM   1250 1HD2 LEU A  96       4.374  12.624  -1.861  1.00 91.53           H
ATOM   1251 2HD2 LEU A  96       5.790  11.939  -2.695  1.00 91.53           H
ATOM   1252 3HD2 LEU A  96       4.721  13.081  -3.545  1.00 91.53           H
ATOM   1253  HN  LEU A  96       4.997   8.402  -3.928  1.00 91.53           H
ATOM   1254  N   PHE A  97       4.930   7.176  -0.991  1.00 93.10           N
ATOM   1255  CA  PHE A  97       4.970   6.216   0.100  1.00 93.10           C
ATOM   1256  C   PHE A  97       6.407   5.985   0.574  1.00 93.10           C
ATOM   1257  O   PHE A  97       6.680   6.009   1.773  1.00 93.10           O
ATOM   1258  HA  PHE A  97       4.382   6.631   0.918  1.00 93.10           H
ATOM   1259  CB  PHE A  97       4.407   4.900  -0.441  1.00 93.10           C
ATOM   1260 1HB  PHE A  97       3.320   4.970  -0.477  1.00 93.10           H
ATOM   1261 2HB  PHE A  97       4.751   4.764  -1.466  1.00 93.10           H
ATOM   1262  CG  PHE A  97       4.798   3.671   0.381  1.00 93.10           C
ATOM   1263  CD1 PHE A  97       5.676   2.764  -0.127  1.00 93.10           C
ATOM   1264  HD1 PHE A  97       6.100   2.914  -1.119  1.00 93.10           H
ATOM   1265  CD2 PHE A  97       4.268   3.485   1.620  1.00 93.10           C
ATOM   1266  HD2 PHE A  97       3.565   4.211   2.026  1.00 93.10           H
ATOM   1267  CE1 PHE A  97       6.039   1.623   0.637  1.00 93.10           C
ATOM   1268  HE1 PHE A  97       6.742   0.897   0.230  1.00 93.10           H
ATOM   1269  CE2 PHE A  97       4.631   2.344   2.383  1.00 93.10           C
ATOM   1270  HE2 PHE A  97       4.207   2.194   3.376  1.00 93.10           H
ATOM   1271  CZ  PHE A  97       5.509   1.437   1.875  1.00 93.10           C
ATOM   1272  HZ  PHE A  97       5.788   0.561   2.461  1.00 93.10           H
ATOM   1273  HN  PHE A  97       4.568   6.821  -1.853  1.00 93.10           H
ATOM   1274  N   LEU A  98       7.287   5.767  -0.392  1.00 94.95           N
ATOM   1275  CA  LEU A  98       8.639   5.328  -0.088  1.00 94.95           C
ATOM   1276  C   LEU A  98       9.347   6.407   0.735  1.00 94.95           C
ATOM   1277  O   LEU A  98      10.178   6.097   1.586  1.00 94.95           O
ATOM   1278  HA  LEU A  98       8.561   4.427   0.519  1.00 94.95           H
ATOM   1279  CB  LEU A  98       9.380   4.948  -1.371  1.00 94.95           C
ATOM   1280 1HB  LEU A  98       9.294   5.775  -2.076  1.00 94.95           H
ATOM   1281 2HB  LEU A  98      10.439   4.837  -1.136  1.00 94.95           H
ATOM   1282  CG  LEU A  98       8.905   3.670  -2.066  1.00 94.95           C
ATOM   1283  HG  LEU A  98       7.815   3.675  -2.082  1.00 94.95           H
ATOM   1284  CD1 LEU A  98       9.377   3.630  -3.521  1.00 94.95           C
ATOM   1285 1HD1 LEU A  98       8.976   4.490  -4.057  1.00 94.95           H
ATOM   1286 2HD1 LEU A  98      10.466   3.659  -3.550  1.00 94.95           H
ATOM   1287 3HD1 LEU A  98       9.025   2.711  -3.992  1.00 94.95           H
ATOM   1288  CD2 LEU A  98       9.340   2.427  -1.287  1.00 94.95           C
ATOM   1289 1HD2 LEU A  98      10.428   2.404  -1.219  1.00 94.95           H
ATOM   1290 2HD2 LEU A  98       8.913   2.459  -0.285  1.00 94.95           H
ATOM   1291 3HD2 LEU A  98       8.989   1.534  -1.803  1.00 94.95           H
ATOM   1292  HN  LEU A  98       7.090   5.884  -1.366  1.00 94.95           H
ATOM   1293  N   VAL A  99       8.991   7.651   0.450  1.00 92.29           N
ATOM   1294  CA  VAL A  99       9.623   8.780   1.113  1.00 92.29           C
ATOM   1295  C   VAL A  99       9.352   8.699   2.617  1.00 92.29           C
ATOM   1296  O   VAL A  99      10.064   9.310   3.413  1.00 92.29           O
ATOM   1297  HA  VAL A  99      10.697   8.700   0.946  1.00 92.29           H
ATOM   1298  CB  VAL A  99       9.141  10.090   0.488  1.00 92.29           C
ATOM   1299  HB  VAL A  99       8.051  10.080   0.486  1.00 92.29           H
ATOM   1300  CG1 VAL A  99       9.598  11.293   1.316  1.00 92.29           C
ATOM   1301 1HG1 VAL A  99       9.191  11.216   2.324  1.00 92.29           H
ATOM   1302 2HG1 VAL A  99      10.687  11.308   1.364  1.00 92.29           H
ATOM   1303 3HG1 VAL A  99       9.242  12.212   0.849  1.00 92.29           H
ATOM   1304  CG2 VAL A  99       9.613  10.212  -0.963  1.00 92.29           C
ATOM   1305 1HG2 VAL A  99      10.702  10.189  -0.994  1.00 92.29           H
ATOM   1306 2HG2 VAL A  99       9.216   9.380  -1.545  1.00 92.29           H
ATOM   1307 3HG2 VAL A  99       9.256  11.152  -1.383  1.00 92.29           H
ATOM   1308  HN  VAL A  99       8.287   7.893  -0.217  1.00 92.29           H
ATOM   1309  N   THR A 100       8.321   7.941   2.960  1.00 92.23           N
ATOM   1310  CA  THR A 100       7.928   7.799   4.352  1.00 92.23           C
ATOM   1311  C   THR A 100       8.822   6.778   5.057  1.00 92.23           C
ATOM   1312  O   THR A 100       8.981   6.824   6.276  1.00 92.23           O
ATOM   1313  HA  THR A 100       8.079   8.756   4.851  1.00 92.23           H
ATOM   1314  CB  THR A 100       6.443   7.433   4.388  1.00 92.23           C
ATOM   1315  HB  THR A 100       6.028   7.588   5.384  1.00 92.23           H
ATOM   1316  OG1 THR A 100       6.403   6.092   3.907  1.00 92.23           O
ATOM   1317  HG1 THR A 100       5.517   5.679   4.118  1.00 92.23           H
ATOM   1318  CG2 THR A 100       5.620   8.220   3.366  1.00 92.23           C
ATOM   1319 1HG2 THR A 100       5.993   8.012   2.362  1.00 92.23           H
ATOM   1320 2HG2 THR A 100       5.708   9.287   3.572  1.00 92.23           H
ATOM   1321 3HG2 THR A 100       4.574   7.922   3.434  1.00 92.23           H
ATOM   1322  HN  THR A 100       7.760   7.431   2.308  1.00 92.23           H
ATOM   1323  N   LEU A 101       9.384   5.880   4.261  1.00 94.16           N
ATOM   1324  CA  LEU A 101      10.048   4.708   4.805  1.00 94.16           C
ATOM   1325  C   LEU A 101      11.260   5.149   5.627  1.00 94.16           C
ATOM   1326  O   LEU A 101      11.528   4.593   6.691  1.00 94.16           O
ATOM   1327  HA  LEU A 101       9.341   4.212   5.470  1.00 94.16           H
ATOM   1328  CB  LEU A 101      10.389   3.719   3.688  1.00 94.16           C
ATOM   1329 1HB  LEU A 101      10.933   4.254   2.910  1.00 94.16           H
ATOM   1330 2HB  LEU A 101      11.066   2.966   4.091  1.00 94.16           H
ATOM   1331  CG  LEU A 101       9.202   3.003   3.041  1.00 94.16           C
ATOM   1332  HG  LEU A 101       8.574   3.751   2.557  1.00 94.16           H
ATOM   1333  CD1 LEU A 101       9.672   2.035   1.953  1.00 94.16           C
ATOM   1334 1HD1 LEU A 101      10.209   2.588   1.183  1.00 94.16           H
ATOM   1335 2HD1 LEU A 101      10.334   1.288   2.392  1.00 94.16           H
ATOM   1336 3HD1 LEU A 101       8.808   1.539   1.510  1.00 94.16           H
ATOM   1337  CD2 LEU A 101       8.341   2.304   4.096  1.00 94.16           C
ATOM   1338 1HD2 LEU A 101       8.944   1.570   4.629  1.00 94.16           H
ATOM   1339 2HD2 LEU A 101       7.961   3.043   4.802  1.00 94.16           H
ATOM   1340 3HD2 LEU A 101       7.504   1.803   3.609  1.00 94.16           H
ATOM   1341  HN  LEU A 101       9.390   5.945   3.263  1.00 94.16           H
ATOM   1342  N   PRO A 102      12.011   6.152   5.152  1.00 95.57           N
ATOM   1343  CA  PRO A 102      13.194   6.619   5.879  1.00 95.57           C
ATOM   1344  C   PRO A 102      12.882   6.965   7.326  1.00 95.57           C
ATOM   1345  O   PRO A 102      13.638   6.612   8.230  1.00 95.57           O
ATOM   1346  HA  PRO A 102      13.939   5.825   5.931  1.00 95.57           H
ATOM   1347  CB  PRO A 102      13.646   7.846   5.086  1.00 95.57           C
ATOM   1348 1HB  PRO A 102      13.205   8.763   5.479  1.00 95.57           H
ATOM   1349 2HB  PRO A 102      14.728   7.973   5.124  1.00 95.57           H
ATOM   1350  CG  PRO A 102      13.163   7.551   3.671  1.00 95.57           C
ATOM   1351 1HG  PRO A 102      13.090   8.457   3.071  1.00 95.57           H
ATOM   1352 2HG  PRO A 102      13.844   6.885   3.141  1.00 95.57           H
ATOM   1353  CD  PRO A 102      11.805   6.909   3.904  1.00 95.57           C
ATOM   1354 1HD  PRO A 102      11.018   7.656   4.015  1.00 95.57           H
ATOM   1355 2HD  PRO A 102      11.514   6.265   3.075  1.00 95.57           H
ATOM   1356  N   PHE A 103      11.766   7.655   7.508  1.00 94.54           N
ATOM   1357  CA  PHE A 103      11.371   8.104   8.833  1.00 94.54           C
ATOM   1358  C   PHE A 103      11.016   6.917   9.731  1.00 94.54           C
ATOM   1359  O   PHE A 103      11.377   6.894  10.906  1.00 94.54           O
ATOM   1360  HA  PHE A 103      12.220   8.638   9.259  1.00 94.54           H
ATOM   1361  CB  PHE A 103      10.132   8.983   8.656  1.00 94.54           C
ATOM   1362 1HB  PHE A 103       9.369   8.416   8.124  1.00 94.54           H
ATOM   1363 2HB  PHE A 103       9.725   9.221   9.639  1.00 94.54           H
ATOM   1364  CG  PHE A 103      10.397  10.287   7.901  1.00 94.54           C
ATOM   1365  CD1 PHE A 103      10.797  11.396   8.578  1.00 94.54           C
ATOM   1366  HD1 PHE A 103      10.929  11.357   9.660  1.00 94.54           H
ATOM   1367  CD2 PHE A 103      10.232  10.337   6.552  1.00 94.54           C
ATOM   1368  HD2 PHE A 103       9.911   9.448   6.009  1.00 94.54           H
ATOM   1369  CE1 PHE A 103      11.043  12.607   7.877  1.00 94.54           C
ATOM   1370  HE1 PHE A 103      11.364  13.496   8.420  1.00 94.54           H
ATOM   1371  CE2 PHE A 103      10.478  11.547   5.851  1.00 94.54           C
ATOM   1372  HE2 PHE A 103      10.346  11.587   4.769  1.00 94.54           H
ATOM   1373  CZ  PHE A 103      10.878  12.656   6.528  1.00 94.54           C
ATOM   1374  HZ  PHE A 103      11.067  13.585   5.990  1.00 94.54           H
ATOM   1375  HN  PHE A 103      11.137   7.906   6.772  1.00 94.54           H
ATOM   1376  N   TRP A 104      10.313   5.960   9.143  1.00 88.37           N
ATOM   1377  CA  TRP A 104       9.877   4.789   9.883  1.00 88.37           C
ATOM   1378  C   TRP A 104      11.119   3.972  10.249  1.00 88.37           C
ATOM   1379  O   TRP A 104      11.153   3.322  11.292  1.00 88.37           O
ATOM   1380  HA  TRP A 104       9.378   5.133  10.789  1.00 88.37           H
ATOM   1381  CB  TRP A 104       8.848   3.986   9.084  1.00 88.37           C
ATOM   1382 1HB  TRP A 104       9.251   3.785   8.092  1.00 88.37           H
ATOM   1383 2HB  TRP A 104       8.699   3.022   9.569  1.00 88.37           H
ATOM   1384  CG  TRP A 104       7.494   4.683   8.938  1.00 88.37           C
ATOM   1385  CD1 TRP A 104       6.848   5.000   7.808  1.00 88.37           C
ATOM   1386  HD1 TRP A 104       7.225   4.792   6.806  1.00 88.37           H
ATOM   1387  CD2 TRP A 104       6.641   5.137  10.009  1.00 88.37           C
ATOM   1388  NE1 TRP A 104       5.645   5.624   8.071  1.00 88.37           N
ATOM   1389  HE1 TRP A 104       4.988   5.953   7.393  1.00 88.37           H
ATOM   1390  CE2 TRP A 104       5.515   5.710   9.452  1.00 88.37           C
ATOM   1391  CE3 TRP A 104       6.814   5.066  11.402  1.00 88.37           C
ATOM   1392  HE3 TRP A 104       7.693   4.619  11.866  1.00 88.37           H
ATOM   1393  CZ2 TRP A 104       4.476   6.256  10.215  1.00 88.37           C
ATOM   1394  HZ2 TRP A 104       3.597   6.703   9.751  1.00 88.37           H
ATOM   1395  CZ3 TRP A 104       5.766   5.617  12.150  1.00 88.37           C
ATOM   1396  HZ3 TRP A 104       5.850   5.589  13.237  1.00 88.37           H
ATOM   1397  CH2 TRP A 104       4.627   6.197  11.605  1.00 88.37           C
ATOM   1398  HH2 TRP A 104       3.854   6.604  12.257  1.00 88.37           H
ATOM   1399  HN  TRP A 104      10.041   5.977   8.180  1.00 88.37           H
ATOM   1400  N   ALA A 105      12.108   4.033   9.369  1.00 95.84           N
ATOM   1401  CA  ALA A 105      13.346   3.303   9.584  1.00 95.84           C
ATOM   1402  C   ALA A 105      14.030   3.827  10.848  1.00 95.84           C
ATOM   1403  O   ALA A 105      14.474   3.046  11.688  1.00 95.84           O
ATOM   1404  HA  ALA A 105      13.091   2.253   9.727  1.00 95.84           H
ATOM   1405  CB  ALA A 105      14.235   3.430   8.345  1.00 95.84           C
ATOM   1406 1HB  ALA A 105      13.715   3.017   7.481  1.00 95.84           H
ATOM   1407 2HB  ALA A 105      14.460   4.482   8.166  1.00 95.84           H
ATOM   1408 3HB  ALA A 105      15.163   2.882   8.506  1.00 95.84           H
ATOM   1409  HN  ALA A 105      12.074   4.568   8.525  1.00 95.84           H
ATOM   1410  N   ILE A 106      14.092   5.147  10.945  1.00 92.77           N
ATOM   1411  CA  ILE A 106      14.727   5.785  12.086  1.00 92.77           C
ATOM   1412  C   ILE A 106      13.914   5.487  13.348  1.00 92.77           C
ATOM   1413  O   ILE A 106      14.478   5.144  14.386  1.00 92.77           O
ATOM   1414  HA  ILE A 106      15.716   5.342  12.200  1.00 92.77           H
ATOM   1415  CB  ILE A 106      14.927   7.279  11.822  1.00 92.77           C
ATOM   1416  HB  ILE A 106      13.979   7.695  11.481  1.00 92.77           H
ATOM   1417  CG1 ILE A 106      15.949   7.506  10.707  1.00 92.77           C
ATOM   1418 1HG1 ILE A 106      16.953   7.309  11.083  1.00 92.77           H
ATOM   1419 2HG1 ILE A 106      15.769   6.802   9.894  1.00 92.77           H
ATOM   1420  CG2 ILE A 106      15.307   8.016  13.108  1.00 92.77           C
ATOM   1421 1HG2 ILE A 106      14.514   7.895  13.845  1.00 92.77           H
ATOM   1422 2HG2 ILE A 106      16.236   7.603  13.502  1.00 92.77           H
ATOM   1423 3HG2 ILE A 106      15.444   9.076  12.892  1.00 92.77           H
ATOM   1424  CD1 ILE A 106      15.870   8.939  10.175  1.00 92.77           C
ATOM   1425 1HD1 ILE A 106      14.872   9.124   9.777  1.00 92.77           H
ATOM   1426 2HD1 ILE A 106      16.075   9.639  10.984  1.00 92.77           H
ATOM   1427 3HD1 ILE A 106      16.607   9.073   9.383  1.00 92.77           H
ATOM   1428  HN  ILE A 106      13.721   5.776  10.262  1.00 92.77           H
ATOM   1429  N   ALA A 107      12.604   5.629  13.217  1.00 94.03           N
ATOM   1430  CA  ALA A 107      11.716   5.468  14.355  1.00 94.03           C
ATOM   1431  C   ALA A 107      11.833   4.039  14.891  1.00 94.03           C
ATOM   1432  O   ALA A 107      11.767   3.818  16.099  1.00 94.03           O
ATOM   1433  HA  ALA A 107      12.039   6.164  15.129  1.00 94.03           H
ATOM   1434  CB  ALA A 107      10.285   5.820  13.941  1.00 94.03           C
ATOM   1435 1HB  ALA A 107      10.251   6.853  13.597  1.00 94.03           H
ATOM   1436 2HB  ALA A 107       9.967   5.157  13.136  1.00 94.03           H
ATOM   1437 3HB  ALA A 107       9.620   5.699  14.796  1.00 94.03           H
ATOM   1438  HN  ALA A 107      12.149   5.849  12.354  1.00 94.03           H
ATOM   1439  N   ALA A 108      12.006   3.107  13.965  1.00 93.51           N
ATOM   1440  CA  ALA A 108      12.085   1.701  14.324  1.00 93.51           C
ATOM   1441  C   ALA A 108      13.446   1.419  14.965  1.00 93.51           C
ATOM   1442  O   ALA A 108      13.562   0.550  15.827  1.00 93.51           O
ATOM   1443  HA  ALA A 108      11.301   1.501  15.054  1.00 93.51           H
ATOM   1444  CB  ALA A 108      11.835   0.842  13.083  1.00 93.51           C
ATOM   1445 1HB  ALA A 108      10.845   1.059  12.684  1.00 93.51           H
ATOM   1446 2HB  ALA A 108      12.589   1.067  12.328  1.00 93.51           H
ATOM   1447 3HB  ALA A 108      11.895  -0.212  13.353  1.00 93.51           H
ATOM   1448  HN  ALA A 108      12.090   3.299  12.987  1.00 93.51           H
ATOM   1449  N   ALA A 109      14.441   2.171  14.518  1.00 92.09           N
ATOM   1450  CA  ALA A 109      15.809   1.933  14.946  1.00 92.09           C
ATOM   1451  C   ALA A 109      15.947   2.298  16.426  1.00 92.09           C
ATOM   1452  O   ALA A 109      16.684   1.647  17.164  1.00 92.09           O
ATOM   1453  HA  ALA A 109      16.015   0.869  14.823  1.00 92.09           H
ATOM   1454  CB  ALA A 109      16.768   2.727  14.057  1.00 92.09           C
ATOM   1455 1HB  ALA A 109      16.652   2.408  13.022  1.00 92.09           H
ATOM   1456 2HB  ALA A 109      16.543   3.790  14.139  1.00 92.09           H
ATOM   1457 3HB  ALA A 109      17.794   2.548  14.379  1.00 92.09           H
ATOM   1458  HN  ALA A 109      14.326   2.929  13.876  1.00 92.09           H
ATOM   1459  N   ASP A 110      15.226   3.340  16.814  1.00 83.81           N
ATOM   1460  CA  ASP A 110      15.381   3.903  18.145  1.00 83.81           C
ATOM   1461  C   ASP A 110      14.037   4.460  18.618  1.00 83.81           C
ATOM   1462  O   ASP A 110      13.258   3.754  19.256  1.00 83.81           O
ATOM   1463  HA  ASP A 110      15.732   3.078  18.766  1.00 83.81           H
ATOM   1464  CB  ASP A 110      16.394   5.049  18.143  1.00 83.81           C
ATOM   1465 1HB  ASP A 110      17.322   4.719  17.675  1.00 83.81           H
ATOM   1466 2HB  ASP A 110      16.012   5.876  17.545  1.00 83.81           H
ATOM   1467  CG  ASP A 110      16.679   5.531  19.567  1.00 83.81           C
ATOM   1468  OD1 ASP A 110      16.239   4.828  20.503  1.00 83.81           O
ATOM   1469  OD2 ASP A 110      17.330   6.591  19.688  1.00 83.81           O
ATOM   1470  HN  ASP A 110      14.547   3.796  16.239  1.00 83.81           H
ATOM   1471  N   GLN A 111      13.807   5.722  18.286  1.00 86.66           N
ATOM   1472  CA  GLN A 111      12.571   6.383  18.670  1.00 86.66           C
ATOM   1473  C   GLN A 111      12.211   7.468  17.653  1.00 86.66           C
ATOM   1474  O   GLN A 111      13.002   7.777  16.764  1.00 86.66           O
ATOM   1475  HA  GLN A 111      11.810   5.602  18.663  1.00 86.66           H
ATOM   1476  CB  GLN A 111      12.676   6.967  20.080  1.00 86.66           C
ATOM   1477 1HB  GLN A 111      11.751   7.486  20.333  1.00 86.66           H
ATOM   1478 2HB  GLN A 111      12.797   6.161  20.804  1.00 86.66           H
ATOM   1479  CG  GLN A 111      13.856   7.935  20.186  1.00 86.66           C
ATOM   1480 1HG  GLN A 111      14.784   7.409  19.965  1.00 86.66           H
ATOM   1481 2HG  GLN A 111      13.752   8.724  19.441  1.00 86.66           H
ATOM   1482  CD  GLN A 111      13.935   8.553  21.583  1.00 86.66           C
ATOM   1483  OE1 GLN A 111      12.952   8.663  22.298  1.00 86.66           O
ATOM   1484  NE2 GLN A 111      15.155   8.950  21.932  1.00 86.66           N
ATOM   1485 1HE2 GLN A 111      15.920   8.831  21.298  1.00 86.66           H
ATOM   1486 2HE2 GLN A 111      15.309   9.367  22.827  1.00 86.66           H
ATOM   1487  HN  GLN A 111      14.445   6.289  17.767  1.00 86.66           H
ATOM   1488  N   TRP A 112      11.016   8.016  17.818  1.00 91.88           N
ATOM   1489  CA  TRP A 112      10.572   9.112  16.973  1.00 91.88           C
ATOM   1490  C   TRP A 112      11.343  10.368  17.386  1.00 91.88           C
ATOM   1491  O   TRP A 112      11.168  10.872  18.494  1.00 91.88           O
ATOM   1492  HA  TRP A 112      10.806   8.853  15.941  1.00 91.88           H
ATOM   1493  CB  TRP A 112       9.055   9.288  17.056  1.00 91.88           C
ATOM   1494 1HB  TRP A 112       8.576   8.330  16.850  1.00 91.88           H
ATOM   1495 2HB  TRP A 112       8.786   9.566  18.075  1.00 91.88           H
ATOM   1496  CG  TRP A 112       8.497  10.338  16.092  1.00 91.88           C
ATOM   1497  CD1 TRP A 112       8.195  11.617  16.351  1.00 91.88           C
ATOM   1498  HD1 TRP A 112       8.316  12.091  17.326  1.00 91.88           H
ATOM   1499  CD2 TRP A 112       8.185  10.144  14.697  1.00 91.88           C
ATOM   1500  NE1 TRP A 112       7.713  12.260  15.230  1.00 91.88           N
ATOM   1501  HE1 TRP A 112       7.422  13.216  15.174  1.00 91.88           H
ATOM   1502  CE2 TRP A 112       7.706  11.336  14.191  1.00 91.88           C
ATOM   1503  CE3 TRP A 112       8.302   9.000  13.888  1.00 91.88           C
ATOM   1504  HE3 TRP A 112       8.677   8.048  14.264  1.00 91.88           H
ATOM   1505  CZ2 TRP A 112       7.308  11.499  12.859  1.00 91.88           C
ATOM   1506  HZ2 TRP A 112       6.933  12.451  12.484  1.00 91.88           H
ATOM   1507  CZ3 TRP A 112       7.899   9.179  12.559  1.00 91.88           C
ATOM   1508  HZ3 TRP A 112       7.970   8.323  11.889  1.00 91.88           H
ATOM   1509  CH2 TRP A 112       7.416  10.372  12.035  1.00 91.88           C
ATOM   1510  HH2 TRP A 112       7.122  10.431  10.987  1.00 91.88           H
ATOM   1511  HN  TRP A 112      10.357   7.723  18.511  1.00 91.88           H
ATOM   1512  N   LYS A 113      12.180  10.837  16.471  1.00 84.91           N
ATOM   1513  CA  LYS A 113      13.105  11.912  16.785  1.00 84.91           C
ATOM   1514  C   LYS A 113      12.607  13.210  16.144  1.00 84.91           C
ATOM   1515  O   LYS A 113      13.327  14.207  16.113  1.00 84.91           O
ATOM   1516  HA  LYS A 113      13.103  12.039  17.867  1.00 84.91           H
ATOM   1517  CB  LYS A 113      14.529  11.531  16.375  1.00 84.91           C
ATOM   1518 1HB  LYS A 113      14.568  11.357  15.300  1.00 84.91           H
ATOM   1519 2HB  LYS A 113      15.206  12.358  16.589  1.00 84.91           H
ATOM   1520  CG  LYS A 113      14.995  10.277  17.117  1.00 84.91           C
ATOM   1521 1HG  LYS A 113      14.828  10.400  18.187  1.00 84.91           H
ATOM   1522 2HG  LYS A 113      14.403   9.420  16.798  1.00 84.91           H
ATOM   1523  CD  LYS A 113      16.478  10.005  16.856  1.00 84.91           C
ATOM   1524 1HD  LYS A 113      16.641   9.856  15.789  1.00 84.91           H
ATOM   1525 2HD  LYS A 113      17.068  10.873  17.150  1.00 84.91           H
ATOM   1526  CE  LYS A 113      16.954   8.772  17.628  1.00 84.91           C
ATOM   1527 1HE  LYS A 113      16.748   8.900  18.690  1.00 84.91           H
ATOM   1528 2HE  LYS A 113      16.399   7.894  17.299  1.00 84.91           H
ATOM   1529  NZ  LYS A 113      18.403   8.558  17.419  1.00 84.91           N
ATOM   1530 1HZ  LYS A 113      18.707   7.756  17.960  1.00 84.91           H
ATOM   1531 2HZ  LYS A 113      18.582   8.389  16.435  1.00 84.91           H
ATOM   1532 3HZ  LYS A 113      18.913   9.381  17.718  1.00 84.91           H
ATOM   1533  HN  LYS A 113      12.232  10.495  15.533  1.00 84.91           H
ATOM   1534  N   PHE A 114      11.379  13.155  15.649  1.00 90.11           N
ATOM   1535  CA  PHE A 114      10.835  14.257  14.873  1.00 90.11           C
ATOM   1536  C   PHE A 114       9.680  14.932  15.616  1.00 90.11           C
ATOM   1537  O   PHE A 114       9.198  14.415  16.622  1.00 90.11           O
ATOM   1538  HA  PHE A 114      11.640  14.977  14.726  1.00 90.11           H
ATOM   1539  CB  PHE A 114      10.308  13.665  13.565  1.00 90.11           C
ATOM   1540 1HB  PHE A 114       9.450  13.029  13.784  1.00 90.11           H
ATOM   1541 2HB  PHE A 114       9.950  14.475  12.929  1.00 90.11           H
ATOM   1542  CG  PHE A 114      11.344  12.848  12.789  1.00 90.11           C
ATOM   1543  CD1 PHE A 114      12.293  13.481  12.049  1.00 90.11           C
ATOM   1544  HD1 PHE A 114      12.316  14.570  12.008  1.00 90.11           H
ATOM   1545  CD2 PHE A 114      11.315  11.489  12.840  1.00 90.11           C
ATOM   1546  HD2 PHE A 114      10.554  10.982  13.434  1.00 90.11           H
ATOM   1547  CE1 PHE A 114      13.255  12.723  11.330  1.00 90.11           C
ATOM   1548  HE1 PHE A 114      14.015  13.230  10.736  1.00 90.11           H
ATOM   1549  CE2 PHE A 114      12.277  10.731  12.121  1.00 90.11           C
ATOM   1550  HE2 PHE A 114      12.254   9.642  12.162  1.00 90.11           H
ATOM   1551  CZ  PHE A 114      13.226  11.364  11.381  1.00 90.11           C
ATOM   1552  HZ  PHE A 114      13.964  10.782  10.829  1.00 90.11           H
ATOM   1553  HN  PHE A 114      10.762  12.378  15.770  1.00 90.11           H
ATOM   1554  N   GLN A 115       9.270  16.077  15.090  1.00 82.65           N
ATOM   1555  CA  GLN A 115       8.206  16.847  15.711  1.00 82.65           C
ATOM   1556  C   GLN A 115       6.854  16.171  15.476  1.00 82.65           C
ATOM   1557  O   GLN A 115       6.732  15.302  14.614  1.00 82.65           O
ATOM   1558  HA  GLN A 115       8.437  16.853  16.777  1.00 82.65           H
ATOM   1559  CB  GLN A 115       8.197  18.287  15.193  1.00 82.65           C
ATOM   1560 1HB  GLN A 115       8.121  18.285  14.106  1.00 82.65           H
ATOM   1561 2HB  GLN A 115       7.319  18.808  15.573  1.00 82.65           H
ATOM   1562  CG  GLN A 115       9.464  19.031  15.620  1.00 82.65           C
ATOM   1563 1HG  GLN A 115       9.575  18.976  16.703  1.00 82.65           H
ATOM   1564 2HG  GLN A 115      10.338  18.547  15.185  1.00 82.65           H
ATOM   1565  CD  GLN A 115       9.413  20.496  15.180  1.00 82.65           C
ATOM   1566  OE1 GLN A 115       8.525  20.925  14.463  1.00 82.65           O
ATOM   1567  NE2 GLN A 115      10.414  21.236  15.649  1.00 82.65           N
ATOM   1568 1HE2 GLN A 115      11.111  20.822  16.233  1.00 82.65           H
ATOM   1569 2HE2 GLN A 115      10.469  22.207  15.417  1.00 82.65           H
ATOM   1570  HN  GLN A 115       9.651  16.478  14.257  1.00 82.65           H
ATOM   1571  N   THR A 116       5.872  16.595  16.258  1.00 88.99           N
ATOM   1572  CA  THR A 116       4.533  16.043  16.144  1.00 88.99           C
ATOM   1573  C   THR A 116       3.987  16.256  14.731  1.00 88.99           C
ATOM   1574  O   THR A 116       3.316  15.384  14.183  1.00 88.99           O
ATOM   1575  HA  THR A 116       4.590  14.967  16.306  1.00 88.99           H
ATOM   1576  CB  THR A 116       3.666  16.678  17.233  1.00 88.99           C
ATOM   1577  HB  THR A 116       3.443  17.718  16.995  1.00 88.99           H
ATOM   1578  OG1 THR A 116       4.404  16.466  18.433  1.00 88.99           O
ATOM   1579  HG1 THR A 116       4.063  17.068  19.155  1.00 88.99           H
ATOM   1580  CG2 THR A 116       2.359  15.915  17.459  1.00 88.99           C
ATOM   1581 1HG2 THR A 116       2.583  14.893  17.763  1.00 88.99           H
ATOM   1582 2HG2 THR A 116       1.781  15.901  16.535  1.00 88.99           H
ATOM   1583 3HG2 THR A 116       1.782  16.408  18.242  1.00 88.99           H
ATOM   1584  HN  THR A 116       5.980  17.301  16.958  1.00 88.99           H
ATOM   1585  N   PHE A 117       4.296  17.422  14.181  1.00 92.16           N
ATOM   1586  CA  PHE A 117       3.837  17.764  12.846  1.00 92.16           C
ATOM   1587  C   PHE A 117       4.262  16.702  11.830  1.00 92.16           C
ATOM   1588  O   PHE A 117       3.455  16.258  11.015  1.00 92.16           O
ATOM   1589  HA  PHE A 117       2.748  17.815  12.881  1.00 92.16           H
ATOM   1590  CB  PHE A 117       4.490  19.097  12.476  1.00 92.16           C
ATOM   1591 1HB  PHE A 117       4.181  19.854  13.197  1.00 92.16           H
ATOM   1592 2HB  PHE A 117       5.572  18.997  12.564  1.00 92.16           H
ATOM   1593  CG  PHE A 117       4.152  19.587  11.067  1.00 92.16           C
ATOM   1594  CD1 PHE A 117       5.081  19.507  10.077  1.00 92.16           C
ATOM   1595  HD1 PHE A 117       6.068  19.094  10.288  1.00 92.16           H
ATOM   1596  CD2 PHE A 117       2.921  20.102  10.803  1.00 92.16           C
ATOM   1597  HD2 PHE A 117       2.176  20.166  11.596  1.00 92.16           H
ATOM   1598  CE1 PHE A 117       4.767  19.962   8.769  1.00 92.16           C
ATOM   1599  HE1 PHE A 117       5.512  19.898   7.976  1.00 92.16           H
ATOM   1600  CE2 PHE A 117       2.606  20.556   9.495  1.00 92.16           C
ATOM   1601  HE2 PHE A 117       1.620  20.969   9.284  1.00 92.16           H
ATOM   1602  CZ  PHE A 117       3.536  20.477   8.506  1.00 92.16           C
ATOM   1603  HZ  PHE A 117       3.295  20.825   7.502  1.00 92.16           H
ATOM   1604  HN  PHE A 117       4.848  18.123  14.631  1.00 92.16           H
ATOM   1605  N   MET A 118       5.530  16.326  11.911  1.00 89.95           N
ATOM   1606  CA  MET A 118       6.077  15.337  10.998  1.00 89.95           C
ATOM   1607  C   MET A 118       5.400  13.979  11.190  1.00 89.95           C
ATOM   1608  O   MET A 118       5.249  13.216  10.237  1.00 89.95           O
ATOM   1609  HA  MET A 118       5.869  15.716   9.997  1.00 89.95           H
ATOM   1610  CB  MET A 118       7.582  15.196  11.239  1.00 89.95           C
ATOM   1611 1HB  MET A 118       7.771  15.055  12.303  1.00 89.95           H
ATOM   1612 2HB  MET A 118       7.954  14.308  10.728  1.00 89.95           H
ATOM   1613  CG  MET A 118       8.334  16.432  10.740  1.00 89.95           C
ATOM   1614 1HG  MET A 118       8.053  17.303  11.332  1.00 89.95           H
ATOM   1615 2HG  MET A 118       9.407  16.291  10.870  1.00 89.95           H
ATOM   1616  SD  MET A 118       7.962  16.720   9.018  1.00 89.95           S
ATOM   1617  CE  MET A 118       8.651  15.238   8.300  1.00 89.95           C
ATOM   1618 1HE  MET A 118       9.718  15.189   8.521  1.00 89.95           H
ATOM   1619 2HE  MET A 118       8.153  14.364   8.721  1.00 89.95           H
ATOM   1620 3HE  MET A 118       8.504  15.255   7.220  1.00 89.95           H
ATOM   1621  HN  MET A 118       6.177  16.683  12.584  1.00 89.95           H
ATOM   1622  N   CYS A 119       5.011  13.717  12.430  1.00 94.54           N
ATOM   1623  CA  CYS A 119       4.294  12.494  12.747  1.00 94.54           C
ATOM   1624  C   CYS A 119       2.980  12.490  11.964  1.00 94.54           C
ATOM   1625  O   CYS A 119       2.631  11.493  11.334  1.00 94.54           O
ATOM   1626  HA  CYS A 119       4.933  11.667  12.435  1.00 94.54           H
ATOM   1627  CB  CYS A 119       4.062  12.348  14.252  1.00 94.54           C
ATOM   1628 1HB  CYS A 119       5.017  12.250  14.768  1.00 94.54           H
ATOM   1629 2HB  CYS A 119       3.580  13.245  14.642  1.00 94.54           H
ATOM   1630  SG  CYS A 119       3.019  10.882  14.586  1.00 94.54           S
ATOM   1631  HN  CYS A 119       5.177  14.324  13.207  1.00 94.54           H
ATOM   1632  N   LYS A 120       2.286  13.617  12.029  1.00 92.48           N
ATOM   1633  CA  LYS A 120       1.011  13.752  11.345  1.00 92.48           C
ATOM   1634  C   LYS A 120       1.217  13.537   9.845  1.00 92.48           C
ATOM   1635  O   LYS A 120       0.478  12.781   9.215  1.00 92.48           O
ATOM   1636  HA  LYS A 120       0.355  12.967  11.720  1.00 92.48           H
ATOM   1637  CB  LYS A 120       0.357  15.092  11.690  1.00 92.48           C
ATOM   1638 1HB  LYS A 120       1.074  15.899  11.544  1.00 92.48           H
ATOM   1639 2HB  LYS A 120      -0.475  15.279  11.012  1.00 92.48           H
ATOM   1640  CG  LYS A 120      -0.143  15.102  13.136  1.00 92.48           C
ATOM   1641 1HG  LYS A 120      -0.910  14.337  13.264  1.00 92.48           H
ATOM   1642 2HG  LYS A 120       0.675  14.849  13.809  1.00 92.48           H
ATOM   1643  CD  LYS A 120      -0.714  16.471  13.509  1.00 92.48           C
ATOM   1644 1HD  LYS A 120       0.064  17.229  13.423  1.00 92.48           H
ATOM   1645 2HD  LYS A 120      -1.503  16.744  12.808  1.00 92.48           H
ATOM   1646  CE  LYS A 120      -1.271  16.463  14.934  1.00 92.48           C
ATOM   1647 1HE  LYS A 120      -0.580  15.944  15.598  1.00 92.48           H
ATOM   1648 2HE  LYS A 120      -1.359  17.485  15.302  1.00 92.48           H
ATOM   1649  NZ  LYS A 120      -2.594  15.801  14.970  1.00 92.48           N
ATOM   1650 1HZ  LYS A 120      -3.080  16.062  15.821  1.00 92.48           H
ATOM   1651 2HZ  LYS A 120      -3.140  16.093  14.166  1.00 92.48           H
ATOM   1652 3HZ  LYS A 120      -2.470  14.795  14.946  1.00 92.48           H
ATOM   1653  HN  LYS A 120       2.581  14.427  12.537  1.00 92.48           H
ATOM   1654  N   VAL A 121       2.225  14.214   9.315  1.00 94.53           N
ATOM   1655  CA  VAL A 121       2.466  14.198   7.882  1.00 94.53           C
ATOM   1656  C   VAL A 121       2.781  12.768   7.438  1.00 94.53           C
ATOM   1657  O   VAL A 121       2.191  12.267   6.483  1.00 94.53           O
ATOM   1658  HA  VAL A 121       1.549  14.524   7.390  1.00 94.53           H
ATOM   1659  CB  VAL A 121       3.573  15.192   7.527  1.00 94.53           C
ATOM   1660  HB  VAL A 121       4.435  14.975   8.158  1.00 94.53           H
ATOM   1661  CG1 VAL A 121       4.007  15.032   6.068  1.00 94.53           C
ATOM   1662 1HG1 VAL A 121       4.382  14.020   5.910  1.00 94.53           H
ATOM   1663 2HG1 VAL A 121       3.154  15.210   5.414  1.00 94.53           H
ATOM   1664 3HG1 VAL A 121       4.795  15.750   5.842  1.00 94.53           H
ATOM   1665  CG2 VAL A 121       3.133  16.629   7.812  1.00 94.53           C
ATOM   1666 1HG2 VAL A 121       2.249  16.863   7.218  1.00 94.53           H
ATOM   1667 2HG2 VAL A 121       2.896  16.733   8.871  1.00 94.53           H
ATOM   1668 3HG2 VAL A 121       3.938  17.315   7.551  1.00 94.53           H
ATOM   1669  HN  VAL A 121       2.869  14.765   9.845  1.00 94.53           H
ATOM   1670  N   VAL A 122       3.712  12.153   8.152  1.00 93.95           N
ATOM   1671  CA  VAL A 122       4.246  10.867   7.736  1.00 93.95           C
ATOM   1672  C   VAL A 122       3.128   9.823   7.759  1.00 93.95           C
ATOM   1673  O   VAL A 122       2.974   9.052   6.813  1.00 93.95           O
ATOM   1674  HA  VAL A 122       4.604  10.975   6.712  1.00 93.95           H
ATOM   1675  CB  VAL A 122       5.438  10.486   8.617  1.00 93.95           C
ATOM   1676  HB  VAL A 122       5.127  10.572   9.658  1.00 93.95           H
ATOM   1677  CG1 VAL A 122       5.859   9.036   8.371  1.00 93.95           C
ATOM   1678 1HG1 VAL A 122       5.027   8.371   8.603  1.00 93.95           H
ATOM   1679 2HG1 VAL A 122       6.143   8.912   7.326  1.00 93.95           H
ATOM   1680 3HG1 VAL A 122       6.708   8.791   9.010  1.00 93.95           H
ATOM   1681  CG2 VAL A 122       6.611  11.443   8.396  1.00 93.95           C
ATOM   1682 1HG2 VAL A 122       6.921  11.403   7.352  1.00 93.95           H
ATOM   1683 2HG2 VAL A 122       6.303  12.458   8.645  1.00 93.95           H
ATOM   1684 3HG2 VAL A 122       7.444  11.149   9.034  1.00 93.95           H
ATOM   1685  HN  VAL A 122       4.099  12.517   8.999  1.00 93.95           H
ATOM   1686  N   ASN A 123       2.375   9.833   8.850  1.00 92.18           N
ATOM   1687  CA  ASN A 123       1.273   8.899   9.006  1.00 92.18           C
ATOM   1688  C   ASN A 123       0.252   9.130   7.891  1.00 92.18           C
ATOM   1689  O   ASN A 123      -0.247   8.178   7.294  1.00 92.18           O
ATOM   1690  HA  ASN A 123       1.727   7.909   8.957  1.00 92.18           H
ATOM   1691  CB  ASN A 123       0.564   9.104  10.347  1.00 92.18           C
ATOM   1692 1HB  ASN A 123       0.684  10.138  10.671  1.00 92.18           H
ATOM   1693 2HB  ASN A 123      -0.505   8.930  10.227  1.00 92.18           H
ATOM   1694  CG  ASN A 123       1.124   8.160  11.413  1.00 92.18           C
ATOM   1695  OD1 ASN A 123       1.868   7.235  11.132  1.00 92.18           O
ATOM   1696  ND2 ASN A 123       0.726   8.445  12.650  1.00 92.18           N
ATOM   1697 1HD2 ASN A 123       0.114   9.219  12.812  1.00 92.18           H
ATOM   1698 2HD2 ASN A 123       1.038   7.885  13.417  1.00 92.18           H
ATOM   1699  HN  ASN A 123       2.509  10.462   9.616  1.00 92.18           H
ATOM   1700  N   SER A 124      -0.029  10.401   7.643  1.00 93.43           N
ATOM   1701  CA  SER A 124      -1.046  10.768   6.673  1.00 93.43           C
ATOM   1702  C   SER A 124      -0.606  10.345   5.269  1.00 93.43           C
ATOM   1703  O   SER A 124      -1.397   9.790   4.508  1.00 93.43           O
ATOM   1704  HA  SER A 124      -1.941  10.224   6.973  1.00 93.43           H
ATOM   1705  CB  SER A 124      -1.327  12.271   6.711  1.00 93.43           C
ATOM   1706 1HB  SER A 124      -0.431  12.815   6.411  1.00 93.43           H
ATOM   1707 2HB  SER A 124      -2.104  12.513   5.985  1.00 93.43           H
ATOM   1708  OG  SER A 124      -1.735  12.706   8.005  1.00 93.43           O
ATOM   1709  HG  SER A 124      -1.035  13.297   8.404  1.00 93.43           H
ATOM   1710  HN  SER A 124       0.424  11.172   8.092  1.00 93.43           H
ATOM   1711  N   MET A 125       0.654  10.625   4.969  1.00 87.64           N
ATOM   1712  CA  MET A 125       1.206  10.285   3.669  1.00 87.64           C
ATOM   1713  C   MET A 125       1.103   8.781   3.406  1.00 87.64           C
ATOM   1714  O   MET A 125       0.651   8.364   2.340  1.00 87.64           O
ATOM   1715  HA  MET A 125       0.604  10.830   2.943  1.00 87.64           H
ATOM   1716  CB  MET A 125       2.674  10.714   3.610  1.00 87.64           C
ATOM   1717 1HB  MET A 125       3.174  10.440   4.539  1.00 87.64           H
ATOM   1718 2HB  MET A 125       3.180  10.180   2.806  1.00 87.64           H
ATOM   1719  CG  MET A 125       2.796  12.222   3.384  1.00 87.64           C
ATOM   1720 1HG  MET A 125       2.251  12.509   2.485  1.00 87.64           H
ATOM   1721 2HG  MET A 125       2.343  12.760   4.217  1.00 87.64           H
ATOM   1722  SD  MET A 125       4.514  12.679   3.227  1.00 87.64           S
ATOM   1723  CE  MET A 125       4.872  11.989   1.620  1.00 87.64           C
ATOM   1724 1HE  MET A 125       4.700  10.913   1.639  1.00 87.64           H
ATOM   1725 2HE  MET A 125       4.221  12.447   0.874  1.00 87.64           H
ATOM   1726 3HE  MET A 125       5.913  12.186   1.363  1.00 87.64           H
ATOM   1727  HN  MET A 125       1.291  11.074   5.595  1.00 87.64           H
ATOM   1728  N   TYR A 126       1.529   8.009   4.394  1.00 88.83           N
ATOM   1729  CA  TYR A 126       1.498   6.561   4.279  1.00 88.83           C
ATOM   1730  C   TYR A 126       0.084   6.065   3.968  1.00 88.83           C
ATOM   1731  O   TYR A 126      -0.107   5.245   3.071  1.00 88.83           O
ATOM   1732  HA  TYR A 126       2.163   6.274   3.464  1.00 88.83           H
ATOM   1733  CB  TYR A 126       1.927   6.019   5.644  1.00 88.83           C
ATOM   1734 1HB  TYR A 126       2.994   6.199   5.776  1.00 88.83           H
ATOM   1735 2HB  TYR A 126       1.411   6.579   6.424  1.00 88.83           H
ATOM   1736  CG  TYR A 126       1.648   4.528   5.838  1.00 88.83           C
ATOM   1737  CD1 TYR A 126       0.590   4.120   6.624  1.00 88.83           C
ATOM   1738  HD1 TYR A 126      -0.047   4.861   7.108  1.00 88.83           H
ATOM   1739  CD2 TYR A 126       2.454   3.590   5.226  1.00 88.83           C
ATOM   1740  HD2 TYR A 126       3.290   3.912   4.604  1.00 88.83           H
ATOM   1741  CE1 TYR A 126       0.327   2.716   6.807  1.00 88.83           C
ATOM   1742  HE1 TYR A 126      -0.505   2.380   7.425  1.00 88.83           H
ATOM   1743  CE2 TYR A 126       2.192   2.186   5.408  1.00 88.83           C
ATOM   1744  HE2 TYR A 126       2.821   1.434   4.930  1.00 88.83           H
ATOM   1745  CZ  TYR A 126       1.141   1.818   6.189  1.00 88.83           C
ATOM   1746  OH  TYR A 126       0.893   0.492   6.361  1.00 88.83           O
ATOM   1747  HH  TYR A 126       1.122  -0.010   5.527  1.00 88.83           H
ATOM   1748  HN  TYR A 126       1.889   8.356   5.260  1.00 88.83           H
ATOM   1749  N   LYS A 127      -0.870   6.583   4.727  1.00 87.19           N
ATOM   1750  CA  LYS A 127      -2.234   6.088   4.656  1.00 87.19           C
ATOM   1751  C   LYS A 127      -2.832   6.446   3.294  1.00 87.19           C
ATOM   1752  O   LYS A 127      -3.483   5.616   2.661  1.00 87.19           O
ATOM   1753  HA  LYS A 127      -2.192   5.002   4.740  1.00 87.19           H
ATOM   1754  CB  LYS A 127      -3.053   6.603   5.842  1.00 87.19           C
ATOM   1755 1HB  LYS A 127      -2.489   6.468   6.765  1.00 87.19           H
ATOM   1756 2HB  LYS A 127      -3.229   7.673   5.730  1.00 87.19           H
ATOM   1757  CG  LYS A 127      -4.392   5.869   5.944  1.00 87.19           C
ATOM   1758 1HG  LYS A 127      -5.059   6.414   6.611  1.00 87.19           H
ATOM   1759 2HG  LYS A 127      -4.871   5.842   4.965  1.00 87.19           H
ATOM   1760  CD  LYS A 127      -4.197   4.442   6.461  1.00 87.19           C
ATOM   1761 1HD  LYS A 127      -3.727   3.832   5.689  1.00 87.19           H
ATOM   1762 2HD  LYS A 127      -3.520   4.451   7.316  1.00 87.19           H
ATOM   1763  CE  LYS A 127      -5.534   3.819   6.868  1.00 87.19           C
ATOM   1764 1HE  LYS A 127      -6.350   4.489   6.601  1.00 87.19           H
ATOM   1765 2HE  LYS A 127      -5.691   2.891   6.319  1.00 87.19           H
ATOM   1766  NZ  LYS A 127      -5.559   3.553   8.324  1.00 87.19           N
ATOM   1767 1HZ  LYS A 127      -6.422   3.078   8.565  1.00 87.19           H
ATOM   1768 2HZ  LYS A 127      -4.770   2.967   8.574  1.00 87.19           H
ATOM   1769 3HZ  LYS A 127      -5.503   4.430   8.829  1.00 87.19           H
ATOM   1770  HN  LYS A 127      -0.724   7.327   5.380  1.00 87.19           H
ATOM   1771  N   MET A 128      -2.590   7.682   2.884  1.00 87.90           N
ATOM   1772  CA  MET A 128      -3.135   8.175   1.630  1.00 87.90           C
ATOM   1773  C   MET A 128      -2.619   7.353   0.447  1.00 87.90           C
ATOM   1774  O   MET A 128      -3.388   6.984  -0.439  1.00 87.90           O
ATOM   1775  HA  MET A 128      -4.216   8.062   1.716  1.00 87.90           H
ATOM   1776  CB  MET A 128      -2.742   9.642   1.443  1.00 87.90           C
ATOM   1777 1HB  MET A 128      -3.048  10.218   2.317  1.00 87.90           H
ATOM   1778 2HB  MET A 128      -1.658   9.725   1.370  1.00 87.90           H
ATOM   1779  CG  MET A 128      -3.390  10.227   0.187  1.00 87.90           C
ATOM   1780 1HG  MET A 128      -3.035   9.696  -0.696  1.00 87.90           H
ATOM   1781 2HG  MET A 128      -4.471  10.091   0.228  1.00 87.90           H
ATOM   1782  SD  MET A 128      -3.000  11.964   0.052  1.00 87.90           S
ATOM   1783  CE  MET A 128      -1.255  11.862  -0.312  1.00 87.90           C
ATOM   1784 1HE  MET A 128      -0.742  11.355   0.506  1.00 87.90           H
ATOM   1785 2HE  MET A 128      -1.109  11.302  -1.235  1.00 87.90           H
ATOM   1786 3HE  MET A 128      -0.849  12.867  -0.428  1.00 87.90           H
ATOM   1787  HN  MET A 128      -2.034   8.341   3.390  1.00 87.90           H
ATOM   1788  N   ASN A 129      -1.321   7.091   0.472  1.00 85.45           N
ATOM   1789  CA  ASN A 129      -0.670   6.429  -0.646  1.00 85.45           C
ATOM   1790  C   ASN A 129      -1.042   4.945  -0.642  1.00 85.45           C
ATOM   1791  O   ASN A 129      -1.133   4.321  -1.698  1.00 85.45           O
ATOM   1792  HA  ASN A 129      -1.030   6.947  -1.535  1.00 85.45           H
ATOM   1793  CB  ASN A 129       0.853   6.534  -0.538  1.00 85.45           C
ATOM   1794 1HB  ASN A 129       1.179   6.164   0.434  1.00 85.45           H
ATOM   1795 2HB  ASN A 129       1.320   5.902  -1.292  1.00 85.45           H
ATOM   1796  CG  ASN A 129       1.317   7.981  -0.719  1.00 85.45           C
ATOM   1797  OD1 ASN A 129       0.838   8.711  -1.571  1.00 85.45           O
ATOM   1798  ND2 ASN A 129       2.273   8.353   0.127  1.00 85.45           N
ATOM   1799 1HD2 ASN A 129       2.623   7.704   0.803  1.00 85.45           H
ATOM   1800 2HD2 ASN A 129       2.643   9.281   0.087  1.00 85.45           H
ATOM   1801  HN  ASN A 129      -0.718   7.322   1.235  1.00 85.45           H
ATOM   1802  N   PHE A 130      -1.248   4.423   0.559  1.00 88.93           N
ATOM   1803  CA  PHE A 130      -1.688   3.047   0.711  1.00 88.93           C
ATOM   1804  C   PHE A 130      -2.953   2.782  -0.108  1.00 88.93           C
ATOM   1805  O   PHE A 130      -2.994   1.851  -0.911  1.00 88.93           O
ATOM   1806  HA  PHE A 130      -0.883   2.408   0.348  1.00 88.93           H
ATOM   1807  CB  PHE A 130      -2.001   2.838   2.194  1.00 88.93           C
ATOM   1808 1HB  PHE A 130      -1.076   2.917   2.765  1.00 88.93           H
ATOM   1809 2HB  PHE A 130      -2.654   3.642   2.533  1.00 88.93           H
ATOM   1810  CG  PHE A 130      -2.664   1.495   2.507  1.00 88.93           C
ATOM   1811  CD1 PHE A 130      -4.010   1.428   2.693  1.00 88.93           C
ATOM   1812  HD1 PHE A 130      -4.616   2.331   2.619  1.00 88.93           H
ATOM   1813  CD2 PHE A 130      -1.908   0.369   2.599  1.00 88.93           C
ATOM   1814  HD2 PHE A 130      -0.829   0.423   2.450  1.00 88.93           H
ATOM   1815  CE1 PHE A 130      -4.625   0.182   2.984  1.00 88.93           C
ATOM   1816  HE1 PHE A 130      -5.703   0.128   3.133  1.00 88.93           H
ATOM   1817  CE2 PHE A 130      -2.523  -0.878   2.890  1.00 88.93           C
ATOM   1818  HE2 PHE A 130      -1.917  -1.780   2.964  1.00 88.93           H
ATOM   1819  CZ  PHE A 130      -3.868  -0.945   3.076  1.00 88.93           C
ATOM   1820  HZ  PHE A 130      -4.341  -1.902   3.299  1.00 88.93           H
ATOM   1821  HN  PHE A 130      -1.119   4.922   1.415  1.00 88.93           H
ATOM   1822  N   TYR A 131      -3.955   3.618   0.124  1.00 93.36           N
ATOM   1823  CA  TYR A 131      -5.224   3.475  -0.568  1.00 93.36           C
ATOM   1824  C   TYR A 131      -5.074   3.785  -2.059  1.00 93.36           C
ATOM   1825  O   TYR A 131      -5.627   3.081  -2.902  1.00 93.36           O
ATOM   1826  HA  TYR A 131      -5.557   2.444  -0.451  1.00 93.36           H
ATOM   1827  CB  TYR A 131      -6.166   4.503   0.062  1.00 93.36           C
ATOM   1828 1HB  TYR A 131      -5.636   5.449   0.170  1.00 93.36           H
ATOM   1829 2HB  TYR A 131      -7.000   4.681  -0.618  1.00 93.36           H
ATOM   1830  CG  TYR A 131      -6.720   4.086   1.426  1.00 93.36           C
ATOM   1831  CD1 TYR A 131      -7.401   2.893   1.559  1.00 93.36           C
ATOM   1832  HD1 TYR A 131      -7.545   2.248   0.692  1.00 93.36           H
ATOM   1833  CD2 TYR A 131      -6.537   4.903   2.523  1.00 93.36           C
ATOM   1834  HD2 TYR A 131      -5.999   5.845   2.418  1.00 93.36           H
ATOM   1835  CE1 TYR A 131      -7.921   2.501   2.843  1.00 93.36           C
ATOM   1836  HE1 TYR A 131      -8.461   1.561   2.962  1.00 93.36           H
ATOM   1837  CE2 TYR A 131      -7.058   4.510   3.807  1.00 93.36           C
ATOM   1838  HE2 TYR A 131      -6.921   5.146   4.682  1.00 93.36           H
ATOM   1839  CZ  TYR A 131      -7.724   3.328   3.904  1.00 93.36           C
ATOM   1840  OH  TYR A 131      -8.216   2.958   5.116  1.00 93.36           O
ATOM   1841  HH  TYR A 131      -8.302   3.758   5.709  1.00 93.36           H
ATOM   1842  HN  TYR A 131      -3.909   4.380   0.770  1.00 93.36           H
ATOM   1843  N   SER A 132      -4.323   4.840  -2.338  1.00 93.11           N
ATOM   1844  CA  SER A 132      -4.178   5.316  -3.704  1.00 93.11           C
ATOM   1845  C   SER A 132      -3.590   4.210  -4.583  1.00 93.11           C
ATOM   1846  O   SER A 132      -4.070   3.971  -5.689  1.00 93.11           O
ATOM   1847  HA  SER A 132      -5.187   5.568  -4.030  1.00 93.11           H
ATOM   1848  CB  SER A 132      -3.297   6.565  -3.762  1.00 93.11           C
ATOM   1849 1HB  SER A 132      -2.308   6.330  -3.368  1.00 93.11           H
ATOM   1850 2HB  SER A 132      -3.163   6.867  -4.800  1.00 93.11           H
ATOM   1851  OG  SER A 132      -3.856   7.647  -3.022  1.00 93.11           O
ATOM   1852  HG  SER A 132      -3.470   7.667  -2.099  1.00 93.11           H
ATOM   1853  HN  SER A 132      -3.819   5.366  -1.652  1.00 93.11           H
ATOM   1854  N   CYS A 133      -2.557   3.567  -4.058  1.00 92.55           N
ATOM   1855  CA  CYS A 133      -1.851   2.544  -4.811  1.00 92.55           C
ATOM   1856  C   CYS A 133      -2.845   1.434  -5.161  1.00 92.55           C
ATOM   1857  O   CYS A 133      -2.963   1.046  -6.322  1.00 92.55           O
ATOM   1858  HA  CYS A 133      -1.474   3.024  -5.713  1.00 92.55           H
ATOM   1859  CB  CYS A 133      -0.644   2.007  -4.040  1.00 92.55           C
ATOM   1860 1HB  CYS A 133      -0.941   1.728  -3.029  1.00 92.55           H
ATOM   1861 2HB  CYS A 133      -0.267   1.104  -4.521  1.00 92.55           H
ATOM   1862  SG  CYS A 133       0.673   3.276  -3.976  1.00 92.55           S
ATOM   1863  HG  CYS A 133       0.161   3.955  -2.953  1.00 92.55           H
ATOM   1864  HN  CYS A 133      -2.204   3.734  -3.137  1.00 92.55           H
ATOM   1865  N   VAL A 134      -3.532   0.954  -4.135  1.00 90.68           N
ATOM   1866  CA  VAL A 134      -4.351  -0.238  -4.276  1.00 90.68           C
ATOM   1867  C   VAL A 134      -5.536   0.067  -5.194  1.00 90.68           C
ATOM   1868  O   VAL A 134      -5.935  -0.772  -6.000  1.00 90.68           O
ATOM   1869  HA  VAL A 134      -3.735  -1.007  -4.742  1.00 90.68           H
ATOM   1870  CB  VAL A 134      -4.778  -0.745  -2.897  1.00 90.68           C
ATOM   1871  HB  VAL A 134      -5.405   0.020  -2.438  1.00 90.68           H
ATOM   1872  CG1 VAL A 134      -5.610  -2.024  -3.016  1.00 90.68           C
ATOM   1873 1HG1 VAL A 134      -6.504  -1.823  -3.607  1.00 90.68           H
ATOM   1874 2HG1 VAL A 134      -5.018  -2.798  -3.505  1.00 90.68           H
ATOM   1875 3HG1 VAL A 134      -5.900  -2.363  -2.022  1.00 90.68           H
ATOM   1876  CG2 VAL A 134      -3.564  -0.963  -1.992  1.00 90.68           C
ATOM   1877 1HG2 VAL A 134      -2.901  -1.700  -2.445  1.00 90.68           H
ATOM   1878 2HG2 VAL A 134      -3.029  -0.022  -1.868  1.00 90.68           H
ATOM   1879 3HG2 VAL A 134      -3.896  -1.324  -1.019  1.00 90.68           H
ATOM   1880  HN  VAL A 134      -3.536   1.364  -3.223  1.00 90.68           H
ATOM   1881  N   LEU A 135      -6.066   1.272  -5.042  1.00 94.37           N
ATOM   1882  CA  LEU A 135      -7.211   1.691  -5.832  1.00 94.37           C
ATOM   1883  C   LEU A 135      -6.788   1.844  -7.294  1.00 94.37           C
ATOM   1884  O   LEU A 135      -7.568   1.563  -8.203  1.00 94.37           O
ATOM   1885  HA  LEU A 135      -7.959   0.900  -5.770  1.00 94.37           H
ATOM   1886  CB  LEU A 135      -7.839   2.954  -5.238  1.00 94.37           C
ATOM   1887 1HB  LEU A 135      -7.054   3.699  -5.107  1.00 94.37           H
ATOM   1888 2HB  LEU A 135      -8.545   3.360  -5.963  1.00 94.37           H
ATOM   1889  CG  LEU A 135      -8.565   2.778  -3.903  1.00 94.37           C
ATOM   1890  HG  LEU A 135      -7.868   2.337  -3.191  1.00 94.37           H
ATOM   1891  CD1 LEU A 135      -8.999   4.130  -3.333  1.00 94.37           C
ATOM   1892 1HD1 LEU A 135      -8.121   4.756  -3.173  1.00 94.37           H
ATOM   1893 2HD1 LEU A 135      -9.673   4.621  -4.035  1.00 94.37           H
ATOM   1894 3HD1 LEU A 135      -9.513   3.976  -2.384  1.00 94.37           H
ATOM   1895  CD2 LEU A 135      -9.742   1.810  -4.042  1.00 94.37           C
ATOM   1896 1HD2 LEU A 135     -10.448   2.200  -4.776  1.00 94.37           H
ATOM   1897 2HD2 LEU A 135      -9.376   0.838  -4.372  1.00 94.37           H
ATOM   1898 3HD2 LEU A 135     -10.241   1.704  -3.079  1.00 94.37           H
ATOM   1899  HN  LEU A 135      -5.727   1.954  -4.394  1.00 94.37           H
ATOM   1900  N   LEU A 136      -5.553   2.288  -7.476  1.00 94.33           N
ATOM   1901  CA  LEU A 136      -5.011   2.467  -8.812  1.00 94.33           C
ATOM   1902  C   LEU A 136      -4.815   1.098  -9.466  1.00 94.33           C
ATOM   1903  O   LEU A 136      -5.141   0.913 -10.637  1.00 94.33           O
ATOM   1904  HA  LEU A 136      -5.748   3.024  -9.392  1.00 94.33           H
ATOM   1905  CB  LEU A 136      -3.738   3.315  -8.765  1.00 94.33           C
ATOM   1906 1HB  LEU A 136      -3.114   2.952  -7.948  1.00 94.33           H
ATOM   1907 2HB  LEU A 136      -3.182   3.150  -9.688  1.00 94.33           H
ATOM   1908  CG  LEU A 136      -3.941   4.820  -8.586  1.00 94.33           C
ATOM   1909  HG  LEU A 136      -4.633   4.976  -7.758  1.00 94.33           H
ATOM   1910  CD1 LEU A 136      -2.627   5.510  -8.212  1.00 94.33           C
ATOM   1911 1HD1 LEU A 136      -2.252   5.094  -7.277  1.00 94.33           H
ATOM   1912 2HD1 LEU A 136      -1.894   5.348  -9.002  1.00 94.33           H
ATOM   1913 3HD1 LEU A 136      -2.800   6.579  -8.091  1.00 94.33           H
ATOM   1914  CD2 LEU A 136      -4.579   5.440  -9.831  1.00 94.33           C
ATOM   1915 1HD2 LEU A 136      -3.932   5.274 -10.692  1.00 94.33           H
ATOM   1916 2HD2 LEU A 136      -5.549   4.976 -10.011  1.00 94.33           H
ATOM   1917 3HD2 LEU A 136      -4.712   6.511  -9.677  1.00 94.33           H
ATOM   1918  HN  LEU A 136      -4.928   2.524  -6.732  1.00 94.33           H
ATOM   1919  N   ILE A 137      -4.282   0.174  -8.680  1.00 91.71           N
ATOM   1920  CA  ILE A 137      -4.052  -1.177  -9.163  1.00 91.71           C
ATOM   1921  C   ILE A 137      -5.381  -1.787  -9.614  1.00 91.71           C
ATOM   1922  O   ILE A 137      -5.445  -2.448 -10.649  1.00 91.71           O
ATOM   1923  HA  ILE A 137      -3.393  -1.107 -10.028  1.00 91.71           H
ATOM   1924  CB  ILE A 137      -3.322  -2.007  -8.105  1.00 91.71           C
ATOM   1925  HB  ILE A 137      -3.801  -1.832  -7.142  1.00 91.71           H
ATOM   1926  CG1 ILE A 137      -1.863  -1.564  -7.971  1.00 91.71           C
ATOM   1927 1HG1 ILE A 137      -1.299  -1.891  -8.844  1.00 91.71           H
ATOM   1928 2HG1 ILE A 137      -1.811  -0.476  -7.946  1.00 91.71           H
ATOM   1929  CG2 ILE A 137      -3.441  -3.503  -8.403  1.00 91.71           C
ATOM   1930 1HG2 ILE A 137      -4.493  -3.790  -8.408  1.00 91.71           H
ATOM   1931 2HG2 ILE A 137      -3.003  -3.716  -9.378  1.00 91.71           H
ATOM   1932 3HG2 ILE A 137      -2.914  -4.070  -7.636  1.00 91.71           H
ATOM   1933  CD1 ILE A 137      -1.230  -2.140  -6.702  1.00 91.71           C
ATOM   1934 1HD1 ILE A 137      -1.783  -1.791  -5.830  1.00 91.71           H
ATOM   1935 2HD1 ILE A 137      -1.263  -3.228  -6.742  1.00 91.71           H
ATOM   1936 3HD1 ILE A 137      -0.194  -1.809  -6.632  1.00 91.71           H
ATOM   1937  HN  ILE A 137      -4.011   0.335  -7.731  1.00 91.71           H
ATOM   1938  N   MET A 138      -6.409  -1.543  -8.814  1.00 91.60           N
ATOM   1939  CA  MET A 138      -7.742  -2.017  -9.143  1.00 91.60           C
ATOM   1940  C   MET A 138      -8.214  -1.440 -10.480  1.00 91.60           C
ATOM   1941  O   MET A 138      -8.744  -2.166 -11.320  1.00 91.60           O
ATOM   1942  HA  MET A 138      -7.658  -3.101  -9.217  1.00 91.60           H
ATOM   1943  CB  MET A 138      -8.717  -1.607  -8.038  1.00 91.60           C
ATOM   1944 1HB  MET A 138      -8.368  -1.991  -7.079  1.00 91.60           H
ATOM   1945 2HB  MET A 138      -8.744  -0.521  -7.956  1.00 91.60           H
ATOM   1946  CG  MET A 138     -10.124  -2.138  -8.323  1.00 91.60           C
ATOM   1947 1HG  MET A 138     -10.447  -1.821  -9.315  1.00 91.60           H
ATOM   1948 2HG  MET A 138     -10.117  -3.228  -8.323  1.00 91.60           H
ATOM   1949  SD  MET A 138     -11.265  -1.536  -7.090  1.00 91.60           S
ATOM   1950  CE  MET A 138     -11.347   0.185  -7.557  1.00 91.60           C
ATOM   1951 1HE  MET A 138     -10.352   0.627  -7.493  1.00 91.60           H
ATOM   1952 2HE  MET A 138     -11.716   0.267  -8.579  1.00 91.60           H
ATOM   1953 3HE  MET A 138     -12.023   0.713  -6.884  1.00 91.60           H
ATOM   1954  HN  MET A 138      -6.341  -1.033  -7.956  1.00 91.60           H
ATOM   1955  N   CYS A 139      -8.004  -0.141 -10.635  1.00 94.02           N
ATOM   1956  CA  CYS A 139      -8.464   0.554 -11.825  1.00 94.02           C
ATOM   1957  C   CYS A 139      -7.700   0.001 -13.030  1.00 94.02           C
ATOM   1958  O   CYS A 139      -8.256  -0.118 -14.120  1.00 94.02           O
ATOM   1959  HA  CYS A 139      -9.531   0.349 -11.915  1.00 94.02           H
ATOM   1960  CB  CYS A 139      -8.301   2.070 -11.693  1.00 94.02           C
ATOM   1961 1HB  CYS A 139      -7.296   2.306 -11.343  1.00 94.02           H
ATOM   1962 2HB  CYS A 139      -8.418   2.543 -12.668  1.00 94.02           H
ATOM   1963  SG  CYS A 139      -9.541   2.733 -10.523  1.00 94.02           S
ATOM   1964  HG  CYS A 139      -8.924   2.324  -9.419  1.00 94.02           H
ATOM   1965  HN  CYS A 139      -7.531   0.432  -9.966  1.00 94.02           H
ATOM   1966  N   ILE A 140      -6.438  -0.323 -12.792  1.00 90.49           N
ATOM   1967  CA  ILE A 140      -5.599  -0.883 -13.838  1.00 90.49           C
ATOM   1968  C   ILE A 140      -6.213  -2.195 -14.331  1.00 90.49           C
ATOM   1969  O   ILE A 140      -6.240  -2.458 -15.532  1.00 90.49           O
ATOM   1970  HA  ILE A 140      -5.591  -0.173 -14.665  1.00 90.49           H
ATOM   1971  CB  ILE A 140      -4.156  -1.024 -13.350  1.00 90.49           C
ATOM   1972  HB  ILE A 140      -4.174  -1.464 -12.353  1.00 90.49           H
ATOM   1973  CG1 ILE A 140      -3.482   0.344 -13.227  1.00 90.49           C
ATOM   1974 1HG1 ILE A 140      -3.237   0.723 -14.219  1.00 90.49           H
ATOM   1975 2HG1 ILE A 140      -4.174   1.055 -12.776  1.00 90.49           H
ATOM   1976  CG2 ILE A 140      -3.363  -1.975 -14.249  1.00 90.49           C
ATOM   1977 1HG2 ILE A 140      -3.833  -2.958 -14.241  1.00 90.49           H
ATOM   1978 2HG2 ILE A 140      -3.351  -1.586 -15.267  1.00 90.49           H
ATOM   1979 3HG2 ILE A 140      -2.341  -2.057 -13.879  1.00 90.49           H
ATOM   1980  CD1 ILE A 140      -2.210   0.255 -12.381  1.00 90.49           C
ATOM   1981 1HD1 ILE A 140      -2.462  -0.101 -11.383  1.00 90.49           H
ATOM   1982 2HD1 ILE A 140      -1.511  -0.438 -12.849  1.00 90.49           H
ATOM   1983 3HD1 ILE A 140      -1.751   1.241 -12.310  1.00 90.49           H
ATOM   1984  HN  ILE A 140      -5.989  -0.209 -11.906  1.00 90.49           H
ATOM   1985  N   SER A 141      -6.690  -2.982 -13.379  1.00 89.25           N
ATOM   1986  CA  SER A 141      -7.257  -4.282 -13.696  1.00 89.25           C
ATOM   1987  C   SER A 141      -8.487  -4.111 -14.590  1.00 89.25           C
ATOM   1988  O   SER A 141      -8.684  -4.875 -15.534  1.00 89.25           O
ATOM   1989  HA  SER A 141      -6.470  -4.818 -14.227  1.00 89.25           H
ATOM   1990  CB  SER A 141      -7.627  -5.047 -12.424  1.00 89.25           C
ATOM   1991 1HB  SER A 141      -7.697  -6.111 -12.649  1.00 89.25           H
ATOM   1992 2HB  SER A 141      -6.834  -4.929 -11.686  1.00 89.25           H
ATOM   1993  OG  SER A 141      -8.861  -4.598 -11.870  1.00 89.25           O
ATOM   1994  HG  SER A 141      -8.710  -3.776 -11.321  1.00 89.25           H
ATOM   1995  HN  SER A 141      -6.693  -2.746 -12.407  1.00 89.25           H
ATOM   1996  N   VAL A 142      -9.284  -3.105 -14.260  1.00 90.84           N
ATOM   1997  CA  VAL A 142     -10.494  -2.830 -15.016  1.00 90.84           C
ATOM   1998  C   VAL A 142     -10.117  -2.350 -16.419  1.00 90.84           C
ATOM   1999  O   VAL A 142     -10.742  -2.744 -17.402  1.00 90.84           O
ATOM   2000  HA  VAL A 142     -11.047  -3.765 -15.102  1.00 90.84           H
ATOM   2001  CB  VAL A 142     -11.369  -1.830 -14.257  1.00 90.84           C
ATOM   2002  HB  VAL A 142     -10.791  -0.917 -14.119  1.00 90.84           H
ATOM   2003  CG1 VAL A 142     -12.621  -1.476 -15.061  1.00 90.84           C
ATOM   2004 1HG1 VAL A 142     -12.329  -1.033 -16.013  1.00 90.84           H
ATOM   2005 2HG1 VAL A 142     -13.202  -2.380 -15.245  1.00 90.84           H
ATOM   2006 3HG1 VAL A 142     -13.225  -0.764 -14.499  1.00 90.84           H
ATOM   2007  CG2 VAL A 142     -11.739  -2.366 -12.872  1.00 90.84           C
ATOM   2008 1HG2 VAL A 142     -12.290  -3.300 -12.980  1.00 90.84           H
ATOM   2009 2HG2 VAL A 142     -10.831  -2.543 -12.296  1.00 90.84           H
ATOM   2010 3HG2 VAL A 142     -12.361  -1.635 -12.355  1.00 90.84           H
ATOM   2011  HN  VAL A 142      -9.113  -2.484 -13.495  1.00 90.84           H
ATOM   2012  N   ASP A 143      -9.096  -1.507 -16.467  1.00 86.06           N
ATOM   2013  CA  ASP A 143      -8.644  -0.950 -17.730  1.00 86.06           C
ATOM   2014  C   ASP A 143      -8.213  -2.087 -18.659  1.00 86.06           C
ATOM   2015  O   ASP A 143      -8.536  -2.081 -19.845  1.00 86.06           O
ATOM   2016  HA  ASP A 143      -9.497  -0.395 -18.120  1.00 86.06           H
ATOM   2017  CB  ASP A 143      -7.443  -0.025 -17.526  1.00 86.06           C
ATOM   2018 1HB  ASP A 143      -7.722   0.800 -16.871  1.00 86.06           H
ATOM   2019 2HB  ASP A 143      -6.641  -0.569 -17.028  1.00 86.06           H
ATOM   2020  CG  ASP A 143      -6.941   0.525 -18.863  1.00 86.06           C
ATOM   2021  OD1 ASP A 143      -7.748   1.202 -19.537  1.00 86.06           O
ATOM   2022  OD2 ASP A 143      -5.762   0.256 -19.180  1.00 86.06           O
ATOM   2023  HN  ASP A 143      -8.582  -1.205 -15.664  1.00 86.06           H
ATOM   2024  N   ARG A 144      -7.490  -3.036 -18.083  1.00 74.69           N
ATOM   2025  CA  ARG A 144      -6.981  -4.160 -18.852  1.00 74.69           C
ATOM   2026  C   ARG A 144      -8.139  -5.008 -19.381  1.00 74.69           C
ATOM   2027  O   ARG A 144      -8.114  -5.453 -20.527  1.00 74.69           O
ATOM   2028  HA  ARG A 144      -6.421  -3.707 -19.670  1.00 74.69           H
ATOM   2029  CB  ARG A 144      -6.062  -5.038 -18.001  1.00 74.69           C
ATOM   2030 1HB  ARG A 144      -6.556  -5.285 -17.061  1.00 74.69           H
ATOM   2031 2HB  ARG A 144      -5.871  -5.979 -18.517  1.00 74.69           H
ATOM   2032  CG  ARG A 144      -4.736  -4.329 -17.715  1.00 74.69           C
ATOM   2033 1HG  ARG A 144      -4.930  -3.365 -17.244  1.00 74.69           H
ATOM   2034 2HG  ARG A 144      -4.150  -4.917 -17.010  1.00 74.69           H
ATOM   2035  CD  ARG A 144      -3.937  -4.121 -19.003  1.00 74.69           C
ATOM   2036 1HD  ARG A 144      -3.693  -5.086 -19.449  1.00 74.69           H
ATOM   2037 2HD  ARG A 144      -4.539  -3.577 -19.731  1.00 74.69           H
ATOM   2038  NE  ARG A 144      -2.695  -3.371 -18.712  1.00 74.69           N
ATOM   2039  HE  ARG A 144      -2.570  -3.011 -17.788  1.00 74.69           H
ATOM   2040  CZ  ARG A 144      -1.727  -3.143 -19.611  1.00 74.69           C
ATOM   2041  NH1 ARG A 144      -1.841  -3.602 -20.865  1.00 74.69           N
ATOM   2042 1HH1 ARG A 144      -2.653  -4.118 -21.136  1.00 74.69           H
ATOM   2043 2HH1 ARG A 144      -1.115  -3.427 -21.529  1.00 74.69           H
ATOM   2044  NH2 ARG A 144      -0.644  -2.449 -19.237  1.00 74.69           N
ATOM   2045 1HH2 ARG A 144       0.088  -2.270 -19.895  1.00 74.69           H
ATOM   2046 2HH2 ARG A 144      -0.566  -2.110 -18.299  1.00 74.69           H
ATOM   2047  HN  ARG A 144      -7.251  -3.046 -17.112  1.00 74.69           H
ATOM   2048  N   TYR A 145      -9.127  -5.207 -18.520  1.00 87.16           N
ATOM   2049  CA  TYR A 145     -10.315  -5.950 -18.903  1.00 87.16           C
ATOM   2050  C   TYR A 145     -10.965  -5.340 -20.147  1.00 87.16           C
ATOM   2051  O   TYR A 145     -11.229  -6.042 -21.121  1.00 87.16           O
ATOM   2052  HA  TYR A 145     -10.015  -6.974 -19.124  1.00 87.16           H
ATOM   2053  CB  TYR A 145     -11.285  -5.831 -17.726  1.00 87.16           C
ATOM   2054 1HB  TYR A 145     -10.933  -6.467 -16.913  1.00 87.16           H
ATOM   2055 2HB  TYR A 145     -11.269  -4.806 -17.357  1.00 87.16           H
ATOM   2056  CG  TYR A 145     -12.727  -6.213 -18.066  1.00 87.16           C
ATOM   2057  CD1 TYR A 145     -13.690  -5.232 -18.185  1.00 87.16           C
ATOM   2058  HD1 TYR A 145     -13.424  -4.186 -18.038  1.00 87.16           H
ATOM   2059  CD2 TYR A 145     -13.064  -7.538 -18.252  1.00 87.16           C
ATOM   2060  HD2 TYR A 145     -12.303  -8.313 -18.158  1.00 87.16           H
ATOM   2061  CE1 TYR A 145     -15.047  -5.592 -18.505  1.00 87.16           C
ATOM   2062  HE1 TYR A 145     -15.818  -4.827 -18.603  1.00 87.16           H
ATOM   2063  CE2 TYR A 145     -14.421  -7.898 -18.572  1.00 87.16           C
ATOM   2064  HE2 TYR A 145     -14.701  -8.940 -18.722  1.00 87.16           H
ATOM   2065  CZ  TYR A 145     -15.346  -6.907 -18.683  1.00 87.16           C
ATOM   2066  OH  TYR A 145     -16.627  -7.246 -18.986  1.00 87.16           O
ATOM   2067  HH  TYR A 145     -16.698  -8.236 -19.112  1.00 87.16           H
ATOM   2068  HN  TYR A 145      -9.123  -4.872 -17.578  1.00 87.16           H
ATOM   2069  N   ILE A 146     -11.205  -4.039 -20.073  1.00 83.75           N
ATOM   2070  CA  ILE A 146     -11.896  -3.343 -21.144  1.00 83.75           C
ATOM   2071  C   ILE A 146     -11.067  -3.438 -22.427  1.00 83.75           C
ATOM   2072  O   ILE A 146     -11.615  -3.617 -23.513  1.00 83.75           O
ATOM   2073  HA  ILE A 146     -12.845  -3.854 -21.308  1.00 83.75           H
ATOM   2074  CB  ILE A 146     -12.222  -1.907 -20.728  1.00 83.75           C
ATOM   2075  HB  ILE A 146     -11.302  -1.433 -20.386  1.00 83.75           H
ATOM   2076  CG1 ILE A 146     -13.204  -1.886 -19.555  1.00 83.75           C
ATOM   2077 1HG1 ILE A 146     -14.195  -2.181 -19.900  1.00 83.75           H
ATOM   2078 2HG1 ILE A 146     -12.897  -2.616 -18.806  1.00 83.75           H
ATOM   2079  CG2 ILE A 146     -12.734  -1.094 -21.919  1.00 83.75           C
ATOM   2080 1HG2 ILE A 146     -11.970  -1.067 -22.696  1.00 83.75           H
ATOM   2081 2HG2 ILE A 146     -13.638  -1.557 -22.313  1.00 83.75           H
ATOM   2082 3HG2 ILE A 146     -12.958  -0.077 -21.595  1.00 83.75           H
ATOM   2083  CD1 ILE A 146     -13.271  -0.495 -18.921  1.00 83.75           C
ATOM   2084 1HD1 ILE A 146     -12.283  -0.214 -18.556  1.00 83.75           H
ATOM   2085 2HD1 ILE A 146     -13.602   0.228 -19.667  1.00 83.75           H
ATOM   2086 3HD1 ILE A 146     -13.976  -0.508 -18.090  1.00 83.75           H
ATOM   2087  HN  ILE A 146     -10.936  -3.464 -19.300  1.00 83.75           H
ATOM   2088  N   ALA A 147      -9.758  -3.315 -22.258  1.00 82.26           N
ATOM   2089  CA  ALA A 147      -8.859  -3.253 -23.398  1.00 82.26           C
ATOM   2090  C   ALA A 147      -8.895  -4.589 -24.142  1.00 82.26           C
ATOM   2091  O   ALA A 147      -8.715  -4.631 -25.358  1.00 82.26           O
ATOM   2092  HA  ALA A 147      -9.219  -2.467 -24.062  1.00 82.26           H
ATOM   2093  CB  ALA A 147      -7.452  -2.890 -22.919  1.00 82.26           C
ATOM   2094 1HB  ALA A 147      -7.477  -1.919 -22.423  1.00 82.26           H
ATOM   2095 2HB  ALA A 147      -7.100  -3.647 -22.219  1.00 82.26           H
ATOM   2096 3HB  ALA A 147      -6.778  -2.844 -23.775  1.00 82.26           H
ATOM   2097  HN  ALA A 147      -9.313  -3.257 -21.364  1.00 82.26           H
ATOM   2098  N   ILE A 148      -9.128  -5.649 -23.381  1.00 78.80           N
ATOM   2099  CA  ILE A 148      -9.005  -6.995 -23.914  1.00 78.80           C
ATOM   2100  C   ILE A 148     -10.390  -7.510 -24.310  1.00 78.80           C
ATOM   2101  O   ILE A 148     -10.583  -7.983 -25.429  1.00 78.80           O
ATOM   2102  HA  ILE A 148      -8.389  -6.936 -24.811  1.00 78.80           H
ATOM   2103  CB  ILE A 148      -8.274  -7.900 -22.920  1.00 78.80           C
ATOM   2104  HB  ILE A 148      -8.752  -7.795 -21.947  1.00 78.80           H
ATOM   2105  CG1 ILE A 148      -6.815  -7.467 -22.756  1.00 78.80           C
ATOM   2106 1HG1 ILE A 148      -6.272  -7.648 -23.683  1.00 78.80           H
ATOM   2107 2HG1 ILE A 148      -6.770  -6.395 -22.564  1.00 78.80           H
ATOM   2108  CG2 ILE A 148      -8.393  -9.370 -23.327  1.00 78.80           C
ATOM   2109 1HG2 ILE A 148      -9.445  -9.656 -23.351  1.00 78.80           H
ATOM   2110 2HG2 ILE A 148      -7.956  -9.510 -24.315  1.00 78.80           H
ATOM   2111 3HG2 ILE A 148      -7.865  -9.991 -22.604  1.00 78.80           H
ATOM   2112  CD1 ILE A 148      -6.145  -8.226 -21.609  1.00 78.80           C
ATOM   2113 1HD1 ILE A 148      -6.676  -8.023 -20.679  1.00 78.80           H
ATOM   2114 2HD1 ILE A 148      -6.171  -9.295 -21.816  1.00 78.80           H
ATOM   2115 3HD1 ILE A 148      -5.109  -7.899 -21.513  1.00 78.80           H
ATOM   2116  HN  ILE A 148      -9.395  -5.598 -22.419  1.00 78.80           H
ATOM   2117  N   ALA A 149     -11.318  -7.400 -23.371  1.00 78.51           N
ATOM   2118  CA  ALA A 149     -12.621  -8.023 -23.531  1.00 78.51           C
ATOM   2119  C   ALA A 149     -13.484  -7.161 -24.455  1.00 78.51           C
ATOM   2120  O   ALA A 149     -14.359  -7.675 -25.150  1.00 78.51           O
ATOM   2121  HA  ALA A 149     -12.469  -8.998 -23.994  1.00 78.51           H
ATOM   2122  CB  ALA A 149     -13.262  -8.225 -22.157  1.00 78.51           C
ATOM   2123 1HB  ALA A 149     -12.625  -8.868 -21.549  1.00 78.51           H
ATOM   2124 2HB  ALA A 149     -13.379  -7.260 -21.664  1.00 78.51           H
ATOM   2125 3HB  ALA A 149     -14.240  -8.693 -22.277  1.00 78.51           H
ATOM   2126  HN  ALA A 149     -11.192  -6.899 -22.516  1.00 78.51           H
ATOM   2127  N   GLN A 150     -13.206  -5.866 -24.434  1.00 69.69           N
ATOM   2128  CA  GLN A 150     -14.005  -4.917 -25.191  1.00 69.69           C
ATOM   2129  C   GLN A 150     -13.111  -4.095 -26.122  1.00 69.69           C
ATOM   2130  O   GLN A 150     -13.278  -2.882 -26.238  1.00 69.69           O
ATOM   2131  HA  GLN A 150     -14.694  -5.522 -25.779  1.00 69.69           H
ATOM   2132  CB  GLN A 150     -14.807  -4.008 -24.257  1.00 69.69           C
ATOM   2133 1HB  GLN A 150     -14.125  -3.415 -23.647  1.00 69.69           H
ATOM   2134 2HB  GLN A 150     -15.399  -3.308 -24.846  1.00 69.69           H
ATOM   2135  CG  GLN A 150     -15.728  -4.828 -23.351  1.00 69.69           C
ATOM   2136 1HG  GLN A 150     -16.312  -5.523 -23.954  1.00 69.69           H
ATOM   2137 2HG  GLN A 150     -15.129  -5.427 -22.665  1.00 69.69           H
ATOM   2138  CD  GLN A 150     -16.668  -3.918 -22.557  1.00 69.69           C
ATOM   2139  OE1 GLN A 150     -16.622  -2.703 -22.650  1.00 69.69           O
ATOM   2140  NE2 GLN A 150     -17.520  -4.573 -21.774  1.00 69.69           N
ATOM   2141 1HE2 GLN A 150     -17.506  -5.573 -21.745  1.00 69.69           H
ATOM   2142 2HE2 GLN A 150     -18.176  -4.066 -21.215  1.00 69.69           H
ATOM   2143  HN  GLN A 150     -12.453  -5.464 -23.913  1.00 69.69           H
ATOM   2144  N   ALA A 151     -12.181  -4.789 -26.761  1.00 70.57           N
ATOM   2145  CA  ALA A 151     -11.105  -4.119 -27.473  1.00 70.57           C
ATOM   2146  C   ALA A 151     -11.702  -3.111 -28.457  1.00 70.57           C
ATOM   2147  O   ALA A 151     -11.235  -1.976 -28.548  1.00 70.57           O
ATOM   2148  HA  ALA A 151     -10.503  -3.585 -26.739  1.00 70.57           H
ATOM   2149  CB  ALA A 151     -10.227  -5.162 -28.168  1.00 70.57           C
ATOM   2150 1HB  ALA A 151      -9.804  -5.836 -27.422  1.00 70.57           H
ATOM   2151 2HB  ALA A 151     -10.829  -5.733 -28.874  1.00 70.57           H
ATOM   2152 3HB  ALA A 151      -9.420  -4.659 -28.702  1.00 70.57           H
ATOM   2153  HN  ALA A 151     -12.154  -5.788 -26.798  1.00 70.57           H
ATOM   2154  N   MET A 152     -12.724  -3.561 -29.170  1.00 60.98           N
ATOM   2155  CA  MET A 152     -13.332  -2.743 -30.206  1.00 60.98           C
ATOM   2156  C   MET A 152     -13.868  -1.432 -29.625  1.00 60.98           C
ATOM   2157  O   MET A 152     -13.558  -0.354 -30.128  1.00 60.98           O
ATOM   2158  HA  MET A 152     -12.536  -2.533 -30.919  1.00 60.98           H
ATOM   2159  CB  MET A 152     -14.478  -3.517 -30.861  1.00 60.98           C
ATOM   2160 1HB  MET A 152     -15.081  -3.999 -30.093  1.00 60.98           H
ATOM   2161 2HB  MET A 152     -15.131  -2.825 -31.393  1.00 60.98           H
ATOM   2162  CG  MET A 152     -13.942  -4.570 -31.833  1.00 60.98           C
ATOM   2163 1HG  MET A 152     -13.065  -4.184 -32.353  1.00 60.98           H
ATOM   2164 2HG  MET A 152     -13.622  -5.455 -31.283  1.00 60.98           H
ATOM   2165  SD  MET A 152     -15.206  -5.010 -33.014  1.00 60.98           S
ATOM   2166  CE  MET A 152     -16.134  -6.191 -32.050  1.00 60.98           C
ATOM   2167 1HE  MET A 152     -15.484  -7.020 -31.767  1.00 60.98           H
ATOM   2168 2HE  MET A 152     -16.516  -5.707 -31.151  1.00 60.98           H
ATOM   2169 3HE  MET A 152     -16.967  -6.569 -32.642  1.00 60.98           H
ATOM   2170  HN  MET A 152     -13.134  -4.465 -29.050  1.00 60.98           H
ATOM   2171  N   ARG A 153     -14.662  -1.570 -28.573  1.00 58.67           N
ATOM   2172  CA  ARG A 153     -15.276  -0.413 -27.943  1.00 58.67           C
ATOM   2173  C   ARG A 153     -14.202   0.497 -27.344  1.00 58.67           C
ATOM   2174  O   ARG A 153     -14.362   1.716 -27.315  1.00 58.67           O
ATOM   2175  HA  ARG A 153     -15.812   0.091 -28.747  1.00 58.67           H
ATOM   2176  CB  ARG A 153     -16.248  -0.837 -26.840  1.00 58.67           C
ATOM   2177 1HB  ARG A 153     -15.774  -1.580 -26.198  1.00 58.67           H
ATOM   2178 2HB  ARG A 153     -16.488   0.020 -26.212  1.00 58.67           H
ATOM   2179  CG  ARG A 153     -17.533  -1.416 -27.436  1.00 58.67           C
ATOM   2180 1HG  ARG A 153     -17.945  -0.721 -28.167  1.00 58.67           H
ATOM   2181 2HG  ARG A 153     -17.308  -2.341 -27.967  1.00 58.67           H
ATOM   2182  CD  ARG A 153     -18.569  -1.689 -26.343  1.00 58.67           C
ATOM   2183 1HD  ARG A 153     -18.188  -2.439 -25.649  1.00 58.67           H
ATOM   2184 2HD  ARG A 153     -18.748  -0.783 -25.766  1.00 58.67           H
ATOM   2185  NE  ARG A 153     -19.834  -2.160 -26.951  1.00 58.67           N
ATOM   2186  HE  ARG A 153     -19.883  -2.214 -27.948  1.00 58.67           H
ATOM   2187  CZ  ARG A 153     -20.917  -2.517 -26.249  1.00 58.67           C
ATOM   2188  NH1 ARG A 153     -20.908  -2.465 -24.910  1.00 58.67           N
ATOM   2189 1HH1 ARG A 153     -20.088  -2.157 -24.427  1.00 58.67           H
ATOM   2190 2HH1 ARG A 153     -21.721  -2.733 -24.393  1.00 58.67           H
ATOM   2191  NH2 ARG A 153     -22.010  -2.929 -26.905  1.00 58.67           N
ATOM   2192 1HH2 ARG A 153     -22.828  -3.199 -26.396  1.00 58.67           H
ATOM   2193 2HH2 ARG A 153     -22.009  -2.965 -27.905  1.00 58.67           H
ATOM   2194  HN  ARG A 153     -14.888  -2.449 -28.153  1.00 58.67           H
ATOM   2195  N   ALA A 154     -13.131  -0.131 -26.880  1.00 64.51           N
ATOM   2196  CA  ALA A 154     -12.076   0.596 -26.194  1.00 64.51           C
ATOM   2197  C   ALA A 154     -11.384   1.537 -27.183  1.00 64.51           C
ATOM   2198  O   ALA A 154     -10.949   2.625 -26.810  1.00 64.51           O
ATOM   2199  HA  ALA A 154     -12.539   1.189 -25.406  1.00 64.51           H
ATOM   2200  CB  ALA A 154     -11.102  -0.397 -25.557  1.00 64.51           C
ATOM   2201 1HB  ALA A 154     -11.637  -1.022 -24.841  1.00 64.51           H
ATOM   2202 2HB  ALA A 154     -10.665  -1.026 -26.332  1.00 64.51           H
ATOM   2203 3HB  ALA A 154     -10.311   0.148 -25.043  1.00 64.51           H
ATOM   2204  HN  ALA A 154     -12.979  -1.115 -26.966  1.00 64.51           H
ATOM   2205  N   HIS A 155     -11.305   1.083 -28.426  1.00 59.02           N
ATOM   2206  CA  HIS A 155     -10.593   1.827 -29.450  1.00 59.02           C
ATOM   2207  C   HIS A 155     -11.371   3.099 -29.795  1.00 59.02           C
ATOM   2208  O   HIS A 155     -10.786   4.174 -29.917  1.00 59.02           O
ATOM   2209  HA  HIS A 155      -9.630   2.105 -29.023  1.00 59.02           H
ATOM   2210  CB  HIS A 155     -10.324   0.947 -30.673  1.00 59.02           C
ATOM   2211 1HB  HIS A 155     -10.019  -0.043 -30.335  1.00 59.02           H
ATOM   2212 2HB  HIS A 155     -11.253   0.822 -31.229  1.00 59.02           H
ATOM   2213  CG  HIS A 155      -9.267   1.494 -31.602  1.00 59.02           C
ATOM   2214  ND1 HIS A 155      -9.516   2.513 -32.505  1.00 59.02           N
ATOM   2215  HD1 HIS A 155     -10.391   2.979 -32.633  1.00 59.02           H
ATOM   2216  CD2 HIS A 155      -7.955   1.153 -31.759  1.00 59.02           C
ATOM   2217  HD2 HIS A 155      -7.427   0.380 -31.201  1.00 59.02           H
ATOM   2218  CE1 HIS A 155      -8.398   2.766 -33.170  1.00 59.02           C
ATOM   2219  HE1 HIS A 155      -8.273   3.516 -33.950  1.00 59.02           H
ATOM   2220  NE2 HIS A 155      -7.432   1.922 -32.706  1.00 59.02           N
ATOM   2221  HN  HIS A 155     -11.716   0.225 -28.735  1.00 59.02           H
ATOM   2222  N   THR A 156     -12.677   2.934 -29.942  1.00 66.17           N
ATOM   2223  CA  THR A 156     -13.521   4.021 -30.408  1.00 66.17           C
ATOM   2224  C   THR A 156     -13.547   5.154 -29.380  1.00 66.17           C
ATOM   2225  O   THR A 156     -13.628   6.326 -29.745  1.00 66.17           O
ATOM   2226  HA  THR A 156     -13.085   4.428 -31.321  1.00 66.17           H
ATOM   2227  CB  THR A 156     -14.905   3.447 -30.716  1.00 66.17           C
ATOM   2228  HB  THR A 156     -15.532   3.445 -29.824  1.00 66.17           H
ATOM   2229  OG1 THR A 156     -14.633   2.166 -31.279  1.00 66.17           O
ATOM   2230  HG1 THR A 156     -14.842   1.449 -30.614  1.00 66.17           H
ATOM   2231  CG2 THR A 156     -15.617   4.204 -31.839  1.00 66.17           C
ATOM   2232 1HG2 THR A 156     -15.021   4.148 -32.749  1.00 66.17           H
ATOM   2233 2HG2 THR A 156     -15.743   5.247 -31.550  1.00 66.17           H
ATOM   2234 3HG2 THR A 156     -16.594   3.755 -32.016  1.00 66.17           H
ATOM   2235  HN  THR A 156     -13.158   2.079 -29.749  1.00 66.17           H
ATOM   2236  N   TRP A 157     -13.478   4.764 -28.116  1.00 60.58           N
ATOM   2237  CA  TRP A 157     -13.741   5.694 -27.031  1.00 60.58           C
ATOM   2238  C   TRP A 157     -12.399   6.092 -26.413  1.00 60.58           C
ATOM   2239  O   TRP A 157     -12.337   6.472 -25.245  1.00 60.58           O
ATOM   2240  HA  TRP A 157     -14.231   6.571 -27.455  1.00 60.58           H
ATOM   2241  CB  TRP A 157     -14.711   5.090 -26.014  1.00 60.58           C
ATOM   2242 1HB  TRP A 157     -14.327   4.122 -25.692  1.00 60.58           H
ATOM   2243 2HB  TRP A 157     -14.742   5.730 -25.132  1.00 60.58           H
ATOM   2244  CG  TRP A 157     -16.135   4.908 -26.544  1.00 60.58           C
ATOM   2245  CD1 TRP A 157     -16.546   4.124 -27.550  1.00 60.58           C
ATOM   2246  HD1 TRP A 157     -15.887   3.490 -28.143  1.00 60.58           H
ATOM   2247  CD2 TRP A 157     -17.325   5.557 -26.051  1.00 60.58           C
ATOM   2248  NE1 TRP A 157     -17.909   4.221 -27.741  1.00 60.58           N
ATOM   2249  HE1 TRP A 157     -18.447   3.733 -28.430  1.00 60.58           H
ATOM   2250  CE2 TRP A 157     -18.398   5.120 -26.801  1.00 60.58           C
ATOM   2251  CE3 TRP A 157     -17.490   6.484 -25.007  1.00 60.58           C
ATOM   2252  HE3 TRP A 157     -16.659   6.844 -24.400  1.00 60.58           H
ATOM   2253  CZ2 TRP A 157     -19.712   5.555 -26.586  1.00 60.58           C
ATOM   2254  HZ2 TRP A 157     -20.543   5.194 -27.192  1.00 60.58           H
ATOM   2255  CZ3 TRP A 157     -18.809   6.909 -24.805  1.00 60.58           C
ATOM   2256  HZ3 TRP A 157     -18.993   7.628 -24.007  1.00 60.58           H
ATOM   2257  CH2 TRP A 157     -19.900   6.478 -25.551  1.00 60.58           C
ATOM   2258  HH2 TRP A 157     -20.898   6.858 -25.331  1.00 60.58           H
ATOM   2259  HN  TRP A 157     -13.247   3.835 -27.829  1.00 60.58           H
ATOM   2260  N   ARG A 158     -11.357   5.991 -27.225  1.00 61.38           N
ATOM   2261  CA  ARG A 158     -10.001   6.148 -26.727  1.00 61.38           C
ATOM   2262  C   ARG A 158      -9.855   7.485 -25.998  1.00 61.38           C
ATOM   2263  O   ARG A 158      -9.305   7.540 -24.899  1.00 61.38           O
ATOM   2264  HA  ARG A 158      -9.857   5.311 -26.043  1.00 61.38           H
ATOM   2265  CB  ARG A 158      -8.983   6.082 -27.867  1.00 61.38           C
ATOM   2266 1HB  ARG A 158      -9.134   5.168 -28.441  1.00 61.38           H
ATOM   2267 2HB  ARG A 158      -9.142   6.917 -28.550  1.00 61.38           H
ATOM   2268  CG  ARG A 158      -7.552   6.123 -27.328  1.00 61.38           C
ATOM   2269 1HG  ARG A 158      -7.375   7.075 -26.829  1.00 61.38           H
ATOM   2270 2HG  ARG A 158      -7.419   5.341 -26.580  1.00 61.38           H
ATOM   2271  CD  ARG A 158      -6.536   5.935 -28.456  1.00 61.38           C
ATOM   2272 1HD  ARG A 158      -6.663   4.953 -28.912  1.00 61.38           H
ATOM   2273 2HD  ARG A 158      -6.707   6.674 -29.238  1.00 61.38           H
ATOM   2274  NE  ARG A 158      -5.160   6.071 -27.926  1.00 61.38           N
ATOM   2275  HE  ARG A 158      -5.051   6.323 -26.965  1.00 61.38           H
ATOM   2276  CZ  ARG A 158      -4.052   5.877 -28.654  1.00 61.38           C
ATOM   2277  NH1 ARG A 158      -4.139   5.537 -29.947  1.00 61.38           N
ATOM   2278 1HH1 ARG A 158      -5.035   5.427 -30.376  1.00 61.38           H
ATOM   2279 2HH1 ARG A 158      -3.307   5.394 -30.484  1.00 61.38           H
ATOM   2280  NH2 ARG A 158      -2.856   6.027 -28.069  1.00 61.38           N
ATOM   2281 1HH2 ARG A 158      -2.019   5.886 -28.598  1.00 61.38           H
ATOM   2282 2HH2 ARG A 158      -2.800   6.281 -27.103  1.00 61.38           H
ATOM   2283  HN  ARG A 158     -11.428   5.806 -28.206  1.00 61.38           H
ATOM   2284  N   GLU A 159     -10.357   8.530 -26.639  1.00 67.18           N
ATOM   2285  CA  GLU A 159     -10.207   9.875 -26.111  1.00 67.18           C
ATOM   2286  C   GLU A 159     -11.020  10.034 -24.825  1.00 67.18           C
ATOM   2287  O   GLU A 159     -10.516  10.545 -23.826  1.00 67.18           O
ATOM   2288  HA  GLU A 159      -9.144   9.984 -25.893  1.00 67.18           H
ATOM   2289  CB  GLU A 159     -10.615  10.921 -27.150  1.00 67.18           C
ATOM   2290 1HB  GLU A 159     -11.583  10.657 -27.576  1.00 67.18           H
ATOM   2291 2HB  GLU A 159     -10.599  11.913 -26.699  1.00 67.18           H
ATOM   2292  CG  GLU A 159      -9.619  10.960 -28.310  1.00 67.18           C
ATOM   2293 1HG  GLU A 159      -8.602  11.007 -27.920  1.00 67.18           H
ATOM   2294 2HG  GLU A 159      -9.695  10.040 -28.890  1.00 67.18           H
ATOM   2295  CD  GLU A 159      -9.879  12.164 -29.217  1.00 67.18           C
ATOM   2296  OE1 GLU A 159      -8.954  12.508 -29.983  1.00 67.18           O
ATOM   2297  OE2 GLU A 159     -10.998  12.713 -29.124  1.00 67.18           O
ATOM   2298  HN  GLU A 159     -10.857   8.469 -27.503  1.00 67.18           H
ATOM   2299  N   LYS A 160     -12.265   9.585 -24.890  1.00 71.41           N
ATOM   2300  CA  LYS A 160     -13.159   9.689 -23.750  1.00 71.41           C
ATOM   2301  C   LYS A 160     -12.552   8.942 -22.561  1.00 71.41           C
ATOM   2302  O   LYS A 160     -12.630   9.407 -21.425  1.00 71.41           O
ATOM   2303  HA  LYS A 160     -13.237  10.745 -23.491  1.00 71.41           H
ATOM   2304  CB  LYS A 160     -14.563   9.211 -24.125  1.00 71.41           C
ATOM   2305 1HB  LYS A 160     -14.507   8.216 -24.567  1.00 71.41           H
ATOM   2306 2HB  LYS A 160     -15.174   9.125 -23.226  1.00 71.41           H
ATOM   2307  CG  LYS A 160     -15.227  10.175 -25.110  1.00 71.41           C
ATOM   2308 1HG  LYS A 160     -15.135  11.197 -24.741  1.00 71.41           H
ATOM   2309 2HG  LYS A 160     -14.709  10.135 -26.068  1.00 71.41           H
ATOM   2310  CD  LYS A 160     -16.704   9.828 -25.306  1.00 71.41           C
ATOM   2311 1HD  LYS A 160     -16.796   8.801 -25.657  1.00 71.41           H
ATOM   2312 2HD  LYS A 160     -17.225   9.887 -24.351  1.00 71.41           H
ATOM   2313  CE  LYS A 160     -17.361  10.777 -26.311  1.00 71.41           C
ATOM   2314 1HE  LYS A 160     -17.287  11.804 -25.953  1.00 71.41           H
ATOM   2315 2HE  LYS A 160     -16.831  10.733 -27.262  1.00 71.41           H
ATOM   2316  NZ  LYS A 160     -18.782  10.417 -26.511  1.00 71.41           N
ATOM   2317 1HZ  LYS A 160     -19.204  11.061 -27.171  1.00 71.41           H
ATOM   2318 2HZ  LYS A 160     -18.844   9.472 -26.874  1.00 71.41           H
ATOM   2319 3HZ  LYS A 160     -19.273  10.471 -25.625  1.00 71.41           H
ATOM   2320  HN  LYS A 160     -12.663   9.158 -25.702  1.00 71.41           H
ATOM   2321  N   ARG A 161     -11.960   7.795 -22.863  1.00 69.94           N
ATOM   2322  CA  ARG A 161     -11.362   6.967 -21.831  1.00 69.94           C
ATOM   2323  C   ARG A 161     -10.238   7.728 -21.125  1.00 69.94           C
ATOM   2324  O   ARG A 161     -10.033   7.565 -19.923  1.00 69.94           O
ATOM   2325  HA  ARG A 161     -12.178   6.746 -21.143  1.00 69.94           H
ATOM   2326  CB  ARG A 161     -10.799   5.672 -22.420  1.00 69.94           C
ATOM   2327 1HB  ARG A 161     -10.190   5.901 -23.295  1.00 69.94           H
ATOM   2328 2HB  ARG A 161     -10.144   5.192 -21.694  1.00 69.94           H
ATOM   2329  CG  ARG A 161     -11.925   4.713 -22.813  1.00 69.94           C
ATOM   2330 1HG  ARG A 161     -12.568   4.530 -21.952  1.00 69.94           H
ATOM   2331 2HG  ARG A 161     -12.546   5.172 -23.582  1.00 69.94           H
ATOM   2332  CD  ARG A 161     -11.362   3.387 -23.327  1.00 69.94           C
ATOM   2333 1HD  ARG A 161     -12.153   2.807 -23.802  1.00 69.94           H
ATOM   2334 2HD  ARG A 161     -10.604   3.575 -24.087  1.00 69.94           H
ATOM   2335  NE  ARG A 161     -10.774   2.618 -22.207  1.00 69.94           N
ATOM   2336  HE  ARG A 161     -11.079   2.835 -21.279  1.00 69.94           H
ATOM   2337  CZ  ARG A 161      -9.860   1.650 -22.358  1.00 69.94           C
ATOM   2338  NH1 ARG A 161      -9.416   1.319 -23.578  1.00 69.94           N
ATOM   2339 1HH1 ARG A 161      -9.768   1.795 -24.385  1.00 69.94           H
ATOM   2340 2HH1 ARG A 161      -8.734   0.595 -23.683  1.00 69.94           H
ATOM   2341  NH2 ARG A 161      -9.397   1.019 -21.271  1.00 69.94           N
ATOM   2342 1HH2 ARG A 161      -8.714   0.294 -21.367  1.00 69.94           H
ATOM   2343 2HH2 ARG A 161      -9.733   1.273 -20.364  1.00 69.94           H
ATOM   2344  HN  ARG A 161     -11.887   7.432 -23.792  1.00 69.94           H
ATOM   2345  N   LEU A 162      -9.539   8.543 -21.901  1.00 82.02           N
ATOM   2346  CA  LEU A 162      -8.444   9.332 -21.365  1.00 82.02           C
ATOM   2347  C   LEU A 162      -9.000  10.375 -20.393  1.00 82.02           C
ATOM   2348  O   LEU A 162      -8.418  10.617 -19.337  1.00 82.02           O
ATOM   2349  HA  LEU A 162      -7.794   8.655 -20.810  1.00 82.02           H
ATOM   2350  CB  LEU A 162      -7.610   9.932 -22.499  1.00 82.02           C
ATOM   2351 1HB  LEU A 162      -7.261   9.120 -23.136  1.00 82.02           H
ATOM   2352 2HB  LEU A 162      -8.260  10.559 -23.109  1.00 82.02           H
ATOM   2353  CG  LEU A 162      -6.399  10.765 -22.073  1.00 82.02           C
ATOM   2354  HG  LEU A 162      -6.742  11.540 -21.386  1.00 82.02           H
ATOM   2355  CD1 LEU A 162      -5.383   9.908 -21.315  1.00 82.02           C
ATOM   2356 1HD1 LEU A 162      -5.852   9.491 -20.424  1.00 82.02           H
ATOM   2357 2HD1 LEU A 162      -5.041   9.097 -21.959  1.00 82.02           H
ATOM   2358 3HD1 LEU A 162      -4.533  10.524 -21.024  1.00 82.02           H
ATOM   2359  CD2 LEU A 162      -5.770  11.472 -23.274  1.00 82.02           C
ATOM   2360 1HD2 LEU A 162      -5.445  10.730 -24.003  1.00 82.02           H
ATOM   2361 2HD2 LEU A 162      -6.505  12.134 -23.733  1.00 82.02           H
ATOM   2362 3HD2 LEU A 162      -4.912  12.057 -22.944  1.00 82.02           H
ATOM   2363  HN  LEU A 162      -9.711   8.668 -22.879  1.00 82.02           H
ATOM   2364  N   LEU A 163     -10.121  10.963 -20.784  1.00 83.58           N
ATOM   2365  CA  LEU A 163     -10.767  11.968 -19.957  1.00 83.58           C
ATOM   2366  C   LEU A 163     -11.206  11.330 -18.637  1.00 83.58           C
ATOM   2367  O   LEU A 163     -10.905  11.848 -17.563  1.00 83.58           O
ATOM   2368  HA  LEU A 163     -10.027  12.737 -19.739  1.00 83.58           H
ATOM   2369  CB  LEU A 163     -11.907  12.641 -20.724  1.00 83.58           C
ATOM   2370 1HB  LEU A 163     -11.507  13.035 -21.658  1.00 83.58           H
ATOM   2371 2HB  LEU A 163     -12.641  11.880 -20.987  1.00 83.58           H
ATOM   2372  CG  LEU A 163     -12.630  13.775 -19.993  1.00 83.58           C
ATOM   2373  HG  LEU A 163     -12.977  13.395 -19.032  1.00 83.58           H
ATOM   2374  CD1 LEU A 163     -11.676  14.935 -19.701  1.00 83.58           C
ATOM   2375 1HD1 LEU A 163     -10.855  14.583 -19.076  1.00 83.58           H
ATOM   2376 2HD1 LEU A 163     -11.277  15.322 -20.639  1.00 83.58           H
ATOM   2377 3HD1 LEU A 163     -12.215  15.727 -19.181  1.00 83.58           H
ATOM   2378  CD2 LEU A 163     -13.865  14.230 -20.772  1.00 83.58           C
ATOM   2379 1HD2 LEU A 163     -13.562  14.586 -21.757  1.00 83.58           H
ATOM   2380 2HD2 LEU A 163     -14.553  13.392 -20.884  1.00 83.58           H
ATOM   2381 3HD2 LEU A 163     -14.360  15.036 -20.230  1.00 83.58           H
ATOM   2382  HN  LEU A 163     -10.586  10.764 -21.647  1.00 83.58           H
ATOM   2383  N   TYR A 164     -11.911  10.215 -18.761  1.00 77.45           N
ATOM   2384  CA  TYR A 164     -12.406   9.509 -17.592  1.00 77.45           C
ATOM   2385  C   TYR A 164     -11.254   9.083 -16.680  1.00 77.45           C
ATOM   2386  O   TYR A 164     -11.396   9.072 -15.458  1.00 77.45           O
ATOM   2387  HA  TYR A 164     -13.063  10.184 -17.044  1.00 77.45           H
ATOM   2388  CB  TYR A 164     -13.111   8.258 -18.122  1.00 77.45           C
ATOM   2389 1HB  TYR A 164     -12.454   7.757 -18.833  1.00 77.45           H
ATOM   2390 2HB  TYR A 164     -13.271   7.566 -17.295  1.00 77.45           H
ATOM   2391  CG  TYR A 164     -14.453   8.540 -18.800  1.00 77.45           C
ATOM   2392  CD1 TYR A 164     -15.380   9.355 -18.183  1.00 77.45           C
ATOM   2393  HD1 TYR A 164     -15.156   9.798 -17.213  1.00 77.45           H
ATOM   2394  CD2 TYR A 164     -14.736   7.979 -20.029  1.00 77.45           C
ATOM   2395  HD2 TYR A 164     -14.004   7.335 -20.516  1.00 77.45           H
ATOM   2396  CE1 TYR A 164     -16.643   9.620 -18.822  1.00 77.45           C
ATOM   2397  HE1 TYR A 164     -17.384  10.262 -18.346  1.00 77.45           H
ATOM   2398  CE2 TYR A 164     -15.999   8.245 -20.668  1.00 77.45           C
ATOM   2399  HE2 TYR A 164     -16.236   7.808 -21.638  1.00 77.45           H
ATOM   2400  CZ  TYR A 164     -16.890   9.052 -20.032  1.00 77.45           C
ATOM   2401  OH  TYR A 164     -18.083   9.303 -20.636  1.00 77.45           O
ATOM   2402  HH  TYR A 164     -18.647   9.884 -20.049  1.00 77.45           H
ATOM   2403  HN  TYR A 164     -12.144   9.795 -19.639  1.00 77.45           H
ATOM   2404  N   SER A 165     -10.139   8.742 -17.309  1.00 88.35           N
ATOM   2405  CA  SER A 165      -8.967   8.302 -16.570  1.00 88.35           C
ATOM   2406  C   SER A 165      -8.472   9.427 -15.658  1.00 88.35           C
ATOM   2407  O   SER A 165      -8.009   9.172 -14.547  1.00 88.35           O
ATOM   2408  HA  SER A 165      -9.302   7.450 -15.979  1.00 88.35           H
ATOM   2409  CB  SER A 165      -7.853   7.858 -17.519  1.00 88.35           C
ATOM   2410 1HB  SER A 165      -7.100   7.302 -16.959  1.00 88.35           H
ATOM   2411 2HB  SER A 165      -8.262   7.176 -18.265  1.00 88.35           H
ATOM   2412  OG  SER A 165      -7.236   8.963 -18.174  1.00 88.35           O
ATOM   2413  HG  SER A 165      -7.934   9.601 -18.499  1.00 88.35           H
ATOM   2414  HN  SER A 165     -10.029   8.762 -18.303  1.00 88.35           H
ATOM   2415  N   LYS A 166      -8.584  10.647 -16.162  1.00 85.44           N
ATOM   2416  CA  LYS A 166      -8.186  11.814 -15.394  1.00 85.44           C
ATOM   2417  C   LYS A 166      -9.108  11.960 -14.181  1.00 85.44           C
ATOM   2418  O   LYS A 166      -8.639  12.142 -13.059  1.00 85.44           O
ATOM   2419  HA  LYS A 166      -7.171  11.639 -15.036  1.00 85.44           H
ATOM   2420  CB  LYS A 166      -8.144  13.055 -16.287  1.00 85.44           C
ATOM   2421 1HB  LYS A 166      -9.082  13.146 -16.835  1.00 85.44           H
ATOM   2422 2HB  LYS A 166      -8.048  13.949 -15.670  1.00 85.44           H
ATOM   2423  CG  LYS A 166      -6.976  12.982 -17.273  1.00 85.44           C
ATOM   2424 1HG  LYS A 166      -6.039  12.886 -16.725  1.00 85.44           H
ATOM   2425 2HG  LYS A 166      -7.075  12.092 -17.894  1.00 85.44           H
ATOM   2426  CD  LYS A 166      -6.929  14.227 -18.160  1.00 85.44           C
ATOM   2427 1HD  LYS A 166      -7.857  14.311 -18.726  1.00 85.44           H
ATOM   2428 2HD  LYS A 166      -6.853  15.119 -17.538  1.00 85.44           H
ATOM   2429  CE  LYS A 166      -5.741  14.169 -19.123  1.00 85.44           C
ATOM   2430 1HE  LYS A 166      -4.817  14.026 -18.563  1.00 85.44           H
ATOM   2431 2HE  LYS A 166      -5.847  13.313 -19.789  1.00 85.44           H
ATOM   2432  NZ  LYS A 166      -5.657  15.415 -19.918  1.00 85.44           N
ATOM   2433 1HZ  LYS A 166      -4.874  15.355 -20.559  1.00 85.44           H
ATOM   2434 2HZ  LYS A 166      -6.515  15.539 -20.444  1.00 85.44           H
ATOM   2435 3HZ  LYS A 166      -5.525  16.205 -19.296  1.00 85.44           H
ATOM   2436  HN  LYS A 166      -8.940  10.844 -17.076  1.00 85.44           H
ATOM   2437  N   MET A 167     -10.403  11.874 -14.449  1.00 86.40           N
ATOM   2438  CA  MET A 167     -11.396  12.043 -13.402  1.00 86.40           C
ATOM   2439  C   MET A 167     -11.232  10.979 -12.314  1.00 86.40           C
ATOM   2440  O   MET A 167     -11.269  11.291 -11.125  1.00 86.40           O
ATOM   2441  HA  MET A 167     -11.215  13.032 -12.982  1.00 86.40           H
ATOM   2442  CB  MET A 167     -12.797  11.943 -14.006  1.00 86.40           C
ATOM   2443 1HB  MET A 167     -12.901  10.997 -14.539  1.00 86.40           H
ATOM   2444 2HB  MET A 167     -13.542  11.943 -13.210  1.00 86.40           H
ATOM   2445  CG  MET A 167     -13.066  13.105 -14.964  1.00 86.40           C
ATOM   2446 1HG  MET A 167     -12.987  14.053 -14.430  1.00 86.40           H
ATOM   2447 2HG  MET A 167     -12.313  13.120 -15.752  1.00 86.40           H
ATOM   2448  SD  MET A 167     -14.693  12.944 -15.679  1.00 86.40           S
ATOM   2449  CE  MET A 167     -15.698  13.332 -14.256  1.00 86.40           C
ATOM   2450 1HE  MET A 167     -15.491  12.617 -13.460  1.00 86.40           H
ATOM   2451 2HE  MET A 167     -15.464  14.339 -13.910  1.00 86.40           H
ATOM   2452 3HE  MET A 167     -16.752  13.277 -14.529  1.00 86.40           H
ATOM   2453  HN  MET A 167     -10.775  11.694 -15.359  1.00 86.40           H
ATOM   2454  N   VAL A 168     -11.053   9.744 -12.761  1.00 93.85           N
ATOM   2455  CA  VAL A 168     -10.949   8.624 -11.842  1.00 93.85           C
ATOM   2456  C   VAL A 168      -9.737   8.827 -10.931  1.00 93.85           C
ATOM   2457  O   VAL A 168      -9.816   8.599  -9.725  1.00 93.85           O
ATOM   2458  HA  VAL A 168     -11.851   8.616 -11.229  1.00 93.85           H
ATOM   2459  CB  VAL A 168     -10.896   7.309 -12.623  1.00 93.85           C
ATOM   2460  HB  VAL A 168     -10.115   7.400 -13.378  1.00 93.85           H
ATOM   2461  CG1 VAL A 168     -10.530   6.141 -11.706  1.00 93.85           C
ATOM   2462 1HG1 VAL A 168      -9.552   6.322 -11.260  1.00 93.85           H
ATOM   2463 2HG1 VAL A 168     -11.277   6.049 -10.918  1.00 93.85           H
ATOM   2464 3HG1 VAL A 168     -10.499   5.219 -12.287  1.00 93.85           H
ATOM   2465  CG2 VAL A 168     -12.220   7.046 -13.344  1.00 93.85           C
ATOM   2466 1HG2 VAL A 168     -13.026   6.986 -12.613  1.00 93.85           H
ATOM   2467 2HG2 VAL A 168     -12.422   7.860 -14.041  1.00 93.85           H
ATOM   2468 3HG2 VAL A 168     -12.155   6.106 -13.892  1.00 93.85           H
ATOM   2469  HN  VAL A 168     -10.981   9.505 -13.729  1.00 93.85           H
ATOM   2470  N   CYS A 169      -8.642   9.255 -11.544  1.00 95.06           N
ATOM   2471  CA  CYS A 169      -7.412   9.484 -10.805  1.00 95.06           C
ATOM   2472  C   CYS A 169      -7.687  10.537  -9.729  1.00 95.06           C
ATOM   2473  O   CYS A 169      -7.317  10.357  -8.570  1.00 95.06           O
ATOM   2474  HA  CYS A 169      -7.136   8.531 -10.352  1.00 95.06           H
ATOM   2475  CB  CYS A 169      -6.266   9.899 -11.729  1.00 95.06           C
ATOM   2476 1HB  CYS A 169      -6.594  10.698 -12.394  1.00 95.06           H
ATOM   2477 2HB  CYS A 169      -5.438  10.294 -11.141  1.00 95.06           H
ATOM   2478  SG  CYS A 169      -5.703   8.461 -12.712  1.00 95.06           S
ATOM   2479  HG  CYS A 169      -6.704   8.491 -13.588  1.00 95.06           H
ATOM   2480  HN  CYS A 169      -8.587   9.443 -12.524  1.00 95.06           H
ATOM   2481  N   PHE A 170      -8.335  11.613 -10.151  1.00 94.29           N
ATOM   2482  CA  PHE A 170      -8.639  12.707  -9.245  1.00 94.29           C
ATOM   2483  C   PHE A 170      -9.508  12.229  -8.080  1.00 94.29           C
ATOM   2484  O   PHE A 170      -9.238  12.555  -6.925  1.00 94.29           O
ATOM   2485  HA  PHE A 170      -7.690  13.080  -8.859  1.00 94.29           H
ATOM   2486  CB  PHE A 170      -9.415  13.752 -10.049  1.00 94.29           C
ATOM   2487 1HB  PHE A 170      -8.817  14.050 -10.911  1.00 94.29           H
ATOM   2488 2HB  PHE A 170     -10.326  13.294 -10.436  1.00 94.29           H
ATOM   2489  CG  PHE A 170      -9.789  15.001  -9.249  1.00 94.29           C
ATOM   2490  CD1 PHE A 170     -11.058  15.157  -8.785  1.00 94.29           C
ATOM   2491  HD1 PHE A 170     -11.809  14.391  -8.983  1.00 94.29           H
ATOM   2492  CD2 PHE A 170      -8.853  15.956  -9.002  1.00 94.29           C
ATOM   2493  HD2 PHE A 170      -7.836  15.831  -9.374  1.00 94.29           H
ATOM   2494  CE1 PHE A 170     -11.406  16.316  -8.043  1.00 94.29           C
ATOM   2495  HE1 PHE A 170     -12.423  16.441  -7.671  1.00 94.29           H
ATOM   2496  CE2 PHE A 170      -9.200  17.115  -8.259  1.00 94.29           C
ATOM   2497  HE2 PHE A 170      -8.450  17.881  -8.061  1.00 94.29           H
ATOM   2498  CZ  PHE A 170     -10.469  17.271  -7.795  1.00 94.29           C
ATOM   2499  HZ  PHE A 170     -10.736  18.161  -7.225  1.00 94.29           H
ATOM   2500  HN  PHE A 170      -8.650  11.743 -11.091  1.00 94.29           H
ATOM   2501  N   THR A 171     -10.533  11.463  -8.423  1.00 93.76           N
ATOM   2502  CA  THR A 171     -11.455  10.954  -7.423  1.00 93.76           C
ATOM   2503  C   THR A 171     -10.709  10.102  -6.394  1.00 93.76           C
ATOM   2504  O   THR A 171     -11.005  10.161  -5.202  1.00 93.76           O
ATOM   2505  HA  THR A 171     -11.883  11.801  -6.886  1.00 93.76           H
ATOM   2506  CB  THR A 171     -12.568  10.195  -8.148  1.00 93.76           C
ATOM   2507  HB  THR A 171     -12.182   9.286  -8.610  1.00 93.76           H
ATOM   2508  OG1 THR A 171     -13.117  11.156  -9.046  1.00 93.76           O
ATOM   2509  HG1 THR A 171     -12.655  11.100  -9.931  1.00 93.76           H
ATOM   2510  CG2 THR A 171     -13.734   9.840  -7.223  1.00 93.76           C
ATOM   2511 1HG2 THR A 171     -14.164  10.755  -6.813  1.00 93.76           H
ATOM   2512 2HG2 THR A 171     -13.374   9.211  -6.409  1.00 93.76           H
ATOM   2513 3HG2 THR A 171     -14.496   9.303  -7.788  1.00 93.76           H
ATOM   2514  HN  THR A 171     -10.737  11.191  -9.364  1.00 93.76           H
ATOM   2515  N   ILE A 172      -9.755   9.329  -6.893  1.00 94.92           N
ATOM   2516  CA  ILE A 172      -8.988   8.440  -6.037  1.00 94.92           C
ATOM   2517  C   ILE A 172      -8.196   9.271  -5.026  1.00 94.92           C
ATOM   2518  O   ILE A 172      -8.189   8.964  -3.835  1.00 94.92           O
ATOM   2519  HA  ILE A 172      -9.698   7.818  -5.492  1.00 94.92           H
ATOM   2520  CB  ILE A 172      -8.119   7.504  -6.880  1.00 94.92           C
ATOM   2521  HB  ILE A 172      -7.653   8.091  -7.671  1.00 94.92           H
ATOM   2522  CG1 ILE A 172      -8.969   6.427  -7.556  1.00 94.92           C
ATOM   2523 1HG1 ILE A 172      -9.342   5.729  -6.806  1.00 94.92           H
ATOM   2524 2HG1 ILE A 172      -9.840   6.887  -8.024  1.00 94.92           H
ATOM   2525  CG2 ILE A 172      -6.991   6.901  -6.041  1.00 94.92           C
ATOM   2526 1HG2 ILE A 172      -6.363   7.700  -5.647  1.00 94.92           H
ATOM   2527 2HG2 ILE A 172      -7.417   6.333  -5.214  1.00 94.92           H
ATOM   2528 3HG2 ILE A 172      -6.388   6.240  -6.664  1.00 94.92           H
ATOM   2529  CD1 ILE A 172      -8.158   5.669  -8.608  1.00 94.92           C
ATOM   2530 1HD1 ILE A 172      -7.808   6.366  -9.369  1.00 94.92           H
ATOM   2531 2HD1 ILE A 172      -7.302   5.190  -8.132  1.00 94.92           H
ATOM   2532 3HD1 ILE A 172      -8.786   4.909  -9.074  1.00 94.92           H
ATOM   2533  HN  ILE A 172      -9.505   9.304  -7.861  1.00 94.92           H
ATOM   2534  N   TRP A 173      -7.547  10.307  -5.538  1.00 93.49           N
ATOM   2535  CA  TRP A 173      -6.678  11.128  -4.713  1.00 93.49           C
ATOM   2536  C   TRP A 173      -7.537  11.793  -3.636  1.00 93.49           C
ATOM   2537  O   TRP A 173      -7.154  11.833  -2.468  1.00 93.49           O
ATOM   2538  HA  TRP A 173      -5.941  10.472  -4.249  1.00 93.49           H
ATOM   2539  CB  TRP A 173      -5.903  12.135  -5.565  1.00 93.49           C
ATOM   2540 1HB  TRP A 173      -6.580  12.570  -6.300  1.00 93.49           H
ATOM   2541 2HB  TRP A 173      -5.561  12.949  -4.926  1.00 93.49           H
ATOM   2542  CG  TRP A 173      -4.698  11.537  -6.293  1.00 93.49           C
ATOM   2543  CD1 TRP A 173      -4.544  11.341  -7.610  1.00 93.49           C
ATOM   2544  HD1 TRP A 173      -5.293  11.594  -8.360  1.00 93.49           H
ATOM   2545  CD2 TRP A 173      -3.476  11.063  -5.689  1.00 93.49           C
ATOM   2546  NE1 TRP A 173      -3.317  10.777  -7.897  1.00 93.49           N
ATOM   2547  HE1 TRP A 173      -2.974  10.537  -8.805  1.00 93.49           H
ATOM   2548  CE2 TRP A 173      -2.647  10.603  -6.691  1.00 93.49           C
ATOM   2549  CE3 TRP A 173      -3.084  11.025  -4.339  1.00 93.49           C
ATOM   2550  HE3 TRP A 173      -3.720  11.382  -3.529  1.00 93.49           H
ATOM   2551  CZ2 TRP A 173      -1.375  10.071  -6.451  1.00 93.49           C
ATOM   2552  HZ2 TRP A 173      -0.739   9.713  -7.261  1.00 93.49           H
ATOM   2553  CZ3 TRP A 173      -1.810  10.490  -4.115  1.00 93.49           C
ATOM   2554  HZ3 TRP A 173      -1.457  10.437  -3.085  1.00 93.49           H
ATOM   2555  CH2 TRP A 173      -0.964  10.022  -5.113  1.00 93.49           C
ATOM   2556  HH2 TRP A 173       0.016   9.620  -4.856  1.00 93.49           H
ATOM   2557  HN  TRP A 173      -7.608  10.587  -6.496  1.00 93.49           H
ATOM   2558  N   VAL A 174      -8.684  12.297  -4.067  1.00 96.25           N
ATOM   2559  CA  VAL A 174      -9.588  12.983  -3.160  1.00 96.25           C
ATOM   2560  C   VAL A 174     -10.050  12.009  -2.074  1.00 96.25           C
ATOM   2561  O   VAL A 174     -10.056  12.349  -0.892  1.00 96.25           O
ATOM   2562  HA  VAL A 174      -9.031  13.794  -2.690  1.00 96.25           H
ATOM   2563  CB  VAL A 174     -10.749  13.599  -3.944  1.00 96.25           C
ATOM   2564  HB  VAL A 174     -11.199  12.812  -4.550  1.00 96.25           H
ATOM   2565  CG1 VAL A 174     -11.825  14.137  -2.998  1.00 96.25           C
ATOM   2566 1HG1 VAL A 174     -12.210  13.322  -2.385  1.00 96.25           H
ATOM   2567 2HG1 VAL A 174     -11.393  14.903  -2.355  1.00 96.25           H
ATOM   2568 3HG1 VAL A 174     -12.638  14.569  -3.582  1.00 96.25           H
ATOM   2569  CG2 VAL A 174     -10.252  14.694  -4.889  1.00 96.25           C
ATOM   2570 1HG2 VAL A 174      -9.765  15.480  -4.311  1.00 96.25           H
ATOM   2571 2HG2 VAL A 174      -9.540  14.269  -5.596  1.00 96.25           H
ATOM   2572 3HG2 VAL A 174     -11.097  15.115  -5.434  1.00 96.25           H
ATOM   2573  HN  VAL A 174      -8.997  12.244  -5.015  1.00 96.25           H
ATOM   2574  N   LEU A 175     -10.427  10.818  -2.514  1.00 91.49           N
ATOM   2575  CA  LEU A 175     -10.951   9.815  -1.603  1.00 91.49           C
ATOM   2576  C   LEU A 175      -9.876   9.453  -0.577  1.00 91.49           C
ATOM   2577  O   LEU A 175     -10.151   9.389   0.620  1.00 91.49           O
ATOM   2578  HA  LEU A 175     -11.795  10.261  -1.076  1.00 91.49           H
ATOM   2579  CB  LEU A 175     -11.488   8.612  -2.381  1.00 91.49           C
ATOM   2580 1HB  LEU A 175     -12.274   8.959  -3.051  1.00 91.49           H
ATOM   2581 2HB  LEU A 175     -10.685   8.222  -3.008  1.00 91.49           H
ATOM   2582  CG  LEU A 175     -12.044   7.462  -1.539  1.00 91.49           C
ATOM   2583  HG  LEU A 175     -11.275   7.154  -0.831  1.00 91.49           H
ATOM   2584  CD1 LEU A 175     -13.255   7.917  -0.722  1.00 91.49           C
ATOM   2585 1HD1 LEU A 175     -12.960   8.727  -0.056  1.00 91.49           H
ATOM   2586 2HD1 LEU A 175     -14.037   8.267  -1.396  1.00 91.49           H
ATOM   2587 3HD1 LEU A 175     -13.631   7.080  -0.133  1.00 91.49           H
ATOM   2588  CD2 LEU A 175     -12.366   6.248  -2.413  1.00 91.49           C
ATOM   2589 1HD2 LEU A 175     -13.109   6.525  -3.161  1.00 91.49           H
ATOM   2590 2HD2 LEU A 175     -11.458   5.908  -2.912  1.00 91.49           H
ATOM   2591 3HD2 LEU A 175     -12.760   5.445  -1.790  1.00 91.49           H
ATOM   2592  HN  LEU A 175     -10.378  10.534  -3.472  1.00 91.49           H
ATOM   2593  N   ALA A 176      -8.673   9.225  -1.083  1.00 96.00           N
ATOM   2594  CA  ALA A 176      -7.574   8.791  -0.236  1.00 96.00           C
ATOM   2595  C   ALA A 176      -7.277   9.875   0.802  1.00 96.00           C
ATOM   2596  O   ALA A 176      -7.010   9.571   1.963  1.00 96.00           O
ATOM   2597  HA  ALA A 176      -7.891   7.884   0.279  1.00 96.00           H
ATOM   2598  CB  ALA A 176      -6.358   8.465  -1.104  1.00 96.00           C
ATOM   2599 1HB  ALA A 176      -6.613   7.670  -1.804  1.00 96.00           H
ATOM   2600 2HB  ALA A 176      -6.059   9.355  -1.659  1.00 96.00           H
ATOM   2601 3HB  ALA A 176      -5.534   8.140  -0.469  1.00 96.00           H
ATOM   2602  HN  ALA A 176      -8.443   9.332  -2.050  1.00 96.00           H
ATOM   2603  N   ALA A 177      -7.333  11.118   0.345  1.00 95.90           N
ATOM   2604  CA  ALA A 177      -7.043  12.247   1.212  1.00 95.90           C
ATOM   2605  C   ALA A 177      -8.037  12.260   2.375  1.00 95.90           C
ATOM   2606  O   ALA A 177      -7.647  12.442   3.527  1.00 95.90           O
ATOM   2607  HA  ALA A 177      -6.036  12.112   1.607  1.00 95.90           H
ATOM   2608  CB  ALA A 177      -7.084  13.541   0.396  1.00 95.90           C
ATOM   2609 1HB  ALA A 177      -6.339  13.492  -0.399  1.00 95.90           H
ATOM   2610 2HB  ALA A 177      -8.074  13.664  -0.042  1.00 95.90           H
ATOM   2611 3HB  ALA A 177      -6.866  14.388   1.046  1.00 95.90           H
ATOM   2612  HN  ALA A 177      -7.572  11.357  -0.596  1.00 95.90           H
ATOM   2613  N   ALA A 178      -9.302  12.065   2.033  1.00 95.86           N
ATOM   2614  CA  ALA A 178     -10.361  12.109   3.027  1.00 95.86           C
ATOM   2615  C   ALA A 178     -10.146  10.987   4.045  1.00 95.86           C
ATOM   2616  O   ALA A 178     -10.410  11.164   5.233  1.00 95.86           O
ATOM   2617  HA  ALA A 178     -10.298  13.069   3.538  1.00 95.86           H
ATOM   2618  CB  ALA A 178     -11.720  12.010   2.330  1.00 95.86           C
ATOM   2619 1HB  ALA A 178     -11.835  12.846   1.639  1.00 95.86           H
ATOM   2620 2HB  ALA A 178     -11.778  11.072   1.778  1.00 95.86           H
ATOM   2621 3HB  ALA A 178     -12.514  12.043   3.075  1.00 95.86           H
ATOM   2622  HN  ALA A 178      -9.607  11.881   1.099  1.00 95.86           H
ATOM   2623  N   LEU A 179      -9.668   9.859   3.542  1.00 93.25           N
ATOM   2624  CA  LEU A 179      -9.485   8.685   4.379  1.00 93.25           C
ATOM   2625  C   LEU A 179      -8.274   8.896   5.289  1.00 93.25           C
ATOM   2626  O   LEU A 179      -8.000   8.077   6.164  1.00 93.25           O
ATOM   2627  HA  LEU A 179     -10.373   8.587   5.003  1.00 93.25           H
ATOM   2628  CB  LEU A 179      -9.396   7.423   3.519  1.00 93.25           C
ATOM   2629 1HB  LEU A 179      -8.626   7.576   2.762  1.00 93.25           H
ATOM   2630 2HB  LEU A 179      -9.062   6.599   4.151  1.00 93.25           H
ATOM   2631  CG  LEU A 179     -10.686   6.998   2.814  1.00 93.25           C
ATOM   2632  HG  LEU A 179     -11.090   7.864   2.291  1.00 93.25           H
ATOM   2633  CD1 LEU A 179     -10.407   5.924   1.760  1.00 93.25           C
ATOM   2634 1HD1 LEU A 179      -9.715   6.317   1.015  1.00 93.25           H
ATOM   2635 2HD1 LEU A 179      -9.966   5.050   2.240  1.00 93.25           H
ATOM   2636 3HD1 LEU A 179     -11.341   5.640   1.275  1.00 93.25           H
ATOM   2637  CD2 LEU A 179     -11.740   6.547   3.826  1.00 93.25           C
ATOM   2638 1HD2 LEU A 179     -11.359   5.700   4.396  1.00 93.25           H
ATOM   2639 2HD2 LEU A 179     -11.967   7.369   4.505  1.00 93.25           H
ATOM   2640 3HD2 LEU A 179     -12.647   6.251   3.299  1.00 93.25           H
ATOM   2641  HN  LEU A 179      -9.409   9.739   2.583  1.00 93.25           H
ATOM   2642  N   CYS A 180      -7.581  10.000   5.051  1.00 91.77           N
ATOM   2643  CA  CYS A 180      -6.375  10.303   5.802  1.00 91.77           C
ATOM   2644  C   CYS A 180      -6.738  11.286   6.918  1.00 91.77           C
ATOM   2645  O   CYS A 180      -5.894  11.636   7.741  1.00 91.77           O
ATOM   2646  HA  CYS A 180      -6.020   9.360   6.218  1.00 91.77           H
ATOM   2647  CB  CYS A 180      -5.267  10.850   4.899  1.00 91.77           C
ATOM   2648 1HB  CYS A 180      -5.600  11.769   4.418  1.00 91.77           H
ATOM   2649 2HB  CYS A 180      -4.391  11.102   5.496  1.00 91.77           H
ATOM   2650  SG  CYS A 180      -4.823   9.607   3.632  1.00 91.77           S
ATOM   2651  HG  CYS A 180      -6.039   9.509   3.101  1.00 91.77           H
ATOM   2652  HN  CYS A 180      -7.830  10.679   4.360  1.00 91.77           H
ATOM   2653  N   ILE A 181      -7.996  11.703   6.909  1.00 92.04           N
ATOM   2654  CA  ILE A 181      -8.462  12.697   7.860  1.00 92.04           C
ATOM   2655  C   ILE A 181      -8.185  12.205   9.282  1.00 92.04           C
ATOM   2656  O   ILE A 181      -7.658  12.948  10.109  1.00 92.04           O
ATOM   2657  HA  ILE A 181      -7.884  13.606   7.691  1.00 92.04           H
ATOM   2658  CB  ILE A 181      -9.930  13.039   7.602  1.00 92.04           C
ATOM   2659  HB  ILE A 181     -10.485  12.107   7.498  1.00 92.04           H
ATOM   2660  CG1 ILE A 181     -10.092  13.811   6.291  1.00 92.04           C
ATOM   2661 1HG1 ILE A 181      -9.612  14.786   6.377  1.00 92.04           H
ATOM   2662 2HG1 ILE A 181      -9.586  13.277   5.486  1.00 92.04           H
ATOM   2663  CG2 ILE A 181     -10.534  13.793   8.789  1.00 92.04           C
ATOM   2664 1HG2 ILE A 181     -10.472  13.173   9.683  1.00 92.04           H
ATOM   2665 2HG2 ILE A 181      -9.983  14.719   8.950  1.00 92.04           H
ATOM   2666 3HG2 ILE A 181     -11.579  14.024   8.579  1.00 92.04           H
ATOM   2667  CD1 ILE A 181     -11.570  13.992   5.940  1.00 92.04           C
ATOM   2668 1HD1 ILE A 181     -12.040  13.015   5.830  1.00 92.04           H
ATOM   2669 2HD1 ILE A 181     -12.067  14.547   6.735  1.00 92.04           H
ATOM   2670 3HD1 ILE A 181     -11.656  14.543   5.004  1.00 92.04           H
ATOM   2671  HN  ILE A 181      -8.690  11.373   6.268  1.00 92.04           H
ATOM   2672  N   PRO A 182      -8.534  10.949   9.592  1.00 93.43           N
ATOM   2673  CA  PRO A 182      -8.312  10.414  10.938  1.00 93.43           C
ATOM   2674  C   PRO A 182      -6.873  10.585  11.397  1.00 93.43           C
ATOM   2675  O   PRO A 182      -6.624  11.016  12.522  1.00 93.43           O
ATOM   2676  HA  PRO A 182      -8.910  10.967  11.663  1.00 93.43           H
ATOM   2677  CB  PRO A 182      -8.696   8.939  10.810  1.00 93.43           C
ATOM   2678 1HB  PRO A 182      -7.833   8.320  10.565  1.00 93.43           H
ATOM   2679 2HB  PRO A 182      -9.112   8.550  11.739  1.00 93.43           H
ATOM   2680  CG  PRO A 182      -9.727   8.938   9.687  1.00 93.43           C
ATOM   2681 1HG  PRO A 182      -9.837   7.951   9.239  1.00 93.43           H
ATOM   2682 2HG  PRO A 182     -10.716   9.224  10.046  1.00 93.43           H
ATOM   2683  CD  PRO A 182      -9.160   9.951   8.706  1.00 93.43           C
ATOM   2684 1HD  PRO A 182      -8.431   9.499   8.033  1.00 93.43           H
ATOM   2685 2HD  PRO A 182      -9.939  10.388   8.080  1.00 93.43           H
ATOM   2686  N   GLU A 183      -5.957  10.239  10.505  1.00 90.95           N
ATOM   2687  CA  GLU A 183      -4.542  10.276  10.834  1.00 90.95           C
ATOM   2688  C   GLU A 183      -4.106  11.710  11.142  1.00 90.95           C
ATOM   2689  O   GLU A 183      -3.304  11.938  12.047  1.00 90.95           O
ATOM   2690  HA  GLU A 183      -4.435   9.657  11.725  1.00 90.95           H
ATOM   2691  CB  GLU A 183      -3.701   9.678   9.704  1.00 90.95           C
ATOM   2692 1HB  GLU A 183      -4.112   9.979   8.741  1.00 90.95           H
ATOM   2693 2HB  GLU A 183      -2.656   9.962   9.834  1.00 90.95           H
ATOM   2694  CG  GLU A 183      -3.740   8.149   9.742  1.00 90.95           C
ATOM   2695 1HG  GLU A 183      -2.913   7.746   9.157  1.00 90.95           H
ATOM   2696 2HG  GLU A 183      -3.604   7.803  10.767  1.00 90.95           H
ATOM   2697  CD  GLU A 183      -5.066   7.621   9.191  1.00 90.95           C
ATOM   2698  OE1 GLU A 183      -5.269   6.391   9.284  1.00 90.95           O
ATOM   2699  OE2 GLU A 183      -5.846   8.459   8.689  1.00 90.95           O
ATOM   2700  HN  GLU A 183      -6.167   9.938   9.575  1.00 90.95           H
ATOM   2701  N   ILE A 184      -4.652  12.639  10.372  1.00 92.03           N
ATOM   2702  CA  ILE A 184      -4.288  14.039  10.515  1.00 92.03           C
ATOM   2703  C   ILE A 184      -4.649  14.514  11.924  1.00 92.03           C
ATOM   2704  O   ILE A 184      -3.883  15.243  12.552  1.00 92.03           O
ATOM   2705  HA  ILE A 184      -3.207  14.109  10.393  1.00 92.03           H
ATOM   2706  CB  ILE A 184      -4.924  14.874   9.402  1.00 92.03           C
ATOM   2707  HB  ILE A 184      -5.992  14.658   9.381  1.00 92.03           H
ATOM   2708  CG1 ILE A 184      -4.358  14.488   8.035  1.00 92.03           C
ATOM   2709 1HG1 ILE A 184      -3.324  14.825   7.957  1.00 92.03           H
ATOM   2710 2HG1 ILE A 184      -4.348  13.402   7.934  1.00 92.03           H
ATOM   2711  CG2 ILE A 184      -4.772  16.370   9.684  1.00 92.03           C
ATOM   2712 1HG2 ILE A 184      -5.261  16.614  10.627  1.00 92.03           H
ATOM   2713 2HG2 ILE A 184      -3.713  16.621   9.749  1.00 92.03           H
ATOM   2714 3HG2 ILE A 184      -5.232  16.941   8.878  1.00 92.03           H
ATOM   2715  CD1 ILE A 184      -5.186  15.102   6.905  1.00 92.03           C
ATOM   2716 1HD1 ILE A 184      -6.214  14.744   6.971  1.00 92.03           H
ATOM   2717 2HD1 ILE A 184      -5.174  16.189   6.994  1.00 92.03           H
ATOM   2718 3HD1 ILE A 184      -4.762  14.812   5.944  1.00 92.03           H
ATOM   2719  HN  ILE A 184      -5.331  12.450   9.663  1.00 92.03           H
ATOM   2720  N   LEU A 185      -5.816  14.082  12.379  1.00 91.70           N
ATOM   2721  CA  LEU A 185      -6.391  14.625  13.598  1.00 91.70           C
ATOM   2722  C   LEU A 185      -5.676  14.020  14.808  1.00 91.70           C
ATOM   2723  O   LEU A 185      -5.237  14.745  15.699  1.00 91.70           O
ATOM   2724  HA  LEU A 185      -6.213  15.700  13.593  1.00 91.70           H
ATOM   2725  CB  LEU A 185      -7.907  14.417  13.613  1.00 91.70           C
ATOM   2726 1HB  LEU A 185      -8.111  13.358  13.454  1.00 91.70           H
ATOM   2727 2HB  LEU A 185      -8.278  14.668  14.607  1.00 91.70           H
ATOM   2728  CG  LEU A 185      -8.705  15.222  12.584  1.00 91.70           C
ATOM   2729  HG  LEU A 185      -8.359  14.941  11.589  1.00 91.70           H
ATOM   2730  CD1 LEU A 185     -10.195  14.882  12.658  1.00 91.70           C
ATOM   2731 1HD1 LEU A 185     -10.336  13.820  12.457  1.00 91.70           H
ATOM   2732 2HD1 LEU A 185     -10.572  15.117  13.654  1.00 91.70           H
ATOM   2733 3HD1 LEU A 185     -10.738  15.468  11.917  1.00 91.70           H
ATOM   2734  CD2 LEU A 185      -8.450  16.722  12.744  1.00 91.70           C
ATOM   2735 1HD2 LEU A 185      -8.750  17.037  13.743  1.00 91.70           H
ATOM   2736 2HD2 LEU A 185      -7.389  16.927  12.602  1.00 91.70           H
ATOM   2737 3HD2 LEU A 185      -9.029  17.270  12.001  1.00 91.70           H
ATOM   2738  HN  LEU A 185      -6.364  13.376  11.931  1.00 91.70           H
ATOM   2739  N   TYR A 186      -5.580  12.699  14.799  1.00 91.55           N
ATOM   2740  CA  TYR A 186      -5.358  11.957  16.028  1.00 91.55           C
ATOM   2741  C   TYR A 186      -3.932  11.405  16.086  1.00 91.55           C
ATOM   2742  O   TYR A 186      -3.566  10.722  17.041  1.00 91.55           O
ATOM   2743  HA  TYR A 186      -5.511  12.639  16.865  1.00 91.55           H
ATOM   2744  CB  TYR A 186      -6.344  10.787  15.998  1.00 91.55           C
ATOM   2745 1HB  TYR A 186      -6.080  10.124  15.174  1.00 91.55           H
ATOM   2746 2HB  TYR A 186      -6.237  10.211  16.918  1.00 91.55           H
ATOM   2747  CG  TYR A 186      -7.807  11.209  15.846  1.00 91.55           C
ATOM   2748  CD1 TYR A 186      -8.346  12.150  16.699  1.00 91.55           C
ATOM   2749  HD1 TYR A 186      -7.730  12.593  17.482  1.00 91.55           H
ATOM   2750  CD2 TYR A 186      -8.587  10.649  14.855  1.00 91.55           C
ATOM   2751  HD2 TYR A 186      -8.161   9.905  14.181  1.00 91.55           H
ATOM   2752  CE1 TYR A 186      -9.722  12.548  16.555  1.00 91.55           C
ATOM   2753  HE1 TYR A 186     -10.161  13.290  17.222  1.00 91.55           H
ATOM   2754  CE2 TYR A 186      -9.963  11.046  14.711  1.00 91.55           C
ATOM   2755  HE2 TYR A 186     -10.590  10.611  13.933  1.00 91.55           H
ATOM   2756  CZ  TYR A 186     -10.463  11.976  15.568  1.00 91.55           C
ATOM   2757  OH  TYR A 186     -11.763  12.351  15.433  1.00 91.55           O
ATOM   2758  HH  TYR A 186     -12.193  11.835  14.692  1.00 91.55           H
ATOM   2759  HN  TYR A 186      -5.651  12.138  13.974  1.00 91.55           H
ATOM   2760  N   SER A 187      -3.167  11.723  15.053  1.00 92.93           N
ATOM   2761  CA  SER A 187      -1.737  11.465  15.073  1.00 92.93           C
ATOM   2762  C   SER A 187      -1.049  12.410  16.061  1.00 92.93           C
ATOM   2763  O   SER A 187      -1.167  13.629  15.944  1.00 92.93           O
ATOM   2764  HA  SER A 187      -1.635  10.430  15.400  1.00 92.93           H
ATOM   2765  CB  SER A 187      -1.129  11.622  13.678  1.00 92.93           C
ATOM   2766 1HB  SER A 187      -1.336  12.624  13.302  1.00 92.93           H
ATOM   2767 2HB  SER A 187      -0.045  11.523  13.742  1.00 92.93           H
ATOM   2768  OG  SER A 187      -1.640  10.657  12.762  1.00 92.93           O
ATOM   2769  HG  SER A 187      -2.066  11.117  11.983  1.00 92.93           H
ATOM   2770  HN  SER A 187      -3.508  12.148  14.214  1.00 92.93           H
ATOM   2771  N   GLN A 188      -0.346  11.811  17.011  1.00 86.02           N
ATOM   2772  CA  GLN A 188       0.462  12.581  17.942  1.00 86.02           C
ATOM   2773  C   GLN A 188       1.632  11.737  18.453  1.00 86.02           C
ATOM   2774  O   GLN A 188       1.680  10.531  18.218  1.00 86.02           O
ATOM   2775  HA  GLN A 188       0.839  13.427  17.366  1.00 86.02           H
ATOM   2776  CB  GLN A 188      -0.386  13.103  19.103  1.00 86.02           C
ATOM   2777 1HB  GLN A 188       0.228  13.722  19.757  1.00 86.02           H
ATOM   2778 2HB  GLN A 188      -1.183  13.740  18.719  1.00 86.02           H
ATOM   2779  CG  GLN A 188      -0.990  11.948  19.904  1.00 86.02           C
ATOM   2780 1HG  GLN A 188      -1.549  11.292  19.237  1.00 86.02           H
ATOM   2781 2HG  GLN A 188      -0.192  11.350  20.344  1.00 86.02           H
ATOM   2782  CD  GLN A 188      -1.912  12.469  21.008  1.00 86.02           C
ATOM   2783  OE1 GLN A 188      -2.189  13.653  21.114  1.00 86.02           O
ATOM   2784  NE2 GLN A 188      -2.371  11.522  21.821  1.00 86.02           N
ATOM   2785 1HE2 GLN A 188      -2.105  10.569  21.679  1.00 86.02           H
ATOM   2786 2HE2 GLN A 188      -2.982  11.764  22.575  1.00 86.02           H
ATOM   2787  HN  GLN A 188      -0.324  10.821  17.151  1.00 86.02           H
ATOM   2788  N   ILE A 189       2.545  12.405  19.142  1.00 90.55           N
ATOM   2789  CA  ILE A 189       3.654  11.716  19.779  1.00 90.55           C
ATOM   2790  C   ILE A 189       3.226  11.248  21.171  1.00 90.55           C
ATOM   2791  O   ILE A 189       2.731  12.040  21.971  1.00 90.55           O
ATOM   2792  HA  ILE A 189       3.883  10.838  19.175  1.00 90.55           H
ATOM   2793  CB  ILE A 189       4.903  12.600  19.784  1.00 90.55           C
ATOM   2794  HB  ILE A 189       4.667  13.521  20.317  1.00 90.55           H
ATOM   2795  CG1 ILE A 189       5.302  12.993  18.360  1.00 90.55           C
ATOM   2796 1HG1 ILE A 189       5.608  12.105  17.806  1.00 90.55           H
ATOM   2797 2HG1 ILE A 189       4.441  13.412  17.839  1.00 90.55           H
ATOM   2798  CG2 ILE A 189       6.051  11.923  20.535  1.00 90.55           C
ATOM   2799 1HG2 ILE A 189       5.751  11.737  21.566  1.00 90.55           H
ATOM   2800 2HG2 ILE A 189       6.294  10.977  20.051  1.00 90.55           H
ATOM   2801 3HG2 ILE A 189       6.926  12.573  20.523  1.00 90.55           H
ATOM   2802  CD1 ILE A 189       6.444  14.012  18.372  1.00 90.55           C
ATOM   2803 1HD1 ILE A 189       6.125  14.907  18.905  1.00 90.55           H
ATOM   2804 2HD1 ILE A 189       7.311  13.580  18.872  1.00 90.55           H
ATOM   2805 3HD1 ILE A 189       6.708  14.273  17.347  1.00 90.55           H
ATOM   2806  HN  ILE A 189       2.536  13.397  19.268  1.00 90.55           H
ATOM   2807  N   LYS A 190       3.434   9.963  21.419  1.00 85.25           N
ATOM   2808  CA  LYS A 190       3.185   9.405  22.737  1.00 85.25           C
ATOM   2809  C   LYS A 190       4.507   8.934  23.345  1.00 85.25           C
ATOM   2810  O   LYS A 190       5.288   8.248  22.687  1.00 85.25           O
ATOM   2811  HA  LYS A 190       2.783  10.204  23.360  1.00 85.25           H
ATOM   2812  CB  LYS A 190       2.118   8.311  22.662  1.00 85.25           C
ATOM   2813 1HB  LYS A 190       1.221   8.704  22.183  1.00 85.25           H
ATOM   2814 2HB  LYS A 190       2.476   7.490  22.041  1.00 85.25           H
ATOM   2815  CG  LYS A 190       1.771   7.788  24.057  1.00 85.25           C
ATOM   2816 1HG  LYS A 190       2.672   7.417  24.545  1.00 85.25           H
ATOM   2817 2HG  LYS A 190       1.389   8.603  24.671  1.00 85.25           H
ATOM   2818  CD  LYS A 190       0.729   6.669  23.980  1.00 85.25           C
ATOM   2819 1HD  LYS A 190      -0.207   7.066  23.587  1.00 85.25           H
ATOM   2820 2HD  LYS A 190       1.067   5.901  23.285  1.00 85.25           H
ATOM   2821  CE  LYS A 190       0.488   6.049  25.358  1.00 85.25           C
ATOM   2822 1HE  LYS A 190       1.439   5.911  25.873  1.00 85.25           H
ATOM   2823 2HE  LYS A 190      -0.110   6.725  25.968  1.00 85.25           H
ATOM   2824  NZ  LYS A 190      -0.204   4.747  25.226  1.00 85.25           N
ATOM   2825 1HZ  LYS A 190      -0.207   4.274  26.122  1.00 85.25           H
ATOM   2826 2HZ  LYS A 190      -1.159   4.902  24.922  1.00 85.25           H
ATOM   2827 3HZ  LYS A 190       0.279   4.175  24.542  1.00 85.25           H
ATOM   2828  HN  LYS A 190       3.766   9.309  20.739  1.00 85.25           H
ATOM   2829  N   GLU A 191       4.718   9.321  24.594  1.00 75.98           N
ATOM   2830  CA  GLU A 191       5.850   8.817  25.353  1.00 75.98           C
ATOM   2831  C   GLU A 191       5.447   7.567  26.139  1.00 75.98           C
ATOM   2832  O   GLU A 191       4.479   7.592  26.898  1.00 75.98           O
ATOM   2833  HA  GLU A 191       6.605   8.559  24.611  1.00 75.98           H
ATOM   2834  CB  GLU A 191       6.409   9.893  26.285  1.00 75.98           C
ATOM   2835 1HB  GLU A 191       5.589  10.399  26.796  1.00 75.98           H
ATOM   2836 2HB  GLU A 191       7.132   9.448  26.969  1.00 75.98           H
ATOM   2837  CG  GLU A 191       7.164  10.964  25.495  1.00 75.98           C
ATOM   2838 1HG  GLU A 191       7.906  10.490  24.851  1.00 75.98           H
ATOM   2839 2HG  GLU A 191       6.472  11.498  24.845  1.00 75.98           H
ATOM   2840  CD  GLU A 191       7.856  11.954  26.436  1.00 75.98           C
ATOM   2841  OE1 GLU A 191       8.523  12.868  25.906  1.00 75.98           O
ATOM   2842  OE2 GLU A 191       7.701  11.773  27.663  1.00 75.98           O
ATOM   2843  HN  GLU A 191       4.133   9.967  25.086  1.00 75.98           H
ATOM   2844  N   GLU A 192       6.209   6.504  25.929  1.00 74.00           N
ATOM   2845  CA  GLU A 192       5.952   5.251  26.618  1.00 74.00           C
ATOM   2846  C   GLU A 192       7.270   4.573  26.998  1.00 74.00           C
ATOM   2847  O   GLU A 192       8.132   4.362  26.146  1.00 74.00           O
ATOM   2848  HA  GLU A 192       5.403   5.523  27.520  1.00 74.00           H
ATOM   2849  CB  GLU A 192       5.085   4.323  25.764  1.00 74.00           C
ATOM   2850 1HB  GLU A 192       4.166   4.836  25.482  1.00 74.00           H
ATOM   2851 2HB  GLU A 192       5.660   3.967  24.909  1.00 74.00           H
ATOM   2852  CG  GLU A 192       4.671   3.079  26.553  1.00 74.00           C
ATOM   2853 1HG  GLU A 192       5.367   2.266  26.348  1.00 74.00           H
ATOM   2854 2HG  GLU A 192       4.729   3.286  27.622  1.00 74.00           H
ATOM   2855  CD  GLU A 192       3.250   2.646  26.188  1.00 74.00           C
ATOM   2856  OE1 GLU A 192       2.480   2.372  27.133  1.00 74.00           O
ATOM   2857  OE2 GLU A 192       2.966   2.599  24.971  1.00 74.00           O
ATOM   2858  HN  GLU A 192       6.989   6.489  25.303  1.00 74.00           H
ATOM   2859  N   SER A 193       7.386   4.252  28.278  1.00 75.19           N
ATOM   2860  CA  SER A 193       8.581   3.595  28.780  1.00 75.19           C
ATOM   2861  C   SER A 193       9.819   4.424  28.431  1.00 75.19           C
ATOM   2862  O   SER A 193      10.893   3.873  28.194  1.00 75.19           O
ATOM   2863  HA  SER A 193       8.449   3.541  29.860  1.00 75.19           H
ATOM   2864  CB  SER A 193       8.712   2.181  28.211  1.00 75.19           C
ATOM   2865 1HB  SER A 193       8.881   2.237  27.136  1.00 75.19           H
ATOM   2866 2HB  SER A 193       9.585   1.695  28.646  1.00 75.19           H
ATOM   2867  OG  SER A 193       7.553   1.393  28.468  1.00 75.19           O
ATOM   2868  HG  SER A 193       7.598   0.539  27.950  1.00 75.19           H
ATOM   2869  HN  SER A 193       6.683   4.434  28.966  1.00 75.19           H
ATOM   2870  N   GLY A 194       9.628   5.735  28.412  1.00 83.32           N
ATOM   2871  CA  GLY A 194      10.730   6.648  28.157  1.00 83.32           C
ATOM   2872  C   GLY A 194      11.074   6.689  26.666  1.00 83.32           C
ATOM   2873  O   GLY A 194      12.078   7.281  26.274  1.00 83.32           O
ATOM   2874 1HA  GLY A 194      10.465   7.648  28.500  1.00 83.32           H
ATOM   2875 2HA  GLY A 194      11.605   6.337  28.727  1.00 83.32           H
ATOM   2876  HN  GLY A 194       8.743   6.174  28.567  1.00 83.32           H
ATOM   2877  N   ILE A 195      10.221   6.052  25.877  1.00 81.22           N
ATOM   2878  CA  ILE A 195      10.404   6.036  24.436  1.00 81.22           C
ATOM   2879  C   ILE A 195       9.301   6.868  23.777  1.00 81.22           C
ATOM   2880  O   ILE A 195       8.122   6.690  24.077  1.00 81.22           O
ATOM   2881  HA  ILE A 195      11.364   6.506  24.223  1.00 81.22           H
ATOM   2882  CB  ILE A 195      10.480   4.598  23.921  1.00 81.22           C
ATOM   2883  HB  ILE A 195       9.556   4.088  24.196  1.00 81.22           H
ATOM   2884  CG1 ILE A 195      11.630   3.838  24.585  1.00 81.22           C
ATOM   2885 1HG1 ILE A 195      12.576   4.324  24.348  1.00 81.22           H
ATOM   2886 2HG1 ILE A 195      11.516   3.873  25.668  1.00 81.22           H
ATOM   2887  CG2 ILE A 195      10.577   4.566  22.395  1.00 81.22           C
ATOM   2888 1HG2 ILE A 195       9.697   5.045  21.965  1.00 81.22           H
ATOM   2889 2HG2 ILE A 195      11.473   5.098  22.077  1.00 81.22           H
ATOM   2890 3HG2 ILE A 195      10.629   3.531  22.056  1.00 81.22           H
ATOM   2891  CD1 ILE A 195      11.667   2.381  24.117  1.00 81.22           C
ATOM   2892 1HD1 ILE A 195      10.729   1.892  24.378  1.00 81.22           H
ATOM   2893 2HD1 ILE A 195      11.805   2.350  23.037  1.00 81.22           H
ATOM   2894 3HD1 ILE A 195      12.494   1.865  24.604  1.00 81.22           H
ATOM   2895  HN  ILE A 195       9.418   5.555  26.207  1.00 81.22           H
ATOM   2896  N   ALA A 196       9.725   7.758  22.892  1.00 91.77           N
ATOM   2897  CA  ALA A 196       8.784   8.552  22.120  1.00 91.77           C
ATOM   2898  C   ALA A 196       8.265   7.721  20.945  1.00 91.77           C
ATOM   2899  O   ALA A 196       9.051   7.181  20.167  1.00 91.77           O
ATOM   2900  HA  ALA A 196       7.948   8.803  22.773  1.00 91.77           H
ATOM   2901  CB  ALA A 196       9.460   9.847  21.665  1.00 91.77           C
ATOM   2902 1HB  ALA A 196       9.784  10.414  22.538  1.00 91.77           H
ATOM   2903 2HB  ALA A 196      10.325   9.606  21.047  1.00 91.77           H
ATOM   2904 3HB  ALA A 196       8.754  10.442  21.086  1.00 91.77           H
ATOM   2905  HN  ALA A 196      10.689   7.940  22.699  1.00 91.77           H
ATOM   2906  N   ILE A 197       6.946   7.644  20.852  1.00 87.32           N
ATOM   2907  CA  ILE A 197       6.314   6.865  19.800  1.00 87.32           C
ATOM   2908  C   ILE A 197       5.334   7.755  19.032  1.00 87.32           C
ATOM   2909  O   ILE A 197       4.489   8.417  19.633  1.00 87.32           O
ATOM   2910  HA  ILE A 197       7.098   6.544  19.115  1.00 87.32           H
ATOM   2911  CB  ILE A 197       5.673   5.603  20.380  1.00 87.32           C
ATOM   2912  HB  ILE A 197       4.928   5.905  21.116  1.00 87.32           H
ATOM   2913  CG1 ILE A 197       6.710   4.748  21.112  1.00 87.32           C
ATOM   2914 1HG1 ILE A 197       7.475   4.418  20.409  1.00 87.32           H
ATOM   2915 2HG1 ILE A 197       7.212   5.349  21.870  1.00 87.32           H
ATOM   2916  CG2 ILE A 197       4.941   4.811  19.294  1.00 87.32           C
ATOM   2917 1HG2 ILE A 197       4.158   5.431  18.858  1.00 87.32           H
ATOM   2918 2HG2 ILE A 197       5.649   4.519  18.518  1.00 87.32           H
ATOM   2919 3HG2 ILE A 197       4.496   3.919  19.734  1.00 87.32           H
ATOM   2920  CD1 ILE A 197       6.054   3.532  21.769  1.00 87.32           C
ATOM   2921 1HD1 ILE A 197       5.307   3.867  22.488  1.00 87.32           H
ATOM   2922 2HD1 ILE A 197       5.574   2.921  21.004  1.00 87.32           H
ATOM   2923 3HD1 ILE A 197       6.813   2.942  22.282  1.00 87.32           H
ATOM   2924  HN  ILE A 197       6.314   8.101  21.478  1.00 87.32           H
ATOM   2925  N   CYS A 198       5.479   7.741  17.715  1.00 93.14           N
ATOM   2926  CA  CYS A 198       4.489   8.354  16.846  1.00 93.14           C
ATOM   2927  C   CYS A 198       3.357   7.349  16.625  1.00 93.14           C
ATOM   2928  O   CYS A 198       3.547   6.330  15.963  1.00 93.14           O
ATOM   2929  HA  CYS A 198       4.124   9.241  17.365  1.00 93.14           H
ATOM   2930  CB  CYS A 198       5.106   8.819  15.526  1.00 93.14           C
ATOM   2931 1HB  CYS A 198       5.779   9.658  15.705  1.00 93.14           H
ATOM   2932 2HB  CYS A 198       5.705   8.018  15.092  1.00 93.14           H
ATOM   2933  SG  CYS A 198       3.786   9.315  14.359  1.00 93.14           S
ATOM   2934  HN  CYS A 198       6.255   7.322  17.243  1.00 93.14           H
ATOM   2935  N   THR A 199       2.203   7.672  17.191  1.00 91.10           N
ATOM   2936  CA  THR A 199       1.043   6.805  17.073  1.00 91.10           C
ATOM   2937  C   THR A 199      -0.234   7.638  16.947  1.00 91.10           C
ATOM   2938  O   THR A 199      -0.215   8.848  17.169  1.00 91.10           O
ATOM   2939  HA  THR A 199       1.139   6.226  16.154  1.00 91.10           H
ATOM   2940  CB  THR A 199       1.036   5.858  18.274  1.00 91.10           C
ATOM   2941  HB  THR A 199       2.030   5.447  18.451  1.00 91.10           H
ATOM   2942  OG1 THR A 199       0.023   4.907  17.961  1.00 91.10           O
ATOM   2943  HG1 THR A 199       0.087   4.123  18.578  1.00 91.10           H
ATOM   2944  CG2 THR A 199       0.530   6.535  19.550  1.00 91.10           C
ATOM   2945 1HG2 THR A 199      -0.490   6.887  19.394  1.00 91.10           H
ATOM   2946 2HG2 THR A 199       1.173   7.381  19.793  1.00 91.10           H
ATOM   2947 3HG2 THR A 199       0.545   5.819  20.372  1.00 91.10           H
ATOM   2948  HN  THR A 199       2.055   8.507  17.721  1.00 91.10           H
ATOM   2949  N   MET A 200      -1.314   6.957  16.593  1.00 89.54           N
ATOM   2950  CA  MET A 200      -2.638   7.549  16.689  1.00 89.54           C
ATOM   2951  C   MET A 200      -3.218   7.370  18.093  1.00 89.54           C
ATOM   2952  O   MET A 200      -3.120   6.291  18.676  1.00 89.54           O
ATOM   2953  HA  MET A 200      -2.500   8.609  16.477  1.00 89.54           H
ATOM   2954  CB  MET A 200      -3.566   6.893  15.665  1.00 89.54           C
ATOM   2955 1HB  MET A 200      -3.555   5.811  15.799  1.00 89.54           H
ATOM   2956 2HB  MET A 200      -4.591   7.224  15.833  1.00 89.54           H
ATOM   2957  CG  MET A 200      -3.140   7.240  14.237  1.00 89.54           C
ATOM   2958 1HG  MET A 200      -3.056   8.321  14.126  1.00 89.54           H
ATOM   2959 2HG  MET A 200      -2.155   6.821  14.030  1.00 89.54           H
ATOM   2960  SD  MET A 200      -4.330   6.599  13.072  1.00 89.54           S
ATOM   2961  CE  MET A 200      -5.742   7.610  13.483  1.00 89.54           C
ATOM   2962 1HE  MET A 200      -6.013   7.449  14.526  1.00 89.54           H
ATOM   2963 2HE  MET A 200      -5.494   8.660  13.329  1.00 89.54           H
ATOM   2964 3HE  MET A 200      -6.583   7.339  12.843  1.00 89.54           H
ATOM   2965  HN  MET A 200      -1.295   6.019  16.246  1.00 89.54           H
ATOM   2966  N   VAL A 201      -3.810   8.443  18.595  1.00 91.99           N
ATOM   2967  CA  VAL A 201      -4.542   8.377  19.848  1.00 91.99           C
ATOM   2968  C   VAL A 201      -5.987   8.822  19.614  1.00 91.99           C
ATOM   2969  O   VAL A 201      -6.234   9.964  19.229  1.00 91.99           O
ATOM   2970  HA  VAL A 201      -4.544   7.336  20.173  1.00 91.99           H
ATOM   2971  CB  VAL A 201      -3.827   9.206  20.917  1.00 91.99           C
ATOM   2972  HB  VAL A 201      -3.819  10.244  20.586  1.00 91.99           H
ATOM   2973  CG1 VAL A 201      -4.574   9.144  22.251  1.00 91.99           C
ATOM   2974 1HG1 VAL A 201      -5.583   9.536  22.121  1.00 91.99           H
ATOM   2975 2HG1 VAL A 201      -4.628   8.109  22.589  1.00 91.99           H
ATOM   2976 3HG1 VAL A 201      -4.044   9.741  22.992  1.00 91.99           H
ATOM   2977  CG2 VAL A 201      -2.375   8.753  21.081  1.00 91.99           C
ATOM   2978 1HG2 VAL A 201      -2.352   7.705  21.378  1.00 91.99           H
ATOM   2979 2HG2 VAL A 201      -1.848   8.874  20.134  1.00 91.99           H
ATOM   2980 3HG2 VAL A 201      -1.889   9.359  21.846  1.00 91.99           H
ATOM   2981  HN  VAL A 201      -3.795   9.345  18.162  1.00 91.99           H
ATOM   2982  N   TYR A 202      -6.905   7.898  19.857  1.00 91.60           N
ATOM   2983  CA  TYR A 202      -8.310   8.149  19.589  1.00 91.60           C
ATOM   2984  C   TYR A 202      -8.998   8.770  20.807  1.00 91.60           C
ATOM   2985  O   TYR A 202      -8.676   8.433  21.945  1.00 91.60           O
ATOM   2986  HA  TYR A 202      -8.374   8.844  18.752  1.00 91.60           H
ATOM   2987  CB  TYR A 202      -8.937   6.783  19.306  1.00 91.60           C
ATOM   2988 1HB  TYR A 202      -8.753   6.126  20.156  1.00 91.60           H
ATOM   2989 2HB  TYR A 202     -10.017   6.900  19.222  1.00 91.60           H
ATOM   2990  CG  TYR A 202      -8.412   6.108  18.036  1.00 91.60           C
ATOM   2991  CD1 TYR A 202      -9.006   6.372  16.819  1.00 91.60           C
ATOM   2992  HD1 TYR A 202      -9.849   7.061  16.762  1.00 91.60           H
ATOM   2993  CD2 TYR A 202      -7.345   5.236  18.109  1.00 91.60           C
ATOM   2994  HD2 TYR A 202      -6.876   5.028  19.071  1.00 91.60           H
ATOM   2995  CE1 TYR A 202      -8.512   5.738  15.624  1.00 91.60           C
ATOM   2996  HE1 TYR A 202      -8.972   5.937  14.656  1.00 91.60           H
ATOM   2997  CE2 TYR A 202      -6.851   4.602  16.915  1.00 91.60           C
ATOM   2998  HE2 TYR A 202      -6.009   3.911  16.958  1.00 91.60           H
ATOM   2999  CZ  TYR A 202      -7.459   4.884  15.731  1.00 91.60           C
ATOM   3000  OH  TYR A 202      -6.992   4.285  14.603  1.00 91.60           O
ATOM   3001  HH  TYR A 202      -7.500   4.613  13.807  1.00 91.60           H
ATOM   3002  HN  TYR A 202      -6.701   6.992  20.229  1.00 91.60           H
ATOM   3003  N   PRO A 203      -9.954   9.684  20.592  1.00 85.92           N
ATOM   3004  CA  PRO A 203     -10.621  10.356  21.710  1.00 85.92           C
ATOM   3005  C   PRO A 203     -11.508   9.411  22.503  1.00 85.92           C
ATOM   3006  O   PRO A 203     -12.060   8.461  21.951  1.00 85.92           O
ATOM   3007  HA  PRO A 203      -9.882  10.720  22.424  1.00 85.92           H
ATOM   3008  CB  PRO A 203     -11.431  11.464  21.035  1.00 85.92           C
ATOM   3009 1HB  PRO A 203     -12.356  11.670  21.574  1.00 85.92           H
ATOM   3010 2HB  PRO A 203     -10.874  12.400  20.993  1.00 85.92           H
ATOM   3011  CG  PRO A 203     -11.702  10.921  19.661  1.00 85.92           C
ATOM   3012 1HG  PRO A 203     -12.584  10.280  19.657  1.00 85.92           H
ATOM   3013 2HG  PRO A 203     -11.889  11.725  18.949  1.00 85.92           H
ATOM   3014  CD  PRO A 203     -10.470  10.148  19.291  1.00 85.92           C
ATOM   3015 1HD  PRO A 203     -10.703   9.313  18.631  1.00 85.92           H
ATOM   3016 2HD  PRO A 203      -9.744  10.773  18.771  1.00 85.92           H
ATOM   3017  N   SER A 204     -11.623   9.700  23.791  1.00 78.01           N
ATOM   3018  CA  SER A 204     -12.104   8.711  24.740  1.00 78.01           C
ATOM   3019  C   SER A 204     -13.544   8.320  24.404  1.00 78.01           C
ATOM   3020  O   SER A 204     -13.938   7.169  24.587  1.00 78.01           O
ATOM   3021  HA  SER A 204     -11.439   7.855  24.627  1.00 78.01           H
ATOM   3022  CB  SER A 204     -12.018   9.236  26.175  1.00 78.01           C
ATOM   3023 1HB  SER A 204     -12.512   8.535  26.848  1.00 78.01           H
ATOM   3024 2HB  SER A 204     -10.973   9.287  26.480  1.00 78.01           H
ATOM   3025  OG  SER A 204     -12.614  10.523  26.309  1.00 78.01           O
ATOM   3026  HG  SER A 204     -13.611  10.440  26.309  1.00 78.01           H
ATOM   3027  HN  SER A 204     -11.394  10.590  24.188  1.00 78.01           H
ATOM   3028  N   ASP A 205     -14.292   9.300  23.918  1.00 72.80           N
ATOM   3029  CA  ASP A 205     -15.742   9.214  23.934  1.00 72.80           C
ATOM   3030  C   ASP A 205     -16.188   8.034  23.069  1.00 72.80           C
ATOM   3031  O   ASP A 205     -17.050   7.254  23.473  1.00 72.80           O
ATOM   3032  HA  ASP A 205     -16.010   9.087  24.983  1.00 72.80           H
ATOM   3033  CB  ASP A 205     -16.376  10.485  23.364  1.00 72.80           C
ATOM   3034 1HB  ASP A 205     -16.024  10.645  22.345  1.00 72.80           H
ATOM   3035 2HB  ASP A 205     -17.458  10.364  23.312  1.00 72.80           H
ATOM   3036  CG  ASP A 205     -16.034  11.702  24.225  1.00 72.80           C
ATOM   3037  OD1 ASP A 205     -15.528  11.480  25.346  1.00 72.80           O
ATOM   3038  OD2 ASP A 205     -16.286  12.827  23.742  1.00 72.80           O
ATOM   3039  HN  ASP A 205     -13.923  10.140  23.520  1.00 72.80           H
ATOM   3040  N   GLU A 206     -15.581   7.939  21.895  1.00 75.83           N
ATOM   3041  CA  GLU A 206     -15.940   6.897  20.949  1.00 75.83           C
ATOM   3042  C   GLU A 206     -14.682   6.213  20.410  1.00 75.83           C
ATOM   3043  O   GLU A 206     -14.661   5.754  19.269  1.00 75.83           O
ATOM   3044  HA  GLU A 206     -16.535   6.182  21.518  1.00 75.83           H
ATOM   3045  CB  GLU A 206     -16.790   7.460  19.808  1.00 75.83           C
ATOM   3046 1HB  GLU A 206     -16.277   8.307  19.352  1.00 75.83           H
ATOM   3047 2HB  GLU A 206     -17.026   6.667  19.099  1.00 75.83           H
ATOM   3048  CG  GLU A 206     -18.130   7.984  20.329  1.00 75.83           C
ATOM   3049 1HG  GLU A 206     -18.388   7.474  21.257  1.00 75.83           H
ATOM   3050 2HG  GLU A 206     -18.043   9.046  20.563  1.00 75.83           H
ATOM   3051  CD  GLU A 206     -19.240   7.773  19.298  1.00 75.83           C
ATOM   3052  OE1 GLU A 206     -20.293   7.233  19.700  1.00 75.83           O
ATOM   3053  OE2 GLU A 206     -19.010   8.157  18.131  1.00 75.83           O
ATOM   3054  HN  GLU A 206     -14.858   8.558  21.588  1.00 75.83           H
ATOM   3055  N   SER A 207     -13.664   6.167  21.256  1.00 87.86           N
ATOM   3056  CA  SER A 207     -12.353   5.713  20.825  1.00 87.86           C
ATOM   3057  C   SER A 207     -12.473   4.361  20.119  1.00 87.86           C
ATOM   3058  O   SER A 207     -11.905   4.164  19.046  1.00 87.86           O
ATOM   3059  HA  SER A 207     -11.997   6.476  20.132  1.00 87.86           H
ATOM   3060  CB  SER A 207     -11.389   5.610  22.008  1.00 87.86           C
ATOM   3061 1HB  SER A 207     -10.456   5.152  21.678  1.00 87.86           H
ATOM   3062 2HB  SER A 207     -11.143   6.610  22.364  1.00 87.86           H
ATOM   3063  OG  SER A 207     -11.938   4.847  23.079  1.00 87.86           O
ATOM   3064  HG  SER A 207     -11.380   4.961  23.902  1.00 87.86           H
ATOM   3065  HN  SER A 207     -13.724   6.432  22.218  1.00 87.86           H
ATOM   3066  N   THR A 208     -13.216   3.464  20.750  1.00 87.76           N
ATOM   3067  CA  THR A 208     -13.319   2.100  20.261  1.00 87.76           C
ATOM   3068  C   THR A 208     -13.988   2.076  18.885  1.00 87.76           C
ATOM   3069  O   THR A 208     -13.519   1.395  17.974  1.00 87.76           O
ATOM   3070  HA  THR A 208     -12.312   1.702  20.134  1.00 87.76           H
ATOM   3071  CB  THR A 208     -14.065   1.275  21.312  1.00 87.76           C
ATOM   3072  HB  THR A 208     -15.108   1.582  21.380  1.00 87.76           H
ATOM   3073  OG1 THR A 208     -13.294   1.448  22.499  1.00 87.76           O
ATOM   3074  HG1 THR A 208     -12.359   1.128  22.349  1.00 87.76           H
ATOM   3075  CG2 THR A 208     -13.992  -0.228  21.037  1.00 87.76           C
ATOM   3076 1HG2 THR A 208     -12.950  -0.548  21.036  1.00 87.76           H
ATOM   3077 2HG2 THR A 208     -14.438  -0.441  20.065  1.00 87.76           H
ATOM   3078 3HG2 THR A 208     -14.537  -0.766  21.812  1.00 87.76           H
ATOM   3079  HN  THR A 208     -13.739   3.656  21.580  1.00 87.76           H
ATOM   3080  N   LYS A 209     -15.073   2.829  18.777  1.00 83.16           N
ATOM   3081  CA  LYS A 209     -15.840   2.864  17.543  1.00 83.16           C
ATOM   3082  C   LYS A 209     -14.950   3.379  16.409  1.00 83.16           C
ATOM   3083  O   LYS A 209     -14.929   2.805  15.322  1.00 83.16           O
ATOM   3084  HA  LYS A 209     -16.134   1.840  17.312  1.00 83.16           H
ATOM   3085  CB  LYS A 209     -17.125   3.672  17.733  1.00 83.16           C
ATOM   3086 1HB  LYS A 209     -16.883   4.658  18.131  1.00 83.16           H
ATOM   3087 2HB  LYS A 209     -17.606   3.829  16.768  1.00 83.16           H
ATOM   3088  CG  LYS A 209     -18.089   2.955  18.680  1.00 83.16           C
ATOM   3089 1HG  LYS A 209     -18.254   1.935  18.332  1.00 83.16           H
ATOM   3090 2HG  LYS A 209     -17.645   2.886  19.673  1.00 83.16           H
ATOM   3091  CD  LYS A 209     -19.426   3.694  18.764  1.00 83.16           C
ATOM   3092 1HD  LYS A 209     -19.248   4.762  18.886  1.00 83.16           H
ATOM   3093 2HD  LYS A 209     -19.975   3.567  17.830  1.00 83.16           H
ATOM   3094  CE  LYS A 209     -20.268   3.174  19.931  1.00 83.16           C
ATOM   3095 1HE  LYS A 209     -20.671   2.191  19.686  1.00 83.16           H
ATOM   3096 2HE  LYS A 209     -19.639   3.050  20.813  1.00 83.16           H
ATOM   3097  NZ  LYS A 209     -21.374   4.110  20.230  1.00 83.16           N
ATOM   3098 1HZ  LYS A 209     -21.881   3.785  21.046  1.00 83.16           H
ATOM   3099 2HZ  LYS A 209     -20.995   5.033  20.413  1.00 83.16           H
ATOM   3100 3HZ  LYS A 209     -22.003   4.154  19.436  1.00 83.16           H
ATOM   3101  HN  LYS A 209     -15.429   3.405  19.512  1.00 83.16           H
ATOM   3102  N   LEU A 210     -14.238   4.457  16.703  1.00 89.19           N
ATOM   3103  CA  LEU A 210     -13.458   5.139  15.684  1.00 89.19           C
ATOM   3104  C   LEU A 210     -12.373   4.195  15.162  1.00 89.19           C
ATOM   3105  O   LEU A 210     -12.223   4.023  13.954  1.00 89.19           O
ATOM   3106  HA  LEU A 210     -14.132   5.378  14.862  1.00 89.19           H
ATOM   3107  CB  LEU A 210     -12.914   6.464  16.223  1.00 89.19           C
ATOM   3108 1HB  LEU A 210     -13.746   7.035  16.634  1.00 89.19           H
ATOM   3109 2HB  LEU A 210     -12.237   6.246  17.049  1.00 89.19           H
ATOM   3110  CG  LEU A 210     -12.176   7.346  15.214  1.00 89.19           C
ATOM   3111  HG  LEU A 210     -11.351   6.769  14.795  1.00 89.19           H
ATOM   3112  CD1 LEU A 210     -13.092   7.733  14.051  1.00 89.19           C
ATOM   3113 1HD1 LEU A 210     -13.435   6.832  13.543  1.00 89.19           H
ATOM   3114 2HD1 LEU A 210     -13.951   8.284  14.434  1.00 89.19           H
ATOM   3115 3HD1 LEU A 210     -12.542   8.360  13.349  1.00 89.19           H
ATOM   3116  CD2 LEU A 210     -11.568   8.571  15.899  1.00 89.19           C
ATOM   3117 1HD2 LEU A 210     -12.361   9.159  16.362  1.00 89.19           H
ATOM   3118 2HD2 LEU A 210     -10.862   8.248  16.663  1.00 89.19           H
ATOM   3119 3HD2 LEU A 210     -11.049   9.181  15.159  1.00 89.19           H
ATOM   3120  HN  LEU A 210     -14.189   4.864  17.615  1.00 89.19           H
ATOM   3121  N   LYS A 211     -11.643   3.608  16.100  1.00 94.17           N
ATOM   3122  CA  LYS A 211     -10.564   2.700  15.749  1.00 94.17           C
ATOM   3123  C   LYS A 211     -11.113   1.579  14.866  1.00 94.17           C
ATOM   3124  O   LYS A 211     -10.543   1.271  13.820  1.00 94.17           O
ATOM   3125  HA  LYS A 211      -9.834   3.268  15.173  1.00 94.17           H
ATOM   3126  CB  LYS A 211      -9.855   2.199  17.009  1.00 94.17           C
ATOM   3127 1HB  LYS A 211      -9.431   3.044  17.553  1.00 94.17           H
ATOM   3128 2HB  LYS A 211     -10.577   1.724  17.673  1.00 94.17           H
ATOM   3129  CG  LYS A 211      -8.747   1.205  16.656  1.00 94.17           C
ATOM   3130 1HG  LYS A 211      -9.189   0.275  16.298  1.00 94.17           H
ATOM   3131 2HG  LYS A 211      -8.141   1.604  15.843  1.00 94.17           H
ATOM   3132  CD  LYS A 211      -7.859   0.920  17.869  1.00 94.17           C
ATOM   3133 1HD  LYS A 211      -7.435   1.853  18.241  1.00 94.17           H
ATOM   3134 2HD  LYS A 211      -8.461   0.501  18.675  1.00 94.17           H
ATOM   3135  CE  LYS A 211      -6.732  -0.050  17.508  1.00 94.17           C
ATOM   3136 1HE  LYS A 211      -7.152  -1.019  17.239  1.00 94.17           H
ATOM   3137 2HE  LYS A 211      -6.194   0.318  16.634  1.00 94.17           H
ATOM   3138  NZ  LYS A 211      -5.797  -0.205  18.645  1.00 94.17           N
ATOM   3139 1HZ  LYS A 211      -5.095  -0.898  18.413  1.00 94.17           H
ATOM   3140 2HZ  LYS A 211      -5.346   0.683  18.835  1.00 94.17           H
ATOM   3141 3HZ  LYS A 211      -6.311  -0.505  19.466  1.00 94.17           H
ATOM   3142  HN  LYS A 211     -11.779   3.744  17.081  1.00 94.17           H
ATOM   3143  N   SER A 212     -12.215   0.998  15.319  1.00 91.95           N
ATOM   3144  CA  SER A 212     -12.795  -0.144  14.633  1.00 91.95           C
ATOM   3145  C   SER A 212     -13.204   0.251  13.212  1.00 91.95           C
ATOM   3146  O   SER A 212     -13.006  -0.514  12.270  1.00 91.95           O
ATOM   3147  HA  SER A 212     -12.007  -0.897  14.608  1.00 91.95           H
ATOM   3148  CB  SER A 212     -14.000  -0.694  15.399  1.00 91.95           C
ATOM   3149 1HB  SER A 212     -14.770   0.075  15.462  1.00 91.95           H
ATOM   3150 2HB  SER A 212     -14.429  -1.531  14.848  1.00 91.95           H
ATOM   3151  OG  SER A 212     -13.648  -1.120  16.712  1.00 91.95           O
ATOM   3152  HG  SER A 212     -13.832  -0.390  17.370  1.00 91.95           H
ATOM   3153  HN  SER A 212     -12.708   1.294  16.137  1.00 91.95           H
ATOM   3154  N   ALA A 213     -13.768   1.445  13.104  1.00 94.92           N
ATOM   3155  CA  ALA A 213     -14.227   1.942  11.818  1.00 94.92           C
ATOM   3156  C   ALA A 213     -13.023   2.141  10.894  1.00 94.92           C
ATOM   3157  O   ALA A 213     -13.053   1.734   9.734  1.00 94.92           O
ATOM   3158  HA  ALA A 213     -14.885   1.189  11.386  1.00 94.92           H
ATOM   3159  CB  ALA A 213     -15.023   3.233  12.024  1.00 94.92           C
ATOM   3160 1HB  ALA A 213     -15.883   3.031  12.663  1.00 94.92           H
ATOM   3161 2HB  ALA A 213     -14.387   3.981  12.497  1.00 94.92           H
ATOM   3162 3HB  ALA A 213     -15.367   3.605  11.059  1.00 94.92           H
ATOM   3163  HN  ALA A 213     -13.913   2.067  13.874  1.00 94.92           H
ATOM   3164  N   VAL A 214     -11.993   2.766  11.444  1.00 93.49           N
ATOM   3165  CA  VAL A 214     -10.809   3.086  10.665  1.00 93.49           C
ATOM   3166  C   VAL A 214     -10.198   1.794  10.120  1.00 93.49           C
ATOM   3167  O   VAL A 214      -9.808   1.731   8.955  1.00 93.49           O
ATOM   3168  HA  VAL A 214     -11.126   3.706   9.825  1.00 93.49           H
ATOM   3169  CB  VAL A 214      -9.829   3.901  11.512  1.00 93.49           C
ATOM   3170  HB  VAL A 214      -9.681   3.373  12.454  1.00 93.49           H
ATOM   3171  CG1 VAL A 214      -8.470   4.015  10.819  1.00 93.49           C
ATOM   3172 1HG1 VAL A 214      -8.055   3.019  10.666  1.00 93.49           H
ATOM   3173 2HG1 VAL A 214      -8.593   4.510   9.855  1.00 93.49           H
ATOM   3174 3HG1 VAL A 214      -7.792   4.599  11.442  1.00 93.49           H
ATOM   3175  CG2 VAL A 214     -10.399   5.284  11.832  1.00 93.49           C
ATOM   3176 1HG2 VAL A 214     -10.590   5.822  10.904  1.00 93.49           H
ATOM   3177 2HG2 VAL A 214     -11.332   5.173  12.386  1.00 93.49           H
ATOM   3178 3HG2 VAL A 214      -9.683   5.841  12.435  1.00 93.49           H
ATOM   3179  HN  VAL A 214     -11.958   3.052  12.402  1.00 93.49           H
ATOM   3180  N   LEU A 215     -10.133   0.796  10.988  1.00 93.39           N
ATOM   3181  CA  LEU A 215      -9.503  -0.465  10.634  1.00 93.39           C
ATOM   3182  C   LEU A 215     -10.360  -1.183   9.590  1.00 93.39           C
ATOM   3183  O   LEU A 215      -9.835  -1.747   8.631  1.00 93.39           O
ATOM   3184  HA  LEU A 215      -8.536  -0.232  10.186  1.00 93.39           H
ATOM   3185  CB  LEU A 215      -9.232  -1.300  11.887  1.00 93.39           C
ATOM   3186 1HB  LEU A 215     -10.153  -1.359  12.466  1.00 93.39           H
ATOM   3187 2HB  LEU A 215      -8.984  -2.315  11.576  1.00 93.39           H
ATOM   3188  CG  LEU A 215      -8.118  -0.790  12.804  1.00 93.39           C
ATOM   3189  HG  LEU A 215      -8.399   0.199  13.165  1.00 93.39           H
ATOM   3190  CD1 LEU A 215      -7.963  -1.692  14.031  1.00 93.39           C
ATOM   3191 1HD1 LEU A 215      -8.898  -1.707  14.591  1.00 93.39           H
ATOM   3192 2HD1 LEU A 215      -7.716  -2.703  13.709  1.00 93.39           H
ATOM   3193 3HD1 LEU A 215      -7.165  -1.307  14.666  1.00 93.39           H
ATOM   3194  CD2 LEU A 215      -6.804  -0.635  12.037  1.00 93.39           C
ATOM   3195 1HD2 LEU A 215      -6.505  -1.601  11.628  1.00 93.39           H
ATOM   3196 2HD2 LEU A 215      -6.940   0.078  11.224  1.00 93.39           H
ATOM   3197 3HD2 LEU A 215      -6.029  -0.272  12.713  1.00 93.39           H
ATOM   3198  HN  LEU A 215     -10.500   0.838  11.917  1.00 93.39           H
ATOM   3199  N   THR A 216     -11.666  -1.138   9.811  1.00 92.73           N
ATOM   3200  CA  THR A 216     -12.599  -1.817   8.927  1.00 92.73           C
ATOM   3201  C   THR A 216     -12.482  -1.266   7.505  1.00 92.73           C
ATOM   3202  O   THR A 216     -12.415  -2.030   6.543  1.00 92.73           O
ATOM   3203  HA  THR A 216     -12.327  -2.871   8.885  1.00 92.73           H
ATOM   3204  CB  THR A 216     -14.002  -1.674   9.521  1.00 92.73           C
ATOM   3205  HB  THR A 216     -14.300  -0.627   9.565  1.00 92.73           H
ATOM   3206  OG1 THR A 216     -13.918  -2.343  10.776  1.00 92.73           O
ATOM   3207  HG1 THR A 216     -13.838  -1.675  11.516  1.00 92.73           H
ATOM   3208  CG2 THR A 216     -15.050  -2.471   8.743  1.00 92.73           C
ATOM   3209 1HG2 THR A 216     -14.786  -3.528   8.756  1.00 92.73           H
ATOM   3210 2HG2 THR A 216     -15.084  -2.118   7.712  1.00 92.73           H
ATOM   3211 3HG2 THR A 216     -16.028  -2.335   9.206  1.00 92.73           H
ATOM   3212  HN  THR A 216     -12.087  -0.651  10.576  1.00 92.73           H
ATOM   3213  N   LEU A 217     -12.460   0.056   7.416  1.00 89.85           N
ATOM   3214  CA  LEU A 217     -12.329   0.717   6.129  1.00 89.85           C
ATOM   3215  C   LEU A 217     -11.033   0.262   5.456  1.00 89.85           C
ATOM   3216  O   LEU A 217     -11.003   0.036   4.247  1.00 89.85           O
ATOM   3217  HA  LEU A 217     -13.169   0.398   5.511  1.00 89.85           H
ATOM   3218  CB  LEU A 217     -12.437   2.234   6.292  1.00 89.85           C
ATOM   3219 1HB  LEU A 217     -11.799   2.537   7.123  1.00 89.85           H
ATOM   3220 2HB  LEU A 217     -12.038   2.706   5.395  1.00 89.85           H
ATOM   3221  CG  LEU A 217     -13.844   2.783   6.541  1.00 89.85           C
ATOM   3222  HG  LEU A 217     -14.280   2.239   7.379  1.00 89.85           H
ATOM   3223  CD1 LEU A 217     -13.793   4.260   6.938  1.00 89.85           C
ATOM   3224 1HD1 LEU A 217     -13.208   4.371   7.851  1.00 89.85           H
ATOM   3225 2HD1 LEU A 217     -13.330   4.836   6.137  1.00 89.85           H
ATOM   3226 3HD1 LEU A 217     -14.806   4.625   7.109  1.00 89.85           H
ATOM   3227  CD2 LEU A 217     -14.747   2.546   5.329  1.00 89.85           C
ATOM   3228 1HD2 LEU A 217     -14.325   3.047   4.458  1.00 89.85           H
ATOM   3229 2HD2 LEU A 217     -14.819   1.476   5.133  1.00 89.85           H
ATOM   3230 3HD2 LEU A 217     -15.740   2.946   5.532  1.00 89.85           H
ATOM   3231  HN  LEU A 217     -12.529   0.670   8.202  1.00 89.85           H
ATOM   3232  N   LYS A 218      -9.992   0.142   6.268  1.00 88.42           N
ATOM   3233  CA  LYS A 218      -8.680  -0.212   5.755  1.00 88.42           C
ATOM   3234  C   LYS A 218      -8.750  -1.591   5.094  1.00 88.42           C
ATOM   3235  O   LYS A 218      -8.200  -1.793   4.013  1.00 88.42           O
ATOM   3236  HA  LYS A 218      -8.417   0.522   4.994  1.00 88.42           H
ATOM   3237  CB  LYS A 218      -7.628  -0.114   6.862  1.00 88.42           C
ATOM   3238 1HB  LYS A 218      -7.747   0.827   7.400  1.00 88.42           H
ATOM   3239 2HB  LYS A 218      -7.779  -0.915   7.585  1.00 88.42           H
ATOM   3240  CG  LYS A 218      -6.214  -0.201   6.284  1.00 88.42           C
ATOM   3241 1HG  LYS A 218      -6.113  -1.115   5.698  1.00 88.42           H
ATOM   3242 2HG  LYS A 218      -6.043   0.633   5.604  1.00 88.42           H
ATOM   3243  CD  LYS A 218      -5.164  -0.183   7.397  1.00 88.42           C
ATOM   3244 1HD  LYS A 218      -5.219   0.762   7.937  1.00 88.42           H
ATOM   3245 2HD  LYS A 218      -5.378  -0.974   8.116  1.00 88.42           H
ATOM   3246  CE  LYS A 218      -3.757  -0.371   6.826  1.00 88.42           C
ATOM   3247 1HE  LYS A 218      -3.746  -1.220   6.143  1.00 88.42           H
ATOM   3248 2HE  LYS A 218      -3.473   0.508   6.247  1.00 88.42           H
ATOM   3249  NZ  LYS A 218      -2.781  -0.590   7.917  1.00 88.42           N
ATOM   3250 1HZ  LYS A 218      -1.855  -0.714   7.522  1.00 88.42           H
ATOM   3251 2HZ  LYS A 218      -2.780   0.212   8.536  1.00 88.42           H
ATOM   3252 3HZ  LYS A 218      -3.039  -1.420   8.439  1.00 88.42           H
ATOM   3253  HN  LYS A 218     -10.036   0.281   7.257  1.00 88.42           H
ATOM   3254  N   VAL A 219      -9.431  -2.503   5.772  1.00 92.30           N
ATOM   3255  CA  VAL A 219      -9.485  -3.883   5.323  1.00 92.30           C
ATOM   3256  C   VAL A 219     -10.334  -3.969   4.053  1.00 92.30           C
ATOM   3257  O   VAL A 219      -9.932  -4.595   3.074  1.00 92.30           O
ATOM   3258  HA  VAL A 219      -8.467  -4.192   5.085  1.00 92.30           H
ATOM   3259  CB  VAL A 219     -10.002  -4.780   6.449  1.00 92.30           C
ATOM   3260  HB  VAL A 219     -10.965  -4.387   6.776  1.00 92.30           H
ATOM   3261  CG1 VAL A 219     -10.223  -6.211   5.954  1.00 92.30           C
ATOM   3262 1HG1 VAL A 219     -10.955  -6.207   5.146  1.00 92.30           H
ATOM   3263 2HG1 VAL A 219      -9.280  -6.618   5.587  1.00 92.30           H
ATOM   3264 3HG1 VAL A 219     -10.590  -6.827   6.774  1.00 92.30           H
ATOM   3265  CG2 VAL A 219      -9.053  -4.756   7.649  1.00 92.30           C
ATOM   3266 1HG2 VAL A 219      -8.069  -5.113   7.341  1.00 92.30           H
ATOM   3267 2HG2 VAL A 219      -8.968  -3.736   8.025  1.00 92.30           H
ATOM   3268 3HG2 VAL A 219      -9.444  -5.402   8.435  1.00 92.30           H
ATOM   3269  HN  VAL A 219      -9.939  -2.311   6.612  1.00 92.30           H
ATOM   3270  N   ILE A 220     -11.494  -3.331   4.110  1.00 92.57           N
ATOM   3271  CA  ILE A 220     -12.466  -3.446   3.036  1.00 92.57           C
ATOM   3272  C   ILE A 220     -11.880  -2.841   1.758  1.00 92.57           C
ATOM   3273  O   ILE A 220     -11.780  -3.519   0.737  1.00 92.57           O
ATOM   3274  HA  ILE A 220     -12.641  -4.508   2.867  1.00 92.57           H
ATOM   3275  CB  ILE A 220     -13.801  -2.827   3.454  1.00 92.57           C
ATOM   3276  HB  ILE A 220     -13.606  -1.833   3.856  1.00 92.57           H
ATOM   3277  CG1 ILE A 220     -14.460  -3.644   4.567  1.00 92.57           C
ATOM   3278 1HG1 ILE A 220     -14.686  -4.646   4.202  1.00 92.57           H
ATOM   3279 2HG1 ILE A 220     -13.766  -3.758   5.399  1.00 92.57           H
ATOM   3280  CG2 ILE A 220     -14.726  -2.653   2.247  1.00 92.57           C
ATOM   3281 1HG2 ILE A 220     -14.250  -1.998   1.517  1.00 92.57           H
ATOM   3282 2HG2 ILE A 220     -14.917  -3.625   1.793  1.00 92.57           H
ATOM   3283 3HG2 ILE A 220     -15.668  -2.211   2.572  1.00 92.57           H
ATOM   3284  CD1 ILE A 220     -15.744  -2.971   5.055  1.00 92.57           C
ATOM   3285 1HD1 ILE A 220     -15.510  -1.979   5.441  1.00 92.57           H
ATOM   3286 2HD1 ILE A 220     -16.445  -2.882   4.225  1.00 92.57           H
ATOM   3287 3HD1 ILE A 220     -16.192  -3.573   5.846  1.00 92.57           H
ATOM   3288  HN  ILE A 220     -11.772  -2.745   4.871  1.00 92.57           H
ATOM   3289  N   LEU A 221     -11.510  -1.573   1.857  1.00 92.29           N
ATOM   3290  CA  LEU A 221     -11.093  -0.822   0.686  1.00 92.29           C
ATOM   3291  C   LEU A 221      -9.644  -1.177   0.346  1.00 92.29           C
ATOM   3292  O   LEU A 221      -9.215  -1.022  -0.796  1.00 92.29           O
ATOM   3293  HA  LEU A 221     -11.728  -1.131  -0.144  1.00 92.29           H
ATOM   3294  CB  LEU A 221     -11.325   0.676   0.899  1.00 92.29           C
ATOM   3295 1HB  LEU A 221     -10.717   1.000   1.744  1.00 92.29           H
ATOM   3296 2HB  LEU A 221     -10.960   1.208   0.021  1.00 92.29           H
ATOM   3297  CG  LEU A 221     -12.772   1.101   1.155  1.00 92.29           C
ATOM   3298  HG  LEU A 221     -13.131   0.577   2.041  1.00 92.29           H
ATOM   3299  CD1 LEU A 221     -12.860   2.600   1.448  1.00 92.29           C
ATOM   3300 1HD1 LEU A 221     -12.266   2.832   2.333  1.00 92.29           H
ATOM   3301 2HD1 LEU A 221     -12.476   3.160   0.596  1.00 92.29           H
ATOM   3302 3HD1 LEU A 221     -13.900   2.875   1.626  1.00 92.29           H
ATOM   3303  CD2 LEU A 221     -13.677   0.690  -0.009  1.00 92.29           C
ATOM   3304 1HD2 LEU A 221     -13.329   1.167  -0.925  1.00 92.29           H
ATOM   3305 2HD2 LEU A 221     -13.647  -0.392  -0.129  1.00 92.29           H
ATOM   3306 3HD2 LEU A 221     -14.700   1.005   0.198  1.00 92.29           H
ATOM   3307  HN  LEU A 221     -11.491  -1.062   2.716  1.00 92.29           H
ATOM   3308  N   GLY A 222      -8.931  -1.648   1.358  1.00 91.60           N
ATOM   3309  CA  GLY A 222      -7.498  -1.853   1.232  1.00 91.60           C
ATOM   3310  C   GLY A 222      -7.192  -3.179   0.534  1.00 91.60           C
ATOM   3311  O   GLY A 222      -6.125  -3.344  -0.054  1.00 91.60           O
ATOM   3312 1HA  GLY A 222      -7.058  -1.030   0.668  1.00 91.60           H
ATOM   3313 2HA  GLY A 222      -7.037  -1.843   2.220  1.00 91.60           H
ATOM   3314  HN  GLY A 222      -9.315  -1.888   2.250  1.00 91.60           H
ATOM   3315  N   PHE A 223      -8.149  -4.091   0.621  1.00 90.87           N
ATOM   3316  CA  PHE A 223      -7.942  -5.443   0.130  1.00 90.87           C
ATOM   3317  C   PHE A 223      -9.195  -5.969  -0.572  1.00 90.87           C
ATOM   3318  O   PHE A 223      -9.180  -6.213  -1.777  1.00 90.87           O
ATOM   3319  HA  PHE A 223      -7.117  -5.405  -0.582  1.00 90.87           H
ATOM   3320  CB  PHE A 223      -7.647  -6.321   1.348  1.00 90.87           C
ATOM   3321 1HB  PHE A 223      -6.831  -5.875   1.916  1.00 90.87           H
ATOM   3322 2HB  PHE A 223      -8.522  -6.329   1.998  1.00 90.87           H
ATOM   3323  CG  PHE A 223      -7.276  -7.764   0.999  1.00 90.87           C
ATOM   3324  CD1 PHE A 223      -8.155  -8.771   1.250  1.00 90.87           C
ATOM   3325  HD1 PHE A 223      -9.123  -8.551   1.699  1.00 90.87           H
ATOM   3326  CD2 PHE A 223      -6.068  -8.040   0.438  1.00 90.87           C
ATOM   3327  HD2 PHE A 223      -5.364  -7.232   0.238  1.00 90.87           H
ATOM   3328  CE1 PHE A 223      -7.811 -10.111   0.926  1.00 90.87           C
ATOM   3329  HE1 PHE A 223      -8.515 -10.918   1.127  1.00 90.87           H
ATOM   3330  CE2 PHE A 223      -5.724  -9.379   0.115  1.00 90.87           C
ATOM   3331  HE2 PHE A 223      -4.756  -9.599  -0.334  1.00 90.87           H
ATOM   3332  CZ  PHE A 223      -6.603 -10.386   0.366  1.00 90.87           C
ATOM   3333  HZ  PHE A 223      -6.339 -11.414   0.117  1.00 90.87           H
ATOM   3334  HN  PHE A 223      -9.051  -3.920   1.018  1.00 90.87           H
ATOM   3335  N   PHE A 224     -10.251  -6.129   0.212  1.00 85.91           N
ATOM   3336  CA  PHE A 224     -11.381  -6.939  -0.210  1.00 85.91           C
ATOM   3337  C   PHE A 224     -11.965  -6.423  -1.526  1.00 85.91           C
ATOM   3338  O   PHE A 224     -12.131  -7.186  -2.477  1.00 85.91           O
ATOM   3339  HA  PHE A 224     -11.015  -7.956  -0.351  1.00 85.91           H
ATOM   3340  CB  PHE A 224     -12.445  -6.828   0.885  1.00 85.91           C
ATOM   3341 1HB  PHE A 224     -12.425  -5.818   1.295  1.00 85.91           H
ATOM   3342 2HB  PHE A 224     -13.428  -6.971   0.437  1.00 85.91           H
ATOM   3343  CG  PHE A 224     -12.269  -7.831   2.027  1.00 85.91           C
ATOM   3344  CD1 PHE A 224     -12.564  -9.144   1.831  1.00 85.91           C
ATOM   3345  HD1 PHE A 224     -12.925  -9.482   0.860  1.00 85.91           H
ATOM   3346  CD2 PHE A 224     -11.819  -7.409   3.239  1.00 85.91           C
ATOM   3347  HD2 PHE A 224     -11.583  -6.356   3.396  1.00 85.91           H
ATOM   3348  CE1 PHE A 224     -12.401 -10.074   2.891  1.00 85.91           C
ATOM   3349  HE1 PHE A 224     -12.638 -11.126   2.734  1.00 85.91           H
ATOM   3350  CE2 PHE A 224     -11.656  -8.339   4.299  1.00 85.91           C
ATOM   3351  HE2 PHE A 224     -11.295  -8.001   5.271  1.00 85.91           H
ATOM   3352  CZ  PHE A 224     -11.951  -9.652   4.103  1.00 85.91           C
ATOM   3353  HZ  PHE A 224     -11.826 -10.366   4.917  1.00 85.91           H
ATOM   3354  HN  PHE A 224     -10.341  -5.717   1.119  1.00 85.91           H
ATOM   3355  N   LEU A 225     -12.260  -5.131  -1.539  1.00 93.49           N
ATOM   3356  CA  LEU A 225     -12.866  -4.514  -2.707  1.00 93.49           C
ATOM   3357  C   LEU A 225     -11.935  -4.684  -3.909  1.00 93.49           C
ATOM   3358  O   LEU A 225     -12.335  -5.229  -4.937  1.00 93.49           O
ATOM   3359  HA  LEU A 225     -13.795  -5.046  -2.912  1.00 93.49           H
ATOM   3360  CB  LEU A 225     -13.233  -3.058  -2.414  1.00 93.49           C
ATOM   3361 1HB  LEU A 225     -13.982  -3.045  -1.623  1.00 93.49           H
ATOM   3362 2HB  LEU A 225     -12.349  -2.553  -2.023  1.00 93.49           H
ATOM   3363  CG  LEU A 225     -13.766  -2.249  -3.597  1.00 93.49           C
ATOM   3364  HG  LEU A 225     -13.089  -2.390  -4.440  1.00 93.49           H
ATOM   3365  CD1 LEU A 225     -15.142  -2.758  -4.033  1.00 93.49           C
ATOM   3366 1HD1 LEU A 225     -15.065  -3.804  -4.331  1.00 93.49           H
ATOM   3367 2HD1 LEU A 225     -15.843  -2.667  -3.203  1.00 93.49           H
ATOM   3368 3HD1 LEU A 225     -15.498  -2.166  -4.876  1.00 93.49           H
ATOM   3369  CD2 LEU A 225     -13.784  -0.753  -3.276  1.00 93.49           C
ATOM   3370 1HD2 LEU A 225     -14.425  -0.575  -2.413  1.00 93.49           H
ATOM   3371 2HD2 LEU A 225     -12.771  -0.418  -3.052  1.00 93.49           H
ATOM   3372 3HD2 LEU A 225     -14.168  -0.202  -4.135  1.00 93.49           H
ATOM   3373  HN  LEU A 225     -12.092  -4.511  -0.773  1.00 93.49           H
ATOM   3374  N   PRO A 226     -10.681  -4.222  -3.804  1.00 93.81           N
ATOM   3375  CA  PRO A 226      -9.729  -4.367  -4.908  1.00 93.81           C
ATOM   3376  C   PRO A 226      -9.617  -5.806  -5.387  1.00 93.81           C
ATOM   3377  O   PRO A 226      -9.620  -6.065  -6.589  1.00 93.81           O
ATOM   3378  HA  PRO A 226     -10.071  -3.804  -5.775  1.00 93.81           H
ATOM   3379  CB  PRO A 226      -8.411  -3.861  -4.318  1.00 93.81           C
ATOM   3380 1HB  PRO A 226      -7.828  -4.673  -3.882  1.00 93.81           H
ATOM   3381 2HB  PRO A 226      -7.785  -3.393  -5.077  1.00 93.81           H
ATOM   3382  CG  PRO A 226      -8.859  -2.859  -3.261  1.00 93.81           C
ATOM   3383 1HG  PRO A 226      -8.079  -2.674  -2.522  1.00 93.81           H
ATOM   3384 2HG  PRO A 226      -9.102  -1.890  -3.699  1.00 93.81           H
ATOM   3385  CD  PRO A 226     -10.077  -3.531  -2.650  1.00 93.81           C
ATOM   3386 1HD  PRO A 226      -9.801  -4.233  -1.864  1.00 93.81           H
ATOM   3387 2HD  PRO A 226     -10.757  -2.807  -2.202  1.00 93.81           H
ATOM   3388  N   PHE A 227      -9.520  -6.711  -4.424  1.00 92.02           N
ATOM   3389  CA  PHE A 227      -9.269  -8.108  -4.733  1.00 92.02           C
ATOM   3390  C   PHE A 227     -10.407  -8.698  -5.567  1.00 92.02           C
ATOM   3391  O   PHE A 227     -10.165  -9.354  -6.579  1.00 92.02           O
ATOM   3392  HA  PHE A 227      -8.342  -8.151  -5.305  1.00 92.02           H
ATOM   3393  CB  PHE A 227      -9.189  -8.854  -3.399  1.00 92.02           C
ATOM   3394 1HB  PHE A 227      -8.366  -8.444  -2.814  1.00 92.02           H
ATOM   3395 2HB  PHE A 227     -10.104  -8.668  -2.836  1.00 92.02           H
ATOM   3396  CG  PHE A 227      -8.993 -10.364  -3.542  1.00 92.02           C
ATOM   3397  CD1 PHE A 227     -10.023 -11.212  -3.278  1.00 92.02           C
ATOM   3398  HD1 PHE A 227     -10.989 -10.815  -2.965  1.00 92.02           H
ATOM   3399  CD2 PHE A 227      -7.788 -10.860  -3.933  1.00 92.02           C
ATOM   3400  HD2 PHE A 227      -6.962 -10.180  -4.144  1.00 92.02           H
ATOM   3401  CE1 PHE A 227      -9.841 -12.614  -3.410  1.00 92.02           C
ATOM   3402  HE1 PHE A 227     -10.666 -13.293  -3.198  1.00 92.02           H
ATOM   3403  CE2 PHE A 227      -7.606 -12.262  -4.065  1.00 92.02           C
ATOM   3404  HE2 PHE A 227      -6.640 -12.659  -4.378  1.00 92.02           H
ATOM   3405  CZ  PHE A 227      -8.636 -13.109  -3.801  1.00 92.02           C
ATOM   3406  HZ  PHE A 227      -8.496 -14.185  -3.903  1.00 92.02           H
ATOM   3407  HN  PHE A 227      -9.609  -6.503  -3.450  1.00 92.02           H
ATOM   3408  N   VAL A 228     -11.625  -8.445  -5.111  1.00 94.67           N
ATOM   3409  CA  VAL A 228     -12.800  -8.988  -5.771  1.00 94.67           C
ATOM   3410  C   VAL A 228     -12.833  -8.506  -7.222  1.00 94.67           C
ATOM   3411  O   VAL A 228     -13.079  -9.292  -8.136  1.00 94.67           O
ATOM   3412  HA  VAL A 228     -12.708 -10.075  -5.764  1.00 94.67           H
ATOM   3413  CB  VAL A 228     -14.060  -8.614  -4.988  1.00 94.67           C
ATOM   3414  HB  VAL A 228     -14.044  -7.537  -4.821  1.00 94.67           H
ATOM   3415  CG1 VAL A 228     -15.321  -8.947  -5.787  1.00 94.67           C
ATOM   3416 1HG1 VAL A 228     -15.314  -8.391  -6.725  1.00 94.67           H
ATOM   3417 2HG1 VAL A 228     -15.346 -10.016  -5.999  1.00 94.67           H
ATOM   3418 3HG1 VAL A 228     -16.202  -8.671  -5.208  1.00 94.67           H
ATOM   3419  CG2 VAL A 228     -14.080  -9.301  -3.621  1.00 94.67           C
ATOM   3420 1HG2 VAL A 228     -14.062 -10.383  -3.757  1.00 94.67           H
ATOM   3421 2HG2 VAL A 228     -13.207  -8.993  -3.046  1.00 94.67           H
ATOM   3422 3HG2 VAL A 228     -14.987  -9.018  -3.085  1.00 94.67           H
ATOM   3423  HN  VAL A 228     -11.815  -7.880  -4.307  1.00 94.67           H
ATOM   3424  N   VAL A 229     -12.582  -7.216  -7.390  1.00 95.03           N
ATOM   3425  CA  VAL A 229     -12.648  -6.606  -8.707  1.00 95.03           C
ATOM   3426  C   VAL A 229     -11.565  -7.214  -9.601  1.00 95.03           C
ATOM   3427  O   VAL A 229     -11.830  -7.569 -10.749  1.00 95.03           O
ATOM   3428  HA  VAL A 229     -13.625  -6.840  -9.129  1.00 95.03           H
ATOM   3429  CB  VAL A 229     -12.537  -5.085  -8.584  1.00 95.03           C
ATOM   3430  HB  VAL A 229     -11.629  -4.859  -8.024  1.00 95.03           H
ATOM   3431  CG1 VAL A 229     -12.413  -4.432  -9.962  1.00 95.03           C
ATOM   3432 1HG1 VAL A 229     -11.522  -4.808 -10.464  1.00 95.03           H
ATOM   3433 2HG1 VAL A 229     -13.294  -4.671 -10.558  1.00 95.03           H
ATOM   3434 3HG1 VAL A 229     -12.336  -3.350  -9.846  1.00 95.03           H
ATOM   3435  CG2 VAL A 229     -13.723  -4.509  -7.809  1.00 95.03           C
ATOM   3436 1HG2 VAL A 229     -14.650  -4.751  -8.330  1.00 95.03           H
ATOM   3437 2HG2 VAL A 229     -13.747  -4.939  -6.808  1.00 95.03           H
ATOM   3438 3HG2 VAL A 229     -13.620  -3.426  -7.737  1.00 95.03           H
ATOM   3439  HN  VAL A 229     -12.337  -6.593  -6.647  1.00 95.03           H
ATOM   3440  N   MET A 230     -10.369  -7.316  -9.041  1.00 89.16           N
ATOM   3441  CA  MET A 230      -9.236  -7.836  -9.787  1.00 89.16           C
ATOM   3442  C   MET A 230      -9.484  -9.282 -10.224  1.00 89.16           C
ATOM   3443  O   MET A 230      -9.253  -9.633 -11.380  1.00 89.16           O
ATOM   3444  HA  MET A 230      -9.143  -7.196 -10.664  1.00 89.16           H
ATOM   3445  CB  MET A 230      -7.979  -7.774  -8.917  1.00 89.16           C
ATOM   3446 1HB  MET A 230      -8.206  -8.146  -7.918  1.00 89.16           H
ATOM   3447 2HB  MET A 230      -7.211  -8.427  -9.333  1.00 89.16           H
ATOM   3448  CG  MET A 230      -7.445  -6.343  -8.826  1.00 89.16           C
ATOM   3449 1HG  MET A 230      -7.177  -5.982  -9.819  1.00 89.16           H
ATOM   3450 2HG  MET A 230      -8.222  -5.680  -8.445  1.00 89.16           H
ATOM   3451  SD  MET A 230      -6.019  -6.291  -7.753  1.00 89.16           S
ATOM   3452  CE  MET A 230      -4.846  -7.190  -8.753  1.00 89.16           C
ATOM   3453 1HE  MET A 230      -5.223  -8.196  -8.940  1.00 89.16           H
ATOM   3454 2HE  MET A 230      -4.705  -6.673  -9.702  1.00 89.16           H
ATOM   3455 3HE  MET A 230      -3.893  -7.251  -8.228  1.00 89.16           H
ATOM   3456  HN  MET A 230     -10.168  -7.052  -8.098  1.00 89.16           H
ATOM   3457  N   ALA A 231      -9.950 -10.081  -9.276  1.00 93.71           N
ATOM   3458  CA  ALA A 231     -10.154 -11.498  -9.525  1.00 93.71           C
ATOM   3459  C   ALA A 231     -11.144 -11.672 -10.678  1.00 93.71           C
ATOM   3460  O   ALA A 231     -10.921 -12.482 -11.575  1.00 93.71           O
ATOM   3461  HA  ALA A 231      -9.194 -11.925  -9.814  1.00 93.71           H
ATOM   3462  CB  ALA A 231     -10.629 -12.179  -8.240  1.00 93.71           C
ATOM   3463 1HB  ALA A 231      -9.877 -12.051  -7.461  1.00 93.71           H
ATOM   3464 2HB  ALA A 231     -11.567 -11.729  -7.916  1.00 93.71           H
ATOM   3465 3HB  ALA A 231     -10.781 -13.242  -8.427  1.00 93.71           H
ATOM   3466  HN  ALA A 231     -10.187  -9.775  -8.354  1.00 93.71           H
ATOM   3467  N   CYS A 232     -12.218 -10.898 -10.615  1.00 92.94           N
ATOM   3468  CA  CYS A 232     -13.257 -10.976 -11.627  1.00 92.94           C
ATOM   3469  C   CYS A 232     -12.651 -10.564 -12.971  1.00 92.94           C
ATOM   3470  O   CYS A 232     -12.820 -11.259 -13.971  1.00 92.94           O
ATOM   3471  HA  CYS A 232     -13.590 -12.014 -11.655  1.00 92.94           H
ATOM   3472  CB  CYS A 232     -14.470 -10.118 -11.261  1.00 92.94           C
ATOM   3473 1HB  CYS A 232     -14.149  -9.106 -11.016  1.00 92.94           H
ATOM   3474 2HB  CYS A 232     -15.143 -10.041 -12.115  1.00 92.94           H
ATOM   3475  SG  CYS A 232     -15.350 -10.855  -9.836  1.00 92.94           S
ATOM   3476  HG  CYS A 232     -14.554 -10.344  -8.901  1.00 92.94           H
ATOM   3477  HN  CYS A 232     -12.383 -10.228  -9.891  1.00 92.94           H
ATOM   3478  N   CYS A 233     -11.958  -9.434 -12.949  1.00 92.61           N
ATOM   3479  CA  CYS A 233     -11.456  -8.842 -14.177  1.00 92.61           C
ATOM   3480  C   CYS A 233     -10.522  -9.850 -14.850  1.00 92.61           C
ATOM   3481  O   CYS A 233     -10.686 -10.162 -16.028  1.00 92.61           O
ATOM   3482  HA  CYS A 233     -12.323  -8.639 -14.805  1.00 92.61           H
ATOM   3483  CB  CYS A 233     -10.759  -7.505 -13.916  1.00 92.61           C
ATOM   3484 1HB  CYS A 233     -10.055  -7.607 -13.090  1.00 92.61           H
ATOM   3485 2HB  CYS A 233     -10.182  -7.209 -14.791  1.00 92.61           H
ATOM   3486  SG  CYS A 233     -12.000  -6.219 -13.522  1.00 92.61           S
ATOM   3487  HG  CYS A 233     -12.188  -6.588 -12.259  1.00 92.61           H
ATOM   3488  HN  CYS A 233     -11.740  -8.928 -12.115  1.00 92.61           H
ATOM   3489  N   TYR A 234      -9.563 -10.330 -14.073  1.00 86.62           N
ATOM   3490  CA  TYR A 234      -8.511 -11.172 -14.616  1.00 86.62           C
ATOM   3491  C   TYR A 234      -9.047 -12.560 -14.971  1.00 86.62           C
ATOM   3492  O   TYR A 234      -8.519 -13.225 -15.861  1.00 86.62           O
ATOM   3493  HA  TYR A 234      -8.131 -10.695 -15.520  1.00 86.62           H
ATOM   3494  CB  TYR A 234      -7.466 -11.310 -13.507  1.00 86.62           C
ATOM   3495 1HB  TYR A 234      -7.975 -11.528 -12.568  1.00 86.62           H
ATOM   3496 2HB  TYR A 234      -6.826 -12.164 -13.728  1.00 86.62           H
ATOM   3497  CG  TYR A 234      -6.590 -10.070 -13.319  1.00 86.62           C
ATOM   3498  CD1 TYR A 234      -6.033  -9.446 -14.417  1.00 86.62           C
ATOM   3499  HD1 TYR A 234      -6.217  -9.837 -15.417  1.00 86.62           H
ATOM   3500  CD2 TYR A 234      -6.356  -9.575 -12.052  1.00 86.62           C
ATOM   3501  HD2 TYR A 234      -6.796 -10.068 -11.185  1.00 86.62           H
ATOM   3502  CE1 TYR A 234      -5.208  -8.279 -14.240  1.00 86.62           C
ATOM   3503  HE1 TYR A 234      -4.762  -7.777 -15.099  1.00 86.62           H
ATOM   3504  CE2 TYR A 234      -5.532  -8.408 -11.875  1.00 86.62           C
ATOM   3505  HE2 TYR A 234      -5.339  -8.007 -10.880  1.00 86.62           H
ATOM   3506  CZ  TYR A 234      -4.998  -7.818 -12.978  1.00 86.62           C
ATOM   3507  OH  TYR A 234      -4.219  -6.715 -12.812  1.00 86.62           O
ATOM   3508  HH  TYR A 234      -4.175  -6.471 -11.843  1.00 86.62           H
ATOM   3509  HN  TYR A 234      -9.498 -10.154 -13.090  1.00 86.62           H
ATOM   3510  N   THR A 235     -10.090 -12.957 -14.256  1.00 89.56           N
ATOM   3511  CA  THR A 235     -10.774 -14.203 -14.558  1.00 89.56           C
ATOM   3512  C   THR A 235     -11.310 -14.183 -15.991  1.00 89.56           C
ATOM   3513  O   THR A 235     -11.125 -15.141 -16.740  1.00 89.56           O
ATOM   3514  HA  THR A 235     -10.050 -15.016 -14.499  1.00 89.56           H
ATOM   3515  CB  THR A 235     -11.863 -14.412 -13.505  1.00 89.56           C
ATOM   3516  HB  THR A 235     -12.606 -13.615 -13.550  1.00 89.56           H
ATOM   3517  OG1 THR A 235     -11.145 -14.515 -12.278  1.00 89.56           O
ATOM   3518  HG1 THR A 235     -11.351 -13.730 -11.694  1.00 89.56           H
ATOM   3519  CG2 THR A 235     -12.560 -15.767 -13.644  1.00 89.56           C
ATOM   3520 1HG2 THR A 235     -11.827 -16.566 -13.532  1.00 89.56           H
ATOM   3521 2HG2 THR A 235     -13.026 -15.837 -14.627  1.00 89.56           H
ATOM   3522 3HG2 THR A 235     -13.324 -15.863 -12.873  1.00 89.56           H
ATOM   3523  HN  THR A 235     -10.466 -12.445 -13.484  1.00 89.56           H
ATOM   3524  N   ILE A 236     -11.962 -13.081 -16.330  1.00 89.39           N
ATOM   3525  CA  ILE A 236     -12.547 -12.933 -17.652  1.00 89.39           C
ATOM   3526  C   ILE A 236     -11.428 -12.784 -18.685  1.00 89.39           C
ATOM   3527  O   ILE A 236     -11.518 -13.328 -19.785  1.00 89.39           O
ATOM   3528  HA  ILE A 236     -13.098 -13.847 -17.869  1.00 89.39           H
ATOM   3529  CB  ILE A 236     -13.555 -11.782 -17.666  1.00 89.39           C
ATOM   3530  HB  ILE A 236     -13.042 -10.875 -17.344  1.00 89.39           H
ATOM   3531  CG1 ILE A 236     -14.691 -12.035 -16.674  1.00 89.39           C
ATOM   3532 1HG1 ILE A 236     -15.351 -12.811 -17.062  1.00 89.39           H
ATOM   3533 2HG1 ILE A 236     -14.282 -12.406 -15.734  1.00 89.39           H
ATOM   3534  CG2 ILE A 236     -14.076 -11.527 -19.082  1.00 89.39           C
ATOM   3535 1HG2 ILE A 236     -13.242 -11.270 -19.736  1.00 89.39           H
ATOM   3536 2HG2 ILE A 236     -14.566 -12.426 -19.456  1.00 89.39           H
ATOM   3537 3HG2 ILE A 236     -14.790 -10.705 -19.064  1.00 89.39           H
ATOM   3538  CD1 ILE A 236     -15.492 -10.757 -16.419  1.00 89.39           C
ATOM   3539 1HD1 ILE A 236     -14.833  -9.992 -16.008  1.00 89.39           H
ATOM   3540 2HD1 ILE A 236     -15.919 -10.402 -17.357  1.00 89.39           H
ATOM   3541 3HD1 ILE A 236     -16.293 -10.965 -15.710  1.00 89.39           H
ATOM   3542  HN  ILE A 236     -12.095 -12.299 -15.719  1.00 89.39           H
ATOM   3543  N   ILE A 237     -10.400 -12.045 -18.295  1.00 87.34           N
ATOM   3544  CA  ILE A 237      -9.267 -11.816 -19.175  1.00 87.34           C
ATOM   3545  C   ILE A 237      -8.662 -13.161 -19.581  1.00 87.34           C
ATOM   3546  O   ILE A 237      -8.463 -13.424 -20.766  1.00 87.34           O
ATOM   3547  HA  ILE A 237      -9.643 -11.322 -20.071  1.00 87.34           H
ATOM   3548  CB  ILE A 237      -8.264 -10.864 -18.520  1.00 87.34           C
ATOM   3549  HB  ILE A 237      -8.140 -11.162 -17.479  1.00 87.34           H
ATOM   3550  CG1 ILE A 237      -8.792  -9.428 -18.519  1.00 87.34           C
ATOM   3551 1HG1 ILE A 237      -8.743  -9.018 -19.528  1.00 87.34           H
ATOM   3552 2HG1 ILE A 237      -9.841  -9.422 -18.223  1.00 87.34           H
ATOM   3553  CG2 ILE A 237      -6.891 -10.969 -19.187  1.00 87.34           C
ATOM   3554 1HG2 ILE A 237      -6.518 -11.989 -19.092  1.00 87.34           H
ATOM   3555 2HG2 ILE A 237      -6.980 -10.712 -20.243  1.00 87.34           H
ATOM   3556 3HG2 ILE A 237      -6.198 -10.282 -18.703  1.00 87.34           H
ATOM   3557  CD1 ILE A 237      -7.983  -8.547 -17.564  1.00 87.34           C
ATOM   3558 1HD1 ILE A 237      -8.055  -8.947 -16.553  1.00 87.34           H
ATOM   3559 2HD1 ILE A 237      -6.939  -8.535 -17.877  1.00 87.34           H
ATOM   3560 3HD1 ILE A 237      -8.379  -7.532 -17.583  1.00 87.34           H
ATOM   3561  HN  ILE A 237     -10.334 -11.608 -17.398  1.00 87.34           H
ATOM   3562  N   ILE A 238      -8.387 -13.978 -18.575  1.00 87.16           N
ATOM   3563  CA  ILE A 238      -7.750 -15.263 -18.808  1.00 87.16           C
ATOM   3564  C   ILE A 238      -8.605 -16.084 -19.775  1.00 87.16           C
ATOM   3565  O   ILE A 238      -8.085 -16.676 -20.720  1.00 87.16           O
ATOM   3566  HA  ILE A 238      -6.786 -15.070 -19.278  1.00 87.16           H
ATOM   3567  CB  ILE A 238      -7.472 -15.972 -17.480  1.00 87.16           C
ATOM   3568  HB  ILE A 238      -8.358 -15.880 -16.852  1.00 87.16           H
ATOM   3569  CG1 ILE A 238      -6.317 -15.302 -16.733  1.00 87.16           C
ATOM   3570 1HG1 ILE A 238      -5.370 -15.579 -17.196  1.00 87.16           H
ATOM   3571 2HG1 ILE A 238      -6.406 -14.219 -16.813  1.00 87.16           H
ATOM   3572  CG2 ILE A 238      -7.225 -17.466 -17.697  1.00 87.16           C
ATOM   3573 1HG2 ILE A 238      -8.104 -17.917 -18.156  1.00 87.16           H
ATOM   3574 2HG2 ILE A 238      -6.364 -17.600 -18.352  1.00 87.16           H
ATOM   3575 3HG2 ILE A 238      -7.030 -17.945 -16.737  1.00 87.16           H
ATOM   3576  CD1 ILE A 238      -6.308 -15.710 -15.258  1.00 87.16           C
ATOM   3577 1HD1 ILE A 238      -7.246 -15.410 -14.792  1.00 87.16           H
ATOM   3578 2HD1 ILE A 238      -6.194 -16.791 -15.181  1.00 87.16           H
ATOM   3579 3HD1 ILE A 238      -5.477 -15.220 -14.751  1.00 87.16           H
ATOM   3580  HN  ILE A 238      -8.591 -13.775 -17.618  1.00 87.16           H
ATOM   3581  N   HIS A 239      -9.902 -16.094 -19.505  1.00 81.98           N
ATOM   3582  CA  HIS A 239     -10.829 -16.865 -20.316  1.00 81.98           C
ATOM   3583  C   HIS A 239     -10.739 -16.409 -21.773  1.00 81.98           C
ATOM   3584  O   HIS A 239     -10.696 -17.234 -22.684  1.00 81.98           O
ATOM   3585  HA  HIS A 239     -10.512 -17.906 -20.249  1.00 81.98           H
ATOM   3586  CB  HIS A 239     -12.249 -16.774 -19.753  1.00 81.98           C
ATOM   3587 1HB  HIS A 239     -12.232 -17.065 -18.703  1.00 81.98           H
ATOM   3588 2HB  HIS A 239     -12.578 -15.735 -19.790  1.00 81.98           H
ATOM   3589  CG  HIS A 239     -13.255 -17.632 -20.482  1.00 81.98           C
ATOM   3590  ND1 HIS A 239     -14.117 -17.127 -21.440  1.00 81.98           N
ATOM   3591  HD1 HIS A 239     -14.164 -16.174 -21.741  1.00 81.98           H
ATOM   3592  CD2 HIS A 239     -13.527 -18.965 -20.385  1.00 81.98           C
ATOM   3593  HD2 HIS A 239     -13.028 -19.670 -19.720  1.00 81.98           H
ATOM   3594  CE1 HIS A 239     -14.869 -18.119 -21.891  1.00 81.98           C
ATOM   3595  HE1 HIS A 239     -15.645 -18.040 -22.653  1.00 81.98           H
ATOM   3596  NE2 HIS A 239     -14.503 -19.258 -21.236  1.00 81.98           N
ATOM   3597  HN  HIS A 239     -10.321 -15.588 -18.751  1.00 81.98           H
ATOM   3598  N   THR A 240     -10.713 -15.096 -21.949  1.00 84.33           N
ATOM   3599  CA  THR A 240     -10.673 -14.520 -23.282  1.00 84.33           C
ATOM   3600  C   THR A 240      -9.365 -14.888 -23.983  1.00 84.33           C
ATOM   3601  O   THR A 240      -9.360 -15.197 -25.174  1.00 84.33           O
ATOM   3602  HA  THR A 240     -11.483 -14.954 -23.868  1.00 84.33           H
ATOM   3603  CB  THR A 240     -10.889 -13.011 -23.151  1.00 84.33           C
ATOM   3604  HB  THR A 240     -10.026 -12.533 -22.688  1.00 84.33           H
ATOM   3605  OG1 THR A 240     -12.115 -12.896 -22.433  1.00 84.33           O
ATOM   3606  HG1 THR A 240     -11.929 -12.763 -21.459  1.00 84.33           H
ATOM   3607  CG2 THR A 240     -11.181 -12.342 -24.496  1.00 84.33           C
ATOM   3608 1HG2 THR A 240     -12.084 -12.774 -24.928  1.00 84.33           H
ATOM   3609 2HG2 THR A 240     -10.342 -12.504 -25.172  1.00 84.33           H
ATOM   3610 3HG2 THR A 240     -11.326 -11.272 -24.346  1.00 84.33           H
ATOM   3611  HN  THR A 240     -10.719 -14.432 -21.201  1.00 84.33           H
ATOM   3612  N   LEU A 241      -8.286 -14.842 -23.216  1.00 83.37           N
ATOM   3613  CA  LEU A 241      -6.963 -15.074 -23.770  1.00 83.37           C
ATOM   3614  C   LEU A 241      -6.851 -16.532 -24.221  1.00 83.37           C
ATOM   3615  O   LEU A 241      -6.234 -16.823 -25.244  1.00 83.37           O
ATOM   3616  HA  LEU A 241      -6.858 -14.433 -24.645  1.00 83.37           H
ATOM   3617  CB  LEU A 241      -5.882 -14.655 -22.770  1.00 83.37           C
ATOM   3618 1HB  LEU A 241      -6.136 -15.073 -21.796  1.00 83.37           H
ATOM   3619 2HB  LEU A 241      -4.939 -15.107 -23.075  1.00 83.37           H
ATOM   3620  CG  LEU A 241      -5.666 -13.150 -22.608  1.00 83.37           C
ATOM   3621  HG  LEU A 241      -6.618 -12.695 -22.334  1.00 83.37           H
ATOM   3622  CD1 LEU A 241      -4.681 -12.856 -21.474  1.00 83.37           C
ATOM   3623 1HD1 LEU A 241      -5.075 -13.255 -20.539  1.00 83.37           H
ATOM   3624 2HD1 LEU A 241      -3.723 -13.325 -21.695  1.00 83.37           H
ATOM   3625 3HD1 LEU A 241      -4.546 -11.779 -21.380  1.00 83.37           H
ATOM   3626  CD2 LEU A 241      -5.225 -12.514 -23.928  1.00 83.37           C
ATOM   3627 1HD2 LEU A 241      -4.290 -12.968 -24.256  1.00 83.37           H
ATOM   3628 2HD2 LEU A 241      -5.994 -12.677 -24.684  1.00 83.37           H
ATOM   3629 3HD2 LEU A 241      -5.079 -11.443 -23.785  1.00 83.37           H
ATOM   3630  HN  LEU A 241      -8.305 -14.652 -22.234  1.00 83.37           H
ATOM   3631  N   ILE A 242      -7.458 -17.409 -23.435  1.00 81.94           N
ATOM   3632  CA  ILE A 242      -7.411 -18.832 -23.725  1.00 81.94           C
ATOM   3633  C   ILE A 242      -8.080 -19.095 -25.076  1.00 81.94           C
ATOM   3634  O   ILE A 242      -7.593 -19.901 -25.867  1.00 81.94           O
ATOM   3635  HA  ILE A 242      -6.361 -19.115 -23.799  1.00 81.94           H
ATOM   3636  CB  ILE A 242      -8.016 -19.634 -22.572  1.00 81.94           C
ATOM   3637  HB  ILE A 242      -8.945 -19.151 -22.270  1.00 81.94           H
ATOM   3638  CG1 ILE A 242      -7.089 -19.630 -21.355  1.00 81.94           C
ATOM   3639 1HG1 ILE A 242      -6.208 -20.238 -21.562  1.00 81.94           H
ATOM   3640 2HG1 ILE A 242      -6.738 -18.616 -21.164  1.00 81.94           H
ATOM   3641  CG2 ILE A 242      -8.369 -21.055 -23.018  1.00 81.94           C
ATOM   3642 1HG2 ILE A 242      -9.094 -21.010 -23.831  1.00 81.94           H
ATOM   3643 2HG2 ILE A 242      -7.468 -21.562 -23.362  1.00 81.94           H
ATOM   3644 3HG2 ILE A 242      -8.797 -21.603 -22.179  1.00 81.94           H
ATOM   3645  CD1 ILE A 242      -7.808 -20.168 -20.116  1.00 81.94           C
ATOM   3646 1HD1 ILE A 242      -8.673 -19.542 -19.898  1.00 81.94           H
ATOM   3647 2HD1 ILE A 242      -8.136 -21.190 -20.302  1.00 81.94           H
ATOM   3648 3HD1 ILE A 242      -7.126 -20.153 -19.265  1.00 81.94           H
ATOM   3649  HN  ILE A 242      -7.974 -17.162 -22.615  1.00 81.94           H
ATOM   3650  N   GLN A 243      -9.186 -18.401 -25.297  1.00 76.72           N
ATOM   3651  CA  GLN A 243      -9.960 -18.592 -26.512  1.00 76.72           C
ATOM   3652  C   GLN A 243      -9.241 -17.956 -27.704  1.00 76.72           C
ATOM   3653  O   GLN A 243      -9.488 -18.326 -28.851  1.00 76.72           O
ATOM   3654  HA  GLN A 243     -10.020 -19.672 -26.650  1.00 76.72           H
ATOM   3655  CB  GLN A 243     -11.373 -18.026 -26.358  1.00 76.72           C
ATOM   3656 1HB  GLN A 243     -11.319 -16.993 -26.014  1.00 76.72           H
ATOM   3657 2HB  GLN A 243     -11.871 -18.014 -27.327  1.00 76.72           H
ATOM   3658  CG  GLN A 243     -12.191 -18.857 -25.368  1.00 76.72           C
ATOM   3659 1HG  GLN A 243     -12.193 -19.902 -25.678  1.00 76.72           H
ATOM   3660 2HG  GLN A 243     -11.725 -18.818 -24.383  1.00 76.72           H
ATOM   3661  CD  GLN A 243     -13.629 -18.343 -25.278  1.00 76.72           C
ATOM   3662  OE1 GLN A 243     -13.976 -17.298 -25.802  1.00 76.72           O
ATOM   3663  NE2 GLN A 243     -14.444 -19.135 -24.587  1.00 76.72           N
ATOM   3664 1HE2 GLN A 243     -14.096 -19.980 -24.182  1.00 76.72           H
ATOM   3665 2HE2 GLN A 243     -15.406 -18.884 -24.472  1.00 76.72           H
ATOM   3666  HN  GLN A 243      -9.554 -17.719 -24.665  1.00 76.72           H
ATOM   3667  N   ALA A 244      -8.367 -17.011 -27.392  1.00 78.18           N
ATOM   3668  CA  ALA A 244      -7.643 -16.290 -28.425  1.00 78.18           C
ATOM   3669  C   ALA A 244      -6.695 -17.253 -29.144  1.00 78.18           C
ATOM   3670  O   ALA A 244      -5.966 -18.006 -28.501  1.00 78.18           O
ATOM   3671  HA  ALA A 244      -8.374 -15.912 -29.141  1.00 78.18           H
ATOM   3672  CB  ALA A 244      -6.906 -15.105 -27.800  1.00 78.18           C
ATOM   3673 1HB  ALA A 244      -7.626 -14.436 -27.329  1.00 78.18           H
ATOM   3674 2HB  ALA A 244      -6.203 -15.468 -27.051  1.00 78.18           H
ATOM   3675 3HB  ALA A 244      -6.362 -14.565 -28.576  1.00 78.18           H
ATOM   3676  HN  ALA A 244      -8.152 -16.736 -26.455  1.00 78.18           H
ATOM   3677  N   LYS A 245      -6.738 -17.198 -30.467  1.00 67.20           N
ATOM   3678  CA  LYS A 245      -5.878 -18.041 -31.279  1.00 67.20           C
ATOM   3679  C   LYS A 245      -4.502 -17.385 -31.409  1.00 67.20           C
ATOM   3680  O   LYS A 245      -3.568 -17.991 -31.932  1.00 67.20           O
ATOM   3681  HA  LYS A 245      -5.760 -18.989 -30.754  1.00 67.20           H
ATOM   3682  CB  LYS A 245      -6.542 -18.348 -32.623  1.00 67.20           C
ATOM   3683 1HB  LYS A 245      -6.873 -17.420 -33.090  1.00 67.20           H
ATOM   3684 2HB  LYS A 245      -5.816 -18.802 -33.297  1.00 67.20           H
ATOM   3685  CG  LYS A 245      -7.736 -19.288 -32.443  1.00 67.20           C
ATOM   3686 1HG  LYS A 245      -7.441 -20.144 -31.836  1.00 67.20           H
ATOM   3687 2HG  LYS A 245      -8.530 -18.773 -31.902  1.00 67.20           H
ATOM   3688  CD  LYS A 245      -8.262 -19.771 -33.795  1.00 67.20           C
ATOM   3689 1HD  LYS A 245      -8.621 -18.921 -34.375  1.00 67.20           H
ATOM   3690 2HD  LYS A 245      -7.451 -20.225 -34.364  1.00 67.20           H
ATOM   3691  CE  LYS A 245      -9.394 -20.785 -33.613  1.00 67.20           C
ATOM   3692 1HE  LYS A 245      -9.059 -21.601 -32.972  1.00 67.20           H
ATOM   3693 2HE  LYS A 245     -10.237 -20.311 -33.112  1.00 67.20           H
ATOM   3694  NZ  LYS A 245      -9.825 -21.321 -34.923  1.00 67.20           N
ATOM   3695 1HZ  LYS A 245     -10.576 -21.989 -34.784  1.00 67.20           H
ATOM   3696 2HZ  LYS A 245     -10.153 -20.561 -35.508  1.00 67.20           H
ATOM   3697 3HZ  LYS A 245      -9.042 -21.781 -35.374  1.00 67.20           H
ATOM   3698  HN  LYS A 245      -7.344 -16.592 -30.982  1.00 67.20           H
ATOM   3699  N   LYS A 246      -4.420 -16.155 -30.924  1.00 60.79           N
ATOM   3700  CA  LYS A 246      -3.245 -15.333 -31.161  1.00 60.79           C
ATOM   3701  C   LYS A 246      -2.049 -15.938 -30.424  1.00 60.79           C
ATOM   3702  O   LYS A 246      -2.177 -16.383 -29.284  1.00 60.79           O
ATOM   3703  HA  LYS A 246      -3.040 -15.358 -32.231  1.00 60.79           H
ATOM   3704  CB  LYS A 246      -3.526 -13.876 -30.787  1.00 60.79           C
ATOM   3705 1HB  LYS A 246      -3.973 -13.831 -29.794  1.00 60.79           H
ATOM   3706 2HB  LYS A 246      -2.588 -13.323 -30.739  1.00 60.79           H
ATOM   3707  CG  LYS A 246      -4.461 -13.220 -31.804  1.00 60.79           C
ATOM   3708 1HG  LYS A 246      -4.143 -13.477 -32.815  1.00 60.79           H
ATOM   3709 2HG  LYS A 246      -5.471 -13.609 -31.679  1.00 60.79           H
ATOM   3710  CD  LYS A 246      -4.471 -11.699 -31.638  1.00 60.79           C
ATOM   3711 1HD  LYS A 246      -4.909 -11.437 -30.675  1.00 60.79           H
ATOM   3712 2HD  LYS A 246      -3.447 -11.323 -31.635  1.00 60.79           H
ATOM   3713  CE  LYS A 246      -5.262 -11.029 -32.763  1.00 60.79           C
ATOM   3714 1HE  LYS A 246      -4.972 -11.455 -33.724  1.00 60.79           H
ATOM   3715 2HE  LYS A 246      -6.326 -11.228 -32.636  1.00 60.79           H
ATOM   3716  NZ  LYS A 246      -5.022  -9.569 -32.768  1.00 60.79           N
ATOM   3717 1HZ  LYS A 246      -5.585  -9.136 -33.492  1.00 60.79           H
ATOM   3718 2HZ  LYS A 246      -5.275  -9.181 -31.866  1.00 60.79           H
ATOM   3719 3HZ  LYS A 246      -4.041  -9.389 -32.950  1.00 60.79           H
ATOM   3720  HN  LYS A 246      -5.138 -15.719 -30.380  1.00 60.79           H
ATOM   3721  N   SER A 247      -0.912 -15.935 -31.105  1.00 67.18           N
ATOM   3722  CA  SER A 247       0.296 -16.519 -30.547  1.00 67.18           C
ATOM   3723  C   SER A 247       0.731 -15.737 -29.306  1.00 67.18           C
ATOM   3724  O   SER A 247       1.242 -16.317 -28.349  1.00 67.18           O
ATOM   3725  HA  SER A 247       0.025 -17.541 -30.279  1.00 67.18           H
ATOM   3726  CB  SER A 247       1.423 -16.545 -31.581  1.00 67.18           C
ATOM   3727 1HB  SER A 247       1.165 -17.238 -32.382  1.00 67.18           H
ATOM   3728 2HB  SER A 247       1.524 -15.559 -32.033  1.00 67.18           H
ATOM   3729  OG  SER A 247       2.668 -16.931 -31.004  1.00 67.18           O
ATOM   3730  HG  SER A 247       3.386 -16.918 -31.699  1.00 67.18           H
ATOM   3731  HN  SER A 247      -0.809 -15.544 -32.019  1.00 67.18           H
ATOM   3732  N   SER A 248       0.513 -14.431 -29.363  1.00 69.34           N
ATOM   3733  CA  SER A 248       0.972 -13.549 -28.304  1.00 69.34           C
ATOM   3734  C   SER A 248       0.205 -13.838 -27.012  1.00 69.34           C
ATOM   3735  O   SER A 248       0.524 -13.287 -25.960  1.00 69.34           O
ATOM   3736  HA  SER A 248       2.031 -13.776 -28.178  1.00 69.34           H
ATOM   3737  CB  SER A 248       0.809 -12.080 -28.700  1.00 69.34           C
ATOM   3738 1HB  SER A 248       1.127 -11.444 -27.874  1.00 69.34           H
ATOM   3739 2HB  SER A 248       1.464 -11.858 -29.543  1.00 69.34           H
ATOM   3740  OG  SER A 248      -0.536 -11.768 -29.049  1.00 69.34           O
ATOM   3741  HG  SER A 248      -0.608 -10.803 -29.304  1.00 69.34           H
ATOM   3742  HN  SER A 248       0.033 -13.976 -30.113  1.00 69.34           H
ATOM   3743  N   LYS A 249      -0.793 -14.701 -27.135  1.00 66.86           N
ATOM   3744  CA  LYS A 249      -1.710 -14.947 -26.035  1.00 66.86           C
ATOM   3745  C   LYS A 249      -0.927 -15.484 -24.834  1.00 66.86           C
ATOM   3746  O   LYS A 249      -1.235 -15.155 -23.690  1.00 66.86           O
ATOM   3747  HA  LYS A 249      -2.152 -13.990 -25.758  1.00 66.86           H
ATOM   3748  CB  LYS A 249      -2.852 -15.861 -26.483  1.00 66.86           C
ATOM   3749 1HB  LYS A 249      -3.677 -15.794 -25.773  1.00 66.86           H
ATOM   3750 2HB  LYS A 249      -3.234 -15.526 -27.447  1.00 66.86           H
ATOM   3751  CG  LYS A 249      -2.382 -17.313 -26.591  1.00 66.86           C
ATOM   3752 1HG  LYS A 249      -1.501 -17.367 -27.231  1.00 66.86           H
ATOM   3753 2HG  LYS A 249      -2.084 -17.677 -25.608  1.00 66.86           H
ATOM   3754  CD  LYS A 249      -3.487 -18.206 -27.159  1.00 66.86           C
ATOM   3755 1HD  LYS A 249      -4.402 -18.070 -26.582  1.00 66.86           H
ATOM   3756 2HD  LYS A 249      -3.709 -17.909 -28.184  1.00 66.86           H
ATOM   3757  CE  LYS A 249      -3.072 -19.678 -27.128  1.00 66.86           C
ATOM   3758 1HE  LYS A 249      -2.251 -19.846 -27.825  1.00 66.86           H
ATOM   3759 2HE  LYS A 249      -2.704 -19.938 -26.135  1.00 66.86           H
ATOM   3760  NZ  LYS A 249      -4.217 -20.547 -27.482  1.00 66.86           N
ATOM   3761 1HZ  LYS A 249      -3.907 -21.511 -27.531  1.00 66.86           H
ATOM   3762 2HZ  LYS A 249      -4.939 -20.459 -26.775  1.00 66.86           H
ATOM   3763 3HZ  LYS A 249      -4.589 -20.265 -28.382  1.00 66.86           H
ATOM   3764  HN  LYS A 249      -0.978 -15.227 -27.965  1.00 66.86           H
ATOM   3765  N   HIS A 250       0.070 -16.302 -25.137  1.00 71.31           N
ATOM   3766  CA  HIS A 250       0.808 -16.999 -24.097  1.00 71.31           C
ATOM   3767  C   HIS A 250       1.575 -15.987 -23.244  1.00 71.31           C
ATOM   3768  O   HIS A 250       1.634 -16.117 -22.023  1.00 71.31           O
ATOM   3769  HA  HIS A 250       0.069 -17.502 -23.473  1.00 71.31           H
ATOM   3770  CB  HIS A 250       1.715 -18.073 -24.701  1.00 71.31           C
ATOM   3771 1HB  HIS A 250       2.281 -17.635 -25.523  1.00 71.31           H
ATOM   3772 2HB  HIS A 250       2.438 -18.389 -23.949  1.00 71.31           H
ATOM   3773  CG  HIS A 250       0.975 -19.287 -25.209  1.00 71.31           C
ATOM   3774  ND1 HIS A 250       0.383 -20.211 -24.366  1.00 71.31           N
ATOM   3775  HD1 HIS A 250       0.381 -20.175 -23.367  1.00 71.31           H
ATOM   3776  CD2 HIS A 250       0.737 -19.719 -26.481  1.00 71.31           C
ATOM   3777  HD2 HIS A 250       1.066 -19.223 -27.394  1.00 71.31           H
ATOM   3778  CE1 HIS A 250      -0.183 -21.153 -25.108  1.00 71.31           C
ATOM   3779  HE1 HIS A 250      -0.728 -22.020 -24.736  1.00 71.31           H
ATOM   3780  NE2 HIS A 250       0.039 -20.846 -26.418  1.00 71.31           N
ATOM   3781  HN  HIS A 250       0.376 -16.491 -26.070  1.00 71.31           H
ATOM   3782  N   LYS A 251       2.142 -15.000 -23.922  1.00 70.10           N
ATOM   3783  CA  LYS A 251       2.920 -13.976 -23.244  1.00 70.10           C
ATOM   3784  C   LYS A 251       2.003 -13.178 -22.314  1.00 70.10           C
ATOM   3785  O   LYS A 251       2.342 -12.944 -21.155  1.00 70.10           O
ATOM   3786  HA  LYS A 251       3.670 -14.484 -22.638  1.00 70.10           H
ATOM   3787  CB  LYS A 251       3.668 -13.111 -24.260  1.00 70.10           C
ATOM   3788 1HB  LYS A 251       4.216 -13.750 -24.954  1.00 70.10           H
ATOM   3789 2HB  LYS A 251       2.954 -12.538 -24.851  1.00 70.10           H
ATOM   3790  CG  LYS A 251       4.640 -12.159 -23.559  1.00 70.10           C
ATOM   3791 1HG  LYS A 251       4.089 -11.502 -22.887  1.00 70.10           H
ATOM   3792 2HG  LYS A 251       5.336 -12.731 -22.946  1.00 70.10           H
ATOM   3793  CD  LYS A 251       5.416 -11.322 -24.577  1.00 70.10           C
ATOM   3794 1HD  LYS A 251       6.017 -11.976 -25.209  1.00 70.10           H
ATOM   3795 2HD  LYS A 251       4.719 -10.799 -25.231  1.00 70.10           H
ATOM   3796  CE  LYS A 251       6.323 -10.309 -23.875  1.00 70.10           C
ATOM   3797 1HE  LYS A 251       5.735  -9.701 -23.187  1.00 70.10           H
ATOM   3798 2HE  LYS A 251       7.071 -10.832 -23.280  1.00 70.10           H
ATOM   3799  NZ  LYS A 251       6.992  -9.437 -24.867  1.00 70.10           N
ATOM   3800 1HZ  LYS A 251       7.576  -8.763 -24.385  1.00 70.10           H
ATOM   3801 2HZ  LYS A 251       7.566 -10.004 -25.482  1.00 70.10           H
ATOM   3802 3HZ  LYS A 251       6.292  -8.949 -25.414  1.00 70.10           H
ATOM   3803  HN  LYS A 251       2.078 -14.893 -24.915  1.00 70.10           H
ATOM   3804  N   ALA A 252       0.861 -12.784 -22.857  1.00 80.78           N
ATOM   3805  CA  ALA A 252      -0.080 -11.967 -22.110  1.00 80.78           C
ATOM   3806  C   ALA A 252      -0.594 -12.762 -20.907  1.00 80.78           C
ATOM   3807  O   ALA A 252      -0.741 -12.215 -19.815  1.00 80.78           O
ATOM   3808  HA  ALA A 252       0.454 -11.088 -21.751  1.00 80.78           H
ATOM   3809  CB  ALA A 252      -1.211 -11.514 -23.035  1.00 80.78           C
ATOM   3810 1HB  ALA A 252      -0.796 -10.930 -23.856  1.00 80.78           H
ATOM   3811 2HB  ALA A 252      -1.726 -12.388 -23.435  1.00 80.78           H
ATOM   3812 3HB  ALA A 252      -1.917 -10.902 -22.474  1.00 80.78           H
ATOM   3813  HN  ALA A 252       0.576 -13.012 -23.788  1.00 80.78           H
ATOM   3814  N   LEU A 253      -0.853 -14.039 -21.148  1.00 78.58           N
ATOM   3815  CA  LEU A 253      -1.387 -14.903 -20.110  1.00 78.58           C
ATOM   3816  C   LEU A 253      -0.403 -14.955 -18.940  1.00 78.58           C
ATOM   3817  O   LEU A 253      -0.796 -14.793 -17.786  1.00 78.58           O
ATOM   3818  HA  LEU A 253      -2.317 -14.457 -19.759  1.00 78.58           H
ATOM   3819  CB  LEU A 253      -1.733 -16.279 -20.684  1.00 78.58           C
ATOM   3820 1HB  LEU A 253      -2.320 -16.135 -21.591  1.00 78.58           H
ATOM   3821 2HB  LEU A 253      -0.806 -16.771 -20.978  1.00 78.58           H
ATOM   3822  CG  LEU A 253      -2.504 -17.218 -19.754  1.00 78.58           C
ATOM   3823  HG  LEU A 253      -1.999 -17.234 -18.789  1.00 78.58           H
ATOM   3824  CD1 LEU A 253      -3.926 -16.706 -19.513  1.00 78.58           C
ATOM   3825 1HD1 LEU A 253      -3.883 -15.718 -19.055  1.00 78.58           H
ATOM   3826 2HD1 LEU A 253      -4.455 -16.642 -20.464  1.00 78.58           H
ATOM   3827 3HD1 LEU A 253      -4.452 -17.392 -18.850  1.00 78.58           H
ATOM   3828  CD2 LEU A 253      -2.495 -18.651 -20.292  1.00 78.58           C
ATOM   3829 1HD2 LEU A 253      -2.962 -18.672 -21.277  1.00 78.58           H
ATOM   3830 2HD2 LEU A 253      -1.466 -19.003 -20.370  1.00 78.58           H
ATOM   3831 3HD2 LEU A 253      -3.050 -19.297 -19.613  1.00 78.58           H
ATOM   3832  HN  LEU A 253      -0.704 -14.482 -22.032  1.00 78.58           H
ATOM   3833  N   LYS A 254       0.858 -15.182 -19.278  1.00 76.07           N
ATOM   3834  CA  LYS A 254       1.895 -15.300 -18.267  1.00 76.07           C
ATOM   3835  C   LYS A 254       1.908 -14.035 -17.406  1.00 76.07           C
ATOM   3836  O   LYS A 254       1.929 -14.115 -16.179  1.00 76.07           O
ATOM   3837  HA  LYS A 254       1.637 -16.147 -17.631  1.00 76.07           H
ATOM   3838  CB  LYS A 254       3.244 -15.616 -18.916  1.00 76.07           C
ATOM   3839 1HB  LYS A 254       3.142 -16.479 -19.573  1.00 76.07           H
ATOM   3840 2HB  LYS A 254       3.557 -14.778 -19.539  1.00 76.07           H
ATOM   3841  CG  LYS A 254       4.310 -15.897 -17.856  1.00 76.07           C
ATOM   3842 1HG  LYS A 254       4.483 -15.000 -17.262  1.00 76.07           H
ATOM   3843 2HG  LYS A 254       3.954 -16.668 -17.172  1.00 76.07           H
ATOM   3844  CD  LYS A 254       5.621 -16.348 -18.503  1.00 76.07           C
ATOM   3845 1HD  LYS A 254       5.445 -17.234 -19.112  1.00 76.07           H
ATOM   3846 2HD  LYS A 254       5.987 -15.569 -19.173  1.00 76.07           H
ATOM   3847  CE  LYS A 254       6.680 -16.653 -17.442  1.00 76.07           C
ATOM   3848 1HE  LYS A 254       6.922 -15.745 -16.889  1.00 76.07           H
ATOM   3849 2HE  LYS A 254       6.285 -17.369 -16.721  1.00 76.07           H
ATOM   3850  NZ  LYS A 254       7.903 -17.199 -18.072  1.00 76.07           N
ATOM   3851 1HZ  LYS A 254       8.600 -17.379 -17.357  1.00 76.07           H
ATOM   3852 2HZ  LYS A 254       7.679 -18.064 -18.551  1.00 76.07           H
ATOM   3853 3HZ  LYS A 254       8.268 -16.528 -18.739  1.00 76.07           H
ATOM   3854  HN  LYS A 254       1.174 -15.284 -20.221  1.00 76.07           H
ATOM   3855  N   VAL A 255       1.895 -12.896 -18.084  1.00 82.38           N
ATOM   3856  CA  VAL A 255       1.965 -11.617 -17.399  1.00 82.38           C
ATOM   3857  C   VAL A 255       0.781 -11.493 -16.437  1.00 82.38           C
ATOM   3858  O   VAL A 255       0.954 -11.114 -15.280  1.00 82.38           O
ATOM   3859  HA  VAL A 255       2.889 -11.602 -16.822  1.00 82.38           H
ATOM   3860  CB  VAL A 255       2.026 -10.479 -18.420  1.00 82.38           C
ATOM   3861  HB  VAL A 255       1.202 -10.613 -19.122  1.00 82.38           H
ATOM   3862  CG1 VAL A 255       1.846  -9.121 -17.740  1.00 82.38           C
ATOM   3863 1HG1 VAL A 255       0.878  -9.090 -17.240  1.00 82.38           H
ATOM   3864 2HG1 VAL A 255       2.639  -8.975 -17.006  1.00 82.38           H
ATOM   3865 3HG1 VAL A 255       1.894  -8.330 -18.488  1.00 82.38           H
ATOM   3866  CG2 VAL A 255       3.332 -10.526 -19.215  1.00 82.38           C
ATOM   3867 1HG2 VAL A 255       4.176 -10.428 -18.533  1.00 82.38           H
ATOM   3868 2HG2 VAL A 255       3.401 -11.475 -19.746  1.00 82.38           H
ATOM   3869 3HG2 VAL A 255       3.350  -9.706 -19.934  1.00 82.38           H
ATOM   3870  HN  VAL A 255       1.839 -12.840 -19.081  1.00 82.38           H
ATOM   3871  N   THR A 256      -0.395 -11.821 -16.951  1.00 81.27           N
ATOM   3872  CA  THR A 256      -1.619 -11.651 -16.188  1.00 81.27           C
ATOM   3873  C   THR A 256      -1.561 -12.470 -14.897  1.00 81.27           C
ATOM   3874  O   THR A 256      -1.893 -11.969 -13.824  1.00 81.27           O
ATOM   3875  HA  THR A 256      -1.701 -10.603 -15.898  1.00 81.27           H
ATOM   3876  CB  THR A 256      -2.796 -12.024 -17.091  1.00 81.27           C
ATOM   3877  HB  THR A 256      -2.764 -13.081 -17.355  1.00 81.27           H
ATOM   3878  OG1 THR A 256      -2.697 -11.114 -18.184  1.00 81.27           O
ATOM   3879  HG1 THR A 256      -2.183 -11.533 -18.932  1.00 81.27           H
ATOM   3880  CG2 THR A 256      -4.149 -11.697 -16.456  1.00 81.27           C
ATOM   3881 1HG2 THR A 256      -4.207 -10.628 -16.254  1.00 81.27           H
ATOM   3882 2HG2 THR A 256      -4.255 -12.250 -15.522  1.00 81.27           H
ATOM   3883 3HG2 THR A 256      -4.949 -11.982 -17.139  1.00 81.27           H
ATOM   3884  HN  THR A 256      -0.519 -12.196 -17.870  1.00 81.27           H
ATOM   3885  N   ILE A 257      -1.136 -13.717 -15.043  1.00 83.81           N
ATOM   3886  CA  ILE A 257      -1.062 -14.620 -13.908  1.00 83.81           C
ATOM   3887  C   ILE A 257      -0.066 -14.068 -12.886  1.00 83.81           C
ATOM   3888  O   ILE A 257      -0.356 -14.024 -11.692  1.00 83.81           O
ATOM   3889  HA  ILE A 257      -2.050 -14.648 -13.447  1.00 83.81           H
ATOM   3890  CB  ILE A 257      -0.741 -16.042 -14.374  1.00 83.81           C
ATOM   3891  HB  ILE A 257       0.123 -15.996 -15.037  1.00 83.81           H
ATOM   3892  CG1 ILE A 257      -1.900 -16.629 -15.182  1.00 83.81           C
ATOM   3893 1HG1 ILE A 257      -2.746 -16.823 -14.522  1.00 83.81           H
ATOM   3894 2HG1 ILE A 257      -2.235 -15.904 -15.924  1.00 83.81           H
ATOM   3895  CG2 ILE A 257      -0.356 -16.933 -13.192  1.00 83.81           C
ATOM   3896 1HG2 ILE A 257       0.523 -16.521 -12.697  1.00 83.81           H
ATOM   3897 2HG2 ILE A 257      -1.185 -16.976 -12.485  1.00 83.81           H
ATOM   3898 3HG2 ILE A 257      -0.133 -17.937 -13.552  1.00 83.81           H
ATOM   3899  CD1 ILE A 257      -1.481 -17.925 -15.879  1.00 83.81           C
ATOM   3900 1HD1 ILE A 257      -0.651 -17.722 -16.556  1.00 83.81           H
ATOM   3901 2HD1 ILE A 257      -1.170 -18.655 -15.132  1.00 83.81           H
ATOM   3902 3HD1 ILE A 257      -2.324 -18.321 -16.446  1.00 83.81           H
ATOM   3903  HN  ILE A 257      -0.847 -14.110 -15.916  1.00 83.81           H
ATOM   3904  N   THR A 258       1.088 -13.661 -13.394  1.00 86.14           N
ATOM   3905  CA  THR A 258       2.159 -13.189 -12.532  1.00 86.14           C
ATOM   3906  C   THR A 258       1.676 -12.018 -11.673  1.00 86.14           C
ATOM   3907  O   THR A 258       1.919 -11.987 -10.468  1.00 86.14           O
ATOM   3908  HA  THR A 258       2.432 -13.994 -11.851  1.00 86.14           H
ATOM   3909  CB  THR A 258       3.358 -12.839 -13.417  1.00 86.14           C
ATOM   3910  HB  THR A 258       3.113 -12.027 -14.101  1.00 86.14           H
ATOM   3911  OG1 THR A 258       3.709 -14.077 -14.030  1.00 86.14           O
ATOM   3912  HG1 THR A 258       3.191 -14.198 -14.877  1.00 86.14           H
ATOM   3913  CG2 THR A 258       4.597 -12.463 -12.602  1.00 86.14           C
ATOM   3914 1HG2 THR A 258       4.882 -13.301 -11.966  1.00 86.14           H
ATOM   3915 2HG2 THR A 258       4.373 -11.595 -11.981  1.00 86.14           H
ATOM   3916 3HG2 THR A 258       5.418 -12.224 -13.278  1.00 86.14           H
ATOM   3917  HN  THR A 258       1.297 -13.650 -14.372  1.00 86.14           H
ATOM   3918  N   VAL A 259       1.000 -11.085 -12.328  1.00 86.65           N
ATOM   3919  CA  VAL A 259       0.532  -9.888 -11.651  1.00 86.65           C
ATOM   3920  C   VAL A 259      -0.378 -10.288 -10.487  1.00 86.65           C
ATOM   3921  O   VAL A 259      -0.221  -9.791  -9.373  1.00 86.65           O
ATOM   3922  HA  VAL A 259       1.405  -9.372 -11.252  1.00 86.65           H
ATOM   3923  CB  VAL A 259      -0.153  -8.955 -12.652  1.00 86.65           C
ATOM   3924  HB  VAL A 259      -0.820  -9.557 -13.269  1.00 86.65           H
ATOM   3925  CG1 VAL A 259      -1.001  -7.905 -11.931  1.00 86.65           C
ATOM   3926 1HG1 VAL A 259      -1.767  -8.402 -11.336  1.00 86.65           H
ATOM   3927 2HG1 VAL A 259      -0.364  -7.309 -11.278  1.00 86.65           H
ATOM   3928 3HG1 VAL A 259      -1.477  -7.256 -12.666  1.00 86.65           H
ATOM   3929  CG2 VAL A 259       0.872  -8.293 -13.575  1.00 86.65           C
ATOM   3930 1HG2 VAL A 259       1.574  -7.711 -12.979  1.00 86.65           H
ATOM   3931 2HG2 VAL A 259       1.413  -9.061 -14.127  1.00 86.65           H
ATOM   3932 3HG2 VAL A 259       0.358  -7.636 -14.276  1.00 86.65           H
ATOM   3933  HN  VAL A 259       0.773 -11.137 -13.300  1.00 86.65           H
ATOM   3934  N   LEU A 260      -1.309 -11.182 -10.786  1.00 84.60           N
ATOM   3935  CA  LEU A 260      -2.300 -11.587  -9.804  1.00 84.60           C
ATOM   3936  C   LEU A 260      -1.600 -12.292  -8.640  1.00 84.60           C
ATOM   3937  O   LEU A 260      -1.888 -12.012  -7.477  1.00 84.60           O
ATOM   3938  HA  LEU A 260      -2.773 -10.681  -9.425  1.00 84.60           H
ATOM   3939  CB  LEU A 260      -3.395 -12.427 -10.463  1.00 84.60           C
ATOM   3940 1HB  LEU A 260      -3.805 -11.862 -11.300  1.00 84.60           H
ATOM   3941 2HB  LEU A 260      -2.936 -13.325 -10.879  1.00 84.60           H
ATOM   3942  CG  LEU A 260      -4.552 -12.853  -9.556  1.00 84.60           C
ATOM   3943  HG  LEU A 260      -4.135 -13.366  -8.690  1.00 84.60           H
ATOM   3944  CD1 LEU A 260      -5.317 -11.634  -9.036  1.00 84.60           C
ATOM   3945 1HD1 LEU A 260      -4.641 -10.997  -8.465  1.00 84.60           H
ATOM   3946 2HD1 LEU A 260      -5.721 -11.072  -9.878  1.00 84.60           H
ATOM   3947 3HD1 LEU A 260      -6.134 -11.965  -8.394  1.00 84.60           H
ATOM   3948  CD2 LEU A 260      -5.472 -13.845 -10.270  1.00 84.60           C
ATOM   3949 1HD2 LEU A 260      -5.883 -13.380 -11.166  1.00 84.60           H
ATOM   3950 2HD2 LEU A 260      -4.902 -14.732 -10.549  1.00 84.60           H
ATOM   3951 3HD2 LEU A 260      -6.285 -14.131  -9.603  1.00 84.60           H
ATOM   3952  HN  LEU A 260      -1.392 -11.626 -11.678  1.00 84.60           H
ATOM   3953  N   THR A 261      -0.696 -13.193  -8.994  1.00 88.36           N
ATOM   3954  CA  THR A 261      -0.028 -14.014  -7.998  1.00 88.36           C
ATOM   3955  C   THR A 261       0.780 -13.138  -7.039  1.00 88.36           C
ATOM   3956  O   THR A 261       0.740 -13.340  -5.826  1.00 88.36           O
ATOM   3957  HA  THR A 261      -0.789 -14.520  -7.404  1.00 88.36           H
ATOM   3958  CB  THR A 261       0.821 -15.053  -8.734  1.00 88.36           C
ATOM   3959  HB  THR A 261       1.619 -14.573  -9.299  1.00 88.36           H
ATOM   3960  OG1 THR A 261      -0.124 -15.788  -9.507  1.00 88.36           O
ATOM   3961  HG1 THR A 261      -0.248 -15.354 -10.399  1.00 88.36           H
ATOM   3962  CG2 THR A 261       1.420 -16.095  -7.788  1.00 88.36           C
ATOM   3963 1HG2 THR A 261       0.618 -16.622  -7.272  1.00 88.36           H
ATOM   3964 2HG2 THR A 261       2.058 -15.598  -7.056  1.00 88.36           H
ATOM   3965 3HG2 THR A 261       2.013 -16.808  -8.361  1.00 88.36           H
ATOM   3966  HN  THR A 261      -0.418 -13.365  -9.939  1.00 88.36           H
ATOM   3967  N   VAL A 262       1.493 -12.184  -7.618  1.00 90.91           N
ATOM   3968  CA  VAL A 262       2.385 -11.339  -6.841  1.00 90.91           C
ATOM   3969  C   VAL A 262       1.563 -10.518  -5.845  1.00 90.91           C
ATOM   3970  O   VAL A 262       1.958 -10.359  -4.691  1.00 90.91           O
ATOM   3971  HA  VAL A 262       3.057 -11.994  -6.286  1.00 90.91           H
ATOM   3972  CB  VAL A 262       3.232 -10.473  -7.775  1.00 90.91           C
ATOM   3973  HB  VAL A 262       2.556  -9.951  -8.453  1.00 90.91           H
ATOM   3974  CG1 VAL A 262       4.014  -9.420  -6.988  1.00 90.91           C
ATOM   3975 1HG1 VAL A 262       3.317  -8.777  -6.450  1.00 90.91           H
ATOM   3976 2HG1 VAL A 262       4.674  -9.915  -6.276  1.00 90.91           H
ATOM   3977 3HG1 VAL A 262       4.607  -8.818  -7.676  1.00 90.91           H
ATOM   3978  CG2 VAL A 262       4.171 -11.335  -8.621  1.00 90.91           C
ATOM   3979 1HG2 VAL A 262       4.837 -11.897  -7.966  1.00 90.91           H
ATOM   3980 2HG2 VAL A 262       3.584 -12.029  -9.223  1.00 90.91           H
ATOM   3981 3HG2 VAL A 262       4.761 -10.694  -9.276  1.00 90.91           H
ATOM   3982  HN  VAL A 262       1.469 -11.984  -8.598  1.00 90.91           H
ATOM   3983  N   PHE A 263       0.435 -10.018  -6.328  1.00 89.60           N
ATOM   3984  CA  PHE A 263      -0.448  -9.221  -5.493  1.00 89.60           C
ATOM   3985  C   PHE A 263      -0.932 -10.024  -4.284  1.00 89.60           C
ATOM   3986  O   PHE A 263      -0.831  -9.563  -3.148  1.00 89.60           O
ATOM   3987  HA  PHE A 263       0.124  -8.359  -5.150  1.00 89.60           H
ATOM   3988  CB  PHE A 263      -1.654  -8.841  -6.354  1.00 89.60           C
ATOM   3989 1HB  PHE A 263      -1.304  -8.304  -7.236  1.00 89.60           H
ATOM   3990 2HB  PHE A 263      -2.138  -9.752  -6.707  1.00 89.60           H
ATOM   3991  CG  PHE A 263      -2.689  -7.979  -5.628  1.00 89.60           C
ATOM   3992  CD1 PHE A 263      -3.787  -8.559  -5.072  1.00 89.60           C
ATOM   3993  HD1 PHE A 263      -3.928  -9.638  -5.143  1.00 89.60           H
ATOM   3994  CD2 PHE A 263      -2.513  -6.634  -5.539  1.00 89.60           C
ATOM   3995  HD2 PHE A 263      -1.634  -6.169  -5.986  1.00 89.60           H
ATOM   3996  CE1 PHE A 263      -4.748  -7.760  -4.398  1.00 89.60           C
ATOM   3997  HE1 PHE A 263      -5.627  -8.224  -3.952  1.00 89.60           H
ATOM   3998  CE2 PHE A 263      -3.474  -5.834  -4.866  1.00 89.60           C
ATOM   3999  HE2 PHE A 263      -3.332  -4.756  -4.795  1.00 89.60           H
ATOM   4000  CZ  PHE A 263      -4.571  -6.414  -4.309  1.00 89.60           C
ATOM   4001  HZ  PHE A 263      -5.308  -5.800  -3.792  1.00 89.60           H
ATOM   4002  HN  PHE A 263       0.123 -10.149  -7.269  1.00 89.60           H
ATOM   4003  N   VAL A 264      -1.446 -11.211  -4.570  1.00 90.40           N
ATOM   4004  CA  VAL A 264      -2.031 -12.042  -3.532  1.00 90.40           C
ATOM   4005  C   VAL A 264      -0.959 -12.389  -2.497  1.00 90.40           C
ATOM   4006  O   VAL A 264      -1.188 -12.265  -1.295  1.00 90.40           O
ATOM   4007  HA  VAL A 264      -2.813 -11.459  -3.045  1.00 90.40           H
ATOM   4008  CB  VAL A 264      -2.681 -13.279  -4.156  1.00 90.40           C
ATOM   4009  HB  VAL A 264      -1.934 -13.773  -4.776  1.00 90.40           H
ATOM   4010  CG1 VAL A 264      -3.125 -14.268  -3.077  1.00 90.40           C
ATOM   4011 1HG1 VAL A 264      -2.260 -14.585  -2.495  1.00 90.40           H
ATOM   4012 2HG1 VAL A 264      -3.849 -13.788  -2.419  1.00 90.40           H
ATOM   4013 3HG1 VAL A 264      -3.584 -15.138  -3.548  1.00 90.40           H
ATOM   4014  CG2 VAL A 264      -3.854 -12.886  -5.056  1.00 90.40           C
ATOM   4015 1HG2 VAL A 264      -4.603 -12.357  -4.467  1.00 90.40           H
ATOM   4016 2HG2 VAL A 264      -3.497 -12.237  -5.856  1.00 90.40           H
ATOM   4017 3HG2 VAL A 264      -4.298 -13.784  -5.487  1.00 90.40           H
ATOM   4018  HN  VAL A 264      -1.467 -11.605  -5.489  1.00 90.40           H
ATOM   4019  N   LEU A 265       0.189 -12.816  -3.001  1.00 89.51           N
ATOM   4020  CA  LEU A 265       1.242 -13.327  -2.140  1.00 89.51           C
ATOM   4021  C   LEU A 265       1.731 -12.206  -1.220  1.00 89.51           C
ATOM   4022  O   LEU A 265       2.155 -12.462  -0.095  1.00 89.51           O
ATOM   4023  HA  LEU A 265       0.806 -14.113  -1.523  1.00 89.51           H
ATOM   4024  CB  LEU A 265       2.353 -13.967  -2.973  1.00 89.51           C
ATOM   4025 1HB  LEU A 265       2.629 -13.275  -3.768  1.00 89.51           H
ATOM   4026 2HB  LEU A 265       3.231 -14.090  -2.339  1.00 89.51           H
ATOM   4027  CG  LEU A 265       2.022 -15.321  -3.606  1.00 89.51           C
ATOM   4028  HG  LEU A 265       1.143 -15.196  -4.239  1.00 89.51           H
ATOM   4029  CD1 LEU A 265       3.163 -15.799  -4.506  1.00 89.51           C
ATOM   4030 1HD1 LEU A 265       3.328 -15.072  -5.301  1.00 89.51           H
ATOM   4031 2HD1 LEU A 265       4.073 -15.903  -3.914  1.00 89.51           H
ATOM   4032 3HD1 LEU A 265       2.902 -16.763  -4.942  1.00 89.51           H
ATOM   4033  CD2 LEU A 265       1.664 -16.353  -2.535  1.00 89.51           C
ATOM   4034 1HD2 LEU A 265       2.509 -16.482  -1.858  1.00 89.51           H
ATOM   4035 2HD2 LEU A 265       0.796 -16.009  -1.973  1.00 89.51           H
ATOM   4036 3HD2 LEU A 265       1.433 -17.306  -3.012  1.00 89.51           H
ATOM   4037  HN  LEU A 265       0.405 -12.818  -3.978  1.00 89.51           H
ATOM   4038  N   SER A 266       1.655 -10.987  -1.735  1.00 91.61           N
ATOM   4039  CA  SER A 266       2.196  -9.840  -1.025  1.00 91.61           C
ATOM   4040  C   SER A 266       1.155  -9.291  -0.047  1.00 91.61           C
ATOM   4041  O   SER A 266       1.481  -8.963   1.092  1.00 91.61           O
ATOM   4042  HA  SER A 266       3.065 -10.218  -0.486  1.00 91.61           H
ATOM   4043  CB  SER A 266       2.637  -8.747  -2.000  1.00 91.61           C
ATOM   4044 1HB  SER A 266       2.985  -7.880  -1.439  1.00 91.61           H
ATOM   4045 2HB  SER A 266       3.481  -9.105  -2.589  1.00 91.61           H
ATOM   4046  OG  SER A 266       1.582  -8.353  -2.873  1.00 91.61           O
ATOM   4047  HG  SER A 266       1.670  -8.824  -3.751  1.00 91.61           H
ATOM   4048  HN  SER A 266       1.235 -10.777  -2.618  1.00 91.61           H
ATOM   4049  N   GLN A 267      -0.077  -9.209  -0.529  1.00 88.55           N
ATOM   4050  CA  GLN A 267      -1.093  -8.418   0.145  1.00 88.55           C
ATOM   4051  C   GLN A 267      -1.885  -9.291   1.121  1.00 88.55           C
ATOM   4052  O   GLN A 267      -2.288  -8.829   2.186  1.00 88.55           O
ATOM   4053  HA  GLN A 267      -0.546  -7.652   0.695  1.00 88.55           H
ATOM   4054  CB  GLN A 267      -2.022  -7.743  -0.865  1.00 88.55           C
ATOM   4055 1HB  GLN A 267      -2.512  -8.501  -1.477  1.00 88.55           H
ATOM   4056 2HB  GLN A 267      -2.808  -7.202  -0.337  1.00 88.55           H
ATOM   4057  CG  GLN A 267      -1.247  -6.778  -1.764  1.00 88.55           C
ATOM   4058 1HG  GLN A 267      -0.494  -7.327  -2.329  1.00 88.55           H
ATOM   4059 2HG  GLN A 267      -1.924  -6.327  -2.489  1.00 88.55           H
ATOM   4060  CD  GLN A 267      -0.572  -5.681  -0.937  1.00 88.55           C
ATOM   4061  OE1 GLN A 267      -1.106  -5.190   0.044  1.00 88.55           O
ATOM   4062  NE2 GLN A 267       0.628  -5.326  -1.387  1.00 88.55           N
ATOM   4063 1HE2 GLN A 267       1.010  -5.769  -2.199  1.00 88.55           H
ATOM   4064 2HE2 GLN A 267       1.150  -4.616  -0.914  1.00 88.55           H
ATOM   4065  HN  GLN A 267      -0.384  -9.669  -1.362  1.00 88.55           H
ATOM   4066  N   PHE A 268      -2.083 -10.539   0.720  1.00 92.78           N
ATOM   4067  CA  PHE A 268      -3.007 -11.412   1.424  1.00 92.78           C
ATOM   4068  C   PHE A 268      -2.553 -11.641   2.867  1.00 92.78           C
ATOM   4069  O   PHE A 268      -3.318 -11.421   3.805  1.00 92.78           O
ATOM   4070  HA  PHE A 268      -3.980 -10.921   1.425  1.00 92.78           H
ATOM   4071  CB  PHE A 268      -3.009 -12.751   0.684  1.00 92.78           C
ATOM   4072 1HB  PHE A 268      -3.277 -12.578  -0.358  1.00 92.78           H
ATOM   4073 2HB  PHE A 268      -1.998 -13.159   0.689  1.00 92.78           H
ATOM   4074  CG  PHE A 268      -3.964 -13.789   1.276  1.00 92.78           C
ATOM   4075  CD1 PHE A 268      -3.479 -14.797   2.049  1.00 92.78           C
ATOM   4076  HD1 PHE A 268      -2.410 -14.867   2.246  1.00 92.78           H
ATOM   4077  CD2 PHE A 268      -5.299 -13.702   1.030  1.00 92.78           C
ATOM   4078  HD2 PHE A 268      -5.688 -12.894   0.411  1.00 92.78           H
ATOM   4079  CE1 PHE A 268      -4.366 -15.760   2.599  1.00 92.78           C
ATOM   4080  HE1 PHE A 268      -3.978 -16.569   3.218  1.00 92.78           H
ATOM   4081  CE2 PHE A 268      -6.186 -14.665   1.580  1.00 92.78           C
ATOM   4082  HE2 PHE A 268      -7.256 -14.596   1.383  1.00 92.78           H
ATOM   4083  CZ  PHE A 268      -5.701 -15.674   2.353  1.00 92.78           C
ATOM   4084  HZ  PHE A 268      -6.382 -16.413   2.775  1.00 92.78           H
ATOM   4085  HN  PHE A 268      -1.628 -10.953  -0.067  1.00 92.78           H
ATOM   4086  N   PRO A 269      -1.305 -12.086   3.071  1.00 95.48           N
ATOM   4087  CA  PRO A 269      -0.819 -12.377   4.422  1.00 95.48           C
ATOM   4088  C   PRO A 269      -1.017 -11.205   5.371  1.00 95.48           C
ATOM   4089  O   PRO A 269      -1.466 -11.386   6.501  1.00 95.48           O
ATOM   4090  HA  PRO A 269      -1.391 -13.196   4.858  1.00 95.48           H
ATOM   4091  CB  PRO A 269       0.663 -12.695   4.214  1.00 95.48           C
ATOM   4092 1HB  PRO A 269       1.283 -11.805   4.324  1.00 95.48           H
ATOM   4093 2HB  PRO A 269       1.022 -13.425   4.938  1.00 95.48           H
ATOM   4094  CG  PRO A 269       0.710 -13.242   2.792  1.00 95.48           C
ATOM   4095 1HG  PRO A 269       1.713 -13.185   2.369  1.00 95.48           H
ATOM   4096 2HG  PRO A 269       0.419 -14.292   2.753  1.00 95.48           H
ATOM   4097  CD  PRO A 269      -0.273 -12.350   2.052  1.00 95.48           C
ATOM   4098 1HD  PRO A 269       0.196 -11.427   1.710  1.00 95.48           H
ATOM   4099 2HD  PRO A 269      -0.682 -12.842   1.170  1.00 95.48           H
ATOM   4100  N   TYR A 270      -0.672 -10.024   4.880  1.00 93.39           N
ATOM   4101  CA  TYR A 270      -0.752  -8.823   5.695  1.00 93.39           C
ATOM   4102  C   TYR A 270      -2.194  -8.547   6.126  1.00 93.39           C
ATOM   4103  O   TYR A 270      -2.455  -8.286   7.299  1.00 93.39           O
ATOM   4104  HA  TYR A 270      -0.138  -8.978   6.582  1.00 93.39           H
ATOM   4105  CB  TYR A 270      -0.270  -7.676   4.804  1.00 93.39           C
ATOM   4106 1HB  TYR A 270       0.790  -7.815   4.591  1.00 93.39           H
ATOM   4107 2HB  TYR A 270      -0.796  -7.725   3.850  1.00 93.39           H
ATOM   4108  CG  TYR A 270      -0.475  -6.288   5.412  1.00 93.39           C
ATOM   4109  CD1 TYR A 270      -1.272  -5.363   4.768  1.00 93.39           C
ATOM   4110  HD1 TYR A 270      -1.755  -5.622   3.826  1.00 93.39           H
ATOM   4111  CD2 TYR A 270       0.136  -5.960   6.605  1.00 93.39           C
ATOM   4112  HD2 TYR A 270       0.766  -6.690   7.114  1.00 93.39           H
ATOM   4113  CE1 TYR A 270      -1.465  -4.056   5.341  1.00 93.39           C
ATOM   4114  HE1 TYR A 270      -2.092  -3.316   4.842  1.00 93.39           H
ATOM   4115  CE2 TYR A 270      -0.057  -4.652   7.178  1.00 93.39           C
ATOM   4116  HE2 TYR A 270       0.420  -4.380   8.119  1.00 93.39           H
ATOM   4117  CZ  TYR A 270      -0.848  -3.765   6.517  1.00 93.39           C
ATOM   4118  OH  TYR A 270      -1.031  -2.531   7.058  1.00 93.39           O
ATOM   4119  HH  TYR A 270      -0.572  -2.475   7.945  1.00 93.39           H
ATOM   4120  HN  TYR A 270      -0.345  -9.880   3.946  1.00 93.39           H
ATOM   4121  N   ASN A 271      -3.091  -8.616   5.154  1.00 92.10           N
ATOM   4122  CA  ASN A 271      -4.475  -8.238   5.385  1.00 92.10           C
ATOM   4123  C   ASN A 271      -5.152  -9.304   6.250  1.00 92.10           C
ATOM   4124  O   ASN A 271      -6.161  -9.033   6.899  1.00 92.10           O
ATOM   4125  HA  ASN A 271      -4.429  -7.268   5.880  1.00 92.10           H
ATOM   4126  CB  ASN A 271      -5.247  -8.139   4.068  1.00 92.10           C
ATOM   4127 1HB  ASN A 271      -4.995  -8.986   3.430  1.00 92.10           H
ATOM   4128 2HB  ASN A 271      -6.318  -8.195   4.264  1.00 92.10           H
ATOM   4129  CG  ASN A 271      -4.924  -6.832   3.341  1.00 92.10           C
ATOM   4130  OD1 ASN A 271      -5.451  -5.775   3.647  1.00 92.10           O
ATOM   4131  ND2 ASN A 271      -4.032  -6.963   2.363  1.00 92.10           N
ATOM   4132 1HD2 ASN A 271      -3.638  -7.860   2.163  1.00 92.10           H
ATOM   4133 2HD2 ASN A 271      -3.755  -6.165   1.829  1.00 92.10           H
ATOM   4134  HN  ASN A 271      -2.887  -8.921   4.224  1.00 92.10           H
ATOM   4135  N   CYS A 272      -4.569 -10.494   6.231  1.00 95.60           N
ATOM   4136  CA  CYS A 272      -5.010 -11.557   7.117  1.00 95.60           C
ATOM   4137  C   CYS A 272      -4.812 -11.092   8.561  1.00 95.60           C
ATOM   4138  O   CYS A 272      -5.729 -11.177   9.376  1.00 95.60           O
ATOM   4139  HA  CYS A 272      -6.066 -11.724   6.906  1.00 95.60           H
ATOM   4140  CB  CYS A 272      -4.276 -12.870   6.835  1.00 95.60           C
ATOM   4141 1HB  CYS A 272      -3.205 -12.687   6.754  1.00 95.60           H
ATOM   4142 2HB  CYS A 272      -4.420 -13.562   7.664  1.00 95.60           H
ATOM   4143  SG  CYS A 272      -4.901 -13.615   5.285  1.00 95.60           S
ATOM   4144  HG  CYS A 272      -4.301 -12.755   4.466  1.00 95.60           H
ATOM   4145  HN  CYS A 272      -3.811 -10.735   5.625  1.00 95.60           H
ATOM   4146  N   ILE A 273      -3.608 -10.610   8.834  1.00 94.45           N
ATOM   4147  CA  ILE A 273      -3.270 -10.154  10.172  1.00 94.45           C
ATOM   4148  C   ILE A 273      -4.088  -8.904  10.502  1.00 94.45           C
ATOM   4149  O   ILE A 273      -4.572  -8.753  11.623  1.00 94.45           O
ATOM   4150  HA  ILE A 273      -3.551 -10.945  10.867  1.00 94.45           H
ATOM   4151  CB  ILE A 273      -1.759  -9.952  10.303  1.00 94.45           C
ATOM   4152  HB  ILE A 273      -1.445  -9.227   9.551  1.00 94.45           H
ATOM   4153  CG1 ILE A 273      -1.005 -11.252  10.019  1.00 94.45           C
ATOM   4154 1HG1 ILE A 273      -1.199 -11.574   8.996  1.00 94.45           H
ATOM   4155 2HG1 ILE A 273       0.068 -11.080  10.101  1.00 94.45           H
ATOM   4156  CG2 ILE A 273      -1.400  -9.368  11.671  1.00 94.45           C
ATOM   4157 1HG2 ILE A 273      -1.894  -8.404  11.795  1.00 94.45           H
ATOM   4158 2HG2 ILE A 273      -1.731 -10.049  12.454  1.00 94.45           H
ATOM   4159 3HG2 ILE A 273      -0.321  -9.234  11.737  1.00 94.45           H
ATOM   4160  CD1 ILE A 273      -1.426 -12.354  10.994  1.00 94.45           C
ATOM   4161 1HD1 ILE A 273      -1.207 -12.039  12.014  1.00 94.45           H
ATOM   4162 2HD1 ILE A 273      -2.495 -12.540  10.892  1.00 94.45           H
ATOM   4163 3HD1 ILE A 273      -0.875 -13.267  10.770  1.00 94.45           H
ATOM   4164  HN  ILE A 273      -2.872 -10.528   8.161  1.00 94.45           H
ATOM   4165  N   LEU A 274      -4.218  -8.040   9.506  1.00 91.78           N
ATOM   4166  CA  LEU A 274      -4.935  -6.790   9.688  1.00 91.78           C
ATOM   4167  C   LEU A 274      -6.383  -7.089  10.080  1.00 91.78           C
ATOM   4168  O   LEU A 274      -6.978  -6.363  10.875  1.00 91.78           O
ATOM   4169  HA  LEU A 274      -4.458  -6.257  10.511  1.00 91.78           H
ATOM   4170  CB  LEU A 274      -4.804  -5.910   8.443  1.00 91.78           C
ATOM   4171 1HB  LEU A 274      -3.748  -5.845   8.178  1.00 91.78           H
ATOM   4172 2HB  LEU A 274      -5.310  -6.408   7.616  1.00 91.78           H
ATOM   4173  CG  LEU A 274      -5.359  -4.489   8.564  1.00 91.78           C
ATOM   4174  HG  LEU A 274      -6.388  -4.554   8.916  1.00 91.78           H
ATOM   4175  CD1 LEU A 274      -4.576  -3.681   9.601  1.00 91.78           C
ATOM   4176 1HD1 LEU A 274      -4.650  -4.169  10.573  1.00 91.78           H
ATOM   4177 2HD1 LEU A 274      -3.529  -3.624   9.303  1.00 91.78           H
ATOM   4178 3HD1 LEU A 274      -4.991  -2.676   9.667  1.00 91.78           H
ATOM   4179  CD2 LEU A 274      -5.389  -3.795   7.201  1.00 91.78           C
ATOM   4180 1HD2 LEU A 274      -4.378  -3.742   6.797  1.00 91.78           H
ATOM   4181 2HD2 LEU A 274      -6.024  -4.362   6.519  1.00 91.78           H
ATOM   4182 3HD2 LEU A 274      -5.788  -2.787   7.316  1.00 91.78           H
ATOM   4183  HN  LEU A 274      -3.845  -8.184   8.589  1.00 91.78           H
ATOM   4184  N   LEU A 275      -6.909  -8.160   9.503  1.00 93.78           N
ATOM   4185  CA  LEU A 275      -8.275  -8.566   9.785  1.00 93.78           C
ATOM   4186  C   LEU A 275      -8.395  -8.948  11.262  1.00 93.78           C
ATOM   4187  O   LEU A 275      -9.337  -8.537  11.939  1.00 93.78           O
ATOM   4188  HA  LEU A 275      -8.918  -7.706   9.598  1.00 93.78           H
ATOM   4189  CB  LEU A 275      -8.713  -9.675   8.826  1.00 93.78           C
ATOM   4190 1HB  LEU A 275      -8.610  -9.307   7.806  1.00 93.78           H
ATOM   4191 2HB  LEU A 275      -8.025 -10.514   8.934  1.00 93.78           H
ATOM   4192  CG  LEU A 275     -10.140 -10.196   9.009  1.00 93.78           C
ATOM   4193  HG  LEU A 275     -10.254 -10.525  10.042  1.00 93.78           H
ATOM   4194  CD1 LEU A 275     -11.164  -9.083   8.774  1.00 93.78           C
ATOM   4195 1HD1 LEU A 275     -10.993  -8.275   9.486  1.00 93.78           H
ATOM   4196 2HD1 LEU A 275     -11.059  -8.702   7.759  1.00 93.78           H
ATOM   4197 3HD1 LEU A 275     -12.170  -9.480   8.911  1.00 93.78           H
ATOM   4198  CD2 LEU A 275     -10.399 -11.411   8.117  1.00 93.78           C
ATOM   4199 1HD2 LEU A 275     -10.261 -11.131   7.073  1.00 93.78           H
ATOM   4200 2HD2 LEU A 275      -9.701 -12.207   8.376  1.00 93.78           H
ATOM   4201 3HD2 LEU A 275     -11.421 -11.761   8.267  1.00 93.78           H
ATOM   4202  HN  LEU A 275      -6.420  -8.743   8.856  1.00 93.78           H
ATOM   4203  N   VAL A 276      -7.427  -9.729  11.719  1.00 95.52           N
ATOM   4204  CA  VAL A 276      -7.414 -10.173  13.102  1.00 95.52           C
ATOM   4205  C   VAL A 276      -7.391  -8.953  14.025  1.00 95.52           C
ATOM   4206  O   VAL A 276      -8.141  -8.892  14.998  1.00 95.52           O
ATOM   4207  HA  VAL A 276      -8.335 -10.729  13.278  1.00 95.52           H
ATOM   4208  CB  VAL A 276      -6.236 -11.121  13.336  1.00 95.52           C
ATOM   4209  HB  VAL A 276      -5.326 -10.610  13.022  1.00 95.52           H
ATOM   4210  CG1 VAL A 276      -6.094 -11.462  14.821  1.00 95.52           C
ATOM   4211 1HG1 VAL A 276      -5.924 -10.548  15.389  1.00 95.52           H
ATOM   4212 2HG1 VAL A 276      -7.006 -11.945  15.172  1.00 95.52           H
ATOM   4213 3HG1 VAL A 276      -5.249 -12.138  14.959  1.00 95.52           H
ATOM   4214  CG2 VAL A 276      -6.378 -12.390  12.493  1.00 95.52           C
ATOM   4215 1HG2 VAL A 276      -7.300 -12.905  12.763  1.00 95.52           H
ATOM   4216 2HG2 VAL A 276      -6.407 -12.123  11.436  1.00 95.52           H
ATOM   4217 3HG2 VAL A 276      -5.527 -13.046  12.678  1.00 95.52           H
ATOM   4218  HN  VAL A 276      -6.663 -10.056  11.163  1.00 95.52           H
ATOM   4219  N   GLN A 277      -6.523  -8.011  13.687  1.00 92.21           N
ATOM   4220  CA  GLN A 277      -6.380  -6.804  14.484  1.00 92.21           C
ATOM   4221  C   GLN A 277      -7.693  -6.020  14.501  1.00 92.21           C
ATOM   4222  O   GLN A 277      -8.035  -5.396  15.504  1.00 92.21           O
ATOM   4223  HA  GLN A 277      -6.142  -7.149  15.490  1.00 92.21           H
ATOM   4224  CB  GLN A 277      -5.230  -5.938  13.965  1.00 92.21           C
ATOM   4225 1HB  GLN A 277      -5.313  -5.827  12.884  1.00 92.21           H
ATOM   4226 2HB  GLN A 277      -5.301  -4.939  14.395  1.00 92.21           H
ATOM   4227  CG  GLN A 277      -3.876  -6.556  14.318  1.00 92.21           C
ATOM   4228 1HG  GLN A 277      -3.822  -6.735  15.392  1.00 92.21           H
ATOM   4229 2HG  GLN A 277      -3.776  -7.525  13.828  1.00 92.21           H
ATOM   4230  CD  GLN A 277      -2.727  -5.641  13.889  1.00 92.21           C
ATOM   4231  OE1 GLN A 277      -2.853  -4.822  12.993  1.00 92.21           O
ATOM   4232  NE2 GLN A 277      -1.604  -5.824  14.577  1.00 92.21           N
ATOM   4233 1HE2 GLN A 277      -1.567  -6.514  15.300  1.00 92.21           H
ATOM   4234 2HE2 GLN A 277      -0.795  -5.273  14.370  1.00 92.21           H
ATOM   4235  HN  GLN A 277      -5.926  -8.062  12.886  1.00 92.21           H
ATOM   4236  N   THR A 278      -8.394  -6.077  13.377  1.00 93.27           N
ATOM   4237  CA  THR A 278      -9.640  -5.343  13.234  1.00 93.27           C
ATOM   4238  C   THR A 278     -10.710  -5.923  14.161  1.00 93.27           C
ATOM   4239  O   THR A 278     -11.429  -5.180  14.827  1.00 93.27           O
ATOM   4240  HA  THR A 278      -9.470  -4.313  13.548  1.00 93.27           H
ATOM   4241  CB  THR A 278     -10.036  -5.368  11.757  1.00 93.27           C
ATOM   4242  HB  THR A 278     -10.265  -6.383  11.433  1.00 93.27           H
ATOM   4243  OG1 THR A 278      -8.943  -4.741  11.093  1.00 93.27           O
ATOM   4244  HG1 THR A 278      -8.321  -5.435  10.729  1.00 93.27           H
ATOM   4245  CG2 THR A 278     -11.228  -4.456  11.455  1.00 93.27           C
ATOM   4246 1HG2 THR A 278     -10.974  -3.429  11.717  1.00 93.27           H
ATOM   4247 2HG2 THR A 278     -12.089  -4.779  12.039  1.00 93.27           H
ATOM   4248 3HG2 THR A 278     -11.468  -4.512  10.393  1.00 93.27           H
ATOM   4249  HN  THR A 278      -8.124  -6.611  12.576  1.00 93.27           H
ATOM   4250  N   ILE A 279     -10.781  -7.246  14.175  1.00 93.35           N
ATOM   4251  CA  ILE A 279     -11.753  -7.935  15.007  1.00 93.35           C
ATOM   4252  C   ILE A 279     -11.414  -7.699  16.480  1.00 93.35           C
ATOM   4253  O   ILE A 279     -12.300  -7.436  17.291  1.00 93.35           O
ATOM   4254  HA  ILE A 279     -12.729  -7.494  14.803  1.00 93.35           H
ATOM   4255  CB  ILE A 279     -11.835  -9.413  14.623  1.00 93.35           C
ATOM   4256  HB  ILE A 279     -10.831  -9.835  14.671  1.00 93.35           H
ATOM   4257  CG1 ILE A 279     -12.328  -9.580  13.185  1.00 93.35           C
ATOM   4258 1HG1 ILE A 279     -13.391  -9.344  13.131  1.00 93.35           H
ATOM   4259 2HG1 ILE A 279     -11.811  -8.873  12.535  1.00 93.35           H
ATOM   4260  CG2 ILE A 279     -12.698 -10.191  15.619  1.00 93.35           C
ATOM   4261 1HG2 ILE A 279     -12.264 -10.112  16.616  1.00 93.35           H
ATOM   4262 2HG2 ILE A 279     -13.706  -9.776  15.627  1.00 93.35           H
ATOM   4263 3HG2 ILE A 279     -12.740 -11.239  15.322  1.00 93.35           H
ATOM   4264  CD1 ILE A 279     -12.090 -11.007  12.685  1.00 93.35           C
ATOM   4265 1HD1 ILE A 279     -11.024 -11.230  12.718  1.00 93.35           H
ATOM   4266 2HD1 ILE A 279     -12.628 -11.709  13.323  1.00 93.35           H
ATOM   4267 3HD1 ILE A 279     -12.449 -11.098  11.660  1.00 93.35           H
ATOM   4268  HN  ILE A 279     -10.191  -7.843  13.631  1.00 93.35           H
ATOM   4269  N   ASP A 280     -10.127  -7.802  16.782  1.00 92.76           N
ATOM   4270  CA  ASP A 280      -9.666  -7.657  18.152  1.00 92.76           C
ATOM   4271  C   ASP A 280      -9.945  -6.232  18.632  1.00 92.76           C
ATOM   4272  O   ASP A 280     -10.249  -6.015  19.804  1.00 92.76           O
ATOM   4273  HA  ASP A 280     -10.220  -8.404  18.721  1.00 92.76           H
ATOM   4274  CB  ASP A 280      -8.160  -7.905  18.256  1.00 92.76           C
ATOM   4275 1HB  ASP A 280      -7.917  -8.877  17.827  1.00 92.76           H
ATOM   4276 2HB  ASP A 280      -7.624  -7.156  17.672  1.00 92.76           H
ATOM   4277  CG  ASP A 280      -7.694  -7.852  19.712  1.00 92.76           C
ATOM   4278  OD1 ASP A 280      -8.336  -8.537  20.538  1.00 92.76           O
ATOM   4279  OD2 ASP A 280      -6.708  -7.128  19.967  1.00 92.76           O
ATOM   4280  HN  ASP A 280      -9.408  -7.981  16.111  1.00 92.76           H
ATOM   4281  N   ALA A 281      -9.832  -5.296  17.701  1.00 92.20           N
ATOM   4282  CA  ALA A 281     -10.078  -3.898  18.011  1.00 92.20           C
ATOM   4283  C   ALA A 281     -11.516  -3.735  18.508  1.00 92.20           C
ATOM   4284  O   ALA A 281     -11.800  -2.861  19.325  1.00 92.20           O
ATOM   4285  HA  ALA A 281      -9.393  -3.609  18.808  1.00 92.20           H
ATOM   4286  CB  ALA A 281      -9.788  -3.042  16.777  1.00 92.20           C
ATOM   4287 1HB  ALA A 281      -8.746  -3.170  16.482  1.00 92.20           H
ATOM   4288 2HB  ALA A 281     -10.438  -3.352  15.958  1.00 92.20           H
ATOM   4289 3HB  ALA A 281      -9.973  -1.993  17.010  1.00 92.20           H
ATOM   4290  HN  ALA A 281      -9.578  -5.479  16.751  1.00 92.20           H
ATOM   4291  N   TYR A 282     -12.387  -4.592  17.993  1.00 80.68           N
ATOM   4292  CA  TYR A 282     -13.796  -4.527  18.342  1.00 80.68           C
ATOM   4293  C   TYR A 282     -14.109  -5.442  19.528  1.00 80.68           C
ATOM   4294  O   TYR A 282     -14.777  -5.029  20.475  1.00 80.68           O
ATOM   4295  HA  TYR A 282     -14.028  -3.498  18.615  1.00 80.68           H
ATOM   4296  CB  TYR A 282     -14.558  -5.027  17.113  1.00 80.68           C
ATOM   4297 1HB  TYR A 282     -14.252  -4.441  16.245  1.00 80.68           H
ATOM   4298 2HB  TYR A 282     -14.272  -6.060  16.916  1.00 80.68           H
ATOM   4299  CG  TYR A 282     -16.080  -4.951  17.251  1.00 80.68           C
ATOM   4300  CD1 TYR A 282     -16.806  -6.095  17.511  1.00 80.68           C
ATOM   4301  HD1 TYR A 282     -16.296  -7.052  17.619  1.00 80.68           H
ATOM   4302  CD2 TYR A 282     -16.725  -3.739  17.114  1.00 80.68           C
ATOM   4303  HD2 TYR A 282     -16.151  -2.836  16.908  1.00 80.68           H
ATOM   4304  CE1 TYR A 282     -18.239  -6.024  17.641  1.00 80.68           C
ATOM   4305  HE1 TYR A 282     -18.825  -6.919  17.847  1.00 80.68           H
ATOM   4306  CE2 TYR A 282     -18.158  -3.668  17.244  1.00 80.68           C
ATOM   4307  HE2 TYR A 282     -18.680  -2.717  17.139  1.00 80.68           H
ATOM   4308  CZ  TYR A 282     -18.844  -4.814  17.501  1.00 80.68           C
ATOM   4309  OH  TYR A 282     -20.196  -4.746  17.624  1.00 80.68           O
ATOM   4310  HH  TYR A 282     -20.505  -3.804  17.497  1.00 80.68           H
ATOM   4311  HN  TYR A 282     -12.143  -5.318  17.350  1.00 80.68           H
ATOM   4312  N   ALA A 283     -13.613  -6.667  19.437  1.00 90.17           N
ATOM   4313  CA  ALA A 283     -14.050  -7.720  20.337  1.00 90.17           C
ATOM   4314  C   ALA A 283     -13.090  -7.800  21.526  1.00 90.17           C
ATOM   4315  O   ALA A 283     -13.444  -8.327  22.579  1.00 90.17           O
ATOM   4316  HA  ALA A 283     -15.043  -7.455  20.700  1.00 90.17           H
ATOM   4317  CB  ALA A 283     -14.141  -9.041  19.571  1.00 90.17           C
ATOM   4318 1HB  ALA A 283     -14.857  -8.940  18.756  1.00 90.17           H
ATOM   4319 2HB  ALA A 283     -13.161  -9.294  19.165  1.00 90.17           H
ATOM   4320 3HB  ALA A 283     -14.469  -9.831  20.247  1.00 90.17           H
ATOM   4321  HN  ALA A 283     -12.925  -6.943  18.765  1.00 90.17           H
ATOM   4322  N   MET A 284     -11.894  -7.269  21.317  1.00 84.07           N
ATOM   4323  CA  MET A 284     -10.879  -7.280  22.356  1.00 84.07           C
ATOM   4324  C   MET A 284     -10.736  -8.675  22.969  1.00 84.07           C
ATOM   4325  O   MET A 284     -10.680  -8.818  24.189  1.00 84.07           O
ATOM   4326  HA  MET A 284      -9.950  -6.996  21.861  1.00 84.07           H
ATOM   4327  CB  MET A 284     -11.256  -6.278  23.449  1.00 84.07           C
ATOM   4328 1HB  MET A 284     -12.183  -6.590  23.929  1.00 84.07           H
ATOM   4329 2HB  MET A 284     -10.485  -6.269  24.220  1.00 84.07           H
ATOM   4330  CG  MET A 284     -11.423  -4.872  22.870  1.00 84.07           C
ATOM   4331 1HG  MET A 284     -10.482  -4.534  22.436  1.00 84.07           H
ATOM   4332 2HG  MET A 284     -12.158  -4.886  22.065  1.00 84.07           H
ATOM   4333  SD  MET A 284     -11.943  -3.742  24.150  1.00 84.07           S
ATOM   4334  CE  MET A 284     -12.094  -2.241  23.197  1.00 84.07           C
ATOM   4335 1HE  MET A 284     -11.130  -1.994  22.753  1.00 84.07           H
ATOM   4336 2HE  MET A 284     -12.832  -2.385  22.407  1.00 84.07           H
ATOM   4337 3HE  MET A 284     -12.414  -1.427  23.848  1.00 84.07           H
ATOM   4338  HN  MET A 284     -11.616  -6.838  20.458  1.00 84.07           H
ATOM   4339  N   PHE A 285     -10.681  -9.668  22.093  1.00 87.52           N
ATOM   4340  CA  PHE A 285     -10.733 -11.053  22.529  1.00 87.52           C
ATOM   4341  C   PHE A 285      -9.334 -11.579  22.855  1.00 87.52           C
ATOM   4342  O   PHE A 285      -9.192 -12.630  23.477  1.00 87.52           O
ATOM   4343  HA  PHE A 285     -11.351 -11.087  23.426  1.00 87.52           H
ATOM   4344  CB  PHE A 285     -11.313 -11.865  21.368  1.00 87.52           C
ATOM   4345 1HB  PHE A 285     -11.550 -12.868  21.723  1.00 87.52           H
ATOM   4346 2HB  PHE A 285     -12.250 -11.409  21.052  1.00 87.52           H
ATOM   4347  CG  PHE A 285     -10.381 -11.974  20.159  1.00 87.52           C
ATOM   4348  CD1 PHE A 285     -10.430 -11.035  19.177  1.00 87.52           C
ATOM   4349  HD1 PHE A 285     -11.132 -10.204  19.251  1.00 87.52           H
ATOM   4350  CD2 PHE A 285      -9.505 -13.010  20.067  1.00 87.52           C
ATOM   4351  HD2 PHE A 285      -9.467 -13.763  20.854  1.00 87.52           H
ATOM   4352  CE1 PHE A 285      -9.565 -11.136  18.055  1.00 87.52           C
ATOM   4353  HE1 PHE A 285      -9.604 -10.383  17.268  1.00 87.52           H
ATOM   4354  CE2 PHE A 285      -8.641 -13.111  18.945  1.00 87.52           C
ATOM   4355  HE2 PHE A 285      -7.939 -13.942  18.870  1.00 87.52           H
ATOM   4356  CZ  PHE A 285      -8.689 -12.172  17.962  1.00 87.52           C
ATOM   4357  HZ  PHE A 285      -8.026 -12.249  17.101  1.00 87.52           H
ATOM   4358  HN  PHE A 285     -10.602  -9.538  21.105  1.00 87.52           H
ATOM   4359  N   ILE A 286      -8.337 -10.823  22.421  1.00 88.22           N
ATOM   4360  CA  ILE A 286      -6.954 -11.184  22.684  1.00 88.22           C
ATOM   4361  C   ILE A 286      -6.545 -10.650  24.058  1.00 88.22           C
ATOM   4362  O   ILE A 286      -6.272  -9.460  24.210  1.00 88.22           O
ATOM   4363  HA  ILE A 286      -6.900 -12.273  22.707  1.00 88.22           H
ATOM   4364  CB  ILE A 286      -6.050 -10.709  21.545  1.00 88.22           C
ATOM   4365  HB  ILE A 286      -6.134  -9.625  21.472  1.00 88.22           H
ATOM   4366  CG1 ILE A 286      -6.505 -11.289  20.205  1.00 88.22           C
ATOM   4367 1HG1 ILE A 286      -6.420 -12.376  20.228  1.00 88.22           H
ATOM   4368 2HG1 ILE A 286      -7.557 -11.055  20.041  1.00 88.22           H
ATOM   4369  CG2 ILE A 286      -4.583 -11.028  21.840  1.00 88.22           C
ATOM   4370 1HG2 ILE A 286      -4.279 -10.528  22.760  1.00 88.22           H
ATOM   4371 2HG2 ILE A 286      -4.462 -12.105  21.956  1.00 88.22           H
ATOM   4372 3HG2 ILE A 286      -3.962 -10.680  21.015  1.00 88.22           H
ATOM   4373  CD1 ILE A 286      -5.667 -10.731  19.053  1.00 88.22           C
ATOM   4374 1HD1 ILE A 286      -5.773  -9.647  19.018  1.00 88.22           H
ATOM   4375 2HD1 ILE A 286      -4.619 -10.989  19.208  1.00 88.22           H
ATOM   4376 3HD1 ILE A 286      -6.011 -11.161  18.112  1.00 88.22           H
ATOM   4377  HN  ILE A 286      -8.461  -9.979  21.899  1.00 88.22           H
ATOM   4378  N   SER A 287      -6.515 -11.556  25.025  1.00 85.83           N
ATOM   4379  CA  SER A 287      -6.154 -11.189  26.384  1.00 85.83           C
ATOM   4380  C   SER A 287      -4.767 -11.739  26.724  1.00 85.83           C
ATOM   4381  O   SER A 287      -4.160 -11.332  27.713  1.00 85.83           O
ATOM   4382  HA  SER A 287      -6.147 -10.099  26.396  1.00 85.83           H
ATOM   4383  CB  SER A 287      -7.189 -11.703  27.386  1.00 85.83           C
ATOM   4384 1HB  SER A 287      -6.882 -11.431  28.396  1.00 85.83           H
ATOM   4385 2HB  SER A 287      -8.146 -11.213  27.203  1.00 85.83           H
ATOM   4386  OG  SER A 287      -7.356 -13.115  27.305  1.00 85.83           O
ATOM   4387  HG  SER A 287      -8.068 -13.413  27.941  1.00 85.83           H
ATOM   4388  HN  SER A 287      -6.731 -12.523  24.892  1.00 85.83           H
ATOM   4389  N   ASN A 288      -4.308 -12.656  25.885  1.00 86.99           N
ATOM   4390  CA  ASN A 288      -3.040 -13.323  26.128  1.00 86.99           C
ATOM   4391  C   ASN A 288      -1.907 -12.490  25.526  1.00 86.99           C
ATOM   4392  O   ASN A 288      -1.907 -12.207  24.329  1.00 86.99           O
ATOM   4393  HA  ASN A 288      -2.964 -13.410  27.212  1.00 86.99           H
ATOM   4394  CB  ASN A 288      -3.011 -14.705  25.471  1.00 86.99           C
ATOM   4395 1HB  ASN A 288      -3.903 -15.265  25.753  1.00 86.99           H
ATOM   4396 2HB  ASN A 288      -3.031 -14.597  24.387  1.00 86.99           H
ATOM   4397  CG  ASN A 288      -1.761 -15.484  25.888  1.00 86.99           C
ATOM   4398  OD1 ASN A 288      -0.660 -14.960  25.939  1.00 86.99           O
ATOM   4399  ND2 ASN A 288      -1.992 -16.760  26.182  1.00 86.99           N
ATOM   4400 1HD2 ASN A 288      -2.920 -17.127  26.120  1.00 86.99           H
ATOM   4401 2HD2 ASN A 288      -1.238 -17.352  26.466  1.00 86.99           H
ATOM   4402  HN  ASN A 288      -4.785 -12.943  25.055  1.00 86.99           H
ATOM   4403  N   CYS A 289      -0.967 -12.121  26.385  1.00 91.39           N
ATOM   4404  CA  CYS A 289       0.110 -11.233  25.979  1.00 91.39           C
ATOM   4405  C   CYS A 289       0.950 -11.950  24.921  1.00 91.39           C
ATOM   4406  O   CYS A 289       1.374 -11.339  23.941  1.00 91.39           O
ATOM   4407  HA  CYS A 289      -0.360 -10.342  25.562  1.00 91.39           H
ATOM   4408  CB  CYS A 289       0.955 -10.787  27.174  1.00 91.39           C
ATOM   4409 1HB  CYS A 289       0.324 -10.290  27.911  1.00 91.39           H
ATOM   4410 2HB  CYS A 289       1.394 -11.656  27.664  1.00 91.39           H
ATOM   4411  SG  CYS A 289       2.277  -9.651  26.616  1.00 91.39           S
ATOM   4412  HN  CYS A 289      -0.934 -12.417  27.339  1.00 91.39           H
ATOM   4413  N   ALA A 290       1.166 -13.236  25.154  1.00 93.53           N
ATOM   4414  CA  ALA A 290       2.022 -14.022  24.281  1.00 93.53           C
ATOM   4415  C   ALA A 290       1.440 -14.018  22.866  1.00 93.53           C
ATOM   4416  O   ALA A 290       2.174 -13.876  21.889  1.00 93.53           O
ATOM   4417  HA  ALA A 290       3.003 -13.547  24.262  1.00 93.53           H
ATOM   4418  CB  ALA A 290       2.169 -15.435  24.847  1.00 93.53           C
ATOM   4419 1HB  ALA A 290       2.614 -15.384  25.841  1.00 93.53           H
ATOM   4420 2HB  ALA A 290       1.188 -15.905  24.912  1.00 93.53           H
ATOM   4421 3HB  ALA A 290       2.811 -16.024  24.192  1.00 93.53           H
ATOM   4422  HN  ALA A 290       0.769 -13.740  25.922  1.00 93.53           H
ATOM   4423  N   VAL A 291       0.126 -14.177  22.801  1.00 93.98           N
ATOM   4424  CA  VAL A 291      -0.564 -14.191  21.522  1.00 93.98           C
ATOM   4425  C   VAL A 291      -0.440 -12.815  20.866  1.00 93.98           C
ATOM   4426  O   VAL A 291      -0.179 -12.715  19.668  1.00 93.98           O
ATOM   4427  HA  VAL A 291      -0.068 -14.927  20.889  1.00 93.98           H
ATOM   4428  CB  VAL A 291      -2.016 -14.633  21.715  1.00 93.98           C
ATOM   4429  HB  VAL A 291      -2.484 -13.946  22.420  1.00 93.98           H
ATOM   4430  CG1 VAL A 291      -2.792 -14.556  20.399  1.00 93.98           C
ATOM   4431 1HG1 VAL A 291      -2.784 -13.529  20.032  1.00 93.98           H
ATOM   4432 2HG1 VAL A 291      -2.323 -15.208  19.662  1.00 93.98           H
ATOM   4433 3HG1 VAL A 291      -3.821 -14.875  20.564  1.00 93.98           H
ATOM   4434  CG2 VAL A 291      -2.086 -16.040  22.311  1.00 93.98           C
ATOM   4435 1HG2 VAL A 291      -1.593 -16.744  21.641  1.00 93.98           H
ATOM   4436 2HG2 VAL A 291      -1.586 -16.050  23.280  1.00 93.98           H
ATOM   4437 3HG2 VAL A 291      -3.129 -16.329  22.438  1.00 93.98           H
ATOM   4438  HN  VAL A 291      -0.464 -14.295  23.600  1.00 93.98           H
ATOM   4439  N   SER A 292      -0.633 -11.787  21.679  1.00 94.10           N
ATOM   4440  CA  SER A 292      -0.586 -10.422  21.185  1.00 94.10           C
ATOM   4441  C   SER A 292       0.801 -10.119  20.614  1.00 94.10           C
ATOM   4442  O   SER A 292       0.920  -9.495  19.561  1.00 94.10           O
ATOM   4443  HA  SER A 292      -1.341 -10.373  20.400  1.00 94.10           H
ATOM   4444  CB  SER A 292      -0.935  -9.423  22.290  1.00 94.10           C
ATOM   4445 1HB  SER A 292      -1.875  -9.715  22.759  1.00 94.10           H
ATOM   4446 2HB  SER A 292      -0.169  -9.456  23.064  1.00 94.10           H
ATOM   4447  OG  SER A 292      -1.048  -8.093  21.791  1.00 94.10           O
ATOM   4448  HG  SER A 292      -1.876  -8.004  21.237  1.00 94.10           H
ATOM   4449  HN  SER A 292      -0.818 -11.876  22.658  1.00 94.10           H
ATOM   4450  N   THR A 293       1.815 -10.574  21.336  1.00 90.54           N
ATOM   4451  CA  THR A 293       3.189 -10.325  20.936  1.00 90.54           C
ATOM   4452  C   THR A 293       3.466 -10.945  19.565  1.00 90.54           C
ATOM   4453  O   THR A 293       4.038 -10.295  18.690  1.00 90.54           O
ATOM   4454  HA  THR A 293       3.329  -9.249  20.835  1.00 90.54           H
ATOM   4455  CB  THR A 293       4.106 -10.858  22.039  1.00 90.54           C
ATOM   4456  HB  THR A 293       3.965 -11.929  22.179  1.00 90.54           H
ATOM   4457  OG1 THR A 293       3.800 -10.044  23.168  1.00 90.54           O
ATOM   4458  HG1 THR A 293       3.068 -10.465  23.705  1.00 90.54           H
ATOM   4459  CG2 THR A 293       5.583 -10.570  21.762  1.00 90.54           C
ATOM   4460 1HG2 THR A 293       5.736  -9.494  21.689  1.00 90.54           H
ATOM   4461 2HG2 THR A 293       5.876 -11.043  20.825  1.00 90.54           H
ATOM   4462 3HG2 THR A 293       6.190 -10.969  22.576  1.00 90.54           H
ATOM   4463  HN  THR A 293       1.709 -11.103  22.178  1.00 90.54           H
ATOM   4464  N   ASN A 294       3.047 -12.193  19.419  1.00 92.46           N
ATOM   4465  CA  ASN A 294       3.305 -12.931  18.195  1.00 92.46           C
ATOM   4466  C   ASN A 294       2.567 -12.260  17.035  1.00 92.46           C
ATOM   4467  O   ASN A 294       3.086 -12.189  15.922  1.00 92.46           O
ATOM   4468  HA  ASN A 294       4.387 -12.908  18.069  1.00 92.46           H
ATOM   4469  CB  ASN A 294       2.803 -14.373  18.304  1.00 92.46           C
ATOM   4470 1HB  ASN A 294       1.793 -14.380  18.714  1.00 92.46           H
ATOM   4471 2HB  ASN A 294       2.747 -14.818  17.311  1.00 92.46           H
ATOM   4472  CG  ASN A 294       3.726 -15.209  19.193  1.00 92.46           C
ATOM   4473  OD1 ASN A 294       4.875 -14.873  19.428  1.00 92.46           O
ATOM   4474  ND2 ASN A 294       3.161 -16.313  19.672  1.00 92.46           N
ATOM   4475 1HD2 ASN A 294       2.212 -16.531  19.440  1.00 92.46           H
ATOM   4476 2HD2 ASN A 294       3.684 -16.926  20.264  1.00 92.46           H
ATOM   4477  HN  ASN A 294       2.541 -12.698  20.118  1.00 92.46           H
ATOM   4478  N   ILE A 295       1.367 -11.785  17.335  1.00 92.71           N
ATOM   4479  CA  ILE A 295       0.541 -11.146  16.324  1.00 92.71           C
ATOM   4480  C   ILE A 295       1.244  -9.884  15.821  1.00 92.71           C
ATOM   4481  O   ILE A 295       1.262  -9.615  14.621  1.00 92.71           O
ATOM   4482  HA  ILE A 295       0.445 -11.843  15.492  1.00 92.71           H
ATOM   4483  CB  ILE A 295      -0.867 -10.891  16.866  1.00 92.71           C
ATOM   4484  HB  ILE A 295      -0.777 -10.492  17.877  1.00 92.71           H
ATOM   4485  CG1 ILE A 295      -1.662 -12.194  16.963  1.00 92.71           C
ATOM   4486 1HG1 ILE A 295      -1.880 -12.567  15.962  1.00 92.71           H
ATOM   4487 2HG1 ILE A 295      -1.061 -12.955  17.462  1.00 92.71           H
ATOM   4488  CG2 ILE A 295      -1.594  -9.837  16.028  1.00 92.71           C
ATOM   4489 1HG2 ILE A 295      -1.035  -8.902  16.055  1.00 92.71           H
ATOM   4490 2HG2 ILE A 295      -1.674 -10.183  14.998  1.00 92.71           H
ATOM   4491 3HG2 ILE A 295      -2.592  -9.675  16.435  1.00 92.71           H
ATOM   4492  CD1 ILE A 295      -2.968 -11.984  17.731  1.00 92.71           C
ATOM   4493 1HD1 ILE A 295      -2.745 -11.635  18.739  1.00 92.71           H
ATOM   4494 2HD1 ILE A 295      -3.577 -11.241  17.216  1.00 92.71           H
ATOM   4495 3HD1 ILE A 295      -3.513 -12.927  17.785  1.00 92.71           H
ATOM   4496  HN  ILE A 295       0.959 -11.831  18.246  1.00 92.71           H
ATOM   4497  N   ASP A 296       1.807  -9.142  16.764  1.00 94.06           N
ATOM   4498  CA  ASP A 296       2.457  -7.884  16.438  1.00 94.06           C
ATOM   4499  C   ASP A 296       3.662  -8.157  15.535  1.00 94.06           C
ATOM   4500  O   ASP A 296       3.894  -7.432  14.569  1.00 94.06           O
ATOM   4501  HA  ASP A 296       1.692  -7.286  15.944  1.00 94.06           H
ATOM   4502  CB  ASP A 296       2.963  -7.183  17.700  1.00 94.06           C
ATOM   4503 1HB  ASP A 296       3.426  -7.912  18.365  1.00 94.06           H
ATOM   4504 2HB  ASP A 296       3.733  -6.459  17.435  1.00 94.06           H
ATOM   4505  CG  ASP A 296       1.819  -6.474  18.429  1.00 94.06           C
ATOM   4506  OD1 ASP A 296       0.662  -6.675  18.000  1.00 94.06           O
ATOM   4507  OD2 ASP A 296       2.127  -5.748  19.398  1.00 94.06           O
ATOM   4508  HN  ASP A 296       1.823  -9.388  17.733  1.00 94.06           H
ATOM   4509  N   ILE A 297       4.395  -9.205  15.880  1.00 93.89           N
ATOM   4510  CA  ILE A 297       5.557  -9.595  15.100  1.00 93.89           C
ATOM   4511  C   ILE A 297       5.110  -9.997  13.693  1.00 93.89           C
ATOM   4512  O   ILE A 297       5.708  -9.578  12.704  1.00 93.89           O
ATOM   4513  HA  ILE A 297       6.205  -8.722  15.020  1.00 93.89           H
ATOM   4514  CB  ILE A 297       6.351 -10.682  15.827  1.00 93.89           C
ATOM   4515  HB  ILE A 297       5.656 -11.463  16.137  1.00 93.89           H
ATOM   4516  CG1 ILE A 297       7.003 -10.129  17.096  1.00 93.89           C
ATOM   4517 1HG1 ILE A 297       7.774  -9.407  16.827  1.00 93.89           H
ATOM   4518 2HG1 ILE A 297       6.260  -9.596  17.689  1.00 93.89           H
ATOM   4519  CG2 ILE A 297       7.374 -11.332  14.894  1.00 93.89           C
ATOM   4520 1HG2 ILE A 297       6.857 -11.784  14.047  1.00 93.89           H
ATOM   4521 2HG2 ILE A 297       8.069 -10.574  14.533  1.00 93.89           H
ATOM   4522 3HG2 ILE A 297       7.924 -12.101  15.436  1.00 93.89           H
ATOM   4523  CD1 ILE A 297       7.619 -11.253  17.931  1.00 93.89           C
ATOM   4524 1HD1 ILE A 297       6.840 -11.960  18.218  1.00 93.89           H
ATOM   4525 2HD1 ILE A 297       8.379 -11.768  17.343  1.00 93.89           H
ATOM   4526 3HD1 ILE A 297       8.075 -10.832  18.827  1.00 93.89           H
ATOM   4527  HN  ILE A 297       4.207  -9.781  16.675  1.00 93.89           H
ATOM   4528  N   CYS A 298       4.061 -10.806  13.649  1.00 95.40           N
ATOM   4529  CA  CYS A 298       3.539 -11.286  12.381  1.00 95.40           C
ATOM   4530  C   CYS A 298       3.158 -10.074  11.529  1.00 95.40           C
ATOM   4531  O   CYS A 298       3.400 -10.057  10.323  1.00 95.40           O
ATOM   4532  HA  CYS A 298       4.339 -11.855  11.908  1.00 95.40           H
ATOM   4533  CB  CYS A 298       2.358 -12.238  12.579  1.00 95.40           C
ATOM   4534 1HB  CYS A 298       1.663 -11.822  13.308  1.00 95.40           H
ATOM   4535 2HB  CYS A 298       1.810 -12.351  11.644  1.00 95.40           H
ATOM   4536  SG  CYS A 298       2.959 -13.869  13.151  1.00 95.40           S
ATOM   4537  HG  CYS A 298       3.168 -13.506  14.413  1.00 95.40           H
ATOM   4538  HN  CYS A 298       3.572 -11.132  14.458  1.00 95.40           H
ATOM   4539  N   PHE A 299       2.567  -9.088  12.189  1.00 94.71           N
ATOM   4540  CA  PHE A 299       2.148  -7.876  11.507  1.00 94.71           C
ATOM   4541  C   PHE A 299       3.339  -7.177  10.849  1.00 94.71           C
ATOM   4542  O   PHE A 299       3.274  -6.800   9.680  1.00 94.71           O
ATOM   4543  HA  PHE A 299       1.431  -8.168  10.740  1.00 94.71           H
ATOM   4544  CB  PHE A 299       1.550  -6.950  12.568  1.00 94.71           C
ATOM   4545 1HB  PHE A 299       0.706  -7.452  13.041  1.00 94.71           H
ATOM   4546 2HB  PHE A 299       2.294  -6.777  13.346  1.00 94.71           H
ATOM   4547  CG  PHE A 299       1.081  -5.599  12.022  1.00 94.71           C
ATOM   4548  CD1 PHE A 299       1.888  -4.509  12.121  1.00 94.71           C
ATOM   4549  HD1 PHE A 299       2.869  -4.597  12.589  1.00 94.71           H
ATOM   4550  CD2 PHE A 299      -0.142  -5.489  11.439  1.00 94.71           C
ATOM   4551  HD2 PHE A 299      -0.789  -6.363  11.360  1.00 94.71           H
ATOM   4552  CE1 PHE A 299       1.453  -3.256  11.615  1.00 94.71           C
ATOM   4553  HE1 PHE A 299       2.099  -2.382  11.694  1.00 94.71           H
ATOM   4554  CE2 PHE A 299      -0.577  -4.236  10.932  1.00 94.71           C
ATOM   4555  HE2 PHE A 299      -1.558  -4.148  10.465  1.00 94.71           H
ATOM   4556  CZ  PHE A 299       0.229  -3.146  11.031  1.00 94.71           C
ATOM   4557  HZ  PHE A 299      -0.105  -2.184  10.642  1.00 94.71           H
ATOM   4558  HN  PHE A 299       2.375  -9.109  13.171  1.00 94.71           H
ATOM   4559  N   GLN A 300       4.400  -7.025  11.629  1.00 90.80           N
ATOM   4560  CA  GLN A 300       5.568  -6.294  11.169  1.00 90.80           C
ATOM   4561  C   GLN A 300       6.177  -6.983   9.946  1.00 90.80           C
ATOM   4562  O   GLN A 300       6.571  -6.320   8.987  1.00 90.80           O
ATOM   4563  HA  GLN A 300       5.201  -5.306  10.892  1.00 90.80           H
ATOM   4564  CB  GLN A 300       6.601  -6.151  12.288  1.00 90.80           C
ATOM   4565 1HB  GLN A 300       6.773  -7.120  12.756  1.00 90.80           H
ATOM   4566 2HB  GLN A 300       7.554  -5.826  11.870  1.00 90.80           H
ATOM   4567  CG  GLN A 300       6.131  -5.146  13.342  1.00 90.80           C
ATOM   4568 1HG  GLN A 300       5.973  -4.173  12.877  1.00 90.80           H
ATOM   4569 2HG  GLN A 300       5.172  -5.464  13.751  1.00 90.80           H
ATOM   4570  CD  GLN A 300       7.155  -5.017  14.471  1.00 90.80           C
ATOM   4571  OE1 GLN A 300       8.266  -5.517  14.397  1.00 90.80           O
ATOM   4572  NE2 GLN A 300       6.722  -4.319  15.517  1.00 90.80           N
ATOM   4573 1HE2 GLN A 300       5.799  -3.935  15.514  1.00 90.80           H
ATOM   4574 2HE2 GLN A 300       7.319  -4.179  16.307  1.00 90.80           H
ATOM   4575  HN  GLN A 300       4.468  -7.390  12.557  1.00 90.80           H
ATOM   4576  N   VAL A 301       6.235  -8.305  10.019  1.00 95.76           N
ATOM   4577  CA  VAL A 301       6.850  -9.087   8.959  1.00 95.76           C
ATOM   4578  C   VAL A 301       6.021  -8.947   7.681  1.00 95.76           C
ATOM   4579  O   VAL A 301       6.553  -8.603   6.627  1.00 95.76           O
ATOM   4580  HA  VAL A 301       7.843  -8.674   8.780  1.00 95.76           H
ATOM   4581  CB  VAL A 301       7.015 -10.540   9.410  1.00 95.76           C
ATOM   4582  HB  VAL A 301       6.036 -10.910   9.712  1.00 95.76           H
ATOM   4583  CG1 VAL A 301       7.514 -11.417   8.259  1.00 95.76           C
ATOM   4584 1HG1 VAL A 301       6.796 -11.384   7.440  1.00 95.76           H
ATOM   4585 2HG1 VAL A 301       8.479 -11.047   7.913  1.00 95.76           H
ATOM   4586 3HG1 VAL A 301       7.623 -12.444   8.607  1.00 95.76           H
ATOM   4587  CG2 VAL A 301       7.949 -10.637  10.618  1.00 95.76           C
ATOM   4588 1HG2 VAL A 301       8.929 -10.240  10.353  1.00 95.76           H
ATOM   4589 2HG2 VAL A 301       7.534 -10.060  11.445  1.00 95.76           H
ATOM   4590 3HG2 VAL A 301       8.048 -11.680  10.917  1.00 95.76           H
ATOM   4591  HN  VAL A 301       5.872  -8.839  10.782  1.00 95.76           H
ATOM   4592  N   THR A 302       4.732  -9.221   7.817  1.00 95.07           N
ATOM   4593  CA  THR A 302       3.856  -9.291   6.660  1.00 95.07           C
ATOM   4594  C   THR A 302       3.708  -7.909   6.019  1.00 95.07           C
ATOM   4595  O   THR A 302       3.564  -7.798   4.803  1.00 95.07           O
ATOM   4596  HA  THR A 302       4.318  -9.940   5.917  1.00 95.07           H
ATOM   4597  CB  THR A 302       2.525  -9.897   7.111  1.00 95.07           C
ATOM   4598  HB  THR A 302       1.820  -9.948   6.281  1.00 95.07           H
ATOM   4599  OG1 THR A 302       2.125  -9.080   8.208  1.00 95.07           O
ATOM   4600  HG1 THR A 302       1.222  -9.361   8.533  1.00 95.07           H
ATOM   4601  CG2 THR A 302       2.693 -11.288   7.725  1.00 95.07           C
ATOM   4602 1HG2 THR A 302       3.345 -11.225   8.596  1.00 95.07           H
ATOM   4603 2HG2 THR A 302       3.135 -11.959   6.988  1.00 95.07           H
ATOM   4604 3HG2 THR A 302       1.719 -11.672   8.027  1.00 95.07           H
ATOM   4605  HN  THR A 302       4.287  -9.394   8.696  1.00 95.07           H
ATOM   4606  N   GLN A 303       3.750  -6.892   6.866  1.00 92.66           N
ATOM   4607  CA  GLN A 303       3.683  -5.520   6.392  1.00 92.66           C
ATOM   4608  C   GLN A 303       4.880  -5.210   5.491  1.00 92.66           C
ATOM   4609  O   GLN A 303       4.730  -4.573   4.450  1.00 92.66           O
ATOM   4610  HA  GLN A 303       2.760  -5.458   5.815  1.00 92.66           H
ATOM   4611  CB  GLN A 303       3.608  -4.538   7.563  1.00 92.66           C
ATOM   4612 1HB  GLN A 303       2.739  -4.766   8.179  1.00 92.66           H
ATOM   4613 2HB  GLN A 303       4.488  -4.654   8.196  1.00 92.66           H
ATOM   4614  CG  GLN A 303       3.521  -3.094   7.063  1.00 92.66           C
ATOM   4615 1HG  GLN A 303       4.433  -2.836   6.526  1.00 92.66           H
ATOM   4616 2HG  GLN A 303       2.697  -3.000   6.356  1.00 92.66           H
ATOM   4617  CD  GLN A 303       3.315  -2.123   8.227  1.00 92.66           C
ATOM   4618  OE1 GLN A 303       4.168  -1.948   9.082  1.00 92.66           O
ATOM   4619  NE2 GLN A 303       2.138  -1.503   8.212  1.00 92.66           N
ATOM   4620 1HE2 GLN A 303       1.483  -1.692   7.482  1.00 92.66           H
ATOM   4621 2HE2 GLN A 303       1.910  -0.847   8.932  1.00 92.66           H
ATOM   4622  HN  GLN A 303       3.828  -6.992   7.858  1.00 92.66           H
ATOM   4623  N   THR A 304       6.042  -5.676   5.925  1.00 93.99           N
ATOM   4624  CA  THR A 304       7.272  -5.413   5.198  1.00 93.99           C
ATOM   4625  C   THR A 304       7.217  -6.051   3.809  1.00 93.99           C
ATOM   4626  O   THR A 304       7.613  -5.434   2.821  1.00 93.99           O
ATOM   4627  HA  THR A 304       7.362  -4.336   5.052  1.00 93.99           H
ATOM   4628  CB  THR A 304       8.441  -5.911   6.050  1.00 93.99           C
ATOM   4629  HB  THR A 304       8.420  -6.997   6.142  1.00 93.99           H
ATOM   4630  OG1 THR A 304       8.314  -5.188   7.271  1.00 93.99           O
ATOM   4631  HG1 THR A 304       7.884  -5.763   7.966  1.00 93.99           H
ATOM   4632  CG2 THR A 304       9.798  -5.472   5.496  1.00 93.99           C
ATOM   4633 1HG2 THR A 304       9.844  -4.383   5.468  1.00 93.99           H
ATOM   4634 2HG2 THR A 304       9.925  -5.868   4.489  1.00 93.99           H
ATOM   4635 3HG2 THR A 304      10.593  -5.852   6.139  1.00 93.99           H
ATOM   4636  HN  THR A 304       6.151  -6.222   6.756  1.00 93.99           H
ATOM   4637  N   ILE A 305       6.723  -7.280   3.777  1.00 93.40           N
ATOM   4638  CA  ILE A 305       6.585  -7.999   2.521  1.00 93.40           C
ATOM   4639  C   ILE A 305       5.692  -7.195   1.574  1.00 93.40           C
ATOM   4640  O   ILE A 305       5.957  -7.126   0.375  1.00 93.40           O
ATOM   4641  HA  ILE A 305       7.578  -8.075   2.078  1.00 93.40           H
ATOM   4642  CB  ILE A 305       6.090  -9.425   2.772  1.00 93.40           C
ATOM   4643  HB  ILE A 305       5.197  -9.372   3.394  1.00 93.40           H
ATOM   4644  CG1 ILE A 305       7.131 -10.239   3.543  1.00 93.40           C
ATOM   4645 1HG1 ILE A 305       7.966 -10.482   2.887  1.00 93.40           H
ATOM   4646 2HG1 ILE A 305       7.532  -9.641   4.362  1.00 93.40           H
ATOM   4647  CG2 ILE A 305       5.688 -10.104   1.461  1.00 93.40           C
ATOM   4648 1HG2 ILE A 305       4.888  -9.534   0.987  1.00 93.40           H
ATOM   4649 2HG2 ILE A 305       6.549 -10.145   0.794  1.00 93.40           H
ATOM   4650 3HG2 ILE A 305       5.340 -11.116   1.668  1.00 93.40           H
ATOM   4651  CD1 ILE A 305       6.518 -11.527   4.097  1.00 93.40           C
ATOM   4652 1HD1 ILE A 305       5.699 -11.279   4.771  1.00 93.40           H
ATOM   4653 2HD1 ILE A 305       6.141 -12.133   3.274  1.00 93.40           H
ATOM   4654 3HD1 ILE A 305       7.280 -12.087   4.641  1.00 93.40           H
ATOM   4655  HN  ILE A 305       6.421  -7.783   4.587  1.00 93.40           H
ATOM   4656  N   ALA A 306       4.652  -6.608   2.148  1.00 94.72           N
ATOM   4657  CA  ALA A 306       3.684  -5.864   1.361  1.00 94.72           C
ATOM   4658  C   ALA A 306       4.375  -4.660   0.716  1.00 94.72           C
ATOM   4659  O   ALA A 306       4.049  -4.281  -0.407  1.00 94.72           O
ATOM   4660  HA  ALA A 306       3.316  -6.524   0.576  1.00 94.72           H
ATOM   4661  CB  ALA A 306       2.509  -5.453   2.251  1.00 94.72           C
ATOM   4662 1HB  ALA A 306       2.035  -6.345   2.661  1.00 94.72           H
ATOM   4663 2HB  ALA A 306       2.872  -4.828   3.067  1.00 94.72           H
ATOM   4664 3HB  ALA A 306       1.783  -4.895   1.660  1.00 94.72           H
ATOM   4665  HN  ALA A 306       4.466  -6.636   3.131  1.00 94.72           H
ATOM   4666  N   PHE A 307       5.317  -4.093   1.456  1.00 93.11           N
ATOM   4667  CA  PHE A 307       6.001  -2.893   1.005  1.00 93.11           C
ATOM   4668  C   PHE A 307       6.870  -3.185  -0.220  1.00 93.11           C
ATOM   4669  O   PHE A 307       7.063  -2.316  -1.069  1.00 93.11           O
ATOM   4670  HA  PHE A 307       5.235  -2.165   0.739  1.00 93.11           H
ATOM   4671  CB  PHE A 307       6.898  -2.431   2.155  1.00 93.11           C
ATOM   4672 1HB  PHE A 307       7.505  -3.273   2.489  1.00 93.11           H
ATOM   4673 2HB  PHE A 307       7.585  -1.671   1.783  1.00 93.11           H
ATOM   4674  CG  PHE A 307       6.133  -1.864   3.352  1.00 93.11           C
ATOM   4675  CD1 PHE A 307       4.790  -1.670   3.271  1.00 93.11           C
ATOM   4676  HD1 PHE A 307       4.258  -1.919   2.352  1.00 93.11           H
ATOM   4677  CD2 PHE A 307       6.797  -1.555   4.498  1.00 93.11           C
ATOM   4678  HD2 PHE A 307       7.874  -1.710   4.564  1.00 93.11           H
ATOM   4679  CE1 PHE A 307       4.080  -1.145   4.382  1.00 93.11           C
ATOM   4680  HE1 PHE A 307       3.003  -0.989   4.317  1.00 93.11           H
ATOM   4681  CE2 PHE A 307       6.087  -1.029   5.610  1.00 93.11           C
ATOM   4682  HE2 PHE A 307       6.618  -0.780   6.528  1.00 93.11           H
ATOM   4683  CZ  PHE A 307       4.743  -0.835   5.529  1.00 93.11           C
ATOM   4684  HZ  PHE A 307       4.198  -0.431   6.382  1.00 93.11           H
ATOM   4685  HN  PHE A 307       5.614  -4.440   2.346  1.00 93.11           H
ATOM   4686  N   PHE A 308       7.372  -4.410  -0.271  1.00 88.39           N
ATOM   4687  CA  PHE A 308       8.197  -4.834  -1.390  1.00 88.39           C
ATOM   4688  C   PHE A 308       7.406  -4.798  -2.699  1.00 88.39           C
ATOM   4689  O   PHE A 308       7.990  -4.784  -3.781  1.00 88.39           O
ATOM   4690  HA  PHE A 308       9.035  -4.141  -1.455  1.00 88.39           H
ATOM   4691  CB  PHE A 308       8.627  -6.275  -1.107  1.00 88.39           C
ATOM   4692 1HB  PHE A 308       7.812  -6.795  -0.603  1.00 88.39           H
ATOM   4693 2HB  PHE A 308       8.793  -6.787  -2.055  1.00 88.39           H
ATOM   4694  CG  PHE A 308       9.891  -6.391  -0.253  1.00 88.39           C
ATOM   4695  CD1 PHE A 308      11.114  -6.216  -0.822  1.00 88.39           C
ATOM   4696  HD1 PHE A 308      11.194  -5.993  -1.886  1.00 88.39           H
ATOM   4697  CD2 PHE A 308       9.792  -6.669   1.074  1.00 88.39           C
ATOM   4698  HD2 PHE A 308       8.812  -6.809   1.530  1.00 88.39           H
ATOM   4699  CE1 PHE A 308      12.288  -6.324  -0.030  1.00 88.39           C
ATOM   4700  HE1 PHE A 308      13.268  -6.184  -0.486  1.00 88.39           H
ATOM   4701  CE2 PHE A 308      10.966  -6.776   1.867  1.00 88.39           C
ATOM   4702  HE2 PHE A 308      10.886  -6.999   2.931  1.00 88.39           H
ATOM   4703  CZ  PHE A 308      12.189  -6.601   1.298  1.00 88.39           C
ATOM   4704  HZ  PHE A 308      13.089  -6.684   1.906  1.00 88.39           H
ATOM   4705  HN  PHE A 308       7.224  -5.105   0.432  1.00 88.39           H
ATOM   4706  N   HIS A 309       6.088  -4.785  -2.557  1.00 82.31           N
ATOM   4707  CA  HIS A 309       5.211  -4.769  -3.715  1.00 82.31           C
ATOM   4708  C   HIS A 309       5.433  -3.480  -4.509  1.00 82.31           C
ATOM   4709  O   HIS A 309       5.346  -3.480  -5.736  1.00 82.31           O
ATOM   4710  HA  HIS A 309       5.494  -5.620  -4.334  1.00 82.31           H
ATOM   4711  CB  HIS A 309       3.753  -4.963  -3.295  1.00 82.31           C
ATOM   4712 1HB  HIS A 309       3.690  -5.818  -2.622  1.00 82.31           H
ATOM   4713 2HB  HIS A 309       3.429  -4.088  -2.731  1.00 82.31           H
ATOM   4714  CG  HIS A 309       2.804  -5.179  -4.450  1.00 82.31           C
ATOM   4715  ND1 HIS A 309       2.088  -4.149  -5.034  1.00 82.31           N
ATOM   4716  HD1 HIS A 309       2.121  -3.187  -4.764  1.00 82.31           H
ATOM   4717  CD2 HIS A 309       2.462  -6.316  -5.122  1.00 82.31           C
ATOM   4718  HD2 HIS A 309       2.845  -7.316  -4.918  1.00 82.31           H
ATOM   4719  CE1 HIS A 309       1.351  -4.655  -6.013  1.00 82.31           C
ATOM   4720  HE1 HIS A 309       0.677  -4.096  -6.662  1.00 82.31           H
ATOM   4721  NE2 HIS A 309       1.585  -5.998  -6.065  1.00 82.31           N
ATOM   4722  HN  HIS A 309       5.621  -4.786  -1.673  1.00 82.31           H
ATOM   4723  N   SER A 310       5.715  -2.413  -3.777  1.00 86.85           N
ATOM   4724  CA  SER A 310       5.929  -1.116  -4.395  1.00 86.85           C
ATOM   4725  C   SER A 310       7.204  -1.143  -5.240  1.00 86.85           C
ATOM   4726  O   SER A 310       7.359  -0.345  -6.163  1.00 86.85           O
ATOM   4727  HA  SER A 310       5.056  -0.950  -5.026  1.00 86.85           H
ATOM   4728  CB  SER A 310       6.014  -0.010  -3.341  1.00 86.85           C
ATOM   4729 1HB  SER A 310       6.839  -0.220  -2.661  1.00 86.85           H
ATOM   4730 2HB  SER A 310       6.236   0.939  -3.829  1.00 86.85           H
ATOM   4731  OG  SER A 310       4.805   0.111  -2.596  1.00 86.85           O
ATOM   4732  HG  SER A 310       4.114   0.588  -3.140  1.00 86.85           H
ATOM   4733  HN  SER A 310       5.798  -2.425  -2.780  1.00 86.85           H
ATOM   4734  N   CYS A 311       8.086  -2.069  -4.894  1.00 89.05           N
ATOM   4735  CA  CYS A 311       9.324  -2.239  -5.636  1.00 89.05           C
ATOM   4736  C   CYS A 311       9.005  -2.971  -6.941  1.00 89.05           C
ATOM   4737  O   CYS A 311       9.690  -2.784  -7.945  1.00 89.05           O
ATOM   4738  HA  CYS A 311       9.708  -1.239  -5.836  1.00 89.05           H
ATOM   4739  CB  CYS A 311      10.381  -2.977  -4.811  1.00 89.05           C
ATOM   4740 1HB  CYS A 311      10.012  -3.964  -4.532  1.00 89.05           H
ATOM   4741 2HB  CYS A 311      11.279  -3.130  -5.410  1.00 89.05           H
ATOM   4742  SG  CYS A 311      10.787  -2.014  -3.309  1.00 89.05           S
ATOM   4743  HG  CYS A 311      11.659  -2.889  -2.815  1.00 89.05           H
ATOM   4744  HN  CYS A 311       7.966  -2.696  -4.123  1.00 89.05           H
ATOM   4745  N   LEU A 312       7.964  -3.789  -6.884  1.00 87.11           N
ATOM   4746  CA  LEU A 312       7.677  -4.711  -7.970  1.00 87.11           C
ATOM   4747  C   LEU A 312       6.718  -4.046  -8.958  1.00 87.11           C
ATOM   4748  O   LEU A 312       6.685  -4.404 -10.135  1.00 87.11           O
ATOM   4749  HA  LEU A 312       8.617  -4.913  -8.484  1.00 87.11           H
ATOM   4750  CB  LEU A 312       7.166  -6.044  -7.420  1.00 87.11           C
ATOM   4751 1HB  LEU A 312       6.290  -5.848  -6.803  1.00 87.11           H
ATOM   4752 2HB  LEU A 312       6.835  -6.658  -8.258  1.00 87.11           H
ATOM   4753  CG  LEU A 312       8.166  -6.856  -6.593  1.00 87.11           C
ATOM   4754  HG  LEU A 312       8.504  -6.237  -5.762  1.00 87.11           H
ATOM   4755  CD1 LEU A 312       7.501  -8.096  -5.993  1.00 87.11           C
ATOM   4756 1HD1 LEU A 312       6.680  -7.791  -5.345  1.00 87.11           H
ATOM   4757 2HD1 LEU A 312       7.117  -8.727  -6.794  1.00 87.11           H
ATOM   4758 3HD1 LEU A 312       8.234  -8.655  -5.410  1.00 87.11           H
ATOM   4759  CD2 LEU A 312       9.401  -7.213  -7.423  1.00 87.11           C
ATOM   4760 1HD2 LEU A 312       9.100  -7.805  -8.287  1.00 87.11           H
ATOM   4761 2HD2 LEU A 312       9.888  -6.298  -7.761  1.00 87.11           H
ATOM   4762 3HD2 LEU A 312      10.095  -7.789  -6.811  1.00 87.11           H
ATOM   4763  HN  LEU A 312       7.324  -3.828  -6.117  1.00 87.11           H
ATOM   4764  N   ASN A 313       5.959  -3.089  -8.444  1.00 85.31           N
ATOM   4765  CA  ASN A 313       4.931  -2.440  -9.240  1.00 85.31           C
ATOM   4766  C   ASN A 313       5.544  -1.946 -10.552  1.00 85.31           C
ATOM   4767  O   ASN A 313       5.004  -2.200 -11.628  1.00 85.31           O
ATOM   4768  HA  ASN A 313       4.167  -3.202  -9.398  1.00 85.31           H
ATOM   4769  CB  ASN A 313       4.347  -1.231  -8.506  1.00 85.31           C
ATOM   4770 1HB  ASN A 313       5.145  -0.687  -8.002  1.00 85.31           H
ATOM   4771 2HB  ASN A 313       3.899  -0.546  -9.226  1.00 85.31           H
ATOM   4772  CG  ASN A 313       3.295  -1.666  -7.484  1.00 85.31           C
ATOM   4773  OD1 ASN A 313       2.778  -2.771  -7.518  1.00 85.31           O
ATOM   4774  ND2 ASN A 313       3.007  -0.739  -6.575  1.00 85.31           N
ATOM   4775 1HD2 ASN A 313       3.468   0.148  -6.604  1.00 85.31           H
ATOM   4776 2HD2 ASN A 313       2.331  -0.928  -5.864  1.00 85.31           H
ATOM   4777  HN  ASN A 313       6.038  -2.757  -7.504  1.00 85.31           H
ATOM   4778  N   PRO A 314       6.677  -1.234 -10.488  1.00 85.48           N
ATOM   4779  CA  PRO A 314       7.318  -0.724 -11.703  1.00 85.48           C
ATOM   4780  C   PRO A 314       7.556  -1.817 -12.732  1.00 85.48           C
ATOM   4781  O   PRO A 314       7.278  -1.633 -13.915  1.00 85.48           O
ATOM   4782  HA  PRO A 314       6.664  -0.005 -12.198  1.00 85.48           H
ATOM   4783  CB  PRO A 314       8.631  -0.125 -11.196  1.00 85.48           C
ATOM   4784 1HB  PRO A 314       9.443  -0.851 -11.231  1.00 85.48           H
ATOM   4785 2HB  PRO A 314       8.942   0.729 -11.799  1.00 85.48           H
ATOM   4786  CG  PRO A 314       8.303   0.286  -9.766  1.00 85.48           C
ATOM   4787 1HG  PRO A 314       9.203   0.401  -9.161  1.00 85.48           H
ATOM   4788 2HG  PRO A 314       7.784   1.244  -9.728  1.00 85.48           H
ATOM   4789  CD  PRO A 314       7.428  -0.857  -9.277  1.00 85.48           C
ATOM   4790 1HD  PRO A 314       8.022  -1.689  -8.899  1.00 85.48           H
ATOM   4791 2HD  PRO A 314       6.771  -0.545  -8.465  1.00 85.48           H
ATOM   4792  N   VAL A 315       8.070  -2.939 -12.248  1.00 84.11           N
ATOM   4793  CA  VAL A 315       8.490  -4.013 -13.132  1.00 84.11           C
ATOM   4794  C   VAL A 315       7.253  -4.692 -13.725  1.00 84.11           C
ATOM   4795  O   VAL A 315       7.210  -4.976 -14.920  1.00 84.11           O
ATOM   4796  HA  VAL A 315       9.066  -3.566 -13.942  1.00 84.11           H
ATOM   4797  CB  VAL A 315       9.402  -4.984 -12.380  1.00 84.11           C
ATOM   4798  HB  VAL A 315       8.827  -5.420 -11.563  1.00 84.11           H
ATOM   4799  CG1 VAL A 315       9.861  -6.123 -13.292  1.00 84.11           C
ATOM   4800 1HG1 VAL A 315       8.991  -6.671 -13.655  1.00 84.11           H
ATOM   4801 2HG1 VAL A 315      10.410  -5.711 -14.139  1.00 84.11           H
ATOM   4802 3HG1 VAL A 315      10.508  -6.798 -12.733  1.00 84.11           H
ATOM   4803  CG2 VAL A 315      10.600  -4.251 -11.772  1.00 84.11           C
ATOM   4804 1HG2 VAL A 315      11.175  -3.775 -12.566  1.00 84.11           H
ATOM   4805 2HG2 VAL A 315      10.246  -3.492 -11.075  1.00 84.11           H
ATOM   4806 3HG2 VAL A 315      11.232  -4.965 -11.244  1.00 84.11           H
ATOM   4807  HN  VAL A 315       8.201  -3.119 -11.273  1.00 84.11           H
ATOM   4808  N   LEU A 316       6.278  -4.932 -12.860  1.00 83.83           N
ATOM   4809  CA  LEU A 316       5.166  -5.800 -13.209  1.00 83.83           C
ATOM   4810  C   LEU A 316       4.332  -5.138 -14.307  1.00 83.83           C
ATOM   4811  O   LEU A 316       3.915  -5.798 -15.258  1.00 83.83           O
ATOM   4812  HA  LEU A 316       5.586  -6.725 -13.604  1.00 83.83           H
ATOM   4813  CB  LEU A 316       4.360  -6.166 -11.961  1.00 83.83           C
ATOM   4814 1HB  LEU A 316       4.097  -5.245 -11.440  1.00 83.83           H
ATOM   4815 2HB  LEU A 316       3.427  -6.631 -12.279  1.00 83.83           H
ATOM   4816  CG  LEU A 316       5.051  -7.101 -10.967  1.00 83.83           C
ATOM   4817  HG  LEU A 316       6.016  -6.668 -10.703  1.00 83.83           H
ATOM   4818  CD1 LEU A 316       4.242  -7.222  -9.674  1.00 83.83           C
ATOM   4819 1HD1 LEU A 316       4.141  -6.238  -9.216  1.00 83.83           H
ATOM   4820 2HD1 LEU A 316       3.253  -7.620  -9.900  1.00 83.83           H
ATOM   4821 3HD1 LEU A 316       4.755  -7.892  -8.985  1.00 83.83           H
ATOM   4822  CD2 LEU A 316       5.327  -8.467 -11.599  1.00 83.83           C
ATOM   4823 1HD2 LEU A 316       4.386  -8.920 -11.910  1.00 83.83           H
ATOM   4824 2HD2 LEU A 316       5.973  -8.341 -12.468  1.00 83.83           H
ATOM   4825 3HD2 LEU A 316       5.818  -9.112 -10.871  1.00 83.83           H
ATOM   4826  HN  LEU A 316       6.239  -4.545 -11.939  1.00 83.83           H
ATOM   4827  N   TYR A 317       4.114  -3.842 -14.141  1.00 80.54           N
ATOM   4828  CA  TYR A 317       3.091  -3.151 -14.906  1.00 80.54           C
ATOM   4829  C   TYR A 317       3.714  -2.327 -16.035  1.00 80.54           C
ATOM   4830  O   TYR A 317       3.086  -2.111 -17.070  1.00 80.54           O
ATOM   4831  HA  TYR A 317       2.428  -3.901 -15.337  1.00 80.54           H
ATOM   4832  CB  TYR A 317       2.396  -2.205 -13.924  1.00 80.54           C
ATOM   4833 1HB  TYR A 317       3.153  -1.621 -13.401  1.00 80.54           H
ATOM   4834 2HB  TYR A 317       1.783  -1.501 -14.486  1.00 80.54           H
ATOM   4835  CG  TYR A 317       1.517  -2.915 -12.893  1.00 80.54           C
ATOM   4836  CD1 TYR A 317       0.258  -3.357 -13.247  1.00 80.54           C
ATOM   4837  HD1 TYR A 317      -0.110  -3.199 -14.260  1.00 80.54           H
ATOM   4838  CD2 TYR A 317       1.983  -3.115 -11.609  1.00 80.54           C
ATOM   4839  HD2 TYR A 317       2.977  -2.766 -11.330  1.00 80.54           H
ATOM   4840  CE1 TYR A 317      -0.570  -4.025 -12.276  1.00 80.54           C
ATOM   4841  HE1 TYR A 317      -1.566  -4.378 -12.542  1.00 80.54           H
ATOM   4842  CE2 TYR A 317       1.155  -3.783 -10.639  1.00 80.54           C
ATOM   4843  HE2 TYR A 317       1.511  -3.947  -9.622  1.00 80.54           H
ATOM   4844  CZ  TYR A 317      -0.080  -4.205 -11.020  1.00 80.54           C
ATOM   4845  OH  TYR A 317      -0.861  -4.837 -10.103  1.00 80.54           O
ATOM   4846  HH  TYR A 317      -0.365  -4.936  -9.241  1.00 80.54           H
ATOM   4847  HN  TYR A 317       4.621  -3.268 -13.498  1.00 80.54           H
ATOM   4848  N   VAL A 318       4.941  -1.889 -15.797  1.00 77.32           N
ATOM   4849  CA  VAL A 318       5.530  -0.835 -16.606  1.00 77.32           C
ATOM   4850  C   VAL A 318       6.553  -1.445 -17.565  1.00 77.32           C
ATOM   4851  O   VAL A 318       6.404  -1.347 -18.782  1.00 77.32           O
ATOM   4852  HA  VAL A 318       4.728  -0.382 -17.189  1.00 77.32           H
ATOM   4853  CB  VAL A 318       6.128   0.246 -15.702  1.00 77.32           C
ATOM   4854  HB  VAL A 318       7.026  -0.163 -15.240  1.00 77.32           H
ATOM   4855  CG1 VAL A 318       6.536   1.476 -16.516  1.00 77.32           C
ATOM   4856 1HG1 VAL A 318       7.281   1.189 -17.258  1.00 77.32           H
ATOM   4857 2HG1 VAL A 318       5.661   1.886 -17.019  1.00 77.32           H
ATOM   4858 3HG1 VAL A 318       6.958   2.228 -15.849  1.00 77.32           H
ATOM   4859  CG2 VAL A 318       5.155   0.626 -14.585  1.00 77.32           C
ATOM   4860 1HG2 VAL A 318       4.231   1.007 -15.021  1.00 77.32           H
ATOM   4861 2HG2 VAL A 318       4.935  -0.253 -13.979  1.00 77.32           H
ATOM   4862 3HG2 VAL A 318       5.605   1.396 -13.958  1.00 77.32           H
ATOM   4863  HN  VAL A 318       5.529  -2.240 -15.068  1.00 77.32           H
ATOM   4864  N   PHE A 319       7.570  -2.062 -16.981  1.00 74.98           N
ATOM   4865  CA  PHE A 319       8.721  -2.501 -17.751  1.00 74.98           C
ATOM   4866  C   PHE A 319       8.364  -3.692 -18.642  1.00 74.98           C
ATOM   4867  O   PHE A 319       9.088  -4.005 -19.586  1.00 74.98           O
ATOM   4868  HA  PHE A 319       9.031  -1.663 -18.375  1.00 74.98           H
ATOM   4869  CB  PHE A 319       9.792  -2.933 -16.748  1.00 74.98           C
ATOM   4870 1HB  PHE A 319       9.394  -3.738 -16.131  1.00 74.98           H
ATOM   4871 2HB  PHE A 319      10.644  -3.340 -17.293  1.00 74.98           H
ATOM   4872  CG  PHE A 319      10.282  -1.806 -15.836  1.00 74.98           C
ATOM   4873  CD1 PHE A 319      10.172  -0.511 -16.237  1.00 74.98           C
ATOM   4874  HD1 PHE A 319       9.735  -0.276 -17.207  1.00 74.98           H
ATOM   4875  CD2 PHE A 319      10.827  -2.099 -14.625  1.00 74.98           C
ATOM   4876  HD2 PHE A 319      10.915  -3.137 -14.304  1.00 74.98           H
ATOM   4877  CE1 PHE A 319      10.626   0.535 -15.390  1.00 74.98           C
ATOM   4878  HE1 PHE A 319      10.537   1.573 -15.712  1.00 74.98           H
ATOM   4879  CE2 PHE A 319      11.281  -1.053 -13.779  1.00 74.98           C
ATOM   4880  HE2 PHE A 319      11.718  -1.288 -12.808  1.00 74.98           H
ATOM   4881  CZ  PHE A 319      11.171   0.242 -14.179  1.00 74.98           C
ATOM   4882  HZ  PHE A 319      11.519   1.045 -13.530  1.00 74.98           H
ATOM   4883  HN  PHE A 319       7.614  -2.263 -16.003  1.00 74.98           H
ATOM   4884  N   VAL A 320       7.248  -4.325 -18.310  1.00 73.38           N
ATOM   4885  CA  VAL A 320       6.730  -5.408 -19.129  1.00 73.38           C
ATOM   4886  C   VAL A 320       6.357  -4.865 -20.509  1.00 73.38           C
ATOM   4887  O   VAL A 320       6.365  -5.602 -21.494  1.00 73.38           O
ATOM   4888  HA  VAL A 320       7.527  -6.142 -19.244  1.00 73.38           H
ATOM   4889  CB  VAL A 320       5.558  -6.087 -18.417  1.00 73.38           C
ATOM   4890  HB  VAL A 320       4.808  -5.326 -18.204  1.00 73.38           H
ATOM   4891  CG1 VAL A 320       4.912  -7.146 -19.313  1.00 73.38           C
ATOM   4892 1HG1 VAL A 320       4.542  -6.674 -20.223  1.00 73.38           H
ATOM   4893 2HG1 VAL A 320       5.651  -7.904 -19.571  1.00 73.38           H
ATOM   4894 3HG1 VAL A 320       4.082  -7.613 -18.783  1.00 73.38           H
ATOM   4895  CG2 VAL A 320       6.004  -6.694 -17.085  1.00 73.38           C
ATOM   4896 1HG2 VAL A 320       6.781  -7.437 -17.266  1.00 73.38           H
ATOM   4897 2HG2 VAL A 320       6.396  -5.908 -16.440  1.00 73.38           H
ATOM   4898 3HG2 VAL A 320       5.152  -7.171 -16.600  1.00 73.38           H
ATOM   4899  HN  VAL A 320       6.702  -4.108 -17.501  1.00 73.38           H
ATOM   4900  N   GLY A 321       6.038  -3.579 -20.538  1.00 73.81           N
ATOM   4901  CA  GLY A 321       5.601  -2.943 -21.769  1.00 73.81           C
ATOM   4902  C   GLY A 321       6.756  -2.822 -22.764  1.00 73.81           C
ATOM   4903  O   GLY A 321       7.820  -2.305 -22.426  1.00 73.81           O
ATOM   4904 1HA  GLY A 321       4.792  -3.523 -22.215  1.00 73.81           H
ATOM   4905 2HA  GLY A 321       5.199  -1.954 -21.550  1.00 73.81           H
ATOM   4906  HN  GLY A 321       6.076  -2.976 -19.741  1.00 73.81           H
ATOM   4907  N   GLU A 322       6.508  -3.306 -23.973  1.00 62.47           N
ATOM   4908  CA  GLU A 322       7.500  -3.221 -25.031  1.00 62.47           C
ATOM   4909  C   GLU A 322       7.706  -1.764 -25.450  1.00 62.47           C
ATOM   4910  O   GLU A 322       8.823  -1.356 -25.765  1.00 62.47           O
ATOM   4911  HA  GLU A 322       8.420  -3.615 -24.599  1.00 62.47           H
ATOM   4912  CB  GLU A 322       7.099  -4.084 -26.229  1.00 62.47           C
ATOM   4913 1HB  GLU A 322       6.066  -3.871 -26.506  1.00 62.47           H
ATOM   4914 2HB  GLU A 322       7.804  -3.930 -27.045  1.00 62.47           H
ATOM   4915  CG  GLU A 322       7.164  -5.572 -25.879  1.00 62.47           C
ATOM   4916 1HG  GLU A 322       8.170  -5.828 -25.547  1.00 62.47           H
ATOM   4917 2HG  GLU A 322       6.491  -5.783 -25.048  1.00 62.47           H
ATOM   4918  CD  GLU A 322       6.782  -6.436 -27.083  1.00 62.47           C
ATOM   4919  OE1 GLU A 322       6.838  -7.675 -26.933  1.00 62.47           O
ATOM   4920  OE2 GLU A 322       6.444  -5.836 -28.126  1.00 62.47           O
ATOM   4921  HN  GLU A 322       5.650  -3.749 -24.232  1.00 62.47           H
ATOM   4922  N   ARG A 323       6.611  -1.018 -25.439  1.00 61.03           N
ATOM   4923  CA  ARG A 323       6.661   0.390 -25.793  1.00 61.03           C
ATOM   4924  C   ARG A 323       7.542   1.155 -24.804  1.00 61.03           C
ATOM   4925  O   ARG A 323       8.413   1.924 -25.209  1.00 61.03           O
ATOM   4926  HA  ARG A 323       7.087   0.410 -26.796  1.00 61.03           H
ATOM   4927  CB  ARG A 323       5.260   1.006 -25.800  1.00 61.03           C
ATOM   4928 1HB  ARG A 323       4.637   0.494 -26.533  1.00 61.03           H
ATOM   4929 2HB  ARG A 323       4.791   0.863 -24.827  1.00 61.03           H
ATOM   4930  CG  ARG A 323       5.320   2.499 -26.129  1.00 61.03           C
ATOM   4931 1HG  ARG A 323       5.911   3.019 -25.375  1.00 61.03           H
ATOM   4932 2HG  ARG A 323       5.824   2.645 -27.085  1.00 61.03           H
ATOM   4933  CD  ARG A 323       3.916   3.104 -26.190  1.00 61.03           C
ATOM   4934 1HD  ARG A 323       3.385   2.724 -27.063  1.00 61.03           H
ATOM   4935 2HD  ARG A 323       3.343   2.803 -25.313  1.00 61.03           H
ATOM   4936  NE  ARG A 323       4.002   4.580 -26.254  1.00 61.03           N
ATOM   4937  HE  ARG A 323       4.828   4.984 -26.648  1.00 61.03           H
ATOM   4938  CZ  ARG A 323       3.044   5.408 -25.818  1.00 61.03           C
ATOM   4939  NH1 ARG A 323       1.916   4.922 -25.281  1.00 61.03           N
ATOM   4940 1HH1 ARG A 323       1.786   3.933 -25.204  1.00 61.03           H
ATOM   4941 2HH1 ARG A 323       1.206   5.547 -24.958  1.00 61.03           H
ATOM   4942  NH2 ARG A 323       3.229   6.731 -25.926  1.00 61.03           N
ATOM   4943 1HH2 ARG A 323       2.524   7.363 -25.605  1.00 61.03           H
ATOM   4944 2HH2 ARG A 323       4.074   7.086 -26.327  1.00 61.03           H
ATOM   4945  HN  ARG A 323       5.703  -1.360 -25.195  1.00 61.03           H
ATOM   4946  N   PHE A 324       7.285   0.919 -23.526  1.00 71.30           N
ATOM   4947  CA  PHE A 324       7.988   1.637 -22.476  1.00 71.30           C
ATOM   4948  C   PHE A 324       9.466   1.244 -22.438  1.00 71.30           C
ATOM   4949  O   PHE A 324      10.333   2.093 -22.237  1.00 71.30           O
ATOM   4950  HA  PHE A 324       7.902   2.700 -22.699  1.00 71.30           H
ATOM   4951  CB  PHE A 324       7.333   1.244 -21.150  1.00 71.30           C
ATOM   4952 1HB  PHE A 324       6.254   1.370 -21.238  1.00 71.30           H
ATOM   4953 2HB  PHE A 324       7.516   0.185 -20.966  1.00 71.30           H
ATOM   4954  CG  PHE A 324       7.831   2.049 -19.948  1.00 71.30           C
ATOM   4955  CD1 PHE A 324       8.917   1.624 -19.248  1.00 71.30           C
ATOM   4956  HD1 PHE A 324       9.434   0.711 -19.544  1.00 71.30           H
ATOM   4957  CD2 PHE A 324       7.187   3.188 -19.579  1.00 71.30           C
ATOM   4958  HD2 PHE A 324       6.316   3.528 -20.140  1.00 71.30           H
ATOM   4959  CE1 PHE A 324       9.379   2.372 -18.133  1.00 71.30           C
ATOM   4960  HE1 PHE A 324      10.250   2.032 -17.572  1.00 71.30           H
ATOM   4961  CE2 PHE A 324       7.648   3.935 -18.463  1.00 71.30           C
ATOM   4962  HE2 PHE A 324       7.132   4.848 -18.167  1.00 71.30           H
ATOM   4963  CZ  PHE A 324       8.735   3.511 -17.763  1.00 71.30           C
ATOM   4964  HZ  PHE A 324       9.089   4.085 -16.907  1.00 71.30           H
ATOM   4965  HN  PHE A 324       6.613   0.252 -23.205  1.00 71.30           H
ATOM   4966  N   ARG A 325       9.709  -0.044 -22.634  1.00 69.92           N
ATOM   4967  CA  ARG A 325      11.065  -0.564 -22.600  1.00 69.92           C
ATOM   4968  C   ARG A 325      11.924   0.124 -23.663  1.00 69.92           C
ATOM   4969  O   ARG A 325      13.090   0.430 -23.421  1.00 69.92           O
ATOM   4970  HA  ARG A 325      11.426  -0.336 -21.597  1.00 69.92           H
ATOM   4971  CB  ARG A 325      11.082  -2.075 -22.840  1.00 69.92           C
ATOM   4972 1HB  ARG A 325      10.459  -2.317 -23.701  1.00 69.92           H
ATOM   4973 2HB  ARG A 325      12.095  -2.397 -23.078  1.00 69.92           H
ATOM   4974  CG  ARG A 325      10.577  -2.831 -21.609  1.00 69.92           C
ATOM   4975 1HG  ARG A 325      11.081  -2.459 -20.717  1.00 69.92           H
ATOM   4976 2HG  ARG A 325       9.512  -2.643 -21.474  1.00 69.92           H
ATOM   4977  CD  ARG A 325      10.821  -4.335 -21.751  1.00 69.92           C
ATOM   4978 1HD  ARG A 325      11.878  -4.524 -21.938  1.00 69.92           H
ATOM   4979 2HD  ARG A 325      10.566  -4.842 -20.821  1.00 69.92           H
ATOM   4980  NE  ARG A 325      10.007  -4.877 -22.862  1.00 69.92           N
ATOM   4981  HE  ARG A 325       9.228  -4.336 -23.180  1.00 69.92           H
ATOM   4982  CZ  ARG A 325      10.248  -6.047 -23.468  1.00 69.92           C
ATOM   4983  NH1 ARG A 325      11.279  -6.813 -23.083  1.00 69.92           N
ATOM   4984 1HH1 ARG A 325      11.874  -6.513 -22.338  1.00 69.92           H
ATOM   4985 2HH1 ARG A 325      11.452  -7.685 -23.541  1.00 69.92           H
ATOM   4986  NH2 ARG A 325       9.444  -6.441 -24.465  1.00 69.92           N
ATOM   4987 1HH2 ARG A 325       9.610  -7.311 -24.928  1.00 69.92           H
ATOM   4988 2HH2 ARG A 325       8.678  -5.863 -24.746  1.00 69.92           H
ATOM   4989  HN  ARG A 325       8.999  -0.726 -22.812  1.00 69.92           H
ATOM   4990  N   ARG A 326      11.313   0.348 -24.817  1.00 64.18           N
ATOM   4991  CA  ARG A 326      11.987   1.048 -25.897  1.00 64.18           C
ATOM   4992  C   ARG A 326      12.242   2.505 -25.508  1.00 64.18           C
ATOM   4993  O   ARG A 326      13.339   3.024 -25.713  1.00 64.18           O
ATOM   4994  HA  ARG A 326      12.925   0.509 -26.036  1.00 64.18           H
ATOM   4995  CB  ARG A 326      11.157   1.008 -27.182  1.00 64.18           C
ATOM   4996 1HB  ARG A 326      10.097   0.971 -26.933  1.00 64.18           H
ATOM   4997 2HB  ARG A 326      11.319   1.923 -27.752  1.00 64.18           H
ATOM   4998  CG  ARG A 326      11.529  -0.205 -28.038  1.00 64.18           C
ATOM   4999 1HG  ARG A 326      12.601  -0.200 -28.235  1.00 64.18           H
ATOM   5000 2HG  ARG A 326      11.310  -1.121 -27.490  1.00 64.18           H
ATOM   5001  CD  ARG A 326      10.761  -0.198 -29.361  1.00 64.18           C
ATOM   5002 1HD  ARG A 326      10.680   0.821 -29.739  1.00 64.18           H
ATOM   5003 2HD  ARG A 326      11.304  -0.775 -30.109  1.00 64.18           H
ATOM   5004  NE  ARG A 326       9.411  -0.772 -29.165  1.00 64.18           N
ATOM   5005  HE  ARG A 326       9.233  -1.273 -28.318  1.00 64.18           H
ATOM   5006  CZ  ARG A 326       8.412  -0.662 -30.051  1.00 64.18           C
ATOM   5007  NH1 ARG A 326       8.594  -0.002 -31.203  1.00 64.18           N
ATOM   5008 1HH1 ARG A 326       9.481   0.413 -31.406  1.00 64.18           H
ATOM   5009 2HH1 ARG A 326       7.844   0.075 -31.859  1.00 64.18           H
ATOM   5010  NH2 ARG A 326       7.228  -1.223 -29.769  1.00 64.18           N
ATOM   5011 1HH2 ARG A 326       6.472  -1.150 -30.419  1.00 64.18           H
ATOM   5012 2HH2 ARG A 326       7.100  -1.713 -28.907  1.00 64.18           H
ATOM   5013  HN  ARG A 326      10.377   0.061 -25.019  1.00 64.18           H
ATOM   5014  N   ASP A 327      11.211   3.125 -24.953  1.00 74.38           N
ATOM   5015  CA  ASP A 327      11.285   4.533 -24.602  1.00 74.38           C
ATOM   5016  C   ASP A 327      12.279   4.717 -23.454  1.00 74.38           C
ATOM   5017  O   ASP A 327      12.939   5.751 -23.359  1.00 74.38           O
ATOM   5018  HA  ASP A 327      11.602   5.039 -25.514  1.00 74.38           H
ATOM   5019  CB  ASP A 327       9.924   5.057 -24.138  1.00 74.38           C
ATOM   5020 1HB  ASP A 327       9.517   4.395 -23.374  1.00 74.38           H
ATOM   5021 2HB  ASP A 327      10.046   6.037 -23.677  1.00 74.38           H
ATOM   5022  CG  ASP A 327       8.946   5.156 -25.310  1.00 74.38           C
ATOM   5023  OD1 ASP A 327       9.434   5.132 -26.460  1.00 74.38           O
ATOM   5024  OD2 ASP A 327       7.732   5.254 -25.029  1.00 74.38           O
ATOM   5025  HN  ASP A 327      10.339   2.682 -24.743  1.00 74.38           H
ATOM   5026  N   LEU A 328      12.355   3.698 -22.610  1.00 75.89           N
ATOM   5027  CA  LEU A 328      13.320   3.697 -21.523  1.00 75.89           C
ATOM   5028  C   LEU A 328      14.733   3.781 -22.102  1.00 75.89           C
ATOM   5029  O   LEU A 328      15.494   4.685 -21.762  1.00 75.89           O
ATOM   5030  HA  LEU A 328      13.138   4.589 -20.924  1.00 75.89           H
ATOM   5031  CB  LEU A 328      13.099   2.487 -20.613  1.00 75.89           C
ATOM   5032 1HB  LEU A 328      12.157   2.623 -20.082  1.00 75.89           H
ATOM   5033 2HB  LEU A 328      12.987   1.602 -21.240  1.00 75.89           H
ATOM   5034  CG  LEU A 328      14.198   2.213 -19.584  1.00 75.89           C
ATOM   5035  HG  LEU A 328      15.132   2.042 -20.119  1.00 75.89           H
ATOM   5036  CD1 LEU A 328      14.412   3.424 -18.675  1.00 75.89           C
ATOM   5037 1HD1 LEU A 328      14.705   4.284 -19.278  1.00 75.89           H
ATOM   5038 2HD1 LEU A 328      13.486   3.650 -18.146  1.00 75.89           H
ATOM   5039 3HD1 LEU A 328      15.198   3.202 -17.953  1.00 75.89           H
ATOM   5040  CD2 LEU A 328      13.897   0.943 -18.786  1.00 75.89           C
ATOM   5041 1HD2 LEU A 328      12.948   1.059 -18.262  1.00 75.89           H
ATOM   5042 2HD2 LEU A 328      13.834   0.093 -19.465  1.00 75.89           H
ATOM   5043 3HD2 LEU A 328      14.693   0.771 -18.062  1.00 75.89           H
ATOM   5044  HN  LEU A 328      11.773   2.887 -22.660  1.00 75.89           H
ATOM   5045  N   VAL A 329      15.042   2.827 -22.968  1.00 76.44           N
ATOM   5046  CA  VAL A 329      16.380   2.727 -23.526  1.00 76.44           C
ATOM   5047  C   VAL A 329      16.710   4.015 -24.283  1.00 76.44           C
ATOM   5048  O   VAL A 329      17.851   4.475 -24.264  1.00 76.44           O
ATOM   5049  HA  VAL A 329      17.076   2.620 -22.694  1.00 76.44           H
ATOM   5050  CB  VAL A 329      16.490   1.475 -24.399  1.00 76.44           C
ATOM   5051  HB  VAL A 329      15.700   1.518 -25.148  1.00 76.44           H
ATOM   5052  CG1 VAL A 329      17.832   1.436 -25.134  1.00 76.44           C
ATOM   5053 1HG1 VAL A 329      17.923   2.315 -25.771  1.00 76.44           H
ATOM   5054 2HG1 VAL A 329      18.644   1.427 -24.407  1.00 76.44           H
ATOM   5055 3HG1 VAL A 329      17.884   0.536 -25.747  1.00 76.44           H
ATOM   5056  CG2 VAL A 329      16.282   0.207 -23.569  1.00 76.44           C
ATOM   5057 1HG2 VAL A 329      17.040   0.156 -22.787  1.00 76.44           H
ATOM   5058 2HG2 VAL A 329      15.292   0.229 -23.113  1.00 76.44           H
ATOM   5059 3HG2 VAL A 329      16.366  -0.667 -24.214  1.00 76.44           H
ATOM   5060  HN  VAL A 329      14.398   2.132 -23.288  1.00 76.44           H
ATOM   5061  N   LYS A 330      15.691   4.560 -24.931  1.00 70.63           N
ATOM   5062  CA  LYS A 330      15.850   5.805 -25.663  1.00 70.63           C
ATOM   5063  C   LYS A 330      16.271   6.912 -24.694  1.00 70.63           C
[truncated: 117,478 more chars]
