# Supplementary material for: Noncanonical roles of chemokine regions in CCR9 activation revealed by structural modeling and mutational mapping
Source: Nat Commun. 2025 Aug 18;16:7695. doi: 10.1038/s41467-025-62321-9 (PMC12361432; doi:10.1038/s41467-025-62321-9)
Supplement: Supplementary file 7 — Supplementary Data 5 [file 41467_2025_62321_MOESM7_ESM.zip › CCR9_CCL25x1P6_14_rnk2.pdb]

ATOM      1  N   GLU A  20      -7.070  -1.569  58.939  1.00 50.52           N
ATOM      2  CA  GLU A  20      -7.145  -2.629  57.948  1.00 50.52           C
ATOM      3  C   GLU A  20      -7.590  -3.938  58.603  1.00 50.52           C
ATOM      4  O   GLU A  20      -6.786  -4.628  59.229  1.00 50.52           O
ATOM      5  HA  GLU A  20      -7.897  -2.301  57.230  1.00 50.52           H
ATOM      6  CB  GLU A  20      -5.806  -2.803  57.228  1.00 50.52           C
ATOM      7 1HB  GLU A  20      -4.989  -2.663  57.935  1.00 50.52           H
ATOM      8 2HB  GLU A  20      -5.782  -3.771  56.727  1.00 50.52           H
ATOM      9  CG  GLU A  20      -5.630  -1.748  56.135  1.00 50.52           C
ATOM     10 1HG  GLU A  20      -6.578  -1.590  55.620  1.00 50.52           H
ATOM     11 2HG  GLU A  20      -5.350  -0.796  56.586  1.00 50.52           H
ATOM     12  CD  GLU A  20      -4.561  -2.175  55.127  1.00 50.52           C
ATOM     13  OE1 GLU A  20      -4.626  -1.673  53.984  1.00 50.52           O
ATOM     14  OE2 GLU A  20      -3.704  -2.994  55.522  1.00 50.52           O
ATOM     15  HN  GLU A  20      -7.312  -1.843  59.870  1.00 50.52           H
ATOM     16  N   SER A  21      -8.869  -4.241  58.438  1.00 58.76           N
ATOM     17  CA  SER A  21      -9.402  -5.513  58.896  1.00 58.76           C
ATOM     18  C   SER A  21      -8.604  -6.666  58.285  1.00 58.76           C
ATOM     19  O   SER A  21      -8.147  -6.574  57.147  1.00 58.76           O
ATOM     20  HA  SER A  21      -9.288  -5.500  59.980  1.00 58.76           H
ATOM     21  CB  SER A  21     -10.885  -5.648  58.543  1.00 58.76           C
ATOM     22 1HB  SER A  21     -11.259  -6.604  58.909  1.00 58.76           H
ATOM     23 2HB  SER A  21     -11.451  -4.868  59.052  1.00 58.76           H
ATOM     24  OG  SER A  21     -11.109  -5.557  57.139  1.00 58.76           O
ATOM     25  HG  SER A  21     -11.432  -6.435  56.786  1.00 58.76           H
ATOM     26  HN  SER A  21      -9.535  -3.637  58.001  1.00 58.76           H
ATOM     27  N   THR A  22      -8.460  -7.725  59.069  1.00 59.86           N
ATOM     28  CA  THR A  22      -7.770  -8.914  58.600  1.00 59.86           C
ATOM     29  C   THR A  22      -8.341  -9.366  57.255  1.00 59.86           C
ATOM     30  O   THR A  22      -7.615  -9.896  56.415  1.00 59.86           O
ATOM     31  HA  THR A  22      -6.723  -8.662  58.435  1.00 59.86           H
ATOM     32  CB  THR A  22      -7.872  -9.981  59.693  1.00 59.86           C
ATOM     33  HB  THR A  22      -7.689 -10.975  59.284  1.00 59.86           H
ATOM     34  OG1 THR A  22      -9.164  -9.776  60.258  1.00 59.86           O
ATOM     35  HG1 THR A  22      -9.859 -10.218  59.692  1.00 59.86           H
ATOM     36  CG2 THR A  22      -6.911  -9.723  60.855  1.00 59.86           C
ATOM     37 1HG2 THR A  22      -7.139  -8.757  61.307  1.00 59.86           H
ATOM     38 2HG2 THR A  22      -5.886  -9.718  60.485  1.00 59.86           H
ATOM     39 3HG2 THR A  22      -7.025 -10.509  61.602  1.00 59.86           H
ATOM     40  HN  THR A  22      -8.804  -7.777  60.006  1.00 59.86           H
ATOM     41  N   SER A  23      -9.636  -9.141  57.092  1.00 63.39           N
ATOM     42  CA  SER A  23     -10.305  -9.485  55.849  1.00 63.39           C
ATOM     43  C   SER A  23      -9.697  -8.692  54.690  1.00 63.39           C
ATOM     44  O   SER A  23      -9.507  -9.228  53.599  1.00 63.39           O
ATOM     45  HA  SER A  23     -10.132 -10.553  55.714  1.00 63.39           H
ATOM     46  CB  SER A  23     -11.809  -9.221  55.941  1.00 63.39           C
ATOM     47 1HB  SER A  23     -12.300  -9.605  55.047  1.00 63.39           H
ATOM     48 2HB  SER A  23     -12.222  -9.767  56.790  1.00 63.39           H
ATOM     49  OG  SER A  23     -12.100  -7.833  56.083  1.00 63.39           O
ATOM     50  HG  SER A  23     -13.082  -7.677  55.974  1.00 63.39           H
ATOM     51  HN  SER A  23     -10.225  -8.732  57.789  1.00 63.39           H
ATOM     52  N   SER A  24      -9.409  -7.429  54.966  1.00 69.21           N
ATOM     53  CA  SER A  24      -8.869  -6.544  53.948  1.00 69.21           C
ATOM     54  C   SER A  24      -7.522  -7.076  53.455  1.00 69.21           C
ATOM     55  O   SER A  24      -7.199  -6.958  52.274  1.00 69.21           O
ATOM     56  HA  SER A  24      -9.602  -6.552  53.141  1.00 69.21           H
ATOM     57  CB  SER A  24      -8.714  -5.119  54.482  1.00 69.21           C
ATOM     58 1HB  SER A  24      -9.699  -4.670  54.609  1.00 69.21           H
ATOM     59 2HB  SER A  24      -8.249  -5.150  55.468  1.00 69.21           H
ATOM     60  OG  SER A  24      -7.930  -4.306  53.613  1.00 69.21           O
ATOM     61  HG  SER A  24      -7.768  -3.413  54.035  1.00 69.21           H
ATOM     62  HN  SER A  24      -9.539  -7.009  55.865  1.00 69.21           H
ATOM     63  N   MET A  25      -6.772  -7.649  54.385  1.00 65.44           N
ATOM     64  CA  MET A  25      -5.443  -8.148  54.072  1.00 65.44           C
ATOM     65  C   MET A  25      -5.519  -9.484  53.330  1.00 65.44           C
ATOM     66  O   MET A  25      -4.729  -9.741  52.423  1.00 65.44           O
ATOM     67  HA  MET A  25      -4.990  -7.393  53.429  1.00 65.44           H
ATOM     68  CB  MET A  25      -4.647  -8.327  55.366  1.00 65.44           C
ATOM     69 1HB  MET A  25      -4.878  -7.514  56.055  1.00 65.44           H
ATOM     70 2HB  MET A  25      -4.945  -9.254  55.856  1.00 65.44           H
ATOM     71  CG  MET A  25      -3.143  -8.353  55.085  1.00 65.44           C
ATOM     72 1HG  MET A  25      -2.865  -9.306  54.637  1.00 65.44           H
ATOM     73 2HG  MET A  25      -2.885  -7.575  54.366  1.00 65.44           H
ATOM     74  SD  MET A  25      -2.235  -8.105  56.602  1.00 65.44           S
ATOM     75  CE  MET A  25      -0.564  -8.204  55.982  1.00 65.44           C
ATOM     76 1HE  MET A  25      -0.403  -9.180  55.524  1.00 65.44           H
ATOM     77 2HE  MET A  25      -0.405  -7.423  55.238  1.00 65.44           H
ATOM     78 3HE  MET A  25       0.138  -8.069  56.805  1.00 65.44           H
ATOM     79  HN  MET A  25      -7.057  -7.775  55.334  1.00 65.44           H
ATOM     80  N   GLU A  26      -6.478 -10.300  53.744  1.00 60.60           N
ATOM     81  CA  GLU A  26      -6.708 -11.577  53.090  1.00 60.60           C
ATOM     82  C   GLU A  26      -7.162 -11.358  51.645  1.00 60.60           C
ATOM     83  O   GLU A  26      -6.724 -12.065  50.739  1.00 60.60           O
ATOM     84  HA  GLU A  26      -5.744 -12.086  53.101  1.00 60.60           H
ATOM     85  CB  GLU A  26      -7.727 -12.414  53.864  1.00 60.60           C
ATOM     86 1HB  GLU A  26      -8.551 -11.780  54.191  1.00 60.60           H
ATOM     87 2HB  GLU A  26      -8.049 -13.258  53.254  1.00 60.60           H
ATOM     88  CG  GLU A  26      -7.102 -13.009  55.127  1.00 60.60           C
ATOM     89 1HG  GLU A  26      -6.249 -13.632  54.856  1.00 60.60           H
ATOM     90 2HG  GLU A  26      -6.723 -12.208  55.762  1.00 60.60           H
ATOM     91  CD  GLU A  26      -8.123 -13.843  55.904  1.00 60.60           C
ATOM     92  OE1 GLU A  26      -7.673 -14.651  56.746  1.00 60.60           O
ATOM     93  OE2 GLU A  26      -9.329 -13.653  55.640  1.00 60.60           O
ATOM     94  HN  GLU A  26      -7.089 -10.102  54.510  1.00 60.60           H
ATOM     95  N   ASP A  27      -8.035 -10.376  51.475  1.00 67.52           N
ATOM     96  CA  ASP A  27      -8.599 -10.094  50.166  1.00 67.52           C
ATOM     97  C   ASP A  27      -7.468  -9.779  49.185  1.00 67.52           C
ATOM     98  O   ASP A  27      -7.518 -10.182  48.024  1.00 67.52           O
ATOM     99  HA  ASP A  27      -9.150 -10.994  49.892  1.00 67.52           H
ATOM    100  CB  ASP A  27      -9.532  -8.883  50.218  1.00 67.52           C
ATOM    101 1HB  ASP A  27      -9.052  -8.072  50.766  1.00 67.52           H
ATOM    102 2HB  ASP A  27      -9.716  -8.518  49.207  1.00 67.52           H
ATOM    103  CG  ASP A  27     -10.860  -9.241  50.886  1.00 67.52           C
ATOM    104  OD1 ASP A  27     -11.180 -10.450  50.901  1.00 67.52           O
ATOM    105  OD2 ASP A  27     -11.526  -8.299  51.368  1.00 67.52           O
ATOM    106  HN  ASP A  27      -8.355  -9.779  52.211  1.00 67.52           H
ATOM    107  N   TYR A  28      -6.475  -9.060  49.688  1.00 66.66           N
ATOM    108  CA  TYR A  28      -5.350  -8.657  48.861  1.00 66.66           C
ATOM    109  C   TYR A  28      -4.441  -9.849  48.553  1.00 66.66           C
ATOM    110  O   TYR A  28      -3.924  -9.968  47.443  1.00 66.66           O
ATOM    111  HA  TYR A  28      -5.745  -8.259  47.926  1.00 66.66           H
ATOM    112  CB  TYR A  28      -4.566  -7.634  49.686  1.00 66.66           C
ATOM    113 1HB  TYR A  28      -5.225  -6.800  49.932  1.00 66.66           H
ATOM    114 2HB  TYR A  28      -4.267  -8.093  50.628  1.00 66.66           H
ATOM    115  CG  TYR A  28      -3.321  -7.090  48.982  1.00 66.66           C
ATOM    116  CD1 TYR A  28      -2.076  -7.599  49.292  1.00 66.66           C
ATOM    117  HD1 TYR A  28      -1.980  -8.388  50.037  1.00 66.66           H
ATOM    118  CD2 TYR A  28      -3.443  -6.091  48.038  1.00 66.66           C
ATOM    119  HD2 TYR A  28      -4.427  -5.689  47.793  1.00 66.66           H
ATOM    120  CE1 TYR A  28      -0.904  -7.087  48.630  1.00 66.66           C
ATOM    121  HE1 TYR A  28       0.085  -7.480  48.865  1.00 66.66           H
ATOM    122  CE2 TYR A  28      -2.271  -5.579  47.376  1.00 66.66           C
ATOM    123  HE2 TYR A  28      -2.353  -4.790  46.628  1.00 66.66           H
ATOM    124  CZ  TYR A  28      -1.060  -6.102  47.704  1.00 66.66           C
ATOM    125  OH  TYR A  28       0.047  -5.619  47.079  1.00 66.66           O
ATOM    126  HH  TYR A  28      -0.193  -4.820  46.528  1.00 66.66           H
ATOM    127  HN  TYR A  28      -6.431  -8.755  50.639  1.00 66.66           H
ATOM    128  N   VAL A  29      -4.275 -10.700  49.554  1.00 67.46           N
ATOM    129  CA  VAL A  29      -3.371 -11.831  49.433  1.00 67.46           C
ATOM    130  C   VAL A  29      -3.970 -12.857  48.468  1.00 67.46           C
ATOM    131  O   VAL A  29      -3.247 -13.487  47.699  1.00 67.46           O
ATOM    132  HA  VAL A  29      -2.435 -11.461  49.014  1.00 67.46           H
ATOM    133  CB  VAL A  29      -3.073 -12.414  50.816  1.00 67.46           C
ATOM    134  HB  VAL A  29      -4.025 -12.606  51.311  1.00 67.46           H
ATOM    135  CG1 VAL A  29      -2.325 -13.744  50.701  1.00 67.46           C
ATOM    136 1HG1 VAL A  29      -2.935 -14.456  50.145  1.00 67.46           H
ATOM    137 2HG1 VAL A  29      -1.382 -13.587  50.177  1.00 67.46           H
ATOM    138 3HG1 VAL A  29      -2.126 -14.136  51.698  1.00 67.46           H
ATOM    139  CG2 VAL A  29      -2.291 -11.417  51.674  1.00 67.46           C
ATOM    140 1HG2 VAL A  29      -1.346 -11.179  51.184  1.00 67.46           H
ATOM    141 2HG2 VAL A  29      -2.876 -10.506  51.797  1.00 67.46           H
ATOM    142 3HG2 VAL A  29      -2.092 -11.857  52.651  1.00 67.46           H
ATOM    143  HN  VAL A  29      -4.744 -10.627  50.434  1.00 67.46           H
ATOM    144  N   ASN A  30      -5.286 -12.992  48.542  1.00 62.51           N
ATOM    145  CA  ASN A  30      -5.975 -14.027  47.791  1.00 62.51           C
ATOM    146  C   ASN A  30      -6.269 -13.517  46.379  1.00 62.51           C
ATOM    147  O   ASN A  30      -6.742 -14.270  45.529  1.00 62.51           O
ATOM    148  HA  ASN A  30      -5.298 -14.881  47.793  1.00 62.51           H
ATOM    149  CB  ASN A  30      -7.308 -14.391  48.449  1.00 62.51           C
ATOM    150 1HB  ASN A  30      -7.884 -13.485  48.637  1.00 62.51           H
ATOM    151 2HB  ASN A  30      -7.896 -15.008  47.770  1.00 62.51           H
ATOM    152  CG  ASN A  30      -7.083 -15.141  49.764  1.00 62.51           C
ATOM    153  OD1 ASN A  30      -6.081 -15.806  49.965  1.00 62.51           O
ATOM    154  ND2 ASN A  30      -8.070 -14.998  50.644  1.00 62.51           N
ATOM    155 1HD2 ASN A  30      -8.866 -14.437  50.415  1.00 62.51           H
ATOM    156 2HD2 ASN A  30      -8.016 -15.450  51.534  1.00 62.51           H
ATOM    157  HN  ASN A  30      -5.878 -12.410  49.100  1.00 62.51           H
ATOM    158  N   PHE A  31      -5.977 -12.241  46.172  1.00 69.15           N
ATOM    159  CA  PHE A  31      -6.203 -11.622  44.877  1.00 69.15           C
ATOM    160  C   PHE A  31      -5.312 -12.252  43.805  1.00 69.15           C
ATOM    161  O   PHE A  31      -4.096 -12.333  43.973  1.00 69.15           O
ATOM    162  HA  PHE A  31      -7.250 -11.785  44.619  1.00 69.15           H
ATOM    163  CB  PHE A  31      -5.841 -10.142  45.020  1.00 69.15           C
ATOM    164 1HB  PHE A  31      -6.367  -9.732  45.882  1.00 69.15           H
ATOM    165 2HB  PHE A  31      -4.775 -10.058  45.228  1.00 69.15           H
ATOM    166  CG  PHE A  31      -6.174  -9.299  43.788  1.00 69.15           C
ATOM    167  CD1 PHE A  31      -5.201  -8.999  42.886  1.00 69.15           C
ATOM    168  HD1 PHE A  31      -4.185  -9.360  43.041  1.00 69.15           H
ATOM    169  CD2 PHE A  31      -7.443  -8.849  43.594  1.00 69.15           C
ATOM    170  HD2 PHE A  31      -8.222  -9.089  44.317  1.00 69.15           H
ATOM    171  CE1 PHE A  31      -5.510  -8.216  41.742  1.00 69.15           C
ATOM    172  HE1 PHE A  31      -4.731  -7.976  41.019  1.00 69.15           H
ATOM    173  CE2 PHE A  31      -7.752  -8.066  42.450  1.00 69.15           C
ATOM    174  HE2 PHE A  31      -8.768  -7.705  42.295  1.00 69.15           H
ATOM    175  CZ  PHE A  31      -6.779  -7.766  41.548  1.00 69.15           C
ATOM    176  HZ  PHE A  31      -7.016  -7.165  40.671  1.00 69.15           H
ATOM    177  HN  PHE A  31      -5.594 -11.635  46.869  1.00 69.15           H
ATOM    178  N   ASN A  32      -5.951 -12.683  42.727  1.00 62.21           N
ATOM    179  CA  ASN A  32      -5.232 -13.307  41.630  1.00 62.21           C
ATOM    180  C   ASN A  32      -4.648 -12.220  40.725  1.00 62.21           C
ATOM    181  O   ASN A  32      -5.356 -11.651  39.896  1.00 62.21           O
ATOM    182  HA  ASN A  32      -4.460 -13.915  42.102  1.00 62.21           H
ATOM    183  CB  ASN A  32      -6.164 -14.176  40.784  1.00 62.21           C
ATOM    184 1HB  ASN A  32      -6.758 -14.818  41.434  1.00 62.21           H
ATOM    185 2HB  ASN A  32      -6.862 -13.542  40.237  1.00 62.21           H
ATOM    186  CG  ASN A  32      -5.369 -15.036  39.799  1.00 62.21           C
ATOM    187  OD1 ASN A  32      -4.150 -15.005  39.753  1.00 62.21           O
ATOM    188  ND2 ASN A  32      -6.124 -15.801  39.017  1.00 62.21           N
ATOM    189 1HD2 ASN A  32      -7.120 -15.779  39.106  1.00 62.21           H
ATOM    190 2HD2 ASN A  32      -5.696 -16.400  38.340  1.00 62.21           H
ATOM    191  HN  ASN A  32      -6.940 -12.611  42.598  1.00 62.21           H
ATOM    192  N   PHE A  33      -3.362 -11.964  40.915  1.00 64.88           N
ATOM    193  CA  PHE A  33      -2.650 -11.032  40.057  1.00 64.88           C
ATOM    194  C   PHE A  33      -2.224 -11.705  38.751  1.00 64.88           C
ATOM    195  O   PHE A  33      -1.032 -11.850  38.483  1.00 64.88           O
ATOM    196  HA  PHE A  33      -3.331 -10.211  39.836  1.00 64.88           H
ATOM    197  CB  PHE A  33      -1.400 -10.588  40.820  1.00 64.88           C
ATOM    198 1HB  PHE A  33      -0.847 -11.473  41.138  1.00 64.88           H
ATOM    199 2HB  PHE A  33      -0.751 -10.034  40.142  1.00 64.88           H
ATOM    200  CG  PHE A  33      -1.693  -9.721  42.045  1.00 64.88           C
ATOM    201  CD1 PHE A  33      -1.910  -8.386  41.897  1.00 64.88           C
ATOM    202  HD1 PHE A  33      -1.875  -7.935  40.906  1.00 64.88           H
ATOM    203  CD2 PHE A  33      -1.738 -10.284  43.282  1.00 64.88           C
ATOM    204  HD2 PHE A  33      -1.564 -11.353  43.401  1.00 64.88           H
ATOM    205  CE1 PHE A  33      -2.183  -7.581  43.035  1.00 64.88           C
ATOM    206  HE1 PHE A  33      -2.356  -6.511  42.916  1.00 64.88           H
ATOM    207  CE2 PHE A  33      -2.011  -9.479  44.420  1.00 64.88           C
ATOM    208  HE2 PHE A  33      -2.046  -9.930  45.411  1.00 64.88           H
ATOM    209  CZ  PHE A  33      -2.227  -8.144  44.272  1.00 64.88           C
ATOM    210  HZ  PHE A  33      -2.437  -7.526  45.145  1.00 64.88           H
ATOM    211  HN  PHE A  33      -2.810 -12.380  41.637  1.00 64.88           H
ATOM    212  N   THR A  34      -3.221 -12.098  37.972  1.00 63.83           N
ATOM    213  CA  THR A  34      -2.990 -12.458  36.584  1.00 63.83           C
ATOM    214  C   THR A  34      -2.350 -11.290  35.830  1.00 63.83           C
ATOM    215  O   THR A  34      -2.795 -10.150  35.952  1.00 63.83           O
ATOM    216  HA  THR A  34      -2.279 -13.284  36.557  1.00 63.83           H
ATOM    217  CB  THR A  34      -4.322 -12.911  35.984  1.00 63.83           C
ATOM    218  HB  THR A  34      -4.278 -12.916  34.895  1.00 63.83           H
ATOM    219  OG1 THR A  34      -5.280 -12.025  36.557  1.00 63.83           O
ATOM    220  HG1 THR A  34      -5.099 -11.087  36.259  1.00 63.83           H
ATOM    221  CG2 THR A  34      -4.749 -14.293  36.483  1.00 63.83           C
ATOM    222 1HG2 THR A  34      -4.859 -14.270  37.567  1.00 63.83           H
ATOM    223 2HG2 THR A  34      -3.991 -15.028  36.211  1.00 63.83           H
ATOM    224 3HG2 THR A  34      -5.701 -14.566  36.027  1.00 63.83           H
ATOM    225  HN  THR A  34      -4.171 -12.173  38.276  1.00 63.83           H
ATOM    226  N   ASP A  35      -1.316 -11.615  35.067  1.00 68.17           N
ATOM    227  CA  ASP A  35      -0.541 -10.594  34.383  1.00 68.17           C
ATOM    228  C   ASP A  35      -1.196 -10.280  33.036  1.00 68.17           C
ATOM    229  O   ASP A  35      -0.808 -10.835  32.009  1.00 68.17           O
ATOM    230  HA  ASP A  35      -0.539  -9.737  35.056  1.00 68.17           H
ATOM    231  CB  ASP A  35       0.887 -11.075  34.114  1.00 68.17           C
ATOM    232 1HB  ASP A  35       1.253 -11.637  34.973  1.00 68.17           H
ATOM    233 2HB  ASP A  35       0.891 -11.754  33.262  1.00 68.17           H
ATOM    234  CG  ASP A  35       1.819  -9.894  33.837  1.00 68.17           C
ATOM    235  OD1 ASP A  35       1.335  -8.748  33.959  1.00 68.17           O
ATOM    236  OD2 ASP A  35       2.994 -10.164  33.508  1.00 68.17           O
ATOM    237  HN  ASP A  35      -1.007 -12.554  34.914  1.00 68.17           H
ATOM    238  N   PHE A  36      -2.177  -9.391  33.085  1.00 82.20           N
ATOM    239  CA  PHE A  36      -2.854  -8.957  31.874  1.00 82.20           C
ATOM    240  C   PHE A  36      -2.085  -7.824  31.192  1.00 82.20           C
ATOM    241  O   PHE A  36      -2.414  -7.431  30.074  1.00 82.20           O
ATOM    242  HA  PHE A  36      -2.901  -9.816  31.205  1.00 82.20           H
ATOM    243  CB  PHE A  36      -4.232  -8.443  32.293  1.00 82.20           C
ATOM    244 1HB  PHE A  36      -4.111  -7.731  33.110  1.00 82.20           H
ATOM    245 2HB  PHE A  36      -4.674  -7.898  31.459  1.00 82.20           H
ATOM    246  CG  PHE A  36      -5.200  -9.543  32.734  1.00 82.20           C
ATOM    247  CD1 PHE A  36      -5.230 -10.729  32.068  1.00 82.20           C
ATOM    248  HD1 PHE A  36      -4.566 -10.895  31.220  1.00 82.20           H
ATOM    249  CD2 PHE A  36      -6.029  -9.336  33.792  1.00 82.20           C
ATOM    250  HD2 PHE A  36      -6.005  -8.386  34.325  1.00 82.20           H
ATOM    251  CE1 PHE A  36      -6.128 -11.750  32.477  1.00 82.20           C
ATOM    252  HE1 PHE A  36      -6.153 -12.700  31.944  1.00 82.20           H
ATOM    253  CE2 PHE A  36      -6.927 -10.357  34.201  1.00 82.20           C
ATOM    254  HE2 PHE A  36      -7.591 -10.191  35.049  1.00 82.20           H
ATOM    255  CZ  PHE A  36      -6.957 -11.542  33.535  1.00 82.20           C
ATOM    256  HZ  PHE A  36      -7.646 -12.326  33.849  1.00 82.20           H
ATOM    257  HN  PHE A  36      -2.509  -8.970  33.929  1.00 82.20           H
ATOM    258  N   TYR A  37      -1.076  -7.330  31.894  1.00 87.00           N
ATOM    259  CA  TYR A  37      -0.224  -6.287  31.348  1.00 87.00           C
ATOM    260  C   TYR A  37       0.938  -6.888  30.554  1.00 87.00           C
ATOM    261  O   TYR A  37       1.854  -7.471  31.132  1.00 87.00           O
ATOM    262  HA  TYR A  37      -0.829  -5.672  30.683  1.00 87.00           H
ATOM    263  CB  TYR A  37       0.337  -5.527  32.552  1.00 87.00           C
ATOM    264 1HB  TYR A  37      -0.484  -5.270  33.221  1.00 87.00           H
ATOM    265 2HB  TYR A  37       1.004  -6.187  33.107  1.00 87.00           H
ATOM    266  CG  TYR A  37       1.095  -4.250  32.184  1.00 87.00           C
ATOM    267  CD1 TYR A  37       2.471  -4.272  32.074  1.00 87.00           C
ATOM    268  HD1 TYR A  37       3.017  -5.199  32.250  1.00 87.00           H
ATOM    269  CD2 TYR A  37       0.404  -3.077  31.961  1.00 87.00           C
ATOM    270  HD2 TYR A  37      -0.683  -3.060  32.048  1.00 87.00           H
ATOM    271  CE1 TYR A  37       3.185  -3.071  31.728  1.00 87.00           C
ATOM    272  HE1 TYR A  37       4.271  -3.074  31.638  1.00 87.00           H
ATOM    273  CE2 TYR A  37       1.118  -1.875  31.615  1.00 87.00           C
ATOM    274  HE2 TYR A  37       0.584  -0.942  31.436  1.00 87.00           H
ATOM    275  CZ  TYR A  37       2.473  -1.932  31.515  1.00 87.00           C
ATOM    276  OH  TYR A  37       3.147  -0.797  31.187  1.00 87.00           O
ATOM    277  HH  TYR A  37       4.122  -0.995  31.087  1.00 87.00           H
ATOM    278  HN  TYR A  37      -0.837  -7.630  32.818  1.00 87.00           H
ATOM    279  N   CYS A  38       0.862  -6.726  29.241  1.00 90.48           N
ATOM    280  CA  CYS A  38       1.826  -7.352  28.353  1.00 90.48           C
ATOM    281  C   CYS A  38       2.916  -6.329  28.030  1.00 90.48           C
ATOM    282  O   CYS A  38       2.644  -5.298  27.416  1.00 90.48           O
ATOM    283  HA  CYS A  38       2.241  -8.203  28.891  1.00 90.48           H
ATOM    284  CB  CYS A  38       1.159  -7.894  27.087  1.00 90.48           C
ATOM    285 1HB  CYS A  38       0.340  -8.561  27.354  1.00 90.48           H
ATOM    286 2HB  CYS A  38       0.729  -7.074  26.512  1.00 90.48           H
ATOM    287  SG  CYS A  38       2.387  -8.792  26.069  1.00 90.48           S
ATOM    288  HN  CYS A  38       0.159  -6.180  28.785  1.00 90.48           H
ATOM    289  N   GLU A  39       4.129  -6.648  28.458  1.00 82.54           N
ATOM    290  CA  GLU A  39       5.293  -5.878  28.053  1.00 82.54           C
ATOM    291  C   GLU A  39       5.861  -6.423  26.742  1.00 82.54           C
ATOM    292  O   GLU A  39       6.157  -7.613  26.636  1.00 82.54           O
ATOM    293  HA  GLU A  39       4.929  -4.861  27.905  1.00 82.54           H
ATOM    294  CB  GLU A  39       6.357  -5.875  29.153  1.00 82.54           C
ATOM    295 1HB  GLU A  39       6.633  -6.900  29.399  1.00 82.54           H
ATOM    296 2HB  GLU A  39       7.204  -5.263  28.842  1.00 82.54           H
ATOM    297  CG  GLU A  39       5.816  -5.243  30.437  1.00 82.54           C
ATOM    298 1HG  GLU A  39       5.395  -4.263  30.215  1.00 82.54           H
ATOM    299 2HG  GLU A  39       5.008  -5.855  30.835  1.00 82.54           H
ATOM    300  CD  GLU A  39       6.921  -5.103  31.486  1.00 82.54           C
ATOM    301  OE1 GLU A  39       6.648  -4.446  32.514  1.00 82.54           O
ATOM    302  OE2 GLU A  39       8.014  -5.655  31.236  1.00 82.54           O
ATOM    303  HN  GLU A  39       4.322  -7.416  29.068  1.00 82.54           H
ATOM    304  N   LYS A  40       5.996  -5.528  25.775  1.00 89.44           N
ATOM    305  CA  LYS A  40       6.315  -5.935  24.417  1.00 89.44           C
ATOM    306  C   LYS A  40       7.741  -5.496  24.079  1.00 89.44           C
ATOM    307  O   LYS A  40       8.035  -5.153  22.935  1.00 89.44           O
ATOM    308  HA  LYS A  40       6.272  -7.024  24.383  1.00 89.44           H
ATOM    309  CB  LYS A  40       5.262  -5.410  23.438  1.00 89.44           C
ATOM    310 1HB  LYS A  40       5.165  -4.330  23.548  1.00 89.44           H
ATOM    311 2HB  LYS A  40       5.586  -5.599  22.415  1.00 89.44           H
ATOM    312  CG  LYS A  40       3.907  -6.077  23.682  1.00 89.44           C
ATOM    313 1HG  LYS A  40       4.025  -7.161  23.676  1.00 89.44           H
ATOM    314 2HG  LYS A  40       3.534  -5.802  24.668  1.00 89.44           H
ATOM    315  CD  LYS A  40       2.893  -5.663  22.614  1.00 89.44           C
ATOM    316 1HD  LYS A  40       2.739  -4.584  22.652  1.00 89.44           H
ATOM    317 2HD  LYS A  40       3.287  -5.893  21.624  1.00 89.44           H
ATOM    318  CE  LYS A  40       1.558  -6.382  22.817  1.00 89.44           C
ATOM    319 1HE  LYS A  40       1.711  -7.461  22.789  1.00 89.44           H
ATOM    320 2HE  LYS A  40       1.155  -6.142  23.801  1.00 89.44           H
ATOM    321  NZ  LYS A  40       0.590  -5.986  21.769  1.00 89.44           N
ATOM    322 1HZ  LYS A  40      -0.184  -6.640  21.759  1.00 89.44           H
ATOM    323 2HZ  LYS A  40       0.242  -5.054  21.966  1.00 89.44           H
ATOM    324 3HZ  LYS A  40       1.050  -5.991  20.866  1.00 89.44           H
ATOM    325  HN  LYS A  40       5.891  -4.542  25.907  1.00 89.44           H
ATOM    326  N   ASN A  41       8.590  -5.521  25.097  1.00 83.31           N
ATOM    327  CA  ASN A  41       9.974  -5.109  24.927  1.00 83.31           C
ATOM    328  C   ASN A  41      10.617  -5.944  23.818  1.00 83.31           C
ATOM    329  O   ASN A  41      11.384  -5.423  23.009  1.00 83.31           O
ATOM    330  HA  ASN A  41       9.929  -4.049  24.678  1.00 83.31           H
ATOM    331  CB  ASN A  41      10.775  -5.331  26.211  1.00 83.31           C
ATOM    332 1HB  ASN A  41      10.605  -6.342  26.581  1.00 83.31           H
ATOM    333 2HB  ASN A  41      11.841  -5.245  25.998  1.00 83.31           H
ATOM    334  CG  ASN A  41      10.382  -4.316  27.286  1.00 83.31           C
ATOM    335  OD1 ASN A  41      10.023  -3.184  27.005  1.00 83.31           O
ATOM    336  ND2 ASN A  41      10.468  -4.782  28.528  1.00 83.31           N
ATOM    337 1HD2 ASN A  41      10.769  -5.722  28.690  1.00 83.31           H
ATOM    338 2HD2 ASN A  41      10.231  -4.193  29.301  1.00 83.31           H
ATOM    339  HN  ASN A  41       8.347  -5.814  26.021  1.00 83.31           H
ATOM    340  N   ASN A  42      10.281  -7.226  23.815  1.00 84.65           N
ATOM    341  CA  ASN A  42      10.875  -8.153  22.867  1.00 84.65           C
ATOM    342  C   ASN A  42      10.483  -7.744  21.446  1.00 84.65           C
ATOM    343  O   ASN A  42      11.278  -7.878  20.516  1.00 84.65           O
ATOM    344  HA  ASN A  42      11.950  -8.088  23.038  1.00 84.65           H
ATOM    345  CB  ASN A  42      10.374  -9.579  23.104  1.00 84.65           C
ATOM    346 1HB  ASN A  42       9.284  -9.592  23.092  1.00 84.65           H
ATOM    347 2HB  ASN A  42      10.709 -10.226  22.293  1.00 84.65           H
ATOM    348  CG  ASN A  42      10.882 -10.124  24.440  1.00 84.65           C
ATOM    349  OD1 ASN A  42      11.729  -9.541  25.096  1.00 84.65           O
ATOM    350  ND2 ASN A  42      10.318 -11.272  24.806  1.00 84.65           N
ATOM    351 1HD2 ASN A  42       9.628 -11.699  24.221  1.00 84.65           H
ATOM    352 2HD2 ASN A  42      10.584 -11.708  25.665  1.00 84.65           H
ATOM    353  HN  ASN A  42       9.617  -7.631  24.443  1.00 84.65           H
ATOM    354  N   VAL A  43       9.259  -7.254  21.322  1.00 92.25           N
ATOM    355  CA  VAL A  43       8.734  -6.872  20.022  1.00 92.25           C
ATOM    356  C   VAL A  43       9.508  -5.660  19.500  1.00 92.25           C
ATOM    357  O   VAL A  43       9.869  -5.609  18.325  1.00 92.25           O
ATOM    358  HA  VAL A  43       8.895  -7.710  19.343  1.00 92.25           H
ATOM    359  CB  VAL A  43       7.227  -6.624  20.118  1.00 92.25           C
ATOM    360  HB  VAL A  43       7.071  -5.754  20.756  1.00 92.25           H
ATOM    361  CG1 VAL A  43       6.634  -6.310  18.743  1.00 92.25           C
ATOM    362 1HG1 VAL A  43       7.111  -5.417  18.337  1.00 92.25           H
ATOM    363 2HG1 VAL A  43       6.807  -7.151  18.072  1.00 92.25           H
ATOM    364 3HG1 VAL A  43       5.562  -6.137  18.841  1.00 92.25           H
ATOM    365  CG2 VAL A  43       6.515  -7.814  20.764  1.00 92.25           C
ATOM    366 1HG2 VAL A  43       6.684  -8.708  20.163  1.00 92.25           H
ATOM    367 2HG2 VAL A  43       6.909  -7.972  21.768  1.00 92.25           H
ATOM    368 3HG2 VAL A  43       5.446  -7.611  20.820  1.00 92.25           H
ATOM    369  HN  VAL A  43       8.631  -7.117  22.088  1.00 92.25           H
ATOM    370  N   ARG A  44       9.739  -4.714  20.398  1.00 87.57           N
ATOM    371  CA  ARG A  44      10.431  -3.490  20.034  1.00 87.57           C
ATOM    372  C   ARG A  44      11.880  -3.794  19.646  1.00 87.57           C
ATOM    373  O   ARG A  44      12.422  -3.179  18.729  1.00 87.57           O
ATOM    374  HA  ARG A  44       9.872  -3.095  19.186  1.00 87.57           H
ATOM    375  CB  ARG A  44      10.421  -2.487  21.190  1.00 87.57           C
ATOM    376 1HB  ARG A  44      10.830  -2.954  22.085  1.00 87.57           H
ATOM    377 2HB  ARG A  44      11.065  -1.641  20.948  1.00 87.57           H
ATOM    378  CG  ARG A  44       9.001  -1.990  21.471  1.00 87.57           C
ATOM    379 1HG  ARG A  44       8.521  -1.702  20.536  1.00 87.57           H
ATOM    380 2HG  ARG A  44       8.407  -2.797  21.899  1.00 87.57           H
ATOM    381  CD  ARG A  44       9.017  -0.798  22.430  1.00 87.57           C
ATOM    382 1HD  ARG A  44       9.772  -0.077  22.115  1.00 87.57           H
ATOM    383 2HD  ARG A  44       8.056  -0.286  22.403  1.00 87.57           H
ATOM    384  NE  ARG A  44       9.305  -1.260  23.807  1.00 87.57           N
ATOM    385  HE  ARG A  44      10.263  -1.358  24.078  1.00 87.57           H
ATOM    386  CZ  ARG A  44       8.363  -1.556  24.712  1.00 87.57           C
ATOM    387  NH1 ARG A  44       7.064  -1.443  24.403  1.00 87.57           N
ATOM    388 1HH1 ARG A  44       6.791  -1.136  23.491  1.00 87.57           H
ATOM    389 2HH1 ARG A  44       6.367  -1.665  25.085  1.00 87.57           H
ATOM    390  NH2 ARG A  44       8.739  -1.966  25.931  1.00 87.57           N
ATOM    391 1HH2 ARG A  44       8.048  -2.190  26.618  1.00 87.57           H
ATOM    392 2HH2 ARG A  44       9.710  -2.047  26.153  1.00 87.57           H
ATOM    393  HN  ARG A  44       9.463  -4.775  21.357  1.00 87.57           H
ATOM    394  N   GLN A  45      12.464  -4.743  20.362  1.00 84.07           N
ATOM    395  CA  GLN A  45      13.844  -5.124  20.116  1.00 84.07           C
ATOM    396  C   GLN A  45      13.982  -5.750  18.726  1.00 84.07           C
ATOM    397  O   GLN A  45      14.923  -5.445  17.995  1.00 84.07           O
ATOM    398  HA  GLN A  45      14.414  -4.195  20.161  1.00 84.07           H
ATOM    399  CB  GLN A  45      14.352  -6.077  21.199  1.00 84.07           C
ATOM    400 1HB  GLN A  45      14.154  -5.653  22.184  1.00 84.07           H
ATOM    401 2HB  GLN A  45      13.809  -7.020  21.143  1.00 84.07           H
ATOM    402  CG  GLN A  45      15.852  -6.336  21.043  1.00 84.07           C
ATOM    403 1HG  GLN A  45      16.048  -6.778  20.065  1.00 84.07           H
ATOM    404 2HG  GLN A  45      16.394  -5.391  21.080  1.00 84.07           H
ATOM    405  CD  GLN A  45      16.365  -7.269  22.142  1.00 84.07           C
ATOM    406  OE1 GLN A  45      15.607  -7.856  22.897  1.00 84.07           O
ATOM    407  NE2 GLN A  45      17.690  -7.372  22.189  1.00 84.07           N
ATOM    408 1HE2 GLN A  45      18.255  -6.863  21.539  1.00 84.07           H
ATOM    409 2HE2 GLN A  45      18.122  -7.959  22.874  1.00 84.07           H
ATOM    410  HN  GLN A  45      12.012  -5.247  21.098  1.00 84.07           H
ATOM    411  N   PHE A  46      13.031  -6.614  18.405  1.00 93.43           N
ATOM    412  CA  PHE A  46      13.010  -7.253  17.100  1.00 93.43           C
ATOM    413  C   PHE A  46      12.921  -6.212  15.981  1.00 93.43           C
ATOM    414  O   PHE A  46      13.670  -6.276  15.008  1.00 93.43           O
ATOM    415  HA  PHE A  46      13.939  -7.813  16.999  1.00 93.43           H
ATOM    416  CB  PHE A  46      11.764  -8.139  17.056  1.00 93.43           C
ATOM    417 1HB  PHE A  46      11.883  -8.953  17.771  1.00 93.43           H
ATOM    418 2HB  PHE A  46      10.903  -7.554  17.379  1.00 93.43           H
ATOM    419  CG  PHE A  46      11.470  -8.732  15.676  1.00 93.43           C
ATOM    420  CD1 PHE A  46      10.534  -8.157  14.874  1.00 93.43           C
ATOM    421  HD1 PHE A  46       9.993  -7.274  15.214  1.00 93.43           H
ATOM    422  CD2 PHE A  46      12.145  -9.834  15.252  1.00 93.43           C
ATOM    423  HD2 PHE A  46      12.895 -10.295  15.894  1.00 93.43           H
ATOM    424  CE1 PHE A  46      10.262  -8.707  13.594  1.00 93.43           C
ATOM    425  HE1 PHE A  46       9.512  -8.246  12.951  1.00 93.43           H
ATOM    426  CE2 PHE A  46      11.873 -10.384  13.971  1.00 93.43           C
ATOM    427  HE2 PHE A  46      12.413 -11.267  13.631  1.00 93.43           H
ATOM    428  CZ  PHE A  46      10.937  -9.808  13.169  1.00 93.43           C
ATOM    429  HZ  PHE A  46      10.728 -10.231  12.186  1.00 93.43           H
ATOM    430  HN  PHE A  46      12.285  -6.878  19.017  1.00 93.43           H
ATOM    431  N   ALA A  47      11.998  -5.278  16.158  1.00 94.01           N
ATOM    432  CA  ALA A  47      11.745  -4.275  15.138  1.00 94.01           C
ATOM    433  C   ALA A  47      13.024  -3.473  14.888  1.00 94.01           C
ATOM    434  O   ALA A  47      13.339  -3.141  13.746  1.00 94.01           O
ATOM    435  HA  ALA A  47      11.467  -4.795  14.222  1.00 94.01           H
ATOM    436  CB  ALA A  47      10.577  -3.387  15.574  1.00 94.01           C
ATOM    437 1HB  ALA A  47       9.686  -4.000  15.709  1.00 94.01           H
ATOM    438 2HB  ALA A  47      10.826  -2.895  16.514  1.00 94.01           H
ATOM    439 3HB  ALA A  47      10.387  -2.635  14.808  1.00 94.01           H
ATOM    440  HN  ALA A  47      11.430  -5.200  16.977  1.00 94.01           H
ATOM    441  N   SER A  48      13.726  -3.186  15.974  1.00 92.21           N
ATOM    442  CA  SER A  48      14.867  -2.289  15.912  1.00 92.21           C
ATOM    443  C   SER A  48      15.977  -2.911  15.062  1.00 92.21           C
ATOM    444  O   SER A  48      16.805  -2.199  14.498  1.00 92.21           O
ATOM    445  HA  SER A  48      14.493  -1.378  15.445  1.00 92.21           H
ATOM    446  CB  SER A  48      15.390  -1.965  17.313  1.00 92.21           C
ATOM    447 1HB  SER A  48      16.105  -1.144  17.252  1.00 92.21           H
ATOM    448 2HB  SER A  48      14.565  -1.624  17.938  1.00 92.21           H
ATOM    449  OG  SER A  48      16.014  -3.091  17.923  1.00 92.21           O
ATOM    450  HG  SER A  48      15.507  -3.924  17.703  1.00 92.21           H
ATOM    451  HN  SER A  48      13.527  -3.554  16.882  1.00 92.21           H
ATOM    452  N   HIS A  49      15.956  -4.235  14.997  1.00 88.08           N
ATOM    453  CA  HIS A  49      16.996  -4.965  14.292  1.00 88.08           C
ATOM    454  C   HIS A  49      16.522  -5.291  12.874  1.00 88.08           C
ATOM    455  O   HIS A  49      17.292  -5.188  11.920  1.00 88.08           O
ATOM    456  HA  HIS A  49      17.860  -4.303  14.234  1.00 88.08           H
ATOM    457  CB  HIS A  49      17.413  -6.210  15.077  1.00 88.08           C
ATOM    458 1HB  HIS A  49      16.522  -6.787  15.324  1.00 88.08           H
ATOM    459 2HB  HIS A  49      18.034  -6.839  14.439  1.00 88.08           H
ATOM    460  CG  HIS A  49      18.169  -5.909  16.349  1.00 88.08           C
ATOM    461  ND1 HIS A  49      19.351  -5.189  16.367  1.00 88.08           N
ATOM    462  HD1 HIS A  49      19.814  -4.805  15.568  1.00 88.08           H
ATOM    463  CD2 HIS A  49      17.899  -6.236  17.646  1.00 88.08           C
ATOM    464  HD2 HIS A  49      17.037  -6.806  17.992  1.00 88.08           H
ATOM    465  CE1 HIS A  49      19.765  -5.094  17.622  1.00 88.08           C
ATOM    466  HE1 HIS A  49      20.667  -4.586  17.963  1.00 88.08           H
ATOM    467  NE2 HIS A  49      18.863  -5.744  18.413  1.00 88.08           N
ATOM    468  HN  HIS A  49      15.249  -4.804  15.415  1.00 88.08           H
ATOM    469  N   PHE A  50      15.258  -5.676  12.780  1.00 85.87           N
ATOM    470  CA  PHE A  50      14.759  -6.317  11.575  1.00 85.87           C
ATOM    471  C   PHE A  50      14.322  -5.276  10.542  1.00 85.87           C
ATOM    472  O   PHE A  50      14.623  -5.409   9.357  1.00 85.87           O
ATOM    473  HA  PHE A  50      15.573  -6.914  11.165  1.00 85.87           H
ATOM    474  CB  PHE A  50      13.544  -7.153  11.984  1.00 85.87           C
ATOM    475 1HB  PHE A  50      13.854  -7.884  12.731  1.00 85.87           H
ATOM    476 2HB  PHE A  50      12.811  -6.502  12.459  1.00 85.87           H
ATOM    477  CG  PHE A  50      12.874  -7.887  10.821  1.00 85.87           C
ATOM    478  CD1 PHE A  50      11.698  -7.430  10.315  1.00 85.87           C
ATOM    479  HD1 PHE A  50      11.232  -6.540  10.739  1.00 85.87           H
ATOM    480  CD2 PHE A  50      13.456  -8.997  10.292  1.00 85.87           C
ATOM    481  HD2 PHE A  50      14.399  -9.364  10.697  1.00 85.87           H
ATOM    482  CE1 PHE A  50      11.076  -8.111   9.236  1.00 85.87           C
ATOM    483  HE1 PHE A  50      10.132  -7.744   8.831  1.00 85.87           H
ATOM    484  CE2 PHE A  50      12.834  -9.679   9.212  1.00 85.87           C
ATOM    485  HE2 PHE A  50      13.300 -10.568   8.789  1.00 85.87           H
ATOM    486  CZ  PHE A  50      11.657  -9.221   8.707  1.00 85.87           C
ATOM    487  HZ  PHE A  50      11.180  -9.744   7.878  1.00 85.87           H
ATOM    488  HN  PHE A  50      14.582  -5.558  13.507  1.00 85.87           H
ATOM    489  N   LEU A  51      13.619  -4.264  11.028  1.00 94.53           N
ATOM    490  CA  LEU A  51      12.835  -3.409  10.154  1.00 94.53           C
ATOM    491  C   LEU A  51      13.771  -2.459   9.404  1.00 94.53           C
ATOM    492  O   LEU A  51      13.684  -2.331   8.184  1.00 94.53           O
ATOM    493  HA  LEU A  51      12.340  -4.051   9.426  1.00 94.53           H
ATOM    494  CB  LEU A  51      11.739  -2.693  10.947  1.00 94.53           C
ATOM    495 1HB  LEU A  51      12.212  -2.101  11.730  1.00 94.53           H
ATOM    496 2HB  LEU A  51      11.234  -1.995  10.280  1.00 94.53           H
ATOM    497  CG  LEU A  51      10.684  -3.592  11.593  1.00 94.53           C
ATOM    498  HG  LEU A  51      11.179  -4.223  12.332  1.00 94.53           H
ATOM    499  CD1 LEU A  51       9.637  -2.761  12.338  1.00 94.53           C
ATOM    500 1HD1 LEU A  51      10.125  -2.177  13.118  1.00 94.53           H
ATOM    501 2HD1 LEU A  51       9.142  -2.089  11.637  1.00 94.53           H
ATOM    502 3HD1 LEU A  51       8.899  -3.425  12.788  1.00 94.53           H
ATOM    503  CD2 LEU A  51      10.047  -4.522  10.559  1.00 94.53           C
ATOM    504 1HD2 LEU A  51       9.570  -3.927   9.780  1.00 94.53           H
ATOM    505 2HD2 LEU A  51      10.818  -5.152  10.114  1.00 94.53           H
ATOM    506 3HD2 LEU A  51       9.301  -5.150  11.045  1.00 94.53           H
ATOM    507  HN  LEU A  51      13.580  -4.026  11.999  1.00 94.53           H
ATOM    508  N   PRO A  52      14.679  -1.778  10.116  1.00 96.17           N
ATOM    509  CA  PRO A  52      15.427  -0.668   9.521  1.00 96.17           C
ATOM    510  C   PRO A  52      16.110  -1.063   8.222  1.00 96.17           C
ATOM    511  O   PRO A  52      15.937  -0.402   7.199  1.00 96.17           O
ATOM    512  HA  PRO A  52      14.747   0.140   9.250  1.00 96.17           H
ATOM    513  CB  PRO A  52      16.441  -0.291  10.603  1.00 96.17           C
ATOM    514 1HB  PRO A  52      17.383  -0.823  10.473  1.00 96.17           H
ATOM    515 2HB  PRO A  52      16.671   0.774  10.584  1.00 96.17           H
ATOM    516  CG  PRO A  52      15.741  -0.693  11.897  1.00 96.17           C
ATOM    517 1HG  PRO A  52      16.448  -0.820  12.717  1.00 96.17           H
ATOM    518 2HG  PRO A  52      15.026   0.063  12.222  1.00 96.17           H
ATOM    519  CD  PRO A  52      15.061  -2.000  11.523  1.00 96.17           C
ATOM    520 1HD  PRO A  52      15.734  -2.851  11.625  1.00 96.17           H
ATOM    521 2HD  PRO A  52      14.198  -2.203  12.156  1.00 96.17           H
ATOM    522  N   PRO A  53      16.899  -2.146   8.230  1.00 96.34           N
ATOM    523  CA  PRO A  53      17.615  -2.568   7.024  1.00 96.34           C
ATOM    524  C   PRO A  53      16.688  -2.723   5.829  1.00 96.34           C
ATOM    525  O   PRO A  53      17.019  -2.298   4.723  1.00 96.34           O
ATOM    526  HA  PRO A  53      18.335  -1.805   6.729  1.00 96.34           H
ATOM    527  CB  PRO A  53      18.249  -3.901   7.426  1.00 96.34           C
ATOM    528 1HB  PRO A  53      17.604  -4.744   7.179  1.00 96.34           H
ATOM    529 2HB  PRO A  53      19.197  -4.065   6.913  1.00 96.34           H
ATOM    530  CG  PRO A  53      18.441  -3.760   8.931  1.00 96.34           C
ATOM    531 1HG  PRO A  53      18.550  -4.730   9.418  1.00 96.34           H
ATOM    532 2HG  PRO A  53      19.340  -3.193   9.174  1.00 96.34           H
ATOM    533  CD  PRO A  53      17.176  -3.041   9.369  1.00 96.34           C
ATOM    534 1HD  PRO A  53      16.354  -3.736   9.541  1.00 96.34           H
ATOM    535 2HD  PRO A  53      17.324  -2.491  10.298  1.00 96.34           H
ATOM    536  N   LEU A  54      15.541  -3.333   6.085  1.00 94.70           N
ATOM    537  CA  LEU A  54      14.625  -3.687   5.013  1.00 94.70           C
ATOM    538  C   LEU A  54      14.007  -2.413   4.435  1.00 94.70           C
ATOM    539  O   LEU A  54      13.865  -2.284   3.220  1.00 94.70           O
ATOM    540  HA  LEU A  54      15.210  -4.173   4.232  1.00 94.70           H
ATOM    541  CB  LEU A  54      13.592  -4.703   5.504  1.00 94.70           C
ATOM    542 1HB  LEU A  54      13.085  -4.285   6.374  1.00 94.70           H
ATOM    543 2HB  LEU A  54      12.839  -4.831   4.727  1.00 94.70           H
ATOM    544  CG  LEU A  54      14.136  -6.083   5.881  1.00 94.70           C
ATOM    545  HG  LEU A  54      14.877  -5.955   6.670  1.00 94.70           H
ATOM    546  CD1 LEU A  54      13.026  -6.975   6.443  1.00 94.70           C
ATOM    547 1HD1 LEU A  54      12.604  -6.510   7.334  1.00 94.70           H
ATOM    548 2HD1 LEU A  54      12.245  -7.099   5.693  1.00 94.70           H
ATOM    549 3HD1 LEU A  54      13.440  -7.949   6.702  1.00 94.70           H
ATOM    550  CD2 LEU A  54      14.848  -6.735   4.694  1.00 94.70           C
ATOM    551 1HD2 LEU A  54      14.147  -6.848   3.867  1.00 94.70           H
ATOM    552 2HD2 LEU A  54      15.681  -6.105   4.380  1.00 94.70           H
ATOM    553 3HD2 LEU A  54      15.224  -7.714   4.988  1.00 94.70           H
ATOM    554  HN  LEU A  54      15.234  -3.585   7.003  1.00 94.70           H
ATOM    555  N   TYR A  55      13.657  -1.503   5.332  1.00 95.07           N
ATOM    556  CA  TYR A  55      13.007  -0.267   4.931  1.00 95.07           C
ATOM    557  C   TYR A  55      13.936   0.584   4.063  1.00 95.07           C
ATOM    558  O   TYR A  55      13.492   1.213   3.103  1.00 95.07           O
ATOM    559  HA  TYR A  55      12.119  -0.526   4.353  1.00 95.07           H
ATOM    560  CB  TYR A  55      12.702   0.489   6.225  1.00 95.07           C
ATOM    561 1HB  TYR A  55      13.565   0.417   6.888  1.00 95.07           H
ATOM    562 2HB  TYR A  55      12.566   1.546   5.994  1.00 95.07           H
ATOM    563  CG  TYR A  55      11.464  -0.019   6.966  1.00 95.07           C
ATOM    564  CD1 TYR A  55      10.822  -1.162   6.535  1.00 95.07           C
ATOM    565  HD1 TYR A  55      11.198  -1.702   5.666  1.00 95.07           H
ATOM    566  CD2 TYR A  55      10.989   0.665   8.067  1.00 95.07           C
ATOM    567  HD2 TYR A  55      11.496   1.568   8.408  1.00 95.07           H
ATOM    568  CE1 TYR A  55       9.657  -1.640   7.232  1.00 95.07           C
ATOM    569  HE1 TYR A  55       9.140  -2.542   6.902  1.00 95.07           H
ATOM    570  CE2 TYR A  55       9.824   0.187   8.764  1.00 95.07           C
ATOM    571  HE2 TYR A  55       9.438   0.718   9.635  1.00 95.07           H
ATOM    572  CZ  TYR A  55       9.215  -0.942   8.313  1.00 95.07           C
ATOM    573  OH  TYR A  55       8.115  -1.394   8.971  1.00 95.07           O
ATOM    574  HH  TYR A  55       7.723  -2.177   8.487  1.00 95.07           H
ATOM    575  HN  TYR A  55      13.809  -1.600   6.316  1.00 95.07           H
ATOM    576  N   TRP A  56      15.209   0.577   4.432  1.00 93.54           N
ATOM    577  CA  TRP A  56      16.214   1.294   3.666  1.00 93.54           C
ATOM    578  C   TRP A  56      16.332   0.622   2.296  1.00 93.54           C
ATOM    579  O   TRP A  56      16.439   1.300   1.276  1.00 93.54           O
ATOM    580  HA  TRP A  56      15.873   2.322   3.548  1.00 93.54           H
ATOM    581  CB  TRP A  56      17.544   1.348   4.421  1.00 93.54           C
ATOM    582 1HB  TRP A  56      17.705   0.393   4.920  1.00 93.54           H
ATOM    583 2HB  TRP A  56      18.353   1.473   3.702  1.00 93.54           H
ATOM    584  CG  TRP A  56      17.624   2.470   5.458  1.00 93.54           C
ATOM    585  CD1 TRP A  56      17.747   2.357   6.788  1.00 93.54           C
ATOM    586  HD1 TRP A  56      17.808   1.407   7.320  1.00 93.54           H
ATOM    587  CD2 TRP A  56      17.583   3.888   5.196  1.00 93.54           C
ATOM    588  NE1 TRP A  56      17.788   3.593   7.399  1.00 93.54           N
ATOM    589  HE1 TRP A  56      17.875   3.766   8.380  1.00 93.54           H
ATOM    590  CE2 TRP A  56      17.685   4.554   6.400  1.00 93.54           C
ATOM    591  CE3 TRP A  56      17.464   4.586   3.981  1.00 93.54           C
ATOM    592  HE3 TRP A  56      17.382   4.083   3.017  1.00 93.54           H
ATOM    593  CZ2 TRP A  56      17.677   5.950   6.507  1.00 93.54           C
ATOM    594  HZ2 TRP A  56      17.759   6.453   7.471  1.00 93.54           H
ATOM    595  CZ3 TRP A  56      17.458   5.980   4.105  1.00 93.54           C
ATOM    596  HZ3 TRP A  56      17.368   6.570   3.193  1.00 93.54           H
ATOM    597  CH2 TRP A  56      17.559   6.666   5.310  1.00 93.54           C
ATOM    598  HH2 TRP A  56      17.547   7.756   5.322  1.00 93.54           H
ATOM    599  HN  TRP A  56      15.555   0.095   5.237  1.00 93.54           H
ATOM    600  N   LEU A  57      16.307  -0.702   2.318  1.00 94.00           N
ATOM    601  CA  LEU A  57      16.416  -1.473   1.091  1.00 94.00           C
ATOM    602  C   LEU A  57      15.230  -1.146   0.181  1.00 94.00           C
ATOM    603  O   LEU A  57      15.413  -0.825  -0.992  1.00 94.00           O
ATOM    604  HA  LEU A  57      17.332  -1.162   0.590  1.00 94.00           H
ATOM    605  CB  LEU A  57      16.556  -2.964   1.406  1.00 94.00           C
ATOM    606 1HB  LEU A  57      17.440  -3.102   2.029  1.00 94.00           H
ATOM    607 2HB  LEU A  57      15.696  -3.272   2.000  1.00 94.00           H
ATOM    608  CG  LEU A  57      16.668  -3.897   0.198  1.00 94.00           C
ATOM    609  HG  LEU A  57      15.822  -3.705  -0.461  1.00 94.00           H
ATOM    610  CD1 LEU A  57      17.940  -3.608  -0.602  1.00 94.00           C
ATOM    611 1HD1 LEU A  57      17.919  -2.577  -0.957  1.00 94.00           H
ATOM    612 2HD1 LEU A  57      18.811  -3.755   0.035  1.00 94.00           H
ATOM    613 3HD1 LEU A  57      17.994  -4.285  -1.455  1.00 94.00           H
ATOM    614  CD2 LEU A  57      16.582  -5.363   0.628  1.00 94.00           C
ATOM    615 1HD2 LEU A  57      17.395  -5.587   1.319  1.00 94.00           H
ATOM    616 2HD2 LEU A  57      15.626  -5.542   1.120  1.00 94.00           H
ATOM    617 3HD2 LEU A  57      16.664  -6.004  -0.250  1.00 94.00           H
ATOM    618  HN  LEU A  57      16.215  -1.246   3.152  1.00 94.00           H
ATOM    619  N   VAL A  58      14.040  -1.239   0.757  1.00 95.74           N
ATOM    620  CA  VAL A  58      12.822  -1.016  -0.003  1.00 95.74           C
ATOM    621  C   VAL A  58      12.846   0.394  -0.595  1.00 95.74           C
ATOM    622  O   VAL A  58      12.509   0.587  -1.762  1.00 95.74           O
ATOM    623  HA  VAL A  58      12.806  -1.739  -0.818  1.00 95.74           H
ATOM    624  CB  VAL A  58      11.600  -1.273   0.881  1.00 95.74           C
ATOM    625  HB  VAL A  58      11.702  -0.664   1.780  1.00 95.74           H
ATOM    626  CG1 VAL A  58      10.312  -0.851   0.172  1.00 95.74           C
ATOM    627 1HG1 VAL A  58      10.357   0.213  -0.062  1.00 95.74           H
ATOM    628 2HG1 VAL A  58      10.202  -1.421  -0.751  1.00 95.74           H
ATOM    629 3HG1 VAL A  58       9.458  -1.045   0.822  1.00 95.74           H
ATOM    630  CG2 VAL A  58      11.533  -2.739   1.313  1.00 95.74           C
ATOM    631 1HG2 VAL A  58      11.466  -3.375   0.430  1.00 95.74           H
ATOM    632 2HG2 VAL A  58      12.431  -2.994   1.876  1.00 95.74           H
ATOM    633 3HG2 VAL A  58      10.655  -2.894   1.940  1.00 95.74           H
ATOM    634  HN  VAL A  58      13.902  -1.461   1.722  1.00 95.74           H
ATOM    635  N   PHE A  59      13.246   1.344   0.237  1.00 96.35           N
ATOM    636  CA  PHE A  59      13.273   2.737  -0.175  1.00 96.35           C
ATOM    637  C   PHE A  59      14.166   2.929  -1.403  1.00 96.35           C
ATOM    638  O   PHE A  59      13.742   3.515  -2.397  1.00 96.35           O
ATOM    639  HA  PHE A  59      12.251   3.021  -0.423  1.00 96.35           H
ATOM    640  CB  PHE A  59      13.854   3.538   0.993  1.00 96.35           C
ATOM    641 1HB  PHE A  59      13.163   3.487   1.834  1.00 96.35           H
ATOM    642 2HB  PHE A  59      14.784   3.069   1.314  1.00 96.35           H
ATOM    643  CG  PHE A  59      14.128   5.007   0.665  1.00 96.35           C
ATOM    644  CD1 PHE A  59      15.408   5.456   0.569  1.00 96.35           C
ATOM    645  HD1 PHE A  59      16.239   4.768   0.725  1.00 96.35           H
ATOM    646  CD2 PHE A  59      13.090   5.865   0.469  1.00 96.35           C
ATOM    647  HD2 PHE A  59      12.064   5.505   0.546  1.00 96.35           H
ATOM    648  CE1 PHE A  59      15.662   6.819   0.265  1.00 96.35           C
ATOM    649  HE1 PHE A  59      16.688   7.179   0.188  1.00 96.35           H
ATOM    650  CE2 PHE A  59      13.344   7.228   0.165  1.00 96.35           C
ATOM    651  HE2 PHE A  59      12.513   7.916   0.008  1.00 96.35           H
ATOM    652  CZ  PHE A  59      14.624   7.677   0.069  1.00 96.35           C
ATOM    653  HZ  PHE A  59      14.819   8.723  -0.165  1.00 96.35           H
ATOM    654  HN  PHE A  59      13.548   1.175   1.176  1.00 96.35           H
ATOM    655  N   ILE A  60      15.385   2.422  -1.293  1.00 94.27           N
ATOM    656  CA  ILE A  60      16.389   2.661  -2.316  1.00 94.27           C
ATOM    657  C   ILE A  60      15.904   2.082  -3.646  1.00 94.27           C
ATOM    658  O   ILE A  60      15.882   2.778  -4.660  1.00 94.27           O
ATOM    659  HA  ILE A  60      16.493   3.740  -2.427  1.00 94.27           H
ATOM    660  CB  ILE A  60      17.749   2.119  -1.869  1.00 94.27           C
ATOM    661  HB  ILE A  60      17.609   1.099  -1.513  1.00 94.27           H
ATOM    662  CG1 ILE A  60      18.306   2.934  -0.700  1.00 94.27           C
ATOM    663 1HG1 ILE A  60      18.631   3.912  -1.056  1.00 94.27           H
ATOM    664 2HG1 ILE A  60      17.520   3.107   0.035  1.00 94.27           H
ATOM    665  CG2 ILE A  60      18.727   2.058  -3.043  1.00 94.27           C
ATOM    666 1HG2 ILE A  60      18.327   1.402  -3.816  1.00 94.27           H
ATOM    667 2HG2 ILE A  60      18.867   3.059  -3.452  1.00 94.27           H
ATOM    668 3HG2 ILE A  60      19.685   1.669  -2.698  1.00 94.27           H
ATOM    669  CD1 ILE A  60      19.481   2.210  -0.038  1.00 94.27           C
ATOM    670 1HD1 ILE A  60      19.146   1.243   0.337  1.00 94.27           H
ATOM    671 2HD1 ILE A  60      20.274   2.061  -0.770  1.00 94.27           H
ATOM    672 3HD1 ILE A  60      19.858   2.811   0.789  1.00 94.27           H
ATOM    673  HN  ILE A  60      15.690   1.860  -0.525  1.00 94.27           H
ATOM    674  N   VAL A  61      15.526   0.813  -3.600  1.00 94.63           N
ATOM    675  CA  VAL A  61      15.190   0.087  -4.813  1.00 94.63           C
ATOM    676  C   VAL A  61      13.928   0.692  -5.431  1.00 94.63           C
ATOM    677  O   VAL A  61      13.866   0.905  -6.641  1.00 94.63           O
ATOM    678  HA  VAL A  61      16.017   0.212  -5.511  1.00 94.63           H
ATOM    679  CB  VAL A  61      15.049  -1.406  -4.507  1.00 94.63           C
ATOM    680  HB  VAL A  61      14.294  -1.519  -3.729  1.00 94.63           H
ATOM    681  CG1 VAL A  61      14.571  -2.175  -5.741  1.00 94.63           C
ATOM    682 1HG1 VAL A  61      13.601  -1.790  -6.056  1.00 94.63           H
ATOM    683 2HG1 VAL A  61      15.292  -2.050  -6.549  1.00 94.63           H
ATOM    684 3HG1 VAL A  61      14.479  -3.233  -5.496  1.00 94.63           H
ATOM    685  CG2 VAL A  61      16.362  -1.983  -3.976  1.00 94.63           C
ATOM    686 1HG2 VAL A  61      17.145  -1.852  -4.722  1.00 94.63           H
ATOM    687 2HG2 VAL A  61      16.643  -1.464  -3.059  1.00 94.63           H
ATOM    688 3HG2 VAL A  61      16.234  -3.045  -3.767  1.00 94.63           H
ATOM    689  HN  VAL A  61      15.447   0.283  -2.755  1.00 94.63           H
ATOM    690  N   GLY A  62      12.953   0.953  -4.573  1.00 95.92           N
ATOM    691  CA  GLY A  62      11.660   1.431  -5.032  1.00 95.92           C
ATOM    692  C   GLY A  62      11.772   2.840  -5.618  1.00 95.92           C
ATOM    693  O   GLY A  62      11.171   3.137  -6.648  1.00 95.92           O
ATOM    694 1HA  GLY A  62      11.263   0.751  -5.785  1.00 95.92           H
ATOM    695 2HA  GLY A  62      10.954   1.434  -4.202  1.00 95.92           H
ATOM    696  HN  GLY A  62      13.036   0.844  -3.582  1.00 95.92           H
ATOM    697  N   ALA A  63      12.547   3.670  -4.935  1.00 95.55           N
ATOM    698  CA  ALA A  63      12.703   5.056  -5.344  1.00 95.55           C
ATOM    699  C   ALA A  63      13.332   5.103  -6.738  1.00 95.55           C
ATOM    700  O   ALA A  63      12.895   5.870  -7.595  1.00 95.55           O
ATOM    701  HA  ALA A  63      11.710   5.503  -5.387  1.00 95.55           H
ATOM    702  CB  ALA A  63      13.537   5.805  -4.303  1.00 95.55           C
ATOM    703 1HB  ALA A  63      13.033   5.766  -3.338  1.00 95.55           H
ATOM    704 2HB  ALA A  63      14.519   5.338  -4.219  1.00 95.55           H
ATOM    705 3HB  ALA A  63      13.654   6.844  -4.611  1.00 95.55           H
ATOM    706  HN  ALA A  63      13.061   3.411  -4.117  1.00 95.55           H
ATOM    707  N   LEU A  64      14.348   4.273  -6.923  1.00 89.49           N
ATOM    708  CA  LEU A  64      15.041   4.210  -8.198  1.00 89.49           C
ATOM    709  C   LEU A  64      14.059   3.774  -9.287  1.00 89.49           C
ATOM    710  O   LEU A  64      13.971   4.407 -10.338  1.00 89.49           O
ATOM    711  HA  LEU A  64      15.390   5.216  -8.430  1.00 89.49           H
ATOM    712  CB  LEU A  64      16.278   3.316  -8.092  1.00 89.49           C
ATOM    713 1HB  LEU A  64      15.984   2.377  -7.623  1.00 89.49           H
ATOM    714 2HB  LEU A  64      16.616   3.076  -9.101  1.00 89.49           H
ATOM    715  CG  LEU A  64      17.460   3.895  -7.312  1.00 89.49           C
ATOM    716  HG  LEU A  64      17.099   4.221  -6.337  1.00 89.49           H
ATOM    717  CD1 LEU A  64      18.529   2.829  -7.065  1.00 89.49           C
ATOM    718 1HD1 LEU A  64      18.099   2.009  -6.489  1.00 89.49           H
ATOM    719 2HD1 LEU A  64      18.893   2.450  -8.020  1.00 89.49           H
ATOM    720 3HD1 LEU A  64      19.358   3.267  -6.509  1.00 89.49           H
ATOM    721  CD2 LEU A  64      18.031   5.127  -8.018  1.00 89.49           C
ATOM    722 1HD2 LEU A  64      18.373   4.849  -9.015  1.00 89.49           H
ATOM    723 2HD2 LEU A  64      17.258   5.890  -8.099  1.00 89.49           H
ATOM    724 3HD2 LEU A  64      18.870   5.519  -7.442  1.00 89.49           H
ATOM    725  HN  LEU A  64      14.698   3.652  -6.221  1.00 89.49           H
ATOM    726  N   GLY A  65      13.344   2.696  -8.998  1.00 93.30           N
ATOM    727  CA  GLY A  65      12.483   2.080  -9.992  1.00 93.30           C
ATOM    728  C   GLY A  65      11.395   3.052 -10.452  1.00 93.30           C
ATOM    729  O   GLY A  65      11.220   3.272 -11.650  1.00 93.30           O
ATOM    730 1HA  GLY A  65      13.078   1.764 -10.849  1.00 93.30           H
ATOM    731 2HA  GLY A  65      12.023   1.184  -9.575  1.00 93.30           H
ATOM    732  HN  GLY A  65      13.348   2.246  -8.105  1.00 93.30           H
ATOM    733  N   ASN A  66      10.692   3.609  -9.477  1.00 91.58           N
ATOM    734  CA  ASN A  66       9.529   4.430  -9.767  1.00 91.58           C
ATOM    735  C   ASN A  66       9.986   5.753 -10.385  1.00 91.58           C
ATOM    736  O   ASN A  66       9.302   6.310 -11.242  1.00 91.58           O
ATOM    737  HA  ASN A  66       8.922   3.837 -10.451  1.00 91.58           H
ATOM    738  CB  ASN A  66       8.749   4.751  -8.490  1.00 91.58           C
ATOM    739 1HB  ASN A  66       9.441   5.040  -7.700  1.00 91.58           H
ATOM    740 2HB  ASN A  66       8.091   5.602  -8.666  1.00 91.58           H
ATOM    741  CG  ASN A  66       7.922   3.546  -8.036  1.00 91.58           C
ATOM    742  OD1 ASN A  66       6.943   3.163  -8.654  1.00 91.58           O
ATOM    743  ND2 ASN A  66       8.371   2.971  -6.924  1.00 91.58           N
ATOM    744 1HD2 ASN A  66       9.182   3.334  -6.465  1.00 91.58           H
ATOM    745 2HD2 ASN A  66       7.898   2.174  -6.546  1.00 91.58           H
ATOM    746  HN  ASN A  66      10.904   3.505  -8.505  1.00 91.58           H
ATOM    747  N   SER A  67      11.140   6.217  -9.927  1.00 91.47           N
ATOM    748  CA  SER A  67      11.710   7.448 -10.446  1.00 91.47           C
ATOM    749  C   SER A  67      12.004   7.300 -11.940  1.00 91.47           C
ATOM    750  O   SER A  67      11.806   8.238 -12.711  1.00 91.47           O
ATOM    751  HA  SER A  67      10.950   8.211 -10.279  1.00 91.47           H
ATOM    752  CB  SER A  67      12.985   7.826  -9.689  1.00 91.47           C
ATOM    753 1HB  SER A  67      13.710   7.016  -9.772  1.00 91.47           H
ATOM    754 2HB  SER A  67      13.435   8.705 -10.151  1.00 91.47           H
ATOM    755  OG  SER A  67      12.729   8.093  -8.312  1.00 91.47           O
ATOM    756  HG  SER A  67      13.128   7.373  -7.744  1.00 91.47           H
ATOM    757  HN  SER A  67      11.680   5.767  -9.216  1.00 91.47           H
ATOM    758  N   LEU A  68      12.472   6.115 -12.304  1.00 86.41           N
ATOM    759  CA  LEU A  68      12.776   5.827 -13.695  1.00 86.41           C
ATOM    760  C   LEU A  68      11.488   5.886 -14.518  1.00 86.41           C
ATOM    761  O   LEU A  68      11.483   6.402 -15.634  1.00 86.41           O
ATOM    762  HA  LEU A  68      13.449   6.607 -14.051  1.00 86.41           H
ATOM    763  CB  LEU A  68      13.522   4.496 -13.815  1.00 86.41           C
ATOM    764 1HB  LEU A  68      13.017   3.761 -13.188  1.00 86.41           H
ATOM    765 2HB  LEU A  68      13.440   4.148 -14.844  1.00 86.41           H
ATOM    766  CG  LEU A  68      15.003   4.520 -13.431  1.00 86.41           C
ATOM    767  HG  LEU A  68      15.093   4.976 -12.445  1.00 86.41           H
ATOM    768  CD1 LEU A  68      15.566   3.102 -13.327  1.00 86.41           C
ATOM    769 1HD1 LEU A  68      15.017   2.548 -12.565  1.00 86.41           H
ATOM    770 2HD1 LEU A  68      15.462   2.598 -14.288  1.00 86.41           H
ATOM    771 3HD1 LEU A  68      16.620   3.148 -13.053  1.00 86.41           H
ATOM    772  CD2 LEU A  68      15.808   5.386 -14.403  1.00 86.41           C
ATOM    773 1HD2 LEU A  68      15.714   4.982 -15.411  1.00 86.41           H
ATOM    774 2HD2 LEU A  68      15.425   6.406 -14.384  1.00 86.41           H
ATOM    775 3HD2 LEU A  68      16.857   5.386 -14.107  1.00 86.41           H
ATOM    776  HN  LEU A  68      12.642   5.362 -11.669  1.00 86.41           H
ATOM    777  N   VAL A  69      10.426   5.349 -13.935  1.00 89.84           N
ATOM    778  CA  VAL A  69       9.140   5.312 -14.610  1.00 89.84           C
ATOM    779  C   VAL A  69       8.715   6.738 -14.967  1.00 89.84           C
ATOM    780  O   VAL A  69       8.346   7.012 -16.108  1.00 89.84           O
ATOM    781  HA  VAL A  69       9.268   4.743 -15.531  1.00 89.84           H
ATOM    782  CB  VAL A  69       8.113   4.583 -13.741  1.00 89.84           C
ATOM    783  HB  VAL A  69       8.114   5.052 -12.757  1.00 89.84           H
ATOM    784  CG1 VAL A  69       6.706   4.718 -14.325  1.00 89.84           C
ATOM    785 1HG1 VAL A  69       6.434   5.772 -14.377  1.00 89.84           H
ATOM    786 2HG1 VAL A  69       6.685   4.288 -15.326  1.00 89.84           H
ATOM    787 3HG1 VAL A  69       5.996   4.191 -13.688  1.00 89.84           H
ATOM    788  CG2 VAL A  69       8.494   3.112 -13.561  1.00 89.84           C
ATOM    789 1HG2 VAL A  69       8.535   2.626 -14.536  1.00 89.84           H
ATOM    790 2HG2 VAL A  69       9.469   3.045 -13.080  1.00 89.84           H
ATOM    791 3HG2 VAL A  69       7.747   2.617 -12.940  1.00 89.84           H
ATOM    792  HN  VAL A  69      10.435   4.946 -13.020  1.00 89.84           H
ATOM    793  N   ILE A  70       8.782   7.609 -13.971  1.00 90.08           N
ATOM    794  CA  ILE A  70       8.297   8.969 -14.132  1.00 90.08           C
ATOM    795  C   ILE A  70       9.127   9.678 -15.204  1.00 90.08           C
ATOM    796  O   ILE A  70       8.580  10.376 -16.056  1.00 90.08           O
ATOM    797  HA  ILE A  70       7.265   8.909 -14.477  1.00 90.08           H
ATOM    798  CB  ILE A  70       8.283   9.695 -12.785  1.00 90.08           C
ATOM    799  HB  ILE A  70       9.271   9.602 -12.336  1.00 90.08           H
ATOM    800  CG1 ILE A  70       7.286   9.046 -11.823  1.00 90.08           C
ATOM    801 1HG1 ILE A  70       6.268   9.283 -12.133  1.00 90.08           H
ATOM    802 2HG1 ILE A  70       7.388   7.962 -11.866  1.00 90.08           H
ATOM    803  CG2 ILE A  70       8.010  11.189 -12.971  1.00 90.08           C
ATOM    804 1HG2 ILE A  70       8.789  11.626 -13.595  1.00 90.08           H
ATOM    805 2HG2 ILE A  70       7.041  11.325 -13.452  1.00 90.08           H
ATOM    806 3HG2 ILE A  70       8.005  11.681 -11.998  1.00 90.08           H
ATOM    807  CD1 ILE A  70       7.514   9.529 -10.389  1.00 90.08           C
ATOM    808 1HD1 ILE A  70       8.525   9.268 -10.074  1.00 90.08           H
ATOM    809 2HD1 ILE A  70       7.388  10.611 -10.346  1.00 90.08           H
ATOM    810 3HD1 ILE A  70       6.793   9.052  -9.726  1.00 90.08           H
ATOM    811  HN  ILE A  70       9.158   7.398 -13.068  1.00 90.08           H
ATOM    812  N   LEU A  71      10.434   9.474 -15.126  1.00 84.35           N
ATOM    813  CA  LEU A  71      11.351  10.142 -16.034  1.00 84.35           C
ATOM    814  C   LEU A  71      11.006   9.757 -17.474  1.00 84.35           C
ATOM    815  O   LEU A  71      10.950  10.615 -18.354  1.00 84.35           O
ATOM    816  HA  LEU A  71      11.201  11.216 -15.919  1.00 84.35           H
ATOM    817  CB  LEU A  71      12.801   9.843 -15.648  1.00 84.35           C
ATOM    818 1HB  LEU A  71      12.885   8.779 -15.426  1.00 84.35           H
ATOM    819 2HB  LEU A  71      13.434  10.039 -16.513  1.00 84.35           H
ATOM    820  CG  LEU A  71      13.354  10.629 -14.458  1.00 84.35           C
ATOM    821  HG  LEU A  71      12.633  10.565 -13.642  1.00 84.35           H
ATOM    822  CD1 LEU A  71      14.662  10.015 -13.955  1.00 84.35           C
ATOM    823 1HD1 LEU A  71      14.483   8.987 -13.642  1.00 84.35           H
ATOM    824 2HD1 LEU A  71      15.401  10.028 -14.756  1.00 84.35           H
ATOM    825 3HD1 LEU A  71      15.033  10.594 -13.109  1.00 84.35           H
ATOM    826  CD2 LEU A  71      13.512  12.111 -14.805  1.00 84.35           C
ATOM    827 1HD2 LEU A  71      14.201  12.216 -15.643  1.00 84.35           H
ATOM    828 2HD2 LEU A  71      12.542  12.526 -15.078  1.00 84.35           H
ATOM    829 3HD2 LEU A  71      13.907  12.646 -13.942  1.00 84.35           H
ATOM    830  HN  LEU A  71      10.867   8.868 -14.459  1.00 84.35           H
ATOM    831  N   VAL A  72      10.785   8.465 -17.671  1.00 84.31           N
ATOM    832  CA  VAL A  72      10.582   7.936 -19.008  1.00 84.31           C
ATOM    833  C   VAL A  72       9.315   8.549 -19.608  1.00 84.31           C
ATOM    834  O   VAL A  72       9.302   8.938 -20.775  1.00 84.31           O
ATOM    835  HA  VAL A  72      11.437   8.235 -19.614  1.00 84.31           H
ATOM    836  CB  VAL A  72      10.543   6.407 -18.966  1.00 84.31           C
ATOM    837  HB  VAL A  72       9.779   6.111 -18.247  1.00 84.31           H
ATOM    838  CG1 VAL A  72      10.155   5.830 -20.329  1.00 84.31           C
ATOM    839 1HG1 VAL A  72       9.168   6.197 -20.611  1.00 84.31           H
ATOM    840 2HG1 VAL A  72      10.886   6.140 -21.076  1.00 84.31           H
ATOM    841 3HG1 VAL A  72      10.135   4.742 -20.270  1.00 84.31           H
ATOM    842  CG2 VAL A  72      11.881   5.838 -18.490  1.00 84.31           C
ATOM    843 1HG2 VAL A  72      12.672   6.148 -19.173  1.00 84.31           H
ATOM    844 2HG2 VAL A  72      12.099   6.210 -17.489  1.00 84.31           H
ATOM    845 3HG2 VAL A  72      11.826   4.749 -18.469  1.00 84.31           H
ATOM    846  HN  VAL A  72      10.743   7.787 -16.937  1.00 84.31           H
ATOM    847  N   TYR A  73       8.281   8.617 -18.783  1.00 84.29           N
ATOM    848  CA  TYR A  73       7.008   9.164 -19.222  1.00 84.29           C
ATOM    849  C   TYR A  73       7.124  10.663 -19.506  1.00 84.29           C
ATOM    850  O   TYR A  73       6.455  11.183 -20.397  1.00 84.29           O
ATOM    851  HA  TYR A  73       6.718   8.649 -20.138  1.00 84.29           H
ATOM    852  CB  TYR A  73       6.035   8.952 -18.060  1.00 84.29           C
ATOM    853 1HB  TYR A  73       6.597   8.938 -17.127  1.00 84.29           H
ATOM    854 2HB  TYR A  73       5.354   9.802 -18.010  1.00 84.29           H
ATOM    855  CG  TYR A  73       5.214   7.665 -18.164  1.00 84.29           C
ATOM    856  CD1 TYR A  73       4.366   7.471 -19.236  1.00 84.29           C
ATOM    857  HD1 TYR A  73       4.282   8.236 -20.009  1.00 84.29           H
ATOM    858  CD2 TYR A  73       5.321   6.698 -17.186  1.00 84.29           C
ATOM    859  HD2 TYR A  73       5.990   6.850 -16.339  1.00 84.29           H
ATOM    860  CE1 TYR A  73       3.594   6.260 -19.334  1.00 84.29           C
ATOM    861  HE1 TYR A  73       2.921   6.095 -20.175  1.00 84.29           H
ATOM    862  CE2 TYR A  73       4.548   5.486 -17.283  1.00 84.29           C
ATOM    863  HE2 TYR A  73       4.623   4.714 -16.517  1.00 84.29           H
ATOM    864  CZ  TYR A  73       3.723   5.328 -18.352  1.00 84.29           C
ATOM    865  OH  TYR A  73       2.993   4.184 -18.445  1.00 84.29           O
ATOM    866  HH  TYR A  73       2.545   4.135 -19.337  1.00 84.29           H
ATOM    867  HN  TYR A  73       8.302   8.307 -17.833  1.00 84.29           H
ATOM    868  N   TRP A  74       7.979  11.315 -18.732  1.00 73.21           N
ATOM    869  CA  TRP A  74       8.125  12.758 -18.827  1.00 73.21           C
ATOM    870  C   TRP A  74       8.773  13.079 -20.176  1.00 73.21           C
ATOM    871  O   TRP A  74       8.282  13.929 -20.917  1.00 73.21           O
ATOM    872  HA  TRP A  74       7.129  13.197 -18.778  1.00 73.21           H
ATOM    873  CB  TRP A  74       8.914  13.309 -17.638  1.00 73.21           C
ATOM    874 1HB  TRP A  74       8.480  12.922 -16.716  1.00 73.21           H
ATOM    875 2HB  TRP A  74       9.937  12.936 -17.690  1.00 73.21           H
ATOM    876  CG  TRP A  74       8.947  14.837 -17.568  1.00 73.21           C
ATOM    877  CD1 TRP A  74       7.912  15.680 -17.457  1.00 73.21           C
ATOM    878  HD1 TRP A  74       6.869  15.367 -17.402  1.00 73.21           H
ATOM    879  CD2 TRP A  74      10.122  15.674 -17.606  1.00 73.21           C
ATOM    880  NE1 TRP A  74       8.331  16.994 -17.423  1.00 73.21           N
ATOM    881  HE1 TRP A  74       7.745  17.801 -17.345  1.00 73.21           H
ATOM    882  CE2 TRP A  74       9.718  16.991 -17.516  1.00 73.21           C
ATOM    883  CE3 TRP A  74      11.481  15.331 -17.714  1.00 73.21           C
ATOM    884  HE3 TRP A  74      11.825  14.299 -17.786  1.00 73.21           H
ATOM    885  CZ2 TRP A  74      10.611  18.069 -17.525  1.00 73.21           C
ATOM    886  HZ2 TRP A  74      10.267  19.100 -17.453  1.00 73.21           H
ATOM    887  CZ3 TRP A  74      12.361  16.420 -17.721  1.00 73.21           C
ATOM    888  HZ3 TRP A  74      13.427  16.209 -17.803  1.00 73.21           H
ATOM    889  CH2 TRP A  74      11.970  17.751 -17.632  1.00 73.21           C
ATOM    890  HH2 TRP A  74      12.719  18.543 -17.644  1.00 73.21           H
ATOM    891  HN  TRP A  74       8.565  10.875 -18.051  1.00 73.21           H
ATOM    892  N   TYR A  75       9.866  12.383 -20.452  1.00 70.74           N
ATOM    893  CA  TYR A  75      10.724  12.748 -21.566  1.00 70.74           C
ATOM    894  C   TYR A  75      10.223  12.126 -22.871  1.00 70.74           C
ATOM    895  O   TYR A  75      10.243  12.770 -23.919  1.00 70.74           O
ATOM    896  HA  TYR A  75      10.708  13.834 -21.661  1.00 70.74           H
ATOM    897  CB  TYR A  75      12.105  12.177 -21.240  1.00 70.74           C
ATOM    898 1HB  TYR A  75      11.981  11.226 -20.723  1.00 70.74           H
ATOM    899 2HB  TYR A  75      12.630  11.967 -22.172  1.00 70.74           H
ATOM    900  CG  TYR A  75      12.972  13.099 -20.380  1.00 70.74           C
ATOM    901  CD1 TYR A  75      13.559  14.215 -20.941  1.00 70.74           C
ATOM    902  HD1 TYR A  75      13.404  14.440 -21.996  1.00 70.74           H
ATOM    903  CD2 TYR A  75      13.168  12.813 -19.044  1.00 70.74           C
ATOM    904  HD2 TYR A  75      12.706  11.931 -18.602  1.00 70.74           H
ATOM    905  CE1 TYR A  75      14.375  15.083 -20.132  1.00 70.74           C
ATOM    906  HE1 TYR A  75      14.844  15.968 -20.562  1.00 70.74           H
ATOM    907  CE2 TYR A  75      13.985  13.681 -18.235  1.00 70.74           C
ATOM    908  HE2 TYR A  75      14.148  13.467 -17.179  1.00 70.74           H
ATOM    909  CZ  TYR A  75      14.548  14.773 -18.819  1.00 70.74           C
ATOM    910  OH  TYR A  75      15.319  15.592 -18.055  1.00 70.74           O
ATOM    911  HH  TYR A  75      15.744  16.293 -18.627  1.00 70.74           H
ATOM    912  HN  TYR A  75      10.167  11.585 -19.931  1.00 70.74           H
ATOM    913  N   CYS A  76       9.785  10.880 -22.765  1.00 69.78           N
ATOM    914  CA  CYS A  76       9.660  10.028 -23.935  1.00 69.78           C
ATOM    915  C   CYS A  76       8.183   9.677 -24.119  1.00 69.78           C
ATOM    916  O   CYS A  76       7.558  10.095 -25.093  1.00 69.78           O
ATOM    917  HA  CYS A  76      10.030  10.605 -24.783  1.00 69.78           H
ATOM    918  CB  CYS A  76      10.534   8.777 -23.820  1.00 69.78           C
ATOM    919 1HB  CYS A  76      10.475   8.375 -22.809  1.00 69.78           H
ATOM    920 2HB  CYS A  76      10.166   8.003 -24.493  1.00 69.78           H
ATOM    921  SG  CYS A  76      12.270   9.187 -24.229  1.00 69.78           S
ATOM    922  HG  CYS A  76      12.759   8.951 -23.014  1.00 69.78           H
ATOM    923  HN  CYS A  76       9.517  10.453 -21.901  1.00 69.78           H
ATOM    924  N   THR A  77       7.666   8.912 -23.168  1.00 63.58           N
ATOM    925  CA  THR A  77       6.432   8.177 -23.387  1.00 63.58           C
ATOM    926  C   THR A  77       5.248   9.141 -23.489  1.00 63.58           C
ATOM    927  O   THR A  77       4.377   8.973 -24.341  1.00 63.58           O
ATOM    928  HA  THR A  77       6.505   7.658 -24.343  1.00 63.58           H
ATOM    929  CB  THR A  77       6.286   7.153 -22.260  1.00 63.58           C
ATOM    930  HB  THR A  77       6.030   7.642 -21.320  1.00 63.58           H
ATOM    931  OG1 THR A  77       7.524   6.447 -22.269  1.00 63.58           O
ATOM    932  HG1 THR A  77       7.645   5.980 -23.144  1.00 63.58           H
ATOM    933  CG2 THR A  77       5.243   6.079 -22.576  1.00 63.58           C
ATOM    934 1HG2 THR A  77       5.534   5.544 -23.480  1.00 63.58           H
ATOM    935 2HG2 THR A  77       4.272   6.550 -22.730  1.00 63.58           H
ATOM    936 3HG2 THR A  77       5.179   5.378 -21.744  1.00 63.58           H
ATOM    937  HN  THR A  77       8.076   8.790 -22.264  1.00 63.58           H
ATOM    938  N   ARG A  78       5.255  10.131 -22.608  1.00 59.47           N
ATOM    939  CA  ARG A  78       4.088  10.977 -22.424  1.00 59.47           C
ATOM    940  C   ARG A  78       2.834  10.118 -22.242  1.00 59.47           C
ATOM    941  O   ARG A  78       2.761   9.004 -22.757  1.00 59.47           O
ATOM    942  HA  ARG A  78       4.301  11.554 -21.524  1.00 59.47           H
ATOM    943  CB  ARG A  78       3.889  11.911 -23.619  1.00 59.47           C
ATOM    944 1HB  ARG A  78       3.780  11.323 -24.530  1.00 59.47           H
ATOM    945 2HB  ARG A  78       2.967  12.478 -23.493  1.00 59.47           H
ATOM    946  CG  ARG A  78       5.070  12.873 -23.765  1.00 59.47           C
ATOM    947 1HG  ARG A  78       5.266  13.362 -22.811  1.00 59.47           H
ATOM    948 2HG  ARG A  78       5.969  12.314 -24.027  1.00 59.47           H
ATOM    949  CD  ARG A  78       4.788  13.928 -24.837  1.00 59.47           C
ATOM    950 1HD  ARG A  78       4.637  13.446 -25.803  1.00 59.47           H
ATOM    951 2HD  ARG A  78       3.868  14.462 -24.600  1.00 59.47           H
ATOM    952  NE  ARG A  78       5.918  14.880 -24.919  1.00 59.47           N
ATOM    953  HE  ARG A  78       6.748  14.669 -24.402  1.00 59.47           H
ATOM    954  CZ  ARG A  78       5.899  16.007 -25.643  1.00 59.47           C
ATOM    955  NH1 ARG A  78       4.814  16.340 -26.355  1.00 59.47           N
ATOM    956 1HH1 ARG A  78       4.010  15.746 -26.349  1.00 59.47           H
ATOM    957 2HH1 ARG A  78       4.808  17.184 -26.893  1.00 59.47           H
ATOM    958  NH2 ARG A  78       6.982  16.797 -25.644  1.00 59.47           N
ATOM    959 1HH2 ARG A  78       6.984  17.642 -26.179  1.00 59.47           H
ATOM    960 2HH2 ARG A  78       7.788  16.541 -25.110  1.00 59.47           H
ATOM    961  HN  ARG A  78       6.038  10.359 -22.029  1.00 59.47           H
ATOM    962  N   VAL A  79       1.879  10.670 -21.508  1.00 75.68           N
ATOM    963  CA  VAL A  79       0.630   9.971 -21.257  1.00 75.68           C
ATOM    964  C   VAL A  79      -0.286  10.119 -22.474  1.00 75.68           C
ATOM    965  O   VAL A  79      -0.812  11.200 -22.731  1.00 75.68           O
ATOM    966  HA  VAL A  79       0.866   8.915 -21.122  1.00 75.68           H
ATOM    967  CB  VAL A  79      -0.006  10.485 -19.964  1.00 75.68           C
ATOM    968  HB  VAL A  79      -0.255  11.536 -20.107  1.00 75.68           H
ATOM    969  CG1 VAL A  79      -1.302   9.733 -19.654  1.00 75.68           C
ATOM    970 1HG1 VAL A  79      -2.009   9.875 -20.472  1.00 75.68           H
ATOM    971 2HG1 VAL A  79      -1.087   8.670 -19.540  1.00 75.68           H
ATOM    972 3HG1 VAL A  79      -1.733  10.118 -18.730  1.00 75.68           H
ATOM    973  CG2 VAL A  79       0.976  10.389 -18.794  1.00 75.68           C
ATOM    974 1HG2 VAL A  79       1.270   9.350 -18.650  1.00 75.68           H
ATOM    975 2HG2 VAL A  79       1.860  10.990 -19.012  1.00 75.68           H
ATOM    976 3HG2 VAL A  79       0.498  10.761 -17.888  1.00 75.68           H
ATOM    977  HN  VAL A  79       1.948  11.576 -21.090  1.00 75.68           H
ATOM    978  N   LYS A  80      -0.448   9.016 -23.190  1.00 67.81           N
ATOM    979  CA  LYS A  80      -1.220   9.029 -24.421  1.00 67.81           C
ATOM    980  C   LYS A  80      -2.483   8.186 -24.234  1.00 67.81           C
ATOM    981  O   LYS A  80      -3.452   8.342 -24.976  1.00 67.81           O
ATOM    982  HA  LYS A  80      -1.518  10.061 -24.608  1.00 67.81           H
ATOM    983  CB  LYS A  80      -0.354   8.587 -25.602  1.00 67.81           C
ATOM    984 1HB  LYS A  80       0.089   7.614 -25.389  1.00 67.81           H
ATOM    985 2HB  LYS A  80      -0.976   8.466 -26.488  1.00 67.81           H
ATOM    986  CG  LYS A  80       0.752   9.606 -25.883  1.00 67.81           C
ATOM    987 1HG  LYS A  80       0.316  10.598 -25.998  1.00 67.81           H
ATOM    988 2HG  LYS A  80       1.433   9.654 -25.032  1.00 67.81           H
ATOM    989  CD  LYS A  80       1.531   9.235 -27.146  1.00 67.81           C
ATOM    990 1HD  LYS A  80       1.952   8.236 -27.038  1.00 67.81           H
ATOM    991 2HD  LYS A  80       0.854   9.206 -28.000  1.00 67.81           H
ATOM    992  CE  LYS A  80       2.653  10.241 -27.413  1.00 67.81           C
ATOM    993 1HE  LYS A  80       2.244  11.250 -27.452  1.00 67.81           H
ATOM    994 2HE  LYS A  80       3.371  10.220 -26.594  1.00 67.81           H
ATOM    995  NZ  LYS A  80       3.337   9.927 -28.688  1.00 67.81           N
ATOM    996 1HZ  LYS A  80       4.083  10.596 -28.844  1.00 67.81           H
ATOM    997 2HZ  LYS A  80       3.726   8.992 -28.642  1.00 67.81           H
ATOM    998 3HZ  LYS A  80       2.671   9.979 -29.451  1.00 67.81           H
ATOM    999  HN  LYS A  80      -0.063   8.127 -22.942  1.00 67.81           H
ATOM   1000  N   THR A  81      -2.431   7.312 -23.240  1.00 79.33           N
ATOM   1001  CA  THR A  81      -3.491   6.337 -23.045  1.00 79.33           C
ATOM   1002  C   THR A  81      -3.989   6.373 -21.599  1.00 79.33           C
ATOM   1003  O   THR A  81      -3.342   6.955 -20.730  1.00 79.33           O
ATOM   1004  HA  THR A  81      -4.333   6.613 -23.680  1.00 79.33           H
ATOM   1005  CB  THR A  81      -2.957   4.967 -23.470  1.00 79.33           C
ATOM   1006  HB  THR A  81      -3.765   4.239 -23.539  1.00 79.33           H
ATOM   1007  OG1 THR A  81      -1.946   4.675 -22.510  1.00 79.33           O
ATOM   1008  HG1 THR A  81      -1.076   5.076 -22.797  1.00 79.33           H
ATOM   1009  CG2 THR A  81      -2.203   5.020 -24.801  1.00 79.33           C
ATOM   1010 1HG2 THR A  81      -1.354   5.698 -24.711  1.00 79.33           H
ATOM   1011 2HG2 THR A  81      -2.872   5.377 -25.584  1.00 79.33           H
ATOM   1012 3HG2 THR A  81      -1.846   4.022 -25.055  1.00 79.33           H
ATOM   1013  HN  THR A  81      -1.685   7.263 -22.577  1.00 79.33           H
ATOM   1014  N   MET A  82      -5.135   5.744 -21.386  1.00 80.87           N
ATOM   1015  CA  MET A  82      -5.672   5.601 -20.043  1.00 80.87           C
ATOM   1016  C   MET A  82      -4.709   4.818 -19.148  1.00 80.87           C
ATOM   1017  O   MET A  82      -4.521   5.163 -17.983  1.00 80.87           O
ATOM   1018  HA  MET A  82      -5.788   6.616 -19.664  1.00 80.87           H
ATOM   1019  CB  MET A  82      -7.017   4.873 -20.106  1.00 80.87           C
ATOM   1020 1HB  MET A  82      -7.657   5.348 -20.849  1.00 80.87           H
ATOM   1021 2HB  MET A  82      -6.862   3.844 -20.430  1.00 80.87           H
ATOM   1022  CG  MET A  82      -7.711   4.885 -18.742  1.00 80.87           C
ATOM   1023 1HG  MET A  82      -7.117   4.329 -18.018  1.00 80.87           H
ATOM   1024 2HG  MET A  82      -7.787   5.908 -18.373  1.00 80.87           H
ATOM   1025  SD  MET A  82      -9.338   4.164 -18.879  1.00 80.87           S
ATOM   1026  CE  MET A  82     -10.079   4.786 -17.379  1.00 80.87           C
ATOM   1027 1HE  MET A  82      -9.510   4.434 -16.519  1.00 80.87           H
ATOM   1028 2HE  MET A  82     -10.075   5.876 -17.397  1.00 80.87           H
ATOM   1029 3HE  MET A  82     -11.106   4.428 -17.306  1.00 80.87           H
ATOM   1030  HN  MET A  82      -5.693   5.337 -22.110  1.00 80.87           H
ATOM   1031  N   THR A  83      -4.124   3.780 -19.728  1.00 82.44           N
ATOM   1032  CA  THR A  83      -3.175   2.954 -19.001  1.00 82.44           C
ATOM   1033  C   THR A  83      -1.998   3.800 -18.511  1.00 82.44           C
ATOM   1034  O   THR A  83      -1.573   3.673 -17.364  1.00 82.44           O
ATOM   1035  HA  THR A  83      -3.673   2.556 -18.116  1.00 82.44           H
ATOM   1036  CB  THR A  83      -2.756   1.800 -19.914  1.00 82.44           C
ATOM   1037  HB  THR A  83      -2.010   2.128 -20.638  1.00 82.44           H
ATOM   1038  OG1 THR A  83      -3.984   1.331 -20.466  1.00 82.44           O
ATOM   1039  HG1 THR A  83      -4.380   0.630 -19.873  1.00 82.44           H
ATOM   1040  CG2 THR A  83      -2.217   0.601 -19.132  1.00 82.44           C
ATOM   1041 1HG2 THR A  83      -2.988   0.231 -18.456  1.00 82.44           H
ATOM   1042 2HG2 THR A  83      -1.344   0.906 -18.555  1.00 82.44           H
ATOM   1043 3HG2 THR A  83      -1.934  -0.189 -19.828  1.00 82.44           H
ATOM   1044  HN  THR A  83      -4.289   3.502 -20.674  1.00 82.44           H
ATOM   1045  N   ASP A  84      -1.504   4.644 -19.405  1.00 84.86           N
ATOM   1046  CA  ASP A  84      -0.348   5.468 -19.098  1.00 84.86           C
ATOM   1047  C   ASP A  84      -0.669   6.364 -17.900  1.00 84.86           C
ATOM   1048  O   ASP A  84       0.189   6.602 -17.051  1.00 84.86           O
ATOM   1049  HA  ASP A  84       0.458   4.764 -18.888  1.00 84.86           H
ATOM   1050  CB  ASP A  84       0.015   6.370 -20.279  1.00 84.86           C
ATOM   1051 1HB  ASP A  84      -0.822   7.029 -20.509  1.00 84.86           H
ATOM   1052 2HB  ASP A  84       0.858   7.007 -20.009  1.00 84.86           H
ATOM   1053  CG  ASP A  84       0.372   5.539 -21.514  1.00 84.86           C
ATOM   1054  OD1 ASP A  84       1.005   4.479 -21.321  1.00 84.86           O
ATOM   1055  OD2 ASP A  84       0.002   5.984 -22.622  1.00 84.86           O
ATOM   1056  HN  ASP A  84      -1.880   4.769 -20.323  1.00 84.86           H
ATOM   1057  N   MET A  85      -1.907   6.836 -17.870  1.00 87.79           N
ATOM   1058  CA  MET A  85      -2.337   7.740 -16.817  1.00 87.79           C
ATOM   1059  C   MET A  85      -2.249   7.066 -15.446  1.00 87.79           C
ATOM   1060  O   MET A  85      -1.695   7.635 -14.506  1.00 87.79           O
ATOM   1061  HA  MET A  85      -1.652   8.586 -16.859  1.00 87.79           H
ATOM   1062  CB  MET A  85      -3.780   8.178 -17.078  1.00 87.79           C
ATOM   1063 1HB  MET A  85      -3.859   8.602 -18.080  1.00 87.79           H
ATOM   1064 2HB  MET A  85      -4.439   7.310 -17.046  1.00 87.79           H
ATOM   1065  CG  MET A  85      -4.235   9.209 -16.044  1.00 87.79           C
ATOM   1066 1HG  MET A  85      -5.277   9.477 -16.220  1.00 87.79           H
ATOM   1067 2HG  MET A  85      -4.180   8.782 -15.043  1.00 87.79           H
ATOM   1068  SD  MET A  85      -3.208  10.666 -16.142  1.00 87.79           S
ATOM   1069  CE  MET A  85      -3.737  11.313 -17.719  1.00 87.79           C
ATOM   1070 1HE  MET A  85      -3.538  10.578 -18.499  1.00 87.79           H
ATOM   1071 2HE  MET A  85      -4.806  11.526 -17.684  1.00 87.79           H
ATOM   1072 3HE  MET A  85      -3.191  12.231 -17.937  1.00 87.79           H
ATOM   1073  HN  MET A  85      -2.608   6.611 -18.547  1.00 87.79           H
ATOM   1074  N   PHE A  86      -2.802   5.865 -15.375  1.00 91.53           N
ATOM   1075  CA  PHE A  86      -2.843   5.132 -14.121  1.00 91.53           C
ATOM   1076  C   PHE A  86      -1.439   4.704 -13.691  1.00 91.53           C
ATOM   1077  O   PHE A  86      -1.114   4.732 -12.505  1.00 91.53           O
ATOM   1078  HA  PHE A  86      -3.264   5.800 -13.370  1.00 91.53           H
ATOM   1079  CB  PHE A  86      -3.694   3.883 -14.360  1.00 91.53           C
ATOM   1080 1HB  PHE A  86      -3.312   3.358 -15.236  1.00 91.53           H
ATOM   1081 2HB  PHE A  86      -3.580   3.210 -13.510  1.00 91.53           H
ATOM   1082  CG  PHE A  86      -5.182   4.174 -14.567  1.00 91.53           C
ATOM   1083  CD1 PHE A  86      -5.803   5.115 -13.807  1.00 91.53           C
ATOM   1084  HD1 PHE A  86      -5.241   5.662 -13.050  1.00 91.53           H
ATOM   1085  CD2 PHE A  86      -5.883   3.491 -15.511  1.00 91.53           C
ATOM   1086  HD2 PHE A  86      -5.385   2.737 -16.121  1.00 91.53           H
ATOM   1087  CE1 PHE A  86      -7.184   5.384 -13.998  1.00 91.53           C
ATOM   1088  HE1 PHE A  86      -7.682   6.138 -13.389  1.00 91.53           H
ATOM   1089  CE2 PHE A  86      -7.264   3.761 -15.703  1.00 91.53           C
ATOM   1090  HE2 PHE A  86      -7.826   3.213 -16.460  1.00 91.53           H
ATOM   1091  CZ  PHE A  86      -7.885   4.702 -14.943  1.00 91.53           C
ATOM   1092  HZ  PHE A  86      -8.945   4.909 -15.090  1.00 91.53           H
ATOM   1093  HN  PHE A  86      -3.217   5.394 -16.154  1.00 91.53           H
ATOM   1094  N   LEU A  87      -0.644   4.316 -14.678  1.00 88.90           N
ATOM   1095  CA  LEU A  87       0.691   3.811 -14.409  1.00 88.90           C
ATOM   1096  C   LEU A  87       1.555   4.941 -13.846  1.00 88.90           C
ATOM   1097  O   LEU A  87       2.385   4.715 -12.967  1.00 88.90           O
ATOM   1098  HA  LEU A  87       0.600   3.035 -13.649  1.00 88.90           H
ATOM   1099  CB  LEU A  87       1.277   3.153 -15.660  1.00 88.90           C
ATOM   1100 1HB  LEU A  87       1.183   3.851 -16.491  1.00 88.90           H
ATOM   1101 2HB  LEU A  87       2.343   2.993 -15.497  1.00 88.90           H
ATOM   1102  CG  LEU A  87       0.648   1.822 -16.074  1.00 88.90           C
ATOM   1103  HG  LEU A  87      -0.418   1.983 -16.235  1.00 88.90           H
ATOM   1104  CD1 LEU A  87       1.234   1.327 -17.398  1.00 88.90           C
ATOM   1105 1HD1 LEU A  87       1.041   2.063 -18.179  1.00 88.90           H
ATOM   1106 2HD1 LEU A  87       2.309   1.186 -17.289  1.00 88.90           H
ATOM   1107 3HD1 LEU A  87       0.769   0.379 -17.669  1.00 88.90           H
ATOM   1108  CD2 LEU A  87       0.785   0.780 -14.962  1.00 88.90           C
ATOM   1109 1HD2 LEU A  87       1.841   0.616 -14.746  1.00 88.90           H
ATOM   1110 2HD2 LEU A  87       0.282   1.140 -14.064  1.00 88.90           H
ATOM   1111 3HD2 LEU A  87       0.329  -0.156 -15.283  1.00 88.90           H
ATOM   1112  HN  LEU A  87      -0.900   4.343 -15.644  1.00 88.90           H
ATOM   1113  N   LEU A  88       1.332   6.135 -14.377  1.00 91.38           N
ATOM   1114  CA  LEU A  88       2.077   7.302 -13.937  1.00 91.38           C
ATOM   1115  C   LEU A  88       1.698   7.628 -12.491  1.00 91.38           C
ATOM   1116  O   LEU A  88       2.569   7.832 -11.648  1.00 91.38           O
ATOM   1117  HA  LEU A  88       3.136   7.043 -13.966  1.00 91.38           H
ATOM   1118  CB  LEU A  88       1.869   8.468 -14.905  1.00 91.38           C
ATOM   1119 1HB  LEU A  88       2.228   8.165 -15.889  1.00 91.38           H
ATOM   1120 2HB  LEU A  88       0.798   8.649 -14.999  1.00 91.38           H
ATOM   1121  CG  LEU A  88       2.550   9.784 -14.526  1.00 91.38           C
ATOM   1122  HG  LEU A  88       2.206  10.073 -13.533  1.00 91.38           H
ATOM   1123  CD1 LEU A  88       4.068   9.613 -14.447  1.00 91.38           C
ATOM   1124 1HD1 LEU A  88       4.310   8.864 -13.692  1.00 91.38           H
ATOM   1125 2HD1 LEU A  88       4.449   9.288 -15.415  1.00 91.38           H
ATOM   1126 3HD1 LEU A  88       4.528  10.563 -14.176  1.00 91.38           H
ATOM   1127  CD2 LEU A  88       2.149  10.905 -15.488  1.00 91.38           C
ATOM   1128 1HD2 LEU A  88       2.446  10.637 -16.502  1.00 91.38           H
ATOM   1129 2HD2 LEU A  88       1.069  11.047 -15.450  1.00 91.38           H
ATOM   1130 3HD2 LEU A  88       2.648  11.829 -15.195  1.00 91.38           H
ATOM   1131  HN  LEU A  88       0.657   6.310 -15.094  1.00 91.38           H
ATOM   1132  N   ASN A  89       0.396   7.667 -12.249  1.00 92.45           N
ATOM   1133  CA  ASN A  89      -0.111   8.041 -10.940  1.00 92.45           C
ATOM   1134  C   ASN A  89       0.306   6.984  -9.915  1.00 92.45           C
ATOM   1135  O   ASN A  89       0.557   7.305  -8.754  1.00 92.45           O
ATOM   1136  HA  ASN A  89       0.324   9.018 -10.732  1.00 92.45           H
ATOM   1137  CB  ASN A  89      -1.639   8.118 -10.942  1.00 92.45           C
ATOM   1138 1HB  ASN A  89      -2.048   7.302 -11.538  1.00 92.45           H
ATOM   1139 2HB  ASN A  89      -2.015   7.991  -9.927  1.00 92.45           H
ATOM   1140  CG  ASN A  89      -2.119   9.458 -11.505  1.00 92.45           C
ATOM   1141  OD1 ASN A  89      -2.293  10.433 -10.793  1.00 92.45           O
ATOM   1142  ND2 ASN A  89      -2.323   9.450 -12.819  1.00 92.45           N
ATOM   1143 1HD2 ASN A  89      -2.161   8.616 -13.346  1.00 92.45           H
ATOM   1144 2HD2 ASN A  89      -2.638  10.279 -13.281  1.00 92.45           H
ATOM   1145  HN  ASN A  89      -0.306   7.449 -12.927  1.00 92.45           H
ATOM   1146  N   LEU A  90       0.368   5.745 -10.381  1.00 93.43           N
ATOM   1147  CA  LEU A  90       0.784   4.645  -9.528  1.00 93.43           C
ATOM   1148  C   LEU A  90       2.228   4.873  -9.076  1.00 93.43           C
ATOM   1149  O   LEU A  90       2.546   4.713  -7.899  1.00 93.43           O
ATOM   1150  HA  LEU A  90       0.141   4.653  -8.648  1.00 93.43           H
ATOM   1151  CB  LEU A  90       0.566   3.306 -10.236  1.00 93.43           C
ATOM   1152 1HB  LEU A  90      -0.491   3.220 -10.490  1.00 93.43           H
ATOM   1153 2HB  LEU A  90       1.119   3.320 -11.176  1.00 93.43           H
ATOM   1154  CG  LEU A  90       0.977   2.058  -9.453  1.00 93.43           C
ATOM   1155  HG  LEU A  90       2.026   2.160  -9.174  1.00 93.43           H
ATOM   1156  CD1 LEU A  90       0.174   1.935  -8.156  1.00 93.43           C
ATOM   1157 1HD1 LEU A  90       0.352   2.813  -7.535  1.00 93.43           H
ATOM   1158 2HD1 LEU A  90      -0.888   1.866  -8.392  1.00 93.43           H
ATOM   1159 3HD1 LEU A  90       0.486   1.040  -7.619  1.00 93.43           H
ATOM   1160  CD2 LEU A  90       0.860   0.803 -10.321  1.00 93.43           C
ATOM   1161 1HD2 LEU A  90      -0.172   0.684 -10.651  1.00 93.43           H
ATOM   1162 2HD2 LEU A  90       1.511   0.901 -11.190  1.00 93.43           H
ATOM   1163 3HD2 LEU A  90       1.158  -0.069  -9.739  1.00 93.43           H
ATOM   1164  HN  LEU A  90       0.141   5.490 -11.321  1.00 93.43           H
ATOM   1165  N   ALA A  91       3.063   5.242 -10.036  1.00 94.43           N
ATOM   1166  CA  ALA A  91       4.478   5.435  -9.763  1.00 94.43           C
ATOM   1167  C   ALA A  91       4.650   6.599  -8.785  1.00 94.43           C
ATOM   1168  O   ALA A  91       5.517   6.558  -7.913  1.00 94.43           O
ATOM   1169  HA  ALA A  91       4.854   4.523  -9.300  1.00 94.43           H
ATOM   1170  CB  ALA A  91       5.225   5.664 -11.079  1.00 94.43           C
ATOM   1171 1HB  ALA A  91       5.094   4.797 -11.726  1.00 94.43           H
ATOM   1172 2HB  ALA A  91       4.826   6.550 -11.574  1.00 94.43           H
ATOM   1173 3HB  ALA A  91       6.285   5.809 -10.874  1.00 94.43           H
ATOM   1174  HN  ALA A  91       2.789   5.409 -10.983  1.00 94.43           H
ATOM   1175  N   ILE A  92       3.811   7.609  -8.962  1.00 93.31           N
ATOM   1176  CA  ILE A  92       3.845   8.772  -8.092  1.00 93.31           C
ATOM   1177  C   ILE A  92       3.465   8.351  -6.671  1.00 93.31           C
ATOM   1178  O   ILE A  92       4.135   8.724  -5.709  1.00 93.31           O
ATOM   1179  HA  ILE A  92       4.871   9.141  -8.080  1.00 93.31           H
ATOM   1180  CB  ILE A  92       2.968   9.890  -8.658  1.00 93.31           C
ATOM   1181  HB  ILE A  92       1.995   9.468  -8.906  1.00 93.31           H
ATOM   1182  CG1 ILE A  92       3.562  10.451  -9.952  1.00 93.31           C
ATOM   1183 1HG1 ILE A  92       4.454  11.034  -9.724  1.00 93.31           H
ATOM   1184 2HG1 ILE A  92       3.874   9.631 -10.598  1.00 93.31           H
ATOM   1185  CG2 ILE A  92       2.733  10.984  -7.614  1.00 93.31           C
ATOM   1186 1HG2 ILE A  92       2.235  10.555  -6.744  1.00 93.31           H
ATOM   1187 2HG2 ILE A  92       3.690  11.409  -7.311  1.00 93.31           H
ATOM   1188 3HG2 ILE A  92       2.107  11.766  -8.042  1.00 93.31           H
ATOM   1189  CD1 ILE A  92       2.546  11.328 -10.686  1.00 93.31           C
ATOM   1190 1HD1 ILE A  92       1.665  10.735 -10.933  1.00 93.31           H
ATOM   1191 2HD1 ILE A  92       2.254  12.161 -10.045  1.00 93.31           H
ATOM   1192 3HD1 ILE A  92       2.993  11.714 -11.602  1.00 93.31           H
ATOM   1193  HN  ILE A  92       3.119   7.640  -9.683  1.00 93.31           H
ATOM   1194  N   ALA A  93       2.391   7.580  -6.583  1.00 95.33           N
ATOM   1195  CA  ALA A  93       1.854   7.188  -5.291  1.00 95.33           C
ATOM   1196  C   ALA A  93       2.899   6.360  -4.540  1.00 95.33           C
ATOM   1197  O   ALA A  93       3.127   6.574  -3.350  1.00 95.33           O
ATOM   1198  HA  ALA A  93       1.650   8.098  -4.727  1.00 95.33           H
ATOM   1199  CB  ALA A  93       0.542   6.427  -5.493  1.00 95.33           C
ATOM   1200 1HB  ALA A  93      -0.175   7.069  -6.004  1.00 95.33           H
ATOM   1201 2HB  ALA A  93       0.727   5.537  -6.094  1.00 95.33           H
ATOM   1202 3HB  ALA A  93       0.140   6.133  -4.523  1.00 95.33           H
ATOM   1203  HN  ALA A  93       1.891   7.226  -7.374  1.00 95.33           H
ATOM   1204  N   ASP A  94       3.506   5.433  -5.266  1.00 91.92           N
ATOM   1205  CA  ASP A  94       4.511   4.562  -4.679  1.00 91.92           C
ATOM   1206  C   ASP A  94       5.658   5.413  -4.130  1.00 91.92           C
ATOM   1207  O   ASP A  94       6.137   5.174  -3.022  1.00 91.92           O
ATOM   1208  HA  ASP A  94       3.990   4.010  -3.897  1.00 91.92           H
ATOM   1209  CB  ASP A  94       5.089   3.606  -5.724  1.00 91.92           C
ATOM   1210 1HB  ASP A  94       5.223   4.132  -6.670  1.00 91.92           H
ATOM   1211 2HB  ASP A  94       6.075   3.267  -5.406  1.00 91.92           H
ATOM   1212  CG  ASP A  94       4.171   2.400  -5.931  1.00 91.92           C
ATOM   1213  OD1 ASP A  94       3.520   2.006  -4.940  1.00 91.92           O
ATOM   1214  OD2 ASP A  94       4.142   1.899  -7.076  1.00 91.92           O
ATOM   1215  HN  ASP A  94       3.321   5.272  -6.235  1.00 91.92           H
ATOM   1216  N   LEU A  95       6.066   6.387  -4.930  1.00 91.97           N
ATOM   1217  CA  LEU A  95       7.218   7.204  -4.588  1.00 91.97           C
ATOM   1218  C   LEU A  95       6.922   7.981  -3.303  1.00 91.97           C
ATOM   1219  O   LEU A  95       7.780   8.088  -2.428  1.00 91.97           O
ATOM   1220  HA  LEU A  95       8.052   6.529  -4.399  1.00 91.97           H
ATOM   1221  CB  LEU A  95       7.613   8.094  -5.768  1.00 91.97           C
ATOM   1222 1HB  LEU A  95       7.690   7.470  -6.658  1.00 91.97           H
ATOM   1223 2HB  LEU A  95       6.807   8.806  -5.946  1.00 91.97           H
ATOM   1224  CG  LEU A  95       8.920   8.874  -5.611  1.00 91.97           C
ATOM   1225  HG  LEU A  95       8.877   9.426  -4.672  1.00 91.97           H
ATOM   1226  CD1 LEU A  95      10.117   7.926  -5.525  1.00 91.97           C
ATOM   1227 1HD1 LEU A  95       9.998   7.267  -4.665  1.00 91.97           H
ATOM   1228 2HD1 LEU A  95      10.174   7.329  -6.435  1.00 91.97           H
ATOM   1229 3HD1 LEU A  95      11.033   8.507  -5.414  1.00 91.97           H
ATOM   1230  CD2 LEU A  95       9.082   9.903  -6.732  1.00 91.97           C
ATOM   1231 1HD2 LEU A  95       9.093   9.392  -7.695  1.00 91.97           H
ATOM   1232 2HD2 LEU A  95       8.249  10.606  -6.704  1.00 91.97           H
ATOM   1233 3HD2 LEU A  95      10.019  10.443  -6.596  1.00 91.97           H
ATOM   1234  HN  LEU A  95       5.625   6.620  -5.797  1.00 91.97           H
ATOM   1235  N   LEU A  96       5.706   8.502  -3.231  1.00 91.28           N
ATOM   1236  CA  LEU A  96       5.303   9.305  -2.089  1.00 91.28           C
ATOM   1237  C   LEU A  96       5.335   8.441  -0.827  1.00 91.28           C
ATOM   1238  O   LEU A  96       5.719   8.912   0.242  1.00 91.28           O
ATOM   1239  HA  LEU A  96       6.035  10.105  -1.978  1.00 91.28           H
ATOM   1240  CB  LEU A  96       3.947   9.964  -2.350  1.00 91.28           C
ATOM   1241 1HB  LEU A  96       3.254   9.198  -2.697  1.00 91.28           H
ATOM   1242 2HB  LEU A  96       3.560  10.339  -1.402  1.00 91.28           H
ATOM   1243  CG  LEU A  96       3.943  11.112  -3.361  1.00 91.28           C
ATOM   1244  HG  LEU A  96       4.367  10.746  -4.296  1.00 91.28           H
ATOM   1245  CD1 LEU A  96       2.515  11.572  -3.662  1.00 91.28           C
ATOM   1246 1HD1 LEU A  96       1.945  10.740  -4.076  1.00 91.28           H
ATOM   1247 2HD1 LEU A  96       2.041  11.914  -2.742  1.00 91.28           H
ATOM   1248 3HD1 LEU A  96       2.541  12.388  -4.384  1.00 91.28           H
ATOM   1249  CD2 LEU A  96       4.828  12.266  -2.884  1.00 91.28           C
ATOM   1250 1HD2 LEU A  96       4.455  12.639  -1.930  1.00 91.28           H
ATOM   1251 2HD2 LEU A  96       5.851  11.912  -2.762  1.00 91.28           H
ATOM   1252 3HD2 LEU A  96       4.806  13.069  -3.621  1.00 91.28           H
ATOM   1253  HN  LEU A  96       5.005   8.383  -3.933  1.00 91.28           H
ATOM   1254  N   PHE A  97       4.925   7.192  -0.993  1.00 92.96           N
ATOM   1255  CA  PHE A  97       4.948   6.244   0.108  1.00 92.96           C
ATOM   1256  C   PHE A  97       6.378   6.000   0.592  1.00 92.96           C
ATOM   1257  O   PHE A  97       6.644   6.024   1.793  1.00 92.96           O
ATOM   1258  HA  PHE A  97       4.361   6.676   0.919  1.00 92.96           H
ATOM   1259  CB  PHE A  97       4.369   4.930  -0.420  1.00 92.96           C
ATOM   1260 1HB  PHE A  97       3.284   5.017  -0.472  1.00 92.96           H
ATOM   1261 2HB  PHE A  97       4.725   4.772  -1.438  1.00 92.96           H
ATOM   1262  CG  PHE A  97       4.728   3.707   0.426  1.00 92.96           C
ATOM   1263  CD1 PHE A  97       5.598   2.779  -0.055  1.00 92.96           C
ATOM   1264  HD1 PHE A  97       6.039   2.906  -1.044  1.00 92.96           H
ATOM   1265  CD2 PHE A  97       4.178   3.549   1.660  1.00 92.96           C
ATOM   1266  HD2 PHE A  97       3.481   4.293   2.045  1.00 92.96           H
ATOM   1267  CE1 PHE A  97       5.931   1.644   0.730  1.00 92.96           C
ATOM   1268  HE1 PHE A  97       6.628   0.899   0.344  1.00 92.96           H
ATOM   1269  CE2 PHE A  97       4.512   2.413   2.445  1.00 92.96           C
ATOM   1270  HE2 PHE A  97       4.071   2.286   3.434  1.00 92.96           H
ATOM   1271  CZ  PHE A  97       5.381   1.485   1.964  1.00 92.96           C
ATOM   1272  HZ  PHE A  97       5.637   0.614   2.567  1.00 92.96           H
ATOM   1273  HN  PHE A  97       4.582   6.826  -1.858  1.00 92.96           H
ATOM   1274  N   LEU A  98       7.263   5.771  -0.368  1.00 94.88           N
ATOM   1275  CA  LEU A  98       8.608   5.320  -0.054  1.00 94.88           C
ATOM   1276  C   LEU A  98       9.321   6.391   0.773  1.00 94.88           C
ATOM   1277  O   LEU A  98      10.150   6.073   1.624  1.00 94.88           O
ATOM   1278  HA  LEU A  98       8.517   4.419   0.552  1.00 94.88           H
ATOM   1279  CB  LEU A  98       9.354   4.931  -1.332  1.00 94.88           C
ATOM   1280 1HB  LEU A  98       9.281   5.759  -2.038  1.00 94.88           H
ATOM   1281 2HB  LEU A  98      10.410   4.811  -1.090  1.00 94.88           H
ATOM   1282  CG  LEU A  98       8.871   3.658  -2.031  1.00 94.88           C
ATOM   1283  HG  LEU A  98       7.781   3.673  -2.051  1.00 94.88           H
ATOM   1284  CD1 LEU A  98       9.350   3.614  -3.483  1.00 94.88           C
ATOM   1285 1HD1 LEU A  98       8.959   4.478  -4.021  1.00 94.88           H
ATOM   1286 2HD1 LEU A  98      10.440   3.634  -3.507  1.00 94.88           H
ATOM   1287 3HD1 LEU A  98       8.993   2.700  -3.956  1.00 94.88           H
ATOM   1288  CD2 LEU A  98       9.292   2.412  -1.250  1.00 94.88           C
ATOM   1289 1HD2 LEU A  98      10.379   2.379  -1.176  1.00 94.88           H
ATOM   1290 2HD2 LEU A  98       8.861   2.446  -0.250  1.00 94.88           H
ATOM   1291 3HD2 LEU A  98       8.936   1.521  -1.768  1.00 94.88           H
ATOM   1292  HN  LEU A  98       7.073   5.889  -1.343  1.00 94.88           H
ATOM   1293  N   VAL A  99       8.972   7.638   0.494  1.00 92.35           N
ATOM   1294  CA  VAL A  99       9.611   8.761   1.159  1.00 92.35           C
ATOM   1295  C   VAL A  99       9.338   8.679   2.662  1.00 92.35           C
ATOM   1296  O   VAL A  99      10.040   9.301   3.459  1.00 92.35           O
ATOM   1297  HA  VAL A  99      10.685   8.674   0.992  1.00 92.35           H
ATOM   1298  CB  VAL A  99       9.139  10.076   0.536  1.00 92.35           C
ATOM   1299  HB  VAL A  99       8.049  10.073   0.533  1.00 92.35           H
ATOM   1300  CG1 VAL A  99       9.604  11.274   1.367  1.00 92.35           C
ATOM   1301 1HG1 VAL A  99       9.195  11.198   2.375  1.00 92.35           H
ATOM   1302 2HG1 VAL A  99      10.692  11.282   1.417  1.00 92.35           H
ATOM   1303 3HG1 VAL A  99       9.254  12.196   0.902  1.00 92.35           H
ATOM   1304  CG2 VAL A  99       9.613  10.198  -0.913  1.00 92.35           C
ATOM   1305 1HG2 VAL A  99      10.702  10.168  -0.943  1.00 92.35           H
ATOM   1306 2HG2 VAL A  99       9.211   9.370  -1.498  1.00 92.35           H
ATOM   1307 3HG2 VAL A  99       9.263  11.141  -1.332  1.00 92.35           H
ATOM   1308  HN  VAL A  99       8.269   7.887  -0.172  1.00 92.35           H
ATOM   1309  N   THR A 100       8.317   7.908   3.005  1.00 92.25           N
ATOM   1310  CA  THR A 100       7.919   7.767   4.396  1.00 92.25           C
ATOM   1311  C   THR A 100       8.822   6.758   5.109  1.00 92.25           C
ATOM   1312  O   THR A 100       8.977   6.811   6.328  1.00 92.25           O
ATOM   1313  HA  THR A 100       8.059   8.727   4.892  1.00 92.25           H
ATOM   1314  CB  THR A 100       6.438   7.386   4.427  1.00 92.25           C
ATOM   1315  HB  THR A 100       6.018   7.540   5.421  1.00 92.25           H
ATOM   1316  OG1 THR A 100       6.415   6.043   3.951  1.00 92.25           O
ATOM   1317  HG1 THR A 100       5.538   5.616   4.173  1.00 92.25           H
ATOM   1318  CG2 THR A 100       5.612   8.160   3.399  1.00 92.25           C
ATOM   1319 1HG2 THR A 100       5.990   7.952   2.398  1.00 92.25           H
ATOM   1320 2HG2 THR A 100       5.688   9.229   3.601  1.00 92.25           H
ATOM   1321 3HG2 THR A 100       4.568   7.852   3.464  1.00 92.25           H
ATOM   1322  HN  THR A 100       7.767   7.386   2.353  1.00 92.25           H
ATOM   1323  N   LEU A 101       9.394   5.862   4.318  1.00 94.19           N
ATOM   1324  CA  LEU A 101      10.057   4.692   4.869  1.00 94.19           C
ATOM   1325  C   LEU A 101      11.267   5.138   5.692  1.00 94.19           C
ATOM   1326  O   LEU A 101      11.537   4.584   6.757  1.00 94.19           O
ATOM   1327  HA  LEU A 101       9.349   4.199   5.536  1.00 94.19           H
ATOM   1328  CB  LEU A 101      10.401   3.698   3.759  1.00 94.19           C
ATOM   1329 1HB  LEU A 101      10.972   4.223   2.993  1.00 94.19           H
ATOM   1330 2HB  LEU A 101      11.055   2.931   4.174  1.00 94.19           H
ATOM   1331  CG  LEU A 101       9.214   3.006   3.086  1.00 94.19           C
ATOM   1332  HG  LEU A 101       8.623   3.765   2.572  1.00 94.19           H
ATOM   1333  CD1 LEU A 101       9.688   2.009   2.027  1.00 94.19           C
ATOM   1334 1HD1 LEU A 101      10.265   2.534   1.266  1.00 94.19           H
ATOM   1335 2HD1 LEU A 101      10.314   1.250   2.498  1.00 94.19           H
ATOM   1336 3HD1 LEU A 101       8.824   1.531   1.565  1.00 94.19           H
ATOM   1337  CD2 LEU A 101       8.301   2.350   4.124  1.00 94.19           C
ATOM   1338 1HD2 LEU A 101       8.866   1.607   4.686  1.00 94.19           H
ATOM   1339 2HD2 LEU A 101       7.922   3.111   4.806  1.00 94.19           H
ATOM   1340 3HD2 LEU A 101       7.465   1.866   3.618  1.00 94.19           H
ATOM   1341  HN  LEU A 101       9.408   5.925   3.320  1.00 94.19           H
ATOM   1342  N   PRO A 102      12.015   6.144   5.218  1.00 95.61           N
ATOM   1343  CA  PRO A 102      13.200   6.609   5.941  1.00 95.61           C
ATOM   1344  C   PRO A 102      12.895   6.950   7.390  1.00 95.61           C
ATOM   1345  O   PRO A 102      13.662   6.604   8.288  1.00 95.61           O
ATOM   1346  HA  PRO A 102      13.947   5.816   5.986  1.00 95.61           H
ATOM   1347  CB  PRO A 102      13.647   7.841   5.150  1.00 95.61           C
ATOM   1348 1HB  PRO A 102      13.207   8.755   5.549  1.00 95.61           H
ATOM   1349 2HB  PRO A 102      14.729   7.968   5.184  1.00 95.61           H
ATOM   1350  CG  PRO A 102      13.157   7.549   3.737  1.00 95.61           C
ATOM   1351 1HG  PRO A 102      13.081   8.458   3.140  1.00 95.61           H
ATOM   1352 2HG  PRO A 102      13.838   6.887   3.201  1.00 95.61           H
ATOM   1353  CD  PRO A 102      11.801   6.905   3.973  1.00 95.61           C
ATOM   1354 1HD  PRO A 102      11.014   7.650   4.090  1.00 95.61           H
ATOM   1355 2HD  PRO A 102      11.507   6.263   3.143  1.00 95.61           H
ATOM   1356  N   PHE A 103      11.771   7.626   7.582  1.00 94.71           N
ATOM   1357  CA  PHE A 103      11.382   8.070   8.910  1.00 94.71           C
ATOM   1358  C   PHE A 103      11.052   6.879   9.811  1.00 94.71           C
ATOM   1359  O   PHE A 103      11.426   6.860  10.983  1.00 94.71           O
ATOM   1360  HA  PHE A 103      12.227   8.617   9.328  1.00 94.71           H
ATOM   1361  CB  PHE A 103      10.129   8.932   8.743  1.00 94.71           C
ATOM   1362 1HB  PHE A 103       9.368   8.352   8.222  1.00 94.71           H
ATOM   1363 2HB  PHE A 103       9.730   9.169   9.730  1.00 94.71           H
ATOM   1364  CG  PHE A 103      10.368  10.236   7.980  1.00 94.71           C
ATOM   1365  CD1 PHE A 103      10.772  11.351   8.647  1.00 94.71           C
ATOM   1366  HD1 PHE A 103      10.926  11.315   9.725  1.00 94.71           H
ATOM   1367  CD2 PHE A 103      10.176  10.281   6.634  1.00 94.71           C
ATOM   1368  HD2 PHE A 103       9.852   9.388   6.100  1.00 94.71           H
ATOM   1369  CE1 PHE A 103      10.993  12.561   7.938  1.00 94.71           C
ATOM   1370  HE1 PHE A 103      11.317  13.454   8.472  1.00 94.71           H
ATOM   1371  CE2 PHE A 103      10.398  11.492   5.925  1.00 94.71           C
ATOM   1372  HE2 PHE A 103      10.244  11.528   4.847  1.00 94.71           H
ATOM   1373  CZ  PHE A 103      10.802  12.606   6.592  1.00 94.71           C
ATOM   1374  HZ  PHE A 103      10.972  13.535   6.048  1.00 94.71           H
ATOM   1375  HN  PHE A 103      11.134   7.869   6.851  1.00 94.71           H
ATOM   1376  N   TRP A 104      10.354   5.914   9.231  1.00 88.43           N
ATOM   1377  CA  TRP A 104       9.936   4.740   9.977  1.00 88.43           C
ATOM   1378  C   TRP A 104      11.188   3.939  10.339  1.00 88.43           C
ATOM   1379  O   TRP A 104      11.239   3.298  11.388  1.00 88.43           O
ATOM   1380  HA  TRP A 104       9.437   5.081  10.884  1.00 88.43           H
ATOM   1381  CB  TRP A 104       8.912   3.923   9.187  1.00 88.43           C
ATOM   1382 1HB  TRP A 104       9.311   3.722   8.193  1.00 88.43           H
ATOM   1383 2HB  TRP A 104       8.776   2.958   9.676  1.00 88.43           H
ATOM   1384  CG  TRP A 104       7.549   4.603   9.045  1.00 88.43           C
ATOM   1385  CD1 TRP A 104       6.877   4.879   7.918  1.00 88.43           C
ATOM   1386  HD1 TRP A 104       7.236   4.641   6.917  1.00 88.43           H
ATOM   1387  CD2 TRP A 104       6.713   5.086  10.118  1.00 88.43           C
ATOM   1388  NE1 TRP A 104       5.675   5.501   8.185  1.00 88.43           N
ATOM   1389  HE1 TRP A 104       5.002   5.803   7.510  1.00 88.43           H
ATOM   1390  CE2 TRP A 104       5.572   5.631   9.565  1.00 88.43           C
ATOM   1391  CE3 TRP A 104       6.914   5.063  11.509  1.00 88.43           C
ATOM   1392  HE3 TRP A 104       7.806   4.638  11.970  1.00 88.43           H
ATOM   1393  CZ2 TRP A 104       4.543   6.194  10.330  1.00 88.43           C
ATOM   1394  HZ2 TRP A 104       3.651   6.619   9.870  1.00 88.43           H
ATOM   1395  CZ3 TRP A 104       5.877   5.629  12.260  1.00 88.43           C
ATOM   1396  HZ3 TRP A 104       5.983   5.637  13.345  1.00 88.43           H
ATOM   1397  CH2 TRP A 104       4.722   6.182  11.719  1.00 88.43           C
ATOM   1398  HH2 TRP A 104       3.959   6.604  12.373  1.00 88.43           H
ATOM   1399  HN  TRP A 104      10.075   5.926   8.271  1.00 88.43           H
ATOM   1400  N   ALA A 105      12.169   4.001   9.450  1.00 95.90           N
ATOM   1401  CA  ALA A 105      13.416   3.285   9.659  1.00 95.90           C
ATOM   1402  C   ALA A 105      14.096   3.814  10.924  1.00 95.90           C
ATOM   1403  O   ALA A 105      14.542   3.035  11.765  1.00 95.90           O
ATOM   1404  HA  ALA A 105      13.174   2.232   9.800  1.00 95.90           H
ATOM   1405  CB  ALA A 105      14.300   3.427   8.419  1.00 95.90           C
ATOM   1406 1HB  ALA A 105      13.783   3.010   7.555  1.00 95.90           H
ATOM   1407 2HB  ALA A 105      14.512   4.481   8.242  1.00 95.90           H
ATOM   1408 3HB  ALA A 105      15.236   2.889   8.577  1.00 95.90           H
ATOM   1409  HN  ALA A 105      12.121   4.528   8.601  1.00 95.90           H
ATOM   1410  N   ILE A 106      14.154   5.134  11.018  1.00 92.79           N
ATOM   1411  CA  ILE A 106      14.793   5.776  12.155  1.00 92.79           C
ATOM   1412  C   ILE A 106      13.989   5.475  13.422  1.00 92.79           C
ATOM   1413  O   ILE A 106      14.561   5.145  14.460  1.00 92.79           O
ATOM   1414  HA  ILE A 106      15.785   5.337  12.263  1.00 92.79           H
ATOM   1415  CB  ILE A 106      14.985   7.270  11.889  1.00 92.79           C
ATOM   1416  HB  ILE A 106      14.034   7.682  11.551  1.00 92.79           H
ATOM   1417  CG1 ILE A 106      16.001   7.501  10.769  1.00 92.79           C
ATOM   1418 1HG1 ILE A 106      17.008   7.307  11.140  1.00 92.79           H
ATOM   1419 2HG1 ILE A 106      15.820   6.796   9.957  1.00 92.79           H
ATOM   1420  CG2 ILE A 106      15.368   8.011  13.172  1.00 92.79           C
ATOM   1421 1HG2 ILE A 106      14.578   7.887  13.912  1.00 92.79           H
ATOM   1422 2HG2 ILE A 106      16.300   7.602  13.563  1.00 92.79           H
ATOM   1423 3HG2 ILE A 106      15.499   9.071  12.954  1.00 92.79           H
ATOM   1424  CD1 ILE A 106      15.915   8.933  10.237  1.00 92.79           C
ATOM   1425 1HD1 ILE A 106      14.915   9.115   9.844  1.00 92.79           H
ATOM   1426 2HD1 ILE A 106      16.121   9.634  11.046  1.00 92.79           H
ATOM   1427 3HD1 ILE A 106      16.648   9.070   9.442  1.00 92.79           H
ATOM   1428  HN  ILE A 106      13.776   5.761  10.337  1.00 92.79           H
ATOM   1429  N   ALA A 107      12.676   5.601  13.296  1.00 94.00           N
ATOM   1430  CA  ALA A 107      11.795   5.437  14.439  1.00 94.00           C
ATOM   1431  C   ALA A 107      11.927   4.011  14.978  1.00 94.00           C
ATOM   1432  O   ALA A 107      11.866   3.792  16.187  1.00 94.00           O
ATOM   1433  HA  ALA A 107      12.116   6.138  15.209  1.00 94.00           H
ATOM   1434  CB  ALA A 107      10.360   5.775  14.031  1.00 94.00           C
ATOM   1435 1HB  ALA A 107      10.315   6.807  13.683  1.00 94.00           H
ATOM   1436 2HB  ALA A 107      10.043   5.108  13.229  1.00 94.00           H
ATOM   1437 3HB  ALA A 107       9.700   5.652  14.889  1.00 94.00           H
ATOM   1438  HN  ALA A 107      12.215   5.811  12.433  1.00 94.00           H
ATOM   1439  N   ALA A 108      12.106   3.077  14.055  1.00 93.49           N
ATOM   1440  CA  ALA A 108      12.191   1.673  14.418  1.00 93.49           C
ATOM   1441  C   ALA A 108      13.551   1.399  15.063  1.00 93.49           C
ATOM   1442  O   ALA A 108      13.667   0.536  15.932  1.00 93.49           O
ATOM   1443  HA  ALA A 108      11.405   1.469  15.145  1.00 93.49           H
ATOM   1444  CB  ALA A 108      11.950   0.810  13.178  1.00 93.49           C
ATOM   1445 1HB  ALA A 108      10.960   1.021  12.775  1.00 93.49           H
ATOM   1446 2HB  ALA A 108      12.705   1.037  12.425  1.00 93.49           H
ATOM   1447 3HB  ALA A 108      12.014  -0.244  13.450  1.00 93.49           H
ATOM   1448  HN  ALA A 108      12.191   3.267  13.077  1.00 93.49           H
ATOM   1449  N   ALA A 109      14.546   2.150  14.614  1.00 92.15           N
ATOM   1450  CA  ALA A 109      15.913   1.919  15.047  1.00 92.15           C
ATOM   1451  C   ALA A 109      16.053   2.325  16.516  1.00 92.15           C
ATOM   1452  O   ALA A 109      16.785   1.688  17.272  1.00 92.15           O
ATOM   1453  HA  ALA A 109      16.115   0.852  14.953  1.00 92.15           H
ATOM   1454  CB  ALA A 109      16.874   2.685  14.136  1.00 92.15           C
ATOM   1455 1HB  ALA A 109      16.755   2.339  13.110  1.00 92.15           H
ATOM   1456 2HB  ALA A 109      16.652   3.751  14.188  1.00 92.15           H
ATOM   1457 3HB  ALA A 109      17.900   2.512  14.462  1.00 92.15           H
ATOM   1458  HN  ALA A 109      14.429   2.903  13.966  1.00 92.15           H
ATOM   1459  N   ASP A 110      15.340   3.382  16.875  1.00 83.93           N
ATOM   1460  CA  ASP A 110      15.505   3.986  18.187  1.00 83.93           C
ATOM   1461  C   ASP A 110      14.159   4.534  18.664  1.00 83.93           C
ATOM   1462  O   ASP A 110      13.385   3.821  19.300  1.00 83.93           O
ATOM   1463  HA  ASP A 110      15.879   3.186  18.825  1.00 83.93           H
ATOM   1464  CB  ASP A 110      16.499   5.148  18.137  1.00 83.93           C
ATOM   1465 1HB  ASP A 110      17.426   4.819  17.669  1.00 83.93           H
ATOM   1466 2HB  ASP A 110      16.096   5.949  17.517  1.00 83.93           H
ATOM   1467  CG  ASP A 110      16.791   5.680  19.541  1.00 83.93           C
ATOM   1468  OD1 ASP A 110      16.367   5.005  20.504  1.00 83.93           O
ATOM   1469  OD2 ASP A 110      17.432   6.751  19.621  1.00 83.93           O
ATOM   1470  HN  ASP A 110      14.661   3.825  16.289  1.00 83.93           H
ATOM   1471  N   GLN A 111      13.922   5.797  18.339  1.00 86.89           N
ATOM   1472  CA  GLN A 111      12.683   6.449  18.727  1.00 86.89           C
ATOM   1473  C   GLN A 111      12.304   7.521  17.703  1.00 86.89           C
ATOM   1474  O   GLN A 111      13.088   7.836  16.809  1.00 86.89           O
ATOM   1475  HA  GLN A 111      11.930   5.661  18.734  1.00 86.89           H
ATOM   1476  CB  GLN A 111      12.795   7.048  20.131  1.00 86.89           C
ATOM   1477 1HB  GLN A 111      11.859   7.541  20.395  1.00 86.89           H
ATOM   1478 2HB  GLN A 111      12.952   6.251  20.858  1.00 86.89           H
ATOM   1479  CG  GLN A 111      13.947   8.052  20.208  1.00 86.89           C
ATOM   1480 1HG  GLN A 111      14.886   7.552  19.975  1.00 86.89           H
ATOM   1481 2HG  GLN A 111      13.806   8.831  19.459  1.00 86.89           H
ATOM   1482  CD  GLN A 111      14.030   8.684  21.599  1.00 86.89           C
ATOM   1483  OE1 GLN A 111      13.098   8.642  22.385  1.00 86.89           O
ATOM   1484  NE2 GLN A 111      15.196   9.269  21.858  1.00 86.89           N
ATOM   1485 1HE2 GLN A 111      15.921   9.267  21.169  1.00 86.89           H
ATOM   1486 2HE2 GLN A 111      15.348   9.711  22.742  1.00 86.89           H
ATOM   1487  HN  GLN A 111      14.557   6.370  17.821  1.00 86.89           H
ATOM   1488  N   TRP A 112      11.101   8.051  17.867  1.00 91.94           N
ATOM   1489  CA  TRP A 112      10.632   9.124  17.006  1.00 91.94           C
ATOM   1490  C   TRP A 112      11.383  10.400  17.390  1.00 91.94           C
ATOM   1491  O   TRP A 112      11.183  10.940  18.477  1.00 91.94           O
ATOM   1492  HA  TRP A 112      10.864   8.850  15.976  1.00 91.94           H
ATOM   1493  CB  TRP A 112       9.112   9.275  17.095  1.00 91.94           C
ATOM   1494 1HB  TRP A 112       8.650   8.304  16.913  1.00 91.94           H
ATOM   1495 2HB  TRP A 112       8.846   9.570  18.110  1.00 91.94           H
ATOM   1496  CG  TRP A 112       8.529  10.293  16.113  1.00 91.94           C
ATOM   1497  CD1 TRP A 112       8.211  11.574  16.346  1.00 91.94           C
ATOM   1498  HD1 TRP A 112       8.333  12.072  17.307  1.00 91.94           H
ATOM   1499  CD2 TRP A 112       8.206  10.062  14.726  1.00 91.94           C
ATOM   1500  NE1 TRP A 112       7.708  12.183  15.214  1.00 91.94           N
ATOM   1501  HE1 TRP A 112       7.402  13.132  15.139  1.00 91.94           H
ATOM   1502  CE2 TRP A 112       7.705  11.235  14.198  1.00 91.94           C
ATOM   1503  CE3 TRP A 112       8.334   8.901  13.943  1.00 91.94           C
ATOM   1504  HE3 TRP A 112       8.726   7.964  14.336  1.00 91.94           H
ATOM   1505  CZ2 TRP A 112       7.291  11.360  12.866  1.00 91.94           C
ATOM   1506  HZ2 TRP A 112       6.898  12.298  12.473  1.00 91.94           H
ATOM   1507  CZ3 TRP A 112       7.915   9.043  12.614  1.00 91.94           C
ATOM   1508  HZ3 TRP A 112       7.992   8.173  11.963  1.00 91.94           H
ATOM   1509  CH2 TRP A 112       7.408  10.216  12.067  1.00 91.94           C
ATOM   1510  HH2 TRP A 112       7.104  10.246  11.021  1.00 91.94           H
ATOM   1511  HN  TRP A 112      10.453   7.761  18.570  1.00 91.94           H
ATOM   1512  N   LYS A 113      12.233  10.847  16.476  1.00 85.17           N
ATOM   1513  CA  LYS A 113      13.147  11.937  16.773  1.00 85.17           C
ATOM   1514  C   LYS A 113      12.626  13.223  16.129  1.00 85.17           C
ATOM   1515  O   LYS A 113      13.323  14.236  16.106  1.00 85.17           O
ATOM   1516  HA  LYS A 113      13.155  12.071  17.854  1.00 85.17           H
ATOM   1517  CB  LYS A 113      14.571  11.571  16.351  1.00 85.17           C
ATOM   1518 1HB  LYS A 113      14.598  11.371  15.280  1.00 85.17           H
ATOM   1519 2HB  LYS A 113      15.236  12.415  16.533  1.00 85.17           H
ATOM   1520  CG  LYS A 113      15.072  10.345  17.116  1.00 85.17           C
ATOM   1521 1HG  LYS A 113      14.954  10.507  18.188  1.00 85.17           H
ATOM   1522 2HG  LYS A 113      14.466   9.477  16.857  1.00 85.17           H
ATOM   1523  CD  LYS A 113      16.542  10.062  16.797  1.00 85.17           C
ATOM   1524 1HD  LYS A 113      16.655   9.873  15.729  1.00 85.17           H
ATOM   1525 2HD  LYS A 113      17.144  10.939  17.031  1.00 85.17           H
ATOM   1526  CE  LYS A 113      17.053   8.858  17.591  1.00 85.17           C
ATOM   1527 1HE  LYS A 113      16.928   9.039  18.658  1.00 85.17           H
ATOM   1528 2HE  LYS A 113      16.462   7.975  17.346  1.00 85.17           H
ATOM   1529  NZ  LYS A 113      18.480   8.606  17.289  1.00 85.17           N
ATOM   1530 1HZ  LYS A 113      18.808   7.819  17.837  1.00 85.17           H
ATOM   1531 2HZ  LYS A 113      18.585   8.399  16.302  1.00 85.17           H
ATOM   1532 3HZ  LYS A 113      19.025   9.430  17.521  1.00 85.17           H
ATOM   1533  HN  LYS A 113      12.302  10.477  15.549  1.00 85.17           H
ATOM   1534  N   PHE A 114      11.404  13.141  15.622  1.00 90.45           N
ATOM   1535  CA  PHE A 114      10.845  14.228  14.837  1.00 90.45           C
ATOM   1536  C   PHE A 114       9.689  14.902  15.578  1.00 90.45           C
ATOM   1537  O   PHE A 114       9.209  14.387  16.586  1.00 90.45           O
ATOM   1538  HA  PHE A 114      11.643  14.953  14.674  1.00 90.45           H
ATOM   1539  CB  PHE A 114      10.314  13.614  13.539  1.00 90.45           C
ATOM   1540 1HB  PHE A 114       9.453  12.988  13.771  1.00 90.45           H
ATOM   1541 2HB  PHE A 114       9.960  14.415  12.890  1.00 90.45           H
ATOM   1542  CG  PHE A 114      11.345  12.778  12.778  1.00 90.45           C
ATOM   1543  CD1 PHE A 114      12.303  13.393  12.034  1.00 90.45           C
ATOM   1544  HD1 PHE A 114      12.337  14.481  11.980  1.00 90.45           H
ATOM   1545  CD2 PHE A 114      11.304  11.421  12.846  1.00 90.45           C
ATOM   1546  HD2 PHE A 114      10.536  10.928  13.443  1.00 90.45           H
ATOM   1547  CE1 PHE A 114      13.260  12.617  11.328  1.00 90.45           C
ATOM   1548  HE1 PHE A 114      14.028  13.110  10.731  1.00 90.45           H
ATOM   1549  CE2 PHE A 114      12.261  10.645  12.140  1.00 90.45           C
ATOM   1550  HE2 PHE A 114      12.227   9.557  12.195  1.00 90.45           H
ATOM   1551  CZ  PHE A 114      13.219  11.260  11.396  1.00 90.45           C
ATOM   1552  HZ  PHE A 114      13.953  10.664  10.854  1.00 90.45           H
ATOM   1553  HN  PHE A 114      10.801  12.352  15.741  1.00 90.45           H
ATOM   1554  N   GLN A 115       9.277  16.046  15.050  1.00 82.84           N
ATOM   1555  CA  GLN A 115       8.212  16.815  15.671  1.00 82.84           C
ATOM   1556  C   GLN A 115       6.864  16.122  15.462  1.00 82.84           C
ATOM   1557  O   GLN A 115       6.740  15.242  14.611  1.00 82.84           O
ATOM   1558  HA  GLN A 115       8.454  16.840  16.734  1.00 82.84           H
ATOM   1559  CB  GLN A 115       8.183  18.246  15.130  1.00 82.84           C
ATOM   1560 1HB  GLN A 115       8.083  18.226  14.045  1.00 82.84           H
ATOM   1561 2HB  GLN A 115       7.310  18.769  15.521  1.00 82.84           H
ATOM   1562  CG  GLN A 115       9.454  19.005  15.517  1.00 82.84           C
ATOM   1563 1HG  GLN A 115       9.582  18.979  16.599  1.00 82.84           H
ATOM   1564 2HG  GLN A 115      10.323  18.511  15.081  1.00 82.84           H
ATOM   1565  CD  GLN A 115       9.393  20.457  15.040  1.00 82.84           C
ATOM   1566  OE1 GLN A 115       8.484  20.869  14.338  1.00 82.84           O
ATOM   1567  NE2 GLN A 115      10.408  21.207  15.458  1.00 82.84           N
ATOM   1568 1HE2 GLN A 115      11.122  20.807  16.033  1.00 82.84           H
ATOM   1569 2HE2 GLN A 115      10.457  22.172  15.199  1.00 82.84           H
ATOM   1570  HN  GLN A 115       9.656  16.445  14.216  1.00 82.84           H
ATOM   1571  N   THR A 116       5.888  16.546  16.251  1.00 88.86           N
ATOM   1572  CA  THR A 116       4.552  15.983  16.157  1.00 88.86           C
ATOM   1573  C   THR A 116       3.992  16.174  14.746  1.00 88.86           C
ATOM   1574  O   THR A 116       3.327  15.287  14.213  1.00 88.86           O
ATOM   1575  HA  THR A 116       4.618  14.909  16.332  1.00 88.86           H
ATOM   1576  CB  THR A 116       3.690  16.626  17.245  1.00 88.86           C
ATOM   1577  HB  THR A 116       3.441  17.656  16.987  1.00 88.86           H
ATOM   1578  OG1 THR A 116       4.453  16.459  18.437  1.00 88.86           O
ATOM   1579  HG1 THR A 116       4.117  17.076  19.148  1.00 88.86           H
ATOM   1580  CG2 THR A 116       2.404  15.843  17.513  1.00 88.86           C
ATOM   1581 1HG2 THR A 116       2.655  14.832  17.837  1.00 88.86           H
ATOM   1582 2HG2 THR A 116       1.811  15.795  16.600  1.00 88.86           H
ATOM   1583 3HG2 THR A 116       1.830  16.342  18.293  1.00 88.86           H
ATOM   1584  HN  THR A 116       5.999  17.258  16.945  1.00 88.86           H
ATOM   1585  N   PHE A 117       4.281  17.337  14.181  1.00 92.19           N
ATOM   1586  CA  PHE A 117       3.806  17.660  12.846  1.00 92.19           C
ATOM   1587  C   PHE A 117       4.217  16.581  11.843  1.00 92.19           C
ATOM   1588  O   PHE A 117       3.401  16.132  11.039  1.00 92.19           O
ATOM   1589  HA  PHE A 117       2.718  17.713  12.894  1.00 92.19           H
ATOM   1590  CB  PHE A 117       4.457  18.986  12.448  1.00 92.19           C
ATOM   1591 1HB  PHE A 117       4.148  19.757  13.153  1.00 92.19           H
ATOM   1592 2HB  PHE A 117       5.539  18.888  12.537  1.00 92.19           H
ATOM   1593  CG  PHE A 117       4.116  19.445  11.029  1.00 92.19           C
ATOM   1594  CD1 PHE A 117       5.048  19.357  10.043  1.00 92.19           C
ATOM   1595  HD1 PHE A 117       6.039  18.960  10.264  1.00 92.19           H
ATOM   1596  CD2 PHE A 117       2.880  19.941  10.754  1.00 92.19           C
ATOM   1597  HD2 PHE A 117       2.133  20.012  11.544  1.00 92.19           H
ATOM   1598  CE1 PHE A 117       4.732  19.784   8.726  1.00 92.19           C
ATOM   1599  HE1 PHE A 117       5.479  19.714   7.936  1.00 92.19           H
ATOM   1600  CE2 PHE A 117       2.563  20.368   9.437  1.00 92.19           C
ATOM   1601  HE2 PHE A 117       1.572  20.766   9.217  1.00 92.19           H
ATOM   1602  CZ  PHE A 117       3.496  20.280   8.451  1.00 92.19           C
ATOM   1603  HZ  PHE A 117       3.252  20.607   7.440  1.00 92.19           H
ATOM   1604  HN  PHE A 117       4.827  18.051  14.619  1.00 92.19           H
ATOM   1605  N   MET A 118       5.483  16.196  11.922  1.00 89.97           N
ATOM   1606  CA  MET A 118       6.019  15.196  11.014  1.00 89.97           C
ATOM   1607  C   MET A 118       5.343  13.840  11.231  1.00 89.97           C
ATOM   1608  O   MET A 118       5.182  13.065  10.289  1.00 89.97           O
ATOM   1609  HA  MET A 118       5.800  15.562  10.011  1.00 89.97           H
ATOM   1610  CB  MET A 118       7.526  15.057  11.239  1.00 89.97           C
ATOM   1611 1HB  MET A 118       7.727  14.915  12.301  1.00 89.97           H
ATOM   1612 2HB  MET A 118       7.894  14.170  10.724  1.00 89.97           H
ATOM   1613  CG  MET A 118       8.271  16.294  10.735  1.00 89.97           C
ATOM   1614 1HG  MET A 118       8.003  17.162  11.337  1.00 89.97           H
ATOM   1615 2HG  MET A 118       9.346  16.150  10.844  1.00 89.97           H
ATOM   1616  SD  MET A 118       7.868  16.593   9.022  1.00 89.97           S
ATOM   1617  CE  MET A 118       8.503  15.095   8.287  1.00 89.97           C
ATOM   1618 1HE  MET A 118       9.572  15.019   8.484  1.00 89.97           H
ATOM   1619 2HE  MET A 118       7.992  14.234   8.719  1.00 89.97           H
ATOM   1620 3HE  MET A 118       8.332  15.118   7.211  1.00 89.97           H
ATOM   1621  HN  MET A 118       6.135  16.554  12.589  1.00 89.97           H
ATOM   1622  N   CYS A 119       4.966  13.595  12.477  1.00 94.47           N
ATOM   1623  CA  CYS A 119       4.254  12.375  12.818  1.00 94.47           C
ATOM   1624  C   CYS A 119       2.935  12.356  12.042  1.00 94.47           C
ATOM   1625  O   CYS A 119       2.591  11.353  11.419  1.00 94.47           O
ATOM   1626  HA  CYS A 119       4.893  11.545  12.515  1.00 94.47           H
ATOM   1627  CB  CYS A 119       4.031  12.253  14.326  1.00 94.47           C
ATOM   1628 1HB  CYS A 119       4.989  12.165  14.838  1.00 94.47           H
ATOM   1629 2HB  CYS A 119       3.548  13.154  14.705  1.00 94.47           H
ATOM   1630  SG  CYS A 119       2.994  10.789  14.689  1.00 94.47           S
ATOM   1631  HN  CYS A 119       5.139  14.212  13.245  1.00 94.47           H
ATOM   1632  N   LYS A 120       2.232  13.478  12.106  1.00 92.33           N
ATOM   1633  CA  LYS A 120       0.951  13.597  11.430  1.00 92.33           C
ATOM   1634  C   LYS A 120       1.151  13.387   9.928  1.00 92.33           C
ATOM   1635  O   LYS A 120       0.417  12.625   9.301  1.00 92.33           O
ATOM   1636  HA  LYS A 120       0.307  12.803  11.807  1.00 92.33           H
ATOM   1637  CB  LYS A 120       0.282  14.927  11.782  1.00 92.33           C
ATOM   1638 1HB  LYS A 120       0.986  15.745  11.628  1.00 92.33           H
ATOM   1639 2HB  LYS A 120      -0.560  15.103  11.112  1.00 92.33           H
ATOM   1640  CG  LYS A 120      -0.203  14.930  13.233  1.00 92.33           C
ATOM   1641 1HG  LYS A 120      -0.917  14.120  13.383  1.00 92.33           H
ATOM   1642 2HG  LYS A 120       0.637  14.743  13.901  1.00 92.33           H
ATOM   1643  CD  LYS A 120      -0.858  16.266  13.589  1.00 92.33           C
ATOM   1644 1HD  LYS A 120      -0.128  17.070  13.493  1.00 92.33           H
ATOM   1645 2HD  LYS A 120      -1.663  16.480  12.886  1.00 92.33           H
ATOM   1646  CE  LYS A 120      -1.413  16.242  15.015  1.00 92.33           C
ATOM   1647 1HE  LYS A 120      -0.669  15.823  15.693  1.00 92.33           H
ATOM   1648 2HE  LYS A 120      -1.613  17.259  15.351  1.00 92.33           H
ATOM   1649  NZ  LYS A 120      -2.655  15.440  15.074  1.00 92.33           N
ATOM   1650 1HZ  LYS A 120      -3.160  15.662  15.925  1.00 92.33           H
ATOM   1651 2HZ  LYS A 120      -3.235  15.656  14.271  1.00 92.33           H
ATOM   1652 3HZ  LYS A 120      -2.421  14.453  15.067  1.00 92.33           H
ATOM   1653  HN  LYS A 120       2.523  14.293  12.607  1.00 92.33           H
ATOM   1654  N   VAL A 121       2.148  14.077   9.394  1.00 94.43           N
ATOM   1655  CA  VAL A 121       2.388  14.058   7.961  1.00 94.43           C
ATOM   1656  C   VAL A 121       2.700  12.627   7.519  1.00 94.43           C
ATOM   1657  O   VAL A 121       2.112  12.126   6.562  1.00 94.43           O
ATOM   1658  HA  VAL A 121       1.472  14.385   7.469  1.00 94.43           H
ATOM   1659  CB  VAL A 121       3.497  15.050   7.603  1.00 94.43           C
ATOM   1660  HB  VAL A 121       4.356  14.836   8.239  1.00 94.43           H
ATOM   1661  CG1 VAL A 121       3.936  14.879   6.147  1.00 94.43           C
ATOM   1662 1HG1 VAL A 121       4.311  13.866   5.997  1.00 94.43           H
ATOM   1663 2HG1 VAL A 121       3.086  15.053   5.488  1.00 94.43           H
ATOM   1664 3HG1 VAL A 121       4.725  15.596   5.919  1.00 94.43           H
ATOM   1665  CG2 VAL A 121       3.055  16.489   7.877  1.00 94.43           C
ATOM   1666 1HG2 VAL A 121       2.174  16.719   7.278  1.00 94.43           H
ATOM   1667 2HG2 VAL A 121       2.815  16.600   8.934  1.00 94.43           H
ATOM   1668 3HG2 VAL A 121       3.862  17.173   7.613  1.00 94.43           H
ATOM   1669  HN  VAL A 121       2.784  14.641   9.921  1.00 94.43           H
ATOM   1670  N   VAL A 122       3.626  12.009   8.238  1.00 93.94           N
ATOM   1671  CA  VAL A 122       4.162  10.724   7.823  1.00 93.94           C
ATOM   1672  C   VAL A 122       3.042   9.681   7.836  1.00 93.94           C
ATOM   1673  O   VAL A 122       2.893   8.913   6.887  1.00 93.94           O
ATOM   1674  HA  VAL A 122       4.526  10.834   6.801  1.00 93.94           H
ATOM   1675  CB  VAL A 122       5.347  10.339   8.710  1.00 93.94           C
ATOM   1676  HB  VAL A 122       5.028  10.419   9.749  1.00 93.94           H
ATOM   1677  CG1 VAL A 122       5.773   8.891   8.459  1.00 93.94           C
ATOM   1678 1HG1 VAL A 122       4.940   8.224   8.680  1.00 93.94           H
ATOM   1679 2HG1 VAL A 122       6.065   8.774   7.416  1.00 93.94           H
ATOM   1680 3HG1 VAL A 122       6.618   8.644   9.103  1.00 93.94           H
ATOM   1681  CG2 VAL A 122       6.520  11.300   8.504  1.00 93.94           C
ATOM   1682 1HG2 VAL A 122       6.839  11.266   7.462  1.00 93.94           H
ATOM   1683 2HG2 VAL A 122       6.209  12.313   8.756  1.00 93.94           H
ATOM   1684 3HG2 VAL A 122       7.350  11.003   9.147  1.00 93.94           H
ATOM   1685  HN  VAL A 122       4.008  12.371   9.089  1.00 93.94           H
ATOM   1686  N   ASN A 123       2.284   9.687   8.922  1.00 92.18           N
ATOM   1687  CA  ASN A 123       1.186   8.748   9.074  1.00 92.18           C
ATOM   1688  C   ASN A 123       0.157   8.990   7.967  1.00 92.18           C
ATOM   1689  O   ASN A 123      -0.341   8.043   7.359  1.00 92.18           O
ATOM   1690  HA  ASN A 123       1.642   7.760   9.009  1.00 92.18           H
ATOM   1691  CB  ASN A 123       0.484   8.934  10.420  1.00 92.18           C
ATOM   1692 1HB  ASN A 123       0.602   9.964  10.757  1.00 92.18           H
ATOM   1693 2HB  ASN A 123      -0.586   8.757  10.305  1.00 92.18           H
ATOM   1694  CG  ASN A 123       1.053   7.979  11.472  1.00 92.18           C
ATOM   1695  OD1 ASN A 123       1.749   7.024  11.169  1.00 92.18           O
ATOM   1696  ND2 ASN A 123       0.720   8.290  12.721  1.00 92.18           N
ATOM   1697 1HD2 ASN A 123       0.145   9.088  12.902  1.00 92.18           H
ATOM   1698 2HD2 ASN A 123       1.044   7.725  13.480  1.00 92.18           H
ATOM   1699  HN  ASN A 123       2.410  10.317   9.688  1.00 92.18           H
ATOM   1700  N   SER A 124      -0.131  10.263   7.739  1.00 93.32           N
ATOM   1701  CA  SER A 124      -1.146  10.639   6.769  1.00 93.32           C
ATOM   1702  C   SER A 124      -0.701  10.232   5.363  1.00 93.32           C
ATOM   1703  O   SER A 124      -1.497   9.709   4.584  1.00 93.32           O
ATOM   1704  HA  SER A 124      -2.041  10.090   7.061  1.00 93.32           H
ATOM   1705  CB  SER A 124      -1.429  12.141   6.822  1.00 93.32           C
ATOM   1706 1HB  SER A 124      -0.533  12.689   6.531  1.00 93.32           H
ATOM   1707 2HB  SER A 124      -2.205  12.390   6.098  1.00 93.32           H
ATOM   1708  OG  SER A 124      -1.840  12.561   8.121  1.00 93.32           O
ATOM   1709  HG  SER A 124      -1.138  13.143   8.530  1.00 93.32           H
ATOM   1710  HN  SER A 124       0.315  11.029   8.202  1.00 93.32           H
ATOM   1711  N   MET A 125       0.568  10.488   5.080  1.00 87.54           N
ATOM   1712  CA  MET A 125       1.125  10.162   3.778  1.00 87.54           C
ATOM   1713  C   MET A 125       1.006   8.665   3.490  1.00 87.54           C
ATOM   1714  O   MET A 125       0.567   8.270   2.411  1.00 87.54           O
ATOM   1715  HA  MET A 125       0.533  10.726   3.057  1.00 87.54           H
ATOM   1716  CB  MET A 125       2.597  10.576   3.735  1.00 87.54           C
ATOM   1717 1HB  MET A 125       3.087  10.287   4.665  1.00 87.54           H
ATOM   1718 2HB  MET A 125       3.104  10.045   2.930  1.00 87.54           H
ATOM   1719  CG  MET A 125       2.737  12.085   3.527  1.00 87.54           C
ATOM   1720 1HG  MET A 125       2.109  12.619   4.240  1.00 87.54           H
ATOM   1721 2HG  MET A 125       3.766  12.393   3.715  1.00 87.54           H
ATOM   1722  SD  MET A 125       2.268  12.517   1.859  1.00 87.54           S
ATOM   1723  CE  MET A 125       3.675  11.877   0.966  1.00 87.54           C
ATOM   1724 1HE  MET A 125       4.582  12.373   1.314  1.00 87.54           H
ATOM   1725 2HE  MET A 125       3.758  10.804   1.139  1.00 87.54           H
ATOM   1726 3HE  MET A 125       3.545  12.064  -0.100  1.00 87.54           H
ATOM   1727  HN  MET A 125       1.209  10.908   5.722  1.00 87.54           H
ATOM   1728  N   TYR A 126       1.406   7.871   4.473  1.00 88.71           N
ATOM   1729  CA  TYR A 126       1.343   6.426   4.341  1.00 88.71           C
ATOM   1730  C   TYR A 126      -0.084   5.964   4.038  1.00 88.71           C
ATOM   1731  O   TYR A 126      -0.301   5.162   3.131  1.00 88.71           O
ATOM   1732  HA  TYR A 126       1.994   6.135   3.517  1.00 88.71           H
ATOM   1733  CB  TYR A 126       1.772   5.860   5.696  1.00 88.71           C
ATOM   1734 1HB  TYR A 126       2.843   6.017   5.821  1.00 88.71           H
ATOM   1735 2HB  TYR A 126       1.273   6.420   6.487  1.00 88.71           H
ATOM   1736  CG  TYR A 126       1.466   4.371   5.874  1.00 88.71           C
ATOM   1737  CD1 TYR A 126       0.414   3.974   6.674  1.00 88.71           C
ATOM   1738  HD1 TYR A 126      -0.199   4.721   7.179  1.00 88.71           H
ATOM   1739  CD2 TYR A 126       2.241   3.426   5.234  1.00 88.71           C
ATOM   1740  HD2 TYR A 126       3.072   3.739   4.602  1.00 88.71           H
ATOM   1741  CE1 TYR A 126       0.125   2.573   6.841  1.00 88.71           C
ATOM   1742  HE1 TYR A 126      -0.703   2.246   7.470  1.00 88.71           H
ATOM   1743  CE2 TYR A 126       1.953   2.025   5.401  1.00 88.71           C
ATOM   1744  HE2 TYR A 126       2.558   1.268   4.902  1.00 88.71           H
ATOM   1745  CZ  TYR A 126       0.909   1.668   6.197  1.00 88.71           C
ATOM   1746  OH  TYR A 126       0.636   0.345   6.354  1.00 88.71           O
ATOM   1747  HH  TYR A 126       0.971  -0.170   5.565  1.00 88.71           H
ATOM   1748  HN  TYR A 126       1.766   8.201   5.346  1.00 88.71           H
ATOM   1749  N   LYS A 127      -1.020   6.491   4.814  1.00 87.14           N
ATOM   1750  CA  LYS A 127      -2.398   6.038   4.738  1.00 87.14           C
ATOM   1751  C   LYS A 127      -2.973   6.393   3.366  1.00 87.14           C
ATOM   1752  O   LYS A 127      -3.624   5.567   2.728  1.00 87.14           O
ATOM   1753  HA  LYS A 127      -2.391   4.952   4.838  1.00 87.14           H
ATOM   1754  CB  LYS A 127      -3.211   6.595   5.908  1.00 87.14           C
ATOM   1755 1HB  LYS A 127      -2.688   6.400   6.845  1.00 87.14           H
ATOM   1756 2HB  LYS A 127      -3.299   7.677   5.812  1.00 87.14           H
ATOM   1757  CG  LYS A 127      -4.605   5.966   5.956  1.00 87.14           C
ATOM   1758 1HG  LYS A 127      -5.211   6.473   6.708  1.00 87.14           H
ATOM   1759 2HG  LYS A 127      -5.104   6.105   4.997  1.00 87.14           H
ATOM   1760  CD  LYS A 127      -4.522   4.473   6.282  1.00 87.14           C
ATOM   1761 1HD  LYS A 127      -4.118   3.932   5.426  1.00 87.14           H
ATOM   1762 2HD  LYS A 127      -3.834   4.316   7.113  1.00 87.14           H
ATOM   1763  CE  LYS A 127      -5.900   3.914   6.642  1.00 87.14           C
ATOM   1764 1HE  LYS A 127      -6.666   4.399   6.036  1.00 87.14           H
ATOM   1765 2HE  LYS A 127      -5.938   2.849   6.411  1.00 87.14           H
ATOM   1766  NZ  LYS A 127      -6.187   4.126   8.078  1.00 87.14           N
ATOM   1767 1HZ  LYS A 127      -7.088   3.721   8.306  1.00 87.14           H
ATOM   1768 2HZ  LYS A 127      -5.466   3.682   8.636  1.00 87.14           H
ATOM   1769 3HZ  LYS A 127      -6.204   5.120   8.276  1.00 87.14           H
ATOM   1770  HN  LYS A 127      -0.849   7.214   5.484  1.00 87.14           H
ATOM   1771  N   MET A 128      -2.711   7.624   2.951  1.00 87.87           N
ATOM   1772  CA  MET A 128      -3.247   8.121   1.695  1.00 87.87           C
ATOM   1773  C   MET A 128      -2.723   7.303   0.513  1.00 87.87           C
ATOM   1774  O   MET A 128      -3.486   6.936  -0.380  1.00 87.87           O
ATOM   1775  HA  MET A 128      -4.329   8.008   1.773  1.00 87.87           H
ATOM   1776  CB  MET A 128      -2.852   9.588   1.516  1.00 87.87           C
ATOM   1777 1HB  MET A 128      -3.161  10.161   2.390  1.00 87.87           H
ATOM   1778 2HB  MET A 128      -1.767   9.671   1.447  1.00 87.87           H
ATOM   1779  CG  MET A 128      -3.494  10.179   0.259  1.00 87.87           C
ATOM   1780 1HG  MET A 128      -3.152   9.638  -0.623  1.00 87.87           H
ATOM   1781 2HG  MET A 128      -4.577  10.061   0.304  1.00 87.87           H
ATOM   1782  SD  MET A 128      -3.075  11.908   0.114  1.00 87.87           S
ATOM   1783  CE  MET A 128      -1.342  11.774  -0.291  1.00 87.87           C
ATOM   1784 1HE  MET A 128      -0.819  11.257   0.514  1.00 87.87           H
ATOM   1785 2HE  MET A 128      -1.228  11.212  -1.218  1.00 87.87           H
ATOM   1786 3HE  MET A 128      -0.920  12.771  -0.417  1.00 87.87           H
ATOM   1787  HN  MET A 128      -2.145   8.276   3.456  1.00 87.87           H
ATOM   1788  N   ASN A 129      -1.425   7.040   0.546  1.00 85.33           N
ATOM   1789  CA  ASN A 129      -0.765   6.386  -0.571  1.00 85.33           C
ATOM   1790  C   ASN A 129      -1.122   4.898  -0.568  1.00 85.33           C
ATOM   1791  O   ASN A 129      -1.157   4.262  -1.621  1.00 85.33           O
ATOM   1792  HA  ASN A 129      -1.130   6.900  -1.460  1.00 85.33           H
ATOM   1793  CB  ASN A 129       0.756   6.507  -0.461  1.00 85.33           C
ATOM   1794 1HB  ASN A 129       1.083   6.144   0.514  1.00 85.33           H
ATOM   1795 2HB  ASN A 129       1.230   5.875  -1.212  1.00 85.33           H
ATOM   1796  CG  ASN A 129       1.206   7.957  -0.648  1.00 85.33           C
ATOM   1797  OD1 ASN A 129       0.675   8.699  -1.459  1.00 85.33           O
ATOM   1798  ND2 ASN A 129       2.211   8.319   0.144  1.00 85.33           N
ATOM   1799 1HD2 ASN A 129       2.602   7.661   0.787  1.00 85.33           H
ATOM   1800 2HD2 ASN A 129       2.576   9.248   0.096  1.00 85.33           H
ATOM   1801  HN  ASN A 129      -0.828   7.266   1.316  1.00 85.33           H
ATOM   1802  N   PHE A 130      -1.379   4.386   0.626  1.00 88.56           N
ATOM   1803  CA  PHE A 130      -1.829   3.012   0.771  1.00 88.56           C
ATOM   1804  C   PHE A 130      -3.080   2.753  -0.071  1.00 88.56           C
ATOM   1805  O   PHE A 130      -3.119   1.808  -0.858  1.00 88.56           O
ATOM   1806  HA  PHE A 130      -1.021   2.369   0.424  1.00 88.56           H
ATOM   1807  CB  PHE A 130      -2.172   2.806   2.248  1.00 88.56           C
ATOM   1808 1HB  PHE A 130      -1.262   2.908   2.839  1.00 88.56           H
ATOM   1809 2HB  PHE A 130      -2.849   3.598   2.567  1.00 88.56           H
ATOM   1810  CG  PHE A 130      -2.814   1.452   2.555  1.00 88.56           C
ATOM   1811  CD1 PHE A 130      -4.163   1.356   2.698  1.00 88.56           C
ATOM   1812  HD1 PHE A 130      -4.787   2.243   2.594  1.00 88.56           H
ATOM   1813  CD2 PHE A 130      -2.035   0.344   2.685  1.00 88.56           C
ATOM   1814  HD2 PHE A 130      -0.954   0.421   2.570  1.00 88.56           H
ATOM   1815  CE1 PHE A 130      -4.758   0.098   2.984  1.00 88.56           C
ATOM   1816  HE1 PHE A 130      -5.840   0.021   3.099  1.00 88.56           H
ATOM   1817  CE2 PHE A 130      -2.631  -0.913   2.970  1.00 88.56           C
ATOM   1818  HE2 PHE A 130      -2.007  -1.801   3.074  1.00 88.56           H
ATOM   1819  CZ  PHE A 130      -3.980  -1.009   3.113  1.00 88.56           C
ATOM   1820  HZ  PHE A 130      -4.437  -1.974   3.332  1.00 88.56           H
ATOM   1821  HN  PHE A 130      -1.285   4.892   1.484  1.00 88.56           H
ATOM   1822  N   TYR A 131      -4.072   3.610   0.122  1.00 93.24           N
ATOM   1823  CA  TYR A 131      -5.340   3.456  -0.572  1.00 93.24           C
ATOM   1824  C   TYR A 131      -5.193   3.777  -2.060  1.00 93.24           C
ATOM   1825  O   TYR A 131      -5.730   3.067  -2.908  1.00 93.24           O
ATOM   1826  HA  TYR A 131      -5.660   2.420  -0.461  1.00 93.24           H
ATOM   1827  CB  TYR A 131      -6.295   4.468   0.065  1.00 93.24           C
ATOM   1828 1HB  TYR A 131      -5.772   5.417   0.188  1.00 93.24           H
ATOM   1829 2HB  TYR A 131      -7.125   4.648  -0.618  1.00 93.24           H
ATOM   1830  CG  TYR A 131      -6.853   4.029   1.420  1.00 93.24           C
ATOM   1831  CD1 TYR A 131      -7.530   2.832   1.533  1.00 93.24           C
ATOM   1832  HD1 TYR A 131      -7.668   2.199   0.656  1.00 93.24           H
ATOM   1833  CD2 TYR A 131      -6.679   4.831   2.530  1.00 93.24           C
ATOM   1834  HD2 TYR A 131      -6.144   5.777   2.441  1.00 93.24           H
ATOM   1835  CE1 TYR A 131      -8.056   2.420   2.808  1.00 93.24           C
ATOM   1836  HE1 TYR A 131      -8.593   1.477   2.911  1.00 93.24           H
ATOM   1837  CE2 TYR A 131      -7.204   4.419   3.806  1.00 93.24           C
ATOM   1838  HE2 TYR A 131      -7.074   5.042   4.690  1.00 93.24           H
ATOM   1839  CZ  TYR A 131      -7.867   3.233   3.882  1.00 93.24           C
ATOM   1840  OH  TYR A 131      -8.363   2.843   5.087  1.00 93.24           O
ATOM   1841  HH  TYR A 131      -8.609   3.646   5.631  1.00 93.24           H
ATOM   1842  HN  TYR A 131      -4.020   4.396   0.738  1.00 93.24           H
ATOM   1843  N   SER A 132      -4.463   4.849  -2.332  1.00 93.13           N
ATOM   1844  CA  SER A 132      -4.349   5.352  -3.691  1.00 93.13           C
ATOM   1845  C   SER A 132      -3.695   4.298  -4.586  1.00 93.13           C
ATOM   1846  O   SER A 132      -4.124   4.088  -5.720  1.00 93.13           O
ATOM   1847  HA  SER A 132      -5.372   5.547  -4.013  1.00 93.13           H
ATOM   1848  CB  SER A 132      -3.546   6.654  -3.730  1.00 93.13           C
ATOM   1849 1HB  SER A 132      -3.518   7.031  -4.753  1.00 93.13           H
ATOM   1850 2HB  SER A 132      -4.049   7.409  -3.126  1.00 93.13           H
ATOM   1851  OG  SER A 132      -2.215   6.475  -3.255  1.00 93.13           O
ATOM   1852  HG  SER A 132      -1.682   7.307  -3.408  1.00 93.13           H
ATOM   1853  HN  SER A 132      -3.955   5.369  -1.645  1.00 93.13           H
ATOM   1854  N   CYS A 133      -2.667   3.661  -4.044  1.00 92.46           N
ATOM   1855  CA  CYS A 133      -1.937   2.649  -4.787  1.00 92.46           C
ATOM   1856  C   CYS A 133      -2.908   1.523  -5.147  1.00 92.46           C
ATOM   1857  O   CYS A 133      -3.004   1.129  -6.309  1.00 92.46           O
ATOM   1858  HA  CYS A 133      -1.556   3.135  -5.686  1.00 92.46           H
ATOM   1859  CB  CYS A 133      -0.729   2.132  -4.002  1.00 92.46           C
ATOM   1860 1HB  CYS A 133      -1.030   1.868  -2.989  1.00 92.46           H
ATOM   1861 2HB  CYS A 133      -0.344   1.225  -4.467  1.00 92.46           H
ATOM   1862  SG  CYS A 133       0.579   3.411  -3.952  1.00 92.46           S
ATOM   1863  HG  CYS A 133       0.070   4.090  -2.928  1.00 92.46           H
ATOM   1864  HN  CYS A 133      -2.334   3.827  -3.116  1.00 92.46           H
ATOM   1865  N   VAL A 134      -3.604   1.037  -4.130  1.00 90.83           N
ATOM   1866  CA  VAL A 134      -4.420  -0.155  -4.284  1.00 90.83           C
ATOM   1867  C   VAL A 134      -5.587   0.149  -5.225  1.00 90.83           C
ATOM   1868  O   VAL A 134      -5.963  -0.688  -6.045  1.00 90.83           O
ATOM   1869  HA  VAL A 134      -3.796  -0.925  -4.736  1.00 90.83           H
ATOM   1870  CB  VAL A 134      -4.874  -0.658  -2.912  1.00 90.83           C
ATOM   1871  HB  VAL A 134      -5.415   0.150  -2.420  1.00 90.83           H
ATOM   1872  CG1 VAL A 134      -5.830  -1.845  -3.053  1.00 90.83           C
ATOM   1873 1HG1 VAL A 134      -6.708  -1.539  -3.621  1.00 90.83           H
ATOM   1874 2HG1 VAL A 134      -5.325  -2.659  -3.574  1.00 90.83           H
ATOM   1875 3HG1 VAL A 134      -6.137  -2.183  -2.063  1.00 90.83           H
ATOM   1876  CG2 VAL A 134      -3.674  -1.022  -2.036  1.00 90.83           C
ATOM   1877 1HG2 VAL A 134      -3.094  -1.806  -2.522  1.00 90.83           H
ATOM   1878 2HG2 VAL A 134      -3.047  -0.141  -1.895  1.00 90.83           H
ATOM   1879 3HG2 VAL A 134      -4.025  -1.377  -1.067  1.00 90.83           H
ATOM   1880  HN  VAL A 134      -3.616   1.443  -3.216  1.00 90.83           H
ATOM   1881  N   LEU A 135      -6.128   1.350  -5.077  1.00 94.30           N
ATOM   1882  CA  LEU A 135      -7.256   1.768  -5.892  1.00 94.30           C
ATOM   1883  C   LEU A 135      -6.805   1.909  -7.347  1.00 94.30           C
ATOM   1884  O   LEU A 135      -7.569   1.626  -8.268  1.00 94.30           O
ATOM   1885  HA  LEU A 135      -8.008   0.980  -5.838  1.00 94.30           H
ATOM   1886  CB  LEU A 135      -7.889   3.038  -5.319  1.00 94.30           C
ATOM   1887 1HB  LEU A 135      -7.104   3.780  -5.179  1.00 94.30           H
ATOM   1888 2HB  LEU A 135      -8.581   3.441  -6.058  1.00 94.30           H
ATOM   1889  CG  LEU A 135      -8.640   2.875  -3.995  1.00 94.30           C
ATOM   1890  HG  LEU A 135      -7.960   2.427  -3.270  1.00 94.30           H
ATOM   1891  CD1 LEU A 135      -9.067   4.233  -3.436  1.00 94.30           C
ATOM   1892 1HD1 LEU A 135      -8.184   4.849  -3.264  1.00 94.30           H
ATOM   1893 2HD1 LEU A 135      -9.723   4.730  -4.151  1.00 94.30           H
ATOM   1894 3HD1 LEU A 135      -9.598   4.088  -2.496  1.00 94.30           H
ATOM   1895  CD2 LEU A 135      -9.825   1.920  -4.151  1.00 94.30           C
ATOM   1896 1HD2 LEU A 135     -10.515   2.316  -4.897  1.00 94.30           H
ATOM   1897 2HD2 LEU A 135      -9.465   0.943  -4.472  1.00 94.30           H
ATOM   1898 3HD2 LEU A 135     -10.341   1.822  -3.196  1.00 94.30           H
ATOM   1899  HN  LEU A 135      -5.809   2.029  -4.416  1.00 94.30           H
ATOM   1900  N   LEU A 136      -5.564   2.346  -7.508  1.00 94.31           N
ATOM   1901  CA  LEU A 136      -4.996   2.512  -8.835  1.00 94.31           C
ATOM   1902  C   LEU A 136      -4.807   1.138  -9.480  1.00 94.31           C
ATOM   1903  O   LEU A 136      -5.121   0.950 -10.654  1.00 94.31           O
ATOM   1904  HA  LEU A 136      -5.715   3.076  -9.430  1.00 94.31           H
ATOM   1905  CB  LEU A 136      -3.713   3.343  -8.769  1.00 94.31           C
ATOM   1906 1HB  LEU A 136      -3.114   2.983  -7.932  1.00 94.31           H
ATOM   1907 2HB  LEU A 136      -3.137   3.159  -9.675  1.00 94.31           H
ATOM   1908  CG  LEU A 136      -3.899   4.853  -8.614  1.00 94.31           C
ATOM   1909  HG  LEU A 136      -4.612   5.029  -7.808  1.00 94.31           H
ATOM   1910  CD1 LEU A 136      -2.586   5.529  -8.212  1.00 94.31           C
ATOM   1911 1HD1 LEU A 136      -2.243   5.120  -7.262  1.00 94.31           H
ATOM   1912 2HD1 LEU A 136      -1.834   5.346  -8.979  1.00 94.31           H
ATOM   1913 3HD1 LEU A 136      -2.747   6.602  -8.109  1.00 94.31           H
ATOM   1914  CD2 LEU A 136      -4.494   5.466  -9.884  1.00 94.31           C
ATOM   1915 1HD2 LEU A 136      -3.825   5.280 -10.724  1.00 94.31           H
ATOM   1916 2HD2 LEU A 136      -5.464   5.013 -10.085  1.00 94.31           H
ATOM   1917 3HD2 LEU A 136      -4.615   6.540  -9.746  1.00 94.31           H
ATOM   1918  HN  LEU A 136      -4.953   2.584  -6.754  1.00 94.31           H
ATOM   1919  N   ILE A 137      -4.293   0.212  -8.683  1.00 91.57           N
ATOM   1920  CA  ILE A 137      -4.072  -1.144  -9.157  1.00 91.57           C
ATOM   1921  C   ILE A 137      -5.402  -1.741  -9.621  1.00 91.57           C
ATOM   1922  O   ILE A 137      -5.460  -2.411 -10.651  1.00 91.57           O
ATOM   1923  HA  ILE A 137      -3.402  -1.085 -10.015  1.00 91.57           H
ATOM   1924  CB  ILE A 137      -3.364  -1.977  -8.087  1.00 91.57           C
ATOM   1925  HB  ILE A 137      -3.859  -1.797  -7.132  1.00 91.57           H
ATOM   1926  CG1 ILE A 137      -1.906  -1.542  -7.929  1.00 91.57           C
ATOM   1927 1HG1 ILE A 137      -1.332  -1.862  -8.799  1.00 91.57           H
ATOM   1928 2HG1 ILE A 137      -1.849  -0.454  -7.892  1.00 91.57           H
ATOM   1929  CG2 ILE A 137      -3.488  -3.472  -8.385  1.00 91.57           C
ATOM   1930 1HG2 ILE A 137      -4.541  -3.753  -8.407  1.00 91.57           H
ATOM   1931 2HG2 ILE A 137      -3.034  -3.688  -9.353  1.00 91.57           H
ATOM   1932 3HG2 ILE A 137      -2.976  -4.041  -7.609  1.00 91.57           H
ATOM   1933  CD1 ILE A 137      -1.291  -2.135  -6.660  1.00 91.57           C
ATOM   1934 1HD1 ILE A 137      -1.853  -1.794  -5.791  1.00 91.57           H
ATOM   1935 2HD1 ILE A 137      -1.328  -3.223  -6.712  1.00 91.57           H
ATOM   1936 3HD1 ILE A 137      -0.254  -1.810  -6.573  1.00 91.57           H
ATOM   1937  HN  ILE A 137      -4.031   0.375  -7.732  1.00 91.57           H
ATOM   1938  N   MET A 138      -6.438  -1.476  -8.839  1.00 91.52           N
ATOM   1939  CA  MET A 138      -7.772  -1.938  -9.182  1.00 91.52           C
ATOM   1940  C   MET A 138      -8.221  -1.367 -10.528  1.00 91.52           C
ATOM   1941  O   MET A 138      -8.746  -2.093 -11.371  1.00 91.52           O
ATOM   1942  HA  MET A 138      -7.699  -3.024  -9.246  1.00 91.52           H
ATOM   1943  CB  MET A 138      -8.757  -1.510  -8.091  1.00 91.52           C
ATOM   1944 1HB  MET A 138      -8.415  -1.876  -7.123  1.00 91.52           H
ATOM   1945 2HB  MET A 138      -8.785  -0.422  -8.029  1.00 91.52           H
ATOM   1946  CG  MET A 138     -10.160  -2.047  -8.379  1.00 91.52           C
ATOM   1947 1HG  MET A 138     -10.486  -1.727  -9.369  1.00 91.52           H
ATOM   1948 2HG  MET A 138     -10.148  -3.137  -8.384  1.00 91.52           H
ATOM   1949  SD  MET A 138     -11.305  -1.457  -7.142  1.00 91.52           S
ATOM   1950  CE  MET A 138     -11.399   0.265  -7.603  1.00 91.52           C
ATOM   1951 1HE  MET A 138     -10.408   0.713  -7.539  1.00 91.52           H
ATOM   1952 2HE  MET A 138     -11.770   0.347  -8.625  1.00 91.52           H
ATOM   1953 3HE  MET A 138     -12.078   0.785  -6.928  1.00 91.52           H
ATOM   1954  HN  MET A 138      -6.377  -0.957  -7.986  1.00 91.52           H
ATOM   1955  N   CYS A 139      -7.999  -0.071 -10.689  1.00 94.00           N
ATOM   1956  CA  CYS A 139      -8.431   0.620 -11.892  1.00 94.00           C
ATOM   1957  C   CYS A 139      -7.659   0.043 -13.080  1.00 94.00           C
ATOM   1958  O   CYS A 139      -8.202  -0.083 -14.176  1.00 94.00           O
ATOM   1959  HA  CYS A 139      -9.499   0.429 -11.995  1.00 94.00           H
ATOM   1960  CB  CYS A 139      -8.247   2.134 -11.773  1.00 94.00           C
ATOM   1961 1HB  CYS A 139      -7.248   2.359 -11.397  1.00 94.00           H
ATOM   1962 2HB  CYS A 139      -8.329   2.597 -12.756  1.00 94.00           H
ATOM   1963  SG  CYS A 139      -9.509   2.831 -10.646  1.00 94.00           S
ATOM   1964  HG  CYS A 139      -8.933   2.420  -9.520  1.00 94.00           H
ATOM   1965  HN  CYS A 139      -7.533   0.504 -10.016  1.00 94.00           H
ATOM   1966  N   ILE A 140      -6.403  -0.293 -12.822  1.00 90.54           N
ATOM   1967  CA  ILE A 140      -5.556  -0.869 -13.853  1.00 90.54           C
ATOM   1968  C   ILE A 140      -6.179  -2.176 -14.347  1.00 90.54           C
ATOM   1969  O   ILE A 140      -6.197  -2.445 -15.547  1.00 90.54           O
ATOM   1970  HA  ILE A 140      -5.526  -0.165 -14.684  1.00 90.54           H
ATOM   1971  CB  ILE A 140      -4.122  -1.027 -13.341  1.00 90.54           C
ATOM   1972  HB  ILE A 140      -4.162  -1.458 -12.341  1.00 90.54           H
ATOM   1973  CG1 ILE A 140      -3.431   0.333 -13.220  1.00 90.54           C
ATOM   1974 1HG1 ILE A 140      -3.170   0.702 -14.213  1.00 90.54           H
ATOM   1975 2HG1 ILE A 140      -4.118   1.056 -12.782  1.00 90.54           H
ATOM   1976  CG2 ILE A 140      -3.330  -1.997 -14.221  1.00 90.54           C
ATOM   1977 1HG2 ILE A 140      -3.814  -2.973 -14.211  1.00 90.54           H
ATOM   1978 2HG2 ILE A 140      -3.297  -1.617 -15.242  1.00 90.54           H
ATOM   1979 3HG2 ILE A 140      -2.315  -2.090 -13.835  1.00 90.54           H
ATOM   1980  CD1 ILE A 140      -2.170   0.232 -12.360  1.00 90.54           C
ATOM   1981 1HD1 ILE A 140      -2.438  -0.114 -11.362  1.00 90.54           H
ATOM   1982 2HD1 ILE A 140      -1.475  -0.474 -12.815  1.00 90.54           H
ATOM   1983 3HD1 ILE A 140      -1.698   1.212 -12.291  1.00 90.54           H
ATOM   1984  HN  ILE A 140      -5.965  -0.176 -11.931  1.00 90.54           H
ATOM   1985  N   SER A 141      -6.676  -2.954 -13.396  1.00 89.30           N
ATOM   1986  CA  SER A 141      -7.254  -4.249 -13.715  1.00 89.30           C
ATOM   1987  C   SER A 141      -8.468  -4.069 -14.628  1.00 89.30           C
ATOM   1988  O   SER A 141      -8.665  -4.843 -15.564  1.00 89.30           O
ATOM   1989  HA  SER A 141      -6.466  -4.798 -14.229  1.00 89.30           H
ATOM   1990  CB  SER A 141      -7.653  -5.002 -12.444  1.00 89.30           C
ATOM   1991 1HB  SER A 141      -7.730  -6.067 -12.662  1.00 89.30           H
ATOM   1992 2HB  SER A 141      -6.871  -4.886 -11.693  1.00 89.30           H
ATOM   1993  OG  SER A 141      -8.891  -4.536 -11.914  1.00 89.30           O
ATOM   1994  HG  SER A 141      -8.742  -3.708 -11.373  1.00 89.30           H
ATOM   1995  HN  SER A 141      -6.687  -2.714 -12.426  1.00 89.30           H
ATOM   1996  N   VAL A 142      -9.251  -3.044 -14.324  1.00 90.81           N
ATOM   1997  CA  VAL A 142     -10.449  -2.763 -15.096  1.00 90.81           C
ATOM   1998  C   VAL A 142     -10.050  -2.307 -16.501  1.00 90.81           C
ATOM   1999  O   VAL A 142     -10.672  -2.702 -17.486  1.00 90.81           O
ATOM   2000  HA  VAL A 142     -11.014  -3.692 -15.177  1.00 90.81           H
ATOM   2001  CB  VAL A 142     -11.318  -1.742 -14.360  1.00 90.81           C
ATOM   2002  HB  VAL A 142     -10.728  -0.836 -14.224  1.00 90.81           H
ATOM   2003  CG1 VAL A 142     -12.554  -1.378 -15.185  1.00 90.81           C
ATOM   2004 1HG1 VAL A 142     -12.242  -0.950 -16.138  1.00 90.81           H
ATOM   2005 2HG1 VAL A 142     -13.147  -2.275 -15.367  1.00 90.81           H
ATOM   2006 3HG1 VAL A 142     -13.155  -0.651 -14.639  1.00 90.81           H
ATOM   2007  CG2 VAL A 142     -11.715  -2.257 -12.975  1.00 90.81           C
ATOM   2008 1HG2 VAL A 142     -12.279  -3.184 -13.080  1.00 90.81           H
ATOM   2009 2HG2 VAL A 142     -10.818  -2.442 -12.385  1.00 90.81           H
ATOM   2010 3HG2 VAL A 142     -12.333  -1.511 -12.474  1.00 90.81           H
ATOM   2011  HN  VAL A 142      -9.078  -2.414 -13.568  1.00 90.81           H
ATOM   2012  N   ASP A 143      -9.015  -1.481 -16.549  1.00 86.03           N
ATOM   2013  CA  ASP A 143      -8.540  -0.949 -17.815  1.00 86.03           C
ATOM   2014  C   ASP A 143      -8.099  -2.105 -18.715  1.00 86.03           C
ATOM   2015  O   ASP A 143      -8.387  -2.110 -19.911  1.00 86.03           O
ATOM   2016  HA  ASP A 143      -9.384  -0.397 -18.229  1.00 86.03           H
ATOM   2017  CB  ASP A 143      -7.337  -0.026 -17.608  1.00 86.03           C
ATOM   2018 1HB  ASP A 143      -7.619   0.804 -16.960  1.00 86.03           H
ATOM   2019 2HB  ASP A 143      -6.540  -0.569 -17.100  1.00 86.03           H
ATOM   2020  CG  ASP A 143      -6.824   0.513 -18.944  1.00 86.03           C
ATOM   2021  OD1 ASP A 143      -7.610   1.219 -19.611  1.00 86.03           O
ATOM   2022  OD2 ASP A 143      -5.656   0.208 -19.268  1.00 86.03           O
ATOM   2023  HN  ASP A 143      -8.506  -1.175 -15.744  1.00 86.03           H
ATOM   2024  N   ARG A 144      -7.407  -3.057 -18.106  1.00 74.81           N
ATOM   2025  CA  ARG A 144      -6.907  -4.206 -18.841  1.00 74.81           C
ATOM   2026  C   ARG A 144      -8.072  -5.020 -19.409  1.00 74.81           C
ATOM   2027  O   ARG A 144      -8.023  -5.463 -20.556  1.00 74.81           O
ATOM   2028  HA  ARG A 144      -6.299  -3.782 -19.640  1.00 74.81           H
ATOM   2029  CB  ARG A 144      -6.055  -5.106 -17.944  1.00 74.81           C
ATOM   2030 1HB  ARG A 144      -6.601  -5.336 -17.030  1.00 74.81           H
ATOM   2031 2HB  ARG A 144      -5.864  -6.053 -18.449  1.00 74.81           H
ATOM   2032  CG  ARG A 144      -4.727  -4.431 -17.595  1.00 74.81           C
ATOM   2033 1HG  ARG A 144      -4.917  -3.455 -17.148  1.00 74.81           H
ATOM   2034 2HG  ARG A 144      -4.198  -5.026 -16.850  1.00 74.81           H
ATOM   2035  CD  ARG A 144      -3.852  -4.267 -18.839  1.00 74.81           C
ATOM   2036 1HD  ARG A 144      -3.641  -5.242 -19.278  1.00 74.81           H
ATOM   2037 2HD  ARG A 144      -4.383  -3.687 -19.594  1.00 74.81           H
ATOM   2038  NE  ARG A 144      -2.585  -3.590 -18.482  1.00 74.81           N
ATOM   2039  HE  ARG A 144      -2.464  -3.292 -17.535  1.00 74.81           H
ATOM   2040  CZ  ARG A 144      -1.591  -3.350 -19.347  1.00 74.81           C
ATOM   2041  NH1 ARG A 144      -1.699  -3.727 -20.629  1.00 74.81           N
ATOM   2042 1HH1 ARG A 144      -2.526  -4.191 -20.945  1.00 74.81           H
ATOM   2043 2HH1 ARG A 144      -0.952  -3.545 -21.268  1.00 74.81           H
ATOM   2044  NH2 ARG A 144      -0.486  -2.728 -18.912  1.00 74.81           N
ATOM   2045 1HH2 ARG A 144       0.265  -2.542 -19.545  1.00 74.81           H
ATOM   2046 2HH2 ARG A 144      -0.413  -2.451 -17.954  1.00 74.81           H
ATOM   2047  HN  ARG A 144      -7.188  -3.052 -17.130  1.00 74.81           H
ATOM   2048  N   TYR A 145      -9.091  -5.193 -18.581  1.00 86.86           N
ATOM   2049  CA  TYR A 145     -10.288  -5.900 -19.004  1.00 86.86           C
ATOM   2050  C   TYR A 145     -10.886  -5.262 -20.259  1.00 86.86           C
ATOM   2051  O   TYR A 145     -11.157  -5.952 -21.241  1.00 86.86           O
ATOM   2052  HA  TYR A 145     -10.009  -6.930 -19.226  1.00 86.86           H
ATOM   2053  CB  TYR A 145     -11.286  -5.765 -17.852  1.00 86.86           C
ATOM   2054 1HB  TYR A 145     -10.977  -6.420 -17.038  1.00 86.86           H
ATOM   2055 2HB  TYR A 145     -11.251  -4.744 -17.472  1.00 86.86           H
ATOM   2056  CG  TYR A 145     -12.729  -6.102 -18.237  1.00 86.86           C
ATOM   2057  CD1 TYR A 145     -13.655  -5.091 -18.391  1.00 86.86           C
ATOM   2058  HD1 TYR A 145     -13.360  -4.053 -18.238  1.00 86.86           H
ATOM   2059  CD2 TYR A 145     -13.103  -7.416 -18.430  1.00 86.86           C
ATOM   2060  HD2 TYR A 145     -12.371  -8.214 -18.308  1.00 86.86           H
ATOM   2061  CE1 TYR A 145     -15.013  -5.407 -18.753  1.00 86.86           C
ATOM   2062  HE1 TYR A 145     -15.755  -4.619 -18.877  1.00 86.86           H
ATOM   2063  CE2 TYR A 145     -14.460  -7.733 -18.792  1.00 86.86           C
ATOM   2064  HE2 TYR A 145     -14.769  -8.766 -18.947  1.00 86.86           H
ATOM   2065  CZ  TYR A 145     -15.348  -6.713 -18.935  1.00 86.86           C
ATOM   2066  OH  TYR A 145     -16.630  -7.012 -19.277  1.00 86.86           O
ATOM   2067  HH  TYR A 145     -16.728  -7.998 -19.407  1.00 86.86           H
ATOM   2068  HN  TYR A 145      -9.108  -4.860 -17.638  1.00 86.86           H
ATOM   2069  N   ILE A 146     -11.075  -3.953 -20.187  1.00 83.61           N
ATOM   2070  CA  ILE A 146     -11.712  -3.227 -21.273  1.00 83.61           C
ATOM   2071  C   ILE A 146     -10.855  -3.352 -22.535  1.00 83.61           C
ATOM   2072  O   ILE A 146     -11.383  -3.509 -23.635  1.00 83.61           O
ATOM   2073  HA  ILE A 146     -12.675  -3.701 -21.462  1.00 83.61           H
ATOM   2074  CB  ILE A 146     -11.991  -1.781 -20.860  1.00 83.61           C
ATOM   2075  HB  ILE A 146     -11.062  -1.345 -20.493  1.00 83.61           H
ATOM   2076  CG1 ILE A 146     -13.001  -1.724 -19.712  1.00 83.61           C
ATOM   2077 1HG1 ILE A 146     -13.993  -1.981 -20.083  1.00 83.61           H
ATOM   2078 2HG1 ILE A 146     -12.741  -2.465 -18.957  1.00 83.61           H
ATOM   2079  CG2 ILE A 146     -12.439  -0.945 -22.060  1.00 83.61           C
ATOM   2080 1HG2 ILE A 146     -11.655  -0.947 -22.818  1.00 83.61           H
ATOM   2081 2HG2 ILE A 146     -13.351  -1.371 -22.480  1.00 83.61           H
ATOM   2082 3HG2 ILE A 146     -12.631   0.079 -21.739  1.00 83.61           H
ATOM   2083  CD1 ILE A 146     -13.033  -0.331 -19.079  1.00 83.61           C
ATOM   2084 1HD1 ILE A 146     -12.045  -0.088 -18.687  1.00 83.61           H
ATOM   2085 2HD1 ILE A 146     -13.317   0.404 -19.831  1.00 83.61           H
ATOM   2086 3HD1 ILE A 146     -13.759  -0.318 -18.266  1.00 83.61           H
ATOM   2087  HN  ILE A 146     -10.803  -3.391 -19.406  1.00 83.61           H
ATOM   2088  N   ALA A 147      -9.548  -3.278 -22.334  1.00 82.11           N
ATOM   2089  CA  ALA A 147      -8.619  -3.252 -23.451  1.00 82.11           C
ATOM   2090  C   ALA A 147      -8.687  -4.586 -24.197  1.00 82.11           C
ATOM   2091  O   ALA A 147      -8.474  -4.636 -25.407  1.00 82.11           O
ATOM   2092  HA  ALA A 147      -8.932  -2.453 -24.123  1.00 82.11           H
ATOM   2093  CB  ALA A 147      -7.212  -2.942 -22.938  1.00 82.11           C
ATOM   2094 1HB  ALA A 147      -7.211  -1.971 -22.442  1.00 82.11           H
ATOM   2095 2HB  ALA A 147      -6.905  -3.711 -22.229  1.00 82.11           H
ATOM   2096 3HB  ALA A 147      -6.515  -2.922 -23.776  1.00 82.11           H
ATOM   2097  HN  ALA A 147      -9.123  -3.237 -21.429  1.00 82.11           H
ATOM   2098  N   ILE A 148      -8.985  -5.634 -23.443  1.00 78.31           N
ATOM   2099  CA  ILE A 148      -8.921  -6.983 -23.978  1.00 78.31           C
ATOM   2100  C   ILE A 148     -10.319  -7.417 -24.425  1.00 78.31           C
ATOM   2101  O   ILE A 148     -10.502  -7.867 -25.555  1.00 78.31           O
ATOM   2102  HA  ILE A 148      -8.272  -6.957 -24.854  1.00 78.31           H
ATOM   2103  CB  ILE A 148      -8.277  -7.932 -22.965  1.00 78.31           C
ATOM   2104  HB  ILE A 148      -8.782  -7.803 -22.008  1.00 78.31           H
ATOM   2105  CG1 ILE A 148      -6.803  -7.584 -22.748  1.00 78.31           C
ATOM   2106 1HG1 ILE A 148      -6.240  -7.788 -23.659  1.00 78.31           H
ATOM   2107 2HG1 ILE A 148      -6.703  -6.518 -22.544  1.00 78.31           H
ATOM   2108  CG2 ILE A 148      -8.466  -9.391 -23.384  1.00 78.31           C
ATOM   2109 1HG2 ILE A 148      -9.531  -9.617 -23.445  1.00 78.31           H
ATOM   2110 2HG2 ILE A 148      -8.003  -9.553 -24.357  1.00 78.31           H
ATOM   2111 3HG2 ILE A 148      -7.999 -10.044 -22.646  1.00 78.31           H
ATOM   2112  CD1 ILE A 148      -6.215  -8.389 -21.588  1.00 78.31           C
ATOM   2113 1HD1 ILE A 148      -6.765  -8.164 -20.674  1.00 78.31           H
ATOM   2114 2HD1 ILE A 148      -6.294  -9.454 -21.807  1.00 78.31           H
ATOM   2115 3HD1 ILE A 148      -5.166  -8.122 -21.455  1.00 78.31           H
ATOM   2116  HN  ILE A 148      -9.266  -5.573 -22.485  1.00 78.31           H
ATOM   2117  N   ALA A 149     -11.269  -7.267 -23.514  1.00 77.81           N
ATOM   2118  CA  ALA A 149     -12.596  -7.822 -23.719  1.00 77.81           C
ATOM   2119  C   ALA A 149     -13.382  -6.917 -24.670  1.00 77.81           C
ATOM   2120  O   ALA A 149     -14.241  -7.388 -25.413  1.00 77.81           O
ATOM   2121  HA  ALA A 149     -12.479  -8.803 -24.179  1.00 77.81           H
ATOM   2122  CB  ALA A 149     -13.293  -7.992 -22.367  1.00 77.81           C
ATOM   2123 1HB  ALA A 149     -12.710  -8.667 -21.740  1.00 77.81           H
ATOM   2124 2HB  ALA A 149     -13.377  -7.022 -21.877  1.00 77.81           H
ATOM   2125 3HB  ALA A 149     -14.289  -8.408 -22.522  1.00 77.81           H
ATOM   2126  HN  ALA A 149     -11.144  -6.778 -22.651  1.00 77.81           H
ATOM   2127  N   GLN A 150     -13.058  -5.633 -24.616  1.00 68.51           N
ATOM   2128  CA  GLN A 150     -13.798  -4.642 -25.378  1.00 68.51           C
ATOM   2129  C   GLN A 150     -12.851  -3.855 -26.286  1.00 68.51           C
ATOM   2130  O   GLN A 150     -12.993  -2.642 -26.435  1.00 68.51           O
ATOM   2131  HA  GLN A 150     -14.504  -5.210 -25.984  1.00 68.51           H
ATOM   2132  CB  GLN A 150     -14.574  -3.704 -24.452  1.00 68.51           C
ATOM   2133 1HB  GLN A 150     -13.877  -3.131 -23.841  1.00 68.51           H
ATOM   2134 2HB  GLN A 150     -15.141  -2.987 -25.045  1.00 68.51           H
ATOM   2135  CG  GLN A 150     -15.525  -4.491 -23.547  1.00 68.51           C
ATOM   2136 1HG  GLN A 150     -16.141  -5.156 -24.152  1.00 68.51           H
ATOM   2137 2HG  GLN A 150     -14.949  -5.119 -22.867  1.00 68.51           H
ATOM   2138  CD  GLN A 150     -16.422  -3.548 -22.742  1.00 68.51           C
ATOM   2139  OE1 GLN A 150     -16.370  -2.336 -22.876  1.00 68.51           O
ATOM   2140  NE2 GLN A 150     -17.244  -4.169 -21.901  1.00 68.51           N
ATOM   2141 1HE2 GLN A 150     -17.235  -5.167 -21.840  1.00 68.51           H
ATOM   2142 2HE2 GLN A 150     -17.870  -3.638 -21.330  1.00 68.51           H
ATOM   2143  HN  GLN A 150     -12.308  -5.268 -24.065  1.00 68.51           H
ATOM   2144  N   ALA A 151     -11.905  -4.577 -26.869  1.00 69.03           N
ATOM   2145  CA  ALA A 151     -10.799  -3.941 -27.565  1.00 69.03           C
ATOM   2146  C   ALA A 151     -11.351  -2.962 -28.603  1.00 69.03           C
ATOM   2147  O   ALA A 151     -10.855  -1.844 -28.732  1.00 69.03           O
ATOM   2148  HA  ALA A 151     -10.218  -3.387 -26.828  1.00 69.03           H
ATOM   2149  CB  ALA A 151      -9.906  -5.013 -28.192  1.00 69.03           C
ATOM   2150 1HB  ALA A 151      -9.516  -5.665 -27.410  1.00 69.03           H
ATOM   2151 2HB  ALA A 151     -10.489  -5.603 -28.899  1.00 69.03           H
ATOM   2152 3HB  ALA A 151      -9.077  -4.535 -28.714  1.00 69.03           H
ATOM   2153  HN  ALA A 151     -11.887  -5.577 -26.872  1.00 69.03           H
ATOM   2154  N   MET A 152     -12.371  -3.417 -29.316  1.00 60.06           N
ATOM   2155  CA  MET A 152     -12.941  -2.628 -30.395  1.00 60.06           C
ATOM   2156  C   MET A 152     -13.430  -1.272 -29.883  1.00 60.06           C
ATOM   2157  O   MET A 152     -13.040  -0.229 -30.406  1.00 60.06           O
ATOM   2158  HA  MET A 152     -12.133  -2.484 -31.111  1.00 60.06           H
ATOM   2159  CB  MET A 152     -14.111  -3.390 -31.021  1.00 60.06           C
ATOM   2160 1HB  MET A 152     -14.752  -3.790 -30.235  1.00 60.06           H
ATOM   2161 2HB  MET A 152     -14.720  -2.706 -31.612  1.00 60.06           H
ATOM   2162  CG  MET A 152     -13.610  -4.531 -31.908  1.00 60.06           C
ATOM   2163 1HG  MET A 152     -12.717  -4.978 -31.470  1.00 60.06           H
ATOM   2164 2HG  MET A 152     -14.363  -5.317 -31.965  1.00 60.06           H
ATOM   2165  SD  MET A 152     -13.245  -3.918 -33.544  1.00 60.06           S
ATOM   2166  CE  MET A 152     -14.642  -4.576 -34.440  1.00 60.06           C
ATOM   2167 1HE  MET A 152     -14.642  -5.664 -34.364  1.00 60.06           H
ATOM   2168 2HE  MET A 152     -15.565  -4.182 -34.015  1.00 60.06           H
ATOM   2169 3HE  MET A 152     -14.571  -4.285 -35.488  1.00 60.06           H
ATOM   2170  HN  MET A 152     -12.805  -4.305 -29.167  1.00 60.06           H
ATOM   2171  N   ARG A 153     -14.278  -1.330 -28.866  1.00 57.44           N
ATOM   2172  CA  ARG A 153     -14.868  -0.122 -28.314  1.00 57.44           C
ATOM   2173  C   ARG A 153     -13.785   0.758 -27.686  1.00 57.44           C
ATOM   2174  O   ARG A 153     -13.889   1.984 -27.704  1.00 57.44           O
ATOM   2175  HA  ARG A 153     -15.333   0.375 -29.165  1.00 57.44           H
ATOM   2176  CB  ARG A 153     -15.920  -0.457 -27.255  1.00 57.44           C
ATOM   2177 1HB  ARG A 153     -15.526  -1.207 -26.570  1.00 57.44           H
ATOM   2178 2HB  ARG A 153     -16.142   0.431 -26.663  1.00 57.44           H
ATOM   2179  CG  ARG A 153     -17.204  -0.978 -27.905  1.00 57.44           C
ATOM   2180 1HG  ARG A 153     -17.546  -0.271 -28.661  1.00 57.44           H
ATOM   2181 2HG  ARG A 153     -17.002  -1.919 -28.416  1.00 57.44           H
ATOM   2182  CD  ARG A 153     -18.302  -1.185 -26.859  1.00 57.44           C
ATOM   2183 1HD  ARG A 153     -18.003  -1.961 -26.155  1.00 57.44           H
ATOM   2184 2HD  ARG A 153     -18.445  -0.270 -26.284  1.00 57.44           H
ATOM   2185  NE  ARG A 153     -19.568  -1.566 -27.524  1.00 57.44           N
ATOM   2186  HE  ARG A 153     -19.578  -1.614 -28.523  1.00 57.44           H
ATOM   2187  CZ  ARG A 153     -20.703  -1.852 -26.871  1.00 57.44           C
ATOM   2188  NH1 ARG A 153     -20.748  -1.804 -25.533  1.00 57.44           N
ATOM   2189 1HH1 ARG A 153     -19.931  -1.554 -25.013  1.00 57.44           H
ATOM   2190 2HH1 ARG A 153     -21.599  -2.019 -25.053  1.00 57.44           H
ATOM   2191  NH2 ARG A 153     -21.792  -2.186 -27.577  1.00 57.44           N
ATOM   2192 1HH2 ARG A 153     -22.647  -2.402 -27.105  1.00 57.44           H
ATOM   2193 2HH2 ARG A 153     -21.750  -2.219 -28.575  1.00 57.44           H
ATOM   2194  HN  ARG A 153     -14.561  -2.180 -28.422  1.00 57.44           H
ATOM   2195  N   ALA A 154     -12.771   0.099 -27.145  1.00 62.95           N
ATOM   2196  CA  ALA A 154     -11.729   0.798 -26.414  1.00 62.95           C
ATOM   2197  C   ALA A 154     -10.960   1.707 -27.375  1.00 62.95           C
ATOM   2198  O   ALA A 154     -10.503   2.781 -26.987  1.00 62.95           O
ATOM   2199  HA  ALA A 154     -12.211   1.413 -25.654  1.00 62.95           H
ATOM   2200  CB  ALA A 154     -10.820  -0.219 -25.722  1.00 62.95           C
ATOM   2201 1HB  ALA A 154     -11.408  -0.820 -25.028  1.00 62.95           H
ATOM   2202 2HB  ALA A 154     -10.365  -0.869 -26.470  1.00 62.95           H
ATOM   2203 3HB  ALA A 154     -10.037   0.306 -25.174  1.00 62.95           H
ATOM   2204  HN  ALA A 154     -12.657  -0.893 -27.200  1.00 62.95           H
ATOM   2205  N   HIS A 155     -10.842   1.244 -28.611  1.00 57.48           N
ATOM   2206  CA  HIS A 155     -10.041   1.945 -29.600  1.00 57.48           C
ATOM   2207  C   HIS A 155     -10.757   3.228 -30.024  1.00 57.48           C
ATOM   2208  O   HIS A 155     -10.129   4.276 -30.164  1.00 57.48           O
ATOM   2209  HA  HIS A 155      -9.102   2.206 -29.113  1.00 57.48           H
ATOM   2210  CB  HIS A 155      -9.715   1.030 -30.782  1.00 57.48           C
ATOM   2211 1HB  HIS A 155      -9.525   0.024 -30.408  1.00 57.48           H
ATOM   2212 2HB  HIS A 155     -10.587   0.969 -31.433  1.00 57.48           H
ATOM   2213  CG  HIS A 155      -8.527   1.481 -31.598  1.00 57.48           C
ATOM   2214  ND1 HIS A 155      -8.582   2.549 -32.476  1.00 57.48           N
ATOM   2215  HD1 HIS A 155      -9.386   3.116 -32.657  1.00 57.48           H
ATOM   2216  CD2 HIS A 155      -7.252   0.998 -31.659  1.00 57.48           C
ATOM   2217  HD2 HIS A 155      -6.863   0.153 -31.091  1.00 57.48           H
ATOM   2218  CE1 HIS A 155      -7.390   2.693 -33.035  1.00 57.48           C
ATOM   2219  HE1 HIS A 155      -7.114   3.448 -33.771  1.00 57.48           H
ATOM   2220  NE2 HIS A 155      -6.567   1.730 -32.528  1.00 57.48           N
ATOM   2221  HN  HIS A 155     -11.281   0.407 -28.938  1.00 57.48           H
ATOM   2222  N   THR A 156     -12.062   3.104 -30.215  1.00 65.28           N
ATOM   2223  CA  THR A 156     -12.843   4.194 -30.775  1.00 65.28           C
ATOM   2224  C   THR A 156     -12.919   5.359 -29.787  1.00 65.28           C
ATOM   2225  O   THR A 156     -12.941   6.521 -30.191  1.00 65.28           O
ATOM   2226  HA  THR A 156     -12.332   4.562 -31.665  1.00 65.28           H
ATOM   2227  CB  THR A 156     -14.215   3.640 -31.167  1.00 65.28           C
ATOM   2228  HB  THR A 156     -14.970   3.915 -30.431  1.00 65.28           H
ATOM   2229  OG1 THR A 156     -13.992   2.242 -31.327  1.00 65.28           O
ATOM   2230  HG1 THR A 156     -14.860   1.748 -31.269  1.00 65.28           H
ATOM   2231  CG2 THR A 156     -14.660   4.107 -32.555  1.00 65.28           C
ATOM   2232 1HG2 THR A 156     -13.938   3.773 -33.300  1.00 65.28           H
ATOM   2233 2HG2 THR A 156     -14.721   5.195 -32.569  1.00 65.28           H
ATOM   2234 3HG2 THR A 156     -15.639   3.685 -32.783  1.00 65.28           H
ATOM   2235  HN  THR A 156     -12.584   2.280 -29.995  1.00 65.28           H
ATOM   2236  N   TRP A 157     -12.955   5.009 -28.510  1.00 59.83           N
ATOM   2237  CA  TRP A 157     -13.259   5.982 -27.475  1.00 59.83           C
ATOM   2238  C   TRP A 157     -11.951   6.349 -26.772  1.00 59.83           C
ATOM   2239  O   TRP A 157     -11.952   6.694 -25.591  1.00 59.83           O
ATOM   2240  HA  TRP A 157     -13.681   6.863 -27.959  1.00 59.83           H
ATOM   2241  CB  TRP A 157     -14.324   5.448 -26.515  1.00 59.83           C
ATOM   2242 1HB  TRP A 157     -14.011   4.470 -26.149  1.00 59.83           H
ATOM   2243 2HB  TRP A 157     -14.383   6.108 -25.650  1.00 59.83           H
ATOM   2244  CG  TRP A 157     -15.716   5.322 -27.138  1.00 59.83           C
ATOM   2245  CD1 TRP A 157     -16.052   4.740 -28.297  1.00 59.83           C
ATOM   2246  HD1 TRP A 157     -15.341   4.262 -28.972  1.00 59.83           H
ATOM   2247  CD2 TRP A 157     -16.954   5.815 -26.583  1.00 59.83           C
ATOM   2248  NE1 TRP A 157     -17.409   4.822 -28.530  1.00 59.83           N
ATOM   2249  HE1 TRP A 157     -17.896   4.462 -29.325  1.00 59.83           H
ATOM   2250  CE2 TRP A 157     -17.975   5.496 -27.454  1.00 59.83           C
ATOM   2251  CE3 TRP A 157     -17.202   6.507 -25.385  1.00 59.83           C
ATOM   2252  HE3 TRP A 157     -16.413   6.770 -24.680  1.00 59.83           H
ATOM   2253  CZ2 TRP A 157     -19.315   5.830 -27.220  1.00 59.83           C
ATOM   2254  HZ2 TRP A 157     -20.104   5.567 -27.924  1.00 59.83           H
ATOM   2255  CZ3 TRP A 157     -18.545   6.834 -25.165  1.00 59.83           C
ATOM   2256  HZ3 TRP A 157     -18.793   7.372 -24.250  1.00 59.83           H
ATOM   2257  CH2 TRP A 157     -19.586   6.520 -26.032  1.00 59.83           C
ATOM   2258  HH2 TRP A 157     -20.608   6.810 -25.789  1.00 59.83           H
ATOM   2259  HN  TRP A 157     -12.782   4.081 -28.179  1.00 59.83           H
ATOM   2260  N   ARG A 158     -10.866   6.262 -27.527  1.00 61.27           N
ATOM   2261  CA  ARG A 158      -9.538   6.366 -26.945  1.00 61.27           C
ATOM   2262  C   ARG A 158      -9.387   7.694 -26.201  1.00 61.27           C
ATOM   2263  O   ARG A 158      -8.869   7.730 -25.086  1.00 61.27           O
ATOM   2264  HA  ARG A 158      -9.468   5.522 -26.259  1.00 61.27           H
ATOM   2265  CB  ARG A 158      -8.455   6.265 -28.021  1.00 61.27           C
ATOM   2266 1HB  ARG A 158      -8.624   5.377 -28.630  1.00 61.27           H
ATOM   2267 2HB  ARG A 158      -8.519   7.125 -28.688  1.00 61.27           H
ATOM   2268  CG  ARG A 158      -7.062   6.203 -27.393  1.00 61.27           C
ATOM   2269 1HG  ARG A 158      -6.849   7.139 -26.877  1.00 61.27           H
ATOM   2270 2HG  ARG A 158      -7.032   5.412 -26.644  1.00 61.27           H
ATOM   2271  CD  ARG A 158      -5.992   5.946 -28.456  1.00 61.27           C
ATOM   2272 1HD  ARG A 158      -6.162   4.978 -28.928  1.00 61.27           H
ATOM   2273 2HD  ARG A 158      -6.059   6.700 -29.241  1.00 61.27           H
ATOM   2274  NE  ARG A 158      -4.647   5.978 -27.839  1.00 61.27           N
ATOM   2275  HE  ARG A 158      -4.577   6.260 -26.882  1.00 61.27           H
ATOM   2276  CZ  ARG A 158      -3.518   5.653 -28.482  1.00 61.27           C
ATOM   2277  NH1 ARG A 158      -3.552   5.268 -29.765  1.00 61.27           N
ATOM   2278 1HH1 ARG A 158      -4.426   5.222 -30.250  1.00 61.27           H
ATOM   2279 2HH1 ARG A 158      -2.705   5.027 -30.238  1.00 61.27           H
ATOM   2280  NH2 ARG A 158      -2.353   5.718 -27.823  1.00 61.27           N
ATOM   2281 1HH2 ARG A 158      -1.501   5.479 -28.288  1.00 61.27           H
ATOM   2282 2HH2 ARG A 158      -2.336   6.007 -26.866  1.00 61.27           H
ATOM   2283  HN  ARG A 158     -10.883   6.124 -28.517  1.00 61.27           H
ATOM   2284  N   GLU A 159      -9.849   8.754 -26.848  1.00 67.12           N
ATOM   2285  CA  GLU A 159      -9.686  10.092 -26.306  1.00 67.12           C
ATOM   2286  C   GLU A 159     -10.565  10.273 -25.067  1.00 67.12           C
ATOM   2287  O   GLU A 159     -10.106  10.781 -24.045  1.00 67.12           O
ATOM   2288  HA  GLU A 159      -8.634  10.165 -26.027  1.00 67.12           H
ATOM   2289  CB  GLU A 159     -10.000  11.154 -27.362  1.00 67.12           C
ATOM   2290 1HB  GLU A 159     -10.948  10.919 -27.847  1.00 67.12           H
ATOM   2291 2HB  GLU A 159      -9.984  12.143 -26.904  1.00 67.12           H
ATOM   2292  CG  GLU A 159      -8.934  11.169 -28.459  1.00 67.12           C
ATOM   2293 1HG  GLU A 159      -7.942  11.185 -28.007  1.00 67.12           H
ATOM   2294 2HG  GLU A 159      -9.001  10.254 -29.048  1.00 67.12           H
ATOM   2295  CD  GLU A 159      -9.105  12.384 -29.373  1.00 67.12           C
ATOM   2296  OE1 GLU A 159      -8.124  12.706 -30.078  1.00 67.12           O
ATOM   2297  OE2 GLU A 159     -10.212  12.964 -29.345  1.00 67.12           O
ATOM   2298  HN  GLU A 159     -10.326   8.709 -27.726  1.00 67.12           H
ATOM   2299  N   LYS A 160     -11.813   9.847 -25.199  1.00 70.91           N
ATOM   2300  CA  LYS A 160     -12.765   9.973 -24.109  1.00 70.91           C
ATOM   2301  C   LYS A 160     -12.235   9.223 -22.885  1.00 70.91           C
ATOM   2302  O   LYS A 160     -12.353   9.704 -21.759  1.00 70.91           O
ATOM   2303  HA  LYS A 160     -12.839  11.032 -23.860  1.00 70.91           H
ATOM   2304  CB  LYS A 160     -14.155   9.515 -24.556  1.00 70.91           C
ATOM   2305 1HB  LYS A 160     -14.085   8.536 -25.029  1.00 70.91           H
ATOM   2306 2HB  LYS A 160     -14.802   9.403 -23.686  1.00 70.91           H
ATOM   2307  CG  LYS A 160     -14.774  10.517 -25.534  1.00 70.91           C
ATOM   2308 1HG  LYS A 160     -14.703  11.524 -25.122  1.00 70.91           H
ATOM   2309 2HG  LYS A 160     -14.212  10.514 -26.467  1.00 70.91           H
ATOM   2310  CD  LYS A 160     -16.239  10.176 -25.813  1.00 70.91           C
ATOM   2311 1HD  LYS A 160     -16.309   9.176 -26.240  1.00 70.91           H
ATOM   2312 2HD  LYS A 160     -16.798  10.163 -24.877  1.00 70.91           H
ATOM   2313  CE  LYS A 160     -16.864  11.191 -26.772  1.00 70.91           C
ATOM   2314 1HE  LYS A 160     -16.801  12.192 -26.345  1.00 70.91           H
ATOM   2315 2HE  LYS A 160     -16.305  11.208 -27.708  1.00 70.91           H
ATOM   2316  NZ  LYS A 160     -18.279  10.848 -27.040  1.00 70.91           N
ATOM   2317 1HZ  LYS A 160     -18.678  11.530 -27.676  1.00 70.91           H
ATOM   2318 2HZ  LYS A 160     -18.330   9.925 -27.458  1.00 70.91           H
ATOM   2319 3HZ  LYS A 160     -18.798  10.853 -26.169  1.00 70.91           H
ATOM   2320  HN  LYS A 160     -12.174   9.424 -26.029  1.00 70.91           H
ATOM   2321  N   ARG A 161     -11.663   8.058 -23.147  1.00 70.09           N
ATOM   2322  CA  ARG A 161     -11.142   7.222 -22.078  1.00 70.09           C
ATOM   2323  C   ARG A 161     -10.026   7.953 -21.329  1.00 70.09           C
ATOM   2324  O   ARG A 161      -9.872   7.785 -20.120  1.00 70.09           O
ATOM   2325  HA  ARG A 161     -11.997   7.039 -21.427  1.00 70.09           H
ATOM   2326  CB  ARG A 161     -10.599   5.901 -22.626  1.00 70.09           C
ATOM   2327 1HB  ARG A 161      -9.944   6.097 -23.474  1.00 70.09           H
ATOM   2328 2HB  ARG A 161      -9.996   5.408 -21.864  1.00 70.09           H
ATOM   2329  CG  ARG A 161     -11.740   4.977 -23.059  1.00 70.09           C
ATOM   2330 1HG  ARG A 161     -12.423   4.822 -22.224  1.00 70.09           H
ATOM   2331 2HG  ARG A 161     -12.313   5.450 -23.856  1.00 70.09           H
ATOM   2332  CD  ARG A 161     -11.200   3.629 -23.540  1.00 70.09           C
ATOM   2333 1HD  ARG A 161     -11.995   3.062 -24.025  1.00 70.09           H
ATOM   2334 2HD  ARG A 161     -10.420   3.785 -24.285  1.00 70.09           H
ATOM   2335  NE  ARG A 161     -10.659   2.862 -22.396  1.00 70.09           N
ATOM   2336  HE  ARG A 161     -10.942   3.132 -21.475  1.00 70.09           H
ATOM   2337  CZ  ARG A 161      -9.814   1.829 -22.516  1.00 70.09           C
ATOM   2338  NH1 ARG A 161      -9.402   1.424 -23.725  1.00 70.09           N
ATOM   2339 1HH1 ARG A 161      -9.725   1.894 -24.546  1.00 70.09           H
ATOM   2340 2HH1 ARG A 161      -8.772   0.652 -23.806  1.00 70.09           H
ATOM   2341  NH2 ARG A 161      -9.388   1.207 -21.408  1.00 70.09           N
ATOM   2342 1HH2 ARG A 161      -8.757   0.434 -21.481  1.00 70.09           H
ATOM   2343 2HH2 ARG A 161      -9.700   1.515 -20.510  1.00 70.09           H
ATOM   2344  HN  ARG A 161     -11.553   7.683 -24.068  1.00 70.09           H
ATOM   2345  N   LEU A 162      -9.277   8.748 -22.078  1.00 82.13           N
ATOM   2346  CA  LEU A 162      -8.176   9.502 -21.501  1.00 82.13           C
ATOM   2347  C   LEU A 162      -8.733  10.554 -20.540  1.00 82.13           C
ATOM   2348  O   LEU A 162      -8.171  10.780 -19.469  1.00 82.13           O
ATOM   2349  HA  LEU A 162      -7.565   8.802 -20.932  1.00 82.13           H
ATOM   2350  CB  LEU A 162      -7.290  10.085 -22.604  1.00 82.13           C
ATOM   2351 1HB  LEU A 162      -6.947   9.267 -23.237  1.00 82.13           H
ATOM   2352 2HB  LEU A 162      -7.901  10.736 -23.228  1.00 82.13           H
ATOM   2353  CG  LEU A 162      -6.067  10.876 -22.134  1.00 82.13           C
ATOM   2354  HG  LEU A 162      -6.407  11.658 -21.455  1.00 82.13           H
ATOM   2355  CD1 LEU A 162      -5.106   9.982 -21.348  1.00 82.13           C
ATOM   2356 1HD1 LEU A 162      -5.617   9.577 -20.474  1.00 82.13           H
ATOM   2357 2HD1 LEU A 162      -4.769   9.163 -21.983  1.00 82.13           H
ATOM   2358 3HD1 LEU A 162      -4.246  10.569 -21.025  1.00 82.13           H
ATOM   2359  CD2 LEU A 162      -5.376  11.567 -23.310  1.00 82.13           C
ATOM   2360 1HD2 LEU A 162      -5.051  10.817 -24.032  1.00 82.13           H
ATOM   2361 2HD2 LEU A 162      -6.073  12.254 -23.789  1.00 82.13           H
ATOM   2362 3HD2 LEU A 162      -4.510  12.122 -22.948  1.00 82.13           H
ATOM   2363  HN  LEU A 162      -9.411   8.882 -23.060  1.00 82.13           H
ATOM   2364  N   LEU A 163      -9.831  11.168 -20.956  1.00 83.18           N
ATOM   2365  CA  LEU A 163     -10.471  12.188 -20.144  1.00 83.18           C
ATOM   2366  C   LEU A 163     -10.968  11.559 -18.841  1.00 83.18           C
ATOM   2367  O   LEU A 163     -10.700  12.075 -17.756  1.00 83.18           O
ATOM   2368  HA  LEU A 163      -9.715  12.934 -19.900  1.00 83.18           H
ATOM   2369  CB  LEU A 163     -11.567  12.898 -20.941  1.00 83.18           C
ATOM   2370 1HB  LEU A 163     -11.131  13.275 -21.866  1.00 83.18           H
ATOM   2371 2HB  LEU A 163     -12.320  12.161 -21.221  1.00 83.18           H
ATOM   2372  CG  LEU A 163     -12.268  14.058 -20.231  1.00 83.18           C
ATOM   2373  HG  LEU A 163     -12.636  13.698 -19.270  1.00 83.18           H
ATOM   2374  CD1 LEU A 163     -11.288  15.197 -19.943  1.00 83.18           C
ATOM   2375 1HD1 LEU A 163     -10.484  14.831 -19.304  1.00 83.18           H
ATOM   2376 2HD1 LEU A 163     -10.870  15.563 -20.881  1.00 83.18           H
ATOM   2377 3HD1 LEU A 163     -11.813  16.008 -19.438  1.00 83.18           H
ATOM   2378  CD2 LEU A 163     -13.483  14.535 -21.030  1.00 83.18           C
ATOM   2379 1HD2 LEU A 163     -13.161  14.872 -22.015  1.00 83.18           H
ATOM   2380 2HD2 LEU A 163     -14.191  13.714 -21.140  1.00 83.18           H
ATOM   2381 3HD2 LEU A 163     -13.963  15.360 -20.503  1.00 83.18           H
ATOM   2382  HN  LEU A 163     -10.280  10.979 -21.829  1.00 83.18           H
ATOM   2383  N   TYR A 164     -11.683  10.453 -18.990  1.00 77.73           N
ATOM   2384  CA  TYR A 164     -12.231   9.756 -17.839  1.00 77.73           C
ATOM   2385  C   TYR A 164     -11.119   9.308 -16.888  1.00 77.73           C
ATOM   2386  O   TYR A 164     -11.298   9.315 -15.671  1.00 77.73           O
ATOM   2387  HA  TYR A 164     -12.893  10.443 -17.313  1.00 77.73           H
ATOM   2388  CB  TYR A 164     -12.939   8.518 -18.394  1.00 77.73           C
ATOM   2389 1HB  TYR A 164     -12.279   8.024 -19.107  1.00 77.73           H
ATOM   2390 2HB  TYR A 164     -13.112   7.815 -17.579  1.00 77.73           H
ATOM   2391  CG  TYR A 164     -14.273   8.820 -19.080  1.00 77.73           C
ATOM   2392  CD1 TYR A 164     -15.242   9.545 -18.416  1.00 77.73           C
ATOM   2393  HD1 TYR A 164     -15.056   9.903 -17.403  1.00 77.73           H
ATOM   2394  CD2 TYR A 164     -14.507   8.367 -20.362  1.00 77.73           C
ATOM   2395  HD2 TYR A 164     -13.742   7.795 -20.886  1.00 77.73           H
ATOM   2396  CE1 TYR A 164     -16.497   9.829 -19.062  1.00 77.73           C
ATOM   2397  HE1 TYR A 164     -17.271  10.401 -18.549  1.00 77.73           H
ATOM   2398  CE2 TYR A 164     -15.762   8.651 -21.008  1.00 77.73           C
ATOM   2399  HE2 TYR A 164     -15.961   8.300 -22.020  1.00 77.73           H
ATOM   2400  CZ  TYR A 164     -16.695   9.368 -20.326  1.00 77.73           C
ATOM   2401  OH  TYR A 164     -17.881   9.637 -20.936  1.00 77.73           O
ATOM   2402  HH  TYR A 164     -18.467  10.169 -20.325  1.00 77.73           H
ATOM   2403  HN  TYR A 164     -11.888  10.035 -19.874  1.00 77.73           H
ATOM   2404  N   SER A 165      -9.994   8.931 -17.479  1.00 88.54           N
ATOM   2405  CA  SER A 165      -8.867   8.445 -16.702  1.00 88.54           C
ATOM   2406  C   SER A 165      -8.343   9.555 -15.789  1.00 88.54           C
ATOM   2407  O   SER A 165      -7.885   9.287 -14.679  1.00 88.54           O
ATOM   2408  HA  SER A 165      -9.259   7.617 -16.111  1.00 88.54           H
ATOM   2409  CB  SER A 165      -7.749   7.935 -17.613  1.00 88.54           C
ATOM   2410 1HB  SER A 165      -7.018   7.386 -17.019  1.00 88.54           H
ATOM   2411 2HB  SER A 165      -8.163   7.232 -18.337  1.00 88.54           H
ATOM   2412  OG  SER A 165      -7.097   8.997 -18.304  1.00 88.54           O
ATOM   2413  HG  SER A 165      -7.759   9.707 -18.543  1.00 88.54           H
ATOM   2414  HN  SER A 165      -9.848   8.953 -18.468  1.00 88.54           H
ATOM   2415  N   LYS A 166      -8.426  10.779 -16.291  1.00 85.49           N
ATOM   2416  CA  LYS A 166      -8.007  11.935 -15.517  1.00 85.49           C
ATOM   2417  C   LYS A 166      -8.931  12.096 -14.308  1.00 85.49           C
ATOM   2418  O   LYS A 166      -8.463  12.264 -13.183  1.00 85.49           O
ATOM   2419  HA  LYS A 166      -6.997  11.738 -15.157  1.00 85.49           H
ATOM   2420  CB  LYS A 166      -7.936  13.178 -16.407  1.00 85.49           C
ATOM   2421 1HB  LYS A 166      -8.861  13.276 -16.975  1.00 85.49           H
ATOM   2422 2HB  LYS A 166      -7.847  14.069 -15.787  1.00 85.49           H
ATOM   2423  CG  LYS A 166      -6.747  13.097 -17.367  1.00 85.49           C
ATOM   2424 1HG  LYS A 166      -5.823  12.992 -16.799  1.00 85.49           H
ATOM   2425 2HG  LYS A 166      -6.840  12.209 -17.992  1.00 85.49           H
ATOM   2426  CD  LYS A 166      -6.671  14.344 -18.251  1.00 85.49           C
ATOM   2427 1HD  LYS A 166      -7.583  14.432 -18.841  1.00 85.49           H
ATOM   2428 2HD  LYS A 166      -6.609  15.234 -17.625  1.00 85.49           H
ATOM   2429  CE  LYS A 166      -5.458  14.282 -19.182  1.00 85.49           C
ATOM   2430 1HE  LYS A 166      -4.552  14.119 -18.598  1.00 85.49           H
ATOM   2431 2HE  LYS A 166      -5.556  13.436 -19.861  1.00 85.49           H
ATOM   2432  NZ  LYS A 166      -5.336  15.537 -19.957  1.00 85.49           N
ATOM   2433 1HZ  LYS A 166      -4.537  15.475 -20.578  1.00 85.49           H
ATOM   2434 2HZ  LYS A 166      -6.178  15.680 -20.504  1.00 85.49           H
ATOM   2435 3HZ  LYS A 166      -5.210  16.317 -19.321  1.00 85.49           H
ATOM   2436  HN  LYS A 166      -8.772  10.985 -17.206  1.00 85.49           H
ATOM   2437  N   MET A 167     -10.226  12.041 -14.582  1.00 86.38           N
ATOM   2438  CA  MET A 167     -11.220  12.233 -13.539  1.00 86.38           C
ATOM   2439  C   MET A 167     -11.109  11.146 -12.469  1.00 86.38           C
ATOM   2440  O   MET A 167     -11.172  11.436 -11.275  1.00 86.38           O
ATOM   2441  HA  MET A 167     -11.001  13.207 -13.101  1.00 86.38           H
ATOM   2442  CB  MET A 167     -12.619  12.202 -14.156  1.00 86.38           C
ATOM   2443 1HB  MET A 167     -12.749  11.282 -14.726  1.00 86.38           H
ATOM   2444 2HB  MET A 167     -13.369  12.195 -13.365  1.00 86.38           H
ATOM   2445  CG  MET A 167     -12.843  13.410 -15.068  1.00 86.38           C
ATOM   2446 1HG  MET A 167     -12.518  14.321 -14.566  1.00 86.38           H
ATOM   2447 2HG  MET A 167     -12.241  13.311 -15.971  1.00 86.38           H
ATOM   2448  SD  MET A 167     -14.571  13.536 -15.500  1.00 86.38           S
ATOM   2449  CE  MET A 167     -14.747  12.072 -16.506  1.00 86.38           C
ATOM   2450 1HE  MET A 167     -14.071  12.134 -17.359  1.00 86.38           H
ATOM   2451 2HE  MET A 167     -14.502  11.192 -15.911  1.00 86.38           H
ATOM   2452 3HE  MET A 167     -15.774  11.996 -16.861  1.00 86.38           H
ATOM   2453  HN  MET A 167     -10.598  11.868 -15.494  1.00 86.38           H
ATOM   2454  N   VAL A 168     -10.946   9.916 -12.934  1.00 93.92           N
ATOM   2455  CA  VAL A 168     -10.879   8.777 -12.034  1.00 93.92           C
ATOM   2456  C   VAL A 168      -9.681   8.943 -11.097  1.00 93.92           C
ATOM   2457  O   VAL A 168      -9.786   8.689  -9.898  1.00 93.92           O
ATOM   2458  HA  VAL A 168     -11.792   8.775 -11.439  1.00 93.92           H
ATOM   2459  CB  VAL A 168     -10.833   7.477 -12.838  1.00 93.92           C
ATOM   2460  HB  VAL A 168     -10.033   7.565 -13.573  1.00 93.92           H
ATOM   2461  CG1 VAL A 168     -10.511   6.285 -11.934  1.00 93.92           C
ATOM   2462 1HG1 VAL A 168      -9.541   6.438 -11.462  1.00 93.92           H
ATOM   2463 2HG1 VAL A 168     -11.279   6.194 -11.166  1.00 93.92           H
ATOM   2464 3HG1 VAL A 168     -10.485   5.373 -12.531  1.00 93.92           H
ATOM   2465  CG2 VAL A 168     -12.144   7.253 -13.594  1.00 93.92           C
ATOM   2466 1HG2 VAL A 168     -12.968   7.195 -12.883  1.00 93.92           H
ATOM   2467 2HG2 VAL A 168     -12.314   8.082 -14.281  1.00 93.92           H
ATOM   2468 3HG2 VAL A 168     -12.084   6.322 -14.157  1.00 93.92           H
ATOM   2469  HN  VAL A 168     -10.860   9.693 -13.905  1.00 93.92           H
ATOM   2470  N   CYS A 169      -8.569   9.370 -11.679  1.00 95.00           N
ATOM   2471  CA  CYS A 169      -7.349   9.558 -10.914  1.00 95.00           C
ATOM   2472  C   CYS A 169      -7.619  10.600  -9.826  1.00 95.00           C
ATOM   2473  O   CYS A 169      -7.273  10.394  -8.664  1.00 95.00           O
ATOM   2474  HA  CYS A 169      -7.104   8.592 -10.472  1.00 95.00           H
ATOM   2475  CB  CYS A 169      -6.175   9.959 -11.810  1.00 95.00           C
ATOM   2476 1HB  CYS A 169      -6.475  10.770 -12.473  1.00 95.00           H
ATOM   2477 2HB  CYS A 169      -5.353  10.333 -11.200  1.00 95.00           H
ATOM   2478  SG  CYS A 169      -5.619   8.520 -12.795  1.00 95.00           S
ATOM   2479  HG  CYS A 169      -6.606   8.571 -13.685  1.00 95.00           H
ATOM   2480  HN  CYS A 169      -8.495   9.585 -12.653  1.00 95.00           H
ATOM   2481  N   PHE A 170      -8.235  11.696 -10.243  1.00 94.15           N
ATOM   2482  CA  PHE A 170      -8.523  12.786  -9.326  1.00 94.15           C
ATOM   2483  C   PHE A 170      -9.403  12.311  -8.168  1.00 94.15           C
ATOM   2484  O   PHE A 170      -9.130  12.619  -7.009  1.00 94.15           O
ATOM   2485  HA  PHE A 170      -7.570  13.140  -8.934  1.00 94.15           H
ATOM   2486  CB  PHE A 170      -9.280  13.852 -10.122  1.00 94.15           C
ATOM   2487 1HB  PHE A 170      -8.674  14.151 -10.977  1.00 94.15           H
ATOM   2488 2HB  PHE A 170     -10.196  13.413 -10.518  1.00 94.15           H
ATOM   2489  CG  PHE A 170      -9.639  15.098  -9.310  1.00 94.15           C
ATOM   2490  CD1 PHE A 170     -10.908  15.269  -8.852  1.00 94.15           C
ATOM   2491  HD1 PHE A 170     -11.669  14.518  -9.064  1.00 94.15           H
ATOM   2492  CD2 PHE A 170      -8.689  16.034  -9.045  1.00 94.15           C
ATOM   2493  HD2 PHE A 170      -7.671  15.897  -9.412  1.00 94.15           H
ATOM   2494  CE1 PHE A 170     -11.241  16.425  -8.098  1.00 94.15           C
ATOM   2495  HE1 PHE A 170     -12.258  16.562  -7.731  1.00 94.15           H
ATOM   2496  CE2 PHE A 170      -9.022  17.190  -8.291  1.00 94.15           C
ATOM   2497  HE2 PHE A 170      -8.260  17.941  -8.080  1.00 94.15           H
ATOM   2498  CZ  PHE A 170     -10.291  17.361  -7.834  1.00 94.15           C
ATOM   2499  HZ  PHE A 170     -10.546  18.249  -7.255  1.00 94.15           H
ATOM   2500  HN  PHE A 170      -8.535  11.846 -11.185  1.00 94.15           H
ATOM   2501  N   THR A 171     -10.442  11.568  -8.523  1.00 93.73           N
ATOM   2502  CA  THR A 171     -11.380  11.072  -7.531  1.00 93.73           C
ATOM   2503  C   THR A 171     -10.658  10.200  -6.502  1.00 93.73           C
ATOM   2504  O   THR A 171     -10.969  10.250  -5.313  1.00 93.73           O
ATOM   2505  HA  THR A 171     -11.794  11.925  -6.993  1.00 93.73           H
ATOM   2506  CB  THR A 171     -12.503  10.339  -8.267  1.00 93.73           C
ATOM   2507  HB  THR A 171     -12.134   9.423  -8.727  1.00 93.73           H
ATOM   2508  OG1 THR A 171     -13.022  11.314  -9.168  1.00 93.73           O
ATOM   2509  HG1 THR A 171     -12.561  11.243 -10.052  1.00 93.73           H
ATOM   2510  CG2 THR A 171     -13.685  10.010  -7.353  1.00 93.73           C
ATOM   2511 1HG2 THR A 171     -14.098  10.933  -6.946  1.00 93.73           H
ATOM   2512 2HG2 THR A 171     -13.347   9.372  -6.537  1.00 93.73           H
ATOM   2513 3HG2 THR A 171     -14.454   9.491  -7.926  1.00 93.73           H
ATOM   2514  HN  THR A 171     -10.645  11.305  -9.466  1.00 93.73           H
ATOM   2515  N   ILE A 172      -9.707   9.421  -6.997  1.00 94.88           N
ATOM   2516  CA  ILE A 172      -8.967   8.509  -6.142  1.00 94.88           C
ATOM   2517  C   ILE A 172      -8.176   9.314  -5.109  1.00 94.88           C
ATOM   2518  O   ILE A 172      -8.186   8.987  -3.923  1.00 94.88           O
ATOM   2519  HA  ILE A 172      -9.694   7.892  -5.615  1.00 94.88           H
ATOM   2520  CB  ILE A 172      -8.101   7.570  -6.984  1.00 94.88           C
ATOM   2521  HB  ILE A 172      -7.614   8.159  -7.761  1.00 94.88           H
ATOM   2522  CG1 ILE A 172      -8.959   6.516  -7.687  1.00 94.88           C
ATOM   2523 1HG1 ILE A 172      -9.359   5.818  -6.951  1.00 94.88           H
ATOM   2524 2HG1 ILE A 172      -9.811   6.997  -8.167  1.00 94.88           H
ATOM   2525  CG2 ILE A 172      -6.995   6.937  -6.137  1.00 94.88           C
ATOM   2526 1HG2 ILE A 172      -6.360   7.721  -5.724  1.00 94.88           H
ATOM   2527 2HG2 ILE A 172      -7.442   6.365  -5.324  1.00 94.88           H
ATOM   2528 3HG2 ILE A 172      -6.395   6.274  -6.760  1.00 94.88           H
ATOM   2529  CD1 ILE A 172      -8.143   5.752  -8.732  1.00 94.88           C
ATOM   2530 1HD1 ILE A 172      -7.764   6.450  -9.479  1.00 94.88           H
ATOM   2531 2HD1 ILE A 172      -7.305   5.253  -8.244  1.00 94.88           H
ATOM   2532 3HD1 ILE A 172      -8.776   5.009  -9.216  1.00 94.88           H
ATOM   2533  HN  ILE A 172      -9.441   9.407  -7.961  1.00 94.88           H
ATOM   2534  N   TRP A 173      -7.509  10.350  -5.597  1.00 93.41           N
ATOM   2535  CA  TRP A 173      -6.636  11.144  -4.749  1.00 93.41           C
ATOM   2536  C   TRP A 173      -7.494  11.792  -3.661  1.00 93.41           C
ATOM   2537  O   TRP A 173      -7.117  11.799  -2.490  1.00 93.41           O
ATOM   2538  HA  TRP A 173      -5.907  10.471  -4.298  1.00 93.41           H
ATOM   2539  CB  TRP A 173      -5.849  12.163  -5.576  1.00 93.41           C
ATOM   2540 1HB  TRP A 173      -6.522  12.630  -6.295  1.00 93.41           H
ATOM   2541 2HB  TRP A 173      -5.491  12.953  -4.915  1.00 93.41           H
ATOM   2542  CG  TRP A 173      -4.656  11.568  -6.327  1.00 93.41           C
ATOM   2543  CD1 TRP A 173      -4.506  11.418  -7.650  1.00 93.41           C
ATOM   2544  HD1 TRP A 173      -5.249  11.716  -8.389  1.00 93.41           H
ATOM   2545  CD2 TRP A 173      -3.446  11.045  -5.741  1.00 93.41           C
ATOM   2546  NE1 TRP A 173      -3.292  10.839  -7.959  1.00 93.41           N
ATOM   2547  HE1 TRP A 173      -2.953  10.628  -8.875  1.00 93.41           H
ATOM   2548  CE2 TRP A 173      -2.626  10.605  -6.761  1.00 93.41           C
ATOM   2549  CE3 TRP A 173      -3.055  10.947  -4.394  1.00 93.41           C
ATOM   2550  HE3 TRP A 173      -3.684  11.287  -3.571  1.00 93.41           H
ATOM   2551  CZ2 TRP A 173      -1.366  10.037  -6.541  1.00 93.41           C
ATOM   2552  HZ2 TRP A 173      -0.737   9.697  -7.364  1.00 93.41           H
ATOM   2553  CZ3 TRP A 173      -1.793  10.377  -4.191  1.00 93.41           C
ATOM   2554  HZ3 TRP A 173      -1.441  10.277  -3.164  1.00 93.41           H
ATOM   2555  CH2 TRP A 173      -0.956   9.929  -5.206  1.00 93.41           C
ATOM   2556  HH2 TRP A 173       0.015   9.496  -4.965  1.00 93.41           H
ATOM   2557  HN  TRP A 173      -7.559  10.648  -6.550  1.00 93.41           H
ATOM   2558  N   VAL A 174      -8.633  12.320  -4.086  1.00 96.17           N
ATOM   2559  CA  VAL A 174      -9.528  13.005  -3.169  1.00 96.17           C
ATOM   2560  C   VAL A 174     -10.010  12.020  -2.102  1.00 96.17           C
ATOM   2561  O   VAL A 174     -10.032  12.346  -0.916  1.00 96.17           O
ATOM   2562  HA  VAL A 174      -8.958  13.797  -2.683  1.00 96.17           H
ATOM   2563  CB  VAL A 174     -10.675  13.655  -3.945  1.00 96.17           C
ATOM   2564  HB  VAL A 174     -11.139  12.887  -4.564  1.00 96.17           H
ATOM   2565  CG1 VAL A 174     -11.741  14.200  -2.994  1.00 96.17           C
ATOM   2566 1HG1 VAL A 174     -12.144  13.384  -2.394  1.00 96.17           H
ATOM   2567 2HG1 VAL A 174     -11.296  14.948  -2.338  1.00 96.17           H
ATOM   2568 3HG1 VAL A 174     -12.545  14.657  -3.572  1.00 96.17           H
ATOM   2569  CG2 VAL A 174     -10.155  14.755  -4.873  1.00 96.17           C
ATOM   2570 1HG2 VAL A 174      -9.654  15.522  -4.283  1.00 96.17           H
ATOM   2571 2HG2 VAL A 174      -9.449  14.326  -5.585  1.00 96.17           H
ATOM   2572 3HG2 VAL A 174     -10.990  15.200  -5.413  1.00 96.17           H
ATOM   2573  HN  VAL A 174      -8.946  12.285  -5.035  1.00 96.17           H
ATOM   2574  N   LEU A 175     -10.386  10.836  -2.562  1.00 91.46           N
ATOM   2575  CA  LEU A 175     -10.939   9.828  -1.673  1.00 91.46           C
ATOM   2576  C   LEU A 175      -9.882   9.430  -0.641  1.00 91.46           C
ATOM   2577  O   LEU A 175     -10.174   9.343   0.550  1.00 91.46           O
ATOM   2578  HA  LEU A 175     -11.780  10.282  -1.149  1.00 91.46           H
ATOM   2579  CB  LEU A 175     -11.489   8.649  -2.477  1.00 91.46           C
ATOM   2580 1HB  LEU A 175     -12.253   9.023  -3.158  1.00 91.46           H
ATOM   2581 2HB  LEU A 175     -10.684   8.246  -3.092  1.00 91.46           H
ATOM   2582  CG  LEU A 175     -12.091   7.503  -1.660  1.00 91.46           C
ATOM   2583  HG  LEU A 175     -11.343   7.165  -0.944  1.00 91.46           H
ATOM   2584  CD1 LEU A 175     -13.303   7.981  -0.857  1.00 91.46           C
ATOM   2585 1HD1 LEU A 175     -12.997   8.773  -0.174  1.00 91.46           H
ATOM   2586 2HD1 LEU A 175     -14.063   8.361  -1.538  1.00 91.46           H
ATOM   2587 3HD1 LEU A 175     -13.711   7.147  -0.286  1.00 91.46           H
ATOM   2588  CD2 LEU A 175     -12.431   6.311  -2.556  1.00 91.46           C
ATOM   2589 1HD2 LEU A 175     -13.154   6.618  -3.312  1.00 91.46           H
ATOM   2590 2HD2 LEU A 175     -11.524   5.953  -3.044  1.00 91.46           H
ATOM   2591 3HD2 LEU A 175     -12.857   5.511  -1.950  1.00 91.46           H
ATOM   2592  HN  LEU A 175     -10.317  10.561  -3.522  1.00 91.46           H
ATOM   2593  N   ALA A 176      -8.675   9.198  -1.137  1.00 96.09           N
ATOM   2594  CA  ALA A 176      -7.596   8.723  -0.287  1.00 96.09           C
ATOM   2595  C   ALA A 176      -7.266   9.791   0.757  1.00 96.09           C
ATOM   2596  O   ALA A 176      -6.957   9.469   1.903  1.00 96.09           O
ATOM   2597  HA  ALA A 176      -7.945   7.825   0.222  1.00 96.09           H
ATOM   2598  CB  ALA A 176      -6.387   8.361  -1.152  1.00 96.09           C
ATOM   2599 1HB  ALA A 176      -6.666   7.578  -1.857  1.00 96.09           H
ATOM   2600 2HB  ALA A 176      -6.055   9.243  -1.701  1.00 96.09           H
ATOM   2601 3HB  ALA A 176      -5.578   8.004  -0.515  1.00 96.09           H
ATOM   2602  HN  ALA A 176      -8.430   9.330  -2.097  1.00 96.09           H
ATOM   2603  N   ALA A 177      -7.344  11.041   0.324  1.00 95.84           N
ATOM   2604  CA  ALA A 177      -7.035  12.158   1.201  1.00 95.84           C
ATOM   2605  C   ALA A 177      -8.038  12.187   2.356  1.00 95.84           C
ATOM   2606  O   ALA A 177      -7.663  12.424   3.503  1.00 95.84           O
ATOM   2607  HA  ALA A 177      -6.035  11.996   1.603  1.00 95.84           H
ATOM   2608  CB  ALA A 177      -7.038  13.457   0.393  1.00 95.84           C
ATOM   2609 1HB  ALA A 177      -6.288  13.396  -0.396  1.00 95.84           H
ATOM   2610 2HB  ALA A 177      -8.022  13.606  -0.052  1.00 95.84           H
ATOM   2611 3HB  ALA A 177      -6.806  14.294   1.051  1.00 95.84           H
ATOM   2612  HN  ALA A 177      -7.612  11.295  -0.605  1.00 95.84           H
ATOM   2613  N   ALA A 178      -9.295  11.943   2.012  1.00 95.81           N
ATOM   2614  CA  ALA A 178     -10.359  11.967   3.001  1.00 95.81           C
ATOM   2615  C   ALA A 178     -10.157  10.816   3.989  1.00 95.81           C
ATOM   2616  O   ALA A 178     -10.433  10.959   5.179  1.00 95.81           O
ATOM   2617  HA  ALA A 178     -10.291  12.912   3.539  1.00 95.81           H
ATOM   2618  CB  ALA A 178     -11.714  11.898   2.295  1.00 95.81           C
ATOM   2619 1HB  ALA A 178     -11.820  12.753   1.627  1.00 95.81           H
ATOM   2620 2HB  ALA A 178     -11.776  10.976   1.717  1.00 95.81           H
ATOM   2621 3HB  ALA A 178     -12.512  11.916   3.037  1.00 95.81           H
ATOM   2622  HN  ALA A 178      -9.589  11.733   1.080  1.00 95.81           H
ATOM   2623  N   LEU A 179      -9.677   9.701   3.459  1.00 93.37           N
ATOM   2624  CA  LEU A 179      -9.579   8.481   4.243  1.00 93.37           C
ATOM   2625  C   LEU A 179      -8.386   8.588   5.196  1.00 93.37           C
ATOM   2626  O   LEU A 179      -8.213   7.745   6.075  1.00 93.37           O
ATOM   2627  HA  LEU A 179     -10.489   8.400   4.836  1.00 93.37           H
ATOM   2628  CB  LEU A 179      -9.525   7.257   3.326  1.00 93.37           C
ATOM   2629 1HB  LEU A 179      -8.754   7.425   2.574  1.00 93.37           H
ATOM   2630 2HB  LEU A 179      -9.212   6.398   3.918  1.00 93.37           H
ATOM   2631  CG  LEU A 179     -10.828   6.900   2.608  1.00 93.37           C
ATOM   2632  HG  LEU A 179     -11.207   7.798   2.120  1.00 93.37           H
ATOM   2633  CD1 LEU A 179     -10.584   5.859   1.513  1.00 93.37           C
ATOM   2634 1HD1 LEU A 179      -9.881   6.259   0.783  1.00 93.37           H
ATOM   2635 2HD1 LEU A 179     -10.170   4.954   1.958  1.00 93.37           H
ATOM   2636 3HD1 LEU A 179     -11.526   5.623   1.020  1.00 93.37           H
ATOM   2637  CD2 LEU A 179     -11.896   6.443   3.605  1.00 93.37           C
ATOM   2638 1HD2 LEU A 179     -11.539   5.564   4.141  1.00 93.37           H
ATOM   2639 2HD2 LEU A 179     -12.096   7.245   4.315  1.00 93.37           H
ATOM   2640 3HD2 LEU A 179     -12.811   6.195   3.068  1.00 93.37           H
ATOM   2641  HN  LEU A 179      -9.360   9.622   2.514  1.00 93.37           H
ATOM   2642  N   CYS A 180      -7.596   9.631   4.990  1.00 91.97           N
ATOM   2643  CA  CYS A 180      -6.414   9.847   5.806  1.00 91.97           C
ATOM   2644  C   CYS A 180      -6.741  10.917   6.851  1.00 91.97           C
ATOM   2645  O   CYS A 180      -5.869  11.334   7.611  1.00 91.97           O
ATOM   2646  HA  CYS A 180      -6.186   8.895   6.286  1.00 91.97           H
ATOM   2647  CB  CYS A 180      -5.202  10.232   4.956  1.00 91.97           C
ATOM   2648 1HB  CYS A 180      -4.284  10.057   5.517  1.00 91.97           H
ATOM   2649 2HB  CYS A 180      -5.157   9.604   4.067  1.00 91.97           H
ATOM   2650  SG  CYS A 180      -5.311  11.993   4.472  1.00 91.97           S
ATOM   2651  HG  CYS A 180      -4.066  12.088   4.011  1.00 91.97           H
ATOM   2652  HN  CYS A 180      -7.752  10.319   4.281  1.00 91.97           H
ATOM   2653  N   ILE A 181      -8.000  11.329   6.854  1.00 92.14           N
ATOM   2654  CA  ILE A 181      -8.454  12.340   7.795  1.00 92.14           C
ATOM   2655  C   ILE A 181      -8.170  11.867   9.222  1.00 92.14           C
ATOM   2656  O   ILE A 181      -7.626  12.616  10.031  1.00 92.14           O
ATOM   2657  HA  ILE A 181      -7.874  13.243   7.609  1.00 92.14           H
ATOM   2658  CB  ILE A 181      -9.923  12.685   7.543  1.00 92.14           C
ATOM   2659  HB  ILE A 181     -10.475  11.754   7.410  1.00 92.14           H
ATOM   2660  CG1 ILE A 181     -10.083  13.492   6.253  1.00 92.14           C
ATOM   2661 1HG1 ILE A 181      -9.608  14.466   6.368  1.00 92.14           H
ATOM   2662 2HG1 ILE A 181      -9.573  12.983   5.435  1.00 92.14           H
ATOM   2663  CG2 ILE A 181     -10.532  13.404   8.748  1.00 92.14           C
ATOM   2664 1HG2 ILE A 181     -10.470  12.759   9.625  1.00 92.14           H
ATOM   2665 2HG2 ILE A 181      -9.983  14.327   8.936  1.00 92.14           H
ATOM   2666 3HG2 ILE A 181     -11.577  13.638   8.542  1.00 92.14           H
ATOM   2667  CD1 ILE A 181     -11.561  13.678   5.902  1.00 92.14           C
ATOM   2668 1HD1 ILE A 181     -12.027  12.702   5.764  1.00 92.14           H
ATOM   2669 2HD1 ILE A 181     -12.063  14.209   6.711  1.00 92.14           H
ATOM   2670 3HD1 ILE A 181     -11.646  14.255   4.981  1.00 92.14           H
ATOM   2671  HN  ILE A 181      -8.703  10.986   6.231  1.00 92.14           H
ATOM   2672  N   PRO A 182      -8.530  10.620   9.555  1.00 93.44           N
ATOM   2673  CA  PRO A 182      -8.329  10.114  10.915  1.00 93.44           C
ATOM   2674  C   PRO A 182      -6.895  10.287  11.388  1.00 93.44           C
ATOM   2675  O   PRO A 182      -6.657  10.697  12.523  1.00 93.44           O
ATOM   2676  HA  PRO A 182      -8.932  10.685  11.620  1.00 93.44           H
ATOM   2677  CB  PRO A 182      -8.720   8.638  10.814  1.00 93.44           C
ATOM   2678 1HB  PRO A 182      -7.857   8.009  10.594  1.00 93.44           H
ATOM   2679 2HB  PRO A 182      -9.150   8.273  11.747  1.00 93.44           H
ATOM   2680  CG  PRO A 182      -9.736   8.619   9.679  1.00 93.44           C
ATOM   2681 1HG  PRO A 182      -9.846   7.622   9.251  1.00 93.44           H
ATOM   2682 2HG  PRO A 182     -10.728   8.918  10.018  1.00 93.44           H
ATOM   2683  CD  PRO A 182      -9.151   9.606   8.683  1.00 93.44           C
ATOM   2684 1HD  PRO A 182      -8.416   9.135   8.030  1.00 93.44           H
ATOM   2685 2HD  PRO A 182      -9.919  10.033   8.037  1.00 93.44           H
ATOM   2686  N   GLU A 183      -5.968   9.966  10.497  1.00 90.81           N
ATOM   2687  CA  GLU A 183      -4.556  10.020  10.833  1.00 90.81           C
ATOM   2688  C   GLU A 183      -4.144  11.455  11.166  1.00 90.81           C
ATOM   2689  O   GLU A 183      -3.333  11.680  12.063  1.00 90.81           O
ATOM   2690  HA  GLU A 183      -4.444   9.389  11.715  1.00 90.81           H
ATOM   2691  CB  GLU A 183      -3.700   9.453   9.698  1.00 90.81           C
ATOM   2692 1HB  GLU A 183      -4.100   9.780   8.738  1.00 90.81           H
ATOM   2693 2HB  GLU A 183      -2.658   9.735   9.848  1.00 90.81           H
ATOM   2694  CG  GLU A 183      -3.737   7.924   9.694  1.00 90.81           C
ATOM   2695 1HG  GLU A 183      -2.941   7.539   9.057  1.00 90.81           H
ATOM   2696 2HG  GLU A 183      -3.550   7.549  10.701  1.00 90.81           H
ATOM   2697  CD  GLU A 183      -5.090   7.409   9.197  1.00 90.81           C
ATOM   2698  OE1 GLU A 183      -5.310   6.185   9.316  1.00 90.81           O
ATOM   2699  OE2 GLU A 183      -5.873   8.253   8.708  1.00 90.81           O
ATOM   2700  HN  GLU A 183      -6.169   9.674   9.562  1.00 90.81           H
ATOM   2701  N   ILE A 184      -4.722  12.390  10.426  1.00 91.95           N
ATOM   2702  CA  ILE A 184      -4.393  13.794  10.602  1.00 91.95           C
ATOM   2703  C   ILE A 184      -4.753  14.223  12.026  1.00 91.95           C
ATOM   2704  O   ILE A 184      -4.002  14.959  12.665  1.00 91.95           O
ATOM   2705  HA  ILE A 184      -3.315  13.896  10.473  1.00 91.95           H
ATOM   2706  CB  ILE A 184      -5.061  14.641   9.517  1.00 91.95           C
ATOM   2707  HB  ILE A 184      -6.125  14.405   9.506  1.00 91.95           H
ATOM   2708  CG1 ILE A 184      -4.507  14.295   8.133  1.00 91.95           C
ATOM   2709 1HG1 ILE A 184      -3.469  14.621   8.061  1.00 91.95           H
ATOM   2710 2HG1 ILE A 184      -4.512  13.214   7.995  1.00 91.95           H
ATOM   2711  CG2 ILE A 184      -4.932  16.133   9.830  1.00 91.95           C
ATOM   2712 1HG2 ILE A 184      -5.412  16.347  10.785  1.00 91.95           H
ATOM   2713 2HG2 ILE A 184      -3.877  16.403   9.884  1.00 91.95           H
ATOM   2714 3HG2 ILE A 184      -5.415  16.712   9.043  1.00 91.95           H
ATOM   2715  CD1 ILE A 184      -5.334  14.960   7.030  1.00 91.95           C
ATOM   2716 1HD1 ILE A 184      -6.365  14.613   7.091  1.00 91.95           H
ATOM   2717 2HD1 ILE A 184      -5.306  16.042   7.158  1.00 91.95           H
ATOM   2718 3HD1 ILE A 184      -4.919  14.698   6.057  1.00 91.95           H
ATOM   2719  HN  ILE A 184      -5.402  12.201   9.717  1.00 91.95           H
ATOM   2720  N   LEU A 185      -5.901  13.744  12.481  1.00 91.75           N
ATOM   2721  CA  LEU A 185      -6.489  14.252  13.709  1.00 91.75           C
ATOM   2722  C   LEU A 185      -5.758  13.644  14.908  1.00 91.75           C
ATOM   2723  O   LEU A 185      -5.331  14.364  15.810  1.00 91.75           O
ATOM   2724  HA  LEU A 185      -6.337  15.331  13.723  1.00 91.75           H
ATOM   2725  CB  LEU A 185      -7.999  14.007  13.722  1.00 91.75           C
ATOM   2726 1HB  LEU A 185      -8.177  12.944  13.559  1.00 91.75           H
ATOM   2727 2HB  LEU A 185      -8.378  14.245  14.716  1.00 91.75           H
ATOM   2728  CG  LEU A 185      -8.814  14.795  12.694  1.00 91.75           C
ATOM   2729  HG  LEU A 185      -8.463  14.523  11.699  1.00 91.75           H
ATOM   2730  CD1 LEU A 185     -10.296  14.421  12.767  1.00 91.75           C
ATOM   2731 1HD1 LEU A 185     -10.413  13.357  12.564  1.00 91.75           H
ATOM   2732 2HD1 LEU A 185     -10.679  14.646  13.763  1.00 91.75           H
ATOM   2733 3HD1 LEU A 185     -10.853  14.995  12.026  1.00 91.75           H
ATOM   2734  CD2 LEU A 185      -8.594  16.300  12.856  1.00 91.75           C
ATOM   2735 1HD2 LEU A 185      -8.902  16.607  13.856  1.00 91.75           H
ATOM   2736 2HD2 LEU A 185      -7.538  16.530  12.715  1.00 91.75           H
ATOM   2737 3HD2 LEU A 185      -9.185  16.836  12.113  1.00 91.75           H
ATOM   2738  HN  LEU A 185      -6.427  13.025  12.027  1.00 91.75           H
ATOM   2739  N   TYR A 186      -5.636  12.325  14.880  1.00 91.69           N
ATOM   2740  CA  TYR A 186      -5.405  11.568  16.099  1.00 91.69           C
ATOM   2741  C   TYR A 186      -3.966  11.053  16.161  1.00 91.69           C
ATOM   2742  O   TYR A 186      -3.583  10.384  17.119  1.00 91.69           O
ATOM   2743  HA  TYR A 186      -5.583  12.232  16.945  1.00 91.69           H
ATOM   2744  CB  TYR A 186      -6.360  10.374  16.041  1.00 91.69           C
ATOM   2745 1HB  TYR A 186      -6.076   9.735  15.204  1.00 91.69           H
ATOM   2746 2HB  TYR A 186      -6.241   9.782  16.948  1.00 91.69           H
ATOM   2747  CG  TYR A 186      -7.832  10.761  15.891  1.00 91.69           C
ATOM   2748  CD1 TYR A 186      -8.391  11.692  16.742  1.00 91.69           C
ATOM   2749  HD1 TYR A 186      -7.783  12.152  17.521  1.00 91.69           H
ATOM   2750  CD2 TYR A 186      -8.602  10.178  14.905  1.00 91.69           C
ATOM   2751  HD2 TYR A 186      -8.161   9.442  14.232  1.00 91.69           H
ATOM   2752  CE1 TYR A 186      -9.777  12.057  16.601  1.00 91.69           C
ATOM   2753  HE1 TYR A 186     -10.231  12.791  17.267  1.00 91.69           H
ATOM   2754  CE2 TYR A 186      -9.988  10.542  14.764  1.00 91.69           C
ATOM   2755  HE2 TYR A 186     -10.607  10.090  13.989  1.00 91.69           H
ATOM   2756  CZ  TYR A 186     -10.507  11.464  15.619  1.00 91.69           C
ATOM   2757  OH  TYR A 186     -11.816  11.808  15.486  1.00 91.69           O
ATOM   2758  HH  TYR A 186     -12.239  11.270  14.756  1.00 91.69           H
ATOM   2759  HN  TYR A 186      -5.692  11.776  14.046  1.00 91.69           H
ATOM   2760  N   SER A 187      -3.208  11.385  15.126  1.00 92.91           N
ATOM   2761  CA  SER A 187      -1.773  11.155  15.145  1.00 92.91           C
ATOM   2762  C   SER A 187      -1.102  12.115  16.129  1.00 92.91           C
ATOM   2763  O   SER A 187      -1.255  13.331  16.018  1.00 92.91           O
ATOM   2764  HA  SER A 187      -1.651  10.123  15.474  1.00 92.91           H
ATOM   2765  CB  SER A 187      -1.170  11.318  13.748  1.00 92.91           C
ATOM   2766 1HB  SER A 187      -1.372  12.325  13.382  1.00 92.91           H
ATOM   2767 2HB  SER A 187      -0.087  11.211  13.806  1.00 92.91           H
ATOM   2768  OG  SER A 187      -1.693  10.365  12.827  1.00 92.91           O
ATOM   2769  HG  SER A 187      -2.151  10.835  12.072  1.00 92.91           H
ATOM   2770  HN  SER A 187      -3.557  11.804  14.288  1.00 92.91           H
ATOM   2771  N   GLN A 188      -0.371  11.534  17.069  1.00 86.03           N
ATOM   2772  CA  GLN A 188       0.408  12.324  18.007  1.00 86.03           C
ATOM   2773  C   GLN A 188       1.632  11.535  18.477  1.00 86.03           C
ATOM   2774  O   GLN A 188       1.739  10.337  18.220  1.00 86.03           O
ATOM   2775  HA  GLN A 188       0.727  13.204  17.449  1.00 86.03           H
ATOM   2776  CB  GLN A 188      -0.448  12.767  19.195  1.00 86.03           C
ATOM   2777 1HB  GLN A 188       0.119  13.458  19.819  1.00 86.03           H
ATOM   2778 2HB  GLN A 188      -1.324  13.307  18.835  1.00 86.03           H
ATOM   2779  CG  GLN A 188      -0.892  11.564  20.030  1.00 86.03           C
ATOM   2780 1HG  GLN A 188      -1.389  10.835  19.389  1.00 86.03           H
ATOM   2781 2HG  GLN A 188      -0.018  11.070  20.456  1.00 86.03           H
ATOM   2782  CD  GLN A 188      -1.839  11.994  21.151  1.00 86.03           C
ATOM   2783  OE1 GLN A 188      -2.504  13.015  21.080  1.00 86.03           O
ATOM   2784  NE2 GLN A 188      -1.863  11.162  22.188  1.00 86.03           N
ATOM   2785 1HE2 GLN A 188      -1.292  10.341  22.183  1.00 86.03           H
ATOM   2786 2HE2 GLN A 188      -2.452  11.357  22.972  1.00 86.03           H
ATOM   2787  HN  GLN A 188      -0.307  10.544  17.195  1.00 86.03           H
ATOM   2788  N   ILE A 189       2.525  12.239  19.156  1.00 90.40           N
ATOM   2789  CA  ILE A 189       3.657  11.593  19.798  1.00 90.40           C
ATOM   2790  C   ILE A 189       3.247  11.125  21.195  1.00 90.40           C
ATOM   2791  O   ILE A 189       2.665  11.889  21.964  1.00 90.40           O
ATOM   2792  HA  ILE A 189       3.914  10.717  19.202  1.00 90.40           H
ATOM   2793  CB  ILE A 189       4.876  12.517  19.792  1.00 90.40           C
ATOM   2794  HB  ILE A 189       4.605  13.443  20.300  1.00 90.40           H
ATOM   2795  CG1 ILE A 189       5.278  12.887  18.363  1.00 90.40           C
ATOM   2796 1HG1 ILE A 189       5.596  11.992  17.828  1.00 90.40           H
ATOM   2797 2HG1 ILE A 189       4.414  13.285  17.830  1.00 90.40           H
ATOM   2798  CG2 ILE A 189       6.037  11.898  20.572  1.00 90.40           C
ATOM   2799 1HG2 ILE A 189       5.732  11.729  21.605  1.00 90.40           H
ATOM   2800 2HG2 ILE A 189       6.317  10.949  20.115  1.00 90.40           H
ATOM   2801 3HG2 ILE A 189       6.891  12.576  20.552  1.00 90.40           H
ATOM   2802  CD1 ILE A 189       6.407  13.918  18.360  1.00 90.40           C
ATOM   2803 1HD1 ILE A 189       6.076  14.821  18.874  1.00 90.40           H
ATOM   2804 2HD1 ILE A 189       7.277  13.507  18.872  1.00 90.40           H
ATOM   2805 3HD1 ILE A 189       6.673  14.163  17.331  1.00 90.40           H
ATOM   2806  HN  ILE A 189       2.484  13.232  19.272  1.00 90.40           H
ATOM   2807  N   LYS A 190       3.566   9.871  21.482  1.00 85.20           N
ATOM   2808  CA  LYS A 190       3.330   9.323  22.807  1.00 85.20           C
ATOM   2809  C   LYS A 190       4.651   8.808  23.383  1.00 85.20           C
ATOM   2810  O   LYS A 190       5.472   8.248  22.659  1.00 85.20           O
ATOM   2811  HA  LYS A 190       2.972  10.136  23.438  1.00 85.20           H
ATOM   2812  CB  LYS A 190       2.226   8.265  22.761  1.00 85.20           C
ATOM   2813 1HB  LYS A 190       1.316   8.702  22.350  1.00 85.20           H
ATOM   2814 2HB  LYS A 190       2.520   7.456  22.093  1.00 85.20           H
ATOM   2815  CG  LYS A 190       1.944   7.705  24.157  1.00 85.20           C
ATOM   2816 1HG  LYS A 190       2.860   7.290  24.577  1.00 85.20           H
ATOM   2817 2HG  LYS A 190       1.627   8.511  24.818  1.00 85.20           H
ATOM   2818  CD  LYS A 190       0.864   6.623  24.106  1.00 85.20           C
ATOM   2819 1HD  LYS A 190      -0.099   7.077  23.871  1.00 85.20           H
ATOM   2820 2HD  LYS A 190       1.087   5.918  23.305  1.00 85.20           H
ATOM   2821  CE  LYS A 190       0.771   5.878  25.438  1.00 85.20           C
ATOM   2822 1HE  LYS A 190       1.769   5.731  25.850  1.00 85.20           H
ATOM   2823 2HE  LYS A 190       0.214   6.477  26.159  1.00 85.20           H
ATOM   2824  NZ  LYS A 190       0.106   4.568  25.255  1.00 85.20           N
ATOM   2825 1HZ  LYS A 190       0.041   4.094  26.149  1.00 85.20           H
ATOM   2826 2HZ  LYS A 190      -0.825   4.711  24.879  1.00 85.20           H
ATOM   2827 3HZ  LYS A 190       0.647   4.002  24.611  1.00 85.20           H
ATOM   2828  HN  LYS A 190       3.977   9.235  20.829  1.00 85.20           H
ATOM   2829  N   GLU A 191       4.814   9.016  24.681  1.00 76.29           N
ATOM   2830  CA  GLU A 191       5.947   8.450  25.393  1.00 76.29           C
ATOM   2831  C   GLU A 191       5.581   7.081  25.970  1.00 76.29           C
ATOM   2832  O   GLU A 191       4.579   6.946  26.669  1.00 76.29           O
ATOM   2833  HA  GLU A 191       6.733   8.339  24.646  1.00 76.29           H
ATOM   2834  CB  GLU A 191       6.432   9.396  26.494  1.00 76.29           C
ATOM   2835 1HB  GLU A 191       5.579   9.767  27.061  1.00 76.29           H
ATOM   2836 2HB  GLU A 191       7.174   8.891  27.112  1.00 76.29           H
ATOM   2837  CG  GLU A 191       7.130  10.620  25.896  1.00 76.29           C
ATOM   2838 1HG  GLU A 191       7.902  10.297  25.198  1.00 76.29           H
ATOM   2839 2HG  GLU A 191       6.412  11.211  25.328  1.00 76.29           H
ATOM   2840  CD  GLU A 191       7.756  11.484  26.993  1.00 76.29           C
ATOM   2841  OE1 GLU A 191       8.380  12.503  26.626  1.00 76.29           O
ATOM   2842  OE2 GLU A 191       7.595  11.107  28.174  1.00 76.29           O
ATOM   2843  HN  GLU A 191       4.191   9.560  25.244  1.00 76.29           H
ATOM   2844  N   GLU A 192       6.414   6.100  25.655  1.00 75.32           N
ATOM   2845  CA  GLU A 192       6.238   4.765  26.200  1.00 75.32           C
ATOM   2846  C   GLU A 192       7.555   4.254  26.788  1.00 75.32           C
ATOM   2847  O   GLU A 192       8.528   4.055  26.062  1.00 75.32           O
ATOM   2848  HA  GLU A 192       5.496   4.870  26.991  1.00 75.32           H
ATOM   2849  CB  GLU A 192       5.704   3.804  25.136  1.00 75.32           C
ATOM   2850 1HB  GLU A 192       4.774   4.194  24.723  1.00 75.32           H
ATOM   2851 2HB  GLU A 192       6.470   3.627  24.382  1.00 75.32           H
ATOM   2852  CG  GLU A 192       5.376   2.439  25.745  1.00 75.32           C
ATOM   2853 1HG  GLU A 192       5.096   1.742  24.955  1.00 75.32           H
ATOM   2854 2HG  GLU A 192       6.263   2.031  26.230  1.00 75.32           H
ATOM   2855  CD  GLU A 192       4.238   2.551  26.761  1.00 75.32           C
ATOM   2856  OE1 GLU A 192       4.357   1.899  27.821  1.00 75.32           O
ATOM   2857  OE2 GLU A 192       3.274   3.285  26.455  1.00 75.32           O
ATOM   2858  HN  GLU A 192       7.196   6.206  25.040  1.00 75.32           H
ATOM   2859  N   SER A 193       7.544   4.056  28.098  1.00 75.35           N
ATOM   2860  CA  SER A 193       8.711   3.528  28.785  1.00 75.35           C
ATOM   2861  C   SER A 193       9.930   4.406  28.496  1.00 75.35           C
ATOM   2862  O   SER A 193      11.044   3.903  28.362  1.00 75.35           O
ATOM   2863  HA  SER A 193       8.460   3.559  29.845  1.00 75.35           H
ATOM   2864  CB  SER A 193       8.988   2.082  28.369  1.00 75.35           C
ATOM   2865 1HB  SER A 193       9.231   2.051  27.307  1.00 75.35           H
ATOM   2866 2HB  SER A 193       9.860   1.711  28.907  1.00 75.35           H
ATOM   2867  OG  SER A 193       7.875   1.230  28.626  1.00 75.35           O
ATOM   2868  HG  SER A 193       8.025   0.336  28.206  1.00 75.35           H
ATOM   2869  HN  SER A 193       6.759   4.249  28.686  1.00 75.35           H
ATOM   2870  N   GLY A 194       9.677   5.704  28.408  1.00 83.11           N
ATOM   2871  CA  GLY A 194      10.749   6.663  28.197  1.00 83.11           C
ATOM   2872  C   GLY A 194      11.151   6.721  26.722  1.00 83.11           C
ATOM   2873  O   GLY A 194      12.123   7.384  26.366  1.00 83.11           O
ATOM   2874 1HA  GLY A 194      10.429   7.650  28.530  1.00 83.11           H
ATOM   2875 2HA  GLY A 194      11.612   6.387  28.803  1.00 83.11           H
ATOM   2876  HN  GLY A 194       8.762   6.102  28.478  1.00 83.11           H
ATOM   2877  N   ILE A 195      10.381   6.018  25.904  1.00 81.28           N
ATOM   2878  CA  ILE A 195      10.607   6.030  24.469  1.00 81.28           C
ATOM   2879  C   ILE A 195       9.476   6.801  23.785  1.00 81.28           C
ATOM   2880  O   ILE A 195       8.301   6.522  24.018  1.00 81.28           O
ATOM   2881  HA  ILE A 195      11.543   6.559  24.290  1.00 81.28           H
ATOM   2882  CB  ILE A 195      10.786   4.604  23.942  1.00 81.28           C
ATOM   2883  HB  ILE A 195       9.889   4.035  24.187  1.00 81.28           H
ATOM   2884  CG1 ILE A 195      11.963   3.910  24.629  1.00 81.28           C
ATOM   2885 1HG1 ILE A 195      12.884   4.455  24.420  1.00 81.28           H
ATOM   2886 2HG1 ILE A 195      11.821   3.927  25.710  1.00 81.28           H
ATOM   2887  CG2 ILE A 195      10.924   4.596  22.419  1.00 81.28           C
ATOM   2888 1HG2 ILE A 195      10.028   5.024  21.970  1.00 81.28           H
ATOM   2889 2HG2 ILE A 195      11.794   5.187  22.130  1.00 81.28           H
ATOM   2890 3HG2 ILE A 195      11.050   3.570  22.071  1.00 81.28           H
ATOM   2891  CD1 ILE A 195      12.102   2.463  24.150  1.00 81.28           C
ATOM   2892 1HD1 ILE A 195      11.189   1.915  24.382  1.00 81.28           H
ATOM   2893 2HD1 ILE A 195      12.269   2.451  23.073  1.00 81.28           H
ATOM   2894 3HD1 ILE A 195      12.946   1.993  24.654  1.00 81.28           H
ATOM   2895  HN  ILE A 195       9.617   5.448  26.207  1.00 81.28           H
ATOM   2896  N   ALA A 196       9.871   7.755  22.956  1.00 91.72           N
ATOM   2897  CA  ALA A 196       8.909   8.507  22.168  1.00 91.72           C
ATOM   2898  C   ALA A 196       8.479   7.670  20.962  1.00 91.72           C
ATOM   2899  O   ALA A 196       9.320   7.170  20.217  1.00 91.72           O
ATOM   2900  HA  ALA A 196       8.039   8.695  22.797  1.00 91.72           H
ATOM   2901  CB  ALA A 196       9.521   9.848  21.759  1.00 91.72           C
ATOM   2902 1HB  ALA A 196       9.782  10.416  22.652  1.00 91.72           H
ATOM   2903 2HB  ALA A 196      10.418   9.672  21.165  1.00 91.72           H
ATOM   2904 3HB  ALA A 196       8.799  10.412  21.168  1.00 91.72           H
ATOM   2905  HN  ALA A 196      10.826   8.017  22.818  1.00 91.72           H
ATOM   2906  N   ILE A 197       7.169   7.544  20.806  1.00 87.23           N
ATOM   2907  CA  ILE A 197       6.616   6.818  19.675  1.00 87.23           C
ATOM   2908  C   ILE A 197       5.582   7.696  18.968  1.00 87.23           C
ATOM   2909  O   ILE A 197       4.834   8.426  19.617  1.00 87.23           O
ATOM   2910  HA  ILE A 197       7.434   6.622  18.981  1.00 87.23           H
ATOM   2911  CB  ILE A 197       6.068   5.462  20.124  1.00 87.23           C
ATOM   2912  HB  ILE A 197       5.630   4.967  19.257  1.00 87.23           H
ATOM   2913  CG1 ILE A 197       4.953   5.636  21.157  1.00 87.23           C
ATOM   2914 1HG1 ILE A 197       5.366   6.048  22.077  1.00 87.23           H
ATOM   2915 2HG1 ILE A 197       4.220   6.353  20.788  1.00 87.23           H
ATOM   2916  CG2 ILE A 197       7.192   4.560  20.639  1.00 87.23           C
ATOM   2917 1HG2 ILE A 197       7.920   4.397  19.845  1.00 87.23           H
ATOM   2918 2HG2 ILE A 197       7.680   5.038  21.488  1.00 87.23           H
ATOM   2919 3HG2 ILE A 197       6.774   3.603  20.952  1.00 87.23           H
ATOM   2920  CD1 ILE A 197       4.266   4.302  21.452  1.00 87.23           C
ATOM   2921 1HD1 ILE A 197       3.833   3.905  20.533  1.00 87.23           H
ATOM   2922 2HD1 ILE A 197       4.998   3.595  21.843  1.00 87.23           H
ATOM   2923 3HD1 ILE A 197       3.477   4.454  22.189  1.00 87.23           H
ATOM   2924  HN  ILE A 197       6.492   7.925  21.435  1.00 87.23           H
ATOM   2925  N   CYS A 198       5.571   7.597  17.647  1.00 93.05           N
ATOM   2926  CA  CYS A 198       4.513   8.205  16.859  1.00 93.05           C
ATOM   2927  C   CYS A 198       3.402   7.171  16.667  1.00 93.05           C
ATOM   2928  O   CYS A 198       3.608   6.145  16.020  1.00 93.05           O
ATOM   2929  HA  CYS A 198       4.151   9.061  17.428  1.00 93.05           H
ATOM   2930  CB  CYS A 198       5.036   8.734  15.522  1.00 93.05           C
ATOM   2931 1HB  CYS A 198       5.700   9.582  15.692  1.00 93.05           H
ATOM   2932 2HB  CYS A 198       5.624   7.965  15.021  1.00 93.05           H
ATOM   2933  SG  CYS A 198       3.636   9.241  14.458  1.00 93.05           S
ATOM   2934  HN  CYS A 198       6.268   7.112  17.117  1.00 93.05           H
ATOM   2935  N   THR A 199       2.248   7.476  17.242  1.00 91.11           N
ATOM   2936  CA  THR A 199       1.107   6.580  17.154  1.00 91.11           C
ATOM   2937  C   THR A 199      -0.191   7.380  17.031  1.00 91.11           C
ATOM   2938  O   THR A 199      -0.203   8.589  17.253  1.00 91.11           O
ATOM   2939  HA  THR A 199       1.205   5.988  16.244  1.00 91.11           H
ATOM   2940  CB  THR A 199       1.138   5.654  18.371  1.00 91.11           C
ATOM   2941  HB  THR A 199       2.144   5.271  18.544  1.00 91.11           H
ATOM   2942  OG1 THR A 199       0.146   4.672  18.086  1.00 91.11           O
ATOM   2943  HG1 THR A 199       0.258   3.886  18.694  1.00 91.11           H
ATOM   2944  CG2 THR A 199       0.629   6.340  19.641  1.00 91.11           C
ATOM   2945 1HG2 THR A 199      -0.401   6.663  19.491  1.00 91.11           H
ATOM   2946 2HG2 THR A 199       1.254   7.205  19.862  1.00 91.11           H
ATOM   2947 3HG2 THR A 199       0.672   5.639  20.475  1.00 91.11           H
ATOM   2948  HN  THR A 199       2.086   8.316  17.759  1.00 91.11           H
ATOM   2949  N   MET A 200      -1.254   6.671  16.678  1.00 89.58           N
ATOM   2950  CA  MET A 200      -2.591   7.230  16.773  1.00 89.58           C
ATOM   2951  C   MET A 200      -3.170   7.032  18.176  1.00 89.58           C
ATOM   2952  O   MET A 200      -3.036   5.957  18.760  1.00 89.58           O
ATOM   2953  HA  MET A 200      -2.480   8.295  16.567  1.00 89.58           H
ATOM   2954  CB  MET A 200      -3.502   6.556  15.745  1.00 89.58           C
ATOM   2955 1HB  MET A 200      -3.452   5.474  15.865  1.00 89.58           H
ATOM   2956 2HB  MET A 200      -4.536   6.849  15.922  1.00 89.58           H
ATOM   2957  CG  MET A 200      -3.095   6.935  14.320  1.00 89.58           C
ATOM   2958 1HG  MET A 200      -3.059   8.020  14.220  1.00 89.58           H
ATOM   2959 2HG  MET A 200      -2.093   6.563  14.108  1.00 89.58           H
ATOM   2960  SD  MET A 200      -4.259   6.254  13.151  1.00 89.58           S
ATOM   2961  CE  MET A 200      -5.714   7.197  13.576  1.00 89.58           C
ATOM   2962 1HE  MET A 200      -5.974   7.013  14.619  1.00 89.58           H
ATOM   2963 2HE  MET A 200      -5.513   8.258  13.434  1.00 89.58           H
ATOM   2964 3HE  MET A 200      -6.543   6.894  12.936  1.00 89.58           H
ATOM   2965  HN  MET A 200      -1.211   5.734  16.332  1.00 89.58           H
ATOM   2966  N   VAL A 201      -3.800   8.084  18.676  1.00 92.08           N
ATOM   2967  CA  VAL A 201      -4.521   7.996  19.934  1.00 92.08           C
ATOM   2968  C   VAL A 201      -5.976   8.417  19.714  1.00 92.08           C
ATOM   2969  O   VAL A 201      -6.245   9.547  19.308  1.00 92.08           O
ATOM   2970  HA  VAL A 201      -4.502   6.954  20.253  1.00 92.08           H
ATOM   2971  CB  VAL A 201      -3.813   8.831  21.003  1.00 92.08           C
ATOM   2972  HB  VAL A 201      -3.828   9.872  20.680  1.00 92.08           H
ATOM   2973  CG1 VAL A 201      -4.547   8.744  22.343  1.00 92.08           C
ATOM   2974 1HG1 VAL A 201      -5.564   9.118  22.225  1.00 92.08           H
ATOM   2975 2HG1 VAL A 201      -4.577   7.706  22.673  1.00 92.08           H
ATOM   2976 3HG1 VAL A 201      -4.022   9.347  23.084  1.00 92.08           H
ATOM   2977  CG2 VAL A 201      -2.350   8.407  21.150  1.00 92.08           C
ATOM   2978 1HG2 VAL A 201      -2.304   7.357  21.440  1.00 92.08           H
ATOM   2979 2HG2 VAL A 201      -1.835   8.545  20.200  1.00 92.08           H
ATOM   2980 3HG2 VAL A 201      -1.871   9.016  21.916  1.00 92.08           H
ATOM   2981  HN  VAL A 201      -3.823   8.983  18.237  1.00 92.08           H
ATOM   2982  N   TYR A 202      -6.876   7.485  19.991  1.00 91.87           N
ATOM   2983  CA  TYR A 202      -8.288   7.709  19.732  1.00 91.87           C
ATOM   2984  C   TYR A 202      -8.981   8.315  20.954  1.00 91.87           C
ATOM   2985  O   TYR A 202      -8.630   8.001  22.090  1.00 91.87           O
ATOM   2986  HA  TYR A 202      -8.371   8.402  18.895  1.00 91.87           H
ATOM   2987  CB  TYR A 202      -8.889   6.329  19.453  1.00 91.87           C
ATOM   2988 1HB  TYR A 202      -8.691   5.679  20.304  1.00 91.87           H
ATOM   2989 2HB  TYR A 202      -9.972   6.426  19.371  1.00 91.87           H
ATOM   2990  CG  TYR A 202      -8.353   5.663  18.184  1.00 91.87           C
ATOM   2991  CD1 TYR A 202      -8.981   5.878  16.974  1.00 91.87           C
ATOM   2992  HD1 TYR A 202      -9.858   6.523  16.922  1.00 91.87           H
ATOM   2993  CD2 TYR A 202      -7.243   4.846  18.250  1.00 91.87           C
ATOM   2994  HD2 TYR A 202      -6.747   4.676  19.206  1.00 91.87           H
ATOM   2995  CE1 TYR A 202      -8.477   5.250  15.780  1.00 91.87           C
ATOM   2996  HE1 TYR A 202      -8.963   5.412  14.818  1.00 91.87           H
ATOM   2997  CE2 TYR A 202      -6.738   4.219  17.056  1.00 91.87           C
ATOM   2998  HE2 TYR A 202      -5.862   3.572  17.094  1.00 91.87           H
ATOM   2999  CZ  TYR A 202      -7.380   4.452  15.880  1.00 91.87           C
ATOM   3000  OH  TYR A 202      -6.904   3.859  14.752  1.00 91.87           O
ATOM   3001  HH  TYR A 202      -6.089   3.322  14.967  1.00 91.87           H
ATOM   3002  HN  TYR A 202      -6.655   6.593  20.385  1.00 91.87           H
ATOM   3003  N   PRO A 203      -9.973   9.192  20.744  1.00 86.22           N
ATOM   3004  CA  PRO A 203     -10.634   9.865  21.865  1.00 86.22           C
ATOM   3005  C   PRO A 203     -11.469   8.908  22.701  1.00 86.22           C
ATOM   3006  O   PRO A 203     -11.973   7.909  22.190  1.00 86.22           O
ATOM   3007  HA  PRO A 203      -9.892  10.269  22.553  1.00 86.22           H
ATOM   3008  CB  PRO A 203     -11.500  10.930  21.188  1.00 86.22           C
ATOM   3009 1HB  PRO A 203     -12.417  11.115  21.746  1.00 86.22           H
ATOM   3010 2HB  PRO A 203     -10.976  11.883  21.112  1.00 86.22           H
ATOM   3011  CG  PRO A 203     -11.786  10.348  19.834  1.00 86.22           C
ATOM   3012 1HG  PRO A 203     -12.645   9.677  19.866  1.00 86.22           H
ATOM   3013 2HG  PRO A 203     -12.019  11.129  19.110  1.00 86.22           H
ATOM   3014  CD  PRO A 203     -10.537   9.609  19.448  1.00 86.22           C
ATOM   3015 1HD  PRO A 203     -10.758   8.752  18.812  1.00 86.22           H
ATOM   3016 2HD  PRO A 203      -9.847  10.247  18.896  1.00 86.22           H
ATOM   3017  N   SER A 204     -11.593   9.242  23.977  1.00 78.26           N
ATOM   3018  CA  SER A 204     -11.984   8.259  24.974  1.00 78.26           C
ATOM   3019  C   SER A 204     -13.403   7.764  24.691  1.00 78.26           C
ATOM   3020  O   SER A 204     -13.696   6.581  24.859  1.00 78.26           O
ATOM   3021  HA  SER A 204     -11.267   7.445  24.872  1.00 78.26           H
ATOM   3022  CB  SER A 204     -11.896   8.842  26.386  1.00 78.26           C
ATOM   3023 1HB  SER A 204     -12.324   8.135  27.096  1.00 78.26           H
ATOM   3024 2HB  SER A 204     -10.849   8.974  26.659  1.00 78.26           H
ATOM   3025  OG  SER A 204     -12.575  10.090  26.491  1.00 78.26           O
ATOM   3026  HG  SER A 204     -13.558   9.938  26.590  1.00 78.26           H
ATOM   3027  HN  SER A 204     -11.433  10.163  24.332  1.00 78.26           H
ATOM   3028  N   ASP A 205     -14.247   8.693  24.268  1.00 73.01           N
ATOM   3029  CA  ASP A 205     -15.684   8.507  24.381  1.00 73.01           C
ATOM   3030  C   ASP A 205     -16.109   7.317  23.518  1.00 73.01           C
ATOM   3031  O   ASP A 205     -16.880   6.468  23.961  1.00 73.01           O
ATOM   3032  HA  ASP A 205     -15.869   8.339  25.442  1.00 73.01           H
ATOM   3033  CB  ASP A 205     -16.440   9.742  23.887  1.00 73.01           C
ATOM   3034 1HB  ASP A 205     -16.109   9.997  22.880  1.00 73.01           H
ATOM   3035 2HB  ASP A 205     -17.505   9.520  23.826  1.00 73.01           H
ATOM   3036  CG  ASP A 205     -16.214  10.932  24.821  1.00 73.01           C
ATOM   3037  OD1 ASP A 205     -15.698  10.691  25.934  1.00 73.01           O
ATOM   3038  OD2 ASP A 205     -16.563  12.057  24.402  1.00 73.01           O
ATOM   3039  HN  ASP A 205     -13.965   9.559  23.855  1.00 73.01           H
ATOM   3040  N   GLU A 206     -15.586   7.293  22.300  1.00 76.32           N
ATOM   3041  CA  GLU A 206     -15.928   6.240  21.360  1.00 76.32           C
ATOM   3042  C   GLU A 206     -14.661   5.650  20.738  1.00 76.32           C
ATOM   3043  O   GLU A 206     -14.660   5.261  19.572  1.00 76.32           O
ATOM   3044  HA  GLU A 206     -16.439   5.479  21.950  1.00 76.32           H
ATOM   3045  CB  GLU A 206     -16.879   6.758  20.279  1.00 76.32           C
ATOM   3046 1HB  GLU A 206     -16.458   7.651  19.817  1.00 76.32           H
ATOM   3047 2HB  GLU A 206     -17.092   5.962  19.564  1.00 76.32           H
ATOM   3048  CG  GLU A 206     -18.225   7.166  20.882  1.00 76.32           C
ATOM   3049 1HG  GLU A 206     -18.329   6.731  21.876  1.00 76.32           H
ATOM   3050 2HG  GLU A 206     -18.259   8.249  21.003  1.00 76.32           H
ATOM   3051  CD  GLU A 206     -19.384   6.709  19.995  1.00 76.32           C
ATOM   3052  OE1 GLU A 206     -20.412   6.293  20.573  1.00 76.32           O
ATOM   3053  OE2 GLU A 206     -19.218   6.785  18.758  1.00 76.32           O
ATOM   3054  HN  GLU A 206     -14.941   7.975  21.955  1.00 76.32           H
ATOM   3055  N   SER A 207     -13.611   5.604  21.545  1.00 88.17           N
ATOM   3056  CA  SER A 207     -12.302   5.215  21.049  1.00 88.17           C
ATOM   3057  C   SER A 207     -12.392   3.864  20.336  1.00 88.17           C
ATOM   3058  O   SER A 207     -11.830   3.689  19.256  1.00 88.17           O
ATOM   3059  HA  SER A 207     -12.015   5.999  20.348  1.00 88.17           H
ATOM   3060  CB  SER A 207     -11.279   5.148  22.185  1.00 88.17           C
ATOM   3061 1HB  SER A 207     -10.339   4.752  21.803  1.00 88.17           H
ATOM   3062 2HB  SER A 207     -11.076   6.155  22.550  1.00 88.17           H
ATOM   3063  OG  SER A 207     -11.733   4.335  23.264  1.00 88.17           O
ATOM   3064  HG  SER A 207     -11.175   4.503  24.077  1.00 88.17           H
ATOM   3065  HN  SER A 207     -13.645   5.825  22.520  1.00 88.17           H
ATOM   3066  N   THR A 208     -13.105   2.943  20.969  1.00 88.25           N
ATOM   3067  CA  THR A 208     -13.197   1.586  20.459  1.00 88.25           C
ATOM   3068  C   THR A 208     -13.875   1.577  19.088  1.00 88.25           C
ATOM   3069  O   THR A 208     -13.396   0.929  18.158  1.00 88.25           O
ATOM   3070  HA  THR A 208     -12.186   1.203  20.318  1.00 88.25           H
ATOM   3071  CB  THR A 208     -13.925   0.737  21.503  1.00 88.25           C
ATOM   3072  HB  THR A 208     -14.971   1.031  21.582  1.00 88.25           H
ATOM   3073  OG1 THR A 208     -13.148   0.900  22.686  1.00 88.25           O
ATOM   3074  HG1 THR A 208     -12.211   0.590  22.526  1.00 88.25           H
ATOM   3075  CG2 THR A 208     -13.837  -0.761  21.203  1.00 88.25           C
ATOM   3076 1HG2 THR A 208     -12.792  -1.068  21.190  1.00 88.25           H
ATOM   3077 2HG2 THR A 208     -14.288  -0.964  20.231  1.00 88.25           H
ATOM   3078 3HG2 THR A 208     -14.370  -1.318  21.974  1.00 88.25           H
ATOM   3079  HN  THR A 208     -13.612   3.112  21.815  1.00 88.25           H
ATOM   3080  N   LYS A 209     -14.980   2.304  19.004  1.00 83.51           N
ATOM   3081  CA  LYS A 209     -15.757   2.346  17.778  1.00 83.51           C
ATOM   3082  C   LYS A 209     -14.894   2.915  16.650  1.00 83.51           C
ATOM   3083  O   LYS A 209     -14.880   2.379  15.543  1.00 83.51           O
ATOM   3084  HA  LYS A 209     -16.024   1.320  17.525  1.00 83.51           H
ATOM   3085  CB  LYS A 209     -17.064   3.112  17.998  1.00 83.51           C
ATOM   3086 1HB  LYS A 209     -16.849   4.089  18.429  1.00 83.51           H
ATOM   3087 2HB  LYS A 209     -17.552   3.287  17.039  1.00 83.51           H
ATOM   3088  CG  LYS A 209     -18.005   2.336  18.921  1.00 83.51           C
ATOM   3089 1HG  LYS A 209     -18.136   1.322  18.544  1.00 83.51           H
ATOM   3090 2HG  LYS A 209     -17.560   2.252  19.913  1.00 83.51           H
ATOM   3091  CD  LYS A 209     -19.366   3.027  19.023  1.00 83.51           C
ATOM   3092 1HD  LYS A 209     -19.224   4.097  19.178  1.00 83.51           H
ATOM   3093 2HD  LYS A 209     -19.909   2.910  18.085  1.00 83.51           H
ATOM   3094  CE  LYS A 209     -20.192   2.446  20.173  1.00 83.51           C
ATOM   3095 1HE  LYS A 209     -20.549   1.452  19.905  1.00 83.51           H
ATOM   3096 2HE  LYS A 209     -19.565   2.332  21.057  1.00 83.51           H
ATOM   3097  NZ  LYS A 209     -21.341   3.326  20.483  1.00 83.51           N
ATOM   3098 1HZ  LYS A 209     -21.929   2.881  21.178  1.00 83.51           H
ATOM   3099 2HZ  LYS A 209     -21.001   4.211  20.844  1.00 83.51           H
ATOM   3100 3HZ  LYS A 209     -21.878   3.489  19.639  1.00 83.51           H
ATOM   3101  HN  LYS A 209     -15.343   2.857  19.754  1.00 83.51           H
ATOM   3102  N   LEU A 210     -14.193   3.993  16.971  1.00 89.53           N
ATOM   3103  CA  LEU A 210     -13.439   4.721  15.965  1.00 89.53           C
ATOM   3104  C   LEU A 210     -12.340   3.817  15.404  1.00 89.53           C
ATOM   3105  O   LEU A 210     -12.194   3.692  14.189  1.00 89.53           O
ATOM   3106  HA  LEU A 210     -14.127   4.971  15.158  1.00 89.53           H
ATOM   3107  CB  LEU A 210     -12.916   6.040  16.539  1.00 89.53           C
ATOM   3108 1HB  LEU A 210     -13.751   6.570  16.997  1.00 89.53           H
ATOM   3109 2HB  LEU A 210     -12.208   5.812  17.335  1.00 89.53           H
ATOM   3110  CG  LEU A 210     -12.235   6.982  15.543  1.00 89.53           C
ATOM   3111  HG  LEU A 210     -11.407   6.446  15.078  1.00 89.53           H
ATOM   3112  CD1 LEU A 210     -13.198   7.385  14.424  1.00 89.53           C
ATOM   3113 1HD1 LEU A 210     -13.530   6.494  13.891  1.00 89.53           H
ATOM   3114 2HD1 LEU A 210     -14.061   7.894  14.853  1.00 89.53           H
ATOM   3115 3HD1 LEU A 210     -12.688   8.054  13.730  1.00 89.53           H
ATOM   3116  CD2 LEU A 210     -11.643   8.199  16.256  1.00 89.53           C
ATOM   3117 1HD2 LEU A 210     -12.438   8.744  16.765  1.00 89.53           H
ATOM   3118 2HD2 LEU A 210     -10.904   7.868  16.986  1.00 89.53           H
ATOM   3119 3HD2 LEU A 210     -11.165   8.851  15.525  1.00 89.53           H
ATOM   3120  HN  LEU A 210     -14.136   4.368  17.896  1.00 89.53           H
ATOM   3121  N   LYS A 211     -11.595   3.209  16.315  1.00 94.38           N
ATOM   3122  CA  LYS A 211     -10.508   2.326  15.926  1.00 94.38           C
ATOM   3123  C   LYS A 211     -11.055   1.221  15.020  1.00 94.38           C
ATOM   3124  O   LYS A 211     -10.501   0.957  13.954  1.00 94.38           O
ATOM   3125  HA  LYS A 211      -9.794   2.919  15.355  1.00 94.38           H
ATOM   3126  CB  LYS A 211      -9.776   1.801  17.162  1.00 94.38           C
ATOM   3127 1HB  LYS A 211      -9.364   2.637  17.728  1.00 94.38           H
ATOM   3128 2HB  LYS A 211     -10.481   1.289  17.818  1.00 94.38           H
ATOM   3129  CG  LYS A 211      -8.650   0.842  16.767  1.00 94.38           C
ATOM   3130 1HG  LYS A 211      -9.076  -0.079  16.369  1.00 94.38           H
ATOM   3131 2HG  LYS A 211      -8.052   1.287  15.972  1.00 94.38           H
ATOM   3132  CD  LYS A 211      -7.757   0.521  17.967  1.00 94.38           C
ATOM   3133 1HD  LYS A 211      -7.362   1.445  18.389  1.00 94.38           H
ATOM   3134 2HD  LYS A 211      -8.349   0.042  18.747  1.00 94.38           H
ATOM   3135  CE  LYS A 211      -6.602  -0.396  17.560  1.00 94.38           C
ATOM   3136 1HE  LYS A 211      -6.992  -1.359  17.233  1.00 94.38           H
ATOM   3137 2HE  LYS A 211      -6.068   0.036  16.714  1.00 94.38           H
ATOM   3138  NZ  LYS A 211      -5.671  -0.591  18.694  1.00 94.38           N
ATOM   3139 1HZ  LYS A 211      -4.976  -1.286  18.446  1.00 94.38           H
ATOM   3140 2HZ  LYS A 211      -5.209   0.287  18.907  1.00 94.38           H
ATOM   3141 3HZ  LYS A 211      -6.189  -0.906  19.507  1.00 94.38           H
ATOM   3142  HN  LYS A 211     -11.723   3.311  17.302  1.00 94.38           H
ATOM   3143  N   SER A 212     -12.135   0.604  15.478  1.00 92.18           N
ATOM   3144  CA  SER A 212     -12.709  -0.525  14.767  1.00 92.18           C
ATOM   3145  C   SER A 212     -13.140  -0.096  13.363  1.00 92.18           C
ATOM   3146  O   SER A 212     -12.953  -0.836  12.399  1.00 92.18           O
ATOM   3147  HA  SER A 212     -11.913  -1.267  14.712  1.00 92.18           H
ATOM   3148  CB  SER A 212     -13.898  -1.110  15.532  1.00 92.18           C
ATOM   3149 1HB  SER A 212     -14.673  -0.350  15.634  1.00 92.18           H
ATOM   3150 2HB  SER A 212     -14.331  -1.930  14.958  1.00 92.18           H
ATOM   3151  OG  SER A 212     -13.523  -1.582  16.823  1.00 92.18           O
ATOM   3152  HG  SER A 212     -13.668  -0.865  17.505  1.00 92.18           H
ATOM   3153  HN  SER A 212     -12.614   0.864  16.316  1.00 92.18           H
ATOM   3154  N   ALA A 213     -13.710   1.098  13.293  1.00 95.11           N
ATOM   3155  CA  ALA A 213     -14.187   1.626  12.026  1.00 95.11           C
ATOM   3156  C   ALA A 213     -12.997   1.854  11.092  1.00 95.11           C
ATOM   3157  O   ALA A 213     -13.040   1.476   9.922  1.00 95.11           O
ATOM   3158  HA  ALA A 213     -14.848   0.881  11.584  1.00 95.11           H
ATOM   3159  CB  ALA A 213     -14.986   2.907  12.276  1.00 95.11           C
ATOM   3160 1HB  ALA A 213     -15.836   2.685  12.920  1.00 95.11           H
ATOM   3161 2HB  ALA A 213     -14.347   3.646  12.759  1.00 95.11           H
ATOM   3162 3HB  ALA A 213     -15.344   3.303  11.325  1.00 95.11           H
ATOM   3163  HN  ALA A 213     -13.846   1.700  14.080  1.00 95.11           H
ATOM   3164  N   VAL A 214     -11.962   2.471  11.644  1.00 93.71           N
ATOM   3165  CA  VAL A 214     -10.787   2.809  10.859  1.00 93.71           C
ATOM   3166  C   VAL A 214     -10.181   1.529  10.279  1.00 93.71           C
ATOM   3167  O   VAL A 214      -9.813   1.488   9.106  1.00 93.71           O
ATOM   3168  HA  VAL A 214     -11.113   3.446  10.037  1.00 93.71           H
ATOM   3169  CB  VAL A 214      -9.799   3.605  11.713  1.00 93.71           C
ATOM   3170  HB  VAL A 214      -9.644   3.059  12.644  1.00 93.71           H
ATOM   3171  CG1 VAL A 214      -8.445   3.731  11.012  1.00 93.71           C
ATOM   3172 1HG1 VAL A 214      -8.033   2.737  10.836  1.00 93.71           H
ATOM   3173 2HG1 VAL A 214      -8.576   4.244  10.059  1.00 93.71           H
ATOM   3174 3HG1 VAL A 214      -7.761   4.301  11.641  1.00 93.71           H
ATOM   3175  CG2 VAL A 214     -10.364   4.983  12.065  1.00 93.71           C
ATOM   3176 1HG2 VAL A 214     -10.561   5.539  11.149  1.00 93.71           H
ATOM   3177 2HG2 VAL A 214     -11.292   4.863  12.624  1.00 93.71           H
ATOM   3178 3HG2 VAL A 214      -9.641   5.528  12.673  1.00 93.71           H
ATOM   3179  HN  VAL A 214     -11.919   2.738  12.607  1.00 93.71           H
ATOM   3180  N   LEU A 215     -10.095   0.516  11.129  1.00 93.54           N
ATOM   3181  CA  LEU A 215      -9.466  -0.735  10.740  1.00 93.54           C
ATOM   3182  C   LEU A 215     -10.331  -1.430   9.686  1.00 93.54           C
ATOM   3183  O   LEU A 215      -9.813  -1.962   8.706  1.00 93.54           O
ATOM   3184  HA  LEU A 215      -8.504  -0.491  10.290  1.00 93.54           H
ATOM   3185  CB  LEU A 215      -9.184  -1.599  11.971  1.00 93.54           C
ATOM   3186 1HB  LEU A 215     -10.105  -1.683  12.549  1.00 93.54           H
ATOM   3187 2HB  LEU A 215      -8.926  -2.603  11.634  1.00 93.54           H
ATOM   3188  CG  LEU A 215      -8.075  -1.101  12.900  1.00 93.54           C
ATOM   3189  HG  LEU A 215      -8.361  -0.119  13.277  1.00 93.54           H
ATOM   3190  CD1 LEU A 215      -7.920  -2.023  14.111  1.00 93.54           C
ATOM   3191 1HD1 LEU A 215      -8.856  -2.051  14.669  1.00 93.54           H
ATOM   3192 2HD1 LEU A 215      -7.668  -3.028  13.773  1.00 93.54           H
ATOM   3193 3HD1 LEU A 215      -7.125  -1.646  14.755  1.00 93.54           H
ATOM   3194  CD2 LEU A 215      -6.759  -0.927  12.139  1.00 93.54           C
ATOM   3195 1HD2 LEU A 215      -6.456  -1.884  11.715  1.00 93.54           H
ATOM   3196 2HD2 LEU A 215      -6.896  -0.201  11.338  1.00 93.54           H
ATOM   3197 3HD2 LEU A 215      -5.988  -0.573  12.823  1.00 93.54           H
ATOM   3198  HN  LEU A 215     -10.444   0.540  12.065  1.00 93.54           H
ATOM   3199  N   THR A 216     -11.634  -1.401   9.924  1.00 92.86           N
ATOM   3200  CA  THR A 216     -12.572  -2.065   9.035  1.00 92.86           C
ATOM   3201  C   THR A 216     -12.474  -1.481   7.624  1.00 92.86           C
ATOM   3202  O   THR A 216     -12.414  -2.223   6.644  1.00 92.86           O
ATOM   3203  HA  THR A 216     -12.294  -3.117   8.965  1.00 92.86           H
ATOM   3204  CB  THR A 216     -13.969  -1.945   9.646  1.00 92.86           C
ATOM   3205  HB  THR A 216     -14.273  -0.901   9.720  1.00 92.86           H
ATOM   3206  OG1 THR A 216     -13.868  -2.645  10.883  1.00 92.86           O
ATOM   3207  HG1 THR A 216     -13.798  -1.994  11.639  1.00 92.86           H
ATOM   3208  CG2 THR A 216     -15.022  -2.729   8.860  1.00 92.86           C
ATOM   3209 1HG2 THR A 216     -14.752  -3.785   8.844  1.00 92.86           H
ATOM   3210 2HG2 THR A 216     -15.069  -2.351   7.838  1.00 92.86           H
ATOM   3211 3HG2 THR A 216     -15.995  -2.610   9.336  1.00 92.86           H
ATOM   3212  HN  THR A 216     -12.050  -0.937  10.706  1.00 92.86           H
ATOM   3213  N   LEU A 217     -12.460  -0.158   7.565  1.00 89.90           N
ATOM   3214  CA  LEU A 217     -12.354   0.534   6.292  1.00 89.90           C
ATOM   3215  C   LEU A 217     -11.060   0.111   5.593  1.00 89.90           C
ATOM   3216  O   LEU A 217     -11.042  -0.084   4.378  1.00 89.90           O
ATOM   3217  HA  LEU A 217     -13.197   0.218   5.678  1.00 89.90           H
ATOM   3218  CB  LEU A 217     -12.479   2.046   6.491  1.00 89.90           C
ATOM   3219 1HB  LEU A 217     -11.848   2.335   7.331  1.00 89.90           H
ATOM   3220 2HB  LEU A 217     -12.082   2.543   5.607  1.00 89.90           H
ATOM   3221  CG  LEU A 217     -13.893   2.573   6.747  1.00 89.90           C
ATOM   3222  HG  LEU A 217     -14.322   2.011   7.576  1.00 89.90           H
ATOM   3223  CD1 LEU A 217     -13.861   4.044   7.167  1.00 89.90           C
ATOM   3224 1HD1 LEU A 217     -13.278   4.149   8.082  1.00 89.90           H
ATOM   3225 2HD1 LEU A 217     -13.404   4.638   6.375  1.00 89.90           H
ATOM   3226 3HD1 LEU A 217     -14.878   4.394   7.342  1.00 89.90           H
ATOM   3227  CD2 LEU A 217     -14.792   2.344   5.531  1.00 89.90           C
ATOM   3228 1HD2 LEU A 217     -14.376   2.863   4.668  1.00 89.90           H
ATOM   3229 2HD2 LEU A 217     -14.851   1.276   5.319  1.00 89.90           H
ATOM   3230 3HD2 LEU A 217     -15.790   2.728   5.739  1.00 89.90           H
ATOM   3231  HN  LEU A 217     -12.519   0.438   8.366  1.00 89.90           H
ATOM   3232  N   LYS A 218     -10.009  -0.018   6.389  1.00 88.48           N
ATOM   3233  CA  LYS A 218      -8.699  -0.342   5.853  1.00 88.48           C
ATOM   3234  C   LYS A 218      -8.756  -1.710   5.170  1.00 88.48           C
ATOM   3235  O   LYS A 218      -8.219  -1.885   4.078  1.00 88.48           O
ATOM   3236  HA  LYS A 218      -8.459   0.410   5.100  1.00 88.48           H
ATOM   3237  CB  LYS A 218      -7.633  -0.244   6.946  1.00 88.48           C
ATOM   3238 1HB  LYS A 218      -7.745   0.697   7.485  1.00 88.48           H
ATOM   3239 2HB  LYS A 218      -7.776  -1.045   7.671  1.00 88.48           H
ATOM   3240  CG  LYS A 218      -6.226  -0.332   6.350  1.00 88.48           C
ATOM   3241 1HG  LYS A 218      -6.125  -1.259   5.785  1.00 88.48           H
ATOM   3242 2HG  LYS A 218      -6.073   0.487   5.648  1.00 88.48           H
ATOM   3243  CD  LYS A 218      -5.162  -0.279   7.447  1.00 88.48           C
ATOM   3244 1HD  LYS A 218      -5.233   0.668   7.982  1.00 88.48           H
ATOM   3245 2HD  LYS A 218      -5.343  -1.070   8.175  1.00 88.48           H
ATOM   3246  CE  LYS A 218      -3.758  -0.433   6.858  1.00 88.48           C
ATOM   3247 1HE  LYS A 218      -3.720  -1.315   6.219  1.00 88.48           H
ATOM   3248 2HE  LYS A 218      -3.526   0.426   6.228  1.00 88.48           H
ATOM   3249  NZ  LYS A 218      -2.753  -0.550   7.937  1.00 88.48           N
ATOM   3250 1HZ  LYS A 218      -1.881  -0.894   7.550  1.00 88.48           H
ATOM   3251 2HZ  LYS A 218      -2.600   0.359   8.358  1.00 88.48           H
ATOM   3252 3HZ  LYS A 218      -3.088  -1.197   8.642  1.00 88.48           H
ATOM   3253  HN  LYS A 218     -10.043   0.095   7.382  1.00 88.48           H
ATOM   3254  N   VAL A 219      -9.411  -2.644   5.843  1.00 92.41           N
ATOM   3255  CA  VAL A 219      -9.443  -4.020   5.376  1.00 92.41           C
ATOM   3256  C   VAL A 219     -10.327  -4.111   4.130  1.00 92.41           C
ATOM   3257  O   VAL A 219      -9.948  -4.733   3.139  1.00 92.41           O
ATOM   3258  HA  VAL A 219      -8.425  -4.298   5.104  1.00 92.41           H
ATOM   3259  CB  VAL A 219      -9.902  -4.945   6.504  1.00 92.41           C
ATOM   3260  HB  VAL A 219     -10.868  -4.587   6.859  1.00 92.41           H
ATOM   3261  CG1 VAL A 219     -10.090  -6.377   5.997  1.00 92.41           C
ATOM   3262 1HG1 VAL A 219     -10.842  -6.387   5.208  1.00 92.41           H
ATOM   3263 2HG1 VAL A 219      -9.144  -6.749   5.603  1.00 92.41           H
ATOM   3264 3HG1 VAL A 219     -10.416  -7.013   6.819  1.00 92.41           H
ATOM   3265  CG2 VAL A 219      -8.924  -4.904   7.680  1.00 92.41           C
ATOM   3266 1HG2 VAL A 219      -7.938  -5.225   7.344  1.00 92.41           H
ATOM   3267 2HG2 VAL A 219      -8.863  -3.886   8.066  1.00 92.41           H
ATOM   3268 3HG2 VAL A 219      -9.275  -5.570   8.468  1.00 92.41           H
ATOM   3269  HN  VAL A 219      -9.914  -2.474   6.691  1.00 92.41           H
ATOM   3270  N   ILE A 220     -11.490  -3.481   4.222  1.00 92.59           N
ATOM   3271  CA  ILE A 220     -12.487  -3.595   3.171  1.00 92.59           C
ATOM   3272  C   ILE A 220     -11.945  -2.960   1.889  1.00 92.59           C
ATOM   3273  O   ILE A 220     -11.842  -3.624   0.859  1.00 92.59           O
ATOM   3274  HA  ILE A 220     -12.649  -4.657   2.988  1.00 92.59           H
ATOM   3275  CB  ILE A 220     -13.821  -3.006   3.633  1.00 92.59           C
ATOM   3276  HB  ILE A 220     -13.631  -2.021   4.058  1.00 92.59           H
ATOM   3277  CG1 ILE A 220     -14.446  -3.862   4.737  1.00 92.59           C
ATOM   3278 1HG1 ILE A 220     -14.651  -4.862   4.355  1.00 92.59           H
ATOM   3279 2HG1 ILE A 220     -13.738  -3.974   5.559  1.00 92.59           H
ATOM   3280  CG2 ILE A 220     -14.773  -2.812   2.451  1.00 92.59           C
ATOM   3281 1HG2 ILE A 220     -14.322  -2.131   1.729  1.00 92.59           H
ATOM   3282 2HG2 ILE A 220     -14.962  -3.774   1.975  1.00 92.59           H
ATOM   3283 3HG2 ILE A 220     -15.714  -2.392   2.808  1.00 92.59           H
ATOM   3284  CD1 ILE A 220     -15.741  -3.231   5.253  1.00 92.59           C
ATOM   3285 1HD1 ILE A 220     -15.527  -2.242   5.657  1.00 92.59           H
ATOM   3286 2HD1 ILE A 220     -16.454  -3.144   4.434  1.00 92.59           H
ATOM   3287 3HD1 ILE A 220     -16.163  -3.860   6.037  1.00 92.59           H
ATOM   3288  HN  ILE A 220     -11.753  -2.904   4.994  1.00 92.59           H
ATOM   3289  N   LEU A 221     -11.614  -1.682   1.994  1.00 92.25           N
ATOM   3290  CA  LEU A 221     -11.251  -0.904   0.822  1.00 92.25           C
ATOM   3291  C   LEU A 221      -9.806  -1.219   0.432  1.00 92.25           C
ATOM   3292  O   LEU A 221      -9.422  -1.061  -0.726  1.00 92.25           O
ATOM   3293  HA  LEU A 221     -11.904  -1.217   0.007  1.00 92.25           H
ATOM   3294  CB  LEU A 221     -11.512   0.584   1.065  1.00 92.25           C
ATOM   3295 1HB  LEU A 221     -10.882   0.913   1.891  1.00 92.25           H
ATOM   3296 2HB  LEU A 221     -11.194   1.138   0.181  1.00 92.25           H
ATOM   3297  CG  LEU A 221     -12.959   0.969   1.379  1.00 92.25           C
ATOM   3298  HG  LEU A 221     -13.268   0.432   2.276  1.00 92.25           H
ATOM   3299  CD1 LEU A 221     -13.075   2.464   1.685  1.00 92.25           C
ATOM   3300 1HD1 LEU A 221     -12.453   2.708   2.546  1.00 92.25           H
ATOM   3301 2HD1 LEU A 221     -12.740   3.038   0.821  1.00 92.25           H
ATOM   3302 3HD1 LEU A 221     -14.114   2.710   1.905  1.00 92.25           H
ATOM   3303  CD2 LEU A 221     -13.898   0.541   0.250  1.00 92.25           C
ATOM   3304 1HD2 LEU A 221     -13.599   1.031  -0.677  1.00 92.25           H
ATOM   3305 2HD2 LEU A 221     -13.844  -0.540   0.122  1.00 92.25           H
ATOM   3306 3HD2 LEU A 221     -14.920   0.826   0.499  1.00 92.25           H
ATOM   3307  HN  LEU A 221     -11.590  -1.179   2.859  1.00 92.25           H
ATOM   3308  N   GLY A 222      -9.043  -1.659   1.422  1.00 91.60           N
ATOM   3309  CA  GLY A 222      -7.609  -1.819   1.247  1.00 91.60           C
ATOM   3310  C   GLY A 222      -7.287  -3.134   0.535  1.00 91.60           C
ATOM   3311  O   GLY A 222      -6.231  -3.268  -0.082  1.00 91.60           O
ATOM   3312 1HA  GLY A 222      -7.214  -0.983   0.671  1.00 91.60           H
ATOM   3313 2HA  GLY A 222      -7.116  -1.798   2.219  1.00 91.60           H
ATOM   3314  HN  GLY A 222      -9.388  -1.904   2.328  1.00 91.60           H
ATOM   3315  N   PHE A 223      -8.216  -4.073   0.644  1.00 90.85           N
ATOM   3316  CA  PHE A 223      -7.985  -5.417   0.143  1.00 90.85           C
ATOM   3317  C   PHE A 223      -9.229  -5.961  -0.561  1.00 90.85           C
ATOM   3318  O   PHE A 223      -9.209  -6.202  -1.767  1.00 90.85           O
ATOM   3319  HA  PHE A 223      -7.162  -5.359  -0.570  1.00 90.85           H
ATOM   3320  CB  PHE A 223      -7.672  -6.298   1.354  1.00 90.85           C
ATOM   3321 1HB  PHE A 223      -6.855  -5.847   1.918  1.00 90.85           H
ATOM   3322 2HB  PHE A 223      -8.541  -6.316   2.011  1.00 90.85           H
ATOM   3323  CG  PHE A 223      -7.292  -7.736   0.996  1.00 90.85           C
ATOM   3324  CD1 PHE A 223      -8.166  -8.750   1.233  1.00 90.85           C
ATOM   3325  HD1 PHE A 223      -9.138  -8.538   1.679  1.00 90.85           H
ATOM   3326  CD2 PHE A 223      -6.079  -8.000   0.440  1.00 90.85           C
ATOM   3327  HD2 PHE A 223      -5.378  -7.188   0.249  1.00 90.85           H
ATOM   3328  CE1 PHE A 223      -7.813 -10.085   0.901  1.00 90.85           C
ATOM   3329  HE1 PHE A 223      -8.514 -10.897   1.091  1.00 90.85           H
ATOM   3330  CE2 PHE A 223      -5.726  -9.335   0.107  1.00 90.85           C
ATOM   3331  HE2 PHE A 223      -4.754  -9.547  -0.339  1.00 90.85           H
ATOM   3332  CZ  PHE A 223      -6.601 -10.349   0.345  1.00 90.85           C
ATOM   3333  HZ  PHE A 223      -6.330 -11.373   0.089  1.00 90.85           H
ATOM   3334  HN  PHE A 223      -9.111  -3.927   1.064  1.00 90.85           H
ATOM   3335  N   PHE A 224     -10.283  -6.140   0.222  1.00 86.10           N
ATOM   3336  CA  PHE A 224     -11.401  -6.963  -0.204  1.00 86.10           C
ATOM   3337  C   PHE A 224     -12.000  -6.441  -1.511  1.00 86.10           C
ATOM   3338  O   PHE A 224     -12.168  -7.197  -2.467  1.00 86.10           O
ATOM   3339  HA  PHE A 224     -11.020  -7.972  -0.359  1.00 86.10           H
ATOM   3340  CB  PHE A 224     -12.461  -6.882   0.897  1.00 86.10           C
ATOM   3341 1HB  PHE A 224     -12.467  -5.873   1.308  1.00 86.10           H
ATOM   3342 2HB  PHE A 224     -13.443  -7.052   0.454  1.00 86.10           H
ATOM   3343  CG  PHE A 224     -12.252  -7.881   2.037  1.00 86.10           C
ATOM   3344  CD1 PHE A 224     -12.581  -9.189   1.863  1.00 86.10           C
ATOM   3345  HD1 PHE A 224     -12.992  -9.527   0.912  1.00 86.10           H
ATOM   3346  CD2 PHE A 224     -11.738  -7.461   3.224  1.00 86.10           C
ATOM   3347  HD2 PHE A 224     -11.476  -6.412   3.363  1.00 86.10           H
ATOM   3348  CE1 PHE A 224     -12.387 -10.116   2.921  1.00 86.10           C
ATOM   3349  HE1 PHE A 224     -12.650 -11.165   2.782  1.00 86.10           H
ATOM   3350  CE2 PHE A 224     -11.544  -8.388   4.282  1.00 86.10           C
ATOM   3351  HE2 PHE A 224     -11.133  -8.051   5.233  1.00 86.10           H
ATOM   3352  CZ  PHE A 224     -11.873  -9.696   4.108  1.00 86.10           C
ATOM   3353  HZ  PHE A 224     -11.724 -10.408   4.920  1.00 86.10           H
ATOM   3354  HN  PHE A 224     -10.379  -5.734   1.131  1.00 86.10           H
ATOM   3355  N   LEU A 225     -12.306  -5.152  -1.512  1.00 93.33           N
ATOM   3356  CA  LEU A 225     -12.930  -4.531  -2.668  1.00 93.33           C
ATOM   3357  C   LEU A 225     -12.007  -4.678  -3.880  1.00 93.33           C
ATOM   3358  O   LEU A 225     -12.408  -5.225  -4.906  1.00 93.33           O
ATOM   3359  HA  LEU A 225     -13.854  -5.071  -2.870  1.00 93.33           H
ATOM   3360  CB  LEU A 225     -13.311  -3.082  -2.357  1.00 93.33           C
ATOM   3361 1HB  LEU A 225     -14.057  -3.086  -1.562  1.00 93.33           H
ATOM   3362 2HB  LEU A 225     -12.431  -2.571  -1.966  1.00 93.33           H
ATOM   3363  CG  LEU A 225     -13.860  -2.267  -3.530  1.00 93.33           C
ATOM   3364  HG  LEU A 225     -13.190  -2.398  -4.380  1.00 93.33           H
ATOM   3365  CD1 LEU A 225     -15.237  -2.778  -3.956  1.00 93.33           C
ATOM   3366 1HD1 LEU A 225     -15.159  -3.822  -4.262  1.00 93.33           H
ATOM   3367 2HD1 LEU A 225     -15.930  -2.696  -3.119  1.00 93.33           H
ATOM   3368 3HD1 LEU A 225     -15.604  -2.181  -4.791  1.00 93.33           H
ATOM   3369  CD2 LEU A 225     -13.880  -0.773  -3.197  1.00 93.33           C
ATOM   3370 1HD2 LEU A 225     -14.514  -0.604  -2.327  1.00 93.33           H
ATOM   3371 2HD2 LEU A 225     -12.867  -0.435  -2.981  1.00 93.33           H
ATOM   3372 3HD2 LEU A 225     -14.275  -0.217  -4.048  1.00 93.33           H
ATOM   3373  HN  LEU A 225     -12.135  -4.536  -0.742  1.00 93.33           H
ATOM   3374  N   PRO A 226     -10.761  -4.194  -3.784  1.00 93.60           N
ATOM   3375  CA  PRO A 226      -9.818  -4.316  -4.899  1.00 93.60           C
ATOM   3376  C   PRO A 226      -9.685  -5.748  -5.389  1.00 93.60           C
ATOM   3377  O   PRO A 226      -9.677  -5.998  -6.593  1.00 93.60           O
ATOM   3378  HA  PRO A 226     -10.180  -3.753  -5.759  1.00 93.60           H
ATOM   3379  CB  PRO A 226      -8.503  -3.790  -4.319  1.00 93.60           C
ATOM   3380 1HB  PRO A 226      -7.902  -4.594  -3.895  1.00 93.60           H
ATOM   3381 2HB  PRO A 226      -7.893  -3.306  -5.082  1.00 93.60           H
ATOM   3382  CG  PRO A 226      -8.958  -2.803  -3.251  1.00 93.60           C
ATOM   3383 1HG  PRO A 226      -8.174  -2.609  -2.518  1.00 93.60           H
ATOM   3384 2HG  PRO A 226      -9.222  -1.836  -3.679  1.00 93.60           H
ATOM   3385  CD  PRO A 226     -10.158  -3.501  -2.632  1.00 93.60           C
ATOM   3386 1HD  PRO A 226      -9.861  -4.203  -1.853  1.00 93.60           H
ATOM   3387 2HD  PRO A 226     -10.846  -2.792  -2.172  1.00 93.60           H
ATOM   3388  N   PHE A 227      -9.584  -6.660  -4.433  1.00 91.85           N
ATOM   3389  CA  PHE A 227      -9.327  -8.054  -4.752  1.00 91.85           C
ATOM   3390  C   PHE A 227     -10.469  -8.646  -5.581  1.00 91.85           C
ATOM   3391  O   PHE A 227     -10.230  -9.310  -6.588  1.00 91.85           O
ATOM   3392  HA  PHE A 227      -8.405  -8.088  -5.332  1.00 91.85           H
ATOM   3393  CB  PHE A 227      -9.232  -8.807  -3.424  1.00 91.85           C
ATOM   3394 1HB  PHE A 227      -8.411  -8.391  -2.840  1.00 91.85           H
ATOM   3395 2HB  PHE A 227     -10.146  -8.637  -2.856  1.00 91.85           H
ATOM   3396  CG  PHE A 227      -9.017 -10.314  -3.577  1.00 91.85           C
ATOM   3397  CD1 PHE A 227     -10.040 -11.176  -3.330  1.00 91.85           C
ATOM   3398  HD1 PHE A 227     -11.013 -10.793  -3.022  1.00 91.85           H
ATOM   3399  CD2 PHE A 227      -7.803 -10.793  -3.961  1.00 91.85           C
ATOM   3400  HD2 PHE A 227      -6.983 -10.102  -4.160  1.00 91.85           H
ATOM   3401  CE1 PHE A 227      -9.841 -12.575  -3.472  1.00 91.85           C
ATOM   3402  HE1 PHE A 227     -10.660 -13.265  -3.274  1.00 91.85           H
ATOM   3403  CE2 PHE A 227      -7.604 -12.191  -4.104  1.00 91.85           C
ATOM   3404  HE2 PHE A 227      -6.631 -12.575  -4.411  1.00 91.85           H
ATOM   3405  CZ  PHE A 227      -8.627 -13.053  -3.856  1.00 91.85           C
ATOM   3406  HZ  PHE A 227      -8.473 -14.126  -3.965  1.00 91.85           H
ATOM   3407  HN  PHE A 227      -9.674  -6.460  -3.457  1.00 91.85           H
ATOM   3408  N   VAL A 228     -11.685  -8.385  -5.125  1.00 94.57           N
ATOM   3409  CA  VAL A 228     -12.863  -8.927  -5.781  1.00 94.57           C
ATOM   3410  C   VAL A 228     -12.903  -8.441  -7.231  1.00 94.57           C
ATOM   3411  O   VAL A 228     -13.165  -9.222  -8.144  1.00 94.57           O
ATOM   3412  HA  VAL A 228     -12.770 -10.013  -5.778  1.00 94.57           H
ATOM   3413  CB  VAL A 228     -14.120  -8.556  -4.991  1.00 94.57           C
ATOM   3414  HB  VAL A 228     -14.100  -7.480  -4.816  1.00 94.57           H
ATOM   3415  CG1 VAL A 228     -15.384  -8.879  -5.789  1.00 94.57           C
ATOM   3416 1HG1 VAL A 228     -15.379  -8.316  -6.722  1.00 94.57           H
ATOM   3417 2HG1 VAL A 228     -15.412  -9.947  -6.009  1.00 94.57           H
ATOM   3418 3HG1 VAL A 228     -16.263  -8.606  -5.204  1.00 94.57           H
ATOM   3419  CG2 VAL A 228     -14.137  -9.253  -3.629  1.00 94.57           C
ATOM   3420 1HG2 VAL A 228     -14.122 -10.333  -3.774  1.00 94.57           H
ATOM   3421 2HG2 VAL A 228     -13.261  -8.951  -3.055  1.00 94.57           H
ATOM   3422 3HG2 VAL A 228     -15.041  -8.972  -3.089  1.00 94.57           H
ATOM   3423  HN  VAL A 228     -11.872  -7.815  -4.325  1.00 94.57           H
ATOM   3424  N   VAL A 229     -12.640  -7.153  -7.397  1.00 94.86           N
ATOM   3425  CA  VAL A 229     -12.705  -6.540  -8.713  1.00 94.86           C
ATOM   3426  C   VAL A 229     -11.627  -7.152  -9.610  1.00 94.86           C
ATOM   3427  O   VAL A 229     -11.895  -7.501 -10.758  1.00 94.86           O
ATOM   3428  HA  VAL A 229     -13.684  -6.768  -9.135  1.00 94.86           H
ATOM   3429  CB  VAL A 229     -12.586  -5.019  -8.588  1.00 94.86           C
ATOM   3430  HB  VAL A 229     -11.677  -4.799  -8.028  1.00 94.86           H
ATOM   3431  CG1 VAL A 229     -12.460  -4.365  -9.965  1.00 94.86           C
ATOM   3432 1HG1 VAL A 229     -11.571  -4.745 -10.468  1.00 94.86           H
ATOM   3433 2HG1 VAL A 229     -13.342  -4.598 -10.561  1.00 94.86           H
ATOM   3434 3HG1 VAL A 229     -12.377  -3.284  -9.847  1.00 94.86           H
ATOM   3435  CG2 VAL A 229     -13.769  -4.439  -7.811  1.00 94.86           C
ATOM   3436 1HG2 VAL A 229     -14.697  -4.675  -8.332  1.00 94.86           H
ATOM   3437 2HG2 VAL A 229     -13.794  -4.871  -6.811  1.00 94.86           H
ATOM   3438 3HG2 VAL A 229     -13.659  -3.357  -7.737  1.00 94.86           H
ATOM   3439  HN  VAL A 229     -12.387  -6.533  -6.654  1.00 94.86           H
ATOM   3440  N   MET A 230     -10.431  -7.263  -9.052  1.00 89.00           N
ATOM   3441  CA  MET A 230      -9.303  -7.796  -9.798  1.00 89.00           C
ATOM   3442  C   MET A 230      -9.567  -9.238 -10.235  1.00 89.00           C
ATOM   3443  O   MET A 230      -9.346  -9.589 -11.393  1.00 89.00           O
ATOM   3444  HA  MET A 230      -9.203  -7.155 -10.674  1.00 89.00           H
ATOM   3445  CB  MET A 230      -8.046  -7.748  -8.927  1.00 89.00           C
ATOM   3446 1HB  MET A 230      -8.278  -8.115  -7.927  1.00 89.00           H
ATOM   3447 2HB  MET A 230      -7.287  -8.411  -9.341  1.00 89.00           H
ATOM   3448  CG  MET A 230      -7.494  -6.324  -8.838  1.00 89.00           C
ATOM   3449 1HG  MET A 230      -7.246  -5.959  -9.835  1.00 89.00           H
ATOM   3450 2HG  MET A 230      -8.254  -5.655  -8.434  1.00 89.00           H
ATOM   3451  SD  MET A 230      -6.043  -6.295  -7.799  1.00 89.00           S
ATOM   3452  CE  MET A 230      -4.897  -7.179  -8.844  1.00 89.00           C
ATOM   3453 1HE  MET A 230      -5.281  -8.180  -9.039  1.00 89.00           H
ATOM   3454 2HE  MET A 230      -4.777  -6.645  -9.786  1.00 89.00           H
ATOM   3455 3HE  MET A 230      -3.931  -7.253  -8.343  1.00 89.00           H
ATOM   3456  HN  MET A 230     -10.227  -6.998  -8.109  1.00 89.00           H
ATOM   3457  N   ALA A 231     -10.036 -10.034  -9.286  1.00 93.61           N
ATOM   3458  CA  ALA A 231     -10.255 -11.449  -9.536  1.00 93.61           C
ATOM   3459  C   ALA A 231     -11.251 -11.610 -10.686  1.00 93.61           C
ATOM   3460  O   ALA A 231     -11.044 -12.429 -11.581  1.00 93.61           O
ATOM   3461  HA  ALA A 231      -9.301 -11.886  -9.829  1.00 93.61           H
ATOM   3462  CB  ALA A 231     -10.734 -12.127  -8.251  1.00 93.61           C
ATOM   3463 1HB  ALA A 231      -9.978 -12.008  -7.474  1.00 93.61           H
ATOM   3464 2HB  ALA A 231     -11.666 -11.667  -7.923  1.00 93.61           H
ATOM   3465 3HB  ALA A 231     -10.898 -13.188  -8.439  1.00 93.61           H
ATOM   3466  HN  ALA A 231     -10.265  -9.728  -8.362  1.00 93.61           H
ATOM   3467  N   CYS A 232     -12.311 -10.817 -10.625  1.00 92.69           N
ATOM   3468  CA  CYS A 232     -13.349 -10.876 -11.640  1.00 92.69           C
ATOM   3469  C   CYS A 232     -12.733 -10.471 -12.981  1.00 92.69           C
ATOM   3470  O   CYS A 232     -12.908 -11.164 -13.982  1.00 92.69           O
ATOM   3471  HA  CYS A 232     -13.699 -11.908 -11.670  1.00 92.69           H
ATOM   3472  CB  CYS A 232     -14.548  -9.998 -11.274  1.00 92.69           C
ATOM   3473 1HB  CYS A 232     -14.209  -8.992 -11.024  1.00 92.69           H
ATOM   3474 2HB  CYS A 232     -15.216  -9.906 -12.130  1.00 92.69           H
ATOM   3475  SG  CYS A 232     -15.447 -10.725  -9.856  1.00 92.69           S
ATOM   3476  HG  CYS A 232     -14.641 -10.239  -8.916  1.00 92.69           H
ATOM   3477  HN  CYS A 232     -12.465 -10.145  -9.901  1.00 92.69           H
ATOM   3478  N   CYS A 233     -12.026  -9.351 -12.957  1.00 92.54           N
ATOM   3479  CA  CYS A 233     -11.504  -8.770 -14.182  1.00 92.54           C
ATOM   3480  C   CYS A 233     -10.590  -9.799 -14.851  1.00 92.54           C
ATOM   3481  O   CYS A 233     -10.755 -10.108 -16.030  1.00 92.54           O
ATOM   3482  HA  CYS A 233     -12.363  -8.547 -14.814  1.00 92.54           H
ATOM   3483  CB  CYS A 233     -10.778  -7.449 -13.917  1.00 92.54           C
ATOM   3484 1HB  CYS A 233     -10.088  -7.565 -13.081  1.00 92.54           H
ATOM   3485 2HB  CYS A 233     -10.182  -7.171 -14.786  1.00 92.54           H
ATOM   3486  SG  CYS A 233     -11.993  -6.132 -13.545  1.00 92.54           S
ATOM   3487  HG  CYS A 233     -12.214  -6.498 -12.286  1.00 92.54           H
ATOM   3488  HN  CYS A 233     -11.809  -8.845 -12.123  1.00 92.54           H
ATOM   3489  N   TYR A 234      -9.645 -10.301 -14.068  1.00 86.47           N
ATOM   3490  CA  TYR A 234      -8.610 -11.167 -14.606  1.00 86.47           C
ATOM   3491  C   TYR A 234      -9.176 -12.544 -14.958  1.00 86.47           C
ATOM   3492  O   TYR A 234      -8.658 -13.225 -15.842  1.00 86.47           O
ATOM   3493  HA  TYR A 234      -8.218 -10.701 -15.511  1.00 86.47           H
ATOM   3494  CB  TYR A 234      -7.572 -11.325 -13.494  1.00 86.47           C
ATOM   3495 1HB  TYR A 234      -8.088 -11.519 -12.554  1.00 86.47           H
ATOM   3496 2HB  TYR A 234      -6.957 -12.199 -13.706  1.00 86.47           H
ATOM   3497  CG  TYR A 234      -6.660 -10.108 -13.317  1.00 86.47           C
ATOM   3498  CD1 TYR A 234      -6.041  -9.544 -14.413  1.00 86.47           C
ATOM   3499  HD1 TYR A 234      -6.202  -9.965 -15.406  1.00 86.47           H
ATOM   3500  CD2 TYR A 234      -6.457  -9.576 -12.060  1.00 86.47           C
ATOM   3501  HD2 TYR A 234      -6.946 -10.021 -11.193  1.00 86.47           H
ATOM   3502  CE1 TYR A 234      -5.184  -8.400 -14.247  1.00 86.47           C
ATOM   3503  HE1 TYR A 234      -4.689  -7.945 -15.105  1.00 86.47           H
ATOM   3504  CE2 TYR A 234      -5.599  -8.431 -11.893  1.00 86.47           C
ATOM   3505  HE2 TYR A 234      -5.430  -8.001 -10.906  1.00 86.47           H
ATOM   3506  CZ  TYR A 234      -5.005  -7.900 -12.995  1.00 86.47           C
ATOM   3507  OH  TYR A 234      -4.195  -6.819 -12.837  1.00 86.47           O
ATOM   3508  HH  TYR A 234      -4.183  -6.538 -11.878  1.00 86.47           H
ATOM   3509  HN  TYR A 234      -9.581 -10.125 -13.086  1.00 86.47           H
ATOM   3510  N   THR A 235     -10.232 -12.914 -14.248  1.00 89.29           N
ATOM   3511  CA  THR A 235     -10.943 -14.145 -14.550  1.00 89.29           C
ATOM   3512  C   THR A 235     -11.475 -14.116 -15.984  1.00 89.29           C
ATOM   3513  O   THR A 235     -11.310 -15.079 -16.731  1.00 89.29           O
ATOM   3514  HA  THR A 235     -10.237 -14.973 -14.488  1.00 89.29           H
ATOM   3515  CB  THR A 235     -12.039 -14.328 -13.499  1.00 89.29           C
ATOM   3516  HB  THR A 235     -12.760 -13.511 -13.542  1.00 89.29           H
ATOM   3517  OG1 THR A 235     -11.325 -14.454 -12.272  1.00 89.29           O
ATOM   3518  HG1 THR A 235     -11.504 -13.661 -11.689  1.00 89.29           H
ATOM   3519  CG2 THR A 235     -12.772 -15.663 -13.643  1.00 89.29           C
ATOM   3520 1HG2 THR A 235     -12.060 -16.482 -13.532  1.00 89.29           H
ATOM   3521 2HG2 THR A 235     -13.238 -15.717 -14.626  1.00 89.29           H
ATOM   3522 3HG2 THR A 235     -13.539 -15.742 -12.872  1.00 89.29           H
ATOM   3523  HN  THR A 235     -10.601 -12.390 -13.481  1.00 89.29           H
ATOM   3524  N   ILE A 236     -12.103 -13.000 -16.326  1.00 88.98           N
ATOM   3525  CA  ILE A 236     -12.676 -12.839 -17.651  1.00 88.98           C
ATOM   3526  C   ILE A 236     -11.548 -12.721 -18.679  1.00 88.98           C
ATOM   3527  O   ILE A 236     -11.643 -13.269 -19.776  1.00 88.98           O
ATOM   3528  HA  ILE A 236     -13.249 -13.739 -17.871  1.00 88.98           H
ATOM   3529  CB  ILE A 236     -13.653 -11.662 -17.673  1.00 88.98           C
ATOM   3530  HB  ILE A 236     -13.119 -10.768 -17.353  1.00 88.98           H
ATOM   3531  CG1 ILE A 236     -14.799 -11.883 -16.684  1.00 88.98           C
ATOM   3532 1HG1 ILE A 236     -15.476 -12.645 -17.070  1.00 88.98           H
ATOM   3533 2HG1 ILE A 236     -14.403 -12.257 -15.740  1.00 88.98           H
ATOM   3534  CG2 ILE A 236     -14.163 -11.399 -19.092  1.00 88.98           C
ATOM   3535 1HG2 ILE A 236     -13.320 -11.166 -19.743  1.00 88.98           H
ATOM   3536 2HG2 ILE A 236     -14.675 -12.287 -19.464  1.00 88.98           H
ATOM   3537 3HG2 ILE A 236     -14.856 -10.558 -19.079  1.00 88.98           H
ATOM   3538  CD1 ILE A 236     -15.571 -10.584 -16.441  1.00 88.98           C
ATOM   3539 1HD1 ILE A 236     -14.896  -9.832 -16.032  1.00 88.98           H
ATOM   3540 2HD1 ILE A 236     -15.986 -10.227 -17.383  1.00 88.98           H
ATOM   3541 3HD1 ILE A 236     -16.380 -10.770 -15.734  1.00 88.98           H
ATOM   3542  HN  ILE A 236     -12.222 -12.216 -15.716  1.00 88.98           H
ATOM   3543  N   ILE A 237     -10.506 -12.003 -18.287  1.00 87.10           N
ATOM   3544  CA  ILE A 237      -9.362 -11.804 -19.160  1.00 87.10           C
ATOM   3545  C   ILE A 237      -8.790 -13.165 -19.561  1.00 87.10           C
ATOM   3546  O   ILE A 237      -8.582 -13.431 -20.744  1.00 87.10           O
ATOM   3547  HA  ILE A 237      -9.721 -11.302 -20.059  1.00 87.10           H
ATOM   3548  CB  ILE A 237      -8.339 -10.877 -18.502  1.00 87.10           C
ATOM   3549  HB  ILE A 237      -8.225 -11.179 -17.461  1.00 87.10           H
ATOM   3550  CG1 ILE A 237      -8.833  -9.428 -18.500  1.00 87.10           C
ATOM   3551 1HG1 ILE A 237      -8.775  -9.020 -19.509  1.00 87.10           H
ATOM   3552 2HG1 ILE A 237      -9.881  -9.398 -18.204  1.00 87.10           H
ATOM   3553  CG2 ILE A 237      -6.967 -11.014 -19.165  1.00 87.10           C
ATOM   3554 1HG2 ILE A 237      -6.619 -12.042 -19.070  1.00 87.10           H
ATOM   3555 2HG2 ILE A 237      -7.047 -10.753 -20.221  1.00 87.10           H
ATOM   3556 3HG2 ILE A 237      -6.259 -10.344 -18.678  1.00 87.10           H
ATOM   3557  CD1 ILE A 237      -8.003  -8.567 -17.547  1.00 87.10           C
ATOM   3558 1HD1 ILE A 237      -8.083  -8.965 -16.535  1.00 87.10           H
ATOM   3559 2HD1 ILE A 237      -6.959  -8.580 -17.861  1.00 87.10           H
ATOM   3560 3HD1 ILE A 237      -8.375  -7.543 -17.565  1.00 87.10           H
ATOM   3561  HN  ILE A 237     -10.436 -11.561 -17.392  1.00 87.10           H
ATOM   3562  N   ILE A 238      -8.551 -13.991 -18.553  1.00 86.82           N
ATOM   3563  CA  ILE A 238      -7.939 -15.290 -18.778  1.00 86.82           C
ATOM   3564  C   ILE A 238      -8.803 -16.094 -19.752  1.00 86.82           C
ATOM   3565  O   ILE A 238      -8.287 -16.704 -20.687  1.00 86.82           O
ATOM   3566  HA  ILE A 238      -6.967 -15.117 -19.241  1.00 86.82           H
ATOM   3567  CB  ILE A 238      -7.687 -16.001 -17.447  1.00 86.82           C
ATOM   3568  HB  ILE A 238      -8.578 -15.893 -16.829  1.00 86.82           H
ATOM   3569  CG1 ILE A 238      -6.529 -15.351 -16.689  1.00 86.82           C
ATOM   3570 1HG1 ILE A 238      -5.583 -15.633 -17.151  1.00 86.82           H
ATOM   3571 2HG1 ILE A 238      -6.607 -14.266 -16.759  1.00 86.82           H
ATOM   3572  CG2 ILE A 238      -7.464 -17.500 -17.661  1.00 86.82           C
ATOM   3573 1HG2 ILE A 238      -8.347 -17.936 -18.128  1.00 86.82           H
ATOM   3574 2HG2 ILE A 238      -6.599 -17.650 -18.306  1.00 86.82           H
ATOM   3575 3HG2 ILE A 238      -7.287 -17.981 -16.699  1.00 86.82           H
ATOM   3576  CD1 ILE A 238      -6.530 -15.775 -15.218  1.00 86.82           C
ATOM   3577 1HD1 ILE A 238      -7.467 -15.469 -14.753  1.00 86.82           H
ATOM   3578 2HD1 ILE A 238      -6.427 -16.858 -15.152  1.00 86.82           H
ATOM   3579 3HD1 ILE A 238      -5.696 -15.298 -14.703  1.00 86.82           H
ATOM   3580  HN  ILE A 238      -8.768 -13.786 -17.599  1.00 86.82           H
ATOM   3581  N   HIS A 239     -10.103 -16.068 -19.499  1.00 81.66           N
ATOM   3582  CA  HIS A 239     -11.040 -16.817 -20.319  1.00 81.66           C
ATOM   3583  C   HIS A 239     -10.925 -16.361 -21.776  1.00 81.66           C
ATOM   3584  O   HIS A 239     -10.884 -17.186 -22.687  1.00 81.66           O
ATOM   3585  HA  HIS A 239     -10.748 -17.865 -20.251  1.00 81.66           H
ATOM   3586  CB  HIS A 239     -12.463 -16.693 -19.770  1.00 81.66           C
ATOM   3587 1HB  HIS A 239     -12.452 -16.928 -18.706  1.00 81.66           H
ATOM   3588 2HB  HIS A 239     -12.789 -15.657 -19.865  1.00 81.66           H
ATOM   3589  CG  HIS A 239     -13.467 -17.587 -20.459  1.00 81.66           C
ATOM   3590  ND1 HIS A 239     -13.497 -18.959 -20.278  1.00 81.66           N
ATOM   3591  HD1 HIS A 239     -12.879 -19.485 -19.694  1.00 81.66           H
ATOM   3592  CD2 HIS A 239     -14.476 -17.290 -21.327  1.00 81.66           C
ATOM   3593  HD2 HIS A 239     -14.735 -16.295 -21.687  1.00 81.66           H
ATOM   3594  CE1 HIS A 239     -14.482 -19.455 -21.011  1.00 81.66           C
ATOM   3595  HE1 HIS A 239     -14.761 -20.507 -21.082  1.00 81.66           H
ATOM   3596  NE2 HIS A 239     -15.088 -18.420 -21.661  1.00 81.66           N
ATOM   3597  HN  HIS A 239     -10.518 -15.549 -18.751  1.00 81.66           H
ATOM   3598  N   THR A 240     -10.876 -15.048 -21.949  1.00 83.90           N
ATOM   3599  CA  THR A 240     -10.817 -14.472 -23.282  1.00 83.90           C
ATOM   3600  C   THR A 240      -9.515 -14.873 -23.979  1.00 83.90           C
ATOM   3601  O   THR A 240      -9.513 -15.175 -25.171  1.00 83.90           O
ATOM   3602  HA  THR A 240     -11.636 -14.883 -23.871  1.00 83.90           H
ATOM   3603  CB  THR A 240     -10.993 -12.958 -23.150  1.00 83.90           C
ATOM   3604  HB  THR A 240     -10.118 -12.503 -22.685  1.00 83.90           H
ATOM   3605  OG1 THR A 240     -12.216 -12.812 -22.433  1.00 83.90           O
ATOM   3606  HG1 THR A 240     -12.028 -12.677 -21.460  1.00 83.90           H
ATOM   3607  CG2 THR A 240     -11.266 -12.280 -24.494  1.00 83.90           C
ATOM   3608 1HG2 THR A 240     -12.179 -12.688 -24.928  1.00 83.90           H
ATOM   3609 2HG2 THR A 240     -10.430 -12.463 -25.169  1.00 83.90           H
ATOM   3610 3HG2 THR A 240     -11.383 -11.207 -24.343  1.00 83.90           H
ATOM   3611  HN  THR A 240     -10.877 -14.385 -21.201  1.00 83.90           H
ATOM   3612  N   LEU A 241      -8.440 -14.864 -23.205  1.00 83.24           N
ATOM   3613  CA  LEU A 241      -7.121 -15.130 -23.754  1.00 83.24           C
ATOM   3614  C   LEU A 241      -7.047 -16.588 -24.210  1.00 83.24           C
ATOM   3615  O   LEU A 241      -6.436 -16.892 -25.234  1.00 83.24           O
ATOM   3616  HA  LEU A 241      -6.995 -14.489 -24.626  1.00 83.24           H
ATOM   3617  CB  LEU A 241      -6.034 -14.745 -22.748  1.00 83.24           C
ATOM   3618 1HB  LEU A 241      -6.305 -15.156 -21.776  1.00 83.24           H
ATOM   3619 2HB  LEU A 241      -5.103 -15.224 -23.049  1.00 83.24           H
ATOM   3620  CG  LEU A 241      -5.775 -13.246 -22.582  1.00 83.24           C
ATOM   3621  HG  LEU A 241      -6.716 -12.763 -22.319  1.00 83.24           H
ATOM   3622  CD1 LEU A 241      -4.795 -12.983 -21.437  1.00 83.24           C
ATOM   3623 1HD1 LEU A 241      -5.212 -13.370 -20.507  1.00 83.24           H
ATOM   3624 2HD1 LEU A 241      -3.849 -13.480 -21.646  1.00 83.24           H
ATOM   3625 3HD1 LEU A 241      -4.629 -11.910 -21.341  1.00 83.24           H
ATOM   3626  CD2 LEU A 241      -5.300 -12.623 -23.897  1.00 83.24           C
ATOM   3627 1HD2 LEU A 241      -4.375 -13.105 -24.214  1.00 83.24           H
ATOM   3628 2HD2 LEU A 241      -6.064 -12.763 -24.662  1.00 83.24           H
ATOM   3629 3HD2 LEU A 241      -5.123 -11.558 -23.751  1.00 83.24           H
ATOM   3630  HN  LEU A 241      -8.459 -14.681 -22.222  1.00 83.24           H
ATOM   3631  N   ILE A 242      -7.679 -17.452 -23.429  1.00 81.63           N
ATOM   3632  CA  ILE A 242      -7.676 -18.874 -23.729  1.00 81.63           C
ATOM   3633  C   ILE A 242      -8.365 -19.108 -25.075  1.00 81.63           C
ATOM   3634  O   ILE A 242      -7.908 -19.922 -25.877  1.00 81.63           O
ATOM   3635  HA  ILE A 242      -6.635 -19.188 -23.814  1.00 81.63           H
ATOM   3636  CB  ILE A 242      -8.294 -19.666 -22.575  1.00 81.63           C
ATOM   3637  HB  ILE A 242      -9.212 -19.165 -22.270  1.00 81.63           H
ATOM   3638  CG1 ILE A 242      -7.364 -19.684 -21.361  1.00 81.63           C
ATOM   3639 1HG1 ILE A 242      -6.497 -20.311 -21.572  1.00 81.63           H
ATOM   3640 2HG1 ILE A 242      -6.990 -18.678 -21.170  1.00 81.63           H
ATOM   3641  CG2 ILE A 242      -8.678 -21.078 -23.024  1.00 81.63           C
ATOM   3642 1HG2 ILE A 242      -9.404 -21.017 -23.835  1.00 81.63           H
ATOM   3643 2HG2 ILE A 242      -7.789 -21.603 -23.371  1.00 81.63           H
ATOM   3644 3HG2 ILE A 242      -9.115 -21.619 -22.185  1.00 81.63           H
ATOM   3645  CD1 ILE A 242      -8.090 -20.208 -20.121  1.00 81.63           C
ATOM   3646 1HD1 ILE A 242      -8.942 -19.564 -19.900  1.00 81.63           H
ATOM   3647 2HD1 ILE A 242      -8.441 -21.223 -20.307  1.00 81.63           H
ATOM   3648 3HD1 ILE A 242      -7.406 -20.210 -19.273  1.00 81.63           H
ATOM   3649  HN  ILE A 242      -8.185 -17.195 -22.605  1.00 81.63           H
ATOM   3650  N   GLN A 243      -9.452 -18.380 -25.281  1.00 76.18           N
ATOM   3651  CA  GLN A 243     -10.241 -18.540 -26.491  1.00 76.18           C
ATOM   3652  C   GLN A 243      -9.510 -17.926 -27.686  1.00 76.18           C
ATOM   3653  O   GLN A 243      -9.787 -18.274 -28.833  1.00 76.18           O
ATOM   3654  HA  GLN A 243     -10.342 -19.616 -26.631  1.00 76.18           H
ATOM   3655  CB  GLN A 243     -11.632 -17.924 -26.324  1.00 76.18           C
ATOM   3656 1HB  GLN A 243     -11.539 -16.894 -25.980  1.00 76.18           H
ATOM   3657 2HB  GLN A 243     -12.139 -17.894 -27.288  1.00 76.18           H
ATOM   3658  CG  GLN A 243     -12.470 -18.726 -25.326  1.00 76.18           C
ATOM   3659 1HG  GLN A 243     -12.541 -19.763 -25.656  1.00 76.18           H
ATOM   3660 2HG  GLN A 243     -11.977 -18.734 -24.354  1.00 76.18           H
ATOM   3661  CD  GLN A 243     -13.873 -18.132 -25.187  1.00 76.18           C
ATOM   3662  OE1 GLN A 243     -14.176 -17.064 -25.692  1.00 76.18           O
ATOM   3663  NE2 GLN A 243     -14.710 -18.883 -24.476  1.00 76.18           N
ATOM   3664 1HE2 GLN A 243     -14.398 -19.750 -24.089  1.00 76.18           H
ATOM   3665 2HE2 GLN A 243     -15.652 -18.579 -24.328  1.00 76.18           H
ATOM   3666  HN  GLN A 243      -9.795 -17.693 -24.641  1.00 76.18           H
ATOM   3667  N   ALA A 244      -8.591 -17.023 -27.377  1.00 77.73           N
ATOM   3668  CA  ALA A 244      -7.861 -16.312 -28.413  1.00 77.73           C
ATOM   3669  C   ALA A 244      -6.958 -17.295 -29.161  1.00 77.73           C
ATOM   3670  O   ALA A 244      -6.252 -18.090 -28.542  1.00 77.73           O
ATOM   3671  HA  ALA A 244      -8.592 -15.901 -29.110  1.00 77.73           H
ATOM   3672  CB  ALA A 244      -7.075 -15.160 -27.786  1.00 77.73           C
ATOM   3673 1HB  ALA A 244      -7.765 -14.475 -27.293  1.00 77.73           H
ATOM   3674 2HB  ALA A 244      -6.372 -15.556 -27.053  1.00 77.73           H
ATOM   3675 3HB  ALA A 244      -6.528 -14.627 -28.563  1.00 77.73           H
ATOM   3676  HN  ALA A 244      -8.342 -16.776 -26.440  1.00 77.73           H
ATOM   3677  N   LYS A 245      -7.009 -17.209 -30.482  1.00 66.73           N
ATOM   3678  CA  LYS A 245      -6.194 -18.072 -31.321  1.00 66.73           C
ATOM   3679  C   LYS A 245      -4.808 -17.447 -31.491  1.00 66.73           C
ATOM   3680  O   LYS A 245      -3.929 -18.039 -32.116  1.00 66.73           O
ATOM   3681  HA  LYS A 245      -6.082 -19.023 -30.800  1.00 66.73           H
ATOM   3682  CB  LYS A 245      -6.905 -18.360 -32.644  1.00 66.73           C
ATOM   3683 1HB  LYS A 245      -7.209 -17.423 -33.110  1.00 66.73           H
ATOM   3684 2HB  LYS A 245      -6.216 -18.849 -33.332  1.00 66.73           H
ATOM   3685  CG  LYS A 245      -8.131 -19.249 -32.425  1.00 66.73           C
ATOM   3686 1HG  LYS A 245      -7.857 -20.109 -31.814  1.00 66.73           H
ATOM   3687 2HG  LYS A 245      -8.892 -18.696 -31.874  1.00 66.73           H
ATOM   3688  CD  LYS A 245      -8.707 -19.727 -33.759  1.00 66.73           C
ATOM   3689 1HD  LYS A 245      -9.052 -18.871 -34.339  1.00 66.73           H
ATOM   3690 2HD  LYS A 245      -7.926 -20.214 -34.343  1.00 66.73           H
ATOM   3691  CE  LYS A 245      -9.867 -20.700 -33.538  1.00 66.73           C
ATOM   3692 1HE  LYS A 245      -9.547 -21.517 -32.893  1.00 66.73           H
ATOM   3693 2HE  LYS A 245     -10.684 -20.191 -33.026  1.00 66.73           H
ATOM   3694  NZ  LYS A 245     -10.345 -21.240 -34.831  1.00 66.73           N
ATOM   3695 1HZ  LYS A 245     -11.109 -21.885 -34.667  1.00 66.73           H
ATOM   3696 2HZ  LYS A 245     -10.666 -20.477 -35.418  1.00 66.73           H
ATOM   3697 3HZ  LYS A 245      -9.586 -21.726 -35.295  1.00 66.73           H
ATOM   3698  HN  LYS A 245      -7.593 -16.567 -30.979  1.00 66.73           H
ATOM   3699  N   LYS A 246      -4.655 -16.259 -30.924  1.00 60.22           N
ATOM   3700  CA  LYS A 246      -3.457 -15.470 -31.152  1.00 60.22           C
ATOM   3701  C   LYS A 246      -2.269 -16.140 -30.458  1.00 60.22           C
ATOM   3702  O   LYS A 246      -2.401 -16.645 -29.344  1.00 60.22           O
ATOM   3703  HA  LYS A 246      -3.270 -15.462 -32.226  1.00 60.22           H
ATOM   3704  CB  LYS A 246      -3.682 -14.019 -30.722  1.00 60.22           C
ATOM   3705 1HB  LYS A 246      -4.102 -13.994 -29.717  1.00 60.22           H
ATOM   3706 2HB  LYS A 246      -2.726 -13.496 -30.680  1.00 60.22           H
ATOM   3707  CG  LYS A 246      -4.621 -13.299 -31.692  1.00 60.22           C
ATOM   3708 1HG  LYS A 246      -4.288 -13.463 -32.716  1.00 60.22           H
ATOM   3709 2HG  LYS A 246      -5.624 -13.719 -31.612  1.00 60.22           H
ATOM   3710  CD  LYS A 246      -4.667 -11.798 -31.398  1.00 60.22           C
ATOM   3711 1HD  LYS A 246      -5.079 -11.630 -30.403  1.00 60.22           H
ATOM   3712 2HD  LYS A 246      -3.655 -11.393 -31.397  1.00 60.22           H
ATOM   3713  CE  LYS A 246      -5.515 -11.061 -32.438  1.00 60.22           C
ATOM   3714 1HE  LYS A 246      -5.151 -11.290 -33.440  1.00 60.22           H
ATOM   3715 2HE  LYS A 246      -6.546 -11.409 -32.386  1.00 60.22           H
ATOM   3716  NZ  LYS A 246      -5.464  -9.600 -32.207  1.00 60.22           N
ATOM   3717 1HZ  LYS A 246      -6.052  -9.130 -32.887  1.00 60.22           H
ATOM   3718 2HZ  LYS A 246      -5.799  -9.395 -31.272  1.00 60.22           H
ATOM   3719 3HZ  LYS A 246      -4.509  -9.276 -32.303  1.00 60.22           H
ATOM   3720  HN  LYS A 246      -5.330 -15.837 -30.319  1.00 60.22           H
ATOM   3721  N   SER A 247      -1.137 -16.123 -31.146  1.00 66.69           N
ATOM   3722  CA  SER A 247       0.060 -16.768 -30.633  1.00 66.69           C
ATOM   3723  C   SER A 247       0.549 -16.042 -29.378  1.00 66.69           C
ATOM   3724  O   SER A 247       1.064 -16.670 -28.454  1.00 66.69           O
ATOM   3725  HA  SER A 247      -0.243 -17.787 -30.391  1.00 66.69           H
ATOM   3726  CB  SER A 247       1.164 -16.802 -31.691  1.00 66.69           C
ATOM   3727 1HB  SER A 247       2.053 -17.273 -31.272  1.00 66.69           H
ATOM   3728 2HB  SER A 247       0.843 -17.418 -32.531  1.00 66.69           H
ATOM   3729  OG  SER A 247       1.495 -15.498 -32.159  1.00 66.69           O
ATOM   3730  HG  SER A 247       2.207 -15.556 -32.859  1.00 66.69           H
ATOM   3731  HN  SER A 247      -1.029 -15.679 -32.035  1.00 66.69           H
ATOM   3732  N   SER A 248       0.372 -14.729 -29.386  1.00 68.68           N
ATOM   3733  CA  SER A 248       0.901 -13.896 -28.319  1.00 68.68           C
ATOM   3734  C   SER A 248       0.129 -14.153 -27.023  1.00 68.68           C
ATOM   3735  O   SER A 248       0.467 -13.602 -25.976  1.00 68.68           O
ATOM   3736  HA  SER A 248       1.943 -14.195 -28.210  1.00 68.68           H
ATOM   3737  CB  SER A 248       0.833 -12.414 -28.693  1.00 68.68           C
ATOM   3738 1HB  SER A 248       1.241 -11.816 -27.878  1.00 68.68           H
ATOM   3739 2HB  SER A 248       1.458 -12.231 -29.567  1.00 68.68           H
ATOM   3740  OG  SER A 248      -0.501 -11.993 -28.967  1.00 68.68           O
ATOM   3741  HG  SER A 248      -0.511 -11.022 -29.207  1.00 68.68           H
ATOM   3742  HN  SER A 248      -0.122 -14.236 -30.102  1.00 68.68           H
ATOM   3743  N   LYS A 249      -0.892 -14.989 -27.135  1.00 65.92           N
ATOM   3744  CA  LYS A 249      -1.822 -15.187 -26.037  1.00 65.92           C
ATOM   3745  C   LYS A 249      -1.061 -15.709 -24.817  1.00 65.92           C
ATOM   3746  O   LYS A 249      -1.383 -15.359 -23.683  1.00 65.92           O
ATOM   3747  HA  LYS A 249      -2.245 -14.213 -25.788  1.00 65.92           H
ATOM   3748  CB  LYS A 249      -2.980 -16.087 -26.471  1.00 65.92           C
ATOM   3749 1HB  LYS A 249      -3.799 -16.004 -25.755  1.00 65.92           H
ATOM   3750 2HB  LYS A 249      -3.365 -15.752 -27.434  1.00 65.92           H
ATOM   3751  CG  LYS A 249      -2.532 -17.546 -26.573  1.00 65.92           C
ATOM   3752 1HG  LYS A 249      -1.673 -17.620 -27.240  1.00 65.92           H
ATOM   3753 2HG  LYS A 249      -2.208 -17.900 -25.595  1.00 65.92           H
ATOM   3754  CD  LYS A 249      -3.666 -18.433 -27.092  1.00 65.92           C
ATOM   3755 1HD  LYS A 249      -4.554 -18.291 -26.477  1.00 65.92           H
ATOM   3756 2HD  LYS A 249      -3.930 -18.135 -28.107  1.00 65.92           H
ATOM   3757  CE  LYS A 249      -3.259 -19.908 -27.078  1.00 65.92           C
ATOM   3758 1HE  LYS A 249      -2.451 -20.075 -27.790  1.00 65.92           H
ATOM   3759 2HE  LYS A 249      -2.877 -20.176 -26.093  1.00 65.92           H
ATOM   3760  NZ  LYS A 249      -4.414 -20.767 -27.419  1.00 65.92           N
ATOM   3761 1HZ  LYS A 249      -4.115 -21.735 -27.459  1.00 65.92           H
ATOM   3762 2HZ  LYS A 249      -5.133 -20.665 -26.711  1.00 65.92           H
ATOM   3763 3HZ  LYS A 249      -4.787 -20.491 -28.321  1.00 65.92           H
ATOM   3764  HN  LYS A 249      -1.087 -15.526 -27.956  1.00 65.92           H
ATOM   3765  N   HIS A 250      -0.065 -16.539 -25.092  1.00 70.85           N
ATOM   3766  CA  HIS A 250       0.659 -17.217 -24.030  1.00 70.85           C
ATOM   3767  C   HIS A 250       1.428 -16.191 -23.196  1.00 70.85           C
ATOM   3768  O   HIS A 250       1.483 -16.296 -21.972  1.00 70.85           O
ATOM   3769  HA  HIS A 250      -0.089 -17.698 -23.399  1.00 70.85           H
ATOM   3770  CB  HIS A 250       1.561 -18.313 -24.601  1.00 70.85           C
ATOM   3771 1HB  HIS A 250       2.179 -17.886 -25.391  1.00 70.85           H
ATOM   3772 2HB  HIS A 250       2.237 -18.658 -23.819  1.00 70.85           H
ATOM   3773  CG  HIS A 250       0.810 -19.499 -25.157  1.00 70.85           C
ATOM   3774  ND1 HIS A 250       0.191 -20.439 -24.351  1.00 70.85           N
ATOM   3775  HD1 HIS A 250       0.176 -20.433 -23.351  1.00 70.85           H
ATOM   3776  CD2 HIS A 250       0.584 -19.888 -26.444  1.00 70.85           C
ATOM   3777  HD2 HIS A 250       0.933 -19.369 -27.337  1.00 70.85           H
ATOM   3778  CE1 HIS A 250      -0.378 -21.348 -25.129  1.00 70.85           C
ATOM   3779  HE1 HIS A 250      -0.942 -22.218 -24.792  1.00 70.85           H
ATOM   3780  NE2 HIS A 250      -0.133 -21.005 -26.426  1.00 70.85           N
ATOM   3781  HN  HIS A 250       0.248 -16.750 -26.018  1.00 70.85           H
ATOM   3782  N   LYS A 251       2.003 -15.221 -23.893  1.00 69.72           N
ATOM   3783  CA  LYS A 251       2.790 -14.193 -23.235  1.00 69.72           C
ATOM   3784  C   LYS A 251       1.883 -13.369 -22.319  1.00 69.72           C
ATOM   3785  O   LYS A 251       2.230 -13.106 -21.168  1.00 69.72           O
ATOM   3786  HA  LYS A 251       3.536 -14.696 -22.619  1.00 69.72           H
ATOM   3787  CB  LYS A 251       3.546 -13.354 -24.267  1.00 69.72           C
ATOM   3788 1HB  LYS A 251       4.088 -14.010 -24.948  1.00 69.72           H
ATOM   3789 2HB  LYS A 251       2.837 -12.786 -24.869  1.00 69.72           H
ATOM   3790  CG  LYS A 251       4.525 -12.396 -23.585  1.00 69.72           C
ATOM   3791 1HG  LYS A 251       3.978 -11.710 -22.939  1.00 69.72           H
ATOM   3792 2HG  LYS A 251       5.206 -12.960 -22.947  1.00 69.72           H
ATOM   3793  CD  LYS A 251       5.327 -11.603 -24.619  1.00 69.72           C
ATOM   3794 1HD  LYS A 251       5.905 -12.287 -25.240  1.00 69.72           H
ATOM   3795 2HD  LYS A 251       4.645 -11.070 -25.282  1.00 69.72           H
ATOM   3796  CE  LYS A 251       6.266 -10.606 -23.937  1.00 69.72           C
ATOM   3797 1HE  LYS A 251       5.692  -9.930 -23.304  1.00 69.72           H
ATOM   3798 2HE  LYS A 251       6.961 -11.138 -23.288  1.00 69.72           H
ATOM   3799  NZ  LYS A 251       7.019  -9.829 -24.948  1.00 69.72           N
ATOM   3800 1HZ  LYS A 251       7.652  -9.190 -24.480  1.00 69.72           H
ATOM   3801 2HZ  LYS A 251       7.550 -10.463 -25.534  1.00 69.72           H
ATOM   3802 3HZ  LYS A 251       6.370  -9.302 -25.521  1.00 69.72           H
ATOM   3803  HN  LYS A 251       1.937 -15.132 -24.887  1.00 69.72           H
ATOM   3804  N   ALA A 252       0.737 -12.985 -22.864  1.00 80.47           N
ATOM   3805  CA  ALA A 252      -0.198 -12.151 -22.129  1.00 80.47           C
ATOM   3806  C   ALA A 252      -0.704 -12.917 -20.904  1.00 80.47           C
ATOM   3807  O   ALA A 252      -0.844 -12.345 -19.824  1.00 80.47           O
ATOM   3808  HA  ALA A 252       0.339 -11.264 -21.795  1.00 80.47           H
ATOM   3809  CB  ALA A 252      -1.335 -11.720 -23.057  1.00 80.47           C
ATOM   3810 1HB  ALA A 252      -0.926 -11.155 -23.895  1.00 80.47           H
ATOM   3811 2HB  ALA A 252      -1.853 -12.602 -23.433  1.00 80.47           H
ATOM   3812 3HB  ALA A 252      -2.037 -11.094 -22.505  1.00 80.47           H
ATOM   3813  HN  ALA A 252       0.447 -13.234 -23.787  1.00 80.47           H
ATOM   3814  N   LEU A 253      -0.965 -14.199 -21.114  1.00 78.29           N
ATOM   3815  CA  LEU A 253      -1.487 -15.040 -20.051  1.00 78.29           C
ATOM   3816  C   LEU A 253      -0.493 -15.062 -18.888  1.00 78.29           C
ATOM   3817  O   LEU A 253      -0.878 -14.885 -17.734  1.00 78.29           O
ATOM   3818  HA  LEU A 253      -2.416 -14.588 -19.702  1.00 78.29           H
ATOM   3819  CB  LEU A 253      -1.835 -16.430 -20.588  1.00 78.29           C
ATOM   3820 1HB  LEU A 253      -2.358 -16.310 -21.537  1.00 78.29           H
ATOM   3821 2HB  LEU A 253      -0.906 -16.958 -20.801  1.00 78.29           H
ATOM   3822  CG  LEU A 253      -2.691 -17.308 -19.673  1.00 78.29           C
ATOM   3823  HG  LEU A 253      -2.325 -17.196 -18.653  1.00 78.29           H
ATOM   3824  CD1 LEU A 253      -4.151 -16.852 -19.684  1.00 78.29           C
ATOM   3825 1HD1 LEU A 253      -4.212 -15.821 -19.335  1.00 78.29           H
ATOM   3826 2HD1 LEU A 253      -4.545 -16.916 -20.698  1.00 78.29           H
ATOM   3827 3HD1 LEU A 253      -4.737 -17.493 -19.025  1.00 78.29           H
ATOM   3828  CD2 LEU A 253      -2.549 -18.786 -20.043  1.00 78.29           C
ATOM   3829 1HD2 LEU A 253      -2.873 -18.935 -21.073  1.00 78.29           H
ATOM   3830 2HD2 LEU A 253      -1.507 -19.088 -19.943  1.00 78.29           H
ATOM   3831 3HD2 LEU A 253      -3.168 -19.388 -19.378  1.00 78.29           H
ATOM   3832  HN  LEU A 253      -0.826 -14.662 -21.989  1.00 78.29           H
ATOM   3833  N   LYS A 254       0.768 -15.280 -19.234  1.00 75.81           N
ATOM   3834  CA  LYS A 254       1.813 -15.378 -18.229  1.00 75.81           C
ATOM   3835  C   LYS A 254       1.827 -14.100 -17.388  1.00 75.81           C
ATOM   3836  O   LYS A 254       1.853 -14.161 -16.160  1.00 75.81           O
ATOM   3837  HA  LYS A 254       1.564 -16.216 -17.579  1.00 75.81           H
ATOM   3838  CB  LYS A 254       3.158 -15.697 -18.885  1.00 75.81           C
ATOM   3839 1HB  LYS A 254       3.052 -16.564 -19.537  1.00 75.81           H
ATOM   3840 2HB  LYS A 254       3.468 -14.862 -19.513  1.00 75.81           H
ATOM   3841  CG  LYS A 254       4.230 -15.975 -17.829  1.00 75.81           C
ATOM   3842 1HG  LYS A 254       4.408 -15.074 -17.241  1.00 75.81           H
ATOM   3843 2HG  LYS A 254       3.877 -16.741 -17.139  1.00 75.81           H
ATOM   3844  CD  LYS A 254       5.537 -16.431 -18.482  1.00 75.81           C
ATOM   3845 1HD  LYS A 254       5.355 -17.322 -19.083  1.00 75.81           H
ATOM   3846 2HD  LYS A 254       5.899 -15.658 -19.159  1.00 75.81           H
ATOM   3847  CE  LYS A 254       6.601 -16.731 -17.425  1.00 75.81           C
ATOM   3848 1HE  LYS A 254       6.849 -15.820 -16.880  1.00 75.81           H
ATOM   3849 2HE  LYS A 254       6.210 -17.441 -16.697  1.00 75.81           H
ATOM   3850  NZ  LYS A 254       7.820 -17.283 -18.059  1.00 75.81           N
ATOM   3851 1HZ  LYS A 254       8.521 -17.458 -17.348  1.00 75.81           H
ATOM   3852 2HZ  LYS A 254       7.592 -18.151 -18.530  1.00 75.81           H
ATOM   3853 3HZ  LYS A 254       8.181 -16.617 -18.733  1.00 75.81           H
ATOM   3854  HN  LYS A 254       1.078 -15.389 -20.178  1.00 75.81           H
ATOM   3855  N   VAL A 255       1.810 -12.972 -18.083  1.00 82.26           N
ATOM   3856  CA  VAL A 255       1.881 -11.682 -17.418  1.00 82.26           C
ATOM   3857  C   VAL A 255       0.699 -11.543 -16.456  1.00 82.26           C
ATOM   3858  O   VAL A 255       0.872 -11.134 -15.309  1.00 82.26           O
ATOM   3859  HA  VAL A 255       2.806 -11.659 -16.842  1.00 82.26           H
ATOM   3860  CB  VAL A 255       1.940 -10.560 -18.457  1.00 82.26           C
ATOM   3861  HB  VAL A 255       1.109 -10.698 -19.147  1.00 82.26           H
ATOM   3862  CG1 VAL A 255       1.779  -9.190 -17.794  1.00 82.26           C
ATOM   3863 1HG1 VAL A 255       0.817  -9.144 -17.285  1.00 82.26           H
ATOM   3864 2HG1 VAL A 255       2.581  -9.040 -17.071  1.00 82.26           H
ATOM   3865 3HG1 VAL A 255       1.826  -8.411 -18.555  1.00 82.26           H
ATOM   3866  CG2 VAL A 255       3.238 -10.629 -19.264  1.00 82.26           C
ATOM   3867 1HG2 VAL A 255       4.090 -10.529 -18.592  1.00 82.26           H
ATOM   3868 2HG2 VAL A 255       3.294 -11.587 -19.781  1.00 82.26           H
ATOM   3869 3HG2 VAL A 255       3.255  -9.821 -19.995  1.00 82.26           H
ATOM   3870  HN  VAL A 255       1.749 -12.930 -19.080  1.00 82.26           H
ATOM   3871  N   THR A 256      -0.476 -11.892 -16.959  1.00 81.19           N
ATOM   3872  CA  THR A 256      -1.699 -11.723 -16.192  1.00 81.19           C
ATOM   3873  C   THR A 256      -1.624 -12.520 -14.887  1.00 81.19           C
ATOM   3874  O   THR A 256      -1.941 -11.999 -13.819  1.00 81.19           O
ATOM   3875  HA  THR A 256      -1.791 -10.672 -15.919  1.00 81.19           H
ATOM   3876  CB  THR A 256      -2.876 -12.125 -17.083  1.00 81.19           C
ATOM   3877  HB  THR A 256      -2.829 -13.184 -17.335  1.00 81.19           H
ATOM   3878  OG1 THR A 256      -2.798 -11.226 -18.186  1.00 81.19           O
ATOM   3879  HG1 THR A 256      -2.268 -11.639 -18.927  1.00 81.19           H
ATOM   3880  CG2 THR A 256      -4.229 -11.812 -16.441  1.00 81.19           C
ATOM   3881 1HG2 THR A 256      -4.302 -10.741 -16.251  1.00 81.19           H
ATOM   3882 2HG2 THR A 256      -4.320 -12.355 -15.501  1.00 81.19           H
ATOM   3883 3HG2 THR A 256      -5.030 -12.117 -17.115  1.00 81.19           H
ATOM   3884  HN  THR A 256      -0.600 -12.284 -17.871  1.00 81.19           H
ATOM   3885  N   ILE A 257      -1.204 -13.769 -15.018  1.00 83.77           N
ATOM   3886  CA  ILE A 257      -1.122 -14.655 -13.868  1.00 83.77           C
ATOM   3887  C   ILE A 257      -0.122 -14.084 -12.861  1.00 83.77           C
ATOM   3888  O   ILE A 257      -0.407 -14.020 -11.666  1.00 83.77           O
ATOM   3889  HA  ILE A 257      -2.107 -14.678 -13.402  1.00 83.77           H
ATOM   3890  CB  ILE A 257      -0.798 -16.082 -14.314  1.00 83.77           C
ATOM   3891  HB  ILE A 257       0.061 -16.045 -14.984  1.00 83.77           H
ATOM   3892  CG1 ILE A 257      -1.961 -16.687 -15.104  1.00 83.77           C
ATOM   3893 1HG1 ILE A 257      -2.804 -16.865 -14.438  1.00 83.77           H
ATOM   3894 2HG1 ILE A 257      -2.297 -15.978 -15.862  1.00 83.77           H
ATOM   3895  CG2 ILE A 257      -0.403 -16.953 -13.120  1.00 83.77           C
ATOM   3896 1HG2 ILE A 257       0.478 -16.530 -12.637  1.00 83.77           H
ATOM   3897 2HG2 ILE A 257      -1.227 -16.988 -12.407  1.00 83.77           H
ATOM   3898 3HG2 ILE A 257      -0.178 -17.963 -13.465  1.00 83.77           H
ATOM   3899  CD1 ILE A 257      -1.545 -17.998 -15.774  1.00 83.77           C
ATOM   3900 1HD1 ILE A 257      -0.718 -17.811 -16.458  1.00 83.77           H
ATOM   3901 2HD1 ILE A 257      -1.233 -18.712 -15.011  1.00 83.77           H
ATOM   3902 3HD1 ILE A 257      -2.390 -18.406 -16.329  1.00 83.77           H
ATOM   3903  HN  ILE A 257      -0.924 -14.177 -15.886  1.00 83.77           H
ATOM   3904  N   THR A 258       1.029 -13.683 -13.380  1.00 86.00           N
ATOM   3905  CA  THR A 258       2.107 -13.205 -12.531  1.00 86.00           C
ATOM   3906  C   THR A 258       1.630 -12.030 -11.675  1.00 86.00           C
ATOM   3907  O   THR A 258       1.877 -11.994 -10.470  1.00 86.00           O
ATOM   3908  HA  THR A 258       2.387 -14.006 -11.846  1.00 86.00           H
ATOM   3909  CB  THR A 258       3.298 -12.860 -13.427  1.00 86.00           C
ATOM   3910  HB  THR A 258       3.049 -12.047 -14.109  1.00 86.00           H
ATOM   3911  OG1 THR A 258       3.638 -14.098 -14.045  1.00 86.00           O
ATOM   3912  HG1 THR A 258       3.116 -14.213 -14.890  1.00 86.00           H
ATOM   3913  CG2 THR A 258       4.547 -12.489 -12.625  1.00 86.00           C
ATOM   3914 1HG2 THR A 258       4.835 -13.328 -11.992  1.00 86.00           H
ATOM   3915 2HG2 THR A 258       4.333 -11.621 -12.001  1.00 86.00           H
ATOM   3916 3HG2 THR A 258       5.362 -12.253 -13.309  1.00 86.00           H
ATOM   3917  HN  THR A 258       1.231 -13.681 -14.359  1.00 86.00           H
ATOM   3918  N   VAL A 259       0.956 -11.096 -12.330  1.00 86.41           N
ATOM   3919  CA  VAL A 259       0.501  -9.891 -11.659  1.00 86.41           C
ATOM   3920  C   VAL A 259      -0.408 -10.276 -10.490  1.00 86.41           C
ATOM   3921  O   VAL A 259      -0.253  -9.761  -9.383  1.00 86.41           O
ATOM   3922  HA  VAL A 259       1.380  -9.381 -11.267  1.00 86.41           H
ATOM   3923  CB  VAL A 259      -0.180  -8.958 -12.663  1.00 86.41           C
ATOM   3924  HB  VAL A 259      -0.858  -9.557 -13.270  1.00 86.41           H
ATOM   3925  CG1 VAL A 259      -1.009  -7.891 -11.945  1.00 86.41           C
ATOM   3926 1HG1 VAL A 259      -1.777  -8.374 -11.340  1.00 86.41           H
ATOM   3927 2HG1 VAL A 259      -0.359  -7.298 -11.301  1.00 86.41           H
ATOM   3928 3HG1 VAL A 259      -1.482  -7.242 -12.682  1.00 86.41           H
ATOM   3929  CG2 VAL A 259       0.847  -8.317 -13.599  1.00 86.41           C
ATOM   3930 1HG2 VAL A 259       1.561  -7.738 -13.013  1.00 86.41           H
ATOM   3931 2HG2 VAL A 259       1.374  -9.096 -14.148  1.00 86.41           H
ATOM   3932 3HG2 VAL A 259       0.336  -7.659 -14.302  1.00 86.41           H
ATOM   3933  HN  VAL A 259       0.721 -11.154 -13.301  1.00 86.41           H
ATOM   3934  N   LEU A 260      -1.335 -11.178 -10.774  1.00 84.43           N
ATOM   3935  CA  LEU A 260      -2.327 -11.569  -9.787  1.00 84.43           C
ATOM   3936  C   LEU A 260      -1.630 -12.265  -8.617  1.00 84.43           C
ATOM   3937  O   LEU A 260      -1.922 -11.980  -7.457  1.00 84.43           O
ATOM   3938  HA  LEU A 260      -2.796 -10.657  -9.417  1.00 84.43           H
ATOM   3939  CB  LEU A 260      -3.427 -12.411 -10.437  1.00 84.43           C
ATOM   3940 1HB  LEU A 260      -3.835 -11.852 -11.279  1.00 84.43           H
ATOM   3941 2HB  LEU A 260      -2.973 -13.314 -10.845  1.00 84.43           H
ATOM   3942  CG  LEU A 260      -4.584 -12.823  -9.525  1.00 84.43           C
ATOM   3943  HG  LEU A 260      -4.168 -13.326  -8.652  1.00 84.43           H
ATOM   3944  CD1 LEU A 260      -5.346 -11.596  -9.019  1.00 84.43           C
ATOM   3945 1HD1 LEU A 260      -4.669 -10.954  -8.456  1.00 84.43           H
ATOM   3946 2HD1 LEU A 260      -5.750 -11.043  -9.867  1.00 84.43           H
ATOM   3947 3HD1 LEU A 260      -6.163 -11.918  -8.373  1.00 84.43           H
ATOM   3948  CD2 LEU A 260      -5.507 -13.822 -10.226  1.00 84.43           C
ATOM   3949 1HD2 LEU A 260      -5.917 -13.366 -11.128  1.00 84.43           H
ATOM   3950 2HD2 LEU A 260      -4.940 -14.713 -10.496  1.00 84.43           H
ATOM   3951 3HD2 LEU A 260      -6.320 -14.097  -9.556  1.00 84.43           H
ATOM   3952  HN  LEU A 260      -1.415 -11.638 -11.659  1.00 84.43           H
ATOM   3953  N   THR A 261      -0.721 -13.166  -8.963  1.00 88.17           N
ATOM   3954  CA  THR A 261      -0.061 -13.985  -7.961  1.00 88.17           C
ATOM   3955  C   THR A 261       0.752 -13.108  -7.006  1.00 88.17           C
ATOM   3956  O   THR A 261       0.719 -13.309  -5.793  1.00 88.17           O
ATOM   3957  HA  THR A 261      -0.826 -14.483  -7.365  1.00 88.17           H
ATOM   3958  CB  THR A 261       0.783 -15.034  -8.689  1.00 88.17           C
ATOM   3959  HB  THR A 261       1.575 -14.561  -9.270  1.00 88.17           H
ATOM   3960  OG1 THR A 261      -0.168 -15.783  -9.440  1.00 88.17           O
ATOM   3961  HG1 THR A 261      -0.303 -15.363 -10.338  1.00 88.17           H
ATOM   3962  CG2 THR A 261       1.394 -16.060  -7.733  1.00 88.17           C
ATOM   3963 1HG2 THR A 261       0.598 -16.580  -7.200  1.00 88.17           H
ATOM   3964 2HG2 THR A 261       2.038 -15.550  -7.016  1.00 88.17           H
ATOM   3965 3HG2 THR A 261       1.982 -16.781  -8.301  1.00 88.17           H
ATOM   3966  HN  THR A 261      -0.436 -13.339  -9.906  1.00 88.17           H
ATOM   3967  N   VAL A 262       1.462 -12.153  -7.590  1.00 90.69           N
ATOM   3968  CA  VAL A 262       2.353 -11.305  -6.817  1.00 90.69           C
ATOM   3969  C   VAL A 262       1.532 -10.480  -5.825  1.00 90.69           C
ATOM   3970  O   VAL A 262       1.927 -10.317  -4.671  1.00 90.69           O
ATOM   3971  HA  VAL A 262       3.026 -11.957  -6.260  1.00 90.69           H
ATOM   3972  CB  VAL A 262       3.199 -10.443  -7.756  1.00 90.69           C
ATOM   3973  HB  VAL A 262       2.523  -9.923  -8.435  1.00 90.69           H
ATOM   3974  CG1 VAL A 262       3.983  -9.387  -6.974  1.00 90.69           C
ATOM   3975 1HG1 VAL A 262       3.288  -8.742  -6.438  1.00 90.69           H
ATOM   3976 2HG1 VAL A 262       4.644  -9.880  -6.261  1.00 90.69           H
ATOM   3977 3HG1 VAL A 262       4.576  -8.788  -7.665  1.00 90.69           H
ATOM   3978  CG2 VAL A 262       4.137 -11.309  -8.600  1.00 90.69           C
ATOM   3979 1HG2 VAL A 262       4.804 -11.868  -7.944  1.00 90.69           H
ATOM   3980 2HG2 VAL A 262       3.549 -12.004  -9.199  1.00 90.69           H
ATOM   3981 3HG2 VAL A 262       4.727 -10.671  -9.258  1.00 90.69           H
ATOM   3982  HN  VAL A 262       1.434 -11.956  -8.570  1.00 90.69           H
ATOM   3983  N   PHE A 263       0.405  -9.980  -6.310  1.00 89.36           N
ATOM   3984  CA  PHE A 263      -0.478  -9.180  -5.478  1.00 89.36           C
ATOM   3985  C   PHE A 263      -0.956  -9.976  -4.262  1.00 89.36           C
ATOM   3986  O   PHE A 263      -0.859  -9.505  -3.130  1.00 89.36           O
ATOM   3987  HA  PHE A 263       0.092  -8.314  -5.142  1.00 89.36           H
ATOM   3988  CB  PHE A 263      -1.688  -8.809  -6.337  1.00 89.36           C
ATOM   3989 1HB  PHE A 263      -1.343  -8.269  -7.219  1.00 89.36           H
ATOM   3990 2HB  PHE A 263      -2.164  -9.724  -6.690  1.00 89.36           H
ATOM   3991  CG  PHE A 263      -2.730  -7.957  -5.610  1.00 89.36           C
ATOM   3992  CD1 PHE A 263      -3.816  -8.547  -5.044  1.00 89.36           C
ATOM   3993  HD1 PHE A 263      -3.945  -9.628  -5.108  1.00 89.36           H
ATOM   3994  CD2 PHE A 263      -2.569  -6.609  -5.530  1.00 89.36           C
ATOM   3995  HD2 PHE A 263      -1.699  -6.135  -5.984  1.00 89.36           H
ATOM   3996  CE1 PHE A 263      -4.783  -7.756  -4.370  1.00 89.36           C
ATOM   3997  HE1 PHE A 263      -5.654  -8.229  -3.916  1.00 89.36           H
ATOM   3998  CE2 PHE A 263      -3.536  -5.817  -4.855  1.00 89.36           C
ATOM   3999  HE2 PHE A 263      -3.408  -4.737  -4.791  1.00 89.36           H
ATOM   4000  CZ  PHE A 263      -4.623  -6.408  -4.289  1.00 89.36           C
ATOM   4001  HZ  PHE A 263      -5.365  -5.800  -3.771  1.00 89.36           H
ATOM   4002  HN  PHE A 263       0.093 -10.114  -7.250  1.00 89.36           H
ATOM   4003  N   VAL A 264      -1.461 -11.170  -4.537  1.00 90.27           N
ATOM   4004  CA  VAL A 264      -2.045 -11.994  -3.492  1.00 90.27           C
ATOM   4005  C   VAL A 264      -0.969 -12.340  -2.461  1.00 90.27           C
ATOM   4006  O   VAL A 264      -1.193 -12.212  -1.258  1.00 90.27           O
ATOM   4007  HA  VAL A 264      -2.822 -11.406  -3.005  1.00 90.27           H
ATOM   4008  CB  VAL A 264      -2.702 -13.231  -4.108  1.00 90.27           C
ATOM   4009  HB  VAL A 264      -1.960 -13.730  -4.731  1.00 90.27           H
ATOM   4010  CG1 VAL A 264      -3.144 -14.215  -3.023  1.00 90.27           C
ATOM   4011 1HG1 VAL A 264      -2.275 -14.532  -2.445  1.00 90.27           H
ATOM   4012 2HG1 VAL A 264      -3.862 -13.729  -2.363  1.00 90.27           H
ATOM   4013 3HG1 VAL A 264      -3.608 -15.084  -3.488  1.00 90.27           H
ATOM   4014  CG2 VAL A 264      -3.879 -12.838  -5.004  1.00 90.27           C
ATOM   4015 1HG2 VAL A 264      -4.623 -12.304  -4.412  1.00 90.27           H
ATOM   4016 2HG2 VAL A 264      -3.524 -12.194  -5.808  1.00 90.27           H
ATOM   4017 3HG2 VAL A 264      -4.328 -13.736  -5.428  1.00 90.27           H
ATOM   4018  HN  VAL A 264      -1.476 -11.573  -5.452  1.00 90.27           H
ATOM   4019  N   LEU A 265       0.176 -12.771  -2.969  1.00 89.39           N
ATOM   4020  CA  LEU A 265       1.229 -13.287  -2.110  1.00 89.39           C
ATOM   4021  C   LEU A 265       1.730 -12.168  -1.196  1.00 89.39           C
ATOM   4022  O   LEU A 265       2.163 -12.425  -0.074  1.00 89.39           O
ATOM   4023  HA  LEU A 265       0.790 -14.069  -1.490  1.00 89.39           H
ATOM   4024  CB  LEU A 265       2.332 -13.938  -2.947  1.00 89.39           C
ATOM   4025 1HB  LEU A 265       2.605 -13.252  -3.749  1.00 89.39           H
ATOM   4026 2HB  LEU A 265       3.214 -14.059  -2.318  1.00 89.39           H
ATOM   4027  CG  LEU A 265       1.992 -15.294  -3.567  1.00 89.39           C
ATOM   4028  HG  LEU A 265       1.117 -15.168  -4.206  1.00 89.39           H
ATOM   4029  CD1 LEU A 265       3.133 -15.792  -4.457  1.00 89.39           C
ATOM   4030 1HD1 LEU A 265       3.308 -15.075  -5.259  1.00 89.39           H
ATOM   4031 2HD1 LEU A 265       4.039 -15.898  -3.860  1.00 89.39           H
ATOM   4032 3HD1 LEU A 265       2.865 -16.758  -4.885  1.00 89.39           H
ATOM   4033  CD2 LEU A 265       1.620 -16.313  -2.488  1.00 89.39           C
ATOM   4034 1HD2 LEU A 265       2.460 -16.441  -1.805  1.00 89.39           H
ATOM   4035 2HD2 LEU A 265       0.753 -15.954  -1.934  1.00 89.39           H
ATOM   4036 3HD2 LEU A 265       1.383 -17.268  -2.956  1.00 89.39           H
ATOM   4037  HN  LEU A 265       0.390 -12.771  -3.946  1.00 89.39           H
ATOM   4038  N   SER A 266       1.654 -10.949  -1.709  1.00 91.43           N
ATOM   4039  CA  SER A 266       2.204  -9.803  -1.003  1.00 91.43           C
ATOM   4040  C   SER A 266       1.171  -9.250  -0.019  1.00 91.43           C
ATOM   4041  O   SER A 266       1.509  -8.906   1.112  1.00 91.43           O
ATOM   4042  HA  SER A 266       3.075 -10.184  -0.470  1.00 91.43           H
ATOM   4043  CB  SER A 266       2.642  -8.712  -1.982  1.00 91.43           C
ATOM   4044 1HB  SER A 266       2.996  -7.845  -1.423  1.00 91.43           H
ATOM   4045 2HB  SER A 266       3.482  -9.073  -2.575  1.00 91.43           H
ATOM   4046  OG  SER A 266       1.584  -8.317  -2.850  1.00 91.43           O
ATOM   4047  HG  SER A 266       1.648  -8.814  -3.716  1.00 91.43           H
ATOM   4048  HN  SER A 266       1.227 -10.738  -2.589  1.00 91.43           H
ATOM   4049  N   GLN A 267      -0.067  -9.182  -0.486  1.00 88.43           N
ATOM   4050  CA  GLN A 267      -1.082  -8.398   0.196  1.00 88.43           C
ATOM   4051  C   GLN A 267      -1.863  -9.277   1.175  1.00 88.43           C
ATOM   4052  O   GLN A 267      -2.260  -8.819   2.245  1.00 88.43           O
ATOM   4053  HA  GLN A 267      -0.536  -7.630   0.744  1.00 88.43           H
ATOM   4054  CB  GLN A 267      -2.022  -7.725  -0.807  1.00 88.43           C
ATOM   4055 1HB  GLN A 267      -2.509  -8.484  -1.420  1.00 88.43           H
ATOM   4056 2HB  GLN A 267      -2.810  -7.194  -0.272  1.00 88.43           H
ATOM   4057  CG  GLN A 267      -1.259  -6.749  -1.704  1.00 88.43           C
ATOM   4058 1HG  GLN A 267      -0.497  -7.288  -2.268  1.00 88.43           H
ATOM   4059 2HG  GLN A 267      -1.941  -6.308  -2.431  1.00 88.43           H
ATOM   4060  CD  GLN A 267      -0.602  -5.642  -0.877  1.00 88.43           C
ATOM   4061  OE1 GLN A 267      -1.133  -5.177   0.118  1.00 88.43           O
ATOM   4062  NE2 GLN A 267       0.580  -5.248  -1.342  1.00 88.43           N
ATOM   4063 1HE2 GLN A 267       0.960  -5.672  -2.164  1.00 88.43           H
ATOM   4064 2HE2 GLN A 267       1.089  -4.529  -0.869  1.00 88.43           H
ATOM   4065  HN  GLN A 267      -0.379  -9.649  -1.314  1.00 88.43           H
ATOM   4066  N   PHE A 268      -2.060 -10.524   0.773  1.00 92.73           N
ATOM   4067  CA  PHE A 268      -2.985 -11.399   1.473  1.00 92.73           C
ATOM   4068  C   PHE A 268      -2.528 -11.641   2.913  1.00 92.73           C
ATOM   4069  O   PHE A 268      -3.294 -11.439   3.853  1.00 92.73           O
ATOM   4070  HA  PHE A 268      -3.956 -10.904   1.480  1.00 92.73           H
ATOM   4071  CB  PHE A 268      -2.994 -12.732   0.722  1.00 92.73           C
ATOM   4072 1HB  PHE A 268      -3.253 -12.549  -0.321  1.00 92.73           H
ATOM   4073 2HB  PHE A 268      -1.988 -13.151   0.733  1.00 92.73           H
ATOM   4074  CG  PHE A 268      -3.966 -13.764   1.299  1.00 92.73           C
ATOM   4075  CD1 PHE A 268      -3.494 -14.798   2.047  1.00 92.73           C
ATOM   4076  HD1 PHE A 268      -2.425 -14.891   2.236  1.00 92.73           H
ATOM   4077  CD2 PHE A 268      -5.300 -13.648   1.064  1.00 92.73           C
ATOM   4078  HD2 PHE A 268      -5.678 -12.820   0.465  1.00 92.73           H
ATOM   4079  CE1 PHE A 268      -4.396 -15.756   2.583  1.00 92.73           C
ATOM   4080  HE1 PHE A 268      -4.018 -16.584   3.182  1.00 92.73           H
ATOM   4081  CE2 PHE A 268      -6.201 -14.606   1.600  1.00 92.73           C
ATOM   4082  HE2 PHE A 268      -7.271 -14.513   1.411  1.00 92.73           H
ATOM   4083  CZ  PHE A 268      -5.730 -15.639   2.348  1.00 92.73           C
ATOM   4084  HZ  PHE A 268      -6.422 -16.375   2.759  1.00 92.73           H
ATOM   4085  HN  PHE A 268      -1.601 -10.937  -0.014  1.00 92.73           H
ATOM   4086  N   PRO A 269      -1.276 -12.076   3.111  1.00 95.51           N
ATOM   4087  CA  PRO A 269      -0.782 -12.365   4.459  1.00 95.51           C
ATOM   4088  C   PRO A 269      -0.985 -11.196   5.410  1.00 95.51           C
ATOM   4089  O   PRO A 269      -1.422 -11.384   6.545  1.00 95.51           O
ATOM   4090  HA  PRO A 269      -1.346 -13.189   4.896  1.00 95.51           H
ATOM   4091  CB  PRO A 269       0.702 -12.670   4.244  1.00 95.51           C
ATOM   4092 1HB  PRO A 269       1.315 -11.776   4.353  1.00 95.51           H
ATOM   4093 2HB  PRO A 269       1.070 -13.399   4.966  1.00 95.51           H
ATOM   4094  CG  PRO A 269       0.747 -13.215   2.821  1.00 95.51           C
ATOM   4095 1HG  PRO A 269       1.748 -13.149   2.394  1.00 95.51           H
ATOM   4096 2HG  PRO A 269       0.465 -14.267   2.781  1.00 95.51           H
ATOM   4097  CD  PRO A 269      -0.246 -12.329   2.087  1.00 95.51           C
ATOM   4098 1HD  PRO A 269       0.214 -11.402   1.744  1.00 95.51           H
ATOM   4099 2HD  PRO A 269      -0.654 -12.823   1.205  1.00 95.51           H
ATOM   4100  N   TYR A 270      -0.659 -10.010   4.918  1.00 93.40           N
ATOM   4101  CA  TYR A 270      -0.738  -8.813   5.737  1.00 93.40           C
ATOM   4102  C   TYR A 270      -2.180  -8.535   6.166  1.00 93.40           C
ATOM   4103  O   TYR A 270      -2.439  -8.245   7.332  1.00 93.40           O
ATOM   4104  HA  TYR A 270      -0.127  -8.972   6.625  1.00 93.40           H
ATOM   4105  CB  TYR A 270      -0.252  -7.664   4.851  1.00 93.40           C
ATOM   4106 1HB  TYR A 270       0.799  -7.824   4.609  1.00 93.40           H
ATOM   4107 2HB  TYR A 270      -0.802  -7.685   3.911  1.00 93.40           H
ATOM   4108  CG  TYR A 270      -0.408  -6.280   5.485  1.00 93.40           C
ATOM   4109  CD1 TYR A 270      -1.099  -5.289   4.818  1.00 93.40           C
ATOM   4110  HD1 TYR A 270      -1.533  -5.492   3.839  1.00 93.40           H
ATOM   4111  CD2 TYR A 270       0.142  -6.023   6.725  1.00 93.40           C
ATOM   4112  HD2 TYR A 270       0.688  -6.806   7.252  1.00 93.40           H
ATOM   4113  CE1 TYR A 270      -1.246  -3.987   5.415  1.00 93.40           C
ATOM   4114  HE1 TYR A 270      -1.789  -3.195   4.899  1.00 93.40           H
ATOM   4115  CE2 TYR A 270      -0.005  -4.721   7.322  1.00 93.40           C
ATOM   4116  HE2 TYR A 270       0.424  -4.505   8.300  1.00 93.40           H
ATOM   4117  CZ  TYR A 270      -0.692  -3.767   6.638  1.00 93.40           C
ATOM   4118  OH  TYR A 270      -0.831  -2.538   7.202  1.00 93.40           O
ATOM   4119  HH  TYR A 270      -0.458  -2.543   8.129  1.00 93.40           H
ATOM   4120  HN  TYR A 270      -0.347  -9.861   3.979  1.00 93.40           H
ATOM   4121  N   ASN A 271      -3.081  -8.635   5.199  1.00 92.11           N
ATOM   4122  CA  ASN A 271      -4.473  -8.293   5.435  1.00 92.11           C
ATOM   4123  C   ASN A 271      -5.117  -9.371   6.309  1.00 92.11           C
ATOM   4124  O   ASN A 271      -6.119  -9.118   6.976  1.00 92.11           O
ATOM   4125  HA  ASN A 271      -4.450  -7.319   5.925  1.00 92.11           H
ATOM   4126  CB  ASN A 271      -5.253  -8.220   4.121  1.00 92.11           C
ATOM   4127 1HB  ASN A 271      -4.978  -9.061   3.484  1.00 92.11           H
ATOM   4128 2HB  ASN A 271      -6.321  -8.309   4.322  1.00 92.11           H
ATOM   4129  CG  ASN A 271      -4.974  -6.906   3.390  1.00 92.11           C
ATOM   4130  OD1 ASN A 271      -5.532  -5.865   3.697  1.00 92.11           O
ATOM   4131  ND2 ASN A 271      -4.083  -7.011   2.408  1.00 92.11           N
ATOM   4132 1HD2 ASN A 271      -3.663  -7.896   2.208  1.00 92.11           H
ATOM   4133 2HD2 ASN A 271      -3.834  -6.205   1.871  1.00 92.11           H
ATOM   4134  HN  ASN A 271      -2.873  -8.942   4.270  1.00 92.11           H
ATOM   4135  N   CYS A 272      -4.516 -10.552   6.276  1.00 95.69           N
ATOM   4136  CA  CYS A 272      -4.922 -11.624   7.169  1.00 95.69           C
ATOM   4137  C   CYS A 272      -4.722 -11.150   8.610  1.00 95.69           C
ATOM   4138  O   CYS A 272      -5.619 -11.284   9.441  1.00 95.69           O
ATOM   4139  HA  CYS A 272      -5.976 -11.817   6.967  1.00 95.69           H
ATOM   4140  CB  CYS A 272      -4.159 -12.918   6.882  1.00 95.69           C
ATOM   4141 1HB  CYS A 272      -3.092 -12.710   6.797  1.00 95.69           H
ATOM   4142 2HB  CYS A 272      -4.282 -13.614   7.712  1.00 95.69           H
ATOM   4143  SG  CYS A 272      -4.772 -13.677   5.334  1.00 95.69           S
ATOM   4144  HG  CYS A 272      -4.204 -12.798   4.514  1.00 95.69           H
ATOM   4145  HN  CYS A 272      -3.767 -10.780   5.655  1.00 95.69           H
ATOM   4146  N   ILE A 273      -3.541 -10.605   8.861  1.00 94.48           N
ATOM   4147  CA  ILE A 273      -3.200 -10.139  10.195  1.00 94.48           C
ATOM   4148  C   ILE A 273      -4.053  -8.916  10.536  1.00 94.48           C
ATOM   4149  O   ILE A 273      -4.519  -8.774  11.665  1.00 94.48           O
ATOM   4150  HA  ILE A 273      -3.448 -10.938  10.893  1.00 94.48           H
ATOM   4151  CB  ILE A 273      -1.695  -9.890  10.307  1.00 94.48           C
ATOM   4152  HB  ILE A 273      -1.413  -9.157   9.551  1.00 94.48           H
ATOM   4153  CG1 ILE A 273      -0.904 -11.167  10.015  1.00 94.48           C
ATOM   4154 1HG1 ILE A 273      -1.110 -11.502   8.998  1.00 94.48           H
ATOM   4155 2HG1 ILE A 273       0.164 -10.958  10.072  1.00 94.48           H
ATOM   4156  CG2 ILE A 273      -1.338  -9.293  11.670  1.00 94.48           C
ATOM   4157 1HG2 ILE A 273      -1.860  -8.345  11.799  1.00 94.48           H
ATOM   4158 2HG2 ILE A 273      -1.638  -9.984  12.458  1.00 94.48           H
ATOM   4159 3HG2 ILE A 273      -0.262  -9.126  11.723  1.00 94.48           H
ATOM   4160  CD1 ILE A 273      -1.267 -12.275  11.006  1.00 94.48           C
ATOM   4161 1HD1 ILE A 273      -1.037 -11.945  12.019  1.00 94.48           H
ATOM   4162 2HD1 ILE A 273      -2.331 -12.497  10.929  1.00 94.48           H
ATOM   4163 3HD1 ILE A 273      -0.691 -13.171  10.776  1.00 94.48           H
ATOM   4164  HN  ILE A 273      -2.825 -10.481   8.174  1.00 94.48           H
ATOM   4165  N   LEU A 274      -4.232  -8.062   9.538  1.00 91.78           N
ATOM   4166  CA  LEU A 274      -5.045  -6.870   9.710  1.00 91.78           C
ATOM   4167  C   LEU A 274      -6.449  -7.276  10.164  1.00 91.78           C
ATOM   4168  O   LEU A 274      -7.048  -6.612  11.008  1.00 91.78           O
ATOM   4169  HA  LEU A 274      -4.586  -6.273  10.498  1.00 91.78           H
ATOM   4170  CB  LEU A 274      -5.032  -6.024   8.435  1.00 91.78           C
ATOM   4171 1HB  LEU A 274      -5.115  -6.693   7.578  1.00 91.78           H
ATOM   4172 2HB  LEU A 274      -5.920  -5.392   8.433  1.00 91.78           H
ATOM   4173  CG  LEU A 274      -3.805  -5.133   8.234  1.00 91.78           C
ATOM   4174  HG  LEU A 274      -2.920  -5.769   8.216  1.00 91.78           H
ATOM   4175  CD1 LEU A 274      -3.868  -4.408   6.888  1.00 91.78           C
ATOM   4176 1HD1 LEU A 274      -3.904  -5.141   6.082  1.00 91.78           H
ATOM   4177 2HD1 LEU A 274      -4.762  -3.785   6.853  1.00 91.78           H
ATOM   4178 3HD1 LEU A 274      -2.984  -3.781   6.771  1.00 91.78           H
ATOM   4179  CD2 LEU A 274      -3.637  -4.159   9.402  1.00 91.78           C
ATOM   4180 1HD2 LEU A 274      -4.521  -3.526   9.477  1.00 91.78           H
ATOM   4181 2HD2 LEU A 274      -3.513  -4.721  10.328  1.00 91.78           H
ATOM   4182 3HD2 LEU A 274      -2.757  -3.538   9.234  1.00 91.78           H
ATOM   4183  HN  LEU A 274      -3.834  -8.175   8.627  1.00 91.78           H
ATOM   4184  N   LEU A 275      -6.932  -8.365   9.584  1.00 93.85           N
ATOM   4185  CA  LEU A 275      -8.269  -8.844   9.889  1.00 93.85           C
ATOM   4186  C   LEU A 275      -8.337  -9.248  11.363  1.00 93.85           C
ATOM   4187  O   LEU A 275      -9.281  -8.891  12.066  1.00 93.85           O
ATOM   4188  HA  LEU A 275      -8.958  -8.016   9.726  1.00 93.85           H
ATOM   4189  CB  LEU A 275      -8.670  -9.963   8.926  1.00 93.85           C
ATOM   4190 1HB  LEU A 275      -8.559  -9.595   7.906  1.00 93.85           H
ATOM   4191 2HB  LEU A 275      -7.966 -10.787   9.045  1.00 93.85           H
ATOM   4192  CG  LEU A 275     -10.088 -10.513   9.089  1.00 93.85           C
ATOM   4193  HG  LEU A 275     -10.211 -10.840  10.121  1.00 93.85           H
ATOM   4194  CD1 LEU A 275     -11.131  -9.423   8.834  1.00 93.85           C
ATOM   4195 1HD1 LEU A 275     -10.988  -8.609   9.544  1.00 93.85           H
ATOM   4196 2HD1 LEU A 275     -11.018  -9.043   7.818  1.00 93.85           H
ATOM   4197 3HD1 LEU A 275     -12.131  -9.840   8.956  1.00 93.85           H
ATOM   4198  CD2 LEU A 275     -10.308 -11.737   8.197  1.00 93.85           C
ATOM   4199 1HD2 LEU A 275     -10.159 -11.458   7.154  1.00 93.85           H
ATOM   4200 2HD2 LEU A 275      -9.597 -12.517   8.470  1.00 93.85           H
ATOM   4201 3HD2 LEU A 275     -11.324 -12.107   8.333  1.00 93.85           H
ATOM   4202  HN  LEU A 275      -6.428  -8.914   8.918  1.00 93.85           H
ATOM   4203  N   VAL A 276      -7.323  -9.988  11.789  1.00 95.68           N
ATOM   4204  CA  VAL A 276      -7.249 -10.433  13.170  1.00 95.68           C
ATOM   4205  C   VAL A 276      -7.255  -9.214  14.095  1.00 95.68           C
ATOM   4206  O   VAL A 276      -7.990  -9.182  15.081  1.00 95.68           O
ATOM   4207  HA  VAL A 276      -8.138 -11.030  13.372  1.00 95.68           H
ATOM   4208  CB  VAL A 276      -6.023 -11.326  13.367  1.00 95.68           C
ATOM   4209  HB  VAL A 276      -5.148 -10.776  13.019  1.00 95.68           H
ATOM   4210  CG1 VAL A 276      -5.814 -11.653  14.847  1.00 95.68           C
ATOM   4211 1HG1 VAL A 276      -5.667 -10.729  15.406  1.00 95.68           H
ATOM   4212 2HG1 VAL A 276      -6.691 -12.174  15.231  1.00 95.68           H
ATOM   4213 3HG1 VAL A 276      -4.936 -12.289  14.959  1.00 95.68           H
ATOM   4214  CG2 VAL A 276      -6.136 -12.604  12.534  1.00 95.68           C
ATOM   4215 1HG2 VAL A 276      -7.024 -13.158  12.838  1.00 95.68           H
ATOM   4216 2HG2 VAL A 276      -6.213 -12.344  11.478  1.00 95.68           H
ATOM   4217 3HG2 VAL A 276      -5.252 -13.221  12.693  1.00 95.68           H
ATOM   4218  HN  VAL A 276      -6.564 -10.282  11.209  1.00 95.68           H
ATOM   4219  N   GLN A 277      -6.428  -8.240  13.744  1.00 92.48           N
ATOM   4220  CA  GLN A 277      -6.302  -7.038  14.550  1.00 92.48           C
ATOM   4221  C   GLN A 277      -7.635  -6.290  14.600  1.00 92.48           C
ATOM   4222  O   GLN A 277      -7.975  -5.686  15.617  1.00 92.48           O
ATOM   4223  HA  GLN A 277      -6.034  -7.385  15.548  1.00 92.48           H
ATOM   4224  CB  GLN A 277      -5.187  -6.135  14.018  1.00 92.48           C
ATOM   4225 1HB  GLN A 277      -5.289  -6.023  12.938  1.00 92.48           H
ATOM   4226 2HB  GLN A 277      -5.281  -5.140  14.451  1.00 92.48           H
ATOM   4227  CG  GLN A 277      -3.809  -6.713  14.348  1.00 92.48           C
ATOM   4228 1HG  GLN A 277      -3.732  -6.887  15.421  1.00 92.48           H
ATOM   4229 2HG  GLN A 277      -3.689  -7.679  13.858  1.00 92.48           H
ATOM   4230  CD  GLN A 277      -2.695  -5.765  13.898  1.00 92.48           C
ATOM   4231  OE1 GLN A 277      -2.866  -4.939  13.017  1.00 92.48           O
ATOM   4232  NE2 GLN A 277      -1.548  -5.931  14.550  1.00 92.48           N
ATOM   4233 1HE2 GLN A 277      -1.474  -6.628  15.263  1.00 92.48           H
ATOM   4234 2HE2 GLN A 277      -0.759  -5.358  14.328  1.00 92.48           H
ATOM   4235  HN  GLN A 277      -5.851  -8.264  12.927  1.00 92.48           H
ATOM   4236  N   THR A 278      -8.356  -6.355  13.490  1.00 93.52           N
ATOM   4237  CA  THR A 278      -9.624  -5.654  13.379  1.00 93.52           C
ATOM   4238  C   THR A 278     -10.658  -6.269  14.324  1.00 93.52           C
ATOM   4239  O   THR A 278     -11.379  -5.550  15.014  1.00 93.52           O
ATOM   4240  HA  THR A 278      -9.475  -4.622  13.696  1.00 93.52           H
ATOM   4241  CB  THR A 278     -10.052  -5.681  11.910  1.00 93.52           C
ATOM   4242  HB  THR A 278     -10.256  -6.700  11.583  1.00 93.52           H
ATOM   4243  OG1 THR A 278      -8.992  -5.016  11.228  1.00 93.52           O
ATOM   4244  HG1 THR A 278      -8.379  -5.687  10.811  1.00 93.52           H
ATOM   4245  CG2 THR A 278     -11.276  -4.804  11.641  1.00 93.52           C
ATOM   4246 1HG2 THR A 278     -11.049  -3.771  11.906  1.00 93.52           H
ATOM   4247 2HG2 THR A 278     -12.115  -5.157  12.241  1.00 93.52           H
ATOM   4248 3HG2 THR A 278     -11.538  -4.859  10.584  1.00 93.52           H
ATOM   4249  HN  THR A 278      -8.087  -6.873  12.678  1.00 93.52           H
ATOM   4250  N   ILE A 279     -10.697  -7.593  14.326  1.00 93.65           N
ATOM   4251  CA  ILE A 279     -11.635  -8.313  15.171  1.00 93.65           C
ATOM   4252  C   ILE A 279     -11.268  -8.088  16.640  1.00 93.65           C
ATOM   4253  O   ILE A 279     -12.141  -7.845  17.471  1.00 93.65           O
ATOM   4254  HA  ILE A 279     -12.624  -7.891  14.994  1.00 93.65           H
ATOM   4255  CB  ILE A 279     -11.693  -9.789  14.771  1.00 93.65           C
ATOM   4256  HB  ILE A 279     -10.679 -10.188  14.790  1.00 93.65           H
ATOM   4257  CG1 ILE A 279     -12.216  -9.949  13.342  1.00 93.65           C
ATOM   4258 1HG1 ILE A 279     -13.286  -9.744  13.318  1.00 93.65           H
ATOM   4259 2HG1 ILE A 279     -11.736  -9.217  12.692  1.00 93.65           H
ATOM   4260  CG2 ILE A 279     -12.516 -10.597  15.776  1.00 93.65           C
ATOM   4261 1HG2 ILE A 279     -12.060 -10.521  16.764  1.00 93.65           H
ATOM   4262 2HG2 ILE A 279     -13.532 -10.205  15.814  1.00 93.65           H
ATOM   4263 3HG2 ILE A 279     -12.541 -11.642  15.468  1.00 93.65           H
ATOM   4264  CD1 ILE A 279     -11.948 -11.360  12.816  1.00 93.65           C
ATOM   4265 1HD1 ILE A 279     -10.875 -11.552  12.819  1.00 93.65           H
ATOM   4266 2HD1 ILE A 279     -12.449 -12.087  13.455  1.00 93.65           H
ATOM   4267 3HD1 ILE A 279     -12.330 -11.447  11.798  1.00 93.65           H
ATOM   4268  HN  ILE A 279     -10.104  -8.171  13.765  1.00 93.65           H
ATOM   4269  N   ASP A 280      -9.974  -8.177  16.913  1.00 93.14           N
ATOM   4270  CA  ASP A 280      -9.488  -8.050  18.277  1.00 93.14           C
ATOM   4271  C   ASP A 280      -9.763  -6.632  18.782  1.00 93.14           C
ATOM   4272  O   ASP A 280     -10.035  -6.433  19.965  1.00 93.14           O
ATOM   4273  HA  ASP A 280     -10.027  -8.807  18.845  1.00 93.14           H
ATOM   4274  CB  ASP A 280      -7.979  -8.291  18.347  1.00 93.14           C
ATOM   4275 1HB  ASP A 280      -7.739  -9.251  17.890  1.00 93.14           H
ATOM   4276 2HB  ASP A 280      -7.457  -7.526  17.773  1.00 93.14           H
ATOM   4277  CG  ASP A 280      -7.488  -8.273  19.796  1.00 93.14           C
ATOM   4278  OD1 ASP A 280      -8.116  -8.977  20.617  1.00 93.14           O
ATOM   4279  OD2 ASP A 280      -6.496  -7.556  20.051  1.00 93.14           O
ATOM   4280  HN  ASP A 280      -9.266  -8.332  16.225  1.00 93.14           H
ATOM   4281  N   ALA A 281      -9.684  -5.684  17.860  1.00 92.63           N
ATOM   4282  CA  ALA A 281      -9.933  -4.292  18.195  1.00 92.63           C
ATOM   4283  C   ALA A 281     -11.355  -4.150  18.742  1.00 92.63           C
ATOM   4284  O   ALA A 281     -11.623  -3.277  19.566  1.00 92.63           O
ATOM   4285  HA  ALA A 281      -9.224  -4.005  18.972  1.00 92.63           H
ATOM   4286  CB  ALA A 281      -9.693  -3.419  16.962  1.00 92.63           C
ATOM   4287 1HB  ALA A 281      -8.660  -3.534  16.631  1.00 92.63           H
ATOM   4288 2HB  ALA A 281     -10.367  -3.726  16.162  1.00 92.63           H
ATOM   4289 3HB  ALA A 281      -9.879  -2.375  17.214  1.00 92.63           H
ATOM   4290  HN  ALA A 281      -9.456  -5.853  16.902  1.00 92.63           H
ATOM   4291  N   TYR A 282     -12.230  -5.021  18.261  1.00 81.35           N
ATOM   4292  CA  TYR A 282     -13.626  -4.977  18.659  1.00 81.35           C
ATOM   4293  C   TYR A 282     -13.895  -5.932  19.823  1.00 81.35           C
ATOM   4294  O   TYR A 282     -14.530  -5.554  20.807  1.00 81.35           O
ATOM   4295  HA  TYR A 282     -13.854  -3.958  18.974  1.00 81.35           H
ATOM   4296  CB  TYR A 282     -14.427  -5.439  17.440  1.00 81.35           C
ATOM   4297 1HB  TYR A 282     -14.147  -4.830  16.581  1.00 81.35           H
ATOM   4298 2HB  TYR A 282     -14.151  -6.467  17.205  1.00 81.35           H
ATOM   4299  CG  TYR A 282     -15.944  -5.364  17.627  1.00 81.35           C
ATOM   4300  CD1 TYR A 282     -16.665  -6.513  17.885  1.00 81.35           C
ATOM   4301  HD1 TYR A 282     -16.153  -7.473  17.955  1.00 81.35           H
ATOM   4302  CD2 TYR A 282     -16.591  -4.149  17.537  1.00 81.35           C
ATOM   4303  HD2 TYR A 282     -16.021  -3.242  17.333  1.00 81.35           H
ATOM   4304  CE1 TYR A 282     -18.092  -6.442  18.060  1.00 81.35           C
ATOM   4305  HE1 TYR A 282     -18.674  -7.341  18.265  1.00 81.35           H
ATOM   4306  CE2 TYR A 282     -18.018  -4.078  17.713  1.00 81.35           C
ATOM   4307  HE2 TYR A 282     -18.542  -3.125  17.644  1.00 81.35           H
ATOM   4308  CZ  TYR A 282     -18.698  -5.228  17.966  1.00 81.35           C
ATOM   4309  OH  TYR A 282     -20.047  -5.162  18.132  1.00 81.35           O
ATOM   4310  HH  TYR A 282     -20.411  -6.070  18.336  1.00 81.35           H
ATOM   4311  HN  TYR A 282     -11.998  -5.746  17.612  1.00 81.35           H
ATOM   4312  N   ALA A 283     -13.399  -7.151  19.673  1.00 90.64           N
ATOM   4313  CA  ALA A 283     -13.801  -8.236  20.552  1.00 90.64           C
ATOM   4314  C   ALA A 283     -12.812  -8.338  21.715  1.00 90.64           C
ATOM   4315  O   ALA A 283     -13.133  -8.902  22.760  1.00 90.64           O
ATOM   4316  HA  ALA A 283     -14.788  -7.996  20.946  1.00 90.64           H
ATOM   4317  CB  ALA A 283     -13.893  -9.536  19.750  1.00 90.64           C
ATOM   4318 1HB  ALA A 283     -14.630  -9.421  18.955  1.00 90.64           H
ATOM   4319 2HB  ALA A 283     -12.920  -9.763  19.314  1.00 90.64           H
ATOM   4320 3HB  ALA A 283     -14.195 -10.350  20.410  1.00 90.64           H
ATOM   4321  HN  ALA A 283     -12.735  -7.402  18.969  1.00 90.64           H
ATOM   4322  N   MET A 284     -11.629  -7.783  21.495  1.00 84.54           N
ATOM   4323  CA  MET A 284     -10.596  -7.793  22.516  1.00 84.54           C
ATOM   4324  C   MET A 284     -10.423  -9.193  23.108  1.00 84.54           C
ATOM   4325  O   MET A 284     -10.325  -9.349  24.324  1.00 84.54           O
ATOM   4326  HA  MET A 284      -9.680  -7.490  22.009  1.00 84.54           H
ATOM   4327  CB  MET A 284     -10.968  -6.810  23.628  1.00 84.54           C
ATOM   4328 1HB  MET A 284     -11.875  -7.149  24.130  1.00 84.54           H
ATOM   4329 2HB  MET A 284     -10.178  -6.789  24.379  1.00 84.54           H
ATOM   4330  CG  MET A 284     -11.185  -5.403  23.067  1.00 84.54           C
ATOM   4331 1HG  MET A 284     -10.253  -5.022  22.649  1.00 84.54           H
ATOM   4332 2HG  MET A 284     -11.909  -5.435  22.254  1.00 84.54           H
ATOM   4333  SD  MET A 284     -11.764  -4.314  24.357  1.00 84.54           S
ATOM   4334  CE  MET A 284     -12.066  -2.836  23.403  1.00 84.54           C
ATOM   4335 1HE  MET A 284     -11.138  -2.512  22.933  1.00 84.54           H
ATOM   4336 2HE  MET A 284     -12.809  -3.046  22.633  1.00 84.54           H
ATOM   4337 3HE  MET A 284     -12.435  -2.049  24.060  1.00 84.54           H
ATOM   4338  HN  MET A 284     -11.373  -7.334  20.639  1.00 84.54           H
ATOM   4339  N   PHE A 285     -10.392 -10.176  22.220  1.00 87.91           N
ATOM   4340  CA  PHE A 285     -10.426 -11.566  22.642  1.00 87.91           C
ATOM   4341  C   PHE A 285      -9.021 -12.074  22.971  1.00 87.91           C
ATOM   4342  O   PHE A 285      -8.866 -13.131  23.581  1.00 87.91           O
ATOM   4343  HA  PHE A 285     -11.048 -11.618  23.536  1.00 87.91           H
ATOM   4344  CB  PHE A 285     -10.987 -12.376  21.471  1.00 87.91           C
ATOM   4345 1HB  PHE A 285     -11.202 -13.388  21.812  1.00 87.91           H
ATOM   4346 2HB  PHE A 285     -11.934 -11.936  21.159  1.00 87.91           H
ATOM   4347  CG  PHE A 285     -10.052 -12.448  20.261  1.00 87.91           C
ATOM   4348  CD1 PHE A 285     -10.124 -11.500  19.289  1.00 87.91           C
ATOM   4349  HD1 PHE A 285     -10.846 -10.689  19.371  1.00 87.91           H
ATOM   4350  CD2 PHE A 285      -9.151 -13.461  20.159  1.00 87.91           C
ATOM   4351  HD2 PHE A 285      -9.094 -14.221  20.938  1.00 87.91           H
ATOM   4352  CE1 PHE A 285      -9.257 -11.568  18.166  1.00 87.91           C
ATOM   4353  HE1 PHE A 285      -9.314 -10.809  17.387  1.00 87.91           H
ATOM   4354  CE2 PHE A 285      -8.284 -13.529  19.036  1.00 87.91           C
ATOM   4355  HE2 PHE A 285      -7.561 -14.341  18.954  1.00 87.91           H
ATOM   4356  CZ  PHE A 285      -8.355 -12.581  18.064  1.00 87.91           C
ATOM   4357  HZ  PHE A 285      -7.689 -12.633  17.202  1.00 87.91           H
ATOM   4358  HN  PHE A 285     -10.344 -10.036  21.232  1.00 87.91           H
ATOM   4359  N   ILE A 286      -8.032 -11.297  22.552  1.00 88.60           N
ATOM   4360  CA  ILE A 286      -6.646 -11.647  22.809  1.00 88.60           C
ATOM   4361  C   ILE A 286      -6.237 -11.119  24.186  1.00 88.60           C
ATOM   4362  O   ILE A 286      -5.976  -9.928  24.345  1.00 88.60           O
ATOM   4363  HA  ILE A 286      -6.580 -12.735  22.823  1.00 88.60           H
ATOM   4364  CB  ILE A 286      -5.750 -11.154  21.671  1.00 88.60           C
ATOM   4365  HB  ILE A 286      -5.846 -10.071  21.605  1.00 88.60           H
ATOM   4366  CG1 ILE A 286      -6.202 -11.731  20.328  1.00 88.60           C
ATOM   4367 1HG1 ILE A 286      -6.054 -12.811  20.323  1.00 88.60           H
ATOM   4368 2HG1 ILE A 286      -7.269 -11.555  20.193  1.00 88.60           H
ATOM   4369  CG2 ILE A 286      -4.279 -11.460  21.959  1.00 88.60           C
ATOM   4370 1HG2 ILE A 286      -3.978 -10.962  22.881  1.00 88.60           H
ATOM   4371 2HG2 ILE A 286      -4.146 -12.537  22.068  1.00 88.60           H
ATOM   4372 3HG2 ILE A 286      -3.664 -11.100  21.135  1.00 88.60           H
ATOM   4373  CD1 ILE A 286      -5.426 -11.099  19.170  1.00 88.60           C
ATOM   4374 1HD1 ILE A 286      -5.596 -10.023  19.164  1.00 88.60           H
ATOM   4375 2HD1 ILE A 286      -4.361 -11.298  19.295  1.00 88.60           H
ATOM   4376 3HD1 ILE A 286      -5.767 -11.527  18.228  1.00 88.60           H
ATOM   4377  HN  ILE A 286      -8.167 -10.445  22.047  1.00 88.60           H
ATOM   4378  N   SER A 287      -6.196 -12.032  25.145  1.00 86.31           N
ATOM   4379  CA  SER A 287      -5.832 -11.671  26.505  1.00 86.31           C
ATOM   4380  C   SER A 287      -4.435 -12.202  26.832  1.00 86.31           C
ATOM   4381  O   SER A 287      -3.828 -11.795  27.821  1.00 86.31           O
ATOM   4382  HA  SER A 287      -5.843 -10.582  26.528  1.00 86.31           H
ATOM   4383  CB  SER A 287      -6.853 -12.211  27.509  1.00 86.31           C
ATOM   4384 1HB  SER A 287      -6.540 -11.949  28.520  1.00 86.31           H
ATOM   4385 2HB  SER A 287      -7.817 -11.732  27.340  1.00 86.31           H
ATOM   4386  OG  SER A 287      -7.002 -13.625  27.411  1.00 86.31           O
ATOM   4387  HG  SER A 287      -7.704 -13.940  28.050  1.00 86.31           H
ATOM   4388  HN  SER A 287      -6.404 -13.000  25.006  1.00 86.31           H
ATOM   4389  N   ASN A 288      -3.965 -13.102  25.980  1.00 87.21           N
ATOM   4390  CA  ASN A 288      -2.685 -13.752  26.209  1.00 87.21           C
ATOM   4391  C   ASN A 288      -1.568 -12.892  25.614  1.00 87.21           C
ATOM   4392  O   ASN A 288      -1.587 -12.580  24.424  1.00 87.21           O
ATOM   4393  HA  ASN A 288      -2.604 -13.850  27.292  1.00 87.21           H
ATOM   4394  CB  ASN A 288      -2.636 -15.124  25.535  1.00 87.21           C
ATOM   4395 1HB  ASN A 288      -3.511 -15.706  25.824  1.00 87.21           H
ATOM   4396 2HB  ASN A 288      -2.677 -15.003  24.453  1.00 87.21           H
ATOM   4397  CG  ASN A 288      -1.364 -15.880  25.922  1.00 87.21           C
ATOM   4398  OD1 ASN A 288      -0.252 -15.413  25.736  1.00 87.21           O
ATOM   4399  ND2 ASN A 288      -1.588 -17.071  26.470  1.00 87.21           N
ATOM   4400 1HD2 ASN A 288      -2.525 -17.396  26.595  1.00 87.21           H
ATOM   4401 2HD2 ASN A 288      -0.818 -17.642  26.757  1.00 87.21           H
ATOM   4402  HN  ASN A 288      -4.441 -13.388  25.149  1.00 87.21           H
ATOM   4403  N   CYS A 289      -0.621 -12.535  26.469  1.00 91.54           N
ATOM   4404  CA  CYS A 289       0.434 -11.616  26.076  1.00 91.54           C
ATOM   4405  C   CYS A 289       1.285 -12.293  25.000  1.00 91.54           C
ATOM   4406  O   CYS A 289       1.707 -11.649  24.041  1.00 91.54           O
ATOM   4407  HA  CYS A 289      -0.057 -10.727  25.678  1.00 91.54           H
ATOM   4408  CB  CYS A 289       1.275 -11.174  27.275  1.00 91.54           C
ATOM   4409 1HB  CYS A 289       0.635 -10.717  28.030  1.00 91.54           H
ATOM   4410 2HB  CYS A 289       1.746 -12.041  27.738  1.00 91.54           H
ATOM   4411  SG  CYS A 289       2.555  -9.981  26.736  1.00 91.54           S
ATOM   4412  HN  CYS A 289      -0.567 -12.861  27.412  1.00 91.54           H
ATOM   4413  N   ALA A 290       1.512 -13.584  25.195  1.00 93.62           N
ATOM   4414  CA  ALA A 290       2.368 -14.338  24.296  1.00 93.62           C
ATOM   4415  C   ALA A 290       1.767 -14.319  22.890  1.00 93.62           C
ATOM   4416  O   ALA A 290       2.484 -14.143  21.906  1.00 93.62           O
ATOM   4417  HA  ALA A 290       3.340 -13.845  24.273  1.00 93.62           H
ATOM   4418  CB  ALA A 290       2.549 -15.759  24.834  1.00 93.62           C
ATOM   4419 1HB  ALA A 290       3.006 -15.718  25.823  1.00 93.62           H
ATOM   4420 2HB  ALA A 290       1.576 -16.247  24.904  1.00 93.62           H
ATOM   4421 3HB  ALA A 290       3.191 -16.324  24.160  1.00 93.62           H
ATOM   4422  HN  ALA A 290       1.122 -14.112  25.950  1.00 93.62           H
ATOM   4423  N   VAL A 291       0.455 -14.502  22.839  1.00 94.09           N
ATOM   4424  CA  VAL A 291      -0.251 -14.505  21.569  1.00 94.09           C
ATOM   4425  C   VAL A 291      -0.160 -13.115  20.937  1.00 94.09           C
ATOM   4426  O   VAL A 291       0.088 -12.990  19.738  1.00 94.09           O
ATOM   4427  HA  VAL A 291       0.248 -15.221  20.917  1.00 94.09           H
ATOM   4428  CB  VAL A 291      -1.693 -14.976  21.774  1.00 94.09           C
ATOM   4429  HB  VAL A 291      -2.162 -14.312  22.500  1.00 94.09           H
ATOM   4430  CG1 VAL A 291      -2.489 -14.885  20.471  1.00 94.09           C
ATOM   4431 1HG1 VAL A 291      -2.505 -13.852  20.126  1.00 94.09           H
ATOM   4432 2HG1 VAL A 291      -2.020 -15.514  19.714  1.00 94.09           H
ATOM   4433 3HG1 VAL A 291      -3.510 -15.226  20.645  1.00 94.09           H
ATOM   4434  CG2 VAL A 291      -1.730 -16.396  22.342  1.00 94.09           C
ATOM   4435 1HG2 VAL A 291      -1.235 -17.077  21.651  1.00 94.09           H
ATOM   4436 2HG2 VAL A 291      -1.216 -16.417  23.303  1.00 94.09           H
ATOM   4437 3HG2 VAL A 291      -2.767 -16.705  22.478  1.00 94.09           H
ATOM   4438  HN  VAL A 291      -0.120 -14.647  23.644  1.00 94.09           H
ATOM   4439  N   SER A 292      -0.366 -12.106  21.770  1.00 94.30           N
ATOM   4440  CA  SER A 292      -0.350 -10.732  21.299  1.00 94.30           C
ATOM   4441  C   SER A 292       1.022 -10.395  20.712  1.00 94.30           C
ATOM   4442  O   SER A 292       1.114  -9.745  19.672  1.00 94.30           O
ATOM   4443  HA  SER A 292      -1.119 -10.682  20.528  1.00 94.30           H
ATOM   4444  CB  SER A 292      -0.698  -9.759  22.428  1.00 94.30           C
ATOM   4445 1HB  SER A 292      -1.633 -10.066  22.896  1.00 94.30           H
ATOM   4446 2HB  SER A 292       0.073  -9.805  23.197  1.00 94.30           H
ATOM   4447  OG  SER A 292      -0.819  -8.419  21.959  1.00 94.30           O
ATOM   4448  HG  SER A 292      -1.655  -8.320  21.419  1.00 94.30           H
ATOM   4449  HN  SER A 292      -0.541 -12.216  22.749  1.00 94.30           H
ATOM   4450  N   THR A 293       2.055 -10.854  21.405  1.00 90.68           N
ATOM   4451  CA  THR A 293       3.418 -10.567  20.992  1.00 90.68           C
ATOM   4452  C   THR A 293       3.692 -11.156  19.607  1.00 90.68           C
ATOM   4453  O   THR A 293       4.246 -10.482  18.740  1.00 90.68           O
ATOM   4454  HA  THR A 293       3.532  -9.486  20.908  1.00 90.68           H
ATOM   4455  CB  THR A 293       4.361 -11.097  22.075  1.00 90.68           C
ATOM   4456  HB  THR A 293       4.247 -12.175  22.196  1.00 90.68           H
ATOM   4457  OG1 THR A 293       4.048 -10.312  23.222  1.00 90.68           O
ATOM   4458  HG1 THR A 293       3.372 -10.786  23.787  1.00 90.68           H
ATOM   4459  CG2 THR A 293       5.827 -10.769  21.787  1.00 90.68           C
ATOM   4460 1HG2 THR A 293       5.953  -9.687  21.732  1.00 90.68           H
ATOM   4461 2HG2 THR A 293       6.120 -11.217  20.838  1.00 90.68           H
ATOM   4462 3HG2 THR A 293       6.452 -11.168  22.586  1.00 90.68           H
ATOM   4463  HN  THR A 293       1.971 -11.410  22.231  1.00 90.68           H
ATOM   4464  N   ASN A 294       3.290 -12.408  19.442  1.00 92.59           N
ATOM   4465  CA  ASN A 294       3.552 -13.121  18.203  1.00 92.59           C
ATOM   4466  C   ASN A 294       2.794 -12.444  17.060  1.00 92.59           C
ATOM   4467  O   ASN A 294       3.302 -12.349  15.943  1.00 92.59           O
ATOM   4468  HA  ASN A 294       4.633 -13.075  18.070  1.00 92.59           H
ATOM   4469  CB  ASN A 294       3.078 -14.573  18.292  1.00 92.59           C
ATOM   4470 1HB  ASN A 294       2.072 -14.605  18.711  1.00 92.59           H
ATOM   4471 2HB  ASN A 294       3.020 -15.002  17.292  1.00 92.59           H
ATOM   4472  CG  ASN A 294       4.025 -15.407  19.157  1.00 92.59           C
ATOM   4473  OD1 ASN A 294       5.174 -15.062  19.375  1.00 92.59           O
ATOM   4474  ND2 ASN A 294       3.479 -16.522  19.636  1.00 92.59           N
ATOM   4475 1HD2 ASN A 294       2.529 -16.747  19.418  1.00 92.59           H
ATOM   4476 2HD2 ASN A 294       4.019 -17.134  20.213  1.00 92.59           H
ATOM   4477  HN  ASN A 294       2.794 -12.932  20.134  1.00 92.59           H
ATOM   4478  N   ILE A 295       1.589 -11.992  17.377  1.00 92.80           N
ATOM   4479  CA  ILE A 295       0.745 -11.350  16.384  1.00 92.80           C
ATOM   4480  C   ILE A 295       1.424 -10.069  15.895  1.00 92.80           C
ATOM   4481  O   ILE A 295       1.431  -9.783  14.699  1.00 92.80           O
ATOM   4482  HA  ILE A 295       0.653 -12.035  15.541  1.00 92.80           H
ATOM   4483  CB  ILE A 295      -0.662 -11.126  16.941  1.00 92.80           C
ATOM   4484  HB  ILE A 295      -0.570 -10.741  17.956  1.00 92.80           H
ATOM   4485  CG1 ILE A 295      -1.434 -12.444  17.025  1.00 92.80           C
ATOM   4486 1HG1 ILE A 295      -1.659 -12.803  16.021  1.00 92.80           H
ATOM   4487 2HG1 ILE A 295      -0.815 -13.203  17.503  1.00 92.80           H
ATOM   4488  CG2 ILE A 295      -1.414 -10.073  16.124  1.00 92.80           C
ATOM   4489 1HG2 ILE A 295      -0.869  -9.129  16.160  1.00 92.80           H
ATOM   4490 2HG2 ILE A 295      -1.496 -10.405  15.090  1.00 92.80           H
ATOM   4491 3HG2 ILE A 295      -2.411  -9.933  16.542  1.00 92.80           H
ATOM   4492  CD1 ILE A 295      -2.734 -12.269  17.813  1.00 92.80           C
ATOM   4493 1HD1 ILE A 295      -2.504 -11.933  18.824  1.00 92.80           H
ATOM   4494 2HD1 ILE A 295      -3.361 -11.527  17.318  1.00 92.80           H
ATOM   4495 3HD1 ILE A 295      -3.263 -13.220  17.857  1.00 92.80           H
ATOM   4496  HN  ILE A 295       1.190 -12.059  18.291  1.00 92.80           H
ATOM   4497  N   ASP A 296       1.979  -9.332  16.846  1.00 94.20           N
ATOM   4498  CA  ASP A 296       2.611  -8.061  16.534  1.00 94.20           C
ATOM   4499  C   ASP A 296       3.814  -8.304  15.621  1.00 94.20           C
ATOM   4500  O   ASP A 296       4.043  -7.550  14.676  1.00 94.20           O
ATOM   4501  HA  ASP A 296       1.835  -7.466  16.052  1.00 94.20           H
ATOM   4502  CB  ASP A 296       3.113  -7.370  17.804  1.00 94.20           C
ATOM   4503 1HB  ASP A 296       3.589  -8.102  18.456  1.00 94.20           H
ATOM   4504 2HB  ASP A 296       3.874  -6.633  17.544  1.00 94.20           H
ATOM   4505  CG  ASP A 296       1.965  -6.686  18.547  1.00 94.20           C
ATOM   4506  OD1 ASP A 296       0.804  -6.966  18.178  1.00 94.20           O
ATOM   4507  OD2 ASP A 296       2.273  -5.898  19.467  1.00 94.20           O
ATOM   4508  HN  ASP A 296       2.002  -9.589  17.812  1.00 94.20           H
ATOM   4509  N   ILE A 297       4.550  -9.360  15.934  1.00 94.02           N
ATOM   4510  CA  ILE A 297       5.706  -9.730  15.135  1.00 94.02           C
ATOM   4511  C   ILE A 297       5.246 -10.120  13.729  1.00 94.02           C
ATOM   4512  O   ILE A 297       5.835  -9.691  12.738  1.00 94.02           O
ATOM   4513  HA  ILE A 297       6.345  -8.850  15.058  1.00 94.02           H
ATOM   4514  CB  ILE A 297       6.519 -10.818  15.840  1.00 94.02           C
ATOM   4515  HB  ILE A 297       5.834 -11.606  16.154  1.00 94.02           H
ATOM   4516  CG1 ILE A 297       7.189 -10.272  17.102  1.00 94.02           C
ATOM   4517 1HG1 ILE A 297       7.951  -9.543  16.827  1.00 94.02           H
ATOM   4518 2HG1 ILE A 297       6.452  -9.748  17.711  1.00 94.02           H
ATOM   4519  CG2 ILE A 297       7.530 -11.454  14.883  1.00 94.02           C
ATOM   4520 1HG2 ILE A 297       7.002 -11.902  14.041  1.00 94.02           H
ATOM   4521 2HG2 ILE A 297       8.214 -10.689  14.517  1.00 94.02           H
ATOM   4522 3HG2 ILE A 297       8.093 -12.224  15.410  1.00 94.02           H
ATOM   4523  CD1 ILE A 297       7.824 -11.399  17.917  1.00 94.02           C
ATOM   4524 1HD1 ILE A 297       7.055 -12.113  18.211  1.00 94.02           H
ATOM   4525 2HD1 ILE A 297       8.577 -11.905  17.313  1.00 94.02           H
ATOM   4526 3HD1 ILE A 297       8.294 -10.983  18.809  1.00 94.02           H
ATOM   4527  HN  ILE A 297       4.368  -9.957  16.716  1.00 94.02           H
ATOM   4528  N   CYS A 298       4.197 -10.928  13.687  1.00 95.55           N
ATOM   4529  CA  CYS A 298       3.662 -11.396  12.420  1.00 95.55           C
ATOM   4530  C   CYS A 298       3.269 -10.176  11.585  1.00 95.55           C
ATOM   4531  O   CYS A 298       3.482 -10.153  10.374  1.00 95.55           O
ATOM   4532  HA  CYS A 298       4.459 -11.958  11.932  1.00 95.55           H
ATOM   4533  CB  CYS A 298       2.486 -12.354  12.621  1.00 95.55           C
ATOM   4534 1HB  CYS A 298       1.801 -11.950  13.365  1.00 95.55           H
ATOM   4535 2HB  CYS A 298       1.925 -12.453  11.692  1.00 95.55           H
ATOM   4536  SG  CYS A 298       3.098 -13.992  13.159  1.00 95.55           S
ATOM   4537  HG  CYS A 298       3.337 -13.644  14.420  1.00 95.55           H
ATOM   4538  HN  CYS A 298       3.715 -11.262  14.498  1.00 95.55           H
ATOM   4539  N   PHE A 299       2.701  -9.191  12.265  1.00 94.79           N
ATOM   4540  CA  PHE A 299       2.285  -7.966  11.603  1.00 94.79           C
ATOM   4541  C   PHE A 299       3.473  -7.278  10.928  1.00 94.79           C
ATOM   4542  O   PHE A 299       3.397  -6.907   9.758  1.00 94.79           O
ATOM   4543  HA  PHE A 299       1.549  -8.241  10.848  1.00 94.79           H
ATOM   4544  CB  PHE A 299       1.723  -7.042  12.685  1.00 94.79           C
ATOM   4545 1HB  PHE A 299       0.866  -7.527  13.153  1.00 94.79           H
ATOM   4546 2HB  PHE A 299       2.476  -6.907  13.461  1.00 94.79           H
ATOM   4547  CG  PHE A 299       1.292  -5.668  12.167  1.00 94.79           C
ATOM   4548  CD1 PHE A 299       2.131  -4.604  12.285  1.00 94.79           C
ATOM   4549  HD1 PHE A 299       3.110  -4.730  12.747  1.00 94.79           H
ATOM   4550  CD2 PHE A 299       0.071  -5.511  11.589  1.00 94.79           C
ATOM   4551  HD2 PHE A 299      -0.601  -6.363  11.495  1.00 94.79           H
ATOM   4552  CE1 PHE A 299       1.732  -3.329  11.804  1.00 94.79           C
ATOM   4553  HE1 PHE A 299       2.404  -2.476  11.898  1.00 94.79           H
ATOM   4554  CE2 PHE A 299      -0.328  -4.235  11.109  1.00 94.79           C
ATOM   4555  HE2 PHE A 299      -1.307  -4.109  10.646  1.00 94.79           H
ATOM   4556  CZ  PHE A 299       0.511  -3.171  11.226  1.00 94.79           C
ATOM   4557  HZ  PHE A 299       0.204  -2.193  10.857  1.00 94.79           H
ATOM   4558  HN  PHE A 299       2.524  -9.221  13.249  1.00 94.79           H
ATOM   4559  N   GLN A 300       4.543  -7.127  11.695  1.00 90.95           N
ATOM   4560  CA  GLN A 300       5.708  -6.400  11.221  1.00 90.95           C
ATOM   4561  C   GLN A 300       6.290  -7.081   9.980  1.00 90.95           C
ATOM   4562  O   GLN A 300       6.682  -6.411   9.026  1.00 90.95           O
ATOM   4563  HA  GLN A 300       5.343  -5.407  10.960  1.00 90.95           H
ATOM   4564  CB  GLN A 300       6.762  -6.274  12.322  1.00 90.95           C
ATOM   4565 1HB  GLN A 300       6.942  -7.250  12.772  1.00 90.95           H
ATOM   4566 2HB  GLN A 300       7.707  -5.942  11.891  1.00 90.95           H
ATOM   4567  CG  GLN A 300       6.313  -5.285  13.400  1.00 90.95           C
ATOM   4568 1HG  GLN A 300       6.160  -4.302  12.956  1.00 90.95           H
ATOM   4569 2HG  GLN A 300       5.354  -5.602  13.812  1.00 90.95           H
ATOM   4570  CD  GLN A 300       7.349  -5.188  14.522  1.00 90.95           C
ATOM   4571  OE1 GLN A 300       8.447  -5.713  14.434  1.00 90.95           O
ATOM   4572  NE2 GLN A 300       6.941  -4.489  15.577  1.00 90.95           N
ATOM   4573 1HE2 GLN A 300       6.027  -4.084  15.585  1.00 90.95           H
ATOM   4574 2HE2 GLN A 300       7.548  -4.369  16.362  1.00 90.95           H
ATOM   4575  HN  GLN A 300       4.621  -7.492  12.623  1.00 90.95           H
ATOM   4576  N   VAL A 301       6.328  -8.405  10.034  1.00 95.86           N
ATOM   4577  CA  VAL A 301       6.918  -9.181   8.957  1.00 95.86           C
ATOM   4578  C   VAL A 301       6.073  -9.016   7.693  1.00 95.86           C
ATOM   4579  O   VAL A 301       6.594  -8.662   6.636  1.00 95.86           O
ATOM   4580  HA  VAL A 301       7.914  -8.778   8.769  1.00 95.86           H
ATOM   4581  CB  VAL A 301       7.071 -10.641   9.387  1.00 95.86           C
ATOM   4582  HB  VAL A 301       6.092 -11.003   9.700  1.00 95.86           H
ATOM   4583  CG1 VAL A 301       7.542 -11.510   8.220  1.00 95.86           C
ATOM   4584 1HG1 VAL A 301       6.813 -11.459   7.411  1.00 95.86           H
ATOM   4585 2HG1 VAL A 301       8.507 -11.148   7.863  1.00 95.86           H
ATOM   4586 3HG1 VAL A 301       7.643 -12.543   8.553  1.00 95.86           H
ATOM   4587  CG2 VAL A 301       8.021 -10.765  10.581  1.00 95.86           C
ATOM   4588 1HG2 VAL A 301       9.002 -10.377  10.306  1.00 95.86           H
ATOM   4589 2HG2 VAL A 301       7.626 -10.192  11.420  1.00 95.86           H
ATOM   4590 3HG2 VAL A 301       8.111 -11.813  10.866  1.00 95.86           H
ATOM   4591  HN  VAL A 301       5.965  -8.944  10.794  1.00 95.86           H
ATOM   4592  N   THR A 302       4.784  -9.280   7.842  1.00 95.20           N
ATOM   4593  CA  THR A 302       3.892  -9.330   6.696  1.00 95.20           C
ATOM   4594  C   THR A 302       3.742  -7.939   6.077  1.00 95.20           C
ATOM   4595  O   THR A 302       3.577  -7.810   4.864  1.00 95.20           O
ATOM   4596  HA  THR A 302       4.342  -9.971   5.938  1.00 95.20           H
ATOM   4597  CB  THR A 302       2.564  -9.936   7.156  1.00 95.20           C
ATOM   4598  HB  THR A 302       1.849  -9.974   6.335  1.00 95.20           H
ATOM   4599  OG1 THR A 302       2.182  -9.132   8.269  1.00 95.20           O
ATOM   4600  HG1 THR A 302       1.251  -9.362   8.553  1.00 95.20           H
ATOM   4601  CG2 THR A 302       2.735 -11.336   7.749  1.00 95.20           C
ATOM   4602 1HG2 THR A 302       3.398 -11.287   8.613  1.00 95.20           H
ATOM   4603 2HG2 THR A 302       3.165 -11.999   6.998  1.00 95.20           H
ATOM   4604 3HG2 THR A 302       1.763 -11.720   8.059  1.00 95.20           H
ATOM   4605  HN  THR A 302       4.348  -9.458   8.725  1.00 95.20           H
ATOM   4606  N   GLN A 303       3.804  -6.933   6.937  1.00 92.79           N
ATOM   4607  CA  GLN A 303       3.739  -5.554   6.482  1.00 92.79           C
ATOM   4608  C   GLN A 303       4.922  -5.242   5.564  1.00 92.79           C
ATOM   4609  O   GLN A 303       4.757  -4.593   4.532  1.00 92.79           O
ATOM   4610  HA  GLN A 303       2.806  -5.478   5.923  1.00 92.79           H
ATOM   4611  CB  GLN A 303       3.694  -4.588   7.667  1.00 92.79           C
ATOM   4612 1HB  GLN A 303       2.831  -4.814   8.293  1.00 92.79           H
ATOM   4613 2HB  GLN A 303       4.581  -4.724   8.286  1.00 92.79           H
ATOM   4614  CG  GLN A 303       3.617  -3.137   7.188  1.00 92.79           C
ATOM   4615 1HG  GLN A 303       4.541  -2.870   6.674  1.00 92.79           H
ATOM   4616 2HG  GLN A 303       2.808  -3.031   6.465  1.00 92.79           H
ATOM   4617  CD  GLN A 303       3.387  -2.183   8.362  1.00 92.79           C
ATOM   4618  OE1 GLN A 303       4.224  -2.020   9.235  1.00 92.79           O
ATOM   4619  NE2 GLN A 303       2.210  -1.565   8.335  1.00 92.79           N
ATOM   4620 1HE2 GLN A 303       1.569  -1.744   7.589  1.00 92.79           H
ATOM   4621 2HE2 GLN A 303       1.967  -0.921   9.060  1.00 92.79           H
ATOM   4622  HN  GLN A 303       3.897  -7.048   7.926  1.00 92.79           H
ATOM   4623  N   THR A 304       6.089  -5.718   5.973  1.00 94.08           N
ATOM   4624  CA  THR A 304       7.309  -5.449   5.230  1.00 94.08           C
ATOM   4625  C   THR A 304       7.230  -6.069   3.834  1.00 94.08           C
ATOM   4626  O   THR A 304       7.621  -5.443   2.850  1.00 94.08           O
ATOM   4627  HA  THR A 304       7.399  -4.371   5.096  1.00 94.08           H
ATOM   4628  CB  THR A 304       8.489  -5.962   6.057  1.00 94.08           C
ATOM   4629  HB  THR A 304       8.461  -7.048   6.143  1.00 94.08           H
ATOM   4630  OG1 THR A 304       8.390  -5.245   7.285  1.00 94.08           O
ATOM   4631  HG1 THR A 304       7.976  -5.825   7.987  1.00 94.08           H
ATOM   4632  CG2 THR A 304       9.839  -5.530   5.482  1.00 94.08           C
ATOM   4633 1HG2 THR A 304       9.893  -4.442   5.459  1.00 94.08           H
ATOM   4634 2HG2 THR A 304       9.944  -5.921   4.469  1.00 94.08           H
ATOM   4635 3HG2 THR A 304      10.642  -5.921   6.107  1.00 94.08           H
ATOM   4636  HN  THR A 304       6.209  -6.276   6.794  1.00 94.08           H
ATOM   4637  N   ILE A 305       6.722  -7.292   3.792  1.00 93.45           N
ATOM   4638  CA  ILE A 305       6.563  -7.994   2.529  1.00 93.45           C
ATOM   4639  C   ILE A 305       5.653  -7.178   1.609  1.00 93.45           C
ATOM   4640  O   ILE A 305       5.894  -7.096   0.406  1.00 93.45           O
ATOM   4641  HA  ILE A 305       7.548  -8.063   2.068  1.00 93.45           H
ATOM   4642  CB  ILE A 305       6.073  -9.423   2.769  1.00 93.45           C
ATOM   4643  HB  ILE A 305       5.187  -9.379   3.402  1.00 93.45           H
ATOM   4644  CG1 ILE A 305       7.124 -10.244   3.518  1.00 93.45           C
ATOM   4645 1HG1 ILE A 305       7.952 -10.481   2.849  1.00 93.45           H
ATOM   4646 2HG1 ILE A 305       7.536  -9.654   4.337  1.00 93.45           H
ATOM   4647  CG2 ILE A 305       5.657 -10.088   1.455  1.00 93.45           C
ATOM   4648 1HG2 ILE A 305       4.851  -9.514   0.997  1.00 93.45           H
ATOM   4649 2HG2 ILE A 305       6.510 -10.119   0.777  1.00 93.45           H
ATOM   4650 3HG2 ILE A 305       5.313 -11.103   1.654  1.00 93.45           H
ATOM   4651  CD1 ILE A 305       6.520 -11.538   4.068  1.00 93.45           C
ATOM   4652 1HD1 ILE A 305       5.709 -11.297   4.755  1.00 93.45           H
ATOM   4653 2HD1 ILE A 305       6.132 -12.136   3.244  1.00 93.45           H
ATOM   4654 3HD1 ILE A 305       7.289 -12.102   4.596  1.00 93.45           H
ATOM   4655  HN  ILE A 305       6.422  -7.801   4.599  1.00 93.45           H
ATOM   4656  N   ALA A 306       4.625  -6.596   2.210  1.00 94.67           N
ATOM   4657  CA  ALA A 306       3.648  -5.833   1.451  1.00 94.67           C
ATOM   4658  C   ALA A 306       4.336  -4.625   0.812  1.00 94.67           C
ATOM   4659  O   ALA A 306       4.001  -4.236  -0.306  1.00 94.67           O
ATOM   4660  HA  ALA A 306       3.262  -6.480   0.663  1.00 94.67           H
ATOM   4661  CB  ALA A 306       2.492  -5.429   2.368  1.00 94.67           C
ATOM   4662 1HB  ALA A 306       2.020  -6.324   2.773  1.00 94.67           H
ATOM   4663 2HB  ALA A 306       2.874  -4.818   3.186  1.00 94.67           H
ATOM   4664 3HB  ALA A 306       1.760  -4.857   1.799  1.00 94.67           H
ATOM   4665  HN  ALA A 306       4.456  -6.638   3.195  1.00 94.67           H
ATOM   4666  N   PHE A 307       5.284  -4.065   1.549  1.00 93.10           N
ATOM   4667  CA  PHE A 307       5.968  -2.864   1.101  1.00 93.10           C
ATOM   4668  C   PHE A 307       6.833  -3.151  -0.127  1.00 93.10           C
ATOM   4669  O   PHE A 307       7.019  -2.281  -0.977  1.00 93.10           O
ATOM   4670  HA  PHE A 307       5.202  -2.133   0.842  1.00 93.10           H
ATOM   4671  CB  PHE A 307       6.870  -2.409   2.251  1.00 93.10           C
ATOM   4672 1HB  PHE A 307       7.470  -3.255   2.585  1.00 93.10           H
ATOM   4673 2HB  PHE A 307       7.562  -1.654   1.878  1.00 93.10           H
ATOM   4674  CG  PHE A 307       6.110  -1.836   3.449  1.00 93.10           C
ATOM   4675  CD1 PHE A 307       4.765  -1.646   3.373  1.00 93.10           C
ATOM   4676  HD1 PHE A 307       4.229  -1.902   2.460  1.00 93.10           H
ATOM   4677  CD2 PHE A 307       6.779  -1.517   4.589  1.00 93.10           C
ATOM   4678  HD2 PHE A 307       7.857  -1.669   4.649  1.00 93.10           H
ATOM   4679  CE1 PHE A 307       4.060  -1.114   4.485  1.00 93.10           C
ATOM   4680  HE1 PHE A 307       2.983  -0.962   4.425  1.00 93.10           H
ATOM   4681  CE2 PHE A 307       6.074  -0.985   5.701  1.00 93.10           C
ATOM   4682  HE2 PHE A 307       6.610  -0.729   6.615  1.00 93.10           H
ATOM   4683  CZ  PHE A 307       4.729  -0.795   5.626  1.00 93.10           C
ATOM   4684  HZ  PHE A 307       4.188  -0.387   6.479  1.00 93.10           H
ATOM   4685  HN  PHE A 307       5.586  -4.419   2.434  1.00 93.10           H
ATOM   4686  N   PHE A 308       7.339  -4.374  -0.183  1.00 88.31           N
ATOM   4687  CA  PHE A 308       8.159  -4.795  -1.306  1.00 88.31           C
ATOM   4688  C   PHE A 308       7.361  -4.759  -2.611  1.00 88.31           C
ATOM   4689  O   PHE A 308       7.940  -4.746  -3.696  1.00 88.31           O
ATOM   4690  HA  PHE A 308       8.995  -4.099  -1.374  1.00 88.31           H
ATOM   4691  CB  PHE A 308       8.595  -6.235  -1.028  1.00 88.31           C
ATOM   4692 1HB  PHE A 308       7.787  -6.755  -0.513  1.00 88.31           H
ATOM   4693 2HB  PHE A 308       8.749  -6.747  -1.977  1.00 88.31           H
ATOM   4694  CG  PHE A 308       9.870  -6.348  -0.190  1.00 88.31           C
ATOM   4695  CD1 PHE A 308      11.083  -6.133  -0.766  1.00 88.31           C
ATOM   4696  HD1 PHE A 308      11.147  -5.880  -1.824  1.00 88.31           H
ATOM   4697  CD2 PHE A 308       9.791  -6.665   1.130  1.00 88.31           C
ATOM   4698  HD2 PHE A 308       8.818  -6.837   1.592  1.00 88.31           H
ATOM   4699  CE1 PHE A 308      12.267  -6.239   0.011  1.00 88.31           C
ATOM   4700  HE1 PHE A 308      13.239  -6.066  -0.451  1.00 88.31           H
ATOM   4701  CE2 PHE A 308      10.974  -6.770   1.907  1.00 88.31           C
ATOM   4702  HE2 PHE A 308      10.911  -7.024   2.965  1.00 88.31           H
ATOM   4703  CZ  PHE A 308      12.187  -6.555   1.331  1.00 88.31           C
ATOM   4704  HZ  PHE A 308      13.096  -6.636   1.928  1.00 88.31           H
ATOM   4705  HN  PHE A 308       7.198  -5.070   0.521  1.00 88.31           H
ATOM   4706  N   HIS A 309       6.045  -4.743  -2.462  1.00 81.91           N
ATOM   4707  CA  HIS A 309       5.161  -4.720  -3.615  1.00 81.91           C
ATOM   4708  C   HIS A 309       5.393  -3.436  -4.414  1.00 81.91           C
ATOM   4709  O   HIS A 309       5.307  -3.439  -5.641  1.00 81.91           O
ATOM   4710  HA  HIS A 309       5.432  -5.576  -4.234  1.00 81.91           H
ATOM   4711  CB  HIS A 309       3.703  -4.897  -3.187  1.00 81.91           C
ATOM   4712 1HB  HIS A 309       3.630  -5.767  -2.534  1.00 81.91           H
ATOM   4713 2HB  HIS A 309       3.401  -4.030  -2.598  1.00 81.91           H
ATOM   4714  CG  HIS A 309       2.741  -5.066  -4.338  1.00 81.91           C
ATOM   4715  ND1 HIS A 309       2.101  -3.998  -4.943  1.00 81.91           N
ATOM   4716  HD1 HIS A 309       2.203  -3.036  -4.691  1.00 81.91           H
ATOM   4717  CD2 HIS A 309       2.317  -6.187  -4.988  1.00 81.91           C
ATOM   4718  HD2 HIS A 309       2.627  -7.208  -4.765  1.00 81.91           H
ATOM   4719  CE1 HIS A 309       1.329  -4.468  -5.912  1.00 81.91           C
ATOM   4720  HE1 HIS A 309       0.696  -3.874  -6.572  1.00 81.91           H
ATOM   4721  NE2 HIS A 309       1.464  -5.825  -5.938  1.00 81.91           N
ATOM   4722  HN  HIS A 309       5.582  -4.746  -1.575  1.00 81.91           H
ATOM   4723  N   SER A 310       5.683  -2.368  -3.685  1.00 86.62           N
ATOM   4724  CA  SER A 310       5.883  -1.070  -4.306  1.00 86.62           C
ATOM   4725  C   SER A 310       7.146  -1.092  -5.169  1.00 86.62           C
ATOM   4726  O   SER A 310       7.270  -0.314  -6.114  1.00 86.62           O
ATOM   4727  HA  SER A 310       5.000  -0.906  -4.924  1.00 86.62           H
ATOM   4728  CB  SER A 310       5.979   0.036  -3.253  1.00 86.62           C
ATOM   4729 1HB  SER A 310       5.969   1.008  -3.746  1.00 86.62           H
ATOM   4730 2HB  SER A 310       5.102  -0.002  -2.606  1.00 86.62           H
ATOM   4731  OG  SER A 310       7.157  -0.082  -2.461  1.00 86.62           O
ATOM   4732  HG  SER A 310       7.023  -0.770  -1.748  1.00 86.62           H
ATOM   4733  HN  SER A 310       5.780  -2.380  -2.690  1.00 86.62           H
ATOM   4734  N   CYS A 311       8.052  -1.991  -4.813  1.00 88.86           N
ATOM   4735  CA  CYS A 311       9.289  -2.142  -5.560  1.00 88.86           C
ATOM   4736  C   CYS A 311       8.981  -2.903  -6.851  1.00 88.86           C
ATOM   4737  O   CYS A 311       9.658  -2.719  -7.861  1.00 88.86           O
ATOM   4738  HA  CYS A 311       9.647  -1.137  -5.780  1.00 88.86           H
ATOM   4739  CB  CYS A 311      10.368  -2.840  -4.730  1.00 88.86           C
ATOM   4740 1HB  CYS A 311      10.031  -3.836  -4.443  1.00 88.86           H
ATOM   4741 2HB  CYS A 311      11.271  -2.968  -5.327  1.00 88.86           H
ATOM   4742  SG  CYS A 311      10.743  -1.854  -3.235  1.00 88.86           S
ATOM   4743  HG  CYS A 311      11.613  -2.715  -2.715  1.00 88.86           H
ATOM   4744  HN  CYS A 311       7.951  -2.607  -4.033  1.00 88.86           H
ATOM   4745  N   LEU A 312       7.958  -3.743  -6.776  1.00 86.96           N
ATOM   4746  CA  LEU A 312       7.684  -4.685  -7.847  1.00 86.96           C
ATOM   4747  C   LEU A 312       6.749  -4.033  -8.867  1.00 86.96           C
ATOM   4748  O   LEU A 312       6.757  -4.395 -10.043  1.00 86.96           O
ATOM   4749  HA  LEU A 312       8.631  -4.906  -8.339  1.00 86.96           H
ATOM   4750  CB  LEU A 312       7.150  -6.002  -7.279  1.00 86.96           C
ATOM   4751 1HB  LEU A 312       6.274  -5.783  -6.668  1.00 86.96           H
ATOM   4752 2HB  LEU A 312       6.814  -6.623  -8.108  1.00 86.96           H
ATOM   4753  CG  LEU A 312       8.134  -6.815  -6.435  1.00 86.96           C
ATOM   4754  HG  LEU A 312       8.470  -6.192  -5.606  1.00 86.96           H
ATOM   4755  CD1 LEU A 312       7.452  -8.044  -5.829  1.00 86.96           C
ATOM   4756 1HD1 LEU A 312       6.627  -7.724  -5.193  1.00 86.96           H
ATOM   4757 2HD1 LEU A 312       7.069  -8.678  -6.629  1.00 86.96           H
ATOM   4758 3HD1 LEU A 312       8.173  -8.604  -5.235  1.00 86.96           H
ATOM   4759  CD2 LEU A 312       9.374  -7.191  -7.249  1.00 86.96           C
ATOM   4760 1HD2 LEU A 312       9.075  -7.788  -8.111  1.00 86.96           H
ATOM   4761 2HD2 LEU A 312       9.873  -6.285  -7.591  1.00 86.96           H
ATOM   4762 3HD2 LEU A 312      10.056  -7.769  -6.626  1.00 86.96           H
ATOM   4763  HN  LEU A 312       7.325  -3.785  -6.003  1.00 86.96           H
ATOM   4764  N   ASN A 313       5.965  -3.081  -8.381  1.00 85.13           N
ATOM   4765  CA  ASN A 313       4.951  -2.452  -9.209  1.00 85.13           C
ATOM   4766  C   ASN A 313       5.588  -1.977 -10.516  1.00 85.13           C
ATOM   4767  O   ASN A 313       5.080  -2.266 -11.599  1.00 85.13           O
ATOM   4768  HA  ASN A 313       4.194  -3.220  -9.368  1.00 85.13           H
ATOM   4769  CB  ASN A 313       4.346  -1.233  -8.508  1.00 85.13           C
ATOM   4770 1HB  ASN A 313       5.133  -0.672  -8.003  1.00 85.13           H
ATOM   4771 2HB  ASN A 313       3.903  -0.566  -9.247  1.00 85.13           H
ATOM   4772  CG  ASN A 313       3.283  -1.656  -7.492  1.00 85.13           C
ATOM   4773  OD1 ASN A 313       2.764  -2.760  -7.521  1.00 85.13           O
ATOM   4774  ND2 ASN A 313       2.988  -0.719  -6.595  1.00 85.13           N
ATOM   4775 1HD2 ASN A 313       3.451   0.167  -6.627  1.00 85.13           H
ATOM   4776 2HD2 ASN A 313       2.304  -0.900  -5.889  1.00 85.13           H
ATOM   4777  HN  ASN A 313       6.015  -2.742  -7.442  1.00 85.13           H
ATOM   4778  N   PRO A 314       6.707  -1.244 -10.441  1.00 85.24           N
ATOM   4779  CA  PRO A 314       7.359  -0.736 -11.651  1.00 85.24           C
ATOM   4780  C   PRO A 314       7.635  -1.837 -12.663  1.00 85.24           C
ATOM   4781  O   PRO A 314       7.376  -1.669 -13.853  1.00 85.24           O
ATOM   4782  HA  PRO A 314       6.701  -0.035 -12.165  1.00 85.24           H
ATOM   4783  CB  PRO A 314       8.652  -0.108 -11.129  1.00 85.24           C
ATOM   4784 1HB  PRO A 314       9.478  -0.819 -11.141  1.00 85.24           H
ATOM   4785 2HB  PRO A 314       8.958   0.744 -11.736  1.00 85.24           H
ATOM   4786  CG  PRO A 314       8.292   0.313  -9.709  1.00 85.24           C
ATOM   4787 1HG  PRO A 314       9.179   0.450  -9.090  1.00 85.24           H
ATOM   4788 2HG  PRO A 314       7.756   1.262  -9.691  1.00 85.24           H
ATOM   4789  CD  PRO A 314       7.430  -0.840  -9.222  1.00 85.24           C
ATOM   4790 1HD  PRO A 314       8.032  -1.657  -8.825  1.00 85.24           H
ATOM   4791 2HD  PRO A 314       6.753  -0.531  -8.425  1.00 85.24           H
ATOM   4792  N   VAL A 315       8.157  -2.944 -12.157  1.00 84.07           N
ATOM   4793  CA  VAL A 315       8.603  -4.024 -13.021  1.00 84.07           C
ATOM   4794  C   VAL A 315       7.384  -4.718 -13.632  1.00 84.07           C
ATOM   4795  O   VAL A 315       7.365  -5.010 -14.827  1.00 84.07           O
ATOM   4796  HA  VAL A 315       9.193  -3.581 -13.823  1.00 84.07           H
ATOM   4797  CB  VAL A 315       9.506  -4.980 -12.240  1.00 84.07           C
ATOM   4798  HB  VAL A 315       8.916  -5.416 -11.434  1.00 84.07           H
ATOM   4799  CG1 VAL A 315       9.998  -6.122 -13.132  1.00 84.07           C
ATOM   4800 1HG1 VAL A 315       9.142  -6.681 -13.511  1.00 84.07           H
ATOM   4801 2HG1 VAL A 315      10.563  -5.711 -13.969  1.00 84.07           H
ATOM   4802 3HG1 VAL A 315      10.638  -6.786 -12.552  1.00 84.07           H
ATOM   4803  CG2 VAL A 315      10.683  -4.231 -11.610  1.00 84.07           C
ATOM   4804 1HG2 VAL A 315      11.272  -3.755 -12.394  1.00 84.07           H
ATOM   4805 2HG2 VAL A 315      10.305  -3.471 -10.926  1.00 84.07           H
ATOM   4806 3HG2 VAL A 315      11.309  -4.935 -11.061  1.00 84.07           H
ATOM   4807  HN  VAL A 315       8.278  -3.109 -11.178  1.00 84.07           H
ATOM   4808  N   LEU A 316       6.395  -4.963 -12.784  1.00 83.81           N
ATOM   4809  CA  LEU A 316       5.297  -5.841 -13.149  1.00 83.81           C
ATOM   4810  C   LEU A 316       4.482  -5.192 -14.270  1.00 83.81           C
ATOM   4811  O   LEU A 316       4.088  -5.862 -15.224  1.00 83.81           O
ATOM   4812  HA  LEU A 316       5.730  -6.766 -13.529  1.00 83.81           H
ATOM   4813  CB  LEU A 316       4.467  -6.202 -11.916  1.00 83.81           C
ATOM   4814 1HB  LEU A 316       4.186  -5.279 -11.408  1.00 83.81           H
ATOM   4815 2HB  LEU A 316       3.543  -6.675 -12.249  1.00 83.81           H
ATOM   4816  CG  LEU A 316       5.142  -7.125 -10.899  1.00 83.81           C
ATOM   4817  HG  LEU A 316       6.105  -6.690 -10.630  1.00 83.81           H
ATOM   4818  CD1 LEU A 316       4.316  -7.225  -9.616  1.00 83.81           C
ATOM   4819 1HD1 LEU A 316       4.211  -6.235  -9.173  1.00 83.81           H
ATOM   4820 2HD1 LEU A 316       3.329  -7.625  -9.849  1.00 83.81           H
ATOM   4821 3HD1 LEU A 316       4.819  -7.887  -8.911  1.00 83.81           H
ATOM   4822  CD2 LEU A 316       5.423  -8.499 -11.509  1.00 83.81           C
ATOM   4823 1HD2 LEU A 316       4.485  -8.955 -11.826  1.00 83.81           H
ATOM   4824 2HD2 LEU A 316       6.081  -8.387 -12.371  1.00 83.81           H
ATOM   4825 3HD2 LEU A 316       5.904  -9.136 -10.766  1.00 83.81           H
ATOM   4826  HN  LEU A 316       6.338  -4.573 -11.865  1.00 83.81           H
ATOM   4827  N   TYR A 317       4.253  -3.896 -14.118  1.00 80.48           N
ATOM   4828  CA  TYR A 317       3.247  -3.215 -14.916  1.00 80.48           C
ATOM   4829  C   TYR A 317       3.894  -2.422 -16.053  1.00 80.48           C
ATOM   4830  O   TYR A 317       3.279  -2.214 -17.098  1.00 80.48           O
ATOM   4831  HA  TYR A 317       2.586  -3.970 -15.340  1.00 80.48           H
ATOM   4832  CB  TYR A 317       2.545  -2.242 -13.967  1.00 80.48           C
ATOM   4833 1HB  TYR A 317       3.298  -1.650 -13.446  1.00 80.48           H
ATOM   4834 2HB  TYR A 317       1.944  -1.548 -14.554  1.00 80.48           H
ATOM   4835  CG  TYR A 317       1.646  -2.922 -12.932  1.00 80.48           C
ATOM   4836  CD1 TYR A 317       0.397  -3.380 -13.297  1.00 80.48           C
ATOM   4837  HD1 TYR A 317       0.050  -3.257 -14.323  1.00 80.48           H
ATOM   4838  CD2 TYR A 317       2.086  -3.078 -11.633  1.00 80.48           C
ATOM   4839  HD2 TYR A 317       3.073  -2.716 -11.344  1.00 80.48           H
ATOM   4840  CE1 TYR A 317      -0.449  -4.020 -12.323  1.00 80.48           C
ATOM   4841  HE1 TYR A 317      -1.438  -4.386 -12.598  1.00 80.48           H
ATOM   4842  CE2 TYR A 317       1.240  -3.718 -10.659  1.00 80.48           C
ATOM   4843  HE2 TYR A 317       1.575  -3.847  -9.629  1.00 80.48           H
ATOM   4844  CZ  TYR A 317       0.015  -4.157 -11.052  1.00 80.48           C
ATOM   4845  OH  TYR A 317      -0.784  -4.762 -10.132  1.00 80.48           O
ATOM   4846  HH  TYR A 317      -0.309  -4.822  -9.254  1.00 80.48           H
ATOM   4847  HN  TYR A 317       4.740  -3.315 -13.466  1.00 80.48           H
ATOM   4848  N   VAL A 318       5.127  -1.999 -15.811  1.00 77.10           N
ATOM   4849  CA  VAL A 318       5.735  -0.961 -16.625  1.00 77.10           C
ATOM   4850  C   VAL A 318       6.804  -1.585 -17.525  1.00 77.10           C
ATOM   4851  O   VAL A 318       6.697  -1.534 -18.749  1.00 77.10           O
ATOM   4852  HA  VAL A 318       4.953  -0.535 -17.253  1.00 77.10           H
ATOM   4853  CB  VAL A 318       6.283   0.152 -15.729  1.00 77.10           C
ATOM   4854  HB  VAL A 318       7.167  -0.232 -15.220  1.00 77.10           H
ATOM   4855  CG1 VAL A 318       6.709   1.364 -16.560  1.00 77.10           C
ATOM   4856 1HG1 VAL A 318       7.486   1.068 -17.264  1.00 77.10           H
ATOM   4857 2HG1 VAL A 318       5.849   1.749 -17.109  1.00 77.10           H
ATOM   4858 3HG1 VAL A 318       7.094   2.140 -15.899  1.00 77.10           H
ATOM   4859  CG2 VAL A 318       5.261   0.550 -14.662  1.00 77.10           C
ATOM   4860 1HG2 VAL A 318       4.351   0.906 -15.145  1.00 77.10           H
ATOM   4861 2HG2 VAL A 318       5.029  -0.315 -14.042  1.00 77.10           H
ATOM   4862 3HG2 VAL A 318       5.676   1.342 -14.040  1.00 77.10           H
ATOM   4863  HN  VAL A 318       5.705  -2.354 -15.076  1.00 77.10           H
ATOM   4864  N   PHE A 319       7.811  -2.159 -16.883  1.00 75.29           N
ATOM   4865  CA  PHE A 319       8.995  -2.607 -17.596  1.00 75.29           C
ATOM   4866  C   PHE A 319       8.687  -3.838 -18.451  1.00 75.29           C
ATOM   4867  O   PHE A 319       9.451  -4.178 -19.353  1.00 75.29           O
ATOM   4868  HA  PHE A 319       9.313  -1.788 -18.241  1.00 75.29           H
ATOM   4869  CB  PHE A 319      10.037  -2.982 -16.541  1.00 75.29           C
ATOM   4870 1HB  PHE A 319       9.629  -3.767 -15.904  1.00 75.29           H
ATOM   4871 2HB  PHE A 319      10.911  -3.400 -17.041  1.00 75.29           H
ATOM   4872  CG  PHE A 319      10.482  -1.812 -15.662  1.00 75.29           C
ATOM   4873  CD1 PHE A 319      10.434  -0.541 -16.146  1.00 75.29           C
ATOM   4874  HD1 PHE A 319      10.078  -0.358 -17.159  1.00 75.29           H
ATOM   4875  CD2 PHE A 319      10.926  -2.041 -14.397  1.00 75.29           C
ATOM   4876  HD2 PHE A 319      10.965  -3.059 -14.009  1.00 75.29           H
ATOM   4877  CE1 PHE A 319      10.847   0.545 -15.330  1.00 75.29           C
ATOM   4878  HE1 PHE A 319      10.808   1.563 -15.717  1.00 75.29           H
ATOM   4879  CE2 PHE A 319      11.339  -0.955 -13.581  1.00 75.29           C
ATOM   4880  HE2 PHE A 319      11.695  -1.139 -12.567  1.00 75.29           H
ATOM   4881  CZ  PHE A 319      11.291   0.316 -14.065  1.00 75.29           C
ATOM   4882  HZ  PHE A 319      11.607   1.149 -13.439  1.00 75.29           H
ATOM   4883  HN  PHE A 319       7.826  -2.320 -15.896  1.00 75.29           H
ATOM   4884  N   VAL A 320       7.566  -4.472 -18.138  1.00 73.46           N
ATOM   4885  CA  VAL A 320       7.085  -5.582 -18.942  1.00 73.46           C
ATOM   4886  C   VAL A 320       6.754  -5.082 -20.349  1.00 73.46           C
ATOM   4887  O   VAL A 320       6.789  -5.850 -21.309  1.00 73.46           O
ATOM   4888  HA  VAL A 320       7.891  -6.313 -19.009  1.00 73.46           H
ATOM   4889  CB  VAL A 320       5.895  -6.251 -18.250  1.00 73.46           C
ATOM   4890  HB  VAL A 320       5.122  -5.496 -18.107  1.00 73.46           H
ATOM   4891  CG1 VAL A 320       5.310  -7.364 -19.121  1.00 73.46           C
ATOM   4892 1HG1 VAL A 320       4.972  -6.944 -20.069  1.00 73.46           H
ATOM   4893 2HG1 VAL A 320       6.074  -8.118 -19.310  1.00 73.46           H
ATOM   4894 3HG1 VAL A 320       4.466  -7.823 -18.606  1.00 73.46           H
ATOM   4895  CG2 VAL A 320       6.291  -6.785 -16.872  1.00 73.46           C
ATOM   4896 1HG2 VAL A 320       7.090  -7.519 -16.982  1.00 73.46           H
ATOM   4897 2HG2 VAL A 320       6.639  -5.961 -16.249  1.00 73.46           H
ATOM   4898 3HG2 VAL A 320       5.428  -7.256 -16.402  1.00 73.46           H
ATOM   4899  HN  VAL A 320       6.992  -4.238 -17.353  1.00 73.46           H
ATOM   4900  N   GLY A 321       6.440  -3.797 -20.427  1.00 73.91           N
ATOM   4901  CA  GLY A 321       6.052  -3.197 -21.693  1.00 73.91           C
ATOM   4902  C   GLY A 321       7.250  -3.087 -22.638  1.00 73.91           C
ATOM   4903  O   GLY A 321       8.287  -2.538 -22.269  1.00 73.91           O
ATOM   4904 1HA  GLY A 321       5.270  -3.797 -22.159  1.00 73.91           H
ATOM   4905 2HA  GLY A 321       5.631  -2.207 -21.516  1.00 73.91           H
ATOM   4906  HN  GLY A 321       6.448  -3.171 -19.648  1.00 73.91           H
ATOM   4907  N   GLU A 322       7.067  -3.618 -23.838  1.00 62.15           N
ATOM   4908  CA  GLU A 322       8.101  -3.542 -24.855  1.00 62.15           C
ATOM   4909  C   GLU A 322       8.312  -2.090 -25.291  1.00 62.15           C
ATOM   4910  O   GLU A 322       9.438  -1.676 -25.558  1.00 62.15           O
ATOM   4911  HA  GLU A 322       9.005  -3.920 -24.378  1.00 62.15           H
ATOM   4912  CB  GLU A 322       7.758  -4.430 -26.053  1.00 62.15           C
ATOM   4913 1HB  GLU A 322       6.725  -4.258 -26.353  1.00 62.15           H
ATOM   4914 2HB  GLU A 322       8.474  -4.255 -26.856  1.00 62.15           H
ATOM   4915  CG  GLU A 322       7.872  -5.911 -25.688  1.00 62.15           C
ATOM   4916 1HG  GLU A 322       8.895  -6.137 -25.386  1.00 62.15           H
ATOM   4917 2HG  GLU A 322       7.232  -6.129 -24.834  1.00 62.15           H
ATOM   4918  CD  GLU A 322       7.475  -6.799 -26.869  1.00 62.15           C
ATOM   4919  OE1 GLU A 322       7.422  -8.030 -26.661  1.00 62.15           O
ATOM   4920  OE2 GLU A 322       7.233  -6.226 -27.954  1.00 62.15           O
ATOM   4921  HN  GLU A 322       6.232  -4.092 -24.118  1.00 62.15           H
ATOM   4922  N   ARG A 323       7.209  -1.358 -25.349  1.00 59.91           N
ATOM   4923  CA  ARG A 323       7.257   0.035 -25.761  1.00 59.91           C
ATOM   4924  C   ARG A 323       8.070   0.857 -24.758  1.00 59.91           C
ATOM   4925  O   ARG A 323       8.949   1.623 -25.147  1.00 59.91           O
ATOM   4926  HA  ARG A 323       7.739   0.020 -26.738  1.00 59.91           H
ATOM   4927  CB  ARG A 323       5.850   0.625 -25.871  1.00 59.91           C
ATOM   4928 1HB  ARG A 323       5.269   0.055 -26.596  1.00 59.91           H
ATOM   4929 2HB  ARG A 323       5.338   0.537 -24.913  1.00 59.91           H
ATOM   4930  CG  ARG A 323       5.903   2.095 -26.294  1.00 59.91           C
ATOM   4931 1HG  ARG A 323       6.428   2.676 -25.536  1.00 59.91           H
ATOM   4932 2HG  ARG A 323       6.472   2.190 -27.219  1.00 59.91           H
ATOM   4933  CD  ARG A 323       4.495   2.659 -26.494  1.00 59.91           C
ATOM   4934 1HD  ARG A 323       4.023   2.184 -27.354  1.00 59.91           H
ATOM   4935 2HD  ARG A 323       3.877   2.433 -25.626  1.00 59.91           H
ATOM   4936  NE  ARG A 323       4.561   4.123 -26.700  1.00 59.91           N
ATOM   4937  HE  ARG A 323       5.440   4.520 -26.966  1.00 59.91           H
ATOM   4938  CZ  ARG A 323       3.518   4.950 -26.553  1.00 59.91           C
ATOM   4939  NH1 ARG A 323       2.317   4.474 -26.198  1.00 59.91           N
ATOM   4940 1HH1 ARG A 323       2.194   3.494 -26.041  1.00 59.91           H
ATOM   4941 2HH1 ARG A 323       1.543   5.098 -26.090  1.00 59.91           H
ATOM   4942  NH2 ARG A 323       3.693   6.262 -26.765  1.00 59.91           N
ATOM   4943 1HH2 ARG A 323       2.924   6.893 -26.659  1.00 59.91           H
ATOM   4944 2HH2 ARG A 323       4.592   6.610 -27.030  1.00 59.91           H
ATOM   4945  HN  ARG A 323       6.298  -1.700 -25.122  1.00 59.91           H
ATOM   4946  N   PHE A 324       7.746   0.669 -23.487  1.00 71.39           N
ATOM   4947  CA  PHE A 324       8.365   1.455 -22.433  1.00 71.39           C
ATOM   4948  C   PHE A 324       9.850   1.113 -22.295  1.00 71.39           C
ATOM   4949  O   PHE A 324      10.677   1.997 -22.082  1.00 71.39           O
ATOM   4950  HA  PHE A 324       8.260   2.504 -22.708  1.00 71.39           H
ATOM   4951  CB  PHE A 324       7.648   1.099 -21.130  1.00 71.39           C
ATOM   4952 1HB  PHE A 324       6.572   1.189 -21.282  1.00 71.39           H
ATOM   4953 2HB  PHE A 324       7.849   0.055 -20.890  1.00 71.39           H
ATOM   4954  CG  PHE A 324       8.054   1.969 -19.938  1.00 71.39           C
ATOM   4955  CD1 PHE A 324       9.115   1.611 -19.166  1.00 71.39           C
ATOM   4956  HD1 PHE A 324       9.676   0.705 -19.396  1.00 71.39           H
ATOM   4957  CD2 PHE A 324       7.355   3.099 -19.651  1.00 71.39           C
ATOM   4958  HD2 PHE A 324       6.504   3.386 -20.270  1.00 71.39           H
ATOM   4959  CE1 PHE A 324       9.492   2.418 -18.060  1.00 71.39           C
ATOM   4960  HE1 PHE A 324      10.343   2.132 -17.441  1.00 71.39           H
ATOM   4961  CE2 PHE A 324       7.732   3.906 -18.546  1.00 71.39           C
ATOM   4962  HE2 PHE A 324       7.171   4.812 -18.316  1.00 71.39           H
ATOM   4963  CZ  PHE A 324       8.793   3.549 -17.773  1.00 71.39           C
ATOM   4964  HZ  PHE A 324       9.082   4.168 -16.925  1.00 71.39           H
ATOM   4965  HN  PHE A 324       7.075  -0.003 -23.174  1.00 71.39           H
ATOM   4966  N   ARG A 325      10.142  -0.174 -22.421  1.00 69.87           N
ATOM   4967  CA  ARG A 325      11.511  -0.645 -22.300  1.00 69.87           C
ATOM   4968  C   ARG A 325      12.401   0.036 -23.342  1.00 69.87           C
ATOM   4969  O   ARG A 325      13.549   0.373 -23.057  1.00 69.87           O
ATOM   4970  HA  ARG A 325      11.812  -0.373 -21.289  1.00 69.87           H
ATOM   4971  CB  ARG A 325      11.590  -2.162 -22.486  1.00 69.87           C
ATOM   4972 1HB  ARG A 325      10.985  -2.458 -23.344  1.00 69.87           H
ATOM   4973 2HB  ARG A 325      12.617  -2.453 -22.705  1.00 69.87           H
ATOM   4974  CG  ARG A 325      11.102  -2.894 -21.234  1.00 69.87           C
ATOM   4975 1HG  ARG A 325      11.586  -2.475 -20.352  1.00 69.87           H
ATOM   4976 2HG  ARG A 325      10.030  -2.740 -21.113  1.00 69.87           H
ATOM   4977  CD  ARG A 325      11.400  -4.392 -21.324  1.00 69.87           C
ATOM   4978 1HD  ARG A 325      12.439  -4.548 -21.616  1.00 69.87           H
ATOM   4979 2HD  ARG A 325      11.271  -4.856 -20.346  1.00 69.87           H
ATOM   4980  NE  ARG A 325      10.498  -5.030 -22.309  1.00 69.87           N
ATOM   4981  HE  ARG A 325       9.724  -4.496 -22.649  1.00 69.87           H
ATOM   4982  CZ  ARG A 325      10.653  -6.277 -22.772  1.00 69.87           C
ATOM   4983  NH1 ARG A 325      11.673  -7.038 -22.350  1.00 69.87           N
ATOM   4984 1HH1 ARG A 325      12.325  -6.675 -21.684  1.00 69.87           H
ATOM   4985 2HH1 ARG A 325      11.781  -7.968 -22.701  1.00 69.87           H
ATOM   4986  NH2 ARG A 325       9.773  -6.753 -23.664  1.00 69.87           N
ATOM   4987 1HH2 ARG A 325       9.875  -7.682 -24.019  1.00 69.87           H
ATOM   4988 2HH2 ARG A 325       9.015  -6.180 -23.973  1.00 69.87           H
ATOM   4989  HN  ARG A 325       9.464  -0.886 -22.602  1.00 69.87           H
ATOM   4990  N   ARG A 326      11.837   0.219 -24.527  1.00 64.69           N
ATOM   4991  CA  ARG A 326      12.547   0.900 -25.596  1.00 64.69           C
ATOM   4992  C   ARG A 326      12.730   2.380 -25.254  1.00 64.69           C
ATOM   4993  O   ARG A 326      13.812   2.934 -25.439  1.00 64.69           O
ATOM   4994  HA  ARG A 326      13.508   0.390 -25.661  1.00 64.69           H
ATOM   4995  CB  ARG A 326      11.792   0.780 -26.922  1.00 64.69           C
ATOM   4996 1HB  ARG A 326      10.720   0.854 -26.742  1.00 64.69           H
ATOM   4997 2HB  ARG A 326      12.064   1.608 -27.575  1.00 64.69           H
ATOM   4998  CG  ARG A 326      12.108  -0.548 -27.614  1.00 64.69           C
ATOM   4999 1HG  ARG A 326      13.186  -0.650 -27.739  1.00 64.69           H
ATOM   5000 2HG  ARG A 326      11.780  -1.376 -26.986  1.00 64.69           H
ATOM   5001  CD  ARG A 326      11.420  -0.632 -28.978  1.00 64.69           C
ATOM   5002 1HD  ARG A 326      11.450   0.341 -29.470  1.00 64.69           H
ATOM   5003 2HD  ARG A 326      11.955  -1.330 -29.622  1.00 64.69           H
ATOM   5004  NE  ARG A 326      10.017  -1.071 -28.812  1.00 64.69           N
ATOM   5005  HE  ARG A 326       9.727  -1.382 -27.907  1.00 64.69           H
ATOM   5006  CZ  ARG A 326       9.110  -1.078 -29.798  1.00 64.69           C
ATOM   5007  NH1 ARG A 326       9.443  -0.672 -31.031  1.00 64.69           N
ATOM   5008 1HH1 ARG A 326      10.374  -0.360 -31.220  1.00 64.69           H
ATOM   5009 2HH1 ARG A 326       8.760  -0.680 -31.762  1.00 64.69           H
ATOM   5010  NH2 ARG A 326       7.865  -1.497 -29.533  1.00 64.69           N
ATOM   5011 1HH2 ARG A 326       7.176  -1.509 -30.258  1.00 64.69           H
ATOM   5012 2HH2 ARG A 326       7.625  -1.799 -28.611  1.00 64.69           H
ATOM   5013  HN  ARG A 326      10.915  -0.089 -24.760  1.00 64.69           H
ATOM   5014  N   ASP A 327      11.656   2.977 -24.759  1.00 74.73           N
ATOM   5015  CA  ASP A 327      11.668   4.394 -24.440  1.00 74.73           C
ATOM   5016  C   ASP A 327      12.618   4.640 -23.265  1.00 74.73           C
ATOM   5017  O   ASP A 327      13.246   5.694 -23.180  1.00 74.73           O
ATOM   5018  HA  ASP A 327      11.997   4.891 -25.352  1.00 74.73           H
ATOM   5019  CB  ASP A 327      10.276   4.879 -24.031  1.00 74.73           C
ATOM   5020 1HB  ASP A 327       9.877   4.232 -23.249  1.00 74.73           H
ATOM   5021 2HB  ASP A 327      10.345   5.882 -23.610  1.00 74.73           H
ATOM   5022  CG  ASP A 327       9.324   4.887 -25.229  1.00 74.73           C
ATOM   5023  OD1 ASP A 327       9.842   4.843 -26.365  1.00 74.73           O
ATOM   5024  OD2 ASP A 327       8.100   4.936 -24.981  1.00 74.73           O
ATOM   5025  HN  ASP A 327      10.790   2.510 -24.577  1.00 74.73           H
ATOM   5026  N   LEU A 328      12.693   3.649 -22.389  1.00 76.51           N
ATOM   5027  CA  LEU A 328      13.600   3.718 -21.257  1.00 76.51           C
ATOM   5028  C   LEU A 328      15.037   3.841 -21.767  1.00 76.51           C
ATOM   5029  O   LEU A 328      15.757   4.764 -21.389  1.00 76.51           O
ATOM   5030  HA  LEU A 328      13.355   4.620 -20.696  1.00 76.51           H
ATOM   5031  CB  LEU A 328      13.380   2.529 -20.320  1.00 76.51           C
ATOM   5032 1HB  LEU A 328      12.375   2.600 -19.904  1.00 76.51           H
ATOM   5033 2HB  LEU A 328      13.416   1.614 -20.912  1.00 76.51           H
ATOM   5034  CG  LEU A 328      14.372   2.393 -19.163  1.00 76.51           C
ATOM   5035  HG  LEU A 328      15.380   2.364 -19.579  1.00 76.51           H
ATOM   5036  CD1 LEU A 328      14.302   3.607 -18.235  1.00 76.51           C
ATOM   5037 1HD1 LEU A 328      14.542   4.510 -18.797  1.00 76.51           H
ATOM   5038 2HD1 LEU A 328      13.295   3.692 -17.824  1.00 76.51           H
ATOM   5039 3HD1 LEU A 328      15.017   3.485 -17.422  1.00 76.51           H
ATOM   5040  CD2 LEU A 328      14.158   1.080 -18.407  1.00 76.51           C
ATOM   5041 1HD2 LEU A 328      13.145   1.055 -18.004  1.00 76.51           H
ATOM   5042 2HD2 LEU A 328      14.299   0.242 -19.089  1.00 76.51           H
ATOM   5043 3HD2 LEU A 328      14.876   1.010 -17.591  1.00 76.51           H
ATOM   5044  HN  LEU A 328      12.148   2.812 -22.444  1.00 76.51           H
ATOM   5045  N   VAL A 329      15.412   2.898 -22.618  1.00 77.00           N
ATOM   5046  CA  VAL A 329      16.775   2.839 -23.119  1.00 77.00           C
ATOM   5047  C   VAL A 329      17.090   4.130 -23.877  1.00 77.00           C
ATOM   5048  O   VAL A 329      18.215   4.626 -23.825  1.00 77.00           O
ATOM   5049  HA  VAL A 329      17.439   2.768 -22.257  1.00 77.00           H
ATOM   5050  CB  VAL A 329      16.966   1.583 -23.971  1.00 77.00           C
ATOM   5051  HB  VAL A 329      16.219   1.599 -24.764  1.00 77.00           H
ATOM   5052  CG1 VAL A 329      18.348   1.571 -24.627  1.00 77.00           C
ATOM   5053 1HG1 VAL A 329      18.454   2.447 -25.267  1.00 77.00           H
ATOM   5054 2HG1 VAL A 329      19.117   1.590 -23.855  1.00 77.00           H
ATOM   5055 3HG1 VAL A 329      18.458   0.667 -25.226  1.00 77.00           H
ATOM   5056  CG2 VAL A 329      16.742   0.318 -23.140  1.00 77.00           C
ATOM   5057 1HG2 VAL A 329      17.456   0.293 -22.316  1.00 77.00           H
ATOM   5058 2HG2 VAL A 329      15.728   0.319 -22.742  1.00 77.00           H
ATOM   5059 3HG2 VAL A 329      16.885  -0.560 -23.770  1.00 77.00           H
ATOM   5060  HN  VAL A 329      14.804   2.183 -22.964  1.00 77.00           H
ATOM   5061  N   LYS A 330      16.078   4.637 -24.565  1.00 71.06           N
ATOM   5062  CA  LYS A 330      16.226   5.875 -25.312  1.00 71.06           C
ATOM   5063  C   LYS A 330      16.554   7.013 -24.344  1.00 71.06           C
[truncated: 117,478 more chars]
