# Supplementary material for: Noncanonical roles of chemokine regions in CCR9 activation revealed by structural modeling and mutational mapping
Source: Nat Commun. 2025 Aug 18;16:7695. doi: 10.1038/s41467-025-62321-9 (PMC12361432; doi:10.1038/s41467-025-62321-9)
Supplement: Supplementary file 7 — Supplementary Data 5 [file 41467_2025_62321_MOESM7_ESM.zip › CCR9_CCL25x1P6_14_rnk3.pdb]

ATOM      1  N   GLU A  20      -7.062  -2.297  59.014  1.00 50.63           N
ATOM      2  CA  GLU A  20      -7.209  -3.196  57.882  1.00 50.63           C
ATOM      3  C   GLU A  20      -7.760  -4.547  58.345  1.00 50.63           C
ATOM      4  O   GLU A  20      -7.005  -5.407  58.797  1.00 50.63           O
ATOM      5  HA  GLU A  20      -7.926  -2.712  57.219  1.00 50.63           H
ATOM      6  CB  GLU A  20      -5.881  -3.370  57.143  1.00 50.63           C
ATOM      7 1HB  GLU A  20      -5.058  -3.355  57.858  1.00 50.63           H
ATOM      8 2HB  GLU A  20      -5.912  -4.278  56.541  1.00 50.63           H
ATOM      9  CG  GLU A  20      -5.640  -2.215  56.169  1.00 50.63           C
ATOM     10 1HG  GLU A  20      -6.574  -1.951  55.675  1.00 50.63           H
ATOM     11 2HG  GLU A  20      -5.310  -1.334  56.720  1.00 50.63           H
ATOM     12  CD  GLU A  20      -4.590  -2.591  55.122  1.00 50.63           C
ATOM     13  OE1 GLU A  20      -4.690  -2.051  53.999  1.00 50.63           O
ATOM     14  OE2 GLU A  20      -3.711  -3.409  55.468  1.00 50.63           O
ATOM     15  HN  GLU A  20      -7.325  -2.684  59.898  1.00 50.63           H
ATOM     16  N   SER A  21      -9.071  -4.691  58.217  1.00 58.67           N
ATOM     17  CA  SER A  21      -9.730  -5.925  58.610  1.00 58.67           C
ATOM     18  C   SER A  21      -9.037  -7.120  57.953  1.00 58.67           C
ATOM     19  O   SER A  21      -8.600  -7.036  56.807  1.00 58.67           O
ATOM     20  HA  SER A  21      -9.629  -5.973  59.695  1.00 58.67           H
ATOM     21  CB  SER A  21     -11.213  -5.899  58.237  1.00 58.67           C
ATOM     22 1HB  SER A  21     -11.681  -6.833  58.548  1.00 58.67           H
ATOM     23 2HB  SER A  21     -11.711  -5.097  58.782  1.00 58.67           H
ATOM     24  OG  SER A  21     -11.409  -5.714  56.838  1.00 58.67           O
ATOM     25  HG  SER A  21     -11.690  -6.575  56.415  1.00 58.67           H
ATOM     26  HN  SER A  21      -9.678  -3.985  57.853  1.00 58.67           H
ATOM     27  N   THR A  22      -8.960  -8.207  58.708  1.00 60.36           N
ATOM     28  CA  THR A  22      -8.360  -9.429  58.201  1.00 60.36           C
ATOM     29  C   THR A  22      -8.936  -9.776  56.827  1.00 60.36           C
ATOM     30  O   THR A  22      -8.238 -10.329  55.978  1.00 60.36           O
ATOM     31  HA  THR A  22      -7.292  -9.257  58.066  1.00 60.36           H
ATOM     32  CB  THR A  22      -8.572 -10.528  59.244  1.00 60.36           C
ATOM     33  HB  THR A  22      -8.501 -11.516  58.788  1.00 60.36           H
ATOM     34  OG1 THR A  22      -9.832 -10.211  59.831  1.00 60.36           O
ATOM     35  HG1 THR A  22     -10.186 -11.003  60.328  1.00 60.36           H
ATOM     36  CG2 THR A  22      -7.584 -10.430  60.407  1.00 60.36           C
ATOM     37 1HG2 THR A  22      -7.702  -9.468  60.905  1.00 60.36           H
ATOM     38 2HG2 THR A  22      -6.566 -10.520  60.028  1.00 60.36           H
ATOM     39 3HG2 THR A  22      -7.779 -11.233  61.118  1.00 60.36           H
ATOM     40  HN  THR A  22      -9.297  -8.260  59.648  1.00 60.36           H
ATOM     41  N   SER A  23     -10.205  -9.436  56.649  1.00 64.06           N
ATOM     42  CA  SER A  23     -10.862  -9.637  55.369  1.00 64.06           C
ATOM     43  C   SER A  23     -10.152  -8.825  54.284  1.00 64.06           C
ATOM     44  O   SER A  23      -9.947  -9.313  53.173  1.00 64.06           O
ATOM     45  HA  SER A  23     -10.776 -10.705  55.166  1.00 64.06           H
ATOM     46  CB  SER A  23     -12.340  -9.250  55.442  1.00 64.06           C
ATOM     47 1HB  SER A  23     -12.840  -9.554  54.522  1.00 64.06           H
ATOM     48 2HB  SER A  23     -12.817  -9.791  56.258  1.00 64.06           H
ATOM     49  OG  SER A  23     -12.516  -7.849  55.635  1.00 64.06           O
ATOM     50  HG  SER A  23     -13.475  -7.602  55.496  1.00 64.06           H
ATOM     51  HN  SER A  23     -10.780  -9.031  57.360  1.00 64.06           H
ATOM     52  N   SER A  24      -9.798  -7.600  54.643  1.00 69.17           N
ATOM     53  CA  SER A  24      -9.179  -6.691  53.693  1.00 69.17           C
ATOM     54  C   SER A  24      -7.837  -7.257  53.224  1.00 69.17           C
ATOM     55  O   SER A  24      -7.483  -7.136  52.053  1.00 69.17           O
ATOM     56  HA  SER A  24      -9.879  -6.625  52.859  1.00 69.17           H
ATOM     57  CB  SER A  24      -8.985  -5.303  54.305  1.00 69.17           C
ATOM     58 1HB  SER A  24      -9.871  -4.696  54.117  1.00 69.17           H
ATOM     59 2HB  SER A  24      -8.885  -5.394  55.387  1.00 69.17           H
ATOM     60  OG  SER A  24      -7.838  -4.642  53.777  1.00 69.17           O
ATOM     61  HG  SER A  24      -7.701  -3.769  54.245  1.00 69.17           H
ATOM     62  HN  SER A  24      -9.926  -7.227  55.562  1.00 69.17           H
ATOM     63  N   MET A  25      -7.127  -7.864  54.164  1.00 65.54           N
ATOM     64  CA  MET A  25      -5.827  -8.440  53.864  1.00 65.54           C
ATOM     65  C   MET A  25      -5.973  -9.738  53.067  1.00 65.54           C
ATOM     66  O   MET A  25      -5.198  -9.996  52.148  1.00 65.54           O
ATOM     67  HA  MET A  25      -5.306  -7.694  53.265  1.00 65.54           H
ATOM     68  CB  MET A  25      -5.081  -8.725  55.170  1.00 65.54           C
ATOM     69 1HB  MET A  25      -5.140  -7.854  55.823  1.00 65.54           H
ATOM     70 2HB  MET A  25      -5.562  -9.550  55.695  1.00 65.54           H
ATOM     71  CG  MET A  25      -3.615  -9.069  54.900  1.00 65.54           C
ATOM     72 1HG  MET A  25      -3.142  -9.424  55.815  1.00 65.54           H
ATOM     73 2HG  MET A  25      -3.551  -9.879  54.173  1.00 65.54           H
ATOM     74  SD  MET A  25      -2.753  -7.631  54.287  1.00 65.54           S
ATOM     75  CE  MET A  25      -1.064  -8.159  54.521  1.00 65.54           C
ATOM     76 1HE  MET A  25      -0.890  -8.363  55.577  1.00 65.54           H
ATOM     77 2HE  MET A  25      -0.883  -9.065  53.942  1.00 65.54           H
ATOM     78 3HE  MET A  25      -0.388  -7.373  54.186  1.00 65.54           H
ATOM     79  HN  MET A  25      -7.425  -7.965  55.113  1.00 65.54           H
ATOM     80  N   GLU A  26      -6.973 -10.520  53.448  1.00 61.32           N
ATOM     81  CA  GLU A  26      -7.259 -11.762  52.750  1.00 61.32           C
ATOM     82  C   GLU A  26      -7.670 -11.476  51.304  1.00 61.32           C
ATOM     83  O   GLU A  26      -7.251 -12.178  50.385  1.00 61.32           O
ATOM     84  HA  GLU A  26      -6.326 -12.324  52.765  1.00 61.32           H
ATOM     85  CB  GLU A  26      -8.339 -12.564  53.479  1.00 61.32           C
ATOM     86 1HB  GLU A  26      -9.137 -11.895  53.802  1.00 61.32           H
ATOM     87 2HB  GLU A  26      -8.689 -13.375  52.840  1.00 61.32           H
ATOM     88  CG  GLU A  26      -7.777 -13.221  54.741  1.00 61.32           C
ATOM     89 1HG  GLU A  26      -6.987 -13.922  54.469  1.00 61.32           H
ATOM     90 2HG  GLU A  26      -7.324 -12.462  55.379  1.00 61.32           H
ATOM     91  CD  GLU A  26      -8.875 -13.956  55.512  1.00 61.32           C
ATOM     92  OE1 GLU A  26      -8.511 -14.682  56.462  1.00 61.32           O
ATOM     93  OE2 GLU A  26     -10.052 -13.774  55.134  1.00 61.32           O
ATOM     94  HN  GLU A  26      -7.580 -10.317  54.216  1.00 61.32           H
ATOM     95  N   ASP A  27      -8.485 -10.443  51.148  1.00 67.75           N
ATOM     96  CA  ASP A  27      -8.994 -10.083  49.835  1.00 67.75           C
ATOM     97  C   ASP A  27      -7.818  -9.778  48.904  1.00 67.75           C
ATOM     98  O   ASP A  27      -7.844 -10.136  47.728  1.00 67.75           O
ATOM     99  HA  ASP A  27      -9.573 -10.945  49.506  1.00 67.75           H
ATOM    100  CB  ASP A  27      -9.875  -8.834  49.909  1.00 67.75           C
ATOM    101 1HB  ASP A  27      -9.392  -8.081  50.531  1.00 67.75           H
ATOM    102 2HB  ASP A  27      -9.984  -8.403  48.914  1.00 67.75           H
ATOM    103  CG  ASP A  27     -11.254  -9.169  50.480  1.00 67.75           C
ATOM    104  OD1 ASP A  27     -11.615 -10.365  50.427  1.00 67.75           O
ATOM    105  OD2 ASP A  27     -11.915  -8.222  50.958  1.00 67.75           O
ATOM    106  HN  ASP A  27      -8.798  -9.859  51.897  1.00 67.75           H
ATOM    107  N   TYR A  28      -6.815  -9.118  49.466  1.00 66.64           N
ATOM    108  CA  TYR A  28      -5.650  -8.728  48.691  1.00 66.64           C
ATOM    109  C   TYR A  28      -4.773  -9.940  48.371  1.00 66.64           C
ATOM    110  O   TYR A  28      -4.213 -10.034  47.280  1.00 66.64           O
ATOM    111  HA  TYR A  28      -5.999  -8.284  47.759  1.00 66.64           H
ATOM    112  CB  TYR A  28      -4.860  -7.762  49.577  1.00 66.64           C
ATOM    113 1HB  TYR A  28      -5.502  -6.923  49.845  1.00 66.64           H
ATOM    114 2HB  TYR A  28      -4.594  -8.269  50.504  1.00 66.64           H
ATOM    115  CG  TYR A  28      -3.586  -7.221  48.925  1.00 66.64           C
ATOM    116  CD1 TYR A  28      -2.353  -7.703  49.316  1.00 66.64           C
ATOM    117  HD1 TYR A  28      -2.287  -8.469  50.088  1.00 66.64           H
ATOM    118  CD2 TYR A  28      -3.669  -6.251  47.947  1.00 66.64           C
ATOM    119  HD2 TYR A  28      -4.643  -5.870  47.639  1.00 66.64           H
ATOM    120  CE1 TYR A  28      -1.154  -7.194  48.702  1.00 66.64           C
ATOM    121  HE1 TYR A  28      -0.174  -7.566  49.001  1.00 66.64           H
ATOM    122  CE2 TYR A  28      -2.470  -5.742  47.334  1.00 66.64           C
ATOM    123  HE2 TYR A  28      -2.521  -4.976  46.560  1.00 66.64           H
ATOM    124  CZ  TYR A  28      -1.271  -6.239  47.742  1.00 66.64           C
ATOM    125  OH  TYR A  28      -0.138  -5.758  47.163  1.00 66.64           O
ATOM    126  HH  TYR A  28      -0.352  -4.952  46.610  1.00 66.64           H
ATOM    127  HN  TYR A  28      -6.791  -8.853  50.430  1.00 66.64           H
ATOM    128  N   VAL A  29      -4.681 -10.837  49.342  1.00 67.26           N
ATOM    129  CA  VAL A  29      -3.826 -12.003  49.204  1.00 67.26           C
ATOM    130  C   VAL A  29      -4.449 -12.971  48.196  1.00 67.26           C
ATOM    131  O   VAL A  29      -3.741 -13.582  47.397  1.00 67.26           O
ATOM    132  HA  VAL A  29      -2.865 -11.663  48.816  1.00 67.26           H
ATOM    133  CB  VAL A  29      -3.585 -12.640  50.574  1.00 67.26           C
ATOM    134  HB  VAL A  29      -4.555 -12.803  51.044  1.00 67.26           H
ATOM    135  CG1 VAL A  29      -2.897 -14.000  50.434  1.00 67.26           C
ATOM    136 1HG1 VAL A  29      -3.527 -14.666  49.844  1.00 67.26           H
ATOM    137 2HG1 VAL A  29      -1.937 -13.871  49.934  1.00 67.26           H
ATOM    138 3HG1 VAL A  29      -2.737 -14.430  51.422  1.00 67.26           H
ATOM    139  CG2 VAL A  29      -2.776 -11.707  51.478  1.00 67.26           C
ATOM    140 1HG2 VAL A  29      -1.811 -11.499  51.015  1.00 67.26           H
ATOM    141 2HG2 VAL A  29      -3.321 -10.774  51.617  1.00 67.26           H
ATOM    142 3HG2 VAL A  29      -2.619 -12.184  52.445  1.00 67.26           H
ATOM    143  HN  VAL A  29      -5.176 -10.776  50.208  1.00 67.26           H
ATOM    144  N   ASN A  30      -5.768 -13.081  48.267  1.00 62.64           N
ATOM    145  CA  ASN A  30      -6.481 -14.065  47.471  1.00 62.64           C
ATOM    146  C   ASN A  30      -6.754 -13.489  46.081  1.00 62.64           C
ATOM    147  O   ASN A  30      -7.261 -14.188  45.204  1.00 62.64           O
ATOM    148  HA  ASN A  30      -5.827 -14.937  47.440  1.00 62.64           H
ATOM    149  CB  ASN A  30      -7.825 -14.420  48.109  1.00 62.64           C
ATOM    150 1HB  ASN A  30      -8.386 -13.508  48.316  1.00 62.64           H
ATOM    151 2HB  ASN A  30      -8.420 -15.008  47.410  1.00 62.64           H
ATOM    152  CG  ASN A  30      -7.627 -15.208  49.406  1.00 62.64           C
ATOM    153  OD1 ASN A  30      -6.633 -15.888  49.603  1.00 62.64           O
ATOM    154  ND2 ASN A  30      -8.624 -15.078  50.276  1.00 62.64           N
ATOM    155 1HD2 ASN A  30      -9.412 -14.504  50.052  1.00 62.64           H
ATOM    156 2HD2 ASN A  30      -8.587 -15.555  51.154  1.00 62.64           H
ATOM    157  HN  ASN A  30      -6.345 -12.513  48.854  1.00 62.64           H
ATOM    158  N   PHE A  31      -6.407 -12.221  45.922  1.00 69.28           N
ATOM    159  CA  PHE A  31      -6.593 -11.548  44.648  1.00 69.28           C
ATOM    160  C   PHE A  31      -5.744 -12.199  43.554  1.00 69.28           C
ATOM    161  O   PHE A  31      -4.541 -12.388  43.726  1.00 69.28           O
ATOM    162  HA  PHE A  31      -7.648 -11.635  44.387  1.00 69.28           H
ATOM    163  CB  PHE A  31      -6.137 -10.099  44.836  1.00 69.28           C
ATOM    164 1HB  PHE A  31      -6.637  -9.682  45.710  1.00 69.28           H
ATOM    165 2HB  PHE A  31      -5.067 -10.091  45.046  1.00 69.28           H
ATOM    166  CG  PHE A  31      -6.412  -9.199  43.630  1.00 69.28           C
ATOM    167  CD1 PHE A  31      -5.411  -8.907  42.756  1.00 69.28           C
ATOM    168  HD1 PHE A  31      -4.413  -9.316  42.915  1.00 69.28           H
ATOM    169  CD2 PHE A  31      -7.657  -8.689  43.432  1.00 69.28           C
ATOM    170  HD2 PHE A  31      -8.459  -8.923  44.132  1.00 69.28           H
ATOM    171  CE1 PHE A  31      -5.667  -8.071  41.637  1.00 69.28           C
ATOM    172  HE1 PHE A  31      -4.865  -7.838  40.937  1.00 69.28           H
ATOM    173  CE2 PHE A  31      -7.913  -7.853  42.313  1.00 69.28           C
ATOM    174  HE2 PHE A  31      -8.911  -7.445  42.154  1.00 69.28           H
ATOM    175  CZ  PHE A  31      -6.912  -7.562  41.439  1.00 69.28           C
ATOM    176  HZ  PHE A  31      -7.108  -6.920  40.580  1.00 69.28           H
ATOM    177  HN  PHE A  31      -6.005 -11.656  46.643  1.00 69.28           H
ATOM    178  N   ASN A  32      -6.405 -12.526  42.453  1.00 62.56           N
ATOM    179  CA  ASN A  32      -5.725 -13.145  41.328  1.00 62.56           C
ATOM    180  C   ASN A  32      -5.022 -12.063  40.505  1.00 62.56           C
ATOM    181  O   ASN A  32      -5.647 -11.405  39.675  1.00 62.56           O
ATOM    182  HA  ASN A  32      -5.024 -13.853  41.771  1.00 62.56           H
ATOM    183  CB  ASN A  32      -6.717 -13.865  40.413  1.00 62.56           C
ATOM    184 1HB  ASN A  32      -7.363 -14.510  41.007  1.00 62.56           H
ATOM    185 2HB  ASN A  32      -7.360 -13.135  39.921  1.00 62.56           H
ATOM    186  CG  ASN A  32      -5.985 -14.699  39.359  1.00 62.56           C
ATOM    187  OD1 ASN A  32      -4.767 -14.745  39.302  1.00 62.56           O
ATOM    188  ND2 ASN A  32      -6.793 -15.355  38.531  1.00 62.56           N
ATOM    189 1HD2 ASN A  32      -7.785 -15.274  38.632  1.00 62.56           H
ATOM    190 2HD2 ASN A  32      -6.409 -15.928  37.807  1.00 62.56           H
ATOM    191  HN  ASN A  32      -7.385 -12.375  42.323  1.00 62.56           H
ATOM    192  N   PHE A  33      -3.731 -11.913  40.764  1.00 64.50           N
ATOM    193  CA  PHE A  33      -2.918 -10.982  40.000  1.00 64.50           C
ATOM    194  C   PHE A  33      -2.465 -11.607  38.678  1.00 64.50           C
ATOM    195  O   PHE A  33      -1.269 -11.686  38.403  1.00 64.50           O
ATOM    196  HA  PHE A  33      -3.535 -10.108  39.794  1.00 64.50           H
ATOM    197  CB  PHE A  33      -1.685 -10.664  40.848  1.00 64.50           C
ATOM    198 1HB  PHE A  33      -1.217 -11.599  41.156  1.00 64.50           H
ATOM    199 2HB  PHE A  33      -0.960 -10.132  40.232  1.00 64.50           H
ATOM    200  CG  PHE A  33      -1.986  -9.827  42.093  1.00 64.50           C
ATOM    201  CD1 PHE A  33      -2.079  -8.474  41.997  1.00 64.50           C
ATOM    202  HD1 PHE A  33      -1.939  -7.985  41.033  1.00 64.50           H
ATOM    203  CD2 PHE A  33      -2.161 -10.437  43.296  1.00 64.50           C
ATOM    204  HD2 PHE A  33      -2.087 -11.521  43.374  1.00 64.50           H
ATOM    205  CE1 PHE A  33      -2.358  -7.697  43.152  1.00 64.50           C
ATOM    206  HE1 PHE A  33      -2.432  -6.612  43.075  1.00 64.50           H
ATOM    207  CE2 PHE A  33      -2.440  -9.660  44.452  1.00 64.50           C
ATOM    208  HE2 PHE A  33      -2.581 -10.149  45.416  1.00 64.50           H
ATOM    209  CZ  PHE A  33      -2.533  -8.307  44.356  1.00 64.50           C
ATOM    210  HZ  PHE A  33      -2.747  -7.711  45.243  1.00 64.50           H
ATOM    211  HN  PHE A  33      -3.242 -12.412  41.479  1.00 64.50           H
ATOM    212  N   THR A  34      -3.446 -12.034  37.896  1.00 64.07           N
ATOM    213  CA  THR A  34      -3.206 -12.341  36.496  1.00 64.07           C
ATOM    214  C   THR A  34      -2.576 -11.141  35.787  1.00 64.07           C
ATOM    215  O   THR A  34      -3.095 -10.028  35.863  1.00 64.07           O
ATOM    216  HA  THR A  34      -2.487 -13.158  36.441  1.00 64.07           H
ATOM    217  CB  THR A  34      -4.533 -12.785  35.876  1.00 64.07           C
ATOM    218  HB  THR A  34      -5.220 -11.944  35.785  1.00 64.07           H
ATOM    219  OG1 THR A  34      -4.970 -13.849  36.717  1.00 64.07           O
ATOM    220  HG1 THR A  34      -4.231 -14.511  36.844  1.00 64.07           H
ATOM    221  CG2 THR A  34      -4.348 -13.444  34.508  1.00 64.07           C
ATOM    222 1HG2 THR A  34      -3.714 -14.325  34.611  1.00 64.07           H
ATOM    223 2HG2 THR A  34      -3.878 -12.737  33.824  1.00 64.07           H
ATOM    224 3HG2 THR A  34      -5.320 -13.740  34.113  1.00 64.07           H
ATOM    225  HN  THR A  34      -4.387 -12.171  38.204  1.00 64.07           H
ATOM    226  N   ASP A  35      -1.466 -11.407  35.114  1.00 68.61           N
ATOM    227  CA  ASP A  35      -0.726 -10.352  34.444  1.00 68.61           C
ATOM    228  C   ASP A  35      -1.354 -10.084  33.075  1.00 68.61           C
ATOM    229  O   ASP A  35      -0.971 -10.699  32.081  1.00 68.61           O
ATOM    230  HA  ASP A  35      -0.791  -9.490  35.108  1.00 68.61           H
ATOM    231  CB  ASP A  35       0.733 -10.757  34.223  1.00 68.61           C
ATOM    232 1HB  ASP A  35       1.099 -11.299  35.095  1.00 68.61           H
ATOM    233 2HB  ASP A  35       0.801 -11.436  33.374  1.00 68.61           H
ATOM    234  CG  ASP A  35       1.611  -9.529  33.973  1.00 68.61           C
ATOM    235  OD1 ASP A  35       1.050  -8.413  34.011  1.00 68.61           O
ATOM    236  OD2 ASP A  35       2.824  -9.735  33.751  1.00 68.61           O
ATOM    237  HN  ASP A  35      -1.073 -12.322  35.023  1.00 68.61           H
ATOM    238  N   PHE A  36      -2.309  -9.165  33.068  1.00 82.44           N
ATOM    239  CA  PHE A  36      -2.948  -8.760  31.827  1.00 82.44           C
ATOM    240  C   PHE A  36      -2.159  -7.640  31.145  1.00 82.44           C
ATOM    241  O   PHE A  36      -2.484  -7.238  30.029  1.00 82.44           O
ATOM    242  HA  PHE A  36      -2.973  -9.633  31.175  1.00 82.44           H
ATOM    243  CB  PHE A  36      -4.340  -8.239  32.190  1.00 82.44           C
ATOM    244 1HB  PHE A  36      -4.244  -7.497  32.983  1.00 82.44           H
ATOM    245 2HB  PHE A  36      -4.762  -7.728  31.325  1.00 82.44           H
ATOM    246  CG  PHE A  36      -5.313  -9.328  32.645  1.00 82.44           C
ATOM    247  CD1 PHE A  36      -5.379 -10.507  31.969  1.00 82.44           C
ATOM    248  HD1 PHE A  36      -4.739 -10.675  31.103  1.00 82.44           H
ATOM    249  CD2 PHE A  36      -6.112  -9.118  33.726  1.00 82.44           C
ATOM    250  HD2 PHE A  36      -6.059  -8.174  34.267  1.00 82.44           H
ATOM    251  CE1 PHE A  36      -6.282 -11.518  32.392  1.00 82.44           C
ATOM    252  HE1 PHE A  36      -6.335 -12.462  31.850  1.00 82.44           H
ATOM    253  CE2 PHE A  36      -7.015 -10.129  34.148  1.00 82.44           C
ATOM    254  HE2 PHE A  36      -7.655  -9.961  35.014  1.00 82.44           H
ATOM    255  CZ  PHE A  36      -7.081 -11.308  33.473  1.00 82.44           C
ATOM    256  HZ  PHE A  36      -7.774 -12.084  33.797  1.00 82.44           H
ATOM    257  HN  PHE A  36      -2.646  -8.702  33.887  1.00 82.44           H
ATOM    258  N   TYR A  37      -1.137  -7.169  31.844  1.00 86.82           N
ATOM    259  CA  TYR A  37      -0.268  -6.140  31.298  1.00 86.82           C
ATOM    260  C   TYR A  37       0.889  -6.760  30.512  1.00 86.82           C
ATOM    261  O   TYR A  37       1.794  -7.353  31.097  1.00 86.82           O
ATOM    262  HA  TYR A  37      -0.862  -5.519  30.628  1.00 86.82           H
ATOM    263  CB  TYR A  37       0.297  -5.383  32.502  1.00 86.82           C
ATOM    264 1HB  TYR A  37      -0.526  -5.094  33.156  1.00 86.82           H
ATOM    265 2HB  TYR A  37       0.937  -6.056  33.074  1.00 86.82           H
ATOM    266  CG  TYR A  37       1.098  -4.133  32.131  1.00 86.82           C
ATOM    267  CD1 TYR A  37       2.473  -4.196  32.044  1.00 86.82           C
ATOM    268  HD1 TYR A  37       2.990  -5.136  32.239  1.00 86.82           H
ATOM    269  CD2 TYR A  37       0.444  -2.943  31.884  1.00 86.82           C
ATOM    270  HD2 TYR A  37      -0.643  -2.894  31.954  1.00 86.82           H
ATOM    271  CE1 TYR A  37       3.227  -3.020  31.695  1.00 86.82           C
ATOM    272  HE1 TYR A  37       4.314  -3.055  31.623  1.00 86.82           H
ATOM    273  CE2 TYR A  37       1.197  -1.767  31.535  1.00 86.82           C
ATOM    274  HE2 TYR A  37       0.694  -0.821  31.338  1.00 86.82           H
ATOM    275  CZ  TYR A  37       2.552  -1.863  31.458  1.00 86.82           C
ATOM    276  OH  TYR A  37       3.263  -0.752  31.128  1.00 86.82           O
ATOM    277  HH  TYR A  37       4.225  -0.990  30.994  1.00 86.82           H
ATOM    278  HN  TYR A  37      -0.900  -7.477  32.765  1.00 86.82           H
ATOM    279  N   CYS A  38       0.821  -6.602  29.198  1.00 90.25           N
ATOM    280  CA  CYS A  38       1.792  -7.231  28.318  1.00 90.25           C
ATOM    281  C   CYS A  38       2.880  -6.205  27.993  1.00 90.25           C
ATOM    282  O   CYS A  38       2.604  -5.178  27.375  1.00 90.25           O
ATOM    283  HA  CYS A  38       2.209  -8.076  28.865  1.00 90.25           H
ATOM    284  CB  CYS A  38       1.133  -7.785  27.053  1.00 90.25           C
ATOM    285 1HB  CYS A  38       0.305  -8.441  27.322  1.00 90.25           H
ATOM    286 2HB  CYS A  38       0.715  -6.969  26.464  1.00 90.25           H
ATOM    287  SG  CYS A  38       2.362  -8.707  26.060  1.00 90.25           S
ATOM    288  HN  CYS A  38       0.121  -6.058  28.736  1.00 90.25           H
ATOM    289  N   GLU A  39       4.093  -6.519  28.423  1.00 82.13           N
ATOM    290  CA  GLU A  39       5.255  -5.752  28.011  1.00 82.13           C
ATOM    291  C   GLU A  39       5.820  -6.307  26.702  1.00 82.13           C
ATOM    292  O   GLU A  39       6.098  -7.501  26.598  1.00 82.13           O
ATOM    293  HA  GLU A  39       4.892  -4.736  27.856  1.00 82.13           H
ATOM    294  CB  GLU A  39       6.322  -5.741  29.107  1.00 82.13           C
ATOM    295 1HB  GLU A  39       6.607  -6.764  29.353  1.00 82.13           H
ATOM    296 2HB  GLU A  39       7.164  -5.123  28.795  1.00 82.13           H
ATOM    297  CG  GLU A  39       5.780  -5.113  30.393  1.00 82.13           C
ATOM    298 1HG  GLU A  39       5.335  -4.144  30.169  1.00 82.13           H
ATOM    299 2HG  GLU A  39       4.989  -5.741  30.803  1.00 82.13           H
ATOM    300  CD  GLU A  39       6.892  -4.943  31.431  1.00 82.13           C
ATOM    301  OE1 GLU A  39       6.624  -4.257  32.441  1.00 82.13           O
ATOM    302  OE2 GLU A  39       7.984  -5.502  31.190  1.00 82.13           O
ATOM    303  HN  GLU A  39       4.287  -7.281  29.041  1.00 82.13           H
ATOM    304  N   LYS A  40       5.974  -5.414  25.735  1.00 89.04           N
ATOM    305  CA  LYS A  40       6.305  -5.826  24.381  1.00 89.04           C
ATOM    306  C   LYS A  40       7.723  -5.360  24.044  1.00 89.04           C
ATOM    307  O   LYS A  40       8.014  -5.028  22.896  1.00 89.04           O
ATOM    308  HA  LYS A  40       6.284  -6.915  24.357  1.00 89.04           H
ATOM    309  CB  LYS A  40       5.244  -5.330  23.396  1.00 89.04           C
ATOM    310 1HB  LYS A  40       5.129  -4.251  23.492  1.00 89.04           H
ATOM    311 2HB  LYS A  40       5.571  -5.526  22.375  1.00 89.04           H
ATOM    312  CG  LYS A  40       3.900  -6.017  23.647  1.00 89.04           C
ATOM    313 1HG  LYS A  40       4.034  -7.098  23.645  1.00 89.04           H
ATOM    314 2HG  LYS A  40       3.527  -5.744  24.634  1.00 89.04           H
ATOM    315  CD  LYS A  40       2.875  -5.622  22.581  1.00 89.04           C
ATOM    316 1HD  LYS A  40       2.706  -4.545  22.616  1.00 89.04           H
ATOM    317 2HD  LYS A  40       3.269  -5.851  21.591  1.00 89.04           H
ATOM    318  CE  LYS A  40       1.552  -6.359  22.794  1.00 89.04           C
ATOM    319 1HE  LYS A  40       1.720  -7.435  22.769  1.00 89.04           H
ATOM    320 2HE  LYS A  40       1.150  -6.122  23.779  1.00 89.04           H
ATOM    321  NZ  LYS A  40       0.574  -5.979  21.749  1.00 89.04           N
ATOM    322 1HZ  LYS A  40      -0.188  -6.648  21.741  1.00 89.04           H
ATOM    323 2HZ  LYS A  40       0.210  -5.054  21.948  1.00 89.04           H
ATOM    324 3HZ  LYS A  40       1.030  -5.976  20.844  1.00 89.04           H
ATOM    325  HN  LYS A  40       5.876  -4.427  25.864  1.00 89.04           H
ATOM    326  N   ASN A  41       8.567  -5.352  25.065  1.00 82.94           N
ATOM    327  CA  ASN A  41       9.940  -4.907  24.896  1.00 82.94           C
ATOM    328  C   ASN A  41      10.612  -5.740  23.803  1.00 82.94           C
ATOM    329  O   ASN A  41      11.361  -5.210  22.985  1.00 82.94           O
ATOM    330  HA  ASN A  41       9.869  -3.852  24.631  1.00 82.94           H
ATOM    331  CB  ASN A  41      10.740  -5.088  26.188  1.00 82.94           C
ATOM    332 1HB  ASN A  41      10.605  -6.102  26.564  1.00 82.94           H
ATOM    333 2HB  ASN A  41      11.803  -4.963  25.982  1.00 82.94           H
ATOM    334  CG  ASN A  41      10.300  -4.080  27.252  1.00 82.94           C
ATOM    335  OD1 ASN A  41       9.906  -2.963  26.960  1.00 82.94           O
ATOM    336  ND2 ASN A  41      10.388  -4.536  28.498  1.00 82.94           N
ATOM    337 1HD2 ASN A  41      10.719  -5.464  28.669  1.00 82.94           H
ATOM    338 2HD2 ASN A  41      10.122  -3.951  29.264  1.00 82.94           H
ATOM    339  HN  ASN A  41       8.327  -5.641  25.991  1.00 82.94           H
ATOM    340  N   ASN A  42      10.319  -7.032  23.825  1.00 84.47           N
ATOM    341  CA  ASN A  42      10.944  -7.957  22.895  1.00 84.47           C
ATOM    342  C   ASN A  42      10.539  -7.589  21.466  1.00 84.47           C
ATOM    343  O   ASN A  42      11.337  -7.713  20.539  1.00 84.47           O
ATOM    344  HA  ASN A  42      12.015  -7.853  23.064  1.00 84.47           H
ATOM    345  CB  ASN A  42      10.491  -9.394  23.159  1.00 84.47           C
ATOM    346 1HB  ASN A  42       9.402  -9.443  23.153  1.00 84.47           H
ATOM    347 2HB  ASN A  42      10.843 -10.044  22.358  1.00 84.47           H
ATOM    348  CG  ASN A  42      11.022  -9.899  24.502  1.00 84.47           C
ATOM    349  OD1 ASN A  42      11.859  -9.280  25.140  1.00 84.47           O
ATOM    350  ND2 ASN A  42      10.491 -11.053  24.896  1.00 84.47           N
ATOM    351 1HD2 ASN A  42       9.808 -11.509  24.325  1.00 84.47           H
ATOM    352 2HD2 ASN A  42      10.775 -11.464  25.762  1.00 84.47           H
ATOM    353  HN  ASN A  42       9.668  -7.448  24.461  1.00 84.47           H
ATOM    354  N   VAL A  43       9.298  -7.143  21.333  1.00 92.15           N
ATOM    355  CA  VAL A  43       8.760  -6.806  20.026  1.00 92.15           C
ATOM    356  C   VAL A  43       9.490  -5.578  19.481  1.00 92.15           C
ATOM    357  O   VAL A  43       9.847  -5.535  18.304  1.00 92.15           O
ATOM    358  HA  VAL A  43       8.951  -7.651  19.364  1.00 92.15           H
ATOM    359  CB  VAL A  43       7.245  -6.609  20.119  1.00 92.15           C
ATOM    360  HB  VAL A  43       7.059  -5.726  20.730  1.00 92.15           H
ATOM    361  CG1 VAL A  43       6.639  -6.361  18.736  1.00 92.15           C
ATOM    362 1HG1 VAL A  43       7.082  -5.465  18.301  1.00 92.15           H
ATOM    363 2HG1 VAL A  43       6.842  -7.216  18.092  1.00 92.15           H
ATOM    364 3HG1 VAL A  43       5.562  -6.224  18.831  1.00 92.15           H
ATOM    365  CG2 VAL A  43       6.578  -7.804  20.804  1.00 92.15           C
ATOM    366 1HG2 VAL A  43       6.778  -8.709  20.231  1.00 92.15           H
ATOM    367 2HG2 VAL A  43       6.978  -7.915  21.811  1.00 92.15           H
ATOM    368 3HG2 VAL A  43       5.502  -7.638  20.856  1.00 92.15           H
ATOM    369  HN  VAL A  43       8.666  -7.012  22.097  1.00 92.15           H
ATOM    370  N   ARG A  44       9.691  -4.608  20.361  1.00 87.26           N
ATOM    371  CA  ARG A  44      10.350  -3.372  19.976  1.00 87.26           C
ATOM    372  C   ARG A  44      11.804  -3.644  19.589  1.00 87.26           C
ATOM    373  O   ARG A  44      12.329  -3.029  18.662  1.00 87.26           O
ATOM    374  HA  ARG A  44       9.778  -3.006  19.123  1.00 87.26           H
ATOM    375  CB  ARG A  44      10.315  -2.351  21.116  1.00 87.26           C
ATOM    376 1HB  ARG A  44      10.731  -2.796  22.020  1.00 87.26           H
ATOM    377 2HB  ARG A  44      10.943  -1.497  20.863  1.00 87.26           H
ATOM    378  CG  ARG A  44       8.885  -1.878  21.385  1.00 87.26           C
ATOM    379 1HG  ARG A  44       8.402  -1.615  20.443  1.00 87.26           H
ATOM    380 2HG  ARG A  44       8.306  -2.691  21.824  1.00 87.26           H
ATOM    381  CD  ARG A  44       8.874  -0.671  22.325  1.00 87.26           C
ATOM    382 1HD  ARG A  44       9.591   0.074  21.980  1.00 87.26           H
ATOM    383 2HD  ARG A  44       7.892  -0.199  22.312  1.00 87.26           H
ATOM    384  NE  ARG A  44       9.211  -1.098  23.701  1.00 87.26           N
ATOM    385  HE  ARG A  44      10.178  -1.152  23.951  1.00 87.26           H
ATOM    386  CZ  ARG A  44       8.303  -1.417  24.632  1.00 87.26           C
ATOM    387  NH1 ARG A  44       6.993  -1.363  24.352  1.00 87.26           N
ATOM    388 1HH1 ARG A  44       6.688  -1.083  23.442  1.00 87.26           H
ATOM    389 2HH1 ARG A  44       6.322  -1.603  25.053  1.00 87.26           H
ATOM    390  NH2 ARG A  44       8.723  -1.792  25.849  1.00 87.26           N
ATOM    391 1HH2 ARG A  44       8.057  -2.033  26.555  1.00 87.26           H
ATOM    392 2HH2 ARG A  44       9.701  -1.830  26.050  1.00 87.26           H
ATOM    393  HN  ARG A  44       9.412  -4.658  21.320  1.00 87.26           H
ATOM    394  N   GLN A  45      12.415  -4.567  20.318  1.00 83.94           N
ATOM    395  CA  GLN A  45      13.805  -4.912  20.077  1.00 83.94           C
ATOM    396  C   GLN A  45      13.959  -5.566  18.702  1.00 83.94           C
ATOM    397  O   GLN A  45      14.903  -5.269  17.971  1.00 83.94           O
ATOM    398  HA  GLN A  45      14.347  -3.966  20.099  1.00 83.94           H
ATOM    399  CB  GLN A  45      14.344  -5.824  21.181  1.00 83.94           C
ATOM    400 1HB  GLN A  45      14.109  -5.397  22.156  1.00 83.94           H
ATOM    401 2HB  GLN A  45      13.849  -6.794  21.130  1.00 83.94           H
ATOM    402  CG  GLN A  45      15.857  -6.009  21.050  1.00 83.94           C
ATOM    403 1HG  GLN A  45      16.088  -6.473  20.091  1.00 83.94           H
ATOM    404 2HG  GLN A  45      16.348  -5.036  21.060  1.00 83.94           H
ATOM    405  CD  GLN A  45      16.403  -6.875  22.187  1.00 83.94           C
ATOM    406  OE1 GLN A  45      15.669  -7.497  22.937  1.00 83.94           O
ATOM    407  NE2 GLN A  45      17.731  -6.880  22.273  1.00 83.94           N
ATOM    408 1HE2 GLN A  45      18.276  -6.347  21.626  1.00 83.94           H
ATOM    409 2HE2 GLN A  45      18.183  -7.417  22.985  1.00 83.94           H
ATOM    410  HN  GLN A  45      11.976  -5.073  21.060  1.00 83.94           H
ATOM    411  N   PHE A  46      13.017  -6.445  18.392  1.00 93.52           N
ATOM    412  CA  PHE A  46      13.007  -7.105  17.098  1.00 93.52           C
ATOM    413  C   PHE A  46      12.900  -6.085  15.962  1.00 93.52           C
ATOM    414  O   PHE A  46      13.660  -6.145  14.997  1.00 93.52           O
ATOM    415  HA  PHE A  46      13.945  -7.652  17.006  1.00 93.52           H
ATOM    416  CB  PHE A  46      11.775  -8.013  17.069  1.00 93.52           C
ATOM    417 1HB  PHE A  46      11.905  -8.808  17.804  1.00 93.52           H
ATOM    418 2HB  PHE A  46      10.903  -7.435  17.374  1.00 93.52           H
ATOM    419  CG  PHE A  46      11.498  -8.643  15.702  1.00 93.52           C
ATOM    420  CD1 PHE A  46      10.567  -8.094  14.877  1.00 93.52           C
ATOM    421  HD1 PHE A  46      10.018  -7.206  15.189  1.00 93.52           H
ATOM    422  CD2 PHE A  46      12.184  -9.751  15.312  1.00 93.52           C
ATOM    423  HD2 PHE A  46      12.930 -10.191  15.974  1.00 93.52           H
ATOM    424  CE1 PHE A  46      10.310  -8.679  13.608  1.00 93.52           C
ATOM    425  HE1 PHE A  46       9.563  -8.239  12.947  1.00 93.52           H
ATOM    426  CE2 PHE A  46      11.927 -10.335  14.044  1.00 93.52           C
ATOM    427  HE2 PHE A  46      12.476 -11.223  13.732  1.00 93.52           H
ATOM    428  CZ  PHE A  46      10.995  -9.787  13.219  1.00 93.52           C
ATOM    429  HZ  PHE A  46      10.798 -10.235  12.245  1.00 93.52           H
ATOM    430  HN  PHE A  46      12.272  -6.707  19.006  1.00 93.52           H
ATOM    431  N   ALA A  47      11.952  -5.173  16.116  1.00 94.00           N
ATOM    432  CA  ALA A  47      11.684  -4.190  15.080  1.00 94.00           C
ATOM    433  C   ALA A  47      12.947  -3.363  14.829  1.00 94.00           C
ATOM    434  O   ALA A  47      13.260  -3.035  13.686  1.00 94.00           O
ATOM    435  HA  ALA A  47      11.426  -4.730  14.169  1.00 94.00           H
ATOM    436  CB  ALA A  47      10.493  -3.324  15.494  1.00 94.00           C
ATOM    437 1HB  ALA A  47       9.615  -3.955  15.632  1.00 94.00           H
ATOM    438 2HB  ALA A  47      10.723  -2.812  16.429  1.00 94.00           H
ATOM    439 3HB  ALA A  47      10.292  -2.587  14.717  1.00 94.00           H
ATOM    440  HN  ALA A  47      11.374  -5.099  16.929  1.00 94.00           H
ATOM    441  N   SER A  48      13.637  -3.050  15.915  1.00 92.21           N
ATOM    442  CA  SER A  48      14.755  -2.125  15.851  1.00 92.21           C
ATOM    443  C   SER A  48      15.881  -2.721  15.004  1.00 92.21           C
ATOM    444  O   SER A  48      16.709  -1.991  14.463  1.00 92.21           O
ATOM    445  HA  SER A  48      14.358  -1.225  15.381  1.00 92.21           H
ATOM    446  CB  SER A  48      15.269  -1.783  17.251  1.00 92.21           C
ATOM    447 1HB  SER A  48      15.974  -0.954  17.187  1.00 92.21           H
ATOM    448 2HB  SER A  48      14.437  -1.446  17.870  1.00 92.21           H
ATOM    449  OG  SER A  48      15.902  -2.897  17.874  1.00 92.21           O
ATOM    450  HG  SER A  48      15.365  -3.726  17.720  1.00 92.21           H
ATOM    451  HN  SER A  48      13.444  -3.417  16.826  1.00 92.21           H
ATOM    452  N   HIS A  49      15.874  -4.043  14.915  1.00 88.20           N
ATOM    453  CA  HIS A  49      16.930  -4.752  14.212  1.00 88.20           C
ATOM    454  C   HIS A  49      16.459  -5.105  12.800  1.00 88.20           C
ATOM    455  O   HIS A  49      17.221  -4.994  11.841  1.00 88.20           O
ATOM    456  HA  HIS A  49      17.774  -4.066  14.143  1.00 88.20           H
ATOM    457  CB  HIS A  49      17.387  -5.976  15.008  1.00 88.20           C
ATOM    458 1HB  HIS A  49      16.515  -6.583  15.253  1.00 88.20           H
ATOM    459 2HB  HIS A  49      18.034  -6.585  14.378  1.00 88.20           H
ATOM    460  CG  HIS A  49      18.122  -5.639  16.284  1.00 88.20           C
ATOM    461  ND1 HIS A  49      17.472  -5.388  17.480  1.00 88.20           N
ATOM    462  HD1 HIS A  49      16.482  -5.402  17.622  1.00 88.20           H
ATOM    463  CD2 HIS A  49      19.456  -5.516  16.538  1.00 88.20           C
ATOM    464  HD2 HIS A  49      20.258  -5.649  15.811  1.00 88.20           H
ATOM    465  CE1 HIS A  49      18.384  -5.126  18.404  1.00 88.20           C
ATOM    466  HE1 HIS A  49      18.186  -4.889  19.450  1.00 88.20           H
ATOM    467  NE2 HIS A  49      19.613  -5.205  17.818  1.00 88.20           N
ATOM    468  HN  HIS A  49      15.165  -4.627  15.312  1.00 88.20           H
ATOM    469  N   PHE A  50      15.205  -5.525  12.716  1.00 86.03           N
ATOM    470  CA  PHE A  50      14.711  -6.171  11.512  1.00 86.03           C
ATOM    471  C   PHE A  50      14.236  -5.137  10.490  1.00 86.03           C
ATOM    472  O   PHE A  50      14.527  -5.256   9.301  1.00 86.03           O
ATOM    473  HA  PHE A  50      15.537  -6.744  11.091  1.00 86.03           H
ATOM    474  CB  PHE A  50      13.523  -7.042  11.928  1.00 86.03           C
ATOM    475 1HB  PHE A  50      13.845  -7.728  12.711  1.00 86.03           H
ATOM    476 2HB  PHE A  50      12.752  -6.405  12.360  1.00 86.03           H
ATOM    477  CG  PHE A  50      12.913  -7.850  10.781  1.00 86.03           C
ATOM    478  CD1 PHE A  50      11.732  -7.463  10.229  1.00 86.03           C
ATOM    479  HD1 PHE A  50      11.220  -6.577  10.604  1.00 86.03           H
ATOM    480  CD2 PHE A  50      13.552  -8.956  10.314  1.00 86.03           C
ATOM    481  HD2 PHE A  50      14.498  -9.267  10.756  1.00 86.03           H
ATOM    482  CE1 PHE A  50      11.166  -8.213   9.165  1.00 86.03           C
ATOM    483  HE1 PHE A  50      10.219  -7.903   8.723  1.00 86.03           H
ATOM    484  CE2 PHE A  50      12.985  -9.707   9.249  1.00 86.03           C
ATOM    485  HE2 PHE A  50      13.497 -10.593   8.875  1.00 86.03           H
ATOM    486  CZ  PHE A  50      11.804  -9.319   8.698  1.00 86.03           C
ATOM    487  HZ  PHE A  50      11.370  -9.895   7.880  1.00 86.03           H
ATOM    488  HN  PHE A  50      14.533  -5.429  13.451  1.00 86.03           H
ATOM    489  N   LEU A  51      13.513  -4.146  10.990  1.00 94.58           N
ATOM    490  CA  LEU A  51      12.730  -3.280  10.125  1.00 94.58           C
ATOM    491  C   LEU A  51      13.663  -2.294   9.419  1.00 94.58           C
ATOM    492  O   LEU A  51      13.548  -2.079   8.213  1.00 94.58           O
ATOM    493  HA  LEU A  51      12.260  -3.910   9.371  1.00 94.58           H
ATOM    494  CB  LEU A  51      11.608  -2.605  10.916  1.00 94.58           C
ATOM    495 1HB  LEU A  51      12.056  -2.029  11.725  1.00 94.58           H
ATOM    496 2HB  LEU A  51      11.104  -1.895  10.260  1.00 94.58           H
ATOM    497  CG  LEU A  51      10.554  -3.539  11.515  1.00 94.58           C
ATOM    498  HG  LEU A  51      11.040  -4.167  12.262  1.00 94.58           H
ATOM    499  CD1 LEU A  51       9.461  -2.745  12.233  1.00 94.58           C
ATOM    500 1HD1 LEU A  51       9.907  -2.159  13.037  1.00 94.58           H
ATOM    501 2HD1 LEU A  51       8.973  -2.077  11.523  1.00 94.58           H
ATOM    502 3HD1 LEU A  51       8.726  -3.433  12.649  1.00 94.58           H
ATOM    503  CD2 LEU A  51       9.978  -4.472  10.448  1.00 94.58           C
ATOM    504 1HD2 LEU A  51       9.512  -3.879   9.660  1.00 94.58           H
ATOM    505 2HD2 LEU A  51      10.779  -5.076  10.022  1.00 94.58           H
ATOM    506 3HD2 LEU A  51       9.232  -5.125  10.900  1.00 94.58           H
ATOM    507  HN  LEU A  51      13.457  -3.931  11.965  1.00 94.58           H
ATOM    508  N   PRO A  52      14.600  -1.679  10.152  1.00 96.21           N
ATOM    509  CA  PRO A  52      15.370  -0.558   9.607  1.00 96.21           C
ATOM    510  C   PRO A  52      16.022  -0.898   8.277  1.00 96.21           C
ATOM    511  O   PRO A  52      15.901  -0.146   7.312  1.00 96.21           O
ATOM    512  HA  PRO A  52      14.709   0.282   9.393  1.00 96.21           H
ATOM    513  CB  PRO A  52      16.410  -0.270  10.693  1.00 96.21           C
ATOM    514 1HB  PRO A  52      17.335  -0.819  10.517  1.00 96.21           H
ATOM    515 2HB  PRO A  52      16.670   0.788  10.729  1.00 96.21           H
ATOM    516  CG  PRO A  52      15.719  -0.724  11.973  1.00 96.21           C
ATOM    517 1HG  PRO A  52      16.434  -0.916  12.773  1.00 96.21           H
ATOM    518 2HG  PRO A  52      15.030   0.031  12.351  1.00 96.21           H
ATOM    519  CD  PRO A  52      14.997  -1.989  11.538  1.00 96.21           C
ATOM    520 1HD  PRO A  52      15.647  -2.862  11.582  1.00 96.21           H
ATOM    521 2HD  PRO A  52      14.137  -2.204  12.174  1.00 96.21           H
ATOM    522  N   PRO A  53      16.727  -2.035   8.195  1.00 96.41           N
ATOM    523  CA  PRO A  53      17.476  -2.372   6.982  1.00 96.41           C
ATOM    524  C   PRO A  53      16.563  -2.691   5.810  1.00 96.41           C
ATOM    525  O   PRO A  53      16.885  -2.380   4.665  1.00 96.41           O
ATOM    526  HA  PRO A  53      18.069  -1.518   6.656  1.00 96.41           H
ATOM    527  CB  PRO A  53      18.311  -3.586   7.398  1.00 96.41           C
ATOM    528 1HB  PRO A  53      18.464  -4.271   6.564  1.00 96.41           H
ATOM    529 2HB  PRO A  53      19.299  -3.291   7.752  1.00 96.41           H
ATOM    530  CG  PRO A  53      17.499  -4.219   8.491  1.00 96.41           C
ATOM    531 1HG  PRO A  53      16.740  -4.887   8.082  1.00 96.41           H
ATOM    532 2HG  PRO A  53      18.126  -4.817   9.152  1.00 96.41           H
ATOM    533  CD  PRO A  53      16.870  -3.074   9.231  1.00 96.41           C
ATOM    534 1HD  PRO A  53      15.905  -3.353   9.655  1.00 96.41           H
ATOM    535 2HD  PRO A  53      17.497  -2.737  10.056  1.00 96.41           H
ATOM    536  N   LEU A  54      15.435  -3.309   6.131  1.00 94.75           N
ATOM    537  CA  LEU A  54      14.499  -3.738   5.106  1.00 94.75           C
ATOM    538  C   LEU A  54      13.845  -2.508   4.473  1.00 94.75           C
ATOM    539  O   LEU A  54      13.654  -2.458   3.259  1.00 94.75           O
ATOM    540  HA  LEU A  54      15.071  -4.258   4.338  1.00 94.75           H
ATOM    541  CB  LEU A  54      13.497  -4.740   5.681  1.00 94.75           C
ATOM    542 1HB  LEU A  54      13.031  -4.295   6.560  1.00 94.75           H
ATOM    543 2HB  LEU A  54      12.706  -4.896   4.946  1.00 94.75           H
ATOM    544  CG  LEU A  54      14.064  -6.105   6.075  1.00 94.75           C
ATOM    545  HG  LEU A  54      14.822  -5.951   6.843  1.00 94.75           H
ATOM    546  CD1 LEU A  54      12.979  -6.995   6.684  1.00 94.75           C
ATOM    547 1HD1 LEU A  54      12.572  -6.515   7.574  1.00 94.75           H
ATOM    548 2HD1 LEU A  54      12.181  -7.145   5.956  1.00 94.75           H
ATOM    549 3HD1 LEU A  54      13.409  -7.959   6.955  1.00 94.75           H
ATOM    550  CD2 LEU A  54      14.755  -6.776   4.886  1.00 94.75           C
ATOM    551 1HD2 LEU A  54      14.036  -6.916   4.079  1.00 94.75           H
ATOM    552 2HD2 LEU A  54      15.573  -6.145   4.538  1.00 94.75           H
ATOM    553 3HD2 LEU A  54      15.149  -7.744   5.194  1.00 94.75           H
ATOM    554  HN  LEU A  54      15.159  -3.518   7.069  1.00 94.75           H
ATOM    555  N   TYR A  55      13.519  -1.546   5.324  1.00 95.03           N
ATOM    556  CA  TYR A  55      12.856  -0.336   4.869  1.00 95.03           C
ATOM    557  C   TYR A  55      13.784   0.498   3.984  1.00 95.03           C
ATOM    558  O   TYR A  55      13.345   1.087   2.998  1.00 95.03           O
ATOM    559  HA  TYR A  55      11.981  -0.630   4.289  1.00 95.03           H
ATOM    560  CB  TYR A  55      12.520   0.461   6.131  1.00 95.03           C
ATOM    561 1HB  TYR A  55      13.375   0.430   6.806  1.00 95.03           H
ATOM    562 2HB  TYR A  55      12.367   1.505   5.858  1.00 95.03           H
ATOM    563  CG  TYR A  55      11.282  -0.044   6.875  1.00 95.03           C
ATOM    564  CD1 TYR A  55      10.666  -1.212   6.476  1.00 95.03           C
ATOM    565  HD1 TYR A  55      11.061  -1.776   5.631  1.00 95.03           H
ATOM    566  CD2 TYR A  55      10.782   0.670   7.945  1.00 95.03           C
ATOM    567  HD2 TYR A  55      11.269   1.593   8.260  1.00 95.03           H
ATOM    568  CE1 TYR A  55       9.501  -1.687   7.176  1.00 95.03           C
ATOM    569  HE1 TYR A  55       9.005  -2.609   6.872  1.00 95.03           H
ATOM    570  CE2 TYR A  55       9.617   0.195   8.646  1.00 95.03           C
ATOM    571  HE2 TYR A  55       9.212   0.748   9.492  1.00 95.03           H
ATOM    572  CZ  TYR A  55       9.034  -0.961   8.227  1.00 95.03           C
ATOM    573  OH  TYR A  55       7.934  -1.409   8.888  1.00 95.03           O
ATOM    574  HH  TYR A  55       7.571  -2.224   8.436  1.00 95.03           H
ATOM    575  HN  TYR A  55      13.700  -1.584   6.307  1.00 95.03           H
ATOM    576  N   TRP A  56      15.052   0.522   4.369  1.00 93.48           N
ATOM    577  CA  TRP A  56      16.057   1.227   3.592  1.00 93.48           C
ATOM    578  C   TRP A  56      16.161   0.547   2.225  1.00 93.48           C
ATOM    579  O   TRP A  56      16.249   1.218   1.199  1.00 93.48           O
ATOM    580  HA  TRP A  56      15.723   2.257   3.471  1.00 93.48           H
ATOM    581  CB  TRP A  56      17.392   1.276   4.338  1.00 93.48           C
ATOM    582 1HB  TRP A  56      17.557   0.318   4.830  1.00 93.48           H
ATOM    583 2HB  TRP A  56      18.196   1.406   3.614  1.00 93.48           H
ATOM    584  CG  TRP A  56      17.481   2.392   5.381  1.00 93.48           C
ATOM    585  CD1 TRP A  56      17.614   2.270   6.709  1.00 93.48           C
ATOM    586  HD1 TRP A  56      17.678   1.318   7.235  1.00 93.48           H
ATOM    587  CD2 TRP A  56      17.438   3.812   5.128  1.00 93.48           C
ATOM    588  NE1 TRP A  56      17.659   3.503   7.328  1.00 93.48           N
ATOM    589  HE1 TRP A  56      17.754   3.670   8.309  1.00 93.48           H
ATOM    590  CE2 TRP A  56      17.549   4.470   6.336  1.00 93.48           C
ATOM    591  CE3 TRP A  56      17.310   4.517   3.918  1.00 93.48           C
ATOM    592  HE3 TRP A  56      17.221   4.020   2.952  1.00 93.48           H
ATOM    593  CZ2 TRP A  56      17.542   5.865   6.451  1.00 93.48           C
ATOM    594  HZ2 TRP A  56      17.631   6.362   7.418  1.00 93.48           H
ATOM    595  CZ3 TRP A  56      17.305   5.910   4.051  1.00 93.48           C
ATOM    596  HZ3 TRP A  56      17.208   6.505   3.143  1.00 93.48           H
ATOM    597  CH2 TRP A  56      17.416   6.588   5.259  1.00 93.48           C
ATOM    598  HH2 TRP A  56      17.404   7.678   5.278  1.00 93.48           H
ATOM    599  HN  TRP A  56      15.395   0.072   5.194  1.00 93.48           H
ATOM    600  N   LEU A  57      16.146  -0.778   2.257  1.00 94.06           N
ATOM    601  CA  LEU A  57      16.256  -1.557   1.035  1.00 94.06           C
ATOM    602  C   LEU A  57      15.067  -1.242   0.125  1.00 94.06           C
ATOM    603  O   LEU A  57      15.245  -0.958  -1.058  1.00 94.06           O
ATOM    604  HA  LEU A  57      17.170  -1.244   0.530  1.00 94.06           H
ATOM    605  CB  LEU A  57      16.405  -3.044   1.360  1.00 94.06           C
ATOM    606 1HB  LEU A  57      17.292  -3.174   1.981  1.00 94.06           H
ATOM    607 2HB  LEU A  57      15.548  -3.353   1.959  1.00 94.06           H
ATOM    608  CG  LEU A  57      16.518  -3.985   0.158  1.00 94.06           C
ATOM    609  HG  LEU A  57      15.664  -3.808  -0.495  1.00 94.06           H
ATOM    610  CD1 LEU A  57      17.779  -3.688  -0.655  1.00 94.06           C
ATOM    611 1HD1 LEU A  57      17.744  -2.661  -1.017  1.00 94.06           H
ATOM    612 2HD1 LEU A  57      18.658  -3.821  -0.024  1.00 94.06           H
ATOM    613 3HD1 LEU A  57      17.834  -4.371  -1.502  1.00 94.06           H
ATOM    614  CD2 LEU A  57      16.452  -5.449   0.600  1.00 94.06           C
ATOM    615 1HD2 LEU A  57      17.272  -5.658   1.286  1.00 94.06           H
ATOM    616 2HD2 LEU A  57      15.502  -5.634   1.102  1.00 94.06           H
ATOM    617 3HD2 LEU A  57      16.534  -6.096  -0.273  1.00 94.06           H
ATOM    618  HN  LEU A  57      16.060  -1.317   3.095  1.00 94.06           H
ATOM    619  N   VAL A  58      13.881  -1.303   0.713  1.00 95.72           N
ATOM    620  CA  VAL A  58      12.660  -1.075  -0.041  1.00 95.72           C
ATOM    621  C   VAL A  58      12.696   0.327  -0.651  1.00 95.72           C
ATOM    622  O   VAL A  58      12.365   0.508  -1.822  1.00 95.72           O
ATOM    623  HA  VAL A  58      12.630  -1.808  -0.848  1.00 95.72           H
ATOM    624  CB  VAL A  58      11.441  -1.307   0.854  1.00 95.72           C
ATOM    625  HB  VAL A  58      11.560  -0.693   1.747  1.00 95.72           H
ATOM    626  CG1 VAL A  58      10.154  -0.870   0.152  1.00 95.72           C
ATOM    627 1HG1 VAL A  58      10.214   0.191  -0.090  1.00 95.72           H
ATOM    628 2HG1 VAL A  58      10.028  -1.445  -0.766  1.00 95.72           H
ATOM    629 3HG1 VAL A  58       9.304  -1.046   0.810  1.00 95.72           H
ATOM    630  CG2 VAL A  58      11.356  -2.769   1.297  1.00 95.72           C
ATOM    631 1HG2 VAL A  58      11.271  -3.410   0.419  1.00 95.72           H
ATOM    632 2HG2 VAL A  58      12.254  -3.033   1.854  1.00 95.72           H
ATOM    633 3HG2 VAL A  58      10.481  -2.905   1.932  1.00 95.72           H
ATOM    634  HN  VAL A  58      13.747  -1.503   1.683  1.00 95.72           H
ATOM    635  N   PHE A  59      13.102   1.285   0.170  1.00 96.34           N
ATOM    636  CA  PHE A  59      13.134   2.673  -0.257  1.00 96.34           C
ATOM    637  C   PHE A  59      14.033   2.849  -1.483  1.00 96.34           C
ATOM    638  O   PHE A  59      13.617   3.432  -2.483  1.00 96.34           O
ATOM    639  HA  PHE A  59      12.113   2.957  -0.513  1.00 96.34           H
ATOM    640  CB  PHE A  59      13.712   3.485   0.904  1.00 96.34           C
ATOM    641 1HB  PHE A  59      13.017   3.444   1.743  1.00 96.34           H
ATOM    642 2HB  PHE A  59      14.639   3.018   1.235  1.00 96.34           H
ATOM    643  CG  PHE A  59      13.990   4.950   0.562  1.00 96.34           C
ATOM    644  CD1 PHE A  59      15.271   5.394   0.464  1.00 96.34           C
ATOM    645  HD1 PHE A  59      16.101   4.706   0.630  1.00 96.34           H
ATOM    646  CD2 PHE A  59      12.955   5.808   0.355  1.00 96.34           C
ATOM    647  HD2 PHE A  59      11.928   5.452   0.433  1.00 96.34           H
ATOM    648  CE1 PHE A  59      15.529   6.754   0.146  1.00 96.34           C
ATOM    649  HE1 PHE A  59      16.556   7.110   0.068  1.00 96.34           H
ATOM    650  CE2 PHE A  59      13.213   7.168   0.037  1.00 96.34           C
ATOM    651  HE2 PHE A  59      12.384   7.856  -0.129  1.00 96.34           H
ATOM    652  CZ  PHE A  59      14.495   7.612  -0.061  1.00 96.34           C
ATOM    653  HZ  PHE A  59      14.693   8.656  -0.305  1.00 96.34           H
ATOM    654  HN  PHE A  59      13.404   1.124   1.110  1.00 96.34           H
ATOM    655  N   ILE A  60      15.248   2.334  -1.365  1.00 94.32           N
ATOM    656  CA  ILE A  60      16.259   2.561  -2.384  1.00 94.32           C
ATOM    657  C   ILE A  60      15.777   1.977  -3.713  1.00 94.32           C
ATOM    658  O   ILE A  60      15.775   2.665  -4.733  1.00 94.32           O
ATOM    659  HA  ILE A  60      16.369   3.639  -2.500  1.00 94.32           H
ATOM    660  CB  ILE A  60      17.612   2.013  -1.927  1.00 94.32           C
ATOM    661  HB  ILE A  60      17.463   0.999  -1.556  1.00 94.32           H
ATOM    662  CG1 ILE A  60      18.175   2.839  -0.768  1.00 94.32           C
ATOM    663 1HG1 ILE A  60      18.508   3.809  -1.137  1.00 94.32           H
ATOM    664 2HG1 ILE A  60      17.389   3.029  -0.037  1.00 94.32           H
ATOM    665  CG2 ILE A  60      18.593   1.927  -3.098  1.00 94.32           C
ATOM    666 1HG2 ILE A  60      18.188   1.264  -3.863  1.00 94.32           H
ATOM    667 2HG2 ILE A  60      18.742   2.920  -3.521  1.00 94.32           H
ATOM    668 3HG2 ILE A  60      19.547   1.535  -2.745  1.00 94.32           H
ATOM    669  CD1 ILE A  60      19.342   2.115  -0.095  1.00 94.32           C
ATOM    670 1HD1 ILE A  60      18.999   1.156   0.294  1.00 94.32           H
ATOM    671 2HD1 ILE A  60      20.136   1.949  -0.823  1.00 94.32           H
ATOM    672 3HD1 ILE A  60      19.723   2.724   0.725  1.00 94.32           H
ATOM    673  HN  ILE A  60      15.545   1.772  -0.593  1.00 94.32           H
ATOM    674  N   VAL A  61      15.380   0.714  -3.660  1.00 94.80           N
ATOM    675  CA  VAL A  61      15.035  -0.014  -4.869  1.00 94.80           C
ATOM    676  C   VAL A  61      13.782   0.604  -5.492  1.00 94.80           C
ATOM    677  O   VAL A  61      13.723   0.807  -6.704  1.00 94.80           O
ATOM    678  HA  VAL A  61      15.865   0.096  -5.567  1.00 94.80           H
ATOM    679  CB  VAL A  61      14.874  -1.503  -4.555  1.00 94.80           C
ATOM    680  HB  VAL A  61      14.115  -1.602  -3.778  1.00 94.80           H
ATOM    681  CG1 VAL A  61      14.390  -2.273  -5.785  1.00 94.80           C
ATOM    682 1HG1 VAL A  61      13.427  -1.878  -6.106  1.00 94.80           H
ATOM    683 2HG1 VAL A  61      15.115  -2.163  -6.591  1.00 94.80           H
ATOM    684 3HG1 VAL A  61      14.284  -3.329  -5.534  1.00 94.80           H
ATOM    685  CG2 VAL A  61      16.178  -2.094  -4.015  1.00 94.80           C
ATOM    686 1HG2 VAL A  61      16.965  -1.977  -4.760  1.00 94.80           H
ATOM    687 2HG2 VAL A  61      16.462  -1.573  -3.101  1.00 94.80           H
ATOM    688 3HG2 VAL A  61      16.035  -3.153  -3.800  1.00 94.80           H
ATOM    689  HN  VAL A  61      15.292   0.191  -2.812  1.00 94.80           H
ATOM    690  N   GLY A  62      12.812   0.888  -4.635  1.00 96.12           N
ATOM    691  CA  GLY A  62      11.526   1.382  -5.097  1.00 96.12           C
ATOM    692  C   GLY A  62      11.657   2.790  -5.681  1.00 96.12           C
ATOM    693  O   GLY A  62      11.064   3.096  -6.714  1.00 96.12           O
ATOM    694 1HA  GLY A  62      11.124   0.708  -5.853  1.00 96.12           H
ATOM    695 2HA  GLY A  62      10.817   1.392  -4.269  1.00 96.12           H
ATOM    696  HN  GLY A  62      12.894   0.785  -3.644  1.00 96.12           H
ATOM    697  N   ALA A  63      12.439   3.610  -4.993  1.00 95.73           N
ATOM    698  CA  ALA A  63      12.611   4.995  -5.398  1.00 95.73           C
ATOM    699  C   ALA A  63      13.247   5.040  -6.789  1.00 95.73           C
ATOM    700  O   ALA A  63      12.821   5.812  -7.646  1.00 95.73           O
ATOM    701  HA  ALA A  63      11.622   5.452  -5.446  1.00 95.73           H
ATOM    702  CB  ALA A  63      13.446   5.734  -4.351  1.00 95.73           C
ATOM    703 1HB  ALA A  63      12.936   5.698  -3.388  1.00 95.73           H
ATOM    704 2HB  ALA A  63      14.423   5.257  -4.263  1.00 95.73           H
ATOM    705 3HB  ALA A  63      13.575   6.773  -4.655  1.00 95.73           H
ATOM    706  HN  ALA A  63      12.948   3.343  -4.175  1.00 95.73           H
ATOM    707  N   LEU A  64      14.258   4.203  -6.969  1.00 89.75           N
ATOM    708  CA  LEU A  64      14.956   4.135  -8.242  1.00 89.75           C
ATOM    709  C   LEU A  64      13.972   3.719  -9.337  1.00 89.75           C
ATOM    710  O   LEU A  64      13.898   4.358 -10.386  1.00 89.75           O
ATOM    711  HA  LEU A  64      15.321   5.137  -8.468  1.00 89.75           H
ATOM    712  CB  LEU A  64      16.178   3.221  -8.135  1.00 89.75           C
ATOM    713 1HB  LEU A  64      15.868   2.284  -7.672  1.00 89.75           H
ATOM    714 2HB  LEU A  64      16.517   2.981  -9.143  1.00 89.75           H
ATOM    715  CG  LEU A  64      17.365   3.778  -7.347  1.00 89.75           C
ATOM    716  HG  LEU A  64      17.005   4.105  -6.371  1.00 89.75           H
ATOM    717  CD1 LEU A  64      18.417   2.694  -7.100  1.00 89.75           C
ATOM    718 1HD1 LEU A  64      17.971   1.878  -6.530  1.00 89.75           H
ATOM    719 2HD1 LEU A  64      18.779   2.315  -8.055  1.00 89.75           H
ATOM    720 3HD1 LEU A  64      19.249   3.117  -6.537  1.00 89.75           H
ATOM    721  CD2 LEU A  64      17.959   5.004  -8.043  1.00 89.75           C
ATOM    722 1HD2 LEU A  64      18.301   4.726  -9.040  1.00 89.75           H
ATOM    723 2HD2 LEU A  64      17.198   5.780  -8.123  1.00 89.75           H
ATOM    724 3HD2 LEU A  64      18.801   5.380  -7.461  1.00 89.75           H
ATOM    725  HN  LEU A  64      14.601   3.580  -6.266  1.00 89.75           H
ATOM    726  N   GLY A  65      13.239   2.652  -9.056  1.00 93.66           N
ATOM    727  CA  GLY A  65      12.369   2.057 -10.056  1.00 93.66           C
ATOM    728  C   GLY A  65      11.289   3.045 -10.501  1.00 93.66           C
ATOM    729  O   GLY A  65      11.110   3.278 -11.695  1.00 93.66           O
ATOM    730 1HA  GLY A  65      12.959   1.745 -10.918  1.00 93.66           H
ATOM    731 2HA  GLY A  65      11.901   1.160  -9.649  1.00 93.66           H
ATOM    732  HN  GLY A  65      13.234   2.196  -8.166  1.00 93.66           H
ATOM    733  N   ASN A  66      10.598   3.599  -9.516  1.00 92.02           N
ATOM    734  CA  ASN A  66       9.437   4.429  -9.791  1.00 92.02           C
ATOM    735  C   ASN A  66       9.897   5.759 -10.393  1.00 92.02           C
ATOM    736  O   ASN A  66       9.210   6.333 -11.236  1.00 92.02           O
ATOM    737  HA  ASN A  66       8.827   3.848 -10.483  1.00 92.02           H
ATOM    738  CB  ASN A  66       8.661   4.733  -8.509  1.00 92.02           C
ATOM    739 1HB  ASN A  66       9.356   5.001  -7.713  1.00 92.02           H
ATOM    740 2HB  ASN A  66       8.011   5.594  -8.668  1.00 92.02           H
ATOM    741  CG  ASN A  66       7.822   3.529  -8.076  1.00 92.02           C
ATOM    742  OD1 ASN A  66       6.855   3.151  -8.716  1.00 92.02           O
ATOM    743  ND2 ASN A  66       8.246   2.949  -6.957  1.00 92.02           N
ATOM    744 1HD2 ASN A  66       9.047   3.309  -6.479  1.00 92.02           H
ATOM    745 2HD2 ASN A  66       7.763   2.153  -6.592  1.00 92.02           H
ATOM    746  HN  ASN A  66      10.818   3.490  -8.547  1.00 92.02           H
ATOM    747  N   SER A  67      11.056   6.209  -9.936  1.00 91.83           N
ATOM    748  CA  SER A  67      11.629   7.446 -10.438  1.00 91.83           C
ATOM    749  C   SER A  67      11.923   7.317 -11.934  1.00 91.83           C
ATOM    750  O   SER A  67      11.730   8.266 -12.692  1.00 91.83           O
ATOM    751  HA  SER A  67      10.870   8.208 -10.261  1.00 91.83           H
ATOM    752  CB  SER A  67      12.904   7.811  -9.676  1.00 91.83           C
ATOM    753 1HB  SER A  67      13.632   7.006  -9.779  1.00 91.83           H
ATOM    754 2HB  SER A  67      13.349   8.702 -10.120  1.00 91.83           H
ATOM    755  OG  SER A  67      12.651   8.046  -8.293  1.00 91.83           O
ATOM    756  HG  SER A  67      13.063   7.321  -7.742  1.00 91.83           H
ATOM    757  HN  SER A  67      11.600   5.744  -9.236  1.00 91.83           H
ATOM    758  N   LEU A  68      12.386   6.135 -12.314  1.00 86.86           N
ATOM    759  CA  LEU A  68      12.682   5.861 -13.709  1.00 86.86           C
ATOM    760  C   LEU A  68      11.390   5.934 -14.525  1.00 86.86           C
ATOM    761  O   LEU A  68      11.378   6.475 -15.630  1.00 86.86           O
ATOM    762  HA  LEU A  68      13.356   6.642 -14.060  1.00 86.86           H
ATOM    763  CB  LEU A  68      13.422   4.529 -13.848  1.00 86.86           C
ATOM    764 1HB  LEU A  68      12.920   3.790 -13.224  1.00 86.86           H
ATOM    765 2HB  LEU A  68      13.329   4.190 -14.880  1.00 86.86           H
ATOM    766  CG  LEU A  68      14.906   4.544 -13.478  1.00 86.86           C
ATOM    767  HG  LEU A  68      15.008   4.999 -12.493  1.00 86.86           H
ATOM    768  CD1 LEU A  68      15.462   3.122 -13.379  1.00 86.86           C
ATOM    769 1HD1 LEU A  68      14.916   2.572 -12.613  1.00 86.86           H
ATOM    770 2HD1 LEU A  68      15.346   2.619 -14.339  1.00 86.86           H
ATOM    771 3HD1 LEU A  68      16.519   3.162 -13.115  1.00 86.86           H
ATOM    772  CD2 LEU A  68      15.707   5.405 -14.458  1.00 86.86           C
ATOM    773 1HD2 LEU A  68      15.602   5.002 -15.465  1.00 86.86           H
ATOM    774 2HD2 LEU A  68      15.330   6.427 -14.435  1.00 86.86           H
ATOM    775 3HD2 LEU A  68      16.758   5.399 -14.172  1.00 86.86           H
ATOM    776  HN  LEU A  68      12.557   5.374 -11.688  1.00 86.86           H
ATOM    777  N   VAL A  69      10.332   5.382 -13.949  1.00 90.49           N
ATOM    778  CA  VAL A  69       9.045   5.347 -14.623  1.00 90.49           C
ATOM    779  C   VAL A  69       8.605   6.775 -14.949  1.00 90.49           C
ATOM    780  O   VAL A  69       8.259   7.077 -16.090  1.00 90.49           O
ATOM    781  HA  VAL A  69       9.178   4.799 -15.557  1.00 90.49           H
ATOM    782  CB  VAL A  69       8.028   4.587 -13.770  1.00 90.49           C
ATOM    783  HB  VAL A  69       8.024   5.034 -12.776  1.00 90.49           H
ATOM    784  CG1 VAL A  69       6.618   4.720 -14.350  1.00 90.49           C
ATOM    785 1HG1 VAL A  69       6.335   5.772 -14.378  1.00 90.49           H
ATOM    786 2HG1 VAL A  69       6.601   4.311 -15.360  1.00 90.49           H
ATOM    787 3HG1 VAL A  69       5.915   4.171 -13.724  1.00 90.49           H
ATOM    788  CG2 VAL A  69       8.424   3.117 -13.622  1.00 90.49           C
ATOM    789 1HG2 VAL A  69       8.469   2.652 -14.607  1.00 90.49           H
ATOM    790 2HG2 VAL A  69       9.401   3.050 -13.143  1.00 90.49           H
ATOM    791 3HG2 VAL A  69       7.684   2.601 -13.011  1.00 90.49           H
ATOM    792  HN  VAL A  69      10.344   4.965 -13.040  1.00 90.49           H
ATOM    793  N   ILE A  70       8.633   7.617 -13.926  1.00 90.58           N
ATOM    794  CA  ILE A  70       8.146   8.979 -14.063  1.00 90.58           C
ATOM    795  C   ILE A  70       8.970   9.705 -15.129  1.00 90.58           C
ATOM    796  O   ILE A  70       8.420  10.429 -15.957  1.00 90.58           O
ATOM    797  HA  ILE A  70       7.113   8.923 -14.404  1.00 90.58           H
ATOM    798  CB  ILE A  70       8.138   9.684 -12.706  1.00 90.58           C
ATOM    799  HB  ILE A  70       9.129   9.586 -12.263  1.00 90.58           H
ATOM    800  CG1 ILE A  70       7.147   9.019 -11.748  1.00 90.58           C
ATOM    801 1HG1 ILE A  70       6.128   9.265 -12.045  1.00 90.58           H
ATOM    802 2HG1 ILE A  70       7.246   7.936 -11.812  1.00 90.58           H
ATOM    803  CG2 ILE A  70       7.862  11.181 -12.867  1.00 90.58           C
ATOM    804 1HG2 ILE A  70       8.638  11.628 -13.489  1.00 90.58           H
ATOM    805 2HG2 ILE A  70       6.891  11.322 -13.341  1.00 90.58           H
ATOM    806 3HG2 ILE A  70       7.862  11.658 -11.887  1.00 90.58           H
ATOM    807  CD1 ILE A  70       7.388   9.474 -10.307  1.00 90.58           C
ATOM    808 1HD1 ILE A  70       8.400   9.205 -10.005  1.00 90.58           H
ATOM    809 2HD1 ILE A  70       7.265  10.555 -10.242  1.00 90.58           H
ATOM    810 3HD1 ILE A  70       6.670   8.986  -9.648  1.00 90.58           H
ATOM    811  HN  ILE A  70       8.980   7.381 -13.017  1.00 90.58           H
ATOM    812  N   LEU A  71      10.276   9.486 -15.073  1.00 84.74           N
ATOM    813  CA  LEU A  71      11.195  10.224 -15.922  1.00 84.74           C
ATOM    814  C   LEU A  71      10.937   9.859 -17.385  1.00 84.74           C
ATOM    815  O   LEU A  71      10.964  10.725 -18.258  1.00 84.74           O
ATOM    816  HA  LEU A  71      10.983  11.285 -15.788  1.00 84.74           H
ATOM    817  CB  LEU A  71      12.640   9.991 -15.476  1.00 84.74           C
ATOM    818 1HB  LEU A  71      12.706  10.190 -14.406  1.00 84.74           H
ATOM    819 2HB  LEU A  71      12.879   8.938 -15.620  1.00 84.74           H
ATOM    820  CG  LEU A  71      13.705  10.829 -16.187  1.00 84.74           C
ATOM    821  HG  LEU A  71      13.218  11.701 -16.624  1.00 84.74           H
ATOM    822  CD1 LEU A  71      14.750  11.344 -15.196  1.00 84.74           C
ATOM    823 1HD1 LEU A  71      14.263  11.964 -14.444  1.00 84.74           H
ATOM    824 2HD1 LEU A  71      15.238  10.498 -14.710  1.00 84.74           H
ATOM    825 3HD1 LEU A  71      15.495  11.935 -15.728  1.00 84.74           H
ATOM    826  CD2 LEU A  71      14.342  10.044 -17.336  1.00 84.74           C
ATOM    827 1HD2 LEU A  71      14.811   9.142 -16.944  1.00 84.74           H
ATOM    828 2HD2 LEU A  71      13.573   9.769 -18.058  1.00 84.74           H
ATOM    829 3HD2 LEU A  71      15.095  10.662 -17.825  1.00 84.74           H
ATOM    830  HN  LEU A  71      10.705   8.820 -14.463  1.00 84.74           H
ATOM    831  N   VAL A  72      10.693   8.576 -17.607  1.00 85.21           N
ATOM    832  CA  VAL A  72      10.500   8.074 -18.957  1.00 85.21           C
ATOM    833  C   VAL A  72       9.232   8.692 -19.550  1.00 85.21           C
ATOM    834  O   VAL A  72       9.228   9.123 -20.702  1.00 85.21           O
ATOM    835  HA  VAL A  72      11.356   8.391 -19.551  1.00 85.21           H
ATOM    836  CB  VAL A  72      10.470   6.544 -18.947  1.00 85.21           C
ATOM    837  HB  VAL A  72       9.705   6.228 -18.237  1.00 85.21           H
ATOM    838  CG1 VAL A  72      10.091   5.994 -20.323  1.00 85.21           C
ATOM    839 1HG1 VAL A  72       9.103   6.361 -20.601  1.00 85.21           H
ATOM    840 2HG1 VAL A  72      10.822   6.325 -21.061  1.00 85.21           H
ATOM    841 3HG1 VAL A  72      10.077   4.905 -20.288  1.00 85.21           H
ATOM    842  CG2 VAL A  72      11.810   5.973 -18.478  1.00 85.21           C
ATOM    843 1HG2 VAL A  72      12.601   6.303 -19.152  1.00 85.21           H
ATOM    844 2HG2 VAL A  72      12.022   6.325 -17.469  1.00 85.21           H
ATOM    845 3HG2 VAL A  72      11.762   4.884 -18.480  1.00 85.21           H
ATOM    846  HN  VAL A  72      10.626   7.886 -16.886  1.00 85.21           H
ATOM    847  N   TYR A  73       8.187   8.716 -18.736  1.00 85.09           N
ATOM    848  CA  TYR A  73       6.911   9.256 -19.173  1.00 85.09           C
ATOM    849  C   TYR A  73       7.008  10.763 -19.418  1.00 85.09           C
ATOM    850  O   TYR A  73       6.345  11.295 -20.307  1.00 85.09           O
ATOM    851  HA  TYR A  73       6.637   8.761 -20.104  1.00 85.09           H
ATOM    852  CB  TYR A  73       5.930   9.001 -18.026  1.00 85.09           C
ATOM    853 1HB  TYR A  73       6.483   8.982 -17.087  1.00 85.09           H
ATOM    854 2HB  TYR A  73       5.230   9.834 -17.968  1.00 85.09           H
ATOM    855  CG  TYR A  73       5.139   7.698 -18.162  1.00 85.09           C
ATOM    856  CD1 TYR A  73       4.289   7.516 -19.234  1.00 85.09           C
ATOM    857  HD1 TYR A  73       4.182   8.300 -19.984  1.00 85.09           H
ATOM    858  CD2 TYR A  73       5.276   6.706 -17.213  1.00 85.09           C
ATOM    859  HD2 TYR A  73       5.947   6.850 -16.367  1.00 85.09           H
ATOM    860  CE1 TYR A  73       3.545   6.290 -19.362  1.00 85.09           C
ATOM    861  HE1 TYR A  73       2.870   6.133 -20.204  1.00 85.09           H
ATOM    862  CE2 TYR A  73       4.532   5.480 -17.341  1.00 85.09           C
ATOM    863  HE2 TYR A  73       4.630   4.688 -16.599  1.00 85.09           H
ATOM    864  CZ  TYR A  73       3.703   5.332 -18.409  1.00 85.09           C
ATOM    865  OH  TYR A  73       3.000   4.174 -18.531  1.00 85.09           O
ATOM    866  HH  TYR A  73       2.547   4.141 -19.421  1.00 85.09           H
ATOM    867  HN  TYR A  73       8.202   8.376 -17.796  1.00 85.09           H
ATOM    868  N   TRP A  74       7.840  11.409 -18.615  1.00 73.80           N
ATOM    869  CA  TRP A  74       7.963  12.856 -18.670  1.00 73.80           C
ATOM    870  C   TRP A  74       8.570  13.227 -20.025  1.00 73.80           C
ATOM    871  O   TRP A  74       8.031  14.070 -20.740  1.00 73.80           O
ATOM    872  HA  TRP A  74       6.963  13.279 -18.582  1.00 73.80           H
ATOM    873  CB  TRP A  74       8.777  13.383 -17.487  1.00 73.80           C
ATOM    874 1HB  TRP A  74       8.338  13.008 -16.562  1.00 73.80           H
ATOM    875 2HB  TRP A  74       9.788  12.981 -17.546  1.00 73.80           H
ATOM    876  CG  TRP A  74       8.854  14.909 -17.415  1.00 73.80           C
ATOM    877  CD1 TRP A  74       9.736  15.720 -18.016  1.00 73.80           C
ATOM    878  HD1 TRP A  74      10.545  15.376 -18.659  1.00 73.80           H
ATOM    879  CD2 TRP A  74       7.974  15.780 -16.674  1.00 73.80           C
ATOM    880  NE1 TRP A  74       9.490  17.045 -17.716  1.00 73.80           N
ATOM    881  HE1 TRP A  74      10.011  17.832 -18.045  1.00 73.80           H
ATOM    882  CE2 TRP A  74       8.385  17.083 -16.874  1.00 73.80           C
ATOM    883  CE3 TRP A  74       6.868  15.478 -15.860  1.00 73.80           C
ATOM    884  HE3 TRP A  74       6.524  14.459 -15.686  1.00 73.80           H
ATOM    885  CZ2 TRP A  74       7.746  18.186 -16.296  1.00 73.80           C
ATOM    886  HZ2 TRP A  74       8.090  19.205 -16.470  1.00 73.80           H
ATOM    887  CZ3 TRP A  74       6.240  16.592 -15.289  1.00 73.80           C
ATOM    888  HZ3 TRP A  74       5.376  16.414 -14.649  1.00 73.80           H
ATOM    889  CH2 TRP A  74       6.642  17.909 -15.481  1.00 73.80           C
ATOM    890  HH2 TRP A  74       6.099  18.722 -15.000  1.00 73.80           H
ATOM    891  HN  TRP A  74       8.423  10.961 -17.936  1.00 73.80           H
ATOM    892  N   TYR A  75       9.683  12.579 -20.337  1.00 71.07           N
ATOM    893  CA  TYR A  75      10.542  13.042 -21.413  1.00 71.07           C
ATOM    894  C   TYR A  75      10.160  12.386 -22.741  1.00 71.07           C
ATOM    895  O   TYR A  75      10.318  12.988 -23.802  1.00 71.07           O
ATOM    896  HA  TYR A  75      10.419  14.122 -21.500  1.00 71.07           H
ATOM    897  CB  TYR A  75      11.961  12.612 -21.034  1.00 71.07           C
ATOM    898 1HB  TYR A  75      11.921  11.620 -20.584  1.00 71.07           H
ATOM    899 2HB  TYR A  75      12.558  12.525 -21.942  1.00 71.07           H
ATOM    900  CG  TYR A  75      12.664  13.567 -20.068  1.00 71.07           C
ATOM    901  CD1 TYR A  75      13.203  14.748 -20.535  1.00 71.07           C
ATOM    902  HD1 TYR A  75      13.127  15.001 -21.592  1.00 71.07           H
ATOM    903  CD2 TYR A  75      12.760  13.246 -18.729  1.00 71.07           C
ATOM    904  HD2 TYR A  75      12.334  12.313 -18.360  1.00 71.07           H
ATOM    905  CE1 TYR A  75      13.865  15.647 -19.625  1.00 71.07           C
ATOM    906  HE1 TYR A  75      14.295  16.583 -19.981  1.00 71.07           H
ATOM    907  CE2 TYR A  75      13.422  14.145 -17.819  1.00 71.07           C
ATOM    908  HE2 TYR A  75      13.504  13.904 -16.759  1.00 71.07           H
ATOM    909  CZ  TYR A  75      13.941  15.301 -18.312  1.00 71.07           C
ATOM    910  OH  TYR A  75      14.566  16.150 -17.453  1.00 71.07           O
ATOM    911  HH  TYR A  75      14.527  15.785 -16.522  1.00 71.07           H
ATOM    912  HN  TYR A  75       9.999  11.753 -19.869  1.00 71.07           H
ATOM    913  N   CYS A  76       9.665  11.162 -22.639  1.00 70.36           N
ATOM    914  CA  CYS A  76       9.653  10.262 -23.779  1.00 70.36           C
ATOM    915  C   CYS A  76       8.204   9.858 -24.058  1.00 70.36           C
ATOM    916  O   CYS A  76       7.643  10.218 -25.091  1.00 70.36           O
ATOM    917  HA  CYS A  76      10.068  10.817 -24.621  1.00 70.36           H
ATOM    918  CB  CYS A  76      10.551   9.044 -23.549  1.00 70.36           C
ATOM    919 1HB  CYS A  76      11.418   9.329 -22.953  1.00 70.36           H
ATOM    920 2HB  CYS A  76      10.010   8.286 -22.983  1.00 70.36           H
ATOM    921  SG  CYS A  76      11.096   8.355 -25.154  1.00 70.36           S
ATOM    922  HG  CYS A  76       9.893   7.943 -25.544  1.00 70.36           H
ATOM    923  HN  CYS A  76       9.278  10.783 -21.798  1.00 70.36           H
ATOM    924  N   THR A  77       7.640   9.114 -23.117  1.00 64.29           N
ATOM    925  CA  THR A  77       6.411   8.384 -23.378  1.00 64.29           C
ATOM    926  C   THR A  77       5.241   9.354 -23.557  1.00 64.29           C
ATOM    927  O   THR A  77       4.420   9.182 -24.456  1.00 64.29           O
ATOM    928  HA  THR A  77       6.525   7.843 -24.318  1.00 64.29           H
ATOM    929  CB  THR A  77       6.203   7.385 -22.237  1.00 64.29           C
ATOM    930  HB  THR A  77       5.919   7.898 -21.318  1.00 64.29           H
ATOM    931  OG1 THR A  77       7.429   6.660 -22.183  1.00 64.29           O
ATOM    932  HG1 THR A  77       7.548   6.128 -23.021  1.00 64.29           H
ATOM    933  CG2 THR A  77       5.155   6.322 -22.572  1.00 64.29           C
ATOM    934 1HG2 THR A  77       5.473   5.764 -23.453  1.00 64.29           H
ATOM    935 2HG2 THR A  77       4.199   6.806 -22.774  1.00 64.29           H
ATOM    936 3HG2 THR A  77       5.047   5.640 -21.729  1.00 64.29           H
ATOM    937  HN  THR A  77       8.007   9.007 -22.193  1.00 64.29           H
ATOM    938  N   ARG A  78       5.204  10.352 -22.686  1.00 60.11           N
ATOM    939  CA  ARG A  78       4.007  11.160 -22.526  1.00 60.11           C
ATOM    940  C   ARG A  78       2.785  10.264 -22.319  1.00 60.11           C
ATOM    941  O   ARG A  78       2.739   9.144 -22.826  1.00 60.11           O
ATOM    942  HA  ARG A  78       4.199  11.771 -21.643  1.00 60.11           H
ATOM    943  CB  ARG A  78       3.776  12.051 -23.748  1.00 60.11           C
ATOM    944 1HB  ARG A  78       3.669  11.432 -24.639  1.00 60.11           H
ATOM    945 2HB  ARG A  78       2.844  12.603 -23.629  1.00 60.11           H
ATOM    946  CG  ARG A  78       4.935  13.032 -23.938  1.00 60.11           C
ATOM    947 1HG  ARG A  78       5.132  13.553 -23.001  1.00 60.11           H
ATOM    948 2HG  ARG A  78       5.842  12.484 -24.195  1.00 60.11           H
ATOM    949  CD  ARG A  78       4.618  14.049 -25.037  1.00 60.11           C
ATOM    950 1HD  ARG A  78       4.482  13.536 -25.989  1.00 60.11           H
ATOM    951 2HD  ARG A  78       3.682  14.559 -24.813  1.00 60.11           H
ATOM    952  NE  ARG A  78       5.717  15.034 -25.146  1.00 60.11           N
ATOM    953  HE  ARG A  78       6.569  14.843 -24.658  1.00 60.11           H
ATOM    954  CZ  ARG A  78       5.642  16.167 -25.859  1.00 60.11           C
ATOM    955  NH1 ARG A  78       4.525  16.473 -26.533  1.00 60.11           N
ATOM    956 1HH1 ARG A  78       3.740  15.855 -26.506  1.00 60.11           H
ATOM    957 2HH1 ARG A  78       4.477  17.320 -27.062  1.00 60.11           H
ATOM    958  NH2 ARG A  78       6.701  16.988 -25.887  1.00 60.11           N
ATOM    959 1HH2 ARG A  78       6.661  17.837 -26.414  1.00 60.11           H
ATOM    960 2HH2 ARG A  78       7.530  16.752 -25.381  1.00 60.11           H
ATOM    961  HN  ARG A  78       5.970  10.611 -22.098  1.00 60.11           H
ATOM    962  N   VAL A  79       1.825  10.789 -21.572  1.00 76.37           N
ATOM    963  CA  VAL A  79       0.593  10.062 -21.315  1.00 76.37           C
ATOM    964  C   VAL A  79      -0.333  10.192 -22.526  1.00 76.37           C
ATOM    965  O   VAL A  79      -0.882  11.263 -22.779  1.00 76.37           O
ATOM    966  HA  VAL A  79       0.853   9.011 -21.183  1.00 76.37           H
ATOM    967  CB  VAL A  79      -0.046  10.558 -20.017  1.00 76.37           C
ATOM    968  HB  VAL A  79      -0.295  11.611 -20.147  1.00 76.37           H
ATOM    969  CG1 VAL A  79      -1.343   9.802 -19.721  1.00 76.37           C
ATOM    970 1HG1 VAL A  79      -2.048   9.955 -20.539  1.00 76.37           H
ATOM    971 2HG1 VAL A  79      -1.129   8.738 -19.620  1.00 76.37           H
ATOM    972 3HG1 VAL A  79      -1.777  10.174 -18.793  1.00 76.37           H
ATOM    973  CG2 VAL A  79       0.932  10.448 -18.846  1.00 76.37           C
ATOM    974 1HG2 VAL A  79       1.226   9.406 -18.715  1.00 76.37           H
ATOM    975 2HG2 VAL A  79       1.816  11.051 -19.053  1.00 76.37           H
ATOM    976 3HG2 VAL A  79       0.452  10.807 -17.936  1.00 76.37           H
ATOM    977  HN  VAL A  79       1.878  11.693 -21.147  1.00 76.37           H
ATOM    978  N   LYS A  80      -0.477   9.086 -23.242  1.00 68.37           N
ATOM    979  CA  LYS A  80      -1.265   9.083 -24.463  1.00 68.37           C
ATOM    980  C   LYS A  80      -2.523   8.238 -24.250  1.00 68.37           C
ATOM    981  O   LYS A  80      -3.524   8.425 -24.941  1.00 68.37           O
ATOM    982  HA  LYS A  80      -1.568  10.111 -24.659  1.00 68.37           H
ATOM    983  CB  LYS A  80      -0.412   8.628 -25.649  1.00 68.37           C
ATOM    984 1HB  LYS A  80       0.047   7.665 -25.425  1.00 68.37           H
ATOM    985 2HB  LYS A  80      -1.047   8.482 -26.523  1.00 68.37           H
ATOM    986  CG  LYS A  80       0.676   9.656 -25.968  1.00 68.37           C
ATOM    987 1HG  LYS A  80       0.223  10.637 -26.110  1.00 68.37           H
ATOM    988 2HG  LYS A  80       1.360   9.740 -25.124  1.00 68.37           H
ATOM    989  CD  LYS A  80       1.453   9.259 -27.225  1.00 68.37           C
ATOM    990 1HD  LYS A  80       1.891   8.270 -27.089  1.00 68.37           H
ATOM    991 2HD  LYS A  80       0.771   9.192 -28.072  1.00 68.37           H
ATOM    992  CE  LYS A  80       2.556  10.274 -27.530  1.00 68.37           C
ATOM    993 1HE  LYS A  80       2.125  11.270 -27.631  1.00 68.37           H
ATOM    994 2HE  LYS A  80       3.261  10.315 -26.699  1.00 68.37           H
ATOM    995  NZ  LYS A  80       3.268   9.907 -28.775  1.00 68.37           N
ATOM    996 1HZ  LYS A  80       3.997  10.587 -28.960  1.00 68.37           H
ATOM    997 2HZ  LYS A  80       3.682   8.988 -28.669  1.00 68.37           H
ATOM    998 3HZ  LYS A  80       2.612   9.896 -29.548  1.00 68.37           H
ATOM    999  HN  LYS A  80      -0.068   8.206 -23.000  1.00 68.37           H
ATOM   1000  N   THR A  81      -2.431   7.328 -23.292  1.00 79.58           N
ATOM   1001  CA  THR A  81      -3.489   6.354 -23.081  1.00 79.58           C
ATOM   1002  C   THR A  81      -3.991   6.416 -21.638  1.00 79.58           C
ATOM   1003  O   THR A  81      -3.354   7.026 -20.780  1.00 79.58           O
ATOM   1004  HA  THR A  81      -4.330   6.615 -23.724  1.00 79.58           H
ATOM   1005  CB  THR A  81      -2.951   4.978 -23.479  1.00 79.58           C
ATOM   1006  HB  THR A  81      -3.761   4.254 -23.569  1.00 79.58           H
ATOM   1007  OG1 THR A  81      -1.973   4.687 -22.484  1.00 79.58           O
ATOM   1008  HG1 THR A  81      -1.729   3.718 -22.518  1.00 79.58           H
ATOM   1009  CG2 THR A  81      -2.154   5.016 -24.784  1.00 79.58           C
ATOM   1010 1HG2 THR A  81      -1.304   5.689 -24.672  1.00 79.58           H
ATOM   1011 2HG2 THR A  81      -2.794   5.371 -25.591  1.00 79.58           H
ATOM   1012 3HG2 THR A  81      -1.795   4.014 -25.020  1.00 79.58           H
ATOM   1013  HN  THR A  81      -1.654   7.250 -22.668  1.00 79.58           H
ATOM   1014  N   MET A  82      -5.130   5.777 -21.413  1.00 80.94           N
ATOM   1015  CA  MET A  82      -5.671   5.663 -20.069  1.00 80.94           C
ATOM   1016  C   MET A  82      -4.726   4.872 -19.162  1.00 80.94           C
ATOM   1017  O   MET A  82      -4.553   5.212 -17.993  1.00 80.94           O
ATOM   1018  HA  MET A  82      -5.766   6.685 -19.703  1.00 80.94           H
ATOM   1019  CB  MET A  82      -7.031   4.963 -20.124  1.00 80.94           C
ATOM   1020 1HB  MET A  82      -7.679   5.475 -20.835  1.00 80.94           H
ATOM   1021 2HB  MET A  82      -6.904   3.942 -20.487  1.00 80.94           H
ATOM   1022  CG  MET A  82      -7.693   4.941 -18.745  1.00 80.94           C
ATOM   1023 1HG  MET A  82      -7.116   4.315 -18.065  1.00 80.94           H
ATOM   1024 2HG  MET A  82      -7.703   5.946 -18.322  1.00 80.94           H
ATOM   1025  SD  MET A  82      -9.361   4.320 -18.878  1.00 80.94           S
ATOM   1026  CE  MET A  82      -9.894   4.498 -17.184  1.00 80.94           C
ATOM   1027 1HE  MET A  82      -9.250   3.904 -16.536  1.00 80.94           H
ATOM   1028 2HE  MET A  82      -9.834   5.547 -16.893  1.00 80.94           H
ATOM   1029 3HE  MET A  82     -10.924   4.153 -17.089  1.00 80.94           H
ATOM   1030  HN  MET A  82      -5.678   5.342 -22.128  1.00 80.94           H
ATOM   1031  N   THR A  83      -4.140   3.832 -19.736  1.00 82.72           N
ATOM   1032  CA  THR A  83      -3.188   3.012 -19.006  1.00 82.72           C
ATOM   1033  C   THR A  83      -2.004   3.860 -18.536  1.00 82.72           C
ATOM   1034  O   THR A  83      -1.582   3.760 -17.385  1.00 82.72           O
ATOM   1035  HA  THR A  83      -3.680   2.628 -18.112  1.00 82.72           H
ATOM   1036  CB  THR A  83      -2.779   1.845 -19.906  1.00 82.72           C
ATOM   1037  HB  THR A  83      -1.995   2.146 -20.602  1.00 82.72           H
ATOM   1038  OG1 THR A  83      -4.002   1.423 -20.503  1.00 82.72           O
ATOM   1039  HG1 THR A  83      -4.502   0.827 -19.875  1.00 82.72           H
ATOM   1040  CG2 THR A  83      -2.313   0.625 -19.109  1.00 82.72           C
ATOM   1041 1HG2 THR A  83      -3.121   0.283 -18.462  1.00 82.72           H
ATOM   1042 2HG2 THR A  83      -1.451   0.897 -18.500  1.00 82.72           H
ATOM   1043 3HG2 THR A  83      -2.035  -0.174 -19.797  1.00 82.72           H
ATOM   1044  HN  THR A  83      -4.305   3.547 -20.680  1.00 82.72           H
ATOM   1045  N   ASP A  84      -1.503   4.677 -19.451  1.00 85.20           N
ATOM   1046  CA  ASP A  84      -0.360   5.524 -19.152  1.00 85.20           C
ATOM   1047  C   ASP A  84      -0.687   6.409 -17.948  1.00 85.20           C
ATOM   1048  O   ASP A  84       0.166   6.638 -17.092  1.00 85.20           O
ATOM   1049  HA  ASP A  84       0.462   4.836 -18.953  1.00 85.20           H
ATOM   1050  CB  ASP A  84      -0.027   6.437 -20.334  1.00 85.20           C
ATOM   1051 1HB  ASP A  84      -0.899   7.039 -20.589  1.00 85.20           H
ATOM   1052 2HB  ASP A  84       0.767   7.128 -20.052  1.00 85.20           H
ATOM   1053  CG  ASP A  84       0.410   5.620 -21.552  1.00 85.20           C
ATOM   1054  OD1 ASP A  84       0.996   4.539 -21.329  1.00 85.20           O
ATOM   1055  OD2 ASP A  84       0.148   6.096 -22.678  1.00 85.20           O
ATOM   1056  HN  ASP A  84      -1.863   4.766 -20.379  1.00 85.20           H
ATOM   1057  N   MET A  85      -1.924   6.883 -17.921  1.00 87.96           N
ATOM   1058  CA  MET A  85      -2.354   7.795 -16.875  1.00 87.96           C
ATOM   1059  C   MET A  85      -2.272   7.129 -15.499  1.00 87.96           C
ATOM   1060  O   MET A  85      -1.731   7.707 -14.558  1.00 87.96           O
ATOM   1061  HA  MET A  85      -1.664   8.638 -16.919  1.00 87.96           H
ATOM   1062  CB  MET A  85      -3.793   8.239 -17.143  1.00 87.96           C
ATOM   1063 1HB  MET A  85      -3.883   8.593 -18.170  1.00 87.96           H
ATOM   1064 2HB  MET A  85      -4.465   7.387 -17.040  1.00 87.96           H
ATOM   1065  CG  MET A  85      -4.214   9.347 -16.177  1.00 87.96           C
ATOM   1066 1HG  MET A  85      -5.285   9.530 -16.264  1.00 87.96           H
ATOM   1067 2HG  MET A  85      -4.027   9.036 -15.149  1.00 87.96           H
ATOM   1068  SD  MET A  85      -3.310  10.844 -16.534  1.00 87.96           S
ATOM   1069  CE  MET A  85      -3.773  11.831 -15.120  1.00 87.96           C
ATOM   1070 1HE  MET A  85      -4.855  11.960 -15.106  1.00 87.96           H
ATOM   1071 2HE  MET A  85      -3.455  11.329 -14.206  1.00 87.96           H
ATOM   1072 3HE  MET A  85      -3.292  12.807 -15.184  1.00 87.96           H
ATOM   1073  HN  MET A  85      -2.626   6.653 -18.596  1.00 87.96           H
ATOM   1074  N   PHE A  86      -2.818   5.924 -15.428  1.00 91.83           N
ATOM   1075  CA  PHE A  86      -2.853   5.192 -14.173  1.00 91.83           C
ATOM   1076  C   PHE A  86      -1.446   4.774 -13.742  1.00 91.83           C
ATOM   1077  O   PHE A  86      -1.115   4.821 -12.559  1.00 91.83           O
ATOM   1078  HA  PHE A  86      -3.277   5.858 -13.422  1.00 91.83           H
ATOM   1079  CB  PHE A  86      -3.695   3.937 -14.410  1.00 91.83           C
ATOM   1080 1HB  PHE A  86      -3.339   3.438 -15.312  1.00 91.83           H
ATOM   1081 2HB  PHE A  86      -3.541   3.246 -13.581  1.00 91.83           H
ATOM   1082  CG  PHE A  86      -5.193   4.211 -14.555  1.00 91.83           C
ATOM   1083  CD1 PHE A  86      -5.805   5.101 -13.728  1.00 91.83           C
ATOM   1084  HD1 PHE A  86      -5.227   5.619 -12.962  1.00 91.83           H
ATOM   1085  CD2 PHE A  86      -5.914   3.565 -15.511  1.00 91.83           C
ATOM   1086  HD2 PHE A  86      -5.424   2.852 -16.174  1.00 91.83           H
ATOM   1087  CE1 PHE A  86      -7.195   5.355 -13.863  1.00 91.83           C
ATOM   1088  HE1 PHE A  86      -7.685   6.069 -13.200  1.00 91.83           H
ATOM   1089  CE2 PHE A  86      -7.304   3.820 -15.645  1.00 91.83           C
ATOM   1090  HE2 PHE A  86      -7.881   3.302 -16.411  1.00 91.83           H
ATOM   1091  CZ  PHE A  86      -7.916   4.709 -14.818  1.00 91.83           C
ATOM   1092  HZ  PHE A  86      -8.983   4.905 -14.922  1.00 91.83           H
ATOM   1093  HN  PHE A  86      -3.229   5.449 -16.205  1.00 91.83           H
ATOM   1094  N   LEU A  87      -0.655   4.373 -14.727  1.00 89.38           N
ATOM   1095  CA  LEU A  87       0.681   3.870 -14.457  1.00 89.38           C
ATOM   1096  C   LEU A  87       1.544   5.001 -13.896  1.00 89.38           C
ATOM   1097  O   LEU A  87       2.371   4.777 -13.012  1.00 89.38           O
ATOM   1098  HA  LEU A  87       0.590   3.095 -13.695  1.00 89.38           H
ATOM   1099  CB  LEU A  87       1.268   3.210 -15.706  1.00 89.38           C
ATOM   1100 1HB  LEU A  87       1.178   3.909 -16.538  1.00 89.38           H
ATOM   1101 2HB  LEU A  87       2.333   3.047 -15.540  1.00 89.38           H
ATOM   1102  CG  LEU A  87       0.636   1.880 -16.122  1.00 89.38           C
ATOM   1103  HG  LEU A  87      -0.429   2.045 -16.287  1.00 89.38           H
ATOM   1104  CD1 LEU A  87       1.226   1.382 -17.443  1.00 89.38           C
ATOM   1105 1HD1 LEU A  87       1.039   2.118 -18.225  1.00 89.38           H
ATOM   1106 2HD1 LEU A  87       2.301   1.238 -17.330  1.00 89.38           H
ATOM   1107 3HD1 LEU A  87       0.760   0.436 -17.716  1.00 89.38           H
ATOM   1108  CD2 LEU A  87       0.765   0.839 -15.009  1.00 89.38           C
ATOM   1109 1HD2 LEU A  87       1.819   0.671 -14.788  1.00 89.38           H
ATOM   1110 2HD2 LEU A  87       0.260   1.201 -14.113  1.00 89.38           H
ATOM   1111 3HD2 LEU A  87       0.307  -0.096 -15.331  1.00 89.38           H
ATOM   1112  HN  LEU A  87      -0.913   4.389 -15.693  1.00 89.38           H
ATOM   1113  N   LEU A  88       1.323   6.193 -14.431  1.00 91.74           N
ATOM   1114  CA  LEU A  88       2.063   7.362 -13.988  1.00 91.74           C
ATOM   1115  C   LEU A  88       1.680   7.685 -12.543  1.00 91.74           C
ATOM   1116  O   LEU A  88       2.550   7.892 -11.698  1.00 91.74           O
ATOM   1117  HA  LEU A  88       3.123   7.108 -14.016  1.00 91.74           H
ATOM   1118  CB  LEU A  88       1.852   8.528 -14.956  1.00 91.74           C
ATOM   1119 1HB  LEU A  88       2.216   8.230 -15.939  1.00 91.74           H
ATOM   1120 2HB  LEU A  88       0.781   8.705 -15.053  1.00 91.74           H
ATOM   1121  CG  LEU A  88       2.525   9.848 -14.573  1.00 91.74           C
ATOM   1122  HG  LEU A  88       2.177  10.133 -13.580  1.00 91.74           H
ATOM   1123  CD1 LEU A  88       4.044   9.684 -14.489  1.00 91.74           C
ATOM   1124 1HD1 LEU A  88       4.288   8.936 -13.735  1.00 91.74           H
ATOM   1125 2HD1 LEU A  88       4.429   9.364 -15.457  1.00 91.74           H
ATOM   1126 3HD1 LEU A  88       4.498  10.637 -14.215  1.00 91.74           H
ATOM   1127  CD2 LEU A  88       2.121  10.968 -15.533  1.00 91.74           C
ATOM   1128 1HD2 LEU A  88       2.422  10.704 -16.547  1.00 91.74           H
ATOM   1129 2HD2 LEU A  88       1.040  11.104 -15.498  1.00 91.74           H
ATOM   1130 3HD2 LEU A  88       2.614  11.895 -15.238  1.00 91.74           H
ATOM   1131  HN  LEU A  88       0.653   6.365 -15.154  1.00 91.74           H
ATOM   1132  N   ASN A  89       0.378   7.718 -12.302  1.00 92.72           N
ATOM   1133  CA  ASN A  89      -0.132   8.085 -10.992  1.00 92.72           C
ATOM   1134  C   ASN A  89       0.286   7.025  -9.972  1.00 92.72           C
ATOM   1135  O   ASN A  89       0.539   7.342  -8.810  1.00 92.72           O
ATOM   1136  HA  ASN A  89       0.301   9.062 -10.780  1.00 92.72           H
ATOM   1137  CB  ASN A  89      -1.661   8.159 -10.997  1.00 92.72           C
ATOM   1138 1HB  ASN A  89      -2.066   7.347 -11.602  1.00 92.72           H
ATOM   1139 2HB  ASN A  89      -2.038   8.021  -9.984  1.00 92.72           H
ATOM   1140  CG  ASN A  89      -2.143   9.502 -11.548  1.00 92.72           C
ATOM   1141  OD1 ASN A  89      -2.327  10.469 -10.827  1.00 92.72           O
ATOM   1142  ND2 ASN A  89      -2.337   9.509 -12.864  1.00 92.72           N
ATOM   1143 1HD2 ASN A  89      -2.167   8.681 -13.399  1.00 92.72           H
ATOM   1144 2HD2 ASN A  89      -2.652  10.342 -13.319  1.00 92.72           H
ATOM   1145  HN  ASN A  89      -0.322   7.501 -12.983  1.00 92.72           H
ATOM   1146  N   LEU A  90       0.347   5.788 -10.442  1.00 93.85           N
ATOM   1147  CA  LEU A  90       0.765   4.684  -9.594  1.00 93.85           C
ATOM   1148  C   LEU A  90       2.206   4.917  -9.136  1.00 93.85           C
ATOM   1149  O   LEU A  90       2.519   4.759  -7.957  1.00 93.85           O
ATOM   1150  HA  LEU A  90       0.119   4.684  -8.716  1.00 93.85           H
ATOM   1151  CB  LEU A  90       0.556   3.349 -10.311  1.00 93.85           C
ATOM   1152 1HB  LEU A  90      -0.498   3.259 -10.571  1.00 93.85           H
ATOM   1153 2HB  LEU A  90       1.114   3.370 -11.247  1.00 93.85           H
ATOM   1154  CG  LEU A  90       0.969   2.098  -9.533  1.00 93.85           C
ATOM   1155  HG  LEU A  90       2.017   2.201  -9.252  1.00 93.85           H
ATOM   1156  CD1 LEU A  90       0.165   1.968  -8.238  1.00 93.85           C
ATOM   1157 1HD1 LEU A  90       0.340   2.843  -7.612  1.00 93.85           H
ATOM   1158 2HD1 LEU A  90      -0.896   1.898  -8.475  1.00 93.85           H
ATOM   1159 3HD1 LEU A  90       0.479   1.071  -7.704  1.00 93.85           H
ATOM   1160  CD2 LEU A  90       0.856   0.847 -10.406  1.00 93.85           C
ATOM   1161 1HD2 LEU A  90      -0.175   0.727 -10.738  1.00 93.85           H
ATOM   1162 2HD2 LEU A  90       1.508   0.949 -11.274  1.00 93.85           H
ATOM   1163 3HD2 LEU A  90       1.156  -0.028  -9.828  1.00 93.85           H
ATOM   1164  HN  LEU A  90       0.117   5.535 -11.382  1.00 93.85           H
ATOM   1165  N   ALA A  91       3.045   5.289 -10.092  1.00 94.80           N
ATOM   1166  CA  ALA A  91       4.458   5.483  -9.813  1.00 94.80           C
ATOM   1167  C   ALA A  91       4.625   6.646  -8.834  1.00 94.80           C
ATOM   1168  O   ALA A  91       5.488   6.606  -7.959  1.00 94.80           O
ATOM   1169  HA  ALA A  91       4.833   4.571  -9.349  1.00 94.80           H
ATOM   1170  CB  ALA A  91       5.210   5.713 -11.126  1.00 94.80           C
ATOM   1171 1HB  ALA A  91       5.083   4.846 -11.774  1.00 94.80           H
ATOM   1172 2HB  ALA A  91       4.812   6.599 -11.622  1.00 94.80           H
ATOM   1173 3HB  ALA A  91       6.270   5.859 -10.917  1.00 94.80           H
ATOM   1174  HN  ALA A  91       2.774   5.456 -11.040  1.00 94.80           H
ATOM   1175  N   ILE A  92       3.786   7.656  -9.015  1.00 93.57           N
ATOM   1176  CA  ILE A  92       3.813   8.817  -8.142  1.00 93.57           C
ATOM   1177  C   ILE A  92       3.420   8.395  -6.725  1.00 93.57           C
ATOM   1178  O   ILE A  92       4.079   8.769  -5.757  1.00 93.57           O
ATOM   1179  HA  ILE A  92       4.839   9.185  -8.121  1.00 93.57           H
ATOM   1180  CB  ILE A  92       2.942   9.937  -8.714  1.00 93.57           C
ATOM   1181  HB  ILE A  92       1.971   9.516  -8.974  1.00 93.57           H
ATOM   1182  CG1 ILE A  92       3.549  10.501 -10.001  1.00 93.57           C
ATOM   1183 1HG1 ILE A  92       4.438  11.085  -9.762  1.00 93.57           H
ATOM   1184 2HG1 ILE A  92       3.868   9.683 -10.645  1.00 93.57           H
ATOM   1185  CG2 ILE A  92       2.697  11.029  -7.670  1.00 93.57           C
ATOM   1186 1HG2 ILE A  92       2.190  10.598  -6.806  1.00 93.57           H
ATOM   1187 2HG2 ILE A  92       3.651  11.453  -7.357  1.00 93.57           H
ATOM   1188 3HG2 ILE A  92       2.075  11.812  -8.102  1.00 93.57           H
ATOM   1189  CD1 ILE A  92       2.539  11.379 -10.744  1.00 93.57           C
ATOM   1190 1HD1 ILE A  92       1.662  10.785 -11.002  1.00 93.57           H
ATOM   1191 2HD1 ILE A  92       2.241  12.210 -10.105  1.00 93.57           H
ATOM   1192 3HD1 ILE A  92       2.996  11.767 -11.654  1.00 93.57           H
ATOM   1193  HN  ILE A  92       3.098   7.688  -9.739  1.00 93.57           H
ATOM   1194  N   ALA A  93       2.348   7.621  -6.649  1.00 95.44           N
ATOM   1195  CA  ALA A  93       1.805   7.218  -5.362  1.00 95.44           C
ATOM   1196  C   ALA A  93       2.845   6.380  -4.616  1.00 95.44           C
ATOM   1197  O   ALA A  93       3.069   6.581  -3.423  1.00 95.44           O
ATOM   1198  HA  ALA A  93       1.602   8.123  -4.790  1.00 95.44           H
ATOM   1199  CB  ALA A  93       0.492   6.463  -5.576  1.00 95.44           C
ATOM   1200 1HB  ALA A  93      -0.222   7.112  -6.083  1.00 95.44           H
ATOM   1201 2HB  ALA A  93       0.676   5.579  -6.185  1.00 95.44           H
ATOM   1202 3HB  ALA A  93       0.085   6.161  -4.610  1.00 95.44           H
ATOM   1203  HN  ALA A  93       1.853   7.271  -7.444  1.00 95.44           H
ATOM   1204  N   ASP A  94       3.452   5.457  -5.348  1.00 92.17           N
ATOM   1205  CA  ASP A  94       4.456   4.582  -4.768  1.00 92.17           C
ATOM   1206  C   ASP A  94       5.600   5.427  -4.207  1.00 92.17           C
ATOM   1207  O   ASP A  94       6.074   5.180  -3.099  1.00 92.17           O
ATOM   1208  HA  ASP A  94       3.933   4.021  -3.993  1.00 92.17           H
ATOM   1209  CB  ASP A  94       5.038   3.637  -5.822  1.00 92.17           C
ATOM   1210 1HB  ASP A  94       5.134   4.162  -6.772  1.00 92.17           H
ATOM   1211 2HB  ASP A  94       6.041   3.330  -5.525  1.00 92.17           H
ATOM   1212  CG  ASP A  94       4.152   2.403  -6.001  1.00 92.17           C
ATOM   1213  OD1 ASP A  94       3.512   2.014  -5.000  1.00 92.17           O
ATOM   1214  OD2 ASP A  94       4.135   1.876  -7.134  1.00 92.17           O
ATOM   1215  HN  ASP A  94       3.268   5.304  -6.319  1.00 92.17           H
ATOM   1216  N   LEU A  95       6.012   6.408  -4.997  1.00 92.27           N
ATOM   1217  CA  LEU A  95       7.164   7.220  -4.644  1.00 92.27           C
ATOM   1218  C   LEU A  95       6.866   7.986  -3.353  1.00 92.27           C
ATOM   1219  O   LEU A  95       7.717   8.077  -2.470  1.00 92.27           O
ATOM   1220  HA  LEU A  95       7.997   6.543  -4.459  1.00 92.27           H
ATOM   1221  CB  LEU A  95       7.564   8.120  -5.815  1.00 92.27           C
ATOM   1222 1HB  LEU A  95       7.650   7.503  -6.709  1.00 92.27           H
ATOM   1223 2HB  LEU A  95       6.756   8.830  -5.994  1.00 92.27           H
ATOM   1224  CG  LEU A  95       8.866   8.905  -5.643  1.00 92.27           C
ATOM   1225  HG  LEU A  95       8.814   9.451  -4.701  1.00 92.27           H
ATOM   1226  CD1 LEU A  95      10.067   7.962  -5.553  1.00 92.27           C
ATOM   1227 1HD1 LEU A  95       9.944   7.297  -4.697  1.00 92.27           H
ATOM   1228 2HD1 LEU A  95      10.134   7.370  -6.465  1.00 92.27           H
ATOM   1229 3HD1 LEU A  95      10.979   8.545  -5.431  1.00 92.27           H
ATOM   1230  CD2 LEU A  95       9.033   9.941  -6.757  1.00 92.27           C
ATOM   1231 1HD2 LEU A  95       9.054   9.435  -7.722  1.00 92.27           H
ATOM   1232 2HD2 LEU A  95       8.198  10.640  -6.731  1.00 92.27           H
ATOM   1233 3HD2 LEU A  95       9.967  10.484  -6.611  1.00 92.27           H
ATOM   1234  HN  LEU A  95       5.574   6.650  -5.863  1.00 92.27           H
ATOM   1235  N   LEU A  96       5.654   8.518  -3.285  1.00 91.54           N
ATOM   1236  CA  LEU A  96       5.249   9.311  -2.137  1.00 91.54           C
ATOM   1237  C   LEU A  96       5.254   8.429  -0.886  1.00 91.54           C
ATOM   1238  O   LEU A  96       5.642   8.876   0.192  1.00 91.54           O
ATOM   1239  HA  LEU A  96       5.990  10.099  -2.006  1.00 91.54           H
ATOM   1240  CB  LEU A  96       3.905   9.992  -2.403  1.00 91.54           C
ATOM   1241 1HB  LEU A  96       3.203   9.239  -2.762  1.00 91.54           H
ATOM   1242 2HB  LEU A  96       3.515  10.364  -1.456  1.00 91.54           H
ATOM   1243  CG  LEU A  96       3.926  11.148  -3.405  1.00 91.54           C
ATOM   1244  HG  LEU A  96       4.370  10.788  -4.333  1.00 91.54           H
ATOM   1245  CD1 LEU A  96       2.506  11.614  -3.734  1.00 91.54           C
ATOM   1246 1HD1 LEU A  96       1.944  10.786  -4.167  1.00 91.54           H
ATOM   1247 2HD1 LEU A  96       2.013  11.950  -2.822  1.00 91.54           H
ATOM   1248 3HD1 LEU A  96       2.550  12.436  -4.448  1.00 91.54           H
ATOM   1249  CD2 LEU A  96       4.802  12.296  -2.899  1.00 91.54           C
ATOM   1250 1HD2 LEU A  96       4.410  12.662  -1.951  1.00 91.54           H
ATOM   1251 2HD2 LEU A  96       5.822  11.938  -2.757  1.00 91.54           H
ATOM   1252 3HD2 LEU A  96       4.800  13.104  -3.630  1.00 91.54           H
ATOM   1253  HN  LEU A  96       4.958   8.416  -3.995  1.00 91.54           H
ATOM   1254  N   PHE A  97       4.819   7.191  -1.072  1.00 92.74           N
ATOM   1255  CA  PHE A  97       4.824   6.225   0.013  1.00 92.74           C
ATOM   1256  C   PHE A  97       6.248   5.967   0.510  1.00 92.74           C
ATOM   1257  O   PHE A  97       6.501   5.979   1.713  1.00 92.74           O
ATOM   1258  HA  PHE A  97       4.229   6.646   0.824  1.00 92.74           H
ATOM   1259  CB  PHE A  97       4.247   4.923  -0.545  1.00 92.74           C
ATOM   1260 1HB  PHE A  97       3.165   5.026  -0.636  1.00 92.74           H
ATOM   1261 2HB  PHE A  97       4.637   4.765  -1.550  1.00 92.74           H
ATOM   1262  CG  PHE A  97       4.557   3.690   0.306  1.00 92.74           C
ATOM   1263  CD1 PHE A  97       5.488   2.791  -0.113  1.00 92.74           C
ATOM   1264  HD1 PHE A  97       6.014   2.950  -1.055  1.00 92.74           H
ATOM   1265  CD2 PHE A  97       3.902   3.492   1.481  1.00 92.74           C
ATOM   1266  HD2 PHE A  97       3.156   4.212   1.817  1.00 92.74           H
ATOM   1267  CE1 PHE A  97       5.777   1.647   0.677  1.00 92.74           C
ATOM   1268  HE1 PHE A  97       6.523   0.927   0.341  1.00 92.74           H
ATOM   1269  CE2 PHE A  97       4.191   2.347   2.271  1.00 92.74           C
ATOM   1270  HE2 PHE A  97       3.665   2.189   3.213  1.00 92.74           H
ATOM   1271  CZ  PHE A  97       5.122   1.449   1.852  1.00 92.74           C
ATOM   1272  HZ  PHE A  97       5.343   0.571   2.458  1.00 92.74           H
ATOM   1273  HN  PHE A  97       4.467   6.847  -1.943  1.00 92.74           H
ATOM   1274  N   LEU A  98       7.140   5.738  -0.442  1.00 94.97           N
ATOM   1275  CA  LEU A  98       8.482   5.284  -0.118  1.00 94.97           C
ATOM   1276  C   LEU A  98       9.195   6.359   0.705  1.00 94.97           C
ATOM   1277  O   LEU A  98      10.010   6.045   1.570  1.00 94.97           O
ATOM   1278  HA  LEU A  98       8.384   4.388   0.496  1.00 94.97           H
ATOM   1279  CB  LEU A  98       9.234   4.882  -1.388  1.00 94.97           C
ATOM   1280 1HB  LEU A  98       9.163   5.701  -2.103  1.00 94.97           H
ATOM   1281 2HB  LEU A  98      10.289   4.765  -1.140  1.00 94.97           H
ATOM   1282  CG  LEU A  98       8.755   3.601  -2.074  1.00 94.97           C
ATOM   1283  HG  LEU A  98       7.665   3.613  -2.098  1.00 94.97           H
ATOM   1284  CD1 LEU A  98       9.239   3.541  -3.524  1.00 94.97           C
ATOM   1285 1HD1 LEU A  98       8.848   4.398  -4.073  1.00 94.97           H
ATOM   1286 2HD1 LEU A  98      10.328   3.563  -3.545  1.00 94.97           H
ATOM   1287 3HD1 LEU A  98       8.884   2.621  -3.988  1.00 94.97           H
ATOM   1288  CD2 LEU A  98       9.175   2.363  -1.278  1.00 94.97           C
ATOM   1289 1HD2 LEU A  98      10.262   2.333  -1.201  1.00 94.97           H
ATOM   1290 2HD2 LEU A  98       8.741   2.408  -0.280  1.00 94.97           H
ATOM   1291 3HD2 LEU A  98       8.822   1.466  -1.788  1.00 94.97           H
ATOM   1292  HN  LEU A  98       6.960   5.858  -1.419  1.00 94.97           H
ATOM   1293  N   VAL A  99       8.861   7.606   0.405  1.00 92.38           N
ATOM   1294  CA  VAL A  99       9.501   8.731   1.066  1.00 92.38           C
ATOM   1295  C   VAL A  99       9.224   8.659   2.569  1.00 92.38           C
ATOM   1296  O   VAL A  99       9.929   9.278   3.364  1.00 92.38           O
ATOM   1297  HA  VAL A  99      10.575   8.642   0.902  1.00 92.38           H
ATOM   1298  CB  VAL A  99       9.033  10.044   0.434  1.00 92.38           C
ATOM   1299  HB  VAL A  99       7.943  10.034   0.409  1.00 92.38           H
ATOM   1300  CG1 VAL A  99       9.472  11.244   1.275  1.00 92.38           C
ATOM   1301 1HG1 VAL A  99       9.043  11.164   2.274  1.00 92.38           H
ATOM   1302 2HG1 VAL A  99      10.560  11.259   1.347  1.00 92.38           H
ATOM   1303 3HG1 VAL A  99       9.127  12.164   0.804  1.00 92.38           H
ATOM   1304  CG2 VAL A  99       9.536  10.169  -1.005  1.00 92.38           C
ATOM   1305 1HG2 VAL A  99      10.625  10.147  -1.013  1.00 92.38           H
ATOM   1306 2HG2 VAL A  99       9.151   9.340  -1.598  1.00 92.38           H
ATOM   1307 3HG2 VAL A  99       9.189  11.111  -1.430  1.00 92.38           H
ATOM   1308  HN  VAL A  99       8.170   7.852  -0.274  1.00 92.38           H
ATOM   1309  N   THR A 100       8.196   7.897   2.913  1.00 92.21           N
ATOM   1310  CA  THR A 100       7.798   7.760   4.304  1.00 92.21           C
ATOM   1311  C   THR A 100       8.696   6.747   5.018  1.00 92.21           C
ATOM   1312  O   THR A 100       8.863   6.810   6.235  1.00 92.21           O
ATOM   1313  HA  THR A 100       7.943   8.720   4.799  1.00 92.21           H
ATOM   1314  CB  THR A 100       6.315   7.386   4.337  1.00 92.21           C
ATOM   1315  HB  THR A 100       5.899   7.532   5.334  1.00 92.21           H
ATOM   1316  OG1 THR A 100       6.284   6.047   3.848  1.00 92.21           O
ATOM   1317  HG1 THR A 100       5.398   5.629   4.052  1.00 92.21           H
ATOM   1318  CG2 THR A 100       5.489   8.174   3.319  1.00 92.21           C
ATOM   1319 1HG2 THR A 100       5.864   7.974   2.314  1.00 92.21           H
ATOM   1320 2HG2 THR A 100       5.572   9.240   3.531  1.00 92.21           H
ATOM   1321 3HG2 THR A 100       4.445   7.870   3.384  1.00 92.21           H
ATOM   1322  HN  THR A 100       7.640   7.380   2.262  1.00 92.21           H
ATOM   1323  N   LEU A 101       9.251   5.838   4.230  1.00 94.24           N
ATOM   1324  CA  LEU A 101       9.912   4.669   4.786  1.00 94.24           C
ATOM   1325  C   LEU A 101      11.131   5.115   5.596  1.00 94.24           C
ATOM   1326  O   LEU A 101      11.399   4.576   6.669  1.00 94.24           O
ATOM   1327  HA  LEU A 101       9.207   4.185   5.461  1.00 94.24           H
ATOM   1328  CB  LEU A 101      10.243   3.664   3.681  1.00 94.24           C
ATOM   1329 1HB  LEU A 101      10.806   4.181   2.903  1.00 94.24           H
ATOM   1330 2HB  LEU A 101      10.901   2.901   4.096  1.00 94.24           H
ATOM   1331  CG  LEU A 101       9.048   2.967   3.028  1.00 94.24           C
ATOM   1332  HG  LEU A 101       8.444   3.724   2.527  1.00 94.24           H
ATOM   1333  CD1 LEU A 101       9.508   1.975   1.959  1.00 94.24           C
ATOM   1334 1HD1 LEU A 101      10.068   2.505   1.188  1.00 94.24           H
ATOM   1335 2HD1 LEU A 101      10.147   1.219   2.416  1.00 94.24           H
ATOM   1336 3HD1 LEU A 101       8.639   1.494   1.511  1.00 94.24           H
ATOM   1337  CD2 LEU A 101       8.158   2.304   4.081  1.00 94.24           C
ATOM   1338 1HD2 LEU A 101       8.738   1.562   4.631  1.00 94.24           H
ATOM   1339 2HD2 LEU A 101       7.787   3.060   4.772  1.00 94.24           H
ATOM   1340 3HD2 LEU A 101       7.316   1.816   3.590  1.00 94.24           H
ATOM   1341  HN  LEU A 101       9.254   5.890   3.231  1.00 94.24           H
ATOM   1342  N   PRO A 102      11.888   6.104   5.101  1.00 95.57           N
ATOM   1343  CA  PRO A 102      13.081   6.570   5.813  1.00 95.57           C
ATOM   1344  C   PRO A 102      12.783   6.940   7.257  1.00 95.57           C
ATOM   1345  O   PRO A 102      13.547   6.600   8.159  1.00 95.57           O
ATOM   1346  HA  PRO A 102      13.819   5.770   5.871  1.00 95.57           H
ATOM   1347  CB  PRO A 102      13.539   7.781   4.999  1.00 95.57           C
ATOM   1348 1HB  PRO A 102      13.110   8.707   5.381  1.00 95.57           H
ATOM   1349 2HB  PRO A 102      14.622   7.897   5.027  1.00 95.57           H
ATOM   1350  CG  PRO A 102      13.043   7.469   3.592  1.00 95.57           C
ATOM   1351 1HG  PRO A 102      12.974   8.368   2.978  1.00 95.57           H
ATOM   1352 2HG  PRO A 102      13.714   6.790   3.067  1.00 95.57           H
ATOM   1353  CD  PRO A 102      11.680   6.845   3.844  1.00 95.57           C
ATOM   1354 1HD  PRO A 102      10.901   7.600   3.949  1.00 95.57           H
ATOM   1355 2HD  PRO A 102      11.377   6.191   3.026  1.00 95.57           H
ATOM   1356  N   PHE A 103      11.669   7.635   7.438  1.00 94.54           N
ATOM   1357  CA  PHE A 103      11.289   8.108   8.758  1.00 94.54           C
ATOM   1358  C   PHE A 103      10.934   6.939   9.679  1.00 94.54           C
ATOM   1359  O   PHE A 103      11.297   6.937  10.854  1.00 94.54           O
ATOM   1360  HA  PHE A 103      12.145   8.645   9.168  1.00 94.54           H
ATOM   1361  CB  PHE A 103      10.053   8.992   8.577  1.00 94.54           C
ATOM   1362 1HB  PHE A 103       9.284   8.422   8.057  1.00 94.54           H
ATOM   1363 2HB  PHE A 103       9.654   9.245   9.559  1.00 94.54           H
ATOM   1364  CG  PHE A 103      10.321  10.285   7.803  1.00 94.54           C
ATOM   1365  CD1 PHE A 103      10.743  11.397   8.463  1.00 94.54           C
ATOM   1366  HD1 PHE A 103      10.891  11.368   9.542  1.00 94.54           H
ATOM   1367  CD2 PHE A 103      10.137  10.321   6.457  1.00 94.54           C
ATOM   1368  HD2 PHE A 103       9.798   9.430   5.928  1.00 94.54           H
ATOM   1369  CE1 PHE A 103      10.991  12.597   7.744  1.00 94.54           C
ATOM   1370  HE1 PHE A 103      11.329  13.488   8.272  1.00 94.54           H
ATOM   1371  CE2 PHE A 103      10.385  11.521   5.738  1.00 94.54           C
ATOM   1372  HE2 PHE A 103      10.237  11.550   4.659  1.00 94.54           H
ATOM   1373  CZ  PHE A 103      10.807  12.633   6.397  1.00 94.54           C
ATOM   1374  HZ  PHE A 103      10.998  13.554   5.846  1.00 94.54           H
ATOM   1375  HN  PHE A 103      11.033   7.874   6.704  1.00 94.54           H
ATOM   1376  N   TRP A 104      10.230   5.971   9.109  1.00 88.39           N
ATOM   1377  CA  TRP A 104       9.799   4.812   9.871  1.00 88.39           C
ATOM   1378  C   TRP A 104      11.042   3.999  10.240  1.00 88.39           C
ATOM   1379  O   TRP A 104      11.086   3.371  11.296  1.00 88.39           O
ATOM   1380  HA  TRP A 104       9.307   5.171  10.775  1.00 88.39           H
ATOM   1381  CB  TRP A 104       8.763   3.999   9.093  1.00 88.39           C
ATOM   1382 1HB  TRP A 104       9.156   3.783   8.100  1.00 88.39           H
ATOM   1383 2HB  TRP A 104       8.617   3.041   9.593  1.00 88.39           H
ATOM   1384  CG  TRP A 104       7.407   4.693   8.949  1.00 88.39           C
ATOM   1385  CD1 TRP A 104       6.747   4.989   7.820  1.00 88.39           C
ATOM   1386  HD1 TRP A 104       7.112   4.760   6.819  1.00 88.39           H
ATOM   1387  CD2 TRP A 104       6.567   5.170  10.021  1.00 88.39           C
ATOM   1388  NE1 TRP A 104       5.549   5.619   8.086  1.00 88.39           N
ATOM   1389  HE1 TRP A 104       4.884   5.936   7.409  1.00 88.39           H
ATOM   1390  CE2 TRP A 104       5.436   5.733   9.466  1.00 88.39           C
ATOM   1391  CE3 TRP A 104       6.757   5.128  11.413  1.00 88.39           C
ATOM   1392  HE3 TRP A 104       7.641   4.689  11.876  1.00 88.39           H
ATOM   1393  CZ2 TRP A 104       4.406   6.296  10.230  1.00 88.39           C
ATOM   1394  HZ2 TRP A 104       3.522   6.734   9.768  1.00 88.39           H
ATOM   1395  CZ3 TRP A 104       5.719   5.695  12.163  1.00 88.39           C
ATOM   1396  HZ3 TRP A 104       5.816   5.688  13.248  1.00 88.39           H
ATOM   1397  CH2 TRP A 104       4.574   6.265  11.620  1.00 88.39           C
ATOM   1398  HH2 TRP A 104       3.809   6.686  12.273  1.00 88.39           H
ATOM   1399  HN  TRP A 104       9.955   5.971   8.148  1.00 88.39           H
ATOM   1400  N   ALA A 105      12.021   4.039   9.348  1.00 95.87           N
ATOM   1401  CA  ALA A 105      13.262   3.315   9.567  1.00 95.87           C
ATOM   1402  C   ALA A 105      13.953   3.863  10.818  1.00 95.87           C
ATOM   1403  O   ALA A 105      14.393   3.097  11.674  1.00 95.87           O
ATOM   1404  HA  ALA A 105      13.011   2.267   9.731  1.00 95.87           H
ATOM   1405  CB  ALA A 105      14.143   3.422   8.321  1.00 95.87           C
ATOM   1406 1HB  ALA A 105      13.618   2.993   7.467  1.00 95.87           H
ATOM   1407 2HB  ALA A 105      14.364   4.471   8.121  1.00 95.87           H
ATOM   1408 3HB  ALA A 105      15.073   2.880   8.485  1.00 95.87           H
ATOM   1409  HN  ALA A 105      11.977   4.552   8.491  1.00 95.87           H
ATOM   1410  N   ILE A 106      14.026   5.184  10.884  1.00 92.75           N
ATOM   1411  CA  ILE A 106      14.670   5.843  12.008  1.00 92.75           C
ATOM   1412  C   ILE A 106      13.869   5.567  13.282  1.00 92.75           C
ATOM   1413  O   ILE A 106      14.443   5.253  14.324  1.00 92.75           O
ATOM   1414  HA  ILE A 106      15.661   5.403  12.120  1.00 92.75           H
ATOM   1415  CB  ILE A 106      14.866   7.332  11.715  1.00 92.75           C
ATOM   1416  HB  ILE A 106      13.915   7.741  11.373  1.00 92.75           H
ATOM   1417  CG1 ILE A 106      15.880   7.541  10.589  1.00 92.75           C
ATOM   1418 1HG1 ILE A 106      16.887   7.359  10.963  1.00 92.75           H
ATOM   1419 2HG1 ILE A 106      15.700   6.816   9.794  1.00 92.75           H
ATOM   1420  CG2 ILE A 106      15.255   8.093  12.984  1.00 92.75           C
ATOM   1421 1HG2 ILE A 106      14.466   7.984  13.729  1.00 92.75           H
ATOM   1422 2HG2 ILE A 106      16.187   7.689  13.380  1.00 92.75           H
ATOM   1423 3HG2 ILE A 106      15.388   9.149  12.748  1.00 92.75           H
ATOM   1424  CD1 ILE A 106      15.787   8.959  10.023  1.00 92.75           C
ATOM   1425 1HD1 ILE A 106      14.785   9.128   9.628  1.00 92.75           H
ATOM   1426 2HD1 ILE A 106      15.991   9.680  10.815  1.00 92.75           H
ATOM   1427 3HD1 ILE A 106      16.518   9.081   9.224  1.00 92.75           H
ATOM   1428  HN  ILE A 106      13.656   5.800  10.188  1.00 92.75           H
ATOM   1429  N   ALA A 107      12.556   5.693  13.157  1.00 93.86           N
ATOM   1430  CA  ALA A 107      11.678   5.552  14.306  1.00 93.86           C
ATOM   1431  C   ALA A 107      11.800   4.133  14.864  1.00 93.86           C
ATOM   1432  O   ALA A 107      11.738   3.931  16.075  1.00 93.86           O
ATOM   1433  HA  ALA A 107      12.008   6.261  15.065  1.00 93.86           H
ATOM   1434  CB  ALA A 107      10.244   5.897  13.898  1.00 93.86           C
ATOM   1435 1HB  ALA A 107      10.207   6.925  13.537  1.00 93.86           H
ATOM   1436 2HB  ALA A 107       9.919   5.222  13.107  1.00 93.86           H
ATOM   1437 3HB  ALA A 107       9.586   5.791  14.760  1.00 93.86           H
ATOM   1438  HN  ALA A 107      12.093   5.889  12.292  1.00 93.86           H
ATOM   1439  N   ALA A 108      11.970   3.186  13.953  1.00 93.43           N
ATOM   1440  CA  ALA A 108      12.053   1.786  14.335  1.00 93.43           C
ATOM   1441  C   ALA A 108      13.416   1.517  14.976  1.00 93.43           C
ATOM   1442  O   ALA A 108      13.533   0.670  15.860  1.00 93.43           O
ATOM   1443  HA  ALA A 108      11.271   1.596  15.069  1.00 93.43           H
ATOM   1444  CB  ALA A 108      11.803   0.906  13.108  1.00 93.43           C
ATOM   1445 1HB  ALA A 108      10.810   1.115  12.708  1.00 93.43           H
ATOM   1446 2HB  ALA A 108      12.554   1.120  12.348  1.00 93.43           H
ATOM   1447 3HB  ALA A 108      11.865  -0.143  13.395  1.00 93.43           H
ATOM   1448  HN  ALA A 108      12.051   3.361  12.972  1.00 93.43           H
ATOM   1449  N   ALA A 109      14.412   2.254  14.506  1.00 92.16           N
ATOM   1450  CA  ALA A 109      15.781   2.023  14.934  1.00 92.16           C
ATOM   1451  C   ALA A 109      15.925   2.419  16.405  1.00 92.16           C
ATOM   1452  O   ALA A 109      16.652   1.772  17.157  1.00 92.16           O
ATOM   1453  HA  ALA A 109      15.984   0.957  14.832  1.00 92.16           H
ATOM   1454  CB  ALA A 109      16.738   2.796  14.025  1.00 92.16           C
ATOM   1455 1HB  ALA A 109      16.616   2.456  12.996  1.00 92.16           H
ATOM   1456 2HB  ALA A 109      16.514   3.861  14.084  1.00 92.16           H
ATOM   1457 3HB  ALA A 109      17.765   2.622  14.346  1.00 92.16           H
ATOM   1458  HN  ALA A 109      14.295   2.997  13.847  1.00 92.16           H
ATOM   1459  N   ASP A 110      15.222   3.481  16.770  1.00 83.84           N
ATOM   1460  CA  ASP A 110      15.391   4.074  18.086  1.00 83.84           C
ATOM   1461  C   ASP A 110      14.053   4.645  18.559  1.00 83.84           C
ATOM   1462  O   ASP A 110      13.265   3.945  19.193  1.00 83.84           O
ATOM   1463  HA  ASP A 110      15.747   3.264  18.722  1.00 83.84           H
ATOM   1464  CB  ASP A 110      16.406   5.218  18.048  1.00 83.84           C
ATOM   1465 1HB  ASP A 110      17.332   4.873  17.587  1.00 83.84           H
ATOM   1466 2HB  ASP A 110      16.023   6.028  17.426  1.00 83.84           H
ATOM   1467  CG  ASP A 110      16.694   5.742  19.456  1.00 83.84           C
ATOM   1468  OD1 ASP A 110      16.265   5.063  20.413  1.00 83.84           O
ATOM   1469  OD2 ASP A 110      17.337   6.811  19.543  1.00 83.84           O
ATOM   1470  HN  ASP A 110      14.548   3.933  16.186  1.00 83.84           H
ATOM   1471  N   GLN A 111      13.836   5.910  18.232  1.00 86.54           N
ATOM   1472  CA  GLN A 111      12.610   6.585  18.622  1.00 86.54           C
ATOM   1473  C   GLN A 111      12.241   7.653  17.590  1.00 86.54           C
ATOM   1474  O   GLN A 111      13.027   7.953  16.694  1.00 86.54           O
ATOM   1475  HA  GLN A 111      11.845   5.808  18.640  1.00 86.54           H
ATOM   1476  CB  GLN A 111      12.739   7.194  20.019  1.00 86.54           C
ATOM   1477 1HB  GLN A 111      11.819   7.716  20.279  1.00 86.54           H
ATOM   1478 2HB  GLN A 111      12.874   6.401  20.755  1.00 86.54           H
ATOM   1479  CG  GLN A 111      13.920   8.165  20.087  1.00 86.54           C
ATOM   1480 1HG  GLN A 111      14.843   7.637  19.849  1.00 86.54           H
ATOM   1481 2HG  GLN A 111      13.796   8.946  19.337  1.00 86.54           H
ATOM   1482  CD  GLN A 111      14.031   8.797  21.476  1.00 86.54           C
ATOM   1483  OE1 GLN A 111      13.065   8.912  22.213  1.00 86.54           O
ATOM   1484  NE2 GLN A 111      15.258   9.200  21.790  1.00 86.54           N
ATOM   1485 1HE2 GLN A 111      16.007   9.077  21.139  1.00 86.54           H
ATOM   1486 2HE2 GLN A 111      15.433   9.627  22.678  1.00 86.54           H
ATOM   1487  HN  GLN A 111      14.480   6.471  17.712  1.00 86.54           H
ATOM   1488  N   TRP A 112      11.043   8.197  17.752  1.00 91.65           N
ATOM   1489  CA  TRP A 112      10.590   9.277  16.892  1.00 91.65           C
ATOM   1490  C   TRP A 112      11.347  10.546  17.288  1.00 91.65           C
ATOM   1491  O   TRP A 112      11.181  11.052  18.397  1.00 91.65           O
ATOM   1492  HA  TRP A 112      10.829   9.007  15.863  1.00 91.65           H
ATOM   1493  CB  TRP A 112       9.071   9.439  16.969  1.00 91.65           C
ATOM   1494 1HB  TRP A 112       8.603   8.473  16.776  1.00 91.65           H
ATOM   1495 2HB  TRP A 112       8.798   9.728  17.984  1.00 91.65           H
ATOM   1496  CG  TRP A 112       8.504  10.469  15.990  1.00 91.65           C
ATOM   1497  CD1 TRP A 112       8.183  11.747  16.232  1.00 91.65           C
ATOM   1498  HD1 TRP A 112       8.291  12.234  17.201  1.00 91.65           H
ATOM   1499  CD2 TRP A 112       8.202  10.254  14.596  1.00 91.65           C
ATOM   1500  NE1 TRP A 112       7.698  12.370  15.099  1.00 91.65           N
ATOM   1501  HE1 TRP A 112       7.395  13.320  15.030  1.00 91.65           H
ATOM   1502  CE2 TRP A 112       7.710  11.433  14.073  1.00 91.65           C
ATOM   1503  CE3 TRP A 112       8.340   9.102  13.802  1.00 91.65           C
ATOM   1504  HE3 TRP A 112       8.726   8.159  14.191  1.00 91.65           H
ATOM   1505  CZ2 TRP A 112       7.317  11.574  12.737  1.00 91.65           C
ATOM   1506  HZ2 TRP A 112       6.931  12.516  12.348  1.00 91.65           H
ATOM   1507  CZ3 TRP A 112       7.942   9.259  12.469  1.00 91.65           C
ATOM   1508  HZ3 TRP A 112       8.028   8.395  11.809  1.00 91.65           H
ATOM   1509  CH2 TRP A 112       7.445  10.439  11.927  1.00 91.65           C
ATOM   1510  HH2 TRP A 112       7.157  10.480  10.877  1.00 91.65           H
ATOM   1511  HN  TRP A 112      10.389   7.912  18.453  1.00 91.65           H
ATOM   1512  N   LYS A 113      12.163  11.025  16.360  1.00 84.98           N
ATOM   1513  CA  LYS A 113      13.087  12.105  16.661  1.00 84.98           C
ATOM   1514  C   LYS A 113      12.575  13.400  16.026  1.00 84.98           C
ATOM   1515  O   LYS A 113      13.285  14.404  15.999  1.00 84.98           O
ATOM   1516  HA  LYS A 113      13.100  12.232  17.743  1.00 84.98           H
ATOM   1517  CB  LYS A 113      14.507  11.729  16.232  1.00 84.98           C
ATOM   1518 1HB  LYS A 113      14.532  11.552  15.157  1.00 84.98           H
ATOM   1519 2HB  LYS A 113      15.183  12.560  16.433  1.00 84.98           H
ATOM   1520  CG  LYS A 113      14.991  10.481  16.972  1.00 84.98           C
ATOM   1521 1HG  LYS A 113      14.857  10.615  18.045  1.00 84.98           H
ATOM   1522 2HG  LYS A 113      14.386   9.623  16.679  1.00 84.98           H
ATOM   1523  CD  LYS A 113      16.464  10.200  16.668  1.00 84.98           C
ATOM   1524 1HD  LYS A 113      16.595  10.043  15.597  1.00 84.98           H
ATOM   1525 2HD  LYS A 113      17.067  11.067  16.938  1.00 84.98           H
ATOM   1526  CE  LYS A 113      16.957   8.970  17.433  1.00 84.98           C
ATOM   1527 1HE  LYS A 113      16.784   9.106  18.501  1.00 84.98           H
ATOM   1528 2HE  LYS A 113      16.389   8.092  17.127  1.00 84.98           H
ATOM   1529  NZ  LYS A 113      18.399   8.747  17.183  1.00 84.98           N
ATOM   1530 1HZ  LYS A 113      18.716   7.951  17.723  1.00 84.98           H
ATOM   1531 2HZ  LYS A 113      18.546   8.566  16.196  1.00 84.98           H
ATOM   1532 3HZ  LYS A 113      18.921   9.572  17.457  1.00 84.98           H
ATOM   1533  HN  LYS A 113      12.198  10.688  15.419  1.00 84.98           H
ATOM   1534  N   PHE A 114      11.348  13.334  15.532  1.00 90.23           N
ATOM   1535  CA  PHE A 114      10.794  14.430  14.755  1.00 90.23           C
ATOM   1536  C   PHE A 114       9.643  15.106  15.503  1.00 90.23           C
ATOM   1537  O   PHE A 114       9.165  14.588  16.511  1.00 90.23           O
ATOM   1538  HA  PHE A 114      11.596  15.152  14.597  1.00 90.23           H
ATOM   1539  CB  PHE A 114      10.259  13.830  13.454  1.00 90.23           C
ATOM   1540 1HB  PHE A 114       9.406  13.191  13.684  1.00 90.23           H
ATOM   1541 2HB  PHE A 114       9.891  14.636  12.818  1.00 90.23           H
ATOM   1542  CG  PHE A 114      11.292  13.015  12.672  1.00 90.23           C
ATOM   1543  CD1 PHE A 114      12.226  13.650  11.914  1.00 90.23           C
ATOM   1544  HD1 PHE A 114      12.239  14.738  11.864  1.00 90.23           H
ATOM   1545  CD2 PHE A 114      11.276  11.657  12.736  1.00 90.23           C
ATOM   1546  HD2 PHE A 114      10.527  11.149  13.343  1.00 90.23           H
ATOM   1547  CE1 PHE A 114      13.184  12.894  11.189  1.00 90.23           C
ATOM   1548  HE1 PHE A 114      13.933  13.402  10.582  1.00 90.23           H
ATOM   1549  CE2 PHE A 114      12.234  10.901  12.011  1.00 90.23           C
ATOM   1550  HE2 PHE A 114      12.221   9.812  12.062  1.00 90.23           H
ATOM   1551  CZ  PHE A 114      13.168  11.535  11.253  1.00 90.23           C
ATOM   1552  HZ  PHE A 114      13.904  10.955  10.697  1.00 90.23           H
ATOM   1553  HN  PHE A 114      10.737  12.552  15.655  1.00 90.23           H
ATOM   1554  N   GLN A 115       9.232  16.252  14.980  1.00 82.69           N
ATOM   1555  CA  GLN A 115       8.166  17.018  15.602  1.00 82.69           C
ATOM   1556  C   GLN A 115       6.820  16.321  15.394  1.00 82.69           C
ATOM   1557  O   GLN A 115       6.698  15.439  14.545  1.00 82.69           O
ATOM   1558  HA  GLN A 115       8.409  17.043  16.665  1.00 82.69           H
ATOM   1559  CB  GLN A 115       8.132  18.449  15.062  1.00 82.69           C
ATOM   1560 1HB  GLN A 115       8.036  18.430  13.977  1.00 82.69           H
ATOM   1561 2HB  GLN A 115       7.256  18.968  15.450  1.00 82.69           H
ATOM   1562  CG  GLN A 115       9.399  19.213  15.454  1.00 82.69           C
ATOM   1563 1HG  GLN A 115       9.526  19.182  16.536  1.00 82.69           H
ATOM   1564 2HG  GLN A 115      10.271  18.727  15.016  1.00 82.69           H
ATOM   1565  CD  GLN A 115       9.329  20.668  14.984  1.00 82.69           C
ATOM   1566  OE1 GLN A 115       8.412  21.080  14.293  1.00 82.69           O
ATOM   1567  NE2 GLN A 115      10.346  21.419  15.397  1.00 82.69           N
ATOM   1568 1HE2 GLN A 115      11.066  21.018  15.962  1.00 82.69           H
ATOM   1569 2HE2 GLN A 115      10.390  22.384  15.141  1.00 82.69           H
ATOM   1570  HN  GLN A 115       9.613  16.656  14.149  1.00 82.69           H
ATOM   1571  N   THR A 116       5.843  16.744  16.183  1.00 88.68           N
ATOM   1572  CA  THR A 116       4.508  16.177  16.090  1.00 88.68           C
ATOM   1573  C   THR A 116       3.946  16.365  14.679  1.00 88.68           C
ATOM   1574  O   THR A 116       3.280  15.477  14.149  1.00 88.68           O
ATOM   1575  HA  THR A 116       4.577  15.104  16.266  1.00 88.68           H
ATOM   1576  CB  THR A 116       3.645  16.819  17.177  1.00 88.68           C
ATOM   1577  HB  THR A 116       3.384  17.844  16.913  1.00 88.68           H
ATOM   1578  OG1 THR A 116       4.415  16.667  18.367  1.00 88.68           O
ATOM   1579  HG1 THR A 116       4.076  17.287  19.075  1.00 88.68           H
ATOM   1580  CG2 THR A 116       2.367  16.025  17.456  1.00 88.68           C
ATOM   1581 1HG2 THR A 116       2.629  15.019  17.786  1.00 88.68           H
ATOM   1582 2HG2 THR A 116       1.771  15.965  16.546  1.00 88.68           H
ATOM   1583 3HG2 THR A 116       1.792  16.524  18.236  1.00 88.68           H
ATOM   1584  HN  THR A 116       5.951  17.458  16.874  1.00 88.68           H
ATOM   1585  N   PHE A 117       4.235  17.526  14.111  1.00 92.12           N
ATOM   1586  CA  PHE A 117       3.760  17.845  12.775  1.00 92.12           C
ATOM   1587  C   PHE A 117       4.186  16.771  11.771  1.00 92.12           C
ATOM   1588  O   PHE A 117       3.374  16.308  10.972  1.00 92.12           O
ATOM   1589  HA  PHE A 117       2.672  17.887  12.820  1.00 92.12           H
ATOM   1590  CB  PHE A 117       4.399  19.178  12.379  1.00 92.12           C
ATOM   1591 1HB  PHE A 117       4.090  19.943  13.092  1.00 92.12           H
ATOM   1592 2HB  PHE A 117       5.482  19.088  12.458  1.00 92.12           H
ATOM   1593  CG  PHE A 117       4.041  19.644  10.967  1.00 92.12           C
ATOM   1594  CD1 PHE A 117       4.963  19.561   9.970  1.00 92.12           C
ATOM   1595  HD1 PHE A 117       5.956  19.163  10.178  1.00 92.12           H
ATOM   1596  CD2 PHE A 117       2.802  20.141  10.707  1.00 92.12           C
ATOM   1597  HD2 PHE A 117       2.064  20.207  11.506  1.00 92.12           H
ATOM   1598  CE1 PHE A 117       4.631  19.994   8.659  1.00 92.12           C
ATOM   1599  HE1 PHE A 117       5.370  19.928   7.860  1.00 92.12           H
ATOM   1600  CE2 PHE A 117       2.471  20.573   9.396  1.00 92.12           C
ATOM   1601  HE2 PHE A 117       1.478  20.972   9.188  1.00 92.12           H
ATOM   1602  CZ  PHE A 117       3.392  20.491   8.399  1.00 92.12           C
ATOM   1603  HZ  PHE A 117       3.138  20.823   7.393  1.00 92.12           H
ATOM   1604  HN  PHE A 117       4.782  18.241  14.546  1.00 92.12           H
ATOM   1605  N   MET A 118       5.458  16.408  11.846  1.00 89.90           N
ATOM   1606  CA  MET A 118       6.007  15.416  10.937  1.00 89.90           C
ATOM   1607  C   MET A 118       5.348  14.052  11.150  1.00 89.90           C
ATOM   1608  O   MET A 118       5.197  13.277  10.207  1.00 89.90           O
ATOM   1609  HA  MET A 118       5.784  15.782   9.934  1.00 89.90           H
ATOM   1610  CB  MET A 118       7.515  15.295  11.163  1.00 89.90           C
ATOM   1611 1HB  MET A 118       7.719  15.181  12.228  1.00 89.90           H
ATOM   1612 2HB  MET A 118       7.890  14.399  10.669  1.00 89.90           H
ATOM   1613  CG  MET A 118       8.250  16.525  10.627  1.00 89.90           C
ATOM   1614 1HG  MET A 118       7.962  17.409  11.197  1.00 89.90           H
ATOM   1615 2HG  MET A 118       9.325  16.401  10.754  1.00 89.90           H
ATOM   1616  SD  MET A 118       7.864  16.762   8.900  1.00 89.90           S
ATOM   1617  CE  MET A 118       8.571  15.272   8.217  1.00 89.90           C
ATOM   1618 1HE  MET A 118       9.639  15.245   8.433  1.00 89.90           H
ATOM   1619 2HE  MET A 118       8.088  14.403   8.664  1.00 89.90           H
ATOM   1620 3HE  MET A 118       8.418  15.258   7.138  1.00 89.90           H
ATOM   1621  HN  MET A 118       6.107  16.777  12.510  1.00 89.90           H
ATOM   1622  N   CYS A 119       4.973  13.800  12.396  1.00 94.20           N
ATOM   1623  CA  CYS A 119       4.274  12.571  12.733  1.00 94.20           C
ATOM   1624  C   CYS A 119       2.953  12.542  11.962  1.00 94.20           C
ATOM   1625  O   CYS A 119       2.620  11.540  11.332  1.00 94.20           O
ATOM   1626  HA  CYS A 119       4.920  11.749  12.425  1.00 94.20           H
ATOM   1627  CB  CYS A 119       4.057  12.440  14.242  1.00 94.20           C
ATOM   1628 1HB  CYS A 119       5.017  12.353  14.750  1.00 94.20           H
ATOM   1629 2HB  CYS A 119       3.573  13.338  14.628  1.00 94.20           H
ATOM   1630  SG  CYS A 119       3.025  10.972  14.601  1.00 94.20           S
ATOM   1631  HN  CYS A 119       5.138  14.417  13.165  1.00 94.20           H
ATOM   1632  N   LYS A 120       2.236  13.654  12.037  1.00 92.16           N
ATOM   1633  CA  LYS A 120       0.953  13.765  11.364  1.00 92.16           C
ATOM   1634  C   LYS A 120       1.151  13.553   9.861  1.00 92.16           C
ATOM   1635  O   LYS A 120       0.424  12.780   9.239  1.00 92.16           O
ATOM   1636  HA  LYS A 120       0.315  12.967  11.744  1.00 92.16           H
ATOM   1637  CB  LYS A 120       0.277  15.091  11.714  1.00 92.16           C
ATOM   1638 1HB  LYS A 120       0.976  15.913  11.560  1.00 92.16           H
ATOM   1639 2HB  LYS A 120      -0.566  15.262  11.045  1.00 92.16           H
ATOM   1640  CG  LYS A 120      -0.209  15.093  13.165  1.00 92.16           C
ATOM   1641 1HG  LYS A 120      -0.933  14.291  13.311  1.00 92.16           H
ATOM   1642 2HG  LYS A 120       0.629  14.891  13.833  1.00 92.16           H
ATOM   1643  CD  LYS A 120      -0.846  16.435  13.529  1.00 92.16           C
ATOM   1644 1HD  LYS A 120      -0.106  17.230  13.437  1.00 92.16           H
ATOM   1645 2HD  LYS A 120      -1.648  16.663  12.827  1.00 92.16           H
ATOM   1646  CE  LYS A 120      -1.401  16.410  14.955  1.00 92.16           C
ATOM   1647 1HE  LYS A 120      -0.680  15.940  15.624  1.00 92.16           H
ATOM   1648 2HE  LYS A 120      -1.549  17.430  15.311  1.00 92.16           H
ATOM   1649  NZ  LYS A 120      -2.683  15.672  14.999  1.00 92.16           N
ATOM   1650 1HZ  LYS A 120      -3.182  15.912  15.849  1.00 92.16           H
ATOM   1651 2HZ  LYS A 120      -3.246  15.924  14.194  1.00 92.16           H
ATOM   1652 3HZ  LYS A 120      -2.499  14.675  14.985  1.00 92.16           H
ATOM   1653  HN  LYS A 120       2.519  14.468  12.545  1.00 92.16           H
ATOM   1654  N   VAL A 121       2.138  14.254   9.322  1.00 94.47           N
ATOM   1655  CA  VAL A 121       2.366  14.243   7.887  1.00 94.47           C
ATOM   1656  C   VAL A 121       2.699  12.818   7.439  1.00 94.47           C
ATOM   1657  O   VAL A 121       2.103  12.306   6.493  1.00 94.47           O
ATOM   1658  HA  VAL A 121       1.440  14.555   7.404  1.00 94.47           H
ATOM   1659  CB  VAL A 121       3.455  15.254   7.523  1.00 94.47           C
ATOM   1660  HB  VAL A 121       4.326  15.048   8.146  1.00 94.47           H
ATOM   1661  CG1 VAL A 121       3.877  15.101   6.060  1.00 94.47           C
ATOM   1662 1HG1 VAL A 121       4.265  14.096   5.896  1.00 94.47           H
ATOM   1663 2HG1 VAL A 121       3.015  15.268   5.414  1.00 94.47           H
ATOM   1664 3HG1 VAL A 121       4.652  15.832   5.828  1.00 94.47           H
ATOM   1665  CG2 VAL A 121       2.996  16.683   7.815  1.00 94.47           C
ATOM   1666 1HG2 VAL A 121       2.103  16.905   7.230  1.00 94.47           H
ATOM   1667 2HG2 VAL A 121       2.768  16.782   8.877  1.00 94.47           H
ATOM   1668 3HG2 VAL A 121       3.789  17.382   7.547  1.00 94.47           H
ATOM   1669  HN  VAL A 121       2.773  14.820   9.847  1.00 94.47           H
ATOM   1670  N   VAL A 122       3.650  12.218   8.140  1.00 93.92           N
ATOM   1671  CA  VAL A 122       4.198  10.940   7.718  1.00 93.92           C
ATOM   1672  C   VAL A 122       3.095   9.880   7.755  1.00 93.92           C
ATOM   1673  O   VAL A 122       2.944   9.103   6.814  1.00 93.92           O
ATOM   1674  HA  VAL A 122       4.541  11.053   6.690  1.00 93.92           H
ATOM   1675  CB  VAL A 122       5.405  10.577   8.584  1.00 93.92           C
ATOM   1676  HB  VAL A 122       5.102  10.648   9.629  1.00 93.92           H
ATOM   1677  CG1 VAL A 122       5.855   9.138   8.322  1.00 93.92           C
ATOM   1678 1HG1 VAL A 122       5.039   8.454   8.556  1.00 93.92           H
ATOM   1679 2HG1 VAL A 122       6.132   9.029   7.273  1.00 93.92           H
ATOM   1680 3HG1 VAL A 122       6.714   8.906   8.951  1.00 93.92           H
ATOM   1681  CG2 VAL A 122       6.556  11.560   8.361  1.00 93.92           C
ATOM   1682 1HG2 VAL A 122       6.857  11.535   7.314  1.00 93.92           H
ATOM   1683 2HG2 VAL A 122       6.229  12.567   8.622  1.00 93.92           H
ATOM   1684 3HG2 VAL A 122       7.401  11.279   8.989  1.00 93.92           H
ATOM   1685  HN  VAL A 122       4.045  12.590   8.980  1.00 93.92           H
ATOM   1686  N   ASN A 123       2.351   9.884   8.852  1.00 92.11           N
ATOM   1687  CA  ASN A 123       1.272   8.927   9.028  1.00 92.11           C
ATOM   1688  C   ASN A 123       0.225   9.139   7.933  1.00 92.11           C
ATOM   1689  O   ASN A 123      -0.269   8.177   7.347  1.00 92.11           O
ATOM   1690  HA  ASN A 123       1.746   7.947   8.967  1.00 92.11           H
ATOM   1691  CB  ASN A 123       0.585   9.114  10.382  1.00 92.11           C
ATOM   1692 1HB  ASN A 123       0.864  10.079  10.805  1.00 92.11           H
ATOM   1693 2HB  ASN A 123      -0.496   9.126  10.246  1.00 92.11           H
ATOM   1694  CG  ASN A 123       0.971   7.995  11.352  1.00 92.11           C
ATOM   1695  OD1 ASN A 123       1.509   6.968  10.972  1.00 92.11           O
ATOM   1696  ND2 ASN A 123       0.666   8.251  12.621  1.00 92.11           N
ATOM   1697 1HD2 ASN A 123       0.225   9.114  12.865  1.00 92.11           H
ATOM   1698 2HD2 ASN A 123       0.879   7.579  13.331  1.00 92.11           H
ATOM   1699  HN  ASN A 123       2.476  10.524   9.610  1.00 92.11           H
ATOM   1700  N   SER A 124      -0.083  10.404   7.690  1.00 93.40           N
ATOM   1701  CA  SER A 124      -1.122  10.752   6.735  1.00 93.40           C
ATOM   1702  C   SER A 124      -0.690  10.352   5.323  1.00 93.40           C
ATOM   1703  O   SER A 124      -1.478   9.791   4.564  1.00 93.40           O
ATOM   1704  HA  SER A 124      -1.999  10.182   7.043  1.00 93.40           H
ATOM   1705  CB  SER A 124      -1.442  12.247   6.789  1.00 93.40           C
ATOM   1706 1HB  SER A 124      -0.567  12.816   6.473  1.00 93.40           H
ATOM   1707 2HB  SER A 124      -2.241  12.472   6.082  1.00 93.40           H
ATOM   1708  OG  SER A 124      -1.832  12.663   8.095  1.00 93.40           O
ATOM   1709  HG  SER A 124      -1.140  13.273   8.480  1.00 93.40           H
ATOM   1710  HN  SER A 124       0.362  11.183   8.132  1.00 93.40           H
ATOM   1711  N   MET A 125       0.562  10.656   5.013  1.00 87.84           N
ATOM   1712  CA  MET A 125       1.107  10.340   3.704  1.00 87.84           C
ATOM   1713  C   MET A 125       1.044   8.836   3.432  1.00 87.84           C
ATOM   1714  O   MET A 125       0.631   8.413   2.353  1.00 87.84           O
ATOM   1715  HA  MET A 125       0.479  10.872   2.989  1.00 87.84           H
ATOM   1716  CB  MET A 125       2.560  10.812   3.628  1.00 87.84           C
ATOM   1717 1HB  MET A 125       3.078  10.558   4.553  1.00 87.84           H
ATOM   1718 2HB  MET A 125       3.074  10.291   2.821  1.00 87.84           H
ATOM   1719  CG  MET A 125       2.635  12.323   3.395  1.00 87.84           C
ATOM   1720 1HG  MET A 125       2.040  12.594   2.523  1.00 87.84           H
ATOM   1721 2HG  MET A 125       2.210  12.852   4.248  1.00 87.84           H
ATOM   1722  SD  MET A 125       4.332  12.820   3.154  1.00 87.84           S
ATOM   1723  CE  MET A 125       4.619  12.161   1.520  1.00 87.84           C
ATOM   1724 1HE  MET A 125       4.472  11.081   1.533  1.00 87.84           H
ATOM   1725 2HE  MET A 125       3.920  12.615   0.817  1.00 87.84           H
ATOM   1726 3HE  MET A 125       5.641  12.385   1.212  1.00 87.84           H
ATOM   1727  HN  MET A 125       1.198  11.109   5.638  1.00 87.84           H
ATOM   1728  N   TYR A 126       1.459   8.069   4.429  1.00 89.11           N
ATOM   1729  CA  TYR A 126       1.478   6.621   4.302  1.00 89.11           C
ATOM   1730  C   TYR A 126       0.088   6.083   3.957  1.00 89.11           C
ATOM   1731  O   TYR A 126      -0.063   5.297   3.024  1.00 89.11           O
ATOM   1732  HA  TYR A 126       2.169   6.363   3.499  1.00 89.11           H
ATOM   1733  CB  TYR A 126       1.895   6.083   5.672  1.00 89.11           C
ATOM   1734 1HB  TYR A 126       2.953   6.293   5.827  1.00 89.11           H
ATOM   1735 2HB  TYR A 126       1.347   6.623   6.445  1.00 89.11           H
ATOM   1736  CG  TYR A 126       1.656   4.583   5.851  1.00 89.11           C
ATOM   1737  CD1 TYR A 126       0.597   4.139   6.617  1.00 89.11           C
ATOM   1738  HD1 TYR A 126      -0.068   4.858   7.095  1.00 89.11           H
ATOM   1739  CD2 TYR A 126       2.498   3.673   5.245  1.00 89.11           C
ATOM   1740  HD2 TYR A 126       3.334   4.023   4.640  1.00 89.11           H
ATOM   1741  CE1 TYR A 126       0.372   2.727   6.785  1.00 89.11           C
ATOM   1742  HE1 TYR A 126      -0.461   2.363   7.388  1.00 89.11           H
ATOM   1743  CE2 TYR A 126       2.273   2.260   5.413  1.00 89.11           C
ATOM   1744  HE2 TYR A 126       2.930   1.531   4.940  1.00 89.11           H
ATOM   1745  CZ  TYR A 126       1.221   1.857   6.174  1.00 89.11           C
ATOM   1746  OH  TYR A 126       1.008   0.523   6.333  1.00 89.11           O
ATOM   1747  HH  TYR A 126       1.056   0.062   5.447  1.00 89.11           H
ATOM   1748  HN  TYR A 126       1.778   8.420   5.310  1.00 89.11           H
ATOM   1749  N   LYS A 127      -0.892   6.528   4.730  1.00 87.60           N
ATOM   1750  CA  LYS A 127      -2.245   6.017   4.591  1.00 87.60           C
ATOM   1751  C   LYS A 127      -2.799   6.418   3.223  1.00 87.60           C
ATOM   1752  O   LYS A 127      -3.382   5.594   2.519  1.00 87.60           O
ATOM   1753  HA  LYS A 127      -2.190   4.929   4.636  1.00 87.60           H
ATOM   1754  CB  LYS A 127      -3.114   6.474   5.765  1.00 87.60           C
ATOM   1755 1HB  LYS A 127      -2.749   7.430   6.141  1.00 87.60           H
ATOM   1756 2HB  LYS A 127      -4.136   6.636   5.423  1.00 87.60           H
ATOM   1757  CG  LYS A 127      -3.104   5.439   6.891  1.00 87.60           C
ATOM   1758 1HG  LYS A 127      -2.081   5.114   7.082  1.00 87.60           H
ATOM   1759 2HG  LYS A 127      -3.472   5.893   7.811  1.00 87.60           H
ATOM   1760  CD  LYS A 127      -3.969   4.229   6.531  1.00 87.60           C
ATOM   1761 1HD  LYS A 127      -4.856   4.560   5.989  1.00 87.60           H
ATOM   1762 2HD  LYS A 127      -3.417   3.567   5.864  1.00 87.60           H
ATOM   1763  CE  LYS A 127      -4.389   3.462   7.786  1.00 87.60           C
ATOM   1764 1HE  LYS A 127      -4.459   2.398   7.563  1.00 87.60           H
ATOM   1765 2HE  LYS A 127      -3.630   3.576   8.560  1.00 87.60           H
ATOM   1766  NZ  LYS A 127      -5.692   3.957   8.285  1.00 87.60           N
ATOM   1767 1HZ  LYS A 127      -5.876   3.562   9.200  1.00 87.60           H
ATOM   1768 2HZ  LYS A 127      -5.666   4.968   8.352  1.00 87.60           H
ATOM   1769 3HZ  LYS A 127      -6.427   3.679   7.643  1.00 87.60           H
ATOM   1770  HN  LYS A 127      -0.774   7.223   5.439  1.00 87.60           H
ATOM   1771  N   MET A 128      -2.598   7.683   2.886  1.00 88.36           N
ATOM   1772  CA  MET A 128      -3.147   8.227   1.655  1.00 88.36           C
ATOM   1773  C   MET A 128      -2.625   7.462   0.438  1.00 88.36           C
ATOM   1774  O   MET A 128      -3.393   7.114  -0.458  1.00 88.36           O
ATOM   1775  HA  MET A 128      -4.227   8.103   1.735  1.00 88.36           H
ATOM   1776  CB  MET A 128      -2.764   9.703   1.533  1.00 88.36           C
ATOM   1777 1HB  MET A 128      -3.068  10.237   2.434  1.00 88.36           H
ATOM   1778 2HB  MET A 128      -1.681   9.796   1.458  1.00 88.36           H
ATOM   1779  CG  MET A 128      -3.423  10.341   0.309  1.00 88.36           C
ATOM   1780 1HG  MET A 128      -3.099   9.829  -0.597  1.00 88.36           H
ATOM   1781 2HG  MET A 128      -4.505  10.229   0.368  1.00 88.36           H
ATOM   1782  SD  MET A 128      -2.993  12.071   0.216  1.00 88.36           S
ATOM   1783  CE  MET A 128      -1.277  11.940  -0.255  1.00 88.36           C
ATOM   1784 1HE  MET A 128      -0.731  11.388   0.510  1.00 88.36           H
ATOM   1785 2HE  MET A 128      -1.201  11.413  -1.206  1.00 88.36           H
ATOM   1786 3HE  MET A 128      -0.851  12.938  -0.357  1.00 88.36           H
ATOM   1787  HN  MET A 128      -2.073   8.332   3.437  1.00 88.36           H
ATOM   1788  N   ASN A 129      -1.322   7.221   0.444  1.00 86.05           N
ATOM   1789  CA  ASN A 129      -0.668   6.612  -0.702  1.00 86.05           C
ATOM   1790  C   ASN A 129      -0.979   5.115  -0.726  1.00 86.05           C
ATOM   1791  O   ASN A 129      -1.058   4.510  -1.794  1.00 86.05           O
ATOM   1792  HA  ASN A 129      -1.068   7.135  -1.571  1.00 86.05           H
ATOM   1793  CB  ASN A 129       0.851   6.778  -0.622  1.00 86.05           C
ATOM   1794 1HB  ASN A 129       1.210   6.415   0.341  1.00 86.05           H
ATOM   1795 2HB  ASN A 129       1.328   6.170  -1.390  1.00 86.05           H
ATOM   1796  CG  ASN A 129       1.253   8.243  -0.802  1.00 86.05           C
ATOM   1797  OD1 ASN A 129       0.815   8.927  -1.713  1.00 86.05           O
ATOM   1798  ND2 ASN A 129       2.109   8.686   0.115  1.00 86.05           N
ATOM   1799 1HD2 ASN A 129       2.429   8.073   0.837  1.00 86.05           H
ATOM   1800 2HD2 ASN A 129       2.431   9.632   0.083  1.00 86.05           H
ATOM   1801  HN  ASN A 129      -0.717   7.435   1.211  1.00 86.05           H
ATOM   1802  N   PHE A 130      -1.149   4.559   0.466  1.00 89.03           N
ATOM   1803  CA  PHE A 130      -1.544   3.167   0.593  1.00 89.03           C
ATOM   1804  C   PHE A 130      -2.823   2.885  -0.198  1.00 89.03           C
ATOM   1805  O   PHE A 130      -2.859   1.974  -1.023  1.00 89.03           O
ATOM   1806  HA  PHE A 130      -0.730   2.562   0.192  1.00 89.03           H
ATOM   1807  CB  PHE A 130      -1.809   2.911   2.077  1.00 89.03           C
ATOM   1808 1HB  PHE A 130      -0.875   3.024   2.628  1.00 89.03           H
ATOM   1809 2HB  PHE A 130      -2.493   3.673   2.450  1.00 89.03           H
ATOM   1810  CG  PHE A 130      -2.396   1.530   2.376  1.00 89.03           C
ATOM   1811  CD1 PHE A 130      -3.731   1.392   2.600  1.00 89.03           C
ATOM   1812  HD1 PHE A 130      -4.382   2.266   2.567  1.00 89.03           H
ATOM   1813  CD2 PHE A 130      -1.584   0.440   2.416  1.00 89.03           C
ATOM   1814  HD2 PHE A 130      -0.515   0.550   2.237  1.00 89.03           H
ATOM   1815  CE1 PHE A 130      -4.276   0.111   2.877  1.00 89.03           C
ATOM   1816  HE1 PHE A 130      -5.345   0.000   3.057  1.00 89.03           H
ATOM   1817  CE2 PHE A 130      -2.129  -0.842   2.693  1.00 89.03           C
ATOM   1818  HE2 PHE A 130      -1.478  -1.715   2.726  1.00 89.03           H
ATOM   1819  CZ  PHE A 130      -3.463  -0.979   2.917  1.00 89.03           C
ATOM   1820  HZ  PHE A 130      -3.882  -1.963   3.130  1.00 89.03           H
ATOM   1821  HN  PHE A 130      -1.021   5.043   1.331  1.00 89.03           H
ATOM   1822  N   TYR A 131      -3.842   3.685   0.082  1.00 93.39           N
ATOM   1823  CA  TYR A 131      -5.123   3.526  -0.585  1.00 93.39           C
ATOM   1824  C   TYR A 131      -5.010   3.860  -2.074  1.00 93.39           C
ATOM   1825  O   TYR A 131      -5.584   3.168  -2.914  1.00 93.39           O
ATOM   1826  HA  TYR A 131      -5.433   2.487  -0.476  1.00 93.39           H
ATOM   1827  CB  TYR A 131      -6.071   4.527   0.079  1.00 93.39           C
ATOM   1828 1HB  TYR A 131      -5.555   5.481   0.191  1.00 93.39           H
ATOM   1829 2HB  TYR A 131      -6.921   4.699  -0.581  1.00 93.39           H
ATOM   1830  CG  TYR A 131      -6.588   4.079   1.448  1.00 93.39           C
ATOM   1831  CD1 TYR A 131      -7.239   2.870   1.577  1.00 93.39           C
ATOM   1832  HD1 TYR A 131      -7.385   2.233   0.705  1.00 93.39           H
ATOM   1833  CD2 TYR A 131      -6.404   4.886   2.552  1.00 93.39           C
ATOM   1834  HD2 TYR A 131      -5.889   5.841   2.450  1.00 93.39           H
ATOM   1835  CE1 TYR A 131      -7.726   2.448   2.865  1.00 93.39           C
ATOM   1836  HE1 TYR A 131      -8.242   1.495   2.982  1.00 93.39           H
ATOM   1837  CE2 TYR A 131      -6.891   4.465   3.840  1.00 93.39           C
ATOM   1838  HE2 TYR A 131      -6.752   5.092   4.721  1.00 93.39           H
ATOM   1839  CZ  TYR A 131      -7.528   3.267   3.933  1.00 93.39           C
ATOM   1840  OH  TYR A 131      -7.987   2.869   5.150  1.00 93.39           O
ATOM   1841  HH  TYR A 131      -8.073   3.658   5.758  1.00 93.39           H
ATOM   1842  HN  TYR A 131      -3.802   4.429   0.749  1.00 93.39           H
ATOM   1843  N   SER A 132      -4.267   4.920  -2.356  1.00 93.25           N
ATOM   1844  CA  SER A 132      -4.136   5.400  -3.721  1.00 93.25           C
ATOM   1845  C   SER A 132      -3.542   4.303  -4.607  1.00 93.25           C
ATOM   1846  O   SER A 132      -4.032   4.055  -5.708  1.00 93.25           O
ATOM   1847  HA  SER A 132      -5.149   5.643  -4.041  1.00 93.25           H
ATOM   1848  CB  SER A 132      -3.267   6.658  -3.782  1.00 93.25           C
ATOM   1849 1HB  SER A 132      -2.269   6.428  -3.410  1.00 93.25           H
ATOM   1850 2HB  SER A 132      -3.156   6.973  -4.819  1.00 93.25           H
ATOM   1851  OG  SER A 132      -3.822   7.726  -3.019  1.00 93.25           O
ATOM   1852  HG  SER A 132      -3.388   7.765  -2.118  1.00 93.25           H
ATOM   1853  HN  SER A 132      -3.762   5.446  -1.673  1.00 93.25           H
ATOM   1854  N   CYS A 133      -2.495   3.674  -4.094  1.00 92.85           N
ATOM   1855  CA  CYS A 133      -1.785   2.659  -4.853  1.00 92.85           C
ATOM   1856  C   CYS A 133      -2.769   1.538  -5.193  1.00 92.85           C
ATOM   1857  O   CYS A 133      -2.890   1.143  -6.352  1.00 92.85           O
ATOM   1858  HA  CYS A 133      -1.422   3.143  -5.760  1.00 92.85           H
ATOM   1859  CB  CYS A 133      -0.564   2.135  -4.095  1.00 92.85           C
ATOM   1860 1HB  CYS A 133      -0.849   1.852  -3.082  1.00 92.85           H
ATOM   1861 2HB  CYS A 133      -0.180   1.238  -4.581  1.00 92.85           H
ATOM   1862  SG  CYS A 133       0.737   3.421  -4.040  1.00 92.85           S
ATOM   1863  HG  CYS A 133       0.224   4.095  -3.015  1.00 92.85           H
ATOM   1864  HN  CYS A 133      -2.131   3.848  -3.179  1.00 92.85           H
ATOM   1865  N   VAL A 134      -3.448   1.057  -4.162  1.00 91.17           N
ATOM   1866  CA  VAL A 134      -4.263  -0.139  -4.294  1.00 91.17           C
ATOM   1867  C   VAL A 134      -5.454   0.160  -5.206  1.00 91.17           C
ATOM   1868  O   VAL A 134      -5.858  -0.686  -6.003  1.00 91.17           O
ATOM   1869  HA  VAL A 134      -3.647  -0.907  -4.763  1.00 91.17           H
ATOM   1870  CB  VAL A 134      -4.680  -0.644  -2.912  1.00 91.17           C
ATOM   1871  HB  VAL A 134      -5.302   0.122  -2.449  1.00 91.17           H
ATOM   1872  CG1 VAL A 134      -5.513  -1.923  -3.023  1.00 91.17           C
ATOM   1873 1HG1 VAL A 134      -6.411  -1.721  -3.608  1.00 91.17           H
ATOM   1874 2HG1 VAL A 134      -4.925  -2.697  -3.516  1.00 91.17           H
ATOM   1875 3HG1 VAL A 134      -5.796  -2.260  -2.026  1.00 91.17           H
ATOM   1876  CG2 VAL A 134      -3.459  -0.862  -2.016  1.00 91.17           C
ATOM   1877 1HG2 VAL A 134      -2.800  -1.600  -2.473  1.00 91.17           H
ATOM   1878 2HG2 VAL A 134      -2.923   0.080  -1.897  1.00 91.17           H
ATOM   1879 3HG2 VAL A 134      -3.784  -1.221  -1.040  1.00 91.17           H
ATOM   1880  HN  VAL A 134      -3.447   1.468  -3.251  1.00 91.17           H
ATOM   1881  N   LEU A 135      -5.984   1.365  -5.059  1.00 94.53           N
ATOM   1882  CA  LEU A 135      -7.130   1.781  -5.850  1.00 94.53           C
ATOM   1883  C   LEU A 135      -6.707   1.932  -7.312  1.00 94.53           C
ATOM   1884  O   LEU A 135      -7.487   1.648  -8.220  1.00 94.53           O
ATOM   1885  HA  LEU A 135      -7.875   0.989  -5.786  1.00 94.53           H
ATOM   1886  CB  LEU A 135      -7.759   3.044  -5.258  1.00 94.53           C
ATOM   1887 1HB  LEU A 135      -6.976   3.791  -5.130  1.00 94.53           H
ATOM   1888 2HB  LEU A 135      -8.468   3.446  -5.982  1.00 94.53           H
ATOM   1889  CG  LEU A 135      -8.482   2.869  -3.921  1.00 94.53           C
ATOM   1890  HG  LEU A 135      -7.783   2.429  -3.210  1.00 94.53           H
ATOM   1891  CD1 LEU A 135      -8.916   4.221  -3.352  1.00 94.53           C
ATOM   1892 1HD1 LEU A 135      -8.038   4.848  -3.195  1.00 94.53           H
ATOM   1893 2HD1 LEU A 135      -9.592   4.711  -4.053  1.00 94.53           H
ATOM   1894 3HD1 LEU A 135      -9.428   4.068  -2.401  1.00 94.53           H
ATOM   1895  CD2 LEU A 135      -9.659   1.900  -4.056  1.00 94.53           C
ATOM   1896 1HD2 LEU A 135     -10.367   2.288  -4.789  1.00 94.53           H
ATOM   1897 2HD2 LEU A 135      -9.292   0.928  -4.385  1.00 94.53           H
ATOM   1898 3HD2 LEU A 135     -10.155   1.794  -3.092  1.00 94.53           H
ATOM   1899  HN  LEU A 135      -5.643   2.051  -4.416  1.00 94.53           H
ATOM   1900  N   LEU A 136      -5.473   2.380  -7.495  1.00 94.60           N
ATOM   1901  CA  LEU A 136      -4.931   2.555  -8.832  1.00 94.60           C
ATOM   1902  C   LEU A 136      -4.727   1.184  -9.479  1.00 94.60           C
ATOM   1903  O   LEU A 136      -5.048   0.993 -10.651  1.00 94.60           O
ATOM   1904  HA  LEU A 136      -5.670   3.105  -9.415  1.00 94.60           H
ATOM   1905  CB  LEU A 136      -3.663   3.409  -8.788  1.00 94.60           C
ATOM   1906 1HB  LEU A 136      -3.037   3.052  -7.970  1.00 94.60           H
ATOM   1907 2HB  LEU A 136      -3.106   3.245  -9.711  1.00 94.60           H
ATOM   1908  CG  LEU A 136      -3.873   4.914  -8.613  1.00 94.60           C
ATOM   1909  HG  LEU A 136      -4.566   5.069  -7.786  1.00 94.60           H
ATOM   1910  CD1 LEU A 136      -2.563   5.612  -8.242  1.00 94.60           C
ATOM   1911 1HD1 LEU A 136      -2.185   5.200  -7.305  1.00 94.60           H
ATOM   1912 2HD1 LEU A 136      -1.829   5.451  -9.031  1.00 94.60           H
ATOM   1913 3HD1 LEU A 136      -2.741   6.680  -8.123  1.00 94.60           H
ATOM   1914  CD2 LEU A 136      -4.515   5.527  -9.860  1.00 94.60           C
ATOM   1915 1HD2 LEU A 136      -3.866   5.362 -10.720  1.00 94.60           H
ATOM   1916 2HD2 LEU A 136      -5.482   5.057 -10.039  1.00 94.60           H
ATOM   1917 3HD2 LEU A 136      -4.653   6.597  -9.709  1.00 94.60           H
ATOM   1918  HN  LEU A 136      -4.849   2.619  -6.752  1.00 94.60           H
ATOM   1919  N   ILE A 137      -4.196   0.264  -8.687  1.00 92.06           N
ATOM   1920  CA  ILE A 137      -3.967  -1.090  -9.161  1.00 92.06           C
ATOM   1921  C   ILE A 137      -5.297  -1.700  -9.608  1.00 92.06           C
ATOM   1922  O   ILE A 137      -5.360  -2.378 -10.633  1.00 92.06           O
ATOM   1923  HA  ILE A 137      -3.308  -1.027 -10.027  1.00 92.06           H
ATOM   1924  CB  ILE A 137      -3.240  -1.915  -8.097  1.00 92.06           C
ATOM   1925  HB  ILE A 137      -3.721  -1.733  -7.136  1.00 92.06           H
ATOM   1926  CG1 ILE A 137      -1.781  -1.472  -7.963  1.00 92.06           C
ATOM   1927 1HG1 ILE A 137      -1.215  -1.807  -8.832  1.00 92.06           H
ATOM   1928 2HG1 ILE A 137      -1.728  -0.384  -7.948  1.00 92.06           H
ATOM   1929  CG2 ILE A 137      -3.360  -3.412  -8.386  1.00 92.06           C
ATOM   1930 1HG2 ILE A 137      -4.412  -3.698  -8.391  1.00 92.06           H
ATOM   1931 2HG2 ILE A 137      -2.920  -3.631  -9.359  1.00 92.06           H
ATOM   1932 3HG2 ILE A 137      -2.834  -3.975  -7.615  1.00 92.06           H
ATOM   1933  CD1 ILE A 137      -1.151  -2.038  -6.689  1.00 92.06           C
ATOM   1934 1HD1 ILE A 137      -1.706  -1.681  -5.821  1.00 92.06           H
ATOM   1935 2HD1 ILE A 137      -1.185  -3.127  -6.719  1.00 92.06           H
ATOM   1936 3HD1 ILE A 137      -0.115  -1.708  -6.619  1.00 92.06           H
ATOM   1937  HN  ILE A 137      -3.923   0.432  -7.740  1.00 92.06           H
ATOM   1938  N   MET A 138      -6.328  -1.438  -8.818  1.00 91.95           N
ATOM   1939  CA  MET A 138      -7.661  -1.914  -9.144  1.00 91.95           C
ATOM   1940  C   MET A 138      -8.137  -1.340 -10.480  1.00 91.95           C
ATOM   1941  O   MET A 138      -8.681  -2.064 -11.313  1.00 91.95           O
ATOM   1942  HA  MET A 138      -7.576  -2.998  -9.217  1.00 91.95           H
ATOM   1943  CB  MET A 138      -8.635  -1.505  -8.037  1.00 91.95           C
ATOM   1944 1HB  MET A 138      -8.280  -1.884  -7.078  1.00 91.95           H
ATOM   1945 2HB  MET A 138      -8.666  -0.418  -7.958  1.00 91.95           H
ATOM   1946  CG  MET A 138     -10.040  -2.042  -8.316  1.00 91.95           C
ATOM   1947 1HG  MET A 138     -10.368  -1.728  -9.307  1.00 91.95           H
ATOM   1948 2HG  MET A 138     -10.029  -3.132  -8.315  1.00 91.95           H
ATOM   1949  SD  MET A 138     -11.179  -1.444  -7.079  1.00 91.95           S
ATOM   1950  CE  MET A 138     -11.275   0.275  -7.551  1.00 91.95           C
ATOM   1951 1HE  MET A 138     -10.283   0.724  -7.494  1.00 91.95           H
ATOM   1952 2HE  MET A 138     -11.650   0.351  -8.572  1.00 91.95           H
ATOM   1953 3HE  MET A 138     -11.951   0.800  -6.876  1.00 91.95           H
ATOM   1954  HN  MET A 138      -6.263  -0.911  -7.971  1.00 91.95           H
ATOM   1955  N   CYS A 139      -7.916  -0.044 -10.643  1.00 94.29           N
ATOM   1956  CA  CYS A 139      -8.375   0.650 -11.835  1.00 94.29           C
ATOM   1957  C   CYS A 139      -7.612   0.093 -13.038  1.00 94.29           C
ATOM   1958  O   CYS A 139      -8.168  -0.028 -14.129  1.00 94.29           O
ATOM   1959  HA  CYS A 139      -9.442   0.445 -11.925  1.00 94.29           H
ATOM   1960  CB  CYS A 139      -8.211   2.165 -11.706  1.00 94.29           C
ATOM   1961 1HB  CYS A 139      -7.211   2.401 -11.340  1.00 94.29           H
ATOM   1962 2HB  CYS A 139      -8.311   2.635 -12.685  1.00 94.29           H
ATOM   1963  SG  CYS A 139      -9.470   2.836 -10.560  1.00 94.29           S
ATOM   1964  HG  CYS A 139      -8.877   2.422  -9.444  1.00 94.29           H
ATOM   1965  HN  CYS A 139      -7.435   0.529  -9.980  1.00 94.29           H
ATOM   1966  N   ILE A 140      -6.350  -0.231 -12.800  1.00 91.00           N
ATOM   1967  CA  ILE A 140      -5.513  -0.800 -13.843  1.00 91.00           C
ATOM   1968  C   ILE A 140      -6.132  -2.113 -14.327  1.00 91.00           C
ATOM   1969  O   ILE A 140      -6.164  -2.382 -15.527  1.00 91.00           O
ATOM   1970  HA  ILE A 140      -5.503  -0.095 -14.674  1.00 91.00           H
ATOM   1971  CB  ILE A 140      -4.070  -0.944 -13.354  1.00 91.00           C
ATOM   1972  HB  ILE A 140      -4.090  -1.377 -12.354  1.00 91.00           H
ATOM   1973  CG1 ILE A 140      -3.391   0.423 -13.240  1.00 91.00           C
ATOM   1974 1HG1 ILE A 140      -3.144   0.793 -14.235  1.00 91.00           H
ATOM   1975 2HG1 ILE A 140      -4.081   1.140 -12.795  1.00 91.00           H
ATOM   1976  CG2 ILE A 140      -3.282  -1.904 -14.247  1.00 91.00           C
ATOM   1977 1HG2 ILE A 140      -3.755  -2.885 -14.232  1.00 91.00           H
ATOM   1978 2HG2 ILE A 140      -3.268  -1.522 -15.267  1.00 91.00           H
ATOM   1979 3HG2 ILE A 140      -2.260  -1.987 -13.877  1.00 91.00           H
ATOM   1980  CD1 ILE A 140      -2.120   0.334 -12.393  1.00 91.00           C
ATOM   1981 1HD1 ILE A 140      -2.375  -0.014 -11.392  1.00 91.00           H
ATOM   1982 2HD1 ILE A 140      -1.424  -0.365 -12.855  1.00 91.00           H
ATOM   1983 3HD1 ILE A 140      -1.658   1.319 -12.329  1.00 91.00           H
ATOM   1984  HN  ILE A 140      -5.899  -0.111 -11.915  1.00 91.00           H
ATOM   1985  N   SER A 141      -6.607  -2.895 -13.370  1.00 89.64           N
ATOM   1986  CA  SER A 141      -7.173  -4.197 -13.679  1.00 89.64           C
ATOM   1987  C   SER A 141      -8.414  -4.032 -14.559  1.00 89.64           C
ATOM   1988  O   SER A 141      -8.635  -4.817 -15.480  1.00 89.64           O
ATOM   1989  HA  SER A 141      -6.391  -4.732 -14.217  1.00 89.64           H
ATOM   1990  CB  SER A 141      -7.527  -4.962 -12.402  1.00 89.64           C
ATOM   1991 1HB  SER A 141      -7.617  -6.024 -12.628  1.00 89.64           H
ATOM   1992 2HB  SER A 141      -6.715  -4.858 -11.681  1.00 89.64           H
ATOM   1993  OG  SER A 141      -8.741  -4.496 -11.819  1.00 89.64           O
ATOM   1994  HG  SER A 141      -8.570  -3.662 -11.294  1.00 89.64           H
ATOM   1995  HN  SER A 141      -6.610  -2.653 -12.399  1.00 89.64           H
ATOM   1996  N   VAL A 142      -9.191  -3.006 -14.245  1.00 91.02           N
ATOM   1997  CA  VAL A 142     -10.405  -2.729 -14.995  1.00 91.02           C
ATOM   1998  C   VAL A 142     -10.033  -2.270 -16.406  1.00 91.02           C
ATOM   1999  O   VAL A 142     -10.671  -2.666 -17.380  1.00 91.02           O
ATOM   2000  HA  VAL A 142     -10.967  -3.660 -15.066  1.00 91.02           H
ATOM   2001  CB  VAL A 142     -11.264  -1.712 -14.242  1.00 91.02           C
ATOM   2002  HB  VAL A 142     -10.673  -0.806 -14.109  1.00 91.02           H
ATOM   2003  CG1 VAL A 142     -12.512  -1.344 -15.048  1.00 91.02           C
ATOM   2004 1HG1 VAL A 142     -12.212  -0.911 -16.003  1.00 91.02           H
ATOM   2005 2HG1 VAL A 142     -13.106  -2.240 -15.226  1.00 91.02           H
ATOM   2006 3HG1 VAL A 142     -13.105  -0.620 -14.490  1.00 91.02           H
ATOM   2007  CG2 VAL A 142     -11.643  -2.234 -12.854  1.00 91.02           C
ATOM   2008 1HG2 VAL A 142     -12.207  -3.161 -12.956  1.00 91.02           H
ATOM   2009 2HG2 VAL A 142     -10.737  -2.421 -12.277  1.00 91.02           H
ATOM   2010 3HG2 VAL A 142     -12.254  -1.491 -12.341  1.00 91.02           H
ATOM   2011  HN  VAL A 142      -9.004  -2.372 -13.495  1.00 91.02           H
ATOM   2012  N   ASP A 143      -9.002  -1.440 -16.471  1.00 86.19           N
ATOM   2013  CA  ASP A 143      -8.564  -0.889 -17.743  1.00 86.19           C
ATOM   2014  C   ASP A 143      -8.124  -2.029 -18.663  1.00 86.19           C
ATOM   2015  O   ASP A 143      -8.465  -2.045 -19.845  1.00 86.19           O
ATOM   2016  HA  ASP A 143      -9.427  -0.348 -18.132  1.00 86.19           H
ATOM   2017  CB  ASP A 143      -7.374   0.053 -17.554  1.00 86.19           C
ATOM   2018 1HB  ASP A 143      -7.622   0.815 -16.815  1.00 86.19           H
ATOM   2019 2HB  ASP A 143      -6.522  -0.504 -17.163  1.00 86.19           H
ATOM   2020  CG  ASP A 143      -6.989   0.722 -18.875  1.00 86.19           C
ATOM   2021  OD1 ASP A 143      -7.888   1.349 -19.477  1.00 86.19           O
ATOM   2022  OD2 ASP A 143      -5.805   0.592 -19.254  1.00 86.19           O
ATOM   2023  HN  ASP A 143      -8.471  -1.144 -15.677  1.00 86.19           H
ATOM   2024  N   ARG A 144      -7.372  -2.955 -18.087  1.00 74.99           N
ATOM   2025  CA  ARG A 144      -6.871  -4.090 -18.844  1.00 74.99           C
ATOM   2026  C   ARG A 144      -8.035  -4.926 -19.381  1.00 74.99           C
ATOM   2027  O   ARG A 144      -7.995  -5.392 -20.518  1.00 74.99           O
ATOM   2028  HA  ARG A 144      -6.296  -3.649 -19.658  1.00 74.99           H
ATOM   2029  CB  ARG A 144      -5.973  -4.976 -17.978  1.00 74.99           C
ATOM   2030 1HB  ARG A 144      -6.481  -5.211 -17.043  1.00 74.99           H
ATOM   2031 2HB  ARG A 144      -5.789  -5.922 -18.488  1.00 74.99           H
ATOM   2032  CG  ARG A 144      -4.641  -4.283 -17.681  1.00 74.99           C
ATOM   2033 1HG  ARG A 144      -4.827  -3.312 -17.222  1.00 74.99           H
ATOM   2034 2HG  ARG A 144      -4.073  -4.872 -16.962  1.00 74.99           H
ATOM   2035  CD  ARG A 144      -3.821  -4.100 -18.960  1.00 74.99           C
ATOM   2036 1HD  ARG A 144      -3.552  -5.073 -19.371  1.00 74.99           H
ATOM   2037 2HD  ARG A 144      -4.419  -3.589 -19.715  1.00 74.99           H
ATOM   2038  NE  ARG A 144      -2.599  -3.318 -18.670  1.00 74.99           N
ATOM   2039  HE  ARG A 144      -2.706  -2.426 -18.231  1.00 74.99           H
ATOM   2040  CZ  ARG A 144      -1.357  -3.731 -18.958  1.00 74.99           C
ATOM   2041  NH1 ARG A 144      -1.154  -4.919 -19.545  1.00 74.99           N
ATOM   2042 1HH1 ARG A 144      -1.933  -5.504 -19.772  1.00 74.99           H
ATOM   2043 2HH1 ARG A 144      -0.224  -5.219 -19.757  1.00 74.99           H
ATOM   2044  NH2 ARG A 144      -0.321  -2.939 -18.649  1.00 74.99           N
ATOM   2045 1HH2 ARG A 144       0.612  -3.233 -18.857  1.00 74.99           H
ATOM   2046 2HH2 ARG A 144      -0.481  -2.055 -18.211  1.00 74.99           H
ATOM   2047  HN  ARG A 144      -7.106  -2.940 -17.123  1.00 74.99           H
ATOM   2048  N   TYR A 145      -9.043  -5.089 -18.537  1.00 87.35           N
ATOM   2049  CA  TYR A 145     -10.235  -5.821 -18.928  1.00 87.35           C
ATOM   2050  C   TYR A 145     -10.883  -5.194 -20.165  1.00 87.35           C
ATOM   2051  O   TYR A 145     -11.173  -5.888 -21.137  1.00 87.35           O
ATOM   2052  HA  TYR A 145      -9.940  -6.844 -19.162  1.00 87.35           H
ATOM   2053  CB  TYR A 145     -11.204  -5.712 -17.749  1.00 87.35           C
ATOM   2054 1HB  TYR A 145     -10.866  -6.374 -16.952  1.00 87.35           H
ATOM   2055 2HB  TYR A 145     -11.169  -4.696 -17.356  1.00 87.35           H
ATOM   2056  CG  TYR A 145     -12.652  -6.058 -18.099  1.00 87.35           C
ATOM   2057  CD1 TYR A 145     -13.596  -5.057 -18.199  1.00 87.35           C
ATOM   2058  HD1 TYR A 145     -13.310  -4.019 -18.028  1.00 87.35           H
ATOM   2059  CD2 TYR A 145     -13.015  -7.372 -18.316  1.00 87.35           C
ATOM   2060  HD2 TYR A 145     -12.269  -8.163 -18.237  1.00 87.35           H
ATOM   2061  CE1 TYR A 145     -14.960  -5.382 -18.528  1.00 87.35           C
ATOM   2062  HE1 TYR A 145     -15.715  -4.601 -18.610  1.00 87.35           H
ATOM   2063  CE2 TYR A 145     -14.378  -7.698 -18.645  1.00 87.35           C
ATOM   2064  HE2 TYR A 145     -14.678  -8.732 -18.819  1.00 87.35           H
ATOM   2065  CZ  TYR A 145     -15.283  -6.687 -18.735  1.00 87.35           C
ATOM   2066  OH  TYR A 145     -16.571  -6.995 -19.047  1.00 87.35           O
ATOM   2067  HH  TYR A 145     -16.662  -7.980 -19.190  1.00 87.35           H
ATOM   2068  HN  TYR A 145      -9.054  -4.732 -17.603  1.00 87.35           H
ATOM   2069  N   ILE A 146     -11.090  -3.888 -20.086  1.00 83.83           N
ATOM   2070  CA  ILE A 146     -11.773  -3.173 -21.151  1.00 83.83           C
ATOM   2071  C   ILE A 146     -10.959  -3.291 -22.442  1.00 83.83           C
ATOM   2072  O   ILE A 146     -11.522  -3.472 -23.520  1.00 83.83           O
ATOM   2073  HA  ILE A 146     -12.736  -3.658 -21.305  1.00 83.83           H
ATOM   2074  CB  ILE A 146     -12.055  -1.729 -20.732  1.00 83.83           C
ATOM   2075  HB  ILE A 146     -11.126  -1.292 -20.365  1.00 83.83           H
ATOM   2076  CG1 ILE A 146     -13.063  -1.678 -19.583  1.00 83.83           C
ATOM   2077 1HG1 ILE A 146     -14.055  -1.937 -19.954  1.00 83.83           H
ATOM   2078 2HG1 ILE A 146     -12.800  -2.422 -18.831  1.00 83.83           H
ATOM   2079  CG2 ILE A 146     -12.507  -0.889 -21.929  1.00 83.83           C
ATOM   2080 1HG2 ILE A 146     -11.724  -0.886 -22.687  1.00 83.83           H
ATOM   2081 2HG2 ILE A 146     -13.418  -1.316 -22.349  1.00 83.83           H
ATOM   2082 3HG2 ILE A 146     -12.700   0.133 -21.603  1.00 83.83           H
ATOM   2083  CD1 ILE A 146     -13.097  -0.289 -18.944  1.00 83.83           C
ATOM   2084 1HD1 ILE A 146     -12.110  -0.044 -18.553  1.00 83.83           H
ATOM   2085 2HD1 ILE A 146     -13.384   0.449 -19.694  1.00 83.83           H
ATOM   2086 3HD1 ILE A 146     -13.822  -0.281 -18.130  1.00 83.83           H
ATOM   2087  HN  ILE A 146     -10.802  -3.321 -19.314  1.00 83.83           H
ATOM   2088  N   ALA A 147      -9.647  -3.185 -22.288  1.00 82.24           N
ATOM   2089  CA  ALA A 147      -8.760  -3.139 -23.438  1.00 82.24           C
ATOM   2090  C   ALA A 147      -8.815  -4.480 -24.172  1.00 82.24           C
ATOM   2091  O   ALA A 147      -8.738  -4.524 -25.399  1.00 82.24           O
ATOM   2092  HA  ALA A 147      -9.121  -2.355 -24.104  1.00 82.24           H
ATOM   2093  CB  ALA A 147      -7.345  -2.783 -22.978  1.00 82.24           C
ATOM   2094 1HB  ALA A 147      -7.356  -1.809 -22.489  1.00 82.24           H
ATOM   2095 2HB  ALA A 147      -6.991  -3.538 -22.276  1.00 82.24           H
ATOM   2096 3HB  ALA A 147      -6.680  -2.749 -23.841  1.00 82.24           H
ATOM   2097  HN  ALA A 147      -9.191  -3.130 -21.400  1.00 82.24           H
ATOM   2098  N   ILE A 148      -8.947  -5.542 -23.390  1.00 79.02           N
ATOM   2099  CA  ILE A 148      -8.828  -6.886 -23.928  1.00 79.02           C
ATOM   2100  C   ILE A 148     -10.215  -7.395 -24.327  1.00 79.02           C
ATOM   2101  O   ILE A 148     -10.398  -7.910 -25.429  1.00 79.02           O
ATOM   2102  HA  ILE A 148      -8.211  -6.827 -24.824  1.00 79.02           H
ATOM   2103  CB  ILE A 148      -8.100  -7.797 -22.937  1.00 79.02           C
ATOM   2104  HB  ILE A 148      -8.582  -7.697 -21.964  1.00 79.02           H
ATOM   2105  CG1 ILE A 148      -6.642  -7.367 -22.766  1.00 79.02           C
ATOM   2106 1HG1 ILE A 148      -6.101  -7.526 -23.698  1.00 79.02           H
ATOM   2107 2HG1 ILE A 148      -6.597  -6.300 -22.549  1.00 79.02           H
ATOM   2108  CG2 ILE A 148      -8.220  -9.265 -23.352  1.00 79.02           C
ATOM   2109 1HG2 ILE A 148      -9.272  -9.550 -23.381  1.00 79.02           H
ATOM   2110 2HG2 ILE A 148      -7.780  -9.401 -24.339  1.00 79.02           H
ATOM   2111 3HG2 ILE A 148      -7.694  -9.891 -22.630  1.00 79.02           H
ATOM   2112  CD1 ILE A 148      -5.968  -8.151 -21.638  1.00 79.02           C
ATOM   2113 1HD1 ILE A 148      -6.498  -7.970 -20.703  1.00 79.02           H
ATOM   2114 2HD1 ILE A 148      -5.993  -9.216 -21.870  1.00 79.02           H
ATOM   2115 3HD1 ILE A 148      -4.933  -7.826 -21.538  1.00 79.02           H
ATOM   2116  HN  ILE A 148      -9.131  -5.494 -22.409  1.00 79.02           H
ATOM   2117  N   ALA A 149     -11.156  -7.234 -23.409  1.00 79.21           N
ATOM   2118  CA  ALA A 149     -12.464  -7.848 -23.562  1.00 79.21           C
ATOM   2119  C   ALA A 149     -13.323  -6.984 -24.488  1.00 79.21           C
ATOM   2120  O   ALA A 149     -14.199  -7.495 -25.183  1.00 79.21           O
ATOM   2121  HA  ALA A 149     -12.320  -8.826 -24.022  1.00 79.21           H
ATOM   2122  CB  ALA A 149     -13.103  -8.040 -22.185  1.00 79.21           C
ATOM   2123 1HB  ALA A 149     -12.468  -8.685 -21.577  1.00 79.21           H
ATOM   2124 2HB  ALA A 149     -13.211  -7.072 -21.697  1.00 79.21           H
ATOM   2125 3HB  ALA A 149     -14.084  -8.501 -22.300  1.00 79.21           H
ATOM   2126  HN  ALA A 149     -11.037  -6.697 -22.574  1.00 79.21           H
ATOM   2127  N   GLN A 150     -13.041  -5.690 -24.466  1.00 70.33           N
ATOM   2128  CA  GLN A 150     -13.833  -4.739 -25.228  1.00 70.33           C
ATOM   2129  C   GLN A 150     -12.931  -3.914 -26.148  1.00 70.33           C
ATOM   2130  O   GLN A 150     -13.135  -2.711 -26.307  1.00 70.33           O
ATOM   2131  HA  GLN A 150     -14.517  -5.343 -25.824  1.00 70.33           H
ATOM   2132  CB  GLN A 150     -14.645  -3.833 -24.299  1.00 70.33           C
ATOM   2133 1HB  GLN A 150     -13.970  -3.228 -23.695  1.00 70.33           H
ATOM   2134 2HB  GLN A 150     -15.247  -3.145 -24.892  1.00 70.33           H
ATOM   2135  CG  GLN A 150     -15.554  -4.658 -23.387  1.00 70.33           C
ATOM   2136 1HG  GLN A 150     -16.108  -5.386 -23.980  1.00 70.33           H
ATOM   2137 2HG  GLN A 150     -14.949  -5.221 -22.676  1.00 70.33           H
ATOM   2138  CD  GLN A 150     -16.534  -3.759 -22.631  1.00 70.33           C
ATOM   2139  OE1 GLN A 150     -16.540  -2.547 -22.772  1.00 70.33           O
ATOM   2140  NE2 GLN A 150     -17.359  -4.417 -21.822  1.00 70.33           N
ATOM   2141 1HE2 GLN A 150     -17.302  -5.413 -21.751  1.00 70.33           H
ATOM   2142 2HE2 GLN A 150     -18.037  -3.916 -21.284  1.00 70.33           H
ATOM   2143  HN  GLN A 150     -12.289  -5.290 -23.942  1.00 70.33           H
ATOM   2144  N   ALA A 151     -11.954  -4.593 -26.730  1.00 71.45           N
ATOM   2145  CA  ALA A 151     -10.903  -3.910 -27.465  1.00 71.45           C
ATOM   2146  C   ALA A 151     -11.535  -2.969 -28.493  1.00 71.45           C
ATOM   2147  O   ALA A 151     -11.081  -1.839 -28.668  1.00 71.45           O
ATOM   2148  HA  ALA A 151     -10.328  -3.320 -26.752  1.00 71.45           H
ATOM   2149  CB  ALA A 151      -9.977  -4.942 -28.111  1.00 71.45           C
ATOM   2150 1HB  ALA A 151      -9.532  -5.566 -27.336  1.00 71.45           H
ATOM   2151 2HB  ALA A 151     -10.552  -5.568 -28.795  1.00 71.45           H
ATOM   2152 3HB  ALA A 151      -9.189  -4.430 -28.663  1.00 71.45           H
ATOM   2153  HN  ALA A 151     -11.873  -5.589 -26.705  1.00 71.45           H
ATOM   2154  N   MET A 152     -12.573  -3.470 -29.147  1.00 61.80           N
ATOM   2155  CA  MET A 152     -13.223  -2.718 -30.207  1.00 61.80           C
ATOM   2156  C   MET A 152     -13.710  -1.361 -29.697  1.00 61.80           C
ATOM   2157  O   MET A 152     -13.415  -0.327 -30.295  1.00 61.80           O
ATOM   2158  HA  MET A 152     -12.462  -2.574 -30.974  1.00 61.80           H
ATOM   2159  CB  MET A 152     -14.412  -3.518 -30.745  1.00 61.80           C
ATOM   2160 1HB  MET A 152     -15.005  -3.898 -29.913  1.00 61.80           H
ATOM   2161 2HB  MET A 152     -15.061  -2.864 -31.328  1.00 61.80           H
ATOM   2162  CG  MET A 152     -13.939  -4.684 -31.615  1.00 61.80           C
ATOM   2163 1HG  MET A 152     -13.070  -5.159 -31.160  1.00 61.80           H
ATOM   2164 2HG  MET A 152     -14.720  -5.442 -31.678  1.00 61.80           H
ATOM   2165  SD  MET A 152     -13.527  -4.098 -33.250  1.00 61.80           S
ATOM   2166  CE  MET A 152     -15.152  -4.067 -33.987  1.00 61.80           C
ATOM   2167 1HE  MET A 152     -15.578  -5.070 -33.971  1.00 61.80           H
ATOM   2168 2HE  MET A 152     -15.794  -3.390 -33.423  1.00 61.80           H
ATOM   2169 3HE  MET A 152     -15.077  -3.721 -35.018  1.00 61.80           H
ATOM   2170  HN  MET A 152     -12.968  -4.370 -28.963  1.00 61.80           H
ATOM   2171  N   ARG A 153     -14.448  -1.407 -28.597  1.00 58.84           N
ATOM   2172  CA  ARG A 153     -15.020  -0.199 -28.028  1.00 58.84           C
ATOM   2173  C   ARG A 153     -13.913   0.705 -27.481  1.00 58.84           C
ATOM   2174  O   ARG A 153     -14.026   1.929 -27.529  1.00 58.84           O
ATOM   2175  HA  ARG A 153     -15.543   0.279 -28.856  1.00 58.84           H
ATOM   2176  CB  ARG A 153     -16.000  -0.531 -26.902  1.00 58.84           C
ATOM   2177 1HB  ARG A 153     -15.562  -1.281 -26.242  1.00 58.84           H
ATOM   2178 2HB  ARG A 153     -16.181   0.358 -26.298  1.00 58.84           H
ATOM   2179  CG  ARG A 153     -17.325  -1.051 -27.464  1.00 58.84           C
ATOM   2180 1HG  ARG A 153     -17.712  -0.348 -28.202  1.00 58.84           H
ATOM   2181 2HG  ARG A 153     -17.159  -1.996 -27.980  1.00 58.84           H
ATOM   2182  CD  ARG A 153     -18.355  -1.246 -26.350  1.00 58.84           C
ATOM   2183 1HD  ARG A 153     -18.019  -2.025 -25.665  1.00 58.84           H
ATOM   2184 2HD  ARG A 153     -18.451  -0.329 -25.767  1.00 58.84           H
ATOM   2185  NE  ARG A 153     -19.665  -1.615 -26.930  1.00 58.84           N
ATOM   2186  HE  ARG A 153     -19.745  -1.646 -27.927  1.00 58.84           H
ATOM   2187  CZ  ARG A 153     -20.752  -1.910 -26.204  1.00 58.84           C
ATOM   2188  NH1 ARG A 153     -20.704  -1.884 -24.865  1.00 58.84           N
ATOM   2189 1HH1 ARG A 153     -19.852  -1.644 -24.401  1.00 58.84           H
ATOM   2190 2HH1 ARG A 153     -21.519  -2.106 -24.331  1.00 58.84           H
ATOM   2191  NH2 ARG A 153     -21.889  -2.231 -26.837  1.00 58.84           N
ATOM   2192 1HH2 ARG A 153     -22.709  -2.454 -26.310  1.00 58.84           H
ATOM   2193 2HH2 ARG A 153     -21.917  -2.248 -27.837  1.00 58.84           H
ATOM   2194  HN  ARG A 153     -14.656  -2.249 -28.099  1.00 58.84           H
ATOM   2195  N   ALA A 154     -12.869   0.067 -26.973  1.00 64.61           N
ATOM   2196  CA  ALA A 154     -11.796   0.793 -26.314  1.00 64.61           C
ATOM   2197  C   ALA A 154     -11.091   1.690 -27.334  1.00 64.61           C
ATOM   2198  O   ALA A 154     -10.648   2.787 -26.999  1.00 64.61           O
ATOM   2199  HA  ALA A 154     -12.244   1.418 -25.541  1.00 64.61           H
ATOM   2200  CB  ALA A 154     -10.840  -0.200 -25.651  1.00 64.61           C
ATOM   2201 1HB  ALA A 154     -11.383  -0.792 -24.914  1.00 64.61           H
ATOM   2202 2HB  ALA A 154     -10.419  -0.860 -26.409  1.00 64.61           H
ATOM   2203 3HB  ALA A 154     -10.035   0.345 -25.156  1.00 64.61           H
ATOM   2204  HN  ALA A 154     -12.749  -0.925 -27.006  1.00 64.61           H
ATOM   2205  N   HIS A 155     -11.010   1.189 -28.558  1.00 59.29           N
ATOM   2206  CA  HIS A 155     -10.279   1.884 -29.603  1.00 59.29           C
ATOM   2207  C   HIS A 155     -11.035   3.153 -30.001  1.00 59.29           C
ATOM   2208  O   HIS A 155     -10.430   4.208 -30.187  1.00 59.29           O
ATOM   2209  HA  HIS A 155      -9.315   2.163 -29.178  1.00 59.29           H
ATOM   2210  CB  HIS A 155     -10.014   0.955 -30.790  1.00 59.29           C
ATOM   2211 1HB  HIS A 155      -9.738  -0.030 -30.413  1.00 59.29           H
ATOM   2212 2HB  HIS A 155     -10.937   0.833 -31.356  1.00 59.29           H
ATOM   2213  CG  HIS A 155      -8.930   1.443 -31.722  1.00 59.29           C
ATOM   2214  ND1 HIS A 155      -9.149   2.417 -32.681  1.00 59.29           N
ATOM   2215  HD1 HIS A 155     -10.016   2.885 -32.853  1.00 59.29           H
ATOM   2216  CD2 HIS A 155      -7.619   1.083 -31.831  1.00 59.29           C
ATOM   2217  HD2 HIS A 155      -7.112   0.335 -31.222  1.00 59.29           H
ATOM   2218  CE1 HIS A 155      -8.014   2.625 -33.332  1.00 59.29           C
ATOM   2219  HE1 HIS A 155      -7.863   3.333 -34.147  1.00 59.29           H
ATOM   2220  NE2 HIS A 155      -7.067   1.797 -32.804  1.00 59.29           N
ATOM   2221  HN  HIS A 155     -11.432   0.327 -28.838  1.00 59.29           H
ATOM   2222  N   THR A 156     -12.347   3.010 -30.120  1.00 66.25           N
ATOM   2223  CA  THR A 156     -13.171   4.080 -30.654  1.00 66.25           C
ATOM   2224  C   THR A 156     -13.197   5.267 -29.688  1.00 66.25           C
ATOM   2225  O   THR A 156     -13.254   6.419 -30.116  1.00 66.25           O
ATOM   2226  HA  THR A 156     -12.719   4.433 -31.581  1.00 66.25           H
ATOM   2227  CB  THR A 156     -14.559   3.507 -30.948  1.00 66.25           C
ATOM   2228  HB  THR A 156     -15.168   3.480 -30.045  1.00 66.25           H
ATOM   2229  OG1 THR A 156     -14.291   2.241 -31.547  1.00 66.25           O
ATOM   2230  HG1 THR A 156     -14.461   1.508 -30.888  1.00 66.25           H
ATOM   2231  CG2 THR A 156     -15.296   4.287 -32.039  1.00 66.25           C
ATOM   2232 1HG2 THR A 156     -14.717   4.256 -32.962  1.00 66.25           H
ATOM   2233 2HG2 THR A 156     -15.421   5.322 -31.723  1.00 66.25           H
ATOM   2234 3HG2 THR A 156     -16.274   3.838 -32.208  1.00 66.25           H
ATOM   2235  HN  THR A 156     -12.845   2.183 -29.859  1.00 66.25           H
ATOM   2236  N   TRP A 157     -13.152   4.944 -28.404  1.00 60.54           N
ATOM   2237  CA  TRP A 157     -13.443   5.928 -27.375  1.00 60.54           C
ATOM   2238  C   TRP A 157     -12.126   6.302 -26.692  1.00 60.54           C
ATOM   2239  O   TRP A 157     -12.110   6.647 -25.512  1.00 60.54           O
ATOM   2240  HA  TRP A 157     -13.872   6.803 -27.862  1.00 60.54           H
ATOM   2241  CB  TRP A 157     -14.495   5.403 -26.396  1.00 60.54           C
ATOM   2242 1HB  TRP A 157     -14.146   4.461 -25.973  1.00 60.54           H
ATOM   2243 2HB  TRP A 157     -14.592   6.107 -25.569  1.00 60.54           H
ATOM   2244  CG  TRP A 157     -15.874   5.183 -27.023  1.00 60.54           C
ATOM   2245  CD1 TRP A 157     -16.225   4.281 -27.949  1.00 60.54           C
ATOM   2246  HD1 TRP A 157     -15.540   3.557 -28.391  1.00 60.54           H
ATOM   2247  CD2 TRP A 157     -17.079   5.921 -26.729  1.00 60.54           C
ATOM   2248  NE1 TRP A 157     -17.562   4.382 -28.272  1.00 60.54           N
ATOM   2249  HE1 TRP A 157     -18.055   3.818 -28.935  1.00 60.54           H
ATOM   2250  CE2 TRP A 157     -18.098   5.411 -27.507  1.00 60.54           C
ATOM   2251  CE3 TRP A 157     -17.301   6.983 -25.835  1.00 60.54           C
ATOM   2252  HE3 TRP A 157     -16.513   7.403 -25.210  1.00 60.54           H
ATOM   2253  CZ2 TRP A 157     -19.409   5.901 -27.470  1.00 60.54           C
ATOM   2254  HZ2 TRP A 157     -20.197   5.481 -28.095  1.00 60.54           H
ATOM   2255  CZ3 TRP A 157     -18.616   7.462 -25.811  1.00 60.54           C
ATOM   2256  HZ3 TRP A 157     -18.843   8.286 -25.135  1.00 60.54           H
ATOM   2257  CH2 TRP A 157     -19.654   6.960 -26.587  1.00 60.54           C
ATOM   2258  HH2 TRP A 157     -20.653   7.388 -26.510  1.00 60.54           H
ATOM   2259  HN  TRP A 157     -12.924   4.032 -28.064  1.00 60.54           H
ATOM   2260  N   ARG A 158     -11.052   6.220 -27.465  1.00 61.67           N
ATOM   2261  CA  ARG A 158      -9.717   6.348 -26.906  1.00 61.67           C
ATOM   2262  C   ARG A 158      -9.580   7.676 -26.159  1.00 61.67           C
ATOM   2263  O   ARG A 158      -9.040   7.718 -25.054  1.00 61.67           O
ATOM   2264  HA  ARG A 158      -9.617   5.503 -26.226  1.00 61.67           H
ATOM   2265  CB  ARG A 158      -8.652   6.276 -28.002  1.00 61.67           C
ATOM   2266 1HB  ARG A 158      -8.821   5.394 -28.620  1.00 61.67           H
ATOM   2267 2HB  ARG A 158      -8.738   7.144 -28.656  1.00 61.67           H
ATOM   2268  CG  ARG A 158      -7.247   6.221 -27.399  1.00 61.67           C
ATOM   2269 1HG  ARG A 158      -7.042   7.147 -26.862  1.00 61.67           H
ATOM   2270 2HG  ARG A 158      -7.191   5.411 -26.671  1.00 61.67           H
ATOM   2271  CD  ARG A 158      -6.192   6.010 -28.486  1.00 61.67           C
ATOM   2272 1HD  ARG A 158      -6.383   5.075 -29.014  1.00 61.67           H
ATOM   2273 2HD  ARG A 158      -6.252   6.810 -29.224  1.00 61.67           H
ATOM   2274  NE  ARG A 158      -4.841   5.982 -27.882  1.00 61.67           N
ATOM   2275  HE  ARG A 158      -4.751   6.253 -26.923  1.00 61.67           H
ATOM   2276  CZ  ARG A 158      -3.732   5.615 -28.538  1.00 61.67           C
ATOM   2277  NH1 ARG A 158      -3.794   5.242 -29.824  1.00 61.67           N
ATOM   2278 1HH1 ARG A 158      -4.673   5.236 -30.300  1.00 61.67           H
ATOM   2279 2HH1 ARG A 158      -2.961   4.971 -30.306  1.00 61.67           H
ATOM   2280  NH2 ARG A 158      -2.559   5.627 -27.889  1.00 61.67           N
ATOM   2281 1HH2 ARG A 158      -1.722   5.357 -28.365  1.00 61.67           H
ATOM   2282 2HH2 ARG A 158      -2.521   5.907 -26.930  1.00 61.67           H
ATOM   2283  HN  ARG A 158     -11.084   6.070 -28.453  1.00 61.67           H
ATOM   2284  N   GLU A 159     -10.077   8.729 -26.791  1.00 67.37           N
ATOM   2285  CA  GLU A 159      -9.933  10.067 -26.244  1.00 67.37           C
ATOM   2286  C   GLU A 159     -10.760  10.210 -24.965  1.00 67.37           C
ATOM   2287  O   GLU A 159     -10.273  10.729 -23.961  1.00 67.37           O
ATOM   2288  HA  GLU A 159      -8.873  10.173 -26.013  1.00 67.37           H
ATOM   2289  CB  GLU A 159     -10.329  11.126 -27.275  1.00 67.37           C
ATOM   2290 1HB  GLU A 159     -11.289  10.864 -27.720  1.00 67.37           H
ATOM   2291 2HB  GLU A 159     -10.325  12.112 -26.809  1.00 67.37           H
ATOM   2292  CG  GLU A 159      -9.314  11.186 -28.418  1.00 67.37           C
ATOM   2293 1HG  GLU A 159      -8.304  11.219 -28.011  1.00 67.37           H
ATOM   2294 2HG  GLU A 159      -9.386  10.280 -29.020  1.00 67.37           H
ATOM   2295  CD  GLU A 159      -9.555  12.412 -29.301  1.00 67.37           C
ATOM   2296  OE1 GLU A 159      -8.609  12.779 -30.032  1.00 67.37           O
ATOM   2297  OE2 GLU A 159     -10.679  12.954 -29.226  1.00 67.37           O
ATOM   2298  HN  GLU A 159     -10.571   8.678 -27.659  1.00 67.37           H
ATOM   2299  N   LYS A 160     -11.997   9.742 -25.043  1.00 71.77           N
ATOM   2300  CA  LYS A 160     -12.909   9.846 -23.916  1.00 71.77           C
ATOM   2301  C   LYS A 160     -12.333   9.076 -22.726  1.00 71.77           C
ATOM   2302  O   LYS A 160     -12.443   9.520 -21.584  1.00 71.77           O
ATOM   2303  HA  LYS A 160     -12.976  10.900 -23.646  1.00 71.77           H
ATOM   2304  CB  LYS A 160     -14.314   9.393 -24.320  1.00 71.77           C
ATOM   2305 1HB  LYS A 160     -14.265   8.402 -24.771  1.00 71.77           H
ATOM   2306 2HB  LYS A 160     -14.942   9.309 -23.434  1.00 71.77           H
ATOM   2307  CG  LYS A 160     -14.944  10.377 -25.308  1.00 71.77           C
ATOM   2308 1HG  LYS A 160     -14.764  11.399 -24.973  1.00 71.77           H
ATOM   2309 2HG  LYS A 160     -14.470  10.273 -26.284  1.00 71.77           H
ATOM   2310  CD  LYS A 160     -16.450  10.135 -25.437  1.00 71.77           C
ATOM   2311 1HD  LYS A 160     -16.633   9.092 -25.698  1.00 71.77           H
ATOM   2312 2HD  LYS A 160     -16.934  10.313 -24.477  1.00 71.77           H
ATOM   2313  CE  LYS A 160     -17.062  11.047 -26.502  1.00 71.77           C
ATOM   2314 1HE  LYS A 160     -16.902  12.091 -26.230  1.00 71.77           H
ATOM   2315 2HE  LYS A 160     -16.564  10.886 -27.458  1.00 71.77           H
ATOM   2316  NZ  LYS A 160     -18.511  10.781 -26.641  1.00 71.77           N
ATOM   2317 1HZ  LYS A 160     -18.934  11.502 -27.214  1.00 71.77           H
ATOM   2318 2HZ  LYS A 160     -18.648   9.877 -27.079  1.00 71.77           H
ATOM   2319 3HZ  LYS A 160     -18.945  10.781 -25.724  1.00 71.77           H
ATOM   2320  HN  LYS A 160     -12.377   9.298 -25.854  1.00 71.77           H
ATOM   2321  N   ARG A 161     -11.732   7.937 -23.034  1.00 70.65           N
ATOM   2322  CA  ARG A 161     -11.137   7.102 -22.004  1.00 70.65           C
ATOM   2323  C   ARG A 161     -10.042   7.872 -21.264  1.00 70.65           C
ATOM   2324  O   ARG A 161      -9.874   7.711 -20.056  1.00 70.65           O
ATOM   2325  HA  ARG A 161     -11.962   6.853 -21.336  1.00 70.65           H
ATOM   2326  CB  ARG A 161     -10.538   5.829 -22.605  1.00 70.65           C
ATOM   2327 1HB  ARG A 161      -9.949   6.081 -23.487  1.00 70.65           H
ATOM   2328 2HB  ARG A 161      -9.858   5.369 -21.888  1.00 70.65           H
ATOM   2329  CG  ARG A 161     -11.636   4.833 -22.986  1.00 70.65           C
ATOM   2330 1HG  ARG A 161     -12.234   4.592 -22.107  1.00 70.65           H
ATOM   2331 2HG  ARG A 161     -12.308   5.288 -23.714  1.00 70.65           H
ATOM   2332  CD  ARG A 161     -11.036   3.552 -23.568  1.00 70.65           C
ATOM   2333 1HD  ARG A 161     -11.828   2.920 -23.971  1.00 70.65           H
ATOM   2334 2HD  ARG A 161     -10.369   3.795 -24.395  1.00 70.65           H
ATOM   2335  NE  ARG A 161     -10.292   2.819 -22.519  1.00 70.65           N
ATOM   2336  HE  ARG A 161     -10.461   3.067 -21.565  1.00 70.65           H
ATOM   2337  CZ  ARG A 161      -9.406   1.845 -22.767  1.00 70.65           C
ATOM   2338  NH1 ARG A 161      -9.140   1.473 -24.027  1.00 70.65           N
ATOM   2339 1HH1 ARG A 161      -9.604   1.923 -24.790  1.00 70.65           H
ATOM   2340 2HH1 ARG A 161      -8.477   0.745 -24.204  1.00 70.65           H
ATOM   2341  NH2 ARG A 161      -8.789   1.250 -21.737  1.00 70.65           N
ATOM   2342 1HH2 ARG A 161      -8.125   0.521 -21.906  1.00 70.65           H
ATOM   2343 2HH2 ARG A 161      -8.993   1.533 -20.800  1.00 70.65           H
ATOM   2344  HN  ARG A 161     -11.649   7.583 -23.966  1.00 70.65           H
ATOM   2345  N   LEU A 162      -9.327   8.693 -22.019  1.00 82.57           N
ATOM   2346  CA  LEU A 162      -8.242   9.476 -21.452  1.00 82.57           C
ATOM   2347  C   LEU A 162      -8.819  10.519 -20.492  1.00 82.57           C
ATOM   2348  O   LEU A 162      -8.251  10.772 -19.431  1.00 82.57           O
ATOM   2349  HA  LEU A 162      -7.610   8.795 -20.883  1.00 82.57           H
ATOM   2350  CB  LEU A 162      -7.377  10.076 -22.563  1.00 82.57           C
ATOM   2351 1HB  LEU A 162      -7.023   9.264 -23.199  1.00 82.57           H
ATOM   2352 2HB  LEU A 162      -8.007  10.714 -23.182  1.00 82.57           H
ATOM   2353  CG  LEU A 162      -6.166  10.891 -22.104  1.00 82.57           C
ATOM   2354  HG  LEU A 162      -6.514  11.659 -21.414  1.00 82.57           H
ATOM   2355  CD1 LEU A 162      -5.172  10.014 -21.341  1.00 82.57           C
ATOM   2356 1HD1 LEU A 162      -5.660   9.590 -20.463  1.00 82.57           H
ATOM   2357 2HD1 LEU A 162      -4.826   9.209 -21.989  1.00 82.57           H
ATOM   2358 3HD1 LEU A 162      -4.321  10.618 -21.026  1.00 82.57           H
ATOM   2359  CD2 LEU A 162      -5.509  11.608 -23.285  1.00 82.57           C
ATOM   2360 1HD2 LEU A 162      -5.178  10.873 -24.018  1.00 82.57           H
ATOM   2361 2HD2 LEU A 162      -6.230  12.283 -23.747  1.00 82.57           H
ATOM   2362 3HD2 LEU A 162      -4.652  12.180 -22.931  1.00 82.57           H
ATOM   2363  HN  LEU A 162      -9.477   8.826 -22.998  1.00 82.57           H
ATOM   2364  N   LEU A 163      -9.941  11.095 -20.899  1.00 84.00           N
ATOM   2365  CA  LEU A 163     -10.602  12.102 -20.087  1.00 84.00           C
ATOM   2366  C   LEU A 163     -11.059  11.470 -18.770  1.00 84.00           C
ATOM   2367  O   LEU A 163     -10.788  12.003 -17.695  1.00 84.00           O
ATOM   2368  HA  LEU A 163      -9.867  12.875 -19.862  1.00 84.00           H
ATOM   2369  CB  LEU A 163     -11.732  12.767 -20.874  1.00 84.00           C
ATOM   2370 1HB  LEU A 163     -11.319  13.160 -21.803  1.00 84.00           H
ATOM   2371 2HB  LEU A 163     -12.458  12.001 -21.147  1.00 84.00           H
ATOM   2372  CG  LEU A 163     -12.472  13.900 -20.159  1.00 84.00           C
ATOM   2373  HG  LEU A 163     -12.835  13.521 -19.204  1.00 84.00           H
ATOM   2374  CD1 LEU A 163     -11.528  15.064 -19.854  1.00 84.00           C
ATOM   2375 1HD1 LEU A 163     -10.717  14.717 -19.214  1.00 84.00           H
ATOM   2376 2HD1 LEU A 163     -11.114  15.451 -20.786  1.00 84.00           H
ATOM   2377 3HD1 LEU A 163     -12.079  15.855 -19.346  1.00 84.00           H
ATOM   2378  CD2 LEU A 163     -13.695  14.348 -20.961  1.00 84.00           C
ATOM   2379 1HD2 LEU A 163     -13.377  14.703 -21.941  1.00 84.00           H
ATOM   2380 2HD2 LEU A 163     -14.378  13.507 -21.083  1.00 84.00           H
ATOM   2381 3HD2 LEU A 163     -14.202  15.154 -20.430  1.00 84.00           H
ATOM   2382  HN  LEU A 163     -10.396  10.884 -21.764  1.00 84.00           H
ATOM   2383  N   TYR A 164     -11.744  10.343 -18.898  1.00 78.02           N
ATOM   2384  CA  TYR A 164     -12.255   9.642 -17.732  1.00 78.02           C
ATOM   2385  C   TYR A 164     -11.115   9.211 -16.808  1.00 78.02           C
ATOM   2386  O   TYR A 164     -11.267   9.209 -15.587  1.00 78.02           O
ATOM   2387  HA  TYR A 164     -12.913  10.323 -17.192  1.00 78.02           H
ATOM   2388  CB  TYR A 164     -12.961   8.395 -18.267  1.00 78.02           C
ATOM   2389 1HB  TYR A 164     -12.310   7.902 -18.989  1.00 78.02           H
ATOM   2390 2HB  TYR A 164     -13.112   7.695 -17.445  1.00 78.02           H
ATOM   2391  CG  TYR A 164     -14.310   8.679 -18.930  1.00 78.02           C
ATOM   2392  CD1 TYR A 164     -15.243   9.467 -18.286  1.00 78.02           C
ATOM   2393  HD1 TYR A 164     -15.018   9.886 -17.306  1.00 78.02           H
ATOM   2394  CD2 TYR A 164     -14.594   8.148 -20.172  1.00 78.02           C
ATOM   2395  HD2 TYR A 164     -13.858   7.526 -20.680  1.00 78.02           H
ATOM   2396  CE1 TYR A 164     -16.513   9.735 -18.910  1.00 78.02           C
ATOM   2397  HE1 TYR A 164     -17.258  10.355 -18.413  1.00 78.02           H
ATOM   2398  CE2 TYR A 164     -15.864   8.416 -20.796  1.00 78.02           C
ATOM   2399  HE2 TYR A 164     -16.101   8.003 -21.776  1.00 78.02           H
ATOM   2400  CZ  TYR A 164     -16.761   9.196 -20.135  1.00 78.02           C
ATOM   2401  OH  TYR A 164     -17.960   9.450 -20.724  1.00 78.02           O
ATOM   2402  HH  TYR A 164     -18.520  10.023 -20.126  1.00 78.02           H
ATOM   2403  HN  TYR A 164     -11.950   9.911 -19.776  1.00 78.02           H
ATOM   2404  N   SER A 165      -9.997   8.857 -17.425  1.00 88.74           N
ATOM   2405  CA  SER A 165      -8.838   8.405 -16.674  1.00 88.74           C
ATOM   2406  C   SER A 165      -8.348   9.520 -15.747  1.00 88.74           C
ATOM   2407  O   SER A 165      -7.901   9.254 -14.632  1.00 88.74           O
ATOM   2408  HA  SER A 165      -9.186   7.551 -16.093  1.00 88.74           H
ATOM   2409  CB  SER A 165      -7.713   7.961 -17.610  1.00 88.74           C
ATOM   2410 1HB  SER A 165      -6.973   7.395 -17.045  1.00 88.74           H
ATOM   2411 2HB  SER A 165      -8.116   7.290 -18.369  1.00 88.74           H
ATOM   2412  OG  SER A 165      -7.079   9.068 -18.246  1.00 88.74           O
ATOM   2413  HG  SER A 165      -7.767   9.723 -18.558  1.00 88.74           H
ATOM   2414  HN  SER A 165      -9.876   8.875 -18.417  1.00 88.74           H
ATOM   2415  N   LYS A 166      -8.449  10.745 -16.242  1.00 85.87           N
ATOM   2416  CA  LYS A 166      -8.047  11.903 -15.462  1.00 85.87           C
ATOM   2417  C   LYS A 166      -8.986  12.055 -14.264  1.00 85.87           C
ATOM   2418  O   LYS A 166      -8.533  12.234 -13.134  1.00 85.87           O
ATOM   2419  HA  LYS A 166      -7.041  11.713 -15.090  1.00 85.87           H
ATOM   2420  CB  LYS A 166      -7.975  13.148 -16.349  1.00 85.87           C
ATOM   2421 1HB  LYS A 166      -8.899  13.247 -16.918  1.00 85.87           H
ATOM   2422 2HB  LYS A 166      -7.888  14.038 -15.726  1.00 85.87           H
ATOM   2423  CG  LYS A 166      -6.785  13.070 -17.307  1.00 85.87           C
ATOM   2424 1HG  LYS A 166      -5.862  12.962 -16.738  1.00 85.87           H
ATOM   2425 2HG  LYS A 166      -6.877  12.185 -17.936  1.00 85.87           H
ATOM   2426  CD  LYS A 166      -6.705  14.320 -18.185  1.00 85.87           C
ATOM   2427 1HD  LYS A 166      -7.617  14.413 -18.775  1.00 85.87           H
ATOM   2428 2HD  LYS A 166      -6.642  15.208 -17.555  1.00 85.87           H
ATOM   2429  CE  LYS A 166      -5.492  14.261 -19.116  1.00 85.87           C
ATOM   2430 1HE  LYS A 166      -4.586  14.102 -18.532  1.00 85.87           H
ATOM   2431 2HE  LYS A 166      -5.588  13.412 -19.793  1.00 85.87           H
ATOM   2432  NZ  LYS A 166      -5.374  15.514 -19.894  1.00 85.87           N
ATOM   2433 1HZ  LYS A 166      -4.572  15.454 -20.512  1.00 85.87           H
ATOM   2434 2HZ  LYS A 166      -6.215  15.650 -20.444  1.00 85.87           H
ATOM   2435 3HZ  LYS A 166      -5.255  16.296 -19.260  1.00 85.87           H
ATOM   2436  HN  LYS A 166      -8.797  10.951 -17.157  1.00 85.87           H
ATOM   2437  N   MET A 167     -10.277  11.979 -14.550  1.00 86.80           N
ATOM   2438  CA  MET A 167     -11.285  12.148 -13.517  1.00 86.80           C
ATOM   2439  C   MET A 167     -11.144  11.077 -12.434  1.00 86.80           C
ATOM   2440  O   MET A 167     -11.196  11.382 -11.244  1.00 86.80           O
ATOM   2441  HA  MET A 167     -11.103  13.134 -13.088  1.00 86.80           H
ATOM   2442  CB  MET A 167     -12.678  12.062 -14.143  1.00 86.80           C
ATOM   2443 1HB  MET A 167     -12.757  11.154 -14.740  1.00 86.80           H
ATOM   2444 2HB  MET A 167     -13.430  11.993 -13.357  1.00 86.80           H
ATOM   2445  CG  MET A 167     -12.961  13.283 -15.021  1.00 86.80           C
ATOM   2446 1HG  MET A 167     -12.892  14.193 -14.426  1.00 86.80           H
ATOM   2447 2HG  MET A 167     -12.209  13.358 -15.807  1.00 86.80           H
ATOM   2448  SD  MET A 167     -14.587  13.151 -15.745  1.00 86.80           S
ATOM   2449  CE  MET A 167     -14.744  14.781 -16.455  1.00 86.80           C
ATOM   2450 1HE  MET A 167     -14.669  15.529 -15.667  1.00 86.80           H
ATOM   2451 2HE  MET A 167     -13.947  14.938 -17.182  1.00 86.80           H
ATOM   2452 3HE  MET A 167     -15.711  14.870 -16.951  1.00 86.80           H
ATOM   2453  HN  MET A 167     -10.637  11.806 -15.467  1.00 86.80           H
ATOM   2454  N   VAL A 168     -10.970   9.843 -12.886  1.00 94.24           N
ATOM   2455  CA  VAL A 168     -10.888   8.716 -11.972  1.00 94.24           C
ATOM   2456  C   VAL A 168      -9.686   8.903 -11.045  1.00 94.24           C
ATOM   2457  O   VAL A 168      -9.782   8.663  -9.842  1.00 94.24           O
ATOM   2458  HA  VAL A 168     -11.798   8.713 -11.371  1.00 94.24           H
ATOM   2459  CB  VAL A 168     -10.837   7.406 -12.761  1.00 94.24           C
ATOM   2460  HB  VAL A 168     -10.045   7.493 -13.504  1.00 94.24           H
ATOM   2461  CG1 VAL A 168     -10.497   6.228 -11.846  1.00 94.24           C
ATOM   2462 1HG1 VAL A 168      -9.524   6.396 -11.384  1.00 94.24           H
ATOM   2463 2HG1 VAL A 168     -11.257   6.140 -11.070  1.00 94.24           H
ATOM   2464 3HG1 VAL A 168     -10.467   5.310 -12.432  1.00 94.24           H
ATOM   2465  CG2 VAL A 168     -12.153   7.162 -13.503  1.00 94.24           C
ATOM   2466 1HG2 VAL A 168     -12.970   7.105 -12.785  1.00 94.24           H
ATOM   2467 2HG2 VAL A 168     -12.336   7.981 -14.198  1.00 94.24           H
ATOM   2468 3HG2 VAL A 168     -12.089   6.224 -14.056  1.00 94.24           H
ATOM   2469  HN  VAL A 168     -10.885   9.609 -13.854  1.00 94.24           H
ATOM   2470  N   CYS A 169      -8.581   9.329 -11.639  1.00 95.33           N
ATOM   2471  CA  CYS A 169      -7.358   9.540 -10.883  1.00 95.33           C
ATOM   2472  C   CYS A 169      -7.638  10.582  -9.798  1.00 95.33           C
ATOM   2473  O   CYS A 169      -7.278  10.387  -8.638  1.00 95.33           O
ATOM   2474  HA  CYS A 169      -7.095   8.580 -10.440  1.00 95.33           H
ATOM   2475  CB  CYS A 169      -6.198   9.958 -11.789  1.00 95.33           C
ATOM   2476 1HB  CYS A 169      -6.519  10.755 -12.460  1.00 95.33           H
ATOM   2477 2HB  CYS A 169      -5.382  10.357 -11.188  1.00 95.33           H
ATOM   2478  SG  CYS A 169      -5.614   8.521 -12.761  1.00 95.33           S
ATOM   2479  HG  CYS A 169      -6.601   8.545 -13.652  1.00 95.33           H
ATOM   2480  HN  CYS A 169      -8.513   9.529 -12.617  1.00 95.33           H
ATOM   2481  N   PHE A 170      -8.278  11.665 -10.213  1.00 94.47           N
ATOM   2482  CA  PHE A 170      -8.581  12.752  -9.298  1.00 94.47           C
ATOM   2483  C   PHE A 170      -9.459  12.268  -8.142  1.00 94.47           C
ATOM   2484  O   PHE A 170      -9.197  12.586  -6.983  1.00 94.47           O
ATOM   2485  HA  PHE A 170      -7.632  13.116  -8.903  1.00 94.47           H
ATOM   2486  CB  PHE A 170      -9.346  13.809 -10.096  1.00 94.47           C
ATOM   2487 1HB  PHE A 170      -8.741  14.113 -10.951  1.00 94.47           H
ATOM   2488 2HB  PHE A 170     -10.257  13.361 -10.494  1.00 94.47           H
ATOM   2489  CG  PHE A 170      -9.719  15.052  -9.286  1.00 94.47           C
ATOM   2490  CD1 PHE A 170     -10.992  15.212  -8.834  1.00 94.47           C
ATOM   2491  HD1 PHE A 170     -11.746  14.455  -9.049  1.00 94.47           H
ATOM   2492  CD2 PHE A 170      -8.778  15.997  -9.017  1.00 94.47           C
ATOM   2493  HD2 PHE A 170      -7.758  15.868  -9.380  1.00 94.47           H
ATOM   2494  CE1 PHE A 170     -11.338  16.366  -8.082  1.00 94.47           C
ATOM   2495  HE1 PHE A 170     -12.358  16.495  -7.720  1.00 94.47           H
ATOM   2496  CE2 PHE A 170      -9.124  17.150  -8.265  1.00 94.47           C
ATOM   2497  HE2 PHE A 170      -8.370  17.907  -8.050  1.00 94.47           H
ATOM   2498  CZ  PHE A 170     -10.397  17.310  -7.813  1.00 94.47           C
ATOM   2499  HZ  PHE A 170     -10.663  18.196  -7.236  1.00 94.47           H
ATOM   2500  HN  PHE A 170      -8.588  11.806 -11.154  1.00 94.47           H
ATOM   2501  N   THR A 171     -10.484  11.507  -8.499  1.00 94.01           N
ATOM   2502  CA  THR A 171     -11.413  10.991  -7.508  1.00 94.01           C
ATOM   2503  C   THR A 171     -10.673  10.132  -6.480  1.00 94.01           C
ATOM   2504  O   THR A 171     -10.977  10.183  -5.289  1.00 94.01           O
ATOM   2505  HA  THR A 171     -11.844  11.834  -6.968  1.00 94.01           H
ATOM   2506  CB  THR A 171     -12.520  10.237  -8.246  1.00 94.01           C
ATOM   2507  HB  THR A 171     -12.131   9.331  -8.710  1.00 94.01           H
ATOM   2508  OG1 THR A 171     -13.061  11.204  -9.142  1.00 94.01           O
ATOM   2509  HG1 THR A 171     -12.598  11.147 -10.026  1.00 94.01           H
ATOM   2510  CG2 THR A 171     -13.694   9.878  -7.332  1.00 94.01           C
ATOM   2511 1HG2 THR A 171     -14.126  10.790  -6.920  1.00 94.01           H
ATOM   2512 2HG2 THR A 171     -13.340   9.244  -6.519  1.00 94.01           H
ATOM   2513 3HG2 THR A 171     -14.451   9.344  -7.906  1.00 94.01           H
ATOM   2514  HN  THR A 171     -10.683  11.243  -9.442  1.00 94.01           H
ATOM   2515  N   ILE A 172      -9.716   9.362  -6.978  1.00 95.04           N
ATOM   2516  CA  ILE A 172      -8.958   8.464  -6.124  1.00 95.04           C
ATOM   2517  C   ILE A 172      -8.176   9.284  -5.096  1.00 95.04           C
ATOM   2518  O   ILE A 172      -8.184   8.967  -3.908  1.00 95.04           O
ATOM   2519  HA  ILE A 172      -9.673   7.836  -5.593  1.00 95.04           H
ATOM   2520  CB  ILE A 172      -8.080   7.537  -6.967  1.00 95.04           C
ATOM   2521  HB  ILE A 172      -7.603   8.133  -7.745  1.00 95.04           H
ATOM   2522  CG1 ILE A 172      -8.924   6.471  -7.668  1.00 95.04           C
ATOM   2523 1HG1 ILE A 172      -9.306   5.763  -6.933  1.00 95.04           H
ATOM   2524 2HG1 ILE A 172      -9.789   6.938  -8.140  1.00 95.04           H
ATOM   2525  CG2 ILE A 172      -6.964   6.920  -6.122  1.00 95.04           C
ATOM   2526 1HG2 ILE A 172      -6.340   7.713  -5.710  1.00 95.04           H
ATOM   2527 2HG2 ILE A 172      -7.402   6.342  -5.308  1.00 95.04           H
ATOM   2528 3HG2 ILE A 172      -6.355   6.266  -6.746  1.00 95.04           H
ATOM   2529  CD1 ILE A 172      -8.102   5.726  -8.722  1.00 95.04           C
ATOM   2530 1HD1 ILE A 172      -7.742   6.434  -9.469  1.00 95.04           H
ATOM   2531 2HD1 ILE A 172      -7.252   5.240  -8.243  1.00 95.04           H
ATOM   2532 3HD1 ILE A 172      -8.726   4.974  -9.205  1.00 95.04           H
ATOM   2533  HN  ILE A 172      -9.458   9.346  -7.944  1.00 95.04           H
ATOM   2534  N   TRP A 173      -7.519  10.323  -5.591  1.00 93.57           N
ATOM   2535  CA  TRP A 173      -6.658  11.135  -4.748  1.00 93.57           C
ATOM   2536  C   TRP A 173      -7.527  11.777  -3.665  1.00 93.57           C
ATOM   2537  O   TRP A 173      -7.154  11.792  -2.492  1.00 93.57           O
ATOM   2538  HA  TRP A 173      -5.920  10.475  -4.291  1.00 93.57           H
ATOM   2539  CB  TRP A 173      -5.884  12.160  -5.579  1.00 93.57           C
ATOM   2540 1HB  TRP A 173      -6.564  12.614  -6.301  1.00 93.57           H
ATOM   2541 2HB  TRP A 173      -5.537  12.957  -4.923  1.00 93.57           H
ATOM   2542  CG  TRP A 173      -4.685  11.576  -6.328  1.00 93.57           C
ATOM   2543  CD1 TRP A 173      -4.543  11.398  -7.649  1.00 93.57           C
ATOM   2544  HD1 TRP A 173      -5.300  11.660  -8.388  1.00 93.57           H
ATOM   2545  CD2 TRP A 173      -3.456  11.097  -5.742  1.00 93.57           C
ATOM   2546  NE1 TRP A 173      -3.318  10.842  -7.956  1.00 93.57           N
ATOM   2547  HE1 TRP A 173      -2.982  10.617  -8.870  1.00 93.57           H
ATOM   2548  CE2 TRP A 173      -2.636  10.653  -6.759  1.00 93.57           C
ATOM   2549  CE3 TRP A 173      -3.050  11.041  -4.397  1.00 93.57           C
ATOM   2550  HE3 TRP A 173      -3.679  11.385  -3.576  1.00 93.57           H
ATOM   2551  CZ2 TRP A 173      -1.359  10.122  -6.539  1.00 93.57           C
ATOM   2552  HZ2 TRP A 173      -0.730   9.778  -7.360  1.00 93.57           H
ATOM   2553  CZ3 TRP A 173      -1.772  10.507  -4.193  1.00 93.57           C
ATOM   2554  HZ3 TRP A 173      -1.409  10.441  -3.168  1.00 93.57           H
ATOM   2555  CH2 TRP A 173      -0.934  10.056  -5.206  1.00 93.57           C
ATOM   2556  HH2 TRP A 173       0.049   9.653  -4.965  1.00 93.57           H
ATOM   2557  HN  TRP A 173      -7.568  10.612  -6.547  1.00 93.57           H
ATOM   2558  N   VAL A 174      -8.669  12.293  -4.095  1.00 96.32           N
ATOM   2559  CA  VAL A 174      -9.577  12.966  -3.183  1.00 96.32           C
ATOM   2560  C   VAL A 174     -10.051  11.976  -2.118  1.00 96.32           C
ATOM   2561  O   VAL A 174     -10.077  12.300  -0.931  1.00 96.32           O
ATOM   2562  HA  VAL A 174      -9.020  13.766  -2.695  1.00 96.32           H
ATOM   2563  CB  VAL A 174     -10.729  13.600  -3.965  1.00 96.32           C
ATOM   2564  HB  VAL A 174     -11.180  12.825  -4.585  1.00 96.32           H
ATOM   2565  CG1 VAL A 174     -11.808  14.130  -3.018  1.00 96.32           C
ATOM   2566 1HG1 VAL A 174     -12.202  13.309  -2.420  1.00 96.32           H
ATOM   2567 2HG1 VAL A 174     -11.376  14.884  -2.360  1.00 96.32           H
ATOM   2568 3HG1 VAL A 174     -12.615  14.575  -3.600  1.00 96.32           H
ATOM   2569  CG2 VAL A 174     -10.221  14.707  -4.891  1.00 96.32           C
ATOM   2570 1HG2 VAL A 174      -9.733  15.481  -4.298  1.00 96.32           H
ATOM   2571 2HG2 VAL A 174      -9.506  14.288  -5.599  1.00 96.32           H
ATOM   2572 3HG2 VAL A 174     -11.060  15.140  -5.434  1.00 96.32           H
ATOM   2573  HN  VAL A 174      -8.976  12.256  -5.046  1.00 96.32           H
ATOM   2574  N   LEU A 175     -10.414  10.788  -2.580  1.00 91.67           N
ATOM   2575  CA  LEU A 175     -10.949   9.771  -1.690  1.00 91.67           C
ATOM   2576  C   LEU A 175      -9.885   9.391  -0.658  1.00 91.67           C
ATOM   2577  O   LEU A 175     -10.173   9.315   0.535  1.00 91.67           O
ATOM   2578  HA  LEU A 175     -11.798  10.209  -1.166  1.00 91.67           H
ATOM   2579  CB  LEU A 175     -11.478   8.581  -2.494  1.00 91.67           C
ATOM   2580 1HB  LEU A 175     -12.255   8.941  -3.170  1.00 91.67           H
ATOM   2581 2HB  LEU A 175     -10.668   8.198  -3.115  1.00 91.67           H
ATOM   2582  CG  LEU A 175     -12.050   7.421  -1.677  1.00 91.67           C
ATOM   2583  HG  LEU A 175     -11.289   7.095  -0.969  1.00 91.67           H
ATOM   2584  CD1 LEU A 175     -13.264   7.870  -0.861  1.00 91.67           C
ATOM   2585 1HD1 LEU A 175     -12.968   8.667  -0.178  1.00 91.67           H
ATOM   2586 2HD1 LEU A 175     -14.038   8.239  -1.534  1.00 91.67           H
ATOM   2587 3HD1 LEU A 175     -13.650   7.026  -0.290  1.00 91.67           H
ATOM   2588  CD2 LEU A 175     -12.374   6.225  -2.575  1.00 91.67           C
ATOM   2589 1HD2 LEU A 175     -13.109   6.522  -3.323  1.00 91.67           H
ATOM   2590 2HD2 LEU A 175     -11.465   5.888  -3.073  1.00 91.67           H
ATOM   2591 3HD2 LEU A 175     -12.778   5.415  -1.969  1.00 91.67           H
ATOM   2592  HN  LEU A 175     -10.347  10.517  -3.540  1.00 91.67           H
ATOM   2593  N   ALA A 176      -8.679   9.163  -1.156  1.00 96.14           N
ATOM   2594  CA  ALA A 176      -7.593   8.705  -0.305  1.00 96.14           C
ATOM   2595  C   ALA A 176      -7.301   9.765   0.758  1.00 96.14           C
ATOM   2596  O   ALA A 176      -7.042   9.435   1.914  1.00 96.14           O
ATOM   2597  HA  ALA A 176      -7.921   7.789   0.187  1.00 96.14           H
ATOM   2598  CB  ALA A 176      -6.368   8.390  -1.166  1.00 96.14           C
ATOM   2599 1HB  ALA A 176      -6.620   7.610  -1.885  1.00 96.14           H
ATOM   2600 2HB  ALA A 176      -6.057   9.288  -1.699  1.00 96.14           H
ATOM   2601 3HB  ALA A 176      -5.554   8.046  -0.528  1.00 96.14           H
ATOM   2602  HN  ALA A 176      -8.438   9.286  -2.118  1.00 96.14           H
ATOM   2603  N   ALA A 177      -7.353  11.018   0.329  1.00 96.01           N
ATOM   2604  CA  ALA A 177      -7.071  12.127   1.223  1.00 96.01           C
ATOM   2605  C   ALA A 177      -8.081  12.121   2.372  1.00 96.01           C
ATOM   2606  O   ALA A 177      -7.706  12.264   3.534  1.00 96.01           O
ATOM   2607  HA  ALA A 177      -6.070  11.980   1.630  1.00 96.01           H
ATOM   2608  CB  ALA A 177      -7.094  13.438   0.434  1.00 96.01           C
ATOM   2609 1HB  ALA A 177      -6.338  13.403  -0.351  1.00 96.01           H
ATOM   2610 2HB  ALA A 177      -8.078  13.575  -0.015  1.00 96.01           H
ATOM   2611 3HB  ALA A 177      -6.882  14.270   1.105  1.00 96.01           H
ATOM   2612  HN  ALA A 177      -7.583  11.278  -0.609  1.00 96.01           H
ATOM   2613  N   ALA A 178      -9.344  11.954   2.006  1.00 96.01           N
ATOM   2614  CA  ALA A 178     -10.418  11.998   2.983  1.00 96.01           C
ATOM   2615  C   ALA A 178     -10.246  10.848   3.977  1.00 96.01           C
ATOM   2616  O   ALA A 178     -10.539  10.998   5.163  1.00 96.01           O
ATOM   2617  HA  ALA A 178     -10.340  12.945   3.519  1.00 96.01           H
ATOM   2618  CB  ALA A 178     -11.767  11.949   2.262  1.00 96.01           C
ATOM   2619 1HB  ALA A 178     -11.851  12.803   1.591  1.00 96.01           H
ATOM   2620 2HB  ALA A 178     -11.837  11.026   1.687  1.00 96.01           H
ATOM   2621 3HB  ALA A 178     -12.572  11.983   2.996  1.00 96.01           H
ATOM   2622  HN  ALA A 178      -9.636  11.790   1.064  1.00 96.01           H
ATOM   2623  N   LEU A 179      -9.771   9.725   3.458  1.00 93.56           N
ATOM   2624  CA  LEU A 179      -9.639   8.525   4.265  1.00 93.56           C
ATOM   2625  C   LEU A 179      -8.479   8.700   5.247  1.00 93.56           C
ATOM   2626  O   LEU A 179      -8.280   7.871   6.134  1.00 93.56           O
ATOM   2627  HA  LEU A 179     -10.561   8.412   4.837  1.00 93.56           H
ATOM   2628  CB  LEU A 179      -9.507   7.290   3.371  1.00 93.56           C
ATOM   2629 1HB  LEU A 179      -8.722   7.478   2.639  1.00 93.56           H
ATOM   2630 2HB  LEU A 179      -9.175   6.454   3.987  1.00 93.56           H
ATOM   2631  CG  LEU A 179     -10.772   6.865   2.623  1.00 93.56           C
ATOM   2632  HG  LEU A 179     -11.174   7.738   2.108  1.00 93.56           H
ATOM   2633  CD1 LEU A 179     -10.452   5.818   1.555  1.00 93.56           C
ATOM   2634 1HD1 LEU A 179      -9.745   6.235   0.837  1.00 93.56           H
ATOM   2635 2HD1 LEU A 179     -10.014   4.939   2.027  1.00 93.56           H
ATOM   2636 3HD1 LEU A 179     -11.369   5.533   1.038  1.00 93.56           H
ATOM   2637  CD2 LEU A 179     -11.848   6.380   3.597  1.00 93.56           C
ATOM   2638 1HD2 LEU A 179     -11.471   5.526   4.159  1.00 93.56           H
ATOM   2639 2HD2 LEU A 179     -12.104   7.185   4.286  1.00 93.56           H
ATOM   2640 3HD2 LEU A 179     -12.737   6.084   3.039  1.00 93.56           H
ATOM   2641  HN  LEU A 179      -9.480   9.629   2.506  1.00 93.56           H
ATOM   2642  N   CYS A 180      -7.742   9.785   5.055  1.00 92.07           N
ATOM   2643  CA  CYS A 180      -6.543  10.024   5.840  1.00 92.07           C
ATOM   2644  C   CYS A 180      -6.855  11.105   6.876  1.00 92.07           C
ATOM   2645  O   CYS A 180      -5.974  11.527   7.623  1.00 92.07           O
ATOM   2646  HA  CYS A 180      -6.295   9.081   6.328  1.00 92.07           H
ATOM   2647  CB  CYS A 180      -5.355  10.406   4.956  1.00 92.07           C
ATOM   2648 1HB  CYS A 180      -5.592  11.300   4.380  1.00 92.07           H
ATOM   2649 2HB  CYS A 180      -4.492  10.648   5.577  1.00 92.07           H
ATOM   2650  SG  CYS A 180      -4.945   9.026   3.827  1.00 92.07           S
ATOM   2651  HG  CYS A 180      -6.031   9.139   3.068  1.00 92.07           H
ATOM   2652  HN  CYS A 180      -7.952  10.491   4.379  1.00 92.07           H
ATOM   2653  N   ILE A 181      -8.113  11.524   6.887  1.00 92.04           N
ATOM   2654  CA  ILE A 181      -8.556  12.537   7.830  1.00 92.04           C
ATOM   2655  C   ILE A 181      -8.269  12.061   9.256  1.00 92.04           C
ATOM   2656  O   ILE A 181      -7.723  12.809  10.065  1.00 92.04           O
ATOM   2657  HA  ILE A 181      -7.970  13.437   7.642  1.00 92.04           H
ATOM   2658  CB  ILE A 181     -10.023  12.893   7.583  1.00 92.04           C
ATOM   2659  HB  ILE A 181     -10.589  11.965   7.494  1.00 92.04           H
ATOM   2660  CG1 ILE A 181     -10.189  13.652   6.266  1.00 92.04           C
ATOM   2661 1HG1 ILE A 181      -9.697  14.622   6.336  1.00 92.04           H
ATOM   2662 2HG1 ILE A 181      -9.699  13.104   5.461  1.00 92.04           H
ATOM   2663  CG2 ILE A 181     -10.606  13.666   8.768  1.00 92.04           C
ATOM   2664 1HG2 ILE A 181     -10.541  13.054   9.668  1.00 92.04           H
ATOM   2665 2HG2 ILE A 181     -10.043  14.587   8.913  1.00 92.04           H
ATOM   2666 3HG2 ILE A 181     -11.650  13.906   8.567  1.00 92.04           H
ATOM   2667  CD1 ILE A 181     -11.669  13.849   5.929  1.00 92.04           C
ATOM   2668 1HD1 ILE A 181     -12.152  12.876   5.835  1.00 92.04           H
ATOM   2669 2HD1 ILE A 181     -12.150  14.419   6.724  1.00 92.04           H
ATOM   2670 3HD1 ILE A 181     -11.758  14.391   4.988  1.00 92.04           H
ATOM   2671  HN  ILE A 181      -8.821  11.183   6.269  1.00 92.04           H
ATOM   2672  N   PRO A 182      -8.631  10.815   9.587  1.00 93.19           N
ATOM   2673  CA  PRO A 182      -8.405  10.298  10.940  1.00 93.19           C
ATOM   2674  C   PRO A 182      -6.960  10.458  11.384  1.00 93.19           C
ATOM   2675  O   PRO A 182      -6.696  10.884  12.507  1.00 93.19           O
ATOM   2676  HA  PRO A 182      -8.990  10.868  11.661  1.00 93.19           H
ATOM   2677  CB  PRO A 182      -8.808   8.826  10.837  1.00 93.19           C
ATOM   2678 1HB  PRO A 182      -7.954   8.192  10.595  1.00 93.19           H
ATOM   2679 2HB  PRO A 182      -9.221   8.456  11.776  1.00 93.19           H
ATOM   2680  CG  PRO A 182      -9.847   8.821   9.723  1.00 93.19           C
ATOM   2681 1HG  PRO A 182      -9.973   7.828   9.291  1.00 93.19           H
ATOM   2682 2HG  PRO A 182     -10.830   9.124  10.085  1.00 93.19           H
ATOM   2683  CD  PRO A 182      -9.277   9.811   8.722  1.00 93.19           C
ATOM   2684 1HD  PRO A 182      -8.558   9.340   8.050  1.00 93.19           H
ATOM   2685 2HD  PRO A 182     -10.055  10.248   8.095  1.00 93.19           H
ATOM   2686  N   GLU A 183      -6.055  10.108  10.482  1.00 90.58           N
ATOM   2687  CA  GLU A 183      -4.636  10.141  10.794  1.00 90.58           C
ATOM   2688  C   GLU A 183      -4.195  11.570  11.114  1.00 90.58           C
ATOM   2689  O   GLU A 183      -3.376  11.787  12.006  1.00 90.58           O
ATOM   2690  HA  GLU A 183      -4.519   9.512  11.677  1.00 90.58           H
ATOM   2691  CB  GLU A 183      -3.809   9.555   9.648  1.00 90.58           C
ATOM   2692 1HB  GLU A 183      -4.239   9.857   8.693  1.00 90.58           H
ATOM   2693 2HB  GLU A 183      -2.765   9.847   9.762  1.00 90.58           H
ATOM   2694  CG  GLU A 183      -3.834   8.025   9.680  1.00 90.58           C
ATOM   2695 1HG  GLU A 183      -3.060   7.632   9.022  1.00 90.58           H
ATOM   2696 2HG  GLU A 183      -3.606   7.675  10.686  1.00 90.58           H
ATOM   2697  CD  GLU A 183      -5.200   7.491   9.245  1.00 90.58           C
ATOM   2698  OE1 GLU A 183      -5.421   6.275   9.436  1.00 90.58           O
ATOM   2699  OE2 GLU A 183      -5.993   8.310   8.732  1.00 90.58           O
ATOM   2700  HN  GLU A 183      -6.276   9.808   9.554  1.00 90.58           H
ATOM   2701  N   ILE A 184      -4.758  12.510  10.368  1.00 91.79           N
ATOM   2702  CA  ILE A 184      -4.403  13.909  10.533  1.00 91.79           C
ATOM   2703  C   ILE A 184      -4.764  14.359  11.950  1.00 91.79           C
ATOM   2704  O   ILE A 184      -4.007  15.092  12.584  1.00 91.79           O
ATOM   2705  HA  ILE A 184      -3.323  13.989  10.410  1.00 91.79           H
ATOM   2706  CB  ILE A 184      -5.047  14.758   9.435  1.00 91.79           C
ATOM   2707  HB  ILE A 184      -6.115  14.541   9.418  1.00 91.79           H
ATOM   2708  CG1 ILE A 184      -4.490  14.391   8.059  1.00 91.79           C
ATOM   2709 1HG1 ILE A 184      -3.453  14.719   7.983  1.00 91.79           H
ATOM   2710 2HG1 ILE A 184      -4.490  13.307   7.940  1.00 91.79           H
ATOM   2711  CG2 ILE A 184      -4.894  16.251   9.736  1.00 91.79           C
ATOM   2712 1HG2 ILE A 184      -5.377  16.482  10.685  1.00 91.79           H
ATOM   2713 2HG2 ILE A 184      -3.835  16.502   9.796  1.00 91.79           H
ATOM   2714 3HG2 ILE A 184      -5.361  16.831   8.940  1.00 91.79           H
ATOM   2715  CD1 ILE A 184      -5.317  15.032   6.943  1.00 91.79           C
ATOM   2716 1HD1 ILE A 184      -6.347  14.682   7.007  1.00 91.79           H
ATOM   2717 2HD1 ILE A 184      -5.294  16.117   7.051  1.00 91.79           H
ATOM   2718 3HD1 ILE A 184      -4.899  14.755   5.975  1.00 91.79           H
ATOM   2719  HN  ILE A 184      -5.443  12.328   9.663  1.00 91.79           H
ATOM   2720  N   LEU A 185      -5.920  13.900  12.406  1.00 91.56           N
ATOM   2721  CA  LEU A 185      -6.500  14.418  13.633  1.00 91.56           C
ATOM   2722  C   LEU A 185      -5.772  13.808  14.833  1.00 91.56           C
ATOM   2723  O   LEU A 185      -5.347  14.525  15.737  1.00 91.56           O
ATOM   2724  HA  LEU A 185      -6.336  15.496  13.642  1.00 91.56           H
ATOM   2725  CB  LEU A 185      -8.012  14.190  13.650  1.00 91.56           C
ATOM   2726 1HB  LEU A 185      -8.202  13.130  13.481  1.00 91.56           H
ATOM   2727 2HB  LEU A 185      -8.384  14.426  14.647  1.00 91.56           H
ATOM   2728  CG  LEU A 185      -8.823  14.993  12.630  1.00 91.56           C
ATOM   2729  HG  LEU A 185      -8.471  14.732  11.632  1.00 91.56           H
ATOM   2730  CD1 LEU A 185     -10.306  14.624  12.696  1.00 91.56           C
ATOM   2731 1HD1 LEU A 185     -10.427  13.563  12.481  1.00 91.56           H
ATOM   2732 2HD1 LEU A 185     -10.690  14.838  13.694  1.00 91.56           H
ATOM   2733 3HD1 LEU A 185     -10.859  15.209  11.961  1.00 91.56           H
ATOM   2734  CD2 LEU A 185      -8.597  16.495  12.811  1.00 91.56           C
ATOM   2735 1HD2 LEU A 185      -8.906  16.791  13.813  1.00 91.56           H
ATOM   2736 2HD2 LEU A 185      -7.540  16.723  12.674  1.00 91.56           H
ATOM   2737 3HD2 LEU A 185      -9.185  17.042  12.073  1.00 91.56           H
ATOM   2738  HN  LEU A 185      -6.458  13.189  11.952  1.00 91.56           H
ATOM   2739  N   TYR A 186      -5.652  12.489  14.802  1.00 91.21           N
ATOM   2740  CA  TYR A 186      -5.406  11.731  16.018  1.00 91.21           C
ATOM   2741  C   TYR A 186      -3.971  11.202  16.053  1.00 91.21           C
ATOM   2742  O   TYR A 186      -3.577  10.530  17.005  1.00 91.21           O
ATOM   2743  HA  TYR A 186      -5.561  12.397  16.866  1.00 91.21           H
ATOM   2744  CB  TYR A 186      -6.373  10.546  15.979  1.00 91.21           C
ATOM   2745 1HB  TYR A 186      -6.114   9.907  15.134  1.00 91.21           H
ATOM   2746 2HB  TYR A 186      -6.238   9.951  16.882  1.00 91.21           H
ATOM   2747  CG  TYR A 186      -7.845  10.947  15.864  1.00 91.21           C
ATOM   2748  CD1 TYR A 186      -8.383  11.856  16.752  1.00 91.21           C
ATOM   2749  HD1 TYR A 186      -7.760  12.288  17.535  1.00 91.21           H
ATOM   2750  CD2 TYR A 186      -8.634  10.400  14.873  1.00 91.21           C
ATOM   2751  HD2 TYR A 186      -8.209   9.682  14.172  1.00 91.21           H
ATOM   2752  CE1 TYR A 186      -9.769  12.234  16.644  1.00 91.21           C
ATOM   2753  HE1 TYR A 186     -10.206  12.951  17.339  1.00 91.21           H
ATOM   2754  CE2 TYR A 186     -10.019  10.778  14.765  1.00 91.21           C
ATOM   2755  HE2 TYR A 186     -10.654  10.353  13.987  1.00 91.21           H
ATOM   2756  CZ  TYR A 186     -10.518  11.676  15.656  1.00 91.21           C
ATOM   2757  OH  TYR A 186     -11.827  12.033  15.554  1.00 91.21           O
ATOM   2758  HH  TYR A 186     -12.262  11.528  14.809  1.00 91.21           H
ATOM   2759  HN  TYR A 186      -5.719  11.940  13.969  1.00 91.21           H
ATOM   2760  N   SER A 187      -3.228  11.526  15.005  1.00 92.57           N
ATOM   2761  CA  SER A 187      -1.791  11.315  15.012  1.00 92.57           C
ATOM   2762  C   SER A 187      -1.123  12.295  15.979  1.00 92.57           C
ATOM   2763  O   SER A 187      -1.283  13.507  15.849  1.00 92.57           O
ATOM   2764  HA  SER A 187      -1.651  10.289  15.350  1.00 92.57           H
ATOM   2765  CB  SER A 187      -1.204  11.473  13.608  1.00 92.57           C
ATOM   2766 1HB  SER A 187      -1.417  12.476  13.236  1.00 92.57           H
ATOM   2767 2HB  SER A 187      -0.119  11.375  13.655  1.00 92.57           H
ATOM   2768  OG  SER A 187      -1.728  10.509  12.698  1.00 92.57           O
ATOM   2769  HG  SER A 187      -2.168  10.970  11.928  1.00 92.57           H
ATOM   2770  HN  SER A 187      -3.593  11.925  14.163  1.00 92.57           H
ATOM   2771  N   GLN A 188      -0.389  11.732  16.928  1.00 85.63           N
ATOM   2772  CA  GLN A 188       0.412  12.539  17.832  1.00 85.63           C
ATOM   2773  C   GLN A 188       1.612  11.736  18.339  1.00 85.63           C
ATOM   2774  O   GLN A 188       1.679  10.524  18.143  1.00 85.63           O
ATOM   2775  HA  GLN A 188       0.757  13.385  17.237  1.00 85.63           H
ATOM   2776  CB  GLN A 188      -0.432  13.058  18.998  1.00 85.63           C
ATOM   2777 1HB  GLN A 188       0.185  13.675  19.652  1.00 85.63           H
ATOM   2778 2HB  GLN A 188      -1.230  13.695  18.619  1.00 85.63           H
ATOM   2779  CG  GLN A 188      -1.032  11.900  19.798  1.00 85.63           C
ATOM   2780 1HG  GLN A 188      -1.604  11.253  19.134  1.00 85.63           H
ATOM   2781 2HG  GLN A 188      -0.233  11.294  20.224  1.00 85.63           H
ATOM   2782  CD  GLN A 188      -1.938  12.419  20.918  1.00 85.63           C
ATOM   2783  OE1 GLN A 188      -2.123  13.611  21.099  1.00 85.63           O
ATOM   2784  NE2 GLN A 188      -2.489  11.459  21.655  1.00 85.63           N
ATOM   2785 1HE2 GLN A 188      -2.295  10.499  21.453  1.00 85.63           H
ATOM   2786 2HE2 GLN A 188      -3.097  11.698  22.412  1.00 85.63           H
ATOM   2787  HN  GLN A 188      -0.337  10.746  17.084  1.00 85.63           H
ATOM   2788  N   ILE A 189       2.530  12.445  18.980  1.00 90.08           N
ATOM   2789  CA  ILE A 189       3.650  11.797  19.640  1.00 90.08           C
ATOM   2790  C   ILE A 189       3.225  11.356  21.042  1.00 90.08           C
ATOM   2791  O   ILE A 189       2.756  12.170  21.836  1.00 90.08           O
ATOM   2792  HA  ILE A 189       3.901  10.908  19.060  1.00 90.08           H
ATOM   2793  CB  ILE A 189       4.879  12.707  19.627  1.00 90.08           C
ATOM   2794  HB  ILE A 189       4.617  13.642  20.123  1.00 90.08           H
ATOM   2795  CG1 ILE A 189       5.290  13.055  18.195  1.00 90.08           C
ATOM   2796 1HG1 ILE A 189       5.611  12.153  17.676  1.00 90.08           H
ATOM   2797 2HG1 ILE A 189       4.430  13.447  17.652  1.00 90.08           H
ATOM   2798  CG2 ILE A 189       6.031  12.084  20.419  1.00 90.08           C
ATOM   2799 1HG2 ILE A 189       5.721  11.930  21.452  1.00 90.08           H
ATOM   2800 2HG2 ILE A 189       6.301  11.127  19.974  1.00 90.08           H
ATOM   2801 3HG2 ILE A 189       6.892  12.752  20.394  1.00 90.08           H
ATOM   2802  CD1 ILE A 189       6.420  14.087  18.184  1.00 90.08           C
ATOM   2803 1HD1 ILE A 189       6.087  14.997  18.683  1.00 90.08           H
ATOM   2804 2HD1 ILE A 189       7.286  13.682  18.707  1.00 90.08           H
ATOM   2805 3HD1 ILE A 189       6.693  14.316  17.154  1.00 90.08           H
ATOM   2806  HN  ILE A 189       2.517  13.442  19.052  1.00 90.08           H
ATOM   2807  N   LYS A 190       3.404  10.070  21.303  1.00 84.80           N
ATOM   2808  CA  LYS A 190       3.199   9.542  22.641  1.00 84.80           C
ATOM   2809  C   LYS A 190       4.550   9.143  23.239  1.00 84.80           C
ATOM   2810  O   LYS A 190       5.374   8.529  22.565  1.00 84.80           O
ATOM   2811  HA  LYS A 190       2.776  10.343  23.247  1.00 84.80           H
ATOM   2812  CB  LYS A 190       2.177   8.404  22.618  1.00 84.80           C
ATOM   2813 1HB  LYS A 190       1.250   8.752  22.163  1.00 84.80           H
ATOM   2814 2HB  LYS A 190       2.549   7.588  21.998  1.00 84.80           H
ATOM   2815  CG  LYS A 190       1.896   7.890  24.031  1.00 84.80           C
ATOM   2816 1HG  LYS A 190       2.828   7.575  24.499  1.00 84.80           H
ATOM   2817 2HG  LYS A 190       1.490   8.697  24.642  1.00 84.80           H
ATOM   2818  CD  LYS A 190       0.911   6.720  24.004  1.00 84.80           C
ATOM   2819 1HD  LYS A 190      -0.071   7.073  23.688  1.00 84.80           H
ATOM   2820 2HD  LYS A 190       1.236   5.983  23.269  1.00 84.80           H
ATOM   2821  CE  LYS A 190       0.803   6.061  25.381  1.00 84.80           C
ATOM   2822 1HE  LYS A 190       1.790   6.003  25.841  1.00 84.80           H
ATOM   2823 2HE  LYS A 190       0.182   6.672  26.035  1.00 84.80           H
ATOM   2824  NZ  LYS A 190       0.224   4.704  25.262  1.00 84.80           N
ATOM   2825 1HZ  LYS A 190       0.200   4.266  26.177  1.00 84.80           H
ATOM   2826 2HZ  LYS A 190      -0.718   4.770  24.894  1.00 84.80           H
ATOM   2827 3HZ  LYS A 190       0.794   4.147  24.635  1.00 84.80           H
ATOM   2828  HN  LYS A 190       3.683   9.394  20.620  1.00 84.80           H
ATOM   2829  N   GLU A 191       4.734   9.509  24.499  1.00 75.35           N
ATOM   2830  CA  GLU A 191       5.909   9.082  25.239  1.00 75.35           C
ATOM   2831  C   GLU A 191       5.576   7.870  26.112  1.00 75.35           C
ATOM   2832  O   GLU A 191       4.647   7.918  26.916  1.00 75.35           O
ATOM   2833  HA  GLU A 191       6.642   8.802  24.482  1.00 75.35           H
ATOM   2834  CB  GLU A 191       6.473  10.227  26.082  1.00 75.35           C
ATOM   2835 1HB  GLU A 191       6.585  11.118  25.464  1.00 75.35           H
ATOM   2836 2HB  GLU A 191       5.841  10.385  26.956  1.00 75.35           H
ATOM   2837  CG  GLU A 191       7.866   9.882  26.614  1.00 75.35           C
ATOM   2838 1HG  GLU A 191       7.804   9.011  27.267  1.00 75.35           H
ATOM   2839 2HG  GLU A 191       8.519   9.613  25.785  1.00 75.35           H
ATOM   2840  CD  GLU A 191       8.467  11.061  27.383  1.00 75.35           C
ATOM   2841  OE1 GLU A 191       9.577  10.877  27.926  1.00 75.35           O
ATOM   2842  OE2 GLU A 191       7.802  12.119  27.409  1.00 75.35           O
ATOM   2843  HN  GLU A 191       4.099  10.086  25.013  1.00 75.35           H
ATOM   2844  N   GLU A 192       6.352   6.813  25.923  1.00 73.57           N
ATOM   2845  CA  GLU A 192       6.144   5.588  26.676  1.00 73.57           C
ATOM   2846  C   GLU A 192       7.485   5.020  27.146  1.00 73.57           C
ATOM   2847  O   GLU A 192       8.357   4.722  26.331  1.00 73.57           O
ATOM   2848  HA  GLU A 192       5.543   5.877  27.538  1.00 73.57           H
ATOM   2849  CB  GLU A 192       5.373   4.559  25.848  1.00 73.57           C
ATOM   2850 1HB  GLU A 192       4.432   4.992  25.507  1.00 73.57           H
ATOM   2851 2HB  GLU A 192       6.001   4.198  25.033  1.00 73.57           H
ATOM   2852  CG  GLU A 192       5.014   3.334  26.691  1.00 73.57           C
ATOM   2853 1HG  GLU A 192       5.887   2.689  26.792  1.00 73.57           H
ATOM   2854 2HG  GLU A 192       4.732   3.649  27.696  1.00 73.57           H
ATOM   2855  CD  GLU A 192       3.865   2.549  26.056  1.00 73.57           C
ATOM   2856  OE1 GLU A 192       2.868   2.321  26.775  1.00 73.57           O
ATOM   2857  OE2 GLU A 192       4.009   2.194  24.866  1.00 73.57           O
ATOM   2858  HN  GLU A 192       7.110   6.785  25.271  1.00 73.57           H
ATOM   2859  N   SER A 193       7.608   4.887  28.458  1.00 73.92           N
ATOM   2860  CA  SER A 193       8.819   4.338  29.045  1.00 73.92           C
ATOM   2861  C   SER A 193      10.037   5.133  28.571  1.00 73.92           C
ATOM   2862  O   SER A 193      11.108   4.568  28.360  1.00 73.92           O
ATOM   2863  HA  SER A 193       8.690   4.441  30.122  1.00 73.92           H
ATOM   2864  CB  SER A 193       8.981   2.858  28.690  1.00 73.92           C
ATOM   2865 1HB  SER A 193       9.139   2.758  27.617  1.00 73.92           H
ATOM   2866 2HB  SER A 193       9.869   2.463  29.182  1.00 73.92           H
ATOM   2867  OG  SER A 193       7.844   2.089  29.075  1.00 73.92           O
ATOM   2868  HG  SER A 193       7.945   1.147  28.757  1.00 73.92           H
ATOM   2869  HN  SER A 193       6.900   5.145  29.115  1.00 73.92           H
ATOM   2870  N   GLY A 194       9.831   6.433  28.418  1.00 81.99           N
ATOM   2871  CA  GLY A 194      10.917   7.323  28.044  1.00 81.99           C
ATOM   2872  C   GLY A 194      11.222   7.219  26.548  1.00 81.99           C
ATOM   2873  O   GLY A 194      12.193   7.801  26.067  1.00 81.99           O
ATOM   2874 1HA  GLY A 194      10.652   8.351  28.294  1.00 81.99           H
ATOM   2875 2HA  GLY A 194      11.810   7.076  28.619  1.00 81.99           H
ATOM   2876  HN  GLY A 194       8.945   6.878  28.544  1.00 81.99           H
ATOM   2877  N   ILE A 195      10.374   6.473  25.855  1.00 80.54           N
ATOM   2878  CA  ILE A 195      10.500   6.340  24.413  1.00 80.54           C
ATOM   2879  C   ILE A 195       9.383   7.132  23.733  1.00 80.54           C
ATOM   2880  O   ILE A 195       8.205   6.919  24.015  1.00 80.54           O
ATOM   2881  HA  ILE A 195      11.457   6.777  24.127  1.00 80.54           H
ATOM   2882  CB  ILE A 195      10.539   4.864  24.013  1.00 80.54           C
ATOM   2883  HB  ILE A 195       9.620   4.391  24.360  1.00 80.54           H
ATOM   2884  CG1 ILE A 195      11.704   4.141  24.694  1.00 80.54           C
ATOM   2885 1HG1 ILE A 195      12.647   4.587  24.378  1.00 80.54           H
ATOM   2886 2HG1 ILE A 195      11.636   4.271  25.774  1.00 80.54           H
ATOM   2887  CG2 ILE A 195      10.580   4.709  22.491  1.00 80.54           C
ATOM   2888 1HG2 ILE A 195       9.691   5.166  22.056  1.00 80.54           H
ATOM   2889 2HG2 ILE A 195      11.470   5.201  22.100  1.00 80.54           H
ATOM   2890 3HG2 ILE A 195      10.607   3.650  22.234  1.00 80.54           H
ATOM   2891  CD1 ILE A 195      11.698   2.650  24.353  1.00 80.54           C
ATOM   2892 1HD1 ILE A 195      10.763   2.203  24.692  1.00 80.54           H
ATOM   2893 2HD1 ILE A 195      11.791   2.523  23.274  1.00 80.54           H
ATOM   2894 3HD1 ILE A 195      12.536   2.160  24.849  1.00 80.54           H
ATOM   2895  HN  ILE A 195       9.614   5.966  26.261  1.00 80.54           H
ATOM   2896  N   ALA A 196       9.792   8.031  22.849  1.00 91.37           N
ATOM   2897  CA  ALA A 196       8.839   8.777  22.045  1.00 91.37           C
ATOM   2898  C   ALA A 196       8.406   7.923  20.852  1.00 91.37           C
ATOM   2899  O   ALA A 196       9.245   7.425  20.103  1.00 91.37           O
ATOM   2900  HA  ALA A 196       7.969   8.984  22.668  1.00 91.37           H
ATOM   2901  CB  ALA A 196       9.464  10.106  21.614  1.00 91.37           C
ATOM   2902 1HB  ALA A 196       9.727  10.687  22.498  1.00 91.37           H
ATOM   2903 2HB  ALA A 196      10.362   9.911  21.027  1.00 91.37           H
ATOM   2904 3HB  ALA A 196       8.749  10.665  21.011  1.00 91.37           H
ATOM   2905  HN  ALA A 196      10.752   8.252  22.680  1.00 91.37           H
ATOM   2906  N   ILE A 197       7.096   7.779  20.713  1.00 86.78           N
ATOM   2907  CA  ILE A 197       6.540   7.011  19.612  1.00 86.78           C
ATOM   2908  C   ILE A 197       5.486   7.852  18.890  1.00 86.78           C
ATOM   2909  O   ILE A 197       4.647   8.485  19.529  1.00 86.78           O
ATOM   2910  HA  ILE A 197       7.353   6.804  18.915  1.00 86.78           H
ATOM   2911  CB  ILE A 197       6.016   5.663  20.110  1.00 86.78           C
ATOM   2912  HB  ILE A 197       5.258   5.311  19.410  1.00 86.78           H
ATOM   2913  CG1 ILE A 197       5.338   5.808  21.474  1.00 86.78           C
ATOM   2914 1HG1 ILE A 197       6.079   6.080  22.225  1.00 86.78           H
ATOM   2915 2HG1 ILE A 197       4.609   6.618  21.437  1.00 86.78           H
ATOM   2916  CG2 ILE A 197       7.131   4.615  20.133  1.00 86.78           C
ATOM   2917 1HG2 ILE A 197       7.528   4.485  19.127  1.00 86.78           H
ATOM   2918 2HG2 ILE A 197       7.928   4.948  20.798  1.00 86.78           H
ATOM   2919 3HG2 ILE A 197       6.731   3.667  20.492  1.00 86.78           H
ATOM   2920  CD1 ILE A 197       4.643   4.508  21.883  1.00 86.78           C
ATOM   2921 1HD1 ILE A 197       3.886   4.252  21.141  1.00 86.78           H
ATOM   2922 2HD1 ILE A 197       5.379   3.706  21.942  1.00 86.78           H
ATOM   2923 3HD1 ILE A 197       4.169   4.639  22.855  1.00 86.78           H
ATOM   2924  HN  ILE A 197       6.420   8.177  21.334  1.00 86.78           H
ATOM   2925  N   CYS A 198       5.562   7.831  17.567  1.00 92.66           N
ATOM   2926  CA  CYS A 198       4.511   8.409  16.747  1.00 92.66           C
ATOM   2927  C   CYS A 198       3.427   7.349  16.537  1.00 92.66           C
ATOM   2928  O   CYS A 198       3.660   6.341  15.872  1.00 92.66           O
ATOM   2929  HA  CYS A 198       4.116   9.262  17.300  1.00 92.66           H
ATOM   2930  CB  CYS A 198       5.056   8.939  15.419  1.00 92.66           C
ATOM   2931 1HB  CYS A 198       5.713   9.789  15.600  1.00 92.66           H
ATOM   2932 2HB  CYS A 198       5.655   8.170  14.931  1.00 92.66           H
ATOM   2933  SG  CYS A 198       3.673   9.439  14.330  1.00 92.66           S
ATOM   2934  HN  CYS A 198       6.322   7.429  17.057  1.00 92.66           H
ATOM   2935  N   THR A 199       2.266   7.613  17.118  1.00 90.65           N
ATOM   2936  CA  THR A 199       1.168   6.663  17.062  1.00 90.65           C
ATOM   2937  C   THR A 199      -0.165   7.397  16.908  1.00 90.65           C
ATOM   2938  O   THR A 199      -0.239   8.607  17.113  1.00 90.65           O
ATOM   2939  HA  THR A 199       1.296   6.042  16.175  1.00 90.65           H
ATOM   2940  CB  THR A 199       1.238   5.786  18.314  1.00 90.65           C
ATOM   2941  HB  THR A 199       2.258   5.448  18.496  1.00 90.65           H
ATOM   2942  OG1 THR A 199       0.283   4.757  18.071  1.00 90.65           O
ATOM   2943  HG1 THR A 199       0.393   4.023  18.741  1.00 90.65           H
ATOM   2944  CG2 THR A 199       0.708   6.500  19.559  1.00 90.65           C
ATOM   2945 1HG2 THR A 199      -0.334   6.778  19.402  1.00 90.65           H
ATOM   2946 2HG2 THR A 199       1.300   7.396  19.744  1.00 90.65           H
ATOM   2947 3HG2 THR A 199       0.780   5.833  20.419  1.00 90.65           H
ATOM   2948  HN  THR A 199       2.070   8.457  17.618  1.00 90.65           H
ATOM   2949  N   MET A 200      -1.186   6.633  16.548  1.00 89.25           N
ATOM   2950  CA  MET A 200      -2.554   7.110  16.660  1.00 89.25           C
ATOM   2951  C   MET A 200      -3.044   7.034  18.108  1.00 89.25           C
ATOM   2952  O   MET A 200      -2.883   6.009  18.768  1.00 89.25           O
ATOM   2953  HA  MET A 200      -2.531   8.149  16.332  1.00 89.25           H
ATOM   2954  CB  MET A 200      -3.465   6.264  15.768  1.00 89.25           C
ATOM   2955 1HB  MET A 200      -3.354   5.211  16.024  1.00 89.25           H
ATOM   2956 2HB  MET A 200      -4.507   6.529  15.952  1.00 89.25           H
ATOM   2957  CG  MET A 200      -3.133   6.474  14.290  1.00 89.25           C
ATOM   2958 1HG  MET A 200      -2.054   6.427  14.141  1.00 89.25           H
ATOM   2959 2HG  MET A 200      -3.572   5.675  13.693  1.00 89.25           H
ATOM   2960  SD  MET A 200      -3.755   8.056  13.743  1.00 89.25           S
ATOM   2961  CE  MET A 200      -5.497   7.682  13.633  1.00 89.25           C
ATOM   2962 1HE  MET A 200      -5.651   6.874  12.918  1.00 89.25           H
ATOM   2963 2HE  MET A 200      -5.865   7.376  14.612  1.00 89.25           H
ATOM   2964 3HE  MET A 200      -6.038   8.569  13.302  1.00 89.25           H
ATOM   2965  HN  MET A 200      -1.091   5.706  16.185  1.00 89.25           H
ATOM   2966  N   VAL A 201      -3.631   8.133  18.559  1.00 91.70           N
ATOM   2967  CA  VAL A 201      -4.319   8.142  19.839  1.00 91.70           C
ATOM   2968  C   VAL A 201      -5.775   8.564  19.627  1.00 91.70           C
ATOM   2969  O   VAL A 201      -6.045   9.693  19.222  1.00 91.70           O
ATOM   2970  HA  VAL A 201      -4.302   7.125  20.229  1.00 91.70           H
ATOM   2971  CB  VAL A 201      -3.574   9.042  20.827  1.00 91.70           C
ATOM   2972  HB  VAL A 201      -3.617  10.063  20.448  1.00 91.70           H
ATOM   2973  CG1 VAL A 201      -4.247   9.022  22.201  1.00 91.70           C
ATOM   2974 1HG1 VAL A 201      -5.273   9.378  22.108  1.00 91.70           H
ATOM   2975 2HG1 VAL A 201      -4.250   8.003  22.589  1.00 91.70           H
ATOM   2976 3HG1 VAL A 201      -3.697   9.669  22.884  1.00 91.70           H
ATOM   2977  CG2 VAL A 201      -2.102   8.640  20.931  1.00 91.70           C
ATOM   2978 1HG2 VAL A 201      -2.030   7.608  21.275  1.00 91.70           H
ATOM   2979 2HG2 VAL A 201      -1.630   8.730  19.953  1.00 91.70           H
ATOM   2980 3HG2 VAL A 201      -1.596   9.295  21.640  1.00 91.70           H
ATOM   2981  HN  VAL A 201      -3.642   9.003  18.067  1.00 91.70           H
ATOM   2982  N   TYR A 202      -6.674   7.633  19.911  1.00 91.31           N
ATOM   2983  CA  TYR A 202      -8.093   7.879  19.715  1.00 91.31           C
ATOM   2984  C   TYR A 202      -8.719   8.505  20.963  1.00 91.31           C
ATOM   2985  O   TYR A 202      -8.317   8.197  22.084  1.00 91.31           O
ATOM   2986  HA  TYR A 202      -8.202   8.568  18.878  1.00 91.31           H
ATOM   2987  CB  TYR A 202      -8.729   6.508  19.473  1.00 91.31           C
ATOM   2988 1HB  TYR A 202      -8.525   5.868  20.331  1.00 91.31           H
ATOM   2989 2HB  TYR A 202      -9.811   6.626  19.413  1.00 91.31           H
ATOM   2990  CG  TYR A 202      -8.236   5.809  18.204  1.00 91.31           C
ATOM   2991  CD1 TYR A 202      -8.840   6.071  16.992  1.00 91.31           C
ATOM   2992  HD1 TYR A 202      -9.669   6.777  16.938  1.00 91.31           H
ATOM   2993  CD2 TYR A 202      -7.186   4.915  18.273  1.00 91.31           C
ATOM   2994  HD2 TYR A 202      -6.709   4.707  19.231  1.00 91.31           H
ATOM   2995  CE1 TYR A 202      -8.376   5.413  15.798  1.00 91.31           C
ATOM   2996  HE1 TYR A 202      -8.845   5.611  14.834  1.00 91.31           H
ATOM   2997  CE2 TYR A 202      -6.722   4.256  17.079  1.00 91.31           C
ATOM   2998  HE2 TYR A 202      -5.894   3.548  17.119  1.00 91.31           H
ATOM   2999  CZ  TYR A 202      -7.340   4.538  15.901  1.00 91.31           C
ATOM   3000  OH  TYR A 202      -6.902   3.916  14.774  1.00 91.31           O
ATOM   3001  HH  TYR A 202      -7.457   4.196  13.991  1.00 91.31           H
ATOM   3002  HN  TYR A 202      -6.448   6.727  20.267  1.00 91.31           H
ATOM   3003  N   PRO A 203      -9.710   9.390  20.793  1.00 85.90           N
ATOM   3004  CA  PRO A 203     -10.334  10.053  21.940  1.00 85.90           C
ATOM   3005  C   PRO A 203     -11.151   9.092  22.787  1.00 85.90           C
ATOM   3006  O   PRO A 203     -11.687   8.109  22.276  1.00 85.90           O
ATOM   3007  HA  PRO A 203      -9.569  10.443  22.612  1.00 85.90           H
ATOM   3008  CB  PRO A 203     -11.210  11.133  21.302  1.00 85.90           C
ATOM   3009 1HB  PRO A 203     -12.110  11.318  21.889  1.00 85.90           H
ATOM   3010 2HB  PRO A 203     -10.682  12.083  21.223  1.00 85.90           H
ATOM   3011  CG  PRO A 203     -11.539  10.571  19.949  1.00 85.90           C
ATOM   3012 1HG  PRO A 203     -12.401   9.906  19.997  1.00 85.90           H
ATOM   3013 2HG  PRO A 203     -11.787  11.363  19.242  1.00 85.90           H
ATOM   3014  CD  PRO A 203     -10.307   9.828  19.519  1.00 85.90           C
ATOM   3015 1HD  PRO A 203     -10.553   8.982  18.878  1.00 85.90           H
ATOM   3016 2HD  PRO A 203      -9.629  10.469  18.956  1.00 85.90           H
ATOM   3017  N   SER A 204     -11.226   9.403  24.073  1.00 77.71           N
ATOM   3018  CA  SER A 204     -11.775   8.466  25.039  1.00 77.71           C
ATOM   3019  C   SER A 204     -13.192   8.062  24.627  1.00 77.71           C
ATOM   3020  O   SER A 204     -13.588   6.910  24.802  1.00 77.71           O
ATOM   3021  HA  SER A 204     -11.109   7.604  25.016  1.00 77.71           H
ATOM   3022  CB  SER A 204     -11.782   9.067  26.446  1.00 77.71           C
ATOM   3023 1HB  SER A 204     -12.321   8.402  27.121  1.00 77.71           H
ATOM   3024 2HB  SER A 204     -10.759   9.136  26.816  1.00 77.71           H
ATOM   3025  OG  SER A 204     -12.385  10.358  26.472  1.00 77.71           O
ATOM   3026  HG  SER A 204     -13.374  10.272  26.587  1.00 77.71           H
ATOM   3027  HN  SER A 204     -10.919  10.274  24.457  1.00 77.71           H
ATOM   3028  N   ASP A 205     -13.918   9.031  24.089  1.00 73.14           N
ATOM   3029  CA  ASP A 205     -15.304   8.809  23.715  1.00 73.14           C
ATOM   3030  C   ASP A 205     -15.354   8.001  22.417  1.00 73.14           C
ATOM   3031  O   ASP A 205     -14.858   8.448  21.384  1.00 73.14           O
ATOM   3032  HA  ASP A 205     -15.746   8.275  24.556  1.00 73.14           H
ATOM   3033  CB  ASP A 205     -16.029  10.135  23.475  1.00 73.14           C
ATOM   3034 1HB  ASP A 205     -15.472  10.733  22.753  1.00 73.14           H
ATOM   3035 2HB  ASP A 205     -17.010   9.944  23.041  1.00 73.14           H
ATOM   3036  CG  ASP A 205     -16.186  10.919  24.780  1.00 73.14           C
ATOM   3037  OD1 ASP A 205     -16.150  10.263  25.843  1.00 73.14           O
ATOM   3038  OD2 ASP A 205     -16.338  12.156  24.684  1.00 73.14           O
ATOM   3039  HN  ASP A 205     -13.573   9.953  23.908  1.00 73.14           H
ATOM   3040  N   GLU A 206     -15.958   6.826  22.513  1.00 76.08           N
ATOM   3041  CA  GLU A 206     -16.155   5.988  21.342  1.00 76.08           C
ATOM   3042  C   GLU A 206     -14.807   5.637  20.708  1.00 76.08           C
ATOM   3043  O   GLU A 206     -14.740   5.311  19.524  1.00 76.08           O
ATOM   3044  HA  GLU A 206     -16.636   5.082  21.711  1.00 76.08           H
ATOM   3045  CB  GLU A 206     -17.077   6.669  20.328  1.00 76.08           C
ATOM   3046 1HB  GLU A 206     -16.602   7.575  19.951  1.00 76.08           H
ATOM   3047 2HB  GLU A 206     -17.344   5.963  19.542  1.00 76.08           H
ATOM   3048  CG  GLU A 206     -18.390   7.100  20.985  1.00 76.08           C
ATOM   3049 1HG  GLU A 206     -18.642   6.409  21.789  1.00 76.08           H
ATOM   3050 2HG  GLU A 206     -18.268   8.084  21.437  1.00 76.08           H
ATOM   3051  CD  GLU A 206     -19.527   7.139  19.962  1.00 76.08           C
ATOM   3052  OE1 GLU A 206     -20.564   6.500  20.242  1.00 76.08           O
ATOM   3053  OE2 GLU A 206     -19.333   7.807  18.924  1.00 76.08           O
ATOM   3054  HN  GLU A 206     -16.310   6.445  23.368  1.00 76.08           H
ATOM   3055  N   SER A 207     -13.766   5.718  21.524  1.00 87.67           N
ATOM   3056  CA  SER A 207     -12.426   5.399  21.062  1.00 87.67           C
ATOM   3057  C   SER A 207     -12.425   4.041  20.357  1.00 87.67           C
ATOM   3058  O   SER A 207     -11.803   3.883  19.308  1.00 87.67           O
ATOM   3059  HA  SER A 207     -12.165   6.193  20.363  1.00 87.67           H
ATOM   3060  CB  SER A 207     -11.430   5.395  22.223  1.00 87.67           C
ATOM   3061 1HB  SER A 207     -10.457   5.058  21.865  1.00 87.67           H
ATOM   3062 2HB  SER A 207     -11.298   6.412  22.592  1.00 87.67           H
ATOM   3063  OG  SER A 207     -11.858   4.555  23.292  1.00 87.67           O
ATOM   3064  HG  SER A 207     -11.333   4.759  24.118  1.00 87.67           H
ATOM   3065  HN  SER A 207     -13.828   5.994  22.483  1.00 87.67           H
ATOM   3066  N   THR A 208     -13.129   3.095  20.962  1.00 87.54           N
ATOM   3067  CA  THR A 208     -13.154   1.736  20.448  1.00 87.54           C
ATOM   3068  C   THR A 208     -13.818   1.699  19.070  1.00 87.54           C
ATOM   3069  O   THR A 208     -13.329   1.033  18.159  1.00 87.54           O
ATOM   3070  HA  THR A 208     -12.126   1.400  20.316  1.00 87.54           H
ATOM   3071  CB  THR A 208     -13.852   0.852  21.483  1.00 87.54           C
ATOM   3072  HB  THR A 208     -14.915   1.086  21.541  1.00 87.54           H
ATOM   3073  OG1 THR A 208     -13.109   1.065  22.680  1.00 87.54           O
ATOM   3074  HG1 THR A 208     -12.156   0.795  22.544  1.00 87.54           H
ATOM   3075  CG2 THR A 208     -13.674  -0.640  21.194  1.00 87.54           C
ATOM   3076 1HG2 THR A 208     -12.612  -0.887  21.203  1.00 87.54           H
ATOM   3077 2HG2 THR A 208     -14.093  -0.873  20.216  1.00 87.54           H
ATOM   3078 3HG2 THR A 208     -14.189  -1.222  21.959  1.00 87.54           H
ATOM   3079  HN  THR A 208     -13.674   3.245  21.787  1.00 87.54           H
ATOM   3080  N   LYS A 209     -14.922   2.424  18.961  1.00 83.12           N
ATOM   3081  CA  LYS A 209     -15.685   2.443  17.725  1.00 83.12           C
ATOM   3082  C   LYS A 209     -14.813   3.007  16.601  1.00 83.12           C
ATOM   3083  O   LYS A 209     -14.787   2.462  15.498  1.00 83.12           O
ATOM   3084  HA  LYS A 209     -15.939   1.412  17.481  1.00 83.12           H
ATOM   3085  CB  LYS A 209     -17.001   3.199  17.920  1.00 83.12           C
ATOM   3086 1HB  LYS A 209     -16.800   4.189  18.328  1.00 83.12           H
ATOM   3087 2HB  LYS A 209     -17.487   3.345  16.955  1.00 83.12           H
ATOM   3088  CG  LYS A 209     -17.938   2.435  18.858  1.00 83.12           C
ATOM   3089 1HG  LYS A 209     -18.052   1.409  18.508  1.00 83.12           H
ATOM   3090 2HG  LYS A 209     -17.500   2.385  19.854  1.00 83.12           H
ATOM   3091  CD  LYS A 209     -19.310   3.110  18.931  1.00 83.12           C
ATOM   3092 1HD  LYS A 209     -19.184   4.183  19.080  1.00 83.12           H
ATOM   3093 2HD  LYS A 209     -19.835   2.979  17.985  1.00 83.12           H
ATOM   3094  CE  LYS A 209     -20.147   2.527  20.071  1.00 83.12           C
ATOM   3095 1HE  LYS A 209     -20.462   1.515  19.818  1.00 83.12           H
ATOM   3096 2HE  LYS A 209     -19.542   2.455  20.975  1.00 83.12           H
ATOM   3097  NZ  LYS A 209     -21.334   3.373  20.328  1.00 83.12           N
ATOM   3098 1HZ  LYS A 209     -21.861   2.990  21.105  1.00 83.12           H
ATOM   3099 2HZ  LYS A 209     -21.035   4.315  20.554  1.00 83.12           H
ATOM   3100 3HZ  LYS A 209     -21.920   3.393  19.500  1.00 83.12           H
ATOM   3101  HN  LYS A 209     -15.295   2.989  19.697  1.00 83.12           H
ATOM   3102  N   LEU A 210     -14.120   4.090  16.920  1.00 89.08           N
ATOM   3103  CA  LEU A 210     -13.344   4.803  15.919  1.00 89.08           C
ATOM   3104  C   LEU A 210     -12.248   3.882  15.378  1.00 89.08           C
ATOM   3105  O   LEU A 210     -12.092   3.743  14.166  1.00 89.08           O
ATOM   3106  HA  LEU A 210     -14.019   5.055  15.101  1.00 89.08           H
ATOM   3107  CB  LEU A 210     -12.814   6.120  16.490  1.00 89.08           C
ATOM   3108 1HB  LEU A 210     -13.652   6.671  16.917  1.00 89.08           H
ATOM   3109 2HB  LEU A 210     -12.134   5.889  17.310  1.00 89.08           H
ATOM   3110  CG  LEU A 210     -12.088   7.035  15.503  1.00 89.08           C
ATOM   3111  HG  LEU A 210     -11.253   6.480  15.074  1.00 89.08           H
ATOM   3112  CD1 LEU A 210     -13.007   7.435  14.347  1.00 89.08           C
ATOM   3113 1HD1 LEU A 210     -13.336   6.540  13.818  1.00 89.08           H
ATOM   3114 2HD1 LEU A 210     -13.876   7.963  14.740  1.00 89.08           H
ATOM   3115 3HD1 LEU A 210     -12.466   8.085  13.660  1.00 89.08           H
ATOM   3116  CD2 LEU A 210     -11.500   8.255  16.216  1.00 89.08           C
ATOM   3117 1HD2 LEU A 210     -12.303   8.819  16.691  1.00 89.08           H
ATOM   3118 2HD2 LEU A 210     -10.790   7.925  16.974  1.00 89.08           H
ATOM   3119 3HD2 LEU A 210     -10.990   8.888  15.491  1.00 89.08           H
ATOM   3120  HN  LEU A 210     -14.084   4.480  17.840  1.00 89.08           H
ATOM   3121  N   LYS A 211     -11.518   3.277  16.304  1.00 93.84           N
ATOM   3122  CA  LYS A 211     -10.433   2.384  15.935  1.00 93.84           C
ATOM   3123  C   LYS A 211     -10.975   1.277  15.028  1.00 93.84           C
ATOM   3124  O   LYS A 211     -10.411   1.006  13.969  1.00 93.84           O
ATOM   3125  HA  LYS A 211      -9.707   2.968  15.370  1.00 93.84           H
ATOM   3126  CB  LYS A 211      -9.721   1.861  17.185  1.00 93.84           C
ATOM   3127 1HB  LYS A 211      -9.309   2.697  17.750  1.00 93.84           H
ATOM   3128 2HB  LYS A 211     -10.439   1.361  17.834  1.00 93.84           H
ATOM   3129  CG  LYS A 211      -8.600   0.890  16.811  1.00 93.84           C
ATOM   3130 1HG  LYS A 211      -9.029  -0.037  16.430  1.00 93.84           H
ATOM   3131 2HG  LYS A 211      -7.997   1.315  16.009  1.00 93.84           H
ATOM   3132  CD  LYS A 211      -7.711   0.587  18.019  1.00 93.84           C
ATOM   3133 1HD  LYS A 211      -7.308   1.517  18.420  1.00 93.84           H
ATOM   3134 2HD  LYS A 211      -8.308   0.131  18.809  1.00 93.84           H
ATOM   3135  CE  LYS A 211      -6.563  -0.349  17.634  1.00 93.84           C
ATOM   3136 1HE  LYS A 211      -6.960  -1.324  17.352  1.00 93.84           H
ATOM   3137 2HE  LYS A 211      -6.040   0.047  16.764  1.00 93.84           H
ATOM   3138  NZ  LYS A 211      -5.617  -0.499  18.762  1.00 93.84           N
ATOM   3139 1HZ  LYS A 211      -4.902  -1.174  18.516  1.00 93.84           H
ATOM   3140 2HZ  LYS A 211      -5.183   0.396  18.961  1.00 93.84           H
ATOM   3141 3HZ  LYS A 211      -6.118  -0.821  19.583  1.00 93.84           H
ATOM   3142  HN  LYS A 211     -11.658   3.388  17.288  1.00 93.84           H
ATOM   3143  N   SER A 212     -12.063   0.668  15.477  1.00 91.78           N
ATOM   3144  CA  SER A 212     -12.636  -0.461  14.764  1.00 91.78           C
ATOM   3145  C   SER A 212     -13.040  -0.038  13.350  1.00 91.78           C
ATOM   3146  O   SER A 212     -12.846  -0.788  12.395  1.00 91.78           O
ATOM   3147  HA  SER A 212     -11.845  -1.211  14.728  1.00 91.78           H
ATOM   3148  CB  SER A 212     -13.843  -1.030  15.513  1.00 91.78           C
ATOM   3149 1HB  SER A 212     -14.610  -0.261  15.600  1.00 91.78           H
ATOM   3150 2HB  SER A 212     -14.275  -1.847  14.936  1.00 91.78           H
ATOM   3151  OG  SER A 212     -13.492  -1.500  16.812  1.00 91.78           O
ATOM   3152  HG  SER A 212     -13.605  -0.767  17.483  1.00 91.78           H
ATOM   3153  HN  SER A 212     -12.549   0.933  16.309  1.00 91.78           H
ATOM   3154  N   ALA A 213     -13.593   1.163  13.262  1.00 94.84           N
ATOM   3155  CA  ALA A 213     -14.050   1.684  11.985  1.00 94.84           C
ATOM   3156  C   ALA A 213     -12.846   1.889  11.063  1.00 94.84           C
ATOM   3157  O   ALA A 213     -12.878   1.495   9.898  1.00 94.84           O
ATOM   3158  HA  ALA A 213     -14.714   0.943  11.542  1.00 94.84           H
ATOM   3159  CB  ALA A 213     -14.836   2.977  12.213  1.00 94.84           C
ATOM   3160 1HB  ALA A 213     -15.696   2.772  12.850  1.00 94.84           H
ATOM   3161 2HB  ALA A 213     -14.193   3.713  12.697  1.00 94.84           H
ATOM   3162 3HB  ALA A 213     -15.178   3.368  11.255  1.00 94.84           H
ATOM   3163  HN  ALA A 213     -13.731   1.774  14.042  1.00 94.84           H
ATOM   3164  N   VAL A 214     -11.813   2.505  11.619  1.00 93.47           N
ATOM   3165  CA  VAL A 214     -10.630   2.832  10.841  1.00 93.47           C
ATOM   3166  C   VAL A 214     -10.017   1.544  10.287  1.00 93.47           C
ATOM   3167  O   VAL A 214      -9.629   1.489   9.121  1.00 93.47           O
ATOM   3168  HA  VAL A 214     -10.947   3.457  10.007  1.00 93.47           H
ATOM   3169  CB  VAL A 214      -9.650   3.640  11.694  1.00 93.47           C
ATOM   3170  HB  VAL A 214      -9.495   3.101  12.629  1.00 93.47           H
ATOM   3171  CG1 VAL A 214      -8.294   3.770  10.997  1.00 93.47           C
ATOM   3172 1HG1 VAL A 214      -7.875   2.778  10.829  1.00 93.47           H
ATOM   3173 2HG1 VAL A 214      -8.425   4.276  10.040  1.00 93.47           H
ATOM   3174 3HG1 VAL A 214      -7.617   4.350  11.625  1.00 93.47           H
ATOM   3175  CG2 VAL A 214     -10.226   5.016  12.035  1.00 93.47           C
ATOM   3176 1HG2 VAL A 214     -10.424   5.565  11.114  1.00 93.47           H
ATOM   3177 2HG2 VAL A 214     -11.155   4.894  12.591  1.00 93.47           H
ATOM   3178 3HG2 VAL A 214      -9.510   5.570  12.641  1.00 93.47           H
ATOM   3179  HN  VAL A 214     -11.776   2.779  12.580  1.00 93.47           H
ATOM   3180  N   LEU A 215      -9.951   0.539  11.148  1.00 93.31           N
ATOM   3181  CA  LEU A 215      -9.329  -0.722  10.781  1.00 93.31           C
ATOM   3182  C   LEU A 215     -10.175  -1.409   9.708  1.00 93.31           C
ATOM   3183  O   LEU A 215      -9.640  -1.937   8.734  1.00 93.31           O
ATOM   3184  HA  LEU A 215      -8.352  -0.492  10.356  1.00 93.31           H
ATOM   3185  CB  LEU A 215      -9.091  -1.583  12.023  1.00 93.31           C
ATOM   3186 1HB  LEU A 215     -10.024  -1.642  12.584  1.00 93.31           H
ATOM   3187 2HB  LEU A 215      -8.851  -2.595  11.698  1.00 93.31           H
ATOM   3188  CG  LEU A 215      -7.988  -1.106  12.970  1.00 93.31           C
ATOM   3189  HG  LEU A 215      -8.250  -0.109  13.324  1.00 93.31           H
ATOM   3190  CD1 LEU A 215      -7.891  -2.011  14.199  1.00 93.31           C
ATOM   3191 1HD1 LEU A 215      -8.841  -2.000  14.735  1.00 93.31           H
ATOM   3192 2HD1 LEU A 215      -7.664  -3.030  13.884  1.00 93.31           H
ATOM   3193 3HD1 LEU A 215      -7.100  -1.649  14.855  1.00 93.31           H
ATOM   3194  CD2 LEU A 215      -6.650  -0.988  12.238  1.00 93.31           C
ATOM   3195 1HD2 LEU A 215      -6.369  -1.961  11.836  1.00 93.31           H
ATOM   3196 2HD2 LEU A 215      -6.745  -0.272  11.421  1.00 93.31           H
ATOM   3197 3HD2 LEU A 215      -5.884  -0.647  12.934  1.00 93.31           H
ATOM   3198  HN  LEU A 215     -10.312   0.577  12.080  1.00 93.31           H
ATOM   3199  N   THR A 216     -11.482  -1.382   9.923  1.00 92.70           N
ATOM   3200  CA  THR A 216     -12.403  -2.046   9.016  1.00 92.70           C
ATOM   3201  C   THR A 216     -12.275  -1.467   7.606  1.00 92.70           C
ATOM   3202  O   THR A 216     -12.195  -2.212   6.630  1.00 92.70           O
ATOM   3203  HA  THR A 216     -12.127  -3.099   8.956  1.00 92.70           H
ATOM   3204  CB  THR A 216     -13.813  -1.920   9.599  1.00 92.70           C
ATOM   3205  HB  THR A 216     -14.121  -0.876   9.650  1.00 92.70           H
ATOM   3206  OG1 THR A 216     -13.734  -2.601  10.848  1.00 92.70           O
ATOM   3207  HG1 THR A 216     -13.677  -1.938  11.596  1.00 92.70           H
ATOM   3208  CG2 THR A 216     -14.848  -2.719   8.804  1.00 92.70           C
ATOM   3209 1HG2 THR A 216     -14.576  -3.774   8.810  1.00 92.70           H
ATOM   3210 2HG2 THR A 216     -14.876  -2.356   7.777  1.00 92.70           H
ATOM   3211 3HG2 THR A 216     -15.830  -2.595   9.260  1.00 92.70           H
ATOM   3212  HN  THR A 216     -11.912  -0.918  10.697  1.00 92.70           H
ATOM   3213  N   LEU A 217     -12.259  -0.144   7.544  1.00 89.86           N
ATOM   3214  CA  LEU A 217     -12.136   0.544   6.269  1.00 89.86           C
ATOM   3215  C   LEU A 217     -10.837   0.113   5.585  1.00 89.86           C
ATOM   3216  O   LEU A 217     -10.808  -0.088   4.372  1.00 89.86           O
ATOM   3217  HA  LEU A 217     -12.975   0.231   5.647  1.00 89.86           H
ATOM   3218  CB  LEU A 217     -12.257   2.057   6.463  1.00 89.86           C
ATOM   3219 1HB  LEU A 217     -11.638   2.345   7.313  1.00 89.86           H
ATOM   3220 2HB  LEU A 217     -11.840   2.550   5.585  1.00 89.86           H
ATOM   3221  CG  LEU A 217     -13.671   2.593   6.692  1.00 89.86           C
ATOM   3222  HG  LEU A 217     -14.128   2.019   7.497  1.00 89.86           H
ATOM   3223  CD1 LEU A 217     -13.637   4.055   7.142  1.00 89.86           C
ATOM   3224 1HD1 LEU A 217     -13.078   4.135   8.074  1.00 89.86           H
ATOM   3225 2HD1 LEU A 217     -13.153   4.660   6.375  1.00 89.86           H
ATOM   3226 3HD1 LEU A 217     -14.655   4.411   7.297  1.00 89.86           H
ATOM   3227  CD2 LEU A 217     -14.540   2.397   5.447  1.00 89.86           C
ATOM   3228 1HD2 LEU A 217     -14.095   2.930   4.606  1.00 89.86           H
ATOM   3229 2HD2 LEU A 217     -14.603   1.334   5.212  1.00 89.86           H
ATOM   3230 3HD2 LEU A 217     -15.540   2.787   5.637  1.00 89.86           H
ATOM   3231  HN  LEU A 217     -12.328   0.455   8.342  1.00 89.86           H
ATOM   3232  N   LYS A 218      -9.795  -0.016   6.393  1.00 88.44           N
ATOM   3233  CA  LYS A 218      -8.479  -0.342   5.870  1.00 88.44           C
ATOM   3234  C   LYS A 218      -8.528  -1.715   5.197  1.00 88.44           C
ATOM   3235  O   LYS A 218      -7.975  -1.900   4.114  1.00 88.44           O
ATOM   3236  HA  LYS A 218      -8.233   0.404   5.115  1.00 88.44           H
ATOM   3237  CB  LYS A 218      -7.423  -0.236   6.973  1.00 88.44           C
ATOM   3238 1HB  LYS A 218      -7.546   0.705   7.510  1.00 88.44           H
ATOM   3239 2HB  LYS A 218      -7.567  -1.037   7.698  1.00 88.44           H
ATOM   3240  CG  LYS A 218      -6.011  -0.315   6.389  1.00 88.44           C
ATOM   3241 1HG  LYS A 218      -5.904  -1.233   5.811  1.00 88.44           H
ATOM   3242 2HG  LYS A 218      -5.851   0.515   5.701  1.00 88.44           H
ATOM   3243  CD  LYS A 218      -4.957  -0.278   7.497  1.00 88.44           C
ATOM   3244 1HD  LYS A 218      -5.029   0.664   8.041  1.00 88.44           H
ATOM   3245 2HD  LYS A 218      -5.150  -1.075   8.215  1.00 88.44           H
ATOM   3246  CE  LYS A 218      -3.549  -0.432   6.920  1.00 88.44           C
ATOM   3247 1HE  LYS A 218      -3.516  -1.294   6.252  1.00 88.44           H
ATOM   3248 2HE  LYS A 218      -3.296   0.443   6.322  1.00 88.44           H
ATOM   3249  NZ  LYS A 218      -2.558  -0.601   8.006  1.00 88.44           N
ATOM   3250 1HZ  LYS A 218      -1.700  -0.984   7.625  1.00 88.44           H
ATOM   3251 2HZ  LYS A 218      -2.367   0.299   8.432  1.00 88.44           H
ATOM   3252 3HZ  LYS A 218      -2.929  -1.234   8.706  1.00 88.44           H
ATOM   3253  HN  LYS A 218      -9.839   0.098   7.385  1.00 88.44           H
ATOM   3254  N   VAL A 219      -9.197  -2.643   5.866  1.00 92.56           N
ATOM   3255  CA  VAL A 219      -9.233  -4.020   5.402  1.00 92.56           C
ATOM   3256  C   VAL A 219     -10.092  -4.107   4.140  1.00 92.56           C
ATOM   3257  O   VAL A 219      -9.699  -4.735   3.159  1.00 92.56           O
ATOM   3258  HA  VAL A 219      -8.212  -4.310   5.152  1.00 92.56           H
ATOM   3259  CB  VAL A 219      -9.724  -4.937   6.524  1.00 92.56           C
ATOM   3260  HB  VAL A 219     -10.689  -4.562   6.866  1.00 92.56           H
ATOM   3261  CG1 VAL A 219      -9.929  -6.365   6.014  1.00 92.56           C
ATOM   3262 1HG1 VAL A 219     -10.671  -6.363   5.215  1.00 92.56           H
ATOM   3263 2HG1 VAL A 219      -8.985  -6.754   5.633  1.00 92.56           H
ATOM   3264 3HG1 VAL A 219     -10.279  -6.996   6.832  1.00 92.56           H
ATOM   3265  CG2 VAL A 219      -8.762  -4.913   7.714  1.00 92.56           C
ATOM   3266 1HG2 VAL A 219      -7.777  -5.251   7.392  1.00 92.56           H
ATOM   3267 2HG2 VAL A 219      -8.688  -3.896   8.100  1.00 92.56           H
ATOM   3268 3HG2 VAL A 219      -9.135  -5.573   8.496  1.00 92.56           H
ATOM   3269  HN  VAL A 219      -9.707  -2.468   6.708  1.00 92.56           H
ATOM   3270  N   ILE A 220     -11.250  -3.465   4.206  1.00 92.77           N
ATOM   3271  CA  ILE A 220     -12.225  -3.570   3.133  1.00 92.77           C
ATOM   3272  C   ILE A 220     -11.643  -2.956   1.859  1.00 92.77           C
ATOM   3273  O   ILE A 220     -11.539  -3.627   0.833  1.00 92.77           O
ATOM   3274  HA  ILE A 220     -12.403  -4.630   2.956  1.00 92.77           H
ATOM   3275  CB  ILE A 220     -13.558  -2.952   3.560  1.00 92.77           C
ATOM   3276  HB  ILE A 220     -13.359  -1.968   3.984  1.00 92.77           H
ATOM   3277  CG1 ILE A 220     -14.226  -3.789   4.653  1.00 92.77           C
ATOM   3278 1HG1 ILE A 220     -14.453  -4.783   4.268  1.00 92.77           H
ATOM   3279 2HG1 ILE A 220     -13.536  -3.920   5.487  1.00 92.77           H
ATOM   3280  CG2 ILE A 220     -14.478  -2.746   2.354  1.00 92.77           C
ATOM   3281 1HG2 ILE A 220     -13.996  -2.079   1.640  1.00 92.77           H
ATOM   3282 2HG2 ILE A 220     -14.674  -3.707   1.879  1.00 92.77           H
ATOM   3283 3HG2 ILE A 220     -15.418  -2.306   2.686  1.00 92.77           H
ATOM   3284  CD1 ILE A 220     -15.510  -3.121   5.147  1.00 92.77           C
ATOM   3285 1HD1 ILE A 220     -15.276  -2.137   5.554  1.00 92.77           H
ATOM   3286 2HD1 ILE A 220     -16.207  -3.013   4.316  1.00 92.77           H
ATOM   3287 3HD1 ILE A 220     -15.964  -3.737   5.924  1.00 92.77           H
ATOM   3288  HN  ILE A 220     -11.525  -2.885   4.972  1.00 92.77           H
ATOM   3289  N   LEU A 221     -11.277  -1.687   1.965  1.00 92.50           N
ATOM   3290  CA  LEU A 221     -10.869  -0.925   0.796  1.00 92.50           C
ATOM   3291  C   LEU A 221      -9.424  -1.279   0.441  1.00 92.50           C
ATOM   3292  O   LEU A 221      -9.005  -1.119  -0.704  1.00 92.50           O
ATOM   3293  HA  LEU A 221     -11.512  -1.227  -0.031  1.00 92.50           H
ATOM   3294  CB  LEU A 221     -11.098   0.570   1.025  1.00 92.50           C
ATOM   3295 1HB  LEU A 221     -10.480   0.888   1.865  1.00 92.50           H
ATOM   3296 2HB  LEU A 221     -10.743   1.110   0.147  1.00 92.50           H
ATOM   3297  CG  LEU A 221     -12.542   0.994   1.300  1.00 92.50           C
ATOM   3298  HG  LEU A 221     -12.891   0.460   2.184  1.00 92.50           H
ATOM   3299  CD1 LEU A 221     -12.625   2.489   1.613  1.00 92.50           C
ATOM   3300 1HD1 LEU A 221     -12.021   2.710   2.493  1.00 92.50           H
ATOM   3301 2HD1 LEU A 221     -12.249   3.059   0.763  1.00 92.50           H
ATOM   3302 3HD1 LEU A 221     -13.662   2.764   1.805  1.00 92.50           H
ATOM   3303  CD2 LEU A 221     -13.460   0.599   0.142  1.00 92.50           C
ATOM   3304 1HD2 LEU A 221     -13.121   1.086  -0.773  1.00 92.50           H
ATOM   3305 2HD2 LEU A 221     -13.432  -0.483   0.009  1.00 92.50           H
ATOM   3306 3HD2 LEU A 221     -14.480   0.911   0.363  1.00 92.50           H
ATOM   3307  HN  LEU A 221     -11.257  -1.181   2.827  1.00 92.50           H
ATOM   3308  N   GLY A 222      -8.701  -1.754   1.445  1.00 91.99           N
ATOM   3309  CA  GLY A 222      -7.271  -1.967   1.303  1.00 91.99           C
ATOM   3310  C   GLY A 222      -6.982  -3.274   0.562  1.00 91.99           C
ATOM   3311  O   GLY A 222      -5.931  -3.420  -0.061  1.00 91.99           O
ATOM   3312 1HA  GLY A 222      -6.827  -1.132   0.760  1.00 91.99           H
ATOM   3313 2HA  GLY A 222      -6.803  -1.991   2.287  1.00 91.99           H
ATOM   3314  HN  GLY A 222      -9.076  -1.991   2.341  1.00 91.99           H
ATOM   3315  N   PHE A 223      -7.933  -4.192   0.654  1.00 91.56           N
ATOM   3316  CA  PHE A 223      -7.733  -5.533   0.133  1.00 91.56           C
ATOM   3317  C   PHE A 223      -8.991  -6.041  -0.573  1.00 91.56           C
ATOM   3318  O   PHE A 223      -8.979  -6.273  -1.781  1.00 91.56           O
ATOM   3319  HA  PHE A 223      -6.912  -5.482  -0.583  1.00 91.56           H
ATOM   3320  CB  PHE A 223      -7.433  -6.438   1.330  1.00 91.56           C
ATOM   3321 1HB  PHE A 223      -6.597  -6.019   1.889  1.00 91.56           H
ATOM   3322 2HB  PHE A 223      -8.295  -6.437   1.997  1.00 91.56           H
ATOM   3323  CG  PHE A 223      -7.101  -7.883   0.950  1.00 91.56           C
ATOM   3324  CD1 PHE A 223      -8.001  -8.873   1.194  1.00 91.56           C
ATOM   3325  HD1 PHE A 223      -8.958  -8.638   1.660  1.00 91.56           H
ATOM   3326  CD2 PHE A 223      -5.907  -8.176   0.369  1.00 91.56           C
ATOM   3327  HD2 PHE A 223      -5.187  -7.382   0.174  1.00 91.56           H
ATOM   3328  CE1 PHE A 223      -7.693 -10.214   0.842  1.00 91.56           C
ATOM   3329  HE1 PHE A 223      -8.413 -11.008   1.037  1.00 91.56           H
ATOM   3330  CE2 PHE A 223      -5.600  -9.517   0.017  1.00 91.56           C
ATOM   3331  HE2 PHE A 223      -4.642  -9.752  -0.449  1.00 91.56           H
ATOM   3332  CZ  PHE A 223      -6.499 -10.507   0.261  1.00 91.56           C
ATOM   3333  HZ  PHE A 223      -6.262 -11.536  -0.010  1.00 91.56           H
ATOM   3334  HN  PHE A 223      -8.826  -4.031   1.075  1.00 91.56           H
ATOM   3335  N   PHE A 224     -10.048  -6.199   0.210  1.00 86.57           N
ATOM   3336  CA  PHE A 224     -11.186  -6.993  -0.219  1.00 86.57           C
ATOM   3337  C   PHE A 224     -11.769  -6.453  -1.527  1.00 86.57           C
ATOM   3338  O   PHE A 224     -11.952  -7.202  -2.485  1.00 86.57           O
ATOM   3339  HA  PHE A 224     -10.830  -8.011  -0.376  1.00 86.57           H
ATOM   3340  CB  PHE A 224     -12.246  -6.887   0.880  1.00 86.57           C
ATOM   3341 1HB  PHE A 224     -12.229  -5.878   1.290  1.00 86.57           H
ATOM   3342 2HB  PHE A 224     -13.230  -7.035   0.436  1.00 86.57           H
ATOM   3343  CG  PHE A 224     -12.061  -7.889   2.021  1.00 86.57           C
ATOM   3344  CD1 PHE A 224     -12.322  -9.208   1.816  1.00 86.57           C
ATOM   3345  HD1 PHE A 224     -12.664  -9.551   0.840  1.00 86.57           H
ATOM   3346  CD2 PHE A 224     -11.635  -7.462   3.239  1.00 86.57           C
ATOM   3347  HD2 PHE A 224     -11.425  -6.404   3.403  1.00 86.57           H
ATOM   3348  CE1 PHE A 224     -12.151 -10.139   2.875  1.00 86.57           C
ATOM   3349  HE1 PHE A 224     -12.360 -11.196   2.712  1.00 86.57           H
ATOM   3350  CE2 PHE A 224     -11.463  -8.392   4.298  1.00 86.57           C
ATOM   3351  HE2 PHE A 224     -11.122  -8.049   5.275  1.00 86.57           H
ATOM   3352  CZ  PHE A 224     -11.725  -9.711   4.094  1.00 86.57           C
ATOM   3353  HZ  PHE A 224     -11.593 -10.425   4.907  1.00 86.57           H
ATOM   3354  HN  PHE A 224     -10.133  -5.796   1.122  1.00 86.57           H
ATOM   3355  N   LEU A 225     -12.045  -5.157  -1.524  1.00 93.86           N
ATOM   3356  CA  LEU A 225     -12.652  -4.518  -2.679  1.00 93.86           C
ATOM   3357  C   LEU A 225     -11.730  -4.682  -3.889  1.00 93.86           C
ATOM   3358  O   LEU A 225     -12.141  -5.214  -4.919  1.00 93.86           O
ATOM   3359  HA  LEU A 225     -13.588  -5.037  -2.885  1.00 93.86           H
ATOM   3360  CB  LEU A 225     -13.001  -3.062  -2.365  1.00 93.86           C
ATOM   3361 1HB  LEU A 225     -13.751  -3.051  -1.574  1.00 93.86           H
ATOM   3362 2HB  LEU A 225     -12.111  -2.574  -1.967  1.00 93.86           H
ATOM   3363  CG  LEU A 225     -13.525  -2.230  -3.537  1.00 93.86           C
ATOM   3364  HG  LEU A 225     -12.849  -2.366  -4.382  1.00 93.86           H
ATOM   3365  CD1 LEU A 225     -14.906  -2.715  -3.980  1.00 93.86           C
ATOM   3366 1HD1 LEU A 225     -14.842  -3.757  -4.292  1.00 93.86           H
ATOM   3367 2HD1 LEU A 225     -15.606  -2.627  -3.149  1.00 93.86           H
ATOM   3368 3HD1 LEU A 225     -15.255  -2.107  -4.814  1.00 93.86           H
ATOM   3369  CD2 LEU A 225     -13.524  -0.739  -3.194  1.00 93.86           C
ATOM   3370 1HD2 LEU A 225     -14.163  -0.564  -2.329  1.00 93.86           H
ATOM   3371 2HD2 LEU A 225     -12.507  -0.419  -2.966  1.00 93.86           H
ATOM   3372 3HD2 LEU A 225     -13.900  -0.170  -4.045  1.00 93.86           H
ATOM   3373  HN  LEU A 225     -11.862  -4.548  -0.752  1.00 93.86           H
ATOM   3374  N   PRO A 226     -10.473  -4.230  -3.789  1.00 94.30           N
ATOM   3375  CA  PRO A 226      -9.529  -4.371  -4.900  1.00 94.30           C
ATOM   3376  C   PRO A 226      -9.431  -5.804  -5.396  1.00 94.30           C
ATOM   3377  O   PRO A 226      -9.443  -6.050  -6.601  1.00 94.30           O
ATOM   3378  HA  PRO A 226      -9.874  -3.795  -5.759  1.00 94.30           H
ATOM   3379  CB  PRO A 226      -8.204  -3.880  -4.315  1.00 94.30           C
ATOM   3380 1HB  PRO A 226      -7.624  -4.701  -3.892  1.00 94.30           H
ATOM   3381 2HB  PRO A 226      -7.580  -3.409  -5.074  1.00 94.30           H
ATOM   3382  CG  PRO A 226      -8.637  -2.886  -3.244  1.00 94.30           C
ATOM   3383 1HG  PRO A 226      -7.851  -2.715  -2.508  1.00 94.30           H
ATOM   3384 2HG  PRO A 226      -8.876  -1.912  -3.669  1.00 94.30           H
ATOM   3385  CD  PRO A 226      -9.856  -3.557  -2.632  1.00 94.30           C
ATOM   3386 1HD  PRO A 226      -9.579  -4.269  -1.855  1.00 94.30           H
ATOM   3387 2HD  PRO A 226     -10.528  -2.833  -2.170  1.00 94.30           H
ATOM   3388  N   PHE A 227      -9.335  -6.721  -4.444  1.00 92.52           N
ATOM   3389  CA  PHE A 227      -9.095  -8.116  -4.770  1.00 92.52           C
ATOM   3390  C   PHE A 227     -10.244  -8.690  -5.601  1.00 92.52           C
ATOM   3391  O   PHE A 227     -10.013  -9.347  -6.616  1.00 92.52           O
ATOM   3392  HA  PHE A 227      -8.173  -8.159  -5.349  1.00 92.52           H
ATOM   3393  CB  PHE A 227      -9.011  -8.877  -3.445  1.00 92.52           C
ATOM   3394 1HB  PHE A 227      -8.166  -8.496  -2.872  1.00 92.52           H
ATOM   3395 2HB  PHE A 227      -9.909  -8.672  -2.862  1.00 92.52           H
ATOM   3396  CG  PHE A 227      -8.860 -10.391  -3.605  1.00 92.52           C
ATOM   3397  CD1 PHE A 227      -9.895 -11.215  -3.289  1.00 92.52           C
ATOM   3398  HD1 PHE A 227     -10.832 -10.797  -2.922  1.00 92.52           H
ATOM   3399  CD2 PHE A 227      -7.691 -10.913  -4.063  1.00 92.52           C
ATOM   3400  HD2 PHE A 227      -6.861 -10.252  -4.317  1.00 92.52           H
ATOM   3401  CE1 PHE A 227      -9.754 -12.620  -3.438  1.00 92.52           C
ATOM   3402  HE1 PHE A 227     -10.583 -13.281  -3.184  1.00 92.52           H
ATOM   3403  CE2 PHE A 227      -7.550 -12.318  -4.212  1.00 92.52           C
ATOM   3404  HE2 PHE A 227      -6.613 -12.736  -4.580  1.00 92.52           H
ATOM   3405  CZ  PHE A 227      -8.585 -13.142  -3.896  1.00 92.52           C
ATOM   3406  HZ  PHE A 227      -8.477 -14.221  -4.010  1.00 92.52           H
ATOM   3407  HN  PHE A 227      -9.418  -6.523  -3.467  1.00 92.52           H
ATOM   3408  N   VAL A 228     -11.457  -8.421  -5.141  1.00 95.06           N
ATOM   3409  CA  VAL A 228     -12.641  -8.948  -5.800  1.00 95.06           C
ATOM   3410  C   VAL A 228     -12.678  -8.451  -7.246  1.00 95.06           C
ATOM   3411  O   VAL A 228     -12.949  -9.224  -8.165  1.00 95.06           O
ATOM   3412  HA  VAL A 228     -12.560 -10.035  -5.804  1.00 95.06           H
ATOM   3413  CB  VAL A 228     -13.893  -8.569  -5.006  1.00 95.06           C
ATOM   3414  HB  VAL A 228     -13.864  -7.494  -4.827  1.00 95.06           H
ATOM   3415  CG1 VAL A 228     -15.162  -8.879  -5.803  1.00 95.06           C
ATOM   3416 1HG1 VAL A 228     -15.154  -8.312  -6.734  1.00 95.06           H
ATOM   3417 2HG1 VAL A 228     -15.199  -9.945  -6.027  1.00 95.06           H
ATOM   3418 3HG1 VAL A 228     -16.037  -8.600  -5.216  1.00 95.06           H
ATOM   3419  CG2 VAL A 228     -13.914  -9.272  -3.647  1.00 95.06           C
ATOM   3420 1HG2 VAL A 228     -13.908 -10.351  -3.796  1.00 95.06           H
ATOM   3421 2HG2 VAL A 228     -13.035  -8.979  -3.073  1.00 95.06           H
ATOM   3422 3HG2 VAL A 228     -14.814  -8.985  -3.104  1.00 95.06           H
ATOM   3423  HN  VAL A 228     -11.638  -7.857  -4.336  1.00 95.06           H
ATOM   3424  N   VAL A 229     -12.401  -7.165  -7.405  1.00 95.44           N
ATOM   3425  CA  VAL A 229     -12.464  -6.542  -8.715  1.00 95.44           C
ATOM   3426  C   VAL A 229     -11.393  -7.155  -9.620  1.00 95.44           C
ATOM   3427  O   VAL A 229     -11.669  -7.501 -10.767  1.00 95.44           O
ATOM   3428  HA  VAL A 229     -13.446  -6.760  -9.136  1.00 95.44           H
ATOM   3429  CB  VAL A 229     -12.334  -5.023  -8.580  1.00 95.44           C
ATOM   3430  HB  VAL A 229     -11.418  -4.814  -8.027  1.00 95.44           H
ATOM   3431  CG1 VAL A 229     -12.218  -4.358  -9.952  1.00 95.44           C
ATOM   3432 1HG1 VAL A 229     -11.336  -4.740 -10.467  1.00 95.44           H
ATOM   3433 2HG1 VAL A 229     -13.107  -4.581 -10.541  1.00 95.44           H
ATOM   3434 3HG1 VAL A 229     -12.126  -3.279  -9.827  1.00 95.44           H
ATOM   3435  CG2 VAL A 229     -13.505  -4.442  -7.786  1.00 95.44           C
ATOM   3436 1HG2 VAL A 229     -14.440  -4.668  -8.299  1.00 95.44           H
ATOM   3437 2HG2 VAL A 229     -13.523  -4.882  -6.789  1.00 95.44           H
ATOM   3438 3HG2 VAL A 229     -13.388  -3.361  -7.704  1.00 95.44           H
ATOM   3439  HN  VAL A 229     -12.137  -6.554  -6.658  1.00 95.44           H
ATOM   3440  N   MET A 230     -10.194  -7.271  -9.068  1.00 89.77           N
ATOM   3441  CA  MET A 230      -9.072  -7.804  -9.822  1.00 89.77           C
ATOM   3442  C   MET A 230      -9.344  -9.242 -10.268  1.00 89.77           C
ATOM   3443  O   MET A 230      -9.131  -9.586 -11.430  1.00 89.77           O
ATOM   3444  HA  MET A 230      -8.972  -7.158 -10.695  1.00 89.77           H
ATOM   3445  CB  MET A 230      -7.811  -7.768  -8.956  1.00 89.77           C
ATOM   3446 1HB  MET A 230      -8.040  -8.146  -7.959  1.00 89.77           H
ATOM   3447 2HB  MET A 230      -7.054  -8.427  -9.381  1.00 89.77           H
ATOM   3448  CG  MET A 230      -7.258  -6.345  -8.852  1.00 89.77           C
ATOM   3449 1HG  MET A 230      -7.012  -5.969  -9.845  1.00 89.77           H
ATOM   3450 2HG  MET A 230      -8.015  -5.680  -8.437  1.00 89.77           H
ATOM   3451  SD  MET A 230      -5.803  -6.330  -7.818  1.00 89.77           S
ATOM   3452  CE  MET A 230      -4.658  -7.193  -8.882  1.00 89.77           C
ATOM   3453 1HE  MET A 230      -5.040  -8.191  -9.094  1.00 89.77           H
ATOM   3454 2HE  MET A 230      -4.543  -6.642  -9.815  1.00 89.77           H
ATOM   3455 3HE  MET A 230      -3.690  -7.272  -8.386  1.00 89.77           H
ATOM   3456  HN  MET A 230      -9.984  -7.009  -8.126  1.00 89.77           H
ATOM   3457  N   ALA A 231      -9.811 -10.043  -9.322  1.00 94.32           N
ATOM   3458  CA  ALA A 231     -10.032 -11.456  -9.579  1.00 94.32           C
ATOM   3459  C   ALA A 231     -11.032 -11.610 -10.728  1.00 94.32           C
ATOM   3460  O   ALA A 231     -10.826 -12.421 -11.629  1.00 94.32           O
ATOM   3461  HA  ALA A 231      -9.079 -11.892  -9.877  1.00 94.32           H
ATOM   3462  CB  ALA A 231     -10.508 -12.140  -8.296  1.00 94.32           C
ATOM   3463 1HB  ALA A 231      -9.750 -12.027  -7.521  1.00 94.32           H
ATOM   3464 2HB  ALA A 231     -11.440 -11.681  -7.964  1.00 94.32           H
ATOM   3465 3HB  ALA A 231     -10.675 -13.200  -8.490  1.00 94.32           H
ATOM   3466  HN  ALA A 231     -10.036  -9.742  -8.395  1.00 94.32           H
ATOM   3467  N   CYS A 232     -12.092 -10.818 -10.657  1.00 93.37           N
ATOM   3468  CA  CYS A 232     -13.137 -10.876 -11.665  1.00 93.37           C
ATOM   3469  C   CYS A 232     -12.532 -10.465 -13.009  1.00 93.37           C
ATOM   3470  O   CYS A 232     -12.708 -11.157 -14.010  1.00 93.37           O
ATOM   3471  HA  CYS A 232     -13.485 -11.908 -11.697  1.00 93.37           H
ATOM   3472  CB  CYS A 232     -14.335 -10.002 -11.288  1.00 93.37           C
ATOM   3473 1HB  CYS A 232     -13.997  -8.999 -11.029  1.00 93.37           H
ATOM   3474 2HB  CYS A 232     -15.006  -9.902 -12.142  1.00 93.37           H
ATOM   3475  SG  CYS A 232     -15.231 -10.744  -9.875  1.00 93.37           S
ATOM   3476  HG  CYS A 232     -14.422 -10.268  -8.932  1.00 93.37           H
ATOM   3477  HN  CYS A 232     -12.243 -10.148  -9.930  1.00 93.37           H
ATOM   3478  N   CYS A 233     -11.831  -9.341 -12.987  1.00 93.10           N
ATOM   3479  CA  CYS A 233     -11.327  -8.749 -14.215  1.00 93.10           C
ATOM   3480  C   CYS A 233     -10.411  -9.767 -14.897  1.00 93.10           C
ATOM   3481  O   CYS A 233     -10.590 -10.078 -16.073  1.00 93.10           O
ATOM   3482  HA  CYS A 233     -12.195  -8.531 -14.837  1.00 93.10           H
ATOM   3483  CB  CYS A 233     -10.610  -7.423 -13.951  1.00 93.10           C
ATOM   3484 1HB  CYS A 233      -9.896  -7.542 -13.136  1.00 93.10           H
ATOM   3485 2HB  CYS A 233     -10.042  -7.126 -14.832  1.00 93.10           H
ATOM   3486  SG  CYS A 233     -11.830  -6.126 -13.528  1.00 93.10           S
ATOM   3487  HG  CYS A 233     -12.001  -6.504 -12.264  1.00 93.10           H
ATOM   3488  HN  CYS A 233     -11.608  -8.837 -12.152  1.00 93.10           H
ATOM   3489  N   TYR A 234      -9.448 -10.258 -14.129  1.00 87.38           N
ATOM   3490  CA  TYR A 234      -8.408 -11.107 -14.684  1.00 87.38           C
ATOM   3491  C   TYR A 234      -8.959 -12.491 -15.034  1.00 87.38           C
ATOM   3492  O   TYR A 234      -8.434 -13.166 -15.918  1.00 87.38           O
ATOM   3493  HA  TYR A 234      -8.035 -10.632 -15.592  1.00 87.38           H
ATOM   3494  CB  TYR A 234      -7.353 -11.254 -13.586  1.00 87.38           C
ATOM   3495 1HB  TYR A 234      -7.853 -11.484 -12.645  1.00 87.38           H
ATOM   3496 2HB  TYR A 234      -6.713 -12.104 -13.822  1.00 87.38           H
ATOM   3497  CG  TYR A 234      -6.479 -10.013 -13.393  1.00 87.38           C
ATOM   3498  CD1 TYR A 234      -5.933  -9.377 -14.489  1.00 87.38           C
ATOM   3499  HD1 TYR A 234      -6.124  -9.758 -15.492  1.00 87.38           H
ATOM   3500  CD2 TYR A 234      -6.236  -9.531 -12.123  1.00 87.38           C
ATOM   3501  HD2 TYR A 234      -6.668 -10.034 -11.257  1.00 87.38           H
ATOM   3502  CE1 TYR A 234      -5.110  -8.209 -14.307  1.00 87.38           C
ATOM   3503  HE1 TYR A 234      -4.672  -7.697 -15.164  1.00 87.38           H
ATOM   3504  CE2 TYR A 234      -5.413  -8.363 -11.941  1.00 87.38           C
ATOM   3505  HE2 TYR A 234      -5.214  -7.972 -10.944  1.00 87.38           H
ATOM   3506  CZ  TYR A 234      -4.891  -7.760 -13.042  1.00 87.38           C
ATOM   3507  OH  TYR A 234      -4.114  -6.657 -12.871  1.00 87.38           O
ATOM   3508  HH  TYR A 234      -4.084  -6.407 -11.903  1.00 87.38           H
ATOM   3509  HN  TYR A 234      -9.373 -10.083 -13.148  1.00 87.38           H
ATOM   3510  N   THR A 235     -10.010 -12.872 -14.323  1.00 90.02           N
ATOM   3511  CA  THR A 235     -10.710 -14.108 -14.625  1.00 90.02           C
ATOM   3512  C   THR A 235     -11.258 -14.075 -16.054  1.00 90.02           C
ATOM   3513  O   THR A 235     -11.100 -15.036 -16.805  1.00 90.02           O
ATOM   3514  HA  THR A 235      -9.995 -14.929 -14.576  1.00 90.02           H
ATOM   3515  CB  THR A 235     -11.793 -14.310 -13.564  1.00 90.02           C
ATOM   3516  HB  THR A 235     -12.520 -13.498 -13.590  1.00 90.02           H
ATOM   3517  OG1 THR A 235     -11.065 -14.446 -12.346  1.00 90.02           O
ATOM   3518  HG1 THR A 235     -11.245 -13.662 -11.751  1.00 90.02           H
ATOM   3519  CG2 THR A 235     -12.519 -15.649 -13.715  1.00 90.02           C
ATOM   3520 1HG2 THR A 235     -11.801 -16.464 -13.621  1.00 90.02           H
ATOM   3521 2HG2 THR A 235     -12.996 -15.695 -14.694  1.00 90.02           H
ATOM   3522 3HG2 THR A 235     -13.277 -15.741 -12.937  1.00 90.02           H
ATOM   3523  HN  THR A 235     -10.382 -12.352 -13.553  1.00 90.02           H
ATOM   3524  N   ILE A 236     -11.891 -12.959 -16.385  1.00 89.63           N
ATOM   3525  CA  ILE A 236     -12.477 -12.795 -17.704  1.00 89.63           C
ATOM   3526  C   ILE A 236     -11.361 -12.666 -18.742  1.00 89.63           C
ATOM   3527  O   ILE A 236     -11.460 -13.217 -19.837  1.00 89.63           O
ATOM   3528  HA  ILE A 236     -13.049 -13.697 -17.922  1.00 89.63           H
ATOM   3529  CB  ILE A 236     -13.461 -11.623 -17.711  1.00 89.63           C
ATOM   3530  HB  ILE A 236     -12.930 -10.729 -17.383  1.00 89.63           H
ATOM   3531  CG1 ILE A 236     -14.603 -11.859 -16.720  1.00 89.63           C
ATOM   3532 1HG1 ILE A 236     -15.282 -12.614 -17.116  1.00 89.63           H
ATOM   3533 2HG1 ILE A 236     -14.202 -12.250 -15.785  1.00 89.63           H
ATOM   3534  CG2 ILE A 236     -13.977 -11.348 -19.125  1.00 89.63           C
ATOM   3535 1HG2 ILE A 236     -13.138 -11.104 -19.776  1.00 89.63           H
ATOM   3536 2HG2 ILE A 236     -14.486 -12.234 -19.504  1.00 89.63           H
ATOM   3537 3HG2 ILE A 236     -14.674 -10.510 -19.101  1.00 89.63           H
ATOM   3538  CD1 ILE A 236     -15.371 -10.564 -16.450  1.00 89.63           C
ATOM   3539 1HD1 ILE A 236     -14.694  -9.820 -16.031  1.00 89.63           H
ATOM   3540 2HD1 ILE A 236     -15.791 -10.189 -17.384  1.00 89.63           H
ATOM   3541 3HD1 ILE A 236     -16.177 -10.761 -15.743  1.00 89.63           H
ATOM   3542  HN  ILE A 236     -12.005 -12.178 -15.771  1.00 89.63           H
ATOM   3543  N   ILE A 237     -10.323 -11.937 -18.360  1.00 87.72           N
ATOM   3544  CA  ILE A 237      -9.186 -11.733 -19.243  1.00 87.72           C
ATOM   3545  C   ILE A 237      -8.609 -13.091 -19.646  1.00 87.72           C
ATOM   3546  O   ILE A 237      -8.410 -13.357 -20.831  1.00 87.72           O
ATOM   3547  HA  ILE A 237      -9.554 -11.234 -20.139  1.00 87.72           H
ATOM   3548  CB  ILE A 237      -8.164 -10.799 -18.592  1.00 87.72           C
ATOM   3549  HB  ILE A 237      -8.031 -11.106 -17.555  1.00 87.72           H
ATOM   3550  CG1 ILE A 237      -8.673  -9.356 -18.574  1.00 87.72           C
ATOM   3551 1HG1 ILE A 237      -8.632  -8.939 -19.581  1.00 87.72           H
ATOM   3552 2HG1 ILE A 237      -9.718  -9.339 -18.265  1.00 87.72           H
ATOM   3553  CG2 ILE A 237      -6.800 -10.917 -19.276  1.00 87.72           C
ATOM   3554 1HG2 ILE A 237      -6.440 -11.942 -19.193  1.00 87.72           H
ATOM   3555 2HG2 ILE A 237      -6.898 -10.650 -20.329  1.00 87.72           H
ATOM   3556 3HG2 ILE A 237      -6.093 -10.243 -18.794  1.00 87.72           H
ATOM   3557  CD1 ILE A 237      -7.840  -8.493 -17.624  1.00 87.72           C
ATOM   3558 1HD1 ILE A 237      -7.903  -8.898 -16.615  1.00 87.72           H
ATOM   3559 2HD1 ILE A 237      -6.800  -8.492 -17.951  1.00 87.72           H
ATOM   3560 3HD1 ILE A 237      -8.223  -7.472 -17.631  1.00 87.72           H
ATOM   3561  HN  ILE A 237     -10.251 -11.490 -17.468  1.00 87.72           H
ATOM   3562  N   ILE A 238      -8.357 -13.914 -18.639  1.00 87.46           N
ATOM   3563  CA  ILE A 238      -7.745 -15.211 -18.868  1.00 87.46           C
ATOM   3564  C   ILE A 238      -8.607 -16.012 -19.846  1.00 87.46           C
ATOM   3565  O   ILE A 238      -8.089 -16.624 -20.779  1.00 87.46           O
ATOM   3566  HA  ILE A 238      -6.772 -15.037 -19.329  1.00 87.46           H
ATOM   3567  CB  ILE A 238      -7.495 -15.928 -17.540  1.00 87.46           C
ATOM   3568  HB  ILE A 238      -8.382 -15.812 -16.917  1.00 87.46           H
ATOM   3569  CG1 ILE A 238      -6.327 -15.291 -16.784  1.00 87.46           C
ATOM   3570 1HG1 ILE A 238      -5.385 -15.587 -17.247  1.00 87.46           H
ATOM   3571 2HG1 ILE A 238      -6.391 -14.205 -16.857  1.00 87.46           H
ATOM   3572  CG2 ILE A 238      -7.287 -17.428 -17.757  1.00 87.46           C
ATOM   3573 1HG2 ILE A 238      -8.176 -17.855 -18.222  1.00 87.46           H
ATOM   3574 2HG2 ILE A 238      -6.426 -17.586 -18.406  1.00 87.46           H
ATOM   3575 3HG2 ILE A 238      -7.112 -17.913 -16.796  1.00 87.46           H
ATOM   3576  CD1 ILE A 238      -6.332 -15.710 -15.313  1.00 87.46           C
ATOM   3577 1HD1 ILE A 238      -7.264 -15.391 -14.847  1.00 87.46           H
ATOM   3578 2HD1 ILE A 238      -6.243 -16.794 -15.244  1.00 87.46           H
ATOM   3579 3HD1 ILE A 238      -5.491 -15.243 -14.799  1.00 87.46           H
ATOM   3580  HN  ILE A 238      -8.563 -13.707 -17.683  1.00 87.46           H
ATOM   3581  N   HIS A 239      -9.909 -15.981 -19.599  1.00 82.20           N
ATOM   3582  CA  HIS A 239     -10.844 -16.734 -20.418  1.00 82.20           C
ATOM   3583  C   HIS A 239     -10.736 -16.275 -21.874  1.00 82.20           C
ATOM   3584  O   HIS A 239     -10.701 -17.098 -22.787  1.00 82.20           O
ATOM   3585  HA  HIS A 239     -10.545 -17.780 -20.353  1.00 82.20           H
ATOM   3586  CB  HIS A 239     -12.265 -16.620 -19.864  1.00 82.20           C
ATOM   3587 1HB  HIS A 239     -12.250 -16.857 -18.800  1.00 82.20           H
ATOM   3588 2HB  HIS A 239     -12.598 -15.586 -19.955  1.00 82.20           H
ATOM   3589  CG  HIS A 239     -13.266 -17.518 -20.551  1.00 82.20           C
ATOM   3590  ND1 HIS A 239     -13.316 -18.885 -20.340  1.00 82.20           N
ATOM   3591  HD1 HIS A 239     -12.716 -19.405 -19.733  1.00 82.20           H
ATOM   3592  CD2 HIS A 239     -14.255 -17.230 -21.446  1.00 82.20           C
ATOM   3593  HD2 HIS A 239     -14.495 -16.240 -21.834  1.00 82.20           H
ATOM   3594  CE1 HIS A 239     -14.293 -19.387 -21.081  1.00 82.20           C
ATOM   3595  HE1 HIS A 239     -14.583 -20.436 -21.133  1.00 82.20           H
ATOM   3596  NE2 HIS A 239     -14.873 -18.360 -21.766  1.00 82.20           N
ATOM   3597  HN  HIS A 239     -10.325 -15.456 -18.857  1.00 82.20           H
ATOM   3598  N   THR A 240     -10.686 -14.962 -22.044  1.00 84.51           N
ATOM   3599  CA  THR A 240     -10.629 -14.382 -23.375  1.00 84.51           C
ATOM   3600  C   THR A 240      -9.330 -14.783 -24.077  1.00 84.51           C
ATOM   3601  O   THR A 240      -9.333 -15.093 -25.267  1.00 84.51           O
ATOM   3602  HA  THR A 240     -11.450 -14.791 -23.964  1.00 84.51           H
ATOM   3603  CB  THR A 240     -10.804 -12.868 -23.239  1.00 84.51           C
ATOM   3604  HB  THR A 240      -9.930 -12.416 -22.770  1.00 84.51           H
ATOM   3605  OG1 THR A 240     -12.029 -12.722 -22.526  1.00 84.51           O
ATOM   3606  HG1 THR A 240     -11.845 -12.614 -21.549  1.00 84.51           H
ATOM   3607  CG2 THR A 240     -11.072 -12.186 -24.582  1.00 84.51           C
ATOM   3608 1HG2 THR A 240     -11.984 -12.591 -25.020  1.00 84.51           H
ATOM   3609 2HG2 THR A 240     -10.234 -12.368 -25.256  1.00 84.51           H
ATOM   3610 3HG2 THR A 240     -11.188 -11.113 -24.429  1.00 84.51           H
ATOM   3611  HN  THR A 240     -10.684 -14.300 -21.294  1.00 84.51           H
ATOM   3612  N   LEU A 241      -8.250 -14.764 -23.309  1.00 83.68           N
ATOM   3613  CA  LEU A 241      -6.934 -15.032 -23.863  1.00 83.68           C
ATOM   3614  C   LEU A 241      -6.863 -16.492 -24.316  1.00 83.68           C
ATOM   3615  O   LEU A 241      -6.253 -16.799 -25.339  1.00 83.68           O
ATOM   3616  HA  LEU A 241      -6.811 -14.393 -24.737  1.00 83.68           H
ATOM   3617  CB  LEU A 241      -5.843 -14.645 -22.862  1.00 83.68           C
ATOM   3618 1HB  LEU A 241      -6.106 -15.062 -21.889  1.00 83.68           H
ATOM   3619 2HB  LEU A 241      -4.911 -15.119 -23.170  1.00 83.68           H
ATOM   3620  CG  LEU A 241      -5.589 -13.146 -22.692  1.00 83.68           C
ATOM   3621  HG  LEU A 241      -6.531 -12.669 -22.422  1.00 83.68           H
ATOM   3622  CD1 LEU A 241      -4.605 -12.882 -21.551  1.00 83.68           C
ATOM   3623 1HD1 LEU A 241      -5.014 -13.275 -20.620  1.00 83.68           H
ATOM   3624 2HD1 LEU A 241      -3.657 -13.375 -21.768  1.00 83.68           H
ATOM   3625 3HD1 LEU A 241      -4.442 -11.809 -21.452  1.00 83.68           H
ATOM   3626  CD2 LEU A 241      -5.125 -12.516 -24.007  1.00 83.68           C
ATOM   3627 1HD2 LEU A 241      -4.200 -12.993 -24.331  1.00 83.68           H
ATOM   3628 2HD2 LEU A 241      -5.892 -12.657 -24.768  1.00 83.68           H
ATOM   3629 3HD2 LEU A 241      -4.952 -11.451 -23.858  1.00 83.68           H
ATOM   3630  HN  LEU A 241      -8.265 -14.571 -22.328  1.00 83.68           H
ATOM   3631  N   ILE A 242      -7.496 -17.353 -23.532  1.00 82.07           N
ATOM   3632  CA  ILE A 242      -7.492 -18.775 -23.826  1.00 82.07           C
ATOM   3633  C   ILE A 242      -8.182 -19.016 -25.170  1.00 82.07           C
ATOM   3634  O   ILE A 242      -7.730 -19.837 -25.967  1.00 82.07           O
ATOM   3635  HA  ILE A 242      -6.451 -19.088 -23.912  1.00 82.07           H
ATOM   3636  CB  ILE A 242      -8.107 -19.564 -22.669  1.00 82.07           C
ATOM   3637  HB  ILE A 242      -9.020 -19.056 -22.357  1.00 82.07           H
ATOM   3638  CG1 ILE A 242      -7.169 -19.588 -21.461  1.00 82.07           C
ATOM   3639 1HG1 ILE A 242      -6.303 -20.212 -21.681  1.00 82.07           H
ATOM   3640 2HG1 ILE A 242      -6.795 -18.582 -21.266  1.00 82.07           H
ATOM   3641  CG2 ILE A 242      -8.504 -20.973 -23.115  1.00 82.07           C
ATOM   3642 1HG2 ILE A 242      -9.235 -20.907 -23.920  1.00 82.07           H
ATOM   3643 2HG2 ILE A 242      -7.620 -21.504 -23.468  1.00 82.07           H
ATOM   3644 3HG2 ILE A 242      -8.939 -21.511 -22.273  1.00 82.07           H
ATOM   3645  CD1 ILE A 242      -7.887 -20.120 -20.219  1.00 82.07           C
ATOM   3646 1HD1 ILE A 242      -8.737 -19.479 -19.988  1.00 82.07           H
ATOM   3647 2HD1 ILE A 242      -8.237 -21.135 -20.409  1.00 82.07           H
ATOM   3648 3HD1 ILE A 242      -7.197 -20.126 -19.375  1.00 82.07           H
ATOM   3649  HN  ILE A 242      -8.004 -17.092 -22.711  1.00 82.07           H
ATOM   3650  N   GLN A 243      -9.267 -18.285 -25.382  1.00 76.75           N
ATOM   3651  CA  GLN A 243     -10.060 -18.453 -26.587  1.00 76.75           C
ATOM   3652  C   GLN A 243      -9.339 -17.834 -27.787  1.00 76.75           C
ATOM   3653  O   GLN A 243      -9.610 -18.194 -28.932  1.00 76.75           O
ATOM   3654  HA  GLN A 243     -10.151 -19.530 -26.726  1.00 76.75           H
ATOM   3655  CB  GLN A 243     -11.455 -17.849 -26.415  1.00 76.75           C
ATOM   3656 1HB  GLN A 243     -11.369 -16.818 -26.074  1.00 76.75           H
ATOM   3657 2HB  GLN A 243     -11.967 -17.826 -27.377  1.00 76.75           H
ATOM   3658  CG  GLN A 243     -12.281 -18.657 -25.411  1.00 76.75           C
ATOM   3659 1HG  GLN A 243     -12.259 -19.712 -25.682  1.00 76.75           H
ATOM   3660 2HG  GLN A 243     -11.837 -18.573 -24.419  1.00 76.75           H
ATOM   3661  CD  GLN A 243     -13.729 -18.164 -25.371  1.00 76.75           C
ATOM   3662  OE1 GLN A 243     -14.102 -17.200 -26.019  1.00 76.75           O
ATOM   3663  NE2 GLN A 243     -14.521 -18.877 -24.575  1.00 76.75           N
ATOM   3664 1HE2 GLN A 243     -14.151 -19.657 -24.070  1.00 76.75           H
ATOM   3665 2HE2 GLN A 243     -15.486 -18.633 -24.482  1.00 76.75           H
ATOM   3666  HN  GLN A 243      -9.604 -17.589 -24.747  1.00 76.75           H
ATOM   3667  N   ALA A 244      -8.436 -16.913 -27.484  1.00 78.32           N
ATOM   3668  CA  ALA A 244      -7.707 -16.209 -28.525  1.00 78.32           C
ATOM   3669  C   ALA A 244      -6.843 -17.205 -29.300  1.00 78.32           C
ATOM   3670  O   ALA A 244      -6.175 -18.048 -28.703  1.00 78.32           O
ATOM   3671  HA  ALA A 244      -8.439 -15.770 -29.204  1.00 78.32           H
ATOM   3672  CB  ALA A 244      -6.881 -15.084 -27.898  1.00 78.32           C
ATOM   3673 1HB  ALA A 244      -7.544 -14.388 -27.384  1.00 78.32           H
ATOM   3674 2HB  ALA A 244      -6.175 -15.507 -27.183  1.00 78.32           H
ATOM   3675 3HB  ALA A 244      -6.334 -14.556 -28.679  1.00 78.32           H
ATOM   3676  HN  ALA A 244      -8.200 -16.648 -26.549  1.00 78.32           H
ATOM   3677  N   LYS A 245      -6.883 -17.074 -30.618  1.00 66.89           N
ATOM   3678  CA  LYS A 245      -6.116 -17.956 -31.481  1.00 66.89           C
ATOM   3679  C   LYS A 245      -4.701 -17.397 -31.646  1.00 66.89           C
ATOM   3680  O   LYS A 245      -3.848 -18.031 -32.265  1.00 66.89           O
ATOM   3681  HA  LYS A 245      -6.049 -18.923 -30.983  1.00 66.89           H
ATOM   3682  CB  LYS A 245      -6.848 -18.179 -32.806  1.00 66.89           C
ATOM   3683 1HB  LYS A 245      -7.120 -17.217 -33.242  1.00 66.89           H
ATOM   3684 2HB  LYS A 245      -6.182 -18.672 -33.515  1.00 66.89           H
ATOM   3685  CG  LYS A 245      -8.104 -19.027 -32.602  1.00 66.89           C
ATOM   3686 1HG  LYS A 245      -7.859 -19.913 -32.016  1.00 66.89           H
ATOM   3687 2HG  LYS A 245      -8.841 -18.462 -32.031  1.00 66.89           H
ATOM   3688  CD  LYS A 245      -8.705 -19.448 -33.945  1.00 66.89           C
ATOM   3689 1HD  LYS A 245      -9.009 -18.563 -34.505  1.00 66.89           H
ATOM   3690 2HD  LYS A 245      -7.950 -19.958 -34.542  1.00 66.89           H
ATOM   3691  CE  LYS A 245      -9.910 -20.369 -33.742  1.00 66.89           C
ATOM   3692 1HE  LYS A 245      -9.622 -21.226 -33.133  1.00 66.89           H
ATOM   3693 2HE  LYS A 245     -10.692 -19.839 -33.197  1.00 66.89           H
ATOM   3694  NZ  LYS A 245     -10.433 -20.833 -35.046  1.00 66.89           N
ATOM   3695 1HZ  LYS A 245     -11.226 -21.447 -34.893  1.00 66.89           H
ATOM   3696 2HZ  LYS A 245     -10.726 -20.034 -35.597  1.00 66.89           H
ATOM   3697 3HZ  LYS A 245      -9.706 -21.337 -35.542  1.00 66.89           H
ATOM   3698  HN  LYS A 245      -7.426 -16.383 -31.095  1.00 66.89           H
ATOM   3699  N   LYS A 246      -4.496 -16.216 -31.082  1.00 60.51           N
ATOM   3700  CA  LYS A 246      -3.239 -15.509 -31.260  1.00 60.51           C
ATOM   3701  C   LYS A 246      -2.138 -16.234 -30.484  1.00 60.51           C
ATOM   3702  O   LYS A 246      -2.339 -16.628 -29.336  1.00 60.51           O
ATOM   3703  HA  LYS A 246      -2.993 -15.543 -32.321  1.00 60.51           H
ATOM   3704  CB  LYS A 246      -3.394 -14.036 -30.877  1.00 60.51           C
ATOM   3705 1HB  LYS A 246      -3.892 -13.957 -29.911  1.00 60.51           H
ATOM   3706 2HB  LYS A 246      -2.410 -13.580 -30.765  1.00 60.51           H
ATOM   3707  CG  LYS A 246      -4.197 -13.276 -31.935  1.00 60.51           C
ATOM   3708 1HG  LYS A 246      -3.786 -13.479 -32.924  1.00 60.51           H
ATOM   3709 2HG  LYS A 246      -5.227 -13.631 -31.939  1.00 60.51           H
ATOM   3710  CD  LYS A 246      -4.171 -11.770 -31.665  1.00 60.51           C
ATOM   3711 1HD  LYS A 246      -4.650 -11.560 -30.709  1.00 60.51           H
ATOM   3712 2HD  LYS A 246      -3.139 -11.429 -31.586  1.00 60.51           H
ATOM   3713  CE  LYS A 246      -4.884 -11.001 -32.780  1.00 60.51           C
ATOM   3714 1HE  LYS A 246      -4.445 -11.257 -33.744  1.00 60.51           H
ATOM   3715 2HE  LYS A 246      -5.933 -11.296 -32.819  1.00 60.51           H
ATOM   3716  NZ  LYS A 246      -4.780  -9.543 -32.552  1.00 60.51           N
ATOM   3717 1HZ  LYS A 246      -5.281  -9.050 -33.283  1.00 60.51           H
ATOM   3718 2HZ  LYS A 246      -5.184  -9.312 -31.650  1.00 60.51           H
ATOM   3719 3HZ  LYS A 246      -3.805  -9.267 -32.565  1.00 60.51           H
ATOM   3720  HN  LYS A 246      -5.170 -15.743 -30.514  1.00 60.51           H
ATOM   3721  N   SER A 247      -0.998 -16.388 -31.141  1.00 66.04           N
ATOM   3722  CA  SER A 247       0.128 -17.078 -30.535  1.00 66.04           C
ATOM   3723  C   SER A 247       0.672 -16.261 -29.362  1.00 66.04           C
ATOM   3724  O   SER A 247       1.284 -16.812 -28.448  1.00 66.04           O
ATOM   3725  HA  SER A 247      -0.270 -18.030 -30.187  1.00 66.04           H
ATOM   3726  CB  SER A 247       1.234 -17.333 -31.561  1.00 66.04           C
ATOM   3727 1HB  SER A 247       1.946 -18.052 -31.156  1.00 66.04           H
ATOM   3728 2HB  SER A 247       0.802 -17.783 -32.456  1.00 66.04           H
ATOM   3729  OG  SER A 247       1.920 -16.136 -31.917  1.00 66.04           O
ATOM   3730  HG  SER A 247       2.630 -16.336 -32.592  1.00 66.04           H
ATOM   3731  HN  SER A 247      -0.838 -16.052 -32.070  1.00 66.04           H
ATOM   3732  N   SER A 248       0.430 -14.960 -29.425  1.00 68.08           N
ATOM   3733  CA  SER A 248       0.982 -14.047 -28.439  1.00 68.08           C
ATOM   3734  C   SER A 248       0.318 -14.280 -27.080  1.00 68.08           C
ATOM   3735  O   SER A 248       0.794 -13.785 -26.060  1.00 68.08           O
ATOM   3736  HA  SER A 248       2.045 -14.283 -28.391  1.00 68.08           H
ATOM   3737  CB  SER A 248       0.803 -12.591 -28.874  1.00 68.08           C
ATOM   3738 1HB  SER A 248       1.342 -11.938 -28.188  1.00 68.08           H
ATOM   3739 2HB  SER A 248       1.245 -12.450 -29.861  1.00 68.08           H
ATOM   3740  OG  SER A 248      -0.570 -12.210 -28.912  1.00 68.08           O
ATOM   3741  HG  SER A 248      -0.654 -11.264 -29.224  1.00 68.08           H
ATOM   3742  HN  SER A 248      -0.131 -14.529 -30.132  1.00 68.08           H
ATOM   3743  N   LYS A 249      -0.771 -15.034 -27.111  1.00 66.08           N
ATOM   3744  CA  LYS A 249      -1.642 -15.137 -25.953  1.00 66.08           C
ATOM   3745  C   LYS A 249      -0.837 -15.648 -24.757  1.00 66.08           C
ATOM   3746  O   LYS A 249      -1.125 -15.298 -23.614  1.00 66.08           O
ATOM   3747  HA  LYS A 249      -2.002 -14.134 -25.724  1.00 66.08           H
ATOM   3748  CB  LYS A 249      -2.868 -15.993 -26.280  1.00 66.08           C
ATOM   3749 1HB  LYS A 249      -3.608 -15.894 -25.485  1.00 66.08           H
ATOM   3750 2HB  LYS A 249      -3.335 -15.631 -27.196  1.00 66.08           H
ATOM   3751  CG  LYS A 249      -2.481 -17.464 -26.445  1.00 66.08           C
ATOM   3752 1HG  LYS A 249      -1.666 -17.551 -27.163  1.00 66.08           H
ATOM   3753 2HG  LYS A 249      -2.114 -17.855 -25.496  1.00 66.08           H
ATOM   3754  CD  LYS A 249      -3.676 -18.295 -26.917  1.00 66.08           C
ATOM   3755 1HD  LYS A 249      -4.517 -18.148 -26.240  1.00 66.08           H
ATOM   3756 2HD  LYS A 249      -3.995 -17.952 -27.902  1.00 66.08           H
ATOM   3757  CE  LYS A 249      -3.319 -19.781 -26.981  1.00 66.08           C
ATOM   3758 1HE  LYS A 249      -2.562 -19.948 -27.748  1.00 66.08           H
ATOM   3759 2HE  LYS A 249      -2.885 -20.098 -26.032  1.00 66.08           H
ATOM   3760  NZ  LYS A 249      -4.521 -20.591 -27.278  1.00 66.08           N
ATOM   3761 1HZ  LYS A 249      -4.260 -21.568 -27.359  1.00 66.08           H
ATOM   3762 2HZ  LYS A 249      -5.195 -20.483 -26.528  1.00 66.08           H
ATOM   3763 3HZ  LYS A 249      -4.933 -20.278 -28.150  1.00 66.08           H
ATOM   3764  HN  LYS A 249      -1.060 -15.566 -27.906  1.00 66.08           H
ATOM   3765  N   HIS A 250       0.158 -16.469 -25.062  1.00 70.86           N
ATOM   3766  CA  HIS A 250       0.889 -17.177 -24.025  1.00 70.86           C
ATOM   3767  C   HIS A 250       1.624 -16.170 -23.137  1.00 70.86           C
ATOM   3768  O   HIS A 250       1.644 -16.313 -21.916  1.00 70.86           O
ATOM   3769  HA  HIS A 250       0.148 -17.705 -23.425  1.00 70.86           H
ATOM   3770  CB  HIS A 250       1.824 -18.222 -24.636  1.00 70.86           C
ATOM   3771 1HB  HIS A 250       2.413 -17.752 -25.424  1.00 70.86           H
ATOM   3772 2HB  HIS A 250       2.526 -18.558 -23.872  1.00 70.86           H
ATOM   3773  CG  HIS A 250       1.112 -19.424 -25.209  1.00 70.86           C
ATOM   3774  ND1 HIS A 250       0.504 -20.383 -24.417  1.00 70.86           N
ATOM   3775  HD1 HIS A 250       0.473 -20.382 -23.417  1.00 70.86           H
ATOM   3776  CD2 HIS A 250       0.916 -19.812 -26.502  1.00 70.86           C
ATOM   3777  HD2 HIS A 250       1.266 -19.280 -27.386  1.00 70.86           H
ATOM   3778  CE1 HIS A 250      -0.029 -21.302 -25.208  1.00 70.86           C
ATOM   3779  HE1 HIS A 250      -0.577 -22.186 -24.884  1.00 70.86           H
ATOM   3780  NE2 HIS A 250       0.227 -20.946 -26.500  1.00 70.86           N
ATOM   3781  HN  HIS A 250       0.465 -16.653 -25.996  1.00 70.86           H
ATOM   3782  N   LYS A 251       2.210 -15.174 -23.786  1.00 70.08           N
ATOM   3783  CA  LYS A 251       2.987 -14.173 -23.076  1.00 70.08           C
ATOM   3784  C   LYS A 251       2.056 -13.350 -22.183  1.00 70.08           C
ATOM   3785  O   LYS A 251       2.367 -13.099 -21.020  1.00 70.08           O
ATOM   3786  HA  LYS A 251       3.697 -14.702 -22.439  1.00 70.08           H
ATOM   3787  CB  LYS A 251       3.801 -13.330 -24.059  1.00 70.08           C
ATOM   3788 1HB  LYS A 251       4.373 -13.983 -24.718  1.00 70.08           H
ATOM   3789 2HB  LYS A 251       3.128 -12.751 -24.691  1.00 70.08           H
ATOM   3790  CG  LYS A 251       4.751 -12.387 -23.318  1.00 70.08           C
ATOM   3791 1HG  LYS A 251       4.180 -11.745 -22.646  1.00 70.08           H
ATOM   3792 2HG  LYS A 251       5.436 -12.967 -22.699  1.00 70.08           H
ATOM   3793  CD  LYS A 251       5.546 -11.526 -24.301  1.00 70.08           C
ATOM   3794 1HD  LYS A 251       6.217 -12.158 -24.883  1.00 70.08           H
ATOM   3795 2HD  LYS A 251       4.866 -11.049 -25.005  1.00 70.08           H
ATOM   3796  CE  LYS A 251       6.357 -10.458 -23.563  1.00 70.08           C
ATOM   3797 1HE  LYS A 251       5.715  -9.928 -22.859  1.00 70.08           H
ATOM   3798 2HE  LYS A 251       7.147 -10.932 -22.979  1.00 70.08           H
ATOM   3799  NZ  LYS A 251       6.948  -9.500 -24.523  1.00 70.08           N
ATOM   3800 1HZ  LYS A 251       7.492  -8.809 -24.020  1.00 70.08           H
ATOM   3801 2HZ  LYS A 251       7.550  -9.998 -25.170  1.00 70.08           H
ATOM   3802 3HZ  LYS A 251       6.207  -9.038 -25.039  1.00 70.08           H
ATOM   3803  HN  LYS A 251       2.160 -15.046 -24.776  1.00 70.08           H
ATOM   3804  N   ALA A 252       0.933 -12.952 -22.762  1.00 81.15           N
ATOM   3805  CA  ALA A 252      -0.027 -12.128 -22.047  1.00 81.15           C
ATOM   3806  C   ALA A 252      -0.561 -12.905 -20.842  1.00 81.15           C
ATOM   3807  O   ALA A 252      -0.703 -12.349 -19.754  1.00 81.15           O
ATOM   3808  HA  ALA A 252       0.497 -11.240 -21.692  1.00 81.15           H
ATOM   3809  CB  ALA A 252      -1.140 -11.695 -23.002  1.00 81.15           C
ATOM   3810 1HB  ALA A 252      -0.711 -11.122 -23.824  1.00 81.15           H
ATOM   3811 2HB  ALA A 252      -1.643 -12.577 -23.397  1.00 81.15           H
ATOM   3812 3HB  ALA A 252      -1.860 -11.076 -22.465  1.00 81.15           H
ATOM   3813  HN  ALA A 252       0.675 -13.183 -23.700  1.00 81.15           H
ATOM   3814  N   LEU A 253      -0.844 -14.178 -21.077  1.00 79.03           N
ATOM   3815  CA  LEU A 253      -1.390 -15.028 -20.033  1.00 79.03           C
ATOM   3816  C   LEU A 253      -0.417 -15.069 -18.853  1.00 79.03           C
ATOM   3817  O   LEU A 253      -0.823 -14.917 -17.702  1.00 79.03           O
ATOM   3818  HA  LEU A 253      -2.322 -14.574 -19.696  1.00 79.03           H
ATOM   3819  CB  LEU A 253      -1.736 -16.409 -20.593  1.00 79.03           C
ATOM   3820 1HB  LEU A 253      -2.314 -16.274 -21.507  1.00 79.03           H
ATOM   3821 2HB  LEU A 253      -0.809 -16.908 -20.873  1.00 79.03           H
ATOM   3822  CG  LEU A 253      -2.519 -17.334 -19.660  1.00 79.03           C
ATOM   3823  HG  LEU A 253      -2.026 -17.337 -18.688  1.00 79.03           H
ATOM   3824  CD1 LEU A 253      -3.943 -16.817 -19.443  1.00 79.03           C
ATOM   3825 1HD1 LEU A 253      -3.904 -15.823 -18.998  1.00 79.03           H
ATOM   3826 2HD1 LEU A 253      -4.461 -16.767 -20.400  1.00 79.03           H
ATOM   3827 3HD1 LEU A 253      -4.477 -17.494 -18.776  1.00 79.03           H
ATOM   3828  CD2 LEU A 253      -2.505 -18.774 -20.177  1.00 79.03           C
ATOM   3829 1HD2 LEU A 253      -2.961 -18.809 -21.167  1.00 79.03           H
ATOM   3830 2HD2 LEU A 253      -1.476 -19.128 -20.238  1.00 79.03           H
ATOM   3831 3HD2 LEU A 253      -3.069 -19.411 -19.495  1.00 79.03           H
ATOM   3832  HN  LEU A 253      -0.706 -14.627 -21.959  1.00 79.03           H
ATOM   3833  N   LYS A 254       0.851 -15.276 -19.180  1.00 76.54           N
ATOM   3834  CA  LYS A 254       1.874 -15.413 -18.158  1.00 76.54           C
ATOM   3835  C   LYS A 254       1.885 -14.159 -17.282  1.00 76.54           C
ATOM   3836  O   LYS A 254       1.888 -14.255 -16.055  1.00 76.54           O
ATOM   3837  HA  LYS A 254       1.603 -16.267 -17.536  1.00 76.54           H
ATOM   3838  CB  LYS A 254       3.229 -15.731 -18.795  1.00 76.54           C
ATOM   3839 1HB  LYS A 254       3.130 -16.588 -19.460  1.00 76.54           H
ATOM   3840 2HB  LYS A 254       3.553 -14.889 -19.407  1.00 76.54           H
ATOM   3841  CG  LYS A 254       4.282 -16.026 -17.726  1.00 76.54           C
ATOM   3842 1HG  LYS A 254       4.457 -15.133 -17.126  1.00 76.54           H
ATOM   3843 2HG  LYS A 254       3.912 -16.797 -17.049  1.00 76.54           H
ATOM   3844  CD  LYS A 254       5.596 -16.485 -18.362  1.00 76.54           C
ATOM   3845 1HD  LYS A 254       5.419 -17.371 -18.971  1.00 76.54           H
ATOM   3846 2HD  LYS A 254       5.971 -15.709 -19.029  1.00 76.54           H
ATOM   3847  CE  LYS A 254       6.644 -16.796 -17.292  1.00 76.54           C
ATOM   3848 1HE  LYS A 254       6.881 -15.891 -16.732  1.00 76.54           H
ATOM   3849 2HE  LYS A 254       6.242 -17.515 -16.578  1.00 76.54           H
ATOM   3850  NZ  LYS A 254       7.873 -17.338 -17.912  1.00 76.54           N
ATOM   3851 1HZ  LYS A 254       8.562 -17.523 -17.192  1.00 76.54           H
ATOM   3852 2HZ  LYS A 254       7.654 -18.200 -18.400  1.00 76.54           H
ATOM   3853 3HZ  LYS A 254       8.246 -16.663 -18.571  1.00 76.54           H
ATOM   3854  HN  LYS A 254       1.181 -15.350 -20.121  1.00 76.54           H
ATOM   3855  N   VAL A 255       1.892 -13.013 -17.945  1.00 83.18           N
ATOM   3856  CA  VAL A 255       1.987 -11.743 -17.245  1.00 83.18           C
ATOM   3857  C   VAL A 255       0.775 -11.582 -16.324  1.00 83.18           C
ATOM   3858  O   VAL A 255       0.919 -11.193 -15.166  1.00 83.18           O
ATOM   3859  HA  VAL A 255       2.890 -11.770 -16.635  1.00 83.18           H
ATOM   3860  CB  VAL A 255       2.128 -10.599 -18.251  1.00 83.18           C
ATOM   3861  HB  VAL A 255       1.300 -10.669 -18.957  1.00 83.18           H
ATOM   3862  CG1 VAL A 255       2.037  -9.241 -17.553  1.00 83.18           C
ATOM   3863 1HG1 VAL A 255       1.071  -9.151 -17.057  1.00 83.18           H
ATOM   3864 2HG1 VAL A 255       2.835  -9.157 -16.815  1.00 83.18           H
ATOM   3865 3HG1 VAL A 255       2.141  -8.446 -18.292  1.00 83.18           H
ATOM   3866  CG2 VAL A 255       3.432 -10.723 -19.042  1.00 83.18           C
ATOM   3867 1HG2 VAL A 255       4.278 -10.691 -18.356  1.00 83.18           H
ATOM   3868 2HG2 VAL A 255       3.440 -11.669 -19.584  1.00 83.18           H
ATOM   3869 3HG2 VAL A 255       3.507  -9.898 -19.750  1.00 83.18           H
ATOM   3870  HN  VAL A 255       1.835 -12.942 -18.941  1.00 83.18           H
ATOM   3871  N   THR A 256      -0.390 -11.891 -16.873  1.00 82.35           N
ATOM   3872  CA  THR A 256      -1.632 -11.721 -16.137  1.00 82.35           C
ATOM   3873  C   THR A 256      -1.598 -12.530 -14.839  1.00 82.35           C
ATOM   3874  O   THR A 256      -1.943 -12.018 -13.775  1.00 82.35           O
ATOM   3875  HA  THR A 256      -1.725 -10.672 -15.858  1.00 82.35           H
ATOM   3876  CB  THR A 256      -2.787 -12.107 -17.064  1.00 82.35           C
ATOM   3877  HB  THR A 256      -2.741 -13.165 -17.323  1.00 82.35           H
ATOM   3878  OG1 THR A 256      -2.673 -11.201 -18.157  1.00 82.35           O
ATOM   3879  HG1 THR A 256      -2.127 -11.612 -18.887  1.00 82.35           H
ATOM   3880  CG2 THR A 256      -4.155 -11.790 -16.458  1.00 82.35           C
ATOM   3881 1HG2 THR A 256      -4.226 -10.720 -16.261  1.00 82.35           H
ATOM   3882 2HG2 THR A 256      -4.275 -12.339 -15.524  1.00 82.35           H
ATOM   3883 3HG2 THR A 256      -4.939 -12.084 -17.156  1.00 82.35           H
ATOM   3884  HN  THR A 256      -0.494 -12.250 -17.800  1.00 82.35           H
ATOM   3885  N   ILE A 257      -1.179 -13.780 -14.969  1.00 84.85           N
ATOM   3886  CA  ILE A 257      -1.123 -14.674 -13.825  1.00 84.85           C
ATOM   3887  C   ILE A 257      -0.132 -14.121 -12.799  1.00 84.85           C
ATOM   3888  O   ILE A 257      -0.428 -14.078 -11.606  1.00 84.85           O
ATOM   3889  HA  ILE A 257      -2.115 -14.689 -13.373  1.00 84.85           H
ATOM   3890  CB  ILE A 257      -0.810 -16.102 -14.275  1.00 84.85           C
ATOM   3891  HB  ILE A 257       0.062 -16.070 -14.929  1.00 84.85           H
ATOM   3892  CG1 ILE A 257      -1.965 -16.686 -15.090  1.00 84.85           C
ATOM   3893 1HG1 ILE A 257      -2.820 -16.865 -14.439  1.00 84.85           H
ATOM   3894 2HG1 ILE A 257      -2.283 -15.966 -15.844  1.00 84.85           H
ATOM   3895  CG2 ILE A 257      -0.446 -16.986 -13.080  1.00 84.85           C
ATOM   3896 1HG2 ILE A 257       0.431 -16.577 -12.579  1.00 84.85           H
ATOM   3897 2HG2 ILE A 257      -1.283 -17.016 -12.383  1.00 84.85           H
ATOM   3898 3HG2 ILE A 257      -0.228 -17.996 -13.429  1.00 84.85           H
ATOM   3899  CD1 ILE A 257      -1.551 -17.994 -15.768  1.00 84.85           C
ATOM   3900 1HD1 ILE A 257      -0.711 -17.807 -16.437  1.00 84.85           H
ATOM   3901 2HD1 ILE A 257      -1.257 -18.719 -15.010  1.00 84.85           H
ATOM   3902 3HD1 ILE A 257      -2.391 -18.388 -16.341  1.00 84.85           H
ATOM   3903  HN  ILE A 257      -0.882 -14.183 -15.835  1.00 84.85           H
ATOM   3904  N   THR A 258       1.024 -13.711 -13.301  1.00 86.99           N
ATOM   3905  CA  THR A 258       2.091 -13.241 -12.435  1.00 86.99           C
ATOM   3906  C   THR A 258       1.607 -12.069 -11.579  1.00 86.99           C
ATOM   3907  O   THR A 258       1.837 -12.042 -10.371  1.00 86.99           O
ATOM   3908  HA  THR A 258       2.360 -14.047 -11.752  1.00 86.99           H
ATOM   3909  CB  THR A 258       3.295 -12.895 -13.314  1.00 86.99           C
ATOM   3910  HB  THR A 258       3.057 -12.079 -13.996  1.00 86.99           H
ATOM   3911  OG1 THR A 258       3.641 -14.131 -13.932  1.00 86.99           O
ATOM   3912  HG1 THR A 258       3.123 -14.247 -14.779  1.00 86.99           H
ATOM   3913  CG2 THR A 258       4.533 -12.528 -12.493  1.00 86.99           C
ATOM   3914 1HG2 THR A 258       4.811 -13.371 -11.860  1.00 86.99           H
ATOM   3915 2HG2 THR A 258       4.312 -11.662 -11.870  1.00 86.99           H
ATOM   3916 3HG2 THR A 258       5.358 -12.291 -13.165  1.00 86.99           H
ATOM   3917  HN  THR A 258       1.235 -13.697 -14.279  1.00 86.99           H
ATOM   3918  N   VAL A 259       0.944 -11.130 -12.238  1.00 87.39           N
ATOM   3919  CA  VAL A 259       0.489  -9.925 -11.568  1.00 87.39           C
ATOM   3920  C   VAL A 259      -0.429 -10.309 -10.405  1.00 87.39           C
ATOM   3921  O   VAL A 259      -0.274  -9.805  -9.294  1.00 87.39           O
ATOM   3922  HA  VAL A 259       1.367  -9.418 -11.168  1.00 87.39           H
ATOM   3923  CB  VAL A 259      -0.182  -8.987 -12.574  1.00 87.39           C
ATOM   3924  HB  VAL A 259      -0.861  -9.582 -13.185  1.00 87.39           H
ATOM   3925  CG1 VAL A 259      -1.009  -7.917 -11.859  1.00 87.39           C
ATOM   3926 1HG1 VAL A 259      -1.782  -8.396 -11.259  1.00 87.39           H
ATOM   3927 2HG1 VAL A 259      -0.359  -7.327 -11.212  1.00 87.39           H
ATOM   3928 3HG1 VAL A 259      -1.474  -7.264 -12.598  1.00 87.39           H
ATOM   3929  CG2 VAL A 259       0.853  -8.351 -13.504  1.00 87.39           C
ATOM   3930 1HG2 VAL A 259       1.567  -7.777 -12.914  1.00 87.39           H
ATOM   3931 2HG2 VAL A 259       1.379  -9.133 -14.052  1.00 87.39           H
ATOM   3932 3HG2 VAL A 259       0.349  -7.690 -14.209  1.00 87.39           H
ATOM   3933  HN  VAL A 259       0.719 -11.183 -13.211  1.00 87.39           H
ATOM   3934  N   LEU A 260      -1.365 -11.199 -10.701  1.00 85.55           N
ATOM   3935  CA  LEU A 260      -2.363 -11.590  -9.720  1.00 85.55           C
ATOM   3936  C   LEU A 260      -1.673 -12.296  -8.551  1.00 85.55           C
ATOM   3937  O   LEU A 260      -1.963 -12.011  -7.391  1.00 85.55           O
ATOM   3938  HA  LEU A 260      -2.828 -10.678  -9.346  1.00 85.55           H
ATOM   3939  CB  LEU A 260      -3.465 -12.422 -10.379  1.00 85.55           C
ATOM   3940 1HB  LEU A 260      -3.865 -11.858 -11.221  1.00 85.55           H
ATOM   3941 2HB  LEU A 260      -3.014 -13.327 -10.787  1.00 85.55           H
ATOM   3942  CG  LEU A 260      -4.629 -12.830  -9.474  1.00 85.55           C
ATOM   3943  HG  LEU A 260      -4.221 -13.347  -8.605  1.00 85.55           H
ATOM   3944  CD1 LEU A 260      -5.380 -11.601  -8.959  1.00 85.55           C
ATOM   3945 1HD1 LEU A 260      -4.697 -10.971  -8.388  1.00 85.55           H
ATOM   3946 2HD1 LEU A 260      -5.775 -11.036  -9.803  1.00 85.55           H
ATOM   3947 3HD1 LEU A 260      -6.202 -11.920  -8.318  1.00 85.55           H
ATOM   3948  CD2 LEU A 260      -5.559 -13.813 -10.188  1.00 85.55           C
ATOM   3949 1HD2 LEU A 260      -5.962 -13.345 -11.086  1.00 85.55           H
ATOM   3950 2HD2 LEU A 260      -5.001 -14.708 -10.463  1.00 85.55           H
ATOM   3951 3HD2 LEU A 260      -6.378 -14.087  -9.522  1.00 85.55           H
ATOM   3952  HN  LEU A 260      -1.448 -11.648 -11.591  1.00 85.55           H
ATOM   3953  N   THR A 261      -0.774 -13.205  -8.899  1.00 89.25           N
ATOM   3954  CA  THR A 261      -0.122 -14.034  -7.899  1.00 89.25           C
ATOM   3955  C   THR A 261       0.700 -13.168  -6.942  1.00 89.25           C
ATOM   3956  O   THR A 261       0.670 -13.374  -5.730  1.00 89.25           O
ATOM   3957  HA  THR A 261      -0.893 -14.524  -7.303  1.00 89.25           H
ATOM   3958  CB  THR A 261       0.709 -15.091  -8.629  1.00 89.25           C
ATOM   3959  HB  THR A 261       1.519 -14.628  -9.192  1.00 89.25           H
ATOM   3960  OG1 THR A 261      -0.247 -15.810  -9.403  1.00 89.25           O
ATOM   3961  HG1 THR A 261      -0.356 -15.379 -10.298  1.00 89.25           H
ATOM   3962  CG2 THR A 261       1.285 -16.141  -7.678  1.00 89.25           C
ATOM   3963 1HG2 THR A 261       0.471 -16.652  -7.163  1.00 89.25           H
ATOM   3964 2HG2 THR A 261       1.930 -15.655  -6.946  1.00 89.25           H
ATOM   3965 3HG2 THR A 261       1.866 -16.867  -8.247  1.00 89.25           H
ATOM   3966  HN  THR A 261      -0.490 -13.379  -9.842  1.00 89.25           H
ATOM   3967  N   VAL A 262       1.416 -12.216  -7.524  1.00 91.57           N
ATOM   3968  CA  VAL A 262       2.316 -11.378  -6.750  1.00 91.57           C
ATOM   3969  C   VAL A 262       1.505 -10.550  -5.752  1.00 91.57           C
ATOM   3970  O   VAL A 262       1.907 -10.390  -4.601  1.00 91.57           O
ATOM   3971  HA  VAL A 262       2.985 -12.038  -6.196  1.00 91.57           H
ATOM   3972  CB  VAL A 262       3.168 -10.520  -7.688  1.00 91.57           C
ATOM   3973  HB  VAL A 262       2.495 -10.004  -8.373  1.00 91.57           H
ATOM   3974  CG1 VAL A 262       3.945  -9.460  -6.905  1.00 91.57           C
ATOM   3975 1HG1 VAL A 262       3.246  -8.812  -6.377  1.00 91.57           H
ATOM   3976 2HG1 VAL A 262       4.602  -9.948  -6.186  1.00 91.57           H
ATOM   3977 3HG1 VAL A 262       4.542  -8.863  -7.596  1.00 91.57           H
ATOM   3978  CG2 VAL A 262       4.112 -11.389  -8.521  1.00 91.57           C
ATOM   3979 1HG2 VAL A 262       4.775 -11.944  -7.858  1.00 91.57           H
ATOM   3980 2HG2 VAL A 262       3.528 -12.088  -9.120  1.00 91.57           H
ATOM   3981 3HG2 VAL A 262       4.705 -10.753  -9.179  1.00 91.57           H
ATOM   3982  HN  VAL A 262       1.387 -12.014  -8.503  1.00 91.57           H
ATOM   3983  N   PHE A 263       0.377 -10.044  -6.231  1.00 90.53           N
ATOM   3984  CA  PHE A 263      -0.499  -9.245  -5.392  1.00 90.53           C
ATOM   3985  C   PHE A 263      -0.981 -10.046  -4.181  1.00 90.53           C
ATOM   3986  O   PHE A 263      -0.872  -9.587  -3.045  1.00 90.53           O
ATOM   3987  HA  PHE A 263       0.076  -8.384  -5.051  1.00 90.53           H
ATOM   3988  CB  PHE A 263      -1.708  -8.860  -6.248  1.00 90.53           C
ATOM   3989 1HB  PHE A 263      -1.359  -8.330  -7.134  1.00 90.53           H
ATOM   3990 2HB  PHE A 263      -2.200  -9.769  -6.593  1.00 90.53           H
ATOM   3991  CG  PHE A 263      -2.733  -7.987  -5.520  1.00 90.53           C
ATOM   3992  CD1 PHE A 263      -3.829  -8.556  -4.952  1.00 90.53           C
ATOM   3993  HD1 PHE A 263      -3.978  -9.634  -5.014  1.00 90.53           H
ATOM   3994  CD2 PHE A 263      -2.547  -6.642  -5.442  1.00 90.53           C
ATOM   3995  HD2 PHE A 263      -1.669  -6.186  -5.898  1.00 90.53           H
ATOM   3996  CE1 PHE A 263      -4.780  -7.747  -4.276  1.00 90.53           C
ATOM   3997  HE1 PHE A 263      -5.659  -8.203  -3.821  1.00 90.53           H
ATOM   3998  CE2 PHE A 263      -3.498  -5.832  -4.767  1.00 90.53           C
ATOM   3999  HE2 PHE A 263      -3.350  -4.754  -4.704  1.00 90.53           H
ATOM   4000  CZ  PHE A 263      -4.595  -6.402  -4.198  1.00 90.53           C
ATOM   4001  HZ  PHE A 263      -5.325  -5.780  -3.680  1.00 90.53           H
ATOM   4002  HN  PHE A 263       0.061 -10.174  -7.170  1.00 90.53           H
ATOM   4003  N   VAL A 264      -1.504 -11.230  -4.465  1.00 91.59           N
ATOM   4004  CA  VAL A 264      -2.093 -12.056  -3.425  1.00 91.59           C
ATOM   4005  C   VAL A 264      -1.022 -12.411  -2.393  1.00 91.59           C
ATOM   4006  O   VAL A 264      -1.246 -12.280  -1.190  1.00 91.59           O
ATOM   4007  HA  VAL A 264      -2.869 -11.467  -2.937  1.00 91.59           H
ATOM   4008  CB  VAL A 264      -2.755 -13.287  -4.048  1.00 91.59           C
ATOM   4009  HB  VAL A 264      -2.011 -13.791  -4.666  1.00 91.59           H
ATOM   4010  CG1 VAL A 264      -3.210 -14.270  -2.967  1.00 91.59           C
ATOM   4011 1HG1 VAL A 264      -2.349 -14.594  -2.383  1.00 91.59           H
ATOM   4012 2HG1 VAL A 264      -3.931 -13.781  -2.311  1.00 91.59           H
ATOM   4013 3HG1 VAL A 264      -3.677 -15.136  -3.437  1.00 91.59           H
ATOM   4014  CG2 VAL A 264      -3.922 -12.885  -4.951  1.00 91.59           C
ATOM   4015 1HG2 VAL A 264      -4.667 -12.348  -4.364  1.00 91.59           H
ATOM   4016 2HG2 VAL A 264      -3.557 -12.242  -5.752  1.00 91.59           H
ATOM   4017 3HG2 VAL A 264      -4.374 -13.779  -5.380  1.00 91.59           H
ATOM   4018  HN  VAL A 264      -1.529 -11.624  -5.383  1.00 91.59           H
ATOM   4019  N   LEU A 265       0.120 -12.853  -2.900  1.00 90.06           N
ATOM   4020  CA  LEU A 265       1.166 -13.381  -2.040  1.00 90.06           C
ATOM   4021  C   LEU A 265       1.677 -12.268  -1.123  1.00 90.06           C
ATOM   4022  O   LEU A 265       2.098 -12.530   0.002  1.00 90.06           O
ATOM   4023  HA  LEU A 265       0.718 -14.159  -1.422  1.00 90.06           H
ATOM   4024  CB  LEU A 265       2.263 -14.042  -2.876  1.00 90.06           C
ATOM   4025 1HB  LEU A 265       2.548 -13.356  -3.674  1.00 90.06           H
ATOM   4026 2HB  LEU A 265       3.142 -14.178  -2.245  1.00 90.06           H
ATOM   4027  CG  LEU A 265       1.908 -15.391  -3.504  1.00 90.06           C
ATOM   4028  HG  LEU A 265       1.034 -15.251  -4.141  1.00 90.06           H
ATOM   4029  CD1 LEU A 265       3.043 -15.896  -4.398  1.00 90.06           C
ATOM   4030 1HD1 LEU A 265       3.225 -15.176  -5.196  1.00 90.06           H
ATOM   4031 2HD1 LEU A 265       3.948 -16.016  -3.802  1.00 90.06           H
ATOM   4032 3HD1 LEU A 265       2.764 -16.856  -4.831  1.00 90.06           H
ATOM   4033  CD2 LEU A 265       1.526 -16.412  -2.431  1.00 90.06           C
ATOM   4034 1HD2 LEU A 265       2.364 -16.554  -1.749  1.00 90.06           H
ATOM   4035 2HD2 LEU A 265       0.663 -16.047  -1.874  1.00 90.06           H
ATOM   4036 3HD2 LEU A 265       1.277 -17.362  -2.904  1.00 90.06           H
ATOM   4037  HN  LEU A 265       0.335 -12.853  -3.876  1.00 90.06           H
ATOM   4038  N   SER A 266       1.624 -11.049  -1.639  1.00 91.98           N
ATOM   4039  CA  SER A 266       2.186  -9.911  -0.931  1.00 91.98           C
ATOM   4040  C   SER A 266       1.162  -9.353   0.059  1.00 91.98           C
ATOM   4041  O   SER A 266       1.510  -9.000   1.185  1.00 91.98           O
ATOM   4042  HA  SER A 266       3.056 -10.302  -0.403  1.00 91.98           H
ATOM   4043  CB  SER A 266       2.631  -8.820  -1.907  1.00 91.98           C
ATOM   4044 1HB  SER A 266       2.993  -7.958  -1.346  1.00 91.98           H
ATOM   4045 2HB  SER A 266       3.466  -9.186  -2.504  1.00 91.98           H
ATOM   4046  OG  SER A 266       1.573  -8.412  -2.770  1.00 91.98           O
ATOM   4047  HG  SER A 266       1.666  -8.859  -3.660  1.00 91.98           H
ATOM   4048  HN  SER A 266       1.207 -10.833  -2.522  1.00 91.98           H
ATOM   4049  N   GLN A 267      -0.081  -9.290  -0.396  1.00 89.10           N
ATOM   4050  CA  GLN A 267      -1.091  -8.503   0.290  1.00 89.10           C
ATOM   4051  C   GLN A 267      -1.872  -9.381   1.270  1.00 89.10           C
ATOM   4052  O   GLN A 267      -2.276  -8.919   2.336  1.00 89.10           O
ATOM   4053  HA  GLN A 267      -0.539  -7.738   0.837  1.00 89.10           H
ATOM   4054  CB  GLN A 267      -2.031  -7.826  -0.709  1.00 89.10           C
ATOM   4055 1HB  GLN A 267      -2.520  -8.582  -1.323  1.00 89.10           H
ATOM   4056 2HB  GLN A 267      -2.817  -7.295  -0.171  1.00 89.10           H
ATOM   4057  CG  GLN A 267      -1.267  -6.848  -1.604  1.00 89.10           C
ATOM   4058 1HG  GLN A 267      -0.504  -7.386  -2.167  1.00 89.10           H
ATOM   4059 2HG  GLN A 267      -1.949  -6.408  -2.332  1.00 89.10           H
ATOM   4060  CD  GLN A 267      -0.613  -5.742  -0.775  1.00 89.10           C
ATOM   4061  OE1 GLN A 267      -1.140  -5.287   0.227  1.00 89.10           O
ATOM   4062  NE2 GLN A 267       0.563  -5.336  -1.247  1.00 89.10           N
ATOM   4063 1HE2 GLN A 267       0.939  -5.751  -2.075  1.00 89.10           H
ATOM   4064 2HE2 GLN A 267       1.069  -4.615  -0.774  1.00 89.10           H
ATOM   4065  HN  GLN A 267      -0.400  -9.764  -1.217  1.00 89.10           H
ATOM   4066  N   PHE A 268      -2.060 -10.631   0.875  1.00 93.15           N
ATOM   4067  CA  PHE A 268      -2.975 -11.511   1.583  1.00 93.15           C
ATOM   4068  C   PHE A 268      -2.516 -11.731   3.026  1.00 93.15           C
ATOM   4069  O   PHE A 268      -3.280 -11.511   3.965  1.00 93.15           O
ATOM   4070  HA  PHE A 268      -3.952 -11.028   1.584  1.00 93.15           H
ATOM   4071  CB  PHE A 268      -2.966 -12.852   0.847  1.00 93.15           C
ATOM   4072 1HB  PHE A 268      -3.226 -12.683  -0.198  1.00 93.15           H
ATOM   4073 2HB  PHE A 268      -1.953 -13.256   0.862  1.00 93.15           H
ATOM   4074  CG  PHE A 268      -3.923 -13.891   1.435  1.00 93.15           C
ATOM   4075  CD1 PHE A 268      -3.439 -14.901   2.207  1.00 93.15           C
ATOM   4076  HD1 PHE A 268      -2.370 -14.970   2.407  1.00 93.15           H
ATOM   4077  CD2 PHE A 268      -5.257 -13.804   1.186  1.00 93.15           C
ATOM   4078  HD2 PHE A 268      -5.644 -12.995   0.567  1.00 93.15           H
ATOM   4079  CE1 PHE A 268      -4.327 -15.865   2.753  1.00 93.15           C
ATOM   4080  HE1 PHE A 268      -3.940 -16.674   3.372  1.00 93.15           H
ATOM   4081  CE2 PHE A 268      -6.145 -14.769   1.732  1.00 93.15           C
ATOM   4082  HE2 PHE A 268      -7.214 -14.699   1.532  1.00 93.15           H
ATOM   4083  CZ  PHE A 268      -5.661 -15.778   2.504  1.00 93.15           C
ATOM   4084  HZ  PHE A 268      -6.343 -16.518   2.923  1.00 93.15           H
ATOM   4085  HN  PHE A 268      -1.602 -11.044   0.087  1.00 93.15           H
ATOM   4086  N   PRO A 269      -1.265 -12.168   3.229  1.00 95.72           N
ATOM   4087  CA  PRO A 269      -0.777 -12.458   4.579  1.00 95.72           C
ATOM   4088  C   PRO A 269      -0.982 -11.290   5.530  1.00 95.72           C
ATOM   4089  O   PRO A 269      -1.420 -11.477   6.664  1.00 95.72           O
ATOM   4090  HA  PRO A 269      -1.344 -13.281   5.014  1.00 95.72           H
ATOM   4091  CB  PRO A 269       0.707 -12.766   4.370  1.00 95.72           C
ATOM   4092 1HB  PRO A 269       1.322 -11.872   4.482  1.00 95.72           H
ATOM   4093 2HB  PRO A 269       1.072 -13.495   5.093  1.00 95.72           H
ATOM   4094  CG  PRO A 269       0.757 -13.310   2.947  1.00 95.72           C
ATOM   4095 1HG  PRO A 269       1.760 -13.246   2.524  1.00 95.72           H
ATOM   4096 2HG  PRO A 269       0.474 -14.362   2.906  1.00 95.72           H
ATOM   4097  CD  PRO A 269      -0.232 -12.422   2.209  1.00 95.72           C
ATOM   4098 1HD  PRO A 269       0.231 -11.496   1.869  1.00 95.72           H
ATOM   4099 2HD  PRO A 269      -0.637 -12.916   1.326  1.00 95.72           H
ATOM   4100  N   TYR A 270      -0.656 -10.103   5.038  1.00 93.55           N
ATOM   4101  CA  TYR A 270      -0.733  -8.906   5.858  1.00 93.55           C
ATOM   4102  C   TYR A 270      -2.174  -8.631   6.292  1.00 93.55           C
ATOM   4103  O   TYR A 270      -2.428  -8.336   7.459  1.00 93.55           O
ATOM   4104  HA  TYR A 270      -0.118  -9.065   6.743  1.00 93.55           H
ATOM   4105  CB  TYR A 270      -0.252  -7.756   4.971  1.00 93.55           C
ATOM   4106 1HB  TYR A 270       0.791  -7.929   4.703  1.00 93.55           H
ATOM   4107 2HB  TYR A 270      -0.824  -7.762   4.043  1.00 93.55           H
ATOM   4108  CG  TYR A 270      -0.374  -6.376   5.620  1.00 93.55           C
ATOM   4109  CD1 TYR A 270      -1.045  -5.363   4.966  1.00 93.55           C
ATOM   4110  HD1 TYR A 270      -1.487  -5.546   3.987  1.00 93.55           H
ATOM   4111  CD2 TYR A 270       0.186  -6.145   6.860  1.00 93.55           C
ATOM   4112  HD2 TYR A 270       0.716  -6.945   7.377  1.00 93.55           H
ATOM   4113  CE1 TYR A 270      -1.160  -4.064   5.577  1.00 93.55           C
ATOM   4114  HE1 TYR A 270      -1.687  -3.255   5.071  1.00 93.55           H
ATOM   4115  CE2 TYR A 270       0.071  -4.846   7.471  1.00 93.55           C
ATOM   4116  HE2 TYR A 270       0.509  -4.650   8.450  1.00 93.55           H
ATOM   4117  CZ  TYR A 270      -0.597  -3.870   6.800  1.00 93.55           C
ATOM   4118  OH  TYR A 270      -0.706  -2.643   7.377  1.00 93.55           O
ATOM   4119  HH  TYR A 270      -0.360  -2.675   8.315  1.00 93.55           H
ATOM   4120  HN  TYR A 270      -0.346  -9.954   4.099  1.00 93.55           H
ATOM   4121  N   ASN A 271      -3.079  -8.736   5.331  1.00 92.35           N
ATOM   4122  CA  ASN A 271      -4.468  -8.381   5.568  1.00 92.35           C
ATOM   4123  C   ASN A 271      -5.121  -9.453   6.443  1.00 92.35           C
ATOM   4124  O   ASN A 271      -6.123  -9.192   7.106  1.00 92.35           O
ATOM   4125  HA  ASN A 271      -4.435  -7.407   6.056  1.00 92.35           H
ATOM   4126  CB  ASN A 271      -5.248  -8.303   4.254  1.00 92.35           C
ATOM   4127 1HB  ASN A 271      -4.973  -9.141   3.613  1.00 92.35           H
ATOM   4128 2HB  ASN A 271      -6.316  -8.394   4.456  1.00 92.35           H
ATOM   4129  CG  ASN A 271      -4.971  -6.985   3.529  1.00 92.35           C
ATOM   4130  OD1 ASN A 271      -5.537  -5.948   3.833  1.00 92.35           O
ATOM   4131  ND2 ASN A 271      -4.070  -7.083   2.555  1.00 92.35           N
ATOM   4132 1HD2 ASN A 271      -3.642  -7.965   2.357  1.00 92.35           H
ATOM   4133 2HD2 ASN A 271      -3.821  -6.275   2.022  1.00 92.35           H
ATOM   4134  HN  ASN A 271      -2.876  -9.055   4.405  1.00 92.35           H
ATOM   4135  N   CYS A 272      -4.525 -10.636   6.418  1.00 95.87           N
ATOM   4136  CA  CYS A 272      -4.936 -11.700   7.318  1.00 95.87           C
ATOM   4137  C   CYS A 272      -4.727 -11.220   8.755  1.00 95.87           C
ATOM   4138  O   CYS A 272      -5.616 -11.359   9.595  1.00 95.87           O
ATOM   4139  HA  CYS A 272      -5.992 -11.886   7.121  1.00 95.87           H
ATOM   4140  CB  CYS A 272      -4.183 -13.002   7.036  1.00 95.87           C
ATOM   4141 1HB  CYS A 272      -3.115 -12.802   6.944  1.00 95.87           H
ATOM   4142 2HB  CYS A 272      -4.308 -13.692   7.870  1.00 95.87           H
ATOM   4143  SG  CYS A 272      -4.809 -13.766   5.495  1.00 95.87           S
ATOM   4144  HG  CYS A 272      -4.228 -12.903   4.666  1.00 95.87           H
ATOM   4145  HN  CYS A 272      -3.777 -10.872   5.798  1.00 95.87           H
ATOM   4146  N   ILE A 273      -3.548 -10.665   8.995  1.00 94.47           N
ATOM   4147  CA  ILE A 273      -3.202 -10.189  10.324  1.00 94.47           C
ATOM   4148  C   ILE A 273      -4.057  -8.967  10.662  1.00 94.47           C
ATOM   4149  O   ILE A 273      -4.524  -8.825  11.791  1.00 94.47           O
ATOM   4150  HA  ILE A 273      -3.442 -10.985  11.029  1.00 94.47           H
ATOM   4151  CB  ILE A 273      -1.697  -9.934  10.425  1.00 94.47           C
ATOM   4152  HB  ILE A 273      -1.423  -9.198   9.669  1.00 94.47           H
ATOM   4153  CG1 ILE A 273      -0.903 -11.207  10.124  1.00 94.47           C
ATOM   4154 1HG1 ILE A 273      -1.106 -11.534   9.105  1.00 94.47           H
ATOM   4155 2HG1 ILE A 273       0.165 -10.997  10.184  1.00 94.47           H
ATOM   4156  CG2 ILE A 273      -1.332  -9.339  11.787  1.00 94.47           C
ATOM   4157 1HG2 ILE A 273      -1.857  -8.394  11.923  1.00 94.47           H
ATOM   4158 2HG2 ILE A 273      -1.623 -10.033  12.576  1.00 94.47           H
ATOM   4159 3HG2 ILE A 273      -0.257  -9.168  11.832  1.00 94.47           H
ATOM   4160  CD1 ILE A 273      -1.264 -12.323  11.106  1.00 94.47           C
ATOM   4161 1HD1 ILE A 273      -1.036 -12.001  12.122  1.00 94.47           H
ATOM   4162 2HD1 ILE A 273      -2.328 -12.547  11.026  1.00 94.47           H
ATOM   4163 3HD1 ILE A 273      -0.686 -13.216  10.870  1.00 94.47           H
ATOM   4164  HN  ILE A 273      -2.838 -10.539   8.302  1.00 94.47           H
ATOM   4165  N   LEU A 274      -4.237  -8.115   9.663  1.00 91.71           N
ATOM   4166  CA  LEU A 274      -5.044  -6.919   9.835  1.00 91.71           C
ATOM   4167  C   LEU A 274      -6.450  -7.319  10.287  1.00 91.71           C
ATOM   4168  O   LEU A 274      -7.048  -6.652  11.130  1.00 91.71           O
ATOM   4169  HA  LEU A 274      -4.583  -6.325  10.624  1.00 91.71           H
ATOM   4170  CB  LEU A 274      -5.025  -6.072   8.561  1.00 91.71           C
ATOM   4171 1HB  LEU A 274      -5.097  -6.741   7.703  1.00 91.71           H
ATOM   4172 2HB  LEU A 274      -5.917  -5.446   8.552  1.00 91.71           H
ATOM   4173  CG  LEU A 274      -3.802  -5.173   8.371  1.00 91.71           C
ATOM   4174  HG  LEU A 274      -2.914  -5.805   8.350  1.00 91.71           H
ATOM   4175  CD1 LEU A 274      -3.865  -4.438   7.031  1.00 91.71           C
ATOM   4176 1HD1 LEU A 274      -3.894  -5.164   6.219  1.00 91.71           H
ATOM   4177 2HD1 LEU A 274      -4.761  -3.819   6.999  1.00 91.71           H
ATOM   4178 3HD1 LEU A 274      -2.983  -3.806   6.922  1.00 91.71           H
ATOM   4179  CD2 LEU A 274      -3.642  -4.209   9.548  1.00 91.71           C
ATOM   4180 1HD2 LEU A 274      -4.529  -3.580   9.626  1.00 91.71           H
ATOM   4181 2HD2 LEU A 274      -3.519  -4.778  10.470  1.00 91.71           H
ATOM   4182 3HD2 LEU A 274      -2.765  -3.582   9.388  1.00 91.71           H
ATOM   4183  HN  LEU A 274      -3.844  -8.232   8.751  1.00 91.71           H
ATOM   4184  N   LEU A 275      -6.937  -8.406   9.707  1.00 93.95           N
ATOM   4185  CA  LEU A 275      -8.276  -8.881  10.012  1.00 93.95           C
ATOM   4186  C   LEU A 275      -8.348  -9.279  11.487  1.00 93.95           C
ATOM   4187  O   LEU A 275      -9.294  -8.919  12.186  1.00 93.95           O
ATOM   4188  HA  LEU A 275      -8.963  -8.051   9.845  1.00 93.95           H
ATOM   4189  CB  LEU A 275      -8.679 -10.002   9.051  1.00 93.95           C
ATOM   4190 1HB  LEU A 275      -8.566  -9.636   8.031  1.00 93.95           H
ATOM   4191 2HB  LEU A 275      -7.978 -10.827   9.174  1.00 93.95           H
ATOM   4192  CG  LEU A 275     -10.099 -10.547   9.215  1.00 93.95           C
ATOM   4193  HG  LEU A 275     -10.223 -10.873  10.247  1.00 93.95           H
ATOM   4194  CD1 LEU A 275     -11.139  -9.454   8.958  1.00 93.95           C
ATOM   4195 1HD1 LEU A 275     -10.993  -8.640   9.668  1.00 93.95           H
ATOM   4196 2HD1 LEU A 275     -11.024  -9.075   7.942  1.00 93.95           H
ATOM   4197 3HD1 LEU A 275     -12.139  -9.868   9.080  1.00 93.95           H
ATOM   4198  CD2 LEU A 275     -10.322 -11.771   8.324  1.00 93.95           C
ATOM   4199 1HD2 LEU A 275     -10.172 -11.493   7.281  1.00 93.95           H
ATOM   4200 2HD2 LEU A 275      -9.614 -12.553   8.598  1.00 93.95           H
ATOM   4201 3HD2 LEU A 275     -11.339 -12.138   8.459  1.00 93.95           H
ATOM   4202  HN  LEU A 275      -6.435  -8.957   9.041  1.00 93.95           H
ATOM   4203  N   VAL A 276      -7.336 -10.018  11.917  1.00 95.57           N
ATOM   4204  CA  VAL A 276      -7.267 -10.462  13.299  1.00 95.57           C
ATOM   4205  C   VAL A 276      -7.268  -9.242  14.222  1.00 95.57           C
ATOM   4206  O   VAL A 276      -8.003  -9.206  15.208  1.00 95.57           O
ATOM   4207  HA  VAL A 276      -8.160 -11.054  13.499  1.00 95.57           H
ATOM   4208  CB  VAL A 276      -6.046 -11.362  13.500  1.00 95.57           C
ATOM   4209  HB  VAL A 276      -5.169 -10.820  13.148  1.00 95.57           H
ATOM   4210  CG1 VAL A 276      -5.838 -11.682  14.982  1.00 95.57           C
ATOM   4211 1HG1 VAL A 276      -5.684 -10.755  15.535  1.00 95.57           H
ATOM   4212 2HG1 VAL A 276      -6.718 -12.194  15.370  1.00 95.57           H
ATOM   4213 3HG1 VAL A 276      -4.964 -12.323  15.096  1.00 95.57           H
ATOM   4214  CG2 VAL A 276      -6.169 -12.645  12.674  1.00 95.57           C
ATOM   4215 1HG2 VAL A 276      -7.061 -13.191  12.982  1.00 95.57           H
ATOM   4216 2HG2 VAL A 276      -6.246 -12.390  11.617  1.00 95.57           H
ATOM   4217 3HG2 VAL A 276      -5.288 -13.266  12.836  1.00 95.57           H
ATOM   4218  HN  VAL A 276      -6.574 -10.313  11.341  1.00 95.57           H
ATOM   4219  N   GLN A 277      -6.437  -8.272  13.870  1.00 92.05           N
ATOM   4220  CA  GLN A 277      -6.305  -7.070  14.676  1.00 92.05           C
ATOM   4221  C   GLN A 277      -7.636  -6.317  14.727  1.00 92.05           C
ATOM   4222  O   GLN A 277      -7.974  -5.715  15.745  1.00 92.05           O
ATOM   4223  HA  GLN A 277      -6.038  -7.418  15.673  1.00 92.05           H
ATOM   4224  CB  GLN A 277      -5.187  -6.172  14.142  1.00 92.05           C
ATOM   4225 1HB  GLN A 277      -5.286  -6.066  13.061  1.00 92.05           H
ATOM   4226 2HB  GLN A 277      -5.281  -5.175  14.570  1.00 92.05           H
ATOM   4227  CG  GLN A 277      -3.811  -6.751  14.479  1.00 92.05           C
ATOM   4228 1HG  GLN A 277      -3.743  -6.934  15.551  1.00 92.05           H
ATOM   4229 2HG  GLN A 277      -3.685  -7.713  13.982  1.00 92.05           H
ATOM   4230  CD  GLN A 277      -2.695  -5.798  14.047  1.00 92.05           C
ATOM   4231  OE1 GLN A 277      -2.860  -4.963  13.172  1.00 92.05           O
ATOM   4232  NE2 GLN A 277      -1.553  -5.968  14.706  1.00 92.05           N
ATOM   4233 1HE2 GLN A 277      -1.484  -6.672  15.413  1.00 92.05           H
ATOM   4234 2HE2 GLN A 277      -0.763  -5.392  14.495  1.00 92.05           H
ATOM   4235  HN  GLN A 277      -5.861  -8.298  13.053  1.00 92.05           H
ATOM   4236  N   THR A 278      -8.355  -6.375  13.616  1.00 93.15           N
ATOM   4237  CA  THR A 278      -9.621  -5.670  13.506  1.00 93.15           C
ATOM   4238  C   THR A 278     -10.657  -6.284  14.450  1.00 93.15           C
ATOM   4239  O   THR A 278     -11.376  -5.565  15.141  1.00 93.15           O
ATOM   4240  HA  THR A 278      -9.469  -4.639  13.826  1.00 93.15           H
ATOM   4241  CB  THR A 278     -10.048  -5.691  12.037  1.00 93.15           C
ATOM   4242  HB  THR A 278     -10.259  -6.709  11.708  1.00 93.15           H
ATOM   4243  OG1 THR A 278      -8.984  -5.032  11.356  1.00 93.15           O
ATOM   4244  HG1 THR A 278      -8.383  -5.706  10.927  1.00 93.15           H
ATOM   4245  CG2 THR A 278     -11.267  -4.806  11.769  1.00 93.15           C
ATOM   4246 1HG2 THR A 278     -11.033  -3.775  12.036  1.00 93.15           H
ATOM   4247 2HG2 THR A 278     -12.108  -5.154  12.369  1.00 93.15           H
ATOM   4248 3HG2 THR A 278     -11.529  -4.857  10.712  1.00 93.15           H
ATOM   4249  HN  THR A 278      -8.087  -6.890  12.802  1.00 93.15           H
ATOM   4250  N   ILE A 279     -10.700  -7.609  14.448  1.00 93.30           N
ATOM   4251  CA  ILE A 279     -11.637  -8.328  15.294  1.00 93.30           C
ATOM   4252  C   ILE A 279     -11.270  -8.103  16.762  1.00 93.30           C
ATOM   4253  O   ILE A 279     -12.143  -7.869  17.595  1.00 93.30           O
ATOM   4254  HA  ILE A 279     -12.627  -7.906  15.117  1.00 93.30           H
ATOM   4255  CB  ILE A 279     -11.696  -9.804  14.894  1.00 93.30           C
ATOM   4256  HB  ILE A 279     -10.682 -10.204  14.917  1.00 93.30           H
ATOM   4257  CG1 ILE A 279     -12.212  -9.964  13.463  1.00 93.30           C
ATOM   4258 1HG1 ILE A 279     -13.282  -9.757  13.433  1.00 93.30           H
ATOM   4259 2HG1 ILE A 279     -11.729  -9.233  12.814  1.00 93.30           H
ATOM   4260  CG2 ILE A 279     -12.524 -10.611  15.896  1.00 93.30           C
ATOM   4261 1HG2 ILE A 279     -12.072 -10.535  16.885  1.00 93.30           H
ATOM   4262 2HG2 ILE A 279     -13.539 -10.217  15.928  1.00 93.30           H
ATOM   4263 3HG2 ILE A 279     -12.549 -11.656  15.588  1.00 93.30           H
ATOM   4264  CD1 ILE A 279     -11.945 -11.376  12.938  1.00 93.30           C
ATOM   4265 1HD1 ILE A 279     -10.872 -11.570  12.946  1.00 93.30           H
ATOM   4266 2HD1 ILE A 279     -12.450 -12.102  13.575  1.00 93.30           H
ATOM   4267 3HD1 ILE A 279     -12.322 -11.462  11.919  1.00 93.30           H
ATOM   4268  HN  ILE A 279     -10.110  -8.186  13.884  1.00 93.30           H
ATOM   4269  N   ASP A 280      -9.975  -8.181  17.033  1.00 92.45           N
ATOM   4270  CA  ASP A 280      -9.486  -8.042  18.394  1.00 92.45           C
ATOM   4271  C   ASP A 280      -9.783  -6.627  18.896  1.00 92.45           C
ATOM   4272  O   ASP A 280     -10.075  -6.431  20.075  1.00 92.45           O
ATOM   4273  HA  ASP A 280     -10.011  -8.806  18.967  1.00 92.45           H
ATOM   4274  CB  ASP A 280      -7.973  -8.259  18.461  1.00 92.45           C
ATOM   4275 1HB  ASP A 280      -7.719  -9.217  18.008  1.00 92.45           H
ATOM   4276 2HB  ASP A 280      -7.466  -7.487  17.882  1.00 92.45           H
ATOM   4277  CG  ASP A 280      -7.478  -8.227  19.909  1.00 92.45           C
ATOM   4278  OD1 ASP A 280      -8.095  -8.932  20.735  1.00 92.45           O
ATOM   4279  OD2 ASP A 280      -6.494  -7.497  20.156  1.00 92.45           O
ATOM   4280  HN  ASP A 280      -9.267  -8.336  16.344  1.00 92.45           H
ATOM   4281  N   ALA A 281      -9.699  -5.677  17.976  1.00 91.81           N
ATOM   4282  CA  ALA A 281      -9.960  -4.287  18.309  1.00 91.81           C
ATOM   4283  C   ALA A 281     -11.389  -4.155  18.841  1.00 91.81           C
ATOM   4284  O   ALA A 281     -11.671  -3.284  19.662  1.00 91.81           O
ATOM   4285  HA  ALA A 281      -9.261  -3.997  19.094  1.00 91.81           H
ATOM   4286  CB  ALA A 281      -9.712  -3.412  17.079  1.00 91.81           C
ATOM   4287 1HB  ALA A 281      -8.676  -3.520  16.759  1.00 91.81           H
ATOM   4288 2HB  ALA A 281     -10.376  -3.723  16.272  1.00 91.81           H
ATOM   4289 3HB  ALA A 281      -9.908  -2.370  17.329  1.00 91.81           H
ATOM   4290  HN  ALA A 281      -9.457  -5.845  17.020  1.00 91.81           H
ATOM   4291  N   TYR A 282     -12.252  -5.032  18.351  1.00 79.52           N
ATOM   4292  CA  TYR A 282     -13.653  -4.998  18.735  1.00 79.52           C
ATOM   4293  C   TYR A 282     -13.925  -5.951  19.901  1.00 79.52           C
ATOM   4294  O   TYR A 282     -14.573  -5.575  20.876  1.00 79.52           O
ATOM   4295  HA  TYR A 282     -13.893  -3.980  19.044  1.00 79.52           H
ATOM   4296  CB  TYR A 282     -14.438  -5.472  17.510  1.00 79.52           C
ATOM   4297 1HB  TYR A 282     -14.164  -4.855  16.654  1.00 79.52           H
ATOM   4298 2HB  TYR A 282     -14.142  -6.494  17.275  1.00 79.52           H
ATOM   4299  CG  TYR A 282     -15.957  -5.425  17.688  1.00 79.52           C
ATOM   4300  CD1 TYR A 282     -16.658  -6.586  17.942  1.00 79.52           C
ATOM   4301  HD1 TYR A 282     -16.130  -7.536  18.015  1.00 79.52           H
ATOM   4302  CD2 TYR A 282     -16.626  -4.221  17.595  1.00 79.52           C
ATOM   4303  HD2 TYR A 282     -16.072  -3.304  17.395  1.00 79.52           H
ATOM   4304  CE1 TYR A 282     -18.088  -6.541  18.109  1.00 79.52           C
ATOM   4305  HE1 TYR A 282     -18.654  -7.451  18.310  1.00 79.52           H
ATOM   4306  CE2 TYR A 282     -18.055  -4.177  17.762  1.00 79.52           C
ATOM   4307  HE2 TYR A 282     -18.596  -3.233  17.691  1.00 79.52           H
ATOM   4308  CZ  TYR A 282     -18.716  -5.339  18.011  1.00 79.52           C
ATOM   4309  OH  TYR A 282     -20.066  -5.297  18.170  1.00 79.52           O
ATOM   4310  HH  TYR A 282     -20.393  -4.357  18.070  1.00 79.52           H
ATOM   4311  HN  TYR A 282     -12.009  -5.754  17.704  1.00 79.52           H
ATOM   4312  N   ALA A 283     -13.417  -7.166  19.760  1.00 89.99           N
ATOM   4313  CA  ALA A 283     -13.813  -8.250  20.644  1.00 89.99           C
ATOM   4314  C   ALA A 283     -12.830  -8.334  21.813  1.00 89.99           C
ATOM   4315  O   ALA A 283     -13.152  -8.896  22.859  1.00 89.99           O
ATOM   4316  HA  ALA A 283     -14.805  -8.017  21.030  1.00 89.99           H
ATOM   4317  CB  ALA A 283     -13.887  -9.555  19.849  1.00 89.99           C
ATOM   4318 1HB  ALA A 283     -14.620  -9.452  19.049  1.00 89.99           H
ATOM   4319 2HB  ALA A 283     -12.910  -9.775  19.420  1.00 89.99           H
ATOM   4320 3HB  ALA A 283     -14.185 -10.368  20.512  1.00 89.99           H
ATOM   4321  HN  ALA A 283     -12.747  -7.415  19.061  1.00 89.99           H
ATOM   4322  N   MET A 284     -11.652  -7.768  21.597  1.00 83.57           N
ATOM   4323  CA  MET A 284     -10.621  -7.772  22.620  1.00 83.57           C
ATOM   4324  C   MET A 284     -10.439  -9.172  23.210  1.00 83.57           C
ATOM   4325  O   MET A 284     -10.354  -9.330  24.427  1.00 83.57           O
ATOM   4326  HA  MET A 284      -9.706  -7.461  22.115  1.00 83.57           H
ATOM   4327  CB  MET A 284     -11.002  -6.794  23.733  1.00 83.57           C
ATOM   4328 1HB  MET A 284     -11.919  -7.129  24.218  1.00 83.57           H
ATOM   4329 2HB  MET A 284     -10.224  -6.784  24.496  1.00 83.57           H
ATOM   4330  CG  MET A 284     -11.198  -5.381  23.179  1.00 83.57           C
ATOM   4331 1HG  MET A 284     -10.261  -5.013  22.761  1.00 83.57           H
ATOM   4332 2HG  MET A 284     -11.925  -5.398  22.367  1.00 83.57           H
ATOM   4333  SD  MET A 284     -11.758  -4.289  24.475  1.00 83.57           S
ATOM   4334  CE  MET A 284     -12.005  -2.793  23.535  1.00 83.57           C
ATOM   4335 1HE  MET A 284     -11.062  -2.491  23.078  1.00 83.57           H
ATOM   4336 2HE  MET A 284     -12.745  -2.971  22.755  1.00 83.57           H
ATOM   4337 3HE  MET A 284     -12.357  -2.001  24.196  1.00 83.57           H
ATOM   4338  HN  MET A 284     -11.399  -7.313  20.743  1.00 83.57           H
ATOM   4339  N   PHE A 285     -10.384 -10.152  22.320  1.00 87.32           N
ATOM   4340  CA  PHE A 285     -10.403 -11.543  22.737  1.00 87.32           C
ATOM   4341  C   PHE A 285      -8.992 -12.038  23.062  1.00 87.32           C
ATOM   4342  O   PHE A 285      -8.825 -13.097  23.664  1.00 87.32           O
ATOM   4343  HA  PHE A 285     -11.022 -11.604  23.631  1.00 87.32           H
ATOM   4344  CB  PHE A 285     -10.957 -12.354  21.563  1.00 87.32           C
ATOM   4345 1HB  PHE A 285     -11.165 -13.369  21.902  1.00 87.32           H
ATOM   4346 2HB  PHE A 285     -11.907 -11.921  21.252  1.00 87.32           H
ATOM   4347  CG  PHE A 285     -10.021 -12.418  20.354  1.00 87.32           C
ATOM   4348  CD1 PHE A 285     -10.103 -11.472  19.381  1.00 87.32           C
ATOM   4349  HD1 PHE A 285     -10.835 -10.668  19.462  1.00 87.32           H
ATOM   4350  CD2 PHE A 285      -9.108 -13.421  20.253  1.00 87.32           C
ATOM   4351  HD2 PHE A 285      -9.043 -14.179  21.033  1.00 87.32           H
ATOM   4352  CE1 PHE A 285      -9.235 -11.531  18.258  1.00 87.32           C
ATOM   4353  HE1 PHE A 285      -9.301 -10.773  17.478  1.00 87.32           H
ATOM   4354  CE2 PHE A 285      -8.240 -13.480  19.131  1.00 87.32           C
ATOM   4355  HE2 PHE A 285      -7.508 -14.284  19.050  1.00 87.32           H
ATOM   4356  CZ  PHE A 285      -8.322 -12.534  18.157  1.00 87.32           C
ATOM   4357  HZ  PHE A 285      -7.655 -12.579  17.296  1.00 87.32           H
ATOM   4358  HN  PHE A 285     -10.327 -10.007  21.332  1.00 87.32           H
ATOM   4359  N   ILE A 286      -8.012 -11.247  22.649  1.00 88.08           N
ATOM   4360  CA  ILE A 286      -6.622 -11.579  22.908  1.00 88.08           C
ATOM   4361  C   ILE A 286      -6.224 -11.050  24.287  1.00 88.08           C
ATOM   4362  O   ILE A 286      -5.966  -9.858  24.447  1.00 88.08           O
ATOM   4363  HA  ILE A 286      -6.543 -12.667  22.919  1.00 88.08           H
ATOM   4364  CB  ILE A 286      -5.729 -11.073  21.773  1.00 88.08           C
ATOM   4365  HB  ILE A 286      -5.842  -9.991  21.708  1.00 88.08           H
ATOM   4366  CG1 ILE A 286      -6.168 -11.655  20.428  1.00 88.08           C
ATOM   4367 1HG1 ILE A 286      -6.048 -12.738  20.441  1.00 88.08           H
ATOM   4368 2HG1 ILE A 286      -7.228 -11.453  20.269  1.00 88.08           H
ATOM   4369  CG2 ILE A 286      -4.255 -11.357  22.067  1.00 88.08           C
ATOM   4370 1HG2 ILE A 286      -3.965 -10.855  22.990  1.00 88.08           H
ATOM   4371 2HG2 ILE A 286      -4.106 -12.431  22.175  1.00 88.08           H
ATOM   4372 3HG2 ILE A 286      -3.643 -10.987  21.245  1.00 88.08           H
ATOM   4373  CD1 ILE A 286      -5.352 -11.059  19.280  1.00 88.08           C
ATOM   4374 1HD1 ILE A 286      -5.493  -9.978  19.256  1.00 88.08           H
ATOM   4375 2HD1 ILE A 286      -4.296 -11.284  19.430  1.00 88.08           H
ATOM   4376 3HD1 ILE A 286      -5.684 -11.490  18.336  1.00 88.08           H
ATOM   4377  HN  ILE A 286      -8.156 -10.394  22.147  1.00 88.08           H
ATOM   4378  N   SER A 287      -6.186 -11.962  25.247  1.00 85.85           N
ATOM   4379  CA  SER A 287      -5.814 -11.604  26.605  1.00 85.85           C
ATOM   4380  C   SER A 287      -4.415 -12.136  26.923  1.00 85.85           C
ATOM   4381  O   SER A 287      -3.794 -11.718  27.898  1.00 85.85           O
ATOM   4382  HA  SER A 287      -5.822 -10.514  26.629  1.00 85.85           H
ATOM   4383  CB  SER A 287      -6.829 -12.143  27.615  1.00 85.85           C
ATOM   4384 1HB  SER A 287      -6.509 -11.883  28.625  1.00 85.85           H
ATOM   4385 2HB  SER A 287      -7.793 -11.661  27.453  1.00 85.85           H
ATOM   4386  OG  SER A 287      -6.982 -13.556  27.515  1.00 85.85           O
ATOM   4387  HG  SER A 287      -7.682 -13.870  28.157  1.00 85.85           H
ATOM   4388  HN  SER A 287      -6.404 -12.928  25.110  1.00 85.85           H
ATOM   4389  N   ASN A 288      -3.960 -13.053  26.080  1.00 87.06           N
ATOM   4390  CA  ASN A 288      -2.678 -13.700  26.299  1.00 87.06           C
ATOM   4391  C   ASN A 288      -1.568 -12.842  25.690  1.00 87.06           C
ATOM   4392  O   ASN A 288      -1.590 -12.547  24.496  1.00 87.06           O
ATOM   4393  HA  ASN A 288      -2.586 -13.795  27.381  1.00 87.06           H
ATOM   4394  CB  ASN A 288      -2.634 -15.075  25.629  1.00 87.06           C
ATOM   4395 1HB  ASN A 288      -3.506 -15.657  25.927  1.00 87.06           H
ATOM   4396 2HB  ASN A 288      -2.684 -14.958  24.547  1.00 87.06           H
ATOM   4397  CG  ASN A 288      -1.358 -15.829  26.008  1.00 87.06           C
ATOM   4398  OD1 ASN A 288      -0.255 -15.311  25.934  1.00 87.06           O
ATOM   4399  ND2 ASN A 288      -1.567 -17.077  26.416  1.00 87.06           N
ATOM   4400 1HD2 ASN A 288      -2.498 -17.441  26.453  1.00 87.06           H
ATOM   4401 2HD2 ASN A 288      -0.794 -17.651  26.686  1.00 87.06           H
ATOM   4402  HN  ASN A 288      -4.451 -13.353  25.262  1.00 87.06           H
ATOM   4403  N   CYS A 289      -0.623 -12.464  26.539  1.00 91.47           N
ATOM   4404  CA  CYS A 289       0.424 -11.543  26.131  1.00 91.47           C
ATOM   4405  C   CYS A 289       1.276 -12.227  25.060  1.00 91.47           C
ATOM   4406  O   CYS A 289       1.688 -11.592  24.090  1.00 91.47           O
ATOM   4407  HA  CYS A 289      -0.074 -10.662  25.725  1.00 91.47           H
ATOM   4408  CB  CYS A 289       1.267 -11.081  27.322  1.00 91.47           C
ATOM   4409 1HB  CYS A 289       0.627 -10.620  28.074  1.00 91.47           H
ATOM   4410 2HB  CYS A 289       1.745 -11.940  27.794  1.00 91.47           H
ATOM   4411  SG  CYS A 289       2.537  -9.887  26.765  1.00 91.47           S
ATOM   4412  HN  CYS A 289      -0.566 -12.776  27.487  1.00 91.47           H
ATOM   4413  N   ALA A 290       1.515 -13.513  25.272  1.00 93.75           N
ATOM   4414  CA  ALA A 290       2.377 -14.271  24.381  1.00 93.75           C
ATOM   4415  C   ALA A 290       1.777 -14.267  22.973  1.00 93.75           C
ATOM   4416  O   ALA A 290       2.495 -14.098  21.989  1.00 93.75           O
ATOM   4417  HA  ALA A 290       3.347 -13.773  24.354  1.00 93.75           H
ATOM   4418  CB  ALA A 290       2.563 -15.686  24.932  1.00 93.75           C
ATOM   4419 1HB  ALA A 290       3.019 -15.634  25.920  1.00 93.75           H
ATOM   4420 2HB  ALA A 290       1.594 -16.178  25.004  1.00 93.75           H
ATOM   4421 3HB  ALA A 290       3.210 -16.254  24.263  1.00 93.75           H
ATOM   4422  HN  ALA A 290       1.132 -14.035  26.034  1.00 93.75           H
ATOM   4423  N   VAL A 291       0.467 -14.456  22.923  1.00 94.11           N
ATOM   4424  CA  VAL A 291      -0.239 -14.471  21.653  1.00 94.11           C
ATOM   4425  C   VAL A 291      -0.150 -13.085  21.009  1.00 94.11           C
ATOM   4426  O   VAL A 291       0.102 -12.969  19.811  1.00 94.11           O
ATOM   4427  HA  VAL A 291       0.262 -15.191  21.006  1.00 94.11           H
ATOM   4428  CB  VAL A 291      -1.680 -14.942  21.860  1.00 94.11           C
ATOM   4429  HB  VAL A 291      -2.153 -14.269  22.574  1.00 94.11           H
ATOM   4430  CG1 VAL A 291      -2.472 -14.873  20.553  1.00 94.11           C
ATOM   4431 1HG1 VAL A 291      -2.489 -13.845  20.192  1.00 94.11           H
ATOM   4432 2HG1 VAL A 291      -1.999 -15.512  19.807  1.00 94.11           H
ATOM   4433 3HG1 VAL A 291      -3.493 -15.214  20.728  1.00 94.11           H
ATOM   4434  CG2 VAL A 291      -1.715 -16.353  22.449  1.00 94.11           C
ATOM   4435 1HG2 VAL A 291      -1.216 -17.044  21.769  1.00 94.11           H
ATOM   4436 2HG2 VAL A 291      -1.204 -16.358  23.412  1.00 94.11           H
ATOM   4437 3HG2 VAL A 291      -2.751 -16.664  22.586  1.00 94.11           H
ATOM   4438  HN  VAL A 291      -0.109 -14.598  23.728  1.00 94.11           H
ATOM   4439  N   SER A 292      -0.362 -12.070  21.834  1.00 94.12           N
ATOM   4440  CA  SER A 292      -0.351 -10.699  21.352  1.00 94.12           C
ATOM   4441  C   SER A 292       1.021 -10.362  20.764  1.00 94.12           C
ATOM   4442  O   SER A 292       1.111  -9.710  19.725  1.00 94.12           O
ATOM   4443  HA  SER A 292      -1.119 -10.659  20.579  1.00 94.12           H
ATOM   4444  CB  SER A 292      -0.704  -9.719  22.472  1.00 94.12           C
ATOM   4445 1HB  SER A 292      -1.634 -10.031  22.947  1.00 94.12           H
ATOM   4446 2HB  SER A 292       0.071  -9.749  23.238  1.00 94.12           H
ATOM   4447  OG  SER A 292      -0.843  -8.385  21.989  1.00 94.12           O
ATOM   4448  HG  SER A 292      -1.690  -8.297  21.465  1.00 94.12           H
ATOM   4449  HN  SER A 292      -0.538 -12.172  22.813  1.00 94.12           H
ATOM   4450  N   THR A 293       2.054 -10.821  21.454  1.00 90.52           N
ATOM   4451  CA  THR A 293       3.417 -10.538  21.039  1.00 90.52           C
ATOM   4452  C   THR A 293       3.689 -11.138  19.658  1.00 90.52           C
ATOM   4453  O   THR A 293       4.243 -10.471  18.785  1.00 90.52           O
ATOM   4454  HA  THR A 293       3.531  -9.458  20.945  1.00 90.52           H
ATOM   4455  CB  THR A 293       4.361 -11.059  22.125  1.00 90.52           C
ATOM   4456  HB  THR A 293       4.243 -12.134  22.259  1.00 90.52           H
ATOM   4457  OG1 THR A 293       4.055 -10.259  23.263  1.00 90.52           O
ATOM   4458  HG1 THR A 293       3.351 -10.705  23.816  1.00 90.52           H
ATOM   4459  CG2 THR A 293       5.827 -10.740  21.828  1.00 90.52           C
ATOM   4460 1HG2 THR A 293       5.958  -9.660  21.760  1.00 90.52           H
ATOM   4461 2HG2 THR A 293       6.116 -11.201  20.884  1.00 90.52           H
ATOM   4462 3HG2 THR A 293       6.454 -11.131  22.630  1.00 90.52           H
ATOM   4463  HN  THR A 293       1.971 -11.376  22.282  1.00 90.52           H
ATOM   4464  N   ASN A 294       3.287 -12.391  19.503  1.00 92.49           N
ATOM   4465  CA  ASN A 294       3.550 -13.115  18.271  1.00 92.49           C
ATOM   4466  C   ASN A 294       2.785 -12.452  17.123  1.00 92.49           C
ATOM   4467  O   ASN A 294       3.286 -12.373  16.002  1.00 92.49           O
ATOM   4468  HA  ASN A 294       4.630 -13.066  18.135  1.00 92.49           H
ATOM   4469  CB  ASN A 294       3.082 -14.568  18.374  1.00 92.49           C
ATOM   4470 1HB  ASN A 294       2.077 -14.601  18.794  1.00 92.49           H
ATOM   4471 2HB  ASN A 294       3.026 -15.007  17.379  1.00 92.49           H
ATOM   4472  CG  ASN A 294       4.033 -15.389  19.247  1.00 92.49           C
ATOM   4473  OD1 ASN A 294       5.182 -15.037  19.460  1.00 92.49           O
ATOM   4474  ND2 ASN A 294       3.492 -16.500  19.740  1.00 92.49           N
ATOM   4475 1HD2 ASN A 294       2.542 -16.731  19.526  1.00 92.49           H
ATOM   4476 2HD2 ASN A 294       4.034 -17.104  20.323  1.00 92.49           H
ATOM   4477  HN  ASN A 294       2.792 -12.910  20.200  1.00 92.49           H
ATOM   4478  N   ILE A 295       1.584 -11.994  17.442  1.00 92.67           N
ATOM   4479  CA  ILE A 295       0.740 -11.352  16.448  1.00 92.67           C
ATOM   4480  C   ILE A 295       1.424 -10.078  15.950  1.00 92.67           C
ATOM   4481  O   ILE A 295       1.427  -9.799  14.752  1.00 92.67           O
ATOM   4482  HA  ILE A 295       0.641 -12.042  15.609  1.00 92.67           H
ATOM   4483  CB  ILE A 295      -0.664 -11.117  17.009  1.00 92.67           C
ATOM   4484  HB  ILE A 295      -0.567 -10.724  18.021  1.00 92.67           H
ATOM   4485  CG1 ILE A 295      -1.442 -12.431  17.109  1.00 92.67           C
ATOM   4486 1HG1 ILE A 295      -1.660 -12.806  16.109  1.00 92.67           H
ATOM   4487 2HG1 ILE A 295      -0.829 -13.184  17.604  1.00 92.67           H
ATOM   4488  CG2 ILE A 295      -1.415 -10.068  16.186  1.00 92.67           C
ATOM   4489 1HG2 ILE A 295      -0.867  -9.127  16.211  1.00 92.67           H
ATOM   4490 2HG2 ILE A 295      -1.503 -10.410  15.155  1.00 92.67           H
ATOM   4491 3HG2 ILE A 295      -2.410  -9.921  16.607  1.00 92.67           H
ATOM   4492  CD1 ILE A 295      -2.748 -12.238  17.883  1.00 92.67           C
ATOM   4493 1HD1 ILE A 295      -2.524 -11.887  18.890  1.00 92.67           H
ATOM   4494 2HD1 ILE A 295      -3.368 -11.503  17.371  1.00 92.67           H
ATOM   4495 3HD1 ILE A 295      -3.280 -13.188  17.939  1.00 92.67           H
ATOM   4496  HN  ILE A 295       1.187 -12.055  18.358  1.00 92.67           H
ATOM   4497  N   ASP A 296       1.988  -9.339  16.894  1.00 94.01           N
ATOM   4498  CA  ASP A 296       2.619  -8.070  16.574  1.00 94.01           C
ATOM   4499  C   ASP A 296       3.816  -8.319  15.653  1.00 94.01           C
ATOM   4500  O   ASP A 296       4.036  -7.573  14.701  1.00 94.01           O
ATOM   4501  HA  ASP A 296       1.842  -7.476  16.095  1.00 94.01           H
ATOM   4502  CB  ASP A 296       3.131  -7.376  17.838  1.00 94.01           C
ATOM   4503 1HB  ASP A 296       3.583  -8.111  18.503  1.00 94.01           H
ATOM   4504 2HB  ASP A 296       3.912  -6.662  17.574  1.00 94.01           H
ATOM   4505  CG  ASP A 296       1.996  -6.653  18.564  1.00 94.01           C
ATOM   4506  OD1 ASP A 296       0.830  -6.912  18.195  1.00 94.01           O
ATOM   4507  OD2 ASP A 296       2.319  -5.857  19.472  1.00 94.01           O
ATOM   4508  HN  ASP A 296       2.017  -9.594  17.860  1.00 94.01           H
ATOM   4509  N   ILE A 297       4.558  -9.370  15.971  1.00 93.93           N
ATOM   4510  CA  ILE A 297       5.711  -9.742  15.169  1.00 93.93           C
ATOM   4511  C   ILE A 297       5.245 -10.130  13.763  1.00 93.93           C
ATOM   4512  O   ILE A 297       5.828  -9.696  12.771  1.00 93.93           O
ATOM   4513  HA  ILE A 297       6.351  -8.864  15.090  1.00 93.93           H
ATOM   4514  CB  ILE A 297       6.522 -10.833  15.870  1.00 93.93           C
ATOM   4515  HB  ILE A 297       5.837 -11.621  16.182  1.00 93.93           H
ATOM   4516  CG1 ILE A 297       7.192 -10.290  17.135  1.00 93.93           C
ATOM   4517 1HG1 ILE A 297       7.954  -9.560  16.862  1.00 93.93           H
ATOM   4518 2HG1 ILE A 297       6.455  -9.768  17.745  1.00 93.93           H
ATOM   4519  CG2 ILE A 297       7.534 -11.466  14.913  1.00 93.93           C
ATOM   4520 1HG2 ILE A 297       7.006 -11.911  14.069  1.00 93.93           H
ATOM   4521 2HG2 ILE A 297       8.219 -10.699  14.549  1.00 93.93           H
ATOM   4522 3HG2 ILE A 297       8.097 -12.237  15.437  1.00 93.93           H
ATOM   4523  CD1 ILE A 297       7.828 -11.420  17.947  1.00 93.93           C
ATOM   4524 1HD1 ILE A 297       7.058 -12.135  18.238  1.00 93.93           H
ATOM   4525 2HD1 ILE A 297       8.581 -11.924  17.341  1.00 93.93           H
ATOM   4526 3HD1 ILE A 297       8.296 -11.007  18.840  1.00 93.93           H
ATOM   4527  HN  ILE A 297       4.382  -9.962  16.758  1.00 93.93           H
ATOM   4528  N   CYS A 298       4.200 -10.943  13.724  1.00 95.48           N
ATOM   4529  CA  CYS A 298       3.664 -11.412  12.458  1.00 95.48           C
ATOM   4530  C   CYS A 298       3.262 -10.193  11.625  1.00 95.48           C
ATOM   4531  O   CYS A 298       3.476 -10.166  10.414  1.00 95.48           O
ATOM   4532  HA  CYS A 298       4.462 -11.970  11.967  1.00 95.48           H
ATOM   4533  CB  CYS A 298       2.493 -12.375  12.661  1.00 95.48           C
ATOM   4534 1HB  CYS A 298       1.802 -11.970  13.401  1.00 95.48           H
ATOM   4535 2HB  CYS A 298       1.935 -12.484  11.731  1.00 95.48           H
ATOM   4536  SG  CYS A 298       3.112 -14.006  13.213  1.00 95.48           S
ATOM   4537  HG  CYS A 298       3.333 -13.652  14.475  1.00 95.48           H
ATOM   4538  HN  CYS A 298       3.723 -11.280  14.536  1.00 95.48           H
ATOM   4539  N   PHE A 299       2.687  -9.214  12.308  1.00 94.67           N
ATOM   4540  CA  PHE A 299       2.257  -7.993  11.647  1.00 94.67           C
ATOM   4541  C   PHE A 299       3.434  -7.296  10.962  1.00 94.67           C
ATOM   4542  O   PHE A 299       3.344  -6.920   9.794  1.00 94.67           O
ATOM   4543  HA  PHE A 299       1.517  -8.274  10.897  1.00 94.67           H
ATOM   4544  CB  PHE A 299       1.695  -7.071  12.731  1.00 94.67           C
ATOM   4545 1HB  PHE A 299       0.846  -7.562  13.207  1.00 94.67           H
ATOM   4546 2HB  PHE A 299       2.454  -6.929  13.501  1.00 94.67           H
ATOM   4547  CG  PHE A 299       1.250  -5.702  12.215  1.00 94.67           C
ATOM   4548  CD1 PHE A 299       2.102  -4.643  12.273  1.00 94.67           C
ATOM   4549  HD1 PHE A 299       3.102  -4.771  12.688  1.00 94.67           H
ATOM   4550  CD2 PHE A 299       0.003  -5.542  11.697  1.00 94.67           C
ATOM   4551  HD2 PHE A 299      -0.680  -6.391  11.650  1.00 94.67           H
ATOM   4552  CE1 PHE A 299       1.689  -3.372  11.794  1.00 94.67           C
ATOM   4553  HE1 PHE A 299       2.372  -2.524  11.841  1.00 94.67           H
ATOM   4554  CE2 PHE A 299      -0.410  -4.271  11.217  1.00 94.67           C
ATOM   4555  HE2 PHE A 299      -1.410  -4.144  10.803  1.00 94.67           H
ATOM   4556  CZ  PHE A 299       0.442  -3.213  11.276  1.00 94.67           C
ATOM   4557  HZ  PHE A 299       0.125  -2.237  10.908  1.00 94.67           H
ATOM   4558  HN  PHE A 299       2.514  -9.245  13.292  1.00 94.67           H
ATOM   4559  N   GLN A 300       4.512  -7.146  11.717  1.00 90.80           N
ATOM   4560  CA  GLN A 300       5.666  -6.406  11.236  1.00 90.80           C
ATOM   4561  C   GLN A 300       6.250  -7.083   9.994  1.00 90.80           C
ATOM   4562  O   GLN A 300       6.614  -6.411   9.030  1.00 90.80           O
ATOM   4563  HA  GLN A 300       5.289  -5.417  10.975  1.00 90.80           H
ATOM   4564  CB  GLN A 300       6.724  -6.266  12.332  1.00 90.80           C
ATOM   4565 1HB  GLN A 300       6.919  -7.239  12.782  1.00 90.80           H
ATOM   4566 2HB  GLN A 300       7.663  -5.923  11.895  1.00 90.80           H
ATOM   4567  CG  GLN A 300       6.269  -5.281  13.411  1.00 90.80           C
ATOM   4568 1HG  GLN A 300       6.103  -4.300  12.966  1.00 90.80           H
ATOM   4569 2HG  GLN A 300       5.316  -5.608  13.827  1.00 90.80           H
ATOM   4570  CD  GLN A 300       7.309  -5.172  14.528  1.00 90.80           C
ATOM   4571  OE1 GLN A 300       8.414  -5.680  14.434  1.00 90.80           O
ATOM   4572  NE2 GLN A 300       6.894  -4.483  15.587  1.00 90.80           N
ATOM   4573 1HE2 GLN A 300       5.974  -4.092  15.601  1.00 90.80           H
ATOM   4574 2HE2 GLN A 300       7.503  -4.356  16.371  1.00 90.80           H
ATOM   4575  HN  GLN A 300       4.604  -7.518  12.641  1.00 90.80           H
ATOM   4576  N   VAL A 301       6.321  -8.404  10.057  1.00 95.89           N
ATOM   4577  CA  VAL A 301       6.923  -9.174   8.982  1.00 95.89           C
ATOM   4578  C   VAL A 301       6.070  -9.030   7.719  1.00 95.89           C
ATOM   4579  O   VAL A 301       6.582  -8.678   6.658  1.00 95.89           O
ATOM   4580  HA  VAL A 301       7.910  -8.754   8.788  1.00 95.89           H
ATOM   4581  CB  VAL A 301       7.104 -10.629   9.418  1.00 95.89           C
ATOM   4582  HB  VAL A 301       6.132 -11.009   9.730  1.00 95.89           H
ATOM   4583  CG1 VAL A 301       7.595 -11.493   8.254  1.00 95.89           C
ATOM   4584 1HG1 VAL A 301       6.866 -11.459   7.444  1.00 95.89           H
ATOM   4585 2HG1 VAL A 301       8.552 -11.113   7.898  1.00 95.89           H
ATOM   4586 3HG1 VAL A 301       7.716 -12.522   8.592  1.00 95.89           H
ATOM   4587  CG2 VAL A 301       8.054 -10.729  10.613  1.00 95.89           C
ATOM   4588 1HG2 VAL A 301       9.027 -10.322  10.339  1.00 95.89           H
ATOM   4589 2HG2 VAL A 301       7.646 -10.162  11.450  1.00 95.89           H
ATOM   4590 3HG2 VAL A 301       8.165 -11.774  10.903  1.00 95.89           H
ATOM   4591  HN  VAL A 301       5.978  -8.946  10.824  1.00 95.89           H
ATOM   4592  N   THR A 302       4.785  -9.310   7.877  1.00 95.22           N
ATOM   4593  CA  THR A 302       3.888  -9.374   6.735  1.00 95.22           C
ATOM   4594  C   THR A 302       3.725  -7.989   6.107  1.00 95.22           C
ATOM   4595  O   THR A 302       3.558  -7.869   4.894  1.00 95.22           O
ATOM   4596  HA  THR A 302       4.339 -10.017   5.979  1.00 95.22           H
ATOM   4597  CB  THR A 302       2.567  -9.987   7.206  1.00 95.22           C
ATOM   4598  HB  THR A 302       1.850 -10.042   6.387  1.00 95.22           H
ATOM   4599  OG1 THR A 302       2.180  -9.173   8.309  1.00 95.22           O
ATOM   4600  HG1 THR A 302       1.273  -9.443   8.632  1.00 95.22           H
ATOM   4601  CG2 THR A 302       2.752 -11.378   7.815  1.00 95.22           C
ATOM   4602 1HG2 THR A 302       3.417 -11.312   8.677  1.00 95.22           H
ATOM   4603 2HG2 THR A 302       3.186 -12.046   7.072  1.00 95.22           H
ATOM   4604 3HG2 THR A 302       1.784 -11.767   8.133  1.00 95.22           H
ATOM   4605  HN  THR A 302       4.356  -9.491   8.762  1.00 95.22           H
ATOM   4606  N   GLN A 303       3.778  -6.977   6.960  1.00 92.67           N
ATOM   4607  CA  GLN A 303       3.697  -5.602   6.497  1.00 92.67           C
ATOM   4608  C   GLN A 303       4.873  -5.283   5.573  1.00 92.67           C
ATOM   4609  O   GLN A 303       4.698  -4.639   4.539  1.00 92.67           O
ATOM   4610  HA  GLN A 303       2.761  -5.538   5.941  1.00 92.67           H
ATOM   4611  CB  GLN A 303       3.646  -4.628   7.676  1.00 92.67           C
ATOM   4612 1HB  GLN A 303       2.785  -4.856   8.304  1.00 92.67           H
ATOM   4613 2HB  GLN A 303       4.534  -4.754   8.296  1.00 92.67           H
ATOM   4614  CG  GLN A 303       3.559  -3.181   7.189  1.00 92.67           C
ATOM   4615 1HG  GLN A 303       4.474  -2.916   6.659  1.00 92.67           H
ATOM   4616 2HG  GLN A 303       2.739  -3.081   6.478  1.00 92.67           H
ATOM   4617  CD  GLN A 303       3.346  -2.219   8.360  1.00 92.67           C
ATOM   4618  OE1 GLN A 303       4.176  -2.085   9.245  1.00 92.67           O
ATOM   4619  NE2 GLN A 303       2.192  -1.561   8.316  1.00 92.67           N
ATOM   4620 1HE2 GLN A 303       1.555  -1.718   7.561  1.00 92.67           H
ATOM   4621 2HE2 GLN A 303       1.961  -0.908   9.038  1.00 92.67           H
ATOM   4622  HN  GLN A 303       3.875  -7.084   7.950  1.00 92.67           H
ATOM   4623  N   THR A 304       6.046  -5.748   5.978  1.00 94.05           N
ATOM   4624  CA  THR A 304       7.260  -5.474   5.227  1.00 94.05           C
ATOM   4625  C   THR A 304       7.180  -6.107   3.836  1.00 94.05           C
ATOM   4626  O   THR A 304       7.557  -5.484   2.845  1.00 94.05           O
ATOM   4627  HA  THR A 304       7.339  -4.396   5.084  1.00 94.05           H
ATOM   4628  CB  THR A 304       8.448  -5.969   6.053  1.00 94.05           C
ATOM   4629  HB  THR A 304       8.440  -7.056   6.135  1.00 94.05           H
ATOM   4630  OG1 THR A 304       8.337  -5.259   7.283  1.00 94.05           O
ATOM   4631  HG1 THR A 304       7.912  -5.841   7.977  1.00 94.05           H
ATOM   4632  CG2 THR A 304       9.791  -5.512   5.479  1.00 94.05           C
ATOM   4633 1HG2 THR A 304       9.826  -4.422   5.461  1.00 94.05           H
ATOM   4634 2HG2 THR A 304       9.903  -5.896   4.466  1.00 94.05           H
ATOM   4635 3HG2 THR A 304      10.601  -5.890   6.103  1.00 94.05           H
ATOM   4636  HN  THR A 304       6.174  -6.301   6.801  1.00 94.05           H
ATOM   4637  N   ILE A 305       6.687  -7.336   3.808  1.00 93.57           N
ATOM   4638  CA  ILE A 305       6.525  -8.049   2.552  1.00 93.57           C
ATOM   4639  C   ILE A 305       5.604  -7.247   1.630  1.00 93.57           C
ATOM   4640  O   ILE A 305       5.839  -7.171   0.425  1.00 93.57           O
ATOM   4641  HA  ILE A 305       7.508  -8.115   2.085  1.00 93.57           H
ATOM   4642  CB  ILE A 305       6.047  -9.480   2.805  1.00 93.57           C
ATOM   4643  HB  ILE A 305       5.165  -9.437   3.444  1.00 93.57           H
ATOM   4644  CG1 ILE A 305       7.109 -10.288   3.554  1.00 93.57           C
ATOM   4645 1HG1 ILE A 305       7.935 -10.521   2.882  1.00 93.57           H
ATOM   4646 2HG1 ILE A 305       7.519  -9.690   4.368  1.00 93.57           H
ATOM   4647  CG2 ILE A 305       5.627 -10.157   1.500  1.00 93.57           C
ATOM   4648 1HG2 ILE A 305       4.814  -9.593   1.043  1.00 93.57           H
ATOM   4649 2HG2 ILE A 305       6.476 -10.188   0.817  1.00 93.57           H
ATOM   4650 3HG2 ILE A 305       5.292 -11.173   1.709  1.00 93.57           H
ATOM   4651  CD1 ILE A 305       6.518 -11.584   4.113  1.00 93.57           C
ATOM   4652 1HD1 ILE A 305       5.709 -11.346   4.803  1.00 93.57           H
ATOM   4653 2HD1 ILE A 305       6.131 -12.190   3.294  1.00 93.57           H
ATOM   4654 3HD1 ILE A 305       7.294 -12.139   4.641  1.00 93.57           H
ATOM   4655  HN  ILE A 305       6.401  -7.843   4.621  1.00 93.57           H
ATOM   4656  N   ALA A 306       4.575  -6.669   2.232  1.00 94.69           N
ATOM   4657  CA  ALA A 306       3.590  -5.918   1.474  1.00 94.69           C
ATOM   4658  C   ALA A 306       4.267  -4.711   0.821  1.00 94.69           C
ATOM   4659  O   ALA A 306       3.917  -4.326  -0.294  1.00 94.69           O
ATOM   4660  HA  ALA A 306       3.202  -6.572   0.693  1.00 94.69           H
ATOM   4661  CB  ALA A 306       2.437  -5.511   2.395  1.00 94.69           C
ATOM   4662 1HB  ALA A 306       1.971  -6.405   2.809  1.00 94.69           H
ATOM   4663 2HB  ALA A 306       2.821  -4.892   3.205  1.00 94.69           H
ATOM   4664 3HB  ALA A 306       1.699  -4.947   1.825  1.00 94.69           H
ATOM   4665  HN  ALA A 306       4.409  -6.709   3.218  1.00 94.69           H
ATOM   4666  N   PHE A 307       5.225  -4.148   1.542  1.00 93.07           N
ATOM   4667  CA  PHE A 307       5.896  -2.943   1.086  1.00 93.07           C
ATOM   4668  C   PHE A 307       6.757  -3.228  -0.147  1.00 93.07           C
ATOM   4669  O   PHE A 307       6.926  -2.362  -1.004  1.00 93.07           O
ATOM   4670  HA  PHE A 307       5.123  -2.220   0.828  1.00 93.07           H
ATOM   4671  CB  PHE A 307       6.801  -2.475   2.227  1.00 93.07           C
ATOM   4672 1HB  PHE A 307       7.409  -3.315   2.564  1.00 93.07           H
ATOM   4673 2HB  PHE A 307       7.487  -1.718   1.847  1.00 93.07           H
ATOM   4674  CG  PHE A 307       6.044  -1.900   3.426  1.00 93.07           C
ATOM   4675  CD1 PHE A 307       4.698  -1.717   3.356  1.00 93.07           C
ATOM   4676  HD1 PHE A 307       4.159  -1.980   2.446  1.00 93.07           H
ATOM   4677  CD2 PHE A 307       6.717  -1.572   4.561  1.00 93.07           C
ATOM   4678  HD2 PHE A 307       7.795  -1.718   4.618  1.00 93.07           H
ATOM   4679  CE1 PHE A 307       3.996  -1.183   4.468  1.00 93.07           C
ATOM   4680  HE1 PHE A 307       2.917  -1.036   4.412  1.00 93.07           H
ATOM   4681  CE2 PHE A 307       6.014  -1.038   5.674  1.00 93.07           C
ATOM   4682  HE2 PHE A 307       6.553  -0.775   6.584  1.00 93.07           H
ATOM   4683  CZ  PHE A 307       4.668  -0.855   5.604  1.00 93.07           C
ATOM   4684  HZ  PHE A 307       4.129  -0.445   6.458  1.00 93.07           H
ATOM   4685  HN  PHE A 307       5.543  -4.501   2.422  1.00 93.07           H
ATOM   4686  N   PHE A 308       7.278  -4.445  -0.197  1.00 88.32           N
ATOM   4687  CA  PHE A 308       8.098  -4.863  -1.321  1.00 88.32           C
ATOM   4688  C   PHE A 308       7.295  -4.843  -2.623  1.00 88.32           C
ATOM   4689  O   PHE A 308       7.870  -4.819  -3.711  1.00 88.32           O
ATOM   4690  HA  PHE A 308       8.926  -4.158  -1.396  1.00 88.32           H
ATOM   4691  CB  PHE A 308       8.551  -6.296  -1.037  1.00 88.32           C
ATOM   4692 1HB  PHE A 308       7.757  -6.818  -0.502  1.00 88.32           H
ATOM   4693 2HB  PHE A 308       8.693  -6.816  -1.984  1.00 88.32           H
ATOM   4694  CG  PHE A 308       9.843  -6.390  -0.222  1.00 88.32           C
ATOM   4695  CD1 PHE A 308      11.044  -6.182  -0.825  1.00 88.32           C
ATOM   4696  HD1 PHE A 308      11.086  -5.948  -1.889  1.00 88.32           H
ATOM   4697  CD2 PHE A 308       9.790  -6.683   1.105  1.00 88.32           C
ATOM   4698  HD2 PHE A 308       8.827  -6.850   1.588  1.00 88.32           H
ATOM   4699  CE1 PHE A 308      12.243  -6.270  -0.069  1.00 88.32           C
ATOM   4700  HE1 PHE A 308      13.205  -6.103  -0.552  1.00 88.32           H
ATOM   4701  CE2 PHE A 308      10.988  -6.770   1.861  1.00 88.32           C
ATOM   4702  HE2 PHE A 308      10.946  -7.005   2.925  1.00 88.32           H
ATOM   4703  CZ  PHE A 308      12.190  -6.562   1.258  1.00 88.32           C
ATOM   4704  HZ  PHE A 308      13.110  -6.629   1.839  1.00 88.32           H
ATOM   4705  HN  PHE A 308       7.147  -5.139   0.511  1.00 88.32           H
ATOM   4706  N   HIS A 309       5.979  -4.854  -2.470  1.00 81.96           N
ATOM   4707  CA  HIS A 309       5.091  -4.851  -3.620  1.00 81.96           C
ATOM   4708  C   HIS A 309       5.294  -3.563  -4.421  1.00 81.96           C
ATOM   4709  O   HIS A 309       5.214  -3.571  -5.648  1.00 81.96           O
ATOM   4710  HA  HIS A 309       5.378  -5.701  -4.239  1.00 81.96           H
ATOM   4711  CB  HIS A 309       3.639  -5.057  -3.186  1.00 81.96           C
ATOM   4712 1HB  HIS A 309       3.585  -5.932  -2.538  1.00 81.96           H
ATOM   4713 2HB  HIS A 309       3.323  -4.200  -2.591  1.00 81.96           H
ATOM   4714  CG  HIS A 309       2.675  -5.239  -4.334  1.00 81.96           C
ATOM   4715  ND1 HIS A 309       1.944  -4.193  -4.871  1.00 81.96           N
ATOM   4716  HD1 HIS A 309       1.974  -3.241  -4.567  1.00 81.96           H
ATOM   4717  CD2 HIS A 309       2.330  -6.353  -5.042  1.00 81.96           C
ATOM   4718  HD2 HIS A 309       2.722  -7.357  -4.879  1.00 81.96           H
ATOM   4719  CE1 HIS A 309       1.196  -4.669  -5.856  1.00 81.96           C
ATOM   4720  HE1 HIS A 309       0.509  -4.092  -6.475  1.00 81.96           H
ATOM   4721  NE2 HIS A 309       1.437  -6.008  -5.960  1.00 81.96           N
ATOM   4722  HN  HIS A 309       5.520  -4.865  -1.582  1.00 81.96           H
ATOM   4723  N   SER A 310       5.551  -2.486  -3.693  1.00 86.72           N
ATOM   4724  CA  SER A 310       5.724  -1.185  -4.317  1.00 86.72           C
ATOM   4725  C   SER A 310       6.994  -1.179  -5.171  1.00 86.72           C
ATOM   4726  O   SER A 310       7.106  -0.400  -6.117  1.00 86.72           O
ATOM   4727  HA  SER A 310       4.842  -1.045  -4.941  1.00 86.72           H
ATOM   4728  CB  SER A 310       5.786  -0.074  -3.266  1.00 86.72           C
ATOM   4729 1HB  SER A 310       5.781   0.896  -3.763  1.00 86.72           H
ATOM   4730 2HB  SER A 310       4.894  -0.116  -2.641  1.00 86.72           H
ATOM   4731  OG  SER A 310       6.945  -0.180  -2.445  1.00 86.72           O
ATOM   4732  HG  SER A 310       6.781  -0.831  -1.703  1.00 86.72           H
ATOM   4733  HN  SER A 310       5.642  -2.492  -2.697  1.00 86.72           H
ATOM   4734  N   CYS A 311       7.918  -2.055  -4.806  1.00 88.94           N
ATOM   4735  CA  CYS A 311       9.164  -2.179  -5.544  1.00 88.94           C
ATOM   4736  C   CYS A 311       8.878  -2.927  -6.848  1.00 88.94           C
ATOM   4737  O   CYS A 311       9.564  -2.722  -7.848  1.00 88.94           O
ATOM   4738  HA  CYS A 311       9.510  -1.166  -5.746  1.00 88.94           H
ATOM   4739  CB  CYS A 311      10.246  -2.873  -4.714  1.00 88.94           C
ATOM   4740 1HB  CYS A 311       9.916  -3.874  -4.435  1.00 88.94           H
ATOM   4741 2HB  CYS A 311      11.152  -2.991  -5.308  1.00 88.94           H
ATOM   4742  SG  CYS A 311      10.607  -1.894  -3.211  1.00 88.94           S
ATOM   4743  HG  CYS A 311      11.443  -2.774  -2.669  1.00 88.94           H
ATOM   4744  HN  CYS A 311       7.827  -2.672  -4.024  1.00 88.94           H
ATOM   4745  N   LEU A 312       7.863  -3.777  -6.795  1.00 87.52           N
ATOM   4746  CA  LEU A 312       7.605  -4.703  -7.884  1.00 87.52           C
ATOM   4747  C   LEU A 312       6.661  -4.046  -8.893  1.00 87.52           C
ATOM   4748  O   LEU A 312       6.657  -4.404 -10.070  1.00 87.52           O
ATOM   4749  HA  LEU A 312       8.556  -4.899  -8.379  1.00 87.52           H
ATOM   4750  CB  LEU A 312       7.092  -6.039  -7.342  1.00 87.52           C
ATOM   4751 1HB  LEU A 312       6.205  -5.847  -6.739  1.00 87.52           H
ATOM   4752 2HB  LEU A 312       6.777  -6.654  -8.186  1.00 87.52           H
ATOM   4753  CG  LEU A 312       8.083  -6.846  -6.501  1.00 87.52           C
ATOM   4754  HG  LEU A 312       8.395  -6.230  -5.657  1.00 87.52           H
ATOM   4755  CD1 LEU A 312       7.419  -8.098  -5.924  1.00 87.52           C
ATOM   4756 1HD1 LEU A 312       6.580  -7.807  -5.293  1.00 87.52           H
ATOM   4757 2HD1 LEU A 312       7.060  -8.727  -6.739  1.00 87.52           H
ATOM   4758 3HD1 LEU A 312       8.145  -8.653  -5.330  1.00 87.52           H
ATOM   4759  CD2 LEU A 312       9.340  -7.182  -7.305  1.00 87.52           C
ATOM   4760 1HD2 LEU A 312       9.065  -7.770  -8.181  1.00 87.52           H
ATOM   4761 2HD2 LEU A 312       9.824  -6.259  -7.625  1.00 87.52           H
ATOM   4762 3HD2 LEU A 312      10.027  -7.755  -6.683  1.00 87.52           H
ATOM   4763  HN  LEU A 312       7.226  -3.840  -6.027  1.00 87.52           H
ATOM   4764  N   ASN A 313       5.884  -3.095  -8.396  1.00 85.66           N
ATOM   4765  CA  ASN A 313       4.866  -2.456  -9.213  1.00 85.66           C
ATOM   4766  C   ASN A 313       5.497  -1.975 -10.522  1.00 85.66           C
ATOM   4767  O   ASN A 313       4.994  -2.273 -11.604  1.00 85.66           O
ATOM   4768  HA  ASN A 313       4.106  -3.221  -9.374  1.00 85.66           H
ATOM   4769  CB  ASN A 313       4.270  -1.241  -8.501  1.00 85.66           C
ATOM   4770 1HB  ASN A 313       5.064  -0.677  -8.010  1.00 85.66           H
ATOM   4771 2HB  ASN A 313       3.812  -0.575  -9.232  1.00 85.66           H
ATOM   4772  CG  ASN A 313       3.226  -1.668  -7.467  1.00 85.66           C
ATOM   4773  OD1 ASN A 313       2.732  -2.783  -7.471  1.00 85.66           O
ATOM   4774  ND2 ASN A 313       2.920  -0.722  -6.584  1.00 85.66           N
ATOM   4775 1HD2 ASN A 313       3.363   0.173  -6.637  1.00 85.66           H
ATOM   4776 2HD2 ASN A 313       2.247  -0.905  -5.868  1.00 85.66           H
ATOM   4777  HN  ASN A 313       5.941  -2.761  -7.455  1.00 85.66           H
ATOM   4778  N   PRO A 314       6.605  -1.226 -10.448  1.00 85.95           N
ATOM   4779  CA  PRO A 314       7.244  -0.702 -11.658  1.00 85.95           C
ATOM   4780  C   PRO A 314       7.532  -1.793 -12.677  1.00 85.95           C
ATOM   4781  O   PRO A 314       7.288  -1.613 -13.869  1.00 85.95           O
ATOM   4782  HA  PRO A 314       6.574  -0.008 -12.165  1.00 85.95           H
ATOM   4783  CB  PRO A 314       8.531  -0.058 -11.138  1.00 85.95           C
ATOM   4784 1HB  PRO A 314       9.367  -0.757 -11.158  1.00 85.95           H
ATOM   4785 2HB  PRO A 314       8.821   0.802 -11.742  1.00 85.95           H
ATOM   4786  CG  PRO A 314       8.172   0.350  -9.714  1.00 85.95           C
ATOM   4787 1HG  PRO A 314       9.059   0.497  -9.099  1.00 85.95           H
ATOM   4788 2HG  PRO A 314       7.621   1.290  -9.689  1.00 85.95           H
ATOM   4789  CD  PRO A 314       7.328  -0.818  -9.229  1.00 85.95           C
ATOM   4790 1HD  PRO A 314       7.945  -1.628  -8.840  1.00 85.95           H
ATOM   4791 2HD  PRO A 314       6.651  -0.523  -8.428  1.00 85.95           H
ATOM   4792  N   VAL A 315       8.047  -2.906 -12.175  1.00 85.12           N
ATOM   4793  CA  VAL A 315       8.504  -3.977 -13.044  1.00 85.12           C
ATOM   4794  C   VAL A 315       7.293  -4.681 -13.659  1.00 85.12           C
ATOM   4795  O   VAL A 315       7.280  -4.973 -14.854  1.00 85.12           O
ATOM   4796  HA  VAL A 315       9.090  -3.524 -13.845  1.00 85.12           H
ATOM   4797  CB  VAL A 315       9.418  -4.927 -12.268  1.00 85.12           C
ATOM   4798  HB  VAL A 315       8.833  -5.372 -11.463  1.00 85.12           H
ATOM   4799  CG1 VAL A 315       9.920  -6.060 -13.165  1.00 85.12           C
ATOM   4800 1HG1 VAL A 315       9.070  -6.626 -13.546  1.00 85.12           H
ATOM   4801 2HG1 VAL A 315      10.481  -5.640 -14.001  1.00 85.12           H
ATOM   4802 3HG1 VAL A 315      10.568  -6.720 -12.589  1.00 85.12           H
ATOM   4803  CG2 VAL A 315      10.587  -4.169 -11.636  1.00 85.12           C
ATOM   4804 1HG2 VAL A 315      11.171  -3.684 -12.418  1.00 85.12           H
ATOM   4805 2HG2 VAL A 315      10.203  -3.415 -10.949  1.00 85.12           H
ATOM   4806 3HG2 VAL A 315      11.221  -4.868 -11.090  1.00 85.12           H
ATOM   4807  HN  VAL A 315       8.155  -3.081 -11.197  1.00 85.12           H
ATOM   4808  N   LEU A 316       6.304  -4.934 -12.814  1.00 84.82           N
ATOM   4809  CA  LEU A 316       5.210  -5.815 -13.185  1.00 84.82           C
ATOM   4810  C   LEU A 316       4.386  -5.158 -14.294  1.00 84.82           C
ATOM   4811  O   LEU A 316       3.975  -5.823 -15.244  1.00 84.82           O
ATOM   4812  HA  LEU A 316       5.648  -6.733 -13.578  1.00 84.82           H
ATOM   4813  CB  LEU A 316       4.389  -6.198 -11.952  1.00 84.82           C
ATOM   4814 1HB  LEU A 316       4.113  -5.284 -11.426  1.00 84.82           H
ATOM   4815 2HB  LEU A 316       3.462  -6.663 -12.287  1.00 84.82           H
ATOM   4816  CG  LEU A 316       5.070  -7.140 -10.958  1.00 84.82           C
ATOM   4817  HG  LEU A 316       6.024  -6.699 -10.668  1.00 84.82           H
ATOM   4818  CD1 LEU A 316       4.236  -7.290  -9.684  1.00 84.82           C
ATOM   4819 1HD1 LEU A 316       4.113  -6.315  -9.213  1.00 84.82           H
ATOM   4820 2HD1 LEU A 316       3.257  -7.697  -9.937  1.00 84.82           H
ATOM   4821 3HD1 LEU A 316       4.743  -7.965  -8.995  1.00 84.82           H
ATOM   4822  CD2 LEU A 316       5.376  -8.492 -11.605  1.00 84.82           C
ATOM   4823 1HD2 LEU A 316       4.447  -8.952 -11.943  1.00 84.82           H
ATOM   4824 2HD2 LEU A 316       6.039  -8.345 -12.458  1.00 84.82           H
ATOM   4825 3HD2 LEU A 316       5.860  -9.143 -10.877  1.00 84.82           H
ATOM   4826  HN  LEU A 316       6.244  -4.550 -11.893  1.00 84.82           H
ATOM   4827  N   TYR A 317       4.168  -3.861 -14.136  1.00 81.66           N
ATOM   4828  CA  TYR A 317       3.161  -3.170 -14.923  1.00 81.66           C
ATOM   4829  C   TYR A 317       3.805  -2.371 -16.058  1.00 81.66           C
ATOM   4830  O   TYR A 317       3.195  -2.176 -17.108  1.00 81.66           O
ATOM   4831  HA  TYR A 317       2.494  -3.920 -15.350  1.00 81.66           H
ATOM   4832  CB  TYR A 317       2.467  -2.202 -13.964  1.00 81.66           C
ATOM   4833 1HB  TYR A 317       3.225  -1.632 -13.427  1.00 81.66           H
ATOM   4834 2HB  TYR A 317       1.882  -1.487 -14.544  1.00 81.66           H
ATOM   4835  CG  TYR A 317       1.548  -2.884 -12.948  1.00 81.66           C
ATOM   4836  CD1 TYR A 317       0.287  -3.298 -13.326  1.00 81.66           C
ATOM   4837  HD1 TYR A 317      -0.054  -3.139 -14.349  1.00 81.66           H
ATOM   4838  CD2 TYR A 317       1.981  -3.085 -11.653  1.00 81.66           C
ATOM   4839  HD2 TYR A 317       2.977  -2.757 -11.354  1.00 81.66           H
ATOM   4840  CE1 TYR A 317      -0.577  -3.940 -12.370  1.00 81.66           C
ATOM   4841  HE1 TYR A 317      -1.575  -4.271 -12.656  1.00 81.66           H
ATOM   4842  CE2 TYR A 317       1.117  -3.726 -10.696  1.00 81.66           C
ATOM   4843  HE2 TYR A 317       1.446  -3.891  -9.670  1.00 81.66           H
ATOM   4844  CZ  TYR A 317      -0.120  -4.122 -11.102  1.00 81.66           C
ATOM   4845  OH  TYR A 317      -0.936  -4.729 -10.199  1.00 81.66           O
ATOM   4846  HH  TYR A 317      -0.444  -4.880  -9.341  1.00 81.66           H
ATOM   4847  HN  TYR A 317       4.664  -3.286 -13.486  1.00 81.66           H
ATOM   4848  N   VAL A 318       5.029  -1.931 -15.808  1.00 78.63           N
ATOM   4849  CA  VAL A 318       5.633  -0.892 -16.625  1.00 78.63           C
ATOM   4850  C   VAL A 318       6.688  -1.518 -17.540  1.00 78.63           C
ATOM   4851  O   VAL A 318       6.571  -1.453 -18.763  1.00 78.63           O
ATOM   4852  HA  VAL A 318       4.845  -0.460 -17.243  1.00 78.63           H
ATOM   4853  CB  VAL A 318       6.197   0.215 -15.733  1.00 78.63           C
ATOM   4854  HB  VAL A 318       7.079  -0.178 -15.228  1.00 78.63           H
ATOM   4855  CG1 VAL A 318       6.631   1.423 -16.566  1.00 78.63           C
ATOM   4856 1HG1 VAL A 318       7.402   1.118 -17.273  1.00 78.63           H
ATOM   4857 2HG1 VAL A 318       5.772   1.816 -17.110  1.00 78.63           H
ATOM   4858 3HG1 VAL A 318       7.027   2.195 -15.906  1.00 78.63           H
ATOM   4859  CG2 VAL A 318       5.184   0.624 -14.661  1.00 78.63           C
ATOM   4860 1HG2 VAL A 318       4.276   0.989 -15.139  1.00 78.63           H
ATOM   4861 2HG2 VAL A 318       4.946  -0.239 -14.039  1.00 78.63           H
ATOM   4862 3HG2 VAL A 318       5.611   1.412 -14.040  1.00 78.63           H
ATOM   4863  HN  VAL A 318       5.605  -2.271 -15.064  1.00 78.63           H
ATOM   4864  N   PHE A 319       7.694  -2.109 -16.912  1.00 76.54           N
ATOM   4865  CA  PHE A 319       8.857  -2.582 -17.642  1.00 76.54           C
ATOM   4866  C   PHE A 319       8.513  -3.810 -18.488  1.00 76.54           C
ATOM   4867  O   PHE A 319       9.301  -4.224 -19.337  1.00 76.54           O
ATOM   4868  HA  PHE A 319       9.180  -1.772 -18.296  1.00 76.54           H
ATOM   4869  CB  PHE A 319       9.910  -2.972 -16.603  1.00 76.54           C
ATOM   4870 1HB  PHE A 319       9.498  -3.748 -15.958  1.00 76.54           H
ATOM   4871 2HB  PHE A 319      10.769  -3.406 -17.115  1.00 76.54           H
ATOM   4872  CG  PHE A 319      10.388  -1.807 -15.733  1.00 76.54           C
ATOM   4873  CD1 PHE A 319      10.378  -0.541 -16.228  1.00 76.54           C
ATOM   4874  HD1 PHE A 319      10.029  -0.355 -17.244  1.00 76.54           H
ATOM   4875  CD2 PHE A 319      10.823  -2.038 -14.466  1.00 76.54           C
ATOM   4876  HD2 PHE A 319      10.831  -3.054 -14.069  1.00 76.54           H
ATOM   4877  CE1 PHE A 319      10.821   0.541 -15.422  1.00 76.54           C
ATOM   4878  HE1 PHE A 319      10.813   1.556 -15.819  1.00 76.54           H
ATOM   4879  CE2 PHE A 319      11.266  -0.957 -13.659  1.00 76.54           C
ATOM   4880  HE2 PHE A 319      11.615  -1.143 -12.643  1.00 76.54           H
ATOM   4881  CZ  PHE A 319      11.256   0.309 -14.154  1.00 76.54           C
ATOM   4882  HZ  PHE A 319      11.596   1.139 -13.535  1.00 76.54           H
ATOM   4883  HN  PHE A 319       7.721  -2.267 -15.925  1.00 76.54           H
ATOM   4884  N   VAL A 320       7.335  -4.358 -18.226  1.00 75.29           N
ATOM   4885  CA  VAL A 320       6.824  -5.454 -19.030  1.00 75.29           C
ATOM   4886  C   VAL A 320       6.545  -4.953 -20.449  1.00 75.29           C
ATOM   4887  O   VAL A 320       6.665  -5.708 -21.412  1.00 75.29           O
ATOM   4888  HA  VAL A 320       7.600  -6.219 -19.075  1.00 75.29           H
ATOM   4889  CB  VAL A 320       5.593  -6.067 -18.359  1.00 75.29           C
ATOM   4890  HB  VAL A 320       4.867  -5.269 -18.200  1.00 75.29           H
ATOM   4891  CG1 VAL A 320       4.945  -7.120 -19.260  1.00 75.29           C
ATOM   4892 1HG1 VAL A 320       4.637  -6.656 -20.198  1.00 75.29           H
ATOM   4893 2HG1 VAL A 320       5.662  -7.914 -19.465  1.00 75.29           H
ATOM   4894 3HG1 VAL A 320       4.072  -7.539 -18.759  1.00 75.29           H
ATOM   4895  CG2 VAL A 320       5.950  -6.657 -16.994  1.00 75.29           C
ATOM   4896 1HG2 VAL A 320       6.703  -7.436 -17.120  1.00 75.29           H
ATOM   4897 2HG2 VAL A 320       6.345  -5.872 -16.350  1.00 75.29           H
ATOM   4898 3HG2 VAL A 320       5.057  -7.086 -16.539  1.00 75.29           H
ATOM   4899  HN  VAL A 320       6.736  -4.065 -17.481  1.00 75.29           H
ATOM   4900  N   GLY A 321       6.177  -3.683 -20.531  1.00 75.89           N
ATOM   4901  CA  GLY A 321       5.795  -3.096 -21.804  1.00 75.89           C
ATOM   4902  C   GLY A 321       7.013  -2.908 -22.710  1.00 75.89           C
ATOM   4903  O   GLY A 321       8.028  -2.357 -22.285  1.00 75.89           O
ATOM   4904 1HA  GLY A 321       5.064  -3.736 -22.299  1.00 75.89           H
ATOM   4905 2HA  GLY A 321       5.311  -2.133 -21.634  1.00 75.89           H
ATOM   4906  HN  GLY A 321       6.139  -3.060 -19.750  1.00 75.89           H
ATOM   4907  N   GLU A 322       6.873  -3.376 -23.941  1.00 63.59           N
ATOM   4908  CA  GLU A 322       7.928  -3.216 -24.928  1.00 63.59           C
ATOM   4909  C   GLU A 322       8.105  -1.737 -25.279  1.00 63.59           C
ATOM   4910  O   GLU A 322       9.230  -1.252 -25.390  1.00 63.59           O
ATOM   4911  HA  GLU A 322       8.832  -3.593 -24.450  1.00 63.59           H
ATOM   4912  CB  GLU A 322       7.639  -4.046 -26.180  1.00 63.59           C
ATOM   4913 1HB  GLU A 322       6.584  -3.959 -26.443  1.00 63.59           H
ATOM   4914 2HB  GLU A 322       8.309  -3.744 -26.984  1.00 63.59           H
ATOM   4915  CG  GLU A 322       7.910  -5.531 -25.928  1.00 63.59           C
ATOM   4916 1HG  GLU A 322       8.932  -5.662 -25.574  1.00 63.59           H
ATOM   4917 2HG  GLU A 322       7.250  -5.896 -25.141  1.00 63.59           H
ATOM   4918  CD  GLU A 322       7.696  -6.351 -27.202  1.00 63.59           C
ATOM   4919  OE1 GLU A 322       8.126  -7.525 -27.200  1.00 63.59           O
ATOM   4920  OE2 GLU A 322       7.107  -5.786 -28.148  1.00 63.59           O
ATOM   4921  HN  GLU A 322       6.059  -3.857 -24.267  1.00 63.59           H
ATOM   4922  N   ARG A 323       6.977  -1.062 -25.445  1.00 62.29           N
ATOM   4923  CA  ARG A 323       6.994   0.347 -25.800  1.00 62.29           C
ATOM   4924  C   ARG A 323       7.823   1.140 -24.789  1.00 62.29           C
ATOM   4925  O   ARG A 323       8.639   1.978 -25.171  1.00 62.29           O
ATOM   4926  HA  ARG A 323       7.448   0.379 -26.791  1.00 62.29           H
ATOM   4927  CB  ARG A 323       5.576   0.920 -25.848  1.00 62.29           C
ATOM   4928 1HB  ARG A 323       4.982   0.371 -26.579  1.00 62.29           H
ATOM   4929 2HB  ARG A 323       5.093   0.785 -24.880  1.00 62.29           H
ATOM   4930  CG  ARG A 323       5.597   2.406 -26.210  1.00 62.29           C
ATOM   4931 1HG  ARG A 323       6.162   2.959 -25.460  1.00 62.29           H
ATOM   4932 2HG  ARG A 323       6.110   2.545 -27.162  1.00 62.29           H
ATOM   4933  CD  ARG A 323       4.177   2.968 -26.304  1.00 62.29           C
ATOM   4934 1HD  ARG A 323       3.654   2.519 -27.148  1.00 62.29           H
ATOM   4935 2HD  ARG A 323       3.614   2.708 -25.407  1.00 62.29           H
ATOM   4936  NE  ARG A 323       4.223   4.438 -26.462  1.00 62.29           N
ATOM   4937  HE  ARG A 323       5.058   4.843 -26.837  1.00 62.29           H
ATOM   4938  CZ  ARG A 323       3.218   5.262 -26.136  1.00 62.29           C
ATOM   4939  NH1 ARG A 323       2.076   4.774 -25.631  1.00 62.29           N
ATOM   4940 1HH1 ARG A 323       1.971   3.789 -25.494  1.00 62.29           H
ATOM   4941 2HH1 ARG A 323       1.331   5.395 -25.390  1.00 62.29           H
ATOM   4942  NH2 ARG A 323       3.370   6.580 -26.323  1.00 62.29           N
ATOM   4943 1HH2 ARG A 323       2.629   7.208 -26.085  1.00 62.29           H
ATOM   4944 2HH2 ARG A 323       4.225   6.935 -26.701  1.00 62.29           H
ATOM   4945  HN  ARG A 323       6.066  -1.460 -25.340  1.00 62.29           H
ATOM   4946  N   PHE A 324       7.587   0.848 -23.518  1.00 73.88           N
ATOM   4947  CA  PHE A 324       8.250   1.572 -22.448  1.00 73.88           C
ATOM   4948  C   PHE A 324       9.744   1.244 -22.407  1.00 73.88           C
ATOM   4949  O   PHE A 324      10.567   2.114 -22.125  1.00 73.88           O
ATOM   4950  HA  PHE A 324       8.119   2.635 -22.646  1.00 73.88           H
ATOM   4951  CB  PHE A 324       7.605   1.120 -21.136  1.00 73.88           C
ATOM   4952 1HB  PHE A 324       6.521   1.147 -21.247  1.00 73.88           H
ATOM   4953 2HB  PHE A 324       7.880   0.082 -20.946  1.00 73.88           H
ATOM   4954  CG  PHE A 324       8.001   1.966 -19.924  1.00 73.88           C
ATOM   4955  CD1 PHE A 324       9.104   1.641 -19.198  1.00 73.88           C
ATOM   4956  HD1 PHE A 324       9.707   0.777 -19.480  1.00 73.88           H
ATOM   4957  CD2 PHE A 324       7.249   3.044 -19.573  1.00 73.88           C
ATOM   4958  HD2 PHE A 324       6.365   3.304 -20.154  1.00 73.88           H
ATOM   4959  CE1 PHE A 324       9.471   2.427 -18.074  1.00 73.88           C
ATOM   4960  HE1 PHE A 324      10.355   2.166 -17.492  1.00 73.88           H
ATOM   4961  CE2 PHE A 324       7.616   3.830 -18.448  1.00 73.88           C
ATOM   4962  HE2 PHE A 324       7.014   4.693 -18.167  1.00 73.88           H
ATOM   4963  CZ  PHE A 324       8.720   3.504 -17.722  1.00 73.88           C
ATOM   4964  HZ  PHE A 324       9.001   4.107 -16.859  1.00 73.88           H
ATOM   4965  HN  PHE A 324       6.956   0.132 -23.217  1.00 73.88           H
ATOM   4966  N   ARG A 325      10.049  -0.013 -22.694  1.00 71.56           N
ATOM   4967  CA  ARG A 325      11.430  -0.465 -22.699  1.00 71.56           C
ATOM   4968  C   ARG A 325      12.245   0.330 -23.720  1.00 71.56           C
ATOM   4969  O   ARG A 325      13.367   0.747 -23.435  1.00 71.56           O
ATOM   4970  HA  ARG A 325      11.787  -0.284 -21.685  1.00 71.56           H
ATOM   4971  CB  ARG A 325      11.521  -1.955 -23.034  1.00 71.56           C
ATOM   4972 1HB  ARG A 325      10.945  -2.165 -23.935  1.00 71.56           H
ATOM   4973 2HB  ARG A 325      12.556  -2.222 -23.247  1.00 71.56           H
ATOM   4974  CG  ARG A 325      10.997  -2.810 -21.878  1.00 71.56           C
ATOM   4975 1HG  ARG A 325      11.511  -2.536 -20.956  1.00 71.56           H
ATOM   4976 2HG  ARG A 325       9.937  -2.609 -21.723  1.00 71.56           H
ATOM   4977  CD  ARG A 325      11.202  -4.300 -22.160  1.00 71.56           C
ATOM   4978 1HD  ARG A 325      10.974  -4.515 -23.204  1.00 71.56           H
ATOM   4979 2HD  ARG A 325      12.247  -4.568 -22.000  1.00 71.56           H
ATOM   4980  NE  ARG A 325      10.333  -5.107 -21.276  1.00 71.56           N
ATOM   4981  HE  ARG A 325       9.717  -4.623 -20.654  1.00 71.56           H
ATOM   4982  CZ  ARG A 325      10.319  -6.447 -21.256  1.00 71.56           C
ATOM   4983  NH1 ARG A 325      11.123  -7.148 -22.067  1.00 71.56           N
ATOM   4984 1HH1 ARG A 325      11.739  -6.671 -22.694  1.00 71.56           H
ATOM   4985 2HH1 ARG A 325      11.106  -8.147 -22.046  1.00 71.56           H
ATOM   4986  NH2 ARG A 325       9.489  -7.075 -20.412  1.00 71.56           N
ATOM   4987 1HH2 ARG A 325       9.466  -8.075 -20.384  1.00 71.56           H
ATOM   4988 2HH2 ARG A 325       8.892  -6.545 -19.810  1.00 71.56           H
ATOM   4989  HN  ARG A 325       9.374  -0.715 -22.918  1.00 71.56           H
ATOM   4990  N   ARG A 326      11.650   0.517 -24.889  1.00 65.93           N
ATOM   4991  CA  ARG A 326      12.298   1.274 -25.946  1.00 65.93           C
ATOM   4992  C   ARG A 326      12.504   2.726 -25.509  1.00 65.93           C
ATOM   4993  O   ARG A 326      13.579   3.290 -25.705  1.00 65.93           O
ATOM   4994  HA  ARG A 326      13.252   0.773 -26.104  1.00 65.93           H
ATOM   4995  CB  ARG A 326      11.466   1.249 -27.231  1.00 65.93           C
ATOM   4996 1HB  ARG A 326      10.430   1.496 -27.002  1.00 65.93           H
ATOM   4997 2HB  ARG A 326      11.832   2.010 -27.920  1.00 65.93           H
ATOM   4998  CG  ARG A 326      11.533  -0.126 -27.899  1.00 65.93           C
ATOM   4999 1HG  ARG A 326      12.568  -0.368 -28.140  1.00 65.93           H
ATOM   5000 2HG  ARG A 326      11.180  -0.889 -27.206  1.00 65.93           H
ATOM   5001  CD  ARG A 326      10.687  -0.157 -29.174  1.00 65.93           C
ATOM   5002 1HD  ARG A 326       9.646   0.063 -28.935  1.00 65.93           H
ATOM   5003 2HD  ARG A 326      11.026   0.615 -29.864  1.00 65.93           H
ATOM   5004  NE  ARG A 326      10.787  -1.487 -29.815  1.00 65.93           N
ATOM   5005  HE  ARG A 326      11.486  -2.118 -29.479  1.00 65.93           H
ATOM   5006  CZ  ARG A 326       9.999  -1.898 -30.818  1.00 65.93           C
ATOM   5007  NH1 ARG A 326       9.046  -1.094 -31.308  1.00 65.93           N
ATOM   5008 1HH1 ARG A 326       8.918  -0.179 -30.925  1.00 65.93           H
ATOM   5009 2HH1 ARG A 326       8.462  -1.409 -32.057  1.00 65.93           H
ATOM   5010  NH2 ARG A 326      10.179  -3.126 -31.324  1.00 65.93           N
ATOM   5011 1HH2 ARG A 326       9.600  -3.448 -32.073  1.00 65.93           H
ATOM   5012 2HH2 ARG A 326      10.893  -3.720 -30.953  1.00 65.93           H
ATOM   5013  HN  ARG A 326      10.744   0.161 -25.118  1.00 65.93           H
ATOM   5014  N   ASP A 327      11.456   3.289 -24.926  1.00 76.29           N
ATOM   5015  CA  ASP A 327      11.479   4.689 -24.538  1.00 76.29           C
ATOM   5016  C   ASP A 327      12.475   4.880 -23.393  1.00 76.29           C
ATOM   5017  O   ASP A 327      13.117   5.925 -23.291  1.00 76.29           O
ATOM   5018  HA  ASP A 327      11.769   5.232 -25.438  1.00 76.29           H
ATOM   5019  CB  ASP A 327      10.103   5.148 -24.049  1.00 76.29           C
ATOM   5020 1HB  ASP A 327       9.710   4.428 -23.330  1.00 76.29           H
ATOM   5021 2HB  ASP A 327      10.198   6.100 -23.527  1.00 76.29           H
ATOM   5022  CG  ASP A 327       9.127   5.295 -25.218  1.00 76.29           C
ATOM   5023  OD1 ASP A 327       9.622   5.386 -26.362  1.00 76.29           O
ATOM   5024  OD2 ASP A 327       7.908   5.313 -24.940  1.00 76.29           O
ATOM   5025  HN  ASP A 327      10.605   2.807 -24.719  1.00 76.29           H
ATOM   5026  N   LEU A 328      12.574   3.855 -22.559  1.00 77.75           N
ATOM   5027  CA  LEU A 328      13.517   3.877 -21.454  1.00 77.75           C
ATOM   5028  C   LEU A 328      14.937   4.024 -22.004  1.00 77.75           C
ATOM   5029  O   LEU A 328      15.669   4.930 -21.609  1.00 77.75           O
ATOM   5030  HA  LEU A 328      13.289   4.753 -20.848  1.00 77.75           H
ATOM   5031  CB  LEU A 328      13.327   2.648 -20.563  1.00 77.75           C
ATOM   5032 1HB  LEU A 328      12.329   2.691 -20.127  1.00 77.75           H
ATOM   5033 2HB  LEU A 328      13.361   1.759 -21.192  1.00 77.75           H
ATOM   5034  CG  LEU A 328      14.341   2.477 -19.430  1.00 77.75           C
ATOM   5035  HG  LEU A 328      15.341   2.476 -19.864  1.00 77.75           H
ATOM   5036  CD1 LEU A 328      14.274   3.652 -18.453  1.00 77.75           C
ATOM   5037 1HD1 LEU A 328      14.494   4.579 -18.983  1.00 77.75           H
ATOM   5038 2HD1 LEU A 328      13.274   3.710 -18.021  1.00 77.75           H
ATOM   5039 3HD1 LEU A 328      15.005   3.506 -17.657  1.00 77.75           H
ATOM   5040  CD2 LEU A 328      14.153   1.133 -18.724  1.00 77.75           C
ATOM   5041 1HD2 LEU A 328      13.148   1.080 -18.305  1.00 77.75           H
ATOM   5042 2HD2 LEU A 328      14.290   0.324 -19.441  1.00 77.75           H
ATOM   5043 3HD2 LEU A 328      14.886   1.037 -17.923  1.00 77.75           H
ATOM   5044  HN  LEU A 328      12.025   3.022 -22.630  1.00 77.75           H
ATOM   5045  N   VAL A 329      15.285   3.118 -22.906  1.00 78.21           N
ATOM   5046  CA  VAL A 329      16.631   3.085 -23.453  1.00 78.21           C
ATOM   5047  C   VAL A 329      16.906   4.391 -24.200  1.00 78.21           C
ATOM   5048  O   VAL A 329      18.022   4.907 -24.166  1.00 78.21           O
ATOM   5049  HA  VAL A 329      17.324   3.007 -22.615  1.00 78.21           H
ATOM   5050  CB  VAL A 329      16.808   1.844 -24.331  1.00 78.21           C
ATOM   5051  HB  VAL A 329      16.033   1.862 -25.097  1.00 78.21           H
ATOM   5052  CG1 VAL A 329      18.166   1.861 -25.036  1.00 78.21           C
ATOM   5053 1HG1 VAL A 329      18.238   2.748 -25.665  1.00 78.21           H
ATOM   5054 2HG1 VAL A 329      18.962   1.879 -24.291  1.00 78.21           H
ATOM   5055 3HG1 VAL A 329      18.266   0.969 -25.653  1.00 78.21           H
ATOM   5056  CG2 VAL A 329      16.631   0.564 -23.513  1.00 78.21           C
ATOM   5057 1HG2 VAL A 329      17.373   0.536 -22.715  1.00 78.21           H
ATOM   5058 2HG2 VAL A 329      15.631   0.545 -23.079  1.00 78.21           H
ATOM   5059 3HG2 VAL A 329      16.762  -0.303 -24.161  1.00 78.21           H
ATOM   5060  HN  VAL A 329      14.667   2.418 -23.263  1.00 78.21           H
ATOM   5061  N   LYS A 330      15.869   4.888 -24.858  1.00 72.04           N
ATOM   5062  CA  LYS A 330      15.981   6.132 -25.602  1.00 72.04           C
ATOM   5063  C   LYS A 330      16.334   7.267 -24.639  1.00 72.04           C
[truncated: 117,478 more chars]
