# Supplementary material for: Noncanonical roles of chemokine regions in CCR9 activation revealed by structural modeling and mutational mapping
Source: Nat Commun. 2025 Aug 18;16:7695. doi: 10.1038/s41467-025-62321-9 (PMC12361432; doi:10.1038/s41467-025-62321-9)
Supplement: Supplementary file 7 — Supplementary Data 5 [file 41467_2025_62321_MOESM7_ESM.zip › CCR9_CCL25x1P6_14_rnk4.pdb]

ATOM      1  N   GLU A  20      -4.583  -2.801  58.764  1.00 50.32           N
ATOM      2  CA  GLU A  20      -5.392  -3.495  57.776  1.00 50.32           C
ATOM      3  C   GLU A  20      -6.044  -4.732  58.398  1.00 50.32           C
ATOM      4  O   GLU A  20      -5.356  -5.597  58.937  1.00 50.32           O
ATOM      5  HA  GLU A  20      -6.160  -2.782  57.478  1.00 50.32           H
ATOM      6  CB  GLU A  20      -4.556  -3.874  56.552  1.00 50.32           C
ATOM      7 1HB  GLU A  20      -3.650  -4.388  56.870  1.00 50.32           H
ATOM      8 2HB  GLU A  20      -5.163  -4.458  55.859  1.00 50.32           H
ATOM      9  CG  GLU A  20      -4.110  -2.627  55.786  1.00 50.32           C
ATOM     10 1HG  GLU A  20      -4.940  -1.924  55.712  1.00 50.32           H
ATOM     11 2HG  GLU A  20      -3.314  -2.123  56.336  1.00 50.32           H
ATOM     12  CD  GLU A  20      -3.616  -2.991  54.384  1.00 50.32           C
ATOM     13  OE1 GLU A  20      -3.753  -2.127  53.492  1.00 50.32           O
ATOM     14  OE2 GLU A  20      -3.113  -4.126  54.237  1.00 50.32           O
ATOM     15  HN  GLU A  20      -4.553  -3.234  59.665  1.00 50.32           H
ATOM     16  N   SER A  21      -7.365  -4.776  58.302  1.00 58.08           N
ATOM     17  CA  SER A  21      -8.107  -5.954  58.720  1.00 58.08           C
ATOM     18  C   SER A  21      -7.557  -7.195  58.015  1.00 58.08           C
ATOM     19  O   SER A  21      -7.241  -7.151  56.827  1.00 58.08           O
ATOM     20  HA  SER A  21      -7.953  -6.025  59.796  1.00 58.08           H
ATOM     21  CB  SER A  21      -9.600  -5.796  58.428  1.00 58.08           C
ATOM     22 1HB  SER A  21     -10.138  -6.664  58.809  1.00 58.08           H
ATOM     23 2HB  SER A  21      -9.984  -4.925  58.960  1.00 58.08           H
ATOM     24  OG  SER A  21      -9.860  -5.652  57.034  1.00 58.08           O
ATOM     25  HG  SER A  21     -10.368  -6.444  56.697  1.00 58.08           H
ATOM     26  HN  SER A  21      -7.925  -4.027  57.949  1.00 58.08           H
ATOM     27  N   THR A  22      -7.458  -8.274  58.777  1.00 59.36           N
ATOM     28  CA  THR A  22      -6.889  -9.507  58.260  1.00 59.36           C
ATOM     29  C   THR A  22      -7.559  -9.890  56.939  1.00 59.36           C
ATOM     30  O   THR A  22      -6.909 -10.422  56.040  1.00 59.36           O
ATOM     31  HA  THR A  22      -5.834  -9.335  58.045  1.00 59.36           H
ATOM     32  CB  THR A  22      -7.021 -10.580  59.342  1.00 59.36           C
ATOM     33  HB  THR A  22      -6.960 -11.579  58.910  1.00 59.36           H
ATOM     34  OG1 THR A  22      -8.249 -10.266  59.994  1.00 59.36           O
ATOM     35  HG1 THR A  22      -8.560 -11.049  60.533  1.00 59.36           H
ATOM     36  CG2 THR A  22      -5.968 -10.435  60.442  1.00 59.36           C
ATOM     37 1HG2 THR A  22      -6.074  -9.461  60.921  1.00 59.36           H
ATOM     38 2HG2 THR A  22      -4.973 -10.520  60.006  1.00 59.36           H
ATOM     39 3HG2 THR A  22      -6.107 -11.221  61.185  1.00 59.36           H
ATOM     40  HN  THR A  22      -7.758  -8.315  59.730  1.00 59.36           H
ATOM     41  N   SER A  23      -8.851  -9.606  56.863  1.00 62.72           N
ATOM     42  CA  SER A  23      -9.613  -9.900  55.661  1.00 62.72           C
ATOM     43  C   SER A  23      -9.030  -9.133  54.472  1.00 62.72           C
ATOM     44  O   SER A  23      -8.886  -9.687  53.383  1.00 62.72           O
ATOM     45  HA  SER A  23      -9.512 -10.974  55.511  1.00 62.72           H
ATOM     46  CB  SER A  23     -11.091  -9.548  55.846  1.00 62.72           C
ATOM     47 1HB  SER A  23     -11.640  -9.802  54.940  1.00 62.72           H
ATOM     48 2HB  SER A  23     -11.509 -10.152  56.652  1.00 62.72           H
ATOM     49  OG  SER A  23     -11.278  -8.167  56.143  1.00 62.72           O
ATOM     50  HG  SER A  23     -12.254  -7.962  56.212  1.00 62.72           H
ATOM     51  HN  SER A  23      -9.375  -9.184  57.603  1.00 62.72           H
ATOM     52  N   SER A  24      -8.711  -7.872  54.721  1.00 68.14           N
ATOM     53  CA  SER A  24      -8.227  -7.000  53.665  1.00 68.14           C
ATOM     54  C   SER A  24      -6.850  -7.468  53.190  1.00 68.14           C
ATOM     55  O   SER A  24      -6.493  -7.279  52.028  1.00 68.14           O
ATOM     56  HA  SER A  24      -8.958  -7.086  52.861  1.00 68.14           H
ATOM     57  CB  SER A  24      -8.159  -5.546  54.138  1.00 68.14           C
ATOM     58 1HB  SER A  24      -8.152  -4.883  53.272  1.00 68.14           H
ATOM     59 2HB  SER A  24      -9.055  -5.310  54.712  1.00 68.14           H
ATOM     60  OG  SER A  24      -7.005  -5.297  54.935  1.00 68.14           O
ATOM     61  HG  SER A  24      -7.036  -5.854  55.766  1.00 68.14           H
ATOM     62  HN  SER A  24      -8.778  -7.445  55.623  1.00 68.14           H
ATOM     63  N   MET A  25      -6.113  -8.069  54.113  1.00 64.97           N
ATOM     64  CA  MET A  25      -4.792  -8.585  53.797  1.00 64.97           C
ATOM     65  C   MET A  25      -4.889  -9.881  52.990  1.00 64.97           C
ATOM     66  O   MET A  25      -4.136 -10.081  52.038  1.00 64.97           O
ATOM     67  HA  MET A  25      -4.310  -7.812  53.199  1.00 64.97           H
ATOM     68  CB  MET A  25      -4.023  -8.847  55.094  1.00 64.97           C
ATOM     69 1HB  MET A  25      -4.174  -8.017  55.784  1.00 64.97           H
ATOM     70 2HB  MET A  25      -4.415  -9.741  55.579  1.00 64.97           H
ATOM     71  CG  MET A  25      -2.529  -9.023  54.818  1.00 64.97           C
ATOM     72 1HG  MET A  25      -2.070  -9.610  55.614  1.00 64.97           H
ATOM     73 2HG  MET A  25      -2.384  -9.577  53.890  1.00 64.97           H
ATOM     74  SD  MET A  25      -1.737  -7.427  54.705  1.00 64.97           S
ATOM     75  CE  MET A  25      -0.057  -7.886  55.099  1.00 64.97           C
ATOM     76 1HE  MET A  25      -0.025  -8.327  56.095  1.00 64.97           H
ATOM     77 2HE  MET A  25       0.302  -8.612  54.369  1.00 64.97           H
ATOM     78 3HE  MET A  25       0.577  -7.000  55.073  1.00 64.97           H
ATOM     79  HN  MET A  25      -6.405  -8.206  55.059  1.00 64.97           H
ATOM     80  N   GLU A  26      -5.821 -10.729  53.400  1.00 60.11           N
ATOM     81  CA  GLU A  26      -6.055 -11.981  52.700  1.00 60.11           C
ATOM     82  C   GLU A  26      -6.535 -11.710  51.273  1.00 60.11           C
ATOM     83  O   GLU A  26      -6.111 -12.382  50.334  1.00 60.11           O
ATOM     84  HA  GLU A  26      -5.088 -12.484  52.676  1.00 60.11           H
ATOM     85  CB  GLU A  26      -7.056 -12.854  53.459  1.00 60.11           C
ATOM     86 1HB  GLU A  26      -7.876 -12.238  53.826  1.00 60.11           H
ATOM     87 2HB  GLU A  26      -7.385 -13.674  52.821  1.00 60.11           H
ATOM     88  CG  GLU A  26      -6.404 -13.497  54.685  1.00 60.11           C
ATOM     89 1HG  GLU A  26      -5.569 -14.124  54.370  1.00 60.11           H
ATOM     90 2HG  GLU A  26      -5.995 -12.722  55.332  1.00 60.11           H
ATOM     91  CD  GLU A  26      -7.415 -14.339  55.465  1.00 60.11           C
ATOM     92  OE1 GLU A  26      -6.955 -15.215  56.229  1.00 60.11           O
ATOM     93  OE2 GLU A  26      -8.626 -14.088  55.280  1.00 60.11           O
ATOM     94  HN  GLU A  26      -6.410 -10.571  54.192  1.00 60.11           H
ATOM     95  N   ASP A  27      -7.412 -10.724  51.155  1.00 66.69           N
ATOM     96  CA  ASP A  27      -7.995 -10.392  49.866  1.00 66.69           C
ATOM     97  C   ASP A  27      -6.876 -10.067  48.874  1.00 66.69           C
ATOM     98  O   ASP A  27      -6.951 -10.441  47.704  1.00 66.69           O
ATOM     99  HA  ASP A  27      -8.568 -11.272  49.575  1.00 66.69           H
ATOM    100  CB  ASP A  27      -8.903  -9.165  49.972  1.00 66.69           C
ATOM    101 1HB  ASP A  27      -8.407  -8.389  50.555  1.00 66.69           H
ATOM    102 2HB  ASP A  27      -9.081  -8.753  48.979  1.00 66.69           H
ATOM    103  CG  ASP A  27     -10.238  -9.526  50.627  1.00 66.69           C
ATOM    104  OD1 ASP A  27     -10.578 -10.729  50.596  1.00 66.69           O
ATOM    105  OD2 ASP A  27     -10.888  -8.592  51.144  1.00 66.69           O
ATOM    106  HN  ASP A  27      -7.724 -10.159  51.918  1.00 66.69           H
ATOM    107  N   TYR A  28      -5.865  -9.374  49.377  1.00 65.73           N
ATOM    108  CA  TYR A  28      -4.754  -8.957  48.539  1.00 65.73           C
ATOM    109  C   TYR A  28      -3.847 -10.142  48.201  1.00 65.73           C
ATOM    110  O   TYR A  28      -3.364 -10.258  47.076  1.00 65.73           O
ATOM    111  HA  TYR A  28      -5.163  -8.548  47.616  1.00 65.73           H
ATOM    112  CB  TYR A  28      -3.960  -7.943  49.366  1.00 65.73           C
ATOM    113 1HB  TYR A  28      -4.613  -7.109  49.622  1.00 65.73           H
ATOM    114 2HB  TYR A  28      -3.657  -8.410  50.302  1.00 65.73           H
ATOM    115  CG  TYR A  28      -2.717  -7.400  48.658  1.00 65.73           C
ATOM    116  CD1 TYR A  28      -1.475  -7.932  48.939  1.00 65.73           C
ATOM    117  HD1 TYR A  28      -1.380  -8.738  49.666  1.00 65.73           H
ATOM    118  CD2 TYR A  28      -2.838  -6.378  47.738  1.00 65.73           C
ATOM    119  HD2 TYR A  28      -3.819  -5.958  47.515  1.00 65.73           H
ATOM    120  CE1 TYR A  28      -0.305  -7.420  48.273  1.00 65.73           C
ATOM    121  HE1 TYR A  28       0.681  -7.831  48.486  1.00 65.73           H
ATOM    122  CE2 TYR A  28      -1.668  -5.867  47.072  1.00 65.73           C
ATOM    123  HE2 TYR A  28      -1.749  -5.061  46.343  1.00 65.73           H
ATOM    124  CZ  TYR A  28      -0.460  -6.414  47.372  1.00 65.73           C
ATOM    125  OH  TYR A  28       0.645  -5.931  46.743  1.00 65.73           O
ATOM    126  HH  TYR A  28       0.430  -5.066  46.289  1.00 65.73           H
ATOM    127  HN  TYR A  28      -5.799  -9.098  50.336  1.00 65.73           H
ATOM    128  N   VAL A  29      -3.644 -10.993  49.196  1.00 66.28           N
ATOM    129  CA  VAL A  29      -2.732 -12.114  49.048  1.00 66.28           C
ATOM    130  C   VAL A  29      -3.341 -13.138  48.088  1.00 66.28           C
ATOM    131  O   VAL A  29      -2.628 -13.752  47.296  1.00 66.28           O
ATOM    132  HA  VAL A  29      -1.808 -11.732  48.613  1.00 66.28           H
ATOM    133  CB  VAL A  29      -2.400 -12.705  50.420  1.00 66.28           C
ATOM    134  HB  VAL A  29      -3.340 -12.911  50.932  1.00 66.28           H
ATOM    135  CG1 VAL A  29      -1.641 -14.026  50.280  1.00 66.28           C
ATOM    136 1HG1 VAL A  29      -2.254 -14.740  49.731  1.00 66.28           H
ATOM    137 2HG1 VAL A  29      -0.710 -13.854  49.739  1.00 66.28           H
ATOM    138 3HG1 VAL A  29      -1.418 -14.423  51.270  1.00 66.28           H
ATOM    139  CG2 VAL A  29      -1.611 -11.706  51.270  1.00 66.28           C
ATOM    140 1HG2 VAL A  29      -0.679 -11.455  50.763  1.00 66.28           H
ATOM    141 2HG2 VAL A  29      -2.203 -10.802  51.412  1.00 66.28           H
ATOM    142 3HG2 VAL A  29      -1.388 -12.151  52.240  1.00 66.28           H
ATOM    143  HN  VAL A  29      -4.089 -10.926  50.089  1.00 66.28           H
ATOM    144  N   ASN A  30      -4.653 -13.291  48.191  1.00 61.86           N
ATOM    145  CA  ASN A  30      -5.348 -14.317  47.433  1.00 61.86           C
ATOM    146  C   ASN A  30      -5.692 -13.774  46.044  1.00 61.86           C
ATOM    147  O   ASN A  30      -6.187 -14.510  45.191  1.00 61.86           O
ATOM    148  HA  ASN A  30      -4.659 -15.160  47.392  1.00 61.86           H
ATOM    149  CB  ASN A  30      -6.655 -14.719  48.120  1.00 61.86           C
ATOM    150 1HB  ASN A  30      -7.244 -13.828  48.339  1.00 61.86           H
ATOM    151 2HB  ASN A  30      -7.250 -15.336  47.446  1.00 61.86           H
ATOM    152  CG  ASN A  30      -6.380 -15.486  49.414  1.00 61.86           C
ATOM    153  OD1 ASN A  30      -5.354 -16.124  49.582  1.00 61.86           O
ATOM    154  ND2 ASN A  30      -7.352 -15.390  50.317  1.00 61.86           N
ATOM    155 1HD2 ASN A  30      -8.170 -14.850  50.116  1.00 61.86           H
ATOM    156 2HD2 ASN A  30      -7.266 -15.857  51.197  1.00 61.86           H
ATOM    157  HN  ASN A  30      -5.237 -12.730  48.777  1.00 61.86           H
ATOM    158  N   PHE A  31      -5.416 -12.491  45.860  1.00 68.24           N
ATOM    159  CA  PHE A  31      -5.687 -11.842  44.589  1.00 68.24           C
ATOM    160  C   PHE A  31      -4.825 -12.438  43.474  1.00 68.24           C
ATOM    161  O   PHE A  31      -3.606 -12.532  43.609  1.00 68.24           O
ATOM    162  HA  PHE A  31      -6.740 -12.008  44.359  1.00 68.24           H
ATOM    163  CB  PHE A  31      -5.332 -10.364  44.757  1.00 68.24           C
ATOM    164 1HB  PHE A  31      -5.828  -9.980  45.648  1.00 68.24           H
ATOM    165 2HB  PHE A  31      -4.259 -10.275  44.926  1.00 68.24           H
ATOM    166  CG  PHE A  31      -5.718  -9.491  43.561  1.00 68.24           C
ATOM    167  CD1 PHE A  31      -4.776  -9.135  42.646  1.00 68.24           C
ATOM    168  HD1 PHE A  31      -3.746  -9.472  42.766  1.00 68.24           H
ATOM    169  CD2 PHE A  31      -7.003  -9.072  43.412  1.00 68.24           C
ATOM    170  HD2 PHE A  31      -7.758  -9.357  44.145  1.00 68.24           H
ATOM    171  CE1 PHE A  31      -5.135  -8.326  41.536  1.00 68.24           C
ATOM    172  HE1 PHE A  31      -4.380  -8.040  40.804  1.00 68.24           H
ATOM    173  CE2 PHE A  31      -7.362  -8.262  42.302  1.00 68.24           C
ATOM    174  HE2 PHE A  31      -8.391  -7.926  42.182  1.00 68.24           H
ATOM    175  CZ  PHE A  31      -6.420  -7.906  41.387  1.00 68.24           C
ATOM    176  HZ  PHE A  31      -6.695  -7.284  40.535  1.00 68.24           H
ATOM    177  HN  PHE A  31      -5.015 -11.900  46.560  1.00 68.24           H
ATOM    178  N   ASN A  32      -5.492 -12.826  42.397  1.00 61.74           N
ATOM    179  CA  ASN A  32      -4.804 -13.417  41.262  1.00 61.74           C
ATOM    180  C   ASN A  32      -4.227 -12.304  40.385  1.00 61.74           C
ATOM    181  O   ASN A  32      -4.938 -11.721  39.568  1.00 61.74           O
ATOM    182  HA  ASN A  32      -4.029 -14.050  41.695  1.00 61.74           H
ATOM    183  CB  ASN A  32      -5.764 -14.245  40.405  1.00 61.74           C
ATOM    184 1HB  ASN A  32      -6.353 -14.902  41.045  1.00 61.74           H
ATOM    185 2HB  ASN A  32      -6.464 -13.584  39.895  1.00 61.74           H
ATOM    186  CG  ASN A  32      -4.999 -15.079  39.375  1.00 61.74           C
ATOM    187  OD1 ASN A  32      -3.782 -15.049  39.294  1.00 61.74           O
ATOM    188  ND2 ASN A  32      -5.778 -15.823  38.595  1.00 61.74           N
ATOM    189 1HD2 ASN A  32      -6.771 -15.801  38.714  1.00 61.74           H
ATOM    190 2HD2 ASN A  32      -5.372 -16.403  37.890  1.00 61.74           H
ATOM    191  HN  ASN A  32      -6.483 -12.742  42.293  1.00 61.74           H
ATOM    192  N   PHE A  33      -2.943 -12.043  40.584  1.00 64.03           N
ATOM    193  CA  PHE A  33      -2.239 -11.077  39.758  1.00 64.03           C
ATOM    194  C   PHE A  33      -1.812 -11.700  38.427  1.00 64.03           C
ATOM    195  O   PHE A  33      -0.626 -11.733  38.105  1.00 64.03           O
ATOM    196  HA  PHE A  33      -2.927 -10.253  39.567  1.00 64.03           H
ATOM    197  CB  PHE A  33      -0.990 -10.652  40.532  1.00 64.03           C
ATOM    198 1HB  PHE A  33      -0.427 -11.543  40.810  1.00 64.03           H
ATOM    199 2HB  PHE A  33      -0.350 -10.063  39.875  1.00 64.03           H
ATOM    200  CG  PHE A  33      -1.286  -9.840  41.795  1.00 64.03           C
ATOM    201  CD1 PHE A  33      -1.484  -8.497  41.708  1.00 64.03           C
ATOM    202  HD1 PHE A  33      -1.431  -8.000  40.740  1.00 64.03           H
ATOM    203  CD2 PHE A  33      -1.352 -10.461  43.003  1.00 64.03           C
ATOM    204  HD2 PHE A  33      -1.194 -11.537  43.072  1.00 64.03           H
ATOM    205  CE1 PHE A  33      -1.759  -7.743  42.880  1.00 64.03           C
ATOM    206  HE1 PHE A  33      -1.917  -6.667  42.810  1.00 64.03           H
ATOM    207  CE2 PHE A  33      -1.628  -9.707  44.174  1.00 64.03           C
ATOM    208  HE2 PHE A  33      -1.680 -10.204  45.143  1.00 64.03           H
ATOM    209  CZ  PHE A  33      -1.825  -8.364  44.088  1.00 64.03           C
ATOM    210  HZ  PHE A  33      -2.036  -7.785  44.987  1.00 64.03           H
ATOM    211  HN  PHE A  33      -2.387 -12.478  41.292  1.00 64.03           H
ATOM    212  N   THR A  34      -2.804 -12.180  37.690  1.00 63.13           N
ATOM    213  CA  THR A  34      -2.610 -12.485  36.283  1.00 63.13           C
ATOM    214  C   THR A  34      -2.071 -11.260  35.541  1.00 63.13           C
ATOM    215  O   THR A  34      -2.609 -10.162  35.676  1.00 63.13           O
ATOM    216  HA  THR A  34      -1.854 -13.266  36.201  1.00 63.13           H
ATOM    217  CB  THR A  34      -3.938 -12.999  35.723  1.00 63.13           C
ATOM    218  HB  THR A  34      -3.946 -12.951  34.634  1.00 63.13           H
ATOM    219  OG1 THR A  34      -4.922 -12.205  36.381  1.00 63.13           O
ATOM    220  HG1 THR A  34      -4.798 -11.241  36.145  1.00 63.13           H
ATOM    221  CG2 THR A  34      -4.250 -14.427  36.174  1.00 63.13           C
ATOM    222 1HG2 THR A  34      -4.308 -14.461  37.261  1.00 63.13           H
ATOM    223 2HG2 THR A  34      -3.460 -15.096  35.832  1.00 63.13           H
ATOM    224 3HG2 THR A  34      -5.202 -14.743  35.748  1.00 63.13           H
ATOM    225  HN  THR A  34      -3.723 -12.360  38.039  1.00 63.13           H
ATOM    226  N   ASP A  35      -1.016 -11.489  34.774  1.00 67.71           N
ATOM    227  CA  ASP A  35      -0.327 -10.400  34.104  1.00 67.71           C
ATOM    228  C   ASP A  35      -1.026 -10.099  32.776  1.00 67.71           C
ATOM    229  O   ASP A  35      -0.633 -10.619  31.732  1.00 67.71           O
ATOM    230  HA  ASP A  35      -0.374  -9.561  34.798  1.00 67.71           H
ATOM    231  CB  ASP A  35       1.126 -10.771  33.800  1.00 67.71           C
ATOM    232 1HB  ASP A  35       1.535 -11.358  34.622  1.00 67.71           H
ATOM    233 2HB  ASP A  35       1.166 -11.398  32.909  1.00 67.71           H
ATOM    234  CG  ASP A  35       1.979  -9.518  33.587  1.00 67.71           C
ATOM    235  OD1 ASP A  35       1.409  -8.414  33.723  1.00 67.71           O
ATOM    236  OD2 ASP A  35       3.181  -9.694  33.294  1.00 67.71           O
ATOM    237  HN  ASP A  35      -0.633 -12.398  34.607  1.00 67.71           H
ATOM    238  N   PHE A  36      -2.050  -9.262  32.859  1.00 81.67           N
ATOM    239  CA  PHE A  36      -2.749  -8.815  31.666  1.00 81.67           C
ATOM    240  C   PHE A  36      -2.014  -7.646  31.007  1.00 81.67           C
ATOM    241  O   PHE A  36      -2.369  -7.227  29.906  1.00 81.67           O
ATOM    242  HA  PHE A  36      -2.782  -9.657  30.975  1.00 81.67           H
ATOM    243  CB  PHE A  36      -4.135  -8.345  32.111  1.00 81.67           C
ATOM    244 1HB  PHE A  36      -4.022  -7.630  32.926  1.00 81.67           H
ATOM    245 2HB  PHE A  36      -4.610  -7.814  31.285  1.00 81.67           H
ATOM    246  CG  PHE A  36      -5.059  -9.475  32.568  1.00 81.67           C
ATOM    247  CD1 PHE A  36      -5.115 -10.635  31.861  1.00 81.67           C
ATOM    248  HD1 PHE A  36      -4.503 -10.760  30.967  1.00 81.67           H
ATOM    249  CD2 PHE A  36      -5.822  -9.321  33.683  1.00 81.67           C
ATOM    250  HD2 PHE A  36      -5.777  -8.391  34.250  1.00 81.67           H
ATOM    251  CE1 PHE A  36      -5.972 -11.685  32.285  1.00 81.67           C
ATOM    252  HE1 PHE A  36      -6.018 -12.615  31.718  1.00 81.67           H
ATOM    253  CE2 PHE A  36      -6.679 -10.370  34.108  1.00 81.67           C
ATOM    254  HE2 PHE A  36      -7.292 -10.246  35.001  1.00 81.67           H
ATOM    255  CZ  PHE A  36      -6.736 -11.530  33.400  1.00 81.67           C
ATOM    256  HZ  PHE A  36      -7.394 -12.336  33.726  1.00 81.67           H
ATOM    257  HN  PHE A  36      -2.401  -8.892  33.719  1.00 81.67           H
ATOM    258  N   TYR A  37      -1.004  -7.152  31.708  1.00 86.35           N
ATOM    259  CA  TYR A  37      -0.158  -6.103  31.164  1.00 86.35           C
ATOM    260  C   TYR A  37       1.005  -6.694  30.366  1.00 86.35           C
ATOM    261  O   TYR A  37       1.957  -7.217  30.944  1.00 86.35           O
ATOM    262  HA  TYR A  37      -0.768  -5.488  30.502  1.00 86.35           H
ATOM    263  CB  TYR A  37       0.400  -5.344  32.370  1.00 86.35           C
ATOM    264 1HB  TYR A  37      -0.425  -5.071  33.028  1.00 86.35           H
ATOM    265 2HB  TYR A  37       1.051  -6.010  32.936  1.00 86.35           H
ATOM    266  CG  TYR A  37       1.181  -4.081  32.004  1.00 86.35           C
ATOM    267  CD1 TYR A  37       2.556  -4.126  31.896  1.00 86.35           C
ATOM    268  HD1 TYR A  37       3.085  -5.062  32.072  1.00 86.35           H
ATOM    269  CD2 TYR A  37       0.510  -2.895  31.781  1.00 86.35           C
ATOM    270  HD2 TYR A  37      -0.576  -2.859  31.866  1.00 86.35           H
ATOM    271  CE1 TYR A  37       3.291  -2.937  31.551  1.00 86.35           C
ATOM    272  HE1 TYR A  37       4.377  -2.959  31.463  1.00 86.35           H
ATOM    273  CE2 TYR A  37       1.245  -1.706  31.436  1.00 86.35           C
ATOM    274  HE2 TYR A  37       0.728  -0.763  31.257  1.00 86.35           H
ATOM    275  CZ  TYR A  37       2.599  -1.786  31.338  1.00 86.35           C
ATOM    276  OH  TYR A  37       3.293  -0.662  31.012  1.00 86.35           O
ATOM    277  HH  TYR A  37       2.674   0.023  30.629  1.00 86.35           H
ATOM    278  HN  TYR A  37      -0.760  -7.457  32.629  1.00 86.35           H
ATOM    279  N   CYS A  38       0.891  -6.592  29.050  1.00 89.96           N
ATOM    280  CA  CYS A  38       1.856  -7.220  28.164  1.00 89.96           C
ATOM    281  C   CYS A  38       2.963  -6.208  27.865  1.00 89.96           C
ATOM    282  O   CYS A  38       2.720  -5.189  27.220  1.00 89.96           O
ATOM    283  HA  CYS A  38       2.254  -8.083  28.697  1.00 89.96           H
ATOM    284  CB  CYS A  38       1.195  -7.738  26.885  1.00 89.96           C
ATOM    285 1HB  CYS A  38       0.343  -8.370  27.136  1.00 89.96           H
ATOM    286 2HB  CYS A  38       0.811  -6.903  26.300  1.00 89.96           H
ATOM    287  SG  CYS A  38       2.407  -8.688  25.896  1.00 89.96           S
ATOM    288  HN  CYS A  38       0.157  -6.092  28.590  1.00 89.96           H
ATOM    289  N   GLU A  39       4.156  -6.524  28.346  1.00 81.92           N
ATOM    290  CA  GLU A  39       5.341  -5.775  27.963  1.00 81.92           C
ATOM    291  C   GLU A  39       5.908  -6.315  26.649  1.00 81.92           C
ATOM    292  O   GLU A  39       6.213  -7.502  26.542  1.00 81.92           O
ATOM    293  HA  GLU A  39       5.002  -4.748  27.825  1.00 81.92           H
ATOM    294  CB  GLU A  39       6.394  -5.810  29.072  1.00 81.92           C
ATOM    295 1HB  GLU A  39       6.651  -6.844  29.301  1.00 81.92           H
ATOM    296 2HB  GLU A  39       7.255  -5.208  28.780  1.00 81.92           H
ATOM    297  CG  GLU A  39       5.853  -5.193  30.363  1.00 81.92           C
ATOM    298 1HG  GLU A  39       5.426  -4.213  30.150  1.00 81.92           H
ATOM    299 2HG  GLU A  39       5.048  -5.813  30.757  1.00 81.92           H
ATOM    300  CD  GLU A  39       6.959  -5.057  31.411  1.00 81.92           C
ATOM    301  OE1 GLU A  39       6.699  -4.374  32.425  1.00 81.92           O
ATOM    302  OE2 GLU A  39       8.040  -5.640  31.175  1.00 81.92           O
ATOM    303  HN  GLU A  39       4.320  -7.275  28.986  1.00 81.92           H
ATOM    304  N   LYS A  40       6.033  -5.418  25.682  1.00 88.83           N
ATOM    305  CA  LYS A  40       6.367  -5.821  24.327  1.00 88.83           C
ATOM    306  C   LYS A  40       7.794  -5.374  24.004  1.00 88.83           C
ATOM    307  O   LYS A  40       8.102  -5.046  22.859  1.00 88.83           O
ATOM    308  HA  LYS A  40       6.330  -6.910  24.290  1.00 88.83           H
ATOM    309  CB  LYS A  40       5.321  -5.299  23.340  1.00 88.83           C
ATOM    310 1HB  LYS A  40       5.225  -4.218  23.443  1.00 88.83           H
ATOM    311 2HB  LYS A  40       5.651  -5.492  22.319  1.00 88.83           H
ATOM    312  CG  LYS A  40       3.963  -5.963  23.577  1.00 88.83           C
ATOM    313 1HG  LYS A  40       4.077  -7.047  23.564  1.00 88.83           H
ATOM    314 2HG  LYS A  40       3.591  -5.694  24.566  1.00 88.83           H
ATOM    315  CD  LYS A  40       2.951  -5.537  22.512  1.00 88.83           C
ATOM    316 1HD  LYS A  40       2.794  -4.460  22.564  1.00 88.83           H
ATOM    317 2HD  LYS A  40       3.348  -5.754  21.520  1.00 88.83           H
ATOM    318  CE  LYS A  40       1.617  -6.262  22.703  1.00 88.83           C
ATOM    319 1HE  LYS A  40       1.773  -7.340  22.656  1.00 88.83           H
ATOM    320 2HE  LYS A  40       1.214  -6.041  23.691  1.00 88.83           H
ATOM    321  NZ  LYS A  40       0.650  -5.850  21.662  1.00 88.83           N
ATOM    322 1HZ  LYS A  40      -0.138  -6.489  21.660  1.00 88.83           H
ATOM    323 2HZ  LYS A  40       0.322  -4.910  21.858  1.00 88.83           H
ATOM    324 3HZ  LYS A  40       1.101  -5.867  20.754  1.00 88.83           H
ATOM    325  HN  LYS A  40       5.911  -4.434  25.813  1.00 88.83           H
ATOM    326  N   ASN A  41       8.628  -5.376  25.033  1.00 82.82           N
ATOM    327  CA  ASN A  41      10.009  -4.950  24.879  1.00 82.82           C
ATOM    328  C   ASN A  41      10.678  -5.788  23.788  1.00 82.82           C
ATOM    329  O   ASN A  41      11.443  -5.265  22.980  1.00 82.82           O
ATOM    330  HA  ASN A  41       9.955  -3.893  24.618  1.00 82.82           H
ATOM    331  CB  ASN A  41      10.795  -5.148  26.177  1.00 82.82           C
ATOM    332 1HB  ASN A  41      10.655  -6.166  26.539  1.00 82.82           H
ATOM    333 2HB  ASN A  41      11.860  -5.022  25.984  1.00 82.82           H
ATOM    334  CG  ASN A  41      10.344  -4.153  27.248  1.00 82.82           C
ATOM    335  OD1 ASN A  41       9.941  -3.036  26.965  1.00 82.82           O
ATOM    336  ND2 ASN A  41      10.433  -4.618  28.491  1.00 82.82           N
ATOM    337 1HD2 ASN A  41      10.772  -5.545  28.654  1.00 82.82           H
ATOM    338 2HD2 ASN A  41      10.162  -4.042  29.261  1.00 82.82           H
ATOM    339  HN  ASN A  41       8.375  -5.660  25.958  1.00 82.82           H
ATOM    340  N   ASN A  42      10.365  -7.076  23.801  1.00 84.29           N
ATOM    341  CA  ASN A  42      10.981  -8.005  22.869  1.00 84.29           C
ATOM    342  C   ASN A  42      10.591  -7.622  21.440  1.00 84.29           C
ATOM    343  O   ASN A  42      11.394  -7.753  20.518  1.00 84.29           O
ATOM    344  HA  ASN A  42      12.054  -7.919  23.046  1.00 84.29           H
ATOM    345  CB  ASN A  42      10.504  -9.437  23.122  1.00 84.29           C
ATOM    346 1HB  ASN A  42       9.415  -9.470  23.098  1.00 84.29           H
ATOM    347 2HB  ASN A  42      10.861 -10.089  22.325  1.00 84.29           H
ATOM    348  CG  ASN A  42      11.006  -9.952  24.472  1.00 84.29           C
ATOM    349  OD1 ASN A  42      11.827  -9.338  25.134  1.00 84.29           O
ATOM    350  ND2 ASN A  42      10.467 -11.110  24.844  1.00 84.29           N
ATOM    351 1HD2 ASN A  42       9.798 -11.562  24.254  1.00 84.29           H
ATOM    352 2HD2 ASN A  42      10.732 -11.529  25.712  1.00 84.29           H
ATOM    353  HN  ASN A  42       9.705  -7.485  24.431  1.00 84.29           H
ATOM    354  N   VAL A  43       9.359  -7.156  21.302  1.00 91.96           N
ATOM    355  CA  VAL A  43       8.833  -6.807  19.993  1.00 91.96           C
ATOM    356  C   VAL A  43       9.579  -5.583  19.459  1.00 91.96           C
ATOM    357  O   VAL A  43       9.944  -5.538  18.285  1.00 91.96           O
ATOM    358  HA  VAL A  43       9.020  -7.650  19.328  1.00 91.96           H
ATOM    359  CB  VAL A  43       7.320  -6.596  20.077  1.00 91.96           C
ATOM    360  HB  VAL A  43       7.138  -5.714  20.691  1.00 91.96           H
ATOM    361  CG1 VAL A  43       6.725  -6.335  18.691  1.00 91.96           C
ATOM    362 1HG1 VAL A  43       7.180  -5.442  18.263  1.00 91.96           H
ATOM    363 2HG1 VAL A  43       6.924  -7.189  18.044  1.00 91.96           H
ATOM    364 3HG1 VAL A  43       5.649  -6.188  18.779  1.00 91.96           H
ATOM    365  CG2 VAL A  43       6.636  -7.787  20.751  1.00 91.96           C
ATOM    366 1HG2 VAL A  43       6.831  -8.692  20.176  1.00 91.96           H
ATOM    367 2HG2 VAL A  43       7.028  -7.907  21.761  1.00 91.96           H
ATOM    368 3HG2 VAL A  43       5.561  -7.611  20.797  1.00 91.96           H
ATOM    369  HN  VAL A  43       8.725  -7.017  22.063  1.00 91.96           H
ATOM    370  N   ARG A  44       9.783  -4.620  20.346  1.00 87.06           N
ATOM    371  CA  ARG A  44      10.462  -3.391  19.973  1.00 87.06           C
ATOM    372  C   ARG A  44      11.914  -3.681  19.592  1.00 87.06           C
ATOM    373  O   ARG A  44      12.453  -3.068  18.672  1.00 87.06           O
ATOM    374  HA  ARG A  44       9.901  -3.010  19.119  1.00 87.06           H
ATOM    375  CB  ARG A  44      10.435  -2.378  21.119  1.00 87.06           C
ATOM    376 1HB  ARG A  44      10.839  -2.835  22.023  1.00 87.06           H
ATOM    377 2HB  ARG A  44      11.078  -1.531  20.876  1.00 87.06           H
ATOM    378  CG  ARG A  44       9.011  -1.884  21.383  1.00 87.06           C
ATOM    379 1HG  ARG A  44       8.533  -1.623  20.439  1.00 87.06           H
ATOM    380 2HG  ARG A  44       8.422  -2.686  21.828  1.00 87.06           H
ATOM    381  CD  ARG A  44       9.015  -0.670  22.313  1.00 87.06           C
ATOM    382 1HD  ARG A  44       9.727   0.072  21.953  1.00 87.06           H
ATOM    383 2HD  ARG A  44       8.033  -0.196  22.310  1.00 87.06           H
ATOM    384  NE  ARG A  44       9.371  -1.086  23.688  1.00 87.06           N
ATOM    385  HE  ARG A  44      10.341  -1.159  23.919  1.00 87.06           H
ATOM    386  CZ  ARG A  44       8.474  -1.371  24.642  1.00 87.06           C
ATOM    387  NH1 ARG A  44       7.161  -1.290  24.388  1.00 87.06           N
ATOM    388 1HH1 ARG A  44       6.844  -1.015  23.480  1.00 87.06           H
ATOM    389 2HH1 ARG A  44       6.499  -1.505  25.105  1.00 87.06           H
ATOM    390  NH2 ARG A  44       8.911  -1.739  25.854  1.00 87.06           N
ATOM    391 1HH2 ARG A  44       8.255  -1.955  26.578  1.00 87.06           H
ATOM    392 2HH2 ARG A  44       9.892  -1.797  26.036  1.00 87.06           H
ATOM    393  HN  ARG A  44       9.493  -4.670  21.302  1.00 87.06           H
ATOM    394  N   GLN A  45      12.507  -4.618  20.318  1.00 83.76           N
ATOM    395  CA  GLN A  45      13.895  -4.979  20.084  1.00 83.76           C
ATOM    396  C   GLN A  45      14.049  -5.630  18.708  1.00 83.76           C
ATOM    397  O   GLN A  45      14.990  -5.327  17.976  1.00 83.76           O
ATOM    398  HA  GLN A  45      14.448  -4.040  20.113  1.00 83.76           H
ATOM    399  CB  GLN A  45      14.415  -5.902  21.188  1.00 83.76           C
ATOM    400 1HB  GLN A  45      14.193  -5.468  22.164  1.00 83.76           H
ATOM    401 2HB  GLN A  45      13.898  -6.860  21.140  1.00 83.76           H
ATOM    402  CG  GLN A  45      15.923  -6.123  21.053  1.00 83.76           C
ATOM    403 1HG  GLN A  45      16.140  -6.598  20.097  1.00 83.76           H
ATOM    404 2HG  GLN A  45      16.437  -5.162  21.056  1.00 83.76           H
ATOM    405  CD  GLN A  45      16.453  -6.995  22.193  1.00 83.76           C
ATOM    406  OE1 GLN A  45      15.707  -7.576  22.964  1.00 83.76           O
ATOM    407  NE2 GLN A  45      17.781  -7.053  22.258  1.00 83.76           N
ATOM    408 1HE2 GLN A  45      18.336  -6.551  21.594  1.00 83.76           H
ATOM    409 2HE2 GLN A  45      18.223  -7.598  22.969  1.00 83.76           H
ATOM    410  HN  GLN A  45      12.057  -5.124  21.053  1.00 83.76           H
ATOM    411  N   PHE A  46      13.112  -6.513  18.398  1.00 93.14           N
ATOM    412  CA  PHE A  46      13.100  -7.169  17.101  1.00 93.14           C
ATOM    413  C   PHE A  46      12.991  -6.145  15.970  1.00 93.14           C
ATOM    414  O   PHE A  46      13.747  -6.201  15.002  1.00 93.14           O
ATOM    415  HA  PHE A  46      14.040  -7.713  17.006  1.00 93.14           H
ATOM    416  CB  PHE A  46      11.871  -8.079  17.071  1.00 93.14           C
ATOM    417 1HB  PHE A  46      12.006  -8.880  17.798  1.00 93.14           H
ATOM    418 2HB  PHE A  46      10.999  -7.506  17.386  1.00 93.14           H
ATOM    419  CG  PHE A  46      11.588  -8.697  15.700  1.00 93.14           C
ATOM    420  CD1 PHE A  46      10.647  -8.146  14.887  1.00 93.14           C
ATOM    421  HD1 PHE A  46      10.095  -7.265  15.212  1.00 93.14           H
ATOM    422  CD2 PHE A  46      12.277  -9.797  15.295  1.00 93.14           C
ATOM    423  HD2 PHE A  46      13.031 -10.238  15.947  1.00 93.14           H
ATOM    424  CE1 PHE A  46      10.384  -8.720  13.615  1.00 93.14           C
ATOM    425  HE1 PHE A  46       9.630  -8.279  12.963  1.00 93.14           H
ATOM    426  CE2 PHE A  46      12.015 -10.371  14.023  1.00 93.14           C
ATOM    427  HE2 PHE A  46      12.567 -11.252  13.698  1.00 93.14           H
ATOM    428  CZ  PHE A  46      11.074  -9.820  13.210  1.00 93.14           C
ATOM    429  HZ  PHE A  46      10.872 -10.260  12.233  1.00 93.14           H
ATOM    430  HN  PHE A  46      12.370  -6.781  19.013  1.00 93.14           H
ATOM    431  N   ALA A  47      12.042  -5.233  16.130  1.00 93.68           N
ATOM    432  CA  ALA A  47      11.770  -4.248  15.097  1.00 93.68           C
ATOM    433  C   ALA A  47      13.029  -3.415  14.848  1.00 93.68           C
ATOM    434  O   ALA A  47      13.338  -3.076  13.707  1.00 93.68           O
ATOM    435  HA  ALA A  47      11.514  -4.785  14.184  1.00 93.68           H
ATOM    436  CB  ALA A  47      10.576  -3.388  15.515  1.00 93.68           C
ATOM    437 1HB  ALA A  47       9.700  -4.023  15.650  1.00 93.68           H
ATOM    438 2HB  ALA A  47      10.804  -2.879  16.451  1.00 93.68           H
ATOM    439 3HB  ALA A  47      10.372  -2.648  14.740  1.00 93.68           H
ATOM    440  HN  ALA A  47      11.467  -5.162  16.944  1.00 93.68           H
ATOM    441  N   SER A  48      13.723  -3.110  15.935  1.00 91.86           N
ATOM    442  CA  SER A  48      14.845  -2.188  15.873  1.00 91.86           C
ATOM    443  C   SER A  48      15.971  -2.792  15.032  1.00 91.86           C
ATOM    444  O   SER A  48      16.787  -2.064  14.467  1.00 91.86           O
ATOM    445  HA  SER A  48      14.453  -1.288  15.399  1.00 91.86           H
ATOM    446  CB  SER A  48      15.354  -1.845  17.275  1.00 91.86           C
ATOM    447 1HB  SER A  48      16.039  -1.000  17.214  1.00 91.86           H
ATOM    448 2HB  SER A  48      14.517  -1.533  17.899  1.00 91.86           H
ATOM    449  OG  SER A  48      16.016  -2.949  17.887  1.00 91.86           O
ATOM    450  HG  SER A  48      15.534  -3.799  17.673  1.00 91.86           H
ATOM    451  HN  SER A  48      13.529  -3.479  16.844  1.00 91.86           H
ATOM    452  N   HIS A  49      15.980  -4.115  14.975  1.00 87.89           N
ATOM    453  CA  HIS A  49      17.042  -4.827  14.284  1.00 87.89           C
ATOM    454  C   HIS A  49      16.591  -5.165  12.861  1.00 87.89           C
ATOM    455  O   HIS A  49      17.374  -5.064  11.918  1.00 87.89           O
ATOM    456  HA  HIS A  49      17.893  -4.149  14.235  1.00 87.89           H
ATOM    457  CB  HIS A  49      17.474  -6.062  15.077  1.00 87.89           C
ATOM    458 1HB  HIS A  49      16.591  -6.653  15.320  1.00 87.89           H
ATOM    459 2HB  HIS A  49      18.109  -6.683  14.446  1.00 87.89           H
ATOM    460  CG  HIS A  49      18.215  -5.743  16.354  1.00 87.89           C
ATOM    461  ND1 HIS A  49      19.358  -4.963  16.382  1.00 87.89           N
ATOM    462  HD1 HIS A  49      19.799  -4.543  15.589  1.00 87.89           H
ATOM    463  CD2 HIS A  49      17.964  -6.105  17.645  1.00 87.89           C
ATOM    464  HD2 HIS A  49      17.133  -6.725  17.982  1.00 87.89           H
ATOM    465  CE1 HIS A  49      19.768  -4.868  17.638  1.00 87.89           C
ATOM    466  HE1 HIS A  49      20.644  -4.320  17.987  1.00 87.89           H
ATOM    467  NE2 HIS A  49      18.903  -5.577  18.419  1.00 87.89           N
ATOM    468  HN  HIS A  49      15.281  -4.698  15.390  1.00 87.89           H
ATOM    469  N   PHE A  50      15.331  -5.559  12.751  1.00 85.16           N
ATOM    470  CA  PHE A  50      14.852  -6.207  11.542  1.00 85.16           C
ATOM    471  C   PHE A  50      14.366  -5.175  10.523  1.00 85.16           C
ATOM    472  O   PHE A  50      14.659  -5.286   9.333  1.00 85.16           O
ATOM    473  HA  PHE A  50      15.688  -6.765  11.121  1.00 85.16           H
ATOM    474  CB  PHE A  50      13.676  -7.098  11.948  1.00 85.16           C
ATOM    475 1HB  PHE A  50      14.001  -7.772  12.741  1.00 85.16           H
ATOM    476 2HB  PHE A  50      12.887  -6.473  12.365  1.00 85.16           H
ATOM    477  CG  PHE A  50      13.098  -7.927  10.799  1.00 85.16           C
ATOM    478  CD1 PHE A  50      11.909  -7.576  10.239  1.00 85.16           C
ATOM    479  HD1 PHE A  50      11.368  -6.705  10.609  1.00 85.16           H
ATOM    480  CD2 PHE A  50      13.773  -9.014  10.338  1.00 85.16           C
ATOM    481  HD2 PHE A  50      14.726  -9.294  10.787  1.00 85.16           H
ATOM    482  CE1 PHE A  50      11.373  -8.346   9.173  1.00 85.16           C
ATOM    483  HE1 PHE A  50      10.420  -8.065   8.724  1.00 85.16           H
ATOM    484  CE2 PHE A  50      13.236  -9.783   9.271  1.00 85.16           C
ATOM    485  HE2 PHE A  50      13.777 -10.654   8.902  1.00 85.16           H
ATOM    486  CZ  PHE A  50      12.048  -9.432   8.712  1.00 85.16           C
ATOM    487  HZ  PHE A  50      11.636 -10.023   7.893  1.00 85.16           H
ATOM    488  HN  PHE A  50      14.644  -5.442  13.468  1.00 85.16           H
ATOM    489  N   LEU A  51      13.631  -4.194  11.026  1.00 94.25           N
ATOM    490  CA  LEU A  51      12.845  -3.329  10.162  1.00 94.25           C
ATOM    491  C   LEU A  51      13.775  -2.335   9.462  1.00 94.25           C
ATOM    492  O   LEU A  51      13.657  -2.111   8.258  1.00 94.25           O
ATOM    493  HA  LEU A  51      12.380  -3.959   9.404  1.00 94.25           H
ATOM    494  CB  LEU A  51      11.717  -2.664  10.953  1.00 94.25           C
ATOM    495 1HB  LEU A  51      12.159  -2.100  11.774  1.00 94.25           H
ATOM    496 2HB  LEU A  51      11.220  -1.943  10.303  1.00 94.25           H
ATOM    497  CG  LEU A  51      10.657  -3.605  11.529  1.00 94.25           C
ATOM    498  HG  LEU A  51      11.138  -4.253  12.261  1.00 94.25           H
ATOM    499  CD1 LEU A  51       9.570  -2.820  12.267  1.00 94.25           C
ATOM    500 1HD1 LEU A  51      10.020  -2.257  13.084  1.00 94.25           H
ATOM    501 2HD1 LEU A  51       9.086  -2.131  11.574  1.00 94.25           H
ATOM    502 3HD1 LEU A  51       8.830  -3.513  12.666  1.00 94.25           H
ATOM    503  CD2 LEU A  51      10.074  -4.507  10.440  1.00 94.25           C
ATOM    504 1HD2 LEU A  51       9.612  -3.892   9.667  1.00 94.25           H
ATOM    505 2HD2 LEU A  51      10.871  -5.106   9.999  1.00 94.25           H
ATOM    506 3HD2 LEU A  51       9.323  -5.165  10.877  1.00 94.25           H
ATOM    507  HN  LEU A  51      13.567  -3.987  12.002  1.00 94.25           H
ATOM    508  N   PRO A  52      14.711  -1.722  10.200  1.00 96.01           N
ATOM    509  CA  PRO A  52      15.477  -0.595   9.662  1.00 96.01           C
ATOM    510  C   PRO A  52      16.130  -0.925   8.330  1.00 96.01           C
ATOM    511  O   PRO A  52      16.006  -0.166   7.370  1.00 96.01           O
ATOM    512  HA  PRO A  52      14.813   0.244   9.455  1.00 96.01           H
ATOM    513  CB  PRO A  52      16.517  -0.313  10.749  1.00 96.01           C
ATOM    514 1HB  PRO A  52      17.443  -0.858  10.569  1.00 96.01           H
ATOM    515 2HB  PRO A  52      16.774   0.745  10.792  1.00 96.01           H
ATOM    516  CG  PRO A  52      15.828  -0.778  12.026  1.00 96.01           C
ATOM    517 1HG  PRO A  52      16.544  -0.973  12.824  1.00 96.01           H
ATOM    518 2HG  PRO A  52      15.137  -0.027  12.410  1.00 96.01           H
ATOM    519  CD  PRO A  52      15.109  -2.042  11.583  1.00 96.01           C
ATOM    520 1HD  PRO A  52      15.762  -2.913  11.620  1.00 96.01           H
ATOM    521 2HD  PRO A  52      14.250  -2.263  12.218  1.00 96.01           H
ATOM    522  N   PRO A  53      16.836  -2.060   8.239  1.00 96.22           N
ATOM    523  CA  PRO A  53      17.581  -2.389   7.021  1.00 96.22           C
ATOM    524  C   PRO A  53      16.663  -2.703   5.851  1.00 96.22           C
ATOM    525  O   PRO A  53      16.982  -2.388   4.705  1.00 96.22           O
ATOM    526  HA  PRO A  53      18.171  -1.532   6.697  1.00 96.22           H
ATOM    527  CB  PRO A  53      18.419  -3.603   7.427  1.00 96.22           C
ATOM    528 1HB  PRO A  53      18.571  -4.284   6.589  1.00 96.22           H
ATOM    529 2HB  PRO A  53      19.408  -3.309   7.779  1.00 96.22           H
ATOM    530  CG  PRO A  53      17.612  -4.244   8.519  1.00 96.22           C
ATOM    531 1HG  PRO A  53      16.854  -4.911   8.110  1.00 96.22           H
ATOM    532 2HG  PRO A  53      18.243  -4.844   9.175  1.00 96.22           H
ATOM    533  CD  PRO A  53      16.984  -3.105   9.268  1.00 96.22           C
ATOM    534 1HD  PRO A  53      16.022  -3.387   9.695  1.00 96.22           H
ATOM    535 2HD  PRO A  53      17.614  -2.770  10.092  1.00 96.22           H
ATOM    536  N   LEU A  54      15.537  -3.322   6.173  1.00 94.43           N
ATOM    537  CA  LEU A  54      14.599  -3.749   5.149  1.00 94.43           C
ATOM    538  C   LEU A  54      13.949  -2.518   4.513  1.00 94.43           C
ATOM    539  O   LEU A  54      13.768  -2.465   3.298  1.00 94.43           O
ATOM    540  HA  LEU A  54      15.168  -4.274   4.382  1.00 94.43           H
ATOM    541  CB  LEU A  54      13.592  -4.746   5.727  1.00 94.43           C
ATOM    542 1HB  LEU A  54      13.130  -4.298   6.606  1.00 94.43           H
ATOM    543 2HB  LEU A  54      12.800  -4.898   4.994  1.00 94.43           H
ATOM    544  CG  LEU A  54      14.153  -6.114   6.121  1.00 94.43           C
ATOM    545  HG  LEU A  54      14.909  -5.963   6.892  1.00 94.43           H
ATOM    546  CD1 LEU A  54      13.062  -7.001   6.723  1.00 94.43           C
ATOM    547 1HD1 LEU A  54      12.654  -6.522   7.613  1.00 94.43           H
ATOM    548 2HD1 LEU A  54      12.268  -7.147   5.992  1.00 94.43           H
ATOM    549 3HD1 LEU A  54      13.489  -7.967   6.995  1.00 94.43           H
ATOM    550  CD2 LEU A  54      14.847  -6.784   4.934  1.00 94.43           C
ATOM    551 1HD2 LEU A  54      14.131  -6.921   4.124  1.00 94.43           H
ATOM    552 2HD2 LEU A  54      15.669  -6.155   4.590  1.00 94.43           H
ATOM    553 3HD2 LEU A  54      15.237  -7.755   5.241  1.00 94.43           H
ATOM    554  HN  LEU A  54      15.263  -3.532   7.111  1.00 94.43           H
ATOM    555  N   TYR A  55      13.617  -1.558   5.364  1.00 94.81           N
ATOM    556  CA  TYR A  55      12.958  -0.347   4.905  1.00 94.81           C
ATOM    557  C   TYR A  55      13.893   0.487   4.028  1.00 94.81           C
ATOM    558  O   TYR A  55      13.461   1.075   3.038  1.00 94.81           O
ATOM    559  HA  TYR A  55      12.086  -0.640   4.319  1.00 94.81           H
ATOM    560  CB  TYR A  55      12.615   0.449   6.166  1.00 94.81           C
ATOM    561 1HB  TYR A  55      13.474   0.437   6.836  1.00 94.81           H
ATOM    562 2HB  TYR A  55      12.441   1.489   5.890  1.00 94.81           H
ATOM    563  CG  TYR A  55      11.390  -0.075   6.919  1.00 94.81           C
ATOM    564  CD1 TYR A  55      10.749  -1.217   6.484  1.00 94.81           C
ATOM    565  HD1 TYR A  55      11.115  -1.745   5.603  1.00 94.81           H
ATOM    566  CD2 TYR A  55      10.928   0.594   8.034  1.00 94.81           C
ATOM    567  HD2 TYR A  55      11.434   1.496   8.378  1.00 94.81           H
ATOM    568  CE1 TYR A  55       9.597  -1.710   7.193  1.00 94.81           C
ATOM    569  HE1 TYR A  55       9.081  -2.610   6.860  1.00 94.81           H
ATOM    570  CE2 TYR A  55       9.775   0.101   8.743  1.00 94.81           C
ATOM    571  HE2 TYR A  55       9.399   0.620   9.625  1.00 94.81           H
ATOM    572  CZ  TYR A  55       9.167  -1.027   8.288  1.00 94.81           C
ATOM    573  OH  TYR A  55       8.079  -1.493   8.957  1.00 94.81           O
ATOM    574  HH  TYR A  55       7.707  -2.295   8.490  1.00 94.81           H
ATOM    575  HN  TYR A  55      13.790  -1.598   6.348  1.00 94.81           H
ATOM    576  N   TRP A  56      15.157   0.513   4.424  1.00 93.29           N
ATOM    577  CA  TRP A  56      16.168   1.218   3.654  1.00 93.29           C
ATOM    578  C   TRP A  56      16.275   0.544   2.284  1.00 93.29           C
ATOM    579  O   TRP A  56      16.367   1.221   1.261  1.00 93.29           O
ATOM    580  HA  TRP A  56      15.838   2.250   3.537  1.00 93.29           H
ATOM    581  CB  TRP A  56      17.500   1.259   4.406  1.00 93.29           C
ATOM    582 1HB  TRP A  56      17.644   0.309   4.921  1.00 93.29           H
ATOM    583 2HB  TRP A  56      18.310   1.356   3.683  1.00 93.29           H
ATOM    584  CG  TRP A  56      17.605   2.396   5.424  1.00 93.29           C
ATOM    585  CD1 TRP A  56      17.717   2.303   6.756  1.00 93.29           C
ATOM    586  HD1 TRP A  56      17.749   1.361   7.305  1.00 93.29           H
ATOM    587  CD2 TRP A  56      17.603   3.810   5.137  1.00 93.29           C
ATOM    588  NE1 TRP A  56      17.788   3.548   7.346  1.00 93.29           N
ATOM    589  HE1 TRP A  56      17.874   3.735   8.325  1.00 93.29           H
ATOM    590  CE2 TRP A  56      17.716   4.494   6.330  1.00 93.29           C
ATOM    591  CE3 TRP A  56      17.510   4.489   3.910  1.00 93.29           C
ATOM    592  HE3 TRP A  56      17.420   3.973   2.954  1.00 93.29           H
ATOM    593  CZ2 TRP A  56      17.746   5.891   6.414  1.00 93.29           C
ATOM    594  HZ2 TRP A  56      17.835   6.408   7.369  1.00 93.29           H
ATOM    595  CZ3 TRP A  56      17.541   5.885   4.010  1.00 93.29           C
ATOM    596  HZ3 TRP A  56      17.471   6.461   3.087  1.00 93.29           H
ATOM    597  CH2 TRP A  56      17.654   6.589   5.203  1.00 93.29           C
ATOM    598  HH2 TRP A  56      17.671   7.679   5.197  1.00 93.29           H
ATOM    599  HN  TRP A  56      15.493   0.064   5.251  1.00 93.29           H
ATOM    600  N   LEU A  57      16.259  -0.780   2.309  1.00 93.88           N
ATOM    601  CA  LEU A  57      16.368  -1.553   1.084  1.00 93.88           C
ATOM    602  C   LEU A  57      15.181  -1.231   0.174  1.00 93.88           C
ATOM    603  O   LEU A  57      15.361  -0.934  -1.006  1.00 93.88           O
ATOM    604  HA  LEU A  57      17.283  -1.240   0.581  1.00 93.88           H
ATOM    605  CB  LEU A  57      16.514  -3.043   1.401  1.00 93.88           C
ATOM    606 1HB  LEU A  57      17.395  -3.176   2.029  1.00 93.88           H
ATOM    607 2HB  LEU A  57      15.652  -3.354   1.991  1.00 93.88           H
ATOM    608  CG  LEU A  57      16.635  -3.976   0.195  1.00 93.88           C
ATOM    609  HG  LEU A  57      15.793  -3.787  -0.470  1.00 93.88           H
ATOM    610  CD1 LEU A  57      17.911  -3.686  -0.598  1.00 93.88           C
ATOM    611 1HD1 LEU A  57      17.891  -2.656  -0.954  1.00 93.88           H
ATOM    612 2HD1 LEU A  57      18.779  -3.830   0.046  1.00 93.88           H
ATOM    613 3HD1 LEU A  57      17.973  -4.363  -1.449  1.00 93.88           H
ATOM    614  CD2 LEU A  57      16.549  -5.442   0.625  1.00 93.88           C
ATOM    615 1HD2 LEU A  57      17.358  -5.664   1.322  1.00 93.88           H
ATOM    616 2HD2 LEU A  57      15.591  -5.622   1.112  1.00 93.88           H
ATOM    617 3HD2 LEU A  57      16.638  -6.084  -0.251  1.00 93.88           H
ATOM    618  HN  LEU A  57      16.173  -1.323   3.145  1.00 93.88           H
ATOM    619  N   VAL A  58      13.994  -1.299   0.759  1.00 95.61           N
ATOM    620  CA  VAL A  58      12.773  -1.073   0.003  1.00 95.61           C
ATOM    621  C   VAL A  58      12.804   0.334  -0.598  1.00 95.61           C
ATOM    622  O   VAL A  58      12.469   0.522  -1.766  1.00 95.61           O
ATOM    623  HA  VAL A  58      12.750  -1.800  -0.809  1.00 95.61           H
ATOM    624  CB  VAL A  58      11.553  -1.316   0.893  1.00 95.61           C
ATOM    625  HB  VAL A  58      11.666  -0.708   1.790  1.00 95.61           H
ATOM    626  CG1 VAL A  58      10.266  -0.883   0.190  1.00 95.61           C
ATOM    627 1HG1 VAL A  58      10.321   0.180  -0.045  1.00 95.61           H
ATOM    628 2HG1 VAL A  58      10.145  -1.453  -0.731  1.00 95.61           H
ATOM    629 3HG1 VAL A  58       9.414  -1.067   0.845  1.00 95.61           H
ATOM    630  CG2 VAL A  58      11.475  -2.782   1.327  1.00 95.61           C
ATOM    631 1HG2 VAL A  58      11.396  -3.418   0.445  1.00 95.61           H
ATOM    632 2HG2 VAL A  58      12.373  -3.044   1.885  1.00 95.61           H
ATOM    633 3HG2 VAL A  58      10.598  -2.927   1.959  1.00 95.61           H
ATOM    634  HN  VAL A  58      13.858  -1.505   1.728  1.00 95.61           H
ATOM    635  N   PHE A  59      13.210   1.287   0.229  1.00 96.26           N
ATOM    636  CA  PHE A  59      13.245   2.677  -0.191  1.00 96.26           C
ATOM    637  C   PHE A  59      14.144   2.857  -1.416  1.00 96.26           C
ATOM    638  O   PHE A  59      13.727   3.439  -2.416  1.00 96.26           O
ATOM    639  HA  PHE A  59      12.225   2.964  -0.446  1.00 96.26           H
ATOM    640  CB  PHE A  59      13.823   3.482   0.974  1.00 96.26           C
ATOM    641 1HB  PHE A  59      13.132   3.433   1.815  1.00 96.26           H
ATOM    642 2HB  PHE A  59      14.754   3.016   1.298  1.00 96.26           H
ATOM    643  CG  PHE A  59      14.095   4.951   0.642  1.00 96.26           C
ATOM    644  CD1 PHE A  59      15.375   5.401   0.544  1.00 96.26           C
ATOM    645  HD1 PHE A  59      16.207   4.715   0.703  1.00 96.26           H
ATOM    646  CD2 PHE A  59      13.056   5.806   0.444  1.00 96.26           C
ATOM    647  HD2 PHE A  59      12.031   5.446   0.522  1.00 96.26           H
ATOM    648  CE1 PHE A  59      15.626   6.764   0.236  1.00 96.26           C
ATOM    649  HE1 PHE A  59      16.652   7.124   0.158  1.00 96.26           H
ATOM    650  CE2 PHE A  59      13.308   7.170   0.135  1.00 96.26           C
ATOM    651  HE2 PHE A  59      12.476   7.855  -0.023  1.00 96.26           H
ATOM    652  CZ  PHE A  59      14.588   7.619   0.038  1.00 96.26           C
ATOM    653  HZ  PHE A  59      14.781   8.666  -0.199  1.00 96.26           H
ATOM    654  HN  PHE A  59      13.510   1.122   1.168  1.00 96.26           H
ATOM    655  N   ILE A  60      15.361   2.347  -1.297  1.00 94.24           N
ATOM    656  CA  ILE A  60      16.371   2.578  -2.316  1.00 94.24           C
ATOM    657  C   ILE A  60      15.888   2.000  -3.648  1.00 94.24           C
ATOM    658  O   ILE A  60      15.883   2.694  -4.663  1.00 94.24           O
ATOM    659  HA  ILE A  60      16.483   3.656  -2.427  1.00 94.24           H
ATOM    660  CB  ILE A  60      17.725   2.027  -1.862  1.00 94.24           C
ATOM    661  HB  ILE A  60      17.576   1.009  -1.501  1.00 94.24           H
ATOM    662  CG1 ILE A  60      18.285   2.842  -0.695  1.00 94.24           C
ATOM    663 1HG1 ILE A  60      18.615   3.818  -1.053  1.00 94.24           H
ATOM    664 2HG1 ILE A  60      17.499   3.021   0.039  1.00 94.24           H
ATOM    665  CG2 ILE A  60      18.707   1.952  -3.032  1.00 94.24           C
ATOM    666 1HG2 ILE A  60      18.304   1.296  -3.804  1.00 94.24           H
ATOM    667 2HG2 ILE A  60      18.856   2.949  -3.446  1.00 94.24           H
ATOM    668 3HG2 ILE A  60      19.661   1.557  -2.682  1.00 94.24           H
ATOM    669  CD1 ILE A  60      19.456   2.115  -0.030  1.00 94.24           C
ATOM    670 1HD1 ILE A  60      19.116   1.151   0.349  1.00 94.24           H
ATOM    671 2HD1 ILE A  60      20.249   1.960  -0.761  1.00 94.24           H
ATOM    672 3HD1 ILE A  60      19.835   2.717   0.796  1.00 94.24           H
ATOM    673  HN  ILE A  60      15.659   1.787  -0.525  1.00 94.24           H
ATOM    674  N   VAL A  61      15.493   0.736  -3.600  1.00 94.61           N
ATOM    675  CA  VAL A  61      15.149   0.014  -4.812  1.00 94.61           C
ATOM    676  C   VAL A  61      13.891   0.628  -5.428  1.00 94.61           C
ATOM    677  O   VAL A  61      13.826   0.839  -6.638  1.00 94.61           O
ATOM    678  HA  VAL A  61      15.976   0.133  -5.512  1.00 94.61           H
ATOM    679  CB  VAL A  61      14.998  -1.478  -4.507  1.00 94.61           C
ATOM    680  HB  VAL A  61      14.242  -1.587  -3.730  1.00 94.61           H
ATOM    681  CG1 VAL A  61      14.517  -2.244  -5.741  1.00 94.61           C
ATOM    682 1HG1 VAL A  61      13.551  -1.853  -6.058  1.00 94.61           H
ATOM    683 2HG1 VAL A  61      15.240  -2.124  -6.548  1.00 94.61           H
ATOM    684 3HG1 VAL A  61      14.419  -3.302  -5.497  1.00 94.61           H
ATOM    685  CG2 VAL A  61      16.307  -2.064  -3.974  1.00 94.61           C
ATOM    686 1HG2 VAL A  61      17.092  -1.937  -4.720  1.00 94.61           H
ATOM    687 2HG2 VAL A  61      16.590  -1.546  -3.057  1.00 94.61           H
ATOM    688 3HG2 VAL A  61      16.172  -3.125  -3.765  1.00 94.61           H
ATOM    689  HN  VAL A  61      15.407   0.209  -2.755  1.00 94.61           H
ATOM    690  N   GLY A  62      12.921   0.898  -4.566  1.00 96.01           N
ATOM    691  CA  GLY A  62      11.630   1.386  -5.021  1.00 96.01           C
ATOM    692  C   GLY A  62      11.750   2.797  -5.601  1.00 96.01           C
ATOM    693  O   GLY A  62      11.150   3.101  -6.631  1.00 96.01           O
ATOM    694 1HA  GLY A  62      11.228   0.711  -5.777  1.00 96.01           H
ATOM    695 2HA  GLY A  62      10.925   1.389  -4.190  1.00 96.01           H
ATOM    696  HN  GLY A  62      13.006   0.790  -3.576  1.00 96.01           H
ATOM    697  N   ALA A  63      12.528   3.620  -4.913  1.00 95.61           N
ATOM    698  CA  ALA A  63      12.688   5.007  -5.314  1.00 95.61           C
ATOM    699  C   ALA A  63      13.330   5.062  -6.702  1.00 95.61           C
ATOM    700  O   ALA A  63      12.903   5.836  -7.557  1.00 95.61           O
ATOM    701  HA  ALA A  63      11.695   5.455  -5.364  1.00 95.61           H
ATOM    702  CB  ALA A  63      13.511   5.751  -4.261  1.00 95.61           C
ATOM    703 1HB  ALA A  63      12.997   5.708  -3.300  1.00 95.61           H
ATOM    704 2HB  ALA A  63      14.492   5.284  -4.170  1.00 95.61           H
ATOM    705 3HB  ALA A  63      13.631   6.792  -4.562  1.00 95.61           H
ATOM    706  HN  ALA A  63      13.042   3.353  -4.098  1.00 95.61           H
ATOM    707  N   LEU A  64      14.346   4.231  -6.882  1.00 89.52           N
ATOM    708  CA  LEU A  64      15.050   4.173  -8.152  1.00 89.52           C
ATOM    709  C   LEU A  64      14.076   3.744  -9.251  1.00 89.52           C
ATOM    710  O   LEU A  64      14.022   4.361 -10.313  1.00 89.52           O
ATOM    711  HA  LEU A  64      15.401   5.180  -8.376  1.00 89.52           H
ATOM    712  CB  LEU A  64      16.284   3.277  -8.040  1.00 89.52           C
ATOM    713 1HB  LEU A  64      15.987   2.340  -7.569  1.00 89.52           H
ATOM    714 2HB  LEU A  64      16.625   3.034  -9.046  1.00 89.52           H
ATOM    715  CG  LEU A  64      17.465   3.856  -7.258  1.00 89.52           C
ATOM    716  HG  LEU A  64      17.101   4.187  -6.285  1.00 89.52           H
ATOM    717  CD1 LEU A  64      18.531   2.789  -7.003  1.00 89.52           C
ATOM    718 1HD1 LEU A  64      18.096   1.972  -6.426  1.00 89.52           H
ATOM    719 2HD1 LEU A  64      18.897   2.405  -7.956  1.00 89.52           H
ATOM    720 3HD1 LEU A  64      19.358   3.227  -6.446  1.00 89.52           H
ATOM    721  CD2 LEU A  64      18.042   5.084  -7.966  1.00 89.52           C
ATOM    722 1HD2 LEU A  64      18.386   4.802  -8.960  1.00 89.52           H
ATOM    723 2HD2 LEU A  64      17.271   5.849  -8.052  1.00 89.52           H
ATOM    724 3HD2 LEU A  64      18.880   5.476  -7.389  1.00 89.52           H
ATOM    725  HN  LEU A  64      14.688   3.606  -6.180  1.00 89.52           H
ATOM    726  N   GLY A  65      13.330   2.689  -8.957  1.00 93.54           N
ATOM    727  CA  GLY A  65      12.462   2.085  -9.954  1.00 93.54           C
ATOM    728  C   GLY A  65      11.375   3.065 -10.401  1.00 93.54           C
ATOM    729  O   GLY A  65      11.197   3.296 -11.596  1.00 93.54           O
ATOM    730 1HA  GLY A  65      13.053   1.774 -10.815  1.00 93.54           H
ATOM    731 2HA  GLY A  65      12.001   1.187  -9.544  1.00 93.54           H
ATOM    732  HN  GLY A  65      13.312   2.250  -8.059  1.00 93.54           H
ATOM    733  N   ASN A  66      10.677   3.613  -9.418  1.00 91.81           N
ATOM    734  CA  ASN A  66       9.507   4.430  -9.695  1.00 91.81           C
ATOM    735  C   ASN A  66       9.954   5.767 -10.290  1.00 91.81           C
ATOM    736  O   ASN A  66       9.285   6.314 -11.165  1.00 91.81           O
ATOM    737  HA  ASN A  66       8.907   3.843 -10.391  1.00 91.81           H
ATOM    738  CB  ASN A  66       8.722   4.721  -8.414  1.00 91.81           C
ATOM    739 1HB  ASN A  66       9.411   4.999  -7.617  1.00 91.81           H
ATOM    740 2HB  ASN A  66       8.060   5.571  -8.575  1.00 91.81           H
ATOM    741  CG  ASN A  66       7.903   3.502  -7.985  1.00 91.81           C
ATOM    742  OD1 ASN A  66       6.941   3.111  -8.626  1.00 91.81           O
ATOM    743  ND2 ASN A  66       8.335   2.926  -6.867  1.00 91.81           N
ATOM    744 1HD2 ASN A  66       9.131   3.297  -6.389  1.00 91.81           H
ATOM    745 2HD2 ASN A  66       7.865   2.121  -6.505  1.00 91.81           H
ATOM    746  HN  ASN A  66      10.899   3.508  -8.448  1.00 91.81           H
ATOM    747  N   SER A  67      11.080   6.254  -9.791  1.00 91.65           N
ATOM    748  CA  SER A  67      11.644   7.496 -10.290  1.00 91.65           C
ATOM    749  C   SER A  67      11.963   7.366 -11.781  1.00 91.65           C
ATOM    750  O   SER A  67      11.778   8.312 -12.544  1.00 91.65           O
ATOM    751  HA  SER A  67      10.872   8.249 -10.128  1.00 91.65           H
ATOM    752  CB  SER A  67      12.903   7.882  -9.510  1.00 91.65           C
ATOM    753 1HB  SER A  67      13.643   7.088  -9.601  1.00 91.65           H
ATOM    754 2HB  SER A  67      13.341   8.778  -9.950  1.00 91.65           H
ATOM    755  OG  SER A  67      12.626   8.118  -8.132  1.00 91.65           O
ATOM    756  HG  SER A  67      13.020   7.387  -7.575  1.00 91.65           H
ATOM    757  HN  SER A  67      11.604   5.815  -9.061  1.00 91.65           H
ATOM    758  N   LEU A  68      12.435   6.184 -12.151  1.00 86.49           N
ATOM    759  CA  LEU A  68      12.793   5.921 -13.534  1.00 86.49           C
ATOM    760  C   LEU A  68      11.531   5.956 -14.398  1.00 86.49           C
ATOM    761  O   LEU A  68      11.549   6.485 -15.509  1.00 86.49           O
ATOM    762  HA  LEU A  68      13.456   6.724 -13.859  1.00 86.49           H
ATOM    763  CB  LEU A  68      13.578   4.613 -13.645  1.00 86.49           C
ATOM    764 1HB  LEU A  68      14.361   4.617 -12.887  1.00 86.49           H
ATOM    765 2HB  LEU A  68      12.907   3.788 -13.406  1.00 86.49           H
ATOM    766  CG  LEU A  68      14.223   4.331 -15.004  1.00 86.49           C
ATOM    767  HG  LEU A  68      13.462   4.453 -15.775  1.00 86.49           H
ATOM    768  CD1 LEU A  68      15.335   5.338 -15.302  1.00 86.49           C
ATOM    769 1HD1 LEU A  68      14.919   6.346 -15.315  1.00 86.49           H
ATOM    770 2HD1 LEU A  68      16.102   5.272 -14.531  1.00 86.49           H
ATOM    771 3HD1 LEU A  68      15.777   5.115 -16.274  1.00 86.49           H
ATOM    772  CD2 LEU A  68      14.721   2.886 -15.085  1.00 86.49           C
ATOM    773 1HD2 LEU A  68      15.461   2.713 -14.304  1.00 86.49           H
ATOM    774 2HD2 LEU A  68      13.882   2.205 -14.948  1.00 86.49           H
ATOM    775 3HD2 LEU A  68      15.175   2.713 -16.061  1.00 86.49           H
ATOM    776  HN  LEU A  68      12.575   5.417 -11.525  1.00 86.49           H
ATOM    777  N   VAL A  69      10.465   5.387 -13.855  1.00 89.99           N
ATOM    778  CA  VAL A  69       9.197   5.344 -14.564  1.00 89.99           C
ATOM    779  C   VAL A  69       8.751   6.771 -14.890  1.00 89.99           C
ATOM    780  O   VAL A  69       8.443   7.082 -16.039  1.00 89.99           O
ATOM    781  HA  VAL A  69       9.359   4.806 -15.497  1.00 89.99           H
ATOM    782  CB  VAL A  69       8.165   4.569 -13.743  1.00 89.99           C
ATOM    783  HB  VAL A  69       8.149   4.991 -12.738  1.00 89.99           H
ATOM    784  CG1 VAL A  69       6.764   4.721 -14.339  1.00 89.99           C
ATOM    785 1HG1 VAL A  69       6.484   5.774 -14.346  1.00 89.99           H
ATOM    786 2HG1 VAL A  69       6.759   4.337 -15.359  1.00 89.99           H
ATOM    787 3HG1 VAL A  69       6.050   4.160 -13.736  1.00 89.99           H
ATOM    788  CG2 VAL A  69       8.553   3.093 -13.626  1.00 89.99           C
ATOM    789 1HG2 VAL A  69       8.611   2.653 -14.621  1.00 89.99           H
ATOM    790 2HG2 VAL A  69       9.523   3.011 -13.136  1.00 89.99           H
ATOM    791 3HG2 VAL A  69       7.803   2.565 -13.038  1.00 89.99           H
ATOM    792  HN  VAL A  69      10.458   4.961 -12.951  1.00 89.99           H
ATOM    793  N   ILE A  70       8.731   7.601 -13.857  1.00 90.18           N
ATOM    794  CA  ILE A  70       8.226   8.956 -13.996  1.00 90.18           C
ATOM    795  C   ILE A  70       9.047   9.697 -15.053  1.00 90.18           C
ATOM    796  O   ILE A  70       8.493  10.416 -15.883  1.00 90.18           O
ATOM    797  HA  ILE A  70       7.196   8.887 -14.345  1.00 90.18           H
ATOM    798  CB  ILE A  70       8.197   9.659 -12.637  1.00 90.18           C
ATOM    799  HB  ILE A  70       9.184   9.567 -12.184  1.00 90.18           H
ATOM    800  CG1 ILE A  70       7.201   8.984 -11.692  1.00 90.18           C
ATOM    801 1HG1 ILE A  70       6.183   9.222 -12.000  1.00 90.18           H
ATOM    802 2HG1 ILE A  70       7.308   7.901 -11.757  1.00 90.18           H
ATOM    803  CG2 ILE A  70       7.911  11.153 -12.798  1.00 90.18           C
ATOM    804 1HG2 ILE A  70       8.690  11.608 -13.410  1.00 90.18           H
ATOM    805 2HG2 ILE A  70       6.944  11.288 -13.283  1.00 90.18           H
ATOM    806 3HG2 ILE A  70       7.896  11.629 -11.818  1.00 90.18           H
ATOM    807  CD1 ILE A  70       7.421   9.439 -10.248  1.00 90.18           C
ATOM    808 1HD1 ILE A  70       8.432   9.177  -9.935  1.00 90.18           H
ATOM    809 2HD1 ILE A  70       7.288  10.518 -10.182  1.00 90.18           H
ATOM    810 3HD1 ILE A  70       6.700   8.944  -9.597  1.00 90.18           H
ATOM    811  HN  ILE A  70       9.052   7.362 -12.941  1.00 90.18           H
ATOM    812  N   LEU A  71      10.355   9.495 -14.989  1.00 84.21           N
ATOM    813  CA  LEU A  71      11.270  10.242 -15.835  1.00 84.21           C
ATOM    814  C   LEU A  71      11.020   9.874 -17.299  1.00 84.21           C
ATOM    815  O   LEU A  71      11.026  10.741 -18.171  1.00 84.21           O
ATOM    816  HA  LEU A  71      11.046  11.301 -15.703  1.00 84.21           H
ATOM    817  CB  LEU A  71      12.715  10.025 -15.384  1.00 84.21           C
ATOM    818 1HB  LEU A  71      12.770  10.202 -14.310  1.00 84.21           H
ATOM    819 2HB  LEU A  71      12.973   8.979 -15.548  1.00 84.21           H
ATOM    820  CG  LEU A  71      13.770  10.895 -16.071  1.00 84.21           C
ATOM    821  HG  LEU A  71      13.274  11.775 -16.479  1.00 84.21           H
ATOM    822  CD1 LEU A  71      14.812  11.389 -15.066  1.00 84.21           C
ATOM    823 1HD1 LEU A  71      14.320  11.980 -14.293  1.00 84.21           H
ATOM    824 2HD1 LEU A  71      15.309  10.534 -14.607  1.00 84.21           H
ATOM    825 3HD1 LEU A  71      15.550  12.005 -15.580  1.00 84.21           H
ATOM    826  CD2 LEU A  71      14.413  10.153 -17.245  1.00 84.21           C
ATOM    827 1HD2 LEU A  71      14.892   9.244 -16.882  1.00 84.21           H
ATOM    828 2HD2 LEU A  71      13.645   9.893 -17.974  1.00 84.21           H
ATOM    829 3HD2 LEU A  71      15.158  10.794 -17.715  1.00 84.21           H
ATOM    830  HN  LEU A  71      10.789   8.836 -14.375  1.00 84.21           H
ATOM    831  N   VAL A  72      10.808   8.585 -17.524  1.00 84.50           N
ATOM    832  CA  VAL A  72      10.635   8.080 -18.875  1.00 84.50           C
ATOM    833  C   VAL A  72       9.352   8.661 -19.472  1.00 84.50           C
ATOM    834  O   VAL A  72       9.341   9.097 -20.622  1.00 84.50           O
ATOM    835  HA  VAL A  72      11.484   8.423 -19.466  1.00 84.50           H
ATOM    836  CB  VAL A  72      10.651   6.550 -18.868  1.00 84.50           C
ATOM    837  HB  VAL A  72       9.895   6.210 -18.159  1.00 84.50           H
ATOM    838  CG1 VAL A  72      10.289   5.991 -20.245  1.00 84.50           C
ATOM    839 1HG1 VAL A  72       9.290   6.329 -20.523  1.00 84.50           H
ATOM    840 2HG1 VAL A  72      11.010   6.344 -20.982  1.00 84.50           H
ATOM    841 3HG1 VAL A  72      10.308   4.902 -20.211  1.00 84.50           H
ATOM    842  CG2 VAL A  72      12.007   6.018 -18.399  1.00 84.50           C
ATOM    843 1HG2 VAL A  72      12.788   6.372 -19.072  1.00 84.50           H
ATOM    844 2HG2 VAL A  72      12.208   6.374 -17.389  1.00 84.50           H
ATOM    845 3HG2 VAL A  72      11.991   4.928 -18.403  1.00 84.50           H
ATOM    846  HN  VAL A  72      10.754   7.893 -16.804  1.00 84.50           H
ATOM    847  N   TYR A  73       8.302   8.649 -18.664  1.00 84.37           N
ATOM    848  CA  TYR A  73       7.011   9.146 -19.107  1.00 84.37           C
ATOM    849  C   TYR A  73       7.061  10.654 -19.360  1.00 84.37           C
ATOM    850  O   TYR A  73       6.393  11.158 -20.262  1.00 84.37           O
ATOM    851  HA  TYR A  73       6.755   8.637 -20.036  1.00 84.37           H
ATOM    852  CB  TYR A  73       6.036   8.865 -17.961  1.00 84.37           C
ATOM    853 1HB  TYR A  73       6.590   8.844 -17.023  1.00 84.37           H
ATOM    854 2HB  TYR A  73       5.325   9.689 -17.893  1.00 84.37           H
ATOM    855  CG  TYR A  73       5.262   7.554 -18.110  1.00 84.37           C
ATOM    856  CD1 TYR A  73       4.396   7.380 -19.171  1.00 84.37           C
ATOM    857  HD1 TYR A  73       4.265   8.177 -19.903  1.00 84.37           H
ATOM    858  CD2 TYR A  73       5.429   6.545 -17.183  1.00 84.37           C
ATOM    859  HD2 TYR A  73       6.112   6.683 -16.345  1.00 84.37           H
ATOM    860  CE1 TYR A  73       3.668   6.146 -19.311  1.00 84.37           C
ATOM    861  HE1 TYR A  73       2.981   5.996 -20.144  1.00 84.37           H
ATOM    862  CE2 TYR A  73       4.700   5.311 -17.323  1.00 84.37           C
ATOM    863  HE2 TYR A  73       4.823   4.506 -16.598  1.00 84.37           H
ATOM    864  CZ  TYR A  73       3.856   5.172 -18.380  1.00 84.37           C
ATOM    865  OH  TYR A  73       3.168   4.007 -18.512  1.00 84.37           O
ATOM    866  HH  TYR A  73       2.620   4.026 -19.349  1.00 84.37           H
ATOM    867  HN  TYR A  73       8.325   8.308 -17.724  1.00 84.37           H
ATOM    868  N   TRP A  74       7.860  11.331 -18.549  1.00 73.17           N
ATOM    869  CA  TRP A  74       7.924  12.782 -18.602  1.00 73.17           C
ATOM    870  C   TRP A  74       8.524  13.179 -19.953  1.00 73.17           C
ATOM    871  O   TRP A  74       7.970  14.022 -20.657  1.00 73.17           O
ATOM    872  HA  TRP A  74       6.907  13.164 -18.519  1.00 73.17           H
ATOM    873  CB  TRP A  74       8.708  13.340 -17.413  1.00 73.17           C
ATOM    874 1HB  TRP A  74       8.315  12.904 -16.495  1.00 73.17           H
ATOM    875 2HB  TRP A  74       9.748  13.024 -17.496  1.00 73.17           H
ATOM    876  CG  TRP A  74       8.662  14.865 -17.297  1.00 73.17           C
ATOM    877  CD1 TRP A  74       9.455  15.763 -17.897  1.00 73.17           C
ATOM    878  HD1 TRP A  74      10.270  15.506 -18.574  1.00 73.17           H
ATOM    879  CD2 TRP A  74       7.737  15.639 -16.504  1.00 73.17           C
ATOM    880  NE1 TRP A  74       9.111  17.054 -17.551  1.00 73.17           N
ATOM    881  HE1 TRP A  74       9.555  17.891 -17.869  1.00 73.17           H
ATOM    882  CE2 TRP A  74       8.032  16.976 -16.677  1.00 73.17           C
ATOM    883  CE3 TRP A  74       6.684  15.223 -15.670  1.00 73.17           C
ATOM    884  HE3 TRP A  74       6.431  14.174 -15.517  1.00 73.17           H
ATOM    885  CZ2 TRP A  74       7.323  18.005 -16.047  1.00 73.17           C
ATOM    886  HZ2 TRP A  74       7.577  19.054 -16.200  1.00 73.17           H
ATOM    887  CZ3 TRP A  74       5.985  16.264 -15.047  1.00 73.17           C
ATOM    888  HZ3 TRP A  74       5.159  15.997 -14.388  1.00 73.17           H
ATOM    889  CH2 TRP A  74       6.271  17.615 -15.210  1.00 73.17           C
ATOM    890  HH2 TRP A  74       5.678  18.366 -14.689  1.00 73.17           H
ATOM    891  HN  TRP A  74       8.454  10.907 -17.866  1.00 73.17           H
ATOM    892  N   TYR A  75       9.647  12.554 -20.273  1.00 70.34           N
ATOM    893  CA  TYR A  75      10.496  13.043 -21.345  1.00 70.34           C
ATOM    894  C   TYR A  75      10.170  12.342 -22.666  1.00 70.34           C
ATOM    895  O   TYR A  75      10.280  12.942 -23.734  1.00 70.34           O
ATOM    896  HA  TYR A  75      10.317  14.112 -21.456  1.00 70.34           H
ATOM    897  CB  TYR A  75      11.930  12.696 -20.939  1.00 70.34           C
ATOM    898 1HB  TYR A  75      11.942  11.698 -20.502  1.00 70.34           H
ATOM    899 2HB  TYR A  75      12.552  12.661 -21.833  1.00 70.34           H
ATOM    900  CG  TYR A  75      12.549  13.680 -19.943  1.00 70.34           C
ATOM    901  CD1 TYR A  75      13.007  14.907 -20.379  1.00 70.34           C
ATOM    902  HD1 TYR A  75      12.927  15.175 -21.432  1.00 70.34           H
ATOM    903  CD2 TYR A  75      12.651  13.339 -18.610  1.00 70.34           C
ATOM    904  HD2 TYR A  75      12.289  12.370 -18.266  1.00 70.34           H
ATOM    905  CE1 TYR A  75      13.589  15.832 -19.442  1.00 70.34           C
ATOM    906  HE1 TYR A  75      13.955  16.804 -19.773  1.00 70.34           H
ATOM    907  CE2 TYR A  75      13.233  14.264 -17.673  1.00 70.34           C
ATOM    908  HE2 TYR A  75      13.320  14.008 -16.617  1.00 70.34           H
ATOM    909  CZ  TYR A  75      13.674  15.465 -18.135  1.00 70.34           C
ATOM    910  OH  TYR A  75      14.224  16.339 -17.250  1.00 70.34           O
ATOM    911  HH  TYR A  75      14.202  15.952 -16.329  1.00 70.34           H
ATOM    912  HN  TYR A  75       9.978  11.729 -19.814  1.00 70.34           H
ATOM    913  N   CYS A  76       9.775  11.083 -22.549  1.00 70.12           N
ATOM    914  CA  CYS A  76       9.750  10.197 -23.700  1.00 70.12           C
ATOM    915  C   CYS A  76       8.298   9.795 -23.966  1.00 70.12           C
ATOM    916  O   CYS A  76       7.730  10.152 -24.997  1.00 70.12           O
ATOM    917  HA  CYS A  76      10.155  10.763 -24.540  1.00 70.12           H
ATOM    918  CB  CYS A  76      10.651   8.978 -23.495  1.00 70.12           C
ATOM    919 1HB  CYS A  76      10.575   8.628 -22.466  1.00 70.12           H
ATOM    920 2HB  CYS A  76      10.321   8.159 -24.136  1.00 70.12           H
ATOM    921  SG  CYS A  76      12.387   9.410 -23.880  1.00 70.12           S
ATOM    922  HG  CYS A  76      12.933   8.645 -22.939  1.00 70.12           H
ATOM    923  HN  CYS A  76       9.476  10.668 -21.690  1.00 70.12           H
ATOM    924  N   THR A  77       7.739   9.058 -23.018  1.00 63.79           N
ATOM    925  CA  THR A  77       6.525   8.301 -23.277  1.00 63.79           C
ATOM    926  C   THR A  77       5.334   9.246 -23.449  1.00 63.79           C
ATOM    927  O   THR A  77       4.515   9.060 -24.347  1.00 63.79           O
ATOM    928  HA  THR A  77       6.648   7.766 -24.219  1.00 63.79           H
ATOM    929  CB  THR A  77       6.344   7.295 -22.138  1.00 63.79           C
ATOM    930  HB  THR A  77       6.050   7.799 -21.217  1.00 63.79           H
ATOM    931  OG1 THR A  77       7.586   6.599 -22.089  1.00 63.79           O
ATOM    932  HG1 THR A  77       7.756   6.141 -22.961  1.00 63.79           H
ATOM    933  CG2 THR A  77       5.321   6.208 -22.475  1.00 63.79           C
ATOM    934 1HG2 THR A  77       5.650   5.660 -23.357  1.00 63.79           H
ATOM    935 2HG2 THR A  77       4.353   6.669 -22.673  1.00 63.79           H
ATOM    936 3HG2 THR A  77       5.230   5.521 -21.633  1.00 63.79           H
ATOM    937  HN  THR A  77       8.100   8.973 -22.090  1.00 63.79           H
ATOM    938  N   ARG A  78       5.276  10.238 -22.573  1.00 59.58           N
ATOM    939  CA  ARG A  78       4.080  11.054 -22.446  1.00 59.58           C
ATOM    940  C   ARG A  78       2.850  10.166 -22.250  1.00 59.58           C
ATOM    941  O   ARG A  78       2.805   9.043 -22.748  1.00 59.58           O
ATOM    942  HA  ARG A  78       4.259  11.676 -21.568  1.00 59.58           H
ATOM    943  CB  ARG A  78       3.877  11.930 -23.684  1.00 59.58           C
ATOM    944 1HB  ARG A  78       3.770  11.299 -24.566  1.00 59.58           H
ATOM    945 2HB  ARG A  78       2.952  12.498 -23.584  1.00 59.58           H
ATOM    946  CG  ARG A  78       5.053  12.890 -23.875  1.00 59.58           C
ATOM    947 1HG  ARG A  78       5.238  13.434 -22.949  1.00 59.58           H
ATOM    948 2HG  ARG A  78       5.957  12.323 -24.098  1.00 59.58           H
ATOM    949  CD  ARG A  78       4.773  13.880 -25.007  1.00 59.58           C
ATOM    950 1HD  ARG A  78       4.644  13.344 -25.948  1.00 59.58           H
ATOM    951 2HD  ARG A  78       3.842  14.413 -24.814  1.00 59.58           H
ATOM    952  NE  ARG A  78       5.890  14.844 -25.125  1.00 59.58           N
ATOM    953  HE  ARG A  78       6.712  14.678 -24.579  1.00 59.58           H
ATOM    954  CZ  ARG A  78       5.870  15.925 -25.916  1.00 59.58           C
ATOM    955  NH1 ARG A  78       4.795  16.197 -26.668  1.00 59.58           N
ATOM    956 1HH1 ARG A  78       4.000  15.591 -26.642  1.00 59.58           H
ATOM    957 2HH1 ARG A  78       4.788  17.006 -27.256  1.00 59.58           H
ATOM    958  NH2 ARG A  78       6.941  16.731 -25.943  1.00 59.58           N
ATOM    959 1HH2 ARG A  78       6.941  17.542 -26.528  1.00 59.58           H
ATOM    960 2HH2 ARG A  78       7.739  16.521 -25.378  1.00 59.58           H
ATOM    961  HN  ARG A  78       6.025  10.487 -21.959  1.00 59.58           H
ATOM    962  N   VAL A  79       1.881  10.704 -21.523  1.00 75.71           N
ATOM    963  CA  VAL A  79       0.641   9.987 -21.280  1.00 75.71           C
ATOM    964  C   VAL A  79      -0.269  10.122 -22.502  1.00 75.71           C
ATOM    965  O   VAL A  79      -0.762  11.210 -22.795  1.00 75.71           O
ATOM    966  HA  VAL A  79       0.892   8.935 -21.144  1.00 75.71           H
ATOM    967  CB  VAL A  79      -0.010  10.490 -19.990  1.00 75.71           C
ATOM    968  HB  VAL A  79      -0.260  11.541 -20.129  1.00 75.71           H
ATOM    969  CG1 VAL A  79      -1.307   9.732 -19.699  1.00 75.71           C
ATOM    970 1HG1 VAL A  79      -2.005   9.878 -20.523  1.00 75.71           H
ATOM    971 2HG1 VAL A  79      -1.091   8.670 -19.590  1.00 75.71           H
ATOM    972 3HG1 VAL A  79      -1.749  10.110 -18.777  1.00 75.71           H
ATOM    973  CG2 VAL A  79       0.960  10.389 -18.811  1.00 75.71           C
ATOM    974 1HG2 VAL A  79       1.255   9.349 -18.671  1.00 75.71           H
ATOM    975 2HG2 VAL A  79       1.844  10.993 -19.014  1.00 75.71           H
ATOM    976 3HG2 VAL A  79       0.471  10.753 -17.907  1.00 75.71           H
ATOM    977  HN  VAL A  79       1.933  11.611 -21.105  1.00 75.71           H
ATOM    978  N   LYS A  80      -0.465   9.001 -23.181  1.00 67.89           N
ATOM    979  CA  LYS A  80      -1.263   8.992 -24.395  1.00 67.89           C
ATOM    980  C   LYS A  80      -2.527   8.161 -24.164  1.00 67.89           C
ATOM    981  O   LYS A  80      -3.553   8.396 -24.800  1.00 67.89           O
ATOM    982  HA  LYS A  80      -1.559  10.021 -24.600  1.00 67.89           H
ATOM    983  CB  LYS A  80      -0.424   8.518 -25.584  1.00 67.89           C
ATOM    984 1HB  LYS A  80       0.028   7.553 -25.353  1.00 67.89           H
ATOM    985 2HB  LYS A  80      -1.068   8.368 -26.451  1.00 67.89           H
ATOM    986  CG  LYS A  80       0.669   9.533 -25.923  1.00 67.89           C
ATOM    987 1HG  LYS A  80       0.228  10.522 -26.040  1.00 67.89           H
ATOM    988 2HG  LYS A  80       1.380   9.596 -25.098  1.00 67.89           H
ATOM    989  CD  LYS A  80       1.403   9.139 -27.206  1.00 67.89           C
ATOM    990 1HD  LYS A  80       1.841   8.148 -27.090  1.00 67.89           H
ATOM    991 2HD  LYS A  80       0.693   9.079 -28.031  1.00 67.89           H
ATOM    992  CE  LYS A  80       2.500  10.152 -27.543  1.00 67.89           C
ATOM    993 1HE  LYS A  80       2.074  11.153 -27.600  1.00 67.89           H
ATOM    994 2HE  LYS A  80       3.245  10.167 -26.748  1.00 67.89           H
ATOM    995  NZ  LYS A  80       3.146   9.807 -28.829  1.00 67.89           N
ATOM    996 1HZ  LYS A  80       3.878  10.480 -29.031  1.00 67.89           H
ATOM    997 2HZ  LYS A  80       3.549   8.879 -28.767  1.00 67.89           H
ATOM    998 3HZ  LYS A  80       2.455   9.827 -29.571  1.00 67.89           H
ATOM    999  HN  LYS A  80      -0.091   8.113 -22.914  1.00 67.89           H
ATOM   1000  N   THR A  81      -2.411   7.208 -23.251  1.00 79.14           N
ATOM   1001  CA  THR A  81      -3.475   6.241 -23.039  1.00 79.14           C
ATOM   1002  C   THR A  81      -3.981   6.313 -21.598  1.00 79.14           C
ATOM   1003  O   THR A  81      -3.348   6.931 -20.743  1.00 79.14           O
ATOM   1004  HA  THR A  81      -4.312   6.505 -23.686  1.00 79.14           H
ATOM   1005  CB  THR A  81      -2.943   4.860 -23.429  1.00 79.14           C
ATOM   1006  HB  THR A  81      -3.756   4.138 -23.506  1.00 79.14           H
ATOM   1007  OG1 THR A  81      -1.958   4.576 -22.439  1.00 79.14           O
ATOM   1008  HG1 THR A  81      -1.679   3.617 -22.501  1.00 79.14           H
ATOM   1009  CG2 THR A  81      -2.157   4.884 -24.741  1.00 79.14           C
ATOM   1010 1HG2 THR A  81      -1.304   5.556 -24.642  1.00 79.14           H
ATOM   1011 2HG2 THR A  81      -2.804   5.234 -25.546  1.00 79.14           H
ATOM   1012 3HG2 THR A  81      -1.803   3.880 -24.971  1.00 79.14           H
ATOM   1013  HN  THR A  81      -1.610   7.091 -22.664  1.00 79.14           H
ATOM   1014  N   MET A  82      -5.118   5.671 -21.371  1.00 80.49           N
ATOM   1015  CA  MET A  82      -5.668   5.574 -20.029  1.00 80.49           C
ATOM   1016  C   MET A  82      -4.728   4.795 -19.107  1.00 80.49           C
ATOM   1017  O   MET A  82      -4.566   5.146 -17.939  1.00 80.49           O
ATOM   1018  HA  MET A  82      -5.765   6.600 -19.677  1.00 80.49           H
ATOM   1019  CB  MET A  82      -7.027   4.872 -20.084  1.00 80.49           C
ATOM   1020 1HB  MET A  82      -7.674   5.381 -20.799  1.00 80.49           H
ATOM   1021 2HB  MET A  82      -6.898   3.851 -20.441  1.00 80.49           H
ATOM   1022  CG  MET A  82      -7.691   4.857 -18.706  1.00 80.49           C
ATOM   1023 1HG  MET A  82      -7.134   4.208 -18.031  1.00 80.49           H
ATOM   1024 2HG  MET A  82      -7.673   5.857 -18.273  1.00 80.49           H
ATOM   1025  SD  MET A  82      -9.377   4.286 -18.848  1.00 80.49           S
ATOM   1026  CE  MET A  82      -9.899   4.436 -17.147  1.00 80.49           C
ATOM   1027 1HE  MET A  82      -9.269   3.807 -16.517  1.00 80.49           H
ATOM   1028 2HE  MET A  82      -9.808   5.474 -16.830  1.00 80.49           H
ATOM   1029 3HE  MET A  82     -10.937   4.117 -17.057  1.00 80.49           H
ATOM   1030  HN  MET A  82      -5.660   5.224 -22.083  1.00 80.49           H
ATOM   1031  N   THR A  83      -4.133   3.751 -19.666  1.00 82.15           N
ATOM   1032  CA  THR A  83      -3.195   2.934 -18.915  1.00 82.15           C
ATOM   1033  C   THR A  83      -2.002   3.775 -18.457  1.00 82.15           C
ATOM   1034  O   THR A  83      -1.573   3.677 -17.309  1.00 82.15           O
ATOM   1035  HA  THR A  83      -3.696   2.574 -18.016  1.00 82.15           H
ATOM   1036  CB  THR A  83      -2.799   1.743 -19.791  1.00 82.15           C
ATOM   1037  HB  THR A  83      -2.017   2.023 -20.497  1.00 82.15           H
ATOM   1038  OG1 THR A  83      -4.028   1.316 -20.371  1.00 82.15           O
ATOM   1039  HG1 THR A  83      -4.539   0.758 -19.718  1.00 82.15           H
ATOM   1040  CG2 THR A  83      -2.337   0.539 -18.968  1.00 82.15           C
ATOM   1041 1HG2 THR A  83      -3.144   0.218 -18.309  1.00 82.15           H
ATOM   1042 2HG2 THR A  83      -1.469   0.819 -18.369  1.00 82.15           H
ATOM   1043 3HG2 THR A  83      -2.068  -0.277 -19.638  1.00 82.15           H
ATOM   1044  HN  THR A  83      -4.282   3.463 -20.612  1.00 82.15           H
ATOM   1045  N   ASP A  84      -1.499   4.583 -19.380  1.00 84.65           N
ATOM   1046  CA  ASP A  84      -0.360   5.436 -19.087  1.00 84.65           C
ATOM   1047  C   ASP A  84      -0.692   6.329 -17.890  1.00 84.65           C
ATOM   1048  O   ASP A  84       0.159   6.566 -17.033  1.00 84.65           O
ATOM   1049  HA  ASP A  84       0.464   4.753 -18.882  1.00 84.65           H
ATOM   1050  CB  ASP A  84      -0.031   6.341 -20.275  1.00 84.65           C
ATOM   1051 1HB  ASP A  84      -0.917   6.907 -20.563  1.00 84.65           H
ATOM   1052 2HB  ASP A  84       0.730   7.066 -19.985  1.00 84.65           H
ATOM   1053  CG  ASP A  84       0.467   5.522 -21.468  1.00 84.65           C
ATOM   1054  OD1 ASP A  84       1.083   4.464 -21.212  1.00 84.65           O
ATOM   1055  OD2 ASP A  84       0.220   5.971 -22.608  1.00 84.65           O
ATOM   1056  HN  ASP A  84      -1.857   4.660 -20.310  1.00 84.65           H
ATOM   1057  N   MET A  85      -1.930   6.801 -17.869  1.00 87.59           N
ATOM   1058  CA  MET A  85      -2.362   7.722 -16.831  1.00 87.59           C
ATOM   1059  C   MET A  85      -2.282   7.069 -15.450  1.00 87.59           C
ATOM   1060  O   MET A  85      -1.756   7.662 -14.509  1.00 87.59           O
ATOM   1061  HA  MET A  85      -1.673   8.566 -16.883  1.00 87.59           H
ATOM   1062  CB  MET A  85      -3.802   8.161 -17.106  1.00 87.59           C
ATOM   1063 1HB  MET A  85      -3.898   8.474 -18.146  1.00 87.59           H
ATOM   1064 2HB  MET A  85      -4.476   7.317 -16.963  1.00 87.59           H
ATOM   1065  CG  MET A  85      -4.210   9.310 -16.182  1.00 87.59           C
ATOM   1066 1HG  MET A  85      -5.279   9.501 -16.276  1.00 87.59           H
ATOM   1067 2HG  MET A  85      -4.025   9.036 -15.143  1.00 87.59           H
ATOM   1068  SD  MET A  85      -3.290  10.783 -16.596  1.00 87.59           S
ATOM   1069  CE  MET A  85      -3.954  11.914 -15.385  1.00 87.59           C
ATOM   1070 1HE  MET A  85      -5.031  12.009 -15.528  1.00 87.59           H
ATOM   1071 2HE  MET A  85      -3.753  11.533 -14.383  1.00 87.59           H
ATOM   1072 3HE  MET A  85      -3.484  12.890 -15.503  1.00 87.59           H
ATOM   1073  HN  MET A  85      -2.630   6.564 -18.542  1.00 87.59           H
ATOM   1074  N   PHE A  86      -2.811   5.857 -15.372  1.00 91.44           N
ATOM   1075  CA  PHE A  86      -2.843   5.135 -14.112  1.00 91.44           C
ATOM   1076  C   PHE A  86      -1.435   4.725 -13.677  1.00 91.44           C
ATOM   1077  O   PHE A  86      -1.107   4.777 -12.493  1.00 91.44           O
ATOM   1078  HA  PHE A  86      -3.271   5.805 -13.366  1.00 91.44           H
ATOM   1079  CB  PHE A  86      -3.680   3.874 -14.340  1.00 91.44           C
ATOM   1080 1HB  PHE A  86      -3.304   3.356 -15.222  1.00 91.44           H
ATOM   1081 2HB  PHE A  86      -3.545   3.202 -13.493  1.00 91.44           H
ATOM   1082  CG  PHE A  86      -5.175   4.145 -14.524  1.00 91.44           C
ATOM   1083  CD1 PHE A  86      -5.802   5.062 -13.739  1.00 91.44           C
ATOM   1084  HD1 PHE A  86      -5.239   5.604 -12.979  1.00 91.44           H
ATOM   1085  CD2 PHE A  86      -5.877   3.468 -15.472  1.00 91.44           C
ATOM   1086  HD2 PHE A  86      -5.375   2.733 -16.101  1.00 91.44           H
ATOM   1087  CE1 PHE A  86      -7.189   5.313 -13.910  1.00 91.44           C
ATOM   1088  HE1 PHE A  86      -7.691   6.048 -13.280  1.00 91.44           H
ATOM   1089  CE2 PHE A  86      -7.264   3.719 -15.643  1.00 91.44           C
ATOM   1090  HE2 PHE A  86      -7.827   3.177 -16.403  1.00 91.44           H
ATOM   1091  CZ  PHE A  86      -7.891   4.636 -14.858  1.00 91.44           C
ATOM   1092  HZ  PHE A  86      -8.956   4.829 -14.989  1.00 91.44           H
ATOM   1093  HN  PHE A  86      -3.211   5.370 -16.148  1.00 91.44           H
ATOM   1094  N   LEU A  87      -0.639   4.327 -14.660  1.00 88.82           N
ATOM   1095  CA  LEU A  87       0.699   3.833 -14.385  1.00 88.82           C
ATOM   1096  C   LEU A  87       1.553   4.972 -13.824  1.00 88.82           C
ATOM   1097  O   LEU A  87       2.374   4.756 -12.933  1.00 88.82           O
ATOM   1098  HA  LEU A  87       0.612   3.059 -13.623  1.00 88.82           H
ATOM   1099  CB  LEU A  87       1.294   3.176 -15.632  1.00 88.82           C
ATOM   1100 1HB  LEU A  87       1.192   3.869 -16.468  1.00 88.82           H
ATOM   1101 2HB  LEU A  87       2.361   3.030 -15.468  1.00 88.82           H
ATOM   1102  CG  LEU A  87       0.681   1.835 -16.041  1.00 88.82           C
ATOM   1103  HG  LEU A  87      -0.387   1.983 -16.202  1.00 88.82           H
ATOM   1104  CD1 LEU A  87       1.273   1.341 -17.362  1.00 88.82           C
ATOM   1105 1HD1 LEU A  87       1.071   2.071 -18.146  1.00 88.82           H
ATOM   1106 2HD1 LEU A  87       2.350   1.214 -17.253  1.00 88.82           H
ATOM   1107 3HD1 LEU A  87       0.820   0.386 -17.629  1.00 88.82           H
ATOM   1108  CD2 LEU A  87       0.830   0.800 -14.923  1.00 88.82           C
ATOM   1109 1HD2 LEU A  87       1.888   0.650 -14.707  1.00 88.82           H
ATOM   1110 2HD2 LEU A  87       0.324   1.158 -14.027  1.00 88.82           H
ATOM   1111 3HD2 LEU A  87       0.386  -0.143 -15.240  1.00 88.82           H
ATOM   1112  HN  LEU A  87      -0.896   4.339 -15.626  1.00 88.82           H
ATOM   1113  N   LEU A  88       1.331   6.159 -14.367  1.00 91.33           N
ATOM   1114  CA  LEU A  88       2.065   7.333 -13.927  1.00 91.33           C
ATOM   1115  C   LEU A  88       1.679   7.660 -12.483  1.00 91.33           C
ATOM   1116  O   LEU A  88       2.546   7.867 -11.636  1.00 91.33           O
ATOM   1117  HA  LEU A  88       3.126   7.084 -13.953  1.00 91.33           H
ATOM   1118  CB  LEU A  88       1.850   8.495 -14.899  1.00 91.33           C
ATOM   1119 1HB  LEU A  88       2.212   8.193 -15.882  1.00 91.33           H
ATOM   1120 2HB  LEU A  88       0.778   8.670 -14.994  1.00 91.33           H
ATOM   1121  CG  LEU A  88       2.523   9.817 -14.523  1.00 91.33           C
ATOM   1122  HG  LEU A  88       2.188  10.099 -13.525  1.00 91.33           H
ATOM   1123  CD1 LEU A  88       4.043   9.660 -14.462  1.00 91.33           C
ATOM   1124 1HD1 LEU A  88       4.302   8.912 -13.713  1.00 91.33           H
ATOM   1125 2HD1 LEU A  88       4.415   9.343 -15.436  1.00 91.33           H
ATOM   1126 3HD1 LEU A  88       4.496  10.615 -14.193  1.00 91.33           H
ATOM   1127  CD2 LEU A  88       2.100  10.938 -15.475  1.00 91.33           C
ATOM   1128 1HD2 LEU A  88       2.387  10.677 -16.494  1.00 91.33           H
ATOM   1129 2HD2 LEU A  88       1.019  11.069 -15.425  1.00 91.33           H
ATOM   1130 3HD2 LEU A  88       2.592  11.866 -15.186  1.00 91.33           H
ATOM   1131  HN  LEU A  88       0.664   6.326 -15.094  1.00 91.33           H
ATOM   1132  N   ASN A  89       0.375   7.695 -12.247  1.00 92.43           N
ATOM   1133  CA  ASN A  89      -0.138   8.062 -10.938  1.00 92.43           C
ATOM   1134  C   ASN A  89       0.283   7.006  -9.914  1.00 92.43           C
ATOM   1135  O   ASN A  89       0.528   7.325  -8.752  1.00 92.43           O
ATOM   1136  HA  ASN A  89       0.291   9.042 -10.727  1.00 92.43           H
ATOM   1137  CB  ASN A  89      -1.666   8.131 -10.945  1.00 92.43           C
ATOM   1138 1HB  ASN A  89      -2.068   7.312 -11.542  1.00 92.43           H
ATOM   1139 2HB  ASN A  89      -2.044   8.001  -9.931  1.00 92.43           H
ATOM   1140  CG  ASN A  89      -2.153   9.467 -11.510  1.00 92.43           C
ATOM   1141  OD1 ASN A  89      -2.308  10.449 -10.803  1.00 92.43           O
ATOM   1142  ND2 ASN A  89      -2.384   9.448 -12.819  1.00 92.43           N
ATOM   1143 1HD2 ASN A  89      -2.236   8.608 -13.342  1.00 92.43           H
ATOM   1144 2HD2 ASN A  89      -2.705  10.275 -13.282  1.00 92.43           H
ATOM   1145  HN  ASN A  89      -0.323   7.478 -12.929  1.00 92.43           H
ATOM   1146  N   LEU A  90       0.355   5.769 -10.384  1.00 93.41           N
ATOM   1147  CA  LEU A  90       0.771   4.668  -9.531  1.00 93.41           C
ATOM   1148  C   LEU A  90       2.212   4.901  -9.072  1.00 93.41           C
ATOM   1149  O   LEU A  90       2.524   4.743  -7.893  1.00 93.41           O
ATOM   1150  HA  LEU A  90       0.124   4.671  -8.654  1.00 93.41           H
ATOM   1151  CB  LEU A  90       0.561   3.330 -10.243  1.00 93.41           C
ATOM   1152 1HB  LEU A  90      -0.494   3.239 -10.500  1.00 93.41           H
ATOM   1153 2HB  LEU A  90       1.117   3.349 -11.181  1.00 93.41           H
ATOM   1154  CG  LEU A  90       0.976   2.082  -9.462  1.00 93.41           C
ATOM   1155  HG  LEU A  90       2.023   2.190  -9.177  1.00 93.41           H
ATOM   1156  CD1 LEU A  90       0.168   1.950  -8.170  1.00 93.41           C
ATOM   1157 1HD1 LEU A  90       0.337   2.827  -7.544  1.00 93.41           H
ATOM   1158 2HD1 LEU A  90      -0.893   1.875  -8.411  1.00 93.41           H
ATOM   1159 3HD1 LEU A  90       0.483   1.055  -7.634  1.00 93.41           H
ATOM   1160  CD2 LEU A  90       0.872   0.829 -10.334  1.00 93.41           C
ATOM   1161 1HD2 LEU A  90      -0.158   0.705 -10.669  1.00 93.41           H
ATOM   1162 2HD2 LEU A  90       1.526   0.933 -11.199  1.00 93.41           H
ATOM   1163 3HD2 LEU A  90       1.173  -0.043  -9.754  1.00 93.41           H
ATOM   1164  HN  LEU A  90       0.134   5.514 -11.325  1.00 93.41           H
ATOM   1165  N   ALA A  91       3.051   5.273 -10.027  1.00 94.51           N
ATOM   1166  CA  ALA A  91       4.463   5.468  -9.749  1.00 94.51           C
ATOM   1167  C   ALA A  91       4.629   6.631  -8.768  1.00 94.51           C
ATOM   1168  O   ALA A  91       5.491   6.590  -7.891  1.00 94.51           O
ATOM   1169  HA  ALA A  91       4.839   4.556  -9.285  1.00 94.51           H
ATOM   1170  CB  ALA A  91       5.216   5.700 -11.061  1.00 94.51           C
ATOM   1171 1HB  ALA A  91       5.090   4.833 -11.709  1.00 94.51           H
ATOM   1172 2HB  ALA A  91       4.818   6.585 -11.556  1.00 94.51           H
ATOM   1173 3HB  ALA A  91       6.275   5.846 -10.851  1.00 94.51           H
ATOM   1174  HN  ALA A  91       2.780   5.441 -10.975  1.00 94.51           H
ATOM   1175  N   ILE A  92       3.791   7.640  -8.949  1.00 93.31           N
ATOM   1176  CA  ILE A  92       3.824   8.806  -8.083  1.00 93.31           C
ATOM   1177  C   ILE A  92       3.441   8.391  -6.661  1.00 93.31           C
ATOM   1178  O   ILE A  92       4.100   8.779  -5.698  1.00 93.31           O
ATOM   1179  HA  ILE A  92       4.850   9.174  -8.070  1.00 93.31           H
ATOM   1180  CB  ILE A  92       2.949   9.924  -8.654  1.00 93.31           C
ATOM   1181  HB  ILE A  92       1.977   9.501  -8.906  1.00 93.31           H
ATOM   1182  CG1 ILE A  92       3.548  10.483  -9.946  1.00 93.31           C
ATOM   1183 1HG1 ILE A  92       4.439  11.067  -9.715  1.00 93.31           H
ATOM   1184 2HG1 ILE A  92       3.863   9.662 -10.590  1.00 93.31           H
ATOM   1185  CG2 ILE A  92       2.710  11.019  -7.613  1.00 93.31           C
ATOM   1186 1HG2 ILE A  92       2.208  10.591  -6.745  1.00 93.31           H
ATOM   1187 2HG2 ILE A  92       3.665  11.445  -7.307  1.00 93.31           H
ATOM   1188 3HG2 ILE A  92       2.085  11.801  -8.045  1.00 93.31           H
ATOM   1189  CD1 ILE A  92       2.535  11.359 -10.686  1.00 93.31           C
ATOM   1190 1HD1 ILE A  92       1.656  10.766 -10.936  1.00 93.31           H
ATOM   1191 2HD1 ILE A  92       2.242  12.193 -10.047  1.00 93.31           H
ATOM   1192 3HD1 ILE A  92       2.987  11.744 -11.600  1.00 93.31           H
ATOM   1193  HN  ILE A  92       3.099   7.670  -9.671  1.00 93.31           H
ATOM   1194  N   ALA A  93       2.376   7.607  -6.574  1.00 95.31           N
ATOM   1195  CA  ALA A  93       1.844   7.207  -5.283  1.00 95.31           C
ATOM   1196  C   ALA A  93       2.892   6.376  -4.540  1.00 95.31           C
ATOM   1197  O   ALA A  93       3.129   6.588  -3.352  1.00 95.31           O
ATOM   1198  HA  ALA A  93       1.641   8.113  -4.713  1.00 95.31           H
ATOM   1199  CB  ALA A  93       0.532   6.446  -5.484  1.00 95.31           C
ATOM   1200 1HB  ALA A  93      -0.187   7.090  -5.990  1.00 95.31           H
ATOM   1201 2HB  ALA A  93       0.716   5.560  -6.092  1.00 95.31           H
ATOM   1202 3HB  ALA A  93       0.134   6.146  -4.515  1.00 95.31           H
ATOM   1203  HN  ALA A  93       1.880   7.248  -7.365  1.00 95.31           H
ATOM   1204  N   ASP A  94       3.492   5.447  -5.271  1.00 92.04           N
ATOM   1205  CA  ASP A  94       4.498   4.574  -4.692  1.00 92.04           C
ATOM   1206  C   ASP A  94       5.646   5.422  -4.139  1.00 92.04           C
ATOM   1207  O   ASP A  94       6.132   5.171  -3.037  1.00 92.04           O
ATOM   1208  HA  ASP A  94       3.979   4.016  -3.913  1.00 92.04           H
ATOM   1209  CB  ASP A  94       5.076   3.626  -5.745  1.00 92.04           C
ATOM   1210 1HB  ASP A  94       5.185   4.152  -6.693  1.00 92.04           H
ATOM   1211 2HB  ASP A  94       6.072   3.304  -5.442  1.00 92.04           H
ATOM   1212  CG  ASP A  94       4.175   2.403  -5.935  1.00 92.04           C
ATOM   1213  OD1 ASP A  94       3.542   2.004  -4.934  1.00 92.04           O
ATOM   1214  OD2 ASP A  94       4.141   1.896  -7.076  1.00 92.04           O
ATOM   1215  HN  ASP A  94       3.300   5.288  -6.239  1.00 92.04           H
ATOM   1216  N   LEU A  95       6.045   6.408  -4.929  1.00 92.00           N
ATOM   1217  CA  LEU A  95       7.192   7.228  -4.580  1.00 92.00           C
ATOM   1218  C   LEU A  95       6.893   7.993  -3.289  1.00 92.00           C
ATOM   1219  O   LEU A  95       7.742   8.077  -2.403  1.00 92.00           O
ATOM   1220  HA  LEU A  95       8.031   6.556  -4.397  1.00 92.00           H
ATOM   1221  CB  LEU A  95       7.582   8.130  -5.753  1.00 92.00           C
ATOM   1222 1HB  LEU A  95       7.664   7.514  -6.648  1.00 92.00           H
ATOM   1223 2HB  LEU A  95       6.771   8.837  -5.927  1.00 92.00           H
ATOM   1224  CG  LEU A  95       8.883   8.919  -5.589  1.00 92.00           C
ATOM   1225  HG  LEU A  95       8.839   9.457  -4.642  1.00 92.00           H
ATOM   1226  CD1 LEU A  95      10.088   7.980  -5.521  1.00 92.00           C
ATOM   1227 1HD1 LEU A  95       9.978   7.308  -4.670  1.00 92.00           H
ATOM   1228 2HD1 LEU A  95      10.147   7.396  -6.439  1.00 92.00           H
ATOM   1229 3HD1 LEU A  95      11.000   8.566  -5.404  1.00 92.00           H
ATOM   1230  CD2 LEU A  95       9.033   9.965  -6.696  1.00 92.00           C
ATOM   1231 1HD2 LEU A  95       9.045   9.468  -7.666  1.00 92.00           H
ATOM   1232 2HD2 LEU A  95       8.194  10.660  -6.654  1.00 92.00           H
ATOM   1233 3HD2 LEU A  95       9.965  10.511  -6.555  1.00 92.00           H
ATOM   1234  HN  LEU A  95       5.599   6.648  -5.791  1.00 92.00           H
ATOM   1235  N   LEU A  96       5.684   8.531  -3.224  1.00 91.28           N
ATOM   1236  CA  LEU A  96       5.279   9.324  -2.076  1.00 91.28           C
ATOM   1237  C   LEU A  96       5.309   8.450  -0.821  1.00 91.28           C
ATOM   1238  O   LEU A  96       5.699   8.910   0.251  1.00 91.28           O
ATOM   1239  HA  LEU A  96       6.010  10.124  -1.957  1.00 91.28           H
ATOM   1240  CB  LEU A  96       3.923   9.985  -2.333  1.00 91.28           C
ATOM   1241 1HB  LEU A  96       3.233   9.223  -2.696  1.00 91.28           H
ATOM   1242 2HB  LEU A  96       3.530  10.344  -1.382  1.00 91.28           H
ATOM   1243  CG  LEU A  96       3.922  11.149  -3.326  1.00 91.28           C
ATOM   1244  HG  LEU A  96       4.368  10.803  -4.259  1.00 91.28           H
ATOM   1245  CD1 LEU A  96       2.494  11.595  -3.646  1.00 91.28           C
ATOM   1246 1HD1 LEU A  96       1.942  10.763  -4.083  1.00 91.28           H
ATOM   1247 2HD1 LEU A  96       2.000  11.917  -2.729  1.00 91.28           H
ATOM   1248 3HD1 LEU A  96       2.522  12.424  -4.354  1.00 91.28           H
ATOM   1249  CD2 LEU A  96       4.783  12.306  -2.816  1.00 91.28           C
ATOM   1250 1HD2 LEU A  96       4.390  12.659  -1.863  1.00 91.28           H
ATOM   1251 2HD2 LEU A  96       5.809  11.963  -2.680  1.00 91.28           H
ATOM   1252 3HD2 LEU A  96       4.765  13.120  -3.540  1.00 91.28           H
ATOM   1253  HN  LEU A  96       4.989   8.432  -3.936  1.00 91.28           H
ATOM   1254  N   PHE A  97       4.892   7.205  -0.996  1.00 92.73           N
ATOM   1255  CA  PHE A  97       4.915   6.248   0.097  1.00 92.73           C
ATOM   1256  C   PHE A  97       6.345   5.998   0.578  1.00 92.73           C
ATOM   1257  O   PHE A  97       6.613   6.020   1.779  1.00 92.73           O
ATOM   1258  HA  PHE A  97       4.328   6.673   0.912  1.00 92.73           H
ATOM   1259  CB  PHE A  97       4.335   4.938  -0.443  1.00 92.73           C
ATOM   1260 1HB  PHE A  97       3.251   5.031  -0.505  1.00 92.73           H
ATOM   1261 2HB  PHE A  97       4.700   4.783  -1.458  1.00 92.73           H
ATOM   1262  CG  PHE A  97       4.680   3.710   0.402  1.00 92.73           C
ATOM   1263  CD1 PHE A  97       5.579   2.799  -0.059  1.00 92.73           C
ATOM   1264  HD1 PHE A  97       6.053   2.944  -1.029  1.00 92.73           H
ATOM   1265  CD2 PHE A  97       4.088   3.529   1.613  1.00 92.73           C
ATOM   1266  HD2 PHE A  97       3.368   4.260   1.982  1.00 92.73           H
ATOM   1267  CE1 PHE A  97       5.899   1.659   0.725  1.00 92.73           C
ATOM   1268  HE1 PHE A  97       6.619   0.929   0.356  1.00 92.73           H
ATOM   1269  CE2 PHE A  97       4.409   2.389   2.397  1.00 92.73           C
ATOM   1270  HE2 PHE A  97       3.934   2.244   3.367  1.00 92.73           H
ATOM   1271  CZ  PHE A  97       5.307   1.478   1.936  1.00 92.73           C
ATOM   1272  HZ  PHE A  97       5.553   0.603   2.538  1.00 92.73           H
ATOM   1273  HN  PHE A  97       4.545   6.848  -1.863  1.00 92.73           H
ATOM   1274  N   LEU A  98       7.227   5.766  -0.383  1.00 94.82           N
ATOM   1275  CA  LEU A  98       8.573   5.316  -0.071  1.00 94.82           C
ATOM   1276  C   LEU A  98       9.291   6.393   0.744  1.00 94.82           C
ATOM   1277  O   LEU A  98      10.110   6.081   1.606  1.00 94.82           O
ATOM   1278  HA  LEU A  98       8.484   4.420   0.543  1.00 94.82           H
ATOM   1279  CB  LEU A  98       9.314   4.917  -1.349  1.00 94.82           C
ATOM   1280 1HB  LEU A  98       9.234   5.736  -2.063  1.00 94.82           H
ATOM   1281 2HB  LEU A  98      10.371   4.803  -1.112  1.00 94.82           H
ATOM   1282  CG  LEU A  98       8.832   3.635  -2.031  1.00 94.82           C
ATOM   1283  HG  LEU A  98       7.742   3.648  -2.053  1.00 94.82           H
ATOM   1284  CD1 LEU A  98       9.312   3.572  -3.483  1.00 94.82           C
ATOM   1285 1HD1 LEU A  98       8.921   4.428  -4.032  1.00 94.82           H
ATOM   1286 2HD1 LEU A  98      10.401   3.592  -3.506  1.00 94.82           H
ATOM   1287 3HD1 LEU A  98       8.955   2.651  -3.944  1.00 94.82           H
ATOM   1288  CD2 LEU A  98       9.252   2.398  -1.234  1.00 94.82           C
ATOM   1289 1HD2 LEU A  98      10.339   2.367  -1.159  1.00 94.82           H
ATOM   1290 2HD2 LEU A  98       8.820   2.446  -0.235  1.00 94.82           H
ATOM   1291 3HD2 LEU A  98       8.897   1.501  -1.741  1.00 94.82           H
ATOM   1292  HN  LEU A  98       7.035   5.881  -1.358  1.00 94.82           H
ATOM   1293  N   VAL A  99       8.956   7.639   0.443  1.00 92.20           N
ATOM   1294  CA  VAL A  99       9.598   8.766   1.098  1.00 92.20           C
ATOM   1295  C   VAL A  99       9.325   8.700   2.602  1.00 92.20           C
ATOM   1296  O   VAL A  99      10.031   9.323   3.393  1.00 92.20           O
ATOM   1297  HA  VAL A  99      10.672   8.674   0.933  1.00 92.20           H
ATOM   1298  CB  VAL A  99       9.131  10.077   0.463  1.00 92.20           C
ATOM   1299  HB  VAL A  99       8.041  10.078   0.460  1.00 92.20           H
ATOM   1300  CG1 VAL A  99       9.600  11.281   1.282  1.00 92.20           C
ATOM   1301 1HG1 VAL A  99       9.191  11.216   2.290  1.00 92.20           H
ATOM   1302 2HG1 VAL A  99      10.689  11.285   1.331  1.00 92.20           H
ATOM   1303 3HG1 VAL A  99       9.255  12.200   0.808  1.00 92.20           H
ATOM   1304  CG2 VAL A  99       9.605  10.182  -0.988  1.00 92.20           C
ATOM   1305 1HG2 VAL A  99      10.694  10.148  -1.018  1.00 92.20           H
ATOM   1306 2HG2 VAL A  99       9.199   9.351  -1.564  1.00 92.20           H
ATOM   1307 3HG2 VAL A  99       9.259  11.123  -1.416  1.00 92.20           H
ATOM   1308  HN  VAL A  99       8.261   7.884  -0.233  1.00 92.20           H
ATOM   1309  N   THR A 100       8.298   7.938   2.951  1.00 91.95           N
ATOM   1310  CA  THR A 100       7.908   7.801   4.344  1.00 91.95           C
ATOM   1311  C   THR A 100       8.816   6.796   5.056  1.00 91.95           C
ATOM   1312  O   THR A 100       8.989   6.863   6.272  1.00 91.95           O
ATOM   1313  HA  THR A 100       8.048   8.763   4.837  1.00 91.95           H
ATOM   1314  CB  THR A 100       6.427   7.416   4.385  1.00 91.95           C
ATOM   1315  HB  THR A 100       6.019   7.547   5.387  1.00 91.95           H
ATOM   1316  OG1 THR A 100       6.400   6.085   3.878  1.00 91.95           O
ATOM   1317  HG1 THR A 100       6.266   6.099   2.887  1.00 91.95           H
ATOM   1318  CG2 THR A 100       5.588   8.213   3.385  1.00 91.95           C
ATOM   1319 1HG2 THR A 100       5.955   8.029   2.375  1.00 91.95           H
ATOM   1320 2HG2 THR A 100       5.665   9.277   3.611  1.00 91.95           H
ATOM   1321 3HG2 THR A 100       4.546   7.901   3.455  1.00 91.95           H
ATOM   1322  HN  THR A 100       7.738   7.422   2.303  1.00 91.95           H
ATOM   1323  N   LEU A 101       9.373   5.889   4.268  1.00 93.99           N
ATOM   1324  CA  LEU A 101      10.035   4.720   4.823  1.00 93.99           C
ATOM   1325  C   LEU A 101      11.255   5.167   5.631  1.00 93.99           C
ATOM   1326  O   LEU A 101      11.528   4.623   6.700  1.00 93.99           O
ATOM   1327  HA  LEU A 101       9.331   4.236   5.499  1.00 93.99           H
ATOM   1328  CB  LEU A 101      10.364   3.715   3.717  1.00 93.99           C
ATOM   1329 1HB  LEU A 101      10.909   4.237   2.930  1.00 93.99           H
ATOM   1330 2HB  LEU A 101      11.039   2.963   4.127  1.00 93.99           H
ATOM   1331  CG  LEU A 101       9.170   2.999   3.084  1.00 93.99           C
ATOM   1332  HG  LEU A 101       8.548   3.744   2.589  1.00 93.99           H
ATOM   1333  CD1 LEU A 101       9.629   2.009   2.012  1.00 93.99           C
ATOM   1334 1HD1 LEU A 101      10.170   2.543   1.232  1.00 93.99           H
ATOM   1335 2HD1 LEU A 101      10.285   1.263   2.463  1.00 93.99           H
ATOM   1336 3HD1 LEU A 101       8.760   1.513   1.579  1.00 93.99           H
ATOM   1337  CD2 LEU A 101       8.305   2.327   4.152  1.00 93.99           C
ATOM   1338 1HD2 LEU A 101       8.902   1.596   4.697  1.00 93.99           H
ATOM   1339 2HD2 LEU A 101       7.933   3.081   4.846  1.00 93.99           H
ATOM   1340 3HD2 LEU A 101       7.463   1.825   3.675  1.00 93.99           H
ATOM   1341  HN  LEU A 101       9.377   5.942   3.269  1.00 93.99           H
ATOM   1342  N   PRO A 102      12.007   6.160   5.139  1.00 95.45           N
ATOM   1343  CA  PRO A 102      13.200   6.627   5.849  1.00 95.45           C
ATOM   1344  C   PRO A 102      12.906   6.989   7.296  1.00 95.45           C
ATOM   1345  O   PRO A 102      13.658   6.622   8.197  1.00 95.45           O
ATOM   1346  HA  PRO A 102      13.941   5.829   5.900  1.00 95.45           H
ATOM   1347  CB  PRO A 102      13.651   7.844   5.039  1.00 95.45           C
ATOM   1348 1HB  PRO A 102      13.220   8.767   5.428  1.00 95.45           H
ATOM   1349 2HB  PRO A 102      14.734   7.964   5.065  1.00 95.45           H
ATOM   1350  CG  PRO A 102      13.151   7.538   3.633  1.00 95.45           C
ATOM   1351 1HG  PRO A 102      13.077   8.439   3.024  1.00 95.45           H
ATOM   1352 2HG  PRO A 102      13.823   6.864   3.102  1.00 95.45           H
ATOM   1353  CD  PRO A 102      11.791   6.907   3.886  1.00 95.45           C
ATOM   1354 1HD  PRO A 102      11.010   7.659   3.998  1.00 95.45           H
ATOM   1355 2HD  PRO A 102      11.488   6.256   3.066  1.00 95.45           H
ATOM   1356  N   PHE A 103      11.808   7.707   7.481  1.00 94.37           N
ATOM   1357  CA  PHE A 103      11.429   8.167   8.806  1.00 94.37           C
ATOM   1358  C   PHE A 103      11.085   6.988   9.718  1.00 94.37           C
ATOM   1359  O   PHE A 103      11.412   7.000  10.904  1.00 94.37           O
ATOM   1360  HA  PHE A 103      12.282   8.706   9.218  1.00 94.37           H
ATOM   1361  CB  PHE A 103      10.187   9.044   8.637  1.00 94.37           C
ATOM   1362 1HB  PHE A 103       9.413   8.467   8.131  1.00 94.37           H
ATOM   1363 2HB  PHE A 103       9.799   9.302   9.623  1.00 94.37           H
ATOM   1364  CG  PHE A 103      10.437  10.333   7.851  1.00 94.37           C
ATOM   1365  CD1 PHE A 103      10.888  11.444   8.493  1.00 94.37           C
ATOM   1366  HD1 PHE A 103      11.070  11.416   9.567  1.00 94.37           H
ATOM   1367  CD2 PHE A 103      10.210  10.367   6.511  1.00 94.37           C
ATOM   1368  HD2 PHE A 103       9.849   9.476   5.996  1.00 94.37           H
ATOM   1369  CE1 PHE A 103      11.120  12.640   7.763  1.00 94.37           C
ATOM   1370  HE1 PHE A 103      11.481  13.530   8.278  1.00 94.37           H
ATOM   1371  CE2 PHE A 103      10.442  11.563   5.781  1.00 94.37           C
ATOM   1372  HE2 PHE A 103      10.260  11.590   4.707  1.00 94.37           H
ATOM   1373  CZ  PHE A 103      10.893  12.674   6.423  1.00 94.37           C
ATOM   1374  HZ  PHE A 103      11.071  13.592   5.863  1.00 94.37           H
ATOM   1375  HN  PHE A 103      11.183   7.974   6.746  1.00 94.37           H
ATOM   1376  N   TRP A 104      10.431   5.997   9.130  1.00 87.98           N
ATOM   1377  CA  TRP A 104       9.970   4.848   9.892  1.00 87.98           C
ATOM   1378  C   TRP A 104      11.194   4.015  10.277  1.00 87.98           C
ATOM   1379  O   TRP A 104      11.221   3.399  11.341  1.00 87.98           O
ATOM   1380  HA  TRP A 104       9.476   5.220  10.789  1.00 87.98           H
ATOM   1381  CB  TRP A 104       8.927   4.051   9.106  1.00 87.98           C
ATOM   1382 1HB  TRP A 104       9.297   3.889   8.093  1.00 87.98           H
ATOM   1383 2HB  TRP A 104       8.814   3.069   9.565  1.00 87.98           H
ATOM   1384  CG  TRP A 104       7.556   4.725   9.030  1.00 87.98           C
ATOM   1385  CD1 TRP A 104       7.277   6.035   9.081  1.00 87.98           C
ATOM   1386  HD1 TRP A 104       8.027   6.819   9.187  1.00 87.98           H
ATOM   1387  CD2 TRP A 104       6.281   4.066   8.887  1.00 87.98           C
ATOM   1388  NE1 TRP A 104       5.920   6.267   8.982  1.00 87.98           N
ATOM   1389  HE1 TRP A 104       5.469   7.159   8.995  1.00 87.98           H
ATOM   1390  CE2 TRP A 104       5.295   5.031   8.860  1.00 87.98           C
ATOM   1391  CE3 TRP A 104       5.970   2.698   8.784  1.00 87.98           C
ATOM   1392  HE3 TRP A 104       6.730   1.917   8.802  1.00 87.98           H
ATOM   1393  CZ2 TRP A 104       3.933   4.733   8.731  1.00 87.98           C
ATOM   1394  HZ2 TRP A 104       3.173   5.514   8.712  1.00 87.98           H
ATOM   1395  CZ3 TRP A 104       4.605   2.417   8.655  1.00 87.98           C
ATOM   1396  HZ3 TRP A 104       4.308   1.371   8.571  1.00 87.98           H
ATOM   1397  CH2 TRP A 104       3.600   3.377   8.626  1.00 87.98           C
ATOM   1398  HH2 TRP A 104       2.558   3.076   8.523  1.00 87.98           H
ATOM   1399  HN  TRP A 104      10.214   5.971   8.154  1.00 87.98           H
ATOM   1400  N   ALA A 105      12.178   4.022   9.389  1.00 95.77           N
ATOM   1401  CA  ALA A 105      13.411   3.293   9.632  1.00 95.77           C
ATOM   1402  C   ALA A 105      14.091   3.852  10.884  1.00 95.77           C
ATOM   1403  O   ALA A 105      14.540   3.094  11.742  1.00 95.77           O
ATOM   1404  HA  ALA A 105      13.150   2.249   9.807  1.00 95.77           H
ATOM   1405  CB  ALA A 105      14.307   3.377   8.395  1.00 95.77           C
ATOM   1406 1HB  ALA A 105      13.789   2.941   7.541  1.00 95.77           H
ATOM   1407 2HB  ALA A 105      14.539   4.421   8.185  1.00 95.77           H
ATOM   1408 3HB  ALA A 105      15.232   2.830   8.578  1.00 95.77           H
ATOM   1409  HN  ALA A 105      12.143   4.514   8.519  1.00 95.77           H
ATOM   1410  N   ILE A 106      14.145   5.174  10.948  1.00 92.65           N
ATOM   1411  CA  ILE A 106      14.774   5.843  12.075  1.00 92.65           C
ATOM   1412  C   ILE A 106      13.968   5.562  13.344  1.00 92.65           C
ATOM   1413  O   ILE A 106      14.537   5.247  14.388  1.00 92.65           O
ATOM   1414  HA  ILE A 106      15.769   5.415  12.195  1.00 92.65           H
ATOM   1415  CB  ILE A 106      14.956   7.333  11.779  1.00 92.65           C
ATOM   1416  HB  ILE A 106      14.000   7.733  11.440  1.00 92.65           H
ATOM   1417  CG1 ILE A 106      15.963   7.549  10.648  1.00 92.65           C
ATOM   1418 1HG1 ILE A 106      16.972   7.360  11.013  1.00 92.65           H
ATOM   1419 2HG1 ILE A 106      15.775   6.834   9.847  1.00 92.65           H
ATOM   1420  CG2 ILE A 106      15.343   8.100  13.045  1.00 92.65           C
ATOM   1421 1HG2 ILE A 106      14.558   7.986  13.793  1.00 92.65           H
ATOM   1422 2HG2 ILE A 106      16.280   7.705  13.437  1.00 92.65           H
ATOM   1423 3HG2 ILE A 106      15.466   9.157  12.806  1.00 92.65           H
ATOM   1424  CD1 ILE A 106      15.873   8.974  10.098  1.00 92.65           C
ATOM   1425 1HD1 ILE A 106      14.870   9.151   9.711  1.00 92.65           H
ATOM   1426 2HD1 ILE A 106      16.086   9.685  10.895  1.00 92.65           H
ATOM   1427 3HD1 ILE A 106      16.600   9.100   9.295  1.00 92.65           H
ATOM   1428  HN  ILE A 106      13.770   5.784  10.250  1.00 92.65           H
ATOM   1429  N   ALA A 107      12.655   5.686  13.213  1.00 93.76           N
ATOM   1430  CA  ALA A 107      11.772   5.540  14.357  1.00 93.76           C
ATOM   1431  C   ALA A 107      11.888   4.116  14.907  1.00 93.76           C
ATOM   1432  O   ALA A 107      11.830   3.908  16.117  1.00 93.76           O
ATOM   1433  HA  ALA A 107      12.100   6.243  15.122  1.00 93.76           H
ATOM   1434  CB  ALA A 107      10.341   5.891  13.946  1.00 93.76           C
ATOM   1435 1HB  ALA A 107      10.307   6.921  13.591  1.00 93.76           H
ATOM   1436 2HB  ALA A 107      10.017   5.221  13.149  1.00 93.76           H
ATOM   1437 3HB  ALA A 107       9.678   5.781  14.804  1.00 93.76           H
ATOM   1438  HN  ALA A 107      12.196   5.883  12.347  1.00 93.76           H
ATOM   1439  N   ALA A 108      12.049   3.174  13.990  1.00 93.30           N
ATOM   1440  CA  ALA A 108      12.121   1.771  14.363  1.00 93.30           C
ATOM   1441  C   ALA A 108      13.481   1.488  15.004  1.00 93.30           C
ATOM   1442  O   ALA A 108      13.597   0.614  15.862  1.00 93.30           O
ATOM   1443  HA  ALA A 108      11.337   1.582  15.096  1.00 93.30           H
ATOM   1444  CB  ALA A 108      11.864   0.901  13.131  1.00 93.30           C
ATOM   1445 1HB  ALA A 108      10.874   1.120  12.731  1.00 93.30           H
ATOM   1446 2HB  ALA A 108      12.617   1.114  12.372  1.00 93.30           H
ATOM   1447 3HB  ALA A 108      11.918  -0.151  13.411  1.00 93.30           H
ATOM   1448  HN  ALA A 108      12.131   3.355  13.010  1.00 93.30           H
ATOM   1449  N   ALA A 109      14.477   2.243  14.562  1.00 91.98           N
ATOM   1450  CA  ALA A 109      15.844   2.006  14.993  1.00 91.98           C
ATOM   1451  C   ALA A 109      15.981   2.384  16.469  1.00 91.98           C
ATOM   1452  O   ALA A 109      16.710   1.732  17.216  1.00 91.98           O
ATOM   1453  HA  ALA A 109      16.048   0.941  14.879  1.00 91.98           H
ATOM   1454  CB  ALA A 109      16.805   2.791  14.098  1.00 91.98           C
ATOM   1455 1HB  ALA A 109      16.688   2.464  13.065  1.00 91.98           H
ATOM   1456 2HB  ALA A 109      16.581   3.855  14.170  1.00 91.98           H
ATOM   1457 3HB  ALA A 109      17.831   2.613  14.422  1.00 91.98           H
ATOM   1458  HN  ALA A 109      14.361   3.003  13.922  1.00 91.98           H
ATOM   1459  N   ASP A 110      15.270   3.436  16.846  1.00 83.54           N
ATOM   1460  CA  ASP A 110      15.436   4.018  18.167  1.00 83.54           C
ATOM   1461  C   ASP A 110      14.102   4.604  18.634  1.00 83.54           C
ATOM   1462  O   ASP A 110      13.321   3.925  19.299  1.00 83.54           O
ATOM   1463  HA  ASP A 110      15.776   3.198  18.801  1.00 83.54           H
ATOM   1464  CB  ASP A 110      16.467   5.148  18.146  1.00 83.54           C
ATOM   1465 1HB  ASP A 110      17.387   4.797  17.677  1.00 83.54           H
ATOM   1466 2HB  ASP A 110      16.095   5.973  17.539  1.00 83.54           H
ATOM   1467  CG  ASP A 110      16.767   5.644  19.562  1.00 83.54           C
ATOM   1468  OD1 ASP A 110      16.367   4.933  20.508  1.00 83.54           O
ATOM   1469  OD2 ASP A 110      17.390   6.723  19.665  1.00 83.54           O
ATOM   1470  HN  ASP A 110      14.591   3.888  16.268  1.00 83.54           H
ATOM   1471  N   GLN A 111      13.883   5.858  18.267  1.00 86.38           N
ATOM   1472  CA  GLN A 111      12.678   6.558  18.678  1.00 86.38           C
ATOM   1473  C   GLN A 111      12.305   7.624  17.646  1.00 86.38           C
ATOM   1474  O   GLN A 111      13.085   7.918  16.742  1.00 86.38           O
ATOM   1475  HA  GLN A 111      11.900   5.796  18.720  1.00 86.38           H
ATOM   1476  CB  GLN A 111      12.850   7.176  20.067  1.00 86.38           C
ATOM   1477 1HB  GLN A 111      11.939   7.705  20.349  1.00 86.38           H
ATOM   1478 2HB  GLN A 111      13.001   6.387  20.804  1.00 86.38           H
ATOM   1479  CG  GLN A 111      14.036   8.141  20.095  1.00 86.38           C
ATOM   1480 1HG  GLN A 111      14.951   7.606  19.837  1.00 86.38           H
ATOM   1481 2HG  GLN A 111      13.897   8.916  19.342  1.00 86.38           H
ATOM   1482  CD  GLN A 111      14.188   8.784  21.475  1.00 86.38           C
ATOM   1483  OE1 GLN A 111      13.286   8.772  22.297  1.00 86.38           O
ATOM   1484  NE2 GLN A 111      15.377   9.343  21.684  1.00 86.38           N
ATOM   1485 1HE2 GLN A 111      16.074   9.317  20.967  1.00 86.38           H
ATOM   1486 2HE2 GLN A 111      15.573   9.789  22.557  1.00 86.38           H
ATOM   1487  HN  GLN A 111      14.509   6.393  17.700  1.00 86.38           H
ATOM   1488  N   TRP A 112      11.112   8.175  17.816  1.00 91.62           N
ATOM   1489  CA  TRP A 112      10.658   9.256  16.959  1.00 91.62           C
ATOM   1490  C   TRP A 112      11.417  10.524  17.355  1.00 91.62           C
ATOM   1491  O   TRP A 112      11.221  11.054  18.447  1.00 91.62           O
ATOM   1492  HA  TRP A 112      10.894   8.987  15.929  1.00 91.62           H
ATOM   1493  CB  TRP A 112       9.139   9.420  17.040  1.00 91.62           C
ATOM   1494 1HB  TRP A 112       8.669   8.455  16.847  1.00 91.62           H
ATOM   1495 2HB  TRP A 112       8.868   9.709  18.055  1.00 91.62           H
ATOM   1496  CG  TRP A 112       8.571  10.451  16.063  1.00 91.62           C
ATOM   1497  CD1 TRP A 112       8.262  11.733  16.304  1.00 91.62           C
ATOM   1498  HD1 TRP A 112       8.383  12.222  17.270  1.00 91.62           H
ATOM   1499  CD2 TRP A 112       8.254  10.235  14.672  1.00 91.62           C
ATOM   1500  NE1 TRP A 112       7.772  12.356  15.174  1.00 91.62           N
ATOM   1501  HE1 TRP A 112       7.475  13.308  15.105  1.00 91.62           H
ATOM   1502  CE2 TRP A 112       7.767  11.416  14.150  1.00 91.62           C
ATOM   1503  CE3 TRP A 112       8.376   9.079  13.880  1.00 91.62           C
ATOM   1504  HE3 TRP A 112       8.758   8.135  14.268  1.00 91.62           H
ATOM   1505  CZ2 TRP A 112       7.362  11.556  12.817  1.00 91.62           C
ATOM   1506  HZ2 TRP A 112       6.980  12.500  12.429  1.00 91.62           H
ATOM   1507  CZ3 TRP A 112       7.967   9.236  12.550  1.00 91.62           C
ATOM   1508  HZ3 TRP A 112       8.040   8.370  11.892  1.00 91.62           H
ATOM   1509  CH2 TRP A 112       7.474  10.418  12.010  1.00 91.62           C
ATOM   1510  HH2 TRP A 112       7.176  10.459  10.962  1.00 91.62           H
ATOM   1511  HN  TRP A 112      10.462   7.894  18.522  1.00 91.62           H
ATOM   1512  N   LYS A 113      12.269  10.974  16.445  1.00 84.95           N
ATOM   1513  CA  LYS A 113      13.187  12.058  16.751  1.00 84.95           C
ATOM   1514  C   LYS A 113      12.675  13.350  16.112  1.00 84.95           C
ATOM   1515  O   LYS A 113      13.371  14.364  16.110  1.00 84.95           O
ATOM   1516  HA  LYS A 113      13.193  12.186  17.833  1.00 84.95           H
ATOM   1517  CB  LYS A 113      14.611  11.687  16.331  1.00 84.95           C
ATOM   1518 1HB  LYS A 113      14.643  11.506  15.257  1.00 84.95           H
ATOM   1519 2HB  LYS A 113      15.282  12.522  16.533  1.00 84.95           H
ATOM   1520  CG  LYS A 113      15.097  10.444  17.078  1.00 84.95           C
ATOM   1521 1HG  LYS A 113      14.961  10.583  18.151  1.00 84.95           H
ATOM   1522 2HG  LYS A 113      14.494   9.583  16.789  1.00 84.95           H
ATOM   1523  CD  LYS A 113      16.571  10.165  16.778  1.00 84.95           C
ATOM   1524 1HD  LYS A 113      16.703   9.994  15.710  1.00 84.95           H
ATOM   1525 2HD  LYS A 113      17.171  11.037  17.038  1.00 84.95           H
ATOM   1526  CE  LYS A 113      17.069   8.947  17.559  1.00 84.95           C
ATOM   1527 1HE  LYS A 113      16.923   9.108  18.627  1.00 84.95           H
ATOM   1528 2HE  LYS A 113      16.484   8.068  17.286  1.00 84.95           H
ATOM   1529  NZ  LYS A 113      18.501   8.702  17.280  1.00 84.95           N
ATOM   1530 1HZ  LYS A 113      18.818   7.901  17.816  1.00 84.95           H
ATOM   1531 2HZ  LYS A 113      18.626   8.517  16.291  1.00 84.95           H
ATOM   1532 3HZ  LYS A 113      19.041   9.519  17.542  1.00 84.95           H
ATOM   1533  HN  LYS A 113      12.337  10.612  15.515  1.00 84.95           H
ATOM   1534  N   PHE A 114      11.461  13.272  15.586  1.00 90.34           N
ATOM   1535  CA  PHE A 114      10.916  14.363  14.797  1.00 90.34           C
ATOM   1536  C   PHE A 114       9.765  15.051  15.534  1.00 90.34           C
ATOM   1537  O   PHE A 114       9.288  14.551  16.551  1.00 90.34           O
ATOM   1538  HA  PHE A 114      11.721  15.080  14.636  1.00 90.34           H
ATOM   1539  CB  PHE A 114      10.383  13.754  13.499  1.00 90.34           C
ATOM   1540 1HB  PHE A 114       9.532  13.113  13.733  1.00 90.34           H
ATOM   1541 2HB  PHE A 114      10.012  14.554  12.859  1.00 90.34           H
ATOM   1542  CG  PHE A 114      11.419  12.939  12.723  1.00 90.34           C
ATOM   1543  CD1 PHE A 114      12.356  13.573  11.968  1.00 90.34           C
ATOM   1544  HD1 PHE A 114      12.369  14.661  11.917  1.00 90.34           H
ATOM   1545  CD2 PHE A 114      11.403  11.580  12.787  1.00 90.34           C
ATOM   1546  HD2 PHE A 114      10.651  11.072  13.392  1.00 90.34           H
ATOM   1547  CE1 PHE A 114      13.318  12.816  11.247  1.00 90.34           C
ATOM   1548  HE1 PHE A 114      14.069  13.324  10.643  1.00 90.34           H
ATOM   1549  CE2 PHE A 114      12.364  10.824  12.067  1.00 90.34           C
ATOM   1550  HE2 PHE A 114      12.351   9.735  12.118  1.00 90.34           H
ATOM   1551  CZ  PHE A 114      13.302  11.458  11.312  1.00 90.34           C
ATOM   1552  HZ  PHE A 114      14.040  10.877  10.759  1.00 90.34           H
ATOM   1553  HN  PHE A 114      10.856  12.483  15.692  1.00 90.34           H
ATOM   1554  N   GLN A 115       9.353  16.188  14.992  1.00 82.64           N
ATOM   1555  CA  GLN A 115       8.295  16.971  15.608  1.00 82.64           C
ATOM   1556  C   GLN A 115       6.939  16.298  15.385  1.00 82.64           C
ATOM   1557  O   GLN A 115       6.812  15.413  14.540  1.00 82.64           O
ATOM   1558  HA  GLN A 115       8.529  16.988  16.672  1.00 82.64           H
ATOM   1559  CB  GLN A 115       8.290  18.404  15.072  1.00 82.64           C
ATOM   1560 1HB  GLN A 115       8.212  18.390  13.985  1.00 82.64           H
ATOM   1561 2HB  GLN A 115       7.415  18.933  15.448  1.00 82.64           H
ATOM   1562  CG  GLN A 115       9.561  19.148  15.488  1.00 82.64           C
ATOM   1563 1HG  GLN A 115       9.673  19.106  16.572  1.00 82.64           H
ATOM   1564 2HG  GLN A 115      10.433  18.656  15.058  1.00 82.64           H
ATOM   1565  CD  GLN A 115       9.515  20.608  15.031  1.00 82.64           C
ATOM   1566  OE1 GLN A 115       8.622  21.034  14.318  1.00 82.64           O
ATOM   1567  NE2 GLN A 115      10.525  21.347  15.481  1.00 82.64           N
ATOM   1568 1HE2 GLN A 115      11.226  20.935  16.063  1.00 82.64           H
ATOM   1569 2HE2 GLN A 115      10.584  22.315  15.237  1.00 82.64           H
ATOM   1570  HN  GLN A 115       9.728  16.574  14.149  1.00 82.64           H
ATOM   1571  N   THR A 116       5.959  16.743  16.159  1.00 88.89           N
ATOM   1572  CA  THR A 116       4.618  16.192  16.059  1.00 88.89           C
ATOM   1573  C   THR A 116       4.067  16.383  14.645  1.00 88.89           C
ATOM   1574  O   THR A 116       3.390  15.504  14.115  1.00 88.89           O
ATOM   1575  HA  THR A 116       4.674  15.119  16.238  1.00 88.89           H
ATOM   1576  CB  THR A 116       3.757  16.847  17.141  1.00 88.89           C
ATOM   1577  HB  THR A 116       3.508  17.874  16.872  1.00 88.89           H
ATOM   1578  OG1 THR A 116       4.520  16.692  18.334  1.00 88.89           O
ATOM   1579  HG1 THR A 116       4.181  17.313  19.041  1.00 88.89           H
ATOM   1580  CG2 THR A 116       2.470  16.067  17.417  1.00 88.89           C
ATOM   1581 1HG2 THR A 116       2.721  15.060  17.752  1.00 88.89           H
ATOM   1582 2HG2 THR A 116       1.877  16.009  16.505  1.00 88.89           H
ATOM   1583 3HG2 THR A 116       1.897  16.575  18.192  1.00 88.89           H
ATOM   1584  HN  THR A 116       6.070  17.465  16.842  1.00 88.89           H
ATOM   1585  N   PHE A 117       4.377  17.538  14.074  1.00 92.21           N
ATOM   1586  CA  PHE A 117       3.914  17.860  12.735  1.00 92.21           C
ATOM   1587  C   PHE A 117       4.323  16.774  11.738  1.00 92.21           C
ATOM   1588  O   PHE A 117       3.506  16.321  10.938  1.00 92.21           O
ATOM   1589  HA  PHE A 117       2.826  17.922  12.776  1.00 92.21           H
ATOM   1590  CB  PHE A 117       4.579  19.178  12.336  1.00 92.21           C
ATOM   1591 1HB  PHE A 117       4.286  19.951  13.047  1.00 92.21           H
ATOM   1592 2HB  PHE A 117       5.660  19.067  12.415  1.00 92.21           H
ATOM   1593  CG  PHE A 117       4.231  19.648  10.922  1.00 92.21           C
ATOM   1594  CD1 PHE A 117       5.151  19.546   9.926  1.00 92.21           C
ATOM   1595  HD1 PHE A 117       6.136  19.129  10.134  1.00 92.21           H
ATOM   1596  CD2 PHE A 117       3.001  20.168  10.662  1.00 92.21           C
ATOM   1597  HD2 PHE A 117       2.264  20.251  11.461  1.00 92.21           H
ATOM   1598  CE1 PHE A 117       4.827  19.982   8.614  1.00 92.21           C
ATOM   1599  HE1 PHE A 117       5.565  19.900   7.815  1.00 92.21           H
ATOM   1600  CE2 PHE A 117       2.678  20.604   9.350  1.00 92.21           C
ATOM   1601  HE2 PHE A 117       1.693  21.021   9.141  1.00 92.21           H
ATOM   1602  CZ  PHE A 117       3.598  20.502   8.353  1.00 92.21           C
ATOM   1603  HZ  PHE A 117       3.350  20.836   7.346  1.00 92.21           H
ATOM   1604  HN  PHE A 117       4.934  18.246  14.510  1.00 92.21           H
ATOM   1605  N   MET A 118       5.588  16.387  11.818  1.00 89.85           N
ATOM   1606  CA  MET A 118       6.121  15.379  10.919  1.00 89.85           C
ATOM   1607  C   MET A 118       5.430  14.031  11.135  1.00 89.85           C
ATOM   1608  O   MET A 118       5.272  13.252  10.196  1.00 89.85           O
ATOM   1609  HA  MET A 118       5.914  15.743   9.913  1.00 89.85           H
ATOM   1610  CB  MET A 118       7.625  15.225  11.157  1.00 89.85           C
ATOM   1611 1HB  MET A 118       7.816  15.088  12.221  1.00 89.85           H
ATOM   1612 2HB  MET A 118       7.988  14.331  10.650  1.00 89.85           H
ATOM   1613  CG  MET A 118       8.388  16.451  10.649  1.00 89.85           C
ATOM   1614 1HG  MET A 118       8.104  17.331  11.227  1.00 89.85           H
ATOM   1615 2HG  MET A 118       9.459  16.308  10.792  1.00 89.85           H
ATOM   1616  SD  MET A 118       8.034  16.717   8.920  1.00 89.85           S
ATOM   1617  CE  MET A 118       8.747  15.235   8.226  1.00 89.85           C
ATOM   1618 1HE  MET A 118       9.811  15.200   8.460  1.00 89.85           H
ATOM   1619 2HE  MET A 118       8.252  14.361   8.650  1.00 89.85           H
ATOM   1620 3HE  MET A 118       8.613  15.240   7.144  1.00 89.85           H
ATOM   1621  HN  MET A 118       6.243  16.751  12.481  1.00 89.85           H
ATOM   1622  N   CYS A 119       5.036  13.797  12.378  1.00 94.33           N
ATOM   1623  CA  CYS A 119       4.316  12.582  12.719  1.00 94.33           C
ATOM   1624  C   CYS A 119       2.998  12.571  11.941  1.00 94.33           C
ATOM   1625  O   CYS A 119       2.647  11.568  11.321  1.00 94.33           O
ATOM   1626  HA  CYS A 119       4.949  11.747  12.419  1.00 94.33           H
ATOM   1627  CB  CYS A 119       4.088  12.463  14.227  1.00 94.33           C
ATOM   1628 1HB  CYS A 119       5.045  12.374  14.741  1.00 94.33           H
ATOM   1629 2HB  CYS A 119       3.607  13.365  14.603  1.00 94.33           H
ATOM   1630  SG  CYS A 119       3.047  11.002  14.590  1.00 94.33           S
ATOM   1631  HN  CYS A 119       5.202  14.418  13.144  1.00 94.33           H
ATOM   1632  N   LYS A 120       2.305  13.698  11.998  1.00 92.25           N
ATOM   1633  CA  LYS A 120       1.025  13.824  11.322  1.00 92.25           C
ATOM   1634  C   LYS A 120       1.220  13.593   9.822  1.00 92.25           C
ATOM   1635  O   LYS A 120       0.468  12.842   9.203  1.00 92.25           O
ATOM   1636  HA  LYS A 120       0.372  13.043  11.710  1.00 92.25           H
ATOM   1637  CB  LYS A 120       0.372  15.167  11.657  1.00 92.25           C
ATOM   1638 1HB  LYS A 120       1.085  15.974  11.493  1.00 92.25           H
ATOM   1639 2HB  LYS A 120      -0.469  15.344  10.986  1.00 92.25           H
ATOM   1640  CG  LYS A 120      -0.112  15.194  13.108  1.00 92.25           C
ATOM   1641 1HG  LYS A 120      -0.865  14.421  13.259  1.00 92.25           H
ATOM   1642 2HG  LYS A 120       0.718  14.965  13.776  1.00 92.25           H
ATOM   1643  CD  LYS A 120      -0.699  16.561  13.465  1.00 92.25           C
ATOM   1644 1HD  LYS A 120       0.063  17.331  13.342  1.00 92.25           H
ATOM   1645 2HD  LYS A 120      -1.510  16.803  12.779  1.00 92.25           H
ATOM   1646  CE  LYS A 120      -1.219  16.576  14.904  1.00 92.25           C
ATOM   1647 1HE  LYS A 120      -0.526  16.041  15.553  1.00 92.25           H
ATOM   1648 2HE  LYS A 120      -1.270  17.602  15.268  1.00 92.25           H
ATOM   1649  NZ  LYS A 120      -2.559  15.951  14.977  1.00 92.25           N
ATOM   1650 1HZ  LYS A 120      -2.997  16.194  15.858  1.00 92.25           H
ATOM   1651 2HZ  LYS A 120      -3.131  16.288  14.210  1.00 92.25           H
ATOM   1652 3HZ  LYS A 120      -2.466  14.943  14.912  1.00 92.25           H
ATOM   1653  HN  LYS A 120       2.603  14.514  12.493  1.00 92.25           H
ATOM   1654  N   VAL A 121       2.233  14.253   9.281  1.00 94.46           N
ATOM   1655  CA  VAL A 121       2.468  14.219   7.847  1.00 94.46           C
ATOM   1656  C   VAL A 121       2.779  12.783   7.420  1.00 94.46           C
ATOM   1657  O   VAL A 121       2.181  12.270   6.475  1.00 94.46           O
ATOM   1658  HA  VAL A 121       1.550  14.540   7.356  1.00 94.46           H
ATOM   1659  CB  VAL A 121       3.576  15.207   7.475  1.00 94.46           C
ATOM   1660  HB  VAL A 121       4.439  14.995   8.105  1.00 94.46           H
ATOM   1661  CG1 VAL A 121       4.003  15.027   6.017  1.00 94.46           C
ATOM   1662 1HG1 VAL A 121       4.375  14.013   5.870  1.00 94.46           H
ATOM   1663 2HG1 VAL A 121       3.148  15.198   5.364  1.00 94.46           H
ATOM   1664 3HG1 VAL A 121       4.791  15.741   5.779  1.00 94.46           H
ATOM   1665  CG2 VAL A 121       3.138  16.648   7.744  1.00 94.46           C
ATOM   1666 1HG2 VAL A 121       2.253  16.876   7.151  1.00 94.46           H
ATOM   1667 2HG2 VAL A 121       2.906  16.765   8.803  1.00 94.46           H
ATOM   1668 3HG2 VAL A 121       3.944  17.329   7.471  1.00 94.46           H
ATOM   1669  HN  VAL A 121       2.886  14.802   9.803  1.00 94.46           H
ATOM   1670  N   VAL A 122       3.714  12.176   8.135  1.00 93.80           N
ATOM   1671  CA  VAL A 122       4.244  10.884   7.732  1.00 93.80           C
ATOM   1672  C   VAL A 122       3.117   9.849   7.745  1.00 93.80           C
ATOM   1673  O   VAL A 122       2.961   9.084   6.795  1.00 93.80           O
ATOM   1674  HA  VAL A 122       4.616  10.984   6.713  1.00 93.80           H
ATOM   1675  CB  VAL A 122       5.421  10.498   8.631  1.00 93.80           C
ATOM   1676  HB  VAL A 122       5.104  10.615   9.667  1.00 93.80           H
ATOM   1677  CG1 VAL A 122       5.812   9.033   8.422  1.00 93.80           C
ATOM   1678 1HG1 VAL A 122       4.964   8.393   8.663  1.00 93.80           H
ATOM   1679 2HG1 VAL A 122       6.101   8.879   7.382  1.00 93.80           H
ATOM   1680 3HG1 VAL A 122       6.651   8.785   9.073  1.00 93.80           H
ATOM   1681  CG2 VAL A 122       6.616  11.424   8.397  1.00 93.80           C
ATOM   1682 1HG2 VAL A 122       6.933  11.352   7.356  1.00 93.80           H
ATOM   1683 2HG2 VAL A 122       6.329  12.451   8.620  1.00 93.80           H
ATOM   1684 3HG2 VAL A 122       7.438  11.127   9.048  1.00 93.80           H
ATOM   1685  HN  VAL A 122       4.108  12.551   8.975  1.00 93.80           H
ATOM   1686  N   ASN A 123       2.361   9.858   8.833  1.00 91.90           N
ATOM   1687  CA  ASN A 123       1.268   8.914   8.993  1.00 91.90           C
ATOM   1688  C   ASN A 123       0.229   9.152   7.895  1.00 91.90           C
ATOM   1689  O   ASN A 123      -0.304   8.202   7.324  1.00 91.90           O
ATOM   1690  HA  ASN A 123       1.729   7.928   8.924  1.00 91.90           H
ATOM   1691  CB  ASN A 123       0.576   9.095  10.346  1.00 91.90           C
ATOM   1692 1HB  ASN A 123       0.581  10.150  10.622  1.00 91.90           H
ATOM   1693 2HB  ASN A 123      -0.467   8.791  10.268  1.00 91.90           H
ATOM   1694  CG  ASN A 123       1.273   8.274  11.432  1.00 91.90           C
ATOM   1695  OD1 ASN A 123       2.117   7.434  11.167  1.00 91.90           O
ATOM   1696  ND2 ASN A 123       0.875   8.563  12.668  1.00 91.90           N
ATOM   1697 1HD2 ASN A 123       0.177   9.264  12.817  1.00 91.90           H
ATOM   1698 2HD2 ASN A 123       1.272   8.079  13.448  1.00 91.90           H
ATOM   1699  HN  ASN A 123       2.484  10.494   9.595  1.00 91.90           H
ATOM   1700  N   SER A 124      -0.027  10.425   7.634  1.00 93.26           N
ATOM   1701  CA  SER A 124      -1.042  10.800   6.663  1.00 93.26           C
ATOM   1702  C   SER A 124      -0.609  10.370   5.260  1.00 93.26           C
ATOM   1703  O   SER A 124      -1.402   9.807   4.507  1.00 93.26           O
ATOM   1704  HA  SER A 124      -1.942  10.266   6.966  1.00 93.26           H
ATOM   1705  CB  SER A 124      -1.308  12.307   6.699  1.00 93.26           C
ATOM   1706 1HB  SER A 124      -0.405  12.841   6.403  1.00 93.26           H
ATOM   1707 2HB  SER A 124      -2.079  12.556   5.970  1.00 93.26           H
ATOM   1708  OG  SER A 124      -1.717  12.746   7.991  1.00 93.26           O
ATOM   1709  HG  SER A 124      -1.006  13.321   8.398  1.00 93.26           H
ATOM   1710  HN  SER A 124       0.443  11.192   8.070  1.00 93.26           H
ATOM   1711  N   MET A 125       0.648  10.652   4.952  1.00 87.58           N
ATOM   1712  CA  MET A 125       1.190  10.324   3.644  1.00 87.58           C
ATOM   1713  C   MET A 125       1.088   8.822   3.370  1.00 87.58           C
ATOM   1714  O   MET A 125       0.637   8.411   2.302  1.00 87.58           O
ATOM   1715  HA  MET A 125       0.579  10.873   2.927  1.00 87.58           H
ATOM   1716  CB  MET A 125       2.655  10.757   3.574  1.00 87.58           C
ATOM   1717 1HB  MET A 125       3.161  10.494   4.503  1.00 87.58           H
ATOM   1718 2HB  MET A 125       3.160  10.218   2.772  1.00 87.58           H
ATOM   1719  CG  MET A 125       2.770  12.264   3.334  1.00 87.58           C
ATOM   1720 1HG  MET A 125       2.210  12.542   2.441  1.00 87.58           H
ATOM   1721 2HG  MET A 125       2.329  12.808   4.169  1.00 87.58           H
ATOM   1722  SD  MET A 125       4.485  12.723   3.145  1.00 87.58           S
ATOM   1723  CE  MET A 125       4.823  12.004   1.546  1.00 87.58           C
ATOM   1724 1HE  MET A 125       4.655  10.928   1.589  1.00 87.58           H
ATOM   1725 2HE  MET A 125       4.162  12.447   0.801  1.00 87.58           H
ATOM   1726 3HE  MET A 125       5.860  12.199   1.272  1.00 87.58           H
ATOM   1727  HN  MET A 125       1.292  11.096   5.576  1.00 87.58           H
ATOM   1728  N   TYR A 126       1.515   8.043   4.353  1.00 88.63           N
ATOM   1729  CA  TYR A 126       1.504   6.596   4.221  1.00 88.63           C
ATOM   1730  C   TYR A 126       0.105   6.088   3.866  1.00 88.63           C
ATOM   1731  O   TYR A 126      -0.057   5.310   2.928  1.00 88.63           O
ATOM   1732  HA  TYR A 126       2.194   6.327   3.421  1.00 88.63           H
ATOM   1733  CB  TYR A 126       1.902   6.044   5.591  1.00 88.63           C
ATOM   1734 1HB  TYR A 126       2.956   6.260   5.767  1.00 88.63           H
ATOM   1735 2HB  TYR A 126       1.336   6.569   6.361  1.00 88.63           H
ATOM   1736  CG  TYR A 126       1.672   4.540   5.746  1.00 88.63           C
ATOM   1737  CD1 TYR A 126       0.590   4.078   6.468  1.00 88.63           C
ATOM   1738  HD1 TYR A 126      -0.100   4.785   6.928  1.00 88.63           H
ATOM   1739  CD2 TYR A 126       2.546   3.644   5.165  1.00 88.63           C
ATOM   1740  HD2 TYR A 126       3.401   4.009   4.595  1.00 88.63           H
ATOM   1741  CE1 TYR A 126       0.374   2.662   6.615  1.00 88.63           C
ATOM   1742  HE1 TYR A 126      -0.477   2.284   7.182  1.00 88.63           H
ATOM   1743  CE2 TYR A 126       2.330   2.228   5.311  1.00 88.63           C
ATOM   1744  HE2 TYR A 126       3.013   1.510   4.857  1.00 88.63           H
ATOM   1745  CZ  TYR A 126       1.254   1.807   6.029  1.00 88.63           C
ATOM   1746  OH  TYR A 126       1.050   0.469   6.166  1.00 88.63           O
ATOM   1747  HH  TYR A 126       0.102   0.294   6.434  1.00 88.63           H
ATOM   1748  HN  TYR A 126       1.863   8.385   5.227  1.00 88.63           H
ATOM   1749  N   LYS A 127      -0.870   6.550   4.635  1.00 87.06           N
ATOM   1750  CA  LYS A 127      -2.214   6.006   4.546  1.00 87.06           C
ATOM   1751  C   LYS A 127      -2.842   6.425   3.215  1.00 87.06           C
ATOM   1752  O   LYS A 127      -3.509   5.625   2.560  1.00 87.06           O
ATOM   1753  HA  LYS A 127      -2.129   4.920   4.561  1.00 87.06           H
ATOM   1754  CB  LYS A 127      -3.038   6.412   5.770  1.00 87.06           C
ATOM   1755 1HB  LYS A 127      -2.446   6.273   6.674  1.00 87.06           H
ATOM   1756 2HB  LYS A 127      -3.285   7.472   5.711  1.00 87.06           H
ATOM   1757  CG  LYS A 127      -4.324   5.588   5.863  1.00 87.06           C
ATOM   1758 1HG  LYS A 127      -4.943   5.773   4.986  1.00 87.06           H
ATOM   1759 2HG  LYS A 127      -4.079   4.525   5.862  1.00 87.06           H
ATOM   1760  CD  LYS A 127      -5.107   5.935   7.131  1.00 87.06           C
ATOM   1761 1HD  LYS A 127      -4.502   5.713   8.009  1.00 87.06           H
ATOM   1762 2HD  LYS A 127      -5.317   7.005   7.151  1.00 87.06           H
ATOM   1763  CE  LYS A 127      -6.420   5.151   7.196  1.00 87.06           C
ATOM   1764 1HE  LYS A 127      -6.985   5.300   6.276  1.00 87.06           H
ATOM   1765 2HE  LYS A 127      -6.209   4.085   7.272  1.00 87.06           H
ATOM   1766  NZ  LYS A 127      -7.226   5.588   8.358  1.00 87.06           N
ATOM   1767 1HZ  LYS A 127      -8.170   5.227   8.268  1.00 87.06           H
ATOM   1768 2HZ  LYS A 127      -6.809   5.234   9.211  1.00 87.06           H
ATOM   1769 3HZ  LYS A 127      -7.253   6.601   8.389  1.00 87.06           H
ATOM   1770  HN  LYS A 127      -0.753   7.281   5.308  1.00 87.06           H
ATOM   1771  N   MET A 128      -2.607   7.678   2.855  1.00 87.79           N
ATOM   1772  CA  MET A 128      -3.138   8.212   1.612  1.00 87.79           C
ATOM   1773  C   MET A 128      -2.634   7.409   0.411  1.00 87.79           C
ATOM   1774  O   MET A 128      -3.410   7.063  -0.478  1.00 87.79           O
ATOM   1775  HA  MET A 128      -4.222   8.118   1.692  1.00 87.79           H
ATOM   1776  CB  MET A 128      -2.716   9.674   1.462  1.00 87.79           C
ATOM   1777 1HB  MET A 128      -3.004  10.233   2.353  1.00 87.79           H
ATOM   1778 2HB  MET A 128      -1.630   9.737   1.384  1.00 87.79           H
ATOM   1779  CG  MET A 128      -3.359  10.307   0.227  1.00 87.79           C
ATOM   1780 1HG  MET A 128      -3.040   9.778  -0.671  1.00 87.79           H
ATOM   1781 2HG  MET A 128      -4.444  10.214   0.283  1.00 87.79           H
ATOM   1782  SD  MET A 128      -2.902  12.029   0.114  1.00 87.79           S
ATOM   1783  CE  MET A 128      -1.187  11.864  -0.353  1.00 87.79           C
ATOM   1784 1HE  MET A 128      -0.651  11.313   0.420  1.00 87.79           H
ATOM   1785 2HE  MET A 128      -1.118  11.324  -1.298  1.00 87.79           H
ATOM   1786 3HE  MET A 128      -0.744  12.853  -0.466  1.00 87.79           H
ATOM   1787  HN  MET A 128      -2.067   8.323   3.395  1.00 87.79           H
ATOM   1788  N   ASN A 129      -1.338   7.136   0.425  1.00 85.32           N
ATOM   1789  CA  ASN A 129      -0.696   6.495  -0.711  1.00 85.32           C
ATOM   1790  C   ASN A 129      -1.047   5.005  -0.715  1.00 85.32           C
ATOM   1791  O   ASN A 129      -1.143   4.390  -1.776  1.00 85.32           O
ATOM   1792  HA  ASN A 129      -1.079   7.016  -1.588  1.00 85.32           H
ATOM   1793  CB  ASN A 129       0.826   6.622  -0.627  1.00 85.32           C
ATOM   1794 1HB  ASN A 129       1.172   6.259   0.341  1.00 85.32           H
ATOM   1795 2HB  ASN A 129       1.289   5.993  -1.387  1.00 85.32           H
ATOM   1796  CG  ASN A 129       1.267   8.074  -0.821  1.00 85.32           C
ATOM   1797  OD1 ASN A 129       0.843   8.762  -1.735  1.00 85.32           O
ATOM   1798  ND2 ASN A 129       2.139   8.500   0.088  1.00 85.32           N
ATOM   1799 1HD2 ASN A 129       2.447   7.884   0.813  1.00 85.32           H
ATOM   1800 2HD2 ASN A 129       2.487   9.437   0.046  1.00 85.32           H
ATOM   1801  HN  ASN A 129      -0.730   7.345   1.191  1.00 85.32           H
ATOM   1802  N   PHE A 130      -1.229   4.469   0.483  1.00 88.39           N
ATOM   1803  CA  PHE A 130      -1.650   3.086   0.628  1.00 88.39           C
ATOM   1804  C   PHE A 130      -2.928   2.816  -0.170  1.00 88.39           C
ATOM   1805  O   PHE A 130      -2.977   1.887  -0.975  1.00 88.39           O
ATOM   1806  HA  PHE A 130      -0.845   2.461   0.243  1.00 88.39           H
ATOM   1807  CB  PHE A 130      -1.934   2.858   2.114  1.00 88.39           C
ATOM   1808 1HB  PHE A 130      -1.001   2.955   2.670  1.00 88.39           H
ATOM   1809 2HB  PHE A 130      -2.601   3.643   2.471  1.00 88.39           H
ATOM   1810  CG  PHE A 130      -2.558   1.497   2.427  1.00 88.39           C
ATOM   1811  CD1 PHE A 130      -3.900   1.394   2.623  1.00 88.39           C
ATOM   1812  HD1 PHE A 130      -4.530   2.281   2.558  1.00 88.39           H
ATOM   1813  CD2 PHE A 130      -1.772   0.391   2.508  1.00 88.39           C
ATOM   1814  HD2 PHE A 130      -0.696   0.474   2.351  1.00 88.39           H
ATOM   1815  CE1 PHE A 130      -4.480   0.131   2.914  1.00 88.39           C
ATOM   1816  HE1 PHE A 130      -5.555   0.048   3.071  1.00 88.39           H
ATOM   1817  CE2 PHE A 130      -2.352  -0.873   2.799  1.00 88.39           C
ATOM   1818  HE2 PHE A 130      -1.721  -1.759   2.864  1.00 88.39           H
ATOM   1819  CZ  PHE A 130      -3.693  -0.976   2.995  1.00 88.39           C
ATOM   1820  HZ  PHE A 130      -4.138  -1.946   3.218  1.00 88.39           H
ATOM   1821  HN  PHE A 130      -1.093   4.962   1.342  1.00 88.39           H
ATOM   1822  N   TYR A 131      -3.931   3.645   0.081  1.00 93.08           N
ATOM   1823  CA  TYR A 131      -5.208   3.501  -0.596  1.00 93.08           C
ATOM   1824  C   TYR A 131      -5.078   3.822  -2.086  1.00 93.08           C
ATOM   1825  O   TYR A 131      -5.654   3.132  -2.926  1.00 93.08           O
ATOM   1826  HA  TYR A 131      -5.534   2.467  -0.482  1.00 93.08           H
ATOM   1827  CB  TYR A 131      -6.147   4.519   0.053  1.00 93.08           C
ATOM   1828 1HB  TYR A 131      -5.613   5.461   0.182  1.00 93.08           H
ATOM   1829 2HB  TYR A 131      -6.979   4.715  -0.623  1.00 93.08           H
ATOM   1830  CG  TYR A 131      -6.704   4.077   1.408  1.00 93.08           C
ATOM   1831  CD1 TYR A 131      -7.403   2.892   1.513  1.00 93.08           C
ATOM   1832  HD1 TYR A 131      -7.559   2.271   0.631  1.00 93.08           H
ATOM   1833  CD2 TYR A 131      -6.506   4.863   2.525  1.00 93.08           C
ATOM   1834  HD2 TYR A 131      -5.954   5.799   2.442  1.00 93.08           H
ATOM   1835  CE1 TYR A 131      -7.927   2.476   2.788  1.00 93.08           C
ATOM   1836  HE1 TYR A 131      -8.482   1.543   2.885  1.00 93.08           H
ATOM   1837  CE2 TYR A 131      -7.030   4.447   3.800  1.00 93.08           C
ATOM   1838  HE2 TYR A 131      -6.881   5.058   4.690  1.00 93.08           H
ATOM   1839  CZ  TYR A 131      -7.715   3.274   3.869  1.00 93.08           C
ATOM   1840  OH  TYR A 131      -8.209   2.881   5.073  1.00 93.08           O
ATOM   1841  HH  TYR A 131      -8.354   3.677   5.660  1.00 93.08           H
ATOM   1842  HN  TYR A 131      -3.880   4.403   0.732  1.00 93.08           H
ATOM   1843  N   SER A 132      -4.319   4.870  -2.369  1.00 92.92           N
ATOM   1844  CA  SER A 132      -4.175   5.344  -3.735  1.00 92.92           C
ATOM   1845  C   SER A 132      -3.591   4.237  -4.614  1.00 92.92           C
ATOM   1846  O   SER A 132      -4.080   3.990  -5.715  1.00 92.92           O
ATOM   1847  HA  SER A 132      -5.185   5.598  -4.060  1.00 92.92           H
ATOM   1848  CB  SER A 132      -3.292   6.592  -3.795  1.00 92.92           C
ATOM   1849 1HB  SER A 132      -2.295   6.348  -3.428  1.00 92.92           H
ATOM   1850 2HB  SER A 132      -3.181   6.908  -4.833  1.00 92.92           H
ATOM   1851  OG  SER A 132      -3.831   7.665  -3.028  1.00 92.92           O
ATOM   1852  HG  SER A 132      -3.362   7.724  -2.147  1.00 92.92           H
ATOM   1853  HN  SER A 132      -3.808   5.391  -1.685  1.00 92.92           H
ATOM   1854  N   CYS A 133      -2.552   3.599  -4.095  1.00 92.35           N
ATOM   1855  CA  CYS A 133      -1.851   2.573  -4.848  1.00 92.35           C
ATOM   1856  C   CYS A 133      -2.842   1.454  -5.174  1.00 92.35           C
ATOM   1857  O   CYS A 133      -2.966   1.046  -6.327  1.00 92.35           O
ATOM   1858  HA  CYS A 133      -1.489   3.047  -5.760  1.00 92.35           H
ATOM   1859  CB  CYS A 133      -0.629   2.051  -4.090  1.00 92.35           C
ATOM   1860 1HB  CYS A 133      -0.912   1.772  -3.075  1.00 92.35           H
ATOM   1861 2HB  CYS A 133      -0.249   1.151  -4.573  1.00 92.35           H
ATOM   1862  SG  CYS A 133       0.675   3.334  -4.044  1.00 92.35           S
ATOM   1863  HG  CYS A 133       0.175   4.003  -3.009  1.00 92.35           H
ATOM   1864  HN  CYS A 133      -2.190   3.773  -3.179  1.00 92.35           H
ATOM   1865  N   VAL A 134      -3.523   0.989  -4.136  1.00 90.52           N
ATOM   1866  CA  VAL A 134      -4.352  -0.197  -4.256  1.00 90.52           C
ATOM   1867  C   VAL A 134      -5.528   0.099  -5.190  1.00 90.52           C
ATOM   1868  O   VAL A 134      -5.917  -0.748  -5.992  1.00 90.52           O
ATOM   1869  HA  VAL A 134      -3.741  -0.983  -4.701  1.00 90.52           H
ATOM   1870  CB  VAL A 134      -4.795  -0.669  -2.869  1.00 90.52           C
ATOM   1871  HB  VAL A 134      -5.343   0.146  -2.397  1.00 90.52           H
ATOM   1872  CG1 VAL A 134      -5.737  -1.870  -2.974  1.00 90.52           C
ATOM   1873 1HG1 VAL A 134      -6.621  -1.590  -3.546  1.00 90.52           H
ATOM   1874 2HG1 VAL A 134      -5.224  -2.691  -3.475  1.00 90.52           H
ATOM   1875 3HG1 VAL A 134      -6.036  -2.185  -1.974  1.00 90.52           H
ATOM   1876  CG2 VAL A 134      -3.586  -0.994  -1.989  1.00 90.52           C
ATOM   1877 1HG2 VAL A 134      -2.999  -1.785  -2.456  1.00 90.52           H
ATOM   1878 2HG2 VAL A 134      -2.970  -0.103  -1.875  1.00 90.52           H
ATOM   1879 3HG2 VAL A 134      -3.929  -1.327  -1.010  1.00 90.52           H
ATOM   1880  HN  VAL A 134      -3.514   1.409  -3.228  1.00 90.52           H
ATOM   1881  N   LEU A 135      -6.059   1.306  -5.055  1.00 94.15           N
ATOM   1882  CA  LEU A 135      -7.200   1.714  -5.856  1.00 94.15           C
ATOM   1883  C   LEU A 135      -6.768   1.855  -7.317  1.00 94.15           C
ATOM   1884  O   LEU A 135      -7.542   1.566  -8.228  1.00 94.15           O
ATOM   1885  HA  LEU A 135      -7.946   0.922  -5.792  1.00 94.15           H
ATOM   1886  CB  LEU A 135      -7.834   2.981  -5.278  1.00 94.15           C
ATOM   1887 1HB  LEU A 135      -7.052   3.729  -5.148  1.00 94.15           H
ATOM   1888 2HB  LEU A 135      -8.536   3.379  -6.011  1.00 94.15           H
ATOM   1889  CG  LEU A 135      -8.570   2.816  -3.947  1.00 94.15           C
ATOM   1890  HG  LEU A 135      -7.879   2.376  -3.228  1.00 94.15           H
ATOM   1891  CD1 LEU A 135      -9.002   4.173  -3.387  1.00 94.15           C
ATOM   1892 1HD1 LEU A 135      -8.122   4.796  -3.226  1.00 94.15           H
ATOM   1893 2HD1 LEU A 135      -9.669   4.662  -4.096  1.00 94.15           H
ATOM   1894 3HD1 LEU A 135      -9.522   4.026  -2.440  1.00 94.15           H
ATOM   1895  CD2 LEU A 135      -9.749   1.852  -4.088  1.00 94.15           C
ATOM   1896 1HD2 LEU A 135     -10.449   2.240  -4.828  1.00 94.15           H
ATOM   1897 2HD2 LEU A 135      -9.385   0.876  -4.409  1.00 94.15           H
ATOM   1898 3HD2 LEU A 135     -10.254   1.752  -3.127  1.00 94.15           H
ATOM   1899  HN  LEU A 135      -5.724   1.996  -4.413  1.00 94.15           H
ATOM   1900  N   LEU A 136      -5.532   2.298  -7.495  1.00 94.25           N
ATOM   1901  CA  LEU A 136      -4.982   2.467  -8.829  1.00 94.25           C
ATOM   1902  C   LEU A 136      -4.780   1.093  -9.471  1.00 94.25           C
ATOM   1903  O   LEU A 136      -5.092   0.900 -10.645  1.00 94.25           O
ATOM   1904  HA  LEU A 136      -5.716   3.018  -9.417  1.00 94.25           H
ATOM   1905  CB  LEU A 136      -3.710   3.316  -8.781  1.00 94.25           C
ATOM   1906 1HB  LEU A 136      -3.090   2.960  -7.958  1.00 94.25           H
ATOM   1907 2HB  LEU A 136      -3.149   3.146  -9.700  1.00 94.25           H
ATOM   1908  CG  LEU A 136      -3.916   4.823  -8.614  1.00 94.25           C
ATOM   1909  HG  LEU A 136      -4.611   4.983  -7.790  1.00 94.25           H
ATOM   1910  CD1 LEU A 136      -2.604   5.517  -8.240  1.00 94.25           C
ATOM   1911 1HD1 LEU A 136      -2.232   5.109  -7.301  1.00 94.25           H
ATOM   1912 2HD1 LEU A 136      -1.868   5.350  -9.026  1.00 94.25           H
ATOM   1913 3HD1 LEU A 136      -2.779   6.587  -8.127  1.00 94.25           H
ATOM   1914  CD2 LEU A 136      -4.550   5.432  -9.866  1.00 94.25           C
ATOM   1915 1HD2 LEU A 136      -3.899   5.262 -10.723  1.00 94.25           H
ATOM   1916 2HD2 LEU A 136      -5.518   4.965 -10.046  1.00 94.25           H
ATOM   1917 3HD2 LEU A 136      -4.685   6.504  -9.720  1.00 94.25           H
ATOM   1918  HN  LEU A 136      -4.911   2.539  -6.749  1.00 94.25           H
ATOM   1919  N   ILE A 137      -4.259   0.173  -8.672  1.00 91.43           N
ATOM   1920  CA  ILE A 137      -4.027  -1.182  -9.142  1.00 91.43           C
ATOM   1921  C   ILE A 137      -5.354  -1.795  -9.594  1.00 91.43           C
ATOM   1922  O   ILE A 137      -5.412  -2.473 -10.619  1.00 91.43           O
ATOM   1923  HA  ILE A 137      -3.364  -1.119 -10.005  1.00 91.43           H
ATOM   1924  CB  ILE A 137      -3.303  -2.004  -8.074  1.00 91.43           C
ATOM   1925  HB  ILE A 137      -3.794  -1.828  -7.117  1.00 91.43           H
ATOM   1926  CG1 ILE A 137      -1.849  -1.550  -7.925  1.00 91.43           C
ATOM   1927 1HG1 ILE A 137      -1.273  -1.879  -8.790  1.00 91.43           H
ATOM   1928 2HG1 ILE A 137      -1.804  -0.461  -7.907  1.00 91.43           H
ATOM   1929  CG2 ILE A 137      -3.410  -3.501  -8.368  1.00 91.43           C
ATOM   1930 1HG2 ILE A 137      -4.459  -3.795  -8.383  1.00 91.43           H
ATOM   1931 2HG2 ILE A 137      -2.959  -3.714  -9.337  1.00 91.43           H
ATOM   1932 3HG2 ILE A 137      -2.886  -4.062  -7.593  1.00 91.43           H
ATOM   1933  CD1 ILE A 137      -1.227  -2.114  -6.646  1.00 91.43           C
ATOM   1934 1HD1 ILE A 137      -1.792  -1.763  -5.782  1.00 91.43           H
ATOM   1935 2HD1 ILE A 137      -1.252  -3.203  -6.679  1.00 91.43           H
ATOM   1936 3HD1 ILE A 137      -0.194  -1.776  -6.566  1.00 91.43           H
ATOM   1937  HN  ILE A 137      -3.999   0.341  -7.721  1.00 91.43           H
ATOM   1938  N   MET A 138      -6.388  -1.534  -8.808  1.00 91.46           N
ATOM   1939  CA  MET A 138      -7.721  -2.008  -9.141  1.00 91.46           C
ATOM   1940  C   MET A 138      -8.181  -1.447 -10.488  1.00 91.46           C
ATOM   1941  O   MET A 138      -8.708  -2.181 -11.323  1.00 91.46           O
ATOM   1942  HA  MET A 138      -7.640  -3.093  -9.201  1.00 91.46           H
ATOM   1943  CB  MET A 138      -8.703  -1.582  -8.048  1.00 91.46           C
ATOM   1944 1HB  MET A 138      -8.361  -1.954  -7.082  1.00 91.46           H
ATOM   1945 2HB  MET A 138      -8.728  -0.495  -7.980  1.00 91.46           H
ATOM   1946  CG  MET A 138     -10.109  -2.113  -8.337  1.00 91.46           C
ATOM   1947 1HG  MET A 138     -10.425  -1.804  -9.333  1.00 91.46           H
ATOM   1948 2HG  MET A 138     -10.104  -3.203  -8.328  1.00 91.46           H
ATOM   1949  SD  MET A 138     -11.256  -1.499  -7.115  1.00 91.46           S
ATOM   1950  CE  MET A 138     -11.340   0.216  -7.603  1.00 91.46           C
ATOM   1951 1HE  MET A 138     -10.346   0.661  -7.541  1.00 91.46           H
ATOM   1952 2HE  MET A 138     -11.705   0.285  -8.628  1.00 91.46           H
ATOM   1953 3HE  MET A 138     -12.019   0.750  -6.939  1.00 91.46           H
ATOM   1954  HN  MET A 138      -6.326  -1.011  -7.958  1.00 91.46           H
ATOM   1955  N   CYS A 139      -7.964  -0.151 -10.659  1.00 93.88           N
ATOM   1956  CA  CYS A 139      -8.411   0.531 -11.861  1.00 93.88           C
ATOM   1957  C   CYS A 139      -7.649  -0.050 -13.054  1.00 93.88           C
ATOM   1958  O   CYS A 139      -8.210  -0.207 -14.137  1.00 93.88           O
ATOM   1959  HA  CYS A 139      -9.480   0.336 -11.953  1.00 93.88           H
ATOM   1960  CB  CYS A 139      -8.231   2.046 -11.752  1.00 93.88           C
ATOM   1961 1HB  CYS A 139      -7.225   2.277 -11.403  1.00 93.88           H
ATOM   1962 2HB  CYS A 139      -8.341   2.505 -12.735  1.00 93.88           H
ATOM   1963  SG  CYS A 139      -9.469   2.742 -10.597  1.00 93.88           S
ATOM   1964  HG  CYS A 139      -8.859   2.343  -9.484  1.00 93.88           H
ATOM   1965  HN  CYS A 139      -7.494   0.429  -9.994  1.00 93.88           H
ATOM   1966  N   ILE A 140      -6.381  -0.353 -12.815  1.00 90.42           N
ATOM   1967  CA  ILE A 140      -5.537  -0.918 -13.854  1.00 90.42           C
ATOM   1968  C   ILE A 140      -6.134  -2.246 -14.324  1.00 90.42           C
ATOM   1969  O   ILE A 140      -6.138  -2.541 -15.518  1.00 90.42           O
ATOM   1970  HA  ILE A 140      -5.542  -0.221 -14.693  1.00 90.42           H
ATOM   1971  CB  ILE A 140      -4.091  -1.031 -13.367  1.00 90.42           C
ATOM   1972  HB  ILE A 140      -4.101  -1.459 -12.365  1.00 90.42           H
ATOM   1973  CG1 ILE A 140      -3.438   0.348 -13.264  1.00 90.42           C
ATOM   1974 1HG1 ILE A 140      -3.199   0.717 -14.262  1.00 90.42           H
ATOM   1975 2HG1 ILE A 140      -4.140   1.055 -12.823  1.00 90.42           H
ATOM   1976  CG2 ILE A 140      -3.287  -1.982 -14.256  1.00 90.42           C
ATOM   1977 1HG2 ILE A 140      -3.742  -2.972 -14.235  1.00 90.42           H
ATOM   1978 2HG2 ILE A 140      -3.283  -1.606 -15.280  1.00 90.42           H
ATOM   1979 3HG2 ILE A 140      -2.263  -2.044 -13.888  1.00 90.42           H
ATOM   1980  CD1 ILE A 140      -2.164   0.290 -12.418  1.00 90.42           C
ATOM   1981 1HD1 ILE A 140      -2.411  -0.056 -11.414  1.00 90.42           H
ATOM   1982 2HD1 ILE A 140      -1.455  -0.400 -12.875  1.00 90.42           H
ATOM   1983 3HD1 ILE A 140      -1.720   1.283 -12.360  1.00 90.42           H
ATOM   1984  HN  ILE A 140      -5.931  -0.219 -11.932  1.00 90.42           H
ATOM   1985  N   SER A 141      -6.625  -3.011 -13.360  1.00 89.13           N
ATOM   1986  CA  SER A 141      -7.181  -4.321 -13.654  1.00 89.13           C
ATOM   1987  C   SER A 141      -8.421  -4.176 -14.539  1.00 89.13           C
ATOM   1988  O   SER A 141      -8.617  -4.953 -15.472  1.00 89.13           O
ATOM   1989  HA  SER A 141      -6.394  -4.856 -14.184  1.00 89.13           H
ATOM   1990  CB  SER A 141      -7.532  -5.072 -12.369  1.00 89.13           C
ATOM   1991 1HB  SER A 141      -7.626  -6.136 -12.585  1.00 89.13           H
ATOM   1992 2HB  SER A 141      -6.718  -4.964 -11.652  1.00 89.13           H
ATOM   1993  OG  SER A 141      -8.743  -4.598 -11.786  1.00 89.13           O
ATOM   1994  HG  SER A 141      -8.575  -3.741 -11.298  1.00 89.13           H
ATOM   1995  HN  SER A 141      -6.646  -2.750 -12.395  1.00 89.13           H
ATOM   1996  N   VAL A 142      -9.226  -3.175 -14.215  1.00 90.56           N
ATOM   1997  CA  VAL A 142     -10.448  -2.925 -14.960  1.00 90.56           C
ATOM   1998  C   VAL A 142     -10.092  -2.457 -16.373  1.00 90.56           C
ATOM   1999  O   VAL A 142     -10.726  -2.866 -17.344  1.00 90.56           O
ATOM   2000  HA  VAL A 142     -10.990  -3.869 -15.030  1.00 90.56           H
ATOM   2001  CB  VAL A 142     -11.329  -1.928 -14.204  1.00 90.56           C
ATOM   2002  HB  VAL A 142     -10.756  -1.011 -14.068  1.00 90.56           H
ATOM   2003  CG1 VAL A 142     -12.583  -1.583 -15.010  1.00 90.56           C
ATOM   2004 1HG1 VAL A 142     -12.292  -1.141 -15.963  1.00 90.56           H
ATOM   2005 2HG1 VAL A 142     -13.159  -2.491 -15.191  1.00 90.56           H
ATOM   2006 3HG1 VAL A 142     -13.191  -0.873 -14.450  1.00 90.56           H
ATOM   2007  CG2 VAL A 142     -11.697  -2.463 -12.819  1.00 90.56           C
ATOM   2008 1HG2 VAL A 142     -12.242  -3.400 -12.924  1.00 90.56           H
ATOM   2009 2HG2 VAL A 142     -10.788  -2.634 -12.242  1.00 90.56           H
ATOM   2010 3HG2 VAL A 142     -12.322  -1.734 -12.303  1.00 90.56           H
ATOM   2011  HN  VAL A 142      -9.056  -2.542 -13.460  1.00 90.56           H
ATOM   2012  N   ASP A 143      -9.079  -1.607 -16.442  1.00 85.73           N
ATOM   2013  CA  ASP A 143      -8.670  -1.031 -17.712  1.00 85.73           C
ATOM   2014  C   ASP A 143      -8.190  -2.147 -18.642  1.00 85.73           C
ATOM   2015  O   ASP A 143      -8.523  -2.159 -19.826  1.00 85.73           O
ATOM   2016  HA  ASP A 143      -9.555  -0.522 -18.094  1.00 85.73           H
ATOM   2017  CB  ASP A 143      -7.516  -0.044 -17.524  1.00 85.73           C
ATOM   2018 1HB  ASP A 143      -7.788   0.700 -16.775  1.00 85.73           H
ATOM   2019 2HB  ASP A 143      -6.640  -0.571 -17.146  1.00 85.73           H
ATOM   2020  CG  ASP A 143      -7.170   0.653 -18.841  1.00 85.73           C
ATOM   2021  OD1 ASP A 143      -8.098   1.253 -19.426  1.00 85.73           O
ATOM   2022  OD2 ASP A 143      -5.986   0.570 -19.233  1.00 85.73           O
ATOM   2023  HN  ASP A 143      -8.542  -1.311 -15.652  1.00 85.73           H
ATOM   2024  N   ARG A 144      -7.416  -3.058 -18.071  1.00 74.56           N
ATOM   2025  CA  ARG A 144      -6.889  -4.177 -18.833  1.00 74.56           C
ATOM   2026  C   ARG A 144      -8.033  -5.052 -19.351  1.00 74.56           C
ATOM   2027  O   ARG A 144      -7.986  -5.537 -20.480  1.00 74.56           O
ATOM   2028  HA  ARG A 144      -6.341  -3.720 -19.657  1.00 74.56           H
ATOM   2029  CB  ARG A 144      -5.950  -5.032 -17.980  1.00 74.56           C
ATOM   2030 1HB  ARG A 144      -6.398  -5.205 -17.001  1.00 74.56           H
ATOM   2031 2HB  ARG A 144      -5.815  -6.008 -18.446  1.00 74.56           H
ATOM   2032  CG  ARG A 144      -4.591  -4.350 -17.811  1.00 74.56           C
ATOM   2033 1HG  ARG A 144      -4.175  -4.111 -18.790  1.00 74.56           H
ATOM   2034 2HG  ARG A 144      -4.717  -3.407 -17.279  1.00 74.56           H
ATOM   2035  CD  ARG A 144      -3.618  -5.248 -17.044  1.00 74.56           C
ATOM   2036 1HD  ARG A 144      -3.980  -5.405 -16.027  1.00 74.56           H
ATOM   2037 2HD  ARG A 144      -3.564  -6.228 -17.518  1.00 74.56           H
ATOM   2038  NE  ARG A 144      -2.275  -4.628 -17.011  1.00 74.56           N
ATOM   2039  HE  ARG A 144      -2.197  -3.664 -17.265  1.00 74.56           H
ATOM   2040  CZ  ARG A 144      -1.156  -5.278 -16.664  1.00 74.56           C
ATOM   2041  NH1 ARG A 144      -1.200  -6.571 -16.315  1.00 74.56           N
ATOM   2042 1HH1 ARG A 144      -2.074  -7.058 -16.313  1.00 74.56           H
ATOM   2043 2HH1 ARG A 144      -0.361  -7.048 -16.057  1.00 74.56           H
ATOM   2044  NH2 ARG A 144       0.009  -4.615 -16.670  1.00 74.56           N
ATOM   2045 1HH2 ARG A 144       0.853  -5.085 -16.413  1.00 74.56           H
ATOM   2046 2HH2 ARG A 144       0.034  -3.650 -16.931  1.00 74.56           H
ATOM   2047  HN  ARG A 144      -7.149  -3.040 -17.107  1.00 74.56           H
ATOM   2048  N   TYR A 145      -9.034  -5.226 -18.501  1.00 86.96           N
ATOM   2049  CA  TYR A 145     -10.209  -5.995 -18.875  1.00 86.96           C
ATOM   2050  C   TYR A 145     -10.887  -5.395 -20.108  1.00 86.96           C
ATOM   2051  O   TYR A 145     -11.179  -6.107 -21.068  1.00 86.96           O
ATOM   2052  HA  TYR A 145      -9.887  -7.011 -19.104  1.00 86.96           H
ATOM   2053  CB  TYR A 145     -11.168  -5.905 -17.686  1.00 86.96           C
ATOM   2054 1HB  TYR A 145     -10.798  -6.544 -16.884  1.00 86.96           H
ATOM   2055 2HB  TYR A 145     -11.165  -4.883 -17.307  1.00 86.96           H
ATOM   2056  CG  TYR A 145     -12.607  -6.308 -18.016  1.00 86.96           C
ATOM   2057  CD1 TYR A 145     -13.583  -5.340 -18.141  1.00 86.96           C
ATOM   2058  HD1 TYR A 145     -13.328  -4.289 -18.005  1.00 86.96           H
ATOM   2059  CD2 TYR A 145     -12.929  -7.639 -18.187  1.00 86.96           C
ATOM   2060  HD2 TYR A 145     -12.158  -8.403 -18.088  1.00 86.96           H
ATOM   2061  CE1 TYR A 145     -14.937  -5.719 -18.451  1.00 86.96           C
ATOM   2062  HE1 TYR A 145     -15.717  -4.964 -18.553  1.00 86.96           H
ATOM   2063  CE2 TYR A 145     -14.283  -8.017 -18.498  1.00 86.96           C
ATOM   2064  HE2 TYR A 145     -14.551  -9.065 -18.636  1.00 86.96           H
ATOM   2065  CZ  TYR A 145     -15.220  -7.039 -18.614  1.00 86.96           C
ATOM   2066  OH  TYR A 145     -16.499  -7.397 -18.907  1.00 86.96           O
ATOM   2067  HH  TYR A 145     -16.558  -8.388 -19.026  1.00 86.96           H
ATOM   2068  HN  TYR A 145      -9.051  -4.853 -17.573  1.00 86.96           H
ATOM   2069  N   ILE A 146     -11.117  -4.092 -20.043  1.00 83.40           N
ATOM   2070  CA  ILE A 146     -11.815  -3.401 -21.113  1.00 83.40           C
ATOM   2071  C   ILE A 146     -11.008  -3.526 -22.407  1.00 83.40           C
ATOM   2072  O   ILE A 146     -11.574  -3.748 -23.477  1.00 83.40           O
ATOM   2073  HA  ILE A 146     -12.774  -3.901 -21.255  1.00 83.40           H
ATOM   2074  CB  ILE A 146     -12.114  -1.955 -20.712  1.00 83.40           C
ATOM   2075  HB  ILE A 146     -11.187  -1.500 -20.362  1.00 83.40           H
ATOM   2076  CG1 ILE A 146     -13.110  -1.902 -19.553  1.00 83.40           C
ATOM   2077 1HG1 ILE A 146     -14.103  -2.178 -19.909  1.00 83.40           H
ATOM   2078 2HG1 ILE A 146     -12.830  -2.633 -18.794  1.00 83.40           H
ATOM   2079  CG2 ILE A 146     -12.591  -1.139 -21.916  1.00 83.40           C
ATOM   2080 1HG2 ILE A 146     -11.816  -1.136 -22.683  1.00 83.40           H
ATOM   2081 2HG2 ILE A 146     -13.500  -1.585 -22.319  1.00 83.40           H
ATOM   2082 3HG2 ILE A 146     -12.796  -0.116 -21.602  1.00 83.40           H
ATOM   2083  CD1 ILE A 146     -13.155  -0.505 -18.931  1.00 83.40           C
ATOM   2084 1HD1 ILE A 146     -12.167  -0.243 -18.554  1.00 83.40           H
ATOM   2085 2HD1 ILE A 146     -13.460   0.219 -19.687  1.00 83.40           H
ATOM   2086 3HD1 ILE A 146     -13.871  -0.495 -18.110  1.00 83.40           H
ATOM   2087  HN  ILE A 146     -10.836  -3.512 -19.278  1.00 83.40           H
ATOM   2088  N   ALA A 147      -9.699  -3.378 -22.267  1.00 81.90           N
ATOM   2089  CA  ALA A 147      -8.821  -3.347 -23.424  1.00 81.90           C
ATOM   2090  C   ALA A 147      -8.885  -4.695 -24.144  1.00 81.90           C
ATOM   2091  O   ALA A 147      -8.805  -4.753 -25.371  1.00 81.90           O
ATOM   2092  HA  ALA A 147      -9.184  -2.569 -24.095  1.00 81.90           H
ATOM   2093  CB  ALA A 147      -7.401  -2.991 -22.979  1.00 81.90           C
ATOM   2094 1HB  ALA A 147      -7.406  -2.012 -22.500  1.00 81.90           H
ATOM   2095 2HB  ALA A 147      -7.044  -3.740 -22.272  1.00 81.90           H
ATOM   2096 3HB  ALA A 147      -6.743  -2.967 -23.847  1.00 81.90           H
ATOM   2097  HN  ALA A 147      -9.238  -3.282 -21.384  1.00 81.90           H
ATOM   2098  N   ILE A 148      -9.029  -5.747 -23.352  1.00 78.54           N
ATOM   2099  CA  ILE A 148      -8.927  -7.099 -23.876  1.00 78.54           C
ATOM   2100  C   ILE A 148     -10.313  -7.577 -24.314  1.00 78.54           C
ATOM   2101  O   ILE A 148     -10.474  -8.097 -25.417  1.00 78.54           O
ATOM   2102  HA  ILE A 148      -8.282  -7.061 -24.753  1.00 78.54           H
ATOM   2103  CB  ILE A 148      -8.253  -8.019 -22.857  1.00 78.54           C
ATOM   2104  HB  ILE A 148      -8.759  -7.897 -21.899  1.00 78.54           H
ATOM   2105  CG1 ILE A 148      -6.789  -7.626 -22.647  1.00 78.54           C
ATOM   2106 1HG1 ILE A 148      -6.225  -7.811 -23.562  1.00 78.54           H
ATOM   2107 2HG1 ILE A 148      -6.721  -6.558 -22.441  1.00 78.54           H
ATOM   2108  CG2 ILE A 148      -8.401  -9.487 -23.262  1.00 78.54           C
ATOM   2109 1HG2 ILE A 148      -9.458  -9.744 -23.318  1.00 78.54           H
ATOM   2110 2HG2 ILE A 148      -7.936  -9.644 -24.235  1.00 78.54           H
ATOM   2111 3HG2 ILE A 148      -7.912 -10.119 -22.520  1.00 78.54           H
ATOM   2112  CD1 ILE A 148      -6.170  -8.415 -21.492  1.00 78.54           C
ATOM   2113 1HD1 ILE A 148      -6.721  -8.209 -20.574  1.00 78.54           H
ATOM   2114 2HD1 ILE A 148      -6.218  -9.481 -21.713  1.00 78.54           H
ATOM   2115 3HD1 ILE A 148      -5.129  -8.116 -21.365  1.00 78.54           H
ATOM   2116  HN  ILE A 148      -9.212  -5.687 -22.371  1.00 78.54           H
ATOM   2117  N   ALA A 149     -11.279  -7.384 -23.428  1.00 78.57           N
ATOM   2118  CA  ALA A 149     -12.584  -7.998 -23.597  1.00 78.57           C
ATOM   2119  C   ALA A 149     -13.437  -7.126 -24.520  1.00 78.57           C
ATOM   2120  O   ALA A 149     -14.313  -7.630 -25.222  1.00 78.57           O
ATOM   2121  HA  ALA A 149     -12.435  -8.971 -24.066  1.00 78.57           H
ATOM   2122  CB  ALA A 149     -13.233  -8.205 -22.227  1.00 78.57           C
ATOM   2123 1HB  ALA A 149     -12.602  -8.855 -21.621  1.00 78.57           H
ATOM   2124 2HB  ALA A 149     -13.347  -7.242 -21.730  1.00 78.57           H
ATOM   2125 3HB  ALA A 149     -14.213  -8.666 -22.355  1.00 78.57           H
ATOM   2126  HN  ALA A 149     -11.180  -6.821 -22.607  1.00 78.57           H
ATOM   2127  N   GLN A 150     -13.152  -5.832 -24.490  1.00 69.48           N
ATOM   2128  CA  GLN A 150     -13.960  -4.870 -25.220  1.00 69.48           C
ATOM   2129  C   GLN A 150     -13.075  -4.017 -26.131  1.00 69.48           C
ATOM   2130  O   GLN A 150     -13.261  -2.805 -26.226  1.00 69.48           O
ATOM   2131  HA  GLN A 150     -14.645  -5.466 -25.823  1.00 69.48           H
ATOM   2132  CB  GLN A 150     -14.767  -3.993 -24.262  1.00 69.48           C
ATOM   2133 1HB  GLN A 150     -14.090  -3.406 -23.642  1.00 69.48           H
ATOM   2134 2HB  GLN A 150     -15.370  -3.285 -24.832  1.00 69.48           H
ATOM   2135  CG  GLN A 150     -15.675  -4.844 -23.372  1.00 69.48           C
ATOM   2136 1HG  GLN A 150     -16.220  -5.563 -23.984  1.00 69.48           H
ATOM   2137 2HG  GLN A 150     -15.069  -5.417 -22.671  1.00 69.48           H
ATOM   2138  CD  GLN A 150     -16.665  -3.968 -22.601  1.00 69.48           C
ATOM   2139  OE1 GLN A 150     -16.673  -2.753 -22.710  1.00 69.48           O
ATOM   2140  NE2 GLN A 150     -17.496  -4.651 -21.819  1.00 69.48           N
ATOM   2141 1HE2 GLN A 150     -17.436  -5.648 -21.776  1.00 69.48           H
ATOM   2142 2HE2 GLN A 150     -18.181  -4.167 -21.275  1.00 69.48           H
ATOM   2143  HN  GLN A 150     -12.387  -5.440 -23.979  1.00 69.48           H
ATOM   2144  N   ALA A 151     -12.130  -4.684 -26.778  1.00 70.05           N
ATOM   2145  CA  ALA A 151     -11.085  -3.984 -27.506  1.00 70.05           C
ATOM   2146  C   ALA A 151     -11.725  -2.998 -28.486  1.00 70.05           C
ATOM   2147  O   ALA A 151     -11.253  -1.872 -28.635  1.00 70.05           O
ATOM   2148  HA  ALA A 151     -10.490  -3.429 -26.781  1.00 70.05           H
ATOM   2149  CB  ALA A 151     -10.183  -5.001 -28.208  1.00 70.05           C
ATOM   2150 1HB  ALA A 151      -9.731  -5.659 -27.466  1.00 70.05           H
ATOM   2151 2HB  ALA A 151     -10.777  -5.594 -28.905  1.00 70.05           H
ATOM   2152 3HB  ALA A 151      -9.399  -4.476 -28.754  1.00 70.05           H
ATOM   2153  HN  ALA A 151     -12.072  -5.682 -26.810  1.00 70.05           H
ATOM   2154  N   MET A 152     -12.789  -3.457 -29.128  1.00 61.03           N
ATOM   2155  CA  MET A 152     -13.447  -2.662 -30.150  1.00 61.03           C
ATOM   2156  C   MET A 152     -13.982  -1.353 -29.567  1.00 61.03           C
ATOM   2157  O   MET A 152     -13.776  -0.284 -30.139  1.00 61.03           O
ATOM   2158  HA  MET A 152     -12.680  -2.449 -30.895  1.00 61.03           H
ATOM   2159  CB  MET A 152     -14.602  -3.462 -30.755  1.00 61.03           C
ATOM   2160 1HB  MET A 152     -15.187  -3.922 -29.958  1.00 61.03           H
ATOM   2161 2HB  MET A 152     -15.271  -2.791 -31.294  1.00 61.03           H
ATOM   2162  CG  MET A 152     -14.083  -4.544 -31.704  1.00 61.03           C
ATOM   2163 1HG  MET A 152     -13.292  -4.137 -32.334  1.00 61.03           H
ATOM   2164 2HG  MET A 152     -13.644  -5.361 -31.131  1.00 61.03           H
ATOM   2165  SD  MET A 152     -15.416  -5.158 -32.718  1.00 61.03           S
ATOM   2166  CE  MET A 152     -14.563  -6.454 -33.601  1.00 61.03           C
ATOM   2167 1HE  MET A 152     -13.737  -6.024 -34.168  1.00 61.03           H
ATOM   2168 2HE  MET A 152     -14.175  -7.183 -32.890  1.00 61.03           H
ATOM   2169 3HE  MET A 152     -15.256  -6.945 -34.285  1.00 61.03           H
ATOM   2170  HN  MET A 152     -13.200  -4.353 -28.959  1.00 61.03           H
ATOM   2171  N   ARG A 153     -14.660  -1.480 -28.435  1.00 59.12           N
ATOM   2172  CA  ARG A 153     -15.246  -0.323 -27.780  1.00 59.12           C
ATOM   2173  C   ARG A 153     -14.147   0.596 -27.243  1.00 59.12           C
ATOM   2174  O   ARG A 153     -14.321   1.812 -27.189  1.00 59.12           O
ATOM   2175  HA  ARG A 153     -15.827   0.173 -28.557  1.00 59.12           H
ATOM   2176  CB  ARG A 153     -16.156  -0.747 -26.625  1.00 59.12           C
ATOM   2177 1HB  ARG A 153     -15.816  -1.700 -26.220  1.00 59.12           H
ATOM   2178 2HB  ARG A 153     -16.090  -0.016 -25.819  1.00 59.12           H
ATOM   2179  CG  ARG A 153     -17.608  -0.872 -27.090  1.00 59.12           C
ATOM   2180 1HG  ARG A 153     -17.915   0.047 -27.588  1.00 59.12           H
ATOM   2181 2HG  ARG A 153     -17.691  -1.675 -27.823  1.00 59.12           H
ATOM   2182  CD  ARG A 153     -18.539  -1.155 -25.909  1.00 59.12           C
ATOM   2183 1HD  ARG A 153     -18.351  -2.155 -25.518  1.00 59.12           H
ATOM   2184 2HD  ARG A 153     -18.337  -0.453 -25.100  1.00 59.12           H
ATOM   2185  NE  ARG A 153     -19.951  -1.038 -26.338  1.00 59.12           N
ATOM   2186  HE  ARG A 153     -20.133  -0.724 -27.270  1.00 59.12           H
ATOM   2187  CZ  ARG A 153     -21.000  -1.326 -25.557  1.00 59.12           C
ATOM   2188  NH1 ARG A 153     -20.815  -1.751 -24.299  1.00 59.12           N
ATOM   2189 1HH1 ARG A 153     -19.888  -1.855 -23.938  1.00 59.12           H
ATOM   2190 2HH1 ARG A 153     -21.604  -1.965 -23.722  1.00 59.12           H
ATOM   2191  NH2 ARG A 153     -22.238  -1.184 -26.051  1.00 59.12           N
ATOM   2192 1HH2 ARG A 153     -23.031  -1.395 -25.481  1.00 59.12           H
ATOM   2193 2HH2 ARG A 153     -22.367  -0.866 -26.990  1.00 59.12           H
ATOM   2194  HN  ARG A 153     -14.810  -2.351 -27.968  1.00 59.12           H
ATOM   2195  N   ALA A 154     -13.039  -0.021 -26.858  1.00 64.73           N
ATOM   2196  CA  ALA A 154     -11.950   0.714 -26.237  1.00 64.73           C
ATOM   2197  C   ALA A 154     -11.340   1.675 -27.259  1.00 64.73           C
ATOM   2198  O   ALA A 154     -10.915   2.774 -26.907  1.00 64.73           O
ATOM   2199  HA  ALA A 154     -12.368   1.291 -25.412  1.00 64.73           H
ATOM   2200  CB  ALA A 154     -10.922  -0.272 -25.678  1.00 64.73           C
ATOM   2201 1HB  ALA A 154     -11.399  -0.912 -24.936  1.00 64.73           H
ATOM   2202 2HB  ALA A 154     -10.530  -0.886 -26.489  1.00 64.73           H
ATOM   2203 3HB  ALA A 154     -10.106   0.279 -25.212  1.00 64.73           H
ATOM   2204  HN  ALA A 154     -12.880  -1.002 -26.965  1.00 64.73           H
ATOM   2205  N   HIS A 155     -11.317   1.226 -28.506  1.00 59.25           N
ATOM   2206  CA  HIS A 155     -10.662   1.980 -29.561  1.00 59.25           C
ATOM   2207  C   HIS A 155     -11.470   3.242 -29.868  1.00 59.25           C
ATOM   2208  O   HIS A 155     -10.906   4.325 -30.013  1.00 59.25           O
ATOM   2209  HA  HIS A 155      -9.684   2.270 -29.177  1.00 59.25           H
ATOM   2210  CB  HIS A 155     -10.437   1.104 -30.795  1.00 59.25           C
ATOM   2211 1HB  HIS A 155     -10.811   0.101 -30.589  1.00 59.25           H
ATOM   2212 2HB  HIS A 155     -11.027   1.501 -31.622  1.00 59.25           H
ATOM   2213  CG  HIS A 155      -8.993   1.009 -31.226  1.00 59.25           C
ATOM   2214  ND1 HIS A 155      -8.249   2.113 -31.605  1.00 59.25           N
ATOM   2215  HD1 HIS A 155      -8.577   3.057 -31.632  1.00 59.25           H
ATOM   2216  CD2 HIS A 155      -8.164  -0.069 -31.333  1.00 59.25           C
ATOM   2217  HD2 HIS A 155      -8.430  -1.102 -31.111  1.00 59.25           H
ATOM   2218  CE1 HIS A 155      -7.029   1.706 -31.924  1.00 59.25           C
ATOM   2219  HE1 HIS A 155      -6.210   2.341 -32.262  1.00 59.25           H
ATOM   2220  NE2 HIS A 155      -6.979   0.354 -31.756  1.00 59.25           N
ATOM   2221  HN  HIS A 155     -11.735   0.366 -28.798  1.00 59.25           H
ATOM   2222  N   THR A 156     -12.779   3.059 -29.959  1.00 66.67           N
ATOM   2223  CA  THR A 156     -13.653   4.125 -30.420  1.00 66.67           C
ATOM   2224  C   THR A 156     -13.733   5.239 -29.374  1.00 66.67           C
ATOM   2225  O   THR A 156     -13.952   6.400 -29.715  1.00 66.67           O
ATOM   2226  HA  THR A 156     -13.218   4.561 -31.319  1.00 66.67           H
ATOM   2227  CB  THR A 156     -15.012   3.509 -30.757  1.00 66.67           C
ATOM   2228  HB  THR A 156     -15.803   4.258 -30.703  1.00 66.67           H
ATOM   2229  OG1 THR A 156     -15.135   2.419 -29.849  1.00 66.67           O
ATOM   2230  HG1 THR A 156     -16.081   2.097 -29.826  1.00 66.67           H
ATOM   2231  CG2 THR A 156     -15.030   2.848 -32.137  1.00 66.67           C
ATOM   2232 1HG2 THR A 156     -14.284   2.054 -32.169  1.00 66.67           H
ATOM   2233 2HG2 THR A 156     -14.800   3.593 -32.899  1.00 66.67           H
ATOM   2234 3HG2 THR A 156     -16.017   2.428 -32.326  1.00 66.67           H
ATOM   2235  HN  THR A 156     -13.243   2.205 -29.724  1.00 66.67           H
ATOM   2236  N   TRP A 157     -13.552   4.845 -28.122  1.00 61.27           N
ATOM   2237  CA  TRP A 157     -13.813   5.743 -27.010  1.00 61.27           C
ATOM   2238  C   TRP A 157     -12.468   6.155 -26.408  1.00 61.27           C
ATOM   2239  O   TRP A 157     -12.384   6.464 -25.221  1.00 61.27           O
ATOM   2240  HA  TRP A 157     -14.329   6.619 -27.403  1.00 61.27           H
ATOM   2241  CB  TRP A 157     -14.751   5.095 -25.990  1.00 61.27           C
ATOM   2242 1HB  TRP A 157     -14.382   4.096 -25.755  1.00 61.27           H
ATOM   2243 2HB  TRP A 157     -14.721   5.671 -25.065  1.00 61.27           H
ATOM   2244  CG  TRP A 157     -16.203   4.988 -26.460  1.00 61.27           C
ATOM   2245  CD1 TRP A 157     -16.663   4.483 -27.613  1.00 61.27           C
ATOM   2246  HD1 TRP A 157     -16.029   4.066 -28.396  1.00 61.27           H
ATOM   2247  CD2 TRP A 157     -17.375   5.419 -25.736  1.00 61.27           C
ATOM   2248  NE1 TRP A 157     -18.039   4.556 -27.685  1.00 61.27           N
ATOM   2249  HE1 TRP A 157     -18.609   4.245 -28.445  1.00 61.27           H
ATOM   2250  CE2 TRP A 157     -18.486   5.144 -26.507  1.00 61.27           C
ATOM   2251  CE3 TRP A 157     -17.493   6.021 -24.470  1.00 61.27           C
ATOM   2252  HE3 TRP A 157     -16.631   6.248 -23.842  1.00 61.27           H
ATOM   2253  CZ2 TRP A 157     -19.793   5.436 -26.100  1.00 61.27           C
ATOM   2254  HZ2 TRP A 157     -20.654   5.209 -26.729  1.00 61.27           H
ATOM   2255  CZ3 TRP A 157     -18.806   6.307 -24.079  1.00 61.27           C
ATOM   2256  HZ3 TRP A 157     -18.954   6.775 -23.105  1.00 61.27           H
ATOM   2257  CH2 TRP A 157     -19.934   6.037 -24.844  1.00 61.27           C
ATOM   2258  HH2 TRP A 157     -20.925   6.291 -24.467  1.00 61.27           H
ATOM   2259  HN  TRP A 157     -13.233   3.934 -27.863  1.00 61.27           H
ATOM   2260  N   ARG A 158     -11.449   6.145 -27.255  1.00 62.01           N
ATOM   2261  CA  ARG A 158     -10.087   6.344 -26.790  1.00 62.01           C
ATOM   2262  C   ARG A 158      -9.972   7.672 -26.038  1.00 62.01           C
ATOM   2263  O   ARG A 158      -9.409   7.724 -24.946  1.00 62.01           O
ATOM   2264  HA  ARG A 158      -9.893   5.500 -26.128  1.00 62.01           H
ATOM   2265  CB  ARG A 158      -9.100   6.341 -27.959  1.00 62.01           C
ATOM   2266 1HB  ARG A 158      -9.269   5.461 -28.580  1.00 62.01           H
ATOM   2267 2HB  ARG A 158      -9.273   7.214 -28.588  1.00 62.01           H
ATOM   2268  CG  ARG A 158      -7.655   6.347 -27.456  1.00 62.01           C
ATOM   2269 1HG  ARG A 158      -7.463   7.266 -26.902  1.00 62.01           H
ATOM   2270 2HG  ARG A 158      -7.504   5.519 -26.762  1.00 62.01           H
ATOM   2271  CD  ARG A 158      -6.669   6.230 -28.620  1.00 62.01           C
ATOM   2272 1HD  ARG A 158      -6.847   5.305 -29.167  1.00 62.01           H
ATOM   2273 2HD  ARG A 158      -6.823   7.050 -29.321  1.00 62.01           H
ATOM   2274  NE  ARG A 158      -5.279   6.256 -28.110  1.00 62.01           N
ATOM   2275  HE  ARG A 158      -5.139   6.458 -27.141  1.00 62.01           H
ATOM   2276  CZ  ARG A 158      -4.198   6.026 -28.867  1.00 62.01           C
ATOM   2277  NH1 ARG A 158      -4.326   5.751 -30.172  1.00 62.01           N
ATOM   2278 1HH1 ARG A 158      -5.235   5.716 -30.588  1.00 62.01           H
ATOM   2279 2HH1 ARG A 158      -3.514   5.581 -30.730  1.00 62.01           H
ATOM   2280  NH2 ARG A 158      -2.985   6.076 -28.299  1.00 62.01           N
ATOM   2281 1HH2 ARG A 158      -2.168   5.907 -28.849  1.00 62.01           H
ATOM   2282 2HH2 ARG A 158      -2.898   6.282 -27.324  1.00 62.01           H
ATOM   2283  HN  ARG A 158     -11.543   6.004 -28.241  1.00 62.01           H
ATOM   2284  N   GLU A 159     -10.516   8.712 -26.652  1.00 67.71           N
ATOM   2285  CA  GLU A 159     -10.410  10.050 -26.094  1.00 67.71           C
ATOM   2286  C   GLU A 159     -11.205  10.146 -24.791  1.00 67.71           C
ATOM   2287  O   GLU A 159     -10.712  10.677 -23.797  1.00 67.71           O
ATOM   2288  HA  GLU A 159      -9.349  10.196 -25.892  1.00 67.71           H
ATOM   2289  CB  GLU A 159     -10.879  11.102 -27.101  1.00 67.71           C
ATOM   2290 1HB  GLU A 159     -11.829  10.796 -27.537  1.00 67.71           H
ATOM   2291 2HB  GLU A 159     -10.921  12.079 -26.619  1.00 67.71           H
ATOM   2292  CG  GLU A 159      -9.886  11.235 -28.257  1.00 67.71           C
ATOM   2293 1HG  GLU A 159      -8.873  11.322 -27.864  1.00 67.71           H
ATOM   2294 2HG  GLU A 159      -9.913  10.335 -28.871  1.00 67.71           H
ATOM   2295  CD  GLU A 159     -10.209  12.457 -29.120  1.00 67.71           C
ATOM   2296  OE1 GLU A 159      -9.303  12.876 -29.872  1.00 67.71           O
ATOM   2297  OE2 GLU A 159     -11.355  12.943 -29.009  1.00 67.71           O
ATOM   2298  HN  GLU A 159     -11.020   8.652 -27.514  1.00 67.71           H
ATOM   2299  N   LYS A 160     -12.422   9.624 -24.837  1.00 71.96           N
ATOM   2300  CA  LYS A 160     -13.298   9.664 -23.679  1.00 71.96           C
ATOM   2301  C   LYS A 160     -12.637   8.918 -22.518  1.00 71.96           C
ATOM   2302  O   LYS A 160     -12.717   9.353 -21.370  1.00 71.96           O
ATOM   2303  HA  LYS A 160     -13.416  10.710 -23.395  1.00 71.96           H
ATOM   2304  CB  LYS A 160     -14.688   9.134 -24.040  1.00 71.96           C
ATOM   2305 1HB  LYS A 160     -14.595   8.169 -24.538  1.00 71.96           H
ATOM   2306 2HB  LYS A 160     -15.265   8.968 -23.130  1.00 71.96           H
ATOM   2307  CG  LYS A 160     -15.430  10.114 -24.949  1.00 71.96           C
ATOM   2308 1HG  LYS A 160     -15.384  11.117 -24.524  1.00 71.96           H
ATOM   2309 2HG  LYS A 160     -14.939  10.158 -25.921  1.00 71.96           H
ATOM   2310  CD  LYS A 160     -16.891   9.698 -25.128  1.00 71.96           C
ATOM   2311 1HD  LYS A 160     -16.938   8.695 -25.553  1.00 71.96           H
ATOM   2312 2HD  LYS A 160     -17.383   9.655 -24.156  1.00 71.96           H
ATOM   2313  CE  LYS A 160     -17.633  10.678 -26.038  1.00 71.96           C
ATOM   2314 1HE  LYS A 160     -17.615  11.676 -25.600  1.00 71.96           H
ATOM   2315 2HE  LYS A 160     -17.127  10.744 -27.002  1.00 71.96           H
ATOM   2316  NZ  LYS A 160     -19.034  10.243 -26.236  1.00 71.96           N
ATOM   2317 1HZ  LYS A 160     -19.513  10.907 -26.834  1.00 71.96           H
ATOM   2318 2HZ  LYS A 160     -19.045   9.327 -26.671  1.00 71.96           H
ATOM   2319 3HZ  LYS A 160     -19.504  10.196 -25.339  1.00 71.96           H
ATOM   2320  HN  LYS A 160     -12.810   9.180 -25.645  1.00 71.96           H
ATOM   2321  N   ARG A 161     -11.999   7.808 -22.858  1.00 70.63           N
ATOM   2322  CA  ARG A 161     -11.345   6.984 -21.855  1.00 70.63           C
ATOM   2323  C   ARG A 161     -10.248   7.782 -21.146  1.00 70.63           C
ATOM   2324  O   ARG A 161     -10.050   7.636 -19.941  1.00 70.63           O
ATOM   2325  HA  ARG A 161     -12.139   6.707 -21.161  1.00 70.63           H
ATOM   2326  CB  ARG A 161     -10.730   5.733 -22.485  1.00 70.63           C
ATOM   2327 1HB  ARG A 161     -10.193   6.006 -23.394  1.00 70.63           H
ATOM   2328 2HB  ARG A 161     -10.000   5.299 -21.802  1.00 70.63           H
ATOM   2329  CG  ARG A 161     -11.808   4.698 -22.814  1.00 70.63           C
ATOM   2330 1HG  ARG A 161     -12.342   4.423 -21.904  1.00 70.63           H
ATOM   2331 2HG  ARG A 161     -12.540   5.134 -23.494  1.00 70.63           H
ATOM   2332  CD  ARG A 161     -11.194   3.449 -23.448  1.00 70.63           C
ATOM   2333 1HD  ARG A 161     -11.980   2.814 -23.855  1.00 70.63           H
ATOM   2334 2HD  ARG A 161     -10.550   3.733 -24.281  1.00 70.63           H
ATOM   2335  NE  ARG A 161     -10.411   2.701 -22.439  1.00 70.63           N
ATOM   2336  HE  ARG A 161     -10.563   2.916 -21.474  1.00 70.63           H
ATOM   2337  CZ  ARG A 161      -9.512   1.753 -22.737  1.00 70.63           C
ATOM   2338  NH1 ARG A 161      -9.268   1.424 -24.013  1.00 70.63           N
ATOM   2339 1HH1 ARG A 161      -9.759   1.887 -24.751  1.00 70.63           H
ATOM   2340 2HH1 ARG A 161      -8.596   0.715 -24.226  1.00 70.63           H
ATOM   2341  NH2 ARG A 161      -8.861   1.140 -21.739  1.00 70.63           N
ATOM   2342 1HH2 ARG A 161      -8.187   0.430 -21.945  1.00 70.63           H
ATOM   2343 2HH2 ARG A 161      -9.049   1.391 -20.790  1.00 70.63           H
ATOM   2344  HN  ARG A 161     -11.925   7.470 -23.796  1.00 70.63           H
ATOM   2345  N   LEU A 162      -9.565   8.608 -21.925  1.00 82.35           N
ATOM   2346  CA  LEU A 162      -8.483   9.417 -21.390  1.00 82.35           C
ATOM   2347  C   LEU A 162      -9.057  10.449 -20.417  1.00 82.35           C
ATOM   2348  O   LEU A 162      -8.463  10.722 -19.375  1.00 82.35           O
ATOM   2349  HA  LEU A 162      -7.820   8.752 -20.836  1.00 82.35           H
ATOM   2350  CB  LEU A 162      -7.662  10.032 -22.525  1.00 82.35           C
ATOM   2351 1HB  LEU A 162      -7.340   9.231 -23.190  1.00 82.35           H
ATOM   2352 2HB  LEU A 162      -8.314  10.685 -23.106  1.00 82.35           H
ATOM   2353  CG  LEU A 162      -6.429  10.833 -22.104  1.00 82.35           C
ATOM   2354  HG  LEU A 162      -6.740  11.578 -21.371  1.00 82.35           H
ATOM   2355  CD1 LEU A 162      -5.397   9.933 -21.422  1.00 82.35           C
ATOM   2356 1HD1 LEU A 162      -5.839   9.479 -20.535  1.00 82.35           H
ATOM   2357 2HD1 LEU A 162      -5.085   9.150 -22.113  1.00 82.35           H
ATOM   2358 3HD1 LEU A 162      -4.530  10.527 -21.133  1.00 82.35           H
ATOM   2359  CD2 LEU A 162      -5.833  11.590 -23.293  1.00 82.35           C
ATOM   2360 1HD2 LEU A 162      -5.541  10.879 -24.066  1.00 82.35           H
ATOM   2361 2HD2 LEU A 162      -6.577  12.278 -23.694  1.00 82.35           H
ATOM   2362 3HD2 LEU A 162      -4.958  12.151 -22.965  1.00 82.35           H
ATOM   2363  HN  LEU A 162      -9.739   8.728 -22.902  1.00 82.35           H
ATOM   2364  N   LEU A 163     -10.205  10.994 -20.792  1.00 84.02           N
ATOM   2365  CA  LEU A 163     -10.874  11.978 -19.958  1.00 84.02           C
ATOM   2366  C   LEU A 163     -11.287  11.324 -18.637  1.00 84.02           C
ATOM   2367  O   LEU A 163     -11.001  11.852 -17.564  1.00 84.02           O
ATOM   2368  HA  LEU A 163     -10.154  12.767 -19.742  1.00 84.02           H
ATOM   2369  CB  LEU A 163     -12.037  12.621 -20.716  1.00 84.02           C
ATOM   2370 1HB  LEU A 163     -11.656  13.022 -21.655  1.00 84.02           H
ATOM   2371 2HB  LEU A 163     -12.755  11.841 -20.970  1.00 84.02           H
ATOM   2372  CG  LEU A 163     -12.781  13.738 -19.981  1.00 84.02           C
ATOM   2373  HG  LEU A 163     -13.093  13.358 -19.008  1.00 84.02           H
ATOM   2374  CD1 LEU A 163     -11.860  14.933 -19.725  1.00 84.02           C
ATOM   2375 1HD1 LEU A 163     -11.014  14.616 -19.115  1.00 84.02           H
ATOM   2376 2HD1 LEU A 163     -11.496  15.322 -20.676  1.00 84.02           H
ATOM   2377 3HD1 LEU A 163     -12.413  15.713 -19.201  1.00 84.02           H
ATOM   2378  CD2 LEU A 163     -14.048  14.143 -20.736  1.00 84.02           C
ATOM   2379 1HD2 LEU A 163     -13.780  14.497 -21.732  1.00 84.02           H
ATOM   2380 2HD2 LEU A 163     -14.710  13.281 -20.823  1.00 84.02           H
ATOM   2381 3HD2 LEU A 163     -14.557  14.938 -20.192  1.00 84.02           H
ATOM   2382  HN  LEU A 163     -10.675  10.775 -21.647  1.00 84.02           H
ATOM   2383  N   TYR A 164     -11.952  10.185 -18.761  1.00 77.71           N
ATOM   2384  CA  TYR A 164     -12.430   9.467 -17.591  1.00 77.71           C
ATOM   2385  C   TYR A 164     -11.266   9.054 -16.688  1.00 77.71           C
ATOM   2386  O   TYR A 164     -11.399   9.042 -15.465  1.00 77.71           O
ATOM   2387  HA  TYR A 164     -13.092  10.131 -17.037  1.00 77.71           H
ATOM   2388  CB  TYR A 164     -13.120   8.209 -18.121  1.00 77.71           C
ATOM   2389 1HB  TYR A 164     -12.480   7.745 -18.873  1.00 77.71           H
ATOM   2390 2HB  TYR A 164     -13.223   7.492 -17.306  1.00 77.71           H
ATOM   2391  CG  TYR A 164     -14.498   8.466 -18.734  1.00 77.71           C
ATOM   2392  CD1 TYR A 164     -15.433   9.208 -18.042  1.00 77.71           C
ATOM   2393  HD1 TYR A 164     -15.189   9.612 -17.059  1.00 77.71           H
ATOM   2394  CD2 TYR A 164     -14.806   7.955 -19.978  1.00 77.71           C
ATOM   2395  HD2 TYR A 164     -14.068   7.368 -20.525  1.00 77.71           H
ATOM   2396  CE1 TYR A 164     -16.730   9.450 -18.618  1.00 77.71           C
ATOM   2397  HE1 TYR A 164     -17.477  10.035 -18.082  1.00 77.71           H
ATOM   2398  CE2 TYR A 164     -16.103   8.197 -20.555  1.00 77.71           C
ATOM   2399  HE2 TYR A 164     -16.360   7.799 -21.536  1.00 77.71           H
ATOM   2400  CZ  TYR A 164     -17.001   8.933 -19.846  1.00 77.71           C
ATOM   2401  OH  TYR A 164     -18.226   9.161 -20.390  1.00 77.71           O
ATOM   2402  HH  TYR A 164     -18.785   9.701 -19.761  1.00 77.71           H
ATOM   2403  HN  TYR A 164     -12.164   9.753 -19.637  1.00 77.71           H
ATOM   2404  N   SER A 165     -10.152   8.725 -17.325  1.00 88.53           N
ATOM   2405  CA  SER A 165      -8.970   8.298 -16.595  1.00 88.53           C
ATOM   2406  C   SER A 165      -8.481   9.426 -15.684  1.00 88.53           C
ATOM   2407  O   SER A 165      -8.023   9.175 -14.571  1.00 88.53           O
ATOM   2408  HA  SER A 165      -9.291   7.441 -16.003  1.00 88.53           H
ATOM   2409  CB  SER A 165      -7.857   7.867 -17.552  1.00 88.53           C
ATOM   2410 1HB  SER A 165      -7.100   7.310 -17.000  1.00 88.53           H
ATOM   2411 2HB  SER A 165      -8.266   7.192 -18.303  1.00 88.53           H
ATOM   2412  OG  SER A 165      -7.248   8.982 -18.198  1.00 88.53           O
ATOM   2413  HG  SER A 165      -7.949   9.627 -18.501  1.00 88.53           H
ATOM   2414  HN  SER A 165     -10.049   8.747 -18.319  1.00 88.53           H
ATOM   2415  N   LYS A 166      -8.595  10.644 -16.192  1.00 85.64           N
ATOM   2416  CA  LYS A 166      -8.202  11.814 -15.426  1.00 85.64           C
ATOM   2417  C   LYS A 166      -9.132  11.966 -14.220  1.00 85.64           C
ATOM   2418  O   LYS A 166      -8.670  12.157 -13.096  1.00 85.64           O
ATOM   2419  HA  LYS A 166      -7.189  11.641 -15.061  1.00 85.64           H
ATOM   2420  CB  LYS A 166      -8.153  13.052 -16.324  1.00 85.64           C
ATOM   2421 1HB  LYS A 166      -9.083  13.134 -16.888  1.00 85.64           H
ATOM   2422 2HB  LYS A 166      -8.075  13.949 -15.710  1.00 85.64           H
ATOM   2423  CG  LYS A 166      -6.969  12.983 -17.290  1.00 85.64           C
ATOM   2424 1HG  LYS A 166      -6.040  12.901 -16.726  1.00 85.64           H
ATOM   2425 2HG  LYS A 166      -7.048  12.086 -17.905  1.00 85.64           H
ATOM   2426  CD  LYS A 166      -6.919  14.221 -18.187  1.00 85.64           C
ATOM   2427 1HD  LYS A 166      -7.841  14.293 -18.765  1.00 85.64           H
ATOM   2428 2HD  LYS A 166      -6.859  15.119 -17.571  1.00 85.64           H
ATOM   2429  CE  LYS A 166      -5.720  14.164 -19.135  1.00 85.64           C
ATOM   2430 1HE  LYS A 166      -4.801  14.045 -18.561  1.00 85.64           H
ATOM   2431 2HE  LYS A 166      -5.804  13.294 -19.786  1.00 85.64           H
ATOM   2432  NZ  LYS A 166      -5.645  15.396 -19.951  1.00 85.64           N
ATOM   2433 1HZ  LYS A 166      -4.846  15.342 -20.573  1.00 85.64           H
ATOM   2434 2HZ  LYS A 166      -6.494  15.491 -20.498  1.00 85.64           H
ATOM   2435 3HZ  LYS A 166      -5.544  16.200 -19.341  1.00 85.64           H
ATOM   2436  HN  LYS A 166      -8.948  10.838 -17.108  1.00 85.64           H
ATOM   2437  N   MET A 167     -10.424  11.874 -14.495  1.00 86.71           N
ATOM   2438  CA  MET A 167     -11.425  12.043 -13.455  1.00 86.71           C
ATOM   2439  C   MET A 167     -11.261  10.988 -12.360  1.00 86.71           C
ATOM   2440  O   MET A 167     -11.311  11.306 -11.173  1.00 86.71           O
ATOM   2441  HA  MET A 167     -11.252  13.036 -13.041  1.00 86.71           H
ATOM   2442  CB  MET A 167     -12.822  11.931 -14.067  1.00 86.71           C
ATOM   2443 1HB  MET A 167     -12.906  10.997 -14.622  1.00 86.71           H
ATOM   2444 2HB  MET A 167     -13.569  11.900 -13.274  1.00 86.71           H
ATOM   2445  CG  MET A 167     -13.109  13.111 -14.999  1.00 86.71           C
ATOM   2446 1HG  MET A 167     -13.036  14.048 -14.446  1.00 86.71           H
ATOM   2447 2HG  MET A 167     -12.362  13.149 -15.791  1.00 86.71           H
ATOM   2448  SD  MET A 167     -14.739  12.948 -15.707  1.00 86.71           S
ATOM   2449  CE  MET A 167     -15.738  13.290 -14.267  1.00 86.71           C
ATOM   2450 1HE  MET A 167     -15.518  12.559 -13.490  1.00 86.71           H
ATOM   2451 2HE  MET A 167     -15.513  14.291 -13.899  1.00 86.71           H
ATOM   2452 3HE  MET A 167     -16.793  13.230 -14.534  1.00 86.71           H
ATOM   2453  HN  MET A 167     -10.790  11.688 -15.407  1.00 86.71           H
ATOM   2454  N   VAL A 168     -11.069   9.752 -12.797  1.00 93.97           N
ATOM   2455  CA  VAL A 168     -10.958   8.638 -11.871  1.00 93.97           C
ATOM   2456  C   VAL A 168      -9.747   8.857 -10.960  1.00 93.97           C
ATOM   2457  O   VAL A 168      -9.827   8.640  -9.752  1.00 93.97           O
ATOM   2458  HA  VAL A 168     -11.859   8.629 -11.258  1.00 93.97           H
ATOM   2459  CB  VAL A 168     -10.895   7.319 -12.643  1.00 93.97           C
ATOM   2460  HB  VAL A 168     -10.116   7.411 -13.400  1.00 93.97           H
ATOM   2461  CG1 VAL A 168     -10.516   6.160 -11.718  1.00 93.97           C
ATOM   2462 1HG1 VAL A 168      -9.539   6.353 -11.275  1.00 93.97           H
ATOM   2463 2HG1 VAL A 168     -11.261   6.068 -10.928  1.00 93.97           H
ATOM   2464 3HG1 VAL A 168     -10.478   5.235 -12.292  1.00 93.97           H
ATOM   2465  CG2 VAL A 168     -12.217   7.039 -13.359  1.00 93.97           C
ATOM   2466 1HG2 VAL A 168     -13.021   6.977 -12.626  1.00 93.97           H
ATOM   2467 2HG2 VAL A 168     -12.428   7.846 -14.062  1.00 93.97           H
ATOM   2468 3HG2 VAL A 168     -12.145   6.096 -13.900  1.00 93.97           H
ATOM   2469  HN  VAL A 168     -10.989   9.507 -13.764  1.00 93.97           H
ATOM   2470  N   CYS A 169      -8.654   9.284 -11.575  1.00 95.04           N
ATOM   2471  CA  CYS A 169      -7.426   9.525 -10.837  1.00 95.04           C
ATOM   2472  C   CYS A 169      -7.710  10.577  -9.763  1.00 95.04           C
ATOM   2473  O   CYS A 169      -7.341  10.400  -8.603  1.00 95.04           O
ATOM   2474  HA  CYS A 169      -7.142   8.575 -10.383  1.00 95.04           H
ATOM   2475  CB  CYS A 169      -6.283   9.948 -11.762  1.00 95.04           C
ATOM   2476 1HB  CYS A 169      -6.622  10.737 -12.435  1.00 95.04           H
ATOM   2477 2HB  CYS A 169      -5.463  10.360 -11.175  1.00 95.04           H
ATOM   2478  SG  CYS A 169      -5.698   8.510 -12.731  1.00 95.04           S
ATOM   2479  HG  CYS A 169      -6.694   8.521 -13.612  1.00 95.04           H
ATOM   2480  HN  CYS A 169      -8.599   9.464 -12.557  1.00 95.04           H
ATOM   2481  N   PHE A 170      -8.364  11.648 -10.188  1.00 94.22           N
ATOM   2482  CA  PHE A 170      -8.674  12.743  -9.284  1.00 94.22           C
ATOM   2483  C   PHE A 170      -9.537  12.261  -8.115  1.00 94.22           C
ATOM   2484  O   PHE A 170      -9.264  12.589  -6.961  1.00 94.22           O
ATOM   2485  HA  PHE A 170      -7.728  13.125  -8.901  1.00 94.22           H
ATOM   2486  CB  PHE A 170      -9.461  13.779 -10.089  1.00 94.22           C
ATOM   2487 1HB  PHE A 170      -8.873  14.070 -10.959  1.00 94.22           H
ATOM   2488 2HB  PHE A 170     -10.375  13.317 -10.462  1.00 94.22           H
ATOM   2489  CG  PHE A 170      -9.828  15.035  -9.296  1.00 94.22           C
ATOM   2490  CD1 PHE A 170     -11.092  15.192  -8.819  1.00 94.22           C
ATOM   2491  HD1 PHE A 170     -11.843  14.423  -9.001  1.00 94.22           H
ATOM   2492  CD2 PHE A 170      -8.891  15.994  -9.069  1.00 94.22           C
ATOM   2493  HD2 PHE A 170      -7.878  15.868  -9.452  1.00 94.22           H
ATOM   2494  CE1 PHE A 170     -11.433  16.358  -8.083  1.00 94.22           C
ATOM   2495  HE1 PHE A 170     -12.446  16.484  -7.701  1.00 94.22           H
ATOM   2496  CE2 PHE A 170      -9.232  17.160  -8.333  1.00 94.22           C
ATOM   2497  HE2 PHE A 170      -8.481  17.929  -8.151  1.00 94.22           H
ATOM   2498  CZ  PHE A 170     -10.496  17.317  -7.856  1.00 94.22           C
ATOM   2499  HZ  PHE A 170     -10.758  18.212  -7.291  1.00 94.22           H
ATOM   2500  HN  PHE A 170      -8.679  11.775 -11.128  1.00 94.22           H
ATOM   2501  N   THR A 171     -10.559  11.490  -8.455  1.00 93.71           N
ATOM   2502  CA  THR A 171     -11.479  10.982  -7.451  1.00 93.71           C
ATOM   2503  C   THR A 171     -10.729  10.140  -6.417  1.00 93.71           C
ATOM   2504  O   THR A 171     -11.027  10.204  -5.226  1.00 93.71           O
ATOM   2505  HA  THR A 171     -11.911  11.831  -6.920  1.00 93.71           H
ATOM   2506  CB  THR A 171     -12.588  10.213  -8.172  1.00 93.71           C
ATOM   2507  HB  THR A 171     -12.197   9.304  -8.630  1.00 93.71           H
ATOM   2508  OG1 THR A 171     -13.142  11.167  -9.074  1.00 93.71           O
ATOM   2509  HG1 THR A 171     -12.675  11.115  -9.957  1.00 93.71           H
ATOM   2510  CG2 THR A 171     -13.752   9.857  -7.245  1.00 93.71           C
ATOM   2511 1HG2 THR A 171     -14.186  10.771  -6.840  1.00 93.71           H
ATOM   2512 2HG2 THR A 171     -13.388   9.234  -6.428  1.00 93.71           H
ATOM   2513 3HG2 THR A 171     -14.511   9.312  -7.807  1.00 93.71           H
ATOM   2514  HN  THR A 171     -10.763  11.212  -9.394  1.00 93.71           H
ATOM   2515  N   ILE A 172      -9.770   9.370  -6.911  1.00 94.79           N
ATOM   2516  CA  ILE A 172      -9.002   8.487  -6.050  1.00 94.79           C
ATOM   2517  C   ILE A 172      -8.213   9.324  -5.042  1.00 94.79           C
ATOM   2518  O   ILE A 172      -8.204   9.021  -3.850  1.00 94.79           O
ATOM   2519  HA  ILE A 172      -9.711   7.866  -5.503  1.00 94.79           H
ATOM   2520  CB  ILE A 172      -8.130   7.549  -6.887  1.00 94.79           C
ATOM   2521  HB  ILE A 172      -7.664   8.133  -7.680  1.00 94.79           H
ATOM   2522  CG1 ILE A 172      -8.977   6.468  -7.561  1.00 94.79           C
ATOM   2523 1HG1 ILE A 172      -9.359   5.778  -6.808  1.00 94.79           H
ATOM   2524 2HG1 ILE A 172      -9.842   6.925  -8.041  1.00 94.79           H
ATOM   2525  CG2 ILE A 172      -7.002   6.951  -6.044  1.00 94.79           C
ATOM   2526 1HG2 ILE A 172      -6.377   7.753  -5.652  1.00 94.79           H
ATOM   2527 2HG2 ILE A 172      -7.429   6.385  -5.215  1.00 94.79           H
ATOM   2528 3HG2 ILE A 172      -6.398   6.288  -6.663  1.00 94.79           H
ATOM   2529  CD1 ILE A 172      -8.159   5.697  -8.598  1.00 94.79           C
ATOM   2530 1HD1 ILE A 172      -7.800   6.386  -9.363  1.00 94.79           H
ATOM   2531 2HD1 ILE A 172      -7.309   5.221  -8.110  1.00 94.79           H
ATOM   2532 3HD1 ILE A 172      -8.785   4.934  -9.062  1.00 94.79           H
ATOM   2533  HN  ILE A 172      -9.517   9.344  -7.878  1.00 94.79           H
ATOM   2534  N   TRP A 173      -7.569  10.361  -5.557  1.00 93.18           N
ATOM   2535  CA  TRP A 173      -6.704  11.189  -4.734  1.00 93.18           C
ATOM   2536  C   TRP A 173      -7.568  11.849  -3.656  1.00 93.18           C
ATOM   2537  O   TRP A 173      -7.184  11.892  -2.489  1.00 93.18           O
ATOM   2538  HA  TRP A 173      -5.962  10.539  -4.271  1.00 93.18           H
ATOM   2539  CB  TRP A 173      -5.939  12.201  -5.588  1.00 93.18           C
ATOM   2540 1HB  TRP A 173      -6.623  12.641  -6.314  1.00 93.18           H
ATOM   2541 2HB  TRP A 173      -5.590  13.012  -4.948  1.00 93.18           H
ATOM   2542  CG  TRP A 173      -4.741  11.607  -6.333  1.00 93.18           C
ATOM   2543  CD1 TRP A 173      -4.601  11.421  -7.653  1.00 93.18           C
ATOM   2544  HD1 TRP A 173      -5.357  11.681  -8.393  1.00 93.18           H
ATOM   2545  CD2 TRP A 173      -3.515  11.127  -5.744  1.00 93.18           C
ATOM   2546  NE1 TRP A 173      -3.378  10.857  -7.956  1.00 93.18           N
ATOM   2547  HE1 TRP A 173      -3.044  10.624  -8.870  1.00 93.18           H
ATOM   2548  CE2 TRP A 173      -2.697  10.673  -6.759  1.00 93.18           C
ATOM   2549  CE3 TRP A 173      -3.109  11.078  -4.399  1.00 93.18           C
ATOM   2550  HE3 TRP A 173      -3.737  11.430  -3.580  1.00 93.18           H
ATOM   2551  CZ2 TRP A 173      -1.423  10.137  -6.535  1.00 93.18           C
ATOM   2552  HZ2 TRP A 173      -0.795   9.785  -7.354  1.00 93.18           H
ATOM   2553  CZ3 TRP A 173      -1.834  10.540  -4.192  1.00 93.18           C
ATOM   2554  HZ3 TRP A 173      -1.470  10.478  -3.166  1.00 93.18           H
ATOM   2555  CH2 TRP A 173      -0.998  10.078  -5.202  1.00 93.18           C
ATOM   2556  HH2 TRP A 173      -0.016   9.672  -4.958  1.00 93.18           H
ATOM   2557  HN  TRP A 173      -7.630  10.637  -6.516  1.00 93.18           H
ATOM   2558  N   VAL A 174      -8.718  12.346  -4.087  1.00 96.14           N
ATOM   2559  CA  VAL A 174      -9.623  13.031  -3.180  1.00 96.14           C
ATOM   2560  C   VAL A 174     -10.078  12.059  -2.090  1.00 96.14           C
ATOM   2561  O   VAL A 174     -10.088  12.406  -0.909  1.00 96.14           O
ATOM   2562  HA  VAL A 174      -9.069  13.846  -2.715  1.00 96.14           H
ATOM   2563  CB  VAL A 174     -10.789  13.638  -3.964  1.00 96.14           C
ATOM   2564  HB  VAL A 174     -11.238  12.846  -4.563  1.00 96.14           H
ATOM   2565  CG1 VAL A 174     -11.863  14.178  -3.018  1.00 96.14           C
ATOM   2566 1HG1 VAL A 174     -12.244  13.366  -2.398  1.00 96.14           H
ATOM   2567 2HG1 VAL A 174     -11.431  14.950  -2.381  1.00 96.14           H
ATOM   2568 3HG1 VAL A 174     -12.680  14.604  -3.601  1.00 96.14           H
ATOM   2569  CG2 VAL A 174     -10.299  14.729  -4.918  1.00 96.14           C
ATOM   2570 1HG2 VAL A 174      -9.813  15.519  -4.347  1.00 96.14           H
ATOM   2571 2HG2 VAL A 174      -9.588  14.301  -5.625  1.00 96.14           H
ATOM   2572 3HG2 VAL A 174     -11.148  15.143  -5.463  1.00 96.14           H
ATOM   2573  HN  VAL A 174      -9.033  12.287  -5.034  1.00 96.14           H
ATOM   2574  N   LEU A 175     -10.443  10.862  -2.523  1.00 91.32           N
ATOM   2575  CA  LEU A 175     -10.961   9.860  -1.607  1.00 91.32           C
ATOM   2576  C   LEU A 175      -9.885   9.511  -0.577  1.00 91.32           C
ATOM   2577  O   LEU A 175     -10.163   9.447   0.619  1.00 91.32           O
ATOM   2578  HA  LEU A 175     -11.809  10.303  -1.085  1.00 91.32           H
ATOM   2579  CB  LEU A 175     -11.488   8.649  -2.380  1.00 91.32           C
ATOM   2580 1HB  LEU A 175     -12.264   8.990  -3.066  1.00 91.32           H
ATOM   2581 2HB  LEU A 175     -10.677   8.250  -2.989  1.00 91.32           H
ATOM   2582  CG  LEU A 175     -12.061   7.510  -1.533  1.00 91.32           C
ATOM   2583  HG  LEU A 175     -11.304   7.211  -0.808  1.00 91.32           H
ATOM   2584  CD1 LEU A 175     -13.285   7.977  -0.743  1.00 91.32           C
ATOM   2585 1HD1 LEU A 175     -13.001   8.795  -0.082  1.00 91.32           H
ATOM   2586 2HD1 LEU A 175     -14.055   8.319  -1.435  1.00 91.32           H
ATOM   2587 3HD1 LEU A 175     -13.672   7.148  -0.150  1.00 91.32           H
ATOM   2588  CD2 LEU A 175     -12.368   6.286  -2.397  1.00 91.32           C
ATOM   2589 1HD2 LEU A 175     -13.098   6.554  -3.162  1.00 91.32           H
ATOM   2590 2HD2 LEU A 175     -11.452   5.939  -2.876  1.00 91.32           H
ATOM   2591 3HD2 LEU A 175     -12.774   5.491  -1.771  1.00 91.32           H
ATOM   2592  HN  LEU A 175     -10.389  10.573  -3.479  1.00 91.32           H
ATOM   2593  N   ALA A 176      -8.678   9.294  -1.080  1.00 95.81           N
ATOM   2594  CA  ALA A 176      -7.580   8.864  -0.231  1.00 95.81           C
ATOM   2595  C   ALA A 176      -7.282   9.953   0.801  1.00 95.81           C
ATOM   2596  O   ALA A 176      -6.995   9.655   1.959  1.00 95.81           O
ATOM   2597  HA  ALA A 176      -7.898   7.960   0.289  1.00 95.81           H
ATOM   2598  CB  ALA A 176      -6.364   8.532  -1.098  1.00 95.81           C
ATOM   2599 1HB  ALA A 176      -6.620   7.733  -1.793  1.00 95.81           H
ATOM   2600 2HB  ALA A 176      -6.065   9.419  -1.657  1.00 95.81           H
ATOM   2601 3HB  ALA A 176      -5.541   8.210  -0.461  1.00 95.81           H
ATOM   2602  HN  ALA A 176      -8.446   9.408  -2.046  1.00 95.81           H
ATOM   2603  N   ALA A 177      -7.359  11.194   0.343  1.00 95.73           N
ATOM   2604  CA  ALA A 177      -7.077  12.329   1.205  1.00 95.73           C
ATOM   2605  C   ALA A 177      -8.066  12.335   2.374  1.00 95.73           C
ATOM   2606  O   ALA A 177      -7.671  12.520   3.524  1.00 95.73           O
ATOM   2607  HA  ALA A 177      -6.067  12.206   1.596  1.00 95.73           H
ATOM   2608  CB  ALA A 177      -7.136  13.620   0.386  1.00 95.73           C
ATOM   2609 1HB  ALA A 177      -6.395  13.578  -0.412  1.00 95.73           H
ATOM   2610 2HB  ALA A 177      -8.130  13.731  -0.046  1.00 95.73           H
ATOM   2611 3HB  ALA A 177      -6.924  14.471   1.034  1.00 95.73           H
ATOM   2612  HN  ALA A 177      -7.609  11.429  -0.596  1.00 95.73           H
ATOM   2613  N   ALA A 178      -9.331  12.129   2.038  1.00 95.69           N
ATOM   2614  CA  ALA A 178     -10.386  12.169   3.036  1.00 95.69           C
ATOM   2615  C   ALA A 178     -10.156  11.055   4.059  1.00 95.69           C
ATOM   2616  O   ALA A 178     -10.426  11.232   5.246  1.00 95.69           O
ATOM   2617  HA  ALA A 178     -10.328  13.133   3.542  1.00 95.69           H
ATOM   2618  CB  ALA A 178     -11.747  12.055   2.345  1.00 95.69           C
ATOM   2619 1HB  ALA A 178     -11.872  12.885   1.651  1.00 95.69           H
ATOM   2620 2HB  ALA A 178     -11.799  11.113   1.799  1.00 95.69           H
ATOM   2621 3HB  ALA A 178     -12.538  12.084   3.094  1.00 95.69           H
ATOM   2622  HN  ALA A 178      -9.638  11.939   1.105  1.00 95.69           H
ATOM   2623  N   LEU A 179      -9.659   9.932   3.562  1.00 93.02           N
ATOM   2624  CA  LEU A 179      -9.459   8.765   4.404  1.00 93.02           C
ATOM   2625  C   LEU A 179      -8.252   9.000   5.315  1.00 93.02           C
ATOM   2626  O   LEU A 179      -7.970   8.192   6.198  1.00 93.02           O
ATOM   2627  HA  LEU A 179     -10.346   8.656   5.028  1.00 93.02           H
ATOM   2628  CB  LEU A 179      -9.348   7.500   3.550  1.00 93.02           C
ATOM   2629 1HB  LEU A 179      -8.582   7.664   2.792  1.00 93.02           H
ATOM   2630 2HB  LEU A 179      -8.999   6.686   4.185  1.00 93.02           H
ATOM   2631  CG  LEU A 179     -10.631   7.049   2.849  1.00 93.02           C
ATOM   2632  HG  LEU A 179     -11.054   7.907   2.326  1.00 93.02           H
ATOM   2633  CD1 LEU A 179     -10.334   5.979   1.797  1.00 93.02           C
ATOM   2634 1HD1 LEU A 179      -9.651   6.385   1.049  1.00 93.02           H
ATOM   2635 2HD1 LEU A 179      -9.875   5.115   2.276  1.00 93.02           H
ATOM   2636 3HD1 LEU A 179     -11.263   5.677   1.314  1.00 93.02           H
ATOM   2637  CD2 LEU A 179     -11.674   6.580   3.865  1.00 93.02           C
ATOM   2638 1HD2 LEU A 179     -11.274   5.741   4.435  1.00 93.02           H
ATOM   2639 2HD2 LEU A 179     -11.915   7.398   4.543  1.00 93.02           H
ATOM   2640 3HD2 LEU A 179     -12.576   6.265   3.340  1.00 93.02           H
ATOM   2641  HN  LEU A 179      -9.397   9.812   2.604  1.00 93.02           H
ATOM   2642  N   CYS A 180      -7.572  10.110   5.067  1.00 91.62           N
ATOM   2643  CA  CYS A 180      -6.366  10.430   5.813  1.00 91.62           C
ATOM   2644  C   CYS A 180      -6.744  11.382   6.950  1.00 91.62           C
ATOM   2645  O   CYS A 180      -5.905  11.724   7.782  1.00 91.62           O
ATOM   2646  HA  CYS A 180      -5.982   9.489   6.207  1.00 91.62           H
ATOM   2647  CB  CYS A 180      -5.283  11.023   4.909  1.00 91.62           C
ATOM   2648 1HB  CYS A 180      -5.654  11.927   4.428  1.00 91.62           H
ATOM   2649 2HB  CYS A 180      -4.418  11.311   5.506  1.00 91.62           H
ATOM   2650  SG  CYS A 180      -4.787   9.799   3.642  1.00 91.62           S
ATOM   2651  HG  CYS A 180      -5.987   9.691   3.077  1.00 91.62           H
ATOM   2652  HN  CYS A 180      -7.831  10.782   4.374  1.00 91.62           H
ATOM   2653  N   ILE A 181      -8.007  11.782   6.949  1.00 91.79           N
ATOM   2654  CA  ILE A 181      -8.483  12.759   7.914  1.00 91.79           C
ATOM   2655  C   ILE A 181      -8.182  12.261   9.329  1.00 91.79           C
ATOM   2656  O   ILE A 181      -7.646  13.002  10.151  1.00 91.79           O
ATOM   2657  HA  ILE A 181      -7.926  13.681   7.747  1.00 91.79           H
ATOM   2658  CB  ILE A 181      -9.961  13.073   7.674  1.00 91.79           C
ATOM   2659  HB  ILE A 181     -10.498  12.130   7.571  1.00 91.79           H
ATOM   2660  CG1 ILE A 181     -10.152  13.846   6.367  1.00 91.79           C
ATOM   2661 1HG1 ILE A 181      -9.695  14.832   6.453  1.00 91.79           H
ATOM   2662 2HG1 ILE A 181      -9.641  13.327   5.556  1.00 91.79           H
ATOM   2663  CG2 ILE A 181     -10.566  13.810   8.869  1.00 91.79           C
ATOM   2664 1HG2 ILE A 181     -10.481  13.189   9.761  1.00 91.79           H
ATOM   2665 2HG2 ILE A 181     -10.031  14.747   9.028  1.00 91.79           H
ATOM   2666 3HG2 ILE A 181     -11.617  14.021   8.672  1.00 91.79           H
ATOM   2667  CD1 ILE A 181     -11.637  13.993   6.029  1.00 91.79           C
ATOM   2668 1HD1 ILE A 181     -12.085  13.005   5.920  1.00 91.79           H
ATOM   2669 2HD1 ILE A 181     -12.140  14.533   6.831  1.00 91.79           H
ATOM   2670 3HD1 ILE A 181     -11.744  14.546   5.096  1.00 91.79           H
ATOM   2671  HN  ILE A 181      -8.698  11.451   6.307  1.00 91.79           H
ATOM   2672  N   PRO A 182      -8.520  11.001   9.637  1.00 92.94           N
ATOM   2673  CA  PRO A 182      -8.292  10.467  10.982  1.00 92.94           C
ATOM   2674  C   PRO A 182      -6.854  10.650  11.440  1.00 92.94           C
ATOM   2675  O   PRO A 182      -6.607  11.050  12.577  1.00 92.94           O
ATOM   2676  HA  PRO A 182      -8.894  11.013  11.709  1.00 92.94           H
ATOM   2677  CB  PRO A 182      -8.663   8.988  10.853  1.00 92.94           C
ATOM   2678 1HB  PRO A 182      -7.795   8.377  10.606  1.00 92.94           H
ATOM   2679 2HB  PRO A 182      -9.075   8.595  11.782  1.00 92.94           H
ATOM   2680  CG  PRO A 182      -9.695   8.980   9.731  1.00 92.94           C
ATOM   2681 1HG  PRO A 182      -9.797   7.993   9.282  1.00 92.94           H
ATOM   2682 2HG  PRO A 182     -10.686   9.257  10.091  1.00 92.94           H
ATOM   2683  CD  PRO A 182      -9.138   9.999   8.750  1.00 92.94           C
ATOM   2684 1HD  PRO A 182      -8.406   9.555   8.077  1.00 92.94           H
ATOM   2685 2HD  PRO A 182      -9.921  10.430   8.126  1.00 92.94           H
ATOM   2686  N   GLU A 183      -5.936  10.348  10.534  1.00 90.32           N
ATOM   2687  CA  GLU A 183      -4.520  10.412  10.854  1.00 90.32           C
ATOM   2688  C   GLU A 183      -4.120  11.846  11.210  1.00 90.32           C
ATOM   2689  O   GLU A 183      -3.342  12.065  12.137  1.00 90.32           O
ATOM   2690  HA  GLU A 183      -4.389   9.766  11.722  1.00 90.32           H
ATOM   2691  CB  GLU A 183      -3.672   9.878   9.698  1.00 90.32           C
ATOM   2692 1HB  GLU A 183      -4.122  10.166   8.748  1.00 90.32           H
ATOM   2693 2HB  GLU A 183      -2.643  10.220   9.808  1.00 90.32           H
ATOM   2694  CG  GLU A 183      -3.622   8.349   9.716  1.00 90.32           C
ATOM   2695 1HG  GLU A 183      -2.945   7.994   8.939  1.00 90.32           H
ATOM   2696 2HG  GLU A 183      -3.220   8.006  10.670  1.00 90.32           H
ATOM   2697  CD  GLU A 183      -5.014   7.752   9.499  1.00 90.32           C
ATOM   2698  OE1 GLU A 183      -5.211   6.598   9.936  1.00 90.32           O
ATOM   2699  OE2 GLU A 183      -5.849   8.463   8.900  1.00 90.32           O
ATOM   2700  HN  GLU A 183      -6.145  10.065   9.598  1.00 90.32           H
ATOM   2701  N   ILE A 184      -4.671  12.785  10.454  1.00 91.79           N
ATOM   2702  CA  ILE A 184      -4.320  14.184  10.625  1.00 91.79           C
ATOM   2703  C   ILE A 184      -4.687  14.629  12.042  1.00 91.79           C
ATOM   2704  O   ILE A 184      -3.941  15.374  12.675  1.00 91.79           O
ATOM   2705  HA  ILE A 184      -3.239  14.267  10.506  1.00 91.79           H
ATOM   2706  CB  ILE A 184      -4.962  15.035   9.527  1.00 91.79           C
ATOM   2707  HB  ILE A 184      -6.028  14.812   9.502  1.00 91.79           H
ATOM   2708  CG1 ILE A 184      -4.392  14.678   8.153  1.00 91.79           C
ATOM   2709 1HG1 ILE A 184      -3.360  15.023   8.082  1.00 91.79           H
ATOM   2710 2HG1 ILE A 184      -4.376  13.595   8.032  1.00 91.79           H
ATOM   2711  CG2 ILE A 184      -4.820  16.527   9.837  1.00 91.79           C
ATOM   2712 1HG2 ILE A 184      -5.311  16.750  10.784  1.00 91.79           H
ATOM   2713 2HG2 ILE A 184      -3.764  16.785   9.906  1.00 91.79           H
ATOM   2714 3HG2 ILE A 184      -5.285  17.109   9.041  1.00 91.79           H
ATOM   2715  CD1 ILE A 184      -5.224  15.309   7.034  1.00 91.79           C
ATOM   2716 1HD1 ILE A 184      -6.249  14.944   7.093  1.00 91.79           H
ATOM   2717 2HD1 ILE A 184      -5.218  16.394   7.144  1.00 91.79           H
ATOM   2718 3HD1 ILE A 184      -4.797  15.040   6.068  1.00 91.79           H
ATOM   2719  HN  ILE A 184      -5.345  12.602   9.738  1.00 91.79           H
ATOM   2720  N   LEU A 185      -5.837  14.153  12.498  1.00 91.35           N
ATOM   2721  CA  LEU A 185      -6.420  14.658  13.729  1.00 91.35           C
ATOM   2722  C   LEU A 185      -5.694  14.037  14.924  1.00 91.35           C
ATOM   2723  O   LEU A 185      -5.282  14.745  15.842  1.00 91.35           O
ATOM   2724  HA  LEU A 185      -6.258  15.736  13.749  1.00 91.35           H
ATOM   2725  CB  LEU A 185      -7.932  14.427  13.740  1.00 91.35           C
ATOM   2726 1HB  LEU A 185      -8.119  13.367  13.565  1.00 91.35           H
ATOM   2727 2HB  LEU A 185      -8.307  14.656  14.737  1.00 91.35           H
ATOM   2728  CG  LEU A 185      -8.741  15.233  12.723  1.00 91.35           C
ATOM   2729  HG  LEU A 185      -8.387  14.977  11.724  1.00 91.35           H
ATOM   2730  CD1 LEU A 185     -10.225  14.863  12.785  1.00 91.35           C
ATOM   2731 1HD1 LEU A 185     -10.344  13.802  12.564  1.00 91.35           H
ATOM   2732 2HD1 LEU A 185     -10.610  15.073  13.783  1.00 91.35           H
ATOM   2733 3HD1 LEU A 185     -10.777  15.451  12.052  1.00 91.35           H
ATOM   2734  CD2 LEU A 185      -8.517  16.735  12.910  1.00 91.35           C
ATOM   2735 1HD2 LEU A 185      -8.828  17.026  13.914  1.00 91.35           H
ATOM   2736 2HD2 LEU A 185      -7.460  16.964  12.776  1.00 91.35           H
ATOM   2737 3HD2 LEU A 185      -9.104  17.285  12.174  1.00 91.35           H
ATOM   2738  HN  LEU A 185      -6.366  13.438  12.042  1.00 91.35           H
ATOM   2739  N   TYR A 186      -5.559  12.720  14.874  1.00 90.80           N
ATOM   2740  CA  TYR A 186      -5.321  11.946  16.080  1.00 90.80           C
ATOM   2741  C   TYR A 186      -3.889  11.410  16.115  1.00 90.80           C
ATOM   2742  O   TYR A 186      -3.511  10.697  17.044  1.00 90.80           O
ATOM   2743  HA  TYR A 186      -5.477  12.601  16.937  1.00 90.80           H
ATOM   2744  CB  TYR A 186      -6.293  10.765  16.022  1.00 90.80           C
ATOM   2745 1HB  TYR A 186      -6.037  10.139  15.168  1.00 90.80           H
ATOM   2746 2HB  TYR A 186      -6.163  10.156  16.916  1.00 90.80           H
ATOM   2747  CG  TYR A 186      -7.764  11.175  15.912  1.00 90.80           C
ATOM   2748  CD1 TYR A 186      -8.293  12.089  16.800  1.00 90.80           C
ATOM   2749  HD1 TYR A 186      -7.664  12.519  17.580  1.00 90.80           H
ATOM   2750  CD2 TYR A 186      -8.560  10.630  14.925  1.00 90.80           C
ATOM   2751  HD2 TYR A 186      -8.141   9.909  14.224  1.00 90.80           H
ATOM   2752  CE1 TYR A 186      -9.677  12.474  16.697  1.00 90.80           C
ATOM   2753  HE1 TYR A 186     -10.108  13.195  17.392  1.00 90.80           H
ATOM   2754  CE2 TYR A 186      -9.943  11.016  14.822  1.00 90.80           C
ATOM   2755  HE2 TYR A 186     -10.583  10.594  14.047  1.00 90.80           H
ATOM   2756  CZ  TYR A 186     -10.434  11.919  15.713  1.00 90.80           C
ATOM   2757  OH  TYR A 186     -11.740  12.283  15.615  1.00 90.80           O
ATOM   2758  HH  TYR A 186     -12.181  11.779  14.873  1.00 90.80           H
ATOM   2759  HN  TYR A 186      -5.608  12.184  14.031  1.00 90.80           H
ATOM   2760  N   SER A 187      -3.130  11.773  15.092  1.00 92.60           N
ATOM   2761  CA  SER A 187      -1.702  11.507  15.087  1.00 92.60           C
ATOM   2762  C   SER A 187      -1.006  12.368  16.144  1.00 92.60           C
ATOM   2763  O   SER A 187      -1.102  13.593  16.112  1.00 92.60           O
ATOM   2764  HA  SER A 187      -1.604  10.449  15.331  1.00 92.60           H
ATOM   2765  CB  SER A 187      -1.097  11.768  13.707  1.00 92.60           C
ATOM   2766 1HB  SER A 187      -1.309  12.795  13.407  1.00 92.60           H
ATOM   2767 2HB  SER A 187      -0.012  11.670  13.761  1.00 92.60           H
ATOM   2768  OG  SER A 187      -1.605  10.872  12.722  1.00 92.60           O
ATOM   2769  HG  SER A 187      -2.112  11.380  12.026  1.00 92.60           H
ATOM   2770  HN  SER A 187      -3.475  12.240  14.278  1.00 92.60           H
ATOM   2771  N   GLN A 188      -0.321  11.692  17.054  1.00 85.63           N
ATOM   2772  CA  GLN A 188       0.345  12.376  18.150  1.00 85.63           C
ATOM   2773  C   GLN A 188       1.683  11.701  18.462  1.00 85.63           C
ATOM   2774  O   GLN A 188       1.930  10.576  18.031  1.00 85.63           O
ATOM   2775  HA  GLN A 188       0.517  13.392  17.795  1.00 85.63           H
ATOM   2776  CB  GLN A 188      -0.548  12.422  19.391  1.00 85.63           C
ATOM   2777 1HB  GLN A 188      -0.765  11.408  19.725  1.00 85.63           H
ATOM   2778 2HB  GLN A 188      -0.021  12.920  20.205  1.00 85.63           H
ATOM   2779  CG  GLN A 188      -1.856  13.160  19.098  1.00 85.63           C
ATOM   2780 1HG  GLN A 188      -1.639  14.128  18.647  1.00 85.63           H
ATOM   2781 2HG  GLN A 188      -2.441  12.595  18.372  1.00 85.63           H
ATOM   2782  CD  GLN A 188      -2.673  13.357  20.377  1.00 85.63           C
ATOM   2783  OE1 GLN A 188      -2.220  13.097  21.479  1.00 85.63           O
ATOM   2784  NE2 GLN A 188      -3.898  13.831  20.168  1.00 85.63           N
ATOM   2785 1HE2 GLN A 188      -4.208  14.024  19.237  1.00 85.63           H
ATOM   2786 2HE2 GLN A 188      -4.509  13.995  20.943  1.00 85.63           H
ATOM   2787  HN  GLN A 188      -0.217  10.697  17.052  1.00 85.63           H
ATOM   2788  N   ILE A 189       2.510  12.418  19.209  1.00 90.18           N
ATOM   2789  CA  ILE A 189       3.688  11.815  19.809  1.00 90.18           C
ATOM   2790  C   ILE A 189       3.354  11.356  21.230  1.00 90.18           C
ATOM   2791  O   ILE A 189       2.920  12.155  22.058  1.00 90.18           O
ATOM   2792  HA  ILE A 189       3.946  10.938  19.215  1.00 90.18           H
ATOM   2793  CB  ILE A 189       4.877  12.776  19.737  1.00 90.18           C
ATOM   2794  HB  ILE A 189       4.596  13.704  20.234  1.00 90.18           H
ATOM   2795  CG1 ILE A 189       5.214  13.124  18.286  1.00 90.18           C
ATOM   2796 1HG1 ILE A 189       5.542  12.227  17.760  1.00 90.18           H
ATOM   2797 2HG1 ILE A 189       4.319  13.482  17.777  1.00 90.18           H
ATOM   2798  CG2 ILE A 189       6.085  12.210  20.487  1.00 90.18           C
ATOM   2799 1HG2 ILE A 189       5.823  12.055  21.533  1.00 90.18           H
ATOM   2800 2HG2 ILE A 189       6.377  11.259  20.040  1.00 90.18           H
ATOM   2801 3HG2 ILE A 189       6.915  12.913  20.420  1.00 90.18           H
ATOM   2802  CD1 ILE A 189       6.308  14.191  18.218  1.00 90.18           C
ATOM   2803 1HD1 ILE A 189       5.967  15.094  18.724  1.00 90.18           H
ATOM   2804 2HD1 ILE A 189       7.209  13.819  18.706  1.00 90.18           H
ATOM   2805 3HD1 ILE A 189       6.528  14.420  17.175  1.00 90.18           H
ATOM   2806  HN  ILE A 189       2.386  13.390  19.406  1.00 90.18           H
ATOM   2807  N   LYS A 190       3.567  10.070  21.467  1.00 84.92           N
ATOM   2808  CA  LYS A 190       3.347   9.506  22.788  1.00 84.92           C
ATOM   2809  C   LYS A 190       4.688   9.073  23.383  1.00 84.92           C
ATOM   2810  O   LYS A 190       5.480   8.407  22.718  1.00 84.92           O
ATOM   2811  HA  LYS A 190       2.930  10.295  23.415  1.00 84.92           H
ATOM   2812  CB  LYS A 190       2.310   8.383  22.725  1.00 84.92           C
ATOM   2813 1HB  LYS A 190       1.406   8.744  22.236  1.00 84.92           H
ATOM   2814 2HB  LYS A 190       2.694   7.562  22.120  1.00 84.92           H
ATOM   2815  CG  LYS A 190       1.969   7.873  24.127  1.00 84.92           C
ATOM   2816 1HG  LYS A 190       2.875   7.525  24.622  1.00 84.92           H
ATOM   2817 2HG  LYS A 190       1.571   8.691  24.728  1.00 84.92           H
ATOM   2818  CD  LYS A 190       0.947   6.736  24.063  1.00 84.92           C
ATOM   2819 1HD  LYS A 190       0.004   7.111  23.667  1.00 84.92           H
ATOM   2820 2HD  LYS A 190       1.298   5.966  23.375  1.00 84.92           H
ATOM   2821  CE  LYS A 190       0.719   6.125  25.447  1.00 84.92           C
ATOM   2822 1HE  LYS A 190       1.674   5.999  25.958  1.00 84.92           H
ATOM   2823 2HE  LYS A 190       0.119   6.802  26.055  1.00 84.92           H
ATOM   2824  NZ  LYS A 190       0.036   4.817  25.330  1.00 84.92           N
ATOM   2825 1HZ  LYS A 190      -0.201   4.476  26.255  1.00 84.92           H
ATOM   2826 2HZ  LYS A 190      -0.811   4.926  24.783  1.00 84.92           H
ATOM   2827 3HZ  LYS A 190       0.652   4.154  24.873  1.00 84.92           H
ATOM   2828  HN  LYS A 190       3.885   9.419  20.778  1.00 84.92           H
ATOM   2829  N   GLU A 191       4.902   9.468  24.630  1.00 75.52           N
ATOM   2830  CA  GLU A 191       6.046   8.984  25.383  1.00 75.52           C
ATOM   2831  C   GLU A 191       5.661   7.747  26.198  1.00 75.52           C
ATOM   2832  O   GLU A 191       4.705   7.782  26.971  1.00 75.52           O
ATOM   2833  HA  GLU A 191       6.793   8.716  24.635  1.00 75.52           H
ATOM   2834  CB  GLU A 191       6.613  10.081  26.286  1.00 75.52           C
ATOM   2835 1HB  GLU A 191       5.797  10.597  26.792  1.00 75.52           H
ATOM   2836 2HB  GLU A 191       7.343   9.652  26.972  1.00 75.52           H
ATOM   2837  CG  GLU A 191       7.359  11.135  25.466  1.00 75.52           C
ATOM   2838 1HG  GLU A 191       8.080  10.647  24.809  1.00 75.52           H
ATOM   2839 2HG  GLU A 191       6.656  11.669  24.826  1.00 75.52           H
ATOM   2840  CD  GLU A 191       8.083  12.128  26.377  1.00 75.52           C
ATOM   2841  OE1 GLU A 191       8.805  12.985  25.824  1.00 75.52           O
ATOM   2842  OE2 GLU A 191       7.897  12.008  27.608  1.00 75.52           O
ATOM   2843  HN  GLU A 191       4.310  10.105  25.124  1.00 75.52           H
ATOM   2844  N   GLU A 192       6.425   6.684  25.997  1.00 73.45           N
ATOM   2845  CA  GLU A 192       6.192   5.447  26.723  1.00 73.45           C
ATOM   2846  C   GLU A 192       7.523   4.782  27.079  1.00 73.45           C
ATOM   2847  O   GLU A 192       8.360   4.553  26.207  1.00 73.45           O
ATOM   2848  HA  GLU A 192       5.670   5.740  27.633  1.00 73.45           H
ATOM   2849  CB  GLU A 192       5.303   4.497  25.917  1.00 73.45           C
ATOM   2850 1HB  GLU A 192       4.343   4.973  25.719  1.00 73.45           H
ATOM   2851 2HB  GLU A 192       5.824   4.185  25.012  1.00 73.45           H
ATOM   2852  CG  GLU A 192       5.008   3.220  26.707  1.00 73.45           C
ATOM   2853 1HG  GLU A 192       5.720   2.443  26.428  1.00 73.45           H
ATOM   2854 2HG  GLU A 192       5.143   3.408  27.772  1.00 73.45           H
ATOM   2855  CD  GLU A 192       3.582   2.731  26.445  1.00 73.45           C
ATOM   2856  OE1 GLU A 192       3.123   1.876  27.233  1.00 73.45           O
ATOM   2857  OE2 GLU A 192       2.985   3.222  25.464  1.00 73.45           O
ATOM   2858  HN  GLU A 192       7.190   6.658  25.353  1.00 73.45           H
ATOM   2859  N   SER A 193       7.678   4.490  28.362  1.00 74.42           N
ATOM   2860  CA  SER A 193       8.881   3.831  28.840  1.00 74.42           C
ATOM   2861  C   SER A 193      10.116   4.636  28.432  1.00 74.42           C
ATOM   2862  O   SER A 193      11.176   4.067  28.177  1.00 74.42           O
ATOM   2863  HA  SER A 193       8.783   3.803  29.926  1.00 74.42           H
ATOM   2864  CB  SER A 193       8.977   2.402  28.301  1.00 74.42           C
ATOM   2865 1HB  SER A 193       9.121   2.431  27.221  1.00 74.42           H
ATOM   2866 2HB  SER A 193       9.853   1.912  28.726  1.00 74.42           H
ATOM   2867  OG  SER A 193       7.813   1.638  28.605  1.00 74.42           O
ATOM   2868  HG  SER A 193       7.853   0.754  28.138  1.00 74.42           H
ATOM   2869  HN  SER A 193       7.000   4.696  29.068  1.00 74.42           H
ATOM   2870  N   GLY A 194       9.938   5.948  28.383  1.00 82.57           N
ATOM   2871  CA  GLY A 194      11.041   6.842  28.071  1.00 82.57           C
ATOM   2872  C   GLY A 194      11.330   6.851  26.569  1.00 82.57           C
ATOM   2873  O   GLY A 194      12.320   7.433  26.128  1.00 82.57           O
ATOM   2874 1HA  GLY A 194      10.801   7.851  28.406  1.00 82.57           H
ATOM   2875 2HA  GLY A 194      11.932   6.529  28.615  1.00 82.57           H
ATOM   2876  HN  GLY A 194       9.063   6.400  28.552  1.00 82.57           H
ATOM   2877  N   ILE A 195      10.448   6.201  25.825  1.00 80.77           N
ATOM   2878  CA  ILE A 195      10.576   6.159  24.378  1.00 80.77           C
ATOM   2879  C   ILE A 195       9.460   6.995  23.748  1.00 80.77           C
ATOM   2880  O   ILE A 195       8.289   6.828  24.083  1.00 80.77           O
ATOM   2881  HA  ILE A 195      11.534   6.612  24.121  1.00 80.77           H
ATOM   2882  CB  ILE A 195      10.613   4.712  23.884  1.00 80.77           C
ATOM   2883  HB  ILE A 195       9.691   4.221  24.196  1.00 80.77           H
ATOM   2884  CG1 ILE A 195      11.772   3.944  24.523  1.00 80.77           C
ATOM   2885 1HG1 ILE A 195      12.718   4.409  24.245  1.00 80.77           H
ATOM   2886 2HG1 ILE A 195      11.696   4.001  25.609  1.00 80.77           H
ATOM   2887  CG2 ILE A 195      10.660   4.654  22.356  1.00 80.77           C
ATOM   2888 1HG2 ILE A 195       9.775   5.140  21.947  1.00 80.77           H
ATOM   2889 2HG2 ILE A 195      11.554   5.167  22.001  1.00 80.77           H
ATOM   2890 3HG2 ILE A 195      10.686   3.614  22.032  1.00 80.77           H
ATOM   2891  CD1 ILE A 195      11.769   2.479  24.082  1.00 80.77           C
ATOM   2892 1HD1 ILE A 195      10.831   2.011  24.383  1.00 80.77           H
ATOM   2893 2HD1 ILE A 195      11.869   2.426  22.998  1.00 80.77           H
ATOM   2894 3HD1 ILE A 195      12.603   1.957  24.551  1.00 80.77           H
ATOM   2895  HN  ILE A 195       9.660   5.709  26.193  1.00 80.77           H
ATOM   2896  N   ALA A 196       9.863   7.878  22.845  1.00 91.42           N
ATOM   2897  CA  ALA A 196       8.905   8.669  22.092  1.00 91.42           C
ATOM   2898  C   ALA A 196       8.377   7.840  20.919  1.00 91.42           C
ATOM   2899  O   ALA A 196       9.155   7.309  20.129  1.00 91.42           O
ATOM   2900  HA  ALA A 196       8.077   8.910  22.758  1.00 91.42           H
ATOM   2901  CB  ALA A 196       9.565   9.971  21.635  1.00 91.42           C
ATOM   2902 1HB  ALA A 196       9.897  10.536  22.506  1.00 91.42           H
ATOM   2903 2HB  ALA A 196      10.423   9.742  21.003  1.00 91.42           H
ATOM   2904 3HB  ALA A 196       8.846  10.564  21.069  1.00 91.42           H
ATOM   2905  HN  ALA A 196      10.823   8.056  22.627  1.00 91.42           H
ATOM   2906  N   ILE A 197       7.057   7.756  20.843  1.00 86.79           N
ATOM   2907  CA  ILE A 197       6.416   6.971  19.802  1.00 86.79           C
ATOM   2908  C   ILE A 197       5.411   7.849  19.053  1.00 86.79           C
ATOM   2909  O   ILE A 197       4.575   8.507  19.670  1.00 86.79           O
ATOM   2910  HA  ILE A 197       7.192   6.661  19.102  1.00 86.79           H
ATOM   2911  CB  ILE A 197       5.802   5.699  20.390  1.00 86.79           C
ATOM   2912  HB  ILE A 197       5.072   5.991  21.146  1.00 86.79           H
ATOM   2913  CG1 ILE A 197       6.865   4.852  21.093  1.00 86.79           C
ATOM   2914 1HG1 ILE A 197       7.618   4.536  20.371  1.00 86.79           H
ATOM   2915 2HG1 ILE A 197       7.376   5.453  21.844  1.00 86.79           H
ATOM   2916  CG2 ILE A 197       5.052   4.906  19.319  1.00 86.79           C
ATOM   2917 1HG2 ILE A 197       4.252   5.520  18.905  1.00 86.79           H
ATOM   2918 2HG2 ILE A 197       5.743   4.625  18.524  1.00 86.79           H
ATOM   2919 3HG2 ILE A 197       4.625   4.007  19.764  1.00 86.79           H
ATOM   2920  CD1 ILE A 197       6.237   3.623  21.754  1.00 86.79           C
ATOM   2921 1HD1 ILE A 197       5.502   3.944  22.492  1.00 86.79           H
ATOM   2922 2HD1 ILE A 197       5.748   3.012  20.996  1.00 86.79           H
ATOM   2923 3HD1 ILE A 197       7.015   3.039  22.246  1.00 86.79           H
ATOM   2924  HN  ILE A 197       6.430   8.211  21.475  1.00 86.79           H
ATOM   2925  N   CYS A 198       5.526   7.830  17.733  1.00 92.74           N
ATOM   2926  CA  CYS A 198       4.513   8.435  16.885  1.00 92.74           C
ATOM   2927  C   CYS A 198       3.391   7.416  16.674  1.00 92.74           C
ATOM   2928  O   CYS A 198       3.587   6.402  16.006  1.00 92.74           O
ATOM   2929  HA  CYS A 198       4.144   9.313  17.415  1.00 92.74           H
ATOM   2930  CB  CYS A 198       5.101   8.918  15.557  1.00 92.74           C
ATOM   2931 1HB  CYS A 198       5.772   9.759  15.732  1.00 92.74           H
ATOM   2932 2HB  CYS A 198       5.695   8.126  15.103  1.00 92.74           H
ATOM   2933  SG  CYS A 198       3.756   9.418  14.422  1.00 92.74           S
ATOM   2934  HN  CYS A 198       6.292   7.413  17.244  1.00 92.74           H
ATOM   2935  N   THR A 199       2.241   7.720  17.258  1.00 90.46           N
ATOM   2936  CA  THR A 199       1.094   6.834  17.158  1.00 90.46           C
ATOM   2937  C   THR A 199      -0.198   7.646  17.043  1.00 90.46           C
ATOM   2938  O   THR A 199      -0.200   8.853  17.278  1.00 90.46           O
ATOM   2939  HA  THR A 199       1.188   6.252  16.241  1.00 90.46           H
ATOM   2940  CB  THR A 199       1.115   5.894  18.365  1.00 90.46           C
ATOM   2941  HB  THR A 199       2.117   5.496  18.531  1.00 90.46           H
ATOM   2942  OG1 THR A 199       0.111   4.928  18.070  1.00 90.46           O
ATOM   2943  HG1 THR A 199       0.205   4.140  18.679  1.00 90.46           H
ATOM   2944  CG2 THR A 199       0.618   6.571  19.643  1.00 90.46           C
ATOM   2945 1HG2 THR A 199      -0.409   6.909  19.499  1.00 90.46           H
ATOM   2946 2HG2 THR A 199       1.253   7.427  19.873  1.00 90.46           H
ATOM   2947 3HG2 THR A 199       0.653   5.860  20.469  1.00 90.46           H
ATOM   2948  HN  THR A 199       2.088   8.552  17.791  1.00 90.46           H
ATOM   2949  N   MET A 200      -1.266   6.950  16.681  1.00 89.00           N
ATOM   2950  CA  MET A 200      -2.597   7.528  16.758  1.00 89.00           C
ATOM   2951  C   MET A 200      -3.192   7.351  18.156  1.00 89.00           C
ATOM   2952  O   MET A 200      -3.122   6.267  18.732  1.00 89.00           O
ATOM   2953  HA  MET A 200      -2.469   8.589  16.541  1.00 89.00           H
ATOM   2954  CB  MET A 200      -3.506   6.856  15.727  1.00 89.00           C
ATOM   2955 1HB  MET A 200      -3.458   5.773  15.846  1.00 89.00           H
ATOM   2956 2HB  MET A 200      -4.540   7.150  15.902  1.00 89.00           H
ATOM   2957  CG  MET A 200      -3.096   7.236  14.303  1.00 89.00           C
ATOM   2958 1HG  MET A 200      -3.051   8.321  14.206  1.00 89.00           H
ATOM   2959 2HG  MET A 200      -2.097   6.856  14.089  1.00 89.00           H
ATOM   2960  SD  MET A 200      -4.265   6.568  13.131  1.00 89.00           S
ATOM   2961  CE  MET A 200      -5.701   7.549  13.533  1.00 89.00           C
ATOM   2962 1HE  MET A 200      -5.974   7.384  14.575  1.00 89.00           H
ATOM   2963 2HE  MET A 200      -5.475   8.604  13.379  1.00 89.00           H
ATOM   2964 3HE  MET A 200      -6.531   7.258  12.889  1.00 89.00           H
ATOM   2965  HN  MET A 200      -1.232   6.010  16.342  1.00 89.00           H
ATOM   2966  N   VAL A 201      -3.764   8.434  18.662  1.00 91.44           N
ATOM   2967  CA  VAL A 201      -4.485   8.380  19.922  1.00 91.44           C
ATOM   2968  C   VAL A 201      -5.944   8.778  19.688  1.00 91.44           C
ATOM   2969  O   VAL A 201      -6.226   9.902  19.276  1.00 91.44           O
ATOM   2970  HA  VAL A 201      -4.455   7.348  20.274  1.00 91.44           H
ATOM   2971  CB  VAL A 201      -3.786   9.256  20.963  1.00 91.44           C
ATOM   2972  HB  VAL A 201      -3.837  10.289  20.620  1.00 91.44           H
ATOM   2973  CG1 VAL A 201      -4.497   9.175  22.315  1.00 91.44           C
ATOM   2974 1HG1 VAL A 201      -5.526   9.516  22.206  1.00 91.44           H
ATOM   2975 2HG1 VAL A 201      -4.492   8.143  22.667  1.00 91.44           H
ATOM   2976 3HG1 VAL A 201      -3.979   9.807  23.037  1.00 91.44           H
ATOM   2977  CG2 VAL A 201      -2.309   8.877  21.096  1.00 91.44           C
ATOM   2978 1HG2 VAL A 201      -2.228   7.835  21.406  1.00 91.44           H
ATOM   2979 2HG2 VAL A 201      -1.812   9.011  20.136  1.00 91.44           H
ATOM   2980 3HG2 VAL A 201      -1.836   9.516  21.842  1.00 91.44           H
ATOM   2981  HN  VAL A 201      -3.741   9.334  18.227  1.00 91.44           H
ATOM   2982  N   TYR A 202      -6.833   7.834  19.961  1.00 91.05           N
ATOM   2983  CA  TYR A 202      -8.249   8.047  19.718  1.00 91.05           C
ATOM   2984  C   TYR A 202      -8.932   8.646  20.949  1.00 91.05           C
ATOM   2985  O   TYR A 202      -8.589   8.308  22.081  1.00 91.05           O
ATOM   2986  HA  TYR A 202      -8.347   8.741  18.884  1.00 91.05           H
ATOM   2987  CB  TYR A 202      -8.843   6.664  19.443  1.00 91.05           C
ATOM   2988 1HB  TYR A 202      -8.624   6.011  20.288  1.00 91.05           H
ATOM   2989 2HB  TYR A 202      -9.927   6.751  19.380  1.00 91.05           H
ATOM   2990  CG  TYR A 202      -8.323   6.007  18.163  1.00 91.05           C
ATOM   2991  CD1 TYR A 202      -8.934   6.273  16.954  1.00 91.05           C
ATOM   2992  HD1 TYR A 202      -9.787   6.950  16.912  1.00 91.05           H
ATOM   2993  CD2 TYR A 202      -7.243   5.149  18.217  1.00 91.05           C
ATOM   2994  HD2 TYR A 202      -6.761   4.940  19.171  1.00 91.05           H
ATOM   2995  CE1 TYR A 202      -8.445   5.655  15.749  1.00 91.05           C
ATOM   2996  HE1 TYR A 202      -8.918   5.856  14.788  1.00 91.05           H
ATOM   2997  CE2 TYR A 202      -6.754   4.531  17.011  1.00 91.05           C
ATOM   2998  HE2 TYR A 202      -5.902   3.852  17.040  1.00 91.05           H
ATOM   2999  CZ  TYR A 202      -7.379   4.815  15.837  1.00 91.05           C
ATOM   3000  OH  TYR A 202      -6.917   4.231  14.699  1.00 91.05           O
ATOM   3001  HH  TYR A 202      -7.440   4.557  13.911  1.00 91.05           H
ATOM   3002  HN  TYR A 202      -6.599   6.938  20.340  1.00 91.05           H
ATOM   3003  N   PRO A 203      -9.908   9.544  20.753  1.00 85.44           N
ATOM   3004  CA  PRO A 203     -10.567  10.201  21.884  1.00 85.44           C
ATOM   3005  C   PRO A 203     -11.424   9.239  22.691  1.00 85.44           C
ATOM   3006  O   PRO A 203     -11.946   8.264  22.151  1.00 85.44           O
ATOM   3007  HA  PRO A 203      -9.824  10.576  22.587  1.00 85.44           H
ATOM   3008  CB  PRO A 203     -11.409  11.296  21.226  1.00 85.44           C
ATOM   3009 1HB  PRO A 203     -12.328  11.483  21.781  1.00 85.44           H
ATOM   3010 2HB  PRO A 203     -10.869  12.242  21.177  1.00 85.44           H
ATOM   3011  CG  PRO A 203     -11.694  10.751  19.856  1.00 85.44           C
ATOM   3012 1HG  PRO A 203     -12.564  10.095  19.865  1.00 85.44           H
ATOM   3013 2HG  PRO A 203     -11.908  11.553  19.149  1.00 85.44           H
ATOM   3014  CD  PRO A 203     -10.454  10.001  19.463  1.00 85.44           C
ATOM   3015 1HD  PRO A 203     -10.684   9.163  18.804  1.00 85.44           H
ATOM   3016 2HD  PRO A 203      -9.749  10.641  18.932  1.00 85.44           H
ATOM   3017  N   SER A 204     -11.548   9.541  23.975  1.00 77.24           N
ATOM   3018  CA  SER A 204     -11.980   8.544  24.939  1.00 77.24           C
ATOM   3019  C   SER A 204     -13.389   8.057  24.593  1.00 77.24           C
ATOM   3020  O   SER A 204     -13.683   6.868  24.703  1.00 77.24           O
ATOM   3021  HA  SER A 204     -11.262   7.728  24.854  1.00 77.24           H
ATOM   3022  CB  SER A 204     -11.947   9.104  26.363  1.00 77.24           C
ATOM   3023 1HB  SER A 204     -12.391   8.381  27.047  1.00 77.24           H
ATOM   3024 2HB  SER A 204     -10.912   9.243  26.674  1.00 77.24           H
ATOM   3025  OG  SER A 204     -12.643  10.343  26.465  1.00 77.24           O
ATOM   3026  HG  SER A 204     -13.626  10.178  26.542  1.00 77.24           H
ATOM   3027  HN  SER A 204     -11.358  10.445  24.357  1.00 77.24           H
ATOM   3028  N   ASP A 205     -14.222   9.002  24.183  1.00 71.80           N
ATOM   3029  CA  ASP A 205     -15.661   8.817  24.262  1.00 71.80           C
ATOM   3030  C   ASP A 205     -16.083   7.710  23.293  1.00 71.80           C
ATOM   3031  O   ASP A 205     -16.914   6.868  23.630  1.00 71.80           O
ATOM   3032  HA  ASP A 205     -15.860   8.558  25.302  1.00 71.80           H
ATOM   3033  CB  ASP A 205     -16.404  10.096  23.871  1.00 71.80           C
ATOM   3034 1HB  ASP A 205     -16.085  10.417  22.879  1.00 71.80           H
ATOM   3035 2HB  ASP A 205     -17.474   9.896  23.812  1.00 71.80           H
ATOM   3036  CG  ASP A 205     -16.143  11.213  24.883  1.00 71.80           C
ATOM   3037  OD1 ASP A 205     -15.530  10.901  25.927  1.00 71.80           O
ATOM   3038  OD2 ASP A 205     -16.562  12.354  24.590  1.00 71.80           O
ATOM   3039  HN  ASP A 205     -13.930   9.879  23.802  1.00 71.80           H
ATOM   3040  N   GLU A 206     -15.491   7.748  22.109  1.00 74.88           N
ATOM   3041  CA  GLU A 206     -15.846   6.802  21.064  1.00 74.88           C
ATOM   3042  C   GLU A 206     -14.590   6.120  20.516  1.00 74.88           C
ATOM   3043  O   GLU A 206     -14.561   5.703  19.360  1.00 74.88           O
ATOM   3044  HA  GLU A 206     -16.487   6.064  21.547  1.00 74.88           H
ATOM   3045  CB  GLU A 206     -16.629   7.490  19.945  1.00 74.88           C
ATOM   3046 1HB  GLU A 206     -16.065   8.346  19.574  1.00 74.88           H
ATOM   3047 2HB  GLU A 206     -16.872   6.765  19.167  1.00 74.88           H
ATOM   3048  CG  GLU A 206     -17.963   8.032  20.462  1.00 74.88           C
ATOM   3049 1HG  GLU A 206     -18.284   7.453  21.328  1.00 74.88           H
ATOM   3050 2HG  GLU A 206     -17.837   9.061  20.796  1.00 74.88           H
ATOM   3051  CD  GLU A 206     -19.038   7.971  19.374  1.00 74.88           C
ATOM   3052  OE1 GLU A 206     -20.126   7.438  19.681  1.00 74.88           O
ATOM   3053  OE2 GLU A 206     -18.747   8.459  18.261  1.00 74.88           O
ATOM   3054  HN  GLU A 206     -14.782   8.407  21.858  1.00 74.88           H
ATOM   3055  N   SER A 207     -13.584   6.028  21.373  1.00 87.17           N
ATOM   3056  CA  SER A 207     -12.274   5.569  20.943  1.00 87.17           C
ATOM   3057  C   SER A 207     -12.403   4.228  20.217  1.00 87.17           C
ATOM   3058  O   SER A 207     -11.839   4.045  19.139  1.00 87.17           O
ATOM   3059  HA  SER A 207     -11.908   6.338  20.263  1.00 87.17           H
ATOM   3060  CB  SER A 207     -11.318   5.440  22.130  1.00 87.17           C
ATOM   3061 1HB  SER A 207     -10.385   4.986  21.796  1.00 87.17           H
ATOM   3062 2HB  SER A 207     -11.072   6.433  22.507  1.00 87.17           H
ATOM   3063  OG  SER A 207     -11.876   4.658  23.182  1.00 87.17           O
ATOM   3064  HG  SER A 207     -11.327   4.759  24.012  1.00 87.17           H
ATOM   3065  HN  SER A 207     -13.652   6.261  22.343  1.00 87.17           H
ATOM   3066  N   THR A 208     -13.148   3.325  20.837  1.00 87.10           N
ATOM   3067  CA  THR A 208     -13.258   1.968  20.328  1.00 87.10           C
ATOM   3068  C   THR A 208     -13.936   1.966  18.957  1.00 87.10           C
ATOM   3069  O   THR A 208     -13.473   1.300  18.032  1.00 87.10           O
ATOM   3070  HA  THR A 208     -12.252   1.571  20.188  1.00 87.10           H
ATOM   3071  CB  THR A 208     -13.997   1.130  21.373  1.00 87.10           C
ATOM   3072  HB  THR A 208     -15.046   1.420  21.434  1.00 87.10           H
ATOM   3073  OG1 THR A 208     -13.238   1.313  22.565  1.00 87.10           O
ATOM   3074  HG1 THR A 208     -12.300   0.995  22.426  1.00 87.10           H
ATOM   3075  CG2 THR A 208     -13.898  -0.372  21.096  1.00 87.10           C
ATOM   3076 1HG2 THR A 208     -12.851  -0.674  21.102  1.00 87.10           H
ATOM   3077 2HG2 THR A 208     -14.333  -0.591  20.121  1.00 87.10           H
ATOM   3078 3HG2 THR A 208     -14.439  -0.920  21.867  1.00 87.10           H
ATOM   3079  HN  THR A 208     -13.670   3.507  21.670  1.00 87.10           H
ATOM   3080  N   LYS A 209     -15.023   2.719  18.869  1.00 82.74           N
ATOM   3081  CA  LYS A 209     -15.799   2.771  17.642  1.00 82.74           C
ATOM   3082  C   LYS A 209     -14.917   3.295  16.507  1.00 82.74           C
ATOM   3083  O   LYS A 209     -14.911   2.736  15.412  1.00 82.74           O
ATOM   3084  HA  LYS A 209     -16.101   1.751  17.402  1.00 82.74           H
ATOM   3085  CB  LYS A 209     -17.079   3.583  17.851  1.00 82.74           C
ATOM   3086 1HB  LYS A 209     -16.831   4.557  18.274  1.00 82.74           H
ATOM   3087 2HB  LYS A 209     -17.559   3.767  16.890  1.00 82.74           H
ATOM   3088  CG  LYS A 209     -18.048   2.850  18.780  1.00 82.74           C
ATOM   3089 1HG  LYS A 209     -18.224   1.841  18.405  1.00 82.74           H
ATOM   3090 2HG  LYS A 209     -17.603   2.748  19.770  1.00 82.74           H
ATOM   3091  CD  LYS A 209     -19.378   3.599  18.888  1.00 82.74           C
ATOM   3092 1HD  LYS A 209     -19.189   4.659  19.056  1.00 82.74           H
ATOM   3093 2HD  LYS A 209     -19.922   3.517  17.947  1.00 82.74           H
ATOM   3094  CE  LYS A 209     -20.231   3.040  20.028  1.00 82.74           C
ATOM   3095 1HE  LYS A 209     -20.638   2.069  19.744  1.00 82.74           H
ATOM   3096 2HE  LYS A 209     -19.611   2.879  20.910  1.00 82.74           H
ATOM   3097  NZ  LYS A 209     -21.335   3.971  20.354  1.00 82.74           N
ATOM   3098 1HZ  LYS A 209     -21.897   3.580  21.101  1.00 82.74           H
ATOM   3099 2HZ  LYS A 209     -20.950   4.861  20.650  1.00 82.74           H
ATOM   3100 3HZ  LYS A 209     -21.913   4.110  19.533  1.00 82.74           H
ATOM   3101  HN  LYS A 209     -15.374   3.284  19.615  1.00 82.74           H
ATOM   3102  N   LEU A 210     -14.194   4.364  16.808  1.00 88.67           N
ATOM   3103  CA  LEU A 210     -13.423   5.057  15.790  1.00 88.67           C
ATOM   3104  C   LEU A 210     -12.340   4.120  15.251  1.00 88.67           C
ATOM   3105  O   LEU A 210     -12.188   3.974  14.039  1.00 88.67           O
ATOM   3106  HA  LEU A 210     -14.104   5.303  14.976  1.00 88.67           H
ATOM   3107  CB  LEU A 210     -12.877   6.377  16.338  1.00 88.67           C
ATOM   3108 1HB  LEU A 210     -13.702   6.931  16.786  1.00 88.67           H
ATOM   3109 2HB  LEU A 210     -12.172   6.152  17.138  1.00 88.67           H
ATOM   3110  CG  LEU A 210     -12.180   7.287  15.324  1.00 88.67           C
ATOM   3111  HG  LEU A 210     -11.382   6.719  14.847  1.00 88.67           H
ATOM   3112  CD1 LEU A 210     -13.148   7.720  14.220  1.00 88.67           C
ATOM   3113 1HD1 LEU A 210     -13.522   6.838  13.700  1.00 88.67           H
ATOM   3114 2HD1 LEU A 210     -13.983   8.263  14.662  1.00 88.67           H
ATOM   3115 3HD1 LEU A 210     -12.627   8.365  13.513  1.00 88.67           H
ATOM   3116  CD2 LEU A 210     -11.530   8.485  16.018  1.00 88.67           C
ATOM   3117 1HD2 LEU A 210     -12.295   9.062  16.539  1.00 88.67           H
ATOM   3118 2HD2 LEU A 210     -10.790   8.131  16.737  1.00 88.67           H
ATOM   3119 3HD2 LEU A 210     -11.042   9.115  15.275  1.00 88.67           H
ATOM   3120  HN  LEU A 210     -14.129   4.755  17.726  1.00 88.67           H
ATOM   3121  N   LYS A 211     -11.614   3.511  16.177  1.00 93.55           N
ATOM   3122  CA  LYS A 211     -10.538   2.607  15.809  1.00 93.55           C
ATOM   3123  C   LYS A 211     -11.093   1.494  14.918  1.00 93.55           C
ATOM   3124  O   LYS A 211     -10.539   1.208  13.858  1.00 93.55           O
ATOM   3125  HA  LYS A 211      -9.812   3.181  15.232  1.00 93.55           H
ATOM   3126  CB  LYS A 211      -9.819   2.094  17.058  1.00 93.55           C
ATOM   3127 1HB  LYS A 211      -9.405   2.934  17.616  1.00 93.55           H
ATOM   3128 2HB  LYS A 211     -10.533   1.597  17.715  1.00 93.55           H
ATOM   3129  CG  LYS A 211      -8.698   1.121  16.686  1.00 93.55           C
ATOM   3130 1HG  LYS A 211      -9.128   0.194  16.306  1.00 93.55           H
ATOM   3131 2HG  LYS A 211      -8.096   1.546  15.882  1.00 93.55           H
ATOM   3132  CD  LYS A 211      -7.808   0.821  17.893  1.00 93.55           C
ATOM   3133 1HD  LYS A 211      -7.408   1.752  18.296  1.00 93.55           H
ATOM   3134 2HD  LYS A 211      -8.404   0.363  18.683  1.00 93.55           H
ATOM   3135  CE  LYS A 211      -6.658  -0.111  17.509  1.00 93.55           C
ATOM   3136 1HE  LYS A 211      -7.052  -1.084  17.214  1.00 93.55           H
ATOM   3137 2HE  LYS A 211      -6.128   0.293  16.645  1.00 93.55           H
ATOM   3138  NZ  LYS A 211      -5.720  -0.272  18.642  1.00 93.55           N
ATOM   3139 1HZ  LYS A 211      -5.006  -0.950  18.397  1.00 93.55           H
ATOM   3140 2HZ  LYS A 211      -5.283   0.619  18.848  1.00 93.55           H
ATOM   3141 3HZ  LYS A 211      -6.228  -0.596  19.458  1.00 93.55           H
ATOM   3142  HN  LYS A 211     -11.752   3.625  17.160  1.00 93.55           H
ATOM   3143  N   SER A 212     -12.181   0.897  15.382  1.00 91.43           N
ATOM   3144  CA  SER A 212     -12.769  -0.234  14.684  1.00 91.43           C
ATOM   3145  C   SER A 212     -13.185   0.182  13.271  1.00 91.43           C
ATOM   3146  O   SER A 212     -12.972  -0.560  12.314  1.00 91.43           O
ATOM   3147  HA  SER A 212     -11.983  -0.989  14.644  1.00 91.43           H
ATOM   3148  CB  SER A 212     -13.971  -0.790  15.449  1.00 91.43           C
ATOM   3149 1HB  SER A 212     -14.724  -0.009  15.558  1.00 91.43           H
ATOM   3150 2HB  SER A 212     -14.428  -1.594  14.873  1.00 91.43           H
ATOM   3151  OG  SER A 212     -13.605  -1.278  16.737  1.00 91.43           O
ATOM   3152  HG  SER A 212     -13.656  -0.540  17.410  1.00 91.43           H
ATOM   3153  HN  SER A 212     -12.658   1.172  16.216  1.00 91.43           H
ATOM   3154  N   ALA A 213     -13.771   1.367  13.186  1.00 94.55           N
ATOM   3155  CA  ALA A 213     -14.248   1.876  11.912  1.00 94.55           C
ATOM   3156  C   ALA A 213     -13.057   2.100  10.978  1.00 94.55           C
ATOM   3157  O   ALA A 213     -13.105   1.732   9.806  1.00 94.55           O
ATOM   3158  HA  ALA A 213     -14.903   1.121  11.477  1.00 94.55           H
ATOM   3159  CB  ALA A 213     -15.056   3.155  12.143  1.00 94.55           C
ATOM   3160 1HB  ALA A 213     -15.907   2.935  12.788  1.00 94.55           H
ATOM   3161 2HB  ALA A 213     -14.423   3.904  12.619  1.00 94.55           H
ATOM   3162 3HB  ALA A 213     -15.414   3.536  11.187  1.00 94.55           H
ATOM   3163  HN  ALA A 213     -13.921   1.974  13.967  1.00 94.55           H
ATOM   3164  N   VAL A 214     -12.016   2.703  11.534  1.00 93.07           N
ATOM   3165  CA  VAL A 214     -10.840   3.039  10.750  1.00 93.07           C
ATOM   3166  C   VAL A 214     -10.229   1.757  10.179  1.00 93.07           C
ATOM   3167  O   VAL A 214      -9.853   1.712   9.009  1.00 93.07           O
ATOM   3168  HA  VAL A 214     -11.165   3.671   9.924  1.00 93.07           H
ATOM   3169  CB  VAL A 214      -9.855   3.842  11.602  1.00 93.07           C
ATOM   3170  HB  VAL A 214      -9.734   3.323  12.553  1.00 93.07           H
ATOM   3171  CG1 VAL A 214      -8.482   3.915  10.930  1.00 93.07           C
ATOM   3172 1HG1 VAL A 214      -8.088   2.908  10.797  1.00 93.07           H
ATOM   3173 2HG1 VAL A 214      -8.579   4.399   9.958  1.00 93.07           H
ATOM   3174 3HG1 VAL A 214      -7.802   4.492  11.557  1.00 93.07           H
ATOM   3175  CG2 VAL A 214     -10.398   5.242  11.895  1.00 93.07           C
ATOM   3176 1HG2 VAL A 214     -10.561   5.772  10.956  1.00 93.07           H
ATOM   3177 2HG2 VAL A 214     -11.341   5.160  12.435  1.00 93.07           H
ATOM   3178 3HG2 VAL A 214      -9.678   5.791  12.502  1.00 93.07           H
ATOM   3179  HN  VAL A 214     -11.968   2.960  12.499  1.00 93.07           H
ATOM   3180  N   LEU A 215     -10.150   0.746  11.032  1.00 92.93           N
ATOM   3181  CA  LEU A 215      -9.517  -0.505  10.653  1.00 92.93           C
ATOM   3182  C   LEU A 215     -10.378  -1.209   9.601  1.00 92.93           C
ATOM   3183  O   LEU A 215      -9.857  -1.742   8.623  1.00 92.93           O
ATOM   3184  HA  LEU A 215      -8.554  -0.262  10.203  1.00 92.93           H
ATOM   3185  CB  LEU A 215      -9.236  -1.360  11.890  1.00 92.93           C
ATOM   3186 1HB  LEU A 215     -10.156  -1.440  12.469  1.00 92.93           H
ATOM   3187 2HB  LEU A 215      -8.979  -2.367  11.561  1.00 92.93           H
ATOM   3188  CG  LEU A 215      -8.126  -0.857  12.815  1.00 92.93           C
ATOM   3189  HG  LEU A 215      -8.406   0.133  13.176  1.00 92.93           H
ATOM   3190  CD1 LEU A 215      -7.982  -1.761  14.041  1.00 92.93           C
ATOM   3191 1HD1 LEU A 215      -8.920  -1.775  14.595  1.00 92.93           H
ATOM   3192 2HD1 LEU A 215      -7.736  -2.773  13.718  1.00 92.93           H
ATOM   3193 3HD1 LEU A 215      -7.186  -1.381  14.681  1.00 92.93           H
ATOM   3194  CD2 LEU A 215      -6.807  -0.705  12.056  1.00 92.93           C
ATOM   3195 1HD2 LEU A 215      -6.509  -1.670  11.647  1.00 92.93           H
ATOM   3196 2HD2 LEU A 215      -6.935   0.010  11.243  1.00 92.93           H
ATOM   3197 3HD2 LEU A 215      -6.035  -0.346  12.737  1.00 92.93           H
ATOM   3198  HN  LEU A 215     -10.508   0.773  11.965  1.00 92.93           H
ATOM   3199  N   THR A 216     -11.681  -1.188   9.839  1.00 92.38           N
ATOM   3200  CA  THR A 216     -12.615  -1.865   8.956  1.00 92.38           C
ATOM   3201  C   THR A 216     -12.527  -1.286   7.542  1.00 92.38           C
ATOM   3202  O   THR A 216     -12.485  -2.030   6.564  1.00 92.38           O
ATOM   3203  HA  THR A 216     -12.326  -2.914   8.890  1.00 92.38           H
ATOM   3204  CB  THR A 216     -14.011  -1.758   9.571  1.00 92.38           C
ATOM   3205  HB  THR A 216     -14.333  -0.718   9.626  1.00 92.38           H
ATOM   3206  OG1 THR A 216     -13.893  -2.432  10.821  1.00 92.38           O
ATOM   3207  HG1 THR A 216     -13.828  -1.766  11.564  1.00 92.38           H
ATOM   3208  CG2 THR A 216     -15.053  -2.575   8.805  1.00 92.38           C
ATOM   3209 1HG2 THR A 216     -14.765  -3.626   8.808  1.00 92.38           H
ATOM   3210 2HG2 THR A 216     -15.111  -2.217   7.777  1.00 92.38           H
ATOM   3211 3HG2 THR A 216     -16.026  -2.464   9.283  1.00 92.38           H
ATOM   3212  HN  THR A 216     -12.100  -0.719  10.618  1.00 92.38           H
ATOM   3213  N   LEU A 217     -12.503   0.037   7.480  1.00 89.56           N
ATOM   3214  CA  LEU A 217     -12.390   0.725   6.205  1.00 89.56           C
ATOM   3215  C   LEU A 217     -11.109   0.274   5.500  1.00 89.56           C
ATOM   3216  O   LEU A 217     -11.101   0.077   4.286  1.00 89.56           O
ATOM   3217  HA  LEU A 217     -13.243   0.425   5.596  1.00 89.56           H
ATOM   3218  CB  LEU A 217     -12.483   2.239   6.402  1.00 89.56           C
ATOM   3219 1HB  LEU A 217     -11.983   2.495   7.336  1.00 89.56           H
ATOM   3220 2HB  LEU A 217     -11.928   2.725   5.600  1.00 89.56           H
ATOM   3221  CG  LEU A 217     -13.896   2.825   6.435  1.00 89.56           C
ATOM   3222  HG  LEU A 217     -14.528   2.161   7.024  1.00 89.56           H
ATOM   3223  CD1 LEU A 217     -13.907   4.190   7.125  1.00 89.56           C
ATOM   3224 1HD1 LEU A 217     -13.550   4.082   8.150  1.00 89.56           H
ATOM   3225 2HD1 LEU A 217     -13.256   4.877   6.584  1.00 89.56           H
ATOM   3226 3HD1 LEU A 217     -14.923   4.584   7.135  1.00 89.56           H
ATOM   3227  CD2 LEU A 217     -14.495   2.889   5.028  1.00 89.56           C
ATOM   3228 1HD2 LEU A 217     -13.870   3.519   4.395  1.00 89.56           H
ATOM   3229 2HD2 LEU A 217     -14.543   1.885   4.608  1.00 89.56           H
ATOM   3230 3HD2 LEU A 217     -15.500   3.310   5.080  1.00 89.56           H
ATOM   3231  HN  LEU A 217     -12.559   0.636   8.279  1.00 89.56           H
ATOM   3232  N   LYS A 218     -10.057   0.124   6.291  1.00 87.94           N
ATOM   3233  CA  LYS A 218      -8.753  -0.216   5.747  1.00 87.94           C
ATOM   3234  C   LYS A 218      -8.823  -1.597   5.091  1.00 87.94           C
ATOM   3235  O   LYS A 218      -8.281  -1.800   4.006  1.00 87.94           O
ATOM   3236  HA  LYS A 218      -8.518   0.520   4.979  1.00 87.94           H
ATOM   3237  CB  LYS A 218      -7.676  -0.103   6.828  1.00 87.94           C
ATOM   3238 1HB  LYS A 218      -7.796   0.835   7.370  1.00 87.94           H
ATOM   3239 2HB  LYS A 218      -7.797  -0.907   7.553  1.00 87.94           H
ATOM   3240  CG  LYS A 218      -6.275  -0.168   6.214  1.00 87.94           C
ATOM   3241 1HG  LYS A 218      -6.165  -1.093   5.648  1.00 87.94           H
ATOM   3242 2HG  LYS A 218      -6.144   0.654   5.510  1.00 87.94           H
ATOM   3243  CD  LYS A 218      -5.198  -0.095   7.298  1.00 87.94           C
ATOM   3244 1HD  LYS A 218      -5.262   0.862   7.816  1.00 87.94           H
ATOM   3245 2HD  LYS A 218      -5.373  -0.872   8.042  1.00 87.94           H
ATOM   3246  CE  LYS A 218      -3.802  -0.263   6.696  1.00 87.94           C
ATOM   3247 1HE  LYS A 218      -3.777  -1.149   6.061  1.00 87.94           H
ATOM   3248 2HE  LYS A 218      -3.569   0.591   6.060  1.00 87.94           H
ATOM   3249  NZ  LYS A 218      -2.787  -0.383   7.766  1.00 87.94           N
ATOM   3250 1HZ  LYS A 218      -1.902  -0.671   7.362  1.00 87.94           H
ATOM   3251 2HZ  LYS A 218      -2.672   0.513   8.226  1.00 87.94           H
ATOM   3252 3HZ  LYS A 218      -3.090  -1.074   8.443  1.00 87.94           H
ATOM   3253  HN  LYS A 218     -10.085   0.230   7.285  1.00 87.94           H
ATOM   3254  N   VAL A 219      -9.496  -2.509   5.777  1.00 91.88           N
ATOM   3255  CA  VAL A 219      -9.578  -3.884   5.314  1.00 91.88           C
ATOM   3256  C   VAL A 219     -10.423  -3.938   4.039  1.00 91.88           C
ATOM   3257  O   VAL A 219     -10.023  -4.552   3.051  1.00 91.88           O
ATOM   3258  HA  VAL A 219      -8.566  -4.212   5.078  1.00 91.88           H
ATOM   3259  CB  VAL A 219     -10.121  -4.780   6.428  1.00 91.88           C
ATOM   3260  HB  VAL A 219     -11.069  -4.361   6.764  1.00 91.88           H
ATOM   3261  CG1 VAL A 219     -10.389  -6.195   5.912  1.00 91.88           C
ATOM   3262 1HG1 VAL A 219     -11.123  -6.155   5.107  1.00 91.88           H
ATOM   3263 2HG1 VAL A 219      -9.461  -6.627   5.536  1.00 91.88           H
ATOM   3264 3HG1 VAL A 219     -10.774  -6.812   6.725  1.00 91.88           H
ATOM   3265  CG2 VAL A 219      -9.168  -4.805   7.625  1.00 91.88           C
ATOM   3266 1HG2 VAL A 219      -8.198  -5.188   7.309  1.00 91.88           H
ATOM   3267 2HG2 VAL A 219      -9.049  -3.794   8.016  1.00 91.88           H
ATOM   3268 3HG2 VAL A 219      -9.577  -5.449   8.403  1.00 91.88           H
ATOM   3269  HN  VAL A 219      -9.978  -2.322   6.633  1.00 91.88           H
ATOM   3270  N   ILE A 220     -11.575  -3.286   4.102  1.00 92.18           N
ATOM   3271  CA  ILE A 220     -12.549  -3.383   3.028  1.00 92.18           C
ATOM   3272  C   ILE A 220     -11.961  -2.770   1.755  1.00 92.18           C
ATOM   3273  O   ILE A 220     -11.870  -3.437   0.726  1.00 92.18           O
ATOM   3274  HA  ILE A 220     -12.733  -4.442   2.848  1.00 92.18           H
ATOM   3275  CB  ILE A 220     -13.879  -2.758   3.454  1.00 92.18           C
ATOM   3276  HB  ILE A 220     -13.675  -1.771   3.869  1.00 92.18           H
ATOM   3277  CG1 ILE A 220     -14.544  -3.583   4.557  1.00 92.18           C
ATOM   3278 1HG1 ILE A 220     -14.790  -4.575   4.177  1.00 92.18           H
ATOM   3279 2HG1 ILE A 220     -13.847  -3.723   5.383  1.00 92.18           H
ATOM   3280  CG2 ILE A 220     -14.802  -2.560   2.250  1.00 92.18           C
ATOM   3281 1HG2 ILE A 220     -14.322  -1.901   1.528  1.00 92.18           H
ATOM   3282 2HG2 ILE A 220     -15.003  -3.525   1.784  1.00 92.18           H
ATOM   3283 3HG2 ILE A 220     -15.741  -2.115   2.581  1.00 92.18           H
ATOM   3284  CD1 ILE A 220     -15.814  -2.897   5.065  1.00 92.18           C
ATOM   3285 1HD1 ILE A 220     -15.561  -1.916   5.467  1.00 92.18           H
ATOM   3286 2HD1 ILE A 220     -16.519  -2.782   4.242  1.00 92.18           H
ATOM   3287 3HD1 ILE A 220     -16.267  -3.505   5.849  1.00 92.18           H
ATOM   3288  HN  ILE A 220     -11.845  -2.702   4.867  1.00 92.18           H
ATOM   3289  N   LEU A 221     -11.578  -1.507   1.867  1.00 92.02           N
ATOM   3290  CA  LEU A 221     -11.163  -0.744   0.702  1.00 92.02           C
ATOM   3291  C   LEU A 221      -9.713  -1.093   0.360  1.00 92.02           C
ATOM   3292  O   LEU A 221      -9.292  -0.956  -0.788  1.00 92.02           O
ATOM   3293  HA  LEU A 221     -11.797  -1.049  -0.130  1.00 92.02           H
ATOM   3294  CB  LEU A 221     -11.399   0.750   0.928  1.00 92.02           C
ATOM   3295 1HB  LEU A 221     -10.809   1.065   1.788  1.00 92.02           H
ATOM   3296 2HB  LEU A 221     -11.017   1.293   0.063  1.00 92.02           H
ATOM   3297  CG  LEU A 221     -12.851   1.173   1.159  1.00 92.02           C
ATOM   3298  HG  LEU A 221     -13.225   0.646   2.037  1.00 92.02           H
ATOM   3299  CD1 LEU A 221     -12.946   2.671   1.456  1.00 92.02           C
ATOM   3300 1HD1 LEU A 221     -12.368   2.900   2.351  1.00 92.02           H
ATOM   3301 2HD1 LEU A 221     -12.548   3.234   0.612  1.00 92.02           H
ATOM   3302 3HD1 LEU A 221     -13.989   2.944   1.616  1.00 92.02           H
ATOM   3303  CD2 LEU A 221     -13.735   0.766  -0.022  1.00 92.02           C
ATOM   3304 1HD2 LEU A 221     -13.372   1.246  -0.931  1.00 92.02           H
ATOM   3305 2HD2 LEU A 221     -13.701  -0.317  -0.145  1.00 92.02           H
ATOM   3306 3HD2 LEU A 221     -14.762   1.078   0.168  1.00 92.02           H
ATOM   3307  HN  LEU A 221     -11.548  -1.006   2.732  1.00 92.02           H
ATOM   3308  N   GLY A 222      -8.989  -1.539   1.376  1.00 91.35           N
ATOM   3309  CA  GLY A 222      -7.552  -1.711   1.252  1.00 91.35           C
ATOM   3310  C   GLY A 222      -7.216  -3.040   0.573  1.00 91.35           C
ATOM   3311  O   GLY A 222      -6.136  -3.196   0.005  1.00 91.35           O
ATOM   3312 1HA  GLY A 222      -7.131  -0.888   0.676  1.00 91.35           H
ATOM   3313 2HA  GLY A 222      -7.091  -1.677   2.240  1.00 91.35           H
ATOM   3314  HN  GLY A 222      -9.368  -1.779   2.270  1.00 91.35           H
ATOM   3315  N   PHE A 223      -8.162  -3.965   0.653  1.00 90.32           N
ATOM   3316  CA  PHE A 223      -7.937  -5.311   0.153  1.00 90.32           C
ATOM   3317  C   PHE A 223      -9.188  -5.855  -0.538  1.00 90.32           C
ATOM   3318  O   PHE A 223      -9.162  -6.154  -1.731  1.00 90.32           O
ATOM   3319  HA  PHE A 223      -7.120  -5.256  -0.567  1.00 90.32           H
ATOM   3320  CB  PHE A 223      -7.614  -6.190   1.364  1.00 90.32           C
ATOM   3321 1HB  PHE A 223      -6.779  -5.749   1.908  1.00 90.32           H
ATOM   3322 2HB  PHE A 223      -8.470  -6.189   2.039  1.00 90.32           H
ATOM   3323  CG  PHE A 223      -7.266  -7.636   1.007  1.00 90.32           C
ATOM   3324  CD1 PHE A 223      -8.140  -8.637   1.296  1.00 90.32           C
ATOM   3325  HD1 PHE A 223      -9.089  -8.409   1.782  1.00 90.32           H
ATOM   3326  CD2 PHE A 223      -6.082  -7.921   0.402  1.00 90.32           C
ATOM   3327  HD2 PHE A 223      -5.381  -7.119   0.170  1.00 90.32           H
ATOM   3328  CE1 PHE A 223      -7.816  -9.980   0.965  1.00 90.32           C
ATOM   3329  HE1 PHE A 223      -8.517 -10.782   1.197  1.00 90.32           H
ATOM   3330  CE2 PHE A 223      -5.758  -9.263   0.071  1.00 90.32           C
ATOM   3331  HE2 PHE A 223      -4.809  -9.492  -0.414  1.00 90.32           H
ATOM   3332  CZ  PHE A 223      -6.633 -10.264   0.360  1.00 90.32           C
ATOM   3333  HZ  PHE A 223      -6.384 -11.295   0.106  1.00 90.32           H
ATOM   3334  HN  PHE A 223      -9.066  -3.807   1.050  1.00 90.32           H
ATOM   3335  N   PHE A 224     -10.254  -5.967   0.240  1.00 85.88           N
ATOM   3336  CA  PHE A 224     -11.369  -6.820  -0.135  1.00 85.88           C
ATOM   3337  C   PHE A 224     -11.973  -6.376  -1.469  1.00 85.88           C
ATOM   3338  O   PHE A 224     -12.127  -7.184  -2.384  1.00 85.88           O
ATOM   3339  HA  PHE A 224     -10.982  -7.834  -0.233  1.00 85.88           H
ATOM   3340  CB  PHE A 224     -12.427  -6.682   0.961  1.00 85.88           C
ATOM   3341 1HB  PHE A 224     -11.940  -6.760   1.933  1.00 85.88           H
ATOM   3342 2HB  PHE A 224     -12.868  -5.687   0.904  1.00 85.88           H
ATOM   3343  CG  PHE A 224     -13.545  -7.724   0.882  1.00 85.88           C
ATOM   3344  CD1 PHE A 224     -14.743  -7.396   0.328  1.00 85.88           C
ATOM   3345  HD1 PHE A 224     -14.907  -6.390  -0.059  1.00 85.88           H
ATOM   3346  CD2 PHE A 224     -13.340  -8.979   1.366  1.00 85.88           C
ATOM   3347  HD2 PHE A 224     -12.380  -9.242   1.810  1.00 85.88           H
ATOM   3348  CE1 PHE A 224     -15.780  -8.363   0.255  1.00 85.88           C
ATOM   3349  HE1 PHE A 224     -16.740  -8.100  -0.189  1.00 85.88           H
ATOM   3350  CE2 PHE A 224     -14.377  -9.946   1.292  1.00 85.88           C
ATOM   3351  HE2 PHE A 224     -14.213 -10.951   1.680  1.00 85.88           H
ATOM   3352  CZ  PHE A 224     -15.575  -9.618   0.738  1.00 85.88           C
ATOM   3353  HZ  PHE A 224     -16.371 -10.360   0.682  1.00 85.88           H
ATOM   3354  HN  PHE A 224     -10.363  -5.489   1.112  1.00 85.88           H
ATOM   3355  N   LEU A 225     -12.300  -5.094  -1.537  1.00 93.23           N
ATOM   3356  CA  LEU A 225     -12.908  -4.539  -2.734  1.00 93.23           C
ATOM   3357  C   LEU A 225     -11.963  -4.738  -3.920  1.00 93.23           C
ATOM   3358  O   LEU A 225     -12.347  -5.319  -4.934  1.00 93.23           O
ATOM   3359  HA  LEU A 225     -13.824  -5.099  -2.925  1.00 93.23           H
ATOM   3360  CB  LEU A 225     -13.309  -3.080  -2.505  1.00 93.23           C
ATOM   3361 1HB  LEU A 225     -14.060  -3.050  -1.715  1.00 93.23           H
ATOM   3362 2HB  LEU A 225     -12.438  -2.539  -2.136  1.00 93.23           H
ATOM   3363  CG  LEU A 225     -13.860  -2.336  -3.723  1.00 93.23           C
ATOM   3364  HG  LEU A 225     -13.187  -2.511  -4.562  1.00 93.23           H
ATOM   3365  CD1 LEU A 225     -15.233  -2.881  -4.123  1.00 93.23           C
ATOM   3366 1HD1 LEU A 225     -15.146  -3.939  -4.369  1.00 93.23           H
ATOM   3367 2HD1 LEU A 225     -15.929  -2.757  -3.293  1.00 93.23           H
ATOM   3368 3HD1 LEU A 225     -15.601  -2.335  -4.991  1.00 93.23           H
ATOM   3369  CD2 LEU A 225     -13.892  -0.827  -3.475  1.00 93.23           C
ATOM   3370 1HD2 LEU A 225     -14.530  -0.613  -2.617  1.00 93.23           H
ATOM   3371 2HD2 LEU A 225     -12.882  -0.470  -3.275  1.00 93.23           H
ATOM   3372 3HD2 LEU A 225     -14.288  -0.322  -4.357  1.00 93.23           H
ATOM   3373  HN  LEU A 225     -12.156  -4.440  -0.794  1.00 93.23           H
ATOM   3374  N   PRO A 226     -10.715  -4.261  -3.817  1.00 93.54           N
ATOM   3375  CA  PRO A 226      -9.755  -4.414  -4.913  1.00 93.54           C
ATOM   3376  C   PRO A 226      -9.626  -5.859  -5.368  1.00 93.54           C
ATOM   3377  O   PRO A 226      -9.606  -6.136  -6.566  1.00 93.54           O
ATOM   3378  HA  PRO A 226     -10.099  -3.869  -5.791  1.00 93.54           H
ATOM   3379  CB  PRO A 226      -8.446  -3.885  -4.325  1.00 93.54           C
ATOM   3380 1HB  PRO A 226      -7.857  -4.683  -3.873  1.00 93.54           H
ATOM   3381 2HB  PRO A 226      -7.821  -3.423  -5.089  1.00 93.54           H
ATOM   3382  CG  PRO A 226      -8.909  -2.870  -3.287  1.00 93.54           C
ATOM   3383 1HG  PRO A 226      -8.136  -2.666  -2.547  1.00 93.54           H
ATOM   3384 2HG  PRO A 226      -9.160  -1.912  -3.741  1.00 93.54           H
ATOM   3385  CD  PRO A 226     -10.124  -3.546  -2.671  1.00 93.54           C
ATOM   3386 1HD  PRO A 226      -9.844  -4.232  -1.872  1.00 93.54           H
ATOM   3387 2HD  PRO A 226     -10.814  -2.821  -2.238  1.00 93.54           H
ATOM   3388  N   PHE A 227      -9.540  -6.749  -4.390  1.00 91.64           N
ATOM   3389  CA  PHE A 227      -9.289  -8.151  -4.675  1.00 91.64           C
ATOM   3390  C   PHE A 227     -10.421  -8.752  -5.511  1.00 91.64           C
ATOM   3391  O   PHE A 227     -10.170  -9.426  -6.509  1.00 91.64           O
ATOM   3392  HA  PHE A 227      -8.357  -8.206  -5.237  1.00 91.64           H
ATOM   3393  CB  PHE A 227      -9.225  -8.876  -3.329  1.00 91.64           C
ATOM   3394 1HB  PHE A 227      -8.395  -8.472  -2.749  1.00 91.64           H
ATOM   3395 2HB  PHE A 227     -10.137  -8.664  -2.770  1.00 91.64           H
ATOM   3396  CG  PHE A 227      -9.057 -10.392  -3.446  1.00 91.64           C
ATOM   3397  CD1 PHE A 227     -10.108 -11.215  -3.186  1.00 91.64           C
ATOM   3398  HD1 PHE A 227     -11.070 -10.795  -2.895  1.00 91.64           H
ATOM   3399  CD2 PHE A 227      -7.856 -10.917  -3.810  1.00 91.64           C
ATOM   3400  HD2 PHE A 227      -7.013 -10.258  -4.018  1.00 91.64           H
ATOM   3401  CE1 PHE A 227      -9.952 -12.622  -3.295  1.00 91.64           C
ATOM   3402  HE1 PHE A 227     -10.794 -13.282  -3.087  1.00 91.64           H
ATOM   3403  CE2 PHE A 227      -7.700 -12.324  -3.918  1.00 91.64           C
ATOM   3404  HE2 PHE A 227      -6.737 -12.745  -4.210  1.00 91.64           H
ATOM   3405  CZ  PHE A 227      -8.751 -13.147  -3.659  1.00 91.64           C
ATOM   3406  HZ  PHE A 227      -8.631 -14.227  -3.742  1.00 91.64           H
ATOM   3407  HN  PHE A 227      -9.638  -6.525  -3.421  1.00 91.64           H
ATOM   3408  N   VAL A 228     -11.643  -8.486  -5.072  1.00 94.57           N
ATOM   3409  CA  VAL A 228     -12.812  -9.034  -5.738  1.00 94.57           C
ATOM   3410  C   VAL A 228     -12.832  -8.563  -7.194  1.00 94.57           C
ATOM   3411  O   VAL A 228     -13.075  -9.355  -8.103  1.00 94.57           O
ATOM   3412  HA  VAL A 228     -12.722 -10.120  -5.722  1.00 94.57           H
ATOM   3413  CB  VAL A 228     -14.079  -8.652  -4.969  1.00 94.57           C
ATOM   3414  HB  VAL A 228     -14.067  -7.573  -4.818  1.00 94.57           H
ATOM   3415  CG1 VAL A 228     -15.334  -9.000  -5.773  1.00 94.57           C
ATOM   3416 1HG1 VAL A 228     -15.322  -8.457  -6.718  1.00 94.57           H
ATOM   3417 2HG1 VAL A 228     -15.354 -10.072  -5.969  1.00 94.57           H
ATOM   3418 3HG1 VAL A 228     -16.219  -8.718  -5.203  1.00 94.57           H
ATOM   3419  CG2 VAL A 228     -14.107  -9.320  -3.593  1.00 94.57           C
ATOM   3420 1HG2 VAL A 228     -14.084 -10.403  -3.714  1.00 94.57           H
ATOM   3421 2HG2 VAL A 228     -13.238  -9.001  -3.017  1.00 94.57           H
ATOM   3422 3HG2 VAL A 228     -15.017  -9.032  -3.068  1.00 94.57           H
ATOM   3423  HN  VAL A 228     -11.839  -7.910  -4.279  1.00 94.57           H
ATOM   3424  N   VAL A 229     -12.573  -7.276  -7.370  1.00 94.94           N
ATOM   3425  CA  VAL A 229     -12.625  -6.676  -8.692  1.00 94.94           C
ATOM   3426  C   VAL A 229     -11.542  -7.301  -9.574  1.00 94.94           C
ATOM   3427  O   VAL A 229     -11.805  -7.673 -10.717  1.00 94.94           O
ATOM   3428  HA  VAL A 229     -13.601  -6.905  -9.119  1.00 94.94           H
ATOM   3429  CB  VAL A 229     -12.501  -5.155  -8.582  1.00 94.94           C
ATOM   3430  HB  VAL A 229     -11.594  -4.932  -8.019  1.00 94.94           H
ATOM   3431  CG1 VAL A 229     -12.364  -4.514  -9.964  1.00 94.94           C
ATOM   3432 1HG1 VAL A 229     -11.473  -4.903 -10.458  1.00 94.94           H
ATOM   3433 2HG1 VAL A 229     -13.244  -4.750 -10.563  1.00 94.94           H
ATOM   3434 3HG1 VAL A 229     -12.278  -3.433  -9.857  1.00 94.94           H
ATOM   3435  CG2 VAL A 229     -13.686  -4.562  -7.817  1.00 94.94           C
ATOM   3436 1HG2 VAL A 229     -14.612  -4.800  -8.341  1.00 94.94           H
ATOM   3437 2HG2 VAL A 229     -13.718  -4.984  -6.813  1.00 94.94           H
ATOM   3438 3HG2 VAL A 229     -13.573  -3.480  -7.754  1.00 94.94           H
ATOM   3439  HN  VAL A 229     -12.332  -6.648  -6.630  1.00 94.94           H
ATOM   3440  N   MET A 230     -10.347  -7.399  -9.009  1.00 89.03           N
ATOM   3441  CA  MET A 230      -9.213  -7.931  -9.745  1.00 89.03           C
ATOM   3442  C   MET A 230      -9.463  -9.382 -10.164  1.00 89.03           C
ATOM   3443  O   MET A 230      -9.216  -9.752 -11.310  1.00 89.03           O
ATOM   3444  HA  MET A 230      -9.116  -7.302 -10.630  1.00 89.03           H
ATOM   3445  CB  MET A 230      -7.959  -7.861  -8.872  1.00 89.03           C
ATOM   3446 1HB  MET A 230      -8.188  -8.224  -7.870  1.00 89.03           H
ATOM   3447 2HB  MET A 230      -7.190  -8.516  -9.280  1.00 89.03           H
ATOM   3448  CG  MET A 230      -7.427  -6.428  -8.792  1.00 89.03           C
ATOM   3449 1HG  MET A 230      -7.193  -6.062  -9.792  1.00 89.03           H
ATOM   3450 2HG  MET A 230      -8.192  -5.770  -8.382  1.00 89.03           H
ATOM   3451  SD  MET A 230      -5.966  -6.376  -7.767  1.00 89.03           S
ATOM   3452  CE  MET A 230      -4.813  -7.234  -8.826  1.00 89.03           C
ATOM   3453 1HE  MET A 230      -5.181  -8.241  -9.023  1.00 89.03           H
ATOM   3454 2HE  MET A 230      -4.714  -6.693  -9.768  1.00 89.03           H
ATOM   3455 3HE  MET A 230      -3.842  -7.291  -8.336  1.00 89.03           H
ATOM   3456  HN  MET A 230     -10.149  -7.123  -8.069  1.00 89.03           H
ATOM   3457  N   ALA A 231      -9.950 -10.164  -9.211  1.00 93.51           N
ATOM   3458  CA  ALA A 231     -10.161 -11.582  -9.443  1.00 93.51           C
ATOM   3459  C   ALA A 231     -11.133 -11.765 -10.610  1.00 93.51           C
ATOM   3460  O   ALA A 231     -10.901 -12.591 -11.491  1.00 93.51           O
ATOM   3461  HA  ALA A 231      -9.200 -12.022  -9.709  1.00 93.51           H
ATOM   3462  CB  ALA A 231     -10.665 -12.240  -8.156  1.00 93.51           C
ATOM   3463 1HB  ALA A 231      -9.925 -12.107  -7.367  1.00 93.51           H
ATOM   3464 2HB  ALA A 231     -11.605 -11.777  -7.856  1.00 93.51           H
ATOM   3465 3HB  ALA A 231     -10.823 -13.305  -8.331  1.00 93.51           H
ATOM   3466  HN  ALA A 231     -10.197  -9.843  -8.297  1.00 93.51           H
ATOM   3467  N   CYS A 232     -12.200 -10.980 -10.579  1.00 92.86           N
ATOM   3468  CA  CYS A 232     -13.221 -11.063 -11.609  1.00 92.86           C
ATOM   3469  C   CYS A 232     -12.588 -10.671 -12.946  1.00 92.86           C
ATOM   3470  O   CYS A 232     -12.741 -11.378 -13.941  1.00 92.86           O
ATOM   3471  HA  CYS A 232     -13.560 -12.099 -11.631  1.00 92.86           H
ATOM   3472  CB  CYS A 232     -14.434 -10.193 -11.275  1.00 92.86           C
ATOM   3473 1HB  CYS A 232     -14.112  -9.175 -11.056  1.00 92.86           H
ATOM   3474 2HB  CYS A 232     -15.100 -10.138 -12.136  1.00 92.86           H
ATOM   3475  SG  CYS A 232     -15.327 -10.889  -9.838  1.00 92.86           S
ATOM   3476  HG  CYS A 232     -16.230  -9.917  -9.751  1.00 92.86           H
ATOM   3477  HN  CYS A 232     -12.371 -10.298  -9.868  1.00 92.86           H
ATOM   3478  N   CYS A 233     -11.889  -9.546 -12.926  1.00 92.57           N
ATOM   3479  CA  CYS A 233     -11.358  -8.972 -14.151  1.00 92.57           C
ATOM   3480  C   CYS A 233     -10.425  -9.999 -14.797  1.00 92.57           C
ATOM   3481  O   CYS A 233     -10.582 -10.333 -15.970  1.00 92.57           O
ATOM   3482  HA  CYS A 233     -12.212  -8.766 -14.795  1.00 92.57           H
ATOM   3483  CB  CYS A 233     -10.649  -7.641 -13.892  1.00 92.57           C
ATOM   3484 1HB  CYS A 233      -9.960  -7.744 -13.053  1.00 92.57           H
ATOM   3485 2HB  CYS A 233     -10.054  -7.361 -14.761  1.00 92.57           H
ATOM   3486  SG  CYS A 233     -11.881  -6.337 -13.532  1.00 92.57           S
ATOM   3487  HG  CYS A 233     -12.090  -6.688 -12.266  1.00 92.57           H
ATOM   3488  HN  CYS A 233     -11.684  -9.029 -12.094  1.00 92.57           H
ATOM   3489  N   TYR A 234      -9.475 -10.470 -14.002  1.00 86.42           N
ATOM   3490  CA  TYR A 234      -8.419 -11.323 -14.522  1.00 86.42           C
ATOM   3491  C   TYR A 234      -8.960 -12.708 -14.882  1.00 86.42           C
ATOM   3492  O   TYR A 234      -8.422 -13.380 -15.760  1.00 86.42           O
ATOM   3493  HA  TYR A 234      -8.019 -10.853 -15.421  1.00 86.42           H
ATOM   3494  CB  TYR A 234      -7.397 -11.465 -13.393  1.00 86.42           C
ATOM   3495 1HB  TYR A 234      -7.926 -11.663 -12.461  1.00 86.42           H
ATOM   3496 2HB  TYR A 234      -6.768 -12.332 -13.593  1.00 86.42           H
ATOM   3497  CG  TYR A 234      -6.504 -10.237 -13.204  1.00 86.42           C
ATOM   3498  CD1 TYR A 234      -5.877  -9.666 -14.293  1.00 86.42           C
ATOM   3499  HD1 TYR A 234      -6.019 -10.089 -15.287  1.00 86.42           H
ATOM   3500  CD2 TYR A 234      -6.324  -9.702 -11.945  1.00 86.42           C
ATOM   3501  HD2 TYR A 234      -6.819 -10.153 -11.085  1.00 86.42           H
ATOM   3502  CE1 TYR A 234      -5.036  -8.510 -14.115  1.00 86.42           C
ATOM   3503  HE1 TYR A 234      -4.536  -8.049 -14.966  1.00 86.42           H
ATOM   3504  CE2 TYR A 234      -5.484  -8.546 -11.767  1.00 86.42           C
ATOM   3505  HE2 TYR A 234      -5.333  -8.113 -10.778  1.00 86.42           H
ATOM   3506  CZ  TYR A 234      -4.881  -8.008 -12.861  1.00 86.42           C
ATOM   3507  OH  TYR A 234      -4.087  -6.916 -12.693  1.00 86.42           O
ATOM   3508  HH  TYR A 234      -4.087  -6.638 -11.732  1.00 86.42           H
ATOM   3509  HN  TYR A 234      -9.419 -10.279 -13.022  1.00 86.42           H
ATOM   3510  N   THR A 235     -10.019 -13.094 -14.184  1.00 89.49           N
ATOM   3511  CA  THR A 235     -10.700 -14.342 -14.486  1.00 89.49           C
ATOM   3512  C   THR A 235     -11.206 -14.337 -15.930  1.00 89.49           C
ATOM   3513  O   THR A 235     -11.007 -15.303 -16.665  1.00 89.49           O
ATOM   3514  HA  THR A 235      -9.979 -15.155 -14.403  1.00 89.49           H
ATOM   3515  CB  THR A 235     -11.811 -14.536 -13.453  1.00 89.49           C
ATOM   3516  HB  THR A 235     -12.550 -13.738 -13.522  1.00 89.49           H
ATOM   3517  OG1 THR A 235     -11.118 -14.627 -12.211  1.00 89.49           O
ATOM   3518  HG1 THR A 235     -11.332 -13.833 -11.641  1.00 89.49           H
ATOM   3519  CG2 THR A 235     -12.508 -15.891 -13.590  1.00 89.49           C
ATOM   3520 1HG2 THR A 235     -11.780 -16.690 -13.454  1.00 89.49           H
ATOM   3521 2HG2 THR A 235     -12.954 -15.971 -14.582  1.00 89.49           H
ATOM   3522 3HG2 THR A 235     -13.288 -15.977 -12.834  1.00 89.49           H
ATOM   3523  HN  THR A 235     -10.410 -12.572 -13.426  1.00 89.49           H
ATOM   3524  N   ILE A 236     -11.852 -13.238 -16.293  1.00 89.11           N
ATOM   3525  CA  ILE A 236     -12.409 -13.104 -17.628  1.00 89.11           C
ATOM   3526  C   ILE A 236     -11.270 -12.958 -18.639  1.00 89.11           C
ATOM   3527  O   ILE A 236     -11.329 -13.520 -19.732  1.00 89.11           O
ATOM   3528  HA  ILE A 236     -12.951 -14.024 -17.849  1.00 89.11           H
ATOM   3529  CB  ILE A 236     -13.422 -11.959 -17.673  1.00 89.11           C
ATOM   3530  HB  ILE A 236     -12.919 -11.044 -17.360  1.00 89.11           H
ATOM   3531  CG1 ILE A 236     -14.569 -12.202 -16.690  1.00 89.11           C
ATOM   3532 1HG1 ILE A 236     -15.216 -12.994 -17.069  1.00 89.11           H
ATOM   3533 2HG1 ILE A 236     -14.168 -12.546 -15.737  1.00 89.11           H
ATOM   3534  CG2 ILE A 236     -13.929 -11.731 -19.099  1.00 89.11           C
ATOM   3535 1HG2 ILE A 236     -13.089 -11.480 -19.747  1.00 89.11           H
ATOM   3536 2HG2 ILE A 236     -14.410 -12.638 -19.463  1.00 89.11           H
ATOM   3537 3HG2 ILE A 236     -14.647 -10.911 -19.102  1.00 89.11           H
ATOM   3538  CD1 ILE A 236     -15.387 -10.927 -16.475  1.00 89.11           C
ATOM   3539 1HD1 ILE A 236     -14.742 -10.145 -16.074  1.00 89.11           H
ATOM   3540 2HD1 ILE A 236     -15.806 -10.600 -17.427  1.00 89.11           H
ATOM   3541 3HD1 ILE A 236     -16.195 -11.128 -15.772  1.00 89.11           H
ATOM   3542  HN  ILE A 236     -11.996 -12.450 -15.694  1.00 89.11           H
ATOM   3543  N   ILE A 237     -10.260 -12.200 -18.239  1.00 87.16           N
ATOM   3544  CA  ILE A 237      -9.111 -11.970 -19.098  1.00 87.16           C
ATOM   3545  C   ILE A 237      -8.490 -13.315 -19.483  1.00 87.16           C
ATOM   3546  O   ILE A 237      -8.252 -13.578 -20.660  1.00 87.16           O
ATOM   3547  HA  ILE A 237      -9.472 -11.485 -20.004  1.00 87.16           H
ATOM   3548  CB  ILE A 237      -8.127 -11.008 -18.430  1.00 87.16           C
ATOM   3549  HB  ILE A 237      -8.010 -11.307 -17.388  1.00 87.16           H
ATOM   3550  CG1 ILE A 237      -8.672  -9.578 -18.431  1.00 87.16           C
ATOM   3551 1HG1 ILE A 237      -8.627  -9.169 -19.441  1.00 87.16           H
ATOM   3552 2HG1 ILE A 237      -9.721  -9.585 -18.136  1.00 87.16           H
ATOM   3553  CG2 ILE A 237      -6.745 -11.095 -19.082  1.00 87.16           C
ATOM   3554 1HG2 ILE A 237      -6.361 -12.111 -18.985  1.00 87.16           H
ATOM   3555 2HG2 ILE A 237      -6.825 -10.837 -20.138  1.00 87.16           H
ATOM   3556 3HG2 ILE A 237      -6.066 -10.401 -18.589  1.00 87.16           H
ATOM   3557  CD1 ILE A 237      -7.873  -8.686 -17.479  1.00 87.16           C
ATOM   3558 1HD1 ILE A 237      -7.940  -9.084 -16.466  1.00 87.16           H
ATOM   3559 2HD1 ILE A 237      -6.829  -8.662 -17.792  1.00 87.16           H
ATOM   3560 3HD1 ILE A 237      -8.282  -7.676 -17.499  1.00 87.16           H
ATOM   3561  HN  ILE A 237     -10.219 -11.748 -17.348  1.00 87.16           H
ATOM   3562  N   ILE A 238      -8.246 -14.130 -18.467  1.00 87.07           N
ATOM   3563  CA  ILE A 238      -7.596 -15.412 -18.676  1.00 87.07           C
ATOM   3564  C   ILE A 238      -8.421 -16.243 -19.661  1.00 87.07           C
ATOM   3565  O   ILE A 238      -7.870 -16.862 -20.570  1.00 87.07           O
ATOM   3566  HA  ILE A 238      -6.621 -15.216 -19.123  1.00 87.07           H
ATOM   3567  CB  ILE A 238      -7.348 -16.112 -17.338  1.00 87.07           C
ATOM   3568  HB  ILE A 238      -8.249 -16.019 -16.732  1.00 87.07           H
ATOM   3569  CG1 ILE A 238      -6.212 -15.435 -16.568  1.00 87.07           C
ATOM   3570 1HG1 ILE A 238      -5.255 -15.699 -17.017  1.00 87.07           H
ATOM   3571 2HG1 ILE A 238      -6.312 -14.352 -16.644  1.00 87.07           H
ATOM   3572  CG2 ILE A 238      -7.091 -17.607 -17.540  1.00 87.07           C
ATOM   3573 1HG2 ILE A 238      -7.959 -18.063 -18.018  1.00 87.07           H
ATOM   3574 2HG2 ILE A 238      -6.215 -17.743 -18.174  1.00 87.07           H
ATOM   3575 3HG2 ILE A 238      -6.918 -18.080 -16.574  1.00 87.07           H
ATOM   3576  CD1 ILE A 238      -6.224 -15.852 -15.096  1.00 87.07           C
ATOM   3577 1HD1 ILE A 238      -7.173 -15.564 -14.644  1.00 87.07           H
ATOM   3578 2HD1 ILE A 238      -6.100 -16.932 -15.023  1.00 87.07           H
ATOM   3579 3HD1 ILE A 238      -5.407 -15.356 -14.571  1.00 87.07           H
ATOM   3580  HN  ILE A 238      -8.484 -13.927 -17.517  1.00 87.07           H
ATOM   3581  N   HIS A 239      -9.728 -16.230 -19.446  1.00 81.94           N
ATOM   3582  CA  HIS A 239     -10.631 -17.012 -20.275  1.00 81.94           C
ATOM   3583  C   HIS A 239     -10.508 -16.563 -21.732  1.00 81.94           C
ATOM   3584  O   HIS A 239     -10.436 -17.393 -22.637  1.00 81.94           O
ATOM   3585  HA  HIS A 239     -10.308 -18.050 -20.195  1.00 81.94           H
ATOM   3586  CB  HIS A 239     -12.064 -16.927 -19.746  1.00 81.94           C
ATOM   3587 1HB  HIS A 239     -12.059 -17.132 -18.676  1.00 81.94           H
ATOM   3588 2HB  HIS A 239     -12.427 -15.907 -19.873  1.00 81.94           H
ATOM   3589  CG  HIS A 239     -13.025 -17.876 -20.422  1.00 81.94           C
ATOM   3590  ND1 HIS A 239     -13.025 -19.239 -20.182  1.00 81.94           N
ATOM   3591  HD1 HIS A 239     -12.412 -19.723 -19.558  1.00 81.94           H
ATOM   3592  CD2 HIS A 239     -14.015 -17.645 -21.331  1.00 81.94           C
ATOM   3593  HD2 HIS A 239     -14.288 -16.673 -21.742  1.00 81.94           H
ATOM   3594  CE1 HIS A 239     -13.977 -19.793 -20.919  1.00 81.94           C
ATOM   3595  HE1 HIS A 239     -14.226 -20.854 -20.951  1.00 81.94           H
ATOM   3596  NE2 HIS A 239     -14.589 -18.804 -21.631  1.00 81.94           N
ATOM   3597  HN  HIS A 239     -10.171 -15.699 -18.724  1.00 81.94           H
ATOM   3598  N   THR A 240     -10.488 -15.251 -21.914  1.00 84.18           N
ATOM   3599  CA  THR A 240     -10.431 -14.681 -23.250  1.00 84.18           C
ATOM   3600  C   THR A 240      -9.111 -15.049 -23.930  1.00 84.18           C
ATOM   3601  O   THR A 240      -9.089 -15.370 -25.118  1.00 84.18           O
ATOM   3602  HA  THR A 240     -11.232 -15.121 -23.845  1.00 84.18           H
ATOM   3603  CB  THR A 240     -10.653 -13.172 -23.130  1.00 84.18           C
ATOM   3604  HB  THR A 240      -9.793 -12.688 -22.668  1.00 84.18           H
ATOM   3605  OG1 THR A 240     -11.881 -13.057 -22.416  1.00 84.18           O
ATOM   3606  HG1 THR A 240     -11.700 -12.926 -21.442  1.00 84.18           H
ATOM   3607  CG2 THR A 240     -10.945 -12.514 -24.480  1.00 84.18           C
ATOM   3608 1HG2 THR A 240     -11.844 -12.953 -24.912  1.00 84.18           H
ATOM   3609 2HG2 THR A 240     -10.102 -12.677 -25.153  1.00 84.18           H
ATOM   3610 3HG2 THR A 240     -11.094 -11.444 -24.338  1.00 84.18           H
ATOM   3611  HN  THR A 240     -10.511 -14.583 -21.170  1.00 84.18           H
ATOM   3612  N   LEU A 241      -8.043 -14.990 -23.149  1.00 83.35           N
ATOM   3613  CA  LEU A 241      -6.712 -15.223 -23.683  1.00 83.35           C
ATOM   3614  C   LEU A 241      -6.593 -16.683 -24.127  1.00 83.35           C
ATOM   3615  O   LEU A 241      -5.959 -16.978 -25.138  1.00 83.35           O
ATOM   3616  HA  LEU A 241      -6.595 -14.585 -24.559  1.00 83.35           H
ATOM   3617  CB  LEU A 241      -5.647 -14.801 -22.669  1.00 83.35           C
ATOM   3618 1HB  LEU A 241      -5.917 -15.209 -21.695  1.00 83.35           H
ATOM   3619 2HB  LEU A 241      -4.700 -15.258 -22.955  1.00 83.35           H
ATOM   3620  CG  LEU A 241      -5.427 -13.294 -22.515  1.00 83.35           C
ATOM   3621  HG  LEU A 241      -6.382 -12.834 -22.262  1.00 83.35           H
ATOM   3622  CD1 LEU A 241      -4.463 -12.995 -21.366  1.00 83.35           C
ATOM   3623 1HD1 LEU A 241      -4.875 -13.385 -20.435  1.00 83.35           H
ATOM   3624 2HD1 LEU A 241      -3.502 -13.470 -21.565  1.00 83.35           H
ATOM   3625 3HD1 LEU A 241      -4.324 -11.917 -21.279  1.00 83.35           H
ATOM   3626  CD2 LEU A 241      -4.960 -12.671 -23.833  1.00 83.35           C
ATOM   3627 1HD2 LEU A 241      -4.021 -13.132 -24.140  1.00 83.35           H
ATOM   3628 2HD2 LEU A 241      -5.715 -12.838 -24.601  1.00 83.35           H
ATOM   3629 3HD2 LEU A 241      -4.812 -11.600 -23.695  1.00 83.35           H
ATOM   3630  HN  LEU A 241      -8.076 -14.788 -22.170  1.00 83.35           H
ATOM   3631  N   ILE A 242      -7.215 -17.557 -23.349  1.00 81.88           N
ATOM   3632  CA  ILE A 242      -7.165 -18.981 -23.634  1.00 81.88           C
ATOM   3633  C   ILE A 242      -7.826 -19.248 -24.988  1.00 81.88           C
ATOM   3634  O   ILE A 242      -7.337 -20.059 -25.772  1.00 81.88           O
ATOM   3635  HA  ILE A 242      -6.115 -19.264 -23.701  1.00 81.88           H
ATOM   3636  CB  ILE A 242      -7.778 -19.780 -22.483  1.00 81.88           C
ATOM   3637  HB  ILE A 242      -8.710 -19.297 -22.190  1.00 81.88           H
ATOM   3638  CG1 ILE A 242      -6.860 -19.770 -21.259  1.00 81.88           C
ATOM   3639 1HG1 ILE A 242      -5.976 -20.376 -21.459  1.00 81.88           H
ATOM   3640 2HG1 ILE A 242      -6.514 -18.754 -21.067  1.00 81.88           H
ATOM   3641  CG2 ILE A 242      -8.127 -21.202 -22.927  1.00 81.88           C
ATOM   3642 1HG2 ILE A 242      -8.845 -21.161 -23.745  1.00 81.88           H
ATOM   3643 2HG2 ILE A 242      -7.222 -21.710 -23.262  1.00 81.88           H
ATOM   3644 3HG2 ILE A 242      -8.560 -21.748 -22.089  1.00 81.88           H
ATOM   3645  CD1 ILE A 242      -7.586 -20.309 -20.025  1.00 81.88           C
ATOM   3646 1HD1 ILE A 242      -8.455 -19.687 -19.814  1.00 81.88           H
ATOM   3647 2HD1 ILE A 242      -7.908 -21.333 -20.211  1.00 81.88           H
ATOM   3648 3HD1 ILE A 242      -6.910 -20.291 -19.169  1.00 81.88           H
ATOM   3649  HN  ILE A 242      -7.743 -17.307 -22.537  1.00 81.88           H
ATOM   3650  N   GLN A 243      -8.928 -18.549 -25.221  1.00 76.70           N
ATOM   3651  CA  GLN A 243      -9.698 -18.751 -26.437  1.00 76.70           C
ATOM   3652  C   GLN A 243      -8.978 -18.123 -27.632  1.00 76.70           C
ATOM   3653  O   GLN A 243      -9.226 -18.497 -28.777  1.00 76.70           O
ATOM   3654  HA  GLN A 243      -9.757 -19.831 -26.567  1.00 76.70           H
ATOM   3655  CB  GLN A 243     -11.112 -18.185 -26.289  1.00 76.70           C
ATOM   3656 1HB  GLN A 243     -11.061 -17.150 -25.953  1.00 76.70           H
ATOM   3657 2HB  GLN A 243     -11.609 -18.182 -27.259  1.00 76.70           H
ATOM   3658  CG  GLN A 243     -11.931 -19.010 -25.294  1.00 76.70           C
ATOM   3659 1HG  GLN A 243     -11.906 -20.061 -25.579  1.00 76.70           H
ATOM   3660 2HG  GLN A 243     -11.484 -18.938 -24.302  1.00 76.70           H
ATOM   3661  CD  GLN A 243     -13.381 -18.524 -25.242  1.00 76.70           C
ATOM   3662  OE1 GLN A 243     -13.753 -17.532 -25.847  1.00 76.70           O
ATOM   3663  NE2 GLN A 243     -14.177 -19.277 -24.488  1.00 76.70           N
ATOM   3664 1HE2 GLN A 243     -13.809 -20.080 -24.018  1.00 76.70           H
ATOM   3665 2HE2 GLN A 243     -15.144 -19.041 -24.392  1.00 76.70           H
ATOM   3666  HN  GLN A 243      -9.294 -17.858 -24.598  1.00 76.70           H
ATOM   3667  N   ALA A 244      -8.102 -17.178 -27.324  1.00 78.03           N
ATOM   3668  CA  ALA A 244      -7.384 -16.457 -28.361  1.00 78.03           C
ATOM   3669  C   ALA A 244      -6.474 -17.429 -29.115  1.00 78.03           C
ATOM   3670  O   ALA A 244      -5.780 -18.238 -28.500  1.00 78.03           O
ATOM   3671  HA  ALA A 244      -8.121 -16.051 -29.054  1.00 78.03           H
ATOM   3672  CB  ALA A 244      -6.607 -15.298 -27.733  1.00 78.03           C
ATOM   3673 1HB  ALA A 244      -7.302 -14.622 -27.236  1.00 78.03           H
ATOM   3674 2HB  ALA A 244      -5.897 -15.689 -27.005  1.00 78.03           H
ATOM   3675 3HB  ALA A 244      -6.068 -14.757 -28.512  1.00 78.03           H
ATOM   3676  HN  ALA A 244      -7.881 -16.903 -26.388  1.00 78.03           H
ATOM   3677  N   LYS A 245      -6.505 -17.317 -30.434  1.00 66.88           N
ATOM   3678  CA  LYS A 245      -5.699 -18.182 -31.278  1.00 66.88           C
ATOM   3679  C   LYS A 245      -4.307 -17.568 -31.448  1.00 66.88           C
ATOM   3680  O   LYS A 245      -3.440 -18.156 -32.092  1.00 66.88           O
ATOM   3681  HA  LYS A 245      -5.594 -19.136 -30.763  1.00 66.88           H
ATOM   3682  CB  LYS A 245      -6.414 -18.458 -32.602  1.00 66.88           C
ATOM   3683 1HB  LYS A 245      -6.743 -17.518 -33.046  1.00 66.88           H
ATOM   3684 2HB  LYS A 245      -5.720 -18.917 -33.306  1.00 66.88           H
ATOM   3685  CG  LYS A 245      -7.619 -19.377 -32.392  1.00 66.88           C
ATOM   3686 1HG  LYS A 245      -7.322 -20.242 -31.798  1.00 66.88           H
ATOM   3687 2HG  LYS A 245      -8.389 -18.851 -31.828  1.00 66.88           H
ATOM   3688  CD  LYS A 245      -8.192 -19.845 -33.732  1.00 66.88           C
ATOM   3689 1HD  LYS A 245      -8.548 -18.985 -34.300  1.00 66.88           H
ATOM   3690 2HD  LYS A 245      -7.406 -20.314 -34.324  1.00 66.88           H
ATOM   3691  CE  LYS A 245      -9.339 -20.835 -33.522  1.00 66.88           C
ATOM   3692 1HE  LYS A 245      -8.999 -21.672 -32.913  1.00 66.88           H
ATOM   3693 2HE  LYS A 245     -10.149 -20.352 -32.975  1.00 66.88           H
ATOM   3694  NZ  LYS A 245      -9.840 -21.331 -34.823  1.00 66.88           N
ATOM   3695 1HZ  LYS A 245     -10.594 -21.991 -34.666  1.00 66.88           H
ATOM   3696 2HZ  LYS A 245     -10.183 -20.551 -35.374  1.00 66.88           H
ATOM   3697 3HZ  LYS A 245      -9.087 -21.792 -35.322  1.00 66.88           H
ATOM   3698  HN  LYS A 245      -7.068 -16.652 -30.926  1.00 66.88           H
ATOM   3699  N   LYS A 246      -4.138 -16.393 -30.859  1.00 60.50           N
ATOM   3700  CA  LYS A 246      -2.907 -15.640 -31.031  1.00 60.50           C
ATOM   3701  C   LYS A 246      -1.767 -16.363 -30.312  1.00 60.50           C
ATOM   3702  O   LYS A 246      -1.937 -16.836 -29.190  1.00 60.50           O
ATOM   3703  HA  LYS A 246      -2.684 -15.618 -32.098  1.00 60.50           H
ATOM   3704  CB  LYS A 246      -3.098 -14.191 -30.579  1.00 60.50           C
ATOM   3705 1HB  LYS A 246      -3.584 -14.171 -29.604  1.00 60.50           H
ATOM   3706 2HB  LYS A 246      -2.126 -13.712 -30.460  1.00 60.50           H
ATOM   3707  CG  LYS A 246      -3.939 -13.408 -31.590  1.00 60.50           C
ATOM   3708 1HG  LYS A 246      -3.547 -13.566 -32.594  1.00 60.50           H
ATOM   3709 2HG  LYS A 246      -4.962 -13.781 -31.584  1.00 60.50           H
ATOM   3710  CD  LYS A 246      -3.934 -11.912 -31.265  1.00 60.50           C
ATOM   3711 1HD  LYS A 246      -4.407 -11.745 -30.297  1.00 60.50           H
ATOM   3712 2HD  LYS A 246      -2.906 -11.558 -31.182  1.00 60.50           H
ATOM   3713  CE  LYS A 246      -4.669 -11.115 -32.343  1.00 60.50           C
ATOM   3714 1HE  LYS A 246      -4.256 -11.351 -33.324  1.00 60.50           H
ATOM   3715 2HE  LYS A 246      -5.720 -11.401 -32.363  1.00 60.50           H
ATOM   3716  NZ  LYS A 246      -4.550  -9.662 -32.085  1.00 60.50           N
ATOM   3717 1HZ  LYS A 246      -5.068  -9.150 -32.791  1.00 60.50           H
ATOM   3718 2HZ  LYS A 246      -4.927  -9.450 -31.168  1.00 60.50           H
ATOM   3719 3HZ  LYS A 246      -3.573  -9.392 -32.120  1.00 60.50           H
ATOM   3720  HN  LYS A 246      -4.822 -15.957 -30.274  1.00 60.50           H
ATOM   3721  N   SER A 247      -0.629 -16.427 -30.989  1.00 66.65           N
ATOM   3722  CA  SER A 247       0.511 -17.161 -30.468  1.00 66.65           C
ATOM   3723  C   SER A 247       1.081 -16.443 -29.243  1.00 66.65           C
ATOM   3724  O   SER A 247       1.599 -17.083 -28.329  1.00 66.65           O
ATOM   3725  HA  SER A 247       0.122 -18.140 -30.191  1.00 66.65           H
ATOM   3726  CB  SER A 247       1.594 -17.327 -31.537  1.00 66.65           C
ATOM   3727 1HB  SER A 247       2.438 -17.873 -31.116  1.00 66.65           H
ATOM   3728 2HB  SER A 247       1.203 -17.928 -32.358  1.00 66.65           H
ATOM   3729  OG  SER A 247       2.044 -16.073 -32.041  1.00 66.65           O
ATOM   3730  HG  SER A 247       2.743 -16.216 -32.742  1.00 66.65           H
ATOM   3731  HN  SER A 247      -0.481 -15.988 -31.875  1.00 66.65           H
ATOM   3732  N   SER A 248       0.967 -15.123 -29.264  1.00 68.30           N
ATOM   3733  CA  SER A 248       1.545 -14.305 -28.212  1.00 68.30           C
ATOM   3734  C   SER A 248       0.736 -14.462 -26.923  1.00 68.30           C
ATOM   3735  O   SER A 248       1.116 -13.933 -25.879  1.00 68.30           O
ATOM   3736  HA  SER A 248       2.558 -14.683 -28.077  1.00 68.30           H
ATOM   3737  CB  SER A 248       1.602 -12.833 -28.627  1.00 68.30           C
ATOM   3738 1HB  SER A 248       1.939 -12.232 -27.783  1.00 68.30           H
ATOM   3739 2HB  SER A 248       2.337 -12.708 -29.421  1.00 68.30           H
ATOM   3740  OG  SER A 248       0.335 -12.355 -29.073  1.00 68.30           O
ATOM   3741  HG  SER A 248       0.408 -11.395 -29.343  1.00 68.30           H
ATOM   3742  HN  SER A 248       0.490 -14.614 -29.982  1.00 68.30           H
ATOM   3743  N   LYS A 249      -0.363 -15.192 -27.037  1.00 66.26           N
ATOM   3744  CA  LYS A 249      -1.296 -15.319 -25.930  1.00 66.26           C
ATOM   3745  C   LYS A 249      -0.557 -15.864 -24.706  1.00 66.26           C
ATOM   3746  O   LYS A 249      -0.879 -15.508 -23.573  1.00 66.26           O
ATOM   3747  HA  LYS A 249      -1.662 -14.319 -25.696  1.00 66.26           H
ATOM   3748  CB  LYS A 249      -2.506 -16.159 -26.343  1.00 66.26           C
ATOM   3749 1HB  LYS A 249      -3.301 -16.046 -25.605  1.00 66.26           H
ATOM   3750 2HB  LYS A 249      -2.899 -15.796 -27.292  1.00 66.26           H
ATOM   3751  CG  LYS A 249      -2.130 -17.637 -26.471  1.00 66.26           C
ATOM   3752 1HG  LYS A 249      -1.286 -17.742 -27.153  1.00 66.26           H
ATOM   3753 2HG  LYS A 249      -1.807 -18.019 -25.503  1.00 66.26           H
ATOM   3754  CD  LYS A 249      -3.312 -18.461 -26.983  1.00 66.26           C
ATOM   3755 1HD  LYS A 249      -4.183 -18.287 -26.351  1.00 66.26           H
ATOM   3756 2HD  LYS A 249      -3.579 -18.136 -27.989  1.00 66.26           H
ATOM   3757  CE  LYS A 249      -2.975 -19.954 -26.997  1.00 66.26           C
ATOM   3758 1HE  LYS A 249      -2.202 -20.152 -27.740  1.00 66.26           H
ATOM   3759 2HE  LYS A 249      -2.569 -20.250 -26.029  1.00 66.26           H
ATOM   3760  NZ  LYS A 249      -4.181 -20.755 -27.301  1.00 66.26           N
ATOM   3761 1HZ  LYS A 249      -3.928 -21.735 -27.369  1.00 66.26           H
ATOM   3762 2HZ  LYS A 249      -4.864 -20.633 -26.561  1.00 66.26           H
ATOM   3763 3HZ  LYS A 249      -4.578 -20.447 -28.182  1.00 66.26           H
ATOM   3764  HN  LYS A 249      -0.620 -15.691 -27.865  1.00 66.26           H
ATOM   3765  N   HIS A 250       0.419 -16.718 -24.976  1.00 70.74           N
ATOM   3766  CA  HIS A 250       1.099 -17.438 -23.912  1.00 70.74           C
ATOM   3767  C   HIS A 250       1.844 -16.446 -23.017  1.00 70.74           C
ATOM   3768  O   HIS A 250       1.862 -16.598 -21.796  1.00 70.74           O
ATOM   3769  HA  HIS A 250       0.325 -17.933 -23.325  1.00 70.74           H
ATOM   3770  CB  HIS A 250       2.013 -18.521 -24.487  1.00 70.74           C
ATOM   3771 1HB  HIS A 250       2.636 -18.081 -25.266  1.00 70.74           H
ATOM   3772 2HB  HIS A 250       2.684 -18.870 -23.702  1.00 70.74           H
ATOM   3773  CG  HIS A 250       1.275 -19.706 -25.063  1.00 70.74           C
ATOM   3774  ND1 HIS A 250       0.572 -20.604 -24.279  1.00 70.74           N
ATOM   3775  HD1 HIS A 250       0.482 -20.566 -23.284  1.00 70.74           H
ATOM   3776  CD2 HIS A 250       1.137 -20.129 -26.352  1.00 70.74           C
ATOM   3777  HD2 HIS A 250       1.567 -19.648 -27.231  1.00 70.74           H
ATOM   3778  CE1 HIS A 250       0.040 -21.523 -25.072  1.00 70.74           C
ATOM   3779  HE1 HIS A 250      -0.571 -22.368 -24.753  1.00 70.74           H
ATOM   3780  NE2 HIS A 250       0.392 -21.228 -26.356  1.00 70.74           N
ATOM   3781  HN  HIS A 250       0.746 -16.921 -25.899  1.00 70.74           H
ATOM   3782  N   LYS A 251       2.442 -15.453 -23.658  1.00 69.48           N
ATOM   3783  CA  LYS A 251       3.229 -14.465 -22.940  1.00 69.48           C
ATOM   3784  C   LYS A 251       2.296 -13.581 -22.110  1.00 69.48           C
ATOM   3785  O   LYS A 251       2.569 -13.308 -20.942  1.00 69.48           O
ATOM   3786  HA  LYS A 251       3.889 -15.004 -22.260  1.00 69.48           H
ATOM   3787  CB  LYS A 251       4.118 -13.681 -23.908  1.00 69.48           C
ATOM   3788 1HB  LYS A 251       4.684 -14.374 -24.530  1.00 69.48           H
ATOM   3789 2HB  LYS A 251       3.497 -13.087 -24.578  1.00 69.48           H
ATOM   3790  CG  LYS A 251       5.081 -12.766 -23.149  1.00 69.48           C
ATOM   3791 1HG  LYS A 251       4.528 -11.937 -22.707  1.00 69.48           H
ATOM   3792 2HG  LYS A 251       5.541 -13.316 -22.328  1.00 69.48           H
ATOM   3793  CD  LYS A 251       6.168 -12.223 -24.079  1.00 69.48           C
ATOM   3794 1HD  LYS A 251       6.886 -13.012 -24.304  1.00 69.48           H
ATOM   3795 2HD  LYS A 251       5.723 -11.917 -25.026  1.00 69.48           H
ATOM   3796  CE  LYS A 251       6.891 -11.034 -23.441  1.00 69.48           C
ATOM   3797 1HE  LYS A 251       6.165 -10.364 -22.981  1.00 69.48           H
ATOM   3798 2HE  LYS A 251       7.549 -11.385 -22.647  1.00 69.48           H
ATOM   3799  NZ  LYS A 251       7.678 -10.301 -24.458  1.00 69.48           N
ATOM   3800 1HZ  LYS A 251       8.169  -9.532 -24.015  1.00 69.48           H
ATOM   3801 2HZ  LYS A 251       8.351 -10.930 -24.883  1.00 69.48           H
ATOM   3802 3HZ  LYS A 251       7.055  -9.939 -25.171  1.00 69.48           H
ATOM   3803  HN  LYS A 251       2.395 -15.317 -24.648  1.00 69.48           H
ATOM   3804  N   ALA A 252       1.213 -13.158 -22.745  1.00 80.62           N
ATOM   3805  CA  ALA A 252       0.240 -12.306 -22.082  1.00 80.62           C
ATOM   3806  C   ALA A 252      -0.343 -13.048 -20.878  1.00 80.62           C
ATOM   3807  O   ALA A 252      -0.550 -12.455 -19.820  1.00 80.62           O
ATOM   3808  HA  ALA A 252       0.763 -11.416 -21.732  1.00 80.62           H
ATOM   3809  CB  ALA A 252      -0.836 -11.884 -23.084  1.00 80.62           C
ATOM   3810 1HB  ALA A 252      -0.373 -11.336 -23.905  1.00 80.62           H
ATOM   3811 2HB  ALA A 252      -1.336 -12.770 -23.475  1.00 80.62           H
ATOM   3812 3HB  ALA A 252      -1.565 -11.245 -22.586  1.00 80.62           H
ATOM   3813  HN  ALA A 252       0.996 -13.388 -23.694  1.00 80.62           H
ATOM   3814  N   LEU A 253      -0.592 -14.334 -21.078  1.00 78.76           N
ATOM   3815  CA  LEU A 253      -1.166 -15.158 -20.028  1.00 78.76           C
ATOM   3816  C   LEU A 253      -0.206 -15.201 -18.838  1.00 78.76           C
ATOM   3817  O   LEU A 253      -0.620 -15.012 -17.695  1.00 78.76           O
ATOM   3818  HA  LEU A 253      -2.092 -14.680 -19.708  1.00 78.76           H
ATOM   3819  CB  LEU A 253      -1.534 -16.540 -20.573  1.00 78.76           C
ATOM   3820 1HB  LEU A 253      -2.072 -16.407 -21.511  1.00 78.76           H
ATOM   3821 2HB  LEU A 253      -0.613 -17.073 -20.806  1.00 78.76           H
ATOM   3822  CG  LEU A 253      -2.381 -17.419 -19.651  1.00 78.76           C
ATOM   3823  HG  LEU A 253      -1.945 -17.387 -18.653  1.00 78.76           H
ATOM   3824  CD1 LEU A 253      -3.809 -16.881 -19.539  1.00 78.76           C
ATOM   3825 1HD1 LEU A 253      -3.785 -15.870 -19.131  1.00 78.76           H
ATOM   3826 2HD1 LEU A 253      -4.270 -16.863 -20.526  1.00 78.76           H
ATOM   3827 3HD1 LEU A 253      -4.389 -17.525 -18.878  1.00 78.76           H
ATOM   3828  CD2 LEU A 253      -2.354 -18.879 -20.110  1.00 78.76           C
ATOM   3829 1HD2 LEU A 253      -2.751 -18.949 -21.122  1.00 78.76           H
ATOM   3830 2HD2 LEU A 253      -1.328 -19.245 -20.096  1.00 78.76           H
ATOM   3831 3HD2 LEU A 253      -2.964 -19.482 -19.437  1.00 78.76           H
ATOM   3832  HN  LEU A 253      -0.408 -14.811 -21.937  1.00 78.76           H
ATOM   3833  N   LYS A 254       1.058 -15.452 -19.146  1.00 76.11           N
ATOM   3834  CA  LYS A 254       2.077 -15.538 -18.114  1.00 76.11           C
ATOM   3835  C   LYS A 254       2.077 -14.247 -17.294  1.00 76.11           C
ATOM   3836  O   LYS A 254       2.049 -14.287 -16.065  1.00 76.11           O
ATOM   3837  HA  LYS A 254       1.807 -16.364 -17.457  1.00 76.11           H
ATOM   3838  CB  LYS A 254       3.436 -15.876 -18.731  1.00 76.11           C
ATOM   3839 1HB  LYS A 254       3.556 -15.340 -19.672  1.00 76.11           H
ATOM   3840 2HB  LYS A 254       4.233 -15.538 -18.068  1.00 76.11           H
ATOM   3841  CG  LYS A 254       3.569 -17.380 -18.974  1.00 76.11           C
ATOM   3842 1HG  LYS A 254       3.397 -17.919 -18.042  1.00 76.11           H
ATOM   3843 2HG  LYS A 254       2.804 -17.708 -19.677  1.00 76.11           H
ATOM   3844  CD  LYS A 254       4.956 -17.726 -19.521  1.00 76.11           C
ATOM   3845 1HD  LYS A 254       5.112 -17.219 -20.473  1.00 76.11           H
ATOM   3846 2HD  LYS A 254       5.722 -17.363 -18.836  1.00 76.11           H
ATOM   3847  CE  LYS A 254       5.109 -19.237 -19.711  1.00 76.11           C
ATOM   3848 1HE  LYS A 254       4.847 -19.754 -18.788  1.00 76.11           H
ATOM   3849 2HE  LYS A 254       4.417 -19.585 -20.478  1.00 76.11           H
ATOM   3850  NZ  LYS A 254       6.497 -19.573 -20.098  1.00 76.11           N
ATOM   3851 1HZ  LYS A 254       6.577 -20.574 -20.234  1.00 76.11           H
ATOM   3852 2HZ  LYS A 254       6.733 -19.094 -20.960  1.00 76.11           H
ATOM   3853 3HZ  LYS A 254       7.133 -19.279 -19.364  1.00 76.11           H
ATOM   3854  HN  LYS A 254       1.388 -15.594 -20.079  1.00 76.11           H
ATOM   3855  N   VAL A 255       2.109 -13.130 -18.008  1.00 82.52           N
ATOM   3856  CA  VAL A 255       2.190 -11.831 -17.362  1.00 82.52           C
ATOM   3857  C   VAL A 255       0.994 -11.657 -16.424  1.00 82.52           C
ATOM   3858  O   VAL A 255       1.153 -11.229 -15.282  1.00 82.52           O
ATOM   3859  HA  VAL A 255       3.105 -11.815 -16.769  1.00 82.52           H
ATOM   3860  CB  VAL A 255       2.289 -10.728 -18.417  1.00 82.52           C
ATOM   3861  HB  VAL A 255       1.470 -10.865 -19.123  1.00 82.52           H
ATOM   3862  CG1 VAL A 255       2.133  -9.345 -17.780  1.00 82.52           C
ATOM   3863 1HG1 VAL A 255       1.161  -9.277 -17.292  1.00 82.52           H
ATOM   3864 2HG1 VAL A 255       2.922  -9.195 -17.042  1.00 82.52           H
ATOM   3865 3HG1 VAL A 255       2.207  -8.579 -18.552  1.00 82.52           H
ATOM   3866  CG2 VAL A 255       3.602 -10.829 -19.195  1.00 82.52           C
ATOM   3867 1HG2 VAL A 255       4.441 -10.729 -18.506  1.00 82.52           H
ATOM   3868 2HG2 VAL A 255       3.655 -11.796 -19.695  1.00 82.52           H
ATOM   3869 3HG2 VAL A 255       3.646 -10.032 -19.938  1.00 82.52           H
ATOM   3870  HN  VAL A 255       2.081 -13.104 -19.007  1.00 82.52           H
ATOM   3871  N   THR A 256      -0.177 -11.999 -16.942  1.00 81.52           N
ATOM   3872  CA  THR A 256      -1.410 -11.798 -16.199  1.00 81.52           C
ATOM   3873  C   THR A 256      -1.387 -12.604 -14.899  1.00 81.52           C
ATOM   3874  O   THR A 256      -1.732 -12.086 -13.838  1.00 81.52           O
ATOM   3875  HA  THR A 256      -1.478 -10.746 -15.923  1.00 81.52           H
ATOM   3876  CB  THR A 256      -2.579 -12.161 -17.117  1.00 81.52           C
ATOM   3877  HB  THR A 256      -2.567 -13.224 -17.361  1.00 81.52           H
ATOM   3878  OG1 THR A 256      -2.440 -11.275 -18.224  1.00 81.52           O
ATOM   3879  HG1 THR A 256      -1.912 -11.715 -18.951  1.00 81.52           H
ATOM   3880  CG2 THR A 256      -3.935 -11.792 -16.513  1.00 81.52           C
ATOM   3881 1HG2 THR A 256      -3.972 -10.718 -16.332  1.00 81.52           H
ATOM   3882 2HG2 THR A 256      -4.070 -12.324 -15.571  1.00 81.52           H
ATOM   3883 3HG2 THR A 256      -4.730 -12.071 -17.205  1.00 81.52           H
ATOM   3884  HN  THR A 256      -0.291 -12.405 -17.848  1.00 81.52           H
ATOM   3885  N   ILE A 257      -0.976 -13.857 -15.023  1.00 83.95           N
ATOM   3886  CA  ILE A 257      -0.927 -14.747 -13.875  1.00 83.95           C
ATOM   3887  C   ILE A 257       0.063 -14.193 -12.848  1.00 83.95           C
ATOM   3888  O   ILE A 257      -0.238 -14.140 -11.657  1.00 83.95           O
ATOM   3889  HA  ILE A 257      -1.921 -14.756 -13.427  1.00 83.95           H
ATOM   3890  CB  ILE A 257      -0.617 -16.178 -14.319  1.00 83.95           C
ATOM   3891  HB  ILE A 257       0.253 -16.151 -14.975  1.00 83.95           H
ATOM   3892  CG1 ILE A 257      -1.776 -16.763 -15.130  1.00 83.95           C
ATOM   3893 1HG1 ILE A 257      -2.632 -16.933 -14.477  1.00 83.95           H
ATOM   3894 2HG1 ILE A 257      -2.091 -16.048 -15.889  1.00 83.95           H
ATOM   3895  CG2 ILE A 257      -0.254 -17.057 -13.121  1.00 83.95           C
ATOM   3896 1HG2 ILE A 257       0.625 -16.647 -12.623  1.00 83.95           H
ATOM   3897 2HG2 ILE A 257      -1.090 -17.081 -12.421  1.00 83.95           H
ATOM   3898 3HG2 ILE A 257      -0.039 -18.069 -13.464  1.00 83.95           H
ATOM   3899  CD1 ILE A 257      -1.368 -18.078 -15.797  1.00 83.95           C
ATOM   3900 1HD1 ILE A 257      -0.527 -17.900 -16.467  1.00 83.95           H
ATOM   3901 2HD1 ILE A 257      -1.077 -18.799 -15.032  1.00 83.95           H
ATOM   3902 3HD1 ILE A 257      -2.210 -18.473 -16.366  1.00 83.95           H
ATOM   3903  HN  ILE A 257      -0.680 -14.265 -15.887  1.00 83.95           H
ATOM   3904  N   THR A 258       1.224 -13.795 -13.348  1.00 86.13           N
ATOM   3905  CA  THR A 258       2.286 -13.315 -12.481  1.00 86.13           C
ATOM   3906  C   THR A 258       1.798 -12.130 -11.645  1.00 86.13           C
ATOM   3907  O   THR A 258       2.028 -12.081 -10.438  1.00 86.13           O
ATOM   3908  HA  THR A 258       2.547 -14.112 -11.784  1.00 86.13           H
ATOM   3909  CB  THR A 258       3.497 -12.984 -13.355  1.00 86.13           C
ATOM   3910  HB  THR A 258       3.266 -12.176 -14.049  1.00 86.13           H
ATOM   3911  OG1 THR A 258       3.843 -14.229 -13.955  1.00 86.13           O
ATOM   3912  HG1 THR A 258       3.336 -14.351 -14.808  1.00 86.13           H
ATOM   3913  CG2 THR A 258       4.731 -12.612 -12.531  1.00 86.13           C
ATOM   3914 1HG2 THR A 258       5.002 -13.447 -11.885  1.00 86.13           H
ATOM   3915 2HG2 THR A 258       4.509 -11.737 -11.919  1.00 86.13           H
ATOM   3916 3HG2 THR A 258       5.561 -12.386 -13.200  1.00 86.13           H
ATOM   3917  HN  THR A 258       1.443 -13.797 -14.324  1.00 86.13           H
ATOM   3918  N   VAL A 259       1.133 -11.205 -12.320  1.00 86.51           N
ATOM   3919  CA  VAL A 259       0.652 -10.000 -11.665  1.00 86.51           C
ATOM   3920  C   VAL A 259      -0.276 -10.388 -10.512  1.00 86.51           C
ATOM   3921  O   VAL A 259      -0.143  -9.873  -9.403  1.00 86.51           O
ATOM   3922  HA  VAL A 259       1.518  -9.479 -11.257  1.00 86.51           H
ATOM   3923  CB  VAL A 259      -0.017  -9.080 -12.687  1.00 86.51           C
ATOM   3924  HB  VAL A 259      -0.687  -9.687 -13.297  1.00 86.51           H
ATOM   3925  CG1 VAL A 259      -0.858  -8.008 -11.991  1.00 86.51           C
ATOM   3926 1HG1 VAL A 259      -1.633  -8.486 -11.391  1.00 86.51           H
ATOM   3927 2HG1 VAL A 259      -0.218  -7.406 -11.346  1.00 86.51           H
ATOM   3928 3HG1 VAL A 259      -1.323  -7.367 -12.741  1.00 86.51           H
ATOM   3929  CG2 VAL A 259       1.020  -8.446 -13.616  1.00 86.51           C
ATOM   3930 1HG2 VAL A 259       1.725  -7.859 -13.027  1.00 86.51           H
ATOM   3931 2HG2 VAL A 259       1.556  -9.230 -14.150  1.00 86.51           H
ATOM   3932 3HG2 VAL A 259       0.517  -7.796 -14.333  1.00 86.51           H
ATOM   3933  HN  VAL A 259       0.922 -11.267 -13.296  1.00 86.51           H
ATOM   3934  N   LEU A 260      -1.195 -11.294 -10.813  1.00 84.39           N
ATOM   3935  CA  LEU A 260      -2.198 -11.694  -9.842  1.00 84.39           C
ATOM   3936  C   LEU A 260      -1.512 -12.382  -8.660  1.00 84.39           C
ATOM   3937  O   LEU A 260      -1.811 -12.084  -7.505  1.00 84.39           O
ATOM   3938  HA  LEU A 260      -2.682 -10.787  -9.479  1.00 84.39           H
ATOM   3939  CB  LEU A 260      -3.279 -12.548 -10.508  1.00 84.39           C
ATOM   3940 1HB  LEU A 260      -3.687 -11.990 -11.350  1.00 84.39           H
ATOM   3941 2HB  LEU A 260      -2.807 -13.442 -10.916  1.00 84.39           H
ATOM   3942  CG  LEU A 260      -4.439 -12.983  -9.610  1.00 84.39           C
ATOM   3943  HG  LEU A 260      -4.025 -13.487  -8.737  1.00 84.39           H
ATOM   3944  CD1 LEU A 260      -5.223 -11.771  -9.102  1.00 84.39           C
ATOM   3945 1HD1 LEU A 260      -4.560 -11.123  -8.528  1.00 84.39           H
ATOM   3946 2HD1 LEU A 260      -5.626 -11.217  -9.951  1.00 84.39           H
ATOM   3947 3HD1 LEU A 260      -6.042 -12.108  -8.467  1.00 84.39           H
ATOM   3948  CD2 LEU A 260      -5.340 -13.989 -10.327  1.00 84.39           C
ATOM   3949 1HD2 LEU A 260      -5.749 -13.533 -11.229  1.00 84.39           H
ATOM   3950 2HD2 LEU A 260      -4.758 -14.870 -10.597  1.00 84.39           H
ATOM   3951 3HD2 LEU A 260      -6.157 -14.281  -9.667  1.00 84.39           H
ATOM   3952  HN  LEU A 260      -1.260 -11.750 -11.701  1.00 84.39           H
ATOM   3953  N   THR A 261      -0.605 -13.290  -8.990  1.00 88.12           N
ATOM   3954  CA  THR A 261       0.044 -14.103  -7.976  1.00 88.12           C
ATOM   3955  C   THR A 261       0.854 -13.220  -7.024  1.00 88.12           C
ATOM   3956  O   THR A 261       0.819 -13.415  -5.810  1.00 88.12           O
ATOM   3957  HA  THR A 261      -0.727 -14.591  -7.380  1.00 88.12           H
ATOM   3958  CB  THR A 261       0.887 -15.163  -8.688  1.00 88.12           C
ATOM   3959  HB  THR A 261       1.692 -14.700  -9.259  1.00 88.12           H
ATOM   3960  OG1 THR A 261      -0.060 -15.906  -9.449  1.00 88.12           O
ATOM   3961  HG1 THR A 261      -0.180 -15.487 -10.349  1.00 88.12           H
ATOM   3962  CG2 THR A 261       1.475 -16.191  -7.719  1.00 88.12           C
ATOM   3963 1HG2 THR A 261       0.667 -16.701  -7.195  1.00 88.12           H
ATOM   3964 2HG2 THR A 261       2.114 -15.684  -6.995  1.00 88.12           H
ATOM   3965 3HG2 THR A 261       2.064 -16.919  -8.276  1.00 88.12           H
ATOM   3966  HN  THR A 261      -0.314 -13.473  -9.929  1.00 88.12           H
ATOM   3967  N   VAL A 262       1.565 -12.269  -7.611  1.00 90.64           N
ATOM   3968  CA  VAL A 262       2.450 -11.412  -6.840  1.00 90.64           C
ATOM   3969  C   VAL A 262       1.621 -10.589  -5.851  1.00 90.64           C
ATOM   3970  O   VAL A 262       2.007 -10.431  -4.694  1.00 90.64           O
ATOM   3971  HA  VAL A 262       3.127 -12.056  -6.279  1.00 90.64           H
ATOM   3972  CB  VAL A 262       3.290 -10.546  -7.780  1.00 90.64           C
ATOM   3973  HB  VAL A 262       2.612 -10.050  -8.475  1.00 90.64           H
ATOM   3974  CG1 VAL A 262       4.042  -9.463  -7.003  1.00 90.64           C
ATOM   3975 1HG1 VAL A 262       3.326  -8.824  -6.486  1.00 90.64           H
ATOM   3976 2HG1 VAL A 262       4.704  -9.932  -6.275  1.00 90.64           H
ATOM   3977 3HG1 VAL A 262       4.631  -8.862  -7.696  1.00 90.64           H
ATOM   3978  CG2 VAL A 262       4.257 -11.404  -8.599  1.00 90.64           C
ATOM   3979 1HG2 VAL A 262       4.926 -11.940  -7.926  1.00 90.64           H
ATOM   3980 2HG2 VAL A 262       3.691 -12.120  -9.195  1.00 90.64           H
ATOM   3981 3HG2 VAL A 262       4.842 -10.764  -9.259  1.00 90.64           H
ATOM   3982  HN  VAL A 262       1.544 -12.080  -8.593  1.00 90.64           H
ATOM   3983  N   PHE A 263       0.498 -10.088  -6.343  1.00 89.12           N
ATOM   3984  CA  PHE A 263      -0.387  -9.284  -5.517  1.00 89.12           C
ATOM   3985  C   PHE A 263      -0.887 -10.082  -4.311  1.00 89.12           C
ATOM   3986  O   PHE A 263      -0.801  -9.617  -3.176  1.00 89.12           O
ATOM   3987  HA  PHE A 263       0.186  -8.425  -5.170  1.00 89.12           H
ATOM   3988  CB  PHE A 263      -1.584  -8.897  -6.389  1.00 89.12           C
ATOM   3989 1HB  PHE A 263      -1.223  -8.355  -7.263  1.00 89.12           H
ATOM   3990 2HB  PHE A 263      -2.063  -9.805  -6.754  1.00 89.12           H
ATOM   3991  CG  PHE A 263      -2.627  -8.040  -5.669  1.00 89.12           C
ATOM   3992  CD1 PHE A 263      -3.740  -8.621  -5.146  1.00 89.12           C
ATOM   3993  HD1 PHE A 263      -3.888  -9.697  -5.238  1.00 89.12           H
ATOM   3994  CD2 PHE A 263      -2.442  -6.698  -5.554  1.00 89.12           C
ATOM   3995  HD2 PHE A 263      -1.550  -6.232  -5.974  1.00 89.12           H
ATOM   3996  CE1 PHE A 263      -4.708  -7.825  -4.478  1.00 89.12           C
ATOM   3997  HE1 PHE A 263      -5.600  -8.291  -4.058  1.00 89.12           H
ATOM   3998  CE2 PHE A 263      -3.410  -5.902  -4.886  1.00 89.12           C
ATOM   3999  HE2 PHE A 263      -3.262  -4.827  -4.793  1.00 89.12           H
ATOM   4000  CZ  PHE A 263      -4.523  -6.483  -4.362  1.00 89.12           C
ATOM   4001  HZ  PHE A 263      -5.266  -5.872  -3.849  1.00 89.12           H
ATOM   4002  HN  PHE A 263       0.190 -10.223  -7.285  1.00 89.12           H
ATOM   4003  N   VAL A 264      -1.399 -11.270  -4.599  1.00 90.17           N
ATOM   4004  CA  VAL A 264      -2.006 -12.093  -3.566  1.00 90.17           C
ATOM   4005  C   VAL A 264      -0.949 -12.451  -2.519  1.00 90.17           C
ATOM   4006  O   VAL A 264      -1.190 -12.322  -1.320  1.00 90.17           O
ATOM   4007  HA  VAL A 264      -2.786 -11.500  -3.089  1.00 90.17           H
ATOM   4008  CB  VAL A 264      -2.663 -13.322  -4.197  1.00 90.17           C
ATOM   4009  HB  VAL A 264      -1.915 -13.826  -4.808  1.00 90.17           H
ATOM   4010  CG1 VAL A 264      -3.131 -14.305  -3.122  1.00 90.17           C
ATOM   4011 1HG1 VAL A 264      -2.275 -14.631  -2.530  1.00 90.17           H
ATOM   4012 2HG1 VAL A 264      -3.856 -13.816  -2.472  1.00 90.17           H
ATOM   4013 3HG1 VAL A 264      -3.594 -15.170  -3.597  1.00 90.17           H
ATOM   4014  CG2 VAL A 264      -3.822 -12.917  -5.110  1.00 90.17           C
ATOM   4015 1HG2 VAL A 264      -4.571 -12.379  -4.529  1.00 90.17           H
ATOM   4016 2HG2 VAL A 264      -3.448 -12.273  -5.907  1.00 90.17           H
ATOM   4017 3HG2 VAL A 264      -4.271 -13.809  -5.545  1.00 90.17           H
ATOM   4018  HN  VAL A 264      -1.404 -11.669  -5.515  1.00 90.17           H
ATOM   4019  N   LEU A 265       0.199 -12.893  -3.011  1.00 89.27           N
ATOM   4020  CA  LEU A 265       1.234 -13.419  -2.137  1.00 89.27           C
ATOM   4021  C   LEU A 265       1.750 -12.298  -1.233  1.00 89.27           C
ATOM   4022  O   LEU A 265       2.179 -12.550  -0.108  1.00 89.27           O
ATOM   4023  HA  LEU A 265       0.775 -14.184  -1.510  1.00 89.27           H
ATOM   4024  CB  LEU A 265       2.331 -14.102  -2.956  1.00 89.27           C
ATOM   4025 1HB  LEU A 265       2.626 -13.431  -3.763  1.00 89.27           H
ATOM   4026 2HB  LEU A 265       3.204 -14.235  -2.317  1.00 89.27           H
ATOM   4027  CG  LEU A 265       1.967 -15.458  -3.565  1.00 89.27           C
ATOM   4028  HG  LEU A 265       1.105 -15.319  -4.217  1.00 89.27           H
ATOM   4029  CD1 LEU A 265       3.108 -15.993  -4.433  1.00 89.27           C
ATOM   4030 1HD1 LEU A 265       3.311 -15.290  -5.240  1.00 89.27           H
ATOM   4031 2HD1 LEU A 265       4.003 -16.112  -3.822  1.00 89.27           H
ATOM   4032 3HD1 LEU A 265       2.824 -16.957  -4.853  1.00 89.27           H
ATOM   4033  CD2 LEU A 265       1.557 -16.454  -2.479  1.00 89.27           C
ATOM   4034 1HD2 LEU A 265       2.384 -16.594  -1.783  1.00 89.27           H
ATOM   4035 2HD2 LEU A 265       0.691 -16.069  -1.941  1.00 89.27           H
ATOM   4036 3HD2 LEU A 265       1.304 -17.409  -2.939  1.00 89.27           H
ATOM   4037  HN  LEU A 265       0.426 -12.897  -3.984  1.00 89.27           H
ATOM   4038  N   SER A 266       1.691 -11.083  -1.758  1.00 91.15           N
ATOM   4039  CA  SER A 266       2.252  -9.938  -1.061  1.00 91.15           C
ATOM   4040  C   SER A 266       1.224  -9.366  -0.083  1.00 91.15           C
ATOM   4041  O   SER A 266       1.564  -9.011   1.044  1.00 91.15           O
ATOM   4042  HA  SER A 266       3.118 -10.323  -0.524  1.00 91.15           H
ATOM   4043  CB  SER A 266       2.703  -8.859  -2.048  1.00 91.15           C
ATOM   4044 1HB  SER A 266       3.079  -7.998  -1.496  1.00 91.15           H
ATOM   4045 2HB  SER A 266       3.530  -9.239  -2.647  1.00 91.15           H
ATOM   4046  OG  SER A 266       1.645  -8.446  -2.908  1.00 91.15           O
ATOM   4047  HG  SER A 266       1.745  -8.875  -3.805  1.00 91.15           H
ATOM   4048  HN  SER A 266       1.271 -10.875  -2.642  1.00 91.15           H
ATOM   4049  N   GLN A 267      -0.014  -9.294  -0.550  1.00 88.10           N
ATOM   4050  CA  GLN A 267      -1.023  -8.495   0.124  1.00 88.10           C
ATOM   4051  C   GLN A 267      -1.819  -9.360   1.103  1.00 88.10           C
ATOM   4052  O   GLN A 267      -2.221  -8.891   2.167  1.00 88.10           O
ATOM   4053  HA  GLN A 267      -0.470  -7.731   0.670  1.00 88.10           H
ATOM   4054  CB  GLN A 267      -1.950  -7.817  -0.887  1.00 88.10           C
ATOM   4055 1HB  GLN A 267      -2.438  -8.572  -1.502  1.00 88.10           H
ATOM   4056 2HB  GLN A 267      -2.738  -7.278  -0.359  1.00 88.10           H
ATOM   4057  CG  GLN A 267      -1.173  -6.848  -1.780  1.00 88.10           C
ATOM   4058 1HG  GLN A 267      -0.417  -7.394  -2.344  1.00 88.10           H
ATOM   4059 2HG  GLN A 267      -1.848  -6.395  -2.506  1.00 88.10           H
ATOM   4060  CD  GLN A 267      -0.502  -5.753  -0.948  1.00 88.10           C
ATOM   4061  OE1 GLN A 267      -1.030  -5.281   0.046  1.00 88.10           O
ATOM   4062  NE2 GLN A 267       0.688  -5.376  -1.407  1.00 88.10           N
ATOM   4063 1HE2 GLN A 267       1.065  -5.804  -2.229  1.00 88.10           H
ATOM   4064 2HE2 GLN A 267       1.205  -4.666  -0.931  1.00 88.10           H
ATOM   4065  HN  GLN A 267      -0.330  -9.769  -1.371  1.00 88.10           H
ATOM   4066  N   PHE A 268      -2.023 -10.609   0.709  1.00 92.43           N
ATOM   4067  CA  PHE A 268      -2.955 -11.473   1.414  1.00 92.43           C
ATOM   4068  C   PHE A 268      -2.502 -11.707   2.856  1.00 92.43           C
ATOM   4069  O   PHE A 268      -3.267 -11.485   3.794  1.00 92.43           O
ATOM   4070  HA  PHE A 268      -3.923 -10.972   1.415  1.00 92.43           H
ATOM   4071  CB  PHE A 268      -2.970 -12.812   0.673  1.00 92.43           C
ATOM   4072 1HB  PHE A 268      -3.218 -12.634  -0.373  1.00 92.43           H
ATOM   4073 2HB  PHE A 268      -1.967 -13.239   0.694  1.00 92.43           H
ATOM   4074  CG  PHE A 268      -3.955 -13.831   1.250  1.00 92.43           C
ATOM   4075  CD1 PHE A 268      -3.499 -14.858   2.016  1.00 92.43           C
ATOM   4076  HD1 PHE A 268      -2.433 -14.956   2.219  1.00 92.43           H
ATOM   4077  CD2 PHE A 268      -5.285 -13.709   0.997  1.00 92.43           C
ATOM   4078  HD2 PHE A 268      -5.650 -12.886   0.384  1.00 92.43           H
ATOM   4079  CE1 PHE A 268      -4.413 -15.804   2.551  1.00 92.43           C
ATOM   4080  HE1 PHE A 268      -4.048 -16.628   3.165  1.00 92.43           H
ATOM   4081  CE2 PHE A 268      -6.199 -14.655   1.533  1.00 92.43           C
ATOM   4082  HE2 PHE A 268      -7.266 -14.557   1.330  1.00 92.43           H
ATOM   4083  CZ  PHE A 268      -5.744 -15.682   2.299  1.00 92.43           C
ATOM   4084  HZ  PHE A 268      -6.445 -16.408   2.710  1.00 92.43           H
ATOM   4085  HN  PHE A 268      -1.565 -11.030  -0.074  1.00 92.43           H
ATOM   4086  N   PRO A 269      -1.257 -12.157   3.060  1.00 95.27           N
ATOM   4087  CA  PRO A 269      -0.774 -12.455   4.411  1.00 95.27           C
ATOM   4088  C   PRO A 269      -0.968 -11.288   5.364  1.00 95.27           C
ATOM   4089  O   PRO A 269      -1.418 -11.472   6.494  1.00 95.27           O
ATOM   4090  HA  PRO A 269      -1.349 -13.274   4.842  1.00 95.27           H
ATOM   4091  CB  PRO A 269       0.707 -12.778   4.203  1.00 95.27           C
ATOM   4092 1HB  PRO A 269       1.331 -11.892   4.318  1.00 95.27           H
ATOM   4093 2HB  PRO A 269       1.063 -13.513   4.925  1.00 95.27           H
ATOM   4094  CG  PRO A 269       0.754 -13.319   2.779  1.00 95.27           C
ATOM   4095 1HG  PRO A 269       1.758 -13.264   2.358  1.00 95.27           H
ATOM   4096 2HG  PRO A 269       0.460 -14.368   2.734  1.00 95.27           H
ATOM   4097  CD  PRO A 269      -0.224 -12.420   2.041  1.00 95.27           C
ATOM   4098 1HD  PRO A 269       0.249 -11.498   1.704  1.00 95.27           H
ATOM   4099 2HD  PRO A 269      -0.633 -12.907   1.156  1.00 95.27           H
ATOM   4100  N   TYR A 270      -0.621 -10.105   4.878  1.00 92.99           N
ATOM   4101  CA  TYR A 270      -0.701  -8.907   5.697  1.00 92.99           C
ATOM   4102  C   TYR A 270      -2.144  -8.631   6.124  1.00 92.99           C
ATOM   4103  O   TYR A 270      -2.408  -8.370   7.297  1.00 92.99           O
ATOM   4104  HA  TYR A 270      -0.090  -9.065   6.585  1.00 92.99           H
ATOM   4105  CB  TYR A 270      -0.215  -7.758   4.811  1.00 92.99           C
ATOM   4106 1HB  TYR A 270       0.850  -7.886   4.618  1.00 92.99           H
ATOM   4107 2HB  TYR A 270      -0.723  -7.815   3.848  1.00 92.99           H
ATOM   4108  CG  TYR A 270      -0.447  -6.369   5.411  1.00 92.99           C
ATOM   4109  CD1 TYR A 270      -1.272  -5.469   4.767  1.00 92.99           C
ATOM   4110  HD1 TYR A 270      -1.758  -5.746   3.832  1.00 92.99           H
ATOM   4111  CD2 TYR A 270       0.169  -6.018   6.595  1.00 92.99           C
ATOM   4112  HD2 TYR A 270       0.820  -6.729   7.103  1.00 92.99           H
ATOM   4113  CE1 TYR A 270      -1.490  -4.162   5.332  1.00 92.99           C
ATOM   4114  HE1 TYR A 270      -2.138  -3.441   4.834  1.00 92.99           H
ATOM   4115  CE2 TYR A 270      -0.050  -4.711   7.159  1.00 92.99           C
ATOM   4116  HE2 TYR A 270       0.430  -4.420   8.093  1.00 92.99           H
ATOM   4117  CZ  TYR A 270      -0.868  -3.847   6.500  1.00 92.99           C
ATOM   4118  OH  TYR A 270      -1.074  -2.613   7.033  1.00 92.99           O
ATOM   4119  HH  TYR A 270      -0.666  -2.562   7.944  1.00 92.99           H
ATOM   4120  HN  TYR A 270      -0.291  -9.958   3.946  1.00 92.99           H
ATOM   4121  N   ASN A 271      -3.039  -8.697   5.150  1.00 91.65           N
ATOM   4122  CA  ASN A 271      -4.424  -8.320   5.379  1.00 91.65           C
ATOM   4123  C   ASN A 271      -5.100  -9.382   6.248  1.00 91.65           C
ATOM   4124  O   ASN A 271      -6.096  -9.102   6.914  1.00 91.65           O
ATOM   4125  HA  ASN A 271      -4.378  -7.347   5.869  1.00 91.65           H
ATOM   4126  CB  ASN A 271      -5.194  -8.226   4.061  1.00 91.65           C
ATOM   4127 1HB  ASN A 271      -4.938  -9.073   3.424  1.00 91.65           H
ATOM   4128 2HB  ASN A 271      -6.265  -8.287   4.256  1.00 91.65           H
ATOM   4129  CG  ASN A 271      -4.877  -6.919   3.331  1.00 91.65           C
ATOM   4130  OD1 ASN A 271      -5.401  -5.862   3.642  1.00 91.65           O
ATOM   4131  ND2 ASN A 271      -3.991  -7.050   2.348  1.00 91.65           N
ATOM   4132 1HD2 ASN A 271      -3.599  -7.947   2.144  1.00 91.65           H
ATOM   4133 2HD2 ASN A 271      -3.718  -6.251   1.811  1.00 91.65           H
ATOM   4134  HN  ASN A 271      -2.832  -9.001   4.220  1.00 91.65           H
ATOM   4135  N   CYS A 272      -4.533 -10.579   6.213  1.00 95.36           N
ATOM   4136  CA  CYS A 272      -4.978 -11.644   7.095  1.00 95.36           C
ATOM   4137  C   CYS A 272      -4.768 -11.189   8.541  1.00 95.36           C
ATOM   4138  O   CYS A 272      -5.680 -11.277   9.361  1.00 95.36           O
ATOM   4139  HA  CYS A 272      -6.036 -11.800   6.888  1.00 95.36           H
ATOM   4140  CB  CYS A 272      -4.256 -12.961   6.800  1.00 95.36           C
ATOM   4141 1HB  CYS A 272      -3.184 -12.785   6.710  1.00 95.36           H
ATOM   4142 2HB  CYS A 272      -4.397 -13.655   7.629  1.00 95.36           H
ATOM   4143  SG  CYS A 272      -4.901 -13.695   5.253  1.00 95.36           S
ATOM   4144  HG  CYS A 272      -4.300 -12.839   4.432  1.00 95.36           H
ATOM   4145  HN  CYS A 272      -3.784 -10.825   5.597  1.00 95.36           H
ATOM   4146  N   ILE A 273      -3.561 -10.713   8.809  1.00 94.16           N
ATOM   4147  CA  ILE A 273      -3.211 -10.270  10.147  1.00 94.16           C
ATOM   4148  C   ILE A 273      -4.020  -9.017  10.492  1.00 94.16           C
ATOM   4149  O   ILE A 273      -4.489  -8.868  11.619  1.00 94.16           O
ATOM   4150  HA  ILE A 273      -3.493 -11.064  10.839  1.00 94.16           H
ATOM   4151  CB  ILE A 273      -1.698 -10.078  10.271  1.00 94.16           C
ATOM   4152  HB  ILE A 273      -1.384  -9.351   9.522  1.00 94.16           H
ATOM   4153  CG1 ILE A 273      -0.955 -11.382   9.974  1.00 94.16           C
ATOM   4154 1HG1 ILE A 273      -1.171 -11.704   8.955  1.00 94.16           H
ATOM   4155 2HG1 ILE A 273       0.120 -11.214  10.034  1.00 94.16           H
ATOM   4156  CG2 ILE A 273      -1.328  -9.506  11.640  1.00 94.16           C
ATOM   4157 1HG2 ILE A 273      -1.814  -8.539  11.774  1.00 94.16           H
ATOM   4158 2HG2 ILE A 273      -1.659 -10.190  12.422  1.00 94.16           H
ATOM   4159 3HG2 ILE A 273      -0.247  -9.380  11.701  1.00 94.16           H
ATOM   4160  CD1 ILE A 273      -1.360 -12.481  10.959  1.00 94.16           C
ATOM   4161 1HD1 ILE A 273      -1.121 -12.165  11.974  1.00 94.16           H
ATOM   4162 2HD1 ILE A 273      -2.432 -12.663  10.879  1.00 94.16           H
ATOM   4163 3HD1 ILE A 273      -0.817 -13.396  10.726  1.00 94.16           H
ATOM   4164  HN  ILE A 273      -2.830 -10.629   8.131  1.00 94.16           H
ATOM   4165  N   LEU A 274      -4.157  -8.149   9.500  1.00 91.40           N
ATOM   4166  CA  LEU A 274      -4.871  -6.899   9.694  1.00 91.40           C
ATOM   4167  C   LEU A 274      -6.318  -7.199  10.090  1.00 91.40           C
ATOM   4168  O   LEU A 274      -6.904  -6.485  10.903  1.00 91.40           O
ATOM   4169  HA  LEU A 274      -4.390  -6.372  10.518  1.00 91.40           H
ATOM   4170  CB  LEU A 274      -4.745  -6.012   8.454  1.00 91.40           C
ATOM   4171 1HB  LEU A 274      -3.689  -5.930   8.196  1.00 91.40           H
ATOM   4172 2HB  LEU A 274      -5.239  -6.513   7.621  1.00 91.40           H
ATOM   4173  CG  LEU A 274      -5.322  -4.600   8.577  1.00 91.40           C
ATOM   4174  HG  LEU A 274      -6.352  -4.681   8.924  1.00 91.40           H
ATOM   4175  CD1 LEU A 274      -4.556  -3.784   9.621  1.00 91.40           C
ATOM   4176 1HD1 LEU A 274      -4.627  -4.277  10.591  1.00 91.40           H
ATOM   4177 2HD1 LEU A 274      -3.509  -3.710   9.328  1.00 91.40           H
ATOM   4178 3HD1 LEU A 274      -4.986  -2.785   9.689  1.00 91.40           H
ATOM   4179  CD2 LEU A 274      -5.356  -3.901   7.217  1.00 91.40           C
ATOM   4180 1HD2 LEU A 274      -4.344  -3.831   6.818  1.00 91.40           H
ATOM   4181 2HD2 LEU A 274      -5.979  -4.474   6.530  1.00 91.40           H
ATOM   4182 3HD2 LEU A 274      -5.770  -2.899   7.333  1.00 91.40           H
ATOM   4183  HN  LEU A 274      -3.791  -8.289   8.580  1.00 91.40           H
ATOM   4184  N   LEU A 275      -6.853  -8.257   9.498  1.00 93.47           N
ATOM   4185  CA  LEU A 275      -8.218  -8.664   9.784  1.00 93.47           C
ATOM   4186  C   LEU A 275      -8.328  -9.064  11.257  1.00 93.47           C
ATOM   4187  O   LEU A 275      -9.259  -8.653  11.948  1.00 93.47           O
ATOM   4188  HA  LEU A 275      -8.860  -7.800   9.612  1.00 93.47           H
ATOM   4189  CB  LEU A 275      -8.665  -9.760   8.814  1.00 93.47           C
ATOM   4190 1HB  LEU A 275      -8.555  -9.384   7.797  1.00 93.47           H
ATOM   4191 2HB  LEU A 275      -7.985 -10.607   8.916  1.00 93.47           H
ATOM   4192  CG  LEU A 275     -10.097 -10.268   8.989  1.00 93.47           C
ATOM   4193  HG  LEU A 275     -10.219 -10.598  10.021  1.00 93.47           H
ATOM   4194  CD1 LEU A 275     -11.109  -9.145   8.751  1.00 93.47           C
ATOM   4195 1HD1 LEU A 275     -10.934  -8.341   9.465  1.00 93.47           H
ATOM   4196 2HD1 LEU A 275     -10.996  -8.762   7.737  1.00 93.47           H
ATOM   4197 3HD1 LEU A 275     -12.120  -9.533   8.882  1.00 93.47           H
ATOM   4198  CD2 LEU A 275     -10.363 -11.479   8.093  1.00 93.47           C
ATOM   4199 1HD2 LEU A 275     -10.217 -11.198   7.050  1.00 93.47           H
ATOM   4200 2HD2 LEU A 275      -9.674 -12.282   8.353  1.00 93.47           H
ATOM   4201 3HD2 LEU A 275     -11.389 -11.819   8.237  1.00 93.47           H
ATOM   4202  HN  LEU A 275      -6.371  -8.829   8.835  1.00 93.47           H
ATOM   4203  N   VAL A 276      -7.365  -9.861  11.694  1.00 95.29           N
ATOM   4204  CA  VAL A 276      -7.344 -10.325  13.071  1.00 95.29           C
ATOM   4205  C   VAL A 276      -7.314  -9.118  14.011  1.00 95.29           C
ATOM   4206  O   VAL A 276      -8.055  -9.071  14.991  1.00 95.29           O
ATOM   4207  HA  VAL A 276      -8.265 -10.882  13.245  1.00 95.29           H
ATOM   4208  CB  VAL A 276      -6.167 -11.279  13.285  1.00 95.29           C
ATOM   4209  HB  VAL A 276      -5.260 -10.769  12.959  1.00 95.29           H
ATOM   4210  CG1 VAL A 276      -6.005 -11.627  14.766  1.00 95.29           C
ATOM   4211 1HG1 VAL A 276      -5.824 -10.715  15.336  1.00 95.29           H
ATOM   4212 2HG1 VAL A 276      -6.914 -12.107  15.128  1.00 95.29           H
ATOM   4213 3HG1 VAL A 276      -5.161 -12.306  14.889  1.00 95.29           H
ATOM   4214  CG2 VAL A 276      -6.325 -12.543  12.438  1.00 95.29           C
ATOM   4215 1HG2 VAL A 276      -7.245 -13.056  12.719  1.00 95.29           H
ATOM   4216 2HG2 VAL A 276      -6.368 -12.272  11.384  1.00 95.29           H
ATOM   4217 3HG2 VAL A 276      -5.475 -13.204  12.609  1.00 95.29           H
ATOM   4218  HN  VAL A 276      -6.609 -10.189  11.127  1.00 95.29           H
ATOM   4219  N   GLN A 277      -6.448  -8.171  13.678  1.00 91.79           N
ATOM   4220  CA  GLN A 277      -6.301  -6.974  14.489  1.00 91.79           C
ATOM   4221  C   GLN A 277      -7.616  -6.192  14.523  1.00 91.79           C
ATOM   4222  O   GLN A 277      -7.956  -5.589  15.540  1.00 91.79           O
ATOM   4223  HA  GLN A 277      -6.056  -7.330  15.489  1.00 91.79           H
ATOM   4224  CB  GLN A 277      -5.156  -6.100  13.972  1.00 91.79           C
ATOM   4225 1HB  GLN A 277      -5.244  -5.980  12.893  1.00 91.79           H
ATOM   4226 2HB  GLN A 277      -5.228  -5.104  14.410  1.00 91.79           H
ATOM   4227  CG  GLN A 277      -3.799  -6.717  14.314  1.00 91.79           C
ATOM   4228 1HG  GLN A 277      -3.743  -6.912  15.385  1.00 91.79           H
ATOM   4229 2HG  GLN A 277      -3.694  -7.677  13.809  1.00 91.79           H
ATOM   4230  CD  GLN A 277      -2.655  -5.789  13.899  1.00 91.79           C
ATOM   4231  OE1 GLN A 277      -2.786  -4.955  13.019  1.00 91.79           O
ATOM   4232  NE2 GLN A 277      -1.529  -5.980  14.581  1.00 91.79           N
ATOM   4233 1HE2 GLN A 277      -1.488  -6.682  15.292  1.00 91.79           H
ATOM   4234 2HE2 GLN A 277      -0.724  -5.422  14.383  1.00 91.79           H
ATOM   4235  HN  GLN A 277      -5.856  -8.213  12.874  1.00 91.79           H
ATOM   4236  N   THR A 278      -8.318  -6.227  13.401  1.00 92.91           N
ATOM   4237  CA  THR A 278      -9.567  -5.496  13.276  1.00 92.91           C
ATOM   4238  C   THR A 278     -10.627  -6.088  14.208  1.00 92.91           C
ATOM   4239  O   THR A 278     -11.343  -5.353  14.885  1.00 92.91           O
ATOM   4240  HA  THR A 278      -9.397  -4.468  13.597  1.00 92.91           H
ATOM   4241  CB  THR A 278      -9.978  -5.509  11.802  1.00 92.91           C
ATOM   4242  HB  THR A 278     -10.216  -6.521  11.474  1.00 92.91           H
ATOM   4243  OG1 THR A 278      -8.887  -4.885  11.132  1.00 92.91           O
ATOM   4244  HG1 THR A 278      -8.273  -5.579  10.757  1.00 92.91           H
ATOM   4245  CG2 THR A 278     -11.166  -4.588  11.517  1.00 92.91           C
ATOM   4246 1HG2 THR A 278     -10.904  -3.564  11.784  1.00 92.91           H
ATOM   4247 2HG2 THR A 278     -12.024  -4.909  12.108  1.00 92.91           H
ATOM   4248 3HG2 THR A 278     -11.417  -4.635  10.458  1.00 92.91           H
ATOM   4249  HN  THR A 278      -8.047  -6.742  12.587  1.00 92.91           H
ATOM   4250  N   ILE A 279     -10.693  -7.411  14.211  1.00 93.15           N
ATOM   4251  CA  ILE A 279     -11.658  -8.110  15.043  1.00 93.15           C
ATOM   4252  C   ILE A 279     -11.301  -7.902  16.516  1.00 93.15           C
ATOM   4253  O   ILE A 279     -12.177  -7.648  17.341  1.00 93.15           O
ATOM   4254  HA  ILE A 279     -12.634  -7.661  14.858  1.00 93.15           H
ATOM   4255  CB  ILE A 279     -11.752  -9.581  14.634  1.00 93.15           C
ATOM   4256  HB  ILE A 279     -10.750 -10.009  14.665  1.00 93.15           H
ATOM   4257  CG1 ILE A 279     -12.258  -9.720  13.196  1.00 93.15           C
ATOM   4258 1HG1 ILE A 279     -13.320  -9.479  13.156  1.00 93.15           H
ATOM   4259 2HG1 ILE A 279     -11.744  -9.003  12.556  1.00 93.15           H
ATOM   4260  CG2 ILE A 279     -12.611 -10.372  15.622  1.00 93.15           C
ATOM   4261 1HG2 ILE A 279     -12.168 -10.313  16.617  1.00 93.15           H
ATOM   4262 2HG2 ILE A 279     -13.616  -9.951  15.647  1.00 93.15           H
ATOM   4263 3HG2 ILE A 279     -12.661 -11.414  15.308  1.00 93.15           H
ATOM   4264  CD1 ILE A 279     -12.030 -11.138  12.669  1.00 93.15           C
ATOM   4265 1HD1 ILE A 279     -10.964 -11.366  12.688  1.00 93.15           H
ATOM   4266 2HD1 ILE A 279     -12.565 -11.849  13.298  1.00 93.15           H
ATOM   4267 3HD1 ILE A 279     -12.399 -11.209  11.646  1.00 93.15           H
ATOM   4268  HN  ILE A 279     -10.103  -8.002  13.661  1.00 93.15           H
ATOM   4269  N   ASP A 280     -10.012  -8.019  16.801  1.00 92.42           N
ATOM   4270  CA  ASP A 280      -9.535  -7.898  18.168  1.00 92.42           C
ATOM   4271  C   ASP A 280      -9.811  -6.481  18.676  1.00 92.42           C
ATOM   4272  O   ASP A 280     -10.098  -6.286  19.856  1.00 92.42           O
ATOM   4273  HA  ASP A 280     -10.080  -8.656  18.730  1.00 92.42           H
ATOM   4274  CB  ASP A 280      -8.027  -8.144  18.248  1.00 92.42           C
ATOM   4275 1HB  ASP A 280      -7.786  -9.102  17.788  1.00 92.42           H
ATOM   4276 2HB  ASP A 280      -7.499  -7.376  17.682  1.00 92.42           H
ATOM   4277  CG  ASP A 280      -7.546  -8.134  19.701  1.00 92.42           C
ATOM   4278  OD1 ASP A 280      -8.194  -8.824  20.517  1.00 92.42           O
ATOM   4279  OD2 ASP A 280      -6.542  -7.437  19.962  1.00 92.42           O
ATOM   4280  HN  ASP A 280      -9.302  -8.193  16.119  1.00 92.42           H
ATOM   4281  N   ALA A 281      -9.714  -5.529  17.760  1.00 91.69           N
ATOM   4282  CA  ALA A 281      -9.952  -4.136  18.100  1.00 91.69           C
ATOM   4283  C   ALA A 281     -11.374  -3.984  18.643  1.00 91.69           C
ATOM   4284  O   ALA A 281     -11.638  -3.110  19.467  1.00 91.69           O
ATOM   4285  HA  ALA A 281      -9.243  -3.859  18.880  1.00 91.69           H
ATOM   4286  CB  ALA A 281      -9.700  -3.260  16.871  1.00 91.69           C
ATOM   4287 1HB  ALA A 281      -8.668  -3.383  16.543  1.00 91.69           H
ATOM   4288 2HB  ALA A 281     -10.374  -3.558  16.068  1.00 91.69           H
ATOM   4289 3HB  ALA A 281      -9.879  -2.216  17.127  1.00 91.69           H
ATOM   4290  HN  ALA A 281      -9.478  -5.696  16.803  1.00 91.69           H
ATOM   4291  N   TYR A 282     -12.253  -4.850  18.160  1.00 79.41           N
ATOM   4292  CA  TYR A 282     -13.653  -4.790  18.547  1.00 79.41           C
ATOM   4293  C   TYR A 282     -13.945  -5.755  19.697  1.00 79.41           C
ATOM   4294  O   TYR A 282     -14.599  -5.386  20.671  1.00 79.41           O
ATOM   4295  HA  TYR A 282     -13.868  -3.772  18.872  1.00 79.41           H
ATOM   4296  CB  TYR A 282     -14.450  -5.226  17.316  1.00 79.41           C
ATOM   4297 1HB  TYR A 282     -14.119  -4.643  16.456  1.00 79.41           H
ATOM   4298 2HB  TYR A 282     -14.222  -6.270  17.100  1.00 79.41           H
ATOM   4299  CG  TYR A 282     -15.964  -5.070  17.468  1.00 79.41           C
ATOM   4300  CD1 TYR A 282     -16.746  -6.171  17.754  1.00 79.41           C
ATOM   4301  HD1 TYR A 282     -16.285  -7.151  17.871  1.00 79.41           H
ATOM   4302  CD2 TYR A 282     -16.548  -3.829  17.319  1.00 79.41           C
ATOM   4303  HD2 TYR A 282     -15.931  -2.959  17.093  1.00 79.41           H
ATOM   4304  CE1 TYR A 282     -18.171  -6.024  17.897  1.00 79.41           C
ATOM   4305  HE1 TYR A 282     -18.800  -6.885  18.123  1.00 79.41           H
ATOM   4306  CE2 TYR A 282     -17.973  -3.682  17.462  1.00 79.41           C
ATOM   4307  HE2 TYR A 282     -18.448  -2.707  17.347  1.00 79.41           H
ATOM   4308  CZ  TYR A 282     -18.715  -4.787  17.744  1.00 79.41           C
ATOM   4309  OH  TYR A 282     -20.061  -4.648  17.879  1.00 79.41           O
ATOM   4310  HH  TYR A 282     -20.319  -3.689  17.760  1.00 79.41           H
ATOM   4311  HN  TYR A 282     -12.024  -5.580  17.516  1.00 79.41           H
ATOM   4312  N   ALA A 283     -13.445  -6.973  19.547  1.00 89.80           N
ATOM   4313  CA  ALA A 283     -13.854  -8.062  20.418  1.00 89.80           C
ATOM   4314  C   ALA A 283     -12.865  -8.180  21.579  1.00 89.80           C
ATOM   4315  O   ALA A 283     -13.190  -8.747  22.621  1.00 89.80           O
ATOM   4316  HA  ALA A 283     -14.839  -7.818  20.814  1.00 89.80           H
ATOM   4317  CB  ALA A 283     -13.955  -9.355  19.605  1.00 89.80           C
ATOM   4318 1HB  ALA A 283     -14.692  -9.228  18.811  1.00 89.80           H
ATOM   4319 2HB  ALA A 283     -12.984  -9.585  19.166  1.00 89.80           H
ATOM   4320 3HB  ALA A 283     -14.262 -10.171  20.258  1.00 89.80           H
ATOM   4321  HN  ALA A 283     -12.774  -7.220  18.848  1.00 89.80           H
ATOM   4322  N   MET A 284     -11.677  -7.634  21.361  1.00 83.50           N
ATOM   4323  CA  MET A 284     -10.644  -7.657  22.382  1.00 83.50           C
ATOM   4324  C   MET A 284     -10.492  -9.058  22.978  1.00 83.50           C
ATOM   4325  O   MET A 284     -10.437  -9.216  24.196  1.00 83.50           O
ATOM   4326  HA  MET A 284      -9.724  -7.368  21.875  1.00 83.50           H
ATOM   4327  CB  MET A 284     -11.002  -6.666  23.492  1.00 83.50           C
ATOM   4328 1HB  MET A 284     -11.926  -6.978  23.979  1.00 83.50           H
ATOM   4329 2HB  MET A 284     -10.222  -6.671  24.254  1.00 83.50           H
ATOM   4330  CG  MET A 284     -11.167  -5.252  22.932  1.00 83.50           C
ATOM   4331 1HG  MET A 284     -10.233  -4.921  22.477  1.00 83.50           H
ATOM   4332 2HG  MET A 284     -11.923  -5.248  22.148  1.00 83.50           H
ATOM   4333  SD  MET A 284     -11.638  -4.129  24.238  1.00 83.50           S
ATOM   4334  CE  MET A 284     -11.841  -2.626  23.297  1.00 83.50           C
ATOM   4335 1HE  MET A 284     -10.898  -2.371  22.812  1.00 83.50           H
ATOM   4336 2HE  MET A 284     -12.611  -2.773  22.540  1.00 83.50           H
ATOM   4337 3HE  MET A 284     -12.137  -1.817  23.964  1.00 83.50           H
ATOM   4338  HN  MET A 284     -11.417  -7.184  20.507  1.00 83.50           H
ATOM   4339  N   PHE A 285     -10.429 -10.040  22.090  1.00 87.24           N
ATOM   4340  CA  PHE A 285     -10.457 -11.431  22.510  1.00 87.24           C
ATOM   4341  C   PHE A 285      -9.048 -11.936  22.825  1.00 87.24           C
ATOM   4342  O   PHE A 285      -8.886 -13.001  23.420  1.00 87.24           O
ATOM   4343  HA  PHE A 285     -11.071 -11.485  23.409  1.00 87.24           H
ATOM   4344  CB  PHE A 285     -11.027 -12.238  21.342  1.00 87.24           C
ATOM   4345 1HB  PHE A 285     -11.214 -13.259  21.677  1.00 87.24           H
ATOM   4346 2HB  PHE A 285     -11.990 -11.815  21.056  1.00 87.24           H
ATOM   4347  CG  PHE A 285     -10.119 -12.279  20.112  1.00 87.24           C
ATOM   4348  CD1 PHE A 285     -10.247 -11.336  19.140  1.00 87.24           C
ATOM   4349  HD1 PHE A 285     -10.997 -10.551  19.238  1.00 87.24           H
ATOM   4350  CD2 PHE A 285      -9.183 -13.258  19.989  1.00 87.24           C
ATOM   4351  HD2 PHE A 285      -9.080 -14.014  20.768  1.00 87.24           H
ATOM   4352  CE1 PHE A 285      -9.404 -11.374  17.998  1.00 87.24           C
ATOM   4353  HE1 PHE A 285      -9.506 -10.618  17.220  1.00 87.24           H
ATOM   4354  CE2 PHE A 285      -8.340 -13.296  18.847  1.00 87.24           C
ATOM   4355  HE2 PHE A 285      -7.590 -14.081  18.749  1.00 87.24           H
ATOM   4356  CZ  PHE A 285      -8.468 -12.353  17.876  1.00 87.24           C
ATOM   4357  HZ  PHE A 285      -7.821 -12.382  17.000  1.00 87.24           H
ATOM   4358  HN  PHE A 285     -10.361  -9.897  21.103  1.00 87.24           H
ATOM   4359  N   ILE A 286      -8.065 -11.149  22.413  1.00 87.83           N
ATOM   4360  CA  ILE A 286      -6.676 -11.492  22.667  1.00 87.83           C
ATOM   4361  C   ILE A 286      -6.272 -10.973  24.048  1.00 87.83           C
ATOM   4362  O   ILE A 286      -6.015  -9.782  24.217  1.00 87.83           O
ATOM   4363  HA  ILE A 286      -6.603 -12.579  22.672  1.00 87.83           H
ATOM   4364  CB  ILE A 286      -5.783 -10.983  21.533  1.00 87.83           C
ATOM   4365  HB  ILE A 286      -5.888  -9.900  21.476  1.00 87.83           H
ATOM   4366  CG1 ILE A 286      -6.231 -11.553  20.185  1.00 87.83           C
ATOM   4367 1HG1 ILE A 286      -6.095 -12.634  20.180  1.00 87.83           H
ATOM   4368 2HG1 ILE A 286      -7.295 -11.364  20.042  1.00 87.83           H
ATOM   4369  CG2 ILE A 286      -4.310 -11.280  21.820  1.00 87.83           C
ATOM   4370 1HG2 ILE A 286      -4.014 -10.787  22.746  1.00 87.83           H
ATOM   4371 2HG2 ILE A 286      -4.169 -12.356  21.920  1.00 87.83           H
ATOM   4372 3HG2 ILE A 286      -3.698 -10.908  20.999  1.00 87.83           H
ATOM   4373  CD1 ILE A 286      -5.438 -10.928  19.036  1.00 87.83           C
ATOM   4374 1HD1 ILE A 286      -5.595  -9.850  19.029  1.00 87.83           H
ATOM   4375 2HD1 ILE A 286      -4.377 -11.140  19.170  1.00 87.83           H
ATOM   4376 3HD1 ILE A 286      -5.776 -11.351  18.089  1.00 87.83           H
ATOM   4377  HN  ILE A 286      -8.206 -10.294  21.915  1.00 87.83           H
ATOM   4378  N   SER A 287      -6.228 -11.892  25.001  1.00 85.48           N
ATOM   4379  CA  SER A 287      -5.872 -11.540  26.365  1.00 85.48           C
ATOM   4380  C   SER A 287      -4.475 -12.069  26.695  1.00 85.48           C
ATOM   4381  O   SER A 287      -3.867 -11.655  27.681  1.00 85.48           O
ATOM   4382  HA  SER A 287      -5.885 -10.450  26.394  1.00 85.48           H
ATOM   4383  CB  SER A 287      -6.896 -12.088  27.361  1.00 85.48           C
ATOM   4384 1HB  SER A 287      -6.588 -11.835  28.375  1.00 85.48           H
ATOM   4385 2HB  SER A 287      -7.860 -11.608  27.191  1.00 85.48           H
ATOM   4386  OG  SER A 287      -7.044 -13.501  27.250  1.00 85.48           O
ATOM   4387  HG  SER A 287      -7.750 -13.822  27.882  1.00 85.48           H
ATOM   4388  HN  SER A 287      -6.429 -12.860  24.854  1.00 85.48           H
ATOM   4389  N   ASN A 288      -4.006 -12.977  25.851  1.00 86.69           N
ATOM   4390  CA  ASN A 288      -2.730 -13.629  26.086  1.00 86.69           C
ATOM   4391  C   ASN A 288      -1.608 -12.775  25.492  1.00 86.69           C
ATOM   4392  O   ASN A 288      -1.610 -12.486  24.297  1.00 86.69           O
ATOM   4393  HA  ASN A 288      -2.652 -13.724  27.170  1.00 86.69           H
ATOM   4394  CB  ASN A 288      -2.682 -15.004  25.417  1.00 86.69           C
ATOM   4395 1HB  ASN A 288      -3.567 -15.578  25.693  1.00 86.69           H
ATOM   4396 2HB  ASN A 288      -2.703 -14.887  24.334  1.00 86.69           H
ATOM   4397  CG  ASN A 288      -1.423 -15.771  25.828  1.00 86.69           C
ATOM   4398  OD1 ASN A 288      -0.329 -15.235  25.883  1.00 86.69           O
ATOM   4399  ND2 ASN A 288      -1.639 -17.052  26.113  1.00 86.69           N
ATOM   4400 1HD2 ASN A 288      -2.562 -17.430  26.048  1.00 86.69           H
ATOM   4401 2HD2 ASN A 288      -0.877 -17.637  26.391  1.00 86.69           H
ATOM   4402  HN  ASN A 288      -4.482 -13.266  25.020  1.00 86.69           H
ATOM   4403  N   CYS A 289      -0.676 -12.397  26.354  1.00 91.15           N
ATOM   4404  CA  CYS A 289       0.391 -11.494  25.955  1.00 91.15           C
ATOM   4405  C   CYS A 289       1.240 -12.195  24.893  1.00 91.15           C
ATOM   4406  O   CYS A 289       1.668 -11.570  23.924  1.00 91.15           O
ATOM   4407  HA  CYS A 289      -0.089 -10.606  25.543  1.00 91.15           H
ATOM   4408  CB  CYS A 289       1.230 -11.046  27.153  1.00 91.15           C
ATOM   4409 1HB  CYS A 289       0.593 -10.564  27.894  1.00 91.15           H
ATOM   4410 2HB  CYS A 289       1.682 -11.912  27.636  1.00 91.15           H
ATOM   4411  SG  CYS A 289       2.536  -9.887  26.603  1.00 91.15           S
ATOM   4412  HN  CYS A 289      -0.642 -12.695  27.308  1.00 91.15           H
ATOM   4413  N   ALA A 290       1.459 -13.483  25.111  1.00 93.41           N
ATOM   4414  CA  ALA A 290       2.318 -14.256  24.230  1.00 93.41           C
ATOM   4415  C   ALA A 290       1.731 -14.250  22.818  1.00 93.41           C
ATOM   4416  O   ALA A 290       2.460 -14.094  21.839  1.00 93.41           O
ATOM   4417  HA  ALA A 290       3.295 -13.772  24.211  1.00 93.41           H
ATOM   4418  CB  ALA A 290       2.480 -15.672  24.788  1.00 93.41           C
ATOM   4419 1HB  ALA A 290       2.928 -15.622  25.780  1.00 93.41           H
ATOM   4420 2HB  ALA A 290       1.503 -16.150  24.854  1.00 93.41           H
ATOM   4421 3HB  ALA A 290       3.125 -16.251  24.127  1.00 93.41           H
ATOM   4422  HN  ALA A 290       1.062 -13.997  25.872  1.00 93.41           H
ATOM   4423  N   VAL A 291       0.418 -14.421  22.756  1.00 93.87           N
ATOM   4424  CA  VAL A 291      -0.276 -14.434  21.480  1.00 93.87           C
ATOM   4425  C   VAL A 291      -0.176 -13.049  20.836  1.00 93.87           C
ATOM   4426  O   VAL A 291       0.076 -12.935  19.637  1.00 93.87           O
ATOM   4427  HA  VAL A 291       0.229 -15.156  20.838  1.00 93.87           H
ATOM   4428  CB  VAL A 291      -1.720 -14.900  21.674  1.00 93.87           C
ATOM   4429  HB  VAL A 291      -2.197 -14.226  22.385  1.00 93.87           H
ATOM   4430  CG1 VAL A 291      -2.501 -14.828  20.360  1.00 93.87           C
ATOM   4431 1HG1 VAL A 291      -2.511 -13.799  20.000  1.00 93.87           H
ATOM   4432 2HG1 VAL A 291      -2.023 -15.468  19.618  1.00 93.87           H
ATOM   4433 3HG1 VAL A 291      -3.524 -15.165  20.527  1.00 93.87           H
ATOM   4434  CG2 VAL A 291      -1.765 -16.312  22.262  1.00 93.87           C
ATOM   4435 1HG2 VAL A 291      -1.263 -17.004  21.586  1.00 93.87           H
ATOM   4436 2HG2 VAL A 291      -1.263 -16.319  23.229  1.00 93.87           H
ATOM   4437 3HG2 VAL A 291      -2.803 -16.619  22.390  1.00 93.87           H
ATOM   4438  HN  VAL A 291      -0.167 -14.548  23.557  1.00 93.87           H
ATOM   4439  N   SER A 292      -0.379 -12.032  21.661  1.00 93.82           N
ATOM   4440  CA  SER A 292      -0.355 -10.662  21.179  1.00 93.82           C
ATOM   4441  C   SER A 292       1.022 -10.336  20.596  1.00 93.82           C
ATOM   4442  O   SER A 292       1.122  -9.697  19.551  1.00 93.82           O
ATOM   4443  HA  SER A 292      -1.119 -10.615  20.403  1.00 93.82           H
ATOM   4444  CB  SER A 292      -0.704  -9.678  22.298  1.00 93.82           C
ATOM   4445 1HB  SER A 292      -1.652  -9.967  22.752  1.00 93.82           H
ATOM   4446 2HB  SER A 292       0.054  -9.734  23.079  1.00 93.82           H
ATOM   4447  OG  SER A 292      -0.796  -8.338  21.821  1.00 93.82           O
ATOM   4448  HG  SER A 292      -1.613  -8.231  21.256  1.00 93.82           H
ATOM   4449  HN  SER A 292      -0.558 -12.133  22.639  1.00 93.82           H
ATOM   4450  N   THR A 293       2.049 -10.791  21.299  1.00 90.35           N
ATOM   4451  CA  THR A 293       3.416 -10.517  20.890  1.00 90.35           C
ATOM   4452  C   THR A 293       3.692 -11.124  19.512  1.00 90.35           C
ATOM   4453  O   THR A 293       4.252 -10.462  18.640  1.00 90.35           O
ATOM   4454  HA  THR A 293       3.536  -9.438  20.794  1.00 90.35           H
ATOM   4455  CB  THR A 293       4.351 -11.040  21.982  1.00 90.35           C
ATOM   4456  HB  THR A 293       4.236 -12.117  22.110  1.00 90.35           H
ATOM   4457  OG1 THR A 293       4.030 -10.248  23.122  1.00 90.35           O
ATOM   4458  HG1 THR A 293       3.340 -10.712  23.678  1.00 90.35           H
ATOM   4459  CG2 THR A 293       5.819 -10.713  21.703  1.00 90.35           C
ATOM   4460 1HG2 THR A 293       5.945  -9.632  21.642  1.00 90.35           H
ATOM   4461 2HG2 THR A 293       6.119 -11.168  20.758  1.00 90.35           H
ATOM   4462 3HG2 THR A 293       6.439 -11.107  22.508  1.00 90.35           H
ATOM   4463  HN  THR A 293       1.959 -11.337  22.132  1.00 90.35           H
ATOM   4464  N   ASN A 294       3.285 -12.376  19.360  1.00 92.31           N
ATOM   4465  CA  ASN A 294       3.541 -13.101  18.127  1.00 92.31           C
ATOM   4466  C   ASN A 294       2.782 -12.431  16.980  1.00 92.31           C
ATOM   4467  O   ASN A 294       3.286 -12.350  15.861  1.00 92.31           O
ATOM   4468  HA  ASN A 294       4.621 -13.062  17.990  1.00 92.31           H
ATOM   4469  CB  ASN A 294       3.060 -14.549  18.230  1.00 92.31           C
ATOM   4470 1HB  ASN A 294       2.055 -14.574  18.653  1.00 92.31           H
ATOM   4471 2HB  ASN A 294       2.997 -14.987  17.234  1.00 92.31           H
ATOM   4472  CG  ASN A 294       4.005 -15.381  19.100  1.00 92.31           C
ATOM   4473  OD1 ASN A 294       5.155 -15.036  19.316  1.00 92.31           O
ATOM   4474  ND2 ASN A 294       3.457 -16.491  19.585  1.00 92.31           N
ATOM   4475 1HD2 ASN A 294       2.507 -16.716  19.369  1.00 92.31           H
ATOM   4476 2HD2 ASN A 294       3.996 -17.102  20.166  1.00 92.31           H
ATOM   4477  HN  ASN A 294       2.791 -12.892  20.059  1.00 92.31           H
ATOM   4478  N   ILE A 295       1.581 -11.968  17.298  1.00 92.34           N
ATOM   4479  CA  ILE A 295       0.740 -11.325  16.303  1.00 92.34           C
ATOM   4480  C   ILE A 295       1.426 -10.052  15.806  1.00 92.34           C
ATOM   4481  O   ILE A 295       1.440  -9.777  14.607  1.00 92.34           O
ATOM   4482  HA  ILE A 295       0.641 -12.014  15.464  1.00 92.34           H
ATOM   4483  CB  ILE A 295      -0.665 -11.089  16.862  1.00 92.34           C
ATOM   4484  HB  ILE A 295      -0.568 -10.696  17.874  1.00 92.34           H
ATOM   4485  CG1 ILE A 295      -1.444 -12.402  16.959  1.00 92.34           C
ATOM   4486 1HG1 ILE A 295      -1.665 -12.773  15.958  1.00 92.34           H
ATOM   4487 2HG1 ILE A 295      -0.832 -13.157  17.451  1.00 92.34           H
ATOM   4488  CG2 ILE A 295      -1.413 -10.038  16.039  1.00 92.34           C
ATOM   4489 1HG2 ILE A 295      -0.863  -9.097  16.065  1.00 92.34           H
ATOM   4490 2HG2 ILE A 295      -1.500 -10.379  15.007  1.00 92.34           H
ATOM   4491 3HG2 ILE A 295      -2.408  -9.890  16.457  1.00 92.34           H
ATOM   4492  CD1 ILE A 295      -2.748 -12.209  17.737  1.00 92.34           C
ATOM   4493 1HD1 ILE A 295      -2.522 -11.861  18.745  1.00 92.34           H
ATOM   4494 2HD1 ILE A 295      -3.369 -11.471  17.228  1.00 92.34           H
ATOM   4495 3HD1 ILE A 295      -3.282 -13.158  17.791  1.00 92.34           H
ATOM   4496  HN  ILE A 295       1.184 -12.026  18.214  1.00 92.34           H
ATOM   4497  N   ASP A 296       1.979  -9.308  16.753  1.00 93.78           N
ATOM   4498  CA  ASP A 296       2.615  -8.041  16.433  1.00 93.78           C
ATOM   4499  C   ASP A 296       3.811  -8.293  15.514  1.00 93.78           C
ATOM   4500  O   ASP A 296       4.028  -7.554  14.554  1.00 93.78           O
ATOM   4501  HA  ASP A 296       1.839  -7.444  15.954  1.00 93.78           H
ATOM   4502  CB  ASP A 296       3.128  -7.348  17.697  1.00 93.78           C
ATOM   4503 1HB  ASP A 296       3.598  -8.080  18.353  1.00 93.78           H
ATOM   4504 2HB  ASP A 296       3.894  -6.619  17.432  1.00 93.78           H
ATOM   4505  CG  ASP A 296       1.987  -6.648  18.440  1.00 93.78           C
ATOM   4506  OD1 ASP A 296       0.826  -6.870  18.034  1.00 93.78           O
ATOM   4507  OD2 ASP A 296       2.303  -5.908  19.397  1.00 93.78           O
ATOM   4508  HN  ASP A 296       1.998  -9.558  17.721  1.00 93.78           H
ATOM   4509  N   ILE A 297       4.558  -9.338  15.840  1.00 93.63           N
ATOM   4510  CA  ILE A 297       5.716  -9.707  15.044  1.00 93.63           C
ATOM   4511  C   ILE A 297       5.259 -10.106  13.640  1.00 93.63           C
ATOM   4512  O   ILE A 297       5.837  -9.667  12.647  1.00 93.63           O
ATOM   4513  HA  ILE A 297       6.351  -8.825  14.963  1.00 93.63           H
ATOM   4514  CB  ILE A 297       6.532 -10.788  15.756  1.00 93.63           C
ATOM   4515  HB  ILE A 297       5.851 -11.581  16.068  1.00 93.63           H
ATOM   4516  CG1 ILE A 297       7.190 -10.235  17.022  1.00 93.63           C
ATOM   4517 1HG1 ILE A 297       7.953  -9.506  16.750  1.00 93.63           H
ATOM   4518 2HG1 ILE A 297       6.447  -9.710  17.622  1.00 93.63           H
ATOM   4519  CG2 ILE A 297       7.554 -11.418  14.807  1.00 93.63           C
ATOM   4520 1HG2 ILE A 297       7.035 -11.871  13.963  1.00 93.63           H
ATOM   4521 2HG2 ILE A 297       8.235 -10.648  14.445  1.00 93.63           H
ATOM   4522 3HG2 ILE A 297       8.120 -12.183  15.339  1.00 93.63           H
ATOM   4523  CD1 ILE A 297       7.820 -11.357  17.848  1.00 93.63           C
ATOM   4524 1HD1 ILE A 297       7.050 -12.072  18.139  1.00 93.63           H
ATOM   4525 2HD1 ILE A 297       8.580 -11.864  17.253  1.00 93.63           H
ATOM   4526 3HD1 ILE A 297       8.281 -10.936  18.742  1.00 93.63           H
ATOM   4527  HN  ILE A 297       4.382  -9.926  16.629  1.00 93.63           H
ATOM   4528  N   CYS A 298       4.226 -10.935  13.602  1.00 95.27           N
ATOM   4529  CA  CYS A 298       3.700 -11.418  12.336  1.00 95.27           C
ATOM   4530  C   CYS A 298       3.290 -10.208  11.493  1.00 95.27           C
ATOM   4531  O   CYS A 298       3.514 -10.185  10.284  1.00 95.27           O
ATOM   4532  HA  CYS A 298       4.506 -11.970  11.853  1.00 95.27           H
ATOM   4533  CB  CYS A 298       2.538 -12.391  12.540  1.00 95.27           C
ATOM   4534 1HB  CYS A 298       1.846 -11.994  13.283  1.00 95.27           H
ATOM   4535 2HB  CYS A 298       1.979 -12.503  11.612  1.00 95.27           H
ATOM   4536  SG  CYS A 298       3.173 -14.018  13.087  1.00 95.27           S
ATOM   4537  HG  CYS A 298       3.401 -13.662  14.348  1.00 95.27           H
ATOM   4538  HN  CYS A 298       3.751 -11.275  14.413  1.00 95.27           H
ATOM   4539  N   PHE A 299       2.697  -9.233  12.166  1.00 94.40           N
ATOM   4540  CA  PHE A 299       2.255  -8.022  11.495  1.00 94.40           C
ATOM   4541  C   PHE A 299       3.432  -7.303  10.831  1.00 94.40           C
ATOM   4542  O   PHE A 299       3.353  -6.923   9.664  1.00 94.40           O
ATOM   4543  HA  PHE A 299       1.536  -8.319  10.732  1.00 94.40           H
ATOM   4544  CB  PHE A 299       1.655  -7.110  12.566  1.00 94.40           C
ATOM   4545 1HB  PHE A 299       0.822  -7.627  13.044  1.00 94.40           H
ATOM   4546 2HB  PHE A 299       2.404  -6.931  13.338  1.00 94.40           H
ATOM   4547  CG  PHE A 299       1.161  -5.764  12.033  1.00 94.40           C
ATOM   4548  CD1 PHE A 299       1.944  -4.658  12.149  1.00 94.40           C
ATOM   4549  HD1 PHE A 299       2.923  -4.731  12.622  1.00 94.40           H
ATOM   4550  CD2 PHE A 299      -0.061  -5.673  11.442  1.00 94.40           C
ATOM   4551  HD2 PHE A 299      -0.688  -6.559  11.349  1.00 94.40           H
ATOM   4552  CE1 PHE A 299       1.486  -3.409  11.653  1.00 94.40           C
ATOM   4553  HE1 PHE A 299       2.113  -2.522  11.746  1.00 94.40           H
ATOM   4554  CE2 PHE A 299      -0.519  -4.424  10.947  1.00 94.40           C
ATOM   4555  HE2 PHE A 299      -1.498  -4.351  10.474  1.00 94.40           H
ATOM   4556  CZ  PHE A 299       0.264  -3.318  11.063  1.00 94.40           C
ATOM   4557  HZ  PHE A 299      -0.088  -2.359  10.682  1.00 94.40           H
ATOM   4558  HN  PHE A 299       2.518  -9.260  13.149  1.00 94.40           H
ATOM   4559  N   GLN A 300       4.495  -7.138  11.604  1.00 90.50           N
ATOM   4560  CA  GLN A 300       5.649  -6.386  11.139  1.00 90.50           C
ATOM   4561  C   GLN A 300       6.258  -7.058   9.906  1.00 90.50           C
ATOM   4562  O   GLN A 300       6.643  -6.382   8.954  1.00 90.50           O
ATOM   4563  HA  GLN A 300       5.265  -5.402  10.872  1.00 90.50           H
ATOM   4564  CB  GLN A 300       6.689  -6.234  12.250  1.00 90.50           C
ATOM   4565 1HB  GLN A 300       6.878  -7.204  12.711  1.00 90.50           H
ATOM   4566 2HB  GLN A 300       7.633  -5.894  11.826  1.00 90.50           H
ATOM   4567  CG  GLN A 300       6.214  -5.242  13.314  1.00 90.50           C
ATOM   4568 1HG  GLN A 300       6.039  -4.269  12.856  1.00 90.50           H
ATOM   4569 2HG  GLN A 300       5.262  -5.576  13.728  1.00 90.50           H
ATOM   4570  CD  GLN A 300       7.244  -5.106  14.436  1.00 90.50           C
ATOM   4571  OE1 GLN A 300       8.347  -5.624  14.368  1.00 90.50           O
ATOM   4572  NE2 GLN A 300       6.826  -4.383  15.471  1.00 90.50           N
ATOM   4573 1HE2 GLN A 300       5.908  -3.985  15.464  1.00 90.50           H
ATOM   4574 2HE2 GLN A 300       7.428  -4.236  16.255  1.00 90.50           H
ATOM   4575  HN  GLN A 300       4.576  -7.506  12.530  1.00 90.50           H
ATOM   4576  N   VAL A 301       6.325  -8.380   9.964  1.00 95.60           N
ATOM   4577  CA  VAL A 301       6.944  -9.145   8.896  1.00 95.60           C
ATOM   4578  C   VAL A 301       6.102  -9.013   7.625  1.00 95.60           C
ATOM   4579  O   VAL A 301       6.620  -8.660   6.567  1.00 95.60           O
ATOM   4580  HA  VAL A 301       7.928  -8.715   8.710  1.00 95.60           H
ATOM   4581  CB  VAL A 301       7.137 -10.598   9.336  1.00 95.60           C
ATOM   4582  HB  VAL A 301       6.168 -10.984   9.652  1.00 95.60           H
ATOM   4583  CG1 VAL A 301       7.631 -11.462   8.175  1.00 95.60           C
ATOM   4584 1HG1 VAL A 301       6.901 -11.436   7.366  1.00 95.60           H
ATOM   4585 2HG1 VAL A 301       8.585 -11.076   7.815  1.00 95.60           H
ATOM   4586 3HG1 VAL A 301       7.760 -12.489   8.515  1.00 95.60           H
ATOM   4587  CG2 VAL A 301       8.089 -10.687  10.530  1.00 95.60           C
ATOM   4588 1HG2 VAL A 301       9.059 -10.274  10.253  1.00 95.60           H
ATOM   4589 2HG2 VAL A 301       7.679 -10.119  11.366  1.00 95.60           H
ATOM   4590 3HG2 VAL A 301       8.209 -11.730  10.823  1.00 95.60           H
ATOM   4591  HN  VAL A 301       5.967  -8.925  10.722  1.00 95.60           H
ATOM   4592  N   THR A 302       4.817  -9.302   7.772  1.00 94.80           N
ATOM   4593  CA  THR A 302       3.929  -9.369   6.624  1.00 94.80           C
ATOM   4594  C   THR A 302       3.762  -7.983   5.997  1.00 94.80           C
ATOM   4595  O   THR A 302       3.606  -7.862   4.783  1.00 94.80           O
ATOM   4596  HA  THR A 302       4.389 -10.008   5.871  1.00 94.80           H
ATOM   4597  CB  THR A 302       2.609  -9.991   7.084  1.00 94.80           C
ATOM   4598  HB  THR A 302       1.895 -10.040   6.262  1.00 94.80           H
ATOM   4599  OG1 THR A 302       2.215  -9.189   8.194  1.00 94.80           O
ATOM   4600  HG1 THR A 302       1.309  -9.467   8.513  1.00 94.80           H
ATOM   4601  CG2 THR A 302       2.796 -11.387   7.681  1.00 94.80           C
ATOM   4602 1HG2 THR A 302       3.457 -11.328   8.545  1.00 94.80           H
ATOM   4603 2HG2 THR A 302       3.235 -12.047   6.932  1.00 94.80           H
ATOM   4604 3HG2 THR A 302       1.828 -11.783   7.990  1.00 94.80           H
ATOM   4605  HN  THR A 302       4.383  -9.488   8.654  1.00 94.80           H
ATOM   4606  N   GLN A 303       3.801  -6.973   6.854  1.00 92.40           N
ATOM   4607  CA  GLN A 303       3.711  -5.598   6.393  1.00 92.40           C
ATOM   4608  C   GLN A 303       4.899  -5.262   5.489  1.00 92.40           C
ATOM   4609  O   GLN A 303       4.735  -4.610   4.459  1.00 92.40           O
ATOM   4610  HA  GLN A 303       2.784  -5.544   5.822  1.00 92.40           H
ATOM   4611  CB  GLN A 303       3.629  -4.628   7.574  1.00 92.40           C
ATOM   4612 1HB  GLN A 303       2.780  -4.890   8.206  1.00 92.40           H
ATOM   4613 2HB  GLN A 303       4.524  -4.721   8.188  1.00 92.40           H
ATOM   4614  CG  GLN A 303       3.485  -3.184   7.089  1.00 92.40           C
ATOM   4615 1HG  GLN A 303       4.375  -2.893   6.532  1.00 92.40           H
ATOM   4616 2HG  GLN A 303       2.641  -3.110   6.402  1.00 92.40           H
ATOM   4617  CD  GLN A 303       3.277  -2.229   8.265  1.00 92.40           C
ATOM   4618  OE1 GLN A 303       4.109  -2.102   9.150  1.00 92.40           O
ATOM   4619  NE2 GLN A 303       2.125  -1.565   8.227  1.00 92.40           N
ATOM   4620 1HE2 GLN A 303       1.487  -1.716   7.472  1.00 92.40           H
ATOM   4621 2HE2 GLN A 303       1.898  -0.916   8.953  1.00 92.40           H
ATOM   4622  HN  GLN A 303       3.892  -7.082   7.844  1.00 92.40           H
ATOM   4623  N   THR A 304       6.069  -5.723   5.907  1.00 93.71           N
ATOM   4624  CA  THR A 304       7.290  -5.439   5.173  1.00 93.71           C
ATOM   4625  C   THR A 304       7.232  -6.066   3.779  1.00 93.71           C
ATOM   4626  O   THR A 304       7.627  -5.440   2.796  1.00 93.71           O
ATOM   4627  HA  THR A 304       7.366  -4.360   5.036  1.00 93.71           H
ATOM   4628  CB  THR A 304       8.471  -5.931   6.013  1.00 93.71           C
ATOM   4629  HB  THR A 304       8.466  -7.019   6.091  1.00 93.71           H
ATOM   4630  OG1 THR A 304       8.340  -5.226   7.244  1.00 93.71           O
ATOM   4631  HG1 THR A 304       7.930  -5.819   7.936  1.00 93.71           H
ATOM   4632  CG2 THR A 304       9.818  -5.466   5.457  1.00 93.71           C
ATOM   4633 1HG2 THR A 304       9.848  -4.376   5.443  1.00 93.71           H
ATOM   4634 2HG2 THR A 304       9.945  -5.847   4.444  1.00 93.71           H
ATOM   4635 3HG2 THR A 304      10.622  -5.843   6.090  1.00 93.71           H
ATOM   4636  HN  THR A 304       6.189  -6.279   6.729  1.00 93.71           H
ATOM   4637  N   ILE A 305       6.738  -7.294   3.737  1.00 93.23           N
ATOM   4638  CA  ILE A 305       6.597  -8.002   2.476  1.00 93.23           C
ATOM   4639  C   ILE A 305       5.676  -7.206   1.549  1.00 93.23           C
ATOM   4640  O   ILE A 305       5.917  -7.130   0.346  1.00 93.23           O
ATOM   4641  HA  ILE A 305       7.585  -8.055   2.019  1.00 93.23           H
ATOM   4642  CB  ILE A 305       6.132  -9.440   2.718  1.00 93.23           C
ATOM   4643  HB  ILE A 305       5.243  -9.410   3.347  1.00 93.23           H
ATOM   4644  CG1 ILE A 305       7.194 -10.240   3.474  1.00 93.23           C
ATOM   4645 1HG1 ILE A 305       8.026 -10.467   2.807  1.00 93.23           H
ATOM   4646 2HG1 ILE A 305       7.595  -9.639   4.290  1.00 93.23           H
ATOM   4647  CG2 ILE A 305       5.733 -10.115   1.404  1.00 93.23           C
ATOM   4648 1HG2 ILE A 305       4.918  -9.557   0.942  1.00 93.23           H
ATOM   4649 2HG2 ILE A 305       6.589 -10.133   0.730  1.00 93.23           H
ATOM   4650 3HG2 ILE A 305       5.406 -11.135   1.604  1.00 93.23           H
ATOM   4651  CD1 ILE A 305       6.610 -11.540   4.029  1.00 93.23           C
ATOM   4652 1HD1 ILE A 305       5.794 -11.308   4.714  1.00 93.23           H
ATOM   4653 2HD1 ILE A 305       6.232 -12.149   3.208  1.00 93.23           H
ATOM   4654 3HD1 ILE A 305       7.386 -12.089   4.562  1.00 93.23           H
ATOM   4655  HN  ILE A 305       6.436  -7.804   4.544  1.00 93.23           H
ATOM   4656  N   ALA A 306       4.641  -6.632   2.146  1.00 94.36           N
ATOM   4657  CA  ALA A 306       3.659  -5.882   1.382  1.00 94.36           C
ATOM   4658  C   ALA A 306       4.335  -4.670   0.739  1.00 94.36           C
ATOM   4659  O   ALA A 306       3.991  -4.280  -0.375  1.00 94.36           O
ATOM   4660  HA  ALA A 306       3.281  -6.536   0.595  1.00 94.36           H
ATOM   4661  CB  ALA A 306       2.497  -5.486   2.295  1.00 94.36           C
ATOM   4662 1HB  ALA A 306       2.032  -6.384   2.702  1.00 94.36           H
ATOM   4663 2HB  ALA A 306       2.870  -4.868   3.111  1.00 94.36           H
ATOM   4664 3HB  ALA A 306       1.760  -4.923   1.721  1.00 94.36           H
ATOM   4665  HN  ALA A 306       4.470  -6.674   3.130  1.00 94.36           H
ATOM   4666  N   PHE A 307       5.287  -4.107   1.470  1.00 92.83           N
ATOM   4667  CA  PHE A 307       5.963  -2.902   1.019  1.00 92.83           C
ATOM   4668  C   PHE A 307       6.822  -3.185  -0.215  1.00 92.83           C
ATOM   4669  O   PHE A 307       6.984  -2.320  -1.074  1.00 92.83           O
ATOM   4670  HA  PHE A 307       5.192  -2.175   0.764  1.00 92.83           H
ATOM   4671  CB  PHE A 307       6.869  -2.443   2.163  1.00 92.83           C
ATOM   4672 1HB  PHE A 307       7.487  -3.283   2.482  1.00 92.83           H
ATOM   4673 2HB  PHE A 307       7.545  -1.673   1.791  1.00 92.83           H
ATOM   4674  CG  PHE A 307       6.113  -1.896   3.375  1.00 92.83           C
ATOM   4675  CD1 PHE A 307       4.771  -1.687   3.302  1.00 92.83           C
ATOM   4676  HD1 PHE A 307       4.234  -1.911   2.380  1.00 92.83           H
ATOM   4677  CD2 PHE A 307       6.782  -1.617   4.525  1.00 92.83           C
ATOM   4678  HD2 PHE A 307       7.858  -1.784   4.584  1.00 92.83           H
ATOM   4679  CE1 PHE A 307       4.069  -1.179   4.427  1.00 92.83           C
ATOM   4680  HE1 PHE A 307       2.993  -1.012   4.368  1.00 92.83           H
ATOM   4681  CE2 PHE A 307       6.080  -1.108   5.650  1.00 92.83           C
ATOM   4682  HE2 PHE A 307       6.617  -0.885   6.572  1.00 92.83           H
ATOM   4683  CZ  PHE A 307       4.738  -0.900   5.577  1.00 92.83           C
ATOM   4684  HZ  PHE A 307       4.200  -0.510   6.441  1.00 92.83           H
ATOM   4685  HN  PHE A 307       5.596  -4.460   2.353  1.00 92.83           H
ATOM   4686  N   PHE A 308       7.351  -4.399  -0.263  1.00 87.88           N
ATOM   4687  CA  PHE A 308       8.173  -4.813  -1.387  1.00 87.88           C
ATOM   4688  C   PHE A 308       7.371  -4.791  -2.690  1.00 87.88           C
ATOM   4689  O   PHE A 308       7.947  -4.781  -3.777  1.00 87.88           O
ATOM   4690  HA  PHE A 308       9.000  -4.108  -1.459  1.00 87.88           H
ATOM   4691  CB  PHE A 308       8.626  -6.247  -1.105  1.00 87.88           C
ATOM   4692 1HB  PHE A 308       7.830  -6.772  -0.577  1.00 87.88           H
ATOM   4693 2HB  PHE A 308       8.774  -6.764  -2.053  1.00 87.88           H
ATOM   4694  CG  PHE A 308       9.913  -6.343  -0.283  1.00 87.88           C
ATOM   4695  CD1 PHE A 308      11.118  -6.141  -0.880  1.00 87.88           C
ATOM   4696  HD1 PHE A 308      11.167  -5.910  -1.945  1.00 87.88           H
ATOM   4697  CD2 PHE A 308       9.852  -6.631   1.045  1.00 87.88           C
ATOM   4698  HD2 PHE A 308       8.886  -6.793   1.523  1.00 87.88           H
ATOM   4699  CE1 PHE A 308      12.312  -6.229  -0.118  1.00 87.88           C
ATOM   4700  HE1 PHE A 308      13.278  -6.067  -0.596  1.00 87.88           H
ATOM   4701  CE2 PHE A 308      11.046  -6.719   1.808  1.00 87.88           C
ATOM   4702  HE2 PHE A 308      10.998  -6.950   2.872  1.00 87.88           H
ATOM   4703  CZ  PHE A 308      12.251  -6.517   1.210  1.00 87.88           C
ATOM   4704  HZ  PHE A 308      13.168  -6.585   1.796  1.00 87.88           H
ATOM   4705  HN  PHE A 308       7.225  -5.092   0.447  1.00 87.88           H
ATOM   4706  N   HIS A 309       6.055  -4.785  -2.538  1.00 81.82           N
ATOM   4707  CA  HIS A 309       5.169  -4.766  -3.689  1.00 81.82           C
ATOM   4708  C   HIS A 309       5.394  -3.482  -4.489  1.00 81.82           C
ATOM   4709  O   HIS A 309       5.306  -3.487  -5.716  1.00 81.82           O
ATOM   4710  HA  HIS A 309       5.441  -5.622  -4.307  1.00 81.82           H
ATOM   4711  CB  HIS A 309       3.712  -4.948  -3.256  1.00 81.82           C
ATOM   4712 1HB  HIS A 309       3.642  -5.825  -2.613  1.00 81.82           H
ATOM   4713 2HB  HIS A 309       3.412  -4.088  -2.657  1.00 81.82           H
ATOM   4714  CG  HIS A 309       2.745  -5.105  -4.405  1.00 81.82           C
ATOM   4715  ND1 HIS A 309       2.016  -4.048  -4.921  1.00 81.82           N
ATOM   4716  HD1 HIS A 309       2.050  -3.102  -4.600  1.00 81.82           H
ATOM   4717  CD2 HIS A 309       2.397  -6.205  -5.133  1.00 81.82           C
ATOM   4718  HD2 HIS A 309       2.786  -7.213  -4.990  1.00 81.82           H
ATOM   4719  CE1 HIS A 309       1.265  -4.503  -5.913  1.00 81.82           C
ATOM   4720  HE1 HIS A 309       0.578  -3.913  -6.520  1.00 81.82           H
ATOM   4721  NE2 HIS A 309       1.502  -5.840  -6.042  1.00 81.82           N
ATOM   4722  HN  HIS A 309       5.595  -4.792  -1.650  1.00 81.82           H
ATOM   4723  N   SER A 310       5.680  -2.412  -3.762  1.00 86.60           N
ATOM   4724  CA  SER A 310       5.885  -1.116  -4.386  1.00 86.60           C
ATOM   4725  C   SER A 310       7.149  -1.145  -5.248  1.00 86.60           C
ATOM   4726  O   SER A 310       7.271  -0.380  -6.203  1.00 86.60           O
ATOM   4727  HA  SER A 310       5.004  -0.951  -5.005  1.00 86.60           H
ATOM   4728  CB  SER A 310       5.985  -0.008  -3.335  1.00 86.60           C
ATOM   4729 1HB  SER A 310       5.979   0.963  -3.831  1.00 86.60           H
ATOM   4730 2HB  SER A 310       5.107  -0.041  -2.690  1.00 86.60           H
ATOM   4731  OG  SER A 310       7.162  -0.129  -2.542  1.00 86.60           O
ATOM   4732  HG  SER A 310       7.004  -0.769  -1.790  1.00 86.60           H
ATOM   4733  HN  SER A 310       5.771  -2.421  -2.766  1.00 86.60           H
ATOM   4734  N   CYS A 311       8.058  -2.035  -4.879  1.00 88.87           N
ATOM   4735  CA  CYS A 311       9.299  -2.189  -5.619  1.00 88.87           C
ATOM   4736  C   CYS A 311       8.997  -2.952  -6.910  1.00 88.87           C
ATOM   4737  O   CYS A 311       9.680  -2.772  -7.917  1.00 88.87           O
ATOM   4738  HA  CYS A 311       9.659  -1.184  -5.839  1.00 88.87           H
ATOM   4739  CB  CYS A 311      10.374  -2.886  -4.783  1.00 88.87           C
ATOM   4740 1HB  CYS A 311      10.042  -3.888  -4.510  1.00 88.87           H
ATOM   4741 2HB  CYS A 311      11.285  -3.001  -5.370  1.00 88.87           H
ATOM   4742  SG  CYS A 311      10.723  -1.911  -3.274  1.00 88.87           S
ATOM   4743  HG  CYS A 311      11.606  -2.762  -2.760  1.00 88.87           H
ATOM   4744  HN  CYS A 311       7.958  -2.644  -4.092  1.00 88.87           H
ATOM   4745  N   LEU A 312       7.971  -3.789  -6.839  1.00 87.10           N
ATOM   4746  CA  LEU A 312       7.699  -4.731  -7.911  1.00 87.10           C
ATOM   4747  C   LEU A 312       6.762  -4.081  -8.931  1.00 87.10           C
ATOM   4748  O   LEU A 312       6.759  -4.455 -10.103  1.00 87.10           O
ATOM   4749  HA  LEU A 312       8.647  -4.950  -8.403  1.00 87.10           H
ATOM   4750  CB  LEU A 312       7.169  -6.050  -7.343  1.00 87.10           C
ATOM   4751 1HB  LEU A 312       6.291  -5.833  -6.735  1.00 87.10           H
ATOM   4752 2HB  LEU A 312       6.836  -6.672  -8.173  1.00 87.10           H
ATOM   4753  CG  LEU A 312       8.154  -6.860  -6.498  1.00 87.10           C
ATOM   4754  HG  LEU A 312       8.497  -6.231  -5.676  1.00 87.10           H
ATOM   4755  CD1 LEU A 312       7.470  -8.080  -5.878  1.00 87.10           C
ATOM   4756 1HD1 LEU A 312       6.649  -7.751  -5.240  1.00 87.10           H
ATOM   4757 2HD1 LEU A 312       7.080  -8.720  -6.670  1.00 87.10           H
ATOM   4758 3HD1 LEU A 312       8.192  -8.638  -5.282  1.00 87.10           H
ATOM   4759  CD2 LEU A 312       9.388  -7.248  -7.315  1.00 87.10           C
ATOM   4760 1HD2 LEU A 312       9.082  -7.851  -8.170  1.00 87.10           H
ATOM   4761 2HD2 LEU A 312       9.889  -6.346  -7.667  1.00 87.10           H
ATOM   4762 3HD2 LEU A 312      10.071  -7.823  -6.690  1.00 87.10           H
ATOM   4763  HN  LEU A 312       7.334  -3.828  -6.069  1.00 87.10           H
ATOM   4764  N   ASN A 313       5.990  -3.118  -8.448  1.00 85.14           N
ATOM   4765  CA  ASN A 313       4.981  -2.481  -9.277  1.00 85.14           C
ATOM   4766  C   ASN A 313       5.624  -2.009 -10.583  1.00 85.14           C
ATOM   4767  O   ASN A 313       5.120  -2.299 -11.667  1.00 85.14           O
ATOM   4768  HA  ASN A 313       4.220  -3.244  -9.439  1.00 85.14           H
ATOM   4769  CB  ASN A 313       4.383  -1.260  -8.577  1.00 85.14           C
ATOM   4770 1HB  ASN A 313       5.172  -0.704  -8.070  1.00 85.14           H
ATOM   4771 2HB  ASN A 313       3.946  -0.589  -9.316  1.00 85.14           H
ATOM   4772  CG  ASN A 313       3.315  -1.677  -7.564  1.00 85.14           C
ATOM   4773  OD1 ASN A 313       2.800  -2.783  -7.586  1.00 85.14           O
ATOM   4774  ND2 ASN A 313       3.011  -0.733  -6.678  1.00 85.14           N
ATOM   4775 1HD2 ASN A 313       3.471   0.154  -6.715  1.00 85.14           H
ATOM   4776 2HD2 ASN A 313       2.323  -0.910  -5.974  1.00 85.14           H
ATOM   4777  HN  ASN A 313       6.046  -2.774  -7.511  1.00 85.14           H
ATOM   4778  N   PRO A 314       6.743  -1.277 -10.505  1.00 85.69           N
ATOM   4779  CA  PRO A 314       7.404  -0.776 -11.713  1.00 85.69           C
ATOM   4780  C   PRO A 314       7.685  -1.882 -12.717  1.00 85.69           C
ATOM   4781  O   PRO A 314       7.434  -1.720 -13.910  1.00 85.69           O
ATOM   4782  HA  PRO A 314       6.750  -0.077 -12.234  1.00 85.69           H
ATOM   4783  CB  PRO A 314       8.694  -0.146 -11.186  1.00 85.69           C
ATOM   4784 1HB  PRO A 314       9.519  -0.859 -11.190  1.00 85.69           H
ATOM   4785 2HB  PRO A 314       9.005   0.703 -11.795  1.00 85.69           H
ATOM   4786  CG  PRO A 314       8.326   0.282  -9.770  1.00 85.69           C
ATOM   4787 1HG  PRO A 314       9.209   0.422  -9.147  1.00 85.69           H
ATOM   4788 2HG  PRO A 314       7.791   1.231  -9.761  1.00 85.69           H
ATOM   4789  CD  PRO A 314       7.459  -0.868  -9.283  1.00 85.69           C
ATOM   4790 1HD  PRO A 314       8.059  -1.683  -8.878  1.00 85.69           H
ATOM   4791 2HD  PRO A 314       6.778  -0.554  -8.492  1.00 85.69           H
ATOM   4792  N   VAL A 315       8.203  -2.987 -12.202  1.00 84.65           N
ATOM   4793  CA  VAL A 315       8.662  -4.067 -13.059  1.00 84.65           C
ATOM   4794  C   VAL A 315       7.453  -4.770 -13.679  1.00 84.65           C
ATOM   4795  O   VAL A 315       7.464  -5.103 -14.863  1.00 84.65           O
ATOM   4796  HA  VAL A 315       9.258  -3.624 -13.857  1.00 84.65           H
ATOM   4797  CB  VAL A 315       9.564  -5.016 -12.266  1.00 84.65           C
ATOM   4798  HB  VAL A 315       8.969  -5.451 -11.463  1.00 84.65           H
ATOM   4799  CG1 VAL A 315      10.067  -6.160 -13.149  1.00 84.65           C
ATOM   4800 1HG1 VAL A 315       9.217  -6.724 -13.533  1.00 84.65           H
ATOM   4801 2HG1 VAL A 315      10.638  -5.751 -13.983  1.00 84.65           H
ATOM   4802 3HG1 VAL A 315      10.706  -6.819 -12.561  1.00 84.65           H
ATOM   4803  CG2 VAL A 315      10.732  -4.259 -11.630  1.00 84.65           C
ATOM   4804 1HG2 VAL A 315      11.325  -3.784 -12.411  1.00 84.65           H
ATOM   4805 2HG2 VAL A 315      10.345  -3.497 -10.953  1.00 84.65           H
ATOM   4806 3HG2 VAL A 315      11.357  -4.957 -11.073  1.00 84.65           H
ATOM   4807  HN  VAL A 315       8.310  -3.150 -11.222  1.00 84.65           H
ATOM   4808  N   LEU A 316       6.439  -4.976 -12.851  1.00 84.18           N
ATOM   4809  CA  LEU A 316       5.343  -5.858 -13.214  1.00 84.18           C
ATOM   4810  C   LEU A 316       4.517  -5.207 -14.325  1.00 84.18           C
ATOM   4811  O   LEU A 316       4.072  -5.883 -15.251  1.00 84.18           O
ATOM   4812  HA  LEU A 316       5.780  -6.778 -13.603  1.00 84.18           H
ATOM   4813  CB  LEU A 316       4.524  -6.232 -11.977  1.00 84.18           C
ATOM   4814 1HB  LEU A 316       4.255  -5.315 -11.453  1.00 84.18           H
ATOM   4815 2HB  LEU A 316       3.595  -6.695 -12.308  1.00 84.18           H
ATOM   4816  CG  LEU A 316       5.205  -7.174 -10.982  1.00 84.18           C
ATOM   4817  HG  LEU A 316       6.166  -6.741 -10.704  1.00 84.18           H
ATOM   4818  CD1 LEU A 316       4.381  -7.305  -9.699  1.00 84.18           C
ATOM   4819 1HD1 LEU A 316       4.273  -6.324  -9.235  1.00 84.18           H
ATOM   4820 2HD1 LEU A 316       3.396  -7.703  -9.940  1.00 84.18           H
ATOM   4821 3HD1 LEU A 316       4.888  -7.980  -9.009  1.00 84.18           H
ATOM   4822  CD2 LEU A 316       5.490  -8.534 -11.621  1.00 84.18           C
ATOM   4823 1HD2 LEU A 316       4.553  -8.987 -11.946  1.00 84.18           H
ATOM   4824 2HD2 LEU A 316       6.147  -8.401 -12.481  1.00 84.18           H
ATOM   4825 3HD2 LEU A 316       5.974  -9.184 -10.892  1.00 84.18           H
ATOM   4826  HN  LEU A 316       6.360  -4.552 -11.949  1.00 84.18           H
ATOM   4827  N   TYR A 317       4.336  -3.900 -14.196  1.00 80.83           N
ATOM   4828  CA  TYR A 317       3.324  -3.205 -14.973  1.00 80.83           C
ATOM   4829  C   TYR A 317       3.964  -2.386 -16.096  1.00 80.83           C
ATOM   4830  O   TYR A 317       3.348  -2.167 -17.138  1.00 80.83           O
ATOM   4831  HA  TYR A 317       2.663  -3.952 -15.410  1.00 80.83           H
ATOM   4832  CB  TYR A 317       2.624  -2.254 -14.000  1.00 80.83           C
ATOM   4833 1HB  TYR A 317       3.379  -1.680 -13.462  1.00 80.83           H
ATOM   4834 2HB  TYR A 317       2.028  -1.541 -14.570  1.00 80.83           H
ATOM   4835  CG  TYR A 317       1.720  -2.957 -12.986  1.00 80.83           C
ATOM   4836  CD1 TYR A 317       0.456  -3.368 -13.357  1.00 80.83           C
ATOM   4837  HD1 TYR A 317       0.102  -3.192 -14.373  1.00 80.83           H
ATOM   4838  CD2 TYR A 317       2.168  -3.179 -11.700  1.00 80.83           C
ATOM   4839  HD2 TYR A 317       3.166  -2.855 -11.406  1.00 80.83           H
ATOM   4840  CE1 TYR A 317      -0.395  -4.030 -12.403  1.00 80.83           C
ATOM   4841  HE1 TYR A 317      -1.396  -4.360 -12.683  1.00 80.83           H
ATOM   4842  CE2 TYR A 317       1.317  -3.841 -10.745  1.00 80.83           C
ATOM   4843  HE2 TYR A 317       1.658  -4.023  -9.726  1.00 80.83           H
ATOM   4844  CZ  TYR A 317       0.077  -4.234 -11.144  1.00 80.83           C
ATOM   4845  OH  TYR A 317      -0.727  -4.859 -10.242  1.00 80.83           O
ATOM   4846  HH  TYR A 317      -0.254  -4.946  -9.365  1.00 80.83           H
ATOM   4847  HN  TYR A 317       4.864  -3.321 -13.575  1.00 80.83           H
ATOM   4848  N   VAL A 318       5.192  -1.955 -15.846  1.00 77.78           N
ATOM   4849  CA  VAL A 318       5.794  -0.904 -16.648  1.00 77.78           C
ATOM   4850  C   VAL A 318       6.862  -1.512 -17.559  1.00 77.78           C
ATOM   4851  O   VAL A 318       6.759  -1.430 -18.782  1.00 77.78           O
ATOM   4852  HA  VAL A 318       5.008  -0.472 -17.268  1.00 77.78           H
ATOM   4853  CB  VAL A 318       6.340   0.200 -15.740  1.00 77.78           C
ATOM   4854  HB  VAL A 318       7.221  -0.192 -15.230  1.00 77.78           H
ATOM   4855  CG1 VAL A 318       6.773   1.418 -16.557  1.00 77.78           C
ATOM   4856 1HG1 VAL A 318       7.553   1.126 -17.260  1.00 77.78           H
ATOM   4857 2HG1 VAL A 318       5.917   1.810 -17.106  1.00 77.78           H
ATOM   4858 3HG1 VAL A 318       7.158   2.187 -15.887  1.00 77.78           H
ATOM   4859  CG2 VAL A 318       5.315   0.590 -14.674  1.00 77.78           C
ATOM   4860 1HG2 VAL A 318       4.408   0.953 -15.157  1.00 77.78           H
ATOM   4861 2HG2 VAL A 318       5.077  -0.280 -14.062  1.00 77.78           H
ATOM   4862 3HG2 VAL A 318       5.729   1.376 -14.042  1.00 77.78           H
ATOM   4863  HN  VAL A 318       5.771  -2.311 -15.113  1.00 77.78           H
ATOM   4864  N   PHE A 319       7.863  -2.108 -16.928  1.00 75.92           N
ATOM   4865  CA  PHE A 319       9.044  -2.552 -17.650  1.00 75.92           C
ATOM   4866  C   PHE A 319       8.725  -3.763 -18.530  1.00 75.92           C
ATOM   4867  O   PHE A 319       9.500  -4.108 -19.421  1.00 75.92           O
ATOM   4868  HA  PHE A 319       9.369  -1.724 -18.278  1.00 75.92           H
ATOM   4869  CB  PHE A 319      10.082  -2.958 -16.602  1.00 75.92           C
ATOM   4870 1HB  PHE A 319       9.663  -3.746 -15.976  1.00 75.92           H
ATOM   4871 2HB  PHE A 319      10.949  -3.380 -17.109  1.00 75.92           H
ATOM   4872  CG  PHE A 319      10.544  -1.807 -15.705  1.00 75.92           C
ATOM   4873  CD1 PHE A 319      10.522  -0.530 -16.173  1.00 75.92           C
ATOM   4874  HD1 PHE A 319      10.174  -0.326 -17.186  1.00 75.92           H
ATOM   4875  CD2 PHE A 319      10.977  -2.061 -14.441  1.00 75.92           C
ATOM   4876  HD2 PHE A 319      10.995  -3.084 -14.067  1.00 75.92           H
ATOM   4877  CE1 PHE A 319      10.950   0.538 -15.341  1.00 75.92           C
ATOM   4878  HE1 PHE A 319      10.933   1.562 -15.716  1.00 75.92           H
ATOM   4879  CE2 PHE A 319      11.406  -0.993 -13.610  1.00 75.92           C
ATOM   4880  HE2 PHE A 319      11.753  -1.196 -12.597  1.00 75.92           H
ATOM   4881  CZ  PHE A 319      11.383   0.284 -14.077  1.00 75.92           C
ATOM   4882  HZ  PHE A 319      11.712   1.104 -13.439  1.00 75.92           H
ATOM   4883  HN  PHE A 319       7.876  -2.288 -15.945  1.00 75.92           H
ATOM   4884  N   VAL A 320       7.584  -4.374 -18.249  1.00 74.50           N
ATOM   4885  CA  VAL A 320       7.100  -5.471 -19.071  1.00 74.50           C
ATOM   4886  C   VAL A 320       6.748  -4.942 -20.463  1.00 74.50           C
ATOM   4887  O   VAL A 320       6.814  -5.679 -21.446  1.00 74.50           O
ATOM   4888  HA  VAL A 320       7.911  -6.193 -19.165  1.00 74.50           H
ATOM   4889  CB  VAL A 320       5.924  -6.164 -18.380  1.00 74.50           C
ATOM   4890  HB  VAL A 320       5.136  -5.425 -18.237  1.00 74.50           H
ATOM   4891  CG1 VAL A 320       5.362  -7.288 -19.251  1.00 74.50           C
ATOM   4892 1HG1 VAL A 320       5.016  -6.875 -20.199  1.00 74.50           H
ATOM   4893 2HG1 VAL A 320       6.141  -8.027 -19.439  1.00 74.50           H
ATOM   4894 3HG1 VAL A 320       4.527  -7.764 -18.736  1.00 74.50           H
ATOM   4895  CG2 VAL A 320       6.331  -6.689 -17.001  1.00 74.50           C
ATOM   4896 1HG2 VAL A 320       7.144  -7.407 -17.112  1.00 74.50           H
ATOM   4897 2HG2 VAL A 320       6.662  -5.858 -16.379  1.00 74.50           H
ATOM   4898 3HG2 VAL A 320       5.477  -7.177 -16.532  1.00 74.50           H
ATOM   4899  HN  VAL A 320       6.994  -4.132 -17.478  1.00 74.50           H
ATOM   4900  N   GLY A 321       6.382  -3.669 -20.503  1.00 75.15           N
ATOM   4901  CA  GLY A 321       5.975  -3.047 -21.751  1.00 75.15           C
ATOM   4902  C   GLY A 321       7.169  -2.871 -22.691  1.00 75.15           C
ATOM   4903  O   GLY A 321       8.222  -2.387 -22.279  1.00 75.15           O
ATOM   4904 1HA  GLY A 321       5.213  -3.658 -22.235  1.00 75.15           H
ATOM   4905 2HA  GLY A 321       5.522  -2.076 -21.546  1.00 75.15           H
ATOM   4906  HN  GLY A 321       6.361  -3.068 -19.704  1.00 75.15           H
ATOM   4907  N   GLU A 322       6.964  -3.274 -23.937  1.00 63.57           N
ATOM   4908  CA  GLU A 322       8.003  -3.145 -24.945  1.00 63.57           C
ATOM   4909  C   GLU A 322       8.199  -1.674 -25.319  1.00 63.57           C
ATOM   4910  O   GLU A 322       9.330  -1.216 -25.477  1.00 63.57           O
ATOM   4911  HA  GLU A 322       8.909  -3.532 -24.479  1.00 63.57           H
ATOM   4912  CB  GLU A 322       7.675  -3.986 -26.180  1.00 63.57           C
ATOM   4913 1HB  GLU A 322       6.664  -3.762 -26.520  1.00 63.57           H
ATOM   4914 2HB  GLU A 322       8.433  -3.823 -26.947  1.00 63.57           H
ATOM   4915  CG  GLU A 322       7.709  -5.480 -25.851  1.00 63.57           C
ATOM   4916 1HG  GLU A 322       8.685  -5.744 -25.443  1.00 63.57           H
ATOM   4917 2HG  GLU A 322       6.971  -5.703 -25.081  1.00 63.57           H
ATOM   4918  CD  GLU A 322       7.426  -6.322 -27.096  1.00 63.57           C
ATOM   4919  OE1 GLU A 322       7.615  -7.554 -27.003  1.00 63.57           O
ATOM   4920  OE2 GLU A 322       7.027  -5.715 -28.114  1.00 63.57           O
ATOM   4921  HN  GLU A 322       6.110  -3.681 -24.260  1.00 63.57           H
ATOM   4922  N   ARG A 323       7.081  -0.976 -25.450  1.00 62.07           N
ATOM   4923  CA  ARG A 323       7.116   0.432 -25.810  1.00 62.07           C
ATOM   4924  C   ARG A 323       7.953   1.217 -24.798  1.00 62.07           C
ATOM   4925  O   ARG A 323       8.798   2.026 -25.181  1.00 62.07           O
ATOM   4926  HA  ARG A 323       7.573   0.455 -26.799  1.00 62.07           H
ATOM   4927  CB  ARG A 323       5.706   1.022 -25.862  1.00 62.07           C
ATOM   4928 1HB  ARG A 323       5.116   0.497 -26.614  1.00 62.07           H
ATOM   4929 2HB  ARG A 323       5.209   0.871 -24.904  1.00 62.07           H
ATOM   4930  CG  ARG A 323       5.748   2.516 -26.191  1.00 62.07           C
ATOM   4931 1HG  ARG A 323       6.293   3.048 -25.411  1.00 62.07           H
ATOM   4932 2HG  ARG A 323       6.292   2.671 -27.123  1.00 62.07           H
ATOM   4933  CD  ARG A 323       4.336   3.090 -26.316  1.00 62.07           C
ATOM   4934 1HD  ARG A 323       3.854   2.701 -27.213  1.00 62.07           H
ATOM   4935 2HD  ARG A 323       3.730   2.775 -25.467  1.00 62.07           H
ATOM   4936  NE  ARG A 323       4.393   4.568 -26.375  1.00 62.07           N
ATOM   4937  HE  ARG A 323       5.224   4.990 -26.738  1.00 62.07           H
ATOM   4938  CZ  ARG A 323       3.402   5.375 -25.973  1.00 62.07           C
ATOM   4939  NH1 ARG A 323       2.267   4.863 -25.478  1.00 62.07           N
ATOM   4940 1HH1 ARG A 323       2.154   3.872 -25.407  1.00 62.07           H
ATOM   4941 2HH1 ARG A 323       1.532   5.473 -25.180  1.00 62.07           H
ATOM   4942  NH2 ARG A 323       3.564   6.701 -26.072  1.00 62.07           N
ATOM   4943 1HH2 ARG A 323       2.834   7.318 -25.776  1.00 62.07           H
ATOM   4944 2HH2 ARG A 323       4.414   7.075 -26.442  1.00 62.07           H
ATOM   4945  HN  ARG A 323       6.166  -1.355 -25.316  1.00 62.07           H
ATOM   4946  N   PHE A 324       7.690   0.952 -23.527  1.00 73.48           N
ATOM   4947  CA  PHE A 324       8.369   1.664 -22.458  1.00 73.48           C
ATOM   4948  C   PHE A 324       9.853   1.294 -22.409  1.00 73.48           C
ATOM   4949  O   PHE A 324      10.703   2.155 -22.190  1.00 73.48           O
ATOM   4950  HA  PHE A 324       8.268   2.729 -22.664  1.00 73.48           H
ATOM   4951  CB  PHE A 324       7.706   1.238 -21.146  1.00 73.48           C
ATOM   4952 1HB  PHE A 324       6.626   1.341 -21.246  1.00 73.48           H
ATOM   4953 2HB  PHE A 324       7.911   0.181 -20.974  1.00 73.48           H
ATOM   4954  CG  PHE A 324       8.170   2.037 -19.927  1.00 73.48           C
ATOM   4955  CD1 PHE A 324       9.256   1.628 -19.218  1.00 73.48           C
ATOM   4956  HD1 PHE A 324       9.796   0.730 -19.518  1.00 73.48           H
ATOM   4957  CD2 PHE A 324       7.496   3.158 -19.552  1.00 73.48           C
ATOM   4958  HD2 PHE A 324       6.625   3.486 -20.120  1.00 73.48           H
ATOM   4959  CE1 PHE A 324       9.686   2.370 -18.086  1.00 73.48           C
ATOM   4960  HE1 PHE A 324      10.556   2.042 -17.518  1.00 73.48           H
ATOM   4961  CE2 PHE A 324       7.926   3.900 -18.420  1.00 73.48           C
ATOM   4962  HE2 PHE A 324       7.386   4.797 -18.119  1.00 73.48           H
ATOM   4963  CZ  PHE A 324       9.012   3.490 -17.711  1.00 73.48           C
ATOM   4964  HZ  PHE A 324       9.342   4.060 -16.842  1.00 73.48           H
ATOM   4965  HN  PHE A 324       7.027   0.267 -23.225  1.00 73.48           H
ATOM   4966  N   ARG A 325      10.118   0.013 -22.618  1.00 71.45           N
ATOM   4967  CA  ARG A 325      11.482  -0.486 -22.574  1.00 71.45           C
ATOM   4968  C   ARG A 325      12.334   0.204 -23.642  1.00 71.45           C
ATOM   4969  O   ARG A 325      13.500   0.514 -23.406  1.00 71.45           O
ATOM   4970  HA  ARG A 325      11.836  -0.242 -21.572  1.00 71.45           H
ATOM   4971  CB  ARG A 325      11.523  -1.999 -22.797  1.00 71.45           C
ATOM   4972 1HB  ARG A 325      10.846  -2.269 -23.608  1.00 71.45           H
ATOM   4973 2HB  ARG A 325      12.525  -2.298 -23.106  1.00 71.45           H
ATOM   4974  CG  ARG A 325      11.129  -2.752 -21.525  1.00 71.45           C
ATOM   4975 1HG  ARG A 325      11.699  -2.368 -20.680  1.00 71.45           H
ATOM   4976 2HG  ARG A 325      10.076  -2.575 -21.305  1.00 71.45           H
ATOM   4977  CD  ARG A 325      11.379  -4.253 -21.677  1.00 71.45           C
ATOM   4978 1HD  ARG A 325      12.370  -4.425 -22.096  1.00 71.45           H
ATOM   4979 2HD  ARG A 325      11.358  -4.735 -20.699  1.00 71.45           H
ATOM   4980  NE  ARG A 325      10.349  -4.852 -22.556  1.00 71.45           N
ATOM   4981  HE  ARG A 325       9.452  -4.411 -22.594  1.00 71.45           H
ATOM   4982  CZ  ARG A 325      10.543  -5.947 -23.303  1.00 71.45           C
ATOM   4983  NH1 ARG A 325      11.725  -6.578 -23.291  1.00 71.45           N
ATOM   4984 1HH1 ARG A 325      12.471  -6.232 -22.721  1.00 71.45           H
ATOM   4985 2HH1 ARG A 325      11.862  -7.394 -23.852  1.00 71.45           H
ATOM   4986  NH2 ARG A 325       9.538  -6.401 -24.063  1.00 71.45           N
ATOM   4987 1HH2 ARG A 325       9.666  -7.217 -24.627  1.00 71.45           H
ATOM   4988 2HH2 ARG A 325       8.658  -5.925 -24.067  1.00 71.45           H
ATOM   4989  HN  ARG A 325       9.422  -0.678 -22.813  1.00 71.45           H
ATOM   4990  N   ARG A 326      11.717   0.423 -24.794  1.00 65.83           N
ATOM   4991  CA  ARG A 326      12.377   1.141 -25.871  1.00 65.83           C
ATOM   4992  C   ARG A 326      12.656   2.586 -25.452  1.00 65.83           C
ATOM   4993  O   ARG A 326      13.769   3.081 -25.622  1.00 65.83           O
ATOM   4994  HA  ARG A 326      13.306   0.596 -26.042  1.00 65.83           H
ATOM   4995  CB  ARG A 326      11.521   1.141 -27.139  1.00 65.83           C
ATOM   4996 1HB  ARG A 326      10.465   1.139 -26.869  1.00 65.83           H
ATOM   4997 2HB  ARG A 326      11.704   2.054 -27.706  1.00 65.83           H
ATOM   4998  CG  ARG A 326      11.832  -0.078 -28.011  1.00 65.83           C
ATOM   4999 1HG  ARG A 326      12.907  -0.143 -28.180  1.00 65.83           H
ATOM   5000 2HG  ARG A 326      11.536  -0.988 -27.489  1.00 65.83           H
ATOM   5001  CD  ARG A 326      11.103   0.008 -29.353  1.00 65.83           C
ATOM   5002 1HD  ARG A 326      10.427   0.862 -29.355  1.00 65.83           H
ATOM   5003 2HD  ARG A 326      11.821   0.167 -30.157  1.00 65.83           H
ATOM   5004  NE  ARG A 326      10.342  -1.239 -29.595  1.00 65.83           N
ATOM   5005  HE  ARG A 326      10.576  -2.044 -29.051  1.00 65.83           H
ATOM   5006  CZ  ARG A 326       9.360  -1.355 -30.499  1.00 65.83           C
ATOM   5007  NH1 ARG A 326       9.004  -0.308 -31.257  1.00 65.83           N
ATOM   5008 1HH1 ARG A 326       9.474   0.568 -31.150  1.00 65.83           H
ATOM   5009 2HH1 ARG A 326       8.270  -0.404 -31.929  1.00 65.83           H
ATOM   5010  NH2 ARG A 326       8.738  -2.534 -30.634  1.00 65.83           N
ATOM   5011 1HH2 ARG A 326       8.002  -2.638 -31.304  1.00 65.83           H
ATOM   5012 2HH2 ARG A 326       9.009  -3.311 -30.065  1.00 65.83           H
ATOM   5013  HN  ARG A 326      10.786   0.119 -24.997  1.00 65.83           H
ATOM   5014  N   ASP A 327      11.626   3.222 -24.914  1.00 75.66           N
ATOM   5015  CA  ASP A 327      11.717   4.627 -24.556  1.00 75.66           C
ATOM   5016  C   ASP A 327      12.706   4.791 -23.400  1.00 75.66           C
ATOM   5017  O   ASP A 327      13.381   5.814 -23.296  1.00 75.66           O
ATOM   5018  HA  ASP A 327      12.049   5.132 -25.463  1.00 75.66           H
ATOM   5019  CB  ASP A 327      10.361   5.168 -24.099  1.00 75.66           C
ATOM   5020 1HB  ASP A 327       9.935   4.504 -23.347  1.00 75.66           H
ATOM   5021 2HB  ASP A 327      10.495   6.141 -23.626  1.00 75.66           H
ATOM   5022  CG  ASP A 327       9.396   5.297 -25.279  1.00 75.66           C
ATOM   5023  OD1 ASP A 327       9.899   5.318 -26.423  1.00 75.66           O
ATOM   5024  OD2 ASP A 327       8.177   5.372 -25.010  1.00 75.66           O
ATOM   5025  HN  ASP A 327      10.742   2.793 -24.722  1.00 75.66           H
ATOM   5026  N   LEU A 328      12.760   3.768 -22.560  1.00 77.21           N
ATOM   5027  CA  LEU A 328      13.696   3.760 -21.449  1.00 77.21           C
ATOM   5028  C   LEU A 328      15.124   3.862 -21.990  1.00 77.21           C
ATOM   5029  O   LEU A 328      15.875   4.756 -21.603  1.00 77.21           O
ATOM   5030  HA  LEU A 328      13.492   4.644 -20.844  1.00 77.21           H
ATOM   5031  CB  LEU A 328      13.462   2.538 -20.559  1.00 77.21           C
ATOM   5032 1HB  LEU A 328      12.479   2.633 -20.097  1.00 77.21           H
ATOM   5033 2HB  LEU A 328      13.432   1.652 -21.193  1.00 77.21           H
ATOM   5034  CG  LEU A 328      14.494   2.305 -19.454  1.00 77.21           C
ATOM   5035  HG  LEU A 328      15.473   2.192 -19.919  1.00 77.21           H
ATOM   5036  CD1 LEU A 328      14.576   3.513 -18.517  1.00 77.21           C
ATOM   5037 1HD1 LEU A 328      14.867   4.395 -19.087  1.00 77.21           H
ATOM   5038 2HD1 LEU A 328      13.603   3.682 -18.056  1.00 77.21           H
ATOM   5039 3HD1 LEU A 328      15.317   3.321 -17.741  1.00 77.21           H
ATOM   5040  CD2 LEU A 328      14.202   1.010 -18.694  1.00 77.21           C
ATOM   5041 1HD2 LEU A 328      13.212   1.070 -18.241  1.00 77.21           H
ATOM   5042 2HD2 LEU A 328      14.234   0.168 -19.386  1.00 77.21           H
ATOM   5043 3HD2 LEU A 328      14.950   0.869 -17.914  1.00 77.21           H
ATOM   5044  HN  LEU A 328      12.180   2.956 -22.629  1.00 77.21           H
ATOM   5045  N   VAL A 329      15.455   2.934 -22.876  1.00 77.83           N
ATOM   5046  CA  VAL A 329      16.806   2.852 -23.404  1.00 77.83           C
ATOM   5047  C   VAL A 329      17.128   4.135 -24.171  1.00 77.83           C
ATOM   5048  O   VAL A 329      18.267   4.599 -24.162  1.00 77.83           O
ATOM   5049  HA  VAL A 329      17.486   2.770 -22.556  1.00 77.83           H
ATOM   5050  CB  VAL A 329      16.958   1.591 -24.257  1.00 77.83           C
ATOM   5051  HB  VAL A 329      16.198   1.621 -25.038  1.00 77.83           H
ATOM   5052  CG1 VAL A 329      18.328   1.551 -24.937  1.00 77.83           C
ATOM   5053 1HG1 VAL A 329      18.440   2.424 -25.580  1.00 77.83           H
ATOM   5054 2HG1 VAL A 329      19.110   1.556 -24.178  1.00 77.83           H
ATOM   5055 3HG1 VAL A 329      18.409   0.645 -25.537  1.00 77.83           H
ATOM   5056  CG2 VAL A 329      16.723   0.331 -23.421  1.00 77.83           C
ATOM   5057 1HG2 VAL A 329      17.450   0.293 -22.610  1.00 77.83           H
ATOM   5058 2HG2 VAL A 329      15.716   0.353 -23.006  1.00 77.83           H
ATOM   5059 3HG2 VAL A 329      16.837  -0.550 -24.052  1.00 77.83           H
ATOM   5060  HN  VAL A 329      14.819   2.248 -23.231  1.00 77.83           H
ATOM   5061  N   LYS A 330      16.104   4.674 -24.817  1.00 71.60           N
ATOM   5062  CA  LYS A 330      16.256   5.914 -25.559  1.00 71.60           C
ATOM   5063  C   LYS A 330      16.646   7.036 -24.596  1.00 71.60           C
[truncated: 117,478 more chars]
