# Supplementary material for: Noncanonical roles of chemokine regions in CCR9 activation revealed by structural modeling and mutational mapping
Source: Nat Commun. 2025 Aug 18;16:7695. doi: 10.1038/s41467-025-62321-9 (PMC12361432; doi:10.1038/s41467-025-62321-9)
Supplement: Supplementary file 7 — Supplementary Data 5 [file 41467_2025_62321_MOESM7_ESM.zip › CCR9_CCL25x1P6_15_rnk0.pdb]

ATOM      1  N   GLU A  20      -4.574  -3.637  58.637  1.00 49.60           N
ATOM      2  CA  GLU A  20      -4.829  -4.552  57.538  1.00 49.60           C
ATOM      3  C   GLU A  20      -5.252  -5.921  58.075  1.00 49.60           C
ATOM      4  O   GLU A  20      -4.407  -6.733  58.449  1.00 49.60           O
ATOM      5  HA  GLU A  20      -5.649  -4.107  56.974  1.00 49.60           H
ATOM      6  CB  GLU A  20      -3.604  -4.674  56.629  1.00 49.60           C
ATOM      7 1HB  GLU A  20      -2.696  -4.612  57.228  1.00 49.60           H
ATOM      8 2HB  GLU A  20      -3.672  -5.590  56.042  1.00 49.60           H
ATOM      9  CG  GLU A  20      -3.550  -3.521  55.625  1.00 49.60           C
ATOM     10 1HG  GLU A  20      -4.554  -3.306  55.258  1.00 49.60           H
ATOM     11 2HG  GLU A  20      -3.191  -2.619  56.120  1.00 49.60           H
ATOM     12  CD  GLU A  20      -2.634  -3.862  54.448  1.00 49.60           C
ATOM     13  OE1 GLU A  20      -2.750  -3.164  53.417  1.00 49.60           O
ATOM     14  OE2 GLU A  20      -1.838  -4.812  54.606  1.00 49.60           O
ATOM     15  HN  GLU A  20      -4.699  -4.027  59.549  1.00 49.60           H
ATOM     16  N   SER A  21      -6.559  -6.136  58.095  1.00 58.04           N
ATOM     17  CA  SER A  21      -7.104  -7.395  58.573  1.00 58.04           C
ATOM     18  C   SER A  21      -6.462  -8.562  57.820  1.00 58.04           C
ATOM     19  O   SER A  21      -6.171  -8.452  56.630  1.00 58.04           O
ATOM     20  HA  SER A  21      -6.848  -7.437  59.632  1.00 58.04           H
ATOM     21  CB  SER A  21      -8.625  -7.433  58.415  1.00 58.04           C
ATOM     22 1HB  SER A  21      -9.010  -8.362  58.835  1.00 58.04           H
ATOM     23 2HB  SER A  21      -9.069  -6.617  58.985  1.00 58.04           H
ATOM     24  OG  SER A  21      -9.022  -7.330  57.050  1.00 58.04           O
ATOM     25  HG  SER A  21      -9.429  -8.191  56.746  1.00 58.04           H
ATOM     26  HN  SER A  21      -7.240  -5.469  57.793  1.00 58.04           H
ATOM     27  N   THR A  22      -6.261  -9.653  58.544  1.00 59.84           N
ATOM     28  CA  THR A  22      -5.686 -10.849  57.952  1.00 59.84           C
ATOM     29  C   THR A  22      -6.422 -11.211  56.660  1.00 59.84           C
ATOM     30  O   THR A  22      -5.819 -11.734  55.724  1.00 59.84           O
ATOM     31  HA  THR A  22      -4.652 -10.636  57.682  1.00 59.84           H
ATOM     32  CB  THR A  22      -5.721 -11.961  59.003  1.00 59.84           C
ATOM     33  HB  THR A  22      -5.902 -12.930  58.538  1.00 59.84           H
ATOM     34  OG1 THR A  22      -6.712 -11.530  59.931  1.00 59.84           O
ATOM     35  HG1 THR A  22      -7.625 -11.722  59.571  1.00 59.84           H
ATOM     36  CG2 THR A  22      -4.436 -12.024  59.831  1.00 59.84           C
ATOM     37 1HG2 THR A  22      -4.292 -11.076  60.350  1.00 59.84           H
ATOM     38 2HG2 THR A  22      -3.588 -12.211  59.173  1.00 59.84           H
ATOM     39 3HG2 THR A  22      -4.514 -12.829  60.561  1.00 59.84           H
ATOM     40  HN  THR A  22      -6.484  -9.728  59.516  1.00 59.84           H
ATOM     41  N   SER A  23      -7.714 -10.919  56.651  1.00 62.38           N
ATOM     42  CA  SER A  23      -8.532 -11.180  55.479  1.00 62.38           C
ATOM     43  C   SER A  23      -8.014 -10.371  54.288  1.00 62.38           C
ATOM     44  O   SER A  23      -7.917 -10.889  53.176  1.00 62.38           O
ATOM     45  HA  SER A  23      -8.431 -12.249  55.288  1.00 62.38           H
ATOM     46  CB  SER A  23     -10.001 -10.848  55.747  1.00 62.38           C
ATOM     47 1HB  SER A  23     -10.602 -11.141  54.886  1.00 62.38           H
ATOM     48 2HB  SER A  23     -10.356 -11.432  56.596  1.00 62.38           H
ATOM     49  OG  SER A  23     -10.195  -9.461  56.011  1.00 62.38           O
ATOM     50  HG  SER A  23     -11.173  -9.250  56.028  1.00 62.38           H
ATOM     51  HN  SER A  23      -8.201 -10.512  57.423  1.00 62.38           H
ATOM     52  N   SER A  24      -7.694  -9.115  54.561  1.00 69.45           N
ATOM     53  CA  SER A  24      -7.255  -8.210  53.513  1.00 69.45           C
ATOM     54  C   SER A  24      -5.916  -8.680  52.942  1.00 69.45           C
ATOM     55  O   SER A  24      -5.639  -8.487  51.759  1.00 69.45           O
ATOM     56  HA  SER A  24      -8.032  -8.253  52.750  1.00 69.45           H
ATOM     57  CB  SER A  24      -7.135  -6.777  54.037  1.00 69.45           C
ATOM     58 1HB  SER A  24      -7.178  -6.080  53.200  1.00 69.45           H
ATOM     59 2HB  SER A  24      -7.986  -6.554  54.681  1.00 69.45           H
ATOM     60  OG  SER A  24      -5.926  -6.573  54.762  1.00 69.45           O
ATOM     61  HG  SER A  24      -5.902  -7.170  55.564  1.00 69.45           H
ATOM     62  HN  SER A  24      -7.731  -8.715  55.477  1.00 69.45           H
ATOM     63  N   MET A  25      -5.120  -9.287  53.810  1.00 66.64           N
ATOM     64  CA  MET A  25      -3.824  -9.804  53.402  1.00 66.64           C
ATOM     65  C   MET A  25      -3.980 -11.084  52.579  1.00 66.64           C
ATOM     66  O   MET A  25      -3.276 -11.279  51.589  1.00 66.64           O
ATOM     67  HA  MET A  25      -3.376  -9.022  52.790  1.00 66.64           H
ATOM     68  CB  MET A  25      -2.977 -10.095  54.643  1.00 66.64           C
ATOM     69 1HB  MET A  25      -3.126  -9.308  55.382  1.00 66.64           H
ATOM     70 2HB  MET A  25      -3.304 -11.028  55.100  1.00 66.64           H
ATOM     71  CG  MET A  25      -1.493 -10.190  54.283  1.00 66.64           C
ATOM     72 1HG  MET A  25      -0.951 -10.710  55.073  1.00 66.64           H
ATOM     73 2HG  MET A  25      -1.368 -10.774  53.372  1.00 66.64           H
ATOM     74  SD  MET A  25      -0.815  -8.554  54.055  1.00 66.64           S
ATOM     75  CE  MET A  25       0.802  -8.786  54.777  1.00 66.64           C
ATOM     76 1HE  MET A  25       0.695  -9.080  55.821  1.00 66.64           H
ATOM     77 2HE  MET A  25       1.334  -9.566  54.232  1.00 66.64           H
ATOM     78 3HE  MET A  25       1.363  -7.854  54.717  1.00 66.64           H
ATOM     79  HN  MET A  25      -5.346  -9.427  54.774  1.00 66.64           H
ATOM     80  N   GLU A  26      -4.906 -11.924  53.018  1.00 61.85           N
ATOM     81  CA  GLU A  26      -5.188 -13.162  52.312  1.00 61.85           C
ATOM     82  C   GLU A  26      -5.747 -12.864  50.919  1.00 61.85           C
ATOM     83  O   GLU A  26      -5.382 -13.521  49.946  1.00 61.85           O
ATOM     84  HA  GLU A  26      -4.229 -13.671  52.224  1.00 61.85           H
ATOM     85  CB  GLU A  26      -6.151 -14.042  53.112  1.00 61.85           C
ATOM     86 1HB  GLU A  26      -6.921 -13.421  53.571  1.00 61.85           H
ATOM     87 2HB  GLU A  26      -6.556 -14.823  52.469  1.00 61.85           H
ATOM     88  CG  GLU A  26      -5.423 -14.756  54.252  1.00 61.85           C
ATOM     89 1HG  GLU A  26      -4.613 -15.363  53.848  1.00 61.85           H
ATOM     90 2HG  GLU A  26      -4.969 -14.020  54.916  1.00 61.85           H
ATOM     91  CD  GLU A  26      -6.384 -15.643  55.046  1.00 61.85           C
ATOM     92  OE1 GLU A  26      -5.879 -16.570  55.716  1.00 61.85           O
ATOM     93  OE2 GLU A  26      -7.602 -15.374  54.966  1.00 61.85           O
ATOM     94  HN  GLU A  26      -5.456 -11.770  53.838  1.00 61.85           H
ATOM     95  N   ASP A  27      -6.623 -11.871  50.868  1.00 68.58           N
ATOM     96  CA  ASP A  27      -7.272 -11.509  49.620  1.00 68.58           C
ATOM     97  C   ASP A  27      -6.208 -11.129  48.589  1.00 68.58           C
ATOM     98  O   ASP A  27      -6.334 -11.458  47.410  1.00 68.58           O
ATOM     99  HA  ASP A  27      -7.841 -12.391  49.326  1.00 68.58           H
ATOM    100  CB  ASP A  27      -8.198 -10.306  49.809  1.00 68.58           C
ATOM    101 1HB  ASP A  27      -7.690  -9.540  50.395  1.00 68.58           H
ATOM    102 2HB  ASP A  27      -8.429  -9.864  48.840  1.00 68.58           H
ATOM    103  CG  ASP A  27      -9.495 -10.717  50.510  1.00 68.58           C
ATOM    104  OD1 ASP A  27      -9.814 -11.924  50.450  1.00 68.58           O
ATOM    105  OD2 ASP A  27     -10.137  -9.814  51.090  1.00 68.58           O
ATOM    106  HN  ASP A  27      -6.891 -11.320  51.659  1.00 68.58           H
ATOM    107  N   TYR A  28      -5.182 -10.441  49.070  1.00 67.73           N
ATOM    108  CA  TYR A  28      -4.114  -9.982  48.198  1.00 67.73           C
ATOM    109  C   TYR A  28      -3.221 -11.146  47.766  1.00 67.73           C
ATOM    110  O   TYR A  28      -2.769 -11.196  46.623  1.00 67.73           O
ATOM    111  HA  TYR A  28      -4.570  -9.535  47.314  1.00 67.73           H
ATOM    112  CB  TYR A  28      -3.285  -8.999  49.028  1.00 67.73           C
ATOM    113 1HB  TYR A  28      -3.925  -8.175  49.343  1.00 67.73           H
ATOM    114 2HB  TYR A  28      -2.945  -9.502  49.934  1.00 67.73           H
ATOM    115  CG  TYR A  28      -2.072  -8.431  48.291  1.00 67.73           C
ATOM    116  CD1 TYR A  28      -0.823  -8.985  48.487  1.00 67.73           C
ATOM    117  HD1 TYR A  28      -0.702  -9.827  49.168  1.00 67.73           H
ATOM    118  CD2 TYR A  28      -2.225  -7.364  47.429  1.00 67.73           C
ATOM    119  HD2 TYR A  28      -3.212  -6.927  47.273  1.00 67.73           H
ATOM    120  CE1 TYR A  28       0.319  -8.450  47.793  1.00 67.73           C
ATOM    121  HE1 TYR A  28       1.311  -8.878  47.939  1.00 67.73           H
ATOM    122  CE2 TYR A  28      -1.083  -6.829  46.734  1.00 67.73           C
ATOM    123  HE2 TYR A  28      -1.190  -5.987  46.051  1.00 67.73           H
ATOM    124  CZ  TYR A  28       0.133  -7.398  46.951  1.00 67.73           C
ATOM    125  OH  TYR A  28       1.212  -6.893  46.295  1.00 67.73           O
ATOM    126  HH  TYR A  28       0.915  -6.229  45.609  1.00 67.73           H
ATOM    127  HN  TYR A  28      -5.075 -10.197  50.034  1.00 67.73           H
ATOM    128  N   VAL A  29      -2.992 -12.055  48.703  1.00 68.39           N
ATOM    129  CA  VAL A  29      -2.099 -13.174  48.458  1.00 68.39           C
ATOM    130  C   VAL A  29      -2.779 -14.167  47.514  1.00 68.39           C
ATOM    131  O   VAL A  29      -2.127 -14.760  46.657  1.00 68.39           O
ATOM    132  HA  VAL A  29      -1.206 -12.782  47.971  1.00 68.39           H
ATOM    133  CB  VAL A  29      -1.675 -13.805  49.786  1.00 68.39           C
ATOM    134  HB  VAL A  29      -2.578 -14.026  50.356  1.00 68.39           H
ATOM    135  CG1 VAL A  29      -0.932 -15.122  49.555  1.00 68.39           C
ATOM    136 1HG1 VAL A  29      -1.584 -15.820  49.028  1.00 68.39           H
ATOM    137 2HG1 VAL A  29      -0.040 -14.936  48.956  1.00 68.39           H
ATOM    138 3HG1 VAL A  29      -0.642 -15.549  50.515  1.00 68.39           H
ATOM    139  CG2 VAL A  29      -0.826 -12.834  50.609  1.00 68.39           C
ATOM    140 1HG2 VAL A  29       0.069 -12.568  50.047  1.00 68.39           H
ATOM    141 2HG2 VAL A  29      -1.404 -11.934  50.818  1.00 68.39           H
ATOM    142 3HG2 VAL A  29      -0.538 -13.308  51.547  1.00 68.39           H
ATOM    143  HN  VAL A  29      -3.405 -12.034  49.614  1.00 68.39           H
ATOM    144  N   ASN A  30      -4.082 -14.318  47.705  1.00 63.82           N
ATOM    145  CA  ASN A  30      -4.834 -15.322  46.971  1.00 63.82           C
ATOM    146  C   ASN A  30      -5.248 -14.751  45.613  1.00 63.82           C
ATOM    147  O   ASN A  30      -5.770 -15.473  44.765  1.00 63.82           O
ATOM    148  HA  ASN A  30      -4.159 -16.173  46.877  1.00 63.82           H
ATOM    149  CB  ASN A  30      -6.105 -15.718  47.725  1.00 63.82           C
ATOM    150 1HB  ASN A  30      -6.656 -14.823  48.011  1.00 63.82           H
ATOM    151 2HB  ASN A  30      -6.755 -16.297  47.069  1.00 63.82           H
ATOM    152  CG  ASN A  30      -5.769 -16.538  48.972  1.00 63.82           C
ATOM    153  OD1 ASN A  30      -4.734 -17.176  49.067  1.00 63.82           O
ATOM    154  ND2 ASN A  30      -6.700 -16.485  49.920  1.00 63.82           N
ATOM    155 1HD2 ASN A  30      -7.528 -15.942  49.779  1.00 63.82           H
ATOM    156 2HD2 ASN A  30      -6.572 -16.989  50.775  1.00 63.82           H
ATOM    157  HN  ASN A  30      -4.620 -13.771  48.345  1.00 63.82           H
ATOM    158  N   PHE A  31      -5.000 -13.459  45.449  1.00 70.04           N
ATOM    159  CA  PHE A  31      -5.305 -12.792  44.196  1.00 70.04           C
ATOM    160  C   PHE A  31      -4.480 -13.378  43.048  1.00 70.04           C
ATOM    161  O   PHE A  31      -3.257 -13.467  43.140  1.00 70.04           O
ATOM    162  HA  PHE A  31      -6.365 -12.948  43.995  1.00 70.04           H
ATOM    163  CB  PHE A  31      -4.936 -11.317  44.372  1.00 70.04           C
ATOM    164 1HB  PHE A  31      -5.397 -10.945  45.287  1.00 70.04           H
ATOM    165 2HB  PHE A  31      -3.857 -11.237  44.503  1.00 70.04           H
ATOM    166  CG  PHE A  31      -5.362 -10.425  43.205  1.00 70.04           C
ATOM    167  CD1 PHE A  31      -4.456 -10.073  42.253  1.00 70.04           C
ATOM    168  HD1 PHE A  31      -3.428 -10.428  42.321  1.00 70.04           H
ATOM    169  CD2 PHE A  31      -6.645  -9.983  43.119  1.00 70.04           C
ATOM    170  HD2 PHE A  31      -7.370 -10.265  43.882  1.00 70.04           H
ATOM    171  CE1 PHE A  31      -4.851  -9.245  41.169  1.00 70.04           C
ATOM    172  HE1 PHE A  31      -4.126  -8.963  40.406  1.00 70.04           H
ATOM    173  CE2 PHE A  31      -7.040  -9.155  42.035  1.00 70.04           C
ATOM    174  HE2 PHE A  31      -8.068  -8.801  41.966  1.00 70.04           H
ATOM    175  CZ  PHE A  31      -6.135  -8.804  41.083  1.00 70.04           C
ATOM    176  HZ  PHE A  31      -6.438  -8.168  40.251  1.00 70.04           H
ATOM    177  HN  PHE A  31      -4.599 -12.873  46.154  1.00 70.04           H
ATOM    178  N   ASN A  32      -5.183 -13.761  41.992  1.00 63.41           N
ATOM    179  CA  ASN A  32      -4.532 -14.342  40.830  1.00 63.41           C
ATOM    180  C   ASN A  32      -3.943 -13.223  39.969  1.00 63.41           C
ATOM    181  O   ASN A  32      -4.643 -12.633  39.147  1.00 63.41           O
ATOM    182  HA  ASN A  32      -3.766 -15.005  41.232  1.00 63.41           H
ATOM    183  CB  ASN A  32      -5.530 -15.123  39.973  1.00 63.41           C
ATOM    184 1HB  ASN A  32      -6.123 -15.781  40.607  1.00 63.41           H
ATOM    185 2HB  ASN A  32      -6.223 -14.431  39.494  1.00 63.41           H
ATOM    186  CG  ASN A  32      -4.807 -15.949  38.906  1.00 63.41           C
ATOM    187  OD1 ASN A  32      -3.591 -15.956  38.808  1.00 63.41           O
ATOM    188  ND2 ASN A  32      -5.621 -16.643  38.116  1.00 63.41           N
ATOM    189 1HD2 ASN A  32      -6.611 -16.593  38.250  1.00 63.41           H
ATOM    190 2HD2 ASN A  32      -5.244 -17.214  37.387  1.00 63.41           H
ATOM    191  HN  ASN A  32      -6.178 -13.681  41.923  1.00 63.41           H
ATOM    192  N   PHE A  33      -2.662 -12.964  40.186  1.00 65.57           N
ATOM    193  CA  PHE A  33      -1.945 -11.997  39.373  1.00 65.57           C
ATOM    194  C   PHE A  33      -1.509 -12.614  38.043  1.00 65.57           C
ATOM    195  O   PHE A  33      -0.316 -12.705  37.758  1.00 65.57           O
ATOM    196  HA  PHE A  33      -2.626 -11.168  39.181  1.00 65.57           H
ATOM    197  CB  PHE A  33      -0.701 -11.584  40.162  1.00 65.57           C
ATOM    198 1HB  PHE A  33      -0.151 -12.480  40.450  1.00 65.57           H
ATOM    199 2HB  PHE A  33      -0.046 -11.004  39.512  1.00 65.57           H
ATOM    200  CG  PHE A  33      -1.004 -10.764  41.418  1.00 65.57           C
ATOM    201  CD1 PHE A  33      -1.189  -9.420  41.324  1.00 65.57           C
ATOM    202  HD1 PHE A  33      -1.122  -8.927  40.355  1.00 65.57           H
ATOM    203  CD2 PHE A  33      -1.088 -11.379  42.628  1.00 65.57           C
ATOM    204  HD2 PHE A  33      -0.940 -12.456  42.703  1.00 65.57           H
ATOM    205  CE1 PHE A  33      -1.471  -8.659  42.490  1.00 65.57           C
ATOM    206  HE1 PHE A  33      -1.619  -7.582  42.415  1.00 65.57           H
ATOM    207  CE2 PHE A  33      -1.370 -10.618  43.793  1.00 65.57           C
ATOM    208  HE2 PHE A  33      -1.437 -11.112  44.763  1.00 65.57           H
ATOM    209  CZ  PHE A  33      -1.555  -9.274  43.700  1.00 65.57           C
ATOM    210  HZ  PHE A  33      -1.771  -8.690  44.594  1.00 65.57           H
ATOM    211  HN  PHE A  33      -2.116 -13.402  40.901  1.00 65.57           H
ATOM    212  N   THR A  34      -2.500 -13.022  37.264  1.00 63.76           N
ATOM    213  CA  THR A  34      -2.277 -13.302  35.855  1.00 63.76           C
ATOM    214  C   THR A  34      -1.665 -12.085  35.160  1.00 63.76           C
ATOM    215  O   THR A  34      -2.152 -10.966  35.316  1.00 63.76           O
ATOM    216  HA  THR A  34      -1.554 -14.113  35.776  1.00 63.76           H
ATOM    217  CB  THR A  34      -3.609 -13.745  35.245  1.00 63.76           C
ATOM    218  HB  THR A  34      -3.808 -13.210  34.317  1.00 63.76           H
ATOM    219  OG1 THR A  34      -4.556 -13.537  36.290  1.00 63.76           O
ATOM    220  HG1 THR A  34      -4.851 -12.581  36.299  1.00 63.76           H
ATOM    221  CG2 THR A  34      -3.663 -15.252  34.988  1.00 63.76           C
ATOM    222 1HG2 THR A  34      -3.531 -15.786  35.929  1.00 63.76           H
ATOM    223 2HG2 THR A  34      -2.868 -15.531  34.297  1.00 63.76           H
ATOM    224 3HG2 THR A  34      -4.629 -15.512  34.555  1.00 63.76           H
ATOM    225  HN  THR A  34      -3.438 -13.162  37.579  1.00 63.76           H
ATOM    226  N   ASP A  35      -0.607 -12.344  34.406  1.00 68.66           N
ATOM    227  CA  ASP A  35       0.147 -11.271  33.779  1.00 68.66           C
ATOM    228  C   ASP A  35      -0.516 -10.896  32.452  1.00 68.66           C
ATOM    229  O   ASP A  35      -0.102 -11.365  31.393  1.00 68.66           O
ATOM    230  HA  ASP A  35       0.132 -10.453  34.499  1.00 68.66           H
ATOM    231  CB  ASP A  35       1.583 -11.707  33.484  1.00 68.66           C
ATOM    232 1HB  ASP A  35       1.934 -12.376  34.270  1.00 68.66           H
ATOM    233 2HB  ASP A  35       1.612 -12.269  32.550  1.00 68.66           H
ATOM    234  CG  ASP A  35       2.514 -10.496  33.384  1.00 68.66           C
ATOM    235  OD1 ASP A  35       2.017  -9.377  33.637  1.00 68.66           O
ATOM    236  OD2 ASP A  35       3.700 -10.717  33.059  1.00 68.66           O
ATOM    237  HN  ASP A  35      -0.263 -13.265  34.222  1.00 68.66           H
ATOM    238  N   PHE A  36      -1.535 -10.054  32.554  1.00 82.53           N
ATOM    239  CA  PHE A  36      -2.233  -9.579  31.371  1.00 82.53           C
ATOM    240  C   PHE A  36      -1.487  -8.409  30.727  1.00 82.53           C
ATOM    241  O   PHE A  36      -1.827  -7.984  29.624  1.00 82.53           O
ATOM    242  HA  PHE A  36      -2.280 -10.410  30.667  1.00 82.53           H
ATOM    243  CB  PHE A  36      -3.612  -9.100  31.829  1.00 82.53           C
ATOM    244 1HB  PHE A  36      -3.487  -8.413  32.666  1.00 82.53           H
ATOM    245 2HB  PHE A  36      -4.076  -8.535  31.020  1.00 82.53           H
ATOM    246  CG  PHE A  36      -4.555 -10.228  32.250  1.00 82.53           C
ATOM    247  CD1 PHE A  36      -4.609 -11.377  31.524  1.00 82.53           C
ATOM    248  HD1 PHE A  36      -3.980 -11.493  30.641  1.00 82.53           H
ATOM    249  CD2 PHE A  36      -5.340 -10.083  33.351  1.00 82.53           C
ATOM    250  HD2 PHE A  36      -5.298  -9.162  33.933  1.00 82.53           H
ATOM    251  CE1 PHE A  36      -5.484 -12.424  31.915  1.00 82.53           C
ATOM    252  HE1 PHE A  36      -5.527 -13.344  31.333  1.00 82.53           H
ATOM    253  CE2 PHE A  36      -6.216 -11.130  33.742  1.00 82.53           C
ATOM    254  HE2 PHE A  36      -6.845 -11.013  34.625  1.00 82.53           H
ATOM    255  CZ  PHE A  36      -6.269 -12.278  33.016  1.00 82.53           C
ATOM    256  HZ  PHE A  36      -6.941 -13.082  33.316  1.00 82.53           H
ATOM    257  HN  PHE A  36      -1.882  -9.699  33.421  1.00 82.53           H
ATOM    258  N   TYR A  37      -0.484  -7.922  31.443  1.00 86.91           N
ATOM    259  CA  TYR A  37       0.360  -6.860  30.923  1.00 86.91           C
ATOM    260  C   TYR A  37       1.532  -7.433  30.123  1.00 86.91           C
ATOM    261  O   TYR A  37       2.412  -8.084  30.685  1.00 86.91           O
ATOM    262  HA  TYR A  37      -0.249  -6.238  30.266  1.00 86.91           H
ATOM    263  CB  TYR A  37       0.906  -6.118  32.145  1.00 86.91           C
ATOM    264 1HB  TYR A  37       0.075  -5.860  32.801  1.00 86.91           H
ATOM    265 2HB  TYR A  37       1.556  -6.791  32.704  1.00 86.91           H
ATOM    266  CG  TYR A  37       1.683  -4.845  31.804  1.00 86.91           C
ATOM    267  CD1 TYR A  37       3.058  -4.884  31.698  1.00 86.91           C
ATOM    268  HD1 TYR A  37       3.591  -5.822  31.858  1.00 86.91           H
ATOM    269  CD2 TYR A  37       1.008  -3.658  31.602  1.00 86.91           C
ATOM    270  HD2 TYR A  37      -0.078  -3.628  31.686  1.00 86.91           H
ATOM    271  CE1 TYR A  37       3.790  -3.686  31.378  1.00 86.91           C
ATOM    272  HE1 TYR A  37       4.876  -3.703  31.292  1.00 86.91           H
ATOM    273  CE2 TYR A  37       1.740  -2.460  31.282  1.00 86.91           C
ATOM    274  HE2 TYR A  37       1.220  -1.516  31.120  1.00 86.91           H
ATOM    275  CZ  TYR A  37       3.095  -2.533  31.185  1.00 86.91           C
ATOM    276  OH  TYR A  37       3.786  -1.402  30.882  1.00 86.91           O
ATOM    277  HH  TYR A  37       3.159  -0.697  30.550  1.00 86.91           H
ATOM    278  HN  TYR A  37      -0.246  -8.240  32.361  1.00 86.91           H
ATOM    279  N   CYS A  38       1.505  -7.170  28.825  1.00 90.80           N
ATOM    280  CA  CYS A  38       2.484  -7.754  27.923  1.00 90.80           C
ATOM    281  C   CYS A  38       3.544  -6.696  27.614  1.00 90.80           C
ATOM    282  O   CYS A  38       3.242  -5.664  27.016  1.00 90.80           O
ATOM    283  HA  CYS A  38       2.924  -8.603  28.446  1.00 90.80           H
ATOM    284  CB  CYS A  38       1.828  -8.294  26.650  1.00 90.80           C
ATOM    285 1HB  CYS A  38       1.019  -8.976  26.909  1.00 90.80           H
ATOM    286 2HB  CYS A  38       1.386  -7.474  26.084  1.00 90.80           H
ATOM    287  SG  CYS A  38       3.072  -9.161  25.626  1.00 90.80           S
ATOM    288  HN  CYS A  38       0.833  -6.572  28.389  1.00 90.80           H
ATOM    289  N   GLU A  39       4.766  -6.987  28.036  1.00 82.75           N
ATOM    290  CA  GLU A  39       5.907  -6.177  27.644  1.00 82.75           C
ATOM    291  C   GLU A  39       6.485  -6.681  26.320  1.00 82.75           C
ATOM    292  O   GLU A  39       6.822  -7.857  26.193  1.00 82.75           O
ATOM    293  HA  GLU A  39       5.515  -5.168  27.516  1.00 82.75           H
ATOM    294  CB  GLU A  39       6.974  -6.166  28.739  1.00 82.75           C
ATOM    295 1HB  GLU A  39       7.294  -7.187  28.951  1.00 82.75           H
ATOM    296 2HB  GLU A  39       7.794  -5.510  28.447  1.00 82.75           H
ATOM    297  CG  GLU A  39       6.414  -5.600  30.046  1.00 82.75           C
ATOM    298 1HG  GLU A  39       5.941  -4.637  29.855  1.00 82.75           H
ATOM    299 2HG  GLU A  39       5.641  -6.264  30.432  1.00 82.75           H
ATOM    300  CD  GLU A  39       7.519  -5.433  31.090  1.00 82.75           C
ATOM    301  OE1 GLU A  39       7.232  -4.790  32.123  1.00 82.75           O
ATOM    302  OE2 GLU A  39       8.627  -5.952  30.832  1.00 82.75           O
ATOM    303  HN  GLU A  39       4.982  -7.759  28.634  1.00 82.75           H
ATOM    304  N   LYS A  40       6.582  -5.766  25.367  1.00 89.68           N
ATOM    305  CA  LYS A  40       6.925  -6.137  24.004  1.00 89.68           C
ATOM    306  C   LYS A  40       8.327  -5.621  23.677  1.00 89.68           C
ATOM    307  O   LYS A  40       8.603  -5.243  22.539  1.00 89.68           O
ATOM    308  HA  LYS A  40       6.938  -7.226  23.956  1.00 89.68           H
ATOM    309  CB  LYS A  40       5.848  -5.654  23.031  1.00 89.68           C
ATOM    310 1HB  LYS A  40       5.693  -4.582  23.157  1.00 89.68           H
ATOM    311 2HB  LYS A  40       6.185  -5.808  22.005  1.00 89.68           H
ATOM    312  CG  LYS A  40       4.530  -6.396  23.258  1.00 89.68           C
ATOM    313 1HG  LYS A  40       4.703  -7.472  23.215  1.00 89.68           H
ATOM    314 2HG  LYS A  40       4.150  -6.173  24.254  1.00 89.68           H
ATOM    315  CD  LYS A  40       3.490  -6.000  22.208  1.00 89.68           C
ATOM    316 1HD  LYS A  40       3.283  -4.932  22.282  1.00 89.68           H
ATOM    317 2HD  LYS A  40       3.888  -6.179  21.210  1.00 89.68           H
ATOM    318  CE  LYS A  40       2.193  -6.790  22.396  1.00 89.68           C
ATOM    319 1HE  LYS A  40       2.395  -7.857  22.312  1.00 89.68           H
ATOM    320 2HE  LYS A  40       1.797  -6.618  23.397  1.00 89.68           H
ATOM    321  NZ  LYS A  40       1.190  -6.388  21.384  1.00 89.68           N
ATOM    322 1HZ  LYS A  40       0.464  -7.093  21.330  1.00 89.68           H
ATOM    323 2HZ  LYS A  40       0.780  -5.499  21.649  1.00 89.68           H
ATOM    324 3HZ  LYS A  40       1.640  -6.296  20.480  1.00 89.68           H
ATOM    325  HN  LYS A  40       6.432  -4.788  25.513  1.00 89.68           H
ATOM    326  N   ASN A  41       9.176  -5.622  24.694  1.00 83.42           N
ATOM    327  CA  ASN A  41      10.538  -5.141  24.533  1.00 83.42           C
ATOM    328  C   ASN A  41      11.232  -5.945  23.432  1.00 83.42           C
ATOM    329  O   ASN A  41      11.974  -5.387  22.625  1.00 83.42           O
ATOM    330  HA  ASN A  41      10.440  -4.085  24.280  1.00 83.42           H
ATOM    331  CB  ASN A  41      11.340  -5.316  25.824  1.00 83.42           C
ATOM    332 1HB  ASN A  41      11.165  -6.311  26.233  1.00 83.42           H
ATOM    333 2HB  ASN A  41      12.406  -5.244  25.606  1.00 83.42           H
ATOM    334  CG  ASN A  41      10.953  -4.258  26.859  1.00 83.42           C
ATOM    335  OD1 ASN A  41      10.532  -3.160  26.534  1.00 83.42           O
ATOM    336  ND2 ASN A  41      11.118  -4.648  28.120  1.00 83.42           N
ATOM    337 1HD2 ASN A  41      11.468  -5.564  28.318  1.00 83.42           H
ATOM    338 2HD2 ASN A  41      10.892  -4.026  28.869  1.00 83.42           H
ATOM    339  HN  ASN A  41       8.947  -5.943  25.613  1.00 83.42           H
ATOM    340  N   ASN A  42      10.965  -7.243  23.434  1.00 85.02           N
ATOM    341  CA  ASN A  42      11.603  -8.139  22.484  1.00 85.02           C
ATOM    342  C   ASN A  42      11.178  -7.756  21.065  1.00 85.02           C
ATOM    343  O   ASN A  42      11.976  -7.837  20.132  1.00 85.02           O
ATOM    344  HA  ASN A  42      12.673  -8.015  22.647  1.00 85.02           H
ATOM    345  CB  ASN A  42      11.182  -9.590  22.728  1.00 85.02           C
ATOM    346 1HB  ASN A  42      10.095  -9.664  22.714  1.00 85.02           H
ATOM    347 2HB  ASN A  42      11.556 -10.221  21.922  1.00 85.02           H
ATOM    348  CG  ASN A  42      11.716 -10.097  24.069  1.00 85.02           C
ATOM    349  OD1 ASN A  42      12.525  -9.461  24.726  1.00 85.02           O
ATOM    350  ND2 ASN A  42      11.221 -11.275  24.438  1.00 85.02           N
ATOM    351 1HD2 ASN A  42      10.560 -11.745  23.853  1.00 85.02           H
ATOM    352 2HD2 ASN A  42      11.509 -11.690  25.301  1.00 85.02           H
ATOM    353  HN  ASN A  42      10.329  -7.682  24.068  1.00 85.02           H
ATOM    354  N   VAL A  43       9.924  -7.348  20.946  1.00 92.44           N
ATOM    355  CA  VAL A  43       9.371  -6.995  19.650  1.00 92.44           C
ATOM    356  C   VAL A  43      10.067  -5.736  19.129  1.00 92.44           C
ATOM    357  O   VAL A  43      10.384  -5.643  17.944  1.00 92.44           O
ATOM    358  HA  VAL A  43       9.579  -7.819  18.968  1.00 92.44           H
ATOM    359  CB  VAL A  43       7.852  -6.838  19.754  1.00 92.44           C
ATOM    360  HB  VAL A  43       7.647  -5.968  20.377  1.00 92.44           H
ATOM    361  CG1 VAL A  43       7.231  -6.589  18.378  1.00 92.44           C
ATOM    362 1HG1 VAL A  43       7.648  -5.676  17.951  1.00 92.44           H
ATOM    363 2HG1 VAL A  43       7.452  -7.431  17.722  1.00 92.44           H
ATOM    364 3HG1 VAL A  43       6.152  -6.481  18.480  1.00 92.44           H
ATOM    365  CG2 VAL A  43       7.220  -8.058  20.427  1.00 92.44           C
ATOM    366 1HG2 VAL A  43       7.440  -8.951  19.842  1.00 92.44           H
ATOM    367 2HG2 VAL A  43       7.629  -8.171  21.431  1.00 92.44           H
ATOM    368 3HG2 VAL A  43       6.140  -7.920  20.488  1.00 92.44           H
ATOM    369  HN  VAL A  43       9.290  -7.257  21.715  1.00 92.44           H
ATOM    370  N   ARG A  44      10.285  -4.799  20.039  1.00 87.80           N
ATOM    371  CA  ARG A  44      10.911  -3.538  19.680  1.00 87.80           C
ATOM    372  C   ARG A  44      12.365  -3.767  19.264  1.00 87.80           C
ATOM    373  O   ARG A  44      12.864  -3.111  18.350  1.00 87.80           O
ATOM    374  HA  ARG A  44      10.319  -3.160  18.847  1.00 87.80           H
ATOM    375  CB  ARG A  44      10.872  -2.551  20.849  1.00 87.80           C
ATOM    376 1HB  ARG A  44      11.289  -3.020  21.740  1.00 87.80           H
ATOM    377 2HB  ARG A  44      11.496  -1.687  20.621  1.00 87.80           H
ATOM    378  CG  ARG A  44       9.440  -2.092  21.131  1.00 87.80           C
ATOM    379 1HG  ARG A  44       8.950  -1.821  20.196  1.00 87.80           H
ATOM    380 2HG  ARG A  44       8.869  -2.914  21.563  1.00 87.80           H
ATOM    381  CD  ARG A  44       9.425  -0.897  22.086  1.00 87.80           C
ATOM    382 1HD  ARG A  44      10.138  -0.144  21.750  1.00 87.80           H
ATOM    383 2HD  ARG A  44       8.441  -0.428  22.081  1.00 87.80           H
ATOM    384  NE  ARG A  44       9.766  -1.340  23.457  1.00 87.80           N
ATOM    385  HE  ARG A  44      10.733  -1.447  23.688  1.00 87.80           H
ATOM    386  CZ  ARG A  44       8.859  -1.606  24.407  1.00 87.80           C
ATOM    387  NH1 ARG A  44       7.550  -1.479  24.153  1.00 87.80           N
ATOM    388 1HH1 ARG A  44       7.243  -1.183  23.248  1.00 87.80           H
ATOM    389 2HH1 ARG A  44       6.880  -1.679  24.868  1.00 87.80           H
ATOM    390  NH2 ARG A  44       9.282  -2.000  25.616  1.00 87.80           N
ATOM    391 1HH2 ARG A  44       8.619  -2.203  26.336  1.00 87.80           H
ATOM    392 2HH2 ARG A  44      10.261  -2.093  25.797  1.00 87.80           H
ATOM    393  HN  ARG A  44      10.042  -4.890  21.005  1.00 87.80           H
ATOM    394  N   GLN A  45      13.005  -4.700  19.954  1.00 84.17           N
ATOM    395  CA  GLN A  45      14.386  -5.036  19.654  1.00 84.17           C
ATOM    396  C   GLN A  45      14.496  -5.623  18.245  1.00 84.17           C
ATOM    397  O   GLN A  45      15.395  -5.262  17.487  1.00 84.17           O
ATOM    398  HA  GLN A  45      14.932  -4.094  19.706  1.00 84.17           H
ATOM    399  CB  GLN A  45      14.953  -6.003  20.696  1.00 84.17           C
ATOM    400 1HB  GLN A  45      14.223  -6.783  20.909  1.00 84.17           H
ATOM    401 2HB  GLN A  45      15.839  -6.496  20.296  1.00 84.17           H
ATOM    402  CG  GLN A  45      15.313  -5.266  21.988  1.00 84.17           C
ATOM    403 1HG  GLN A  45      16.016  -4.463  21.770  1.00 84.17           H
ATOM    404 2HG  GLN A  45      14.419  -4.803  22.407  1.00 84.17           H
ATOM    405  CD  GLN A  45      15.925  -6.223  23.013  1.00 84.17           C
ATOM    406  OE1 GLN A  45      15.987  -7.426  22.817  1.00 84.17           O
ATOM    407  NE2 GLN A  45      16.373  -5.625  24.113  1.00 84.17           N
ATOM    408 1HE2 GLN A  45      16.291  -4.633  24.210  1.00 84.17           H
ATOM    409 2HE2 GLN A  45      16.791  -6.166  24.842  1.00 84.17           H
ATOM    410  HN  GLN A  45      12.596  -5.220  20.703  1.00 84.17           H
ATOM    411  N   PHE A  46      13.569  -6.518  17.938  1.00 93.35           N
ATOM    412  CA  PHE A  46      13.538  -7.143  16.626  1.00 93.35           C
ATOM    413  C   PHE A  46      13.401  -6.092  15.522  1.00 93.35           C
ATOM    414  O   PHE A  46      14.134  -6.124  14.535  1.00 93.35           O
ATOM    415  HA  PHE A  46      14.479  -7.678  16.500  1.00 93.35           H
ATOM    416  CB  PHE A  46      12.313  -8.060  16.596  1.00 93.35           C
ATOM    417 1HB  PHE A  46      12.457  -8.864  17.318  1.00 93.35           H
ATOM    418 2HB  PHE A  46      11.440  -7.493  16.920  1.00 93.35           H
ATOM    419  CG  PHE A  46      12.027  -8.670  15.223  1.00 93.35           C
ATOM    420  CD1 PHE A  46      11.082  -8.116  14.416  1.00 93.35           C
ATOM    421  HD1 PHE A  46      10.530  -7.237  14.748  1.00 93.35           H
ATOM    422  CD2 PHE A  46      12.716  -9.767  14.809  1.00 93.35           C
ATOM    423  HD2 PHE A  46      13.472 -10.212  15.456  1.00 93.35           H
ATOM    424  CE1 PHE A  46      10.816  -8.683  13.142  1.00 93.35           C
ATOM    425  HE1 PHE A  46      10.059  -8.239  12.495  1.00 93.35           H
ATOM    426  CE2 PHE A  46      12.450 -10.334  13.535  1.00 93.35           C
ATOM    427  HE2 PHE A  46      13.002 -11.214  13.204  1.00 93.35           H
ATOM    428  CZ  PHE A  46      11.505  -9.780  12.728  1.00 93.35           C
ATOM    429  HZ  PHE A  46      11.301 -10.215  11.750  1.00 93.35           H
ATOM    430  HN  PHE A  46      12.851  -6.818  18.565  1.00 93.35           H
ATOM    431  N   ALA A  47      12.456  -5.185  15.726  1.00 94.12           N
ATOM    432  CA  ALA A  47      12.168  -4.167  14.730  1.00 94.12           C
ATOM    433  C   ALA A  47      13.422  -3.324  14.492  1.00 94.12           C
ATOM    434  O   ALA A  47      13.723  -2.960  13.356  1.00 94.12           O
ATOM    435  HA  ALA A  47      11.901  -4.676  13.804  1.00 94.12           H
ATOM    436  CB  ALA A  47      10.977  -3.324  15.191  1.00 94.12           C
ATOM    437 1HB  ALA A  47      10.105  -3.966  15.318  1.00 94.12           H
ATOM    438 2HB  ALA A  47      11.217  -2.846  16.141  1.00 94.12           H
ATOM    439 3HB  ALA A  47      10.762  -2.561  14.444  1.00 94.12           H
ATOM    440  HN  ALA A  47      11.894  -5.139  16.552  1.00 94.12           H
ATOM    441  N   SER A  48      14.120  -3.037  15.581  1.00 92.36           N
ATOM    442  CA  SER A  48      15.228  -2.098  15.535  1.00 92.36           C
ATOM    443  C   SER A  48      16.351  -2.657  14.660  1.00 92.36           C
ATOM    444  O   SER A  48      17.145  -1.900  14.104  1.00 92.36           O
ATOM    445  HA  SER A  48      14.817  -1.189  15.096  1.00 92.36           H
ATOM    446  CB  SER A  48      15.751  -1.794  16.940  1.00 92.36           C
ATOM    447 1HB  SER A  48      16.447  -0.956  16.894  1.00 92.36           H
ATOM    448 2HB  SER A  48      14.921  -1.484  17.577  1.00 92.36           H
ATOM    449  OG  SER A  48      16.401  -2.920  17.523  1.00 92.36           O
ATOM    450  HG  SER A  48      15.896  -3.755  17.310  1.00 92.36           H
ATOM    451  HN  SER A  48      13.939  -3.433  16.482  1.00 92.36           H
ATOM    452  N   HIS A  49      16.382  -3.979  14.566  1.00 88.48           N
ATOM    453  CA  HIS A  49      17.448  -4.652  13.843  1.00 88.48           C
ATOM    454  C   HIS A  49      16.986  -4.961  12.417  1.00 88.48           C
ATOM    455  O   HIS A  49      17.752  -4.811  11.467  1.00 88.48           O
ATOM    456  HA  HIS A  49      18.286  -3.957  13.802  1.00 88.48           H
ATOM    457  CB  HIS A  49      17.913  -5.899  14.598  1.00 88.48           C
ATOM    458 1HB  HIS A  49      17.044  -6.511  14.838  1.00 88.48           H
ATOM    459 2HB  HIS A  49      18.550  -6.492  13.942  1.00 88.48           H
ATOM    460  CG  HIS A  49      18.667  -5.600  15.872  1.00 88.48           C
ATOM    461  ND1 HIS A  49      18.035  -5.384  17.084  1.00 88.48           N
ATOM    462  HD1 HIS A  49      17.047  -5.402  17.240  1.00 88.48           H
ATOM    463  CD2 HIS A  49      20.005  -5.484  16.110  1.00 88.48           C
ATOM    464  HD2 HIS A  49      20.796  -5.596  15.368  1.00 88.48           H
ATOM    465  CE1 HIS A  49      18.961  -5.149  18.002  1.00 88.48           C
ATOM    466  HE1 HIS A  49      18.779  -4.942  19.057  1.00 88.48           H
ATOM    467  NE2 HIS A  49      20.181  -5.211  17.396  1.00 88.48           N
ATOM    468  HN  HIS A  49      15.698  -4.585  14.971  1.00 88.48           H
ATOM    469  N   PHE A  50      15.736  -5.386  12.313  1.00 84.36           N
ATOM    470  CA  PHE A  50      15.255  -6.006  11.090  1.00 84.36           C
ATOM    471  C   PHE A  50      14.744  -4.953  10.106  1.00 84.36           C
ATOM    472  O   PHE A  50      15.026  -5.026   8.911  1.00 84.36           O
ATOM    473  HA  PHE A  50      16.096  -6.538  10.646  1.00 84.36           H
ATOM    474  CB  PHE A  50      14.098  -6.927  11.481  1.00 84.36           C
ATOM    475 1HB  PHE A  50      14.444  -7.627  12.241  1.00 84.36           H
ATOM    476 2HB  PHE A  50      13.308  -6.328  11.934  1.00 84.36           H
ATOM    477  CG  PHE A  50      13.510  -7.718  10.310  1.00 84.36           C
ATOM    478  CD1 PHE A  50      12.306  -7.362   9.785  1.00 84.36           C
ATOM    479  HD1 PHE A  50      11.761  -6.514  10.199  1.00 84.36           H
ATOM    480  CD2 PHE A  50      14.190  -8.777   9.795  1.00 84.36           C
ATOM    481  HD2 PHE A  50      15.154  -9.062  10.216  1.00 84.36           H
ATOM    482  CE1 PHE A  50      11.761  -8.096   8.699  1.00 84.36           C
ATOM    483  HE1 PHE A  50      10.797  -7.811   8.279  1.00 84.36           H
ATOM    484  CE2 PHE A  50      13.645  -9.511   8.709  1.00 84.36           C
ATOM    485  HE2 PHE A  50      14.190 -10.359   8.296  1.00 84.36           H
ATOM    486  CZ  PHE A  50      12.442  -9.155   8.184  1.00 84.36           C
ATOM    487  HZ  PHE A  50      12.023  -9.718   7.350  1.00 84.36           H
ATOM    488  HN  PHE A  50      15.057  -5.312  13.045  1.00 84.36           H
ATOM    489  N   LEU A  51      14.001  -3.997  10.644  1.00 94.45           N
ATOM    490  CA  LEU A  51      13.199  -3.114   9.813  1.00 94.45           C
ATOM    491  C   LEU A  51      14.113  -2.094   9.131  1.00 94.45           C
ATOM    492  O   LEU A  51      13.987  -1.845   7.934  1.00 94.45           O
ATOM    493  HA  LEU A  51      12.731  -3.727   9.043  1.00 94.45           H
ATOM    494  CB  LEU A  51      12.075  -2.480  10.634  1.00 94.45           C
ATOM    495 1HB  LEU A  51      12.523  -1.912  11.450  1.00 94.45           H
ATOM    496 2HB  LEU A  51      11.547  -1.767  10.001  1.00 94.45           H
ATOM    497  CG  LEU A  51      11.050  -3.449  11.228  1.00 94.45           C
ATOM    498  HG  LEU A  51      11.562  -4.093  11.943  1.00 94.45           H
ATOM    499  CD1 LEU A  51       9.964  -2.694  11.998  1.00 94.45           C
ATOM    500 1HD1 LEU A  51      10.421  -2.128  12.809  1.00 94.45           H
ATOM    501 2HD1 LEU A  51       9.449  -2.010  11.323  1.00 94.45           H
ATOM    502 3HD1 LEU A  51       9.249  -3.406  12.409  1.00 94.45           H
ATOM    503  CD2 LEU A  51      10.460  -4.355  10.145  1.00 94.45           C
ATOM    504 1HD2 LEU A  51       9.967  -3.744   9.389  1.00 94.45           H
ATOM    505 2HD2 LEU A  51      11.259  -4.933   9.681  1.00 94.45           H
ATOM    506 3HD2 LEU A  51       9.735  -5.033  10.594  1.00 94.45           H
ATOM    507  HN  LEU A  51      13.941  -3.822  11.627  1.00 94.45           H
ATOM    508  N   PRO A  52      15.047  -1.488   9.878  1.00 96.12           N
ATOM    509  CA  PRO A  52      15.800  -0.342   9.361  1.00 96.12           C
ATOM    510  C   PRO A  52      16.449  -0.637   8.018  1.00 96.12           C
ATOM    511  O   PRO A  52      16.321   0.145   7.078  1.00 96.12           O
ATOM    512  HA  PRO A  52      15.126   0.494   9.174  1.00 96.12           H
ATOM    513  CB  PRO A  52      16.841  -0.073  10.448  1.00 96.12           C
ATOM    514 1HB  PRO A  52      17.772  -0.605  10.253  1.00 96.12           H
ATOM    515 2HB  PRO A  52      17.089   0.987  10.513  1.00 96.12           H
ATOM    516  CG  PRO A  52      16.163  -0.572  11.719  1.00 96.12           C
ATOM    517 1HG  PRO A  52      16.885  -0.777  12.509  1.00 96.12           H
ATOM    518 2HG  PRO A  52      15.467   0.164  12.122  1.00 96.12           H
ATOM    519  CD  PRO A  52      15.454  -1.833  11.252  1.00 96.12           C
ATOM    520 1HD  PRO A  52      16.116  -2.699  11.268  1.00 96.12           H
ATOM    521 2HD  PRO A  52      14.602  -2.076  11.886  1.00 96.12           H
ATOM    522  N   PRO A  53      17.158  -1.767   7.897  1.00 96.17           N
ATOM    523  CA  PRO A  53      17.903  -2.063   6.671  1.00 96.17           C
ATOM    524  C   PRO A  53      16.985  -2.349   5.493  1.00 96.17           C
ATOM    525  O   PRO A  53      17.304  -2.007   4.356  1.00 96.17           O
ATOM    526  HA  PRO A  53      18.491  -1.196   6.369  1.00 96.17           H
ATOM    527  CB  PRO A  53      18.745  -3.285   7.044  1.00 96.17           C
ATOM    528 1HB  PRO A  53      18.897  -3.943   6.188  1.00 96.17           H
ATOM    529 2HB  PRO A  53      19.733  -2.997   7.403  1.00 96.17           H
ATOM    530  CG  PRO A  53      17.940  -3.956   8.120  1.00 96.17           C
ATOM    531 1HG  PRO A  53      17.183  -4.614   7.694  1.00 96.17           H
ATOM    532 2HG  PRO A  53      18.573  -4.572   8.759  1.00 96.17           H
ATOM    533  CD  PRO A  53      17.310  -2.839   8.898  1.00 96.17           C
ATOM    534 1HD  PRO A  53      16.349  -3.135   9.319  1.00 96.17           H
ATOM    535 2HD  PRO A  53      17.939  -2.524   9.731  1.00 96.17           H
ATOM    536  N   LEU A  54      15.858  -2.974   5.801  1.00 94.28           N
ATOM    537  CA  LEU A  54      14.914  -3.365   4.768  1.00 94.28           C
ATOM    538  C   LEU A  54      14.274  -2.112   4.167  1.00 94.28           C
ATOM    539  O   LEU A  54      14.084  -2.028   2.954  1.00 94.28           O
ATOM    540  HA  LEU A  54      15.477  -3.874   3.986  1.00 94.28           H
ATOM    541  CB  LEU A  54      13.899  -4.368   5.321  1.00 94.28           C
ATOM    542 1HB  LEU A  54      13.443  -3.938   6.213  1.00 94.28           H
ATOM    543 2HB  LEU A  54      13.105  -4.494   4.586  1.00 94.28           H
ATOM    544  CG  LEU A  54      14.450  -5.750   5.679  1.00 94.28           C
ATOM    545  HG  LEU A  54      15.218  -5.625   6.442  1.00 94.28           H
ATOM    546  CD1 LEU A  54      13.357  -6.637   6.279  1.00 94.28           C
ATOM    547 1HD1 LEU A  54      12.967  -6.171   7.185  1.00 94.28           H
ATOM    548 2HD1 LEU A  54      12.549  -6.758   5.557  1.00 94.28           H
ATOM    549 3HD1 LEU A  54      13.775  -7.613   6.524  1.00 94.28           H
ATOM    550  CD2 LEU A  54      15.117  -6.404   4.468  1.00 94.28           C
ATOM    551 1HD2 LEU A  54      14.387  -6.515   3.666  1.00 94.28           H
ATOM    552 2HD2 LEU A  54      15.941  -5.778   4.125  1.00 94.28           H
ATOM    553 3HD2 LEU A  54      15.500  -7.386   4.750  1.00 94.28           H
ATOM    554  HN  LEU A  54      15.587  -3.213   6.733  1.00 94.28           H
ATOM    555  N   TYR A  55      13.960  -1.168   5.043  1.00 94.57           N
ATOM    556  CA  TYR A  55      13.311   0.060   4.618  1.00 94.57           C
ATOM    557  C   TYR A  55      14.247   0.903   3.750  1.00 94.57           C
ATOM    558  O   TYR A  55      13.811   1.522   2.781  1.00 94.57           O
ATOM    559  HA  TYR A  55      12.430  -0.208   4.035  1.00 94.57           H
ATOM    560  CB  TYR A  55      12.991   0.832   5.900  1.00 94.57           C
ATOM    561 1HB  TYR A  55      13.864   0.813   6.552  1.00 94.57           H
ATOM    562 2HB  TYR A  55      12.805   1.876   5.646  1.00 94.57           H
ATOM    563  CG  TYR A  55      11.786   0.288   6.669  1.00 94.57           C
ATOM    564  CD1 TYR A  55      11.117  -0.827   6.206  1.00 94.57           C
ATOM    565  HD1 TYR A  55      11.448  -1.319   5.292  1.00 94.57           H
ATOM    566  CD2 TYR A  55      11.367   0.912   7.827  1.00 94.57           C
ATOM    567  HD2 TYR A  55      11.895   1.792   8.193  1.00 94.57           H
ATOM    568  CE1 TYR A  55       9.983  -1.339   6.930  1.00 94.57           C
ATOM    569  HE1 TYR A  55       9.446  -2.219   6.575  1.00 94.57           H
ATOM    570  CE2 TYR A  55      10.233   0.399   8.552  1.00 94.57           C
ATOM    571  HE2 TYR A  55       9.892   0.882   9.467  1.00 94.57           H
ATOM    572  CZ  TYR A  55       9.597  -0.701   8.068  1.00 94.57           C
ATOM    573  OH  TYR A  55       8.526  -1.185   8.752  1.00 94.57           O
ATOM    574  HH  TYR A  55       8.154  -1.986   8.282  1.00 94.57           H
ATOM    575  HN  TYR A  55      14.140  -1.234   6.024  1.00 94.57           H
ATOM    576  N   TRP A  56      15.517   0.900   4.129  1.00 92.90           N
ATOM    577  CA  TRP A  56      16.528   1.611   3.365  1.00 92.90           C
ATOM    578  C   TRP A  56      16.611   0.970   1.979  1.00 92.90           C
ATOM    579  O   TRP A  56      16.704   1.670   0.972  1.00 92.90           O
ATOM    580  HA  TRP A  56      16.209   2.650   3.277  1.00 92.90           H
ATOM    581  CB  TRP A  56      17.868   1.618   4.103  1.00 92.90           C
ATOM    582 1HB  TRP A  56      18.024   0.641   4.560  1.00 92.90           H
ATOM    583 2HB  TRP A  56      18.670   1.762   3.378  1.00 92.90           H
ATOM    584  CG  TRP A  56      17.979   2.694   5.184  1.00 92.90           C
ATOM    585  CD1 TRP A  56      18.125   2.525   6.505  1.00 92.90           C
ATOM    586  HD1 TRP A  56      18.185   1.554   6.996  1.00 92.90           H
ATOM    587  CD2 TRP A  56      17.946   4.123   4.981  1.00 92.90           C
ATOM    588  NE1 TRP A  56      18.188   3.735   7.166  1.00 92.90           N
ATOM    589  HE1 TRP A  56      18.295   3.866   8.152  1.00 92.90           H
ATOM    590  CE2 TRP A  56      18.076   4.737   6.210  1.00 92.90           C
ATOM    591  CE3 TRP A  56      17.812   4.871   3.798  1.00 92.90           C
ATOM    592  HE3 TRP A  56      17.708   4.410   2.816  1.00 92.90           H
ATOM    593  CZ2 TRP A  56      18.084   6.128   6.375  1.00 92.90           C
ATOM    594  HZ2 TRP A  56      18.188   6.589   7.357  1.00 92.90           H
ATOM    595  CZ3 TRP A  56      17.821   6.259   3.980  1.00 92.90           C
ATOM    596  HZ3 TRP A  56      17.720   6.887   3.095  1.00 92.90           H
ATOM    597  CH2 TRP A  56      17.951   6.893   5.210  1.00 92.90           C
ATOM    598  HH2 TRP A  56      17.949   7.982   5.268  1.00 92.90           H
ATOM    599  HN  TRP A  56      15.857   0.423   4.940  1.00 92.90           H
ATOM    600  N   LEU A  57      16.575  -0.355   1.971  1.00 92.45           N
ATOM    601  CA  LEU A  57      16.652  -1.098   0.725  1.00 92.45           C
ATOM    602  C   LEU A  57      15.459  -0.728  -0.159  1.00 92.45           C
ATOM    603  O   LEU A  57      15.628  -0.413  -1.335  1.00 92.45           O
ATOM    604  HA  LEU A  57      17.566  -0.791   0.218  1.00 92.45           H
ATOM    605  CB  LEU A  57      16.770  -2.598   1.003  1.00 92.45           C
ATOM    606 1HB  LEU A  57      17.650  -2.765   1.624  1.00 92.45           H
ATOM    607 2HB  LEU A  57      15.904  -2.908   1.588  1.00 92.45           H
ATOM    608  CG  LEU A  57      16.870  -3.502  -0.227  1.00 92.45           C
ATOM    609  HG  LEU A  57      16.023  -3.288  -0.878  1.00 92.45           H
ATOM    610  CD1 LEU A  57      18.141  -3.204  -1.025  1.00 92.45           C
ATOM    611 1HD1 LEU A  57      18.127  -2.165  -1.355  1.00 92.45           H
ATOM    612 2HD1 LEU A  57      19.014  -3.373  -0.395  1.00 92.45           H
ATOM    613 3HD1 LEU A  57      18.187  -3.860  -1.894  1.00 92.45           H
ATOM    614  CD2 LEU A  57      16.774  -4.978   0.167  1.00 92.45           C
ATOM    615 1HD2 LEU A  57      17.587  -5.225   0.850  1.00 92.45           H
ATOM    616 2HD2 LEU A  57      15.819  -5.161   0.659  1.00 92.45           H
ATOM    617 3HD2 LEU A  57      16.848  -5.598  -0.726  1.00 92.45           H
ATOM    618  HN  LEU A  57      16.495  -0.917   2.795  1.00 92.45           H
ATOM    619  N   VAL A  58      14.279  -0.780   0.442  1.00 94.35           N
ATOM    620  CA  VAL A  58      13.056  -0.489  -0.285  1.00 94.35           C
ATOM    621  C   VAL A  58      13.128   0.931  -0.850  1.00 94.35           C
ATOM    622  O   VAL A  58      12.768   1.163  -2.003  1.00 94.35           O
ATOM    623  HA  VAL A  58      12.991  -1.193  -1.114  1.00 94.35           H
ATOM    624  CB  VAL A  58      11.843  -0.711   0.621  1.00 94.35           C
ATOM    625  HB  VAL A  58      11.992  -0.126   1.529  1.00 94.35           H
ATOM    626  CG1 VAL A  58      10.560  -0.218  -0.050  1.00 94.35           C
ATOM    627 1HG1 VAL A  58      10.647   0.848  -0.263  1.00 94.35           H
ATOM    628 2HG1 VAL A  58      10.404  -0.763  -0.981  1.00 94.35           H
ATOM    629 3HG1 VAL A  58       9.713  -0.387   0.616  1.00 94.35           H
ATOM    630  CG2 VAL A  58      11.721  -2.182   1.024  1.00 94.35           C
ATOM    631 1HG2 VAL A  58      11.606  -2.795   0.130  1.00 94.35           H
ATOM    632 2HG2 VAL A  58      12.619  -2.487   1.561  1.00 94.35           H
ATOM    633 3HG2 VAL A  58      10.851  -2.311   1.668  1.00 94.35           H
ATOM    634  HN  VAL A  58      14.153  -1.014   1.406  1.00 94.35           H
ATOM    635  N   PHE A  59      13.596   1.844  -0.011  1.00 95.44           N
ATOM    636  CA  PHE A  59      13.672   3.243  -0.395  1.00 95.44           C
ATOM    637  C   PHE A  59      14.541   3.425  -1.640  1.00 95.44           C
ATOM    638  O   PHE A  59      14.126   4.067  -2.604  1.00 95.44           O
ATOM    639  HA  PHE A  59      12.656   3.575  -0.611  1.00 95.44           H
ATOM    640  CB  PHE A  59      14.314   3.993   0.774  1.00 95.44           C
ATOM    641 1HB  PHE A  59      13.657   3.924   1.642  1.00 95.44           H
ATOM    642 2HB  PHE A  59      15.247   3.499   1.041  1.00 95.44           H
ATOM    643  CG  PHE A  59      14.599   5.469   0.486  1.00 95.44           C
ATOM    644  CD1 PHE A  59      15.879   5.890   0.304  1.00 95.44           C
ATOM    645  HD1 PHE A  59      16.702   5.177   0.363  1.00 95.44           H
ATOM    646  CD2 PHE A  59      13.573   6.358   0.411  1.00 95.44           C
ATOM    647  HD2 PHE A  59      12.547   6.020   0.557  1.00 95.44           H
ATOM    648  CE1 PHE A  59      16.145   7.259   0.036  1.00 95.44           C
ATOM    649  HE1 PHE A  59      17.171   7.597  -0.110  1.00 95.44           H
ATOM    650  CE2 PHE A  59      13.838   7.727   0.143  1.00 95.44           C
ATOM    651  HE2 PHE A  59      13.016   8.440   0.083  1.00 95.44           H
ATOM    652  CZ  PHE A  59      15.119   8.149  -0.039  1.00 95.44           C
ATOM    653  HZ  PHE A  59      15.322   9.200  -0.245  1.00 95.44           H
ATOM    654  HN  PHE A  59      13.920   1.641   0.913  1.00 95.44           H
ATOM    655  N   ILE A  60      15.732   2.847  -1.581  1.00 92.70           N
ATOM    656  CA  ILE A  60      16.716   3.051  -2.631  1.00 92.70           C
ATOM    657  C   ILE A  60      16.169   2.501  -3.950  1.00 92.70           C
ATOM    658  O   ILE A  60      16.143   3.207  -4.957  1.00 92.70           O
ATOM    659  HA  ILE A  60      16.861   4.126  -2.738  1.00 92.70           H
ATOM    660  CB  ILE A  60      18.064   2.451  -2.226  1.00 92.70           C
ATOM    661  HB  ILE A  60      17.894   1.429  -1.885  1.00 92.70           H
ATOM    662  CG1 ILE A  60      18.678   3.221  -1.055  1.00 92.70           C
ATOM    663 1HG1 ILE A  60      19.030   4.193  -1.400  1.00 92.70           H
ATOM    664 2HG1 ILE A  60      17.915   3.409  -0.299  1.00 92.70           H
ATOM    665  CG2 ILE A  60      19.013   2.376  -3.424  1.00 92.70           C
ATOM    666 1HG2 ILE A  60      18.570   1.750  -4.199  1.00 92.70           H
ATOM    667 2HG2 ILE A  60      19.181   3.378  -3.817  1.00 92.70           H
ATOM    668 3HG2 ILE A  60      19.963   1.945  -3.108  1.00 92.70           H
ATOM    669  CD1 ILE A  60      19.839   2.442  -0.435  1.00 92.70           C
ATOM    670 1HD1 ILE A  60      19.478   1.481  -0.070  1.00 92.70           H
ATOM    671 2HD1 ILE A  60      20.610   2.278  -1.188  1.00 92.70           H
ATOM    672 3HD1 ILE A  60      20.257   3.012   0.394  1.00 92.70           H
ATOM    673  HN  ILE A  60      16.027   2.250  -0.835  1.00 92.70           H
ATOM    674  N   VAL A  61      15.746   1.247  -3.901  1.00 92.09           N
ATOM    675  CA  VAL A  61      15.327   0.551  -5.106  1.00 92.09           C
ATOM    676  C   VAL A  61      14.080   1.231  -5.674  1.00 92.09           C
ATOM    677  O   VAL A  61      13.981   1.445  -6.882  1.00 92.09           O
ATOM    678  HA  VAL A  61      16.135   0.636  -5.833  1.00 92.09           H
ATOM    679  CB  VAL A  61      15.114  -0.934  -4.806  1.00 92.09           C
ATOM    680  HB  VAL A  61      14.390  -1.012  -3.996  1.00 92.09           H
ATOM    681  CG1 VAL A  61      14.539  -1.662  -6.022  1.00 92.09           C
ATOM    682 1HG1 VAL A  61      13.580  -1.219  -6.291  1.00 92.09           H
ATOM    683 2HG1 VAL A  61      15.230  -1.571  -6.861  1.00 92.09           H
ATOM    684 3HG1 VAL A  61      14.398  -2.716  -5.781  1.00 92.09           H
ATOM    685  CG2 VAL A  61      16.415  -1.590  -4.338  1.00 92.09           C
ATOM    686 1HG2 VAL A  61      17.170  -1.496  -5.118  1.00 92.09           H
ATOM    687 2HG2 VAL A  61      16.765  -1.097  -3.431  1.00 92.09           H
ATOM    688 3HG2 VAL A  61      16.235  -2.646  -4.132  1.00 92.09           H
ATOM    689  HN  VAL A  61      15.688   0.708  -3.061  1.00 92.09           H
ATOM    690  N   GLY A  62      13.158   1.551  -4.777  1.00 93.54           N
ATOM    691  CA  GLY A  62      11.875   2.096  -5.185  1.00 93.54           C
ATOM    692  C   GLY A  62      12.037   3.497  -5.778  1.00 93.54           C
ATOM    693  O   GLY A  62      11.407   3.827  -6.781  1.00 93.54           O
ATOM    694 1HA  GLY A  62      11.413   1.437  -5.920  1.00 93.54           H
ATOM    695 2HA  GLY A  62      11.204   2.136  -4.327  1.00 93.54           H
ATOM    696  HN  GLY A  62      13.278   1.443  -3.790  1.00 93.54           H
ATOM    697  N   ALA A  63      12.886   4.283  -5.132  1.00 93.93           N
ATOM    698  CA  ALA A  63      13.103   5.656  -5.555  1.00 93.93           C
ATOM    699  C   ALA A  63      13.677   5.665  -6.973  1.00 93.93           C
ATOM    700  O   ALA A  63      13.224   6.427  -7.825  1.00 93.93           O
ATOM    701  HA  ALA A  63      12.136   6.159  -5.560  1.00 93.93           H
ATOM    702  CB  ALA A  63      14.018   6.361  -4.551  1.00 93.93           C
ATOM    703 1HB  ALA A  63      13.551   6.353  -3.566  1.00 93.93           H
ATOM    704 2HB  ALA A  63      14.975   5.840  -4.504  1.00 93.93           H
ATOM    705 3HB  ALA A  63      14.181   7.391  -4.868  1.00 93.93           H
ATOM    706  HN  ALA A  63      13.419   3.996  -4.336  1.00 93.93           H
ATOM    707  N   LEU A  64      14.666   4.808  -7.182  1.00 87.86           N
ATOM    708  CA  LEU A  64      15.308   4.709  -8.481  1.00 87.86           C
ATOM    709  C   LEU A  64      14.279   4.258  -9.520  1.00 87.86           C
ATOM    710  O   LEU A  64      14.159   4.864 -10.584  1.00 87.86           O
ATOM    711  HA  LEU A  64      15.656   5.706  -8.751  1.00 87.86           H
ATOM    712  CB  LEU A  64      16.539   3.805  -8.403  1.00 87.86           C
ATOM    713 1HB  LEU A  64      16.249   2.870  -7.923  1.00 87.86           H
ATOM    714 2HB  LEU A  64      16.851   3.559  -9.418  1.00 87.86           H
ATOM    715  CG  LEU A  64      17.745   4.377  -7.654  1.00 87.86           C
ATOM    716  HG  LEU A  64      17.412   4.704  -6.670  1.00 87.86           H
ATOM    717  CD1 LEU A  64      18.815   3.304  -7.437  1.00 87.86           C
ATOM    718 1HD1 LEU A  64      18.395   2.487  -6.851  1.00 87.86           H
ATOM    719 2HD1 LEU A  64      19.150   2.925  -8.402  1.00 87.86           H
ATOM    720 3HD1 LEU A  64      19.660   3.738  -6.903  1.00 87.86           H
ATOM    721  CD2 LEU A  64      18.304   5.606  -8.374  1.00 87.86           C
ATOM    722 1HD2 LEU A  64      18.617   5.327  -9.380  1.00 87.86           H
ATOM    723 2HD2 LEU A  64      17.533   6.374  -8.433  1.00 87.86           H
ATOM    724 3HD2 LEU A  64      19.160   5.993  -7.820  1.00 87.86           H
ATOM    725  HN  LEU A  64      15.028   4.191  -6.483  1.00 87.86           H
ATOM    726  N   GLY A  65      13.563   3.197  -9.176  1.00 89.91           N
ATOM    727  CA  GLY A  65      12.645   2.577 -10.116  1.00 89.91           C
ATOM    728  C   GLY A  65      11.562   3.564 -10.557  1.00 89.91           C
ATOM    729  O   GLY A  65      11.363   3.780 -11.751  1.00 89.91           O
ATOM    730 1HA  GLY A  65      13.196   2.223 -10.988  1.00 89.91           H
ATOM    731 2HA  GLY A  65      12.182   1.705  -9.655  1.00 89.91           H
ATOM    732  HN  GLY A  65      13.604   2.764  -8.276  1.00 89.91           H
ATOM    733  N   ASN A  66      10.890   4.136  -9.568  1.00 88.32           N
ATOM    734  CA  ASN A  66       9.737   4.978  -9.836  1.00 88.32           C
ATOM    735  C   ASN A  66      10.198   6.260 -10.532  1.00 88.32           C
ATOM    736  O   ASN A  66       9.489   6.799 -11.381  1.00 88.32           O
ATOM    737  HA  ASN A  66       9.082   4.375 -10.465  1.00 88.32           H
ATOM    738  CB  ASN A  66       9.029   5.372  -8.539  1.00 88.32           C
ATOM    739 1HB  ASN A  66       9.767   5.658  -7.790  1.00 88.32           H
ATOM    740 2HB  ASN A  66       8.399   6.244  -8.714  1.00 88.32           H
ATOM    741  CG  ASN A  66       8.176   4.218  -8.007  1.00 88.32           C
ATOM    742  OD1 ASN A  66       7.200   3.804  -8.611  1.00 88.32           O
ATOM    743  ND2 ASN A  66       8.597   3.724  -6.846  1.00 88.32           N
ATOM    744 1HD2 ASN A  66       9.406   4.110  -6.403  1.00 88.32           H
ATOM    745 2HD2 ASN A  66       8.105   2.967  -6.417  1.00 88.32           H
ATOM    746  HN  ASN A  66      11.122   4.032  -8.601  1.00 88.32           H
ATOM    747  N   SER A  67      11.382   6.712 -10.146  1.00 89.47           N
ATOM    748  CA  SER A  67      11.957   7.907 -10.740  1.00 89.47           C
ATOM    749  C   SER A  67      12.171   7.695 -12.240  1.00 89.47           C
ATOM    750  O   SER A  67      11.919   8.595 -13.040  1.00 89.47           O
ATOM    751  HA  SER A  67      11.226   8.697 -10.566  1.00 89.47           H
ATOM    752  CB  SER A  67      13.278   8.278 -10.062  1.00 89.47           C
ATOM    753 1HB  SER A  67      13.975   7.444 -10.146  1.00 89.47           H
ATOM    754 2HB  SER A  67      13.728   9.123 -10.583  1.00 89.47           H
ATOM    755  OG  SER A  67      13.098   8.610  -8.688  1.00 89.47           O
ATOM    756  HG  SER A  67      13.575   7.948  -8.111  1.00 89.47           H
ATOM    757  HN  SER A  67      11.944   6.277  -9.443  1.00 89.47           H
ATOM    758  N   LEU A  68      12.634   6.500 -12.576  1.00 83.99           N
ATOM    759  CA  LEU A  68      12.869   6.152 -13.967  1.00 83.99           C
ATOM    760  C   LEU A  68      11.537   6.146 -14.719  1.00 83.99           C
ATOM    761  O   LEU A  68      11.456   6.626 -15.848  1.00 83.99           O
ATOM    762  HA  LEU A  68      13.504   6.929 -14.395  1.00 83.99           H
ATOM    763  CB  LEU A  68      13.638   4.833 -14.067  1.00 83.99           C
ATOM    764 1HB  LEU A  68      13.177   4.115 -13.389  1.00 83.99           H
ATOM    765 2HB  LEU A  68      13.518   4.441 -15.077  1.00 83.99           H
ATOM    766  CG  LEU A  68      15.133   4.902 -13.751  1.00 83.99           C
ATOM    767  HG  LEU A  68      15.257   5.415 -12.797  1.00 83.99           H
ATOM    768  CD1 LEU A  68      15.726   3.501 -13.592  1.00 83.99           C
ATOM    769 1HD1 LEU A  68      15.220   2.983 -12.778  1.00 83.99           H
ATOM    770 2HD1 LEU A  68      15.590   2.942 -14.518  1.00 83.99           H
ATOM    771 3HD1 LEU A  68      16.790   3.579 -13.368  1.00 83.99           H
ATOM    772  CD2 LEU A  68      15.879   5.724 -14.805  1.00 83.99           C
ATOM    773 1HD2 LEU A  68      15.749   5.262 -15.784  1.00 83.99           H
ATOM    774 2HD2 LEU A  68      15.478   6.738 -14.825  1.00 83.99           H
ATOM    775 3HD2 LEU A  68      16.939   5.757 -14.556  1.00 83.99           H
ATOM    776  HN  LEU A  68      12.847   5.777 -11.918  1.00 83.99           H
ATOM    777  N   VAL A  69      10.525   5.598 -14.062  1.00 85.74           N
ATOM    778  CA  VAL A  69       9.212   5.481 -14.672  1.00 85.74           C
ATOM    779  C   VAL A  69       8.710   6.873 -15.061  1.00 85.74           C
ATOM    780  O   VAL A  69       8.320   7.099 -16.206  1.00 85.74           O
ATOM    781  HA  VAL A  69       9.321   4.882 -15.576  1.00 85.74           H
ATOM    782  CB  VAL A  69       8.260   4.745 -13.727  1.00 85.74           C
ATOM    783  HB  VAL A  69       8.270   5.264 -12.769  1.00 85.74           H
ATOM    784  CG1 VAL A  69       6.827   4.773 -14.262  1.00 85.74           C
ATOM    785 1HG1 VAL A  69       6.495   5.807 -14.356  1.00 85.74           H
ATOM    786 2HG1 VAL A  69       6.793   4.290 -15.239  1.00 85.74           H
ATOM    787 3HG1 VAL A  69       6.171   4.243 -13.572  1.00 85.74           H
ATOM    788  CG2 VAL A  69       8.728   3.308 -13.489  1.00 85.74           C
ATOM    789 1HG2 VAL A  69       8.760   2.774 -14.438  1.00 85.74           H
ATOM    790 2HG2 VAL A  69       9.722   3.319 -13.043  1.00 85.74           H
ATOM    791 3HG2 VAL A  69       8.033   2.807 -12.814  1.00 85.74           H
ATOM    792  HN  VAL A  69      10.593   5.238 -13.131  1.00 85.74           H
ATOM    793  N   ILE A  70       8.735   7.770 -14.086  1.00 87.93           N
ATOM    794  CA  ILE A  70       8.195   9.105 -14.283  1.00 87.93           C
ATOM    795  C   ILE A  70       8.949   9.793 -15.423  1.00 87.93           C
ATOM    796  O   ILE A  70       8.342  10.454 -16.264  1.00 87.93           O
ATOM    797  HA  ILE A  70       7.151   8.994 -14.577  1.00 87.93           H
ATOM    798  CB  ILE A  70       8.215   9.890 -12.970  1.00 87.93           C
ATOM    799  HB  ILE A  70       9.219   9.830 -12.551  1.00 87.93           H
ATOM    800  CG1 ILE A  70       7.260   9.272 -11.947  1.00 87.93           C
ATOM    801 1HG1 ILE A  70       6.230   9.489 -12.228  1.00 87.93           H
ATOM    802 2HG1 ILE A  70       7.370   8.187 -11.951  1.00 87.93           H
ATOM    803  CG2 ILE A  70       7.915  11.371 -13.212  1.00 87.93           C
ATOM    804 1HG2 ILE A  70       8.667  11.789 -13.881  1.00 87.93           H
ATOM    805 2HG2 ILE A  70       6.928  11.472 -13.665  1.00 87.93           H
ATOM    806 3HG2 ILE A  70       7.935  11.905 -12.263  1.00 87.93           H
ATOM    807  CD1 ILE A  70       7.537   9.812 -10.542  1.00 87.93           C
ATOM    808 1HD1 ILE A  70       8.561   9.572 -10.256  1.00 87.93           H
ATOM    809 2HD1 ILE A  70       7.402  10.894 -10.537  1.00 87.93           H
ATOM    810 3HD1 ILE A  70       6.845   9.356  -9.835  1.00 87.93           H
ATOM    811  HN  ILE A  70       9.115   7.598 -13.177  1.00 87.93           H
ATOM    812  N   LEU A  71      10.262   9.614 -15.414  1.00 83.31           N
ATOM    813  CA  LEU A  71      11.118  10.311 -16.357  1.00 83.31           C
ATOM    814  C   LEU A  71      10.803   9.833 -17.776  1.00 83.31           C
ATOM    815  O   LEU A  71      10.752  10.635 -18.708  1.00 83.31           O
ATOM    816  HA  LEU A  71      10.882  11.373 -16.290  1.00 83.31           H
ATOM    817  CB  LEU A  71      12.589  10.149 -15.967  1.00 83.31           C
ATOM    818 1HB  LEU A  71      12.705  10.461 -14.929  1.00 83.31           H
ATOM    819 2HB  LEU A  71      12.841   9.090 -16.012  1.00 83.31           H
ATOM    820  CG  LEU A  71      13.598  10.922 -16.819  1.00 83.31           C
ATOM    821  HG  LEU A  71      13.079  11.756 -17.290  1.00 83.31           H
ATOM    822  CD1 LEU A  71      14.710  11.513 -15.950  1.00 83.31           C
ATOM    823 1HD1 LEU A  71      14.276  12.194 -15.219  1.00 83.31           H
ATOM    824 2HD1 LEU A  71      15.233  10.709 -15.432  1.00 83.31           H
ATOM    825 3HD1 LEU A  71      15.413  12.057 -16.581  1.00 83.31           H
ATOM    826  CD2 LEU A  71      14.154  10.043 -17.942  1.00 83.31           C
ATOM    827 1HD2 LEU A  71      14.652   9.175 -17.511  1.00 83.31           H
ATOM    828 2HD2 LEU A  71      13.336   9.713 -18.583  1.00 83.31           H
ATOM    829 3HD2 LEU A  71      14.868  10.617 -18.532  1.00 83.31           H
ATOM    830  HN  LEU A  71      10.739   9.007 -14.778  1.00 83.31           H
ATOM    831  N   VAL A  72      10.598   8.530 -17.895  1.00 82.38           N
ATOM    832  CA  VAL A  72      10.347   7.927 -19.193  1.00 82.38           C
ATOM    833  C   VAL A  72       9.042   8.484 -19.766  1.00 82.38           C
ATOM    834  O   VAL A  72       8.983   8.857 -20.936  1.00 82.38           O
ATOM    835  HA  VAL A  72      11.168   8.211 -19.852  1.00 82.38           H
ATOM    836  CB  VAL A  72      10.343   6.402 -19.071  1.00 82.38           C
ATOM    837  HB  VAL A  72       9.649   6.132 -18.275  1.00 82.38           H
ATOM    838  CG1 VAL A  72       9.852   5.749 -20.364  1.00 82.38           C
ATOM    839 1HG1 VAL A  72       8.837   6.085 -20.578  1.00 82.38           H
ATOM    840 2HG1 VAL A  72      10.509   6.032 -21.186  1.00 82.38           H
ATOM    841 3HG1 VAL A  72       9.859   4.665 -20.249  1.00 82.38           H
ATOM    842  CG2 VAL A  72      11.728   5.880 -18.684  1.00 82.38           C
ATOM    843 1HG2 VAL A  72      12.451   6.167 -19.448  1.00 82.38           H
ATOM    844 2HG2 VAL A  72      12.024   6.307 -17.726  1.00 82.38           H
ATOM    845 3HG2 VAL A  72      11.697   4.793 -18.604  1.00 82.38           H
ATOM    846  HN  VAL A  72      10.601   7.891 -17.126  1.00 82.38           H
ATOM    847  N   TYR A  73       8.028   8.522 -18.914  1.00 78.71           N
ATOM    848  CA  TYR A  73       6.711   8.966 -19.337  1.00 78.71           C
ATOM    849  C   TYR A  73       6.711  10.463 -19.652  1.00 78.71           C
ATOM    850  O   TYR A  73       5.991  10.915 -20.541  1.00 78.71           O
ATOM    851  HA  TYR A  73       6.443   8.413 -20.238  1.00 78.71           H
ATOM    852  CB  TYR A  73       5.777   8.707 -18.153  1.00 78.71           C
ATOM    853 1HB  TYR A  73       6.348   8.794 -17.228  1.00 78.71           H
ATOM    854 2HB  TYR A  73       5.012   9.482 -18.130  1.00 78.71           H
ATOM    855  CG  TYR A  73       5.095   7.338 -18.187  1.00 78.71           C
ATOM    856  CD1 TYR A  73       4.213   7.032 -19.203  1.00 78.71           C
ATOM    857  HD1 TYR A  73       4.002   7.765 -19.982  1.00 78.71           H
ATOM    858  CD2 TYR A  73       5.361   6.409 -17.201  1.00 78.71           C
ATOM    859  HD2 TYR A  73       6.058   6.651 -16.399  1.00 78.71           H
ATOM    860  CE1 TYR A  73       3.570   5.743 -19.235  1.00 78.71           C
ATOM    861  HE1 TYR A  73       2.871   5.489 -20.032  1.00 78.71           H
ATOM    862  CE2 TYR A  73       4.718   5.121 -17.233  1.00 78.71           C
ATOM    863  HE2 TYR A  73       4.920   4.379 -16.461  1.00 78.71           H
ATOM    864  CZ  TYR A  73       3.855   4.852 -18.249  1.00 78.71           C
ATOM    865  OH  TYR A  73       3.248   3.635 -18.279  1.00 78.71           O
ATOM    866  HH  TYR A  73       2.656   3.568 -19.082  1.00 78.71           H
ATOM    867  HN  TYR A  73       8.096   8.258 -17.952  1.00 78.71           H
ATOM    868  N   TRP A  74       7.529  11.192 -18.906  1.00 71.33           N
ATOM    869  CA  TRP A  74       7.558  12.640 -19.024  1.00 71.33           C
ATOM    870  C   TRP A  74       8.132  12.991 -20.398  1.00 71.33           C
ATOM    871  O   TRP A  74       7.538  13.769 -21.142  1.00 71.33           O
ATOM    872  HA  TRP A  74       6.533  13.002 -18.945  1.00 71.33           H
ATOM    873  CB  TRP A  74       8.342  13.268 -17.870  1.00 71.33           C
ATOM    874 1HB  TRP A  74       7.958  12.878 -16.928  1.00 71.33           H
ATOM    875 2HB  TRP A  74       9.385  12.958 -17.941  1.00 71.33           H
ATOM    876  CG  TRP A  74       8.281  14.796 -17.835  1.00 71.33           C
ATOM    877  CD1 TRP A  74       9.148  15.669 -18.365  1.00 71.33           C
ATOM    878  HD1 TRP A  74      10.047  15.385 -18.912  1.00 71.33           H
ATOM    879  CD2 TRP A  74       7.258  15.602 -17.212  1.00 71.33           C
ATOM    880  NE1 TRP A  74       8.761  16.973 -18.130  1.00 71.33           N
ATOM    881  HE1 TRP A  74       9.245  17.797 -18.426  1.00 71.33           H
ATOM    882  CE2 TRP A  74       7.575  16.930 -17.407  1.00 71.33           C
ATOM    883  CE3 TRP A  74       6.102  15.220 -16.508  1.00 71.33           C
ATOM    884  HE3 TRP A  74       5.830  14.178 -16.341  1.00 71.33           H
ATOM    885  CZ2 TRP A  74       6.787  17.985 -16.929  1.00 71.33           C
ATOM    886  HZ2 TRP A  74       7.059  19.027 -17.096  1.00 71.33           H
ATOM    887  CZ3 TRP A  74       5.326  16.285 -16.036  1.00 71.33           C
ATOM    888  HZ3 TRP A  74       4.418  16.045 -15.483  1.00 71.33           H
ATOM    889  CH2 TRP A  74       5.631  17.628 -16.224  1.00 71.33           C
ATOM    890  HH2 TRP A  74       4.974  18.400 -15.825  1.00 71.33           H
ATOM    891  HN  TRP A  74       8.161  10.810 -18.232  1.00 71.33           H
ATOM    892  N   TYR A  75       9.281  12.401 -20.692  1.00 69.47           N
ATOM    893  CA  TYR A  75      10.106  12.874 -21.790  1.00 69.47           C
ATOM    894  C   TYR A  75       9.849  12.060 -23.060  1.00 69.47           C
ATOM    895  O   TYR A  75       9.966  12.579 -24.169  1.00 69.47           O
ATOM    896  HA  TYR A  75       9.851  13.917 -21.978  1.00 69.47           H
ATOM    897  CB  TYR A  75      11.556  12.664 -21.350  1.00 69.47           C
ATOM    898 1HB  TYR A  75      11.650  11.674 -20.903  1.00 69.47           H
ATOM    899 2HB  TYR A  75      12.199  12.679 -22.230  1.00 69.47           H
ATOM    900  CG  TYR A  75      12.061  13.707 -20.351  1.00 69.47           C
ATOM    901  CD1 TYR A  75      12.367  14.983 -20.781  1.00 69.47           C
ATOM    902  HD1 TYR A  75      12.249  15.246 -21.832  1.00 69.47           H
ATOM    903  CD2 TYR A  75      12.209  13.373 -19.020  1.00 69.47           C
ATOM    904  HD2 TYR A  75      11.967  12.366 -18.680  1.00 69.47           H
ATOM    905  CE1 TYR A  75      12.841  15.965 -19.841  1.00 69.47           C
ATOM    906  HE1 TYR A  75      13.087  16.975 -20.167  1.00 69.47           H
ATOM    907  CE2 TYR A  75      12.684  14.356 -18.080  1.00 69.47           C
ATOM    908  HE2 TYR A  75      12.806  14.105 -17.026  1.00 69.47           H
ATOM    909  CZ  TYR A  75      12.976  15.603 -18.537  1.00 69.47           C
ATOM    910  OH  TYR A  75      13.424  16.530 -17.649  1.00 69.47           O
ATOM    911  HH  TYR A  75      13.548  17.411 -18.107  1.00 69.47           H
ATOM    912  HN  TYR A  75       9.649  11.614 -20.196  1.00 69.47           H
ATOM    913  N   CYS A  76       9.503  10.798 -22.855  1.00 68.79           N
ATOM    914  CA  CYS A  76       9.540   9.827 -23.936  1.00 68.79           C
ATOM    915  C   CYS A  76       8.102   9.416 -24.262  1.00 68.79           C
ATOM    916  O   CYS A  76       7.563   9.800 -25.299  1.00 68.79           O
ATOM    917  HA  CYS A  76      10.003  10.324 -24.788  1.00 68.79           H
ATOM    918  CB  CYS A  76      10.412   8.621 -23.583  1.00 68.79           C
ATOM    919 1HB  CYS A  76      11.337   8.955 -23.113  1.00 68.79           H
ATOM    920 2HB  CYS A  76       9.898   7.989 -22.858  1.00 68.79           H
ATOM    921  SG  CYS A  76      10.790   7.658 -25.093  1.00 68.79           S
ATOM    922  HG  CYS A  76      11.567   6.760 -24.494  1.00 68.79           H
ATOM    923  HN  CYS A  76       9.202  10.436 -21.973  1.00 68.79           H
ATOM    924  N   THR A  77       7.523   8.641 -23.357  1.00 61.91           N
ATOM    925  CA  THR A  77       6.271   7.962 -23.645  1.00 61.91           C
ATOM    926  C   THR A  77       5.137   8.978 -23.799  1.00 61.91           C
ATOM    927  O   THR A  77       4.312   8.860 -24.704  1.00 61.91           O
ATOM    928  HA  THR A  77       6.371   7.447 -24.601  1.00 61.91           H
ATOM    929  CB  THR A  77       6.022   6.938 -22.536  1.00 61.91           C
ATOM    930  HB  THR A  77       5.768   7.433 -21.599  1.00 61.91           H
ATOM    931  OG1 THR A  77       7.212   6.153 -22.515  1.00 61.91           O
ATOM    932  HG1 THR A  77       7.252   5.571 -23.328  1.00 61.91           H
ATOM    933  CG2 THR A  77       4.922   5.938 -22.899  1.00 61.91           C
ATOM    934 1HG2 THR A  77       5.208   5.394 -23.800  1.00 61.91           H
ATOM    935 2HG2 THR A  77       3.989   6.472 -23.077  1.00 61.91           H
ATOM    936 3HG2 THR A  77       4.787   5.234 -22.078  1.00 61.91           H
ATOM    937  HN  THR A  77       7.894   8.474 -22.444  1.00 61.91           H
ATOM    938  N   ARG A  78       5.132   9.953 -22.902  1.00 56.69           N
ATOM    939  CA  ARG A  78       3.962  10.793 -22.716  1.00 56.69           C
ATOM    940  C   ARG A  78       2.718   9.929 -22.498  1.00 56.69           C
ATOM    941  O   ARG A  78       2.624   8.824 -23.030  1.00 56.69           O
ATOM    942  HA  ARG A  78       4.185  11.389 -21.831  1.00 56.69           H
ATOM    943  CB  ARG A  78       3.738  11.702 -23.926  1.00 56.69           C
ATOM    944 1HB  ARG A  78       3.570  11.094 -24.815  1.00 56.69           H
ATOM    945 2HB  ARG A  78       2.839  12.300 -23.775  1.00 56.69           H
ATOM    946  CG  ARG A  78       4.938  12.623 -24.149  1.00 56.69           C
ATOM    947 1HG  ARG A  78       5.165  13.161 -23.229  1.00 56.69           H
ATOM    948 2HG  ARG A  78       5.818  12.028 -24.396  1.00 56.69           H
ATOM    949  CD  ARG A  78       4.661  13.622 -25.275  1.00 56.69           C
ATOM    950 1HD  ARG A  78       4.461  13.089 -26.204  1.00 56.69           H
ATOM    951 2HD  ARG A  78       3.770  14.205 -25.043  1.00 56.69           H
ATOM    952  NE  ARG A  78       5.822  14.523 -25.449  1.00 56.69           N
ATOM    953  HE  ARG A  78       6.651  14.327 -24.925  1.00 56.69           H
ATOM    954  CZ  ARG A  78       5.833  15.585 -26.267  1.00 56.69           C
ATOM    955  NH1 ARG A  78       4.750  15.895 -26.993  1.00 56.69           N
ATOM    956 1HH1 ARG A  78       3.926  15.332 -26.928  1.00 56.69           H
ATOM    957 2HH1 ARG A  78       4.766  16.689 -27.600  1.00 56.69           H
ATOM    958  NH2 ARG A  78       6.942  16.333 -26.346  1.00 56.69           N
ATOM    959 1HH2 ARG A  78       6.966  17.128 -26.951  1.00 56.69           H
ATOM    960 2HH2 ARG A  78       7.746  16.094 -25.800  1.00 56.69           H
ATOM    961  HN  ARG A  78       5.908  10.171 -22.310  1.00 56.69           H
ATOM    962  N   VAL A  79       1.794  10.466 -21.714  1.00 73.21           N
ATOM    963  CA  VAL A  79       0.577   9.742 -21.389  1.00 73.21           C
ATOM    964  C   VAL A  79      -0.367   9.772 -22.593  1.00 73.21           C
ATOM    965  O   VAL A  79      -0.959  10.807 -22.896  1.00 73.21           O
ATOM    966  HA  VAL A  79       0.853   8.708 -21.186  1.00 73.21           H
ATOM    967  CB  VAL A  79      -0.053  10.322 -20.121  1.00 73.21           C
ATOM    968  HB  VAL A  79      -0.358  11.346 -20.335  1.00 73.21           H
ATOM    969  CG1 VAL A  79      -1.303   9.535 -19.720  1.00 73.21           C
ATOM    970 1HG1 VAL A  79      -2.035   9.580 -20.526  1.00 73.21           H
ATOM    971 2HG1 VAL A  79      -1.033   8.495 -19.533  1.00 73.21           H
ATOM    972 3HG1 VAL A  79      -1.731   9.968 -18.816  1.00 73.21           H
ATOM    973  CG2 VAL A  79       0.959  10.363 -18.975  1.00 73.21           C
ATOM    974 1HG2 VAL A  79       1.308   9.352 -18.761  1.00 73.21           H
ATOM    975 2HG2 VAL A  79       1.807  10.986 -19.260  1.00 73.21           H
ATOM    976 3HG2 VAL A  79       0.486  10.779 -18.086  1.00 73.21           H
ATOM    977  HN  VAL A  79       1.867  11.376 -21.306  1.00 73.21           H
ATOM    978  N   LYS A  80      -0.478   8.625 -23.246  1.00 65.49           N
ATOM    979  CA  LYS A  80      -1.285   8.525 -24.450  1.00 65.49           C
ATOM    980  C   LYS A  80      -2.496   7.630 -24.174  1.00 65.49           C
ATOM    981  O   LYS A  80      -3.522   7.745 -24.842  1.00 65.49           O
ATOM    982  HA  LYS A  80      -1.644   9.526 -24.688  1.00 65.49           H
ATOM    983  CB  LYS A  80      -0.432   8.057 -25.630  1.00 65.49           C
ATOM    984 1HB  LYS A  80       0.106   7.149 -25.358  1.00 65.49           H
ATOM    985 2HB  LYS A  80      -1.076   7.804 -26.472  1.00 65.49           H
ATOM    986  CG  LYS A  80       0.564   9.140 -26.050  1.00 65.49           C
ATOM    987 1HG  LYS A  80       0.032  10.070 -26.250  1.00 65.49           H
ATOM    988 2HG  LYS A  80       1.257   9.338 -25.232  1.00 65.49           H
ATOM    989  CD  LYS A  80       1.345   8.714 -27.295  1.00 65.49           C
ATOM    990 1HD  LYS A  80       1.859   7.773 -27.102  1.00 65.49           H
ATOM    991 2HD  LYS A  80       0.653   8.537 -28.119  1.00 65.49           H
ATOM    992  CE  LYS A  80       2.362   9.784 -27.697  1.00 65.49           C
ATOM    993 1HE  LYS A  80       1.853  10.734 -27.861  1.00 65.49           H
ATOM    994 2HE  LYS A  80       3.074   9.940 -26.887  1.00 65.49           H
ATOM    995  NZ  LYS A  80       3.080   9.381 -28.926  1.00 65.49           N
ATOM    996 1HZ  LYS A  80       3.749  10.100 -29.178  1.00 65.49           H
ATOM    997 2HZ  LYS A  80       3.568   8.508 -28.761  1.00 65.49           H
ATOM    998 3HZ  LYS A  80       2.415   9.259 -29.682  1.00 65.49           H
ATOM    999  HN  LYS A  80      -0.029   7.777 -22.966  1.00 65.49           H
ATOM   1000  N   THR A  81      -2.335   6.759 -23.188  1.00 75.13           N
ATOM   1001  CA  THR A  81      -3.361   5.776 -22.884  1.00 75.13           C
ATOM   1002  C   THR A  81      -3.826   5.921 -21.434  1.00 75.13           C
ATOM   1003  O   THR A  81      -3.173   6.587 -20.632  1.00 75.13           O
ATOM   1004  HA  THR A  81      -4.225   5.973 -23.518  1.00 75.13           H
ATOM   1005  CB  THR A  81      -2.797   4.390 -23.206  1.00 75.13           C
ATOM   1006  HB  THR A  81      -3.596   3.653 -23.279  1.00 75.13           H
ATOM   1007  OG1 THR A  81      -1.838   4.159 -22.178  1.00 75.13           O
ATOM   1008  HG1 THR A  81      -1.572   3.194 -22.169  1.00 75.13           H
ATOM   1009  CG2 THR A  81      -1.973   4.378 -24.495  1.00 75.13           C
ATOM   1010 1HG2 THR A  81      -1.134   5.067 -24.396  1.00 75.13           H
ATOM   1011 2HG2 THR A  81      -2.601   4.688 -25.330  1.00 75.13           H
ATOM   1012 3HG2 THR A  81      -1.597   3.372 -24.676  1.00 75.13           H
ATOM   1013  HN  THR A  81      -1.525   6.719 -22.604  1.00 75.13           H
ATOM   1014  N   MET A  82      -4.951   5.286 -21.140  1.00 76.20           N
ATOM   1015  CA  MET A  82      -5.488   5.300 -19.790  1.00 76.20           C
ATOM   1016  C   MET A  82      -4.551   4.581 -18.819  1.00 76.20           C
ATOM   1017  O   MET A  82      -4.357   5.029 -17.690  1.00 76.20           O
ATOM   1018  HA  MET A  82      -5.567   6.353 -19.517  1.00 76.20           H
ATOM   1019  CB  MET A  82      -6.858   4.618 -19.778  1.00 76.20           C
ATOM   1020 1HB  MET A  82      -7.445   4.959 -20.631  1.00 76.20           H
ATOM   1021 2HB  MET A  82      -6.732   3.541 -19.888  1.00 76.20           H
ATOM   1022  CG  MET A  82      -7.609   4.920 -18.480  1.00 76.20           C
ATOM   1023 1HG  MET A  82      -7.085   4.475 -17.635  1.00 76.20           H
ATOM   1024 2HG  MET A  82      -7.636   5.996 -18.308  1.00 76.20           H
ATOM   1025  SD  MET A  82      -9.271   4.276 -18.573  1.00 76.20           S
ATOM   1026  CE  MET A  82      -9.996   5.083 -17.156  1.00 76.20           C
ATOM   1027 1HE  MET A  82      -9.457   4.789 -16.255  1.00 76.20           H
ATOM   1028 2HE  MET A  82      -9.932   6.164 -17.281  1.00 76.20           H
ATOM   1029 3HE  MET A  82     -11.042   4.789 -17.065  1.00 76.20           H
ATOM   1030  HN  MET A  82      -5.491   4.769 -21.805  1.00 76.20           H
ATOM   1031  N   THR A  83      -3.993   3.476 -19.294  1.00 75.74           N
ATOM   1032  CA  THR A  83      -3.049   2.712 -18.496  1.00 75.74           C
ATOM   1033  C   THR A  83      -1.839   3.575 -18.131  1.00 75.74           C
ATOM   1034  O   THR A  83      -1.353   3.523 -17.002  1.00 75.74           O
ATOM   1035  HA  THR A  83      -3.535   2.432 -17.562  1.00 75.74           H
ATOM   1036  CB  THR A  83      -2.680   1.451 -19.279  1.00 75.74           C
ATOM   1037  HB  THR A  83      -1.960   1.677 -20.065  1.00 75.74           H
ATOM   1038  OG1 THR A  83      -3.934   0.939 -19.723  1.00 75.74           O
ATOM   1039  HG1 THR A  83      -4.628   1.072 -19.015  1.00 75.74           H
ATOM   1040  CG2 THR A  83      -2.124   0.345 -18.380  1.00 75.74           C
ATOM   1041 1HG2 THR A  83      -2.872   0.071 -17.636  1.00 75.74           H
ATOM   1042 2HG2 THR A  83      -1.225   0.702 -17.878  1.00 75.74           H
ATOM   1043 3HG2 THR A  83      -1.879  -0.528 -18.986  1.00 75.74           H
ATOM   1044  HN  THR A  83      -4.177   3.103 -20.203  1.00 75.74           H
ATOM   1045  N   ASP A  84      -1.388   4.350 -19.107  1.00 79.08           N
ATOM   1046  CA  ASP A  84      -0.231   5.206 -18.909  1.00 79.08           C
ATOM   1047  C   ASP A  84      -0.519   6.191 -17.775  1.00 79.08           C
ATOM   1048  O   ASP A  84       0.360   6.484 -16.965  1.00 79.08           O
ATOM   1049  HA  ASP A  84       0.590   4.528 -18.675  1.00 79.08           H
ATOM   1050  CB  ASP A  84       0.078   6.014 -20.171  1.00 79.08           C
ATOM   1051 1HB  ASP A  84      -0.781   6.634 -20.430  1.00 79.08           H
ATOM   1052 2HB  ASP A  84       0.912   6.689 -19.979  1.00 79.08           H
ATOM   1053  CG  ASP A  84       0.421   5.092 -21.343  1.00 79.08           C
ATOM   1054  OD1 ASP A  84       0.946   3.993 -21.065  1.00 79.08           O
ATOM   1055  OD2 ASP A  84       0.149   5.507 -22.490  1.00 79.08           O
ATOM   1056  HN  ASP A  84      -1.799   4.398 -20.018  1.00 79.08           H
ATOM   1057  N   MET A  85      -1.752   6.675 -17.753  1.00 84.63           N
ATOM   1058  CA  MET A  85      -2.152   7.658 -16.761  1.00 84.63           C
ATOM   1059  C   MET A  85      -2.077   7.073 -15.349  1.00 84.63           C
ATOM   1060  O   MET A  85      -1.560   7.714 -14.435  1.00 84.63           O
ATOM   1061  HA  MET A  85      -1.443   8.480 -16.859  1.00 84.63           H
ATOM   1062  CB  MET A  85      -3.583   8.119 -17.047  1.00 84.63           C
ATOM   1063 1HB  MET A  85      -3.678   8.389 -18.099  1.00 84.63           H
ATOM   1064 2HB  MET A  85      -4.277   7.298 -16.864  1.00 84.63           H
ATOM   1065  CG  MET A  85      -3.959   9.316 -16.171  1.00 84.63           C
ATOM   1066 1HG  MET A  85      -5.023   9.528 -16.268  1.00 84.63           H
ATOM   1067 2HG  MET A  85      -3.774   9.083 -15.123  1.00 84.63           H
ATOM   1068  SD  MET A  85      -3.006  10.747 -16.653  1.00 84.63           S
ATOM   1069  CE  MET A  85      -3.430  11.862 -15.325  1.00 84.63           C
ATOM   1070 1HE  MET A  85      -4.507  12.029 -15.320  1.00 84.63           H
ATOM   1071 2HE  MET A  85      -3.125  11.427 -14.374  1.00 84.63           H
ATOM   1072 3HE  MET A  85      -2.916  12.813 -15.471  1.00 84.63           H
ATOM   1073  HN  MET A  85      -2.469   6.407 -18.396  1.00 84.63           H
ATOM   1074  N   PHE A  86      -2.601   5.864 -15.215  1.00 87.49           N
ATOM   1075  CA  PHE A  86      -2.636   5.203 -13.921  1.00 87.49           C
ATOM   1076  C   PHE A  86      -1.226   4.834 -13.455  1.00 87.49           C
ATOM   1077  O   PHE A  86      -0.907   4.957 -12.274  1.00 87.49           O
ATOM   1078  HA  PHE A  86      -3.079   5.902 -13.212  1.00 87.49           H
ATOM   1079  CB  PHE A  86      -3.454   3.922 -14.096  1.00 87.49           C
ATOM   1080 1HB  PHE A  86      -3.030   3.341 -14.915  1.00 87.49           H
ATOM   1081 2HB  PHE A  86      -3.359   3.316 -13.194  1.00 87.49           H
ATOM   1082  CG  PHE A  86      -4.938   4.164 -14.376  1.00 87.49           C
ATOM   1083  CD1 PHE A  86      -5.598   5.163 -13.730  1.00 87.49           C
ATOM   1084  HD1 PHE A  86      -5.069   5.790 -13.013  1.00 87.49           H
ATOM   1085  CD2 PHE A  86      -5.598   3.382 -15.271  1.00 87.49           C
ATOM   1086  HD2 PHE A  86      -5.070   2.581 -15.789  1.00 87.49           H
ATOM   1087  CE1 PHE A  86      -6.975   5.388 -13.990  1.00 87.49           C
ATOM   1088  HE1 PHE A  86      -7.504   6.189 -13.472  1.00 87.49           H
ATOM   1089  CE2 PHE A  86      -6.976   3.607 -15.531  1.00 87.49           C
ATOM   1090  HE2 PHE A  86      -7.505   2.979 -16.249  1.00 87.49           H
ATOM   1091  CZ  PHE A  86      -7.635   4.605 -14.885  1.00 87.49           C
ATOM   1092  HZ  PHE A  86      -8.693   4.778 -15.085  1.00 87.49           H
ATOM   1093  HN  PHE A  86      -2.995   5.338 -15.969  1.00 87.49           H
ATOM   1094  N   LEU A  87      -0.420   4.389 -14.408  1.00 81.25           N
ATOM   1095  CA  LEU A  87       0.934   3.959 -14.103  1.00 81.25           C
ATOM   1096  C   LEU A  87       1.744   5.157 -13.602  1.00 81.25           C
ATOM   1097  O   LEU A  87       2.577   5.018 -12.708  1.00 81.25           O
ATOM   1098  HA  LEU A  87       0.871   3.225 -13.299  1.00 81.25           H
ATOM   1099  CB  LEU A  87       1.558   3.256 -15.310  1.00 81.25           C
ATOM   1100 1HB  LEU A  87       1.376   3.866 -16.195  1.00 81.25           H
ATOM   1101 2HB  LEU A  87       2.638   3.220 -15.165  1.00 81.25           H
ATOM   1102  CG  LEU A  87       1.061   1.837 -15.591  1.00 81.25           C
ATOM   1103  HG  LEU A  87      -0.025   1.868 -15.681  1.00 81.25           H
ATOM   1104  CD1 LEU A  87       1.610   1.317 -16.921  1.00 81.25           C
ATOM   1105 1HD1 LEU A  87       1.281   1.969 -17.730  1.00 81.25           H
ATOM   1106 2HD1 LEU A  87       2.699   1.305 -16.884  1.00 81.25           H
ATOM   1107 3HD1 LEU A  87       1.241   0.307 -17.096  1.00 81.25           H
ATOM   1108  CD2 LEU A  87       1.392   0.900 -14.428  1.00 81.25           C
ATOM   1109 1HD2 LEU A  87       2.472   0.869 -14.282  1.00 81.25           H
ATOM   1110 2HD2 LEU A  87       0.913   1.264 -13.520  1.00 81.25           H
ATOM   1111 3HD2 LEU A  87       1.027  -0.102 -14.654  1.00 81.25           H
ATOM   1112  HN  LEU A  87      -0.678   4.320 -15.372  1.00 81.25           H
ATOM   1113  N   LEU A  88       1.471   6.307 -14.201  1.00 87.90           N
ATOM   1114  CA  LEU A  88       2.164   7.528 -13.827  1.00 87.90           C
ATOM   1115  C   LEU A  88       1.794   7.900 -12.390  1.00 87.90           C
ATOM   1116  O   LEU A  88       2.669   8.187 -11.574  1.00 87.90           O
ATOM   1117  HA  LEU A  88       3.234   7.322 -13.865  1.00 87.90           H
ATOM   1118  CB  LEU A  88       1.880   8.637 -14.842  1.00 87.90           C
ATOM   1119 1HB  LEU A  88       2.228   8.305 -15.820  1.00 87.90           H
ATOM   1120 2HB  LEU A  88       0.801   8.768 -14.915  1.00 87.90           H
ATOM   1121  CG  LEU A  88       2.511   9.999 -14.542  1.00 87.90           C
ATOM   1122  HG  LEU A  88       2.185  10.315 -13.551  1.00 87.90           H
ATOM   1123  CD1 LEU A  88       4.038   9.899 -14.505  1.00 87.90           C
ATOM   1124 1HD1 LEU A  88       4.337   9.196 -13.727  1.00 87.90           H
ATOM   1125 2HD1 LEU A  88       4.403   9.550 -15.470  1.00 87.90           H
ATOM   1126 3HD1 LEU A  88       4.460  10.880 -14.289  1.00 87.90           H
ATOM   1127  CD2 LEU A  88       2.030  11.057 -15.536  1.00 87.90           C
ATOM   1128 1HD2 LEU A  88       2.307  10.759 -16.547  1.00 87.90           H
ATOM   1129 2HD2 LEU A  88       0.946  11.152 -15.470  1.00 87.90           H
ATOM   1130 3HD2 LEU A  88       2.494  12.015 -15.300  1.00 87.90           H
ATOM   1131  HN  LEU A  88       0.792   6.412 -14.927  1.00 87.90           H
ATOM   1132  N   ASN A  89       0.496   7.883 -12.124  1.00 90.07           N
ATOM   1133  CA  ASN A  89      -0.006   8.281 -10.819  1.00 90.07           C
ATOM   1134  C   ASN A  89       0.458   7.270  -9.769  1.00 90.07           C
ATOM   1135  O   ASN A  89       0.707   7.632  -8.620  1.00 90.07           O
ATOM   1136  HA  ASN A  89       0.402   9.277 -10.647  1.00 90.07           H
ATOM   1137  CB  ASN A  89      -1.535   8.311 -10.803  1.00 90.07           C
ATOM   1138 1HB  ASN A  89      -1.925   7.456 -11.355  1.00 90.07           H
ATOM   1139 2HB  ASN A  89      -1.894   8.219  -9.778  1.00 90.07           H
ATOM   1140  CG  ASN A  89      -2.065   9.608 -11.420  1.00 90.07           C
ATOM   1141  OD1 ASN A  89      -2.269  10.606 -10.749  1.00 90.07           O
ATOM   1142  ND2 ASN A  89      -2.275   9.537 -12.731  1.00 90.07           N
ATOM   1143 1HD2 ASN A  89      -2.087   8.686 -13.222  1.00 90.07           H
ATOM   1144 2HD2 ASN A  89      -2.621  10.334 -13.226  1.00 90.07           H
ATOM   1145  HN  ASN A  89      -0.206   7.605 -12.779  1.00 90.07           H
ATOM   1146  N   LEU A  90       0.560   6.021 -10.201  1.00 86.12           N
ATOM   1147  CA  LEU A  90       1.013   4.959  -9.319  1.00 86.12           C
ATOM   1148  C   LEU A  90       2.449   5.247  -8.876  1.00 86.12           C
ATOM   1149  O   LEU A  90       2.777   5.118  -7.698  1.00 86.12           O
ATOM   1150  HA  LEU A  90       0.372   4.970  -8.438  1.00 86.12           H
ATOM   1151  CB  LEU A  90       0.838   3.595  -9.989  1.00 86.12           C
ATOM   1152 1HB  LEU A  90      -0.205   3.491 -10.289  1.00 86.12           H
ATOM   1153 2HB  LEU A  90       1.435   3.581 -10.901  1.00 86.12           H
ATOM   1154  CG  LEU A  90       1.219   2.378  -9.143  1.00 86.12           C
ATOM   1155  HG  LEU A  90       2.239   2.518  -8.785  1.00 86.12           H
ATOM   1156  CD1 LEU A  90       0.319   2.262  -7.912  1.00 86.12           C
ATOM   1157 1HD1 LEU A  90       0.422   3.159  -7.300  1.00 86.12           H
ATOM   1158 2HD1 LEU A  90      -0.718   2.156  -8.229  1.00 86.12           H
ATOM   1159 3HD1 LEU A  90       0.612   1.389  -7.328  1.00 86.12           H
ATOM   1160  CD2 LEU A  90       1.207   1.100  -9.984  1.00 86.12           C
ATOM   1161 1HD2 LEU A  90       0.209   0.943 -10.392  1.00 86.12           H
ATOM   1162 2HD2 LEU A  90       1.922   1.196 -10.801  1.00 86.12           H
ATOM   1163 3HD2 LEU A  90       1.482   0.251  -9.359  1.00 86.12           H
ATOM   1164  HN  LEU A  90       0.341   5.732 -11.132  1.00 86.12           H
ATOM   1165  N   ALA A  91       3.267   5.631  -9.845  1.00 90.70           N
ATOM   1166  CA  ALA A  91       4.671   5.893  -9.579  1.00 90.70           C
ATOM   1167  C   ALA A  91       4.792   7.085  -8.627  1.00 90.70           C
ATOM   1168  O   ALA A  91       5.644   7.091  -7.740  1.00 90.70           O
ATOM   1169  HA  ALA A  91       5.088   5.009  -9.096  1.00 90.70           H
ATOM   1170  CB  ALA A  91       5.407   6.126 -10.900  1.00 90.70           C
ATOM   1171 1HB  ALA A  91       5.315   5.240 -11.528  1.00 90.70           H
ATOM   1172 2HB  ALA A  91       4.969   6.982 -11.414  1.00 90.70           H
ATOM   1173 3HB  ALA A  91       6.460   6.323 -10.700  1.00 90.70           H
ATOM   1174  HN  ALA A  91       2.985   5.764 -10.795  1.00 90.70           H
ATOM   1175  N   ILE A  92       3.926   8.064  -8.842  1.00 91.10           N
ATOM   1176  CA  ILE A  92       3.920   9.255  -8.010  1.00 91.10           C
ATOM   1177  C   ILE A  92       3.568   8.866  -6.573  1.00 91.10           C
ATOM   1178  O   ILE A  92       4.216   9.314  -5.628  1.00 91.10           O
ATOM   1179  HA  ILE A  92       4.930   9.665  -8.019  1.00 91.10           H
ATOM   1180  CB  ILE A  92       2.995  10.319  -8.604  1.00 91.10           C
ATOM   1181  HB  ILE A  92       2.035   9.852  -8.825  1.00 91.10           H
ATOM   1182  CG1 ILE A  92       3.552  10.855  -9.924  1.00 91.10           C
ATOM   1183 1HG1 ILE A  92       4.418  11.487  -9.727  1.00 91.10           H
ATOM   1184 2HG1 ILE A  92       3.897  10.026 -10.541  1.00 91.10           H
ATOM   1185  CG2 ILE A  92       2.730  11.439  -7.596  1.00 91.10           C
ATOM   1186 1HG2 ILE A  92       2.259  11.023  -6.706  1.00 91.10           H
ATOM   1187 2HG2 ILE A  92       3.674  11.911  -7.321  1.00 91.10           H
ATOM   1188 3HG2 ILE A  92       2.070  12.182  -8.044  1.00 91.10           H
ATOM   1189  CD1 ILE A  92       2.491  11.656 -10.682  1.00 91.10           C
ATOM   1190 1HD1 ILE A  92       1.637  11.014 -10.898  1.00 91.10           H
ATOM   1191 2HD1 ILE A  92       2.167  12.499 -10.071  1.00 91.10           H
ATOM   1192 3HD1 ILE A  92       2.913  12.025 -11.616  1.00 91.10           H
ATOM   1193  HN  ILE A  92       3.238   8.052  -9.568  1.00 91.10           H
ATOM   1194  N   ALA A  93       2.542   8.036  -6.453  1.00 92.19           N
ATOM   1195  CA  ALA A  93       2.039   7.653  -5.145  1.00 92.19           C
ATOM   1196  C   ALA A  93       3.142   6.926  -4.372  1.00 92.19           C
ATOM   1197  O   ALA A  93       3.364   7.201  -3.194  1.00 92.19           O
ATOM   1198  HA  ALA A  93       1.774   8.565  -4.610  1.00 92.19           H
ATOM   1199  CB  ALA A  93       0.783   6.796  -5.312  1.00 92.19           C
ATOM   1200 1HB  ALA A  93       0.020   7.369  -5.840  1.00 92.19           H
ATOM   1201 2HB  ALA A  93       1.026   5.901  -5.884  1.00 92.19           H
ATOM   1202 3HB  ALA A  93       0.406   6.509  -4.330  1.00 92.19           H
ATOM   1203  HN  ALA A  93       2.058   7.630  -7.228  1.00 92.19           H
ATOM   1204  N   ASP A  94       3.803   6.012  -5.067  1.00 88.91           N
ATOM   1205  CA  ASP A  94       4.841   5.206  -4.447  1.00 88.91           C
ATOM   1206  C   ASP A  94       5.980   6.117  -3.984  1.00 88.91           C
ATOM   1207  O   ASP A  94       6.529   5.928  -2.900  1.00 88.91           O
ATOM   1208  HA  ASP A  94       4.351   4.697  -3.617  1.00 88.91           H
ATOM   1209  CB  ASP A  94       5.418   4.193  -5.438  1.00 88.91           C
ATOM   1210 1HB  ASP A  94       5.575   4.673  -6.404  1.00 88.91           H
ATOM   1211 2HB  ASP A  94       6.393   3.853  -5.089  1.00 88.91           H
ATOM   1212  CG  ASP A  94       4.483   2.994  -5.604  1.00 88.91           C
ATOM   1213  OD1 ASP A  94       3.770   2.690  -4.623  1.00 88.91           O
ATOM   1214  OD2 ASP A  94       4.501   2.408  -6.708  1.00 88.91           O
ATOM   1215  HN  ASP A  94       3.640   5.819  -6.035  1.00 88.91           H
ATOM   1216  N   LEU A  95       6.301   7.085  -4.830  1.00 90.61           N
ATOM   1217  CA  LEU A  95       7.416   7.976  -4.558  1.00 90.61           C
ATOM   1218  C   LEU A  95       7.136   8.759  -3.273  1.00 90.61           C
ATOM   1219  O   LEU A  95       8.039   8.981  -2.468  1.00 90.61           O
ATOM   1220  HA  LEU A  95       8.298   7.357  -4.400  1.00 90.61           H
ATOM   1221  CB  LEU A  95       7.698   8.866  -5.770  1.00 90.61           C
ATOM   1222 1HB  LEU A  95       7.501   8.289  -6.673  1.00 90.61           H
ATOM   1223 2HB  LEU A  95       6.990   9.695  -5.761  1.00 90.61           H
ATOM   1224  CG  LEU A  95       9.113   9.441  -5.865  1.00 90.61           C
ATOM   1225  HG  LEU A  95       9.673   9.116  -4.988  1.00 90.61           H
ATOM   1226  CD1 LEU A  95       9.844   8.900  -7.095  1.00 90.61           C
ATOM   1227 1HD1 LEU A  95       9.911   7.814  -7.029  1.00 90.61           H
ATOM   1228 2HD1 LEU A  95       9.293   9.175  -7.995  1.00 90.61           H
ATOM   1229 3HD1 LEU A  95      10.846   9.325  -7.138  1.00 90.61           H
ATOM   1230  CD2 LEU A  95       9.086  10.971  -5.841  1.00 90.61           C
ATOM   1231 1HD2 LEU A  95       8.502  11.337  -6.686  1.00 90.61           H
ATOM   1232 2HD2 LEU A  95       8.631  11.312  -4.911  1.00 90.61           H
ATOM   1233 3HD2 LEU A  95      10.104  11.353  -5.910  1.00 90.61           H
ATOM   1234  HN  LEU A  95       5.815   7.264  -5.685  1.00 90.61           H
ATOM   1235  N   LEU A  96       5.881   9.155  -3.121  1.00 88.44           N
ATOM   1236  CA  LEU A  96       5.469   9.901  -1.944  1.00 88.44           C
ATOM   1237  C   LEU A  96       5.689   9.042  -0.697  1.00 88.44           C
ATOM   1238  O   LEU A  96       6.188   9.528   0.316  1.00 88.44           O
ATOM   1239  HA  LEU A  96       6.109  10.781  -1.875  1.00 88.44           H
ATOM   1240  CB  LEU A  96       4.031  10.400  -2.102  1.00 88.44           C
ATOM   1241 1HB  LEU A  96       3.412   9.565  -2.429  1.00 88.44           H
ATOM   1242 2HB  LEU A  96       3.664  10.704  -1.122  1.00 88.44           H
ATOM   1243  CG  LEU A  96       3.827  11.562  -3.076  1.00 88.44           C
ATOM   1244  HG  LEU A  96       4.263  11.283  -4.036  1.00 88.44           H
ATOM   1245  CD1 LEU A  96       2.338  11.823  -3.314  1.00 88.44           C
ATOM   1246 1HD1 LEU A  96       1.876  10.930  -3.734  1.00 88.44           H
ATOM   1247 2HD1 LEU A  96       1.857  12.071  -2.368  1.00 88.44           H
ATOM   1248 3HD1 LEU A  96       2.222  12.653  -4.010  1.00 88.44           H
ATOM   1249  CD2 LEU A  96       4.559  12.816  -2.594  1.00 88.44           C
ATOM   1250 1HD2 LEU A  96       4.175  13.108  -1.617  1.00 88.44           H
ATOM   1251 2HD2 LEU A  96       5.626  12.607  -2.518  1.00 88.44           H
ATOM   1252 3HD2 LEU A  96       4.397  13.627  -3.305  1.00 88.44           H
ATOM   1253  HN  LEU A  96       5.153   8.974  -3.782  1.00 88.44           H
ATOM   1254  N   PHE A  97       5.305   7.779  -0.813  1.00 90.39           N
ATOM   1255  CA  PHE A  97       5.426   6.855   0.302  1.00 90.39           C
ATOM   1256  C   PHE A  97       6.893   6.643   0.681  1.00 90.39           C
ATOM   1257  O   PHE A  97       7.238   6.636   1.861  1.00 90.39           O
ATOM   1258  HA  PHE A  97       4.895   7.295   1.146  1.00 90.39           H
ATOM   1259  CB  PHE A  97       4.832   5.521  -0.156  1.00 90.39           C
ATOM   1260 1HB  PHE A  97       3.746   5.611  -0.188  1.00 90.39           H
ATOM   1261 2HB  PHE A  97       5.165   5.317  -1.174  1.00 90.39           H
ATOM   1262  CG  PHE A  97       5.205   4.335   0.735  1.00 90.39           C
ATOM   1263  CD1 PHE A  97       5.980   3.332   0.242  1.00 90.39           C
ATOM   1264  HD1 PHE A  97       6.335   3.373  -0.788  1.00 90.39           H
ATOM   1265  CD2 PHE A  97       4.763   4.284   2.020  1.00 90.39           C
ATOM   1266  HD2 PHE A  97       4.142   5.088   2.415  1.00 90.39           H
ATOM   1267  CE1 PHE A  97       6.326   2.231   1.069  1.00 90.39           C
ATOM   1268  HE1 PHE A  97       6.947   1.426   0.674  1.00 90.39           H
ATOM   1269  CE2 PHE A  97       5.109   3.183   2.847  1.00 90.39           C
ATOM   1270  HE2 PHE A  97       4.754   3.142   3.877  1.00 90.39           H
ATOM   1271  CZ  PHE A  97       5.884   2.180   2.354  1.00 90.39           C
ATOM   1272  HZ  PHE A  97       6.150   1.335   2.989  1.00 90.39           H
ATOM   1273  HN  PHE A  97       4.918   7.386  -1.647  1.00 90.39           H
ATOM   1274  N   LEU A  98       7.717   6.474  -0.343  1.00 92.52           N
ATOM   1275  CA  LEU A  98       9.099   6.078  -0.134  1.00 92.52           C
ATOM   1276  C   LEU A  98       9.808   7.140   0.710  1.00 92.52           C
ATOM   1277  O   LEU A  98      10.691   6.819   1.504  1.00 92.52           O
ATOM   1278  HA  LEU A  98       9.090   5.142   0.425  1.00 92.52           H
ATOM   1279  CB  LEU A  98       9.785   5.799  -1.472  1.00 92.52           C
ATOM   1280 1HB  LEU A  98       9.604   6.645  -2.135  1.00 92.52           H
ATOM   1281 2HB  LEU A  98      10.861   5.750  -1.304  1.00 92.52           H
ATOM   1282  CG  LEU A  98       9.353   4.521  -2.194  1.00 92.52           C
ATOM   1283  HG  LEU A  98       8.265   4.460  -2.158  1.00 92.52           H
ATOM   1284  CD1 LEU A  98       9.755   4.561  -3.670  1.00 92.52           C
ATOM   1285 1HD1 LEU A  98       9.279   5.414  -4.153  1.00 92.52           H
ATOM   1286 2HD1 LEU A  98      10.838   4.657  -3.748  1.00 92.52           H
ATOM   1287 3HD1 LEU A  98       9.435   3.641  -4.159  1.00 92.52           H
ATOM   1288  CD2 LEU A  98       9.898   3.279  -1.485  1.00 92.52           C
ATOM   1289 1HD2 LEU A  98      10.987   3.319  -1.468  1.00 92.52           H
ATOM   1290 2HD2 LEU A  98       9.519   3.249  -0.463  1.00 92.52           H
ATOM   1291 3HD2 LEU A  98       9.575   2.385  -2.019  1.00 92.52           H
ATOM   1292  HN  LEU A  98       7.455   6.604  -1.299  1.00 92.52           H
ATOM   1293  N   VAL A  99       9.394   8.382   0.510  1.00 90.66           N
ATOM   1294  CA  VAL A  99      10.003   9.497   1.215  1.00 90.66           C
ATOM   1295  C   VAL A  99       9.766   9.335   2.718  1.00 90.66           C
ATOM   1296  O   VAL A  99      10.483   9.919   3.530  1.00 90.66           O
ATOM   1297  HA  VAL A  99      11.076   9.461   1.023  1.00 90.66           H
ATOM   1298  CB  VAL A  99       9.467  10.820   0.665  1.00 90.66           C
ATOM   1299  HB  VAL A  99       8.379  10.787   0.712  1.00 90.66           H
ATOM   1300  CG1 VAL A  99       9.939  12.000   1.518  1.00 90.66           C
ATOM   1301 1HG1 VAL A  99       9.580  11.875   2.540  1.00 90.66           H
ATOM   1302 2HG1 VAL A  99      11.028  12.036   1.517  1.00 90.66           H
ATOM   1303 3HG1 VAL A  99       9.543  12.927   1.105  1.00 90.66           H
ATOM   1304  CG2 VAL A  99       9.869  11.008  -0.800  1.00 90.66           C
ATOM   1305 1HG2 VAL A  99      10.956  11.010  -0.881  1.00 90.66           H
ATOM   1306 2HG2 VAL A  99       9.462  10.191  -1.395  1.00 90.66           H
ATOM   1307 3HG2 VAL A  99       9.475  11.956  -1.166  1.00 90.66           H
ATOM   1308  HN  VAL A  99       8.658   8.632  -0.119  1.00 90.66           H
ATOM   1309  N   THR A 100       8.759   8.538   3.043  1.00 90.73           N
ATOM   1310  CA  THR A 100       8.373   8.349   4.431  1.00 90.73           C
ATOM   1311  C   THR A 100       9.232   7.262   5.080  1.00 90.73           C
ATOM   1312  O   THR A 100       9.359   7.213   6.303  1.00 90.73           O
ATOM   1313  HA  THR A 100       8.567   9.275   4.972  1.00 90.73           H
ATOM   1314  CB  THR A 100       6.874   8.041   4.468  1.00 90.73           C
ATOM   1315  HB  THR A 100       6.473   8.176   5.472  1.00 90.73           H
ATOM   1316  OG1 THR A 100       6.779   6.720   3.940  1.00 90.73           O
ATOM   1317  HG1 THR A 100       7.572   6.524   3.364  1.00 90.73           H
ATOM   1318  CG2 THR A 100       6.077   8.895   3.480  1.00 90.73           C
ATOM   1319 1HG2 THR A 100       6.434   8.708   2.467  1.00 90.73           H
ATOM   1320 2HG2 THR A 100       6.209   9.949   3.723  1.00 90.73           H
ATOM   1321 3HG2 THR A 100       5.020   8.636   3.547  1.00 90.73           H
ATOM   1322  HN  THR A 100       8.211   8.029   2.379  1.00 90.73           H
ATOM   1323  N   LEU A 101       9.800   6.417   4.232  1.00 92.95           N
ATOM   1324  CA  LEU A 101      10.470   5.218   4.707  1.00 92.95           C
ATOM   1325  C   LEU A 101      11.668   5.615   5.570  1.00 92.95           C
ATOM   1326  O   LEU A 101      11.926   4.998   6.603  1.00 92.95           O
ATOM   1327  HA  LEU A 101       9.761   4.673   5.330  1.00 92.95           H
ATOM   1328  CB  LEU A 101      10.833   4.307   3.532  1.00 92.95           C
ATOM   1329 1HB  LEU A 101      11.306   4.914   2.760  1.00 92.95           H
ATOM   1330 2HB  LEU A 101      11.578   3.588   3.873  1.00 92.95           H
ATOM   1331  CG  LEU A 101       9.674   3.536   2.898  1.00 92.95           C
ATOM   1332  HG  LEU A 101       8.965   4.258   2.493  1.00 92.95           H
ATOM   1333  CD1 LEU A 101      10.161   2.676   1.729  1.00 92.95           C
ATOM   1334 1HD1 LEU A 101      10.612   3.316   0.971  1.00 92.95           H
ATOM   1335 2HD1 LEU A 101      10.902   1.961   2.088  1.00 92.95           H
ATOM   1336 3HD1 LEU A 101       9.317   2.139   1.297  1.00 92.95           H
ATOM   1337  CD2 LEU A 101       8.927   2.708   3.946  1.00 92.95           C
ATOM   1338 1HD2 LEU A 101       9.613   1.994   4.402  1.00 92.95           H
ATOM   1339 2HD2 LEU A 101       8.527   3.370   4.714  1.00 92.95           H
ATOM   1340 3HD2 LEU A 101       8.108   2.170   3.468  1.00 92.95           H
ATOM   1341  HN  LEU A 101       9.808   6.541   3.240  1.00 92.95           H
ATOM   1342  N   PRO A 102      12.419   6.649   5.167  1.00 95.07           N
ATOM   1343  CA  PRO A 102      13.581   7.087   5.944  1.00 95.07           C
ATOM   1344  C   PRO A 102      13.233   7.353   7.400  1.00 95.07           C
ATOM   1345  O   PRO A 102      13.974   6.961   8.300  1.00 95.07           O
ATOM   1346  HA  PRO A 102      14.333   6.299   5.970  1.00 95.07           H
ATOM   1347  CB  PRO A 102      14.038   8.360   5.228  1.00 95.07           C
ATOM   1348 1HB  PRO A 102      13.579   9.249   5.659  1.00 95.07           H
ATOM   1349 2HB  PRO A 102      15.117   8.493   5.297  1.00 95.07           H
ATOM   1350  CG  PRO A 102      13.589   8.135   3.789  1.00 95.07           C
ATOM   1351 1HG  PRO A 102      13.520   9.072   3.236  1.00 95.07           H
ATOM   1352 2HG  PRO A 102      14.289   7.506   3.240  1.00 95.07           H
ATOM   1353  CD  PRO A 102      12.233   7.470   3.956  1.00 95.07           C
ATOM   1354 1HD  PRO A 102      11.436   8.202   4.088  1.00 95.07           H
ATOM   1355 2HD  PRO A 102      11.967   6.868   3.087  1.00 95.07           H
ATOM   1356  N   PHE A 103      12.104   8.019   7.593  1.00 94.12           N
ATOM   1357  CA  PHE A 103      11.675   8.391   8.931  1.00 94.12           C
ATOM   1358  C   PHE A 103      11.323   7.153   9.758  1.00 94.12           C
ATOM   1359  O   PHE A 103      11.664   7.072  10.937  1.00 94.12           O
ATOM   1360  HA  PHE A 103      12.505   8.917   9.403  1.00 94.12           H
ATOM   1361  CB  PHE A 103      10.423   9.257   8.774  1.00 94.12           C
ATOM   1362 1HB  PHE A 103       9.682   8.705   8.196  1.00 94.12           H
ATOM   1363 2HB  PHE A 103       9.992   9.436   9.759  1.00 94.12           H
ATOM   1364  CG  PHE A 103      10.680  10.604   8.094  1.00 94.12           C
ATOM   1365  CD1 PHE A 103      11.049  11.681   8.837  1.00 94.12           C
ATOM   1366  HD1 PHE A 103      11.162  11.585   9.917  1.00 94.12           H
ATOM   1367  CD2 PHE A 103      10.539  10.723   6.747  1.00 94.12           C
ATOM   1368  HD2 PHE A 103      10.243   9.859   6.151  1.00 94.12           H
ATOM   1369  CE1 PHE A 103      11.287  12.931   8.206  1.00 94.12           C
ATOM   1370  HE1 PHE A 103      11.583  13.794   8.802  1.00 94.12           H
ATOM   1371  CE2 PHE A 103      10.777  11.973   6.116  1.00 94.12           C
ATOM   1372  HE2 PHE A 103      10.664  12.068   5.036  1.00 94.12           H
ATOM   1373  CZ  PHE A 103      11.146  13.050   6.859  1.00 94.12           C
ATOM   1374  HZ  PHE A 103      11.329  14.009   6.375  1.00 94.12           H
ATOM   1375  HN  PHE A 103      11.490   8.303   6.858  1.00 94.12           H
ATOM   1376  N   TRP A 104      10.645   6.219   9.107  1.00 87.73           N
ATOM   1377  CA  TRP A 104      10.226   4.997   9.773  1.00 87.73           C
ATOM   1378  C   TRP A 104      11.482   4.205  10.141  1.00 87.73           C
ATOM   1379  O   TRP A 104      11.515   3.529  11.168  1.00 87.73           O
ATOM   1380  HA  TRP A 104       9.685   5.278  10.676  1.00 87.73           H
ATOM   1381  CB  TRP A 104       9.253   4.202   8.899  1.00 87.73           C
ATOM   1382 1HB  TRP A 104       9.636   4.174   7.879  1.00 87.73           H
ATOM   1383 2HB  TRP A 104       9.219   3.173   9.255  1.00 87.73           H
ATOM   1384  CG  TRP A 104       7.831   4.767   8.880  1.00 87.73           C
ATOM   1385  CD1 TRP A 104       7.096   5.113   7.814  1.00 87.73           C
ATOM   1386  HD1 TRP A 104       7.435   5.031   6.782  1.00 87.73           H
ATOM   1387  CD2 TRP A 104       6.998   5.039  10.026  1.00 87.73           C
ATOM   1388  NE1 TRP A 104       5.854   5.586   8.189  1.00 87.73           N
ATOM   1389  HE1 TRP A 104       5.132   5.904   7.575  1.00 87.73           H
ATOM   1390  CE2 TRP A 104       5.793   5.540   9.577  1.00 87.73           C
ATOM   1391  CE3 TRP A 104       7.254   4.868  11.398  1.00 87.73           C
ATOM   1392  HE3 TRP A 104       8.197   4.475  11.778  1.00 87.73           H
ATOM   1393  CZ2 TRP A 104       4.750   5.910  10.433  1.00 87.73           C
ATOM   1394  HZ2 TRP A 104       3.807   6.304  10.053  1.00 87.73           H
ATOM   1395  CZ3 TRP A 104       6.201   5.243  12.241  1.00 87.73           C
ATOM   1396  HZ3 TRP A 104       6.347   5.131  13.315  1.00 87.73           H
ATOM   1397  CH2 TRP A 104       4.982   5.749  11.804  1.00 87.73           C
ATOM   1398  HH2 TRP A 104       4.211   6.018  12.526  1.00 87.73           H
ATOM   1399  HN  TRP A 104      10.383   6.286   8.144  1.00 87.73           H
ATOM   1400  N   ALA A 105      12.485   4.314   9.282  1.00 95.69           N
ATOM   1401  CA  ALA A 105      13.735   3.604   9.496  1.00 95.69           C
ATOM   1402  C   ALA A 105      14.377   4.091  10.796  1.00 95.69           C
ATOM   1403  O   ALA A 105      14.824   3.285  11.611  1.00 95.69           O
ATOM   1404  HA  ALA A 105      13.501   2.543   9.591  1.00 95.69           H
ATOM   1405  CB  ALA A 105      14.648   3.801   8.284  1.00 95.69           C
ATOM   1406 1HB  ALA A 105      14.157   3.412   7.392  1.00 95.69           H
ATOM   1407 2HB  ALA A 105      14.853   4.864   8.153  1.00 95.69           H
ATOM   1408 3HB  ALA A 105      15.585   3.268   8.445  1.00 95.69           H
ATOM   1409  HN  ALA A 105      12.454   4.875   8.455  1.00 95.69           H
ATOM   1410  N   ILE A 106      14.403   5.406  10.949  1.00 92.78           N
ATOM   1411  CA  ILE A 106      15.009   6.011  12.124  1.00 92.78           C
ATOM   1412  C   ILE A 106      14.176   5.661  13.359  1.00 92.78           C
ATOM   1413  O   ILE A 106      14.725   5.301  14.400  1.00 92.78           O
ATOM   1414  HA  ILE A 106      16.001   5.575  12.241  1.00 92.78           H
ATOM   1415  CB  ILE A 106      15.197   7.515  11.915  1.00 92.78           C
ATOM   1416  HB  ILE A 106      14.252   7.933  11.569  1.00 92.78           H
ATOM   1417  CG1 ILE A 106      16.238   7.792  10.829  1.00 92.78           C
ATOM   1418 1HG1 ILE A 106      17.237   7.593  11.219  1.00 92.78           H
ATOM   1419 2HG1 ILE A 106      16.083   7.114   9.990  1.00 92.78           H
ATOM   1420  CG2 ILE A 106      15.543   8.212  13.232  1.00 92.78           C
ATOM   1421 1HG2 ILE A 106      14.737   8.057  13.949  1.00 92.78           H
ATOM   1422 2HG2 ILE A 106      16.468   7.796  13.631  1.00 92.78           H
ATOM   1423 3HG2 ILE A 106      15.672   9.280  13.056  1.00 92.78           H
ATOM   1424  CD1 ILE A 106      16.153   9.241  10.344  1.00 92.78           C
ATOM   1425 1HD1 ILE A 106      15.161   9.428   9.933  1.00 92.78           H
ATOM   1426 2HD1 ILE A 106      16.333   9.915  11.181  1.00 92.78           H
ATOM   1427 3HD1 ILE A 106      16.904   9.410   9.572  1.00 92.78           H
ATOM   1428  HN  ILE A 106      14.021   6.054  10.290  1.00 92.78           H
ATOM   1429  N   ALA A 107      12.866   5.779  13.203  1.00 94.12           N
ATOM   1430  CA  ALA A 107      11.958   5.578  14.319  1.00 94.12           C
ATOM   1431  C   ALA A 107      12.075   4.134  14.813  1.00 94.12           C
ATOM   1432  O   ALA A 107      11.970   3.873  16.010  1.00 94.12           O
ATOM   1433  HA  ALA A 107      12.262   6.252  15.120  1.00 94.12           H
ATOM   1434  CB  ALA A 107      10.534   5.933  13.890  1.00 94.12           C
ATOM   1435 1HB  ALA A 107      10.498   6.977  13.577  1.00 94.12           H
ATOM   1436 2HB  ALA A 107      10.234   5.294  13.059  1.00 94.12           H
ATOM   1437 3HB  ALA A 107       9.853   5.782  14.728  1.00 94.12           H
ATOM   1438  HN  ALA A 107      12.424   6.006  12.335  1.00 94.12           H
ATOM   1439  N   ALA A 108      12.292   3.234  13.865  1.00 93.74           N
ATOM   1440  CA  ALA A 108      12.385   1.820  14.183  1.00 93.74           C
ATOM   1441  C   ALA A 108      13.736   1.539  14.845  1.00 93.74           C
ATOM   1442  O   ALA A 108      13.843   0.655  15.694  1.00 93.74           O
ATOM   1443  HA  ALA A 108      11.588   1.585  14.888  1.00 93.74           H
ATOM   1444  CB  ALA A 108      12.177   0.995  12.911  1.00 93.74           C
ATOM   1445 1HB  ALA A 108      11.193   1.209  12.496  1.00 93.74           H
ATOM   1446 2HB  ALA A 108      12.944   1.254  12.180  1.00 93.74           H
ATOM   1447 3HB  ALA A 108      12.248  -0.066  13.150  1.00 93.74           H
ATOM   1448  HN  ALA A 108      12.402   3.458  12.896  1.00 93.74           H
ATOM   1449  N   ALA A 109      14.733   2.308  14.433  1.00 92.43           N
ATOM   1450  CA  ALA A 109      16.094   2.073  14.882  1.00 92.43           C
ATOM   1451  C   ALA A 109      16.205   2.427  16.367  1.00 92.43           C
ATOM   1452  O   ALA A 109      16.924   1.766  17.115  1.00 92.43           O
ATOM   1453  HA  ALA A 109      16.308   1.012  14.754  1.00 92.43           H
ATOM   1454  CB  ALA A 109      17.064   2.879  14.017  1.00 92.43           C
ATOM   1455 1HB  ALA A 109      16.967   2.569  12.976  1.00 92.43           H
ATOM   1456 2HB  ALA A 109      16.831   3.941  14.102  1.00 92.43           H
ATOM   1457 3HB  ALA A 109      18.085   2.703  14.354  1.00 92.43           H
ATOM   1458  HN  ALA A 109      14.622   3.077  13.804  1.00 92.43           H
ATOM   1459  N   ASP A 110      15.482   3.470  16.749  1.00 84.04           N
ATOM   1460  CA  ASP A 110      15.622   4.029  18.083  1.00 84.04           C
ATOM   1461  C   ASP A 110      14.258   4.524  18.569  1.00 84.04           C
ATOM   1462  O   ASP A 110      13.491   3.763  19.156  1.00 84.04           O
ATOM   1463  HA  ASP A 110      16.013   3.216  18.694  1.00 84.04           H
ATOM   1464  CB  ASP A 110      16.584   5.219  18.083  1.00 84.04           C
ATOM   1465 1HB  ASP A 110      17.508   4.944  17.573  1.00 84.04           H
ATOM   1466 2HB  ASP A 110      16.146   6.046  17.525  1.00 84.04           H
ATOM   1467  CG  ASP A 110      16.898   5.669  19.512  1.00 84.04           C
ATOM   1468  OD1 ASP A 110      16.513   4.924  20.439  1.00 84.04           O
ATOM   1469  OD2 ASP A 110      17.516   6.747  19.644  1.00 84.04           O
ATOM   1470  HN  ASP A 110      14.813   3.930  16.166  1.00 84.04           H
ATOM   1471  N   GLN A 111      13.998   5.796  18.307  1.00 87.14           N
ATOM   1472  CA  GLN A 111      12.747   6.406  18.725  1.00 87.14           C
ATOM   1473  C   GLN A 111      12.335   7.502  17.740  1.00 87.14           C
ATOM   1474  O   GLN A 111      13.115   7.884  16.869  1.00 87.14           O
ATOM   1475  HA  GLN A 111      12.013   5.601  18.711  1.00 87.14           H
ATOM   1476  CB  GLN A 111      12.857   6.961  20.147  1.00 87.14           C
ATOM   1477 1HB  GLN A 111      11.912   7.421  20.435  1.00 87.14           H
ATOM   1478 2HB  GLN A 111      13.040   6.145  20.846  1.00 87.14           H
ATOM   1479  CG  GLN A 111      13.984   7.990  20.249  1.00 87.14           C
ATOM   1480 1HG  GLN A 111      14.933   7.522  19.987  1.00 87.14           H
ATOM   1481 2HG  GLN A 111      13.815   8.792  19.531  1.00 87.14           H
ATOM   1482  CD  GLN A 111      14.069   8.571  21.662  1.00 87.14           C
ATOM   1483  OE1 GLN A 111      13.142   8.492  22.451  1.00 87.14           O
ATOM   1484  NE2 GLN A 111      15.230   9.159  21.936  1.00 87.14           N
ATOM   1485 1HE2 GLN A 111      15.950   9.191  21.243  1.00 87.14           H
ATOM   1486 2HE2 GLN A 111      15.383   9.570  22.834  1.00 87.14           H
ATOM   1487  HN  GLN A 111      14.623   6.406  17.819  1.00 87.14           H
ATOM   1488  N   TRP A 112      11.109   7.975  17.910  1.00 92.17           N
ATOM   1489  CA  TRP A 112      10.608   9.064  17.089  1.00 92.17           C
ATOM   1490  C   TRP A 112      11.295  10.354  17.544  1.00 92.17           C
ATOM   1491  O   TRP A 112      11.053  10.834  18.650  1.00 92.17           O
ATOM   1492  HA  TRP A 112      10.868   8.849  16.053  1.00 92.17           H
ATOM   1493  CB  TRP A 112       9.081   9.144  17.158  1.00 92.17           C
ATOM   1494 1HB  TRP A 112       8.666   8.160  16.941  1.00 92.17           H
ATOM   1495 2HB  TRP A 112       8.786   9.397  18.176  1.00 92.17           H
ATOM   1496  CG  TRP A 112       8.468  10.164  16.197  1.00 92.17           C
ATOM   1497  CD1 TRP A 112       8.071  11.416  16.465  1.00 92.17           C
ATOM   1498  HD1 TRP A 112       8.140  11.884  17.447  1.00 92.17           H
ATOM   1499  CD2 TRP A 112       8.195   9.968  14.793  1.00 92.17           C
ATOM   1500  NE1 TRP A 112       7.565  12.038  15.341  1.00 92.17           N
ATOM   1501  HE1 TRP A 112       7.208  12.970  15.291  1.00 92.17           H
ATOM   1502  CE2 TRP A 112       7.643  11.129  14.293  1.00 92.17           C
ATOM   1503  CE3 TRP A 112       8.409   8.845  13.974  1.00 92.17           C
ATOM   1504  HE3 TRP A 112       8.843   7.917  14.345  1.00 92.17           H
ATOM   1505  CZ2 TRP A 112       7.258  11.280  12.955  1.00 92.17           C
ATOM   1506  HZ2 TRP A 112       6.823  12.208  12.584  1.00 92.17           H
ATOM   1507  CZ3 TRP A 112       8.019   9.013  12.639  1.00 92.17           C
ATOM   1508  HZ3 TRP A 112       8.162   8.172  11.960  1.00 92.17           H
ATOM   1509  CH2 TRP A 112       7.461  10.175  12.120  1.00 92.17           C
ATOM   1510  HH2 TRP A 112       7.183  10.226  11.067  1.00 92.17           H
ATOM   1511  HN  TRP A 112      10.465   7.628  18.591  1.00 92.17           H
ATOM   1512  N   LYS A 113      12.138  10.878  16.667  1.00 84.80           N
ATOM   1513  CA  LYS A 113      12.980  12.008  17.021  1.00 84.80           C
ATOM   1514  C   LYS A 113      12.413  13.280  16.388  1.00 84.80           C
ATOM   1515  O   LYS A 113      13.053  14.330  16.415  1.00 84.80           O
ATOM   1516  HA  LYS A 113      12.943  12.116  18.105  1.00 84.80           H
ATOM   1517  CB  LYS A 113      14.437  11.730  16.644  1.00 84.80           C
ATOM   1518 1HB  LYS A 113      14.515  11.580  15.567  1.00 84.80           H
ATOM   1519 2HB  LYS A 113      15.051  12.596  16.890  1.00 84.80           H
ATOM   1520  CG  LYS A 113      14.967  10.496  17.377  1.00 84.80           C
ATOM   1521 1HG  LYS A 113      14.817  10.614  18.450  1.00 84.80           H
ATOM   1522 2HG  LYS A 113      14.402   9.616  17.071  1.00 84.80           H
ATOM   1523  CD  LYS A 113      16.453  10.282  17.084  1.00 84.80           C
ATOM   1524 1HD  LYS A 113      16.602  10.153  16.012  1.00 84.80           H
ATOM   1525 2HD  LYS A 113      17.017  11.166  17.381  1.00 84.80           H
ATOM   1526  CE  LYS A 113      16.988   9.056  17.829  1.00 84.80           C
ATOM   1527 1HE  LYS A 113      16.813   9.169  18.899  1.00 84.80           H
ATOM   1528 2HE  LYS A 113      16.447   8.165  17.510  1.00 84.80           H
ATOM   1529  NZ  LYS A 113      18.435   8.884  17.572  1.00 84.80           N
ATOM   1530 1HZ  LYS A 113      18.772   8.067  18.070  1.00 84.80           H
ATOM   1531 2HZ  LYS A 113      18.589   8.760  16.577  1.00 84.80           H
ATOM   1532 3HZ  LYS A 113      18.935   9.705  17.892  1.00 84.80           H
ATOM   1533  HN  LYS A 113      12.251  10.544  15.731  1.00 84.80           H
ATOM   1534  N   PHE A 114      11.218  13.143  15.832  1.00 90.78           N
ATOM   1535  CA  PHE A 114      10.641  14.207  15.028  1.00 90.78           C
ATOM   1536  C   PHE A 114       9.433  14.831  15.729  1.00 90.78           C
ATOM   1537  O   PHE A 114       8.960  14.312  16.739  1.00 90.78           O
ATOM   1538  HA  PHE A 114      11.412  14.965  14.893  1.00 90.78           H
ATOM   1539  CB  PHE A 114      10.181  13.574  13.713  1.00 90.78           C
ATOM   1540 1HB  PHE A 114       9.337  12.914  13.914  1.00 90.78           H
ATOM   1541 2HB  PHE A 114       9.819  14.360  13.050  1.00 90.78           H
ATOM   1542  CG  PHE A 114      11.271  12.779  12.991  1.00 90.78           C
ATOM   1543  CD1 PHE A 114      12.256  13.432  12.318  1.00 90.78           C
ATOM   1544  HD1 PHE A 114      12.270  14.522  12.294  1.00 90.78           H
ATOM   1545  CD2 PHE A 114      11.254  11.420  13.021  1.00 90.78           C
ATOM   1546  HD2 PHE A 114      10.464  10.896  13.559  1.00 90.78           H
ATOM   1547  CE1 PHE A 114      13.268  12.694  11.648  1.00 90.78           C
ATOM   1548  HE1 PHE A 114      14.057  13.218  11.109  1.00 90.78           H
ATOM   1549  CE2 PHE A 114      12.265  10.682  12.350  1.00 90.78           C
ATOM   1550  HE2 PHE A 114      12.251   9.592  12.374  1.00 90.78           H
ATOM   1551  CZ  PHE A 114      13.251  11.335  11.678  1.00 90.78           C
ATOM   1552  HZ  PHE A 114      14.027  10.768  11.164  1.00 90.78           H
ATOM   1553  HN  PHE A 114      10.648  12.327  15.924  1.00 90.78           H
ATOM   1554  N   GLN A 115       8.968  15.937  15.166  1.00 83.28           N
ATOM   1555  CA  GLN A 115       7.852  16.662  15.750  1.00 83.28           C
ATOM   1556  C   GLN A 115       6.542  15.915  15.495  1.00 83.28           C
ATOM   1557  O   GLN A 115       6.485  15.025  14.649  1.00 83.28           O
ATOM   1558  HA  GLN A 115       8.057  16.696  16.820  1.00 83.28           H
ATOM   1559  CB  GLN A 115       7.783  18.091  15.207  1.00 83.28           C
ATOM   1560 1HB  GLN A 115       7.730  18.069  14.119  1.00 83.28           H
ATOM   1561 2HB  GLN A 115       6.873  18.575  15.561  1.00 83.28           H
ATOM   1562  CG  GLN A 115       9.003  18.904  15.647  1.00 83.28           C
ATOM   1563 1HG  GLN A 115       9.093  18.873  16.733  1.00 83.28           H
ATOM   1564 2HG  GLN A 115       9.909  18.456  15.239  1.00 83.28           H
ATOM   1565  CD  GLN A 115       8.890  20.357  15.180  1.00 83.28           C
ATOM   1566  OE1 GLN A 115       7.986  20.734  14.454  1.00 83.28           O
ATOM   1567  NE2 GLN A 115       9.857  21.148  15.636  1.00 83.28           N
ATOM   1568 1HE2 GLN A 115      10.571  20.774  16.229  1.00 83.28           H
ATOM   1569 2HE2 GLN A 115       9.871  22.116  15.386  1.00 83.28           H
ATOM   1570  HN  GLN A 115       9.339  16.336  14.328  1.00 83.28           H
ATOM   1571  N   THR A 116       5.520  16.305  16.244  1.00 89.64           N
ATOM   1572  CA  THR A 116       4.212  15.688  16.105  1.00 89.64           C
ATOM   1573  C   THR A 116       3.690  15.862  14.678  1.00 89.64           C
ATOM   1574  O   THR A 116       3.057  14.960  14.130  1.00 89.64           O
ATOM   1575  HA  THR A 116       4.317  14.617  16.279  1.00 89.64           H
ATOM   1576  CB  THR A 116       3.290  16.290  17.167  1.00 89.64           C
ATOM   1577  HB  THR A 116       3.003  17.308  16.902  1.00 89.64           H
ATOM   1578  OG1 THR A 116       4.025  16.156  18.381  1.00 89.64           O
ATOM   1579  HG1 THR A 116       3.630  16.744  19.087  1.00 89.64           H
ATOM   1580  CG2 THR A 116       2.034  15.448  17.397  1.00 89.64           C
ATOM   1581 1HG2 THR A 116       2.320  14.450  17.728  1.00 89.64           H
ATOM   1582 2HG2 THR A 116       1.471  15.375  16.467  1.00 89.64           H
ATOM   1583 3HG2 THR A 116       1.415  15.921  18.160  1.00 89.64           H
ATOM   1584  HN  THR A 116       5.576  17.027  16.934  1.00 89.64           H
ATOM   1585  N   PHE A 117       3.973  17.028  14.116  1.00 92.42           N
ATOM   1586  CA  PHE A 117       3.525  17.338  12.768  1.00 92.42           C
ATOM   1587  C   PHE A 117       3.997  16.273  11.776  1.00 92.42           C
ATOM   1588  O   PHE A 117       3.215  15.797  10.954  1.00 92.42           O
ATOM   1589  HA  PHE A 117       2.435  17.358  12.787  1.00 92.42           H
ATOM   1590  CB  PHE A 117       4.147  18.683  12.389  1.00 92.42           C
ATOM   1591 1HB  PHE A 117       3.795  19.444  13.086  1.00 92.42           H
ATOM   1592 2HB  PHE A 117       5.228  18.618  12.507  1.00 92.42           H
ATOM   1593  CG  PHE A 117       3.830  19.134  10.962  1.00 92.42           C
ATOM   1594  CD1 PHE A 117       4.786  19.061   9.997  1.00 92.42           C
ATOM   1595  HD1 PHE A 117       5.778  18.681  10.241  1.00 92.42           H
ATOM   1596  CD2 PHE A 117       2.592  19.609  10.657  1.00 92.42           C
ATOM   1597  HD2 PHE A 117       1.826  19.667  11.430  1.00 92.42           H
ATOM   1598  CE1 PHE A 117       4.492  19.480   8.673  1.00 92.42           C
ATOM   1599  HE1 PHE A 117       5.259  19.422   7.900  1.00 92.42           H
ATOM   1600  CE2 PHE A 117       2.298  20.027   9.333  1.00 92.42           C
ATOM   1601  HE2 PHE A 117       1.306  20.407   9.089  1.00 92.42           H
ATOM   1602  CZ  PHE A 117       3.255  19.954   8.368  1.00 92.42           C
ATOM   1603  HZ  PHE A 117       3.029  20.276   7.352  1.00 92.42           H
ATOM   1604  HN  PHE A 117       4.497  17.752  14.564  1.00 92.42           H
ATOM   1605  N   MET A 118       5.272  15.932  11.884  1.00 89.85           N
ATOM   1606  CA  MET A 118       5.863  14.951  10.990  1.00 89.85           C
ATOM   1607  C   MET A 118       5.218  13.577  11.180  1.00 89.85           C
ATOM   1608  O   MET A 118       5.097  12.807  10.228  1.00 89.85           O
ATOM   1609  HA  MET A 118       5.666  15.316   9.982  1.00 89.85           H
ATOM   1610  CB  MET A 118       7.366  14.852  11.262  1.00 89.85           C
ATOM   1611 1HB  MET A 118       7.536  14.691  12.327  1.00 89.85           H
ATOM   1612 2HB  MET A 118       7.777  13.988  10.740  1.00 89.85           H
ATOM   1613  CG  MET A 118       8.090  16.121  10.810  1.00 89.85           C
ATOM   1614 1HG  MET A 118       7.763  16.970  11.411  1.00 89.85           H
ATOM   1615 2HG  MET A 118       9.163  16.013  10.968  1.00 89.85           H
ATOM   1616  SD  MET A 118       7.757  16.432   9.084  1.00 89.85           S
ATOM   1617  CE  MET A 118       8.569  15.021   8.353  1.00 89.85           C
ATOM   1618 1HE  MET A 118       9.628  15.037   8.609  1.00 89.85           H
ATOM   1619 2HE  MET A 118       8.117  14.104   8.733  1.00 89.85           H
ATOM   1620 3HE  MET A 118       8.457  15.059   7.269  1.00 89.85           H
ATOM   1621  HN  MET A 118       5.897  16.313  12.566  1.00 89.85           H
ATOM   1622  N   CYS A 119       4.820  13.311  12.415  1.00 94.80           N
ATOM   1623  CA  CYS A 119       4.142  12.065  12.732  1.00 94.80           C
ATOM   1624  C   CYS A 119       2.837  12.012  11.934  1.00 94.80           C
ATOM   1625  O   CYS A 119       2.525  10.996  11.315  1.00 94.80           O
ATOM   1626  HA  CYS A 119       4.812  11.260  12.431  1.00 94.80           H
ATOM   1627  CB  CYS A 119       3.899  11.920  14.235  1.00 94.80           C
ATOM   1628 1HB  CYS A 119       4.851  11.878  14.764  1.00 94.80           H
ATOM   1629 2HB  CYS A 119       3.363  12.791  14.611  1.00 94.80           H
ATOM   1630  SG  CYS A 119       2.934  10.401  14.569  1.00 94.80           S
ATOM   1631  HN  CYS A 119       4.953  13.929  13.191  1.00 94.80           H
ATOM   1632  N   LYS A 120       2.110  13.119  11.976  1.00 92.85           N
ATOM   1633  CA  LYS A 120       0.836  13.203  11.284  1.00 92.85           C
ATOM   1634  C   LYS A 120       1.060  12.992   9.785  1.00 92.85           C
ATOM   1635  O   LYS A 120       0.345  12.219   9.150  1.00 92.85           O
ATOM   1636  HA  LYS A 120       0.207  12.395  11.656  1.00 92.85           H
ATOM   1637  CB  LYS A 120       0.129  14.518  11.620  1.00 92.85           C
ATOM   1638 1HB  LYS A 120       0.807  15.354  11.450  1.00 92.85           H
ATOM   1639 2HB  LYS A 120      -0.722  14.658  10.954  1.00 92.85           H
ATOM   1640  CG  LYS A 120      -0.346  14.528  13.075  1.00 92.85           C
ATOM   1641 1HG  LYS A 120      -1.072  13.729  13.229  1.00 92.85           H
ATOM   1642 2HG  LYS A 120       0.495  14.327  13.737  1.00 92.85           H
ATOM   1643  CD  LYS A 120      -0.977  15.874  13.436  1.00 92.85           C
ATOM   1644 1HD  LYS A 120      -0.250  16.672  13.286  1.00 92.85           H
ATOM   1645 2HD  LYS A 120      -1.816  16.078  12.770  1.00 92.85           H
ATOM   1646  CE  LYS A 120      -1.459  15.882  14.888  1.00 92.85           C
ATOM   1647 1HE  LYS A 120      -0.689  15.461  15.535  1.00 92.85           H
ATOM   1648 2HE  LYS A 120      -1.625  16.908  15.217  1.00 92.85           H
ATOM   1649  NZ  LYS A 120      -2.709  15.102  15.024  1.00 92.85           N
ATOM   1650 1HZ  LYS A 120      -3.136  15.301  15.922  1.00 92.85           H
ATOM   1651 2HZ  LYS A 120      -3.350  15.359  14.281  1.00 92.85           H
ATOM   1652 3HZ  LYS A 120      -2.499  14.112  14.961  1.00 92.85           H
ATOM   1653  HN  LYS A 120       2.378  13.946  12.471  1.00 92.85           H
ATOM   1654  N   VAL A 121       2.055  13.694   9.263  1.00 94.00           N
ATOM   1655  CA  VAL A 121       2.314  13.676   7.833  1.00 94.00           C
ATOM   1656  C   VAL A 121       2.677  12.254   7.402  1.00 94.00           C
ATOM   1657  O   VAL A 121       2.110  11.728   6.446  1.00 94.00           O
ATOM   1658  HA  VAL A 121       1.394  13.972   7.329  1.00 94.00           H
ATOM   1659  CB  VAL A 121       3.396  14.701   7.485  1.00 94.00           C
ATOM   1660  HB  VAL A 121       4.252  14.518   8.134  1.00 94.00           H
ATOM   1661  CG1 VAL A 121       3.860  14.537   6.036  1.00 94.00           C
ATOM   1662 1HG1 VAL A 121       4.269  13.536   5.897  1.00 94.00           H
ATOM   1663 2HG1 VAL A 121       3.013  14.681   5.365  1.00 94.00           H
ATOM   1664 3HG1 VAL A 121       4.629  15.278   5.815  1.00 94.00           H
ATOM   1665  CG2 VAL A 121       2.905  16.126   7.746  1.00 94.00           C
ATOM   1666 1HG2 VAL A 121       2.025  16.326   7.134  1.00 94.00           H
ATOM   1667 2HG2 VAL A 121       2.647  16.235   8.799  1.00 94.00           H
ATOM   1668 3HG2 VAL A 121       3.693  16.835   7.490  1.00 94.00           H
ATOM   1669  HN  VAL A 121       2.678  14.265   9.798  1.00 94.00           H
ATOM   1670  N   VAL A 122       3.620  11.672   8.128  1.00 93.06           N
ATOM   1671  CA  VAL A 122       4.203  10.405   7.721  1.00 93.06           C
ATOM   1672  C   VAL A 122       3.116   9.329   7.710  1.00 93.06           C
ATOM   1673  O   VAL A 122       3.012   8.557   6.758  1.00 93.06           O
ATOM   1674  HA  VAL A 122       4.584  10.529   6.707  1.00 93.06           H
ATOM   1675  CB  VAL A 122       5.383  10.055   8.631  1.00 93.06           C
ATOM   1676  HB  VAL A 122       5.046  10.143   9.664  1.00 93.06           H
ATOM   1677  CG1 VAL A 122       5.838   8.612   8.407  1.00 93.06           C
ATOM   1678 1HG1 VAL A 122       5.014   7.933   8.625  1.00 93.06           H
ATOM   1679 2HG1 VAL A 122       6.148   8.486   7.369  1.00 93.06           H
ATOM   1680 3HG1 VAL A 122       6.677   8.389   9.066  1.00 93.06           H
ATOM   1681  CG2 VAL A 122       6.541  11.034   8.428  1.00 93.06           C
ATOM   1682 1HG2 VAL A 122       6.875  10.992   7.392  1.00 93.06           H
ATOM   1683 2HG2 VAL A 122       6.207  12.045   8.662  1.00 93.06           H
ATOM   1684 3HG2 VAL A 122       7.366  10.762   9.087  1.00 93.06           H
ATOM   1685  HN  VAL A 122       3.985  12.051   8.979  1.00 93.06           H
ATOM   1686  N   ASN A 123       2.335   9.312   8.780  1.00 92.05           N
ATOM   1687  CA  ASN A 123       1.261   8.340   8.907  1.00 92.05           C
ATOM   1688  C   ASN A 123       0.245   8.560   7.784  1.00 92.05           C
ATOM   1689  O   ASN A 123      -0.251   7.601   7.195  1.00 92.05           O
ATOM   1690  HA  ASN A 123       1.747   7.367   8.844  1.00 92.05           H
ATOM   1691  CB  ASN A 123       0.532   8.497  10.243  1.00 92.05           C
ATOM   1692 1HB  ASN A 123       0.518   9.548  10.532  1.00 92.05           H
ATOM   1693 2HB  ASN A 123      -0.506   8.183  10.133  1.00 92.05           H
ATOM   1694  CG  ASN A 123       1.208   7.669  11.337  1.00 92.05           C
ATOM   1695  OD1 ASN A 123       2.006   6.784  11.078  1.00 92.05           O
ATOM   1696  ND2 ASN A 123       0.846   8.006  12.572  1.00 92.05           N
ATOM   1697 1HD2 ASN A 123       0.186   8.743  12.716  1.00 92.05           H
ATOM   1698 2HD2 ASN A 123       1.234   7.522  13.356  1.00 92.05           H
ATOM   1699  HN  ASN A 123       2.425   9.944   9.549  1.00 92.05           H
ATOM   1700  N   SER A 124      -0.035   9.828   7.523  1.00 92.78           N
ATOM   1701  CA  SER A 124      -1.035  10.185   6.531  1.00 92.78           C
ATOM   1702  C   SER A 124      -0.566   9.760   5.138  1.00 92.78           C
ATOM   1703  O   SER A 124      -1.338   9.196   4.364  1.00 92.78           O
ATOM   1704  HA  SER A 124      -1.933   9.636   6.816  1.00 92.78           H
ATOM   1705  CB  SER A 124      -1.327  11.687   6.558  1.00 92.78           C
ATOM   1706 1HB  SER A 124      -0.427  12.235   6.282  1.00 92.78           H
ATOM   1707 2HB  SER A 124      -2.085  11.922   5.811  1.00 92.78           H
ATOM   1708  OG  SER A 124      -1.773  12.121   7.840  1.00 92.78           O
ATOM   1709  HG  SER A 124      -1.080  12.704   8.264  1.00 92.78           H
ATOM   1710  HN  SER A 124       0.407  10.603   7.975  1.00 92.78           H
ATOM   1711  N   MET A 125       0.698  10.047   4.862  1.00 86.97           N
ATOM   1712  CA  MET A 125       1.261   9.760   3.553  1.00 86.97           C
ATOM   1713  C   MET A 125       1.236   8.259   3.263  1.00 86.97           C
ATOM   1714  O   MET A 125       0.914   7.843   2.151  1.00 86.97           O
ATOM   1715  HA  MET A 125       0.627  10.286   2.839  1.00 86.97           H
ATOM   1716  CB  MET A 125       2.703  10.268   3.496  1.00 86.97           C
ATOM   1717 1HB  MET A 125       3.238   9.956   4.393  1.00 86.97           H
ATOM   1718 2HB  MET A 125       3.217   9.820   2.646  1.00 86.97           H
ATOM   1719  CG  MET A 125       2.743  11.793   3.377  1.00 86.97           C
ATOM   1720 1HG  MET A 125       2.188  12.112   2.494  1.00 86.97           H
ATOM   1721 2HG  MET A 125       2.257  12.246   4.240  1.00 86.97           H
ATOM   1722  SD  MET A 125       4.435  12.352   3.267  1.00 86.97           S
ATOM   1723  CE  MET A 125       4.754  12.039   1.539  1.00 86.97           C
ATOM   1724 1HE  MET A 125       4.625  10.977   1.333  1.00 86.97           H
ATOM   1725 2HE  MET A 125       4.057  12.615   0.931  1.00 86.97           H
ATOM   1726 3HE  MET A 125       5.775  12.334   1.299  1.00 86.97           H
ATOM   1727  HN  MET A 125       1.331  10.467   5.512  1.00 86.97           H
ATOM   1728  N   TYR A 126       1.581   7.485   4.282  1.00 85.96           N
ATOM   1729  CA  TYR A 126       1.572   6.037   4.159  1.00 85.96           C
ATOM   1730  C   TYR A 126       0.182   5.529   3.772  1.00 85.96           C
ATOM   1731  O   TYR A 126       0.046   4.718   2.857  1.00 85.96           O
ATOM   1732  HA  TYR A 126       2.282   5.761   3.379  1.00 85.96           H
ATOM   1733  CB  TYR A 126       1.933   5.495   5.543  1.00 85.96           C
ATOM   1734 1HB  TYR A 126       3.005   5.618   5.702  1.00 85.96           H
ATOM   1735 2HB  TYR A 126       1.428   6.093   6.301  1.00 85.96           H
ATOM   1736  CG  TYR A 126       1.568   4.023   5.749  1.00 85.96           C
ATOM   1737  CD1 TYR A 126       0.549   3.680   6.614  1.00 85.96           C
ATOM   1738  HD1 TYR A 126       0.005   4.457   7.150  1.00 85.96           H
ATOM   1739  CD2 TYR A 126       2.258   3.039   5.070  1.00 85.96           C
ATOM   1740  HD2 TYR A 126       3.063   3.311   4.387  1.00 85.96           H
ATOM   1741  CE1 TYR A 126       0.206   2.295   6.809  1.00 85.96           C
ATOM   1742  HE1 TYR A 126      -0.597   2.010   7.489  1.00 85.96           H
ATOM   1743  CE2 TYR A 126       1.915   1.655   5.265  1.00 85.96           C
ATOM   1744  HE2 TYR A 126       2.452   0.868   4.735  1.00 85.96           H
ATOM   1745  CZ  TYR A 126       0.906   1.351   6.124  1.00 85.96           C
ATOM   1746  OH  TYR A 126       0.581   0.043   6.307  1.00 85.96           O
ATOM   1747  HH  TYR A 126       1.058  -0.525   5.636  1.00 85.96           H
ATOM   1748  HN  TYR A 126       1.862   7.832   5.177  1.00 85.96           H
ATOM   1749  N   LYS A 127      -0.816   6.026   4.489  1.00 85.83           N
ATOM   1750  CA  LYS A 127      -2.168   5.512   4.347  1.00 85.83           C
ATOM   1751  C   LYS A 127      -2.732   5.939   2.990  1.00 85.83           C
ATOM   1752  O   LYS A 127      -3.470   5.187   2.356  1.00 85.83           O
ATOM   1753  HA  LYS A 127      -2.108   4.424   4.368  1.00 85.83           H
ATOM   1754  CB  LYS A 127      -3.031   5.941   5.535  1.00 85.83           C
ATOM   1755 1HB  LYS A 127      -2.430   5.946   6.444  1.00 85.83           H
ATOM   1756 2HB  LYS A 127      -3.385   6.961   5.382  1.00 85.83           H
ATOM   1757  CG  LYS A 127      -4.226   5.002   5.712  1.00 85.83           C
ATOM   1758 1HG  LYS A 127      -5.083   5.391   5.163  1.00 85.83           H
ATOM   1759 2HG  LYS A 127      -3.992   4.026   5.287  1.00 85.83           H
ATOM   1760  CD  LYS A 127      -4.587   4.847   7.191  1.00 85.83           C
ATOM   1761 1HD  LYS A 127      -3.772   4.353   7.718  1.00 85.83           H
ATOM   1762 2HD  LYS A 127      -4.711   5.831   7.643  1.00 85.83           H
ATOM   1763  CE  LYS A 127      -5.875   4.037   7.358  1.00 85.83           C
ATOM   1764 1HE  LYS A 127      -6.629   4.392   6.656  1.00 85.83           H
ATOM   1765 2HE  LYS A 127      -5.686   2.990   7.122  1.00 85.83           H
ATOM   1766  NZ  LYS A 127      -6.384   4.155   8.743  1.00 85.83           N
ATOM   1767 1HZ  LYS A 127      -6.758   3.262   9.043  1.00 85.83           H
ATOM   1768 2HZ  LYS A 127      -5.628   4.430   9.359  1.00 85.83           H
ATOM   1769 3HZ  LYS A 127      -7.117   4.856   8.775  1.00 85.83           H
ATOM   1770  HN  LYS A 127      -0.712   6.764   5.155  1.00 85.83           H
ATOM   1771  N   MET A 128      -2.362   7.145   2.585  1.00 86.83           N
ATOM   1772  CA  MET A 128      -2.771   7.657   1.288  1.00 86.83           C
ATOM   1773  C   MET A 128      -2.192   6.805   0.156  1.00 86.83           C
ATOM   1774  O   MET A 128      -2.884   6.505  -0.816  1.00 86.83           O
ATOM   1775  HA  MET A 128      -3.859   7.596   1.278  1.00 86.83           H
ATOM   1776  CB  MET A 128      -2.293   9.102   1.135  1.00 86.83           C
ATOM   1777 1HB  MET A 128      -2.550   9.670   2.029  1.00 86.83           H
ATOM   1778 2HB  MET A 128      -1.206   9.122   1.047  1.00 86.83           H
ATOM   1779  CG  MET A 128      -2.922   9.761  -0.094  1.00 86.83           C
ATOM   1780 1HG  MET A 128      -2.546   9.289  -1.002  1.00 86.83           H
ATOM   1781 2HG  MET A 128      -4.002   9.614  -0.082  1.00 86.83           H
ATOM   1782  SD  MET A 128      -2.544  11.505  -0.112  1.00 86.83           S
ATOM   1783  CE  MET A 128      -0.787  11.439  -0.420  1.00 86.83           C
ATOM   1784 1HE  MET A 128      -0.298  10.888   0.384  1.00 86.83           H
ATOM   1785 2HE  MET A 128      -0.603  10.936  -1.369  1.00 86.83           H
ATOM   1786 3HE  MET A 128      -0.387  12.452  -0.462  1.00 86.83           H
ATOM   1787  HN  MET A 128      -1.795   7.767   3.125  1.00 86.83           H
ATOM   1788  N   ASN A 129      -0.929   6.440   0.319  1.00 83.60           N
ATOM   1789  CA  ASN A 129      -0.269   5.577  -0.645  1.00 83.60           C
ATOM   1790  C   ASN A 129      -0.988   4.228  -0.693  1.00 83.60           C
ATOM   1791  O   ASN A 129      -1.285   3.716  -1.771  1.00 83.60           O
ATOM   1792  HA  ASN A 129      -0.324   6.113  -1.593  1.00 83.60           H
ATOM   1793  CB  ASN A 129       1.188   5.323  -0.251  1.00 83.60           C
ATOM   1794 1HB  ASN A 129       1.769   6.236  -0.383  1.00 83.60           H
ATOM   1795 2HB  ASN A 129       1.242   5.062   0.806  1.00 83.60           H
ATOM   1796  CG  ASN A 129       1.796   4.199  -1.093  1.00 83.60           C
ATOM   1797  OD1 ASN A 129       1.815   3.042  -0.708  1.00 83.60           O
ATOM   1798  ND2 ASN A 129       2.289   4.603  -2.260  1.00 83.60           N
ATOM   1799 1HD2 ASN A 129       2.241   5.569  -2.515  1.00 83.60           H
ATOM   1800 2HD2 ASN A 129       2.708   3.942  -2.881  1.00 83.60           H
ATOM   1801  HN  ASN A 129      -0.360   6.723   1.092  1.00 83.60           H
ATOM   1802  N   PHE A 130      -1.247   3.690   0.490  1.00 87.57           N
ATOM   1803  CA  PHE A 130      -1.819   2.358   0.598  1.00 87.57           C
ATOM   1804  C   PHE A 130      -3.086   2.236  -0.250  1.00 87.57           C
ATOM   1805  O   PHE A 130      -3.207   1.321  -1.064  1.00 87.57           O
ATOM   1806  HA  PHE A 130      -1.070   1.655   0.233  1.00 87.57           H
ATOM   1807  CB  PHE A 130      -2.180   2.144   2.069  1.00 87.57           C
ATOM   1808 1HB  PHE A 130      -1.268   2.179   2.665  1.00 87.57           H
ATOM   1809 2HB  PHE A 130      -2.810   2.969   2.402  1.00 87.57           H
ATOM   1810  CG  PHE A 130      -2.904   0.825   2.346  1.00 87.57           C
ATOM   1811  CD1 PHE A 130      -4.251   0.815   2.536  1.00 87.57           C
ATOM   1812  HD1 PHE A 130      -4.814   1.747   2.490  1.00 87.57           H
ATOM   1813  CD2 PHE A 130      -2.201  -0.338   2.403  1.00 87.57           C
ATOM   1814  HD2 PHE A 130      -1.121  -0.330   2.251  1.00 87.57           H
ATOM   1815  CE1 PHE A 130      -4.922  -0.409   2.793  1.00 87.57           C
ATOM   1816  HE1 PHE A 130      -6.002  -0.417   2.945  1.00 87.57           H
ATOM   1817  CE2 PHE A 130      -2.873  -1.562   2.660  1.00 87.57           C
ATOM   1818  HE2 PHE A 130      -2.309  -2.494   2.706  1.00 87.57           H
ATOM   1819  CZ  PHE A 130      -4.219  -1.572   2.850  1.00 87.57           C
ATOM   1820  HZ  PHE A 130      -4.735  -2.512   3.047  1.00 87.57           H
ATOM   1821  HN  PHE A 130      -1.075   4.147   1.363  1.00 87.57           H
ATOM   1822  N   TYR A 131      -4.000   3.170  -0.030  1.00 92.27           N
ATOM   1823  CA  TYR A 131      -5.285   3.134  -0.707  1.00 92.27           C
ATOM   1824  C   TYR A 131      -5.134   3.488  -2.188  1.00 92.27           C
ATOM   1825  O   TYR A 131      -5.725   2.837  -3.048  1.00 92.27           O
ATOM   1826  HA  TYR A 131      -5.683   2.123  -0.621  1.00 92.27           H
ATOM   1827  CB  TYR A 131      -6.150   4.197  -0.027  1.00 92.27           C
ATOM   1828 1HB  TYR A 131      -5.564   5.109   0.087  1.00 92.27           H
ATOM   1829 2HB  TYR A 131      -6.991   4.438  -0.677  1.00 92.27           H
ATOM   1830  CG  TYR A 131      -6.687   3.779   1.344  1.00 92.27           C
ATOM   1831  CD1 TYR A 131      -7.422   2.618   1.472  1.00 92.27           C
ATOM   1832  HD1 TYR A 131      -7.620   1.999   0.597  1.00 92.27           H
ATOM   1833  CD2 TYR A 131      -6.436   4.563   2.452  1.00 92.27           C
ATOM   1834  HD2 TYR A 131      -5.855   5.480   2.350  1.00 92.27           H
ATOM   1835  CE1 TYR A 131      -7.927   2.225   2.762  1.00 92.27           C
ATOM   1836  HE1 TYR A 131      -8.509   1.310   2.877  1.00 92.27           H
ATOM   1837  CE2 TYR A 131      -6.941   4.169   3.741  1.00 92.27           C
ATOM   1838  HE2 TYR A 131      -6.750   4.779   4.624  1.00 92.27           H
ATOM   1839  CZ  TYR A 131      -7.662   3.020   3.833  1.00 92.27           C
ATOM   1840  OH  TYR A 131      -8.139   2.648   5.051  1.00 92.27           O
ATOM   1841  HH  TYR A 131      -8.313   3.457   5.612  1.00 92.27           H
ATOM   1842  HN  TYR A 131      -3.874   3.939   0.597  1.00 92.27           H
ATOM   1843  N   SER A 132      -4.339   4.518  -2.439  1.00 91.58           N
ATOM   1844  CA  SER A 132      -4.216   5.057  -3.783  1.00 91.58           C
ATOM   1845  C   SER A 132      -3.630   3.999  -4.720  1.00 91.58           C
ATOM   1846  O   SER A 132      -4.110   3.821  -5.839  1.00 91.58           O
ATOM   1847  HA  SER A 132      -5.231   5.315  -4.085  1.00 91.58           H
ATOM   1848  CB  SER A 132      -3.346   6.316  -3.794  1.00 91.58           C
ATOM   1849 1HB  SER A 132      -3.274   6.698  -4.812  1.00 91.58           H
ATOM   1850 2HB  SER A 132      -3.823   7.092  -3.195  1.00 91.58           H
ATOM   1851  OG  SER A 132      -2.038   6.064  -3.288  1.00 91.58           O
ATOM   1852  HG  SER A 132      -1.927   6.499  -2.394  1.00 91.58           H
ATOM   1853  HN  SER A 132      -3.787   4.981  -1.746  1.00 91.58           H
ATOM   1854  N   CYS A 133      -2.602   3.324  -4.229  1.00 88.63           N
ATOM   1855  CA  CYS A 133      -1.907   2.331  -5.030  1.00 88.63           C
ATOM   1856  C   CYS A 133      -2.895   1.215  -5.376  1.00 88.63           C
ATOM   1857  O   CYS A 133      -3.017   0.827  -6.537  1.00 88.63           O
ATOM   1858  HA  CYS A 133      -1.566   2.840  -5.932  1.00 88.63           H
ATOM   1859  CB  CYS A 133      -0.667   1.793  -4.314  1.00 88.63           C
ATOM   1860 1HB  CYS A 133      -0.919   1.516  -3.290  1.00 88.63           H
ATOM   1861 2HB  CYS A 133      -0.313   0.889  -4.810  1.00 88.63           H
ATOM   1862  SG  CYS A 133       0.654   3.060  -4.311  1.00 88.63           S
ATOM   1863  HG  CYS A 133       1.660   2.211  -4.123  1.00 88.63           H
ATOM   1864  HN  CYS A 133      -2.243   3.446  -3.303  1.00 88.63           H
ATOM   1865  N   VAL A 134      -3.576   0.731  -4.348  1.00 87.65           N
ATOM   1866  CA  VAL A 134      -4.444  -0.423  -4.502  1.00 87.65           C
ATOM   1867  C   VAL A 134      -5.577  -0.078  -5.472  1.00 87.65           C
ATOM   1868  O   VAL A 134      -5.950  -0.895  -6.311  1.00 87.65           O
ATOM   1869  HA  VAL A 134      -3.848  -1.228  -4.931  1.00 87.65           H
ATOM   1870  CB  VAL A 134      -4.949  -0.885  -3.133  1.00 87.65           C
ATOM   1871  HB  VAL A 134      -5.385  -0.022  -2.628  1.00 87.65           H
ATOM   1872  CG1 VAL A 134      -6.043  -1.944  -3.281  1.00 87.65           C
ATOM   1873 1HG1 VAL A 134      -6.880  -1.526  -3.840  1.00 87.65           H
ATOM   1874 2HG1 VAL A 134      -5.644  -2.806  -3.815  1.00 87.65           H
ATOM   1875 3HG1 VAL A 134      -6.384  -2.255  -2.294  1.00 87.65           H
ATOM   1876  CG2 VAL A 134      -3.797  -1.402  -2.270  1.00 87.65           C
ATOM   1877 1HG2 VAL A 134      -3.320  -2.246  -2.769  1.00 87.65           H
ATOM   1878 2HG2 VAL A 134      -3.067  -0.607  -2.123  1.00 87.65           H
ATOM   1879 3HG2 VAL A 134      -4.184  -1.724  -1.303  1.00 87.65           H
ATOM   1880  HN  VAL A 134      -3.541   1.114  -3.424  1.00 87.65           H
ATOM   1881  N   LEU A 135      -6.091   1.134  -5.323  1.00 92.39           N
ATOM   1882  CA  LEU A 135      -7.198   1.584  -6.151  1.00 92.39           C
ATOM   1883  C   LEU A 135      -6.721   1.727  -7.597  1.00 92.39           C
ATOM   1884  O   LEU A 135      -7.467   1.438  -8.532  1.00 92.39           O
ATOM   1885  HA  LEU A 135      -7.967   0.812  -6.115  1.00 92.39           H
ATOM   1886  CB  LEU A 135      -7.812   2.862  -5.576  1.00 92.39           C
ATOM   1887 1HB  LEU A 135      -7.011   3.580  -5.402  1.00 92.39           H
ATOM   1888 2HB  LEU A 135      -8.471   3.295  -6.328  1.00 92.39           H
ATOM   1889  CG  LEU A 135      -8.604   2.700  -4.276  1.00 92.39           C
ATOM   1890  HG  LEU A 135      -7.959   2.217  -3.542  1.00 92.39           H
ATOM   1891  CD1 LEU A 135      -9.001   4.062  -3.703  1.00 92.39           C
ATOM   1892 1HD1 LEU A 135      -8.103   4.644  -3.495  1.00 92.39           H
ATOM   1893 2HD1 LEU A 135      -9.620   4.593  -4.426  1.00 92.39           H
ATOM   1894 3HD1 LEU A 135      -9.563   3.917  -2.780  1.00 92.39           H
ATOM   1895  CD2 LEU A 135      -9.816   1.789  -4.483  1.00 92.39           C
ATOM   1896 1HD2 LEU A 135     -10.470   2.221  -5.240  1.00 92.39           H
ATOM   1897 2HD2 LEU A 135      -9.479   0.806  -4.812  1.00 92.39           H
ATOM   1898 3HD2 LEU A 135     -10.361   1.691  -3.544  1.00 92.39           H
ATOM   1899  HN  LEU A 135      -5.765   1.802  -4.654  1.00 92.39           H
ATOM   1900  N   LEU A 136      -5.482   2.174  -7.737  1.00 90.80           N
ATOM   1901  CA  LEU A 136      -4.899   2.364  -9.054  1.00 90.80           C
ATOM   1902  C   LEU A 136      -4.737   1.004  -9.737  1.00 90.80           C
ATOM   1903  O   LEU A 136      -5.061   0.854 -10.914  1.00 90.80           O
ATOM   1904  HA  LEU A 136      -5.598   2.962  -9.638  1.00 90.80           H
ATOM   1905  CB  LEU A 136      -3.596   3.160  -8.954  1.00 90.80           C
ATOM   1906 1HB  LEU A 136      -3.004   2.749  -8.136  1.00 90.80           H
ATOM   1907 2HB  LEU A 136      -3.026   3.002  -9.869  1.00 90.80           H
ATOM   1908  CG  LEU A 136      -3.745   4.666  -8.732  1.00 90.80           C
ATOM   1909  HG  LEU A 136      -4.453   4.822  -7.917  1.00 90.80           H
ATOM   1910  CD1 LEU A 136      -2.417   5.292  -8.303  1.00 90.80           C
ATOM   1911 1HD1 LEU A 136      -2.083   4.833  -7.372  1.00 90.80           H
ATOM   1912 2HD1 LEU A 136      -1.670   5.125  -9.079  1.00 90.80           H
ATOM   1913 3HD1 LEU A 136      -2.552   6.363  -8.152  1.00 90.80           H
ATOM   1914  CD2 LEU A 136      -4.326   5.348  -9.972  1.00 90.80           C
ATOM   1915 1HD2 LEU A 136      -3.663   5.184 -10.821  1.00 90.80           H
ATOM   1916 2HD2 LEU A 136      -5.308   4.928 -10.192  1.00 90.80           H
ATOM   1917 3HD2 LEU A 136      -4.422   6.418  -9.787  1.00 90.80           H
ATOM   1918  HN  LEU A 136      -4.880   2.403  -6.972  1.00 90.80           H
ATOM   1919  N   ILE A 137      -4.237   0.047  -8.969  1.00 84.71           N
ATOM   1920  CA  ILE A 137      -4.029  -1.295  -9.485  1.00 84.71           C
ATOM   1921  C   ILE A 137      -5.363  -1.861  -9.974  1.00 84.71           C
ATOM   1922  O   ILE A 137      -5.428  -2.478 -11.036  1.00 84.71           O
ATOM   1923  HA  ILE A 137      -3.354  -1.216 -10.337  1.00 84.71           H
ATOM   1924  CB  ILE A 137      -3.336  -2.170  -8.438  1.00 84.71           C
ATOM   1925  HB  ILE A 137      -3.836  -2.019  -7.481  1.00 84.71           H
ATOM   1926  CG1 ILE A 137      -1.875  -1.753  -8.255  1.00 84.71           C
ATOM   1927 1HG1 ILE A 137      -1.292  -2.070  -9.119  1.00 84.71           H
ATOM   1928 2HG1 ILE A 137      -1.807  -0.666  -8.206  1.00 84.71           H
ATOM   1929  CG2 ILE A 137      -3.470  -3.653  -8.788  1.00 84.71           C
ATOM   1930 1HG2 ILE A 137      -4.525  -3.924  -8.827  1.00 84.71           H
ATOM   1931 2HG2 ILE A 137      -3.011  -3.840  -9.759  1.00 84.71           H
ATOM   1932 3HG2 ILE A 137      -2.968  -4.252  -8.028  1.00 84.71           H
ATOM   1933  CD1 ILE A 137      -1.286  -2.365  -6.982  1.00 84.71           C
ATOM   1934 1HD1 ILE A 137      -1.857  -2.026  -6.118  1.00 84.71           H
ATOM   1935 2HD1 ILE A 137      -1.334  -3.452  -7.046  1.00 84.71           H
ATOM   1936 3HD1 ILE A 137      -0.247  -2.053  -6.877  1.00 84.71           H
ATOM   1937  HN  ILE A 137      -3.976   0.178  -8.012  1.00 84.71           H
ATOM   1938  N   MET A 138      -6.395  -1.631  -9.176  1.00 88.04           N
ATOM   1939  CA  MET A 138      -7.730  -2.083  -9.530  1.00 88.04           C
ATOM   1940  C   MET A 138      -8.188  -1.459 -10.850  1.00 88.04           C
ATOM   1941  O   MET A 138      -8.729  -2.150 -11.712  1.00 88.04           O
ATOM   1942  HA  MET A 138      -7.655  -3.165  -9.638  1.00 88.04           H
ATOM   1943  CB  MET A 138      -8.710  -1.702  -8.418  1.00 88.04           C
ATOM   1944 1HB  MET A 138      -8.366  -2.113  -7.469  1.00 88.04           H
ATOM   1945 2HB  MET A 138      -8.735  -0.618  -8.306  1.00 88.04           H
ATOM   1946  CG  MET A 138     -10.116  -2.222  -8.724  1.00 88.04           C
ATOM   1947 1HG  MET A 138     -10.452  -1.839  -9.688  1.00 88.04           H
ATOM   1948 2HG  MET A 138     -10.103  -3.309  -8.801  1.00 88.04           H
ATOM   1949  SD  MET A 138     -11.247  -1.715  -7.440  1.00 88.04           S
ATOM   1950  CE  MET A 138     -11.338   0.035  -7.780  1.00 88.04           C
ATOM   1951 1HE  MET A 138     -10.345   0.474  -7.693  1.00 88.04           H
ATOM   1952 2HE  MET A 138     -11.717   0.190  -8.790  1.00 88.04           H
ATOM   1953 3HE  MET A 138     -12.009   0.510  -7.064  1.00 88.04           H
ATOM   1954  HN  MET A 138      -6.331  -1.147  -8.303  1.00 88.04           H
ATOM   1955  N   CYS A 139      -7.955  -0.160 -10.966  1.00 90.72           N
ATOM   1956  CA  CYS A 139      -8.408   0.581 -12.131  1.00 90.72           C
ATOM   1957  C   CYS A 139      -7.660   0.052 -13.357  1.00 90.72           C
ATOM   1958  O   CYS A 139      -8.232  -0.049 -14.441  1.00 90.72           O
ATOM   1959  HA  CYS A 139      -9.478   0.397 -12.221  1.00 90.72           H
ATOM   1960  CB  CYS A 139      -8.217   2.088 -11.952  1.00 90.72           C
ATOM   1961 1HB  CYS A 139      -7.212   2.294 -11.582  1.00 90.72           H
ATOM   1962 2HB  CYS A 139      -8.311   2.591 -12.914  1.00 90.72           H
ATOM   1963  SG  CYS A 139      -9.461   2.742 -10.780  1.00 90.72           S
ATOM   1964  HG  CYS A 139      -8.868   2.287  -9.680  1.00 90.72           H
ATOM   1965  HN  CYS A 139      -7.467   0.384 -10.283  1.00 90.72           H
ATOM   1966  N   ILE A 140      -6.393  -0.272 -13.143  1.00 83.40           N
ATOM   1967  CA  ILE A 140      -5.570  -0.815 -14.210  1.00 83.40           C
ATOM   1968  C   ILE A 140      -6.196  -2.115 -14.720  1.00 83.40           C
ATOM   1969  O   ILE A 140      -6.260  -2.345 -15.927  1.00 83.40           O
ATOM   1970  HA  ILE A 140      -5.569  -0.090 -15.024  1.00 83.40           H
ATOM   1971  CB  ILE A 140      -4.122  -0.973 -13.742  1.00 83.40           C
ATOM   1972  HB  ILE A 140      -4.130  -1.446 -12.760  1.00 83.40           H
ATOM   1973  CG1 ILE A 140      -3.446   0.391 -13.581  1.00 83.40           C
ATOM   1974 1HG1 ILE A 140      -3.227   0.810 -14.563  1.00 83.40           H
ATOM   1975 2HG1 ILE A 140      -4.128   1.082 -13.084  1.00 83.40           H
ATOM   1976  CG2 ILE A 140      -3.339  -1.893 -14.681  1.00 83.40           C
ATOM   1977 1HG2 ILE A 140      -3.809  -2.876 -14.701  1.00 83.40           H
ATOM   1978 2HG2 ILE A 140      -3.338  -1.471 -15.686  1.00 83.40           H
ATOM   1979 3HG2 ILE A 140      -2.313  -1.987 -14.325  1.00 83.40           H
ATOM   1980  CD1 ILE A 140      -2.153   0.270 -12.772  1.00 83.40           C
ATOM   1981 1HD1 ILE A 140      -2.380  -0.127 -11.783  1.00 83.40           H
ATOM   1982 2HD1 ILE A 140      -1.466  -0.402 -13.285  1.00 83.40           H
ATOM   1983 3HD1 ILE A 140      -1.694   1.253 -12.673  1.00 83.40           H
ATOM   1984  HN  ILE A 140      -5.930  -0.169 -12.263  1.00 83.40           H
ATOM   1985  N   SER A 141      -6.642  -2.930 -13.776  1.00 83.98           N
ATOM   1986  CA  SER A 141      -7.194  -4.232 -14.110  1.00 83.98           C
ATOM   1987  C   SER A 141      -8.478  -4.061 -14.926  1.00 83.98           C
ATOM   1988  O   SER A 141      -8.713  -4.800 -15.881  1.00 83.98           O
ATOM   1989  HA  SER A 141      -6.427  -4.727 -14.704  1.00 83.98           H
ATOM   1990  CB  SER A 141      -7.472  -5.053 -12.850  1.00 83.98           C
ATOM   1991 1HB  SER A 141      -8.215  -4.539 -12.239  1.00 83.98           H
ATOM   1992 2HB  SER A 141      -7.901  -6.015 -13.130  1.00 83.98           H
ATOM   1993  OG  SER A 141      -6.292  -5.266 -12.081  1.00 83.98           O
ATOM   1994  HG  SER A 141      -6.157  -4.508 -11.443  1.00 83.98           H
ATOM   1995  HN  SER A 141      -6.629  -2.715 -12.799  1.00 83.98           H
ATOM   1996  N   VAL A 142      -9.274  -3.083 -14.520  1.00 87.28           N
ATOM   1997  CA  VAL A 142     -10.516  -2.792 -15.215  1.00 87.28           C
ATOM   1998  C   VAL A 142     -10.202  -2.330 -16.639  1.00 87.28           C
ATOM   1999  O   VAL A 142     -10.878  -2.726 -17.587  1.00 87.28           O
ATOM   2000  HA  VAL A 142     -11.090  -3.717 -15.265  1.00 87.28           H
ATOM   2001  CB  VAL A 142     -11.332  -1.770 -14.421  1.00 87.28           C
ATOM   2002  HB  VAL A 142     -10.712  -0.885 -14.276  1.00 87.28           H
ATOM   2003  CG1 VAL A 142     -12.582  -1.345 -15.196  1.00 87.28           C
ATOM   2004 1HG1 VAL A 142     -12.286  -0.896 -16.144  1.00 87.28           H
ATOM   2005 2HG1 VAL A 142     -13.205  -2.219 -15.386  1.00 87.28           H
ATOM   2006 3HG1 VAL A 142     -13.143  -0.619 -14.609  1.00 87.28           H
ATOM   2007  CG2 VAL A 142     -11.702  -2.316 -13.041  1.00 87.28           C
ATOM   2008 1HG2 VAL A 142     -12.295  -3.223 -13.156  1.00 87.28           H
ATOM   2009 2HG2 VAL A 142     -10.793  -2.545 -12.485  1.00 87.28           H
ATOM   2010 3HG2 VAL A 142     -12.282  -1.570 -12.498  1.00 87.28           H
ATOM   2011  HN  VAL A 142      -9.082  -2.497 -13.733  1.00 87.28           H
ATOM   2012  N   ASP A 143      -9.176  -1.498 -16.745  1.00 82.00           N
ATOM   2013  CA  ASP A 143      -8.800  -0.932 -18.029  1.00 82.00           C
ATOM   2014  C   ASP A 143      -8.367  -2.058 -18.970  1.00 82.00           C
ATOM   2015  O   ASP A 143      -8.712  -2.053 -20.150  1.00 82.00           O
ATOM   2016  HA  ASP A 143      -9.690  -0.412 -18.384  1.00 82.00           H
ATOM   2017  CB  ASP A 143      -7.627   0.039 -17.881  1.00 82.00           C
ATOM   2018 1HB  ASP A 143      -7.860   0.783 -17.120  1.00 82.00           H
ATOM   2019 2HB  ASP A 143      -6.744  -0.501 -17.540  1.00 82.00           H
ATOM   2020  CG  ASP A 143      -7.323   0.737 -19.208  1.00 82.00           C
ATOM   2021  OD1 ASP A 143      -8.227   1.451 -19.694  1.00 82.00           O
ATOM   2022  OD2 ASP A 143      -6.194   0.541 -19.707  1.00 82.00           O
ATOM   2023  HN  ASP A 143      -8.608  -1.210 -15.974  1.00 82.00           H
ATOM   2024  N   ARG A 144      -7.616  -2.996 -18.412  1.00 71.46           N
ATOM   2025  CA  ARG A 144      -7.157  -4.142 -19.178  1.00 71.46           C
ATOM   2026  C   ARG A 144      -8.351  -4.930 -19.720  1.00 71.46           C
ATOM   2027  O   ARG A 144      -8.366  -5.315 -20.889  1.00 71.46           O
ATOM   2028  HA  ARG A 144      -6.567  -3.716 -19.990  1.00 71.46           H
ATOM   2029  CB  ARG A 144      -6.291  -5.067 -18.321  1.00 71.46           C
ATOM   2030 1HB  ARG A 144      -6.797  -5.275 -17.378  1.00 71.46           H
ATOM   2031 2HB  ARG A 144      -6.159  -6.022 -18.829  1.00 71.46           H
ATOM   2032  CG  ARG A 144      -4.924  -4.438 -18.044  1.00 71.46           C
ATOM   2033 1HG  ARG A 144      -5.049  -3.385 -17.793  1.00 71.46           H
ATOM   2034 2HG  ARG A 144      -4.466  -4.920 -17.181  1.00 71.46           H
ATOM   2035  CD  ARG A 144      -4.003  -4.573 -19.259  1.00 71.46           C
ATOM   2036 1HD  ARG A 144      -3.887  -5.624 -19.523  1.00 71.46           H
ATOM   2037 2HD  ARG A 144      -4.448  -4.075 -20.120  1.00 71.46           H
ATOM   2038  NE  ARG A 144      -2.681  -3.979 -18.959  1.00 71.46           N
ATOM   2039  HE  ARG A 144      -2.602  -3.390 -18.155  1.00 71.46           H
ATOM   2040  CZ  ARG A 144      -1.582  -4.181 -19.699  1.00 71.46           C
ATOM   2041  NH1 ARG A 144      -1.628  -4.960 -20.788  1.00 71.46           N
ATOM   2042 1HH1 ARG A 144      -2.488  -5.396 -21.054  1.00 71.46           H
ATOM   2043 2HH1 ARG A 144      -0.804  -5.106 -21.334  1.00 71.46           H
ATOM   2044  NH2 ARG A 144      -0.435  -3.591 -19.333  1.00 71.46           N
ATOM   2045 1HH2 ARG A 144       0.394  -3.731 -19.874  1.00 71.46           H
ATOM   2046 2HH2 ARG A 144      -0.409  -3.011 -18.519  1.00 71.46           H
ATOM   2047  HN  ARG A 144      -7.322  -2.982 -17.456  1.00 71.46           H
ATOM   2048  N   TYR A 145      -9.323  -5.147 -18.846  1.00 82.85           N
ATOM   2049  CA  TYR A 145     -10.529  -5.860 -19.229  1.00 82.85           C
ATOM   2050  C   TYR A 145     -11.209  -5.185 -20.422  1.00 82.85           C
ATOM   2051  O   TYR A 145     -11.515  -5.838 -21.418  1.00 82.85           O
ATOM   2052  HA  TYR A 145     -10.246  -6.875 -19.509  1.00 82.85           H
ATOM   2053  CB  TYR A 145     -11.462  -5.791 -18.019  1.00 82.85           C
ATOM   2054 1HB  TYR A 145     -11.122  -6.506 -17.269  1.00 82.85           H
ATOM   2055 2HB  TYR A 145     -11.388  -4.800 -17.571  1.00 82.85           H
ATOM   2056  CG  TYR A 145     -12.929  -6.078 -18.347  1.00 82.85           C
ATOM   2057  CD1 TYR A 145     -13.853  -5.053 -18.329  1.00 82.85           C
ATOM   2058  HD1 TYR A 145     -13.538  -4.040 -18.080  1.00 82.85           H
ATOM   2059  CD2 TYR A 145     -13.328  -7.361 -18.661  1.00 82.85           C
ATOM   2060  HD2 TYR A 145     -12.598  -8.171 -18.676  1.00 82.85           H
ATOM   2061  CE1 TYR A 145     -15.234  -5.323 -18.637  1.00 82.85           C
ATOM   2062  HE1 TYR A 145     -15.974  -4.523 -18.626  1.00 82.85           H
ATOM   2063  CE2 TYR A 145     -14.708  -7.631 -18.970  1.00 82.85           C
ATOM   2064  HE2 TYR A 145     -15.037  -8.640 -19.219  1.00 82.85           H
ATOM   2065  CZ  TYR A 145     -15.593  -6.598 -18.943  1.00 82.85           C
ATOM   2066  OH  TYR A 145     -16.897  -6.853 -19.234  1.00 82.85           O
ATOM   2067  HH  TYR A 145     -17.017  -7.824 -19.443  1.00 82.85           H
ATOM   2068  HN  TYR A 145      -9.295  -4.846 -17.893  1.00 82.85           H
ATOM   2069  N   ILE A 146     -11.426  -3.886 -20.281  1.00 80.37           N
ATOM   2070  CA  ILE A 146     -12.144  -3.132 -21.295  1.00 80.37           C
ATOM   2071  C   ILE A 146     -11.387  -3.223 -22.622  1.00 80.37           C
ATOM   2072  O   ILE A 146     -11.997  -3.382 -23.679  1.00 80.37           O
ATOM   2073  HA  ILE A 146     -13.120  -3.601 -21.421  1.00 80.37           H
ATOM   2074  CB  ILE A 146     -12.388  -1.697 -20.824  1.00 80.37           C
ATOM   2075  HB  ILE A 146     -11.437  -1.280 -20.492  1.00 80.37           H
ATOM   2076  CG1 ILE A 146     -13.338  -1.668 -19.625  1.00 80.37           C
ATOM   2077 1HG1 ILE A 146     -14.346  -1.926 -19.950  1.00 80.37           H
ATOM   2078 2HG1 ILE A 146     -13.035  -2.421 -18.898  1.00 80.37           H
ATOM   2079  CG2 ILE A 146     -12.888  -0.820 -21.974  1.00 80.37           C
ATOM   2080 1HG2 ILE A 146     -12.143  -0.805 -22.770  1.00 80.37           H
ATOM   2081 2HG2 ILE A 146     -13.824  -1.226 -22.359  1.00 80.37           H
ATOM   2082 3HG2 ILE A 146     -13.054   0.194 -21.611  1.00 80.37           H
ATOM   2083  CD1 ILE A 146     -13.347  -0.287 -18.966  1.00 80.37           C
ATOM   2084 1HD1 ILE A 146     -12.342  -0.043 -18.621  1.00 80.37           H
ATOM   2085 2HD1 ILE A 146     -13.674   0.459 -19.690  1.00 80.37           H
ATOM   2086 3HD1 ILE A 146     -14.030  -0.295 -18.117  1.00 80.37           H
ATOM   2087  HN  ILE A 146     -11.122  -3.350 -19.493  1.00 80.37           H
ATOM   2088  N   ALA A 147     -10.070  -3.119 -22.524  1.00 78.35           N
ATOM   2089  CA  ALA A 147      -9.232  -3.076 -23.711  1.00 78.35           C
ATOM   2090  C   ALA A 147      -9.353  -4.403 -24.463  1.00 78.35           C
ATOM   2091  O   ALA A 147      -9.214  -4.442 -25.685  1.00 78.35           O
ATOM   2092  HA  ALA A 147      -9.600  -2.272 -24.347  1.00 78.35           H
ATOM   2093  CB  ALA A 147      -7.790  -2.765 -23.306  1.00 78.35           C
ATOM   2094 1HB  ALA A 147      -7.754  -1.800 -22.802  1.00 78.35           H
ATOM   2095 2HB  ALA A 147      -7.426  -3.541 -22.633  1.00 78.35           H
ATOM   2096 3HB  ALA A 147      -7.162  -2.733 -24.197  1.00 78.35           H
ATOM   2097  HN  ALA A 147      -9.576  -3.065 -21.656  1.00 78.35           H
ATOM   2098  N   ILE A 148      -9.612  -5.456 -23.703  1.00 74.51           N
ATOM   2099  CA  ILE A 148      -9.616  -6.798 -24.261  1.00 74.51           C
ATOM   2100  C   ILE A 148     -11.036  -7.157 -24.705  1.00 74.51           C
ATOM   2101  O   ILE A 148     -11.237  -7.652 -25.812  1.00 74.51           O
ATOM   2102  HA  ILE A 148      -8.972  -6.789 -25.139  1.00 74.51           H
ATOM   2103  CB  ILE A 148      -9.013  -7.793 -23.267  1.00 74.51           C
ATOM   2104  HB  ILE A 148      -9.480  -7.632 -22.296  1.00 74.51           H
ATOM   2105  CG1 ILE A 148      -7.512  -7.553 -23.092  1.00 74.51           C
ATOM   2106 1HG1 ILE A 148      -6.990  -7.806 -24.015  1.00 74.51           H
ATOM   2107 2HG1 ILE A 148      -7.330  -6.495 -22.903  1.00 74.51           H
ATOM   2108  CG2 ILE A 148      -9.318  -9.234 -23.681  1.00 74.51           C
ATOM   2109 1HG2 ILE A 148     -10.398  -9.383 -23.712  1.00 74.51           H
ATOM   2110 2HG2 ILE A 148      -8.896  -9.426 -24.667  1.00 74.51           H
ATOM   2111 3HG2 ILE A 148      -8.878  -9.921 -22.957  1.00 74.51           H
ATOM   2112  CD1 ILE A 148      -6.954  -8.387 -21.938  1.00 74.51           C
ATOM   2113 1HD1 ILE A 148      -7.462  -8.113 -21.013  1.00 74.51           H
ATOM   2114 2HD1 ILE A 148      -7.117  -9.445 -22.142  1.00 74.51           H
ATOM   2115 3HD1 ILE A 148      -5.886  -8.196 -21.836  1.00 74.51           H
ATOM   2116  HN  ILE A 148      -9.815  -5.404 -22.725  1.00 74.51           H
ATOM   2117  N   ALA A 149     -11.984  -6.891 -23.818  1.00 74.82           N
ATOM   2118  CA  ALA A 149     -13.350  -7.339 -24.026  1.00 74.82           C
ATOM   2119  C   ALA A 149     -14.030  -6.428 -25.051  1.00 74.82           C
ATOM   2120  O   ALA A 149     -14.782  -6.899 -25.903  1.00 74.82           O
ATOM   2121  HA  ALA A 149     -13.311  -8.353 -24.424  1.00 74.82           H
ATOM   2122  CB  ALA A 149     -14.090  -7.363 -22.687  1.00 74.82           C
ATOM   2123 1HB  ALA A 149     -13.584  -8.047 -22.005  1.00 74.82           H
ATOM   2124 2HB  ALA A 149     -14.098  -6.361 -22.258  1.00 74.82           H
ATOM   2125 3HB  ALA A 149     -15.115  -7.699 -22.844  1.00 74.82           H
ATOM   2126  HN  ALA A 149     -11.831  -6.382 -22.971  1.00 74.82           H
ATOM   2127  N   GLN A 150     -13.740  -5.140 -24.935  1.00 66.11           N
ATOM   2128  CA  GLN A 150     -14.429  -4.143 -25.735  1.00 66.11           C
ATOM   2129  C   GLN A 150     -13.441  -3.428 -26.659  1.00 66.11           C
ATOM   2130  O   GLN A 150     -13.542  -2.220 -26.867  1.00 66.11           O
ATOM   2131  HA  GLN A 150     -15.155  -4.699 -26.329  1.00 66.11           H
ATOM   2132  CB  GLN A 150     -15.170  -3.143 -24.846  1.00 66.11           C
ATOM   2133 1HB  GLN A 150     -14.455  -2.602 -24.227  1.00 66.11           H
ATOM   2134 2HB  GLN A 150     -15.677  -2.404 -25.467  1.00 66.11           H
ATOM   2135  CG  GLN A 150     -16.191  -3.853 -23.954  1.00 66.11           C
ATOM   2136 1HG  GLN A 150     -16.820  -4.504 -24.562  1.00 66.11           H
ATOM   2137 2HG  GLN A 150     -15.672  -4.490 -23.238  1.00 66.11           H
ATOM   2138  CD  GLN A 150     -17.064  -2.843 -23.208  1.00 66.11           C
ATOM   2139  OE1 GLN A 150     -16.927  -1.639 -23.352  1.00 66.11           O
ATOM   2140  NE2 GLN A 150     -17.967  -3.397 -22.404  1.00 66.11           N
ATOM   2141 1HE2 GLN A 150     -18.027  -4.393 -22.332  1.00 66.11           H
ATOM   2142 2HE2 GLN A 150     -18.586  -2.819 -21.873  1.00 66.11           H
ATOM   2143  HN  GLN A 150     -13.050  -4.777 -24.309  1.00 66.11           H
ATOM   2144  N   ALA A 151     -12.507  -4.205 -27.189  1.00 66.85           N
ATOM   2145  CA  ALA A 151     -11.374  -3.635 -27.898  1.00 66.85           C
ATOM   2146  C   ALA A 151     -11.883  -2.692 -28.990  1.00 66.85           C
ATOM   2147  O   ALA A 151     -11.328  -1.613 -29.191  1.00 66.85           O
ATOM   2148  HA  ALA A 151     -10.786  -3.063 -27.180  1.00 66.85           H
ATOM   2149  CB  ALA A 151     -10.505  -4.762 -28.460  1.00 66.85           C
ATOM   2150 1HB  ALA A 151     -10.145  -5.386 -27.641  1.00 66.85           H
ATOM   2151 2HB  ALA A 151     -11.095  -5.369 -29.146  1.00 66.85           H
ATOM   2152 3HB  ALA A 151      -9.655  -4.334 -28.992  1.00 66.85           H
ATOM   2153  HN  ALA A 151     -12.516  -5.203 -27.139  1.00 66.85           H
ATOM   2154  N   MET A 152     -12.933  -3.133 -29.666  1.00 56.43           N
ATOM   2155  CA  MET A 152     -13.462  -2.389 -30.797  1.00 56.43           C
ATOM   2156  C   MET A 152     -13.947  -1.005 -30.363  1.00 56.43           C
ATOM   2157  O   MET A 152     -13.589   0.002 -30.972  1.00 56.43           O
ATOM   2158  HA  MET A 152     -12.632  -2.288 -31.496  1.00 56.43           H
ATOM   2159  CB  MET A 152     -14.624  -3.165 -31.421  1.00 56.43           C
ATOM   2160 1HB  MET A 152     -15.311  -3.490 -30.639  1.00 56.43           H
ATOM   2161 2HB  MET A 152     -15.186  -2.512 -32.088  1.00 56.43           H
ATOM   2162  CG  MET A 152     -14.116  -4.381 -32.198  1.00 56.43           C
ATOM   2163 1HG  MET A 152     -13.256  -4.816 -31.688  1.00 56.43           H
ATOM   2164 2HG  MET A 152     -14.888  -5.150 -32.231  1.00 56.43           H
ATOM   2165  SD  MET A 152     -13.662  -3.901 -33.856  1.00 56.43           S
ATOM   2166  CE  MET A 152     -15.244  -4.057 -34.667  1.00 56.43           C
ATOM   2167 1HE  MET A 152     -15.595  -5.085 -34.585  1.00 56.43           H
ATOM   2168 2HE  MET A 152     -15.963  -3.388 -34.194  1.00 56.43           H
ATOM   2169 3HE  MET A 152     -15.141  -3.791 -35.720  1.00 56.43           H
ATOM   2170  HN  MET A 152     -13.419  -3.981 -29.454  1.00 56.43           H
ATOM   2171  N   ARG A 153     -14.755  -0.998 -29.313  1.00 54.33           N
ATOM   2172  CA  ARG A 153     -15.360   0.236 -28.841  1.00 54.33           C
ATOM   2173  C   ARG A 153     -14.312   1.108 -28.146  1.00 54.33           C
ATOM   2174  O   ARG A 153     -14.441   2.331 -28.113  1.00 54.33           O
ATOM   2175  HA  ARG A 153     -15.740   0.721 -29.740  1.00 54.33           H
ATOM   2176  CB  ARG A 153     -16.504  -0.048 -27.866  1.00 54.33           C
ATOM   2177 1HB  ARG A 153     -16.193  -0.803 -27.144  1.00 54.33           H
ATOM   2178 2HB  ARG A 153     -16.740   0.854 -27.303  1.00 54.33           H
ATOM   2179  CG  ARG A 153     -17.751  -0.531 -28.610  1.00 54.33           C
ATOM   2180 1HG  ARG A 153     -18.001   0.173 -29.404  1.00 54.33           H
ATOM   2181 2HG  ARG A 153     -17.545  -1.489 -29.088  1.00 54.33           H
ATOM   2182  CD  ARG A 153     -18.938  -0.675 -27.656  1.00 54.33           C
ATOM   2183 1HD  ARG A 153     -18.724  -1.440 -26.909  1.00 54.33           H
ATOM   2184 2HD  ARG A 153     -19.098   0.259 -27.118  1.00 54.33           H
ATOM   2185  NE  ARG A 153     -20.156  -1.037 -28.414  1.00 54.33           N
ATOM   2186  HE  ARG A 153     -20.089  -1.092 -29.411  1.00 54.33           H
ATOM   2187  CZ  ARG A 153     -21.343  -1.296 -27.849  1.00 54.33           C
ATOM   2188  NH1 ARG A 153     -21.491  -1.238 -26.519  1.00 54.33           N
ATOM   2189 1HH1 ARG A 153     -20.711  -1.000 -25.939  1.00 54.33           H
ATOM   2190 2HH1 ARG A 153     -22.380  -1.432 -26.105  1.00 54.33           H
ATOM   2191  NH2 ARG A 153     -22.381  -1.614 -28.635  1.00 54.33           N
ATOM   2192 1HH2 ARG A 153     -23.274  -1.810 -28.230  1.00 54.33           H
ATOM   2193 2HH2 ARG A 153     -22.263  -1.656 -29.627  1.00 54.33           H
ATOM   2194  HN  ARG A 153     -14.998  -1.815 -28.789  1.00 54.33           H
ATOM   2195  N   ALA A 154     -13.299   0.445 -27.608  1.00 58.74           N
ATOM   2196  CA  ALA A 154     -12.313   1.124 -26.784  1.00 58.74           C
ATOM   2197  C   ALA A 154     -11.460   2.037 -27.667  1.00 58.74           C
ATOM   2198  O   ALA A 154     -10.924   3.039 -27.194  1.00 58.74           O
ATOM   2199  HA  ALA A 154     -12.851   1.734 -26.058  1.00 58.74           H
ATOM   2200  CB  ALA A 154     -11.474   0.088 -26.034  1.00 58.74           C
ATOM   2201 1HB  ALA A 154     -12.124  -0.515 -25.400  1.00 58.74           H
ATOM   2202 2HB  ALA A 154     -10.966  -0.557 -26.751  1.00 58.74           H
ATOM   2203 3HB  ALA A 154     -10.735   0.598 -25.416  1.00 58.74           H
ATOM   2204  HN  ALA A 154     -13.147  -0.536 -27.727  1.00 58.74           H
ATOM   2205  N   HIS A 155     -11.359   1.659 -28.932  1.00 55.19           N
ATOM   2206  CA  HIS A 155     -10.442   2.324 -29.842  1.00 55.19           C
ATOM   2207  C   HIS A 155     -11.007   3.691 -30.232  1.00 55.19           C
ATOM   2208  O   HIS A 155     -10.266   4.668 -30.328  1.00 55.19           O
ATOM   2209  HA  HIS A 155      -9.510   2.468 -29.296  1.00 55.19           H
ATOM   2210  CB  HIS A 155     -10.141   1.439 -31.053  1.00 55.19           C
ATOM   2211 1HB  HIS A 155     -10.307   0.397 -30.779  1.00 55.19           H
ATOM   2212 2HB  HIS A 155     -10.847   1.676 -31.848  1.00 55.19           H
ATOM   2213  CG  HIS A 155      -8.736   1.586 -31.587  1.00 55.19           C
ATOM   2214  ND1 HIS A 155      -8.286   2.740 -32.204  1.00 55.19           N
ATOM   2215  HD1 HIS A 155      -8.823   3.570 -32.357  1.00 55.19           H
ATOM   2216  CD2 HIS A 155      -7.687   0.714 -31.589  1.00 55.19           C
ATOM   2217  HD2 HIS A 155      -7.697  -0.296 -31.179  1.00 55.19           H
ATOM   2218  CE1 HIS A 155      -7.022   2.559 -32.559  1.00 55.19           C
ATOM   2219  HE1 HIS A 155      -6.388   3.287 -33.066  1.00 55.19           H
ATOM   2220  NE2 HIS A 155      -6.653   1.303 -32.177  1.00 55.19           N
ATOM   2221  HN  HIS A 155     -11.890   0.914 -29.337  1.00 55.19           H
ATOM   2222  N   THR A 156     -12.314   3.716 -30.447  1.00 61.47           N
ATOM   2223  CA  THR A 156     -12.967   4.913 -30.949  1.00 61.47           C
ATOM   2224  C   THR A 156     -13.039   5.980 -29.855  1.00 61.47           C
ATOM   2225  O   THR A 156     -13.048   7.174 -30.147  1.00 61.47           O
ATOM   2226  HA  THR A 156     -12.360   5.323 -31.756  1.00 61.47           H
ATOM   2227  CB  THR A 156     -14.338   4.509 -31.495  1.00 61.47           C
ATOM   2228  HB  THR A 156     -14.952   5.388 -31.695  1.00 61.47           H
ATOM   2229  OG1 THR A 156     -14.851   3.610 -30.516  1.00 61.47           O
ATOM   2230  HG1 THR A 156     -15.839   3.504 -30.633  1.00 61.47           H
ATOM   2231  CG2 THR A 156     -14.236   3.660 -32.764  1.00 61.47           C
ATOM   2232 1HG2 THR A 156     -13.680   2.748 -32.547  1.00 61.47           H
ATOM   2233 2HG2 THR A 156     -13.719   4.226 -33.539  1.00 61.47           H
ATOM   2234 3HG2 THR A 156     -15.237   3.402 -33.110  1.00 61.47           H
ATOM   2235  HN  THR A 156     -12.923   2.939 -30.284  1.00 61.47           H
ATOM   2236  N   TRP A 157     -13.089   5.510 -28.617  1.00 56.43           N
ATOM   2237  CA  TRP A 157     -13.339   6.394 -27.491  1.00 56.43           C
ATOM   2238  C   TRP A 157     -12.004   6.652 -26.788  1.00 56.43           C
ATOM   2239  O   TRP A 157     -11.972   6.913 -25.586  1.00 56.43           O
ATOM   2240  HA  TRP A 157     -13.741   7.328 -27.883  1.00 56.43           H
ATOM   2241  CB  TRP A 157     -14.401   5.807 -26.559  1.00 56.43           C
ATOM   2242 1HB  TRP A 157     -14.144   4.772 -26.337  1.00 56.43           H
ATOM   2243 2HB  TRP A 157     -14.381   6.351 -25.614  1.00 56.43           H
ATOM   2244  CG  TRP A 157     -15.821   5.854 -27.127  1.00 56.43           C
ATOM   2245  CD1 TRP A 157     -16.194   5.903 -28.413  1.00 56.43           C
ATOM   2246  HD1 TRP A 157     -15.499   5.917 -29.253  1.00 56.43           H
ATOM   2247  CD2 TRP A 157     -17.050   5.854 -26.371  1.00 56.43           C
ATOM   2248  NE1 TRP A 157     -17.568   5.935 -28.541  1.00 56.43           N
ATOM   2249  HE1 TRP A 157     -18.082   5.973 -29.397  1.00 56.43           H
ATOM   2250  CE2 TRP A 157     -18.105   5.904 -27.259  1.00 56.43           C
ATOM   2251  CE3 TRP A 157     -17.264   5.812 -24.981  1.00 56.43           C
ATOM   2252  HE3 TRP A 157     -16.448   5.773 -24.260  1.00 56.43           H
ATOM   2253  CZ2 TRP A 157     -19.446   5.917 -26.857  1.00 56.43           C
ATOM   2254  HZ2 TRP A 157     -20.262   5.957 -27.579  1.00 56.43           H
ATOM   2255  CZ3 TRP A 157     -18.609   5.827 -24.596  1.00 56.43           C
ATOM   2256  HZ3 TRP A 157     -18.831   5.796 -23.529  1.00 56.43           H
ATOM   2257  CH2 TRP A 157     -19.683   5.877 -25.478  1.00 56.43           C
ATOM   2258  HH2 TRP A 157     -20.704   5.885 -25.097  1.00 56.43           H
ATOM   2259  HN  TRP A 157     -12.962   4.547 -28.379  1.00 56.43           H
ATOM   2260  N   ARG A 158     -10.936   6.571 -27.567  1.00 58.50           N
ATOM   2261  CA  ARG A 158      -9.596   6.624 -27.008  1.00 58.50           C
ATOM   2262  C   ARG A 158      -9.394   7.929 -26.236  1.00 58.50           C
ATOM   2263  O   ARG A 158      -8.859   7.923 -25.129  1.00 58.50           O
ATOM   2264  HA  ARG A 158      -9.537   5.762 -26.343  1.00 58.50           H
ATOM   2265  CB  ARG A 158      -8.536   6.520 -28.107  1.00 58.50           C
ATOM   2266 1HB  ARG A 158      -8.756   5.668 -28.750  1.00 58.50           H
ATOM   2267 2HB  ARG A 158      -8.570   7.411 -28.735  1.00 58.50           H
ATOM   2268  CG  ARG A 158      -7.137   6.366 -27.506  1.00 58.50           C
ATOM   2269 1HG  ARG A 158      -6.883   7.259 -26.935  1.00 58.50           H
ATOM   2270 2HG  ARG A 158      -7.127   5.528 -26.810  1.00 58.50           H
ATOM   2271  CD  ARG A 158      -6.093   6.140 -28.601  1.00 58.50           C
ATOM   2272 1HD  ARG A 158      -6.328   5.233 -29.158  1.00 58.50           H
ATOM   2273 2HD  ARG A 158      -6.115   6.966 -29.312  1.00 58.50           H
ATOM   2274  NE  ARG A 158      -4.745   6.028 -27.999  1.00 58.50           N
ATOM   2275  HE  ARG A 158      -4.652   6.211 -27.021  1.00 58.50           H
ATOM   2276  CZ  ARG A 158      -3.642   5.695 -28.684  1.00 58.50           C
ATOM   2277  NH1 ARG A 158      -3.708   5.439 -29.998  1.00 58.50           N
ATOM   2278 1HH1 ARG A 158      -4.586   5.495 -30.474  1.00 58.50           H
ATOM   2279 2HH1 ARG A 158      -2.881   5.192 -30.501  1.00 58.50           H
ATOM   2280  NH2 ARG A 158      -2.472   5.624 -28.035  1.00 58.50           N
ATOM   2281 1HH2 ARG A 158      -1.639   5.377 -28.531  1.00 58.50           H
ATOM   2282 2HH2 ARG A 158      -2.431   5.816 -27.055  1.00 58.50           H
ATOM   2283  HN  ARG A 158     -10.975   6.471 -28.561  1.00 58.50           H
ATOM   2284  N   GLU A 159      -9.834   9.017 -26.851  1.00 64.20           N
ATOM   2285  CA  GLU A 159      -9.646  10.335 -26.267  1.00 64.20           C
ATOM   2286  C   GLU A 159     -10.505  10.486 -25.010  1.00 64.20           C
ATOM   2287  O   GLU A 159     -10.026  10.957 -23.980  1.00 64.20           O
ATOM   2288  HA  GLU A 159      -8.590  10.385 -26.002  1.00 64.20           H
ATOM   2289  CB  GLU A 159      -9.961  11.435 -27.283  1.00 64.20           C
ATOM   2290 1HB  GLU A 159     -10.911  11.221 -27.773  1.00 64.20           H
ATOM   2291 2HB  GLU A 159      -9.940  12.407 -26.790  1.00 64.20           H
ATOM   2292  CG  GLU A 159      -8.899  11.486 -28.383  1.00 64.20           C
ATOM   2293 1HG  GLU A 159      -7.905  11.475 -27.935  1.00 64.20           H
ATOM   2294 2HG  GLU A 159      -8.976  10.597 -29.009  1.00 64.20           H
ATOM   2295  CD  GLU A 159      -9.062  12.739 -29.245  1.00 64.20           C
ATOM   2296  OE1 GLU A 159      -8.070  13.101 -29.914  1.00 64.20           O
ATOM   2297  OE2 GLU A 159     -10.175  13.307 -29.215  1.00 64.20           O
ATOM   2298  HN  GLU A 159     -10.311   9.009 -27.730  1.00 64.20           H
ATOM   2299  N   LYS A 160     -11.759  10.079 -25.137  1.00 68.98           N
ATOM   2300  CA  LYS A 160     -12.692  10.171 -24.027  1.00 68.98           C
ATOM   2301  C   LYS A 160     -12.142   9.381 -22.837  1.00 68.98           C
ATOM   2302  O   LYS A 160     -12.246   9.822 -21.694  1.00 68.98           O
ATOM   2303  HA  LYS A 160     -12.759  11.221 -23.743  1.00 68.98           H
ATOM   2304  CB  LYS A 160     -14.091   9.730 -24.464  1.00 68.98           C
ATOM   2305 1HB  LYS A 160     -14.031   8.766 -24.969  1.00 68.98           H
ATOM   2306 2HB  LYS A 160     -14.723   9.591 -23.587  1.00 68.98           H
ATOM   2307  CG  LYS A 160     -14.724  10.763 -25.397  1.00 68.98           C
ATOM   2308 1HG  LYS A 160     -14.655  11.755 -24.949  1.00 68.98           H
ATOM   2309 2HG  LYS A 160     -14.171  10.799 -26.336  1.00 68.98           H
ATOM   2310  CD  LYS A 160     -16.190  10.425 -25.676  1.00 68.98           C
ATOM   2311 1HD  LYS A 160     -16.256   9.450 -26.160  1.00 68.98           H
ATOM   2312 2HD  LYS A 160     -16.735  10.350 -24.735  1.00 68.98           H
ATOM   2313  CE  LYS A 160     -16.839  11.487 -26.565  1.00 68.98           C
ATOM   2314 1HE  LYS A 160     -16.763  12.465 -26.088  1.00 68.98           H
ATOM   2315 2HE  LYS A 160     -16.305  11.553 -27.513  1.00 68.98           H
ATOM   2316  NZ  LYS A 160     -18.261  11.159 -26.811  1.00 68.98           N
ATOM   2317 1HZ  LYS A 160     -18.676  11.873 -27.400  1.00 68.98           H
ATOM   2318 2HZ  LYS A 160     -18.324  10.260 -27.276  1.00 68.98           H
ATOM   2319 3HZ  LYS A 160     -18.757  11.119 -25.928  1.00 68.98           H
ATOM   2320  HN  LYS A 160     -12.139   9.692 -25.977  1.00 68.98           H
ATOM   2321  N   ARG A 161     -11.569   8.228 -23.148  1.00 67.31           N
ATOM   2322  CA  ARG A 161     -11.036   7.355 -22.115  1.00 67.31           C
ATOM   2323  C   ARG A 161      -9.911   8.060 -21.355  1.00 67.31           C
ATOM   2324  O   ARG A 161      -9.755   7.866 -20.150  1.00 67.31           O
ATOM   2325  HA  ARG A 161     -11.882   7.148 -21.461  1.00 67.31           H
ATOM   2326  CB  ARG A 161     -10.499   6.055 -22.717  1.00 67.31           C
ATOM   2327 1HB  ARG A 161      -9.896   6.279 -23.597  1.00 67.31           H
ATOM   2328 2HB  ARG A 161      -9.844   5.561 -21.999  1.00 67.31           H
ATOM   2329  CG  ARG A 161     -11.643   5.115 -23.101  1.00 67.31           C
ATOM   2330 1HG  ARG A 161     -12.228   4.866 -22.215  1.00 67.31           H
ATOM   2331 2HG  ARG A 161     -12.316   5.620 -23.795  1.00 67.31           H
ATOM   2332  CD  ARG A 161     -11.108   3.833 -23.743  1.00 67.31           C
ATOM   2333 1HD  ARG A 161     -11.927   3.275 -24.196  1.00 67.31           H
ATOM   2334 2HD  ARG A 161     -10.410   4.081 -24.542  1.00 67.31           H
ATOM   2335  NE  ARG A 161     -10.433   3.001 -22.722  1.00 67.31           N
ATOM   2336  HE  ARG A 161     -10.553   3.248 -21.761  1.00 67.31           H
ATOM   2337  CZ  ARG A 161      -9.669   1.937 -23.007  1.00 67.31           C
ATOM   2338  NH1 ARG A 161      -9.473   1.560 -24.278  1.00 67.31           N
ATOM   2339 1HH1 ARG A 161      -9.898   2.075 -25.023  1.00 67.31           H
ATOM   2340 2HH1 ARG A 161      -8.902   0.765 -24.481  1.00 67.31           H
ATOM   2341  NH2 ARG A 161      -9.105   1.255 -22.001  1.00 67.31           N
ATOM   2342 1HH2 ARG A 161      -8.533   0.458 -22.196  1.00 67.31           H
ATOM   2343 2HH2 ARG A 161      -9.257   1.542 -21.055  1.00 67.31           H
ATOM   2344  HN  ARG A 161     -11.467   7.888 -24.083  1.00 67.31           H
ATOM   2345  N   LEU A 162      -9.155   8.864 -22.089  1.00 79.04           N
ATOM   2346  CA  LEU A 162      -8.039   9.585 -21.502  1.00 79.04           C
ATOM   2347  C   LEU A 162      -8.574  10.644 -20.536  1.00 79.04           C
ATOM   2348  O   LEU A 162      -7.999  10.864 -19.471  1.00 79.04           O
ATOM   2349  HA  LEU A 162      -7.448   8.867 -20.934  1.00 79.04           H
ATOM   2350  CB  LEU A 162      -7.133  10.153 -22.596  1.00 79.04           C
ATOM   2351 1HB  LEU A 162      -6.854   9.340 -23.267  1.00 79.04           H
ATOM   2352 2HB  LEU A 162      -7.710  10.867 -23.184  1.00 79.04           H
ATOM   2353  CG  LEU A 162      -5.855  10.843 -22.117  1.00 79.04           C
ATOM   2354  HG  LEU A 162      -6.130  11.599 -21.382  1.00 79.04           H
ATOM   2355  CD1 LEU A 162      -4.923   9.850 -21.419  1.00 79.04           C
ATOM   2356 1HD1 LEU A 162      -5.432   9.420 -20.557  1.00 79.04           H
ATOM   2357 2HD1 LEU A 162      -4.652   9.056 -22.115  1.00 79.04           H
ATOM   2358 3HD1 LEU A 162      -4.023  10.368 -21.089  1.00 79.04           H
ATOM   2359  CD2 LEU A 162      -5.158  11.569 -23.271  1.00 79.04           C
ATOM   2360 1HD2 LEU A 162      -4.897  10.850 -24.047  1.00 79.04           H
ATOM   2361 2HD2 LEU A 162      -5.829  12.322 -23.684  1.00 79.04           H
ATOM   2362 3HD2 LEU A 162      -4.253  12.051 -22.903  1.00 79.04           H
ATOM   2363  HN  LEU A 162      -9.296   9.024 -23.066  1.00 79.04           H
ATOM   2364  N   LEU A 163      -9.667  11.272 -20.942  1.00 81.27           N
ATOM   2365  CA  LEU A 163     -10.299  12.286 -20.116  1.00 81.27           C
ATOM   2366  C   LEU A 163     -10.800  11.643 -18.821  1.00 81.27           C
ATOM   2367  O   LEU A 163     -10.535  12.147 -17.730  1.00 81.27           O
ATOM   2368  HA  LEU A 163      -9.537  13.023 -19.863  1.00 81.27           H
ATOM   2369  CB  LEU A 163     -11.390  13.016 -20.902  1.00 81.27           C
ATOM   2370 1HB  LEU A 163     -10.956  13.383 -21.832  1.00 81.27           H
ATOM   2371 2HB  LEU A 163     -12.160  12.293 -21.173  1.00 81.27           H
ATOM   2372  CG  LEU A 163     -12.062  14.190 -20.187  1.00 81.27           C
ATOM   2373  HG  LEU A 163     -12.413  13.842 -19.216  1.00 81.27           H
ATOM   2374  CD1 LEU A 163     -11.062  15.318 -19.928  1.00 81.27           C
ATOM   2375 1HD1 LEU A 163     -10.249  14.948 -19.304  1.00 81.27           H
ATOM   2376 2HD1 LEU A 163     -10.659  15.672 -20.877  1.00 81.27           H
ATOM   2377 3HD1 LEU A 163     -11.566  16.140 -19.419  1.00 81.27           H
ATOM   2378  CD2 LEU A 163     -13.287  14.676 -20.963  1.00 81.27           C
ATOM   2379 1HD2 LEU A 163     -12.982  15.001 -21.958  1.00 81.27           H
ATOM   2380 2HD2 LEU A 163     -14.007  13.862 -21.052  1.00 81.27           H
ATOM   2381 3HD2 LEU A 163     -13.746  15.511 -20.433  1.00 81.27           H
ATOM   2382  HN  LEU A 163     -10.120  11.098 -21.817  1.00 81.27           H
ATOM   2383  N   TYR A 164     -11.516  10.540 -18.984  1.00 75.14           N
ATOM   2384  CA  TYR A 164     -12.057   9.824 -17.842  1.00 75.14           C
ATOM   2385  C   TYR A 164     -10.938   9.350 -16.911  1.00 75.14           C
ATOM   2386  O   TYR A 164     -11.108   9.324 -15.693  1.00 75.14           O
ATOM   2387  HA  TYR A 164     -12.709  10.505 -17.295  1.00 75.14           H
ATOM   2388  CB  TYR A 164     -12.780   8.603 -18.414  1.00 75.14           C
ATOM   2389 1HB  TYR A 164     -12.164   8.163 -19.198  1.00 75.14           H
ATOM   2390 2HB  TYR A 164     -12.880   7.852 -17.629  1.00 75.14           H
ATOM   2391  CG  TYR A 164     -14.165   8.911 -18.985  1.00 75.14           C
ATOM   2392  CD1 TYR A 164     -15.133   9.477 -18.181  1.00 75.14           C
ATOM   2393  HD1 TYR A 164     -14.910   9.705 -17.139  1.00 75.14           H
ATOM   2394  CD2 TYR A 164     -14.447   8.622 -20.305  1.00 75.14           C
ATOM   2395  HD2 TYR A 164     -13.682   8.175 -20.940  1.00 75.14           H
ATOM   2396  CE1 TYR A 164     -16.437   9.768 -18.719  1.00 75.14           C
ATOM   2397  HE1 TYR A 164     -17.210  10.215 -18.095  1.00 75.14           H
ATOM   2398  CE2 TYR A 164     -15.750   8.913 -20.843  1.00 75.14           C
ATOM   2399  HE2 TYR A 164     -15.986   8.690 -21.884  1.00 75.14           H
ATOM   2400  CZ  TYR A 164     -16.681   9.471 -20.024  1.00 75.14           C
ATOM   2401  OH  TYR A 164     -17.912   9.745 -20.532  1.00 75.14           O
ATOM   2402  HH  TYR A 164     -18.485  10.171 -19.831  1.00 75.14           H
ATOM   2403  HN  TYR A 164     -11.727  10.137 -19.874  1.00 75.14           H
ATOM   2404  N   SER A 165      -9.820   8.986 -17.521  1.00 86.80           N
ATOM   2405  CA  SER A 165      -8.681   8.495 -16.764  1.00 86.80           C
ATOM   2406  C   SER A 165      -8.183   9.578 -15.805  1.00 86.80           C
ATOM   2407  O   SER A 165      -7.749   9.277 -14.694  1.00 86.80           O
ATOM   2408  HA  SER A 165      -9.053   7.634 -16.209  1.00 86.80           H
ATOM   2409  CB  SER A 165      -7.551   8.051 -17.695  1.00 86.80           C
ATOM   2410 1HB  SER A 165      -6.843   7.436 -17.139  1.00 86.80           H
ATOM   2411 2HB  SER A 165      -7.960   7.426 -18.490  1.00 86.80           H
ATOM   2412  OG  SER A 165      -6.866   9.160 -18.270  1.00 86.80           O
ATOM   2413  HG  SER A 165      -7.524   9.852 -18.568  1.00 86.80           H
ATOM   2414  HN  SER A 165      -9.685   9.023 -18.511  1.00 86.80           H
ATOM   2415  N   LYS A 166      -8.263  10.816 -16.269  1.00 83.58           N
ATOM   2416  CA  LYS A 166      -7.851  11.948 -15.456  1.00 83.58           C
ATOM   2417  C   LYS A 166      -8.802  12.089 -14.266  1.00 83.58           C
ATOM   2418  O   LYS A 166      -8.360  12.241 -13.128  1.00 83.58           O
ATOM   2419  HA  LYS A 166      -6.852  11.731 -15.076  1.00 83.58           H
ATOM   2420  CB  LYS A 166      -7.745  13.212 -16.312  1.00 83.58           C
ATOM   2421 1HB  LYS A 166      -8.665  13.350 -16.880  1.00 83.58           H
ATOM   2422 2HB  LYS A 166      -7.636  14.084 -15.667  1.00 83.58           H
ATOM   2423  CG  LYS A 166      -6.555  13.128 -17.270  1.00 83.58           C
ATOM   2424 1HG  LYS A 166      -5.637  12.973 -16.703  1.00 83.58           H
ATOM   2425 2HG  LYS A 166      -6.673  12.266 -17.927  1.00 83.58           H
ATOM   2426  CD  LYS A 166      -6.435  14.402 -18.109  1.00 83.58           C
ATOM   2427 1HD  LYS A 166      -7.340  14.539 -18.699  1.00 83.58           H
ATOM   2428 2HD  LYS A 166      -6.348  15.267 -17.451  1.00 83.58           H
ATOM   2429  CE  LYS A 166      -5.219  14.335 -19.036  1.00 83.58           C
ATOM   2430 1HE  LYS A 166      -4.321  14.130 -18.453  1.00 83.58           H
ATOM   2431 2HE  LYS A 166      -5.337  13.512 -19.741  1.00 83.58           H
ATOM   2432  NZ  LYS A 166      -5.060  15.608 -19.773  1.00 83.58           N
ATOM   2433 1HZ  LYS A 166      -4.259  15.543 -20.391  1.00 83.58           H
ATOM   2434 2HZ  LYS A 166      -5.895  15.789 -20.319  1.00 83.58           H
ATOM   2435 3HZ  LYS A 166      -4.917  16.365 -19.114  1.00 83.58           H
ATOM   2436  HN  LYS A 166      -8.601  11.052 -17.181  1.00 83.58           H
ATOM   2437  N   MET A 167     -10.091  12.033 -14.570  1.00 84.84           N
ATOM   2438  CA  MET A 167     -11.108  12.187 -13.544  1.00 84.84           C
ATOM   2439  C   MET A 167     -10.988  11.090 -12.484  1.00 84.84           C
ATOM   2440  O   MET A 167     -11.052  11.368 -11.288  1.00 84.84           O
ATOM   2441  HA  MET A 167     -10.924  13.161 -13.091  1.00 84.84           H
ATOM   2442  CB  MET A 167     -12.495  12.126 -14.188  1.00 84.84           C
ATOM   2443 1HB  MET A 167     -12.572  11.234 -14.809  1.00 84.84           H
ATOM   2444 2HB  MET A 167     -13.256  12.041 -13.412  1.00 84.84           H
ATOM   2445  CG  MET A 167     -12.761  13.371 -15.037  1.00 84.84           C
ATOM   2446 1HG  MET A 167     -12.685  14.265 -14.419  1.00 84.84           H
ATOM   2447 2HG  MET A 167     -12.004  13.457 -15.816  1.00 84.84           H
ATOM   2448  SD  MET A 167     -14.384  13.273 -15.772  1.00 84.84           S
ATOM   2449  CE  MET A 167     -14.527  14.927 -16.428  1.00 84.84           C
ATOM   2450 1HE  MET A 167     -14.452  15.648 -15.614  1.00 84.84           H
ATOM   2451 2HE  MET A 167     -13.726  15.104 -17.145  1.00 84.84           H
ATOM   2452 3HE  MET A 167     -15.491  15.039 -16.925  1.00 84.84           H
ATOM   2453  HN  MET A 167     -10.441  11.886 -15.495  1.00 84.84           H
ATOM   2454  N   VAL A 168     -10.817   9.866 -12.962  1.00 93.16           N
ATOM   2455  CA  VAL A 168     -10.737   8.720 -12.072  1.00 93.16           C
ATOM   2456  C   VAL A 168      -9.546   8.894 -11.128  1.00 93.16           C
ATOM   2457  O   VAL A 168      -9.653   8.627  -9.932  1.00 93.16           O
ATOM   2458  HA  VAL A 168     -11.653   8.698 -11.481  1.00 93.16           H
ATOM   2459  CB  VAL A 168     -10.669   7.428 -12.888  1.00 93.16           C
ATOM   2460  HB  VAL A 168      -9.862   7.531 -13.614  1.00 93.16           H
ATOM   2461  CG1 VAL A 168     -10.345   6.230 -11.993  1.00 93.16           C
ATOM   2462 1HG1 VAL A 168      -9.382   6.389 -11.509  1.00 93.16           H
ATOM   2463 2HG1 VAL A 168     -11.120   6.123 -11.234  1.00 93.16           H
ATOM   2464 3HG1 VAL A 168     -10.303   5.325 -12.598  1.00 93.16           H
ATOM   2465  CG2 VAL A 168     -11.970   7.198 -13.661  1.00 93.16           C
ATOM   2466 1HG2 VAL A 168     -12.801   7.125 -12.960  1.00 93.16           H
ATOM   2467 2HG2 VAL A 168     -12.140   8.033 -14.342  1.00 93.16           H
ATOM   2468 3HG2 VAL A 168     -11.894   6.273 -14.233  1.00 93.16           H
ATOM   2469  HN  VAL A 168     -10.734   9.652 -13.935  1.00 93.16           H
ATOM   2470  N   CYS A 169      -8.438   9.341 -11.702  1.00 94.36           N
ATOM   2471  CA  CYS A 169      -7.225   9.543 -10.929  1.00 94.36           C
ATOM   2472  C   CYS A 169      -7.519  10.567  -9.830  1.00 94.36           C
ATOM   2473  O   CYS A 169      -7.163  10.359  -8.671  1.00 94.36           O
ATOM   2474  HA  CYS A 169      -6.964   8.577 -10.497  1.00 94.36           H
ATOM   2475  CB  CYS A 169      -6.055   9.978 -11.815  1.00 94.36           C
ATOM   2476 1HB  CYS A 169      -6.366  10.794 -12.467  1.00 94.36           H
ATOM   2477 2HB  CYS A 169      -5.241  10.357 -11.197  1.00 94.36           H
ATOM   2478  SG  CYS A 169      -5.471   8.564 -12.819  1.00 94.36           S
ATOM   2479  HG  CYS A 169      -6.445   8.624 -13.723  1.00 94.36           H
ATOM   2480  HN  CYS A 169      -8.362   9.564 -12.674  1.00 94.36           H
ATOM   2481  N   PHE A 170      -8.167  11.650 -10.233  1.00 93.66           N
ATOM   2482  CA  PHE A 170      -8.491  12.718  -9.303  1.00 93.66           C
ATOM   2483  C   PHE A 170      -9.375  12.205  -8.165  1.00 93.66           C
ATOM   2484  O   PHE A 170      -9.127  12.504  -6.998  1.00 93.66           O
ATOM   2485  HA  PHE A 170      -7.550  13.085  -8.892  1.00 93.66           H
ATOM   2486  CB  PHE A 170      -9.259  13.780 -10.091  1.00 93.66           C
ATOM   2487 1HB  PHE A 170      -8.655  14.096 -10.941  1.00 93.66           H
ATOM   2488 2HB  PHE A 170     -10.167  13.333 -10.494  1.00 93.66           H
ATOM   2489  CG  PHE A 170      -9.638  15.013  -9.268  1.00 93.66           C
ATOM   2490  CD1 PHE A 170     -10.911  15.161  -8.811  1.00 93.66           C
ATOM   2491  HD1 PHE A 170     -11.660  14.401  -9.031  1.00 93.66           H
ATOM   2492  CD2 PHE A 170      -8.703  15.961  -8.993  1.00 93.66           C
ATOM   2493  HD2 PHE A 170      -7.683  15.843  -9.359  1.00 93.66           H
ATOM   2494  CE1 PHE A 170     -11.262  16.305  -8.047  1.00 93.66           C
ATOM   2495  HE1 PHE A 170     -12.282  16.424  -7.681  1.00 93.66           H
ATOM   2496  CE2 PHE A 170      -9.054  17.105  -8.229  1.00 93.66           C
ATOM   2497  HE2 PHE A 170      -8.305  17.865  -8.009  1.00 93.66           H
ATOM   2498  CZ  PHE A 170     -10.327  17.253  -7.772  1.00 93.66           C
ATOM   2499  HZ  PHE A 170     -10.597  18.131  -7.185  1.00 93.66           H
ATOM   2500  HN  PHE A 170      -8.469  11.803 -11.174  1.00 93.66           H
ATOM   2501  N   THR A 171     -10.389  11.441  -8.544  1.00 93.27           N
ATOM   2502  CA  THR A 171     -11.323  10.900  -7.572  1.00 93.27           C
ATOM   2503  C   THR A 171     -10.587  10.026  -6.554  1.00 93.27           C
ATOM   2504  O   THR A 171     -10.903  10.050  -5.366  1.00 93.27           O
ATOM   2505  HA  THR A 171     -11.764  11.730  -7.020  1.00 93.27           H
ATOM   2506  CB  THR A 171     -12.419  10.152  -8.334  1.00 93.27           C
ATOM   2507  HB  THR A 171     -12.022   9.252  -8.803  1.00 93.27           H
ATOM   2508  OG1 THR A 171     -12.948  11.129  -9.227  1.00 93.27           O
ATOM   2509  HG1 THR A 171     -12.478  11.077 -10.108  1.00 93.27           H
ATOM   2510  CG2 THR A 171     -13.605   9.782  -7.441  1.00 93.27           C
ATOM   2511 1HG2 THR A 171     -14.044  10.689  -7.025  1.00 93.27           H
ATOM   2512 2HG2 THR A 171     -13.263   9.140  -6.630  1.00 93.27           H
ATOM   2513 3HG2 THR A 171     -14.354   9.254  -8.032  1.00 93.27           H
ATOM   2514  HN  THR A 171     -10.576  11.191  -9.494  1.00 93.27           H
ATOM   2515  N   ILE A 172      -9.619   9.274  -7.058  1.00 94.39           N
ATOM   2516  CA  ILE A 172      -8.858   8.369  -6.213  1.00 94.39           C
ATOM   2517  C   ILE A 172      -8.087   9.179  -5.169  1.00 94.39           C
ATOM   2518  O   ILE A 172      -8.077   8.828  -3.990  1.00 94.39           O
ATOM   2519  HA  ILE A 172      -9.572   7.728  -5.695  1.00 94.39           H
ATOM   2520  CB  ILE A 172      -7.970   7.460  -7.066  1.00 94.39           C
ATOM   2521  HB  ILE A 172      -7.483   8.073  -7.824  1.00 94.39           H
ATOM   2522  CG1 ILE A 172      -8.805   6.410  -7.801  1.00 94.39           C
ATOM   2523 1HG1 ILE A 172      -9.195   5.685  -7.086  1.00 94.39           H
ATOM   2524 2HG1 ILE A 172      -9.664   6.888  -8.272  1.00 94.39           H
ATOM   2525  CG2 ILE A 172      -6.864   6.825  -6.220  1.00 94.39           C
ATOM   2526 1HG2 ILE A 172      -6.245   7.608  -5.783  1.00 94.39           H
ATOM   2527 2HG2 ILE A 172      -7.312   6.229  -5.425  1.00 94.39           H
ATOM   2528 3HG2 ILE A 172      -6.248   6.184  -6.851  1.00 94.39           H
ATOM   2529  CD1 ILE A 172      -7.970   5.690  -8.862  1.00 94.39           C
ATOM   2530 1HD1 ILE A 172      -7.602   6.415  -9.588  1.00 94.39           H
ATOM   2531 2HD1 ILE A 172      -7.125   5.194  -8.384  1.00 94.39           H
ATOM   2532 3HD1 ILE A 172      -8.588   4.949  -9.369  1.00 94.39           H
ATOM   2533  HN  ILE A 172      -9.352   9.277  -8.021  1.00 94.39           H
ATOM   2534  N   TRP A 173      -7.460  10.247  -5.640  1.00 92.75           N
ATOM   2535  CA  TRP A 173      -6.619  11.060  -4.779  1.00 92.75           C
ATOM   2536  C   TRP A 173      -7.502  11.659  -3.683  1.00 92.75           C
ATOM   2537  O   TRP A 173      -7.139  11.640  -2.508  1.00 92.75           O
ATOM   2538  HA  TRP A 173      -5.866  10.408  -4.336  1.00 92.75           H
ATOM   2539  CB  TRP A 173      -5.870  12.121  -5.588  1.00 92.75           C
ATOM   2540 1HB  TRP A 173      -6.549  12.546  -6.328  1.00 92.75           H
ATOM   2541 2HB  TRP A 173      -5.576  12.932  -4.922  1.00 92.75           H
ATOM   2542  CG  TRP A 173      -4.625  11.593  -6.304  1.00 92.75           C
ATOM   2543  CD1 TRP A 173      -4.441  11.420  -7.620  1.00 92.75           C
ATOM   2544  HD1 TRP A 173      -5.191  11.644  -8.379  1.00 92.75           H
ATOM   2545  CD2 TRP A 173      -3.390  11.175  -5.686  1.00 92.75           C
ATOM   2546  NE1 TRP A 173      -3.183  10.922  -7.894  1.00 92.75           N
ATOM   2547  HE1 TRP A 173      -2.814  10.711  -8.799  1.00 92.75           H
ATOM   2548  CE2 TRP A 173      -2.524  10.768  -6.680  1.00 92.75           C
ATOM   2549  CE3 TRP A 173      -3.017  11.141  -4.330  1.00 92.75           C
ATOM   2550  HE3 TRP A 173      -3.682  11.456  -3.527  1.00 92.75           H
ATOM   2551  CZ2 TRP A 173      -1.230  10.298  -6.425  1.00 92.75           C
ATOM   2552  HZ2 TRP A 173      -0.565   9.983  -7.229  1.00 92.75           H
ATOM   2553  CZ3 TRP A 173      -1.721  10.668  -4.092  1.00 92.75           C
ATOM   2554  HZ3 TRP A 173      -1.381  10.621  -3.058  1.00 92.75           H
ATOM   2555  CH2 TRP A 173      -0.837  10.256  -5.082  1.00 92.75           C
ATOM   2556  HH2 TRP A 173       0.158   9.900  -4.814  1.00 92.75           H
ATOM   2557  HN  TRP A 173      -7.520  10.557  -6.588  1.00 92.75           H
ATOM   2558  N   VAL A 174      -8.647  12.176  -4.106  1.00 95.87           N
ATOM   2559  CA  VAL A 174      -9.568  12.812  -3.180  1.00 95.87           C
ATOM   2560  C   VAL A 174     -10.017  11.792  -2.132  1.00 95.87           C
ATOM   2561  O   VAL A 174     -10.053  12.095  -0.940  1.00 95.87           O
ATOM   2562  HA  VAL A 174      -9.028  13.616  -2.678  1.00 95.87           H
ATOM   2563  CB  VAL A 174     -10.736  13.434  -3.948  1.00 95.87           C
ATOM   2564  HB  VAL A 174     -11.176  12.658  -4.574  1.00 95.87           H
ATOM   2565  CG1 VAL A 174     -11.818  13.935  -2.989  1.00 95.87           C
ATOM   2566 1HG1 VAL A 174     -12.194  13.100  -2.398  1.00 95.87           H
ATOM   2567 2HG1 VAL A 174     -11.395  14.689  -2.326  1.00 95.87           H
ATOM   2568 3HG1 VAL A 174     -12.636  14.372  -3.562  1.00 95.87           H
ATOM   2569  CG2 VAL A 174     -10.252  14.559  -4.865  1.00 95.87           C
ATOM   2570 1HG2 VAL A 174      -9.774  15.336  -4.267  1.00 95.87           H
ATOM   2571 2HG2 VAL A 174      -9.534  14.161  -5.582  1.00 95.87           H
ATOM   2572 3HG2 VAL A 174     -11.102  14.984  -5.399  1.00 95.87           H
ATOM   2573  HN  VAL A 174      -8.946  12.165  -5.060  1.00 95.87           H
ATOM   2574  N   LEU A 175     -10.349  10.603  -2.614  1.00 90.64           N
ATOM   2575  CA  LEU A 175     -10.863   9.560  -1.744  1.00 90.64           C
ATOM   2576  C   LEU A 175      -9.788   9.176  -0.725  1.00 90.64           C
ATOM   2577  O   LEU A 175     -10.068   9.072   0.469  1.00 90.64           O
ATOM   2578  HA  LEU A 175     -11.716   9.973  -1.206  1.00 90.64           H
ATOM   2579  CB  LEU A 175     -11.377   8.378  -2.569  1.00 90.64           C
ATOM   2580 1HB  LEU A 175     -12.137   8.746  -3.259  1.00 90.64           H
ATOM   2581 2HB  LEU A 175     -10.554   7.998  -3.174  1.00 90.64           H
ATOM   2582  CG  LEU A 175     -11.970   7.213  -1.775  1.00 90.64           C
ATOM   2583  HG  LEU A 175     -11.231   6.886  -1.044  1.00 90.64           H
ATOM   2584  CD1 LEU A 175     -13.211   7.655  -0.996  1.00 90.64           C
ATOM   2585 1HD1 LEU A 175     -12.939   8.449  -0.301  1.00 90.64           H
ATOM   2586 2HD1 LEU A 175     -13.965   8.023  -1.692  1.00 90.64           H
ATOM   2587 3HD1 LEU A 175     -13.612   6.807  -0.441  1.00 90.64           H
ATOM   2588  CD2 LEU A 175     -12.261   6.020  -2.688  1.00 90.64           C
ATOM   2589 1HD2 LEU A 175     -12.973   6.316  -3.458  1.00 90.64           H
ATOM   2590 2HD2 LEU A 175     -11.336   5.687  -3.157  1.00 90.64           H
ATOM   2591 3HD2 LEU A 175     -12.682   5.205  -2.098  1.00 90.64           H
ATOM   2592  HN  LEU A 175     -10.272  10.350  -3.578  1.00 90.64           H
ATOM   2593  N   ALA A 176      -8.581   8.977  -1.232  1.00 95.74           N
ATOM   2594  CA  ALA A 176      -7.482   8.528  -0.395  1.00 95.74           C
ATOM   2595  C   ALA A 176      -7.203   9.579   0.681  1.00 95.74           C
ATOM   2596  O   ALA A 176      -6.912   9.238   1.826  1.00 95.74           O
ATOM   2597  HA  ALA A 176      -7.789   7.600   0.087  1.00 95.74           H
ATOM   2598  CB  ALA A 176      -6.256   8.248  -1.267  1.00 95.74           C
ATOM   2599 1HB  ALA A 176      -6.498   7.474  -1.995  1.00 95.74           H
ATOM   2600 2HB  ALA A 176      -5.966   9.160  -1.789  1.00 95.74           H
ATOM   2601 3HB  ALA A 176      -5.432   7.911  -0.639  1.00 95.74           H
ATOM   2602  HN  ALA A 176      -8.349   9.117  -2.195  1.00 95.74           H
ATOM   2603  N   ALA A 177      -7.303  10.836   0.275  1.00 95.57           N
ATOM   2604  CA  ALA A 177      -7.039  11.940   1.183  1.00 95.57           C
ATOM   2605  C   ALA A 177      -8.040  11.894   2.339  1.00 95.57           C
ATOM   2606  O   ALA A 177      -7.660  12.036   3.500  1.00 95.57           O
ATOM   2607  HA  ALA A 177      -6.032  11.809   1.580  1.00 95.57           H
ATOM   2608  CB  ALA A 177      -7.097  13.260   0.412  1.00 95.57           C
ATOM   2609 1HB  ALA A 177      -6.347  13.253  -0.378  1.00 95.57           H
ATOM   2610 2HB  ALA A 177      -8.087  13.381  -0.027  1.00 95.57           H
ATOM   2611 3HB  ALA A 177      -6.899  14.088   1.094  1.00 95.57           H
ATOM   2612  HN  ALA A 177      -7.559  11.105  -0.654  1.00 95.57           H
ATOM   2613  N   ALA A 178      -9.300  11.695   1.980  1.00 95.74           N
ATOM   2614  CA  ALA A 178     -10.366  11.687   2.968  1.00 95.74           C
ATOM   2615  C   ALA A 178     -10.138  10.535   3.949  1.00 95.74           C
ATOM   2616  O   ALA A 178     -10.418  10.665   5.140  1.00 95.74           O
ATOM   2617  HA  ALA A 178     -10.322  12.631   3.512  1.00 95.74           H
ATOM   2618  CB  ALA A 178     -11.718  11.590   2.258  1.00 95.74           C
ATOM   2619 1HB  ALA A 178     -11.844  12.446   1.596  1.00 95.74           H
ATOM   2620 2HB  ALA A 178     -11.757  10.670   1.675  1.00 95.74           H
ATOM   2621 3HB  ALA A 178     -12.518  11.583   2.999  1.00 95.74           H
ATOM   2622  HN  ALA A 178      -9.596  11.542   1.038  1.00 95.74           H
ATOM   2623  N   LEU A 179      -9.633   9.434   3.412  1.00 93.11           N
ATOM   2624  CA  LEU A 179      -9.435   8.236   4.209  1.00 93.11           C
ATOM   2625  C   LEU A 179      -8.226   8.431   5.126  1.00 93.11           C
ATOM   2626  O   LEU A 179      -7.949   7.593   5.982  1.00 93.11           O
ATOM   2627  HA  LEU A 179     -10.322   8.107   4.830  1.00 93.11           H
ATOM   2628  CB  LEU A 179      -9.331   7.004   3.308  1.00 93.11           C
ATOM   2629 1HB  LEU A 179      -8.540   7.178   2.578  1.00 93.11           H
ATOM   2630 2HB  LEU A 179      -9.020   6.157   3.919  1.00 93.11           H
ATOM   2631  CG  LEU A 179     -10.605   6.614   2.555  1.00 93.11           C
ATOM   2632  HG  LEU A 179     -10.971   7.493   2.026  1.00 93.11           H
ATOM   2633  CD1 LEU A 179     -10.313   5.542   1.503  1.00 93.11           C
ATOM   2634 1HD1 LEU A 179      -9.586   5.924   0.786  1.00 93.11           H
ATOM   2635 2HD1 LEU A 179      -9.910   4.654   1.991  1.00 93.11           H
ATOM   2636 3HD1 LEU A 179     -11.235   5.283   0.983  1.00 93.11           H
ATOM   2637  CD2 LEU A 179     -11.704   6.180   3.526  1.00 93.11           C
ATOM   2638 1HD2 LEU A 179     -11.362   5.321   4.103  1.00 93.11           H
ATOM   2639 2HD2 LEU A 179     -11.937   7.002   4.203  1.00 93.11           H
ATOM   2640 3HD2 LEU A 179     -12.598   5.908   2.965  1.00 93.11           H
ATOM   2641  HN  LEU A 179      -9.361   9.354   2.453  1.00 93.11           H
ATOM   2642  N   CYS A 180      -7.538   9.544   4.916  1.00 92.26           N
ATOM   2643  CA  CYS A 180      -6.344   9.843   5.688  1.00 92.26           C
ATOM   2644  C   CYS A 180      -6.741  10.751   6.854  1.00 92.26           C
ATOM   2645  O   CYS A 180      -5.908  11.090   7.693  1.00 92.26           O
ATOM   2646  HA  CYS A 180      -5.960   8.890   6.052  1.00 92.26           H
ATOM   2647  CB  CYS A 180      -5.253  10.473   4.821  1.00 92.26           C
ATOM   2648 1HB  CYS A 180      -5.632  11.377   4.343  1.00 92.26           H
ATOM   2649 2HB  CYS A 180      -4.409  10.772   5.443  1.00 92.26           H
ATOM   2650  SG  CYS A 180      -4.698   9.281   3.548  1.00 92.26           S
ATOM   2651  HG  CYS A 180      -5.887   9.129   2.972  1.00 92.26           H
ATOM   2652  HN  CYS A 180      -7.784  10.233   4.233  1.00 92.26           H
ATOM   2653  N   ILE A 181      -8.014  11.118   6.869  1.00 91.89           N
ATOM   2654  CA  ILE A 181      -8.512  12.050   7.867  1.00 91.89           C
ATOM   2655  C   ILE A 181      -8.208  11.506   9.264  1.00 91.89           C
ATOM   2656  O   ILE A 181      -7.697  12.229  10.118  1.00 91.89           O
ATOM   2657  HA  ILE A 181      -7.972  12.988   7.736  1.00 91.89           H
ATOM   2658  CB  ILE A 181      -9.995  12.345   7.631  1.00 91.89           C
ATOM   2659  HB  ILE A 181     -10.512  11.397   7.481  1.00 91.89           H
ATOM   2660  CG1 ILE A 181     -10.194  13.175   6.361  1.00 91.89           C
ATOM   2661 1HG1 ILE A 181      -9.764  14.167   6.500  1.00 91.89           H
ATOM   2662 2HG1 ILE A 181      -9.662  12.710   5.531  1.00 91.89           H
ATOM   2663  CG2 ILE A 181     -10.623  13.013   8.857  1.00 91.89           C
ATOM   2664 1HG2 ILE A 181     -10.530  12.351   9.718  1.00 91.89           H
ATOM   2665 2HG2 ILE A 181     -10.108  13.951   9.062  1.00 91.89           H
ATOM   2666 3HG2 ILE A 181     -11.677  13.212   8.662  1.00 91.89           H
ATOM   2667  CD1 ILE A 181     -11.679  13.301   6.016  1.00 91.89           C
ATOM   2668 1HD1 ILE A 181     -12.100  12.308   5.854  1.00 91.89           H
ATOM   2669 2HD1 ILE A 181     -12.204  13.788   6.838  1.00 91.89           H
ATOM   2670 3HD1 ILE A 181     -11.792  13.895   5.109  1.00 91.89           H
ATOM   2671  HN  ILE A 181      -8.699  10.791   6.218  1.00 91.89           H
ATOM   2672  N   PRO A 182      -8.515  10.228   9.522  1.00 93.46           N
ATOM   2673  CA  PRO A 182      -8.284   9.649  10.848  1.00 93.46           C
ATOM   2674  C   PRO A 182      -6.855   9.851  11.324  1.00 93.46           C
ATOM   2675  O   PRO A 182      -6.626  10.214  12.477  1.00 93.46           O
ATOM   2676  HA  PRO A 182      -8.905  10.151  11.589  1.00 93.46           H
ATOM   2677  CB  PRO A 182      -8.615   8.167  10.659  1.00 93.46           C
ATOM   2678 1HB  PRO A 182      -7.729   7.588  10.397  1.00 93.46           H
ATOM   2679 2HB  PRO A 182      -9.024   7.728  11.569  1.00 93.46           H
ATOM   2680  CG  PRO A 182      -9.638   8.175   9.529  1.00 93.46           C
ATOM   2681 1HG  PRO A 182      -9.710   7.203   9.042  1.00 93.46           H
ATOM   2682 2HG  PRO A 182     -10.638   8.412   9.891  1.00 93.46           H
ATOM   2683  CD  PRO A 182      -9.100   9.244   8.592  1.00 93.46           C
ATOM   2684 1HD  PRO A 182      -8.351   8.845   7.909  1.00 93.46           H
ATOM   2685 2HD  PRO A 182      -9.889   9.678   7.978  1.00 93.46           H
ATOM   2686  N   GLU A 183      -5.921   9.608  10.415  1.00 90.47           N
ATOM   2687  CA  GLU A 183      -4.510   9.707  10.747  1.00 90.47           C
ATOM   2688  C   GLU A 183      -4.164  11.134  11.176  1.00 90.47           C
ATOM   2689  O   GLU A 183      -3.410  11.334  12.127  1.00 90.47           O
ATOM   2690  HA  GLU A 183      -4.360   9.023  11.582  1.00 90.47           H
ATOM   2691  CB  GLU A 183      -3.638   9.261   9.571  1.00 90.47           C
ATOM   2692 1HB  GLU A 183      -4.115   9.543   8.632  1.00 90.47           H
ATOM   2693 2HB  GLU A 183      -2.634   9.669   9.683  1.00 90.47           H
ATOM   2694  CG  GLU A 183      -3.486   7.739   9.548  1.00 90.47           C
ATOM   2695 1HG  GLU A 183      -2.834   7.448   8.724  1.00 90.47           H
ATOM   2696 2HG  GLU A 183      -3.007   7.404  10.467  1.00 90.47           H
ATOM   2697  CD  GLU A 183      -4.845   7.054   9.395  1.00 90.47           C
ATOM   2698  OE1 GLU A 183      -5.009   5.975  10.005  1.00 90.47           O
ATOM   2699  OE2 GLU A 183      -5.691   7.625   8.672  1.00 90.47           O
ATOM   2700  HN  GLU A 183      -6.116   9.349   9.469  1.00 90.47           H
ATOM   2701  N   ILE A 184      -4.732  12.089  10.454  1.00 91.82           N
ATOM   2702  CA  ILE A 184      -4.418  13.489  10.685  1.00 91.82           C
ATOM   2703  C   ILE A 184      -4.833  13.872  12.107  1.00 91.82           C
ATOM   2704  O   ILE A 184      -4.135  14.630  12.778  1.00 91.82           O
ATOM   2705  HA  ILE A 184      -3.337  13.599  10.600  1.00 91.82           H
ATOM   2706  CB  ILE A 184      -5.049  14.365   9.602  1.00 91.82           C
ATOM   2707  HB  ILE A 184      -6.112  14.128   9.546  1.00 91.82           H
ATOM   2708  CG1 ILE A 184      -4.446  14.061   8.229  1.00 91.82           C
ATOM   2709 1HG1 ILE A 184      -3.418  14.422   8.192  1.00 91.82           H
ATOM   2710 2HG1 ILE A 184      -4.411  12.983   8.074  1.00 91.82           H
ATOM   2711  CG2 ILE A 184      -4.936  15.848   9.962  1.00 91.82           C
ATOM   2712 1HG2 ILE A 184      -5.451  16.033  10.905  1.00 91.82           H
ATOM   2713 2HG2 ILE A 184      -3.885  16.119  10.062  1.00 91.82           H
ATOM   2714 3HG2 ILE A 184      -5.393  16.449   9.175  1.00 91.82           H
ATOM   2715  CD1 ILE A 184      -5.263  14.716   7.114  1.00 91.82           C
ATOM   2716 1HD1 ILE A 184      -6.283  14.334   7.139  1.00 91.82           H
ATOM   2717 2HD1 ILE A 184      -5.275  15.796   7.259  1.00 91.82           H
ATOM   2718 3HD1 ILE A 184      -4.812  14.484   6.149  1.00 91.82           H
ATOM   2719  HN  ILE A 184      -5.395  11.919   9.725  1.00 91.82           H
ATOM   2720  N   LEU A 185      -5.969  13.332  12.523  1.00 91.92           N
ATOM   2721  CA  LEU A 185      -6.593  13.763  13.763  1.00 91.92           C
ATOM   2722  C   LEU A 185      -5.856  13.131  14.946  1.00 91.92           C
ATOM   2723  O   LEU A 185      -5.483  13.824  15.891  1.00 91.92           O
ATOM   2724  HA  LEU A 185      -6.482  14.846  13.825  1.00 91.92           H
ATOM   2725  CB  LEU A 185      -8.093  13.463  13.741  1.00 91.92           C
ATOM   2726 1HB  LEU A 185      -8.228  12.404  13.519  1.00 91.92           H
ATOM   2727 2HB  LEU A 185      -8.492  13.632  14.741  1.00 91.92           H
ATOM   2728  CG  LEU A 185      -8.925  14.274  12.745  1.00 91.92           C
ATOM   2729  HG  LEU A 185      -8.548  14.074  11.742  1.00 91.92           H
ATOM   2730  CD1 LEU A 185     -10.391  13.837  12.772  1.00 91.92           C
ATOM   2731 1HD1 LEU A 185     -10.461  12.782  12.508  1.00 91.92           H
ATOM   2732 2HD1 LEU A 185     -10.797  13.988  13.773  1.00 91.92           H
ATOM   2733 3HD1 LEU A 185     -10.960  14.429  12.056  1.00 91.92           H
ATOM   2734  CD2 LEU A 185      -8.770  15.775  12.996  1.00 91.92           C
ATOM   2735 1HD2 LEU A 185      -9.104  16.011  14.006  1.00 91.92           H
ATOM   2736 2HD2 LEU A 185      -7.722  16.055  12.886  1.00 91.92           H
ATOM   2737 3HD2 LEU A 185      -9.371  16.328  12.275  1.00 91.92           H
ATOM   2738  HN  LEU A 185      -6.461  12.614  12.030  1.00 91.92           H
ATOM   2739  N   TYR A 186      -5.669  11.823  14.854  1.00 92.01           N
ATOM   2740  CA  TYR A 186      -5.398  11.021  16.036  1.00 92.01           C
ATOM   2741  C   TYR A 186      -3.936  10.573  16.071  1.00 92.01           C
ATOM   2742  O   TYR A 186      -3.514   9.892  17.004  1.00 92.01           O
ATOM   2743  HA  TYR A 186      -5.604  11.635  16.913  1.00 92.01           H
ATOM   2744  CB  TYR A 186      -6.295   9.787  15.922  1.00 92.01           C
ATOM   2745 1HB  TYR A 186      -5.991   9.208  15.050  1.00 92.01           H
ATOM   2746 2HB  TYR A 186      -6.136   9.154  16.796  1.00 92.01           H
ATOM   2747  CG  TYR A 186      -7.786  10.109  15.808  1.00 92.01           C
ATOM   2748  CD1 TYR A 186      -8.377  10.971  16.710  1.00 92.01           C
ATOM   2749  HD1 TYR A 186      -7.781  11.421  17.504  1.00 92.01           H
ATOM   2750  CD2 TYR A 186      -8.540   9.539  14.803  1.00 92.01           C
ATOM   2751  HD2 TYR A 186      -8.074   8.859  14.090  1.00 92.01           H
ATOM   2752  CE1 TYR A 186      -9.781  11.274  16.603  1.00 92.01           C
ATOM   2753  HE1 TYR A 186     -10.260  11.953  17.308  1.00 92.01           H
ATOM   2754  CE2 TYR A 186      -9.944   9.843  14.695  1.00 92.01           C
ATOM   2755  HE2 TYR A 186     -10.551   9.399  13.906  1.00 92.01           H
ATOM   2756  CZ  TYR A 186     -10.495  10.695  15.600  1.00 92.01           C
ATOM   2757  OH  TYR A 186     -11.820  10.982  15.499  1.00 92.01           O
ATOM   2758  HH  TYR A 186     -12.224  10.468  14.742  1.00 92.01           H
ATOM   2759  HN  TYR A 186      -5.700  11.312  13.995  1.00 92.01           H
ATOM   2760  N   SER A 187      -3.202  10.974  15.043  1.00 93.12           N
ATOM   2761  CA  SER A 187      -1.762  10.782  15.031  1.00 93.12           C
ATOM   2762  C   SER A 187      -1.106  11.677  16.084  1.00 93.12           C
ATOM   2763  O   SER A 187      -1.248  12.898  16.042  1.00 93.12           O
ATOM   2764  HA  SER A 187      -1.609   9.730  15.273  1.00 93.12           H
ATOM   2765  CB  SER A 187      -1.179  11.076  13.647  1.00 93.12           C
ATOM   2766 1HB  SER A 187      -1.440  12.092  13.352  1.00 93.12           H
ATOM   2767 2HB  SER A 187      -0.091  11.028  13.694  1.00 93.12           H
ATOM   2768  OG  SER A 187      -1.651  10.160  12.663  1.00 93.12           O
ATOM   2769  HG  SER A 187      -2.214  10.640  11.990  1.00 93.12           H
ATOM   2770  HN  SER A 187      -3.576  11.422  14.230  1.00 93.12           H
ATOM   2771  N   GLN A 188      -0.401  11.035  17.004  1.00 86.09           N
ATOM   2772  CA  GLN A 188       0.236  11.752  18.095  1.00 86.09           C
ATOM   2773  C   GLN A 188       1.591  11.123  18.425  1.00 86.09           C
ATOM   2774  O   GLN A 188       1.880  10.005  18.001  1.00 86.09           O
ATOM   2775  HA  GLN A 188       0.379  12.769  17.729  1.00 86.09           H
ATOM   2776  CB  GLN A 188      -0.668  11.786  19.330  1.00 86.09           C
ATOM   2777 1HB  GLN A 188      -0.865  10.769  19.669  1.00 86.09           H
ATOM   2778 2HB  GLN A 188      -0.157  12.301  20.144  1.00 86.09           H
ATOM   2779  CG  GLN A 188      -1.990  12.493  19.022  1.00 86.09           C
ATOM   2780 1HG  GLN A 188      -1.791  13.454  18.548  1.00 86.09           H
ATOM   2781 2HG  GLN A 188      -2.566  11.900  18.312  1.00 86.09           H
ATOM   2782  CD  GLN A 188      -2.807  12.706  20.298  1.00 86.09           C
ATOM   2783  OE1 GLN A 188      -2.342  12.496  21.406  1.00 86.09           O
ATOM   2784  NE2 GLN A 188      -4.047  13.135  20.081  1.00 86.09           N
ATOM   2785 1HE2 GLN A 188      -4.366  13.288  19.146  1.00 86.09           H
ATOM   2786 2HE2 GLN A 188      -4.660  13.304  20.853  1.00 86.09           H
ATOM   2787  HN  GLN A 188      -0.262  10.044  17.011  1.00 86.09           H
ATOM   2788  N   ILE A 189       2.386  11.869  19.178  1.00 91.01           N
ATOM   2789  CA  ILE A 189       3.562  11.302  19.814  1.00 91.01           C
ATOM   2790  C   ILE A 189       3.187  10.791  21.207  1.00 91.01           C
ATOM   2791  O   ILE A 189       2.615  11.527  22.009  1.00 91.01           O
ATOM   2792  HA  ILE A 189       3.884  10.453  19.210  1.00 91.01           H
ATOM   2793  CB  ILE A 189       4.710  12.314  19.820  1.00 91.01           C
ATOM   2794  HB  ILE A 189       4.371  13.211  20.339  1.00 91.01           H
ATOM   2795  CG1 ILE A 189       5.081  12.730  18.395  1.00 91.01           C
ATOM   2796 1HG1 ILE A 189       5.490  11.874  17.857  1.00 91.01           H
ATOM   2797 2HG1 ILE A 189       4.185  13.044  17.859  1.00 91.01           H
ATOM   2798  CG2 ILE A 189       5.915  11.773  20.591  1.00 91.01           C
ATOM   2799 1HG2 ILE A 189       5.625  11.568  21.622  1.00 91.01           H
ATOM   2800 2HG2 ILE A 189       6.263  10.853  20.122  1.00 91.01           H
ATOM   2801 3HG2 ILE A 189       6.716  12.512  20.579  1.00 91.01           H
ATOM   2802  CD1 ILE A 189       6.102  13.869  18.404  1.00 91.01           C
ATOM   2803 1HD1 ILE A 189       5.680  14.731  18.921  1.00 91.01           H
ATOM   2804 2HD1 ILE A 189       7.005  13.543  18.920  1.00 91.01           H
ATOM   2805 3HD1 ILE A 189       6.348  14.145  17.379  1.00 91.01           H
ATOM   2806  HN  ILE A 189       2.237  12.842  19.355  1.00 91.01           H
ATOM   2807  N   LYS A 190       3.523   9.533  21.451  1.00 86.15           N
ATOM   2808  CA  LYS A 190       3.274   8.930  22.750  1.00 86.15           C
ATOM   2809  C   LYS A 190       4.598   8.447  23.346  1.00 86.15           C
ATOM   2810  O   LYS A 190       5.423   7.865  22.643  1.00 86.15           O
ATOM   2811  HA  LYS A 190       2.867   9.706  23.397  1.00 86.15           H
ATOM   2812  CB  LYS A 190       2.214   7.833  22.636  1.00 86.15           C
ATOM   2813 1HB  LYS A 190       1.319   8.234  22.160  1.00 86.15           H
ATOM   2814 2HB  LYS A 190       2.582   7.031  21.996  1.00 86.15           H
ATOM   2815  CG  LYS A 190       1.857   7.270  24.013  1.00 86.15           C
ATOM   2816 1HG  LYS A 190       2.759   6.907  24.506  1.00 86.15           H
ATOM   2817 2HG  LYS A 190       1.449   8.064  24.640  1.00 86.15           H
ATOM   2818  CD  LYS A 190       0.841   6.133  23.895  1.00 86.15           C
ATOM   2819 1HD  LYS A 190      -0.103   6.522  23.514  1.00 86.15           H
ATOM   2820 2HD  LYS A 190       1.196   5.396  23.174  1.00 86.15           H
ATOM   2821  CE  LYS A 190       0.612   5.459  25.249  1.00 86.15           C
ATOM   2822 1HE  LYS A 190       1.563   5.337  25.767  1.00 86.15           H
ATOM   2823 2HE  LYS A 190      -0.014   6.094  25.877  1.00 86.15           H
ATOM   2824  NZ  LYS A 190      -0.035   4.140  25.069  1.00 86.15           N
ATOM   2825 1HZ  LYS A 190      -0.034   3.640  25.951  1.00 86.15           H
ATOM   2826 2HZ  LYS A 190      -0.990   4.272  24.756  1.00 86.15           H
ATOM   2827 3HZ  LYS A 190       0.477   3.604  24.377  1.00 86.15           H
ATOM   2828  HN  LYS A 190       3.958   8.930  20.782  1.00 86.15           H
ATOM   2829  N   GLU A 191       4.759   8.706  24.635  1.00 77.10           N
ATOM   2830  CA  GLU A 191       5.880   8.153  25.375  1.00 77.10           C
ATOM   2831  C   GLU A 191       5.517   6.776  25.936  1.00 77.10           C
ATOM   2832  O   GLU A 191       4.535   6.638  26.664  1.00 77.10           O
ATOM   2833  HA  GLU A 191       6.687   8.055  24.649  1.00 77.10           H
ATOM   2834  CB  GLU A 191       6.322   9.101  26.491  1.00 77.10           C
ATOM   2835 1HB  GLU A 191       5.447   9.486  27.015  1.00 77.10           H
ATOM   2836 2HB  GLU A 191       7.027   8.592  27.148  1.00 77.10           H
ATOM   2837  CG  GLU A 191       7.062  10.312  25.921  1.00 77.10           C
ATOM   2838 1HG  GLU A 191       7.851   9.977  25.247  1.00 77.10           H
ATOM   2839 2HG  GLU A 191       6.375  10.918  25.330  1.00 77.10           H
ATOM   2840  CD  GLU A 191       7.667  11.163  27.040  1.00 77.10           C
ATOM   2841  OE1 GLU A 191       8.365  12.140  26.695  1.00 77.10           O
ATOM   2842  OE2 GLU A 191       7.417  10.816  28.214  1.00 77.10           O
ATOM   2843  HN  GLU A 191       4.142   9.282  25.171  1.00 77.10           H
ATOM   2844  N   GLU A 192       6.330   5.793  25.578  1.00 78.01           N
ATOM   2845  CA  GLU A 192       6.113   4.435  26.045  1.00 78.01           C
ATOM   2846  C   GLU A 192       7.416   3.847  26.591  1.00 78.01           C
ATOM   2847  O   GLU A 192       8.381   3.671  25.849  1.00 78.01           O
ATOM   2848  HA  GLU A 192       5.380   4.518  26.847  1.00 78.01           H
ATOM   2849  CB  GLU A 192       5.540   3.556  24.931  1.00 78.01           C
ATOM   2850 1HB  GLU A 192       4.700   4.065  24.458  1.00 78.01           H
ATOM   2851 2HB  GLU A 192       6.332   3.289  24.230  1.00 78.01           H
ATOM   2852  CG  GLU A 192       5.000   2.240  25.493  1.00 78.01           C
ATOM   2853 1HG  GLU A 192       4.795   1.548  24.676  1.00 78.01           H
ATOM   2854 2HG  GLU A 192       5.756   1.773  26.125  1.00 78.01           H
ATOM   2855  CD  GLU A 192       3.724   2.474  26.304  1.00 78.01           C
ATOM   2856  OE1 GLU A 192       3.436   1.618  27.169  1.00 78.01           O
ATOM   2857  OE2 GLU A 192       3.064   3.503  26.041  1.00 78.01           O
ATOM   2858  HN  GLU A 192       7.123   5.913  24.980  1.00 78.01           H
ATOM   2859  N   SER A 193       7.402   3.560  27.885  1.00 77.20           N
ATOM   2860  CA  SER A 193       8.558   2.965  28.532  1.00 77.20           C
ATOM   2861  C   SER A 193       9.789   3.849  28.322  1.00 77.20           C
ATOM   2862  O   SER A 193      10.901   3.346  28.169  1.00 77.20           O
ATOM   2863  HA  SER A 193       8.302   2.912  29.590  1.00 77.20           H
ATOM   2864  CB  SER A 193       8.822   1.554  28.001  1.00 77.20           C
ATOM   2865 1HB  SER A 193       9.095   1.609  26.947  1.00 77.20           H
ATOM   2866 2HB  SER A 193       9.671   1.121  28.528  1.00 77.20           H
ATOM   2867  OG  SER A 193       7.687   0.706  28.153  1.00 77.20           O
ATOM   2868  HG  SER A 193       7.863  -0.181  27.725  1.00 77.20           H
ATOM   2869  HN  SER A 193       6.620   3.727  28.486  1.00 77.20           H
ATOM   2870  N   GLY A 194       9.548   5.152  28.320  1.00 84.34           N
ATOM   2871  CA  GLY A 194      10.631   6.113  28.194  1.00 84.34           C
ATOM   2872  C   GLY A 194      11.070   6.255  26.735  1.00 84.34           C
ATOM   2873  O   GLY A 194      12.065   6.918  26.445  1.00 84.34           O
ATOM   2874 1HA  GLY A 194      10.309   7.082  28.576  1.00 84.34           H
ATOM   2875 2HA  GLY A 194      11.477   5.796  28.803  1.00 84.34           H
ATOM   2876  HN  GLY A 194       8.635   5.552  28.404  1.00 84.34           H
ATOM   2877  N   ILE A 195      10.307   5.622  25.856  1.00 81.90           N
ATOM   2878  CA  ILE A 195      10.570   5.718  24.431  1.00 81.90           C
ATOM   2879  C   ILE A 195       9.434   6.492  23.758  1.00 81.90           C
ATOM   2880  O   ILE A 195       8.263   6.163  23.938  1.00 81.90           O
ATOM   2881  HA  ILE A 195      11.494   6.283  24.306  1.00 81.90           H
ATOM   2882  CB  ILE A 195      10.805   4.329  23.834  1.00 81.90           C
ATOM   2883  HB  ILE A 195       9.921   3.721  24.026  1.00 81.90           H
ATOM   2884  CG1 ILE A 195      11.987   3.634  24.512  1.00 81.90           C
ATOM   2885 1HG1 ILE A 195      12.897   4.212  24.346  1.00 81.90           H
ATOM   2886 2HG1 ILE A 195      11.824   3.598  25.589  1.00 81.90           H
ATOM   2887  CG2 ILE A 195      10.979   4.407  22.316  1.00 81.90           C
ATOM   2888 1HG2 ILE A 195      10.080   4.832  21.868  1.00 81.90           H
ATOM   2889 2HG2 ILE A 195      11.836   5.038  22.080  1.00 81.90           H
ATOM   2890 3HG2 ILE A 195      11.144   3.406  21.917  1.00 81.90           H
ATOM   2891  CD1 ILE A 195      12.173   2.215  23.970  1.00 81.90           C
ATOM   2892 1HD1 ILE A 195      11.271   1.633  24.159  1.00 81.90           H
ATOM   2893 2HD1 ILE A 195      12.360   2.257  22.897  1.00 81.90           H
ATOM   2894 3HD1 ILE A 195      13.020   1.744  24.469  1.00 81.90           H
ATOM   2895  HN  ILE A 195       9.523   5.052  26.104  1.00 81.90           H
ATOM   2896  N   ALA A 196       9.821   7.506  22.998  1.00 92.17           N
ATOM   2897  CA  ALA A 196       8.861   8.256  22.206  1.00 92.17           C
ATOM   2898  C   ALA A 196       8.491   7.448  20.961  1.00 92.17           C
ATOM   2899  O   ALA A 196       9.368   7.004  20.222  1.00 92.17           O
ATOM   2900  HA  ALA A 196       7.968   8.399  22.815  1.00 92.17           H
ATOM   2901  CB  ALA A 196       9.445   9.627  21.859  1.00 92.17           C
ATOM   2902 1HB  ALA A 196       9.663  10.172  22.778  1.00 92.17           H
ATOM   2903 2HB  ALA A 196      10.364   9.496  21.288  1.00 92.17           H
ATOM   2904 3HB  ALA A 196       8.725  10.190  21.265  1.00 92.17           H
ATOM   2905  HN  ALA A 196      10.768   7.816  22.918  1.00 92.17           H
ATOM   2906  N   ILE A 197       7.191   7.282  20.767  1.00 88.17           N
ATOM   2907  CA  ILE A 197       6.693   6.568  19.603  1.00 88.17           C
ATOM   2908  C   ILE A 197       5.649   7.429  18.890  1.00 88.17           C
ATOM   2909  O   ILE A 197       4.881   8.141  19.534  1.00 88.17           O
ATOM   2910  HA  ILE A 197       7.535   6.416  18.928  1.00 88.17           H
ATOM   2911  CB  ILE A 197       6.179   5.184  20.004  1.00 88.17           C
ATOM   2912  HB  ILE A 197       5.776   4.699  19.115  1.00 88.17           H
ATOM   2913  CG1 ILE A 197       5.036   5.295  21.015  1.00 88.17           C
ATOM   2914 1HG1 ILE A 197       5.421   5.661  21.967  1.00 88.17           H
ATOM   2915 2HG1 ILE A 197       4.306   6.025  20.665  1.00 88.17           H
ATOM   2916  CG2 ILE A 197       7.318   4.304  20.522  1.00 88.17           C
ATOM   2917 1HG2 ILE A 197       8.069   4.185  19.741  1.00 88.17           H
ATOM   2918 2HG2 ILE A 197       7.772   4.774  21.394  1.00 88.17           H
ATOM   2919 3HG2 ILE A 197       6.925   3.326  20.800  1.00 88.17           H
ATOM   2920  CD1 ILE A 197       4.352   3.942  21.222  1.00 88.17           C
ATOM   2921 1HD1 ILE A 197       3.947   3.591  20.273  1.00 88.17           H
ATOM   2922 2HD1 ILE A 197       5.080   3.221  21.595  1.00 88.17           H
ATOM   2923 3HD1 ILE A 197       3.544   4.050  21.945  1.00 88.17           H
ATOM   2924  HN  ILE A 197       6.485   7.625  21.386  1.00 88.17           H
ATOM   2925  N   CYS A 198       5.656   7.336  17.568  1.00 93.30           N
ATOM   2926  CA  CYS A 198       4.593   7.925  16.771  1.00 93.30           C
ATOM   2927  C   CYS A 198       3.506   6.869  16.563  1.00 93.30           C
ATOM   2928  O   CYS A 198       3.737   5.859  15.899  1.00 93.30           O
ATOM   2929  HA  CYS A 198       4.207   8.771  17.341  1.00 93.30           H
ATOM   2930  CB  CYS A 198       5.119   8.473  15.443  1.00 93.30           C
ATOM   2931 1HB  CYS A 198       5.752   9.342  15.623  1.00 93.30           H
ATOM   2932 2HB  CYS A 198       5.739   7.724  14.951  1.00 93.30           H
ATOM   2933  SG  CYS A 198       3.719   8.934  14.358  1.00 93.30           S
ATOM   2934  HN  CYS A 198       6.368   6.870  17.044  1.00 93.30           H
ATOM   2935  N   THR A 199       2.345   7.137  17.142  1.00 91.32           N
ATOM   2936  CA  THR A 199       1.224   6.219  17.033  1.00 91.32           C
ATOM   2937  C   THR A 199      -0.090   6.994  16.920  1.00 91.32           C
ATOM   2938  O   THR A 199      -0.129   8.198  17.169  1.00 91.32           O
ATOM   2939  HA  THR A 199       1.338   5.647  16.112  1.00 91.32           H
ATOM   2940  CB  THR A 199       1.270   5.272  18.233  1.00 91.32           C
ATOM   2941  HB  THR A 199       2.281   4.897  18.394  1.00 91.32           H
ATOM   2942  OG1 THR A 199       0.289   4.283  17.932  1.00 91.32           O
ATOM   2943  HG1 THR A 199       0.425   3.479  18.511  1.00 91.32           H
ATOM   2944  CG2 THR A 199       0.758   5.927  19.517  1.00 91.32           C
ATOM   2945 1HG2 THR A 199      -0.277   6.241  19.376  1.00 91.32           H
ATOM   2946 2HG2 THR A 199       1.373   6.796  19.751  1.00 91.32           H
ATOM   2947 3HG2 THR A 199       0.812   5.211  20.337  1.00 91.32           H
ATOM   2948  HN  THR A 199       2.165   7.962  17.677  1.00 91.32           H
ATOM   2949  N   MET A 200      -1.136   6.272  16.545  1.00 89.78           N
ATOM   2950  CA  MET A 200      -2.485   6.802  16.640  1.00 89.78           C
ATOM   2951  C   MET A 200      -3.047   6.619  18.051  1.00 89.78           C
ATOM   2952  O   MET A 200      -2.964   5.532  18.620  1.00 89.78           O
ATOM   2953  HA  MET A 200      -2.400   7.864  16.410  1.00 89.78           H
ATOM   2954  CB  MET A 200      -3.388   6.086  15.634  1.00 89.78           C
ATOM   2955 1HB  MET A 200      -3.313   5.008  15.777  1.00 89.78           H
ATOM   2956 2HB  MET A 200      -4.427   6.360  15.813  1.00 89.78           H
ATOM   2957  CG  MET A 200      -3.000   6.443  14.198  1.00 89.78           C
ATOM   2958 1HG  MET A 200      -2.960   7.526  14.082  1.00 89.78           H
ATOM   2959 2HG  MET A 200      -2.004   6.062  13.975  1.00 89.78           H
ATOM   2960  SD  MET A 200      -4.185   5.753  13.055  1.00 89.78           S
ATOM   2961  CE  MET A 200      -5.621   6.728  13.471  1.00 89.78           C
ATOM   2962 1HE  MET A 200      -5.875   6.574  14.520  1.00 89.78           H
ATOM   2963 2HE  MET A 200      -5.405   7.783  13.302  1.00 89.78           H
ATOM   2964 3HE  MET A 200      -6.461   6.424  12.846  1.00 89.78           H
ATOM   2965  HN  MET A 200      -1.072   5.342  16.181  1.00 89.78           H
ATOM   2966  N   VAL A 201      -3.607   7.700  18.575  1.00 92.22           N
ATOM   2967  CA  VAL A 201      -4.300   7.640  19.851  1.00 92.22           C
ATOM   2968  C   VAL A 201      -5.772   8.003  19.644  1.00 92.22           C
ATOM   2969  O   VAL A 201      -6.089   9.126  19.254  1.00 92.22           O
ATOM   2970  HA  VAL A 201      -4.239   6.613  20.210  1.00 92.22           H
ATOM   2971  CB  VAL A 201      -3.599   8.541  20.870  1.00 92.22           C
ATOM   2972  HB  VAL A 201      -3.684   9.570  20.521  1.00 92.22           H
ATOM   2973  CG1 VAL A 201      -4.278   8.452  22.238  1.00 92.22           C
ATOM   2974 1HG1 VAL A 201      -5.317   8.767  22.150  1.00 92.22           H
ATOM   2975 2HG1 VAL A 201      -4.239   7.423  22.597  1.00 92.22           H
ATOM   2976 3HG1 VAL A 201      -3.760   9.102  22.943  1.00 92.22           H
ATOM   2977  CG2 VAL A 201      -2.112   8.200  20.972  1.00 92.22           C
ATOM   2978 1HG2 VAL A 201      -1.998   7.162  21.286  1.00 92.22           H
ATOM   2979 2HG2 VAL A 201      -1.639   8.339  19.999  1.00 92.22           H
ATOM   2980 3HG2 VAL A 201      -1.638   8.855  21.703  1.00 92.22           H
ATOM   2981  HN  VAL A 201      -3.592   8.602  18.144  1.00 92.22           H
ATOM   2982  N   TYR A 202      -6.632   7.032  19.915  1.00 92.14           N
ATOM   2983  CA  TYR A 202      -8.061   7.228  19.744  1.00 92.14           C
ATOM   2984  C   TYR A 202      -8.689   7.815  21.010  1.00 92.14           C
ATOM   2985  O   TYR A 202      -8.241   7.530  22.119  1.00 92.14           O
ATOM   2986  HA  TYR A 202      -8.208   7.924  18.918  1.00 92.14           H
ATOM   2987  CB  TYR A 202      -8.651   5.839  19.494  1.00 92.14           C
ATOM   2988 1HB  TYR A 202      -8.392   5.190  20.330  1.00 92.14           H
ATOM   2989 2HB  TYR A 202      -9.738   5.915  19.474  1.00 92.14           H
ATOM   2990  CG  TYR A 202      -8.176   5.187  18.194  1.00 92.14           C
ATOM   2991  CD1 TYR A 202      -8.843   5.436  17.012  1.00 92.14           C
ATOM   2992  HD1 TYR A 202      -9.709   6.098  17.005  1.00 92.14           H
ATOM   2993  CD2 TYR A 202      -7.079   4.348  18.204  1.00 92.14           C
ATOM   2994  HD2 TYR A 202      -6.552   4.151  19.137  1.00 92.14           H
ATOM   2995  CE1 TYR A 202      -8.396   4.822  15.789  1.00 92.14           C
ATOM   2996  HE1 TYR A 202      -8.914   5.011  14.849  1.00 92.14           H
ATOM   2997  CE2 TYR A 202      -6.632   3.734  16.980  1.00 92.14           C
ATOM   2998  HE2 TYR A 202      -5.768   3.070  16.974  1.00 92.14           H
ATOM   2999  CZ  TYR A 202      -7.313   4.001  15.833  1.00 92.14           C
ATOM   3000  OH  TYR A 202      -6.890   3.421  14.678  1.00 92.14           O
ATOM   3001  HH  TYR A 202      -7.487   3.691  13.922  1.00 92.14           H
ATOM   3002  HN  TYR A 202      -6.366   6.126  20.246  1.00 92.14           H
ATOM   3003  N   PRO A 203      -9.734   8.642  20.868  1.00 86.88           N
ATOM   3004  CA  PRO A 203     -10.365   9.267  22.033  1.00 86.88           C
ATOM   3005  C   PRO A 203     -11.102   8.259  22.900  1.00 86.88           C
ATOM   3006  O   PRO A 203     -11.608   7.256  22.398  1.00 86.88           O
ATOM   3007  HA  PRO A 203      -9.607   9.700  22.685  1.00 86.88           H
ATOM   3008  CB  PRO A 203     -11.319  10.295  21.421  1.00 86.88           C
ATOM   3009 1HB  PRO A 203     -12.213  10.426  22.032  1.00 86.88           H
ATOM   3010 2HB  PRO A 203     -10.850  11.274  21.331  1.00 86.88           H
ATOM   3011  CG  PRO A 203     -11.651   9.715  20.076  1.00 86.88           C
ATOM   3012 1HG  PRO A 203     -12.472   9.001  20.145  1.00 86.88           H
ATOM   3013 2HG  PRO A 203     -11.963  10.492  19.378  1.00 86.88           H
ATOM   3014  CD  PRO A 203     -10.390   9.046  19.612  1.00 86.88           C
ATOM   3015 1HD  PRO A 203     -10.603   8.186  18.975  1.00 86.88           H
ATOM   3016 2HD  PRO A 203      -9.765   9.725  19.032  1.00 86.88           H
ATOM   3017  N   SER A 204     -11.144   8.554  24.191  1.00 78.82           N
ATOM   3018  CA  SER A 204     -11.588   7.576  25.169  1.00 78.82           C
ATOM   3019  C   SER A 204     -12.989   7.076  24.810  1.00 78.82           C
ATOM   3020  O   SER A 204     -13.283   5.890  24.946  1.00 78.82           O
ATOM   3021  HA  SER A 204     -10.866   6.762  25.111  1.00 78.82           H
ATOM   3022  CB  SER A 204     -11.581   8.165  26.580  1.00 78.82           C
ATOM   3023 1HB  SER A 204     -12.029   7.453  27.273  1.00 78.82           H
ATOM   3024 2HB  SER A 204     -10.551   8.319  26.904  1.00 78.82           H
ATOM   3025  OG  SER A 204     -12.287   9.401  26.647  1.00 78.82           O
ATOM   3026  HG  SER A 204     -13.256   9.231  26.830  1.00 78.82           H
ATOM   3027  HN  SER A 204     -10.881   9.442  24.570  1.00 78.82           H
ATOM   3028  N   ASP A 205     -13.817   8.007  24.357  1.00 73.11           N
ATOM   3029  CA  ASP A 205     -15.206   7.696  24.065  1.00 73.11           C
ATOM   3030  C   ASP A 205     -15.283   6.923  22.746  1.00 73.11           C
ATOM   3031  O   ASP A 205     -14.874   7.428  21.702  1.00 73.11           O
ATOM   3032  HA  ASP A 205     -15.552   7.107  24.914  1.00 73.11           H
ATOM   3033  CB  ASP A 205     -16.036   8.971  23.915  1.00 73.11           C
ATOM   3034 1HB  ASP A 205     -15.558   9.640  23.199  1.00 73.11           H
ATOM   3035 2HB  ASP A 205     -17.019   8.725  23.512  1.00 73.11           H
ATOM   3036  CG  ASP A 205     -16.195   9.684  25.260  1.00 73.11           C
ATOM   3037  OD1 ASP A 205     -15.993   9.004  26.289  1.00 73.11           O
ATOM   3038  OD2 ASP A 205     -16.513  10.892  25.228  1.00 73.11           O
ATOM   3039  HN  ASP A 205     -13.553   8.957  24.192  1.00 73.11           H
ATOM   3040  N   GLU A 206     -15.812   5.712  22.838  1.00 76.33           N
ATOM   3041  CA  GLU A 206     -16.012   4.891  21.655  1.00 76.33           C
ATOM   3042  C   GLU A 206     -14.677   4.639  20.952  1.00 76.33           C
ATOM   3043  O   GLU A 206     -14.646   4.340  19.759  1.00 76.33           O
ATOM   3044  HA  GLU A 206     -16.422   3.950  22.021  1.00 76.33           H
ATOM   3045  CB  GLU A 206     -17.019   5.539  20.703  1.00 76.33           C
ATOM   3046 1HB  GLU A 206     -16.616   6.479  20.325  1.00 76.33           H
ATOM   3047 2HB  GLU A 206     -17.283   4.836  19.913  1.00 76.33           H
ATOM   3048  CG  GLU A 206     -18.322   5.879  21.430  1.00 76.33           C
ATOM   3049 1HG  GLU A 206     -18.504   5.149  22.218  1.00 76.33           H
ATOM   3050 2HG  GLU A 206     -18.230   6.852  21.912  1.00 76.33           H
ATOM   3051  CD  GLU A 206     -19.504   5.895  20.459  1.00 76.33           C
ATOM   3052  OE1 GLU A 206     -20.485   5.176  20.748  1.00 76.33           O
ATOM   3053  OE2 GLU A 206     -19.400   6.625  19.450  1.00 76.33           O
ATOM   3054  HN  GLU A 206     -16.101   5.291  23.698  1.00 76.33           H
ATOM   3055  N   SER A 207     -13.606   4.767  21.721  1.00 88.13           N
ATOM   3056  CA  SER A 207     -12.273   4.532  21.194  1.00 88.13           C
ATOM   3057  C   SER A 207     -12.229   3.189  20.463  1.00 88.13           C
ATOM   3058  O   SER A 207     -11.651   3.084  19.382  1.00 88.13           O
ATOM   3059  HA  SER A 207     -12.089   5.352  20.499  1.00 88.13           H
ATOM   3060  CB  SER A 207     -11.226   4.564  22.308  1.00 88.13           C
ATOM   3061 1HB  SER A 207     -10.260   4.255  21.908  1.00 88.13           H
ATOM   3062 2HB  SER A 207     -11.109   5.587  22.667  1.00 88.13           H
ATOM   3063  OG  SER A 207     -11.580   3.718  23.399  1.00 88.13           O
ATOM   3064  HG  SER A 207     -11.020   3.937  24.198  1.00 88.13           H
ATOM   3065  HN  SER A 207     -13.639   5.027  22.687  1.00 88.13           H
ATOM   3066  N   THR A 208     -12.848   2.194  21.082  1.00 87.73           N
ATOM   3067  CA  THR A 208     -12.829   0.847  20.538  1.00 87.73           C
ATOM   3068  C   THR A 208     -13.536   0.810  19.181  1.00 87.73           C
ATOM   3069  O   THR A 208     -13.037   0.204  18.234  1.00 87.73           O
ATOM   3070  HA  THR A 208     -11.792   0.560  20.366  1.00 87.73           H
ATOM   3071  CB  THR A 208     -13.453  -0.090  21.574  1.00 87.73           C
ATOM   3072  HB  THR A 208     -14.528   0.076  21.652  1.00 87.73           H
ATOM   3073  OG1 THR A 208     -12.705   0.157  22.761  1.00 87.73           O
ATOM   3074  HG1 THR A 208     -11.735  -0.027  22.599  1.00 87.73           H
ATOM   3075  CG2 THR A 208     -13.186  -1.565  21.265  1.00 87.73           C
ATOM   3076 1HG2 THR A 208     -12.111  -1.745  21.254  1.00 87.73           H
ATOM   3077 2HG2 THR A 208     -13.606  -1.814  20.291  1.00 87.73           H
ATOM   3078 3HG2 THR A 208     -13.651  -2.186  22.031  1.00 87.73           H
ATOM   3079  HN  THR A 208     -13.354   2.297  21.938  1.00 87.73           H
ATOM   3080  N   LYS A 209     -14.686   1.465  19.131  1.00 83.35           N
ATOM   3081  CA  LYS A 209     -15.493   1.469  17.923  1.00 83.35           C
ATOM   3082  C   LYS A 209     -14.695   2.105  16.783  1.00 83.35           C
ATOM   3083  O   LYS A 209     -14.685   1.591  15.665  1.00 83.35           O
ATOM   3084  HA  LYS A 209     -15.698   0.430  17.663  1.00 83.35           H
ATOM   3085  CB  LYS A 209     -16.842   2.145  18.181  1.00 83.35           C
ATOM   3086 1HB  LYS A 209     -16.681   3.132  18.613  1.00 83.35           H
ATOM   3087 2HB  LYS A 209     -17.366   2.292  17.237  1.00 83.35           H
ATOM   3088  CG  LYS A 209     -17.705   1.304  19.124  1.00 83.35           C
ATOM   3089 1HG  LYS A 209     -17.786   0.287  18.739  1.00 83.35           H
ATOM   3090 2HG  LYS A 209     -17.225   1.237  20.100  1.00 83.35           H
ATOM   3091  CD  LYS A 209     -19.101   1.910  19.276  1.00 83.35           C
ATOM   3092 1HD  LYS A 209     -19.017   2.976  19.489  1.00 83.35           H
ATOM   3093 2HD  LYS A 209     -19.648   1.815  18.338  1.00 83.35           H
ATOM   3094  CE  LYS A 209     -19.879   1.220  20.398  1.00 83.35           C
ATOM   3095 1HE  LYS A 209     -20.142   0.206  20.096  1.00 83.35           H
ATOM   3096 2HE  LYS A 209     -19.251   1.135  21.285  1.00 83.35           H
ATOM   3097  NZ  LYS A 209     -21.106   1.982  20.723  1.00 83.35           N
ATOM   3098 1HZ  LYS A 209     -21.587   1.535  21.496  1.00 83.35           H
ATOM   3099 2HZ  LYS A 209     -20.857   2.930  20.983  1.00 83.35           H
ATOM   3100 3HZ  LYS A 209     -21.715   2.003  19.912  1.00 83.35           H
ATOM   3101  HN  LYS A 209     -15.067   1.986  19.895  1.00 83.35           H
ATOM   3102  N   LEU A 210     -14.045   3.213  17.105  1.00 89.53           N
ATOM   3103  CA  LEU A 210     -13.350   3.994  16.096  1.00 89.53           C
ATOM   3104  C   LEU A 210     -12.227   3.149  15.489  1.00 89.53           C
ATOM   3105  O   LEU A 210     -12.105   3.058  14.268  1.00 89.53           O
ATOM   3106  HA  LEU A 210     -14.069   4.227  15.311  1.00 89.53           H
ATOM   3107  CB  LEU A 210     -12.871   5.323  16.682  1.00 89.53           C
ATOM   3108 1HB  LEU A 210     -13.717   5.810  17.166  1.00 89.53           H
ATOM   3109 2HB  LEU A 210     -12.137   5.111  17.460  1.00 89.53           H
ATOM   3110  CG  LEU A 210     -12.251   6.309  15.690  1.00 89.53           C
ATOM   3111  HG  LEU A 210     -11.408   5.819  15.203  1.00 89.53           H
ATOM   3112  CD1 LEU A 210     -13.250   6.685  14.593  1.00 89.53           C
ATOM   3113 1HD1 LEU A 210     -13.551   5.787  14.053  1.00 89.53           H
ATOM   3114 2HD1 LEU A 210     -14.127   7.148  15.045  1.00 89.53           H
ATOM   3115 3HD1 LEU A 210     -12.784   7.386  13.902  1.00 89.53           H
ATOM   3116  CD2 LEU A 210     -11.702   7.541  16.412  1.00 89.53           C
ATOM   3117 1HD2 LEU A 210     -12.511   8.042  16.942  1.00 89.53           H
ATOM   3118 2HD2 LEU A 210     -10.936   7.234  17.124  1.00 89.53           H
ATOM   3119 3HD2 LEU A 210     -11.267   8.225  15.683  1.00 89.53           H
ATOM   3120  HN  LEU A 210     -13.990   3.579  18.034  1.00 89.53           H
ATOM   3121  N   LYS A 211     -11.436   2.553  16.369  1.00 94.20           N
ATOM   3122  CA  LYS A 211     -10.324   1.726  15.935  1.00 94.20           C
ATOM   3123  C   LYS A 211     -10.844   0.621  15.014  1.00 94.20           C
ATOM   3124  O   LYS A 211     -10.314   0.415  13.924  1.00 94.20           O
ATOM   3125  HA  LYS A 211      -9.647   2.362  15.363  1.00 94.20           H
ATOM   3126  CB  LYS A 211      -9.542   1.204  17.142  1.00 94.20           C
ATOM   3127 1HB  LYS A 211      -9.152   2.042  17.719  1.00 94.20           H
ATOM   3128 2HB  LYS A 211     -10.210   0.648  17.800  1.00 94.20           H
ATOM   3129  CG  LYS A 211      -8.387   0.303  16.699  1.00 94.20           C
ATOM   3130 1HG  LYS A 211      -8.783  -0.626  16.289  1.00 94.20           H
ATOM   3131 2HG  LYS A 211      -7.826   0.790  15.902  1.00 94.20           H
ATOM   3132  CD  LYS A 211      -7.454  -0.008  17.871  1.00 94.20           C
ATOM   3133 1HD  LYS A 211      -7.078   0.921  18.298  1.00 94.20           H
ATOM   3134 2HD  LYS A 211      -8.010  -0.519  18.658  1.00 94.20           H
ATOM   3135  CE  LYS A 211      -6.280  -0.880  17.421  1.00 94.20           C
ATOM   3136 1HE  LYS A 211      -6.647  -1.851  17.089  1.00 94.20           H
ATOM   3137 2HE  LYS A 211      -5.783  -0.418  16.567  1.00 94.20           H
ATOM   3138  NZ  LYS A 211      -5.313  -1.060  18.527  1.00 94.20           N
ATOM   3139 1HZ  LYS A 211      -4.604  -1.729  18.250  1.00 94.20           H
ATOM   3140 2HZ  LYS A 211      -4.875  -0.171  18.740  1.00 94.20           H
ATOM   3141 3HZ  LYS A 211      -5.800  -1.402  19.348  1.00 94.20           H
ATOM   3142  HN  LYS A 211     -11.546   2.628  17.360  1.00 94.20           H
ATOM   3143  N   SER A 212     -11.876  -0.063  15.487  1.00 91.78           N
ATOM   3144  CA  SER A 212     -12.420  -1.196  14.759  1.00 91.78           C
ATOM   3145  C   SER A 212     -12.901  -0.749  13.377  1.00 91.78           C
ATOM   3146  O   SER A 212     -12.695  -1.449  12.388  1.00 91.78           O
ATOM   3147  HA  SER A 212     -11.595  -1.903  14.667  1.00 91.78           H
ATOM   3148  CB  SER A 212     -13.566  -1.850  15.534  1.00 91.78           C
ATOM   3149 1HB  SER A 212     -14.364  -1.122  15.684  1.00 91.78           H
ATOM   3150 2HB  SER A 212     -13.985  -2.664  14.943  1.00 91.78           H
ATOM   3151  OG  SER A 212     -13.138  -2.352  16.797  1.00 91.78           O
ATOM   3152  HG  SER A 212     -13.240  -1.646  17.498  1.00 91.78           H
ATOM   3153  HN  SER A 212     -12.338   0.147  16.349  1.00 91.78           H
ATOM   3154  N   ALA A 213     -13.533   0.416  13.354  1.00 94.94           N
ATOM   3155  CA  ALA A 213     -14.076   0.948  12.116  1.00 94.94           C
ATOM   3156  C   ALA A 213     -12.929   1.245  11.148  1.00 94.94           C
ATOM   3157  O   ALA A 213     -13.000   0.898   9.970  1.00 94.94           O
ATOM   3158  HA  ALA A 213     -14.719   0.184  11.680  1.00 94.94           H
ATOM   3159  CB  ALA A 213     -14.919   2.189  12.420  1.00 94.94           C
ATOM   3160 1HB  ALA A 213     -15.736   1.918  13.088  1.00 94.94           H
ATOM   3161 2HB  ALA A 213     -14.295   2.944  12.897  1.00 94.94           H
ATOM   3162 3HB  ALA A 213     -15.325   2.588  11.491  1.00 94.94           H
ATOM   3163  HN  ALA A 213     -13.676   0.990  14.160  1.00 94.94           H
ATOM   3164  N   VAL A 214     -11.898   1.885  11.681  1.00 93.62           N
ATOM   3165  CA  VAL A 214     -10.767   2.293  10.864  1.00 93.62           C
ATOM   3166  C   VAL A 214     -10.118   1.053  10.245  1.00 93.62           C
ATOM   3167  O   VAL A 214      -9.782   1.050   9.061  1.00 93.62           O
ATOM   3168  HA  VAL A 214     -11.151   2.925  10.063  1.00 93.62           H
ATOM   3169  CB  VAL A 214      -9.792   3.124  11.699  1.00 93.62           C
ATOM   3170  HB  VAL A 214      -9.577   2.571  12.614  1.00 93.62           H
ATOM   3171  CG1 VAL A 214      -8.471   3.331  10.955  1.00 93.62           C
ATOM   3172 1HG1 VAL A 214      -8.016   2.363  10.747  1.00 93.62           H
ATOM   3173 2HG1 VAL A 214      -8.661   3.853  10.017  1.00 93.62           H
ATOM   3174 3HG1 VAL A 214      -7.796   3.926  11.571  1.00 93.62           H
ATOM   3175  CG2 VAL A 214     -10.414   4.465  12.096  1.00 93.62           C
ATOM   3176 1HG2 VAL A 214     -10.671   5.026  11.197  1.00 93.62           H
ATOM   3177 2HG2 VAL A 214     -11.315   4.288  12.684  1.00 93.62           H
ATOM   3178 3HG2 VAL A 214      -9.699   5.036  12.688  1.00 93.62           H
ATOM   3179  HN  VAL A 214     -11.828   2.124  12.649  1.00 93.62           H
ATOM   3180  N   LEU A 215      -9.960   0.031  11.073  1.00 93.06           N
ATOM   3181  CA  LEU A 215      -9.283  -1.181  10.644  1.00 93.06           C
ATOM   3182  C   LEU A 215     -10.138  -1.894   9.594  1.00 93.06           C
ATOM   3183  O   LEU A 215      -9.623  -2.350   8.575  1.00 93.06           O
ATOM   3184  HA  LEU A 215      -8.343  -0.884  10.180  1.00 93.06           H
ATOM   3185  CB  LEU A 215      -8.935  -2.055  11.851  1.00 93.06           C
ATOM   3186 1HB  LEU A 215      -9.834  -2.183  12.453  1.00 93.06           H
ATOM   3187 2HB  LEU A 215      -8.652  -3.044  11.488  1.00 93.06           H
ATOM   3188  CG  LEU A 215      -7.817  -1.535  12.756  1.00 93.06           C
ATOM   3189  HG  LEU A 215      -8.124  -0.568  13.155  1.00 93.06           H
ATOM   3190  CD1 LEU A 215      -7.598  -2.467  13.949  1.00 93.06           C
ATOM   3191 1HD1 LEU A 215      -8.517  -2.534  14.531  1.00 93.06           H
ATOM   3192 2HD1 LEU A 215      -7.323  -3.459  13.589  1.00 93.06           H
ATOM   3193 3HD1 LEU A 215      -6.799  -2.074  14.576  1.00 93.06           H
ATOM   3194  CD2 LEU A 215      -6.529  -1.308  11.962  1.00 93.06           C
ATOM   3195 1HD2 LEU A 215      -6.207  -2.249  11.515  1.00 93.06           H
ATOM   3196 2HD2 LEU A 215      -6.712  -0.576  11.175  1.00 93.06           H
ATOM   3197 3HD2 LEU A 215      -5.751  -0.938  12.630  1.00 93.06           H
ATOM   3198  HN  LEU A 215     -10.285   0.022  12.018  1.00 93.06           H
ATOM   3199  N   THR A 216     -11.430  -1.968   9.880  1.00 92.22           N
ATOM   3200  CA  THR A 216     -12.354  -2.655   8.994  1.00 92.22           C
ATOM   3201  C   THR A 216     -12.334  -2.017   7.604  1.00 92.22           C
ATOM   3202  O   THR A 216     -12.286  -2.719   6.595  1.00 92.22           O
ATOM   3203  HA  THR A 216     -12.017  -3.685   8.878  1.00 92.22           H
ATOM   3204  CB  THR A 216     -13.737  -2.640   9.650  1.00 92.22           C
ATOM   3205  HB  THR A 216     -14.106  -1.620   9.757  1.00 92.22           H
ATOM   3206  OG1 THR A 216     -13.551  -3.358  10.867  1.00 92.22           O
ATOM   3207  HG1 THR A 216     -13.465  -2.718  11.631  1.00 92.22           H
ATOM   3208  CG2 THR A 216     -14.760  -3.475   8.877  1.00 92.22           C
ATOM   3209 1HG2 THR A 216     -14.422  -4.510   8.829  1.00 92.22           H
ATOM   3210 2HG2 THR A 216     -14.863  -3.079   7.867  1.00 92.22           H
ATOM   3211 3HG2 THR A 216     -15.723  -3.430   9.386  1.00 92.22           H
ATOM   3212  HN  THR A 216     -11.845  -1.569  10.698  1.00 92.22           H
ATOM   3213  N   LEU A 217     -12.373  -0.692   7.595  1.00 89.58           N
ATOM   3214  CA  LEU A 217     -12.367   0.048   6.345  1.00 89.58           C
ATOM   3215  C   LEU A 217     -11.090  -0.280   5.569  1.00 89.58           C
ATOM   3216  O   LEU A 217     -11.119  -0.416   4.347  1.00 89.58           O
ATOM   3217  HA  LEU A 217     -13.222  -0.290   5.760  1.00 89.58           H
ATOM   3218  CB  LEU A 217     -12.559   1.543   6.607  1.00 89.58           C
ATOM   3219 1HB  LEU A 217     -13.404   1.667   7.284  1.00 89.58           H
ATOM   3220 2HB  LEU A 217     -11.677   1.918   7.125  1.00 89.58           H
ATOM   3221  CG  LEU A 217     -12.800   2.415   5.372  1.00 89.58           C
ATOM   3222  HG  LEU A 217     -12.032   2.181   4.634  1.00 89.58           H
ATOM   3223  CD1 LEU A 217     -14.153   2.099   4.733  1.00 89.58           C
ATOM   3224 1HD1 LEU A 217     -14.177   1.052   4.431  1.00 89.58           H
ATOM   3225 2HD1 LEU A 217     -14.949   2.287   5.454  1.00 89.58           H
ATOM   3226 3HD1 LEU A 217     -14.298   2.732   3.858  1.00 89.58           H
ATOM   3227  CD2 LEU A 217     -12.660   3.900   5.714  1.00 89.58           C
ATOM   3228 1HD2 LEU A 217     -13.390   4.167   6.478  1.00 89.58           H
ATOM   3229 2HD2 LEU A 217     -11.655   4.094   6.088  1.00 89.58           H
ATOM   3230 3HD2 LEU A 217     -12.836   4.497   4.819  1.00 89.58           H
ATOM   3231  HN  LEU A 217     -12.407  -0.128   8.420  1.00 89.58           H
ATOM   3232  N   LYS A 218      -9.998  -0.398   6.311  1.00 87.42           N
ATOM   3233  CA  LYS A 218      -8.705  -0.661   5.703  1.00 87.42           C
ATOM   3234  C   LYS A 218      -8.741  -2.022   5.005  1.00 87.42           C
ATOM   3235  O   LYS A 218      -8.266  -2.160   3.879  1.00 87.42           O
ATOM   3236  HA  LYS A 218      -8.536   0.108   4.949  1.00 87.42           H
ATOM   3237  CB  LYS A 218      -7.589  -0.531   6.741  1.00 87.42           C
ATOM   3238 1HB  LYS A 218      -7.695   0.411   7.279  1.00 87.42           H
ATOM   3239 2HB  LYS A 218      -7.677  -1.329   7.477  1.00 87.42           H
ATOM   3240  CG  LYS A 218      -6.212  -0.593   6.076  1.00 87.42           C
ATOM   3241 1HG  LYS A 218      -6.119  -1.519   5.510  1.00 87.42           H
ATOM   3242 2HG  LYS A 218      -6.110   0.227   5.365  1.00 87.42           H
ATOM   3243  CD  LYS A 218      -5.095  -0.511   7.119  1.00 87.42           C
ATOM   3244 1HD  LYS A 218      -5.148   0.445   7.639  1.00 87.42           H
ATOM   3245 2HD  LYS A 218      -5.236  -1.290   7.869  1.00 87.42           H
ATOM   3246  CE  LYS A 218      -3.721  -0.667   6.465  1.00 87.42           C
ATOM   3247 1HE  LYS A 218      -3.709  -1.560   5.839  1.00 87.42           H
ATOM   3248 2HE  LYS A 218      -3.525   0.182   5.811  1.00 87.42           H
ATOM   3249  NZ  LYS A 218      -2.664  -0.762   7.496  1.00 87.42           N
ATOM   3250 1HZ  LYS A 218      -1.787  -1.023   7.058  1.00 87.42           H
ATOM   3251 2HZ  LYS A 218      -2.558   0.136   7.955  1.00 87.42           H
ATOM   3252 3HZ  LYS A 218      -2.921  -1.464   8.180  1.00 87.42           H
ATOM   3253  HN  LYS A 218      -9.988  -0.318   7.307  1.00 87.42           H
ATOM   3254  N   VAL A 219      -9.309  -2.994   5.704  1.00 91.24           N
ATOM   3255  CA  VAL A 219      -9.330  -4.360   5.207  1.00 91.24           C
ATOM   3256  C   VAL A 219     -10.211  -4.429   3.958  1.00 91.24           C
ATOM   3257  O   VAL A 219      -9.824  -5.023   2.953  1.00 91.24           O
ATOM   3258  HA  VAL A 219      -8.309  -4.625   4.931  1.00 91.24           H
ATOM   3259  CB  VAL A 219      -9.785  -5.313   6.314  1.00 91.24           C
ATOM   3260  HB  VAL A 219     -10.738  -4.949   6.698  1.00 91.24           H
ATOM   3261  CG1 VAL A 219     -10.007  -6.724   5.765  1.00 91.24           C
ATOM   3262 1HG1 VAL A 219     -10.773  -6.696   4.990  1.00 91.24           H
ATOM   3263 2HG1 VAL A 219      -9.075  -7.099   5.342  1.00 91.24           H
ATOM   3264 3HG1 VAL A 219     -10.330  -7.381   6.573  1.00 91.24           H
ATOM   3265  CG2 VAL A 219      -8.786  -5.325   7.472  1.00 91.24           C
ATOM   3266 1HG2 VAL A 219      -7.812  -5.652   7.108  1.00 91.24           H
ATOM   3267 2HG2 VAL A 219      -8.700  -4.321   7.889  1.00 91.24           H
ATOM   3268 3HG2 VAL A 219      -9.134  -6.011   8.245  1.00 91.24           H
ATOM   3269  HN  VAL A 219      -9.748  -2.862   6.593  1.00 91.24           H
ATOM   3270  N   ILE A 220     -11.380  -3.814   4.062  1.00 91.66           N
ATOM   3271  CA  ILE A 220     -12.374  -3.912   3.007  1.00 91.66           C
ATOM   3272  C   ILE A 220     -11.822  -3.273   1.731  1.00 91.66           C
ATOM   3273  O   ILE A 220     -11.737  -3.926   0.692  1.00 91.66           O
ATOM   3274  HA  ILE A 220     -12.544  -4.972   2.817  1.00 91.66           H
ATOM   3275  CB  ILE A 220     -13.705  -3.315   3.468  1.00 91.66           C
ATOM   3276  HB  ILE A 220     -13.508  -2.335   3.903  1.00 91.66           H
ATOM   3277  CG1 ILE A 220     -14.342  -4.175   4.562  1.00 91.66           C
ATOM   3278 1HG1 ILE A 220     -14.590  -5.157   4.159  1.00 91.66           H
ATOM   3279 2HG1 ILE A 220     -13.626  -4.332   5.368  1.00 91.66           H
ATOM   3280  CG2 ILE A 220     -14.650  -3.102   2.284  1.00 91.66           C
ATOM   3281 1HG2 ILE A 220     -14.189  -2.419   1.570  1.00 91.66           H
ATOM   3282 2HG2 ILE A 220     -14.845  -4.058   1.798  1.00 91.66           H
ATOM   3283 3HG2 ILE A 220     -15.588  -2.677   2.639  1.00 91.66           H
ATOM   3284  CD1 ILE A 220     -15.604  -3.511   5.115  1.00 91.66           C
ATOM   3285 1HD1 ILE A 220     -15.348  -2.540   5.539  1.00 91.66           H
ATOM   3286 2HD1 ILE A 220     -16.327  -3.377   4.311  1.00 91.66           H
ATOM   3287 3HD1 ILE A 220     -16.037  -4.143   5.891  1.00 91.66           H
ATOM   3288  HN  ILE A 220     -11.650  -3.257   4.847  1.00 91.66           H
ATOM   3289  N   LEU A 221     -11.462  -2.004   1.851  1.00 90.92           N
ATOM   3290  CA  LEU A 221     -11.087  -1.219   0.687  1.00 90.92           C
ATOM   3291  C   LEU A 221      -9.660  -1.582   0.271  1.00 90.92           C
ATOM   3292  O   LEU A 221      -9.285  -1.411  -0.888  1.00 90.92           O
ATOM   3293  HA  LEU A 221     -11.763  -1.493  -0.123  1.00 90.92           H
ATOM   3294  CB  LEU A 221     -11.288   0.273   0.959  1.00 90.92           C
ATOM   3295 1HB  LEU A 221     -10.688   0.548   1.827  1.00 90.92           H
ATOM   3296 2HB  LEU A 221     -10.896   0.833   0.110  1.00 90.92           H
ATOM   3297  CG  LEU A 221     -12.729   0.722   1.209  1.00 90.92           C
ATOM   3298  HG  LEU A 221     -13.091   0.224   2.109  1.00 90.92           H
ATOM   3299  CD1 LEU A 221     -12.798   2.228   1.466  1.00 90.92           C
ATOM   3300 1HD1 LEU A 221     -12.198   2.475   2.342  1.00 90.92           H
ATOM   3301 2HD1 LEU A 221     -12.410   2.763   0.599  1.00 90.92           H
ATOM   3302 3HD1 LEU A 221     -13.833   2.520   1.640  1.00 90.92           H
ATOM   3303  CD2 LEU A 221     -13.643   0.295   0.058  1.00 90.92           C
ATOM   3304 1HD2 LEU A 221     -13.292   0.745  -0.871  1.00 90.92           H
ATOM   3305 2HD2 LEU A 221     -13.626  -0.791  -0.035  1.00 90.92           H
ATOM   3306 3HD2 LEU A 221     -14.661   0.626   0.261  1.00 90.92           H
ATOM   3307  HN  LEU A 221     -11.425  -1.513   2.721  1.00 90.92           H
ATOM   3308  N   GLY A 222      -8.903  -2.076   1.239  1.00 89.22           N
ATOM   3309  CA  GLY A 222      -7.474  -2.258   1.053  1.00 89.22           C
ATOM   3310  C   GLY A 222      -7.179  -3.574   0.329  1.00 89.22           C
ATOM   3311  O   GLY A 222      -6.139  -3.713  -0.314  1.00 89.22           O
ATOM   3312 1HA  GLY A 222      -7.069  -1.425   0.479  1.00 89.22           H
ATOM   3313 2HA  GLY A 222      -6.973  -2.252   2.021  1.00 89.22           H
ATOM   3314  HN  GLY A 222      -9.250  -2.349   2.137  1.00 89.22           H
ATOM   3315  N   PHE A 223      -8.113  -4.505   0.457  1.00 83.50           N
ATOM   3316  CA  PHE A 223      -7.898  -5.854  -0.039  1.00 83.50           C
ATOM   3317  C   PHE A 223      -9.141  -6.377  -0.760  1.00 83.50           C
ATOM   3318  O   PHE A 223      -9.110  -6.613  -1.967  1.00 83.50           O
ATOM   3319  HA  PHE A 223      -7.064  -5.811  -0.740  1.00 83.50           H
ATOM   3320  CB  PHE A 223      -7.618  -6.738   1.177  1.00 83.50           C
ATOM   3321 1HB  PHE A 223      -6.821  -6.286   1.767  1.00 83.50           H
ATOM   3322 2HB  PHE A 223      -8.506  -6.762   1.808  1.00 83.50           H
ATOM   3323  CG  PHE A 223      -7.221  -8.173   0.825  1.00 83.50           C
ATOM   3324  CD1 PHE A 223      -8.062  -9.202   1.114  1.00 83.50           C
ATOM   3325  HD1 PHE A 223      -9.020  -9.004   1.596  1.00 83.50           H
ATOM   3326  CD2 PHE A 223      -6.026  -8.420   0.224  1.00 83.50           C
ATOM   3327  HD2 PHE A 223      -5.352  -7.596  -0.007  1.00 83.50           H
ATOM   3328  CE1 PHE A 223      -7.694 -10.534   0.787  1.00 83.50           C
ATOM   3329  HE1 PHE A 223      -8.368 -11.358   1.019  1.00 83.50           H
ATOM   3330  CE2 PHE A 223      -5.658  -9.752  -0.103  1.00 83.50           C
ATOM   3331  HE2 PHE A 223      -4.700  -9.950  -0.585  1.00 83.50           H
ATOM   3332  CZ  PHE A 223      -6.499 -10.781   0.186  1.00 83.50           C
ATOM   3333  HZ  PHE A 223      -6.216 -11.803  -0.065  1.00 83.50           H
ATOM   3334  HN  PHE A 223      -9.001  -4.350   0.889  1.00 83.50           H
ATOM   3335  N   PHE A 224     -10.207  -6.544   0.010  1.00 85.29           N
ATOM   3336  CA  PHE A 224     -11.338  -7.338  -0.440  1.00 85.29           C
ATOM   3337  C   PHE A 224     -11.923  -6.774  -1.736  1.00 85.29           C
ATOM   3338  O   PHE A 224     -12.098  -7.502  -2.711  1.00 85.29           O
ATOM   3339  HA  PHE A 224     -10.973  -8.349  -0.618  1.00 85.29           H
ATOM   3340  CB  PHE A 224     -12.400  -7.265   0.660  1.00 85.29           C
ATOM   3341 1HB  PHE A 224     -12.426  -6.252   1.059  1.00 85.29           H
ATOM   3342 2HB  PHE A 224     -13.378  -7.460   0.219  1.00 85.29           H
ATOM   3343  CG  PHE A 224     -12.171  -8.246   1.811  1.00 85.29           C
ATOM   3344  CD1 PHE A 224     -12.345  -9.580   1.613  1.00 85.29           C
ATOM   3345  HD1 PHE A 224     -12.647  -9.951   0.634  1.00 85.29           H
ATOM   3346  CD2 PHE A 224     -11.794  -7.784   3.033  1.00 85.29           C
ATOM   3347  HD2 PHE A 224     -11.654  -6.715   3.192  1.00 85.29           H
ATOM   3348  CE1 PHE A 224     -12.133 -10.491   2.682  1.00 85.29           C
ATOM   3349  HE1 PHE A 224     -12.272 -11.560   2.523  1.00 85.29           H
ATOM   3350  CE2 PHE A 224     -11.581  -8.694   4.102  1.00 85.29           C
ATOM   3351  HE2 PHE A 224     -11.279  -8.324   5.082  1.00 85.29           H
ATOM   3352  CZ  PHE A 224     -11.755 -10.028   3.904  1.00 85.29           C
ATOM   3353  HZ  PHE A 224     -11.592 -10.727   4.725  1.00 85.29           H
ATOM   3354  HN  PHE A 224     -10.304  -6.149   0.923  1.00 85.29           H
ATOM   3355  N   LEU A 225     -12.210  -5.481  -1.704  1.00 90.58           N
ATOM   3356  CA  LEU A 225     -12.840  -4.826  -2.838  1.00 90.58           C
ATOM   3357  C   LEU A 225     -11.940  -4.966  -4.067  1.00 90.58           C
ATOM   3358  O   LEU A 225     -12.367  -5.480  -5.099  1.00 90.58           O
ATOM   3359  HA  LEU A 225     -13.778  -5.346  -3.036  1.00 90.58           H
ATOM   3360  CB  LEU A 225     -13.190  -3.377  -2.494  1.00 90.58           C
ATOM   3361 1HB  LEU A 225     -13.908  -3.382  -1.674  1.00 90.58           H
ATOM   3362 2HB  LEU A 225     -12.290  -2.884  -2.126  1.00 90.58           H
ATOM   3363  CG  LEU A 225     -13.767  -2.537  -3.635  1.00 90.58           C
ATOM   3364  HG  LEU A 225     -13.131  -2.668  -4.511  1.00 90.58           H
ATOM   3365  CD1 LEU A 225     -15.168  -3.019  -4.017  1.00 90.58           C
ATOM   3366 1HD1 LEU A 225     -15.118  -4.059  -4.339  1.00 90.58           H
ATOM   3367 2HD1 LEU A 225     -15.828  -2.937  -3.154  1.00 90.58           H
ATOM   3368 3HD1 LEU A 225     -15.554  -2.405  -4.830  1.00 90.58           H
ATOM   3369  CD2 LEU A 225     -13.750  -1.048  -3.283  1.00 90.58           C
ATOM   3370 1HD2 LEU A 225     -14.348  -0.879  -2.388  1.00 90.58           H
ATOM   3371 2HD2 LEU A 225     -12.723  -0.730  -3.100  1.00 90.58           H
ATOM   3372 3HD2 LEU A 225     -14.165  -0.474  -4.111  1.00 90.58           H
ATOM   3373  HN  LEU A 225     -12.020  -4.884  -0.924  1.00 90.58           H
ATOM   3374  N   PRO A 226     -10.681  -4.514  -3.980  1.00 90.55           N
ATOM   3375  CA  PRO A 226      -9.760  -4.623  -5.113  1.00 90.55           C
ATOM   3376  C   PRO A 226      -9.668  -6.044  -5.647  1.00 90.55           C
ATOM   3377  O   PRO A 226      -9.692  -6.258  -6.858  1.00 90.55           O
ATOM   3378  HA  PRO A 226     -10.123  -4.027  -5.950  1.00 90.55           H
ATOM   3379  CB  PRO A 226      -8.424  -4.144  -4.541  1.00 90.55           C
ATOM   3380 1HB  PRO A 226      -7.834  -4.974  -4.151  1.00 90.55           H
ATOM   3381 2HB  PRO A 226      -7.816  -3.652  -5.300  1.00 90.55           H
ATOM   3382  CG  PRO A 226      -8.838  -3.179  -3.437  1.00 90.55           C
ATOM   3383 1HG  PRO A 226      -8.037  -3.025  -2.714  1.00 90.55           H
ATOM   3384 2HG  PRO A 226      -9.087  -2.194  -3.833  1.00 90.55           H
ATOM   3385  CD  PRO A 226     -10.043  -3.868  -2.818  1.00 90.55           C
ATOM   3386 1HD  PRO A 226      -9.749  -4.599  -2.066  1.00 90.55           H
ATOM   3387 2HD  PRO A 226     -10.707  -3.157  -2.326  1.00 90.55           H
ATOM   3388  N   PHE A 227      -9.564  -6.984  -4.720  1.00 83.80           N
ATOM   3389  CA  PHE A 227      -9.339  -8.373  -5.085  1.00 83.80           C
ATOM   3390  C   PHE A 227     -10.517  -8.926  -5.890  1.00 83.80           C
ATOM   3391  O   PHE A 227     -10.321  -9.567  -6.921  1.00 83.80           O
ATOM   3392  HA  PHE A 227      -8.437  -8.405  -5.695  1.00 83.80           H
ATOM   3393  CB  PHE A 227      -9.212  -9.163  -3.781  1.00 83.80           C
ATOM   3394 1HB  PHE A 227      -8.385  -8.755  -3.199  1.00 83.80           H
ATOM   3395 2HB  PHE A 227     -10.118  -9.019  -3.191  1.00 83.80           H
ATOM   3396  CG  PHE A 227      -8.984 -10.663  -3.981  1.00 83.80           C
ATOM   3397  CD1 PHE A 227     -10.015 -11.535  -3.818  1.00 83.80           C
ATOM   3398  HD1 PHE A 227     -11.003 -11.165  -3.544  1.00 83.80           H
ATOM   3399  CD2 PHE A 227      -7.751 -11.123  -4.323  1.00 83.80           C
ATOM   3400  HD2 PHE A 227      -6.925 -10.424  -4.454  1.00 83.80           H
ATOM   3401  CE1 PHE A 227      -9.804 -12.927  -4.004  1.00 83.80           C
ATOM   3402  HE1 PHE A 227     -10.630 -13.626  -3.873  1.00 83.80           H
ATOM   3403  CE2 PHE A 227      -7.540 -12.515  -4.510  1.00 83.80           C
ATOM   3404  HE2 PHE A 227      -6.552 -12.884  -4.784  1.00 83.80           H
ATOM   3405  CZ  PHE A 227      -8.571 -13.387  -4.346  1.00 83.80           C
ATOM   3406  HZ  PHE A 227      -8.408 -14.456  -4.489  1.00 83.80           H
ATOM   3407  HN  PHE A 227      -9.631  -6.811  -3.737  1.00 83.80           H
ATOM   3408  N   VAL A 228     -11.713  -8.658  -5.388  1.00 91.50           N
ATOM   3409  CA  VAL A 228     -12.920  -9.162  -6.020  1.00 91.50           C
ATOM   3410  C   VAL A 228     -12.997  -8.635  -7.455  1.00 91.50           C
ATOM   3411  O   VAL A 228     -13.311  -9.384  -8.379  1.00 91.50           O
ATOM   3412  HA  VAL A 228     -12.847 -10.249  -6.049  1.00 91.50           H
ATOM   3413  CB  VAL A 228     -14.145  -8.792  -5.181  1.00 91.50           C
ATOM   3414  HB  VAL A 228     -14.103  -7.721  -4.981  1.00 91.50           H
ATOM   3415  CG1 VAL A 228     -15.439  -9.077  -5.945  1.00 91.50           C
ATOM   3416 1HG1 VAL A 228     -15.455  -8.491  -6.864  1.00 91.50           H
ATOM   3417 2HG1 VAL A 228     -15.491 -10.138  -6.189  1.00 91.50           H
ATOM   3418 3HG1 VAL A 228     -16.294  -8.804  -5.326  1.00 91.50           H
ATOM   3419  CG2 VAL A 228     -14.129  -9.522  -3.837  1.00 91.50           C
ATOM   3420 1HG2 VAL A 228     -14.136 -10.598  -4.008  1.00 91.50           H
ATOM   3421 2HG2 VAL A 228     -13.231  -9.247  -3.284  1.00 91.50           H
ATOM   3422 3HG2 VAL A 228     -15.011  -9.241  -3.260  1.00 91.50           H
ATOM   3423  HN  VAL A 228     -11.865  -8.109  -4.566  1.00 91.50           H
ATOM   3424  N   VAL A 229     -12.705  -7.351  -7.596  1.00 91.40           N
ATOM   3425  CA  VAL A 229     -12.806  -6.698  -8.890  1.00 91.40           C
ATOM   3426  C   VAL A 229     -11.785  -7.316  -9.849  1.00 91.40           C
ATOM   3427  O   VAL A 229     -12.108  -7.613 -10.998  1.00 91.40           O
ATOM   3428  HA  VAL A 229     -13.807  -6.886  -9.276  1.00 91.40           H
ATOM   3429  CB  VAL A 229     -12.635  -5.186  -8.729  1.00 91.40           C
ATOM   3430  HB  VAL A 229     -11.700  -5.009  -8.197  1.00 91.40           H
ATOM   3431  CG1 VAL A 229     -12.539  -4.497 -10.091  1.00 91.40           C
ATOM   3432 1HG1 VAL A 229     -11.680  -4.889 -10.637  1.00 91.40           H
ATOM   3433 2HG1 VAL A 229     -13.449  -4.687 -10.660  1.00 91.40           H
ATOM   3434 3HG1 VAL A 229     -12.418  -3.423  -9.948  1.00 91.40           H
ATOM   3435  CG2 VAL A 229     -13.771  -4.593  -7.893  1.00 91.40           C
ATOM   3436 1HG2 VAL A 229     -14.724  -4.786  -8.385  1.00 91.40           H
ATOM   3437 2HG2 VAL A 229     -13.773  -5.052  -6.904  1.00 91.40           H
ATOM   3438 3HG2 VAL A 229     -13.625  -3.517  -7.794  1.00 91.40           H
ATOM   3439  HN  VAL A 229     -12.405  -6.760  -6.847  1.00 91.40           H
ATOM   3440  N   MET A 230     -10.574  -7.491  -9.340  1.00 83.28           N
ATOM   3441  CA  MET A 230      -9.496  -8.038 -10.147  1.00 83.28           C
ATOM   3442  C   MET A 230      -9.814  -9.468 -10.590  1.00 83.28           C
ATOM   3443  O   MET A 230      -9.589  -9.827 -11.745  1.00 83.28           O
ATOM   3444  HA  MET A 230      -9.423  -7.388 -11.018  1.00 83.28           H
ATOM   3445  CB  MET A 230      -8.198  -8.032  -9.336  1.00 83.28           C
ATOM   3446 1HB  MET A 230      -8.392  -8.404  -8.330  1.00 83.28           H
ATOM   3447 2HB  MET A 230      -7.476  -8.708  -9.793  1.00 83.28           H
ATOM   3448  CG  MET A 230      -7.608  -6.622  -9.259  1.00 83.28           C
ATOM   3449 1HG  MET A 230      -7.415  -6.244 -10.263  1.00 83.28           H
ATOM   3450 2HG  MET A 230      -8.323  -5.944  -8.795  1.00 83.28           H
ATOM   3451  SD  MET A 230      -6.092  -6.647  -8.316  1.00 83.28           S
ATOM   3452  CE  MET A 230      -5.024  -7.495  -9.468  1.00 83.28           C
ATOM   3453 1HE  MET A 230      -5.430  -8.484  -9.679  1.00 83.28           H
ATOM   3454 2HE  MET A 230      -4.961  -6.922 -10.394  1.00 83.28           H
ATOM   3455 3HE  MET A 230      -4.029  -7.595  -9.035  1.00 83.28           H
ATOM   3456  HN  MET A 230     -10.326  -7.267  -8.398  1.00 83.28           H
ATOM   3457  N   ALA A 231     -10.332 -10.244  -9.650  1.00 88.79           N
ATOM   3458  CA  ALA A 231     -10.635 -11.640  -9.914  1.00 88.79           C
ATOM   3459  C   ALA A 231     -11.702 -11.728 -11.007  1.00 88.79           C
ATOM   3460  O   ALA A 231     -11.587 -12.534 -11.929  1.00 88.79           O
ATOM   3461  HA  ALA A 231      -9.721 -12.116 -10.272  1.00 88.79           H
ATOM   3462  CB  ALA A 231     -11.071 -12.323  -8.617  1.00 88.79           C
ATOM   3463 1HB  ALA A 231     -10.267 -12.258  -7.884  1.00 88.79           H
ATOM   3464 2HB  ALA A 231     -11.960 -11.826  -8.226  1.00 88.79           H
ATOM   3465 3HB  ALA A 231     -11.298 -13.370  -8.816  1.00 88.79           H
ATOM   3466  HN  ALA A 231     -10.544  -9.934  -8.723  1.00 88.79           H
ATOM   3467  N   CYS A 232     -12.717 -10.887 -10.868  1.00 88.15           N
ATOM   3468  CA  CYS A 232     -13.814 -10.874 -11.819  1.00 88.15           C
ATOM   3469  C   CYS A 232     -13.256 -10.489 -13.191  1.00 88.15           C
ATOM   3470  O   CYS A 232     -13.573 -11.126 -14.195  1.00 88.15           O
ATOM   3471  HA  CYS A 232     -14.225 -11.884 -11.838  1.00 88.15           H
ATOM   3472  CB  CYS A 232     -14.937  -9.934 -11.376  1.00 88.15           C
ATOM   3473 1HB  CYS A 232     -14.524  -8.959 -11.114  1.00 88.15           H
ATOM   3474 2HB  CYS A 232     -15.635  -9.774 -12.198  1.00 88.15           H
ATOM   3475  SG  CYS A 232     -15.818 -10.645  -9.938  1.00 88.15           S
ATOM   3476  HG  CYS A 232     -14.909 -10.296  -9.032  1.00 88.15           H
ATOM   3477  HN  CYS A 232     -12.795 -10.224 -10.123  1.00 88.15           H
ATOM   3478  N   CYS A 233     -12.435  -9.450 -13.190  1.00 86.36           N
ATOM   3479  CA  CYS A 233     -11.866  -8.945 -14.428  1.00 86.36           C
ATOM   3480  C   CYS A 233     -11.062 -10.070 -15.081  1.00 86.36           C
ATOM   3481  O   CYS A 233     -11.167 -10.294 -16.286  1.00 86.36           O
ATOM   3482  HA  CYS A 233     -12.703  -8.650 -15.060  1.00 86.36           H
ATOM   3483  CB  CYS A 233     -11.012  -7.697 -14.191  1.00 86.36           C
ATOM   3484 1HB  CYS A 233     -10.324  -7.870 -13.363  1.00 86.36           H
ATOM   3485 2HB  CYS A 233     -10.406  -7.489 -15.072  1.00 86.36           H
ATOM   3486  SG  CYS A 233     -12.088  -6.264 -13.819  1.00 86.36           S
ATOM   3487  HG  CYS A 233     -12.326  -6.593 -12.552  1.00 86.36           H
ATOM   3488  HN  CYS A 233     -12.159  -8.956 -12.366  1.00 86.36           H
ATOM   3489  N   TYR A 234     -10.277 -10.749 -14.257  1.00 72.82           N
ATOM   3490  CA  TYR A 234      -9.354 -11.752 -14.760  1.00 72.82           C
ATOM   3491  C   TYR A 234     -10.106 -12.912 -15.415  1.00 72.82           C
ATOM   3492  O   TYR A 234      -9.751 -13.349 -16.508  1.00 72.82           O
ATOM   3493  HA  TYR A 234      -8.714 -11.278 -15.504  1.00 72.82           H
ATOM   3494  CB  TYR A 234      -8.596 -12.277 -13.539  1.00 72.82           C
ATOM   3495 1HB  TYR A 234      -8.077 -11.446 -13.061  1.00 72.82           H
ATOM   3496 2HB  TYR A 234      -9.315 -12.661 -12.815  1.00 72.82           H
ATOM   3497  CG  TYR A 234      -7.581 -13.375 -13.861  1.00 72.82           C
ATOM   3498  CD1 TYR A 234      -7.782 -14.659 -13.395  1.00 72.82           C
ATOM   3499  HD1 TYR A 234      -8.663 -14.889 -12.797  1.00 72.82           H
ATOM   3500  CD2 TYR A 234      -6.464 -13.083 -14.618  1.00 72.82           C
ATOM   3501  HD2 TYR A 234      -6.306 -12.069 -14.986  1.00 72.82           H
ATOM   3502  CE1 TYR A 234      -6.827 -15.693 -13.698  1.00 72.82           C
ATOM   3503  HE1 TYR A 234      -6.973 -16.710 -13.336  1.00 72.82           H
ATOM   3504  CE2 TYR A 234      -5.509 -14.117 -14.921  1.00 72.82           C
ATOM   3505  HE2 TYR A 234      -4.623 -13.900 -15.518  1.00 72.82           H
ATOM   3506  CZ  TYR A 234      -5.738 -15.371 -14.446  1.00 72.82           C
ATOM   3507  OH  TYR A 234      -4.835 -16.348 -14.733  1.00 72.82           O
ATOM   3508  HH  TYR A 234      -5.066 -17.183 -14.234  1.00 72.82           H
ATOM   3509  HN  TYR A 234     -10.266 -10.623 -13.265  1.00 72.82           H
ATOM   3510  N   THR A 235     -11.133 -13.378 -14.718  1.00 83.95           N
ATOM   3511  CA  THR A 235     -11.898 -14.521 -15.187  1.00 83.95           C
ATOM   3512  C   THR A 235     -12.487 -14.238 -16.570  1.00 83.95           C
ATOM   3513  O   THR A 235     -12.469 -15.102 -17.445  1.00 83.95           O
ATOM   3514  HA  THR A 235     -11.219 -15.367 -15.295  1.00 83.95           H
ATOM   3515  CB  THR A 235     -12.955 -14.847 -14.130  1.00 83.95           C
ATOM   3516  HB  THR A 235     -13.627 -15.630 -14.481  1.00 83.95           H
ATOM   3517  OG1 THR A 235     -13.568 -13.590 -13.853  1.00 83.95           O
ATOM   3518  HG1 THR A 235     -14.330 -13.435 -14.482  1.00 83.95           H
ATOM   3519  CG2 THR A 235     -12.339 -15.264 -12.793  1.00 83.95           C
ATOM   3520 1HG2 THR A 235     -11.720 -14.453 -12.410  1.00 83.95           H
ATOM   3521 2HG2 THR A 235     -11.724 -16.153 -12.938  1.00 83.95           H
ATOM   3522 3HG2 THR A 235     -13.133 -15.484 -12.080  1.00 83.95           H
ATOM   3523  HN  THR A 235     -11.443 -12.988 -13.851  1.00 83.95           H
ATOM   3524  N   ILE A 236     -12.997 -13.025 -16.724  1.00 82.70           N
ATOM   3525  CA  ILE A 236     -13.626 -12.630 -17.973  1.00 82.70           C
ATOM   3526  C   ILE A 236     -12.561 -12.541 -19.068  1.00 82.70           C
ATOM   3527  O   ILE A 236     -12.807 -12.928 -20.210  1.00 82.70           O
ATOM   3528  HA  ILE A 236     -14.335 -13.412 -18.243  1.00 82.70           H
ATOM   3529  CB  ILE A 236     -14.425 -11.339 -17.786  1.00 82.70           C
ATOM   3530  HB  ILE A 236     -13.746 -10.566 -17.426  1.00 82.70           H
ATOM   3531  CG1 ILE A 236     -15.512 -11.515 -16.724  1.00 82.70           C
ATOM   3532 1HG1 ILE A 236     -16.313 -12.140 -17.119  1.00 82.70           H
ATOM   3533 2HG1 ILE A 236     -15.099 -12.035 -15.859  1.00 82.70           H
ATOM   3534  CG2 ILE A 236     -14.999 -10.851 -19.118  1.00 82.70           C
ATOM   3535 1HG2 ILE A 236     -14.184 -10.660 -19.816  1.00 82.70           H
ATOM   3536 2HG2 ILE A 236     -15.659 -11.614 -19.530  1.00 82.70           H
ATOM   3537 3HG2 ILE A 236     -15.562  -9.932 -18.956  1.00 82.70           H
ATOM   3538  CD1 ILE A 236     -16.080 -10.163 -16.290  1.00 82.70           C
ATOM   3539 1HD1 ILE A 236     -15.280  -9.550 -15.873  1.00 82.70           H
ATOM   3540 2HD1 ILE A 236     -16.513  -9.657 -17.153  1.00 82.70           H
ATOM   3541 3HD1 ILE A 236     -16.850 -10.317 -15.535  1.00 82.70           H
ATOM   3542  HN  ILE A 236     -12.986 -12.319 -16.015  1.00 82.70           H
ATOM   3543  N   ILE A 237     -11.402 -12.029 -18.682  1.00 78.42           N
ATOM   3544  CA  ILE A 237     -10.299 -11.886 -19.618  1.00 78.42           C
ATOM   3545  C   ILE A 237      -9.935 -13.259 -20.185  1.00 78.42           C
ATOM   3546  O   ILE A 237      -9.835 -13.426 -21.400  1.00 78.42           O
ATOM   3547  HA  ILE A 237     -10.645 -11.255 -20.436  1.00 78.42           H
ATOM   3548  CB  ILE A 237      -9.124 -11.164 -18.954  1.00 78.42           C
ATOM   3549  HB  ILE A 237      -9.009 -11.556 -17.944  1.00 78.42           H
ATOM   3550  CG1 ILE A 237      -9.403  -9.665 -18.828  1.00 78.42           C
ATOM   3551 1HG1 ILE A 237      -9.325  -9.193 -19.807  1.00 78.42           H
ATOM   3552 2HG1 ILE A 237     -10.424  -9.509 -18.479  1.00 78.42           H
ATOM   3553  CG2 ILE A 237      -7.818 -11.443 -19.699  1.00 78.42           C
ATOM   3554 1HG2 ILE A 237      -7.618 -12.515 -19.693  1.00 78.42           H
ATOM   3555 2HG2 ILE A 237      -7.905 -11.096 -20.729  1.00 78.42           H
ATOM   3556 3HG2 ILE A 237      -6.999 -10.918 -19.207  1.00 78.42           H
ATOM   3557  CD1 ILE A 237      -8.421  -9.004 -17.858  1.00 78.42           C
ATOM   3558 1HD1 ILE A 237      -8.519  -9.462 -16.874  1.00 78.42           H
ATOM   3559 2HD1 ILE A 237      -7.403  -9.141 -18.223  1.00 78.42           H
ATOM   3560 3HD1 ILE A 237      -8.642  -7.939 -17.787  1.00 78.42           H
ATOM   3561  HN  ILE A 237     -11.210 -11.717 -17.752  1.00 78.42           H
ATOM   3562  N   ILE A 238      -9.747 -14.208 -19.279  1.00 76.88           N
ATOM   3563  CA  ILE A 238      -9.361 -15.552 -19.672  1.00 76.88           C
ATOM   3564  C   ILE A 238     -10.380 -16.099 -20.674  1.00 76.88           C
ATOM   3565  O   ILE A 238     -10.007 -16.604 -21.732  1.00 76.88           O
ATOM   3566  HA  ILE A 238      -8.392 -15.482 -20.168  1.00 76.88           H
ATOM   3567  CB  ILE A 238      -9.174 -16.438 -18.439  1.00 76.88           C
ATOM   3568  HB  ILE A 238     -10.026 -16.284 -17.776  1.00 76.88           H
ATOM   3569  CG1 ILE A 238      -7.918 -16.039 -17.662  1.00 76.88           C
ATOM   3570 1HG1 ILE A 238      -7.033 -16.239 -18.266  1.00 76.88           H
ATOM   3571 2HG1 ILE A 238      -7.934 -14.967 -17.465  1.00 76.88           H
ATOM   3572  CG2 ILE A 238      -9.163 -17.919 -18.824  1.00 76.88           C
ATOM   3573 1HG2 ILE A 238     -10.109 -18.177 -19.300  1.00 76.88           H
ATOM   3574 2HG2 ILE A 238      -8.344 -18.108 -19.517  1.00 76.88           H
ATOM   3575 3HG2 ILE A 238      -9.029 -18.526 -17.929  1.00 76.88           H
ATOM   3576  CD1 ILE A 238      -7.825 -16.805 -16.340  1.00 76.88           C
ATOM   3577 1HD1 ILE A 238      -8.699 -16.583 -15.729  1.00 76.88           H
ATOM   3578 2HD1 ILE A 238      -7.785 -17.875 -16.543  1.00 76.88           H
ATOM   3579 3HD1 ILE A 238      -6.923 -16.502 -15.808  1.00 76.88           H
ATOM   3580  HN  ILE A 238      -9.854 -14.070 -18.295  1.00 76.88           H
ATOM   3581  N   HIS A 239     -11.647 -15.980 -20.305  1.00 77.26           N
ATOM   3582  CA  HIS A 239     -12.715 -16.568 -21.095  1.00 77.26           C
ATOM   3583  C   HIS A 239     -12.673 -16.002 -22.516  1.00 77.26           C
ATOM   3584  O   HIS A 239     -12.821 -16.742 -23.487  1.00 77.26           O
ATOM   3585  HA  HIS A 239     -12.521 -17.640 -21.134  1.00 77.26           H
ATOM   3586  CB  HIS A 239     -14.070 -16.364 -20.415  1.00 77.26           C
ATOM   3587 1HB  HIS A 239     -13.984 -16.646 -19.365  1.00 77.26           H
ATOM   3588 2HB  HIS A 239     -14.322 -15.304 -20.440  1.00 77.26           H
ATOM   3589  CG  HIS A 239     -15.197 -17.150 -21.042  1.00 77.26           C
ATOM   3590  ND1 HIS A 239     -15.319 -18.522 -20.909  1.00 77.26           N
ATOM   3591  HD1 HIS A 239     -14.697 -19.118 -20.401  1.00 77.26           H
ATOM   3592  CD2 HIS A 239     -16.250 -16.742 -21.807  1.00 77.26           C
ATOM   3593  HD2 HIS A 239     -16.460 -15.715 -22.106  1.00 77.26           H
ATOM   3594  CE1 HIS A 239     -16.400 -18.911 -21.568  1.00 77.26           C
ATOM   3595  HE1 HIS A 239     -16.766 -19.935 -21.651  1.00 77.26           H
ATOM   3596  NE2 HIS A 239     -16.976 -17.806 -22.124  1.00 77.26           N
ATOM   3597  HN  HIS A 239     -11.947 -15.493 -19.485  1.00 77.26           H
ATOM   3598  N   THR A 240     -12.473 -14.695 -22.592  1.00 78.20           N
ATOM   3599  CA  THR A 240     -12.461 -14.013 -23.876  1.00 78.20           C
ATOM   3600  C   THR A 240     -11.276 -14.487 -24.720  1.00 78.20           C
ATOM   3601  O   THR A 240     -11.396 -14.640 -25.934  1.00 78.20           O
ATOM   3602  HA  THR A 240     -13.367 -14.284 -24.417  1.00 78.20           H
ATOM   3603  CB  THR A 240     -12.454 -12.506 -23.611  1.00 78.20           C
ATOM   3604  HB  THR A 240     -11.490 -12.185 -23.216  1.00 78.20           H
ATOM   3605  OG1 THR A 240     -13.571 -12.301 -22.749  1.00 78.20           O
ATOM   3606  HG1 THR A 240     -13.265 -12.252 -21.799  1.00 78.20           H
ATOM   3607  CG2 THR A 240     -12.792 -11.691 -24.860  1.00 78.20           C
ATOM   3608 1HG2 THR A 240     -13.786 -11.965 -25.215  1.00 78.20           H
ATOM   3609 2HG2 THR A 240     -12.058 -11.898 -25.639  1.00 78.20           H
ATOM   3610 3HG2 THR A 240     -12.774 -10.629 -24.617  1.00 78.20           H
ATOM   3611  HN  THR A 240     -12.320 -14.105 -21.799  1.00 78.20           H
ATOM   3612  N   LEU A 241     -10.158 -14.706 -24.043  1.00 73.39           N
ATOM   3613  CA  LEU A 241      -8.920 -15.033 -24.729  1.00 73.39           C
ATOM   3614  C   LEU A 241      -9.018 -16.449 -25.301  1.00 73.39           C
ATOM   3615  O   LEU A 241      -8.568 -16.704 -26.417  1.00 73.39           O
ATOM   3616  HA  LEU A 241      -8.810 -14.333 -25.557  1.00 73.39           H
ATOM   3617  CB  LEU A 241      -7.722 -14.827 -23.800  1.00 73.39           C
ATOM   3618 1HB  LEU A 241      -7.950 -15.286 -22.838  1.00 73.39           H
ATOM   3619 2HB  LEU A 241      -6.868 -15.364 -24.215  1.00 73.39           H
ATOM   3620  CG  LEU A 241      -7.305 -13.375 -23.554  1.00 73.39           C
ATOM   3621  HG  LEU A 241      -8.171 -12.831 -23.178  1.00 73.39           H
ATOM   3622  CD1 LEU A 241      -6.217 -13.291 -22.482  1.00 73.39           C
ATOM   3623 1HD1 LEU A 241      -6.594 -13.709 -21.548  1.00 73.39           H
ATOM   3624 2HD1 LEU A 241      -5.343 -13.855 -22.806  1.00 73.39           H
ATOM   3625 3HD1 LEU A 241      -5.940 -12.248 -22.327  1.00 73.39           H
ATOM   3626  CD2 LEU A 241      -6.878 -12.699 -24.859  1.00 73.39           C
ATOM   3627 1HD2 LEU A 241      -6.033 -13.238 -25.287  1.00 73.39           H
ATOM   3628 2HD2 LEU A 241      -7.710 -12.710 -25.563  1.00 73.39           H
ATOM   3629 3HD2 LEU A 241      -6.588 -11.669 -24.656  1.00 73.39           H
ATOM   3630  HN  LEU A 241     -10.090 -14.663 -23.046  1.00 73.39           H
ATOM   3631  N   ILE A 242      -9.609 -17.333 -24.510  1.00 74.52           N
ATOM   3632  CA  ILE A 242      -9.792 -18.711 -24.933  1.00 74.52           C
ATOM   3633  C   ILE A 242     -10.623 -18.739 -26.217  1.00 74.52           C
ATOM   3634  O   ILE A 242     -10.303 -19.471 -27.152  1.00 74.52           O
ATOM   3635  HA  ILE A 242      -8.805 -19.120 -25.151  1.00 74.52           H
ATOM   3636  CB  ILE A 242     -10.386 -19.545 -23.797  1.00 74.52           C
ATOM   3637  HB  ILE A 242     -11.243 -19.008 -23.390  1.00 74.52           H
ATOM   3638  CG1 ILE A 242      -9.379 -19.719 -22.658  1.00 74.52           C
ATOM   3639 1HG1 ILE A 242      -8.562 -20.362 -22.986  1.00 74.52           H
ATOM   3640 2HG1 ILE A 242      -8.941 -18.753 -22.405  1.00 74.52           H
ATOM   3641  CG2 ILE A 242     -10.902 -20.889 -24.315  1.00 74.52           C
ATOM   3642 1HG2 ILE A 242     -11.675 -20.718 -25.064  1.00 74.52           H
ATOM   3643 2HG2 ILE A 242     -10.079 -21.446 -24.764  1.00 74.52           H
ATOM   3644 3HG2 ILE A 242     -11.319 -21.463 -23.487  1.00 74.52           H
ATOM   3645  CD1 ILE A 242     -10.047 -20.322 -21.422  1.00 74.52           C
ATOM   3646 1HD1 ILE A 242     -10.847 -19.664 -21.083  1.00 74.52           H
ATOM   3647 2HD1 ILE A 242     -10.462 -21.298 -21.673  1.00 74.52           H
ATOM   3648 3HD1 ILE A 242      -9.309 -20.434 -20.628  1.00 74.52           H
ATOM   3649  HN  ILE A 242      -9.958 -17.121 -23.597  1.00 74.52           H
ATOM   3650  N   GLN A 243     -11.676 -17.934 -26.221  1.00 70.28           N
ATOM   3651  CA  GLN A 243     -12.581 -17.891 -27.356  1.00 70.28           C
ATOM   3652  C   GLN A 243     -11.873 -17.300 -28.577  1.00 70.28           C
ATOM   3653  O   GLN A 243     -12.151 -17.690 -29.710  1.00 70.28           O
ATOM   3654  HA  GLN A 243     -12.851 -18.929 -27.551  1.00 70.28           H
ATOM   3655  CB  GLN A 243     -13.846 -17.099 -27.019  1.00 70.28           C
ATOM   3656 1HB  GLN A 243     -13.573 -16.136 -26.588  1.00 70.28           H
ATOM   3657 2HB  GLN A 243     -14.404 -16.892 -27.932  1.00 70.28           H
ATOM   3658  CG  GLN A 243     -14.731 -17.871 -26.038  1.00 70.28           C
ATOM   3659 1HG  GLN A 243     -14.961 -18.855 -26.447  1.00 70.28           H
ATOM   3660 2HG  GLN A 243     -14.191 -18.031 -25.105  1.00 70.28           H
ATOM   3661  CD  GLN A 243     -16.030 -17.113 -25.758  1.00 70.28           C
ATOM   3662  OE1 GLN A 243     -16.214 -15.976 -26.160  1.00 70.28           O
ATOM   3663  NE2 GLN A 243     -16.917 -17.803 -25.048  1.00 70.28           N
ATOM   3664 1HE2 GLN A 243     -16.703 -18.733 -24.748  1.00 70.28           H
ATOM   3665 2HE2 GLN A 243     -17.798 -17.393 -24.813  1.00 70.28           H
ATOM   3666  HN  GLN A 243     -11.913 -17.320 -25.468  1.00 70.28           H
ATOM   3667  N   ALA A 244     -10.972 -16.367 -28.305  1.00 71.39           N
ATOM   3668  CA  ALA A 244     -10.387 -15.561 -29.362  1.00 71.39           C
ATOM   3669  C   ALA A 244      -9.408 -16.416 -30.169  1.00 71.39           C
ATOM   3670  O   ALA A 244      -9.042 -16.060 -31.288  1.00 71.39           O
ATOM   3671  HA  ALA A 244     -11.195 -15.234 -30.017  1.00 71.39           H
ATOM   3672  CB  ALA A 244      -9.718 -14.327 -28.753  1.00 71.39           C
ATOM   3673 1HB  ALA A 244     -10.461 -13.738 -28.216  1.00 71.39           H
ATOM   3674 2HB  ALA A 244      -8.936 -14.642 -28.061  1.00 71.39           H
ATOM   3675 3HB  ALA A 244      -9.279 -13.722 -29.546  1.00 71.39           H
ATOM   3676  HN  ALA A 244     -10.642 -16.160 -27.384  1.00 71.39           H
ATOM   3677  N   LYS A 245      -9.011 -17.529 -29.569  1.00 59.74           N
ATOM   3678  CA  LYS A 245      -8.076 -18.435 -30.214  1.00 59.74           C
ATOM   3679  C   LYS A 245      -6.903 -17.632 -30.779  1.00 59.74           C
ATOM   3680  O   LYS A 245      -6.089 -18.163 -31.533  1.00 59.74           O
ATOM   3681  HA  LYS A 245      -7.695 -19.111 -29.449  1.00 59.74           H
ATOM   3682  CB  LYS A 245      -8.794 -19.292 -31.258  1.00 59.74           C
ATOM   3683 1HB  LYS A 245      -9.389 -18.653 -31.912  1.00 59.74           H
ATOM   3684 2HB  LYS A 245      -8.061 -19.795 -31.888  1.00 59.74           H
ATOM   3685  CG  LYS A 245      -9.698 -20.329 -30.589  1.00 59.74           C
ATOM   3686 1HG  LYS A 245      -9.154 -20.828 -29.788  1.00 59.74           H
ATOM   3687 2HG  LYS A 245     -10.553 -19.831 -30.132  1.00 59.74           H
ATOM   3688  CD  LYS A 245     -10.188 -21.365 -31.603  1.00 59.74           C
ATOM   3689 1HD  LYS A 245     -10.830 -20.883 -32.340  1.00 59.74           H
ATOM   3690 2HD  LYS A 245      -9.337 -21.780 -32.144  1.00 59.74           H
ATOM   3691  CE  LYS A 245     -10.955 -22.492 -30.908  1.00 59.74           C
ATOM   3692 1HE  LYS A 245     -10.356 -22.899 -30.093  1.00 59.74           H
ATOM   3693 2HE  LYS A 245     -11.870 -22.098 -30.465  1.00 59.74           H
ATOM   3694  NZ  LYS A 245     -11.286 -23.565 -31.872  1.00 59.74           N
ATOM   3695 1HZ  LYS A 245     -11.815 -24.291 -31.402  1.00 59.74           H
ATOM   3696 2HZ  LYS A 245     -11.839 -23.180 -32.630  1.00 59.74           H
ATOM   3697 3HZ  LYS A 245     -10.430 -23.960 -32.246  1.00 59.74           H
ATOM   3698  HN  LYS A 245      -9.318 -17.814 -28.660  1.00 59.74           H
ATOM   3699  N   LYS A 246      -6.852 -16.366 -30.391  1.00 52.87           N
ATOM   3700  CA  LYS A 246      -5.857 -15.457 -30.932  1.00 52.87           C
ATOM   3701  C   LYS A 246      -4.632 -15.445 -30.016  1.00 52.87           C
ATOM   3702  O   LYS A 246      -4.705 -14.976 -28.881  1.00 52.87           O
ATOM   3703  HA  LYS A 246      -5.556 -15.844 -31.906  1.00 52.87           H
ATOM   3704  CB  LYS A 246      -6.465 -14.072 -31.164  1.00 52.87           C
ATOM   3705 1HB  LYS A 246      -7.098 -13.802 -30.318  1.00 52.87           H
ATOM   3706 2HB  LYS A 246      -5.672 -13.327 -31.218  1.00 52.87           H
ATOM   3707  CG  LYS A 246      -7.288 -14.043 -32.453  1.00 52.87           C
ATOM   3708 1HG  LYS A 246      -6.717 -14.497 -33.263  1.00 52.87           H
ATOM   3709 2HG  LYS A 246      -8.191 -14.641 -32.326  1.00 52.87           H
ATOM   3710  CD  LYS A 246      -7.668 -12.610 -32.830  1.00 52.87           C
ATOM   3711 1HD  LYS A 246      -8.296 -12.179 -32.050  1.00 52.87           H
ATOM   3712 2HD  LYS A 246      -6.769 -11.996 -32.890  1.00 52.87           H
ATOM   3713  CE  LYS A 246      -8.409 -12.572 -34.168  1.00 52.87           C
ATOM   3714 1HE  LYS A 246      -7.842 -13.122 -34.919  1.00 52.87           H
ATOM   3715 2HE  LYS A 246      -9.374 -13.069 -34.070  1.00 52.87           H
ATOM   3716  NZ  LYS A 246      -8.606 -11.174 -34.611  1.00 52.87           N
ATOM   3717 1HZ  LYS A 246      -9.123 -11.166 -35.484  1.00 52.87           H
ATOM   3718 2HZ  LYS A 246      -9.128 -10.666 -33.905  1.00 52.87           H
ATOM   3719 3HZ  LYS A 246      -7.704 -10.732 -34.749  1.00 52.87           H
ATOM   3720  HN  LYS A 246      -7.475 -15.961 -29.722  1.00 52.87           H
ATOM   3721  N   SER A 247      -3.533 -15.966 -30.543  1.00 56.29           N
ATOM   3722  CA  SER A 247      -2.300 -16.044 -29.778  1.00 56.29           C
ATOM   3723  C   SER A 247      -1.896 -14.649 -29.295  1.00 56.29           C
ATOM   3724  O   SER A 247      -1.440 -14.489 -28.164  1.00 56.29           O
ATOM   3725  HA  SER A 247      -2.526 -16.691 -28.931  1.00 56.29           H
ATOM   3726  CB  SER A 247      -1.175 -16.665 -30.608  1.00 56.29           C
ATOM   3727 1HB  SER A 247      -1.252 -17.751 -30.568  1.00 56.29           H
ATOM   3728 2HB  SER A 247      -1.293 -16.375 -31.652  1.00 56.29           H
ATOM   3729  OG  SER A 247       0.112 -16.264 -30.147  1.00 56.29           O
ATOM   3730  HG  SER A 247       0.823 -16.668 -30.723  1.00 56.29           H
ATOM   3731  HN  SER A 247      -3.478 -16.331 -31.472  1.00 56.29           H
ATOM   3732  N   SER A 248      -2.078 -13.677 -30.176  1.00 57.24           N
ATOM   3733  CA  SER A 248      -1.517 -12.354 -29.957  1.00 57.24           C
ATOM   3734  C   SER A 248      -1.976 -11.808 -28.604  1.00 57.24           C
ATOM   3735  O   SER A 248      -1.280 -11.003 -27.988  1.00 57.24           O
ATOM   3736  HA  SER A 248      -0.436 -12.495 -29.967  1.00 57.24           H
ATOM   3737  CB  SER A 248      -1.915 -11.395 -31.080  1.00 57.24           C
ATOM   3738 1HB  SER A 248      -1.397 -10.445 -30.946  1.00 57.24           H
ATOM   3739 2HB  SER A 248      -1.591 -11.802 -32.038  1.00 57.24           H
ATOM   3740  OG  SER A 248      -3.321 -11.167 -31.114  1.00 57.24           O
ATOM   3741  HG  SER A 248      -3.546 -10.523 -31.846  1.00 57.24           H
ATOM   3742  HN  SER A 248      -2.597 -13.781 -31.024  1.00 57.24           H
ATOM   3743  N   LYS A 249      -3.145 -12.268 -28.182  1.00 52.55           N
ATOM   3744  CA  LYS A 249      -3.738 -11.783 -26.947  1.00 52.55           C
ATOM   3745  C   LYS A 249      -3.049 -12.455 -25.758  1.00 52.55           C
ATOM   3746  O   LYS A 249      -3.267 -12.068 -24.611  1.00 52.55           O
ATOM   3747  HA  LYS A 249      -3.551 -10.711 -26.894  1.00 52.55           H
ATOM   3748  CB  LYS A 249      -5.255 -11.977 -26.970  1.00 52.55           C
ATOM   3749 1HB  LYS A 249      -5.491 -12.998 -27.271  1.00 52.55           H
ATOM   3750 2HB  LYS A 249      -5.658 -11.841 -25.966  1.00 52.55           H
ATOM   3751  CG  LYS A 249      -5.921 -10.990 -27.931  1.00 52.55           C
ATOM   3752 1HG  LYS A 249      -5.553  -9.983 -27.735  1.00 52.55           H
ATOM   3753 2HG  LYS A 249      -5.647 -11.235 -28.957  1.00 52.55           H
ATOM   3754  CD  LYS A 249      -7.443 -11.022 -27.782  1.00 52.55           C
ATOM   3755 1HD  LYS A 249      -7.824 -11.990 -28.108  1.00 52.55           H
ATOM   3756 2HD  LYS A 249      -7.712 -10.910 -26.732  1.00 52.55           H
ATOM   3757  CE  LYS A 249      -8.097  -9.908 -28.603  1.00 52.55           C
ATOM   3758 1HE  LYS A 249      -7.615  -8.956 -28.383  1.00 52.55           H
ATOM   3759 2HE  LYS A 249      -7.954 -10.100 -29.666  1.00 52.55           H
ATOM   3760  NZ  LYS A 249      -9.543  -9.822 -28.299  1.00 52.55           N
ATOM   3761 1HZ  LYS A 249      -9.970  -9.115 -28.888  1.00 52.55           H
ATOM   3762 2HZ  LYS A 249      -9.980 -10.719 -28.477  1.00 52.55           H
ATOM   3763 3HZ  LYS A 249      -9.669  -9.571 -27.325  1.00 52.55           H
ATOM   3764  HN  LYS A 249      -3.683 -12.957 -28.667  1.00 52.55           H
ATOM   3765  N   HIS A 250      -2.233 -13.450 -26.072  1.00 52.60           N
ATOM   3766  CA  HIS A 250      -1.582 -14.239 -25.040  1.00 52.60           C
ATOM   3767  C   HIS A 250      -0.682 -13.335 -24.194  1.00 52.60           C
ATOM   3768  O   HIS A 250      -0.582 -13.513 -22.981  1.00 52.60           O
ATOM   3769  HA  HIS A 250      -2.374 -14.642 -24.409  1.00 52.60           H
ATOM   3770  CB  HIS A 250      -0.828 -15.420 -25.653  1.00 52.60           C
ATOM   3771 1HB  HIS A 250      -0.894 -15.356 -26.739  1.00 52.60           H
ATOM   3772 2HB  HIS A 250       0.228 -15.339 -25.393  1.00 52.60           H
ATOM   3773  CG  HIS A 250      -1.338 -16.771 -25.211  1.00 52.60           C
ATOM   3774  ND1 HIS A 250      -1.068 -17.302 -23.962  1.00 52.60           N
ATOM   3775  HD1 HIS A 250      -0.526 -16.864 -23.245  1.00 52.60           H
ATOM   3776  CD2 HIS A 250      -2.104 -17.692 -25.864  1.00 52.60           C
ATOM   3777  HD2 HIS A 250      -2.495 -17.592 -26.876  1.00 52.60           H
ATOM   3778  CE1 HIS A 250      -1.649 -18.489 -23.878  1.00 52.60           C
ATOM   3779  HE1 HIS A 250      -1.621 -19.157 -23.017  1.00 52.60           H
ATOM   3780  NE2 HIS A 250      -2.291 -18.729 -25.058  1.00 52.60           N
ATOM   3781  HN  HIS A 250      -2.014 -13.719 -27.010  1.00 52.60           H
ATOM   3782  N   LYS A 251      -0.050 -12.386 -24.868  1.00 56.32           N
ATOM   3783  CA  LYS A 251       0.863 -11.475 -24.200  1.00 56.32           C
ATOM   3784  C   LYS A 251       0.109 -10.712 -23.109  1.00 56.32           C
ATOM   3785  O   LYS A 251       0.609 -10.556 -21.996  1.00 56.32           O
ATOM   3786  HA  LYS A 251       1.638 -12.079 -23.726  1.00 56.32           H
ATOM   3787  CB  LYS A 251       1.557 -10.568 -25.218  1.00 56.32           C
ATOM   3788 1HB  LYS A 251       0.816 -10.141 -25.894  1.00 56.32           H
ATOM   3789 2HB  LYS A 251       2.034  -9.735 -24.702  1.00 56.32           H
ATOM   3790  CG  LYS A 251       2.601 -11.344 -26.022  1.00 56.32           C
ATOM   3791 1HG  LYS A 251       3.215 -11.940 -25.347  1.00 56.32           H
ATOM   3792 2HG  LYS A 251       2.103 -12.039 -26.698  1.00 56.32           H
ATOM   3793  CD  LYS A 251       3.492 -10.393 -26.825  1.00 56.32           C
ATOM   3794 1HD  LYS A 251       2.891  -9.861 -27.562  1.00 56.32           H
ATOM   3795 2HD  LYS A 251       3.920  -9.643 -26.161  1.00 56.32           H
ATOM   3796  CE  LYS A 251       4.614 -11.158 -27.530  1.00 56.32           C
ATOM   3797 1HE  LYS A 251       5.109 -11.824 -26.823  1.00 56.32           H
ATOM   3798 2HE  LYS A 251       4.196 -11.784 -28.318  1.00 56.32           H
ATOM   3799  NZ  LYS A 251       5.600 -10.217 -28.107  1.00 56.32           N
ATOM   3800 1HZ  LYS A 251       6.284 -10.734 -28.648  1.00 56.32           H
ATOM   3801 2HZ  LYS A 251       5.123  -9.555 -28.709  1.00 56.32           H
ATOM   3802 3HZ  LYS A 251       6.068  -9.717 -27.359  1.00 56.32           H
ATOM   3803  HN  LYS A 251      -0.154 -12.234 -25.851  1.00 56.32           H
ATOM   3804  N   ALA A 252      -1.083 -10.257 -23.467  1.00 62.20           N
ATOM   3805  CA  ALA A 252      -1.881  -9.453 -22.557  1.00 62.20           C
ATOM   3806  C   ALA A 252      -2.266 -10.299 -21.341  1.00 62.20           C
ATOM   3807  O   ALA A 252      -2.290  -9.801 -20.216  1.00 62.20           O
ATOM   3808  HA  ALA A 252      -1.267  -8.616 -22.226  1.00 62.20           H
ATOM   3809  CB  ALA A 252      -3.104  -8.906 -23.296  1.00 62.20           C
ATOM   3810 1HB  ALA A 252      -2.776  -8.289 -24.133  1.00 62.20           H
ATOM   3811 2HB  ALA A 252      -3.704  -9.736 -23.670  1.00 62.20           H
ATOM   3812 3HB  ALA A 252      -3.702  -8.304 -22.613  1.00 62.20           H
ATOM   3813  HN  ALA A 252      -1.502 -10.428 -24.358  1.00 62.20           H
ATOM   3814  N   LEU A 253      -2.557 -11.564 -21.607  1.00 61.90           N
ATOM   3815  CA  LEU A 253      -2.930 -12.485 -20.548  1.00 61.90           C
ATOM   3816  C   LEU A 253      -1.766 -12.622 -19.564  1.00 61.90           C
ATOM   3817  O   LEU A 253      -1.958 -12.525 -18.353  1.00 61.90           O
ATOM   3818  HA  LEU A 253      -3.779 -12.051 -20.020  1.00 61.90           H
ATOM   3819  CB  LEU A 253      -3.397 -13.818 -21.137  1.00 61.90           C
ATOM   3820 1HB  LEU A 253      -4.203 -13.618 -21.842  1.00 61.90           H
ATOM   3821 2HB  LEU A 253      -2.574 -14.249 -21.707  1.00 61.90           H
ATOM   3822  CG  LEU A 253      -3.884 -14.862 -20.130  1.00 61.90           C
ATOM   3823  HG  LEU A 253      -3.096 -15.022 -19.395  1.00 61.90           H
ATOM   3824  CD1 LEU A 253      -5.114 -14.359 -19.371  1.00 61.90           C
ATOM   3825 1HD1 LEU A 253      -4.860 -13.446 -18.832  1.00 61.90           H
ATOM   3826 2HD1 LEU A 253      -5.918 -14.153 -20.078  1.00 61.90           H
ATOM   3827 3HD1 LEU A 253      -5.440 -15.120 -18.662  1.00 61.90           H
ATOM   3828  CD2 LEU A 253      -4.143 -16.205 -20.815  1.00 61.90           C
ATOM   3829 1HD2 LEU A 253      -4.905 -16.080 -21.585  1.00 61.90           H
ATOM   3830 2HD2 LEU A 253      -3.221 -16.564 -21.271  1.00 61.90           H
ATOM   3831 3HD2 LEU A 253      -4.489 -16.929 -20.077  1.00 61.90           H
ATOM   3832  HN  LEU A 253      -2.542 -11.959 -22.526  1.00 61.90           H
ATOM   3833  N   LYS A 254      -0.585 -12.844 -20.121  1.00 63.67           N
ATOM   3834  CA  LYS A 254       0.589 -13.111 -19.307  1.00 63.67           C
ATOM   3835  C   LYS A 254       0.776 -11.973 -18.302  1.00 63.67           C
ATOM   3836  O   LYS A 254       1.062 -12.215 -17.130  1.00 63.67           O
ATOM   3837  HA  LYS A 254       0.400 -14.032 -18.754  1.00 63.67           H
ATOM   3838  CB  LYS A 254       1.811 -13.357 -20.193  1.00 63.67           C
ATOM   3839 1HB  LYS A 254       1.548 -14.037 -21.003  1.00 63.67           H
ATOM   3840 2HB  LYS A 254       2.126 -12.420 -20.653  1.00 63.67           H
ATOM   3841  CG  LYS A 254       2.967 -13.946 -19.381  1.00 63.67           C
ATOM   3842 1HG  LYS A 254       3.312 -13.215 -18.650  1.00 63.67           H
ATOM   3843 2HG  LYS A 254       2.619 -14.815 -18.824  1.00 63.67           H
ATOM   3844  CD  LYS A 254       4.128 -14.349 -20.293  1.00 63.67           C
ATOM   3845 1HD  LYS A 254       3.772 -15.039 -21.058  1.00 63.67           H
ATOM   3846 2HD  LYS A 254       4.510 -13.469 -20.811  1.00 63.67           H
ATOM   3847  CE  LYS A 254       5.254 -15.004 -19.491  1.00 63.67           C
ATOM   3848 1HE  LYS A 254       5.670 -14.286 -18.784  1.00 63.67           H
ATOM   3849 2HE  LYS A 254       4.856 -15.833 -18.906  1.00 63.67           H
ATOM   3850  NZ  LYS A 254       6.318 -15.493 -20.395  1.00 63.67           N
ATOM   3851 1HZ  LYS A 254       7.064 -15.907 -19.847  1.00 63.67           H
ATOM   3852 2HZ  LYS A 254       5.934 -16.190 -21.024  1.00 63.67           H
ATOM   3853 3HZ  LYS A 254       6.686 -14.717 -20.935  1.00 63.67           H
ATOM   3854  HN  LYS A 254      -0.423 -12.844 -21.108  1.00 63.67           H
ATOM   3855  N   VAL A 255       0.608 -10.755 -18.797  1.00 63.75           N
ATOM   3856  CA  VAL A 255       0.768  -9.578 -17.960  1.00 63.75           C
ATOM   3857  C   VAL A 255      -0.221  -9.648 -16.795  1.00 63.75           C
ATOM   3858  O   VAL A 255       0.160  -9.464 -15.640  1.00 63.75           O
ATOM   3859  HA  VAL A 255       1.782  -9.595 -17.560  1.00 63.75           H
ATOM   3860  CB  VAL A 255       0.612  -8.311 -18.803  1.00 63.75           C
ATOM   3861  HB  VAL A 255      -0.375  -8.336 -19.266  1.00 63.75           H
ATOM   3862  CG1 VAL A 255       0.689  -7.058 -17.929  1.00 63.75           C
ATOM   3863 1HG1 VAL A 255      -0.107  -7.084 -17.186  1.00 63.75           H
ATOM   3864 2HG1 VAL A 255       1.655  -7.025 -17.426  1.00 63.75           H
ATOM   3865 3HG1 VAL A 255       0.575  -6.172 -18.554  1.00 63.75           H
ATOM   3866  CG2 VAL A 255       1.654  -8.265 -19.922  1.00 63.75           C
ATOM   3867 1HG2 VAL A 255       2.654  -8.274 -19.488  1.00 63.75           H
ATOM   3868 2HG2 VAL A 255       1.531  -9.133 -20.570  1.00 63.75           H
ATOM   3869 3HG2 VAL A 255       1.520  -7.355 -20.506  1.00 63.75           H
ATOM   3870  HN  VAL A 255       0.367 -10.567 -19.749  1.00 63.75           H
ATOM   3871  N   THR A 256      -1.473  -9.913 -17.139  1.00 62.87           N
ATOM   3872  CA  THR A 256      -2.544  -9.870 -16.158  1.00 62.87           C
ATOM   3873  C   THR A 256      -2.320 -10.929 -15.077  1.00 62.87           C
ATOM   3874  O   THR A 256      -2.556 -10.677 -13.897  1.00 62.87           O
ATOM   3875  HA  THR A 256      -2.519  -8.899 -15.664  1.00 62.87           H
ATOM   3876  CB  THR A 256      -3.872 -10.031 -16.900  1.00 62.87           C
ATOM   3877  HB  THR A 256      -4.007 -11.059 -17.238  1.00 62.87           H
ATOM   3878  OG1 THR A 256      -3.816  -9.048 -17.930  1.00 62.87           O
ATOM   3879  HG1 THR A 256      -3.462  -9.454 -18.772  1.00 62.87           H
ATOM   3880  CG2 THR A 256      -5.073  -9.612 -16.050  1.00 62.87           C
ATOM   3881 1HG2 THR A 256      -4.970  -8.564 -15.768  1.00 62.87           H
ATOM   3882 2HG2 THR A 256      -5.114 -10.227 -15.151  1.00 62.87           H
ATOM   3883 3HG2 THR A 256      -5.989  -9.746 -16.624  1.00 62.87           H
ATOM   3884  HN  THR A 256      -1.759 -10.154 -18.067  1.00 62.87           H
ATOM   3885  N   ILE A 257      -1.866 -12.093 -15.519  1.00 70.56           N
ATOM   3886  CA  ILE A 257      -1.571 -13.179 -14.600  1.00 70.56           C
ATOM   3887  C   ILE A 257      -0.503 -12.722 -13.604  1.00 70.56           C
ATOM   3888  O   ILE A 257      -0.698 -12.816 -12.393  1.00 70.56           O
ATOM   3889  HA  ILE A 257      -2.485 -13.399 -14.049  1.00 70.56           H
ATOM   3890  CB  ILE A 257      -1.190 -14.445 -15.371  1.00 70.56           C
ATOM   3891  HB  ILE A 257      -0.431 -14.181 -16.107  1.00 70.56           H
ATOM   3892  CG1 ILE A 257      -2.391 -15.001 -16.138  1.00 70.56           C
ATOM   3893 1HG1 ILE A 257      -3.134 -15.377 -15.435  1.00 70.56           H
ATOM   3894 2HG1 ILE A 257      -2.866 -14.201 -16.706  1.00 70.56           H
ATOM   3895  CG2 ILE A 257      -0.572 -15.489 -14.439  1.00 70.56           C
ATOM   3896 1HG2 ILE A 257       0.325 -15.079 -13.977  1.00 70.56           H
ATOM   3897 2HG2 ILE A 257      -1.291 -15.755 -13.663  1.00 70.56           H
ATOM   3898 3HG2 ILE A 257      -0.312 -16.379 -15.012  1.00 70.56           H
ATOM   3899  CD1 ILE A 257      -1.964 -16.123 -17.087  1.00 70.56           C
ATOM   3900 1HD1 ILE A 257      -1.240 -15.737 -17.804  1.00 70.56           H
ATOM   3901 2HD1 ILE A 257      -1.512 -16.931 -16.513  1.00 70.56           H
ATOM   3902 3HD1 ILE A 257      -2.837 -16.500 -17.620  1.00 70.56           H
ATOM   3903  HN  ILE A 257      -1.702 -12.299 -16.484  1.00 70.56           H
ATOM   3904  N   THR A 258       0.602 -12.237 -14.150  1.00 74.81           N
ATOM   3905  CA  THR A 258       1.743 -11.868 -13.330  1.00 74.81           C
ATOM   3906  C   THR A 258       1.324 -10.863 -12.255  1.00 74.81           C
ATOM   3907  O   THR A 258       1.694 -11.004 -11.090  1.00 74.81           O
ATOM   3908  HA  THR A 258       2.097 -12.760 -12.813  1.00 74.81           H
ATOM   3909  CB  THR A 258       2.842 -11.344 -14.257  1.00 74.81           C
ATOM   3910  HB  THR A 258       2.533 -10.418 -14.742  1.00 74.81           H
ATOM   3911  OG1 THR A 258       3.109 -12.437 -15.131  1.00 74.81           O
ATOM   3912  HG1 THR A 258       2.532 -12.373 -15.945  1.00 74.81           H
ATOM   3913  CG2 THR A 258       4.167 -11.119 -13.525  1.00 74.81           C
ATOM   3914 1HG2 THR A 258       4.510 -12.061 -13.097  1.00 74.81           H
ATOM   3915 2HG2 THR A 258       4.023 -10.389 -12.729  1.00 74.81           H
ATOM   3916 3HG2 THR A 258       4.912 -10.748 -14.229  1.00 74.81           H
ATOM   3917  HN  THR A 258       0.724 -12.096 -15.133  1.00 74.81           H
ATOM   3918  N   VAL A 259       0.559  -9.871 -12.684  1.00 69.75           N
ATOM   3919  CA  VAL A 259       0.138  -8.809 -11.787  1.00 69.75           C
ATOM   3920  C   VAL A 259      -0.670  -9.410 -10.635  1.00 69.75           C
ATOM   3921  O   VAL A 259      -0.404  -9.123  -9.469  1.00 69.75           O
ATOM   3922  HA  VAL A 259       1.037  -8.345 -11.380  1.00 69.75           H
ATOM   3923  CB  VAL A 259      -0.635  -7.741 -12.565  1.00 69.75           C
ATOM   3924  HB  VAL A 259      -1.343  -8.250 -13.218  1.00 69.75           H
ATOM   3925  CG1 VAL A 259      -1.432  -6.842 -11.618  1.00 69.75           C
ATOM   3926 1HG1 VAL A 259      -2.142  -7.446 -11.054  1.00 69.75           H
ATOM   3927 2HG1 VAL A 259      -0.749  -6.345 -10.928  1.00 69.75           H
ATOM   3928 3HG1 VAL A 259      -1.971  -6.092 -12.197  1.00 69.75           H
ATOM   3929  CG2 VAL A 259       0.306  -6.915 -13.444  1.00 69.75           C
ATOM   3930 1HG2 VAL A 259       1.049  -6.422 -12.817  1.00 69.75           H
ATOM   3931 2HG2 VAL A 259       0.808  -7.571 -14.155  1.00 69.75           H
ATOM   3932 3HG2 VAL A 259      -0.269  -6.164 -13.986  1.00 69.75           H
ATOM   3933  HN  VAL A 259       0.228  -9.786 -13.624  1.00 69.75           H
ATOM   3934  N   LEU A 260      -1.641 -10.234 -11.002  1.00 71.29           N
ATOM   3935  CA  LEU A 260      -2.560 -10.791 -10.024  1.00 71.29           C
ATOM   3936  C   LEU A 260      -1.777 -11.640  -9.020  1.00 71.29           C
ATOM   3937  O   LEU A 260      -1.985 -11.529  -7.813  1.00 71.29           O
ATOM   3938  HA  LEU A 260      -3.014  -9.956  -9.490  1.00 71.29           H
ATOM   3939  CB  LEU A 260      -3.690 -11.550 -10.722  1.00 71.29           C
ATOM   3940 1HB  LEU A 260      -4.164 -10.879 -11.438  1.00 71.29           H
ATOM   3941 2HB  LEU A 260      -3.252 -12.368 -11.293  1.00 71.29           H
ATOM   3942  CG  LEU A 260      -4.775 -12.126  -9.809  1.00 71.29           C
ATOM   3943  HG  LEU A 260      -4.287 -12.669  -9.000  1.00 71.29           H
ATOM   3944  CD1 LEU A 260      -5.603 -11.009  -9.170  1.00 71.29           C
ATOM   3945 1HD1 LEU A 260      -4.951 -10.368  -8.577  1.00 71.29           H
ATOM   3946 2HD1 LEU A 260      -6.081 -10.418  -9.951  1.00 71.29           H
ATOM   3947 3HD1 LEU A 260      -6.366 -11.446  -8.526  1.00 71.29           H
ATOM   3948  CD2 LEU A 260      -5.650 -13.129 -10.563  1.00 71.29           C
ATOM   3949 1HD2 LEU A 260      -6.130 -12.631 -11.406  1.00 71.29           H
ATOM   3950 2HD2 LEU A 260      -5.031 -13.947 -10.930  1.00 71.29           H
ATOM   3951 3HD2 LEU A 260      -6.413 -13.523  -9.891  1.00 71.29           H
ATOM   3952  HN  LEU A 260      -1.804 -10.520 -11.946  1.00 71.29           H
ATOM   3953  N   THR A 261      -0.892 -12.468  -9.557  1.00 80.42           N
ATOM   3954  CA  THR A 261      -0.138 -13.395  -8.731  1.00 80.42           C
ATOM   3955  C   THR A 261       0.711 -12.633  -7.712  1.00 80.42           C
ATOM   3956  O   THR A 261       0.723 -12.974  -6.530  1.00 80.42           O
ATOM   3957  HA  THR A 261      -0.844 -14.005  -8.167  1.00 80.42           H
ATOM   3958  CB  THR A 261       0.685 -14.292  -9.658  1.00 80.42           C
ATOM   3959  HB  THR A 261       1.446 -13.714 -10.183  1.00 80.42           H
ATOM   3960  OG1 THR A 261      -0.288 -14.923 -10.485  1.00 80.42           O
ATOM   3961  HG1 THR A 261      -0.442 -14.378 -11.309  1.00 80.42           H
ATOM   3962  CG2 THR A 261       1.350 -15.451  -8.913  1.00 80.42           C
ATOM   3963 1HG2 THR A 261       0.584 -16.068  -8.443  1.00 80.42           H
ATOM   3964 2HG2 THR A 261       2.018 -15.055  -8.148  1.00 80.42           H
ATOM   3965 3HG2 THR A 261       1.922 -16.055  -9.617  1.00 80.42           H
ATOM   3966  HN  THR A 261      -0.689 -12.511 -10.535  1.00 80.42           H
ATOM   3967  N   VAL A 262       1.399 -11.614  -8.206  1.00 82.71           N
ATOM   3968  CA  VAL A 262       2.314 -10.854  -7.371  1.00 82.71           C
ATOM   3969  C   VAL A 262       1.523 -10.149  -6.267  1.00 82.71           C
ATOM   3970  O   VAL A 262       1.948 -10.126  -5.113  1.00 82.71           O
ATOM   3971  HA  VAL A 262       3.005 -11.560  -6.912  1.00 82.71           H
ATOM   3972  CB  VAL A 262       3.128  -9.887  -8.234  1.00 82.71           C
ATOM   3973  HB  VAL A 262       2.428  -9.277  -8.805  1.00 82.71           H
ATOM   3974  CG1 VAL A 262       3.967  -8.950  -7.363  1.00 82.71           C
ATOM   3975 1HG1 VAL A 262       3.310  -8.371  -6.714  1.00 82.71           H
ATOM   3976 2HG1 VAL A 262       4.653  -9.537  -6.753  1.00 82.71           H
ATOM   3977 3HG1 VAL A 262       4.536  -8.273  -8.001  1.00 82.71           H
ATOM   3978  CG2 VAL A 262       4.008 -10.647  -9.227  1.00 82.71           C
ATOM   3979 1HG2 VAL A 262       4.696 -11.294  -8.683  1.00 82.71           H
ATOM   3980 2HG2 VAL A 262       3.380 -11.253  -9.880  1.00 82.71           H
ATOM   3981 3HG2 VAL A 262       4.576  -9.936  -9.827  1.00 82.71           H
ATOM   3982  HN  VAL A 262       1.340 -11.308  -9.156  1.00 82.71           H
ATOM   3983  N   PHE A 263       0.387  -9.592  -6.660  1.00 76.36           N
ATOM   3984  CA  PHE A 263      -0.465  -8.886  -5.719  1.00 76.36           C
ATOM   3985  C   PHE A 263      -0.899  -9.805  -4.576  1.00 76.36           C
ATOM   3986  O   PHE A 263      -0.724  -9.471  -3.405  1.00 76.36           O
ATOM   3987  HA  PHE A 263       0.116  -8.057  -5.315  1.00 76.36           H
ATOM   3988  CB  PHE A 263      -1.705  -8.432  -6.491  1.00 76.36           C
ATOM   3989 1HB  PHE A 263      -1.395  -7.773  -7.303  1.00 76.36           H
ATOM   3990 2HB  PHE A 263      -2.174  -9.303  -6.950  1.00 76.36           H
ATOM   3991  CG  PHE A 263      -2.742  -7.705  -5.633  1.00 76.36           C
ATOM   3992  CD1 PHE A 263      -3.856  -8.362  -5.210  1.00 76.36           C
ATOM   3993  HD1 PHE A 263      -4.009  -9.406  -5.483  1.00 76.36           H
ATOM   3994  CD2 PHE A 263      -2.551  -6.403  -5.292  1.00 76.36           C
ATOM   3995  HD2 PHE A 263      -1.659  -5.876  -5.631  1.00 76.36           H
ATOM   3996  CE1 PHE A 263      -4.818  -7.688  -4.413  1.00 76.36           C
ATOM   3997  HE1 PHE A 263      -5.711  -8.214  -4.074  1.00 76.36           H
ATOM   3998  CE2 PHE A 263      -3.513  -5.728  -4.495  1.00 76.36           C
ATOM   3999  HE2 PHE A 263      -3.360  -4.684  -4.222  1.00 76.36           H
ATOM   4000  CZ  PHE A 263      -4.627  -6.385  -4.072  1.00 76.36           C
ATOM   4001  HZ  PHE A 263      -5.365  -5.867  -3.460  1.00 76.36           H
ATOM   4002  HN  PHE A 263       0.048  -9.617  -7.601  1.00 76.36           H
ATOM   4003  N   VAL A 264      -1.458 -10.945  -4.955  1.00 82.36           N
ATOM   4004  CA  VAL A 264      -2.026 -11.861  -3.981  1.00 82.36           C
ATOM   4005  C   VAL A 264      -0.924 -12.341  -3.035  1.00 82.36           C
ATOM   4006  O   VAL A 264      -1.101 -12.339  -1.818  1.00 82.36           O
ATOM   4007  HA  VAL A 264      -2.768 -11.309  -3.404  1.00 82.36           H
ATOM   4008  CB  VAL A 264      -2.740 -13.009  -4.697  1.00 82.36           C
ATOM   4009  HB  VAL A 264      -2.038 -13.454  -5.401  1.00 82.36           H
ATOM   4010  CG1 VAL A 264      -3.162 -14.095  -3.705  1.00 82.36           C
ATOM   4011 1HG1 VAL A 264      -2.280 -14.492  -3.203  1.00 82.36           H
ATOM   4012 2HG1 VAL A 264      -3.840 -13.669  -2.966  1.00 82.36           H
ATOM   4013 3HG1 VAL A 264      -3.668 -14.899  -4.240  1.00 82.36           H
ATOM   4014  CG2 VAL A 264      -3.942 -12.496  -5.492  1.00 82.36           C
ATOM   4015 1HG2 VAL A 264      -4.647 -12.014  -4.815  1.00 82.36           H
ATOM   4016 2HG2 VAL A 264      -3.604 -11.776  -6.238  1.00 82.36           H
ATOM   4017 3HG2 VAL A 264      -4.432 -13.332  -5.991  1.00 82.36           H
ATOM   4018  HN  VAL A 264      -1.525 -11.245  -5.907  1.00 82.36           H
ATOM   4019  N   LEU A 265       0.191 -12.739  -3.630  1.00 86.46           N
ATOM   4020  CA  LEU A 265       1.255 -13.380  -2.875  1.00 86.46           C
ATOM   4021  C   LEU A 265       1.796 -12.400  -1.832  1.00 86.46           C
ATOM   4022  O   LEU A 265       2.210 -12.808  -0.748  1.00 86.46           O
ATOM   4023  HA  LEU A 265       0.818 -14.232  -2.354  1.00 86.46           H
ATOM   4024  CB  LEU A 265       2.327 -13.928  -3.819  1.00 86.46           C
ATOM   4025 1HB  LEU A 265       2.584 -13.148  -4.536  1.00 86.46           H
ATOM   4026 2HB  LEU A 265       3.225 -14.133  -3.236  1.00 86.46           H
ATOM   4027  CG  LEU A 265       1.955 -15.193  -4.594  1.00 86.46           C
ATOM   4028  HG  LEU A 265       1.041 -14.994  -5.154  1.00 86.46           H
ATOM   4029  CD1 LEU A 265       3.040 -15.551  -5.612  1.00 86.46           C
ATOM   4030 1HD1 LEU A 265       3.160 -14.730  -6.319  1.00 86.46           H
ATOM   4031 2HD1 LEU A 265       3.982 -15.724  -5.093  1.00 86.46           H
ATOM   4032 3HD1 LEU A 265       2.750 -16.454  -6.149  1.00 86.46           H
ATOM   4033  CD2 LEU A 265       1.658 -16.352  -3.642  1.00 86.46           C
ATOM   4034 1HD2 LEU A 265       2.540 -16.560  -3.036  1.00 86.46           H
ATOM   4035 2HD2 LEU A 265       0.825 -16.084  -2.991  1.00 86.46           H
ATOM   4036 3HD2 LEU A 265       1.396 -17.239  -4.219  1.00 86.46           H
ATOM   4037  HN  LEU A 265       0.373 -12.631  -4.607  1.00 86.46           H
ATOM   4038  N   SER A 266       1.775 -11.126  -2.196  1.00 87.82           N
ATOM   4039  CA  SER A 266       2.417 -10.105  -1.386  1.00 87.82           C
ATOM   4040  C   SER A 266       1.421  -9.538  -0.372  1.00 87.82           C
ATOM   4041  O   SER A 266       1.779  -9.278   0.776  1.00 87.82           O
ATOM   4042  HA  SER A 266       3.235 -10.614  -0.876  1.00 87.82           H
ATOM   4043  CB  SER A 266       2.982  -8.984  -2.260  1.00 87.82           C
ATOM   4044 1HB  SER A 266       3.374  -8.191  -1.623  1.00 87.82           H
ATOM   4045 2HB  SER A 266       3.819  -9.366  -2.844  1.00 87.82           H
ATOM   4046  OG  SER A 266       1.998  -8.443  -3.137  1.00 87.82           O
ATOM   4047  HG  SER A 266       2.209  -8.693  -4.083  1.00 87.82           H
ATOM   4048  HN  SER A 266       1.331 -10.789  -3.026  1.00 87.82           H
ATOM   4049  N   GLN A 267       0.192  -9.363  -0.833  1.00 83.29           N
ATOM   4050  CA  GLN A 267      -0.797  -8.623  -0.067  1.00 83.29           C
ATOM   4051  C   GLN A 267      -1.546  -9.563   0.880  1.00 83.29           C
ATOM   4052  O   GLN A 267      -1.988  -9.148   1.950  1.00 83.29           O
ATOM   4053  HA  GLN A 267      -0.229  -7.893   0.510  1.00 83.29           H
ATOM   4054  CB  GLN A 267      -1.768  -7.887  -0.991  1.00 83.29           C
ATOM   4055 1HB  GLN A 267      -2.231  -8.596  -1.678  1.00 83.29           H
ATOM   4056 2HB  GLN A 267      -2.571  -7.444  -0.402  1.00 83.29           H
ATOM   4057  CG  GLN A 267      -1.048  -6.795  -1.785  1.00 83.29           C
ATOM   4058 1HG  GLN A 267      -0.211  -7.229  -2.331  1.00 83.29           H
ATOM   4059 2HG  GLN A 267      -1.727  -6.372  -2.526  1.00 83.29           H
ATOM   4060  CD  GLN A 267      -0.541  -5.688  -0.859  1.00 83.29           C
ATOM   4061  OE1 GLN A 267      -1.020  -5.500   0.247  1.00 83.29           O
ATOM   4062  NE2 GLN A 267       0.454  -4.968  -1.371  1.00 83.29           N
ATOM   4063 1HE2 GLN A 267       0.801  -5.174  -2.285  1.00 83.29           H
ATOM   4064 2HE2 GLN A 267       0.853  -4.220  -0.841  1.00 83.29           H
ATOM   4065  HN  GLN A 267      -0.132  -9.716  -1.711  1.00 83.29           H
ATOM   4066  N   PHE A 268      -1.667 -10.811   0.451  1.00 90.09           N
ATOM   4067  CA  PHE A 268      -2.508 -11.765   1.153  1.00 90.09           C
ATOM   4068  C   PHE A 268      -2.018 -11.978   2.586  1.00 90.09           C
ATOM   4069  O   PHE A 268      -2.785 -11.833   3.537  1.00 90.09           O
ATOM   4070  HA  PHE A 268      -3.517 -11.353   1.173  1.00 90.09           H
ATOM   4071  CB  PHE A 268      -2.413 -13.089   0.392  1.00 90.09           C
ATOM   4072 1HB  PHE A 268      -2.703 -12.922  -0.646  1.00 90.09           H
ATOM   4073 2HB  PHE A 268      -1.374 -13.418   0.383  1.00 90.09           H
ATOM   4074  CG  PHE A 268      -3.282 -14.206   0.975  1.00 90.09           C
ATOM   4075  CD1 PHE A 268      -2.724 -15.154   1.774  1.00 90.09           C
ATOM   4076  HD1 PHE A 268      -1.658 -15.119   1.999  1.00 90.09           H
ATOM   4077  CD2 PHE A 268      -4.612 -14.250   0.694  1.00 90.09           C
ATOM   4078  HD2 PHE A 268      -5.059 -13.490   0.054  1.00 90.09           H
ATOM   4079  CE1 PHE A 268      -3.529 -16.190   2.315  1.00 90.09           C
ATOM   4080  HE1 PHE A 268      -3.082 -16.951   2.956  1.00 90.09           H
ATOM   4081  CE2 PHE A 268      -5.418 -15.286   1.236  1.00 90.09           C
ATOM   4082  HE2 PHE A 268      -6.484 -15.322   1.011  1.00 90.09           H
ATOM   4083  CZ  PHE A 268      -4.859 -16.235   2.035  1.00 90.09           C
ATOM   4084  HZ  PHE A 268      -5.478 -17.030   2.451  1.00 90.09           H
ATOM   4085  HN  PHE A 268      -1.203 -11.171  -0.358  1.00 90.09           H
ATOM   4086  N   PRO A 269      -0.737 -12.326   2.768  1.00 94.03           N
ATOM   4087  CA  PRO A 269      -0.207 -12.582   4.110  1.00 94.03           C
ATOM   4088  C   PRO A 269      -0.479 -11.432   5.066  1.00 94.03           C
ATOM   4089  O   PRO A 269      -0.900 -11.651   6.201  1.00 94.03           O
ATOM   4090  HA  PRO A 269      -0.707 -13.444   4.551  1.00 94.03           H
ATOM   4091  CB  PRO A 269       1.291 -12.784   3.875  1.00 94.03           C
ATOM   4092 1HB  PRO A 269       1.843 -11.850   3.979  1.00 94.03           H
ATOM   4093 2HB  PRO A 269       1.718 -13.486   4.591  1.00 94.03           H
ATOM   4094  CG  PRO A 269       1.357 -13.322   2.451  1.00 94.03           C
ATOM   4095 1HG  PRO A 269       2.345 -13.186   2.012  1.00 94.03           H
ATOM   4096 2HG  PRO A 269       1.148 -14.391   2.412  1.00 94.03           H
ATOM   4097  CD  PRO A 269       0.296 -12.506   1.731  1.00 94.03           C
ATOM   4098 1HD  PRO A 269       0.686 -11.549   1.385  1.00 94.03           H
ATOM   4099 2HD  PRO A 269      -0.088 -13.025   0.853  1.00 94.03           H
ATOM   4100  N   TYR A 270      -0.227 -10.227   4.578  1.00 92.02           N
ATOM   4101  CA  TYR A 270      -0.376  -9.039   5.402  1.00 92.02           C
ATOM   4102  C   TYR A 270      -1.830  -8.857   5.842  1.00 92.02           C
ATOM   4103  O   TYR A 270      -2.101  -8.616   7.017  1.00 92.02           O
ATOM   4104  HA  TYR A 270       0.250  -9.163   6.286  1.00 92.02           H
ATOM   4105  CB  TYR A 270       0.029  -7.858   4.518  1.00 92.02           C
ATOM   4106 1HB  TYR A 270       1.089  -7.943   4.279  1.00 92.02           H
ATOM   4107 2HB  TYR A 270      -0.515  -7.920   3.576  1.00 92.02           H
ATOM   4108  CG  TYR A 270      -0.228  -6.490   5.151  1.00 92.02           C
ATOM   4109  CD1 TYR A 270      -1.159  -5.636   4.595  1.00 92.02           C
ATOM   4110  HD1 TYR A 270      -1.711  -5.937   3.705  1.00 92.02           H
ATOM   4111  CD2 TYR A 270       0.470  -6.109   6.279  1.00 92.02           C
ATOM   4112  HD2 TYR A 270       1.206  -6.783   6.718  1.00 92.02           H
ATOM   4113  CE1 TYR A 270      -1.402  -4.348   5.191  1.00 92.02           C
ATOM   4114  HE1 TYR A 270      -2.134  -3.664   4.762  1.00 92.02           H
ATOM   4115  CE2 TYR A 270       0.228  -4.821   6.875  1.00 92.02           C
ATOM   4116  HE2 TYR A 270       0.773  -4.507   7.765  1.00 92.02           H
ATOM   4117  CZ  TYR A 270      -0.696  -4.004   6.302  1.00 92.02           C
ATOM   4118  OH  TYR A 270      -0.925  -2.787   6.865  1.00 92.02           O
ATOM   4119  HH  TYR A 270      -0.459  -2.726   7.747  1.00 92.02           H
ATOM   4120  HN  TYR A 270       0.073 -10.055   3.639  1.00 92.02           H
ATOM   4121  N   ASN A 271      -2.727  -8.977   4.874  1.00 89.65           N
ATOM   4122  CA  ASN A 271      -4.134  -8.707   5.120  1.00 89.65           C
ATOM   4123  C   ASN A 271      -4.711  -9.806   6.014  1.00 89.65           C
ATOM   4124  O   ASN A 271      -5.702  -9.589   6.710  1.00 89.65           O
ATOM   4125  HA  ASN A 271      -4.158  -7.727   5.596  1.00 89.65           H
ATOM   4126  CB  ASN A 271      -4.928  -8.694   3.813  1.00 89.65           C
ATOM   4127 1HB  ASN A 271      -4.605  -9.519   3.178  1.00 89.65           H
ATOM   4128 2HB  ASN A 271      -5.986  -8.850   4.024  1.00 89.65           H
ATOM   4129  CG  ASN A 271      -4.742  -7.369   3.071  1.00 89.65           C
ATOM   4130  OD1 ASN A 271      -5.335  -6.355   3.400  1.00 89.65           O
ATOM   4131  ND2 ASN A 271      -3.887  -7.434   2.054  1.00 89.65           N
ATOM   4132 1HD2 ASN A 271      -3.434  -8.298   1.836  1.00 89.65           H
ATOM   4133 2HD2 ASN A 271      -3.698  -6.619   1.507  1.00 89.65           H
ATOM   4134  HN  ASN A 271      -2.507  -9.254   3.939  1.00 89.65           H
ATOM   4135  N   CYS A 272      -4.068 -10.963   5.965  1.00 94.82           N
ATOM   4136  CA  CYS A 272      -4.425 -12.056   6.853  1.00 94.82           C
ATOM   4137  C   CYS A 272      -4.203 -11.596   8.295  1.00 94.82           C
ATOM   4138  O   CYS A 272      -5.085 -11.743   9.140  1.00 94.82           O
ATOM   4139  HA  CYS A 272      -5.479 -12.273   6.674  1.00 94.82           H
ATOM   4140  CB  CYS A 272      -3.637 -13.327   6.532  1.00 94.82           C
ATOM   4141 1HB  CYS A 272      -2.578 -13.091   6.424  1.00 94.82           H
ATOM   4142 2HB  CYS A 272      -3.722 -14.036   7.355  1.00 94.82           H
ATOM   4143  SG  CYS A 272      -4.269 -14.083   4.990  1.00 94.82           S
ATOM   4144  HG  CYS A 272      -3.729 -13.190   4.166  1.00 94.82           H
ATOM   4145  HN  CYS A 272      -3.316 -11.159   5.336  1.00 94.82           H
ATOM   4146  N   ILE A 273      -3.021 -11.048   8.532  1.00 94.23           N
ATOM   4147  CA  ILE A 273      -2.660 -10.593   9.864  1.00 94.23           C
ATOM   4148  C   ILE A 273      -3.523  -9.387  10.238  1.00 94.23           C
ATOM   4149  O   ILE A 273      -3.968  -9.266  11.378  1.00 94.23           O
ATOM   4150  HA  ILE A 273      -2.882 -11.404  10.558  1.00 94.23           H
ATOM   4151  CB  ILE A 273      -1.156 -10.324   9.950  1.00 94.23           C
ATOM   4152  HB  ILE A 273      -0.897  -9.592   9.185  1.00 94.23           H
ATOM   4153  CG1 ILE A 273      -0.354 -11.592   9.652  1.00 94.23           C
ATOM   4154 1HG1 ILE A 273      -0.573 -11.936   8.641  1.00 94.23           H
ATOM   4155 2HG1 ILE A 273       0.712 -11.369   9.689  1.00 94.23           H
ATOM   4156  CG2 ILE A 273      -0.784  -9.715  11.303  1.00 94.23           C
ATOM   4157 1HG2 ILE A 273      -1.316  -8.773  11.436  1.00 94.23           H
ATOM   4158 2HG2 ILE A 273      -1.062 -10.405  12.100  1.00 94.23           H
ATOM   4159 3HG2 ILE A 273       0.290  -9.533  11.337  1.00 94.23           H
ATOM   4160  CD1 ILE A 273      -0.685 -12.698  10.656  1.00 94.23           C
ATOM   4161 1HD1 ILE A 273      -0.441 -12.359  11.663  1.00 94.23           H
ATOM   4162 2HD1 ILE A 273      -1.747 -12.935  10.599  1.00 94.23           H
ATOM   4163 3HD1 ILE A 273      -0.101 -13.588  10.421  1.00 94.23           H
ATOM   4164  HN  ILE A 273      -2.317 -10.914   7.835  1.00 94.23           H
ATOM   4165  N   LEU A 274      -3.734  -8.523   9.255  1.00 90.91           N
ATOM   4166  CA  LEU A 274      -4.510  -7.314   9.474  1.00 90.91           C
ATOM   4167  C   LEU A 274      -5.930  -7.695   9.897  1.00 90.91           C
ATOM   4168  O   LEU A 274      -6.533  -7.024  10.733  1.00 90.91           O
ATOM   4169  HA  LEU A 274      -4.040  -6.769  10.293  1.00 90.91           H
ATOM   4170  CB  LEU A 274      -4.456  -6.412   8.240  1.00 90.91           C
ATOM   4171 1HB  LEU A 274      -3.411  -6.265   7.966  1.00 90.91           H
ATOM   4172 2HB  LEU A 274      -4.932  -6.936   7.411  1.00 90.91           H
ATOM   4173  CG  LEU A 274      -5.115  -5.039   8.384  1.00 90.91           C
ATOM   4174  HG  LEU A 274      -6.134  -5.184   8.742  1.00 90.91           H
ATOM   4175  CD1 LEU A 274      -4.386  -4.188   9.426  1.00 90.91           C
ATOM   4176 1HD1 LEU A 274      -4.415  -4.692  10.391  1.00 90.91           H
ATOM   4177 2HD1 LEU A 274      -3.349  -4.048   9.120  1.00 90.91           H
ATOM   4178 3HD1 LEU A 274      -4.875  -3.217   9.508  1.00 90.91           H
ATOM   4179  CD2 LEU A 274      -5.209  -4.331   7.030  1.00 90.91           C
ATOM   4180 1HD2 LEU A 274      -4.208  -4.198   6.620  1.00 90.91           H
ATOM   4181 2HD2 LEU A 274      -5.805  -4.935   6.346  1.00 90.91           H
ATOM   4182 3HD2 LEU A 274      -5.681  -3.358   7.161  1.00 90.91           H
ATOM   4183  HN  LEU A 274      -3.386  -8.639   8.325  1.00 90.91           H
ATOM   4184  N   LEU A 275      -6.423  -8.770   9.300  1.00 93.15           N
ATOM   4185  CA  LEU A 275      -7.757  -9.254   9.613  1.00 93.15           C
ATOM   4186  C   LEU A 275      -7.807  -9.684  11.081  1.00 93.15           C
ATOM   4187  O   LEU A 275      -8.743  -9.338  11.801  1.00 93.15           O
ATOM   4188  HA  LEU A 275      -8.448  -8.422   9.473  1.00 93.15           H
ATOM   4189  CB  LEU A 275      -8.170 -10.356   8.635  1.00 93.15           C
ATOM   4190 1HB  LEU A 275      -8.117  -9.954   7.623  1.00 93.15           H
ATOM   4191 2HB  LEU A 275      -7.439 -11.162   8.697  1.00 93.15           H
ATOM   4192  CG  LEU A 275      -9.564 -10.951   8.846  1.00 93.15           C
ATOM   4193  HG  LEU A 275      -9.632 -11.306   9.874  1.00 93.15           H
ATOM   4194  CD1 LEU A 275     -10.648  -9.887   8.663  1.00 93.15           C
ATOM   4195 1HD1 LEU A 275     -10.497  -9.086   9.387  1.00 93.15           H
ATOM   4196 2HD1 LEU A 275     -10.590  -9.479   7.653  1.00 93.15           H
ATOM   4197 3HD1 LEU A 275     -11.628 -10.337   8.817  1.00 93.15           H
ATOM   4198  CD2 LEU A 275      -9.787 -12.159   7.934  1.00 93.15           C
ATOM   4199 1HD2 LEU A 275      -9.692 -11.851   6.893  1.00 93.15           H
ATOM   4200 2HD2 LEU A 275      -9.043 -12.924   8.156  1.00 93.15           H
ATOM   4201 3HD2 LEU A 275     -10.785 -12.563   8.104  1.00 93.15           H
ATOM   4202  HN  LEU A 275      -5.929  -9.306   8.616  1.00 93.15           H
ATOM   4203  N   VAL A 276      -6.789 -10.432  11.481  1.00 95.32           N
ATOM   4204  CA  VAL A 276      -6.708 -10.915  12.848  1.00 95.32           C
ATOM   4205  C   VAL A 276      -6.715  -9.723  13.808  1.00 95.32           C
ATOM   4206  O   VAL A 276      -7.432  -9.731  14.807  1.00 95.32           O
ATOM   4207  HA  VAL A 276      -7.594 -11.522  13.036  1.00 95.32           H
ATOM   4208  CB  VAL A 276      -5.477 -11.809  13.015  1.00 95.32           C
ATOM   4209  HB  VAL A 276      -4.607 -11.248  12.673  1.00 95.32           H
ATOM   4210  CG1 VAL A 276      -5.256 -12.169  14.486  1.00 95.32           C
ATOM   4211 1HG1 VAL A 276      -5.107 -11.258  15.065  1.00 95.32           H
ATOM   4212 2HG1 VAL A 276      -6.129 -12.702  14.864  1.00 95.32           H
ATOM   4213 3HG1 VAL A 276      -4.376 -12.805  14.575  1.00 95.32           H
ATOM   4214  CG2 VAL A 276      -5.593 -13.068  12.154  1.00 95.32           C
ATOM   4215 1HG2 VAL A 276      -6.478 -13.632  12.451  1.00 95.32           H
ATOM   4216 2HG2 VAL A 276      -5.680 -12.784  11.105  1.00 95.32           H
ATOM   4217 3HG2 VAL A 276      -4.706 -13.685  12.291  1.00 95.32           H
ATOM   4218  HN  VAL A 276      -6.031 -10.707  10.889  1.00 95.32           H
ATOM   4219  N   GLN A 277      -5.910  -8.727  13.469  1.00 91.92           N
ATOM   4220  CA  GLN A 277      -5.799  -7.540  14.299  1.00 91.92           C
ATOM   4221  C   GLN A 277      -7.146  -6.818  14.376  1.00 91.92           C
ATOM   4222  O   GLN A 277      -7.495  -6.257  15.414  1.00 91.92           O
ATOM   4223  HA  GLN A 277      -5.516  -7.902  15.287  1.00 91.92           H
ATOM   4224  CB  GLN A 277      -4.706  -6.605  13.775  1.00 91.92           C
ATOM   4225 1HB  GLN A 277      -4.815  -6.480  12.698  1.00 91.92           H
ATOM   4226 2HB  GLN A 277      -4.821  -5.618  14.224  1.00 91.92           H
ATOM   4227  CG  GLN A 277      -3.315  -7.157  14.092  1.00 91.92           C
ATOM   4228 1HG  GLN A 277      -3.243  -7.383  15.156  1.00 91.92           H
ATOM   4229 2HG  GLN A 277      -3.160  -8.093  13.556  1.00 91.92           H
ATOM   4230  CD  GLN A 277      -2.226  -6.155  13.704  1.00 91.92           C
ATOM   4231  OE1 GLN A 277      -2.405  -5.305  12.848  1.00 91.92           O
ATOM   4232  NE2 GLN A 277      -1.090  -6.302  14.380  1.00 91.92           N
ATOM   4233 1HE2 GLN A 277      -1.008  -7.021  15.070  1.00 91.92           H
ATOM   4234 2HE2 GLN A 277      -0.317  -5.693  14.197  1.00 91.92           H
ATOM   4235  HN  GLN A 277      -5.340  -8.723  12.647  1.00 91.92           H
ATOM   4236  N   THR A 278      -7.866  -6.857  13.265  1.00 92.95           N
ATOM   4237  CA  THR A 278      -9.149  -6.180  13.181  1.00 92.95           C
ATOM   4238  C   THR A 278     -10.163  -6.840  14.119  1.00 92.95           C
ATOM   4239  O   THR A 278     -10.895  -6.153  14.829  1.00 92.95           O
ATOM   4240  HA  THR A 278      -9.019  -5.153  13.522  1.00 92.95           H
ATOM   4241  CB  THR A 278      -9.589  -6.180  11.715  1.00 92.95           C
ATOM   4242  HB  THR A 278      -9.784  -7.194  11.367  1.00 92.95           H
ATOM   4243  OG1 THR A 278      -8.542  -5.488  11.040  1.00 92.95           O
ATOM   4244  HG1 THR A 278      -7.910  -6.144  10.625  1.00 92.95           H
ATOM   4245  CG2 THR A 278     -10.825  -5.311  11.475  1.00 92.95           C
ATOM   4246 1HG2 THR A 278     -10.607  -4.282  11.760  1.00 92.95           H
ATOM   4247 2HG2 THR A 278     -11.655  -5.686  12.074  1.00 92.95           H
ATOM   4248 3HG2 THR A 278     -11.094  -5.346  10.419  1.00 92.95           H
ATOM   4249  HN  THR A 278      -7.587  -7.338  12.434  1.00 92.95           H
ATOM   4250  N   ILE A 279     -10.172  -8.165  14.090  1.00 93.26           N
ATOM   4251  CA  ILE A 279     -11.088  -8.925  14.924  1.00 93.26           C
ATOM   4252  C   ILE A 279     -10.716  -8.726  16.394  1.00 93.26           C
ATOM   4253  O   ILE A 279     -11.589  -8.533  17.239  1.00 93.26           O
ATOM   4254  HA  ILE A 279     -12.088  -8.521  14.763  1.00 93.26           H
ATOM   4255  CB  ILE A 279     -11.116 -10.391  14.489  1.00 93.26           C
ATOM   4256  HB  ILE A 279     -10.093 -10.767  14.488  1.00 93.26           H
ATOM   4257  CG1 ILE A 279     -11.650 -10.530  13.062  1.00 93.26           C
ATOM   4258 1HG1 ILE A 279     -12.725 -10.349  13.053  1.00 93.26           H
ATOM   4259 2HG1 ILE A 279     -11.194  -9.774  12.424  1.00 93.26           H
ATOM   4260  CG2 ILE A 279     -11.909 -11.242  15.484  1.00 93.26           C
ATOM   4261 1HG2 ILE A 279     -11.445 -11.178  16.468  1.00 93.26           H
ATOM   4262 2HG2 ILE A 279     -12.934 -10.875  15.541  1.00 93.26           H
ATOM   4263 3HG2 ILE A 279     -11.913 -12.280  15.151  1.00 93.26           H
ATOM   4264  CD1 ILE A 279     -11.358 -11.923  12.501  1.00 93.26           C
ATOM   4265 1HD1 ILE A 279     -10.281 -12.092  12.489  1.00 93.26           H
ATOM   4266 2HD1 ILE A 279     -11.837 -12.676  13.128  1.00 93.26           H
ATOM   4267 3HD1 ILE A 279     -11.748 -11.995  11.486  1.00 93.26           H
ATOM   4268  HN  ILE A 279      -9.571  -8.716  13.512  1.00 93.26           H
ATOM   4269  N   ASP A 280      -9.418  -8.780  16.656  1.00 92.91           N
ATOM   4270  CA  ASP A 280      -8.923  -8.659  18.017  1.00 92.91           C
ATOM   4271  C   ASP A 280      -9.249  -7.262  18.551  1.00 92.91           C
ATOM   4272  O   ASP A 280      -9.534  -7.098  19.736  1.00 92.91           O
ATOM   4273  HA  ASP A 280      -9.427  -9.447  18.576  1.00 92.91           H
ATOM   4274  CB  ASP A 280      -7.405  -8.842  18.069  1.00 92.91           C
ATOM   4275 1HB  ASP A 280      -7.133  -9.788  17.600  1.00 92.91           H
ATOM   4276 2HB  ASP A 280      -6.920  -8.052  17.497  1.00 92.91           H
ATOM   4277  CG  ASP A 280      -6.900  -8.819  19.513  1.00 92.91           C
ATOM   4278  OD1 ASP A 280      -7.513  -9.528  20.340  1.00 92.91           O
ATOM   4279  OD2 ASP A 280      -5.912  -8.093  19.757  1.00 92.91           O
ATOM   4280  HN  ASP A 280      -8.712  -8.903  15.959  1.00 92.91           H
ATOM   4281  N   ALA A 281      -9.197  -6.292  17.650  1.00 92.37           N
ATOM   4282  CA  ALA A 281      -9.491  -4.916  18.015  1.00 92.37           C
ATOM   4283  C   ALA A 281     -10.920  -4.831  18.554  1.00 92.37           C
ATOM   4284  O   ALA A 281     -11.225  -3.972  19.380  1.00 92.37           O
ATOM   4285  HA  ALA A 281      -8.796  -4.626  18.803  1.00 92.37           H
ATOM   4286  CB  ALA A 281      -9.270  -4.009  16.803  1.00 92.37           C
ATOM   4287 1HB  ALA A 281      -8.233  -4.084  16.477  1.00 92.37           H
ATOM   4288 2HB  ALA A 281      -9.929  -4.319  15.992  1.00 92.37           H
ATOM   4289 3HB  ALA A 281      -9.491  -2.977  17.076  1.00 92.37           H
ATOM   4290  HN  ALA A 281      -8.959  -6.433  16.690  1.00 92.37           H
ATOM   4291  N   TYR A 282     -11.758  -5.734  18.066  1.00 80.44           N
ATOM   4292  CA  TYR A 282     -13.157  -5.745  18.458  1.00 80.44           C
ATOM   4293  C   TYR A 282     -13.398  -6.732  19.602  1.00 80.44           C
ATOM   4294  O   TYR A 282     -14.041  -6.392  20.594  1.00 80.44           O
ATOM   4295  HA  TYR A 282     -13.421  -4.742  18.791  1.00 80.44           H
ATOM   4296  CB  TYR A 282     -13.936  -6.212  17.226  1.00 80.44           C
ATOM   4297 1HB  TYR A 282     -13.679  -5.571  16.382  1.00 80.44           H
ATOM   4298 2HB  TYR A 282     -13.617  -7.222  16.968  1.00 80.44           H
ATOM   4299  CG  TYR A 282     -15.455  -6.203  17.410  1.00 80.44           C
ATOM   4300  CD1 TYR A 282     -16.129  -7.386  17.633  1.00 80.44           C
ATOM   4301  HD1 TYR A 282     -15.580  -8.326  17.678  1.00 80.44           H
ATOM   4302  CD2 TYR A 282     -16.150  -5.012  17.353  1.00 80.44           C
ATOM   4303  HD2 TYR A 282     -15.617  -4.078  17.176  1.00 80.44           H
ATOM   4304  CE1 TYR A 282     -17.559  -7.378  17.807  1.00 80.44           C
ATOM   4305  HE1 TYR A 282     -18.104  -8.305  17.983  1.00 80.44           H
ATOM   4306  CE2 TYR A 282     -17.579  -5.004  17.526  1.00 80.44           C
ATOM   4307  HE2 TYR A 282     -18.141  -4.071  17.483  1.00 80.44           H
ATOM   4308  CZ  TYR A 282     -18.213  -6.187  17.744  1.00 80.44           C
ATOM   4309  OH  TYR A 282     -19.563  -6.179  17.908  1.00 80.44           O
ATOM   4310  HH  TYR A 282     -19.910  -5.244  17.844  1.00 80.44           H
ATOM   4311  HN  TYR A 282     -11.495  -6.447  17.416  1.00 80.44           H
ATOM   4312  N   ALA A 283     -12.869  -7.934  19.426  1.00 90.15           N
ATOM   4313  CA  ALA A 283     -13.229  -9.044  20.291  1.00 90.15           C
ATOM   4314  C   ALA A 283     -12.238  -9.121  21.455  1.00 90.15           C
ATOM   4315  O   ALA A 283     -12.540  -9.705  22.494  1.00 90.15           O
ATOM   4316  HA  ALA A 283     -14.226  -8.847  20.687  1.00 90.15           H
ATOM   4317  CB  ALA A 283     -13.270 -10.336  19.474  1.00 90.15           C
ATOM   4318 1HB  ALA A 283     -14.010 -10.240  18.679  1.00 90.15           H
ATOM   4319 2HB  ALA A 283     -12.289 -10.521  19.036  1.00 90.15           H
ATOM   4320 3HB  ALA A 283     -13.540 -11.169  20.123  1.00 90.15           H
ATOM   4321  HN  ALA A 283     -12.207  -8.154  18.710  1.00 90.15           H
ATOM   4322  N   MET A 284     -11.076  -8.523  21.240  1.00 83.93           N
ATOM   4323  CA  MET A 284     -10.032  -8.532  22.251  1.00 83.93           C
ATOM   4324  C   MET A 284      -9.821  -9.941  22.808  1.00 83.93           C
ATOM   4325  O   MET A 284      -9.722 -10.124  24.021  1.00 83.93           O
ATOM   4326  HA  MET A 284      -9.128  -8.196  21.742  1.00 83.93           H
ATOM   4327  CB  MET A 284     -10.415  -7.584  23.389  1.00 83.93           C
ATOM   4328 1HB  MET A 284     -11.328  -7.937  23.869  1.00 83.93           H
ATOM   4329 2HB  MET A 284      -9.634  -7.588  24.149  1.00 83.93           H
ATOM   4330  CG  MET A 284     -10.622  -6.160  22.870  1.00 83.93           C
ATOM   4331 1HG  MET A 284      -9.696  -5.783  22.438  1.00 83.93           H
ATOM   4332 2HG  MET A 284     -11.369  -6.158  22.076  1.00 83.93           H
ATOM   4333  SD  MET A 284     -11.149  -5.095  24.203  1.00 83.93           S
ATOM   4334  CE  MET A 284     -11.370  -3.566  23.309  1.00 83.93           C
ATOM   4335 1HE  MET A 284     -10.424  -3.271  22.854  1.00 83.93           H
ATOM   4336 2HE  MET A 284     -12.120  -3.705  22.531  1.00 83.93           H
ATOM   4337 3HE  MET A 284     -11.700  -2.788  23.997  1.00 83.93           H
ATOM   4338  HN  MET A 284     -10.843  -8.040  20.396  1.00 83.93           H
ATOM   4339  N   PHE A 285      -9.757 -10.900  21.897  1.00 87.37           N
ATOM   4340  CA  PHE A 285      -9.734 -12.300  22.284  1.00 87.37           C
ATOM   4341  C   PHE A 285      -8.309 -12.760  22.596  1.00 87.37           C
ATOM   4342  O   PHE A 285      -8.110 -13.820  23.188  1.00 87.37           O
ATOM   4343  HA  PHE A 285     -10.350 -12.398  23.179  1.00 87.37           H
ATOM   4344  CB  PHE A 285     -10.268 -13.102  21.095  1.00 87.37           C
ATOM   4345 1HB  PHE A 285     -10.444 -14.130  21.412  1.00 87.37           H
ATOM   4346 2HB  PHE A 285     -11.232 -12.691  20.796  1.00 87.37           H
ATOM   4347  CG  PHE A 285      -9.335 -13.111  19.882  1.00 87.37           C
ATOM   4348  CD1 PHE A 285      -9.448 -12.145  18.931  1.00 87.37           C
ATOM   4349  HD1 PHE A 285     -10.203 -11.365  19.033  1.00 87.37           H
ATOM   4350  CD2 PHE A 285      -8.394 -14.084  19.754  1.00 87.37           C
ATOM   4351  HD2 PHE A 285      -8.304 -14.858  20.517  1.00 87.37           H
ATOM   4352  CE1 PHE A 285      -8.583 -12.153  17.805  1.00 87.37           C
ATOM   4353  HE1 PHE A 285      -8.673 -11.379  17.043  1.00 87.37           H
ATOM   4354  CE2 PHE A 285      -7.529 -14.092  18.629  1.00 87.37           C
ATOM   4355  HE2 PHE A 285      -6.775 -14.872  18.526  1.00 87.37           H
ATOM   4356  CZ  PHE A 285      -7.642 -13.126  17.678  1.00 87.37           C
ATOM   4357  HZ  PHE A 285      -6.977 -13.132  16.813  1.00 87.37           H
ATOM   4358  HN  PHE A 285      -9.721 -10.734  20.911  1.00 87.37           H
ATOM   4359  N   ILE A 286      -7.353 -11.941  22.183  1.00 87.96           N
ATOM   4360  CA  ILE A 286      -5.953 -12.237  22.434  1.00 87.96           C
ATOM   4361  C   ILE A 286      -5.567 -11.715  23.820  1.00 87.96           C
ATOM   4362  O   ILE A 286      -5.357 -10.517  23.999  1.00 87.96           O
ATOM   4363  HA  ILE A 286      -5.842 -13.321  22.431  1.00 87.96           H
ATOM   4364  CB  ILE A 286      -5.078 -11.688  21.305  1.00 87.96           C
ATOM   4365  HB  ILE A 286      -5.222 -10.609  21.255  1.00 87.96           H
ATOM   4366  CG1 ILE A 286      -5.503 -12.265  19.953  1.00 87.96           C
ATOM   4367 1HG1 ILE A 286      -5.328 -13.340  19.941  1.00 87.96           H
ATOM   4368 2HG1 ILE A 286      -6.573 -12.114  19.810  1.00 87.96           H
ATOM   4369  CG2 ILE A 286      -3.595 -11.933  21.592  1.00 87.96           C
ATOM   4370 1HG2 ILE A 286      -3.318 -11.436  22.522  1.00 87.96           H
ATOM   4371 2HG2 ILE A 286      -3.415 -13.004  21.685  1.00 87.96           H
ATOM   4372 3HG2 ILE A 286      -2.996 -11.534  20.774  1.00 87.96           H
ATOM   4373  CD1 ILE A 286      -4.732 -11.604  18.809  1.00 87.96           C
ATOM   4374 1HD1 ILE A 286      -4.929 -10.532  18.809  1.00 87.96           H
ATOM   4375 2HD1 ILE A 286      -3.664 -11.777  18.943  1.00 87.96           H
ATOM   4376 3HD1 ILE A 286      -5.053 -12.032  17.859  1.00 87.96           H
ATOM   4377  HN  ILE A 286      -7.523 -11.090  21.685  1.00 87.96           H
ATOM   4378  N   SER A 287      -5.486 -12.641  24.764  1.00 86.24           N
ATOM   4379  CA  SER A 287      -5.126 -12.290  26.127  1.00 86.24           C
ATOM   4380  C   SER A 287      -3.709 -12.778  26.437  1.00 86.24           C
ATOM   4381  O   SER A 287      -3.115 -12.376  27.435  1.00 86.24           O
ATOM   4382  HA  SER A 287      -5.173 -11.202  26.167  1.00 86.24           H
ATOM   4383  CB  SER A 287      -6.121 -12.880  27.129  1.00 86.24           C
ATOM   4384 1HB  SER A 287      -5.813 -12.620  28.142  1.00 86.24           H
ATOM   4385 2HB  SER A 287      -7.103 -12.435  26.970  1.00 86.24           H
ATOM   4386  OG  SER A 287      -6.219 -14.297  27.013  1.00 86.24           O
ATOM   4387  HG  SER A 287      -6.904 -14.646  27.652  1.00 86.24           H
ATOM   4388  HN  SER A 287      -5.662 -13.613  24.610  1.00 86.24           H
ATOM   4389  N   ASN A 288      -3.210 -13.637  25.561  1.00 87.10           N
ATOM   4390  CA  ASN A 288      -1.908 -14.249  25.771  1.00 87.10           C
ATOM   4391  C   ASN A 288      -0.824 -13.347  25.178  1.00 87.10           C
ATOM   4392  O   ASN A 288      -0.858 -13.028  23.991  1.00 87.10           O
ATOM   4393  HA  ASN A 288      -1.815 -14.358  26.852  1.00 87.10           H
ATOM   4394  CB  ASN A 288      -1.821 -15.611  25.079  1.00 87.10           C
ATOM   4395 1HB  ASN A 288      -2.683 -16.218  25.355  1.00 87.10           H
ATOM   4396 2HB  ASN A 288      -1.858 -15.477  23.998  1.00 87.10           H
ATOM   4397  CG  ASN A 288      -0.533 -16.340  25.465  1.00 87.10           C
ATOM   4398  OD1 ASN A 288       0.536 -15.759  25.559  1.00 87.10           O
ATOM   4399  ND2 ASN A 288      -0.692 -17.642  25.681  1.00 87.10           N
ATOM   4400 1HD2 ASN A 288      -1.597 -18.058  25.587  1.00 87.10           H
ATOM   4401 2HD2 ASN A 288       0.092 -18.206  25.938  1.00 87.10           H
ATOM   4402  HN  ASN A 288      -3.677 -13.916  24.722  1.00 87.10           H
ATOM   4403  N   CYS A 289       0.113 -12.962  26.032  1.00 91.89           N
ATOM   4404  CA  CYS A 289       1.147 -12.021  25.635  1.00 91.89           C
ATOM   4405  C   CYS A 289       1.991 -12.671  24.536  1.00 91.89           C
ATOM   4406  O   CYS A 289       2.379 -12.011  23.574  1.00 91.89           O
ATOM   4407  HA  CYS A 289       0.636 -11.136  25.257  1.00 91.89           H
ATOM   4408  CB  CYS A 289       2.001 -11.582  26.826  1.00 91.89           C
ATOM   4409 1HB  CYS A 289       1.366 -11.144  27.596  1.00 91.89           H
ATOM   4410 2HB  CYS A 289       2.490 -12.448  27.272  1.00 91.89           H
ATOM   4411  SG  CYS A 289       3.255 -10.366  26.282  1.00 91.89           S
ATOM   4412  HN  CYS A 289       0.172 -13.280  26.978  1.00 91.89           H
ATOM   4413  N   ALA A 290       2.250 -13.958  24.717  1.00 93.96           N
ATOM   4414  CA  ALA A 290       3.116 -14.683  23.803  1.00 93.96           C
ATOM   4415  C   ALA A 290       2.509 -14.650  22.399  1.00 93.96           C
ATOM   4416  O   ALA A 290       3.219 -14.445  21.416  1.00 93.96           O
ATOM   4417  HA  ALA A 290       4.080 -14.174  23.784  1.00 93.96           H
ATOM   4418  CB  ALA A 290       3.322 -16.109  24.316  1.00 93.96           C
ATOM   4419 1HB  ALA A 290       3.782 -16.077  25.303  1.00 93.96           H
ATOM   4420 2HB  ALA A 290       2.358 -16.614  24.381  1.00 93.96           H
ATOM   4421 3HB  ALA A 290       3.971 -16.652  23.629  1.00 93.96           H
ATOM   4422  HN  ALA A 290       1.881 -14.503  25.470  1.00 93.96           H
ATOM   4423  N   VAL A 291       1.201 -14.855  22.350  1.00 94.18           N
ATOM   4424  CA  VAL A 291       0.491 -14.859  21.082  1.00 94.18           C
ATOM   4425  C   VAL A 291       0.540 -13.458  20.470  1.00 94.18           C
ATOM   4426  O   VAL A 291       0.769 -13.308  19.271  1.00 94.18           O
ATOM   4427  HA  VAL A 291       1.009 -15.551  20.417  1.00 94.18           H
ATOM   4428  CB  VAL A 291      -0.936 -15.374  21.283  1.00 94.18           C
ATOM   4429  HB  VAL A 291      -1.425 -14.729  22.012  1.00 94.18           H
ATOM   4430  CG1 VAL A 291      -1.734 -15.299  19.979  1.00 94.18           C
ATOM   4431 1HG1 VAL A 291      -1.780 -14.264  19.641  1.00 94.18           H
ATOM   4432 2HG1 VAL A 291      -1.247 -15.909  19.219  1.00 94.18           H
ATOM   4433 3HG1 VAL A 291      -2.745 -15.671  20.150  1.00 94.18           H
ATOM   4434  CG2 VAL A 291      -0.932 -16.798  21.842  1.00 94.18           C
ATOM   4435 1HG2 VAL A 291      -0.416 -17.460  21.146  1.00 94.18           H
ATOM   4436 2HG2 VAL A 291      -0.418 -16.809  22.803  1.00 94.18           H
ATOM   4437 3HG2 VAL A 291      -1.958 -17.139  21.975  1.00 94.18           H
ATOM   4438  HN  VAL A 291       0.629 -15.016  23.154  1.00 94.18           H
ATOM   4439  N   SER A 292       0.322 -12.467  21.322  1.00 94.53           N
ATOM   4440  CA  SER A 292       0.298 -11.085  20.873  1.00 94.53           C
ATOM   4441  C   SER A 292       1.659 -10.700  20.290  1.00 94.53           C
ATOM   4442  O   SER A 292       1.731 -10.013  19.272  1.00 94.53           O
ATOM   4443  HA  SER A 292      -0.473 -11.046  20.103  1.00 94.53           H
ATOM   4444  CB  SER A 292      -0.077 -10.141  22.016  1.00 94.53           C
ATOM   4445 1HB  SER A 292      -0.992 -10.493  22.492  1.00 94.53           H
ATOM   4446 2HB  SER A 292       0.706 -10.162  22.775  1.00 94.53           H
ATOM   4447  OG  SER A 292      -0.262  -8.802  21.564  1.00 94.53           O
ATOM   4448  HG  SER A 292      -1.117  -8.730  21.050  1.00 94.53           H
ATOM   4449  HN  SER A 292       0.164 -12.596  22.301  1.00 94.53           H
ATOM   4450  N   THR A 293       2.705 -11.160  20.961  1.00 91.08           N
ATOM   4451  CA  THR A 293       4.060 -10.839  20.545  1.00 91.08           C
ATOM   4452  C   THR A 293       4.336 -11.399  19.148  1.00 91.08           C
ATOM   4453  O   THR A 293       4.868 -10.698  18.289  1.00 91.08           O
ATOM   4454  HA  THR A 293       4.152  -9.755  20.479  1.00 91.08           H
ATOM   4455  CB  THR A 293       5.020 -11.369  21.612  1.00 91.08           C
ATOM   4456  HB  THR A 293       4.918 -12.449  21.725  1.00 91.08           H
ATOM   4457  OG1 THR A 293       4.712 -10.598  22.770  1.00 91.08           O
ATOM   4458  HG1 THR A 293       4.008 -11.058  23.311  1.00 91.08           H
ATOM   4459  CG2 THR A 293       6.479 -11.023  21.311  1.00 91.08           C
ATOM   4460 1HG2 THR A 293       6.594  -9.940  21.265  1.00 91.08           H
ATOM   4461 2HG2 THR A 293       6.767 -11.460  20.355  1.00 91.08           H
ATOM   4462 3HG2 THR A 293       7.118 -11.423  22.099  1.00 91.08           H
ATOM   4463  HN  THR A 293       2.638 -11.740  21.773  1.00 91.08           H
ATOM   4464  N   ASN A 294       3.961 -12.656  18.964  1.00 92.90           N
ATOM   4465  CA  ASN A 294       4.226 -13.340  17.710  1.00 92.90           C
ATOM   4466  C   ASN A 294       3.439 -12.660  16.588  1.00 92.90           C
ATOM   4467  O   ASN A 294       3.932 -12.534  15.468  1.00 92.90           O
ATOM   4468  HA  ASN A 294       5.304 -13.269  17.566  1.00 92.90           H
ATOM   4469  CB  ASN A 294       3.784 -14.804  17.777  1.00 92.90           C
ATOM   4470 1HB  ASN A 294       2.782 -14.866  18.200  1.00 92.90           H
ATOM   4471 2HB  ASN A 294       3.731 -15.218  16.770  1.00 92.90           H
ATOM   4472  CG  ASN A 294       4.753 -15.631  18.624  1.00 92.90           C
ATOM   4473  OD1 ASN A 294       5.893 -15.258  18.851  1.00 92.90           O
ATOM   4474  ND2 ASN A 294       4.239 -16.771  19.077  1.00 92.90           N
ATOM   4475 1HD2 ASN A 294       3.296 -17.017  18.853  1.00 92.90           H
ATOM   4476 2HD2 ASN A 294       4.796 -17.381  19.640  1.00 92.90           H
ATOM   4477  HN  ASN A 294       3.487 -13.205  19.653  1.00 92.90           H
ATOM   4478  N   ILE A 295       2.229 -12.239  16.927  1.00 92.71           N
ATOM   4479  CA  ILE A 295       1.360 -11.599  15.955  1.00 92.71           C
ATOM   4480  C   ILE A 295       1.997 -10.287  15.493  1.00 92.71           C
ATOM   4481  O   ILE A 295       1.985  -9.971  14.305  1.00 92.71           O
ATOM   4482  HA  ILE A 295       1.283 -12.266  15.096  1.00 92.71           H
ATOM   4483  CB  ILE A 295      -0.050 -11.431  16.526  1.00 92.71           C
ATOM   4484  HB  ILE A 295       0.037 -11.065  17.549  1.00 92.71           H
ATOM   4485  CG1 ILE A 295      -0.781 -12.774  16.586  1.00 92.71           C
ATOM   4486 1HG1 ILE A 295      -0.978 -13.130  15.575  1.00 92.71           H
ATOM   4487 2HG1 ILE A 295      -0.144 -13.517  17.068  1.00 92.71           H
ATOM   4488  CG2 ILE A 295      -0.839 -10.384  15.738  1.00 92.71           C
ATOM   4489 1HG2 ILE A 295      -0.324  -9.424  15.791  1.00 92.71           H
ATOM   4490 2HG2 ILE A 295      -0.919 -10.696  14.697  1.00 92.71           H
ATOM   4491 3HG2 ILE A 295      -1.837 -10.284  16.165  1.00 92.71           H
ATOM   4492  CD1 ILE A 295      -2.097 -12.647  17.355  1.00 92.71           C
ATOM   4493 1HD1 ILE A 295      -1.894 -12.314  18.373  1.00 92.71           H
ATOM   4494 2HD1 ILE A 295      -2.740 -11.921  16.857  1.00 92.71           H
ATOM   4495 3HD1 ILE A 295      -2.596 -13.616  17.383  1.00 92.71           H
ATOM   4496  HN  ILE A 295       1.843 -12.329  17.845  1.00 92.71           H
ATOM   4497  N   ASP A 296       2.538  -9.557  16.458  1.00 94.11           N
ATOM   4498  CA  ASP A 296       3.134  -8.263  16.173  1.00 94.11           C
ATOM   4499  C   ASP A 296       4.320  -8.450  15.225  1.00 94.11           C
ATOM   4500  O   ASP A 296       4.498  -7.676  14.286  1.00 94.11           O
ATOM   4501  HA  ASP A 296       2.334  -7.671  15.727  1.00 94.11           H
ATOM   4502  CB  ASP A 296       3.650  -7.600  17.452  1.00 94.11           C
ATOM   4503 1HB  ASP A 296       4.103  -8.352  18.098  1.00 94.11           H
ATOM   4504 2HB  ASP A 296       4.431  -6.881  17.203  1.00 94.11           H
ATOM   4505  CG  ASP A 296       2.517  -6.894  18.199  1.00 94.11           C
ATOM   4506  OD1 ASP A 296       1.348  -7.209  17.887  1.00 94.11           O
ATOM   4507  OD2 ASP A 296       2.846  -6.054  19.064  1.00 94.11           O
ATOM   4508  HN  ASP A 296       2.573  -9.836  17.418  1.00 94.11           H
ATOM   4509  N   ILE A 297       5.102  -9.483  15.505  1.00 93.91           N
ATOM   4510  CA  ILE A 297       6.259  -9.790  14.681  1.00 93.91           C
ATOM   4511  C   ILE A 297       5.792 -10.159  13.271  1.00 93.91           C
ATOM   4512  O   ILE A 297       6.344  -9.676  12.284  1.00 93.91           O
ATOM   4513  HA  ILE A 297       6.865  -8.886  14.618  1.00 93.91           H
ATOM   4514  CB  ILE A 297       7.120 -10.866  15.345  1.00 93.91           C
ATOM   4515  HB  ILE A 297       6.470 -11.690  15.639  1.00 93.91           H
ATOM   4516  CG1 ILE A 297       7.777 -10.333  16.620  1.00 93.91           C
ATOM   4517 1HG1 ILE A 297       8.513  -9.571  16.362  1.00 93.91           H
ATOM   4518 2HG1 ILE A 297       7.027  -9.852  17.247  1.00 93.91           H
ATOM   4519  CG2 ILE A 297       8.148 -11.430  14.363  1.00 93.91           C
ATOM   4520 1HG2 ILE A 297       7.632 -11.873  13.511  1.00 93.91           H
ATOM   4521 2HG2 ILE A 297       8.798 -10.627  14.016  1.00 93.91           H
ATOM   4522 3HG2 ILE A 297       8.746 -12.193  14.861  1.00 93.91           H
ATOM   4523  CD1 ILE A 297       8.455 -11.461  17.400  1.00 93.91           C
ATOM   4524 1HD1 ILE A 297       7.712 -12.208  17.677  1.00 93.91           H
ATOM   4525 2HD1 ILE A 297       9.222 -11.923  16.779  1.00 93.91           H
ATOM   4526 3HD1 ILE A 297       8.915 -11.054  18.301  1.00 93.91           H
ATOM   4527  HN  ILE A 297       4.957 -10.102  16.276  1.00 93.91           H
ATOM   4528  N   CYS A 298       4.780 -11.013  13.223  1.00 95.28           N
ATOM   4529  CA  CYS A 298       4.244 -11.466  11.951  1.00 95.28           C
ATOM   4530  C   CYS A 298       3.794 -10.239  11.155  1.00 95.28           C
ATOM   4531  O   CYS A 298       4.003 -10.169   9.944  1.00 95.28           O
ATOM   4532  HA  CYS A 298       5.052 -11.986  11.437  1.00 95.28           H
ATOM   4533  CB  CYS A 298       3.105 -12.470  12.142  1.00 95.28           C
ATOM   4534 1HB  CYS A 298       2.410 -12.104  12.898  1.00 95.28           H
ATOM   4535 2HB  CYS A 298       2.542 -12.575  11.215  1.00 95.28           H
ATOM   4536  SG  CYS A 298       3.781 -14.093  12.649  1.00 95.28           S
ATOM   4537  HG  CYS A 298       4.000 -13.763  13.918  1.00 95.28           H
ATOM   4538  HN  CYS A 298       4.330 -11.393  14.031  1.00 95.28           H
ATOM   4539  N   PHE A 299       3.187  -9.301  11.867  1.00 94.38           N
ATOM   4540  CA  PHE A 299       2.700  -8.084  11.240  1.00 94.38           C
ATOM   4541  C   PHE A 299       3.846  -7.305  10.592  1.00 94.38           C
ATOM   4542  O   PHE A 299       3.736  -6.871   9.446  1.00 94.38           O
ATOM   4543  HA  PHE A 299       1.983  -8.379  10.474  1.00 94.38           H
ATOM   4544  CB  PHE A 299       2.080  -7.229  12.347  1.00 94.38           C
ATOM   4545 1HB  PHE A 299       1.283  -7.796  12.828  1.00 94.38           H
ATOM   4546 2HB  PHE A 299       2.836  -7.034  13.108  1.00 94.38           H
ATOM   4547  CG  PHE A 299       1.513  -5.894  11.859  1.00 94.38           C
ATOM   4548  CD1 PHE A 299       2.231  -4.751  12.019  1.00 94.38           C
ATOM   4549  HD1 PHE A 299       3.211  -4.785  12.496  1.00 94.38           H
ATOM   4550  CD2 PHE A 299       0.291  -5.852  11.264  1.00 94.38           C
ATOM   4551  HD2 PHE A 299      -0.285  -6.768  11.135  1.00 94.38           H
ATOM   4552  CE1 PHE A 299       1.705  -3.512  11.566  1.00 94.38           C
ATOM   4553  HE1 PHE A 299       2.280  -2.595  11.695  1.00 94.38           H
ATOM   4554  CE2 PHE A 299      -0.236  -4.613  10.811  1.00 94.38           C
ATOM   4555  HE2 PHE A 299      -1.215  -4.579  10.334  1.00 94.38           H
ATOM   4556  CZ  PHE A 299       0.483  -3.469  10.971  1.00 94.38           C
ATOM   4557  HZ  PHE A 299       0.079  -2.519  10.623  1.00 94.38           H
ATOM   4558  HN  PHE A 299       3.026  -9.363  12.852  1.00 94.38           H
ATOM   4559  N   GLN A 300       4.920  -7.151  11.353  1.00 90.87           N
ATOM   4560  CA  GLN A 300       6.053  -6.364  10.897  1.00 90.87           C
ATOM   4561  C   GLN A 300       6.640  -6.968   9.620  1.00 90.87           C
ATOM   4562  O   GLN A 300       6.973  -6.244   8.683  1.00 90.87           O
ATOM   4563  HA  GLN A 300       5.652  -5.373  10.687  1.00 90.87           H
ATOM   4564  CB  GLN A 300       7.118  -6.253  11.990  1.00 90.87           C
ATOM   4565 1HB  GLN A 300       7.324  -7.240  12.404  1.00 90.87           H
ATOM   4566 2HB  GLN A 300       8.050  -5.887  11.559  1.00 90.87           H
ATOM   4567  CG  GLN A 300       6.662  -5.311  13.106  1.00 90.87           C
ATOM   4568 1HG  GLN A 300       6.472  -4.320  12.696  1.00 90.87           H
ATOM   4569 2HG  GLN A 300       5.721  -5.668  13.526  1.00 90.87           H
ATOM   4570  CD  GLN A 300       7.716  -5.219  14.211  1.00 90.87           C
ATOM   4571  OE1 GLN A 300       8.825  -5.713  14.089  1.00 90.87           O
ATOM   4572  NE2 GLN A 300       7.310  -4.561  15.293  1.00 90.87           N
ATOM   4573 1HE2 GLN A 300       6.386  -4.180  15.329  1.00 90.87           H
ATOM   4574 2HE2 GLN A 300       7.929  -4.447  16.071  1.00 90.87           H
ATOM   4575  HN  GLN A 300       5.022  -7.552  12.263  1.00 90.87           H
ATOM   4576  N   VAL A 301       6.748  -8.289   9.623  1.00 95.39           N
ATOM   4577  CA  VAL A 301       7.354  -8.993   8.506  1.00 95.39           C
ATOM   4578  C   VAL A 301       6.479  -8.819   7.264  1.00 95.39           C
ATOM   4579  O   VAL A 301       6.965  -8.414   6.209  1.00 95.39           O
ATOM   4580  HA  VAL A 301       8.326  -8.536   8.318  1.00 95.39           H
ATOM   4581  CB  VAL A 301       7.584 -10.460   8.875  1.00 95.39           C
ATOM   4582  HB  VAL A 301       6.629 -10.880   9.191  1.00 95.39           H
ATOM   4583  CG1 VAL A 301       8.071 -11.260   7.665  1.00 95.39           C
ATOM   4584 1HG1 VAL A 301       7.323 -11.211   6.873  1.00 95.39           H
ATOM   4585 2HG1 VAL A 301       9.010 -10.839   7.305  1.00 95.39           H
ATOM   4586 3HG1 VAL A 301       8.226 -12.299   7.955  1.00 95.39           H
ATOM   4587  CG2 VAL A 301       8.563 -10.585  10.044  1.00 95.39           C
ATOM   4588 1HG2 VAL A 301       9.519 -10.140   9.767  1.00 95.39           H
ATOM   4589 2HG2 VAL A 301       8.159 -10.065  10.913  1.00 95.39           H
ATOM   4590 3HG2 VAL A 301       8.708 -11.638  10.286  1.00 95.39           H
ATOM   4591  HN  VAL A 301       6.431  -8.874  10.370  1.00 95.39           H
ATOM   4592  N   THR A 302       5.203  -9.134   7.429  1.00 94.48           N
ATOM   4593  CA  THR A 302       4.287  -9.165   6.301  1.00 94.48           C
ATOM   4594  C   THR A 302       4.087  -7.756   5.738  1.00 94.48           C
ATOM   4595  O   THR A 302       3.900  -7.585   4.535  1.00 94.48           O
ATOM   4596  HA  THR A 302       4.736  -9.764   5.510  1.00 94.48           H
ATOM   4597  CB  THR A 302       2.986  -9.823   6.766  1.00 94.48           C
ATOM   4598  HB  THR A 302       2.249  -9.838   5.963  1.00 94.48           H
ATOM   4599  OG1 THR A 302       2.617  -9.083   7.926  1.00 94.48           O
ATOM   4600  HG1 THR A 302       2.864  -9.594   8.750  1.00 94.48           H
ATOM   4601  CG2 THR A 302       3.204 -11.246   7.285  1.00 94.48           C
ATOM   4602 1HG2 THR A 302       3.890 -11.223   8.132  1.00 94.48           H
ATOM   4603 2HG2 THR A 302       3.627 -11.862   6.491  1.00 94.48           H
ATOM   4604 3HG2 THR A 302       2.250 -11.667   7.602  1.00 94.48           H
ATOM   4605  HN  THR A 302       4.794  -9.365   8.312  1.00 94.48           H
ATOM   4606  N   GLN A 303       4.134  -6.782   6.636  1.00 91.51           N
ATOM   4607  CA  GLN A 303       4.015  -5.390   6.237  1.00 91.51           C
ATOM   4608  C   GLN A 303       5.188  -4.994   5.337  1.00 91.51           C
ATOM   4609  O   GLN A 303       5.008  -4.271   4.359  1.00 91.51           O
ATOM   4610  HA  GLN A 303       3.082  -5.328   5.677  1.00 91.51           H
ATOM   4611  CB  GLN A 303       3.929  -4.475   7.459  1.00 91.51           C
ATOM   4612 1HB  GLN A 303       3.090  -4.778   8.086  1.00 91.51           H
ATOM   4613 2HB  GLN A 303       4.831  -4.580   8.062  1.00 91.51           H
ATOM   4614  CG  GLN A 303       3.757  -3.014   7.039  1.00 91.51           C
ATOM   4615 1HG  GLN A 303       4.651  -2.674   6.517  1.00 91.51           H
ATOM   4616 2HG  GLN A 303       2.926  -2.929   6.338  1.00 91.51           H
ATOM   4617  CD  GLN A 303       3.499  -2.120   8.254  1.00 91.51           C
ATOM   4618  OE1 GLN A 303       4.346  -1.935   9.112  1.00 91.51           O
ATOM   4619  NE2 GLN A 303       2.284  -1.579   8.280  1.00 91.51           N
ATOM   4620 1HE2 GLN A 303       1.635  -1.773   7.544  1.00 91.51           H
ATOM   4621 2HE2 GLN A 303       2.020  -0.980   9.035  1.00 91.51           H
ATOM   4622  HN  GLN A 303       4.250  -6.932   7.618  1.00 91.51           H
ATOM   4623  N   THR A 304       6.364  -5.487   5.701  1.00 92.93           N
ATOM   4624  CA  THR A 304       7.570  -5.170   4.956  1.00 92.93           C
ATOM   4625  C   THR A 304       7.476  -5.718   3.530  1.00 92.93           C
ATOM   4626  O   THR A 304       7.846  -5.038   2.575  1.00 92.93           O
ATOM   4627  HA  THR A 304       7.651  -4.086   4.877  1.00 92.93           H
ATOM   4628  CB  THR A 304       8.766  -5.715   5.739  1.00 92.93           C
ATOM   4629  HB  THR A 304       8.747  -6.805   5.770  1.00 92.93           H
ATOM   4630  OG1 THR A 304       8.681  -5.062   7.003  1.00 92.93           O
ATOM   4631  HG1 THR A 304       8.248  -5.667   7.672  1.00 92.93           H
ATOM   4632  CG2 THR A 304      10.105  -5.245   5.166  1.00 92.93           C
ATOM   4633 1HG2 THR A 304      10.151  -4.157   5.198  1.00 92.93           H
ATOM   4634 2HG2 THR A 304      10.197  -5.584   4.134  1.00 92.93           H
ATOM   4635 3HG2 THR A 304      10.920  -5.661   5.759  1.00 92.93           H
ATOM   4636  HN  THR A 304       6.498  -6.091   6.486  1.00 92.93           H
ATOM   4637  N   ILE A 305       6.980  -6.943   3.433  1.00 92.12           N
ATOM   4638  CA  ILE A 305       6.797  -7.575   2.138  1.00 92.12           C
ATOM   4639  C   ILE A 305       5.829  -6.738   1.299  1.00 92.12           C
ATOM   4640  O   ILE A 305       6.011  -6.599   0.090  1.00 92.12           O
ATOM   4641  HA  ILE A 305       7.766  -7.585   1.639  1.00 92.12           H
ATOM   4642  CB  ILE A 305       6.361  -9.031   2.309  1.00 92.12           C
ATOM   4643  HB  ILE A 305       5.484  -9.051   2.955  1.00 92.12           H
ATOM   4644  CG1 ILE A 305       7.451  -9.852   3.001  1.00 92.12           C
ATOM   4645 1HG1 ILE A 305       8.276 -10.023   2.310  1.00 92.12           H
ATOM   4646 2HG1 ILE A 305       7.853  -9.292   3.845  1.00 92.12           H
ATOM   4647  CG2 ILE A 305       5.948  -9.642   0.968  1.00 92.12           C
ATOM   4648 1HG2 ILE A 305       5.116  -9.075   0.552  1.00 92.12           H
ATOM   4649 2HG2 ILE A 305       6.792  -9.608   0.279  1.00 92.12           H
ATOM   4650 3HG2 ILE A 305       5.643 -10.677   1.119  1.00 92.12           H
ATOM   4651  CD1 ILE A 305       6.901 -11.194   3.489  1.00 92.12           C
ATOM   4652 1HD1 ILE A 305       6.092 -11.019   4.198  1.00 92.12           H
ATOM   4653 2HD1 ILE A 305       6.522 -11.762   2.639  1.00 92.12           H
ATOM   4654 3HD1 ILE A 305       7.696 -11.757   3.977  1.00 92.12           H
ATOM   4655  HN  ILE A 305       6.706  -7.499   4.217  1.00 92.12           H
ATOM   4656  N   ALA A 306       4.822  -6.203   1.973  1.00 91.34           N
ATOM   4657  CA  ALA A 306       3.811  -5.405   1.300  1.00 91.34           C
ATOM   4658  C   ALA A 306       4.461  -4.145   0.725  1.00 91.34           C
ATOM   4659  O   ALA A 306       4.093  -3.691  -0.357  1.00 91.34           O
ATOM   4660  HA  ALA A 306       3.408  -6.001   0.482  1.00 91.34           H
ATOM   4661  CB  ALA A 306       2.680  -5.083   2.279  1.00 91.34           C
ATOM   4662 1HB  ALA A 306       2.233  -6.011   2.635  1.00 91.34           H
ATOM   4663 2HB  ALA A 306       3.080  -4.524   3.125  1.00 91.34           H
ATOM   4664 3HB  ALA A 306       1.922  -4.484   1.774  1.00 91.34           H
ATOM   4665  HN  ALA A 306       4.692  -6.307   2.959  1.00 91.34           H
ATOM   4666  N   PHE A 307       5.417  -3.616   1.475  1.00 89.95           N
ATOM   4667  CA  PHE A 307       6.122  -2.417   1.054  1.00 89.95           C
ATOM   4668  C   PHE A 307       6.956  -2.684  -0.200  1.00 89.95           C
ATOM   4669  O   PHE A 307       6.998  -1.857  -1.110  1.00 89.95           O
ATOM   4670  HA  PHE A 307       5.369  -1.660   0.833  1.00 89.95           H
ATOM   4671  CB  PHE A 307       7.056  -2.021   2.199  1.00 89.95           C
ATOM   4672 1HB  PHE A 307       7.649  -2.889   2.487  1.00 89.95           H
ATOM   4673 2HB  PHE A 307       7.753  -1.264   1.841  1.00 89.95           H
ATOM   4674  CG  PHE A 307       6.332  -1.483   3.435  1.00 89.95           C
ATOM   4675  CD1 PHE A 307       4.994  -1.240   3.387  1.00 89.95           C
ATOM   4676  HD1 PHE A 307       4.438  -1.428   2.469  1.00 89.95           H
ATOM   4677  CD2 PHE A 307       7.025  -1.248   4.581  1.00 89.95           C
ATOM   4678  HD2 PHE A 307       8.097  -1.443   4.619  1.00 89.95           H
ATOM   4679  CE1 PHE A 307       4.323  -0.740   4.534  1.00 89.95           C
ATOM   4680  HE1 PHE A 307       3.251  -0.545   4.496  1.00 89.95           H
ATOM   4681  CE2 PHE A 307       6.353  -0.749   5.728  1.00 89.95           C
ATOM   4682  HE2 PHE A 307       6.909  -0.561   6.646  1.00 89.95           H
ATOM   4683  CZ  PHE A 307       5.016  -0.505   5.680  1.00 89.95           C
ATOM   4684  HZ  PHE A 307       4.500  -0.122   6.561  1.00 89.95           H
ATOM   4685  HN  PHE A 307       5.711  -3.992   2.354  1.00 89.95           H
ATOM   4686  N   PHE A 308       7.600  -3.842  -0.209  1.00 86.33           N
ATOM   4687  CA  PHE A 308       8.379  -4.257  -1.363  1.00 86.33           C
ATOM   4688  C   PHE A 308       7.500  -4.353  -2.611  1.00 86.33           C
ATOM   4689  O   PHE A 308       7.919  -3.964  -3.701  1.00 86.33           O
ATOM   4690  HA  PHE A 308       9.150  -3.503  -1.521  1.00 86.33           H
ATOM   4691  CB  PHE A 308       8.947  -5.641  -1.045  1.00 86.33           C
ATOM   4692 1HB  PHE A 308       8.253  -6.165  -0.387  1.00 86.33           H
ATOM   4693 2HB  PHE A 308       9.008  -6.218  -1.968  1.00 86.33           H
ATOM   4694  CG  PHE A 308      10.328  -5.612  -0.386  1.00 86.33           C
ATOM   4695  CD1 PHE A 308      11.433  -5.353  -1.135  1.00 86.33           C
ATOM   4696  HD1 PHE A 308      11.335  -5.167  -2.205  1.00 86.33           H
ATOM   4697  CD2 PHE A 308      10.450  -5.844   0.948  1.00 86.33           C
ATOM   4698  HD2 PHE A 308       9.564  -6.051   1.549  1.00 86.33           H
ATOM   4699  CE1 PHE A 308      12.714  -5.325  -0.524  1.00 86.33           C
ATOM   4700  HE1 PHE A 308      13.600  -5.118  -1.124  1.00 86.33           H
ATOM   4701  CE2 PHE A 308      11.731  -5.816   1.559  1.00 86.33           C
ATOM   4702  HE2 PHE A 308      11.829  -6.002   2.629  1.00 86.33           H
ATOM   4703  CZ  PHE A 308      12.836  -5.558   0.810  1.00 86.33           C
ATOM   4704  HZ  PHE A 308      13.820  -5.536   1.280  1.00 86.33           H
ATOM   4705  HN  PHE A 308       7.595  -4.490   0.553  1.00 86.33           H
ATOM   4706  N   HIS A 309       6.299  -4.874  -2.412  1.00 74.75           N
ATOM   4707  CA  HIS A 309       5.363  -5.041  -3.511  1.00 74.75           C
ATOM   4708  C   HIS A 309       5.035  -3.674  -4.117  1.00 74.75           C
ATOM   4709  O   HIS A 309       5.062  -3.509  -5.335  1.00 74.75           O
ATOM   4710  HA  HIS A 309       5.867  -5.650  -4.261  1.00 74.75           H
ATOM   4711  CB  HIS A 309       4.116  -5.801  -3.053  1.00 74.75           C
ATOM   4712 1HB  HIS A 309       4.409  -6.803  -2.741  1.00 74.75           H
ATOM   4713 2HB  HIS A 309       3.701  -5.303  -2.176  1.00 74.75           H
ATOM   4714  CG  HIS A 309       3.042  -5.910  -4.108  1.00 74.75           C
ATOM   4715  ND1 HIS A 309       1.839  -5.230  -4.027  1.00 74.75           N
ATOM   4716  HD1 HIS A 309       1.564  -4.615  -3.287  1.00 74.75           H
ATOM   4717  CD2 HIS A 309       3.001  -6.626  -5.268  1.00 74.75           C
ATOM   4718  HD2 HIS A 309       3.791  -7.277  -5.643  1.00 74.75           H
ATOM   4719  CE1 HIS A 309       1.115  -5.531  -5.095  1.00 74.75           C
ATOM   4720  HE1 HIS A 309       0.118  -5.153  -5.320  1.00 74.75           H
ATOM   4721  NE2 HIS A 309       1.837  -6.397  -5.862  1.00 74.75           N
ATOM   4722  HN  HIS A 309       5.963  -5.179  -1.521  1.00 74.75           H
ATOM   4723  N   SER A 310       4.732  -2.730  -3.238  1.00 81.33           N
ATOM   4724  CA  SER A 310       4.264  -1.425  -3.673  1.00 81.33           C
ATOM   4725  C   SER A 310       5.345  -0.733  -4.506  1.00 81.33           C
ATOM   4726  O   SER A 310       5.043  -0.095  -5.513  1.00 81.33           O
ATOM   4727  HA  SER A 310       3.381  -1.623  -4.280  1.00 81.33           H
ATOM   4728  CB  SER A 310       3.875  -0.553  -2.477  1.00 81.33           C
ATOM   4729 1HB  SER A 310       3.369   0.344  -2.833  1.00 81.33           H
ATOM   4730 2HB  SER A 310       3.166  -1.092  -1.850  1.00 81.33           H
ATOM   4731  OG  SER A 310       5.008  -0.180  -1.698  1.00 81.33           O
ATOM   4732  HG  SER A 310       5.615  -0.965  -1.578  1.00 81.33           H
ATOM   4733  HN  SER A 310       4.802  -2.845  -2.247  1.00 81.33           H
ATOM   4734  N   CYS A 311       6.582  -0.882  -4.055  1.00 83.54           N
ATOM   4735  CA  CYS A 311       7.696  -0.197  -4.685  1.00 83.54           C
ATOM   4736  C   CYS A 311       8.007  -0.901  -6.008  1.00 83.54           C
ATOM   4737  O   CYS A 311       8.510  -0.279  -6.943  1.00 83.54           O
ATOM   4738  HA  CYS A 311       7.374   0.830  -4.860  1.00 83.54           H
ATOM   4739  CB  CYS A 311       8.919  -0.141  -3.767  1.00 83.54           C
ATOM   4740 1HB  CYS A 311       9.584   0.664  -4.082  1.00 83.54           H
ATOM   4741 2HB  CYS A 311       8.608   0.083  -2.747  1.00 83.54           H
ATOM   4742  SG  CYS A 311       9.808  -1.740  -3.812  1.00 83.54           S
ATOM   4743  HG  CYS A 311       8.728  -2.503  -3.675  1.00 83.54           H
ATOM   4744  HN  CYS A 311       6.826  -1.458  -3.275  1.00 83.54           H
ATOM   4745  N   LEU A 312       7.695  -2.188  -6.044  1.00 80.74           N
ATOM   4746  CA  LEU A 312       8.046  -3.011  -7.188  1.00 80.74           C
ATOM   4747  C   LEU A 312       6.921  -2.943  -8.224  1.00 80.74           C
ATOM   4748  O   LEU A 312       7.141  -3.217  -9.403  1.00 80.74           O
ATOM   4749  HA  LEU A 312       8.948  -2.589  -7.630  1.00 80.74           H
ATOM   4750  CB  LEU A 312       8.384  -4.435  -6.741  1.00 80.74           C
ATOM   4751 1HB  LEU A 312       7.585  -4.789  -6.090  1.00 80.74           H
ATOM   4752 2HB  LEU A 312       8.389  -5.079  -7.620  1.00 80.74           H
ATOM   4753  CG  LEU A 312       9.716  -4.609  -6.008  1.00 80.74           C
ATOM   4754  HG  LEU A 312       9.710  -3.963  -5.130  1.00 80.74           H
ATOM   4755  CD1 LEU A 312       9.884  -6.046  -5.511  1.00 80.74           C
ATOM   4756 1HD1 LEU A 312       9.073  -6.291  -4.825  1.00 80.74           H
ATOM   4757 2HD1 LEU A 312       9.860  -6.729  -6.360  1.00 80.74           H
ATOM   4758 3HD1 LEU A 312      10.839  -6.142  -4.994  1.00 80.74           H
ATOM   4759  CD2 LEU A 312      10.887  -4.165  -6.887  1.00 80.74           C
ATOM   4760 1HD2 LEU A 312      10.907  -4.766  -7.796  1.00 80.74           H
ATOM   4761 2HD2 LEU A 312      10.767  -3.114  -7.149  1.00 80.74           H
ATOM   4762 3HD2 LEU A 312      11.822  -4.300  -6.342  1.00 80.74           H
ATOM   4763  HN  LEU A 312       7.213  -2.667  -5.310  1.00 80.74           H
ATOM   4764  N   ASN A 313       5.742  -2.575  -7.746  1.00 74.14           N
ATOM   4765  CA  ASN A 313       4.550  -2.624  -8.576  1.00 74.14           C
ATOM   4766  C   ASN A 313       4.831  -1.920  -9.905  1.00 74.14           C
ATOM   4767  O   ASN A 313       4.756  -2.538 -10.966  1.00 74.14           O
ATOM   4768  HA  ASN A 313       4.332  -3.684  -8.703  1.00 74.14           H
ATOM   4769  CB  ASN A 313       3.379  -1.908  -7.900  1.00 74.14           C
ATOM   4770 1HB  ASN A 313       3.758  -1.172  -7.191  1.00 74.14           H
ATOM   4771 2HB  ASN A 313       2.801  -1.363  -8.647  1.00 74.14           H
ATOM   4772  CG  ASN A 313       2.472  -2.904  -7.174  1.00 74.14           C
ATOM   4773  OD1 ASN A 313       2.349  -4.058  -7.549  1.00 74.14           O
ATOM   4774  ND2 ASN A 313       1.847  -2.394  -6.116  1.00 74.14           N
ATOM   4775 1HD2 ASN A 313       1.993  -1.438  -5.862  1.00 74.14           H
ATOM   4776 2HD2 ASN A 313       1.232  -2.968  -5.575  1.00 74.14           H
ATOM   4777  HN  ASN A 313       5.593  -2.250  -6.812  1.00 74.14           H
ATOM   4778  N   PRO A 314       5.158  -0.621  -9.873  1.00 76.45           N
ATOM   4779  CA  PRO A 314       5.361   0.137 -11.110  1.00 76.45           C
ATOM   4780  C   PRO A 314       6.360  -0.533 -12.039  1.00 76.45           C
ATOM   4781  O   PRO A 314       6.135  -0.609 -13.246  1.00 76.45           O
ATOM   4782  HA  PRO A 314       4.431   0.185 -11.677  1.00 76.45           H
ATOM   4783  CB  PRO A 314       5.863   1.498 -10.623  1.00 76.45           C
ATOM   4784 1HB  PRO A 314       6.952   1.531 -10.578  1.00 76.45           H
ATOM   4785 2HB  PRO A 314       5.547   2.303 -11.286  1.00 76.45           H
ATOM   4786  CG  PRO A 314       5.239   1.630  -9.239  1.00 76.45           C
ATOM   4787 1HG  PRO A 314       5.767   2.359  -8.624  1.00 76.45           H
ATOM   4788 2HG  PRO A 314       4.203   1.966  -9.292  1.00 76.45           H
ATOM   4789  CD  PRO A 314       5.354   0.221  -8.679  1.00 76.45           C
ATOM   4790 1HD  PRO A 314       6.327   0.046  -8.221  1.00 76.45           H
ATOM   4791 2HD  PRO A 314       4.604   0.028  -7.911  1.00 76.45           H
ATOM   4792  N   VAL A 315       7.446  -1.006 -11.447  1.00 76.10           N
ATOM   4793  CA  VAL A 315       8.524  -1.596 -12.222  1.00 76.10           C
ATOM   4794  C   VAL A 315       8.001  -2.832 -12.956  1.00 76.10           C
ATOM   4795  O   VAL A 315       8.315  -3.043 -14.127  1.00 76.10           O
ATOM   4796  HA  VAL A 315       8.842  -0.859 -12.959  1.00 76.10           H
ATOM   4797  CB  VAL A 315       9.716  -1.902 -11.312  1.00 76.10           C
ATOM   4798  HB  VAL A 315       9.392  -2.629 -10.568  1.00 76.10           H
ATOM   4799  CG1 VAL A 315      10.867  -2.523 -12.106  1.00 76.10           C
ATOM   4800 1HG1 VAL A 315      10.530  -3.453 -12.566  1.00 76.10           H
ATOM   4801 2HG1 VAL A 315      11.188  -1.830 -12.883  1.00 76.10           H
ATOM   4802 3HG1 VAL A 315      11.701  -2.731 -11.436  1.00 76.10           H
ATOM   4803  CG2 VAL A 315      10.177  -0.645 -10.572  1.00 76.10           C
ATOM   4804 1HG2 VAL A 315      10.475   0.114 -11.295  1.00 76.10           H
ATOM   4805 2HG2 VAL A 315       9.359  -0.263  -9.960  1.00 76.10           H
ATOM   4806 3HG2 VAL A 315      11.025  -0.890  -9.932  1.00 76.10           H
ATOM   4807  HN  VAL A 315       7.596  -0.990 -10.458  1.00 76.10           H
ATOM   4808  N   LEU A 316       7.211  -3.618 -12.238  1.00 74.12           N
ATOM   4809  CA  LEU A 316       6.700  -4.864 -12.783  1.00 74.12           C
ATOM   4810  C   LEU A 316       5.863  -4.567 -14.028  1.00 74.12           C
ATOM   4811  O   LEU A 316       6.082  -5.158 -15.084  1.00 74.12           O
ATOM   4812  HA  LEU A 316       7.558  -5.467 -13.080  1.00 74.12           H
ATOM   4813  CB  LEU A 316       5.946  -5.649 -11.708  1.00 74.12           C
ATOM   4814 1HB  LEU A 316       5.251  -4.972 -11.212  1.00 74.12           H
ATOM   4815 2HB  LEU A 316       5.347  -6.416 -12.199  1.00 74.12           H
ATOM   4816  CG  LEU A 316       6.809  -6.322 -10.638  1.00 74.12           C
ATOM   4817  HG  LEU A 316       7.485  -5.573 -10.225  1.00 74.12           H
ATOM   4818  CD1 LEU A 316       5.948  -6.841  -9.485  1.00 74.12           C
ATOM   4819 1HD1 LEU A 316       5.412  -6.008  -9.029  1.00 74.12           H
ATOM   4820 2HD1 LEU A 316       5.232  -7.569  -9.865  1.00 74.12           H
ATOM   4821 3HD1 LEU A 316       6.587  -7.314  -8.739  1.00 74.12           H
ATOM   4822  CD2 LEU A 316       7.676  -7.425 -11.248  1.00 74.12           C
ATOM   4823 1HD2 LEU A 316       7.036  -8.179 -11.706  1.00 74.12           H
ATOM   4824 2HD2 LEU A 316       8.331  -6.996 -12.007  1.00 74.12           H
ATOM   4825 3HD2 LEU A 316       8.280  -7.887 -10.467  1.00 74.12           H
ATOM   4826  HN  LEU A 316       6.921  -3.414 -11.303  1.00 74.12           H
ATOM   4827  N   TYR A 317       4.921  -3.650 -13.863  1.00 60.61           N
ATOM   4828  CA  TYR A 317       4.004  -3.317 -14.941  1.00 60.61           C
ATOM   4829  C   TYR A 317       4.760  -2.786 -16.160  1.00 60.61           C
ATOM   4830  O   TYR A 317       4.397  -3.082 -17.297  1.00 60.61           O
ATOM   4831  HA  TYR A 317       3.470  -4.225 -15.220  1.00 60.61           H
ATOM   4832  CB  TYR A 317       3.098  -2.211 -14.396  1.00 60.61           C
ATOM   4833 1HB  TYR A 317       3.683  -1.565 -13.741  1.00 60.61           H
ATOM   4834 2HB  TYR A 317       2.755  -1.594 -15.228  1.00 60.61           H
ATOM   4835  CG  TYR A 317       1.881  -2.726 -13.626  1.00 60.61           C
ATOM   4836  CD1 TYR A 317       0.821  -3.290 -14.307  1.00 60.61           C
ATOM   4837  HD1 TYR A 317       0.851  -3.368 -15.394  1.00 60.61           H
ATOM   4838  CD2 TYR A 317       1.842  -2.627 -12.250  1.00 60.61           C
ATOM   4839  HD2 TYR A 317       2.679  -2.181 -11.712  1.00 60.61           H
ATOM   4840  CE1 TYR A 317      -0.325  -3.775 -13.582  1.00 60.61           C
ATOM   4841  HE1 TYR A 317      -1.168  -4.223 -14.107  1.00 60.61           H
ATOM   4842  CE2 TYR A 317       0.697  -3.112 -11.525  1.00 60.61           C
ATOM   4843  HE2 TYR A 317       0.654  -3.039 -10.438  1.00 60.61           H
ATOM   4844  CZ  TYR A 317      -0.330  -3.662 -12.226  1.00 60.61           C
ATOM   4845  OH  TYR A 317      -1.412  -4.120 -11.541  1.00 60.61           O
ATOM   4846  HH  TYR A 317      -2.251  -3.891 -12.035  1.00 60.61           H
ATOM   4847  HN  TYR A 317       4.779  -3.140 -13.015  1.00 60.61           H
ATOM   4848  N   VAL A 318       5.799  -2.012 -15.882  1.00 67.38           N
ATOM   4849  CA  VAL A 318       6.433  -1.211 -16.915  1.00 67.38           C
ATOM   4850  C   VAL A 318       7.371  -2.096 -17.738  1.00 67.38           C
ATOM   4851  O   VAL A 318       7.315  -2.091 -18.966  1.00 67.38           O
ATOM   4852  HA  VAL A 318       5.646  -0.832 -17.567  1.00 67.38           H
ATOM   4853  CB  VAL A 318       7.144  -0.011 -16.284  1.00 67.38           C
ATOM   4854  HB  VAL A 318       7.527  -0.322 -15.312  1.00 67.38           H
ATOM   4855  CG1 VAL A 318       8.333   0.432 -17.138  1.00 67.38           C
ATOM   4856 1HG1 VAL A 318       9.044  -0.389 -17.225  1.00 67.38           H
ATOM   4857 2HG1 VAL A 318       7.982   0.716 -18.130  1.00 67.38           H
ATOM   4858 3HG1 VAL A 318       8.820   1.286 -16.667  1.00 67.38           H
ATOM   4859  CG2 VAL A 318       6.169   1.146 -16.057  1.00 67.38           C
ATOM   4860 1HG2 VAL A 318       5.743   1.455 -17.011  1.00 67.38           H
ATOM   4861 2HG2 VAL A 318       5.370   0.823 -15.390  1.00 67.38           H
ATOM   4862 3HG2 VAL A 318       6.700   1.985 -15.607  1.00 67.38           H
ATOM   4863  HN  VAL A 318       6.205  -1.928 -14.972  1.00 67.38           H
ATOM   4864  N   PHE A 319       8.210  -2.835 -17.027  1.00 64.92           N
ATOM   4865  CA  PHE A 319       9.280  -3.579 -17.669  1.00 64.92           C
ATOM   4866  C   PHE A 319       8.731  -4.797 -18.414  1.00 64.92           C
ATOM   4867  O   PHE A 319       9.418  -5.379 -19.252  1.00 64.92           O
ATOM   4868  HA  PHE A 319       9.760  -2.906 -18.381  1.00 64.92           H
ATOM   4869  CB  PHE A 319      10.222  -4.055 -16.561  1.00 64.92           C
ATOM   4870 1HB  PHE A 319       9.633  -4.290 -15.675  1.00 64.92           H
ATOM   4871 2HB  PHE A 319      10.702  -4.980 -16.880  1.00 64.92           H
ATOM   4872  CG  PHE A 319      11.302  -3.040 -16.184  1.00 64.92           C
ATOM   4873  CD1 PHE A 319      12.543  -3.131 -16.733  1.00 64.92           C
ATOM   4874  HD1 PHE A 319      12.767  -3.928 -17.443  1.00 64.92           H
ATOM   4875  CD2 PHE A 319      11.022  -2.046 -15.299  1.00 64.92           C
ATOM   4876  HD2 PHE A 319      10.028  -1.973 -14.858  1.00 64.92           H
ATOM   4877  CE1 PHE A 319      13.546  -2.189 -16.383  1.00 64.92           C
ATOM   4878  HE1 PHE A 319      14.540  -2.263 -16.824  1.00 64.92           H
ATOM   4879  CE2 PHE A 319      12.025  -1.104 -14.948  1.00 64.92           C
ATOM   4880  HE2 PHE A 319      11.801  -0.307 -14.239  1.00 64.92           H
ATOM   4881  CZ  PHE A 319      13.266  -1.195 -15.498  1.00 64.92           C
ATOM   4882  HZ  PHE A 319      14.036  -0.472 -15.229  1.00 64.92           H
ATOM   4883  HN  PHE A 319       8.168  -2.930 -16.032  1.00 64.92           H
ATOM   4884  N   VAL A 320       7.497  -5.147 -18.082  1.00 66.72           N
ATOM   4885  CA  VAL A 320       6.805  -6.212 -18.789  1.00 66.72           C
ATOM   4886  C   VAL A 320       6.419  -5.723 -20.186  1.00 66.72           C
ATOM   4887  O   VAL A 320       6.171  -6.528 -21.082  1.00 66.72           O
ATOM   4888  HA  VAL A 320       7.500  -7.046 -18.889  1.00 66.72           H
ATOM   4889  CB  VAL A 320       5.605  -6.690 -17.969  1.00 66.72           C
ATOM   4890  HB  VAL A 320       4.944  -5.837 -17.814  1.00 66.72           H
ATOM   4891  CG1 VAL A 320       4.818  -7.763 -18.724  1.00 66.72           C
ATOM   4892 1HG1 VAL A 320       4.457  -7.353 -19.667  1.00 66.72           H
ATOM   4893 2HG1 VAL A 320       5.467  -8.616 -18.924  1.00 66.72           H
ATOM   4894 3HG1 VAL A 320       3.971  -8.086 -18.119  1.00 66.72           H
ATOM   4895  CG2 VAL A 320       6.046  -7.198 -16.595  1.00 66.72           C
ATOM   4896 1HG2 VAL A 320       6.738  -8.031 -16.721  1.00 66.72           H
ATOM   4897 2HG2 VAL A 320       6.542  -6.393 -16.052  1.00 66.72           H
ATOM   4898 3HG2 VAL A 320       5.174  -7.531 -16.034  1.00 66.72           H
ATOM   4899  HN  VAL A 320       6.973  -4.718 -17.346  1.00 66.72           H
ATOM   4900  N   GLY A 321       6.379  -4.406 -20.328  1.00 67.26           N
ATOM   4901  CA  GLY A 321       6.026  -3.801 -21.600  1.00 67.26           C
ATOM   4902  C   GLY A 321       7.249  -3.686 -22.512  1.00 67.26           C
ATOM   4903  O   GLY A 321       8.214  -2.999 -22.178  1.00 67.26           O
ATOM   4904 1HA  GLY A 321       5.257  -4.399 -22.091  1.00 67.26           H
ATOM   4905 2HA  GLY A 321       5.600  -2.812 -21.431  1.00 67.26           H
ATOM   4906  HN  GLY A 321       6.583  -3.758 -19.594  1.00 67.26           H
ATOM   4907  N   GLU A 322       7.170  -4.368 -23.644  1.00 60.42           N
ATOM   4908  CA  GLU A 322       8.164  -4.200 -24.691  1.00 60.42           C
ATOM   4909  C   GLU A 322       8.283  -2.725 -25.078  1.00 60.42           C
ATOM   4910  O   GLU A 322       9.379  -2.235 -25.342  1.00 60.42           O
ATOM   4911  HA  GLU A 322       9.102  -4.545 -24.256  1.00 60.42           H
ATOM   4912  CB  GLU A 322       7.828  -5.062 -25.909  1.00 60.42           C
ATOM   4913 1HB  GLU A 322       6.775  -4.945 -26.163  1.00 60.42           H
ATOM   4914 2HB  GLU A 322       8.500  -4.813 -26.731  1.00 60.42           H
ATOM   4915  CG  GLU A 322       8.048  -6.546 -25.609  1.00 60.42           C
ATOM   4916 1HG  GLU A 322       9.074  -6.707 -25.280  1.00 60.42           H
ATOM   4917 2HG  GLU A 322       7.399  -6.854 -24.789  1.00 60.42           H
ATOM   4918  CD  GLU A 322       7.761  -7.404 -26.843  1.00 60.42           C
ATOM   4919  OE1 GLU A 322       8.067  -8.614 -26.776  1.00 60.42           O
ATOM   4920  OE2 GLU A 322       7.244  -6.830 -27.825  1.00 60.42           O
ATOM   4921  HN  GLU A 322       6.445  -5.025 -23.852  1.00 60.42           H
ATOM   4922  N   ARG A 323       7.138  -2.058 -25.100  1.00 58.86           N
ATOM   4923  CA  ARG A 323       7.091  -0.665 -25.511  1.00 58.86           C
ATOM   4924  C   ARG A 323       7.944   0.194 -24.576  1.00 58.86           C
ATOM   4925  O   ARG A 323       8.732   1.021 -25.032  1.00 58.86           O
ATOM   4926  HA  ARG A 323       7.493  -0.660 -26.524  1.00 58.86           H
ATOM   4927  CB  ARG A 323       5.655  -0.138 -25.508  1.00 58.86           C
ATOM   4928 1HB  ARG A 323       5.034  -0.759 -26.155  1.00 58.86           H
ATOM   4929 2HB  ARG A 323       5.239  -0.210 -24.503  1.00 58.86           H
ATOM   4930  CG  ARG A 323       5.603   1.315 -25.985  1.00 58.86           C
ATOM   4931 1HG  ARG A 323       6.178   1.945 -25.306  1.00 58.86           H
ATOM   4932 2HG  ARG A 323       6.069   1.396 -26.967  1.00 58.86           H
ATOM   4933  CD  ARG A 323       4.160   1.817 -26.056  1.00 58.86           C
ATOM   4934 1HD  ARG A 323       3.616   1.278 -26.832  1.00 58.86           H
ATOM   4935 2HD  ARG A 323       3.650   1.619 -25.114  1.00 58.86           H
ATOM   4936  NE  ARG A 323       4.143   3.269 -26.344  1.00 58.86           N
ATOM   4937  HE  ARG A 323       4.944   3.668 -26.791  1.00 58.86           H
ATOM   4938  CZ  ARG A 323       3.121   4.083 -26.044  1.00 58.86           C
ATOM   4939  NH1 ARG A 323       2.023   3.602 -25.445  1.00 58.86           N
ATOM   4940 1HH1 ARG A 323       1.961   2.630 -25.219  1.00 58.86           H
ATOM   4941 2HH1 ARG A 323       1.265   4.216 -25.224  1.00 58.86           H
ATOM   4942  NH2 ARG A 323       3.215   5.383 -26.351  1.00 58.86           N
ATOM   4943 1HH2 ARG A 323       2.461   6.004 -26.134  1.00 58.86           H
ATOM   4944 2HH2 ARG A 323       4.038   5.734 -26.798  1.00 58.86           H
ATOM   4945  HN  ARG A 323       6.256  -2.453 -24.844  1.00 58.86           H
ATOM   4946  N   PHE A 324       7.758  -0.032 -23.283  1.00 69.03           N
ATOM   4947  CA  PHE A 324       8.407   0.793 -22.279  1.00 69.03           C
ATOM   4948  C   PHE A 324       9.917   0.547 -22.258  1.00 69.03           C
ATOM   4949  O   PHE A 324      10.699   1.482 -22.095  1.00 69.03           O
ATOM   4950  HA  PHE A 324       8.213   1.833 -22.541  1.00 69.03           H
ATOM   4951  CB  PHE A 324       7.818   0.394 -20.924  1.00 69.03           C
ATOM   4952 1HB  PHE A 324       6.731   0.433 -20.986  1.00 69.03           H
ATOM   4953 2HB  PHE A 324       8.088  -0.641 -20.713  1.00 69.03           H
ATOM   4954  CG  PHE A 324       8.281   1.273 -19.761  1.00 69.03           C
ATOM   4955  CD1 PHE A 324       9.456   1.005 -19.131  1.00 69.03           C
ATOM   4956  HD1 PHE A 324      10.068   0.163 -19.454  1.00 69.03           H
ATOM   4957  CD2 PHE A 324       7.518   2.324 -19.357  1.00 69.03           C
ATOM   4958  HD2 PHE A 324       6.576   2.539 -19.862  1.00 69.03           H
ATOM   4959  CE1 PHE A 324       9.885   1.821 -18.051  1.00 69.03           C
ATOM   4960  HE1 PHE A 324      10.827   1.606 -17.546  1.00 69.03           H
ATOM   4961  CE2 PHE A 324       7.947   3.140 -18.277  1.00 69.03           C
ATOM   4962  HE2 PHE A 324       7.335   3.982 -17.953  1.00 69.03           H
ATOM   4963  CZ  PHE A 324       9.122   2.871 -17.647  1.00 69.03           C
ATOM   4964  HZ  PHE A 324       9.452   3.498 -16.818  1.00 69.03           H
ATOM   4965  HN  PHE A 324       7.179  -0.762 -22.921  1.00 69.03           H
ATOM   4966  N   ARG A 325      10.281  -0.716 -22.425  1.00 68.22           N
ATOM   4967  CA  ARG A 325      11.684  -1.090 -22.476  1.00 68.22           C
ATOM   4968  C   ARG A 325      12.414  -0.265 -23.538  1.00 68.22           C
ATOM   4969  O   ARG A 325      13.496   0.263 -23.283  1.00 68.22           O
ATOM   4970  HA  ARG A 325      12.067  -0.873 -21.479  1.00 68.22           H
ATOM   4971  CB  ARG A 325      11.846  -2.577 -22.796  1.00 68.22           C
ATOM   4972 1HB  ARG A 325      11.126  -2.869 -23.560  1.00 68.22           H
ATOM   4973 2HB  ARG A 325      12.839  -2.759 -23.207  1.00 68.22           H
ATOM   4974  CG  ARG A 325      11.642  -3.432 -21.543  1.00 68.22           C
ATOM   4975 1HG  ARG A 325      12.226  -3.021 -20.719  1.00 68.22           H
ATOM   4976 2HG  ARG A 325      10.596  -3.398 -21.241  1.00 68.22           H
ATOM   4977  CD  ARG A 325      12.058  -4.883 -21.796  1.00 68.22           C
ATOM   4978 1HD  ARG A 325      11.428  -5.321 -22.571  1.00 68.22           H
ATOM   4979 2HD  ARG A 325      13.084  -4.917 -22.163  1.00 68.22           H
ATOM   4980  NE  ARG A 325      11.942  -5.668 -20.547  1.00 68.22           N
ATOM   4981  HE  ARG A 325      11.656  -5.189 -19.717  1.00 68.22           H
ATOM   4982  CZ  ARG A 325      12.195  -6.981 -20.458  1.00 68.22           C
ATOM   4983  NH1 ARG A 325      12.582  -7.673 -21.538  1.00 68.22           N
ATOM   4984 1HH1 ARG A 325      12.683  -7.211 -22.419  1.00 68.22           H
ATOM   4985 2HH1 ARG A 325      12.770  -8.653 -21.464  1.00 68.22           H
ATOM   4986  NH2 ARG A 325      12.057  -7.591 -19.273  1.00 68.22           N
ATOM   4987 1HH2 ARG A 325      12.242  -8.570 -19.190  1.00 68.22           H
ATOM   4988 2HH2 ARG A 325      11.768  -7.067 -18.472  1.00 68.22           H
ATOM   4989  HN  ARG A 325       9.637  -1.475 -22.524  1.00 68.22           H
ATOM   4990  N   ARG A 326      11.794  -0.179 -24.705  1.00 66.48           N
ATOM   4991  CA  ARG A 326      12.369   0.577 -25.805  1.00 66.48           C
ATOM   4992  C   ARG A 326      12.415   2.066 -25.458  1.00 66.48           C
ATOM   4993  O   ARG A 326      13.412   2.738 -25.721  1.00 66.48           O
ATOM   4994  HA  ARG A 326      13.373   0.171 -25.926  1.00 66.48           H
ATOM   4995  CB  ARG A 326      11.560   0.384 -27.089  1.00 66.48           C
ATOM   4996 1HB  ARG A 326      10.495   0.408 -26.859  1.00 66.48           H
ATOM   4997 2HB  ARG A 326      11.756   1.208 -27.774  1.00 66.48           H
ATOM   4998  CG  ARG A 326      11.912  -0.943 -27.765  1.00 66.48           C
ATOM   4999 1HG  ARG A 326      12.986  -0.991 -27.944  1.00 66.48           H
ATOM   5000 2HG  ARG A 326      11.662  -1.771 -27.101  1.00 66.48           H
ATOM   5001  CD  ARG A 326      11.161  -1.100 -29.088  1.00 66.48           C
ATOM   5002 1HD  ARG A 326      10.563  -0.210 -29.285  1.00 66.48           H
ATOM   5003 2HD  ARG A 326      11.871  -1.195 -29.910  1.00 66.48           H
ATOM   5004  NE  ARG A 326      10.287  -2.294 -29.036  1.00 66.48           N
ATOM   5005  HE  ARG A 326      10.351  -2.887 -28.234  1.00 66.48           H
ATOM   5006  CZ  ARG A 326       9.415  -2.629 -29.997  1.00 66.48           C
ATOM   5007  NH1 ARG A 326       9.287  -1.870 -31.094  1.00 66.48           N
ATOM   5008 1HH1 ARG A 326       9.845  -1.047 -31.201  1.00 66.48           H
ATOM   5009 2HH1 ARG A 326       8.634  -2.128 -31.806  1.00 66.48           H
ATOM   5010  NH2 ARG A 326       8.673  -3.734 -29.844  1.00 66.48           N
ATOM   5011 1HH2 ARG A 326       8.018  -3.998 -30.551  1.00 66.48           H
ATOM   5012 2HH2 ARG A 326       8.775  -4.294 -29.022  1.00 66.48           H
ATOM   5013  HN  ARG A 326      10.916  -0.614 -24.905  1.00 66.48           H
ATOM   5014  N   ASP A 327      11.325   2.539 -24.873  1.00 75.90           N
ATOM   5015  CA  ASP A 327      11.197   3.952 -24.558  1.00 75.90           C
ATOM   5016  C   ASP A 327      12.208   4.320 -23.470  1.00 75.90           C
ATOM   5017  O   ASP A 327      12.758   5.420 -23.475  1.00 75.90           O
ATOM   5018  HA  ASP A 327      11.387   4.473 -25.496  1.00 75.90           H
ATOM   5019  CB  ASP A 327       9.797   4.275 -24.032  1.00 75.90           C
ATOM   5020 1HB  ASP A 327       9.527   3.566 -23.249  1.00 75.90           H
ATOM   5021 2HB  ASP A 327       9.795   5.266 -23.580  1.00 75.90           H
ATOM   5022  CG  ASP A 327       8.762   4.219 -25.158  1.00 75.90           C
ATOM   5023  OD1 ASP A 327       9.199   4.182 -26.329  1.00 75.90           O
ATOM   5024  OD2 ASP A 327       7.558   4.215 -24.822  1.00 75.90           O
ATOM   5025  HN  ASP A 327      10.539   1.976 -24.617  1.00 75.90           H
ATOM   5026  N   LEU A 328      12.422   3.378 -22.562  1.00 76.50           N
ATOM   5027  CA  LEU A 328      13.389   3.573 -21.496  1.00 76.50           C
ATOM   5028  C   LEU A 328      14.782   3.754 -22.103  1.00 76.50           C
ATOM   5029  O   LEU A 328      15.451   4.752 -21.842  1.00 76.50           O
ATOM   5030  HA  LEU A 328      13.118   4.490 -20.973  1.00 76.50           H
ATOM   5031  CB  LEU A 328      13.304   2.431 -20.481  1.00 76.50           C
ATOM   5032 1HB  LEU A 328      12.312   2.446 -20.029  1.00 76.50           H
ATOM   5033 2HB  LEU A 328      13.395   1.487 -21.017  1.00 76.50           H
ATOM   5034  CG  LEU A 328      14.345   2.452 -19.360  1.00 76.50           C
ATOM   5035  HG  LEU A 328      15.335   2.486 -19.813  1.00 76.50           H
ATOM   5036  CD1 LEU A 328      14.198   3.708 -18.498  1.00 76.50           C
ATOM   5037 1HD1 LEU A 328      14.336   4.593 -19.120  1.00 76.50           H
ATOM   5038 2HD1 LEU A 328      13.204   3.729 -18.052  1.00 76.50           H
ATOM   5039 3HD1 LEU A 328      14.950   3.697 -17.709  1.00 76.50           H
ATOM   5040  CD2 LEU A 328      14.275   1.172 -18.524  1.00 76.50           C
ATOM   5041 1HD2 LEU A 328      13.284   1.082 -18.079  1.00 76.50           H
ATOM   5042 2HD2 LEU A 328      14.467   0.310 -19.162  1.00 76.50           H
ATOM   5043 3HD2 LEU A 328      15.026   1.213 -17.734  1.00 76.50           H
ATOM   5044  HN  LEU A 328      11.948   2.498 -22.548  1.00 76.50           H
ATOM   5045  N   VAL A 329      15.176   2.772 -22.901  1.00 78.42           N
ATOM   5046  CA  VAL A 329      16.506   2.773 -23.486  1.00 78.42           C
ATOM   5047  C   VAL A 329      16.669   4.011 -24.370  1.00 78.42           C
ATOM   5048  O   VAL A 329      17.751   4.592 -24.438  1.00 78.42           O
ATOM   5049  HA  VAL A 329      17.225   2.828 -22.669  1.00 78.42           H
ATOM   5050  CB  VAL A 329      16.746   1.464 -24.241  1.00 78.42           C
ATOM   5051  HB  VAL A 329      15.958   1.357 -24.986  1.00 78.42           H
ATOM   5052  CG1 VAL A 329      18.087   1.493 -24.977  1.00 78.42           C
ATOM   5053 1HG1 VAL A 329      18.090   2.315 -25.693  1.00 78.42           H
ATOM   5054 2HG1 VAL A 329      18.894   1.635 -24.258  1.00 78.42           H
ATOM   5055 3HG1 VAL A 329      18.232   0.551 -25.505  1.00 78.42           H
ATOM   5056  CG2 VAL A 329      16.666   0.263 -23.296  1.00 78.42           C
ATOM   5057 1HG2 VAL A 329      17.423   0.362 -22.518  1.00 78.42           H
ATOM   5058 2HG2 VAL A 329      15.678   0.227 -22.838  1.00 78.42           H
ATOM   5059 3HG2 VAL A 329      16.840  -0.654 -23.858  1.00 78.42           H
ATOM   5060  HN  VAL A 329      14.606   1.989 -23.148  1.00 78.42           H
ATOM   5061  N   LYS A 330      15.578   4.379 -25.025  1.00 73.74           N
ATOM   5062  CA  LYS A 330      15.576   5.558 -25.874  1.00 73.74           C
ATOM   5063  C   LYS A 330      15.872   6.794 -25.023  1.00 73.74           C
[truncated: 117,478 more chars]
