# Supplementary material for: Noncanonical roles of chemokine regions in CCR9 activation revealed by structural modeling and mutational mapping
Source: Nat Commun. 2025 Aug 18;16:7695. doi: 10.1038/s41467-025-62321-9 (PMC12361432; doi:10.1038/s41467-025-62321-9)
Supplement: Supplementary file 7 — Supplementary Data 5 [file 41467_2025_62321_MOESM7_ESM.zip › CCR9_CCL25x1P6_15_rnk1.pdb]

ATOM      1  N   GLU A  20      -6.118  -3.552  59.020  1.00 49.85           N
ATOM      2  CA  GLU A  20      -6.129  -4.524  57.940  1.00 49.85           C
ATOM      3  C   GLU A  20      -6.633  -5.876  58.448  1.00 49.85           C
ATOM      4  O   GLU A  20      -5.855  -6.680  58.960  1.00 49.85           O
ATOM      5  HA  GLU A  20      -6.822  -4.125  57.199  1.00 49.85           H
ATOM      6  CB  GLU A  20      -4.742  -4.658  57.308  1.00 49.85           C
ATOM      7 1HB  GLU A  20      -3.976  -4.507  58.069  1.00 49.85           H
ATOM      8 2HB  GLU A  20      -4.661  -5.618  56.799  1.00 49.85           H
ATOM      9  CG  GLU A  20      -4.520  -3.585  56.240  1.00 49.85           C
ATOM     10 1HG  GLU A  20      -5.437  -3.439  55.670  1.00 49.85           H
ATOM     11 2HG  GLU A  20      -4.287  -2.633  56.719  1.00 49.85           H
ATOM     12  CD  GLU A  20      -3.382  -3.978  55.296  1.00 49.85           C
ATOM     13  OE1 GLU A  20      -3.382  -3.458  54.159  1.00 49.85           O
ATOM     14  OE2 GLU A  20      -2.538  -4.790  55.732  1.00 49.85           O
ATOM     15  HN  GLU A  20      -6.456  -3.892  59.897  1.00 49.85           H
ATOM     16  N   SER A  21      -7.931  -6.086  58.287  1.00 58.51           N
ATOM     17  CA  SER A  21      -8.538  -7.350  58.669  1.00 58.51           C
ATOM     18  C   SER A  21      -7.823  -8.506  57.967  1.00 58.51           C
ATOM     19  O   SER A  21      -7.424  -8.384  56.809  1.00 58.51           O
ATOM     20  HA  SER A  21      -8.407  -7.419  59.749  1.00 58.51           H
ATOM     21  CB  SER A  21     -10.031  -7.368  58.334  1.00 58.51           C
ATOM     22 1HB  SER A  21     -10.475  -8.290  58.709  1.00 58.51           H
ATOM     23 2HB  SER A  21     -10.527  -6.544  58.847  1.00 58.51           H
ATOM     24  OG  SER A  21     -10.265  -7.265  56.932  1.00 58.51           O
ATOM     25  HG  SER A  21     -10.736  -8.083  56.603  1.00 58.51           H
ATOM     26  HN  SER A  21      -8.564  -5.412  57.906  1.00 58.51           H
ATOM     27  N   THR A  22      -7.681  -9.603  58.696  1.00 60.76           N
ATOM     28  CA  THR A  22      -7.031 -10.784  58.155  1.00 60.76           C
ATOM     29  C   THR A  22      -7.649 -11.163  56.808  1.00 60.76           C
ATOM     30  O   THR A  22      -6.957 -11.661  55.921  1.00 60.76           O
ATOM     31  HA  THR A  22      -5.983 -10.545  57.969  1.00 60.76           H
ATOM     32  CB  THR A  22      -7.123 -11.897  59.201  1.00 60.76           C
ATOM     33  HB  THR A  22      -7.019 -12.877  58.736  1.00 60.76           H
ATOM     34  OG1 THR A  22      -8.366 -11.656  59.855  1.00 60.76           O
ATOM     35  HG1 THR A  22      -8.650 -12.470  60.361  1.00 60.76           H
ATOM     36  CG2 THR A  22      -6.081 -11.745  60.311  1.00 60.76           C
ATOM     37 1HG2 THR A  22      -6.229 -10.793  60.820  1.00 60.76           H
ATOM     38 2HG2 THR A  22      -5.082 -11.774  59.877  1.00 60.76           H
ATOM     39 3HG2 THR A  22      -6.191 -12.560  61.026  1.00 60.76           H
ATOM     40  HN  THR A  22      -8.002  -9.693  59.639  1.00 60.76           H
ATOM     41  N   SER A  23      -8.946 -10.914  56.697  1.00 63.20           N
ATOM     42  CA  SER A  23      -9.661 -11.201  55.465  1.00 63.20           C
ATOM     43  C   SER A  23      -9.088 -10.364  54.320  1.00 63.20           C
ATOM     44  O   SER A  23      -8.908 -10.864  53.210  1.00 63.20           O
ATOM     45  HA  SER A  23      -9.501 -12.263  55.280  1.00 63.20           H
ATOM     46  CB  SER A  23     -11.159 -10.932  55.622  1.00 63.20           C
ATOM     47 1HB  SER A  23     -11.687 -11.300  54.742  1.00 63.20           H
ATOM     48 2HB  SER A  23     -11.539 -11.488  56.478  1.00 63.20           H
ATOM     49  OG  SER A  23     -11.437  -9.545  55.795  1.00 63.20           O
ATOM     50  HG  SER A  23     -12.424  -9.390  55.786  1.00 63.20           H
ATOM     51  HN  SER A  23      -9.505 -10.523  57.428  1.00 63.20           H
ATOM     52  N   SER A  24      -8.817  -9.104  54.628  1.00 69.97           N
ATOM     53  CA  SER A  24      -8.306  -8.182  53.628  1.00 69.97           C
ATOM     54  C   SER A  24      -6.937  -8.655  53.132  1.00 69.97           C
ATOM     55  O   SER A  24      -6.611  -8.498  51.957  1.00 69.97           O
ATOM     56  HA  SER A  24      -9.034  -8.203  52.817  1.00 69.97           H
ATOM     57  CB  SER A  24      -8.206  -6.762  54.188  1.00 69.97           C
ATOM     58 1HB  SER A  24      -9.207  -6.382  54.392  1.00 69.97           H
ATOM     59 2HB  SER A  24      -7.673  -6.784  55.139  1.00 69.97           H
ATOM     60  OG  SER A  24      -7.538  -5.880  53.290  1.00 69.97           O
ATOM     61  HG  SER A  24      -7.431  -4.979  53.711  1.00 69.97           H
ATOM     62  HN  SER A  24      -8.942  -8.712  55.540  1.00 69.97           H
ATOM     63  N   MET A  25      -6.174  -9.223  54.054  1.00 67.25           N
ATOM     64  CA  MET A  25      -4.847  -9.717  53.726  1.00 67.25           C
ATOM     65  C   MET A  25      -4.929 -10.998  52.893  1.00 67.25           C
ATOM     66  O   MET A  25      -4.171 -11.173  51.941  1.00 67.25           O
ATOM     67  HA  MET A  25      -4.375  -8.926  53.143  1.00 67.25           H
ATOM     68  CB  MET A  25      -4.072  -9.996  55.015  1.00 67.25           C
ATOM     69 1HB  MET A  25      -4.271  -9.207  55.741  1.00 67.25           H
ATOM     70 2HB  MET A  25      -4.419 -10.930  55.457  1.00 67.25           H
ATOM     71  CG  MET A  25      -2.569 -10.080  54.745  1.00 67.25           C
ATOM     72 1HG  MET A  25      -2.081 -10.655  55.531  1.00 67.25           H
ATOM     73 2HG  MET A  25      -2.389 -10.606  53.807  1.00 67.25           H
ATOM     74  SD  MET A  25      -1.870  -8.439  54.667  1.00 67.25           S
ATOM     75  CE  MET A  25      -0.165  -8.811  55.042  1.00 67.25           C
ATOM     76 1HE  MET A  25      -0.102  -9.273  56.027  1.00 67.25           H
ATOM     77 2HE  MET A  25       0.231  -9.497  54.293  1.00 67.25           H
ATOM     78 3HE  MET A  25       0.418  -7.890  55.034  1.00 67.25           H
ATOM     79  HN  MET A  25      -6.447  -9.348  55.008  1.00 67.25           H
ATOM     80  N   GLU A  26      -5.857 -11.860  53.281  1.00 62.91           N
ATOM     81  CA  GLU A  26      -6.058 -13.113  52.573  1.00 62.91           C
ATOM     82  C   GLU A  26      -6.528 -12.845  51.142  1.00 62.91           C
ATOM     83  O   GLU A  26      -6.068 -13.491  50.203  1.00 62.91           O
ATOM     84  HA  GLU A  26      -5.082 -13.596  52.558  1.00 62.91           H
ATOM     85  CB  GLU A  26      -7.050 -14.010  53.317  1.00 62.91           C
ATOM     86 1HB  GLU A  26      -7.885 -13.411  53.682  1.00 62.91           H
ATOM     87 2HB  GLU A  26      -7.359 -14.831  52.670  1.00 62.91           H
ATOM     88  CG  GLU A  26      -6.397 -14.650  54.544  1.00 62.91           C
ATOM     89 1HG  GLU A  26      -5.546 -15.256  54.233  1.00 62.91           H
ATOM     90 2HG  GLU A  26      -6.011 -13.871  55.202  1.00 62.91           H
ATOM     91  CD  GLU A  26      -7.398 -15.520  55.307  1.00 62.91           C
ATOM     92  OE1 GLU A  26      -6.929 -16.338  56.127  1.00 62.91           O
ATOM     93  OE2 GLU A  26      -8.610 -15.347  55.052  1.00 62.91           O
ATOM     94  HN  GLU A  26      -6.464 -11.714  54.063  1.00 62.91           H
ATOM     95  N   ASP A  27      -7.439 -11.889  51.022  1.00 69.28           N
ATOM     96  CA  ASP A  27      -8.015 -11.564  49.728  1.00 69.28           C
ATOM     97  C   ASP A  27      -6.897 -11.165  48.763  1.00 69.28           C
ATOM     98  O   ASP A  27      -6.927 -11.529  47.588  1.00 69.28           O
ATOM     99  HA  ASP A  27      -8.536 -12.467  49.411  1.00 69.28           H
ATOM    100  CB  ASP A  27      -8.986 -10.387  49.838  1.00 69.28           C
ATOM    101 1HB  ASP A  27      -8.534  -9.591  50.429  1.00 69.28           H
ATOM    102 2HB  ASP A  27      -9.181  -9.977  48.847  1.00 69.28           H
ATOM    103  CG  ASP A  27     -10.304 -10.822  50.484  1.00 69.28           C
ATOM    104  OD1 ASP A  27     -10.584 -12.040  50.436  1.00 69.28           O
ATOM    105  OD2 ASP A  27     -11.001  -9.928  51.010  1.00 69.28           O
ATOM    106  HN  ASP A  27      -7.781 -11.344  51.786  1.00 69.28           H
ATOM    107  N   TYR A  28      -5.937 -10.422  49.294  1.00 68.88           N
ATOM    108  CA  TYR A  28      -4.826  -9.946  48.487  1.00 68.88           C
ATOM    109  C   TYR A  28      -3.882 -11.093  48.122  1.00 68.88           C
ATOM    110  O   TYR A  28      -3.350 -11.135  47.013  1.00 68.88           O
ATOM    111  HA  TYR A  28      -5.235  -9.516  47.572  1.00 68.88           H
ATOM    112  CB  TYR A  28      -4.073  -8.939  49.359  1.00 68.88           C
ATOM    113 1HB  TYR A  28      -4.754  -8.136  49.640  1.00 68.88           H
ATOM    114 2HB  TYR A  28      -3.764  -9.432  50.281  1.00 68.88           H
ATOM    115  CG  TYR A  28      -2.841  -8.331  48.685  1.00 68.88           C
ATOM    116  CD1 TYR A  28      -1.590  -8.862  48.925  1.00 68.88           C
ATOM    117  HD1 TYR A  28      -1.480  -9.715  49.595  1.00 68.88           H
ATOM    118  CD2 TYR A  28      -2.981  -7.251  47.837  1.00 68.88           C
ATOM    119  HD2 TYR A  28      -3.969  -6.832  47.647  1.00 68.88           H
ATOM    120  CE1 TYR A  28      -0.431  -8.290  48.291  1.00 68.88           C
ATOM    121  HE1 TYR A  28       0.562  -8.700  48.472  1.00 68.88           H
ATOM    122  CE2 TYR A  28      -1.822  -6.679  47.202  1.00 68.88           C
ATOM    123  HE2 TYR A  28      -1.918  -5.826  46.530  1.00 68.88           H
ATOM    124  CZ  TYR A  28      -0.604  -7.227  47.461  1.00 68.88           C
ATOM    125  OH  TYR A  28       0.491  -6.687  46.861  1.00 68.88           O
ATOM    126  HH  TYR A  28       1.310  -7.197  47.122  1.00 68.88           H
ATOM    127  HN  TYR A  28      -5.910 -10.146  50.255  1.00 68.88           H
ATOM    128  N   VAL A  29      -3.702 -11.995  49.075  1.00 69.77           N
ATOM    129  CA  VAL A  29      -2.767 -13.093  48.899  1.00 69.77           C
ATOM    130  C   VAL A  29      -3.348 -14.097  47.902  1.00 69.77           C
ATOM    131  O   VAL A  29      -2.619 -14.661  47.087  1.00 69.77           O
ATOM    132  HA  VAL A  29      -1.848 -12.679  48.485  1.00 69.77           H
ATOM    133  CB  VAL A  29      -2.436 -13.721  50.255  1.00 69.77           C
ATOM    134  HB  VAL A  29      -3.376 -13.951  50.757  1.00 69.77           H
ATOM    135  CG1 VAL A  29      -1.664 -15.030  50.079  1.00 69.77           C
ATOM    136 1HG1 VAL A  29      -2.269 -15.734  49.507  1.00 69.77           H
ATOM    137 2HG1 VAL A  29      -0.733 -14.834  49.548  1.00 69.77           H
ATOM    138 3HG1 VAL A  29      -1.442 -15.455  51.058  1.00 69.77           H
ATOM    139  CG2 VAL A  29      -1.660 -12.741  51.138  1.00 69.77           C
ATOM    140 1HG2 VAL A  29      -0.728 -12.466  50.643  1.00 69.77           H
ATOM    141 2HG2 VAL A  29      -2.261 -11.847  51.304  1.00 69.77           H
ATOM    142 3HG2 VAL A  29      -1.437 -13.212  52.095  1.00 69.77           H
ATOM    143  HN  VAL A  29      -4.181 -11.984  49.953  1.00 69.77           H
ATOM    144  N   ASN A  30      -4.655 -14.291  47.999  1.00 65.16           N
ATOM    145  CA  ASN A  30      -5.318 -15.325  47.223  1.00 65.16           C
ATOM    146  C   ASN A  30      -5.667 -14.773  45.839  1.00 65.16           C
ATOM    147  O   ASN A  30      -6.122 -15.513  44.968  1.00 65.16           O
ATOM    148  HA  ASN A  30      -4.606 -16.149  47.176  1.00 65.16           H
ATOM    149  CB  ASN A  30      -6.618 -15.771  47.896  1.00 65.16           C
ATOM    150 1HB  ASN A  30      -7.230 -14.899  48.126  1.00 65.16           H
ATOM    151 2HB  ASN A  30      -7.193 -16.391  47.208  1.00 65.16           H
ATOM    152  CG  ASN A  30      -6.331 -16.553  49.179  1.00 65.16           C
ATOM    153  OD1 ASN A  30      -5.281 -17.149  49.351  1.00 65.16           O
ATOM    154  ND2 ASN A  30      -7.320 -16.517  50.067  1.00 65.16           N
ATOM    155 1HD2 ASN A  30      -8.157 -16.008  49.863  1.00 65.16           H
ATOM    156 2HD2 ASN A  30      -7.228 -16.998  50.939  1.00 65.16           H
ATOM    157  HN  ASN A  30      -5.257 -13.758  48.593  1.00 65.16           H
ATOM    158  N   PHE A  31      -5.440 -13.477  45.680  1.00 71.13           N
ATOM    159  CA  PHE A  31      -5.706 -12.822  44.411  1.00 71.13           C
ATOM    160  C   PHE A  31      -4.830 -13.403  43.299  1.00 71.13           C
ATOM    161  O   PHE A  31      -3.615 -13.514  43.456  1.00 71.13           O
ATOM    162  HA  PHE A  31      -6.755 -12.994  44.171  1.00 71.13           H
ATOM    163  CB  PHE A  31      -5.365 -11.341  44.592  1.00 71.13           C
ATOM    164 1HB  PHE A  31      -5.866 -10.970  45.486  1.00 71.13           H
ATOM    165 2HB  PHE A  31      -4.293 -11.245  44.764  1.00 71.13           H
ATOM    166  CG  PHE A  31      -5.757 -10.462  43.402  1.00 71.13           C
ATOM    167  CD1 PHE A  31      -4.821 -10.102  42.485  1.00 71.13           C
ATOM    168  HD1 PHE A  31      -3.790 -10.440  42.596  1.00 71.13           H
ATOM    169  CD2 PHE A  31      -7.043 -10.041  43.263  1.00 71.13           C
ATOM    170  HD2 PHE A  31      -7.794 -10.329  43.999  1.00 71.13           H
ATOM    171  CE1 PHE A  31      -5.185  -9.286  41.381  1.00 71.13           C
ATOM    172  HE1 PHE A  31      -4.434  -8.998  40.645  1.00 71.13           H
ATOM    173  CE2 PHE A  31      -7.407  -9.225  42.160  1.00 71.13           C
ATOM    174  HE2 PHE A  31      -8.437  -8.887  42.048  1.00 71.13           H
ATOM    175  CZ  PHE A  31      -6.470  -8.865  41.242  1.00 71.13           C
ATOM    176  HZ  PHE A  31      -6.750  -8.239  40.395  1.00 71.13           H
ATOM    177  HN  PHE A  31      -5.082 -12.880  46.397  1.00 71.13           H
ATOM    178  N   ASN A  32      -5.480 -13.758  42.201  1.00 64.15           N
ATOM    179  CA  ASN A  32      -4.779 -14.344  41.072  1.00 64.15           C
ATOM    180  C   ASN A  32      -4.165 -13.229  40.223  1.00 64.15           C
ATOM    181  O   ASN A  32      -4.846 -12.633  39.390  1.00 64.15           O
ATOM    182  HA  ASN A  32      -4.024 -14.997  41.511  1.00 64.15           H
ATOM    183  CB  ASN A  32      -5.734 -15.143  40.184  1.00 64.15           C
ATOM    184 1HB  ASN A  32      -6.344 -15.803  40.801  1.00 64.15           H
ATOM    185 2HB  ASN A  32      -6.417 -14.463  39.674  1.00 64.15           H
ATOM    186  CG  ASN A  32      -4.963 -15.969  39.152  1.00 64.15           C
ATOM    187  OD1 ASN A  32      -3.745 -15.950  39.088  1.00 64.15           O
ATOM    188  ND2 ASN A  32      -5.739 -16.693  38.349  1.00 64.15           N
ATOM    189 1HD2 ASN A  32      -6.733 -16.663  38.454  1.00 64.15           H
ATOM    190 2HD2 ASN A  32      -5.328 -17.266  37.641  1.00 64.15           H
ATOM    191  HN  ASN A  32      -6.467 -13.651  42.076  1.00 64.15           H
ATOM    192  N   PHE A  33      -2.886 -12.980  40.464  1.00 66.61           N
ATOM    193  CA  PHE A  33      -2.155 -11.997  39.683  1.00 66.61           C
ATOM    194  C   PHE A  33      -1.682 -12.593  38.356  1.00 66.61           C
ATOM    195  O   PHE A  33      -0.485 -12.613  38.073  1.00 66.61           O
ATOM    196  HA  PHE A  33      -2.836 -11.169  39.486  1.00 66.61           H
ATOM    197  CB  PHE A  33      -0.934 -11.588  40.510  1.00 66.61           C
ATOM    198 1HB  PHE A  33      -0.389 -12.486  40.802  1.00 66.61           H
ATOM    199 2HB  PHE A  33      -0.265 -10.999  39.883  1.00 66.61           H
ATOM    200  CG  PHE A  33      -1.274 -10.783  41.766  1.00 66.61           C
ATOM    201  CD1 PHE A  33      -1.477  -9.441  41.679  1.00 66.61           C
ATOM    202  HD1 PHE A  33      -1.399  -8.939  40.714  1.00 66.61           H
ATOM    203  CD2 PHE A  33      -1.372 -11.409  42.969  1.00 66.61           C
ATOM    204  HD2 PHE A  33      -1.209 -12.485  43.038  1.00 66.61           H
ATOM    205  CE1 PHE A  33      -1.793  -8.694  42.844  1.00 66.61           C
ATOM    206  HE1 PHE A  33      -1.956  -7.619  42.775  1.00 66.61           H
ATOM    207  CE2 PHE A  33      -1.688 -10.662  44.134  1.00 66.61           C
ATOM    208  HE2 PHE A  33      -1.767 -11.164  45.099  1.00 66.61           H
ATOM    209  CZ  PHE A  33      -1.891  -9.320  44.048  1.00 66.61           C
ATOM    210  HZ  PHE A  33      -2.133  -8.747  44.942  1.00 66.61           H
ATOM    211  HN  PHE A  33      -2.353 -13.437  41.176  1.00 66.61           H
ATOM    212  N   THR A  34      -2.645 -13.063  37.578  1.00 64.14           N
ATOM    213  CA  THR A  34      -2.392 -13.382  36.183  1.00 64.14           C
ATOM    214  C   THR A  34      -1.809 -12.169  35.456  1.00 64.14           C
ATOM    215  O   THR A  34      -2.336 -11.063  35.566  1.00 64.14           O
ATOM    216  HA  THR A  34      -1.641 -14.171  36.142  1.00 64.14           H
ATOM    217  CB  THR A  34      -3.699 -13.889  35.569  1.00 64.14           C
ATOM    218  HB  THR A  34      -4.075 -13.189  34.822  1.00 64.14           H
ATOM    219  OG1 THR A  34      -4.549 -14.105  36.692  1.00 64.14           O
ATOM    220  HG1 THR A  34      -5.158 -13.321  36.816  1.00 64.14           H
ATOM    221  CG2 THR A  34      -3.552 -15.276  34.941  1.00 64.14           C
ATOM    222 1HG2 THR A  34      -3.241 -15.989  35.704  1.00 64.14           H
ATOM    223 2HG2 THR A  34      -2.802 -15.239  34.151  1.00 64.14           H
ATOM    224 3HG2 THR A  34      -4.508 -15.587  34.520  1.00 64.14           H
ATOM    225  HN  THR A  34      -3.583 -13.226  37.885  1.00 64.14           H
ATOM    226  N   ASP A  35      -0.730 -12.417  34.729  1.00 68.41           N
ATOM    227  CA  ASP A  35       0.004 -11.340  34.087  1.00 68.41           C
ATOM    228  C   ASP A  35      -0.614 -11.051  32.718  1.00 68.41           C
ATOM    229  O   ASP A  35      -0.182 -11.606  31.709  1.00 68.41           O
ATOM    230  HA  ASP A  35      -0.077 -10.492  34.768  1.00 68.41           H
ATOM    231  CB  ASP A  35       1.470 -11.723  33.873  1.00 68.41           C
ATOM    232 1HB  ASP A  35       1.790 -12.405  34.661  1.00 68.41           H
ATOM    233 2HB  ASP A  35       1.576 -12.257  32.928  1.00 68.41           H
ATOM    234  CG  ASP A  35       2.366 -10.483  33.868  1.00 68.41           C
ATOM    235  OD1 ASP A  35       1.797  -9.372  33.919  1.00 68.41           O
ATOM    236  OD2 ASP A  35       3.600 -10.675  33.812  1.00 68.41           O
ATOM    237  HN  ASP A  35      -0.357 -13.332  34.575  1.00 68.41           H
ATOM    238  N   PHE A  36      -1.615 -10.184  32.727  1.00 82.14           N
ATOM    239  CA  PHE A  36      -2.258  -9.770  31.492  1.00 82.14           C
ATOM    240  C   PHE A  36      -1.493  -8.619  30.834  1.00 82.14           C
ATOM    241  O   PHE A  36      -1.824  -8.202  29.726  1.00 82.14           O
ATOM    242  HA  PHE A  36      -2.260 -10.631  30.824  1.00 82.14           H
ATOM    243  CB  PHE A  36      -3.663  -9.288  31.858  1.00 82.14           C
ATOM    244 1HB  PHE A  36      -3.586  -8.546  32.654  1.00 82.14           H
ATOM    245 2HB  PHE A  36      -4.100  -8.785  30.995  1.00 82.14           H
ATOM    246  CG  PHE A  36      -4.606 -10.404  32.311  1.00 82.14           C
ATOM    247  CD1 PHE A  36      -4.650 -11.577  31.624  1.00 82.14           C
ATOM    248  HD1 PHE A  36      -4.015 -11.721  30.750  1.00 82.14           H
ATOM    249  CD2 PHE A  36      -5.399 -10.225  33.401  1.00 82.14           C
ATOM    250  HD2 PHE A  36      -5.363  -9.285  33.952  1.00 82.14           H
ATOM    251  CE1 PHE A  36      -5.525 -12.614  32.044  1.00 82.14           C
ATOM    252  HE1 PHE A  36      -5.561 -13.553  31.493  1.00 82.14           H
ATOM    253  CE2 PHE A  36      -6.274 -11.261  33.821  1.00 82.14           C
ATOM    254  HE2 PHE A  36      -6.910 -11.117  34.695  1.00 82.14           H
ATOM    255  CZ  PHE A  36      -6.318 -12.434  33.134  1.00 82.14           C
ATOM    256  HZ  PHE A  36      -6.990 -13.229  33.457  1.00 82.14           H
ATOM    257  HN  PHE A  36      -1.986  -9.767  33.557  1.00 82.14           H
ATOM    258  N   TYR A  37      -0.483  -8.140  31.545  1.00 86.65           N
ATOM    259  CA  TYR A  37       0.373  -7.092  31.017  1.00 86.65           C
ATOM    260  C   TYR A  37       1.518  -7.683  30.191  1.00 86.65           C
ATOM    261  O   TYR A  37       2.385  -8.371  30.728  1.00 86.65           O
ATOM    262  HA  TYR A  37      -0.234  -6.452  30.377  1.00 86.65           H
ATOM    263  CB  TYR A  37       0.957  -6.371  32.234  1.00 86.65           C
ATOM    264 1HB  TYR A  37       0.145  -6.108  32.911  1.00 86.65           H
ATOM    265 2HB  TYR A  37       1.611  -7.058  32.771  1.00 86.65           H
ATOM    266  CG  TYR A  37       1.745  -5.105  31.888  1.00 86.65           C
ATOM    267  CD1 TYR A  37       3.122  -5.149  31.810  1.00 86.65           C
ATOM    268  HD1 TYR A  37       3.649  -6.086  31.994  1.00 86.65           H
ATOM    269  CD2 TYR A  37       1.078  -3.920  31.655  1.00 86.65           C
ATOM    270  HD2 TYR A  37      -0.010  -3.885  31.717  1.00 86.65           H
ATOM    271  CE1 TYR A  37       3.863  -3.958  31.485  1.00 86.65           C
ATOM    272  HE1 TYR A  37       4.951  -3.979  31.420  1.00 86.65           H
ATOM    273  CE2 TYR A  37       1.819  -2.729  31.330  1.00 86.65           C
ATOM    274  HE2 TYR A  37       1.305  -1.786  31.144  1.00 86.65           H
ATOM    275  CZ  TYR A  37       3.175  -2.807  31.261  1.00 86.65           C
ATOM    276  OH  TYR A  37       3.875  -1.682  30.954  1.00 86.65           O
ATOM    277  HH  TYR A  37       3.253  -0.973  30.620  1.00 86.65           H
ATOM    278  HN  TYR A  37      -0.247  -8.455  32.464  1.00 86.65           H
ATOM    279  N   CYS A  38       1.484  -7.393  28.899  1.00 90.08           N
ATOM    280  CA  CYS A  38       2.438  -7.982  27.974  1.00 90.08           C
ATOM    281  C   CYS A  38       3.512  -6.937  27.663  1.00 90.08           C
ATOM    282  O   CYS A  38       3.218  -5.892  27.084  1.00 90.08           O
ATOM    283  HA  CYS A  38       2.872  -8.844  28.480  1.00 90.08           H
ATOM    284  CB  CYS A  38       1.754  -8.493  26.705  1.00 90.08           C
ATOM    285 1HB  CYS A  38       0.947  -9.178  26.968  1.00 90.08           H
ATOM    286 2HB  CYS A  38       1.303  -7.661  26.165  1.00 90.08           H
ATOM    287  SG  CYS A  38       2.972  -9.344  25.637  1.00 90.08           S
ATOM    288  HN  CYS A  38       0.822  -6.769  28.483  1.00 90.08           H
ATOM    289  N   GLU A  39       4.735  -7.257  28.059  1.00 81.96           N
ATOM    290  CA  GLU A  39       5.882  -6.455  27.668  1.00 81.96           C
ATOM    291  C   GLU A  39       6.430  -6.933  26.322  1.00 81.96           C
ATOM    292  O   GLU A  39       6.730  -8.114  26.154  1.00 81.96           O
ATOM    293  HA  GLU A  39       5.505  -5.437  27.573  1.00 81.96           H
ATOM    294  CB  GLU A  39       6.968  -6.489  28.745  1.00 81.96           C
ATOM    295 1HB  GLU A  39       7.271  -7.519  28.929  1.00 81.96           H
ATOM    296 2HB  GLU A  39       7.795  -5.842  28.453  1.00 81.96           H
ATOM    297  CG  GLU A  39       6.441  -5.941  30.073  1.00 81.96           C
ATOM    298 1HG  GLU A  39       6.000  -4.957  29.915  1.00 81.96           H
ATOM    299 2HG  GLU A  39       5.649  -6.589  30.449  1.00 81.96           H
ATOM    300  CD  GLU A  39       7.562  -5.842  31.109  1.00 81.96           C
ATOM    301  OE1 GLU A  39       7.300  -5.240  32.173  1.00 81.96           O
ATOM    302  OE2 GLU A  39       8.655  -6.372  30.815  1.00 81.96           O
ATOM    303  HN  GLU A  39       4.948  -8.045  28.637  1.00 81.96           H
ATOM    304  N   LYS A  40       6.543  -5.992  25.397  1.00 88.85           N
ATOM    305  CA  LYS A  40       6.866  -6.329  24.021  1.00 88.85           C
ATOM    306  C   LYS A  40       8.266  -5.810  23.688  1.00 88.85           C
ATOM    307  O   LYS A  40       8.534  -5.419  22.553  1.00 88.85           O
ATOM    308  HA  LYS A  40       6.874  -7.417  23.944  1.00 88.85           H
ATOM    309  CB  LYS A  40       5.779  -5.817  23.074  1.00 88.85           C
ATOM    310 1HB  LYS A  40       5.620  -4.751  23.239  1.00 88.85           H
ATOM    311 2HB  LYS A  40       6.107  -5.933  22.041  1.00 88.85           H
ATOM    312  CG  LYS A  40       4.466  -6.574  23.286  1.00 88.85           C
ATOM    313 1HG  LYS A  40       4.643  -7.646  23.202  1.00 88.85           H
ATOM    314 2HG  LYS A  40       4.095  -6.389  24.294  1.00 88.85           H
ATOM    315  CD  LYS A  40       3.414  -6.143  22.261  1.00 88.85           C
ATOM    316 1HD  LYS A  40       3.197  -5.082  22.382  1.00 88.85           H
ATOM    317 2HD  LYS A  40       3.807  -6.276  21.253  1.00 88.85           H
ATOM    318  CE  LYS A  40       2.127  -6.954  22.424  1.00 88.85           C
ATOM    319 1HE  LYS A  40       2.340  -8.016  22.294  1.00 88.85           H
ATOM    320 2HE  LYS A  40       1.736  -6.829  23.434  1.00 88.85           H
ATOM    321  NZ  LYS A  40       1.113  -6.521  21.436  1.00 88.85           N
ATOM    322 1HZ  LYS A  40       0.367  -7.207  21.395  1.00 88.85           H
ATOM    323 2HZ  LYS A  40       0.732  -5.624  21.715  1.00 88.85           H
ATOM    324 3HZ  LYS A  40       1.546  -6.436  20.523  1.00 88.85           H
ATOM    325  HN  LYS A  40       6.418  -5.016  25.574  1.00 88.85           H
ATOM    326  N   ASN A  41       9.123  -5.823  24.699  1.00 82.40           N
ATOM    327  CA  ASN A  41      10.485  -5.346  24.531  1.00 82.40           C
ATOM    328  C   ASN A  41      11.160  -6.127  23.402  1.00 82.40           C
ATOM    329  O   ASN A  41      11.893  -5.554  22.598  1.00 82.40           O
ATOM    330  HA  ASN A  41      10.391  -4.284  24.305  1.00 82.40           H
ATOM    331  CB  ASN A  41      11.304  -5.557  25.806  1.00 82.40           C
ATOM    332 1HB  ASN A  41      11.181  -6.582  26.156  1.00 82.40           H
ATOM    333 2HB  ASN A  41      12.363  -5.419  25.590  1.00 82.40           H
ATOM    334  CG  ASN A  41      10.871  -4.583  26.904  1.00 82.40           C
ATOM    335  OD1 ASN A  41      10.423  -3.478  26.647  1.00 82.40           O
ATOM    336  ND2 ASN A  41      11.030  -5.053  28.138  1.00 82.40           N
ATOM    337 1HD2 ASN A  41      11.403  -5.969  28.280  1.00 82.40           H
ATOM    338 2HD2 ASN A  41      10.775  -4.490  28.924  1.00 82.40           H
ATOM    339  HN  ASN A  41       8.900  -6.152  25.617  1.00 82.40           H
ATOM    340  N   ASN A  42      10.887  -7.424  23.377  1.00 84.16           N
ATOM    341  CA  ASN A  42      11.516  -8.302  22.405  1.00 84.16           C
ATOM    342  C   ASN A  42      11.100  -7.876  20.996  1.00 84.16           C
ATOM    343  O   ASN A  42      11.897  -7.949  20.061  1.00 84.16           O
ATOM    344  HA  ASN A  42      12.587  -8.196  22.574  1.00 84.16           H
ATOM    345  CB  ASN A  42      11.076  -9.753  22.610  1.00 84.16           C
ATOM    346 1HB  ASN A  42       9.988  -9.816  22.578  1.00 84.16           H
ATOM    347 2HB  ASN A  42      11.454 -10.370  21.794  1.00 84.16           H
ATOM    348  CG  ASN A  42      11.585 -10.297  23.946  1.00 84.16           C
ATOM    349  OD1 ASN A  42      12.389  -9.685  24.629  1.00 84.16           O
ATOM    350  ND2 ASN A  42      11.073 -11.479  24.279  1.00 84.16           N
ATOM    351 1HD2 ASN A  42      10.417 -11.928  23.673  1.00 84.16           H
ATOM    352 2HD2 ASN A  42      11.344 -11.918  25.136  1.00 84.16           H
ATOM    353  HN  ASN A  42      10.252  -7.873  24.005  1.00 84.16           H
ATOM    354  N   VAL A  43       9.853  -7.441  20.887  1.00 91.36           N
ATOM    355  CA  VAL A  43       9.303  -7.064  19.596  1.00 91.36           C
ATOM    356  C   VAL A  43      10.013  -5.806  19.092  1.00 91.36           C
ATOM    357  O   VAL A  43      10.357  -5.713  17.915  1.00 91.36           O
ATOM    358  HA  VAL A  43       9.500  -7.881  18.902  1.00 91.36           H
ATOM    359  CB  VAL A  43       7.786  -6.891  19.705  1.00 91.36           C
ATOM    360  HB  VAL A  43       7.592  -6.033  20.349  1.00 91.36           H
ATOM    361  CG1 VAL A  43       7.168  -6.600  18.336  1.00 91.36           C
ATOM    362 1HG1 VAL A  43       7.596  -5.683  17.932  1.00 91.36           H
ATOM    363 2HG1 VAL A  43       7.378  -7.428  17.659  1.00 91.36           H
ATOM    364 3HG1 VAL A  43       6.090  -6.481  18.442  1.00 91.36           H
ATOM    365  CG2 VAL A  43       7.139  -8.119  20.349  1.00 91.36           C
ATOM    366 1HG2 VAL A  43       7.348  -9.000  19.742  1.00 91.36           H
ATOM    367 2HG2 VAL A  43       7.547  -8.262  21.349  1.00 91.36           H
ATOM    368 3HG2 VAL A  43       6.061  -7.969  20.414  1.00 91.36           H
ATOM    369  HN  VAL A  43       9.225  -7.346  21.659  1.00 91.36           H
ATOM    370  N   ARG A  44      10.211  -4.869  20.008  1.00 86.68           N
ATOM    371  CA  ARG A  44      10.849  -3.610  19.664  1.00 86.68           C
ATOM    372  C   ARG A  44      12.303  -3.846  19.252  1.00 86.68           C
ATOM    373  O   ARG A  44      12.809  -3.190  18.342  1.00 86.68           O
ATOM    374  HA  ARG A  44      10.264  -3.219  18.832  1.00 86.68           H
ATOM    375  CB  ARG A  44      10.813  -2.635  20.843  1.00 86.68           C
ATOM    376 1HB  ARG A  44      11.245  -3.108  21.724  1.00 86.68           H
ATOM    377 2HB  ARG A  44      11.426  -1.762  20.617  1.00 86.68           H
ATOM    378  CG  ARG A  44       9.379  -2.193  21.145  1.00 86.68           C
ATOM    379 1HG  ARG A  44       8.880  -1.907  20.219  1.00 86.68           H
ATOM    380 2HG  ARG A  44       8.818  -3.029  21.564  1.00 86.68           H
ATOM    381  CD  ARG A  44       9.362  -1.018  22.125  1.00 86.68           C
ATOM    382 1HD  ARG A  44      10.068  -0.253  21.800  1.00 86.68           H
ATOM    383 2HD  ARG A  44       8.375  -0.557  22.135  1.00 86.68           H
ATOM    384  NE  ARG A  44       9.715  -1.487  23.483  1.00 86.68           N
ATOM    385  HE  ARG A  44      10.685  -1.561  23.717  1.00 86.68           H
ATOM    386  CZ  ARG A  44       8.817  -1.818  24.421  1.00 86.68           C
ATOM    387  NH1 ARG A  44       7.504  -1.737  24.163  1.00 86.68           N
ATOM    388 1HH1 ARG A  44       7.189  -1.428  23.266  1.00 86.68           H
ATOM    389 2HH1 ARG A  44       6.840  -1.986  24.868  1.00 86.68           H
ATOM    390  NH2 ARG A  44       9.251  -2.231  25.619  1.00 86.68           N
ATOM    391 1HH2 ARG A  44       8.593  -2.482  26.330  1.00 86.68           H
ATOM    392 2HH2 ARG A  44      10.232  -2.288  25.804  1.00 86.68           H
ATOM    393  HN  ARG A  44       9.945  -4.960  20.967  1.00 86.68           H
ATOM    394  N   GLN A  45      12.935  -4.786  19.941  1.00 83.46           N
ATOM    395  CA  GLN A  45      14.329  -5.097  19.676  1.00 83.46           C
ATOM    396  C   GLN A  45      14.484  -5.692  18.275  1.00 83.46           C
ATOM    397  O   GLN A  45      15.408  -5.338  17.545  1.00 83.46           O
ATOM    398  HA  GLN A  45      14.855  -4.144  19.734  1.00 83.46           H
ATOM    399  CB  GLN A  45      14.890  -6.045  20.738  1.00 83.46           C
ATOM    400 1HB  GLN A  45      14.662  -5.659  21.732  1.00 83.46           H
ATOM    401 2HB  GLN A  45      14.406  -7.018  20.655  1.00 83.46           H
ATOM    402  CG  GLN A  45      16.404  -6.207  20.584  1.00 83.46           C
ATOM    403 1HG  GLN A  45      16.630  -6.633  19.606  1.00 83.46           H
ATOM    404 2HG  GLN A  45      16.884  -5.230  20.625  1.00 83.46           H
ATOM    405  CD  GLN A  45      16.973  -7.108  21.682  1.00 83.46           C
ATOM    406  OE1 GLN A  45      16.254  -7.738  22.439  1.00 83.46           O
ATOM    407  NE2 GLN A  45      18.302  -7.133  21.726  1.00 83.46           N
ATOM    408 1HE2 GLN A  45      18.834  -6.591  21.075  1.00 83.46           H
ATOM    409 2HE2 GLN A  45      18.770  -7.693  22.410  1.00 83.46           H
ATOM    410  HN  GLN A  45      12.511  -5.327  20.666  1.00 83.46           H
ATOM    411  N   PHE A  46      13.564  -6.585  17.941  1.00 92.41           N
ATOM    412  CA  PHE A  46      13.561  -7.199  16.624  1.00 92.41           C
ATOM    413  C   PHE A  46      13.433  -6.142  15.526  1.00 92.41           C
ATOM    414  O   PHE A  46      14.190  -6.155  14.556  1.00 92.41           O
ATOM    415  HA  PHE A  46      14.508  -7.726  16.511  1.00 92.41           H
ATOM    416  CB  PHE A  46      12.345  -8.126  16.566  1.00 92.41           C
ATOM    417 1HB  PHE A  46      12.492  -8.946  17.270  1.00 92.41           H
ATOM    418 2HB  PHE A  46      11.465  -7.576  16.898  1.00 92.41           H
ATOM    419  CG  PHE A  46      12.071  -8.708  15.178  1.00 92.41           C
ATOM    420  CD1 PHE A  46      11.117  -8.153  14.384  1.00 92.41           C
ATOM    421  HD1 PHE A  46      10.547  -7.293  14.736  1.00 92.41           H
ATOM    422  CD2 PHE A  46      12.782  -9.781  14.738  1.00 92.41           C
ATOM    423  HD2 PHE A  46      13.547 -10.226  15.374  1.00 92.41           H
ATOM    424  CE1 PHE A  46      10.863  -8.692  13.095  1.00 92.41           C
ATOM    425  HE1 PHE A  46      10.099  -8.247  12.459  1.00 92.41           H
ATOM    426  CE2 PHE A  46      12.529 -10.320  13.449  1.00 92.41           C
ATOM    427  HE2 PHE A  46      13.098 -11.180  13.096  1.00 92.41           H
ATOM    428  CZ  PHE A  46      11.574  -9.765  12.655  1.00 92.41           C
ATOM    429  HZ  PHE A  46      11.380 -10.179  11.666  1.00 92.41           H
ATOM    430  HN  PHE A  46      12.832  -6.889  18.551  1.00 92.41           H
ATOM    431  N   ALA A  47      12.471  -5.251  15.715  1.00 93.21           N
ATOM    432  CA  ALA A  47      12.180  -4.240  14.713  1.00 93.21           C
ATOM    433  C   ALA A  47      13.425  -3.380  14.485  1.00 93.21           C
ATOM    434  O   ALA A  47      13.727  -3.007  13.353  1.00 93.21           O
ATOM    435  HA  ALA A  47      11.929  -4.754  13.785  1.00 93.21           H
ATOM    436  CB  ALA A  47      10.973  -3.412  15.159  1.00 93.21           C
ATOM    437 1HB  ALA A  47      10.108  -4.064  15.278  1.00 93.21           H
ATOM    438 2HB  ALA A  47      11.196  -2.927  16.109  1.00 93.21           H
ATOM    439 3HB  ALA A  47      10.755  -2.653  14.407  1.00 93.21           H
ATOM    440  HN  ALA A  47      11.897  -5.213  16.533  1.00 93.21           H
ATOM    441  N   SER A  48      14.114  -3.091  15.580  1.00 91.55           N
ATOM    442  CA  SER A  48      15.215  -2.144  15.543  1.00 91.55           C
ATOM    443  C   SER A  48      16.354  -2.699  14.685  1.00 91.55           C
ATOM    444  O   SER A  48      17.141  -1.938  14.124  1.00 91.55           O
ATOM    445  HA  SER A  48      14.803  -1.240  15.094  1.00 91.55           H
ATOM    446  CB  SER A  48      15.718  -1.829  16.953  1.00 91.55           C
ATOM    447 1HB  SER A  48      16.399  -0.979  16.913  1.00 91.55           H
ATOM    448 2HB  SER A  48      14.877  -1.533  17.580  1.00 91.55           H
ATOM    449  OG  SER A  48      16.382  -2.942  17.544  1.00 91.55           O
ATOM    450  HG  SER A  48      15.925  -3.792  17.281  1.00 91.55           H
ATOM    451  HN  SER A  48      13.930  -3.491  16.478  1.00 91.55           H
ATOM    452  N   HIS A  49      16.405  -4.021  14.609  1.00 87.80           N
ATOM    453  CA  HIS A  49      17.489  -4.689  13.910  1.00 87.80           C
ATOM    454  C   HIS A  49      17.057  -5.005  12.476  1.00 87.80           C
ATOM    455  O   HIS A  49      17.843  -4.862  11.541  1.00 87.80           O
ATOM    456  HA  HIS A  49      18.323  -3.988  13.882  1.00 87.80           H
ATOM    457  CB  HIS A  49      17.948  -5.930  14.678  1.00 87.80           C
ATOM    458 1HB  HIS A  49      17.076  -6.534  14.928  1.00 87.80           H
ATOM    459 2HB  HIS A  49      18.578  -6.536  14.026  1.00 87.80           H
ATOM    460  CG  HIS A  49      18.709  -5.622  15.945  1.00 87.80           C
ATOM    461  ND1 HIS A  49      19.877  -4.879  15.956  1.00 87.80           N
ATOM    462  HD1 HIS A  49      20.325  -4.481  15.156  1.00 87.80           H
ATOM    463  CD2 HIS A  49      18.457  -5.962  17.242  1.00 87.80           C
ATOM    464  HD2 HIS A  49      17.609  -6.551  17.592  1.00 87.80           H
ATOM    465  CE1 HIS A  49      20.300  -4.783  17.208  1.00 87.80           C
ATOM    466  HE1 HIS A  49      21.195  -4.260  17.544  1.00 87.80           H
ATOM    467  NE2 HIS A  49      19.418  -5.456  18.003  1.00 87.80           N
ATOM    468  HN  HIS A  49      15.725  -4.631  15.015  1.00 87.80           H
ATOM    469  N   PHE A  50      15.808  -5.429  12.349  1.00 83.23           N
ATOM    470  CA  PHE A  50      15.356  -6.067  11.124  1.00 83.23           C
ATOM    471  C   PHE A  50      14.858  -5.028  10.116  1.00 83.23           C
ATOM    472  O   PHE A  50      15.162  -5.116   8.928  1.00 83.23           O
ATOM    473  HA  PHE A  50      16.209  -6.599  10.703  1.00 83.23           H
ATOM    474  CB  PHE A  50      14.196  -6.990  11.502  1.00 83.23           C
ATOM    475 1HB  PHE A  50      14.539  -7.697  12.257  1.00 83.23           H
ATOM    476 2HB  PHE A  50      13.405  -6.395  11.959  1.00 83.23           H
ATOM    477  CG  PHE A  50      13.611  -7.769  10.323  1.00 83.23           C
ATOM    478  CD1 PHE A  50      12.404  -7.415   9.806  1.00 83.23           C
ATOM    479  HD1 PHE A  50      11.854  -6.576  10.231  1.00 83.23           H
ATOM    480  CD2 PHE A  50      14.297  -8.816   9.792  1.00 83.23           C
ATOM    481  HD2 PHE A  50      15.264  -9.100  10.207  1.00 83.23           H
ATOM    482  CE1 PHE A  50      11.861  -8.139   8.711  1.00 83.23           C
ATOM    483  HE1 PHE A  50      10.893  -7.855   8.296  1.00 83.23           H
ATOM    484  CE2 PHE A  50      13.754  -9.540   8.698  1.00 83.23           C
ATOM    485  HE2 PHE A  50      14.304 -10.379   8.272  1.00 83.23           H
ATOM    486  CZ  PHE A  50      12.547  -9.186   8.180  1.00 83.23           C
ATOM    487  HZ  PHE A  50      12.131  -9.741   7.340  1.00 83.23           H
ATOM    488  HN  PHE A  50      15.113  -5.342  13.062  1.00 83.23           H
ATOM    489  N   LEU A  51      14.101  -4.069  10.629  1.00 93.96           N
ATOM    490  CA  LEU A  51      13.284  -3.224   9.775  1.00 93.96           C
ATOM    491  C   LEU A  51      14.182  -2.219   9.050  1.00 93.96           C
ATOM    492  O   LEU A  51      14.088  -2.061   7.834  1.00 93.96           O
ATOM    493  HA  LEU A  51      12.815  -3.867   9.030  1.00 93.96           H
ATOM    494  CB  LEU A  51      12.160  -2.573  10.582  1.00 93.96           C
ATOM    495 1HB  LEU A  51      12.609  -1.981  11.380  1.00 93.96           H
ATOM    496 2HB  LEU A  51      11.627  -1.879   9.932  1.00 93.96           H
ATOM    497  CG  LEU A  51      11.141  -3.529  11.206  1.00 93.96           C
ATOM    498  HG  LEU A  51      11.661  -4.157  11.929  1.00 93.96           H
ATOM    499  CD1 LEU A  51      10.062  -2.759  11.969  1.00 93.96           C
ATOM    500 1HD1 LEU A  51      10.526  -2.175  12.765  1.00 93.96           H
ATOM    501 2HD1 LEU A  51       9.540  -2.089  11.285  1.00 93.96           H
ATOM    502 3HD1 LEU A  51       9.351  -3.462  12.402  1.00 93.96           H
ATOM    503  CD2 LEU A  51      10.542  -4.458  10.147  1.00 93.96           C
ATOM    504 1HD2 LEU A  51      10.042  -3.863   9.383  1.00 93.96           H
ATOM    505 2HD2 LEU A  51      11.337  -5.045   9.688  1.00 93.96           H
ATOM    506 3HD2 LEU A  51       9.821  -5.127  10.617  1.00 93.96           H
ATOM    507  HN  LEU A  51      14.040  -3.867  11.606  1.00 93.96           H
ATOM    508  N   PRO A  52      15.066  -1.525   9.780  1.00 95.73           N
ATOM    509  CA  PRO A  52      15.781  -0.380   9.211  1.00 95.73           C
ATOM    510  C   PRO A  52      16.481  -0.727   7.907  1.00 95.73           C
ATOM    511  O   PRO A  52      16.311  -0.037   6.904  1.00 95.73           O
ATOM    512  HA  PRO A  52      15.076   0.412   8.953  1.00 95.73           H
ATOM    513  CB  PRO A  52      16.777   0.006  10.305  1.00 95.73           C
ATOM    514 1HB  PRO A  52      17.737  -0.493  10.169  1.00 95.73           H
ATOM    515 2HB  PRO A  52      16.975   1.078  10.309  1.00 95.73           H
ATOM    516  CG  PRO A  52      16.086  -0.443  11.587  1.00 95.73           C
ATOM    517 1HG  PRO A  52      16.793  -0.564  12.407  1.00 95.73           H
ATOM    518 2HG  PRO A  52      15.346   0.283  11.924  1.00 95.73           H
ATOM    519  CD  PRO A  52      15.449  -1.763  11.183  1.00 95.73           C
ATOM    520 1HD  PRO A  52      16.148  -2.594  11.272  1.00 95.73           H
ATOM    521 2HD  PRO A  52      14.590  -2.006  11.809  1.00 95.73           H
ATOM    522  N   PRO A  53      17.282  -1.801   7.890  1.00 95.97           N
ATOM    523  CA  PRO A  53      18.006  -2.184   6.675  1.00 95.97           C
ATOM    524  C   PRO A  53      17.085  -2.317   5.473  1.00 95.97           C
ATOM    525  O   PRO A  53      17.415  -1.860   4.380  1.00 95.97           O
ATOM    526  HA  PRO A  53      18.718  -1.405   6.403  1.00 95.97           H
ATOM    527  CB  PRO A  53      18.654  -3.519   7.045  1.00 95.97           C
ATOM    528 1HB  PRO A  53      18.019  -4.362   6.774  1.00 95.97           H
ATOM    529 2HB  PRO A  53      19.605  -3.660   6.531  1.00 95.97           H
ATOM    530  CG  PRO A  53      18.840  -3.416   8.554  1.00 95.97           C
ATOM    531 1HG  PRO A  53      18.958  -4.396   9.016  1.00 95.97           H
ATOM    532 2HG  PRO A  53      19.731  -2.845   8.814  1.00 95.97           H
ATOM    533  CD  PRO A  53      17.565  -2.722   9.006  1.00 95.97           C
ATOM    534 1HD  PRO A  53      16.751  -3.430   9.157  1.00 95.97           H
ATOM    535 2HD  PRO A  53      17.704  -2.195   9.950  1.00 95.97           H
ATOM    536  N   LEU A  54      15.943  -2.947   5.710  1.00 94.21           N
ATOM    537  CA  LEU A  54      15.029  -3.270   4.628  1.00 94.21           C
ATOM    538  C   LEU A  54      14.417  -1.979   4.080  1.00 94.21           C
ATOM    539  O   LEU A  54      14.283  -1.818   2.868  1.00 94.21           O
ATOM    540  HA  LEU A  54      15.612  -3.739   3.836  1.00 94.21           H
ATOM    541  CB  LEU A  54      13.990  -4.294   5.093  1.00 94.21           C
ATOM    542 1HB  LEU A  54      13.479  -3.892   5.967  1.00 94.21           H
ATOM    543 2HB  LEU A  54      13.242  -4.403   4.308  1.00 94.21           H
ATOM    544  CG  LEU A  54      14.528  -5.682   5.444  1.00 94.21           C
ATOM    545  HG  LEU A  54      15.279  -5.570   6.225  1.00 94.21           H
ATOM    546  CD1 LEU A  54      13.419  -6.573   6.007  1.00 94.21           C
ATOM    547 1HD1 LEU A  54      13.011  -6.118   6.910  1.00 94.21           H
ATOM    548 2HD1 LEU A  54      12.628  -6.682   5.266  1.00 94.21           H
ATOM    549 3HD1 LEU A  54      13.828  -7.554   6.249  1.00 94.21           H
ATOM    550  CD2 LEU A  54      15.221  -6.323   4.239  1.00 94.21           C
ATOM    551 1HD2 LEU A  54      14.509  -6.421   3.420  1.00 94.21           H
ATOM    552 2HD2 LEU A  54      16.054  -5.695   3.924  1.00 94.21           H
ATOM    553 3HD2 LEU A  54      15.593  -7.309   4.516  1.00 94.21           H
ATOM    554  HN  LEU A  54      15.641  -3.234   6.619  1.00 94.21           H
ATOM    555  N   TYR A  55      14.063  -1.093   4.999  1.00 94.44           N
ATOM    556  CA  TYR A  55      13.420   0.155   4.626  1.00 94.44           C
ATOM    557  C   TYR A  55      14.358   1.026   3.787  1.00 94.44           C
ATOM    558  O   TYR A  55      13.921   1.689   2.848  1.00 94.44           O
ATOM    559  HA  TYR A  55      12.535  -0.085   4.036  1.00 94.44           H
ATOM    560  CB  TYR A  55      13.109   0.878   5.938  1.00 94.44           C
ATOM    561 1HB  TYR A  55      13.981   0.817   6.590  1.00 94.44           H
ATOM    562 2HB  TYR A  55      12.942   1.935   5.728  1.00 94.44           H
ATOM    563  CG  TYR A  55      11.893   0.322   6.682  1.00 94.44           C
ATOM    564  CD1 TYR A  55      11.234  -0.787   6.194  1.00 94.44           C
ATOM    565  HD1 TYR A  55      11.579  -1.267   5.278  1.00 94.44           H
ATOM    566  CD2 TYR A  55      11.456   0.931   7.841  1.00 94.44           C
ATOM    567  HD2 TYR A  55      11.977   1.807   8.227  1.00 94.44           H
ATOM    568  CE1 TYR A  55      10.089  -1.310   6.894  1.00 94.44           C
ATOM    569  HE1 TYR A  55       9.559  -2.186   6.519  1.00 94.44           H
ATOM    570  CE2 TYR A  55      10.312   0.407   8.541  1.00 94.44           C
ATOM    571  HE2 TYR A  55       9.956   0.878   9.458  1.00 94.44           H
ATOM    572  CZ  TYR A  55       9.685  -0.687   8.033  1.00 94.44           C
ATOM    573  OH  TYR A  55       8.604  -1.181   8.694  1.00 94.44           O
ATOM    574  HH  TYR A  55       8.225  -1.960   8.195  1.00 94.44           H
ATOM    575  HN  TYR A  55      14.208  -1.217   5.981  1.00 94.44           H
ATOM    576  N   TRP A  56      15.630   0.996   4.157  1.00 92.93           N
ATOM    577  CA  TRP A  56      16.642   1.732   3.419  1.00 92.93           C
ATOM    578  C   TRP A  56      16.756   1.110   2.025  1.00 92.93           C
ATOM    579  O   TRP A  56      16.853   1.825   1.029  1.00 92.93           O
ATOM    580  HA  TRP A  56      16.309   2.767   3.339  1.00 92.93           H
ATOM    581  CB  TRP A  56      17.970   1.749   4.177  1.00 92.93           C
ATOM    582 1HB  TRP A  56      18.129   0.772   4.634  1.00 92.93           H
ATOM    583 2HB  TRP A  56      18.781   1.903   3.465  1.00 92.93           H
ATOM    584  CG  TRP A  56      18.054   2.823   5.263  1.00 92.93           C
ATOM    585  CD1 TRP A  56      18.191   2.652   6.585  1.00 92.93           C
ATOM    586  HD1 TRP A  56      18.264   1.680   7.073  1.00 92.93           H
ATOM    587  CD2 TRP A  56      17.999   4.252   5.065  1.00 92.93           C
ATOM    588  NE1 TRP A  56      18.229   3.860   7.251  1.00 92.93           N
ATOM    589  HE1 TRP A  56      18.325   3.989   8.238  1.00 92.93           H
ATOM    590  CE2 TRP A  56      18.109   4.864   6.297  1.00 92.93           C
ATOM    591  CE3 TRP A  56      17.863   5.002   3.884  1.00 92.93           C
ATOM    592  HE3 TRP A  56      17.775   4.543   2.899  1.00 92.93           H
ATOM    593  CZ2 TRP A  56      18.092   6.253   6.467  1.00 92.93           C
ATOM    594  HZ2 TRP A  56      18.180   6.713   7.452  1.00 92.93           H
ATOM    595  CZ3 TRP A  56      17.848   6.390   4.071  1.00 92.93           C
ATOM    596  HZ3 TRP A  56      17.743   7.019   3.187  1.00 92.93           H
ATOM    597  CH2 TRP A  56      17.956   7.021   5.304  1.00 92.93           C
ATOM    598  HH2 TRP A  56      17.936   8.109   5.366  1.00 92.93           H
ATOM    599  HN  TRP A  56      15.972   0.481   4.944  1.00 92.93           H
ATOM    600  N   LEU A  57      16.742  -0.214   2.000  1.00 93.25           N
ATOM    601  CA  LEU A  57      16.869  -0.941   0.748  1.00 93.25           C
ATOM    602  C   LEU A  57      15.692  -0.586  -0.163  1.00 93.25           C
ATOM    603  O   LEU A  57      15.888  -0.223  -1.322  1.00 93.25           O
ATOM    604  HA  LEU A  57      17.789  -0.608   0.269  1.00 93.25           H
ATOM    605  CB  LEU A  57      17.012  -2.441   1.011  1.00 93.25           C
ATOM    606 1HB  LEU A  57      17.892  -2.598   1.635  1.00 93.25           H
ATOM    607 2HB  LEU A  57      16.149  -2.772   1.589  1.00 93.25           H
ATOM    608  CG  LEU A  57      17.133  -3.331  -0.227  1.00 93.25           C
ATOM    609  HG  LEU A  57      16.301  -3.104  -0.893  1.00 93.25           H
ATOM    610  CD1 LEU A  57      18.422  -3.028  -0.995  1.00 93.25           C
ATOM    611 1HD1 LEU A  57      18.419  -1.985  -1.313  1.00 93.25           H
ATOM    612 2HD1 LEU A  57      19.281  -3.209  -0.349  1.00 93.25           H
ATOM    613 3HD1 LEU A  57      18.483  -3.674  -1.871  1.00 93.25           H
ATOM    614  CD2 LEU A  57      17.023  -4.810   0.147  1.00 93.25           C
ATOM    615 1HD2 LEU A  57      17.821  -5.069   0.843  1.00 93.25           H
ATOM    616 2HD2 LEU A  57      16.057  -4.995   0.617  1.00 93.25           H
ATOM    617 3HD2 LEU A  57      17.113  -5.420  -0.752  1.00 93.25           H
ATOM    618  HN  LEU A  57      16.647  -0.788   2.814  1.00 93.25           H
ATOM    619  N   VAL A  58      14.496  -0.703   0.395  1.00 95.06           N
ATOM    620  CA  VAL A  58      13.286  -0.468  -0.373  1.00 95.06           C
ATOM    621  C   VAL A  58      13.292   0.968  -0.901  1.00 95.06           C
ATOM    622  O   VAL A  58      12.938   1.211  -2.054  1.00 95.06           O
ATOM    623  HA  VAL A  58      13.296  -1.153  -1.221  1.00 95.06           H
ATOM    624  CB  VAL A  58      12.055  -0.785   0.479  1.00 95.06           C
ATOM    625  HB  VAL A  58      12.124  -0.203   1.397  1.00 95.06           H
ATOM    626  CG1 VAL A  58      10.769  -0.376  -0.242  1.00 95.06           C
ATOM    627 1HG1 VAL A  58      10.789   0.695  -0.441  1.00 95.06           H
ATOM    628 2HG1 VAL A  58      10.691  -0.919  -1.184  1.00 95.06           H
ATOM    629 3HG1 VAL A  58       9.910  -0.613   0.386  1.00 95.06           H
ATOM    630  CG2 VAL A  58      12.021  -2.266   0.862  1.00 95.06           C
ATOM    631 1HG2 VAL A  58      11.987  -2.875  -0.041  1.00 95.06           H
ATOM    632 2HG2 VAL A  58      12.916  -2.514   1.434  1.00 95.06           H
ATOM    633 3HG2 VAL A  58      11.137  -2.465   1.467  1.00 95.06           H
ATOM    634  HN  VAL A  58      14.348  -0.952   1.352  1.00 95.06           H
ATOM    635  N   PHE A  59      13.700   1.882  -0.033  1.00 96.09           N
ATOM    636  CA  PHE A  59      13.719   3.292  -0.384  1.00 96.09           C
ATOM    637  C   PHE A  59      14.611   3.542  -1.602  1.00 96.09           C
ATOM    638  O   PHE A  59      14.182   4.165  -2.572  1.00 96.09           O
ATOM    639  HA  PHE A  59      12.695   3.580  -0.621  1.00 96.09           H
ATOM    640  CB  PHE A  59      14.295   4.044   0.817  1.00 96.09           C
ATOM    641 1HB  PHE A  59      13.611   3.940   1.660  1.00 96.09           H
ATOM    642 2HB  PHE A  59      15.235   3.576   1.110  1.00 96.09           H
ATOM    643  CG  PHE A  59      14.541   5.532   0.560  1.00 96.09           C
ATOM    644  CD1 PHE A  59      15.813   6.008   0.487  1.00 96.09           C
ATOM    645  HD1 PHE A  59      16.657   5.329   0.612  1.00 96.09           H
ATOM    646  CD2 PHE A  59      13.489   6.379   0.404  1.00 96.09           C
ATOM    647  HD2 PHE A  59      12.469   5.998   0.463  1.00 96.09           H
ATOM    648  CE1 PHE A  59      16.042   7.389   0.248  1.00 96.09           C
ATOM    649  HE1 PHE A  59      17.062   7.770   0.190  1.00 96.09           H
ATOM    650  CE2 PHE A  59      13.717   7.760   0.165  1.00 96.09           C
ATOM    651  HE2 PHE A  59      12.874   8.439   0.040  1.00 96.09           H
ATOM    652  CZ  PHE A  59      14.989   8.236   0.092  1.00 96.09           C
ATOM    653  HZ  PHE A  59      15.165   9.296  -0.091  1.00 96.09           H
ATOM    654  HN  PHE A  59      14.013   1.673   0.893  1.00 96.09           H
ATOM    655  N   ILE A  60      15.835   3.043  -1.512  1.00 94.04           N
ATOM    656  CA  ILE A  60      16.840   3.338  -2.519  1.00 94.04           C
ATOM    657  C   ILE A  60      16.371   2.801  -3.873  1.00 94.04           C
ATOM    658  O   ILE A  60      16.334   3.538  -4.858  1.00 94.04           O
ATOM    659  HA  ILE A  60      16.924   4.423  -2.588  1.00 94.04           H
ATOM    660  CB  ILE A  60      18.206   2.805  -2.085  1.00 94.04           C
ATOM    661  HB  ILE A  60      18.085   1.768  -1.773  1.00 94.04           H
ATOM    662  CG1 ILE A  60      18.740   3.580  -0.879  1.00 94.04           C
ATOM    663 1HG1 ILE A  60      19.044   4.580  -1.190  1.00 94.04           H
ATOM    664 2HG1 ILE A  60      17.947   3.703  -0.141  1.00 94.04           H
ATOM    665  CG2 ILE A  60      19.194   2.812  -3.254  1.00 94.04           C
ATOM    666 1HG2 ILE A  60      18.811   2.181  -4.056  1.00 94.04           H
ATOM    667 2HG2 ILE A  60      19.317   3.831  -3.619  1.00 94.04           H
ATOM    668 3HG2 ILE A  60      20.157   2.428  -2.918  1.00 94.04           H
ATOM    669  CD1 ILE A  60      19.928   2.855  -0.243  1.00 94.04           C
ATOM    670 1HD1 ILE A  60      19.614   1.865   0.089  1.00 94.04           H
ATOM    671 2HD1 ILE A  60      20.728   2.755  -0.976  1.00 94.04           H
ATOM    672 3HD1 ILE A  60      20.287   3.428   0.612  1.00 94.04           H
ATOM    673  HN  ILE A  60      16.143   2.448  -0.769  1.00 94.04           H
ATOM    674  N   VAL A  61      16.026   1.522  -3.879  1.00 93.85           N
ATOM    675  CA  VAL A  61      15.691   0.844  -5.119  1.00 93.85           C
ATOM    676  C   VAL A  61      14.407   1.446  -5.694  1.00 93.85           C
ATOM    677  O   VAL A  61      14.310   1.674  -6.899  1.00 93.85           O
ATOM    678  HA  VAL A  61      16.506   1.019  -5.821  1.00 93.85           H
ATOM    679  CB  VAL A  61      15.588  -0.664  -4.879  1.00 93.85           C
ATOM    680  HB  VAL A  61      14.833  -0.831  -4.111  1.00 93.85           H
ATOM    681  CG1 VAL A  61      15.137  -1.391  -6.148  1.00 93.85           C
ATOM    682 1HG1 VAL A  61      14.159  -1.019  -6.452  1.00 93.85           H
ATOM    683 2HG1 VAL A  61      15.859  -1.213  -6.945  1.00 93.85           H
ATOM    684 3HG1 VAL A  61      15.073  -2.461  -5.949  1.00 93.85           H
ATOM    685  CG2 VAL A  61      16.914  -1.229  -4.365  1.00 93.85           C
ATOM    686 1HG2 VAL A  61      17.697  -1.044  -5.101  1.00 93.85           H
ATOM    687 2HG2 VAL A  61      17.176  -0.742  -3.426  1.00 93.85           H
ATOM    688 3HG2 VAL A  61      16.813  -2.302  -4.203  1.00 93.85           H
ATOM    689  HN  VAL A  61      15.973   0.953  -3.058  1.00 93.85           H
ATOM    690  N   GLY A  62      13.454   1.686  -4.806  1.00 95.39           N
ATOM    691  CA  GLY A  62      12.140   2.145  -5.223  1.00 95.39           C
ATOM    692  C   GLY A  62      12.207   3.568  -5.780  1.00 95.39           C
ATOM    693  O   GLY A  62      11.586   3.870  -6.798  1.00 95.39           O
ATOM    694 1HA  GLY A  62      11.740   1.472  -5.982  1.00 95.39           H
ATOM    695 2HA  GLY A  62      11.454   2.113  -4.377  1.00 95.39           H
ATOM    696  HN  GLY A  62      13.568   1.573  -3.819  1.00 95.39           H
ATOM    697  N   ALA A  63      12.967   4.405  -5.088  1.00 95.42           N
ATOM    698  CA  ALA A  63      13.075   5.804  -5.466  1.00 95.42           C
ATOM    699  C   ALA A  63      13.685   5.904  -6.865  1.00 95.42           C
ATOM    700  O   ALA A  63      13.193   6.652  -7.708  1.00 95.42           O
ATOM    701  HA  ALA A  63      12.068   6.220  -5.487  1.00 95.42           H
ATOM    702  CB  ALA A  63      13.896   6.554  -4.415  1.00 95.42           C
ATOM    703 1HB  ALA A  63      13.404   6.476  -3.446  1.00 95.42           H
ATOM    704 2HB  ALA A  63      14.893   6.117  -4.353  1.00 95.42           H
ATOM    705 3HB  ALA A  63      13.977   7.603  -4.699  1.00 95.42           H
ATOM    706  HN  ALA A  63      13.501   4.141  -4.285  1.00 95.42           H
ATOM    707  N   LEU A  64      14.749   5.140  -7.068  1.00 89.90           N
ATOM    708  CA  LEU A  64      15.435   5.138  -8.349  1.00 89.90           C
ATOM    709  C   LEU A  64      14.484   4.623  -9.431  1.00 89.90           C
ATOM    710  O   LEU A  64      14.360   5.230 -10.494  1.00 89.90           O
ATOM    711  HA  LEU A  64      15.696   6.171  -8.581  1.00 89.90           H
ATOM    712  CB  LEU A  64      16.743   4.351  -8.254  1.00 89.90           C
ATOM    713 1HB  LEU A  64      16.526   3.373  -7.823  1.00 89.90           H
ATOM    714 2HB  LEU A  64      17.114   4.178  -9.265  1.00 89.90           H
ATOM    715  CG  LEU A  64      17.860   5.001  -7.435  1.00 89.90           C
ATOM    716  HG  LEU A  64      17.462   5.249  -6.451  1.00 89.90           H
ATOM    717  CD1 LEU A  64      19.021   4.028  -7.221  1.00 89.90           C
ATOM    718 1HD1 LEU A  64      18.663   3.148  -6.687  1.00 89.90           H
ATOM    719 2HD1 LEU A  64      19.426   3.727  -8.187  1.00 89.90           H
ATOM    720 3HD1 LEU A  64      19.800   4.516  -6.636  1.00 89.90           H
ATOM    721  CD2 LEU A  64      18.321   6.311  -8.079  1.00 89.90           C
ATOM    722 1HD2 LEU A  64      18.695   6.110  -9.083  1.00 89.90           H
ATOM    723 2HD2 LEU A  64      17.481   7.003  -8.136  1.00 89.90           H
ATOM    724 3HD2 LEU A  64      19.115   6.752  -7.476  1.00 89.90           H
ATOM    725  HN  LEU A  64      15.140   4.532  -6.378  1.00 89.90           H
ATOM    726  N   GLY A  65      13.837   3.509  -9.123  1.00 93.05           N
ATOM    727  CA  GLY A  65      13.027   2.816 -10.112  1.00 93.05           C
ATOM    728  C   GLY A  65      11.851   3.685 -10.563  1.00 93.05           C
ATOM    729  O   GLY A  65      11.651   3.893 -11.759  1.00 93.05           O
ATOM    730 1HA  GLY A  65      13.642   2.555 -10.973  1.00 93.05           H
ATOM    731 2HA  GLY A  65      12.653   1.882  -9.691  1.00 93.05           H
ATOM    732  HN  GLY A  65      13.859   3.080  -8.220  1.00 93.05           H
ATOM    733  N   ASN A  66      11.104   4.169  -9.582  1.00 90.74           N
ATOM    734  CA  ASN A  66       9.879   4.898  -9.864  1.00 90.74           C
ATOM    735  C   ASN A  66      10.226   6.236 -10.521  1.00 90.74           C
ATOM    736  O   ASN A  66       9.482   6.727 -11.368  1.00 90.74           O
ATOM    737  HA  ASN A  66       9.304   4.247 -10.523  1.00 90.74           H
ATOM    738  CB  ASN A  66       9.102   5.190  -8.579  1.00 90.74           C
ATOM    739 1HB  ASN A  66       9.789   5.535  -7.806  1.00 90.74           H
ATOM    740 2HB  ASN A  66       8.389   5.995  -8.755  1.00 90.74           H
ATOM    741  CG  ASN A  66       8.362   3.943  -8.090  1.00 90.74           C
ATOM    742  OD1 ASN A  66       7.453   3.439  -8.730  1.00 90.74           O
ATOM    743  ND2 ASN A  66       8.799   3.476  -6.924  1.00 90.74           N
ATOM    744 1HD2 ASN A  66       9.549   3.938  -6.450  1.00 90.74           H
ATOM    745 2HD2 ASN A  66       8.378   2.664  -6.521  1.00 90.74           H
ATOM    746  HN  ASN A  66      11.322   4.070  -8.611  1.00 90.74           H
ATOM    747  N   SER A  67      11.357   6.787 -10.105  1.00 91.27           N
ATOM    748  CA  SER A  67      11.839   8.031 -10.680  1.00 91.27           C
ATOM    749  C   SER A  67      12.111   7.845 -12.174  1.00 91.27           C
ATOM    750  O   SER A  67      11.811   8.727 -12.978  1.00 91.27           O
ATOM    751  HA  SER A  67      11.037   8.751 -10.524  1.00 91.27           H
ATOM    752  CB  SER A  67      13.104   8.514  -9.967  1.00 91.27           C
ATOM    753 1HB  SER A  67      13.874   7.746 -10.034  1.00 91.27           H
ATOM    754 2HB  SER A  67      13.490   9.398 -10.473  1.00 91.27           H
ATOM    755  OG  SER A  67      12.859   8.821  -8.597  1.00 91.27           O
ATOM    756  HG  SER A  67      13.371   8.194  -8.009  1.00 91.27           H
ATOM    757  HN  SER A  67      11.938   6.399  -9.389  1.00 91.27           H
ATOM    758  N   LEU A  68      12.676   6.692 -12.502  1.00 85.72           N
ATOM    759  CA  LEU A  68      12.957   6.363 -13.889  1.00 85.72           C
ATOM    760  C   LEU A  68      11.640   6.265 -14.662  1.00 85.72           C
ATOM    761  O   LEU A  68      11.538   6.753 -15.786  1.00 85.72           O
ATOM    762  HA  LEU A  68      13.542   7.183 -14.307  1.00 85.72           H
ATOM    763  CB  LEU A  68      13.817   5.101 -13.977  1.00 85.72           C
ATOM    764 1HB  LEU A  68      13.459   4.388 -13.235  1.00 85.72           H
ATOM    765 2HB  LEU A  68      13.663   4.648 -14.956  1.00 85.72           H
ATOM    766  CG  LEU A  68      15.320   5.299 -13.769  1.00 85.72           C
ATOM    767  HG  LEU A  68      15.464   5.937 -12.897  1.00 85.72           H
ATOM    768  CD1 LEU A  68      16.012   3.967 -13.472  1.00 85.72           C
ATOM    769 1HD1 LEU A  68      15.588   3.531 -12.568  1.00 85.72           H
ATOM    770 2HD1 LEU A  68      15.862   3.285 -14.309  1.00 85.72           H
ATOM    771 3HD1 LEU A  68      17.079   4.136 -13.329  1.00 85.72           H
ATOM    772  CD2 LEU A  68      15.950   6.018 -14.964  1.00 85.72           C
ATOM    773 1HD2 LEU A  68      15.796   5.425 -15.866  1.00 85.72           H
ATOM    774 2HD2 LEU A  68      15.483   6.995 -15.087  1.00 85.72           H
ATOM    775 3HD2 LEU A  68      17.018   6.145 -14.790  1.00 85.72           H
ATOM    776  HN  LEU A  68      12.940   5.991 -11.840  1.00 85.72           H
ATOM    777  N   VAL A  69      10.665   5.630 -14.028  1.00 88.51           N
ATOM    778  CA  VAL A  69       9.374   5.420 -14.661  1.00 88.51           C
ATOM    779  C   VAL A  69       8.780   6.772 -15.060  1.00 88.51           C
ATOM    780  O   VAL A  69       8.366   6.959 -16.203  1.00 88.51           O
ATOM    781  HA  VAL A  69       9.542   4.830 -15.563  1.00 88.51           H
ATOM    782  CB  VAL A  69       8.461   4.616 -13.733  1.00 88.51           C
ATOM    783  HB  VAL A  69       8.439   5.119 -12.766  1.00 88.51           H
ATOM    784  CG1 VAL A  69       7.030   4.574 -14.273  1.00 88.51           C
ATOM    785 1HG1 VAL A  69       6.642   5.590 -14.352  1.00 88.51           H
ATOM    786 2HG1 VAL A  69       7.027   4.106 -15.257  1.00 88.51           H
ATOM    787 3HG1 VAL A  69       6.402   3.997 -13.594  1.00 88.51           H
ATOM    788  CG2 VAL A  69       9.007   3.203 -13.515  1.00 88.51           C
ATOM    789 1HG2 VAL A  69       9.072   2.688 -14.473  1.00 88.51           H
ATOM    790 2HG2 VAL A  69       9.998   3.262 -13.066  1.00 88.51           H
ATOM    791 3HG2 VAL A  69       8.339   2.654 -12.852  1.00 88.51           H
ATOM    792  HN  VAL A  69      10.746   5.264 -13.102  1.00 88.51           H
ATOM    793  N   ILE A  70       8.757   7.680 -14.096  1.00 89.04           N
ATOM    794  CA  ILE A  70       8.146   8.981 -14.308  1.00 89.04           C
ATOM    795  C   ILE A  70       8.869   9.700 -15.449  1.00 89.04           C
ATOM    796  O   ILE A  70       8.233  10.320 -16.299  1.00 89.04           O
ATOM    797  HA  ILE A  70       7.112   8.812 -14.607  1.00 89.04           H
ATOM    798  CB  ILE A  70       8.116   9.778 -13.001  1.00 89.04           C
ATOM    799  HB  ILE A  70       9.121   9.782 -12.580  1.00 89.04           H
ATOM    800  CG1 ILE A  70       7.198   9.111 -11.974  1.00 89.04           C
ATOM    801 1HG1 ILE A  70       6.157   9.274 -12.253  1.00 89.04           H
ATOM    802 2HG1 ILE A  70       7.364   8.034 -11.978  1.00 89.04           H
ATOM    803  CG2 ILE A  70       7.727  11.235 -13.257  1.00 89.04           C
ATOM    804 1HG2 ILE A  70       8.453  11.693 -13.928  1.00 89.04           H
ATOM    805 2HG2 ILE A  70       6.737  11.273 -13.713  1.00 89.04           H
ATOM    806 3HG2 ILE A  70       7.712  11.778 -12.312  1.00 89.04           H
ATOM    807  CD1 ILE A  70       7.450   9.668 -10.572  1.00 89.04           C
ATOM    808 1HD1 ILE A  70       8.486   9.482 -10.288  1.00 89.04           H
ATOM    809 2HD1 ILE A  70       7.259  10.741 -10.567  1.00 89.04           H
ATOM    810 3HD1 ILE A  70       6.785   9.177  -9.861  1.00 89.04           H
ATOM    811  HN  ILE A  70       9.145   7.539 -13.185  1.00 89.04           H
ATOM    812  N   LEU A  71      10.190   9.592 -15.431  1.00 83.94           N
ATOM    813  CA  LEU A  71      11.013  10.315 -16.385  1.00 83.94           C
ATOM    814  C   LEU A  71      10.741   9.784 -17.793  1.00 83.94           C
ATOM    815  O   LEU A  71      10.685  10.553 -18.751  1.00 83.94           O
ATOM    816  HA  LEU A  71      10.712  11.363 -16.347  1.00 83.94           H
ATOM    817  CB  LEU A  71      12.486  10.253 -15.977  1.00 83.94           C
ATOM    818 1HB  LEU A  71      12.564  10.526 -14.925  1.00 83.94           H
ATOM    819 2HB  LEU A  71      12.823   9.219 -16.063  1.00 83.94           H
ATOM    820  CG  LEU A  71      13.442  11.139 -16.778  1.00 83.94           C
ATOM    821  HG  LEU A  71      12.853  11.898 -17.293  1.00 83.94           H
ATOM    822  CD1 LEU A  71      14.414  11.873 -15.852  1.00 83.94           C
ATOM    823 1HD1 LEU A  71      13.853  12.500 -15.159  1.00 83.94           H
ATOM    824 2HD1 LEU A  71      15.000  11.146 -15.290  1.00 83.94           H
ATOM    825 3HD1 LEU A  71      15.082  12.496 -16.447  1.00 83.94           H
ATOM    826  CD2 LEU A  71      14.173  10.329 -17.850  1.00 83.94           C
ATOM    827 1HD2 LEU A  71      14.748   9.534 -17.376  1.00 83.94           H
ATOM    828 2HD2 LEU A  71      13.445   9.893 -18.535  1.00 83.94           H
ATOM    829 3HD2 LEU A  71      14.846  10.984 -18.405  1.00 83.94           H
ATOM    830  HN  LEU A  71      10.696   9.023 -14.782  1.00 83.94           H
ATOM    831  N   VAL A  72      10.580   8.471 -17.875  1.00 84.13           N
ATOM    832  CA  VAL A  72      10.334   7.825 -19.153  1.00 84.13           C
ATOM    833  C   VAL A  72       9.021   8.347 -19.740  1.00 84.13           C
ATOM    834  O   VAL A  72       8.956   8.687 -20.920  1.00 84.13           O
ATOM    835  HA  VAL A  72      11.150   8.098 -19.822  1.00 84.13           H
ATOM    836  CB  VAL A  72      10.350   6.305 -18.982  1.00 84.13           C
ATOM    837  HB  VAL A  72       9.673   6.052 -18.167  1.00 84.13           H
ATOM    838  CG1 VAL A  72       9.845   5.606 -20.246  1.00 84.13           C
ATOM    839 1HG1 VAL A  72       8.823   5.924 -20.453  1.00 84.13           H
ATOM    840 2HG1 VAL A  72      10.485   5.870 -21.088  1.00 84.13           H
ATOM    841 3HG1 VAL A  72       9.867   4.526 -20.098  1.00 84.13           H
ATOM    842  CG2 VAL A  72      11.748   5.810 -18.604  1.00 84.13           C
ATOM    843 1HG2 VAL A  72      12.454   6.081 -19.388  1.00 84.13           H
ATOM    844 2HG2 VAL A  72      12.054   6.270 -17.664  1.00 84.13           H
ATOM    845 3HG2 VAL A  72      11.730   4.726 -18.489  1.00 84.13           H
ATOM    846  HN  VAL A  72      10.614   7.854 -17.089  1.00 84.13           H
ATOM    847  N   TYR A  73       8.007   8.394 -18.888  1.00 80.20           N
ATOM    848  CA  TYR A  73       6.689   8.829 -19.318  1.00 80.20           C
ATOM    849  C   TYR A  73       6.693  10.315 -19.682  1.00 80.20           C
ATOM    850  O   TYR A  73       5.960  10.741 -20.573  1.00 80.20           O
ATOM    851  HA  TYR A  73       6.413   8.247 -20.198  1.00 80.20           H
ATOM    852  CB  TYR A  73       5.762   8.613 -18.120  1.00 80.20           C
ATOM    853 1HB  TYR A  73       6.341   8.719 -17.202  1.00 80.20           H
ATOM    854 2HB  TYR A  73       5.006   9.397 -18.112  1.00 80.20           H
ATOM    855  CG  TYR A  73       5.064   7.251 -18.111  1.00 80.20           C
ATOM    856  CD1 TYR A  73       4.131   6.948 -19.081  1.00 80.20           C
ATOM    857  HD1 TYR A  73       3.891   7.678 -19.854  1.00 80.20           H
ATOM    858  CD2 TYR A  73       5.368   6.327 -17.132  1.00 80.20           C
ATOM    859  HD2 TYR A  73       6.105   6.566 -16.366  1.00 80.20           H
ATOM    860  CE1 TYR A  73       3.474   5.667 -19.073  1.00 80.20           C
ATOM    861  HE1 TYR A  73       2.735   5.414 -19.833  1.00 80.20           H
ATOM    862  CE2 TYR A  73       4.710   5.045 -17.124  1.00 80.20           C
ATOM    863  HE2 TYR A  73       4.941   4.306 -16.357  1.00 80.20           H
ATOM    864  CZ  TYR A  73       3.796   4.779 -18.094  1.00 80.20           C
ATOM    865  OH  TYR A  73       3.175   3.568 -18.086  1.00 80.20           O
ATOM    866  HH  TYR A  73       2.640   3.453 -18.923  1.00 80.20           H
ATOM    867  HN  TYR A  73       8.075   8.142 -17.923  1.00 80.20           H
ATOM    868  N   TRP A  74       7.528  11.062 -18.975  1.00 70.65           N
ATOM    869  CA  TRP A  74       7.559  12.506 -19.136  1.00 70.65           C
ATOM    870  C   TRP A  74       8.096  12.815 -20.534  1.00 70.65           C
ATOM    871  O   TRP A  74       7.477  13.562 -21.290  1.00 70.65           O
ATOM    872  HA  TRP A  74       6.538  12.874 -19.039  1.00 70.65           H
ATOM    873  CB  TRP A  74       8.377  13.164 -18.022  1.00 70.65           C
ATOM    874 1HB  TRP A  74       8.046  12.770 -17.061  1.00 70.65           H
ATOM    875 2HB  TRP A  74       9.423  12.882 -18.139  1.00 70.65           H
ATOM    876  CG  TRP A  74       8.275  14.690 -17.994  1.00 70.65           C
ATOM    877  CD1 TRP A  74       8.790  15.568 -18.866  1.00 70.65           C
ATOM    878  HD1 TRP A  74       9.373  15.290 -19.744  1.00 70.65           H
ATOM    879  CD2 TRP A  74       7.591  15.488 -17.005  1.00 70.65           C
ATOM    880  NE1 TRP A  74       8.490  16.868 -18.512  1.00 70.65           N
ATOM    881  HE1 TRP A  74       8.764  17.693 -19.005  1.00 70.65           H
ATOM    882  CE2 TRP A  74       7.738  16.817 -17.344  1.00 70.65           C
ATOM    883  CE3 TRP A  74       6.873  15.099 -15.861  1.00 70.65           C
ATOM    884  HE3 TRP A  74       6.743  14.056 -15.571  1.00 70.65           H
ATOM    885  CZ2 TRP A  74       7.194  17.865 -16.592  1.00 70.65           C
ATOM    886  HZ2 TRP A  74       7.324  18.908 -16.882  1.00 70.65           H
ATOM    887  CZ3 TRP A  74       6.336  16.158 -15.119  1.00 70.65           C
ATOM    888  HZ3 TRP A  74       5.769  15.912 -14.221  1.00 70.65           H
ATOM    889  CH2 TRP A  74       6.474  17.502 -15.448  1.00 70.65           C
ATOM    890  HH2 TRP A  74       6.025  18.269 -14.817  1.00 70.65           H
ATOM    891  HN  TRP A  74       8.174  10.698 -18.304  1.00 70.65           H
ATOM    892  N   TYR A  75       9.243  12.225 -20.837  1.00 69.39           N
ATOM    893  CA  TYR A  75      10.034  12.664 -21.974  1.00 69.39           C
ATOM    894  C   TYR A  75       9.679  11.868 -23.230  1.00 69.39           C
ATOM    895  O   TYR A  75       9.756  12.388 -24.342  1.00 69.39           O
ATOM    896  HA  TYR A  75       9.817  13.718 -22.147  1.00 69.39           H
ATOM    897  CB  TYR A  75      11.493  12.387 -21.604  1.00 69.39           C
ATOM    898 1HB  TYR A  75      11.543  11.460 -21.034  1.00 69.39           H
ATOM    899 2HB  TYR A  75      12.065  12.230 -22.519  1.00 69.39           H
ATOM    900  CG  TYR A  75      12.153  13.504 -20.793  1.00 69.39           C
ATOM    901  CD1 TYR A  75      12.633  14.629 -21.431  1.00 69.39           C
ATOM    902  HD1 TYR A  75      12.543  14.723 -22.513  1.00 69.39           H
ATOM    903  CD2 TYR A  75      12.267  13.385 -19.422  1.00 69.39           C
ATOM    904  HD2 TYR A  75      11.888  12.496 -18.919  1.00 69.39           H
ATOM    905  CE1 TYR A  75      13.254  15.680 -20.667  1.00 69.39           C
ATOM    906  HE1 TYR A  75      13.637  16.574 -21.158  1.00 69.39           H
ATOM    907  CE2 TYR A  75      12.888  14.436 -18.658  1.00 69.39           C
ATOM    908  HE2 TYR A  75      12.985  14.356 -17.576  1.00 69.39           H
ATOM    909  CZ  TYR A  75      13.350  15.532 -19.318  1.00 69.39           C
ATOM    910  OH  TYR A  75      13.936  16.525 -18.596  1.00 69.39           O
ATOM    911  HH  TYR A  75      14.211  17.271 -19.202  1.00 69.39           H
ATOM    912  HN  TYR A  75       9.632  11.461 -20.322  1.00 69.39           H
ATOM    913  N   CYS A  76       9.296  10.618 -23.012  1.00 67.57           N
ATOM    914  CA  CYS A  76       9.290   9.639 -24.085  1.00 67.57           C
ATOM    915  C   CYS A  76       7.845   9.199 -24.327  1.00 67.57           C
ATOM    916  O   CYS A  76       7.272   9.487 -25.377  1.00 67.57           O
ATOM    917  HA  CYS A  76       9.695  10.137 -24.966  1.00 67.57           H
ATOM    918  CB  CYS A  76      10.203   8.452 -23.772  1.00 67.57           C
ATOM    919 1HB  CYS A  76      11.157   8.808 -23.384  1.00 67.57           H
ATOM    920 2HB  CYS A  76       9.754   7.832 -22.996  1.00 67.57           H
ATOM    921  SG  CYS A  76      10.477   7.457 -25.284  1.00 67.57           S
ATOM    922  HG  CYS A  76       9.268   6.904 -25.308  1.00 67.57           H
ATOM    923  HN  CYS A  76       8.994  10.273 -22.123  1.00 67.57           H
ATOM    924  N   THR A  77       7.296   8.509 -23.337  1.00 60.03           N
ATOM    925  CA  THR A  77       6.096   7.719 -23.551  1.00 60.03           C
ATOM    926  C   THR A  77       4.915   8.626 -23.898  1.00 60.03           C
ATOM    927  O   THR A  77       4.103   8.293 -24.760  1.00 60.03           O
ATOM    928  HA  THR A  77       6.262   7.068 -24.410  1.00 60.03           H
ATOM    929  CB  THR A  77       5.862   6.867 -22.302  1.00 60.03           C
ATOM    930  HB  THR A  77       5.547   7.486 -21.462  1.00 60.03           H
ATOM    931  OG1 THR A  77       7.091   6.167 -22.124  1.00 60.03           O
ATOM    932  HG1 THR A  77       7.155   5.416 -22.780  1.00 60.03           H
ATOM    933  CG2 THR A  77       4.833   5.759 -22.533  1.00 60.03           C
ATOM    934 1HG2 THR A  77       5.181   5.100 -23.328  1.00 60.03           H
ATOM    935 2HG2 THR A  77       3.879   6.203 -22.820  1.00 60.03           H
ATOM    936 3HG2 THR A  77       4.704   5.185 -21.616  1.00 60.03           H
ATOM    937  HN  THR A  77       7.658   8.485 -22.405  1.00 60.03           H
ATOM    938  N   ARG A  78       4.855   9.756 -23.208  1.00 53.88           N
ATOM    939  CA  ARG A  78       3.603  10.479 -23.064  1.00 53.88           C
ATOM    940  C   ARG A  78       2.465   9.510 -22.738  1.00 53.88           C
ATOM    941  O   ARG A  78       2.456   8.375 -23.212  1.00 53.88           O
ATOM    942  HA  ARG A  78       3.775  11.173 -22.240  1.00 53.88           H
ATOM    943  CB  ARG A  78       3.260  11.247 -24.342  1.00 53.88           C
ATOM    944 1HB  ARG A  78       3.295  10.572 -25.197  1.00 53.88           H
ATOM    945 2HB  ARG A  78       2.240  11.628 -24.279  1.00 53.88           H
ATOM    946  CG  ARG A  78       4.231  12.409 -24.561  1.00 53.88           C
ATOM    947 1HG  ARG A  78       4.297  13.009 -23.653  1.00 53.88           H
ATOM    948 2HG  ARG A  78       5.230  12.019 -24.758  1.00 53.88           H
ATOM    949  CD  ARG A  78       3.781  13.288 -25.729  1.00 53.88           C
ATOM    950 1HD  ARG A  78       3.780  12.708 -26.652  1.00 53.88           H
ATOM    951 2HD  ARG A  78       2.758  13.628 -25.566  1.00 53.88           H
ATOM    952  NE  ARG A  78       4.684  14.452 -25.865  1.00 53.88           N
ATOM    953  HE  ARG A  78       5.500  14.482 -25.288  1.00 53.88           H
ATOM    954  CZ  ARG A  78       4.478  15.468 -26.713  1.00 53.88           C
ATOM    955  NH1 ARG A  78       3.401  15.481 -27.511  1.00 53.88           N
ATOM    956 1HH1 ARG A  78       2.744  14.727 -27.476  1.00 53.88           H
ATOM    957 2HH1 ARG A  78       3.254  16.243 -28.141  1.00 53.88           H
ATOM    958  NH2 ARG A  78       5.364  16.472 -26.752  1.00 53.88           N
ATOM    959 1HH2 ARG A  78       5.225  17.238 -27.380  1.00 53.88           H
ATOM    960 2HH2 ARG A  78       6.165  16.456 -26.154  1.00 53.88           H
ATOM    961  HN  ARG A  78       5.640  10.176 -22.754  1.00 53.88           H
ATOM    962  N   VAL A  79       1.531   9.993 -21.931  1.00 70.71           N
ATOM    963  CA  VAL A  79       0.375   9.195 -21.562  1.00 70.71           C
ATOM    964  C   VAL A  79      -0.563   9.076 -22.765  1.00 70.71           C
ATOM    965  O   VAL A  79      -1.289  10.015 -23.086  1.00 70.71           O
ATOM    966  HA  VAL A  79       0.733   8.200 -21.297  1.00 70.71           H
ATOM    967  CB  VAL A  79      -0.306   9.798 -20.331  1.00 70.71           C
ATOM    968  HB  VAL A  79      -0.688  10.780 -20.607  1.00 70.71           H
ATOM    969  CG1 VAL A  79      -1.492   8.940 -19.885  1.00 70.71           C
ATOM    970 1HG1 VAL A  79      -2.221   8.880 -20.693  1.00 70.71           H
ATOM    971 2HG1 VAL A  79      -1.142   7.938 -19.636  1.00 70.71           H
ATOM    972 3HG1 VAL A  79      -1.957   9.391 -19.009  1.00 70.71           H
ATOM    973  CG2 VAL A  79       0.695   9.986 -19.189  1.00 70.71           C
ATOM    974 1HG2 VAL A  79       1.120   9.021 -18.915  1.00 70.71           H
ATOM    975 2HG2 VAL A  79       1.492  10.656 -19.511  1.00 70.71           H
ATOM    976 3HG2 VAL A  79       0.185  10.416 -18.327  1.00 70.71           H
ATOM    977  HN  VAL A  79       1.556  10.911 -21.534  1.00 70.71           H
ATOM    978  N   LYS A  80      -0.517   7.913 -23.398  1.00 64.24           N
ATOM    979  CA  LYS A  80      -1.260   7.700 -24.628  1.00 64.24           C
ATOM    980  C   LYS A  80      -2.525   6.897 -24.322  1.00 64.24           C
ATOM    981  O   LYS A  80      -3.514   6.989 -25.048  1.00 64.24           O
ATOM    982  HA  LYS A  80      -1.555   8.680 -25.005  1.00 64.24           H
ATOM    983  CB  LYS A  80      -0.365   7.058 -25.691  1.00 64.24           C
ATOM    984 1HB  LYS A  80       0.149   6.196 -25.266  1.00 64.24           H
ATOM    985 2HB  LYS A  80      -0.978   6.690 -26.513  1.00 64.24           H
ATOM    986  CG  LYS A  80       0.662   8.060 -26.221  1.00 64.24           C
ATOM    987 1HG  LYS A  80       0.148   8.923 -26.644  1.00 64.24           H
ATOM    988 2HG  LYS A  80       1.276   8.427 -25.399  1.00 64.24           H
ATOM    989  CD  LYS A  80       1.554   7.419 -27.286  1.00 64.24           C
ATOM    990 1HD  LYS A  80       2.033   6.530 -26.876  1.00 64.24           H
ATOM    991 2HD  LYS A  80       0.944   7.092 -28.128  1.00 64.24           H
ATOM    992  CE  LYS A  80       2.620   8.402 -27.772  1.00 64.24           C
ATOM    993 1HE  LYS A  80       2.143   9.268 -28.231  1.00 64.24           H
ATOM    994 2HE  LYS A  80       3.199   8.769 -26.925  1.00 64.24           H
ATOM    995  NZ  LYS A  80       3.520   7.749 -28.749  1.00 64.24           N
ATOM    996 1HZ  LYS A  80       4.215   8.416 -29.067  1.00 64.24           H
ATOM    997 2HZ  LYS A  80       3.984   6.963 -28.309  1.00 64.24           H
ATOM    998 3HZ  LYS A  80       2.978   7.422 -29.541  1.00 64.24           H
ATOM    999  HN  LYS A  80       0.015   7.126 -23.084  1.00 64.24           H
ATOM   1000  N   THR A  81      -2.453   6.126 -23.247  1.00 75.39           N
ATOM   1001  CA  THR A  81      -3.536   5.222 -22.900  1.00 75.39           C
ATOM   1002  C   THR A  81      -3.992   5.463 -21.460  1.00 75.39           C
ATOM   1003  O   THR A  81      -3.284   6.098 -20.679  1.00 75.39           O
ATOM   1004  HA  THR A  81      -4.387   5.441 -23.546  1.00 75.39           H
ATOM   1005  CB  THR A  81      -3.057   3.791 -23.154  1.00 75.39           C
ATOM   1006  HB  THR A  81      -3.895   3.094 -23.155  1.00 75.39           H
ATOM   1007  OG1 THR A  81      -2.075   3.570 -22.145  1.00 75.39           O
ATOM   1008  HG1 THR A  81      -1.861   2.595 -22.084  1.00 75.39           H
ATOM   1009  CG2 THR A  81      -2.281   3.657 -24.465  1.00 75.39           C
ATOM   1010 1HG2 THR A  81      -1.404   4.305 -24.437  1.00 75.39           H
ATOM   1011 2HG2 THR A  81      -2.921   3.949 -25.298  1.00 75.39           H
ATOM   1012 3HG2 THR A  81      -1.964   2.623 -24.596  1.00 75.39           H
ATOM   1013  HN  THR A  81      -1.674   6.113 -22.620  1.00 75.39           H
ATOM   1014  N   MET A  82      -5.172   4.945 -21.151  1.00 76.19           N
ATOM   1015  CA  MET A  82      -5.709   5.055 -19.806  1.00 76.19           C
ATOM   1016  C   MET A  82      -4.823   4.318 -18.800  1.00 76.19           C
ATOM   1017  O   MET A  82      -4.634   4.782 -17.676  1.00 76.19           O
ATOM   1018  HA  MET A  82      -5.718   6.121 -19.579  1.00 76.19           H
ATOM   1019  CB  MET A  82      -7.121   4.467 -19.770  1.00 76.19           C
ATOM   1020 1HB  MET A  82      -7.685   4.813 -20.636  1.00 76.19           H
ATOM   1021 2HB  MET A  82      -7.068   3.380 -19.837  1.00 76.19           H
ATOM   1022  CG  MET A  82      -7.850   4.868 -18.486  1.00 76.19           C
ATOM   1023 1HG  MET A  82      -7.380   4.390 -17.626  1.00 76.19           H
ATOM   1024 2HG  MET A  82      -7.770   5.945 -18.334  1.00 76.19           H
ATOM   1025  SD  MET A  82      -9.567   4.392 -18.584  1.00 76.19           S
ATOM   1026  CE  MET A  82     -10.166   5.072 -17.046  1.00 76.19           C
ATOM   1027 1HE  MET A  82      -9.627   4.618 -16.214  1.00 76.19           H
ATOM   1028 2HE  MET A  82     -10.005   6.150 -17.038  1.00 76.19           H
ATOM   1029 3HE  MET A  82     -11.231   4.863 -16.947  1.00 76.19           H
ATOM   1030  HN  MET A  82      -5.756   4.458 -21.801  1.00 76.19           H
ATOM   1031  N   THR A  83      -4.303   3.181 -19.239  1.00 77.73           N
ATOM   1032  CA  THR A  83      -3.403   2.399 -18.408  1.00 77.73           C
ATOM   1033  C   THR A  83      -2.151   3.209 -18.068  1.00 77.73           C
ATOM   1034  O   THR A  83      -1.686   3.190 -16.929  1.00 77.73           O
ATOM   1035  HA  THR A  83      -3.908   2.180 -17.467  1.00 77.73           H
ATOM   1036  CB  THR A  83      -3.100   1.091 -19.141  1.00 77.73           C
ATOM   1037  HB  THR A  83      -2.350   1.244 -19.917  1.00 77.73           H
ATOM   1038  OG1 THR A  83      -4.374   0.645 -19.598  1.00 77.73           O
ATOM   1039  HG1 THR A  83      -5.058   0.770 -18.879  1.00 77.73           H
ATOM   1040  CG2 THR A  83      -2.634  -0.017 -18.194  1.00 77.73           C
ATOM   1041 1HG2 THR A  83      -3.414  -0.218 -17.459  1.00 77.73           H
ATOM   1042 2HG2 THR A  83      -1.725   0.300 -17.683  1.00 77.73           H
ATOM   1043 3HG2 THR A  83      -2.433  -0.923 -18.766  1.00 77.73           H
ATOM   1044  HN  THR A  83      -4.486   2.795 -20.143  1.00 77.73           H
ATOM   1045  N   ASP A  84      -1.642   3.902 -19.076  1.00 80.01           N
ATOM   1046  CA  ASP A  84      -0.440   4.701 -18.903  1.00 80.01           C
ATOM   1047  C   ASP A  84      -0.677   5.740 -17.806  1.00 80.01           C
ATOM   1048  O   ASP A  84       0.221   6.032 -17.017  1.00 80.01           O
ATOM   1049  HA  ASP A  84       0.342   3.988 -18.640  1.00 80.01           H
ATOM   1050  CB  ASP A  84      -0.083   5.445 -20.191  1.00 80.01           C
ATOM   1051 1HB  ASP A  84      -0.907   6.099 -20.477  1.00 80.01           H
ATOM   1052 2HB  ASP A  84       0.784   6.083 -20.018  1.00 80.01           H
ATOM   1053  CG  ASP A  84       0.216   4.464 -21.326  1.00 80.01           C
ATOM   1054  OD1 ASP A  84       0.713   3.363 -21.008  1.00 80.01           O
ATOM   1055  OD2 ASP A  84      -0.060   4.839 -22.487  1.00 80.01           O
ATOM   1056  HN  ASP A  84      -2.035   3.924 -19.995  1.00 80.01           H
ATOM   1057  N   MET A  85      -1.891   6.272 -17.791  1.00 84.67           N
ATOM   1058  CA  MET A  85      -2.248   7.295 -16.823  1.00 84.67           C
ATOM   1059  C   MET A  85      -2.193   6.745 -15.397  1.00 84.67           C
ATOM   1060  O   MET A  85      -1.645   7.386 -14.501  1.00 84.67           O
ATOM   1061  HA  MET A  85      -1.506   8.085 -16.944  1.00 84.67           H
ATOM   1062  CB  MET A  85      -3.659   7.808 -17.119  1.00 84.67           C
ATOM   1063 1HB  MET A  85      -3.734   8.091 -18.169  1.00 84.67           H
ATOM   1064 2HB  MET A  85      -4.382   7.009 -16.952  1.00 84.67           H
ATOM   1065  CG  MET A  85      -4.003   9.008 -16.235  1.00 84.67           C
ATOM   1066 1HG  MET A  85      -5.061   9.250 -16.332  1.00 84.67           H
ATOM   1067 2HG  MET A  85      -3.826   8.762 -15.188  1.00 84.67           H
ATOM   1068  SD  MET A  85      -3.011  10.416 -16.705  1.00 84.67           S
ATOM   1069  CE  MET A  85      -3.340  11.501 -15.327  1.00 84.67           C
ATOM   1070 1HE  MET A  85      -4.409  11.710 -15.275  1.00 84.67           H
ATOM   1071 2HE  MET A  85      -3.019  11.022 -14.402  1.00 84.67           H
ATOM   1072 3HE  MET A  85      -2.794  12.435 -15.461  1.00 84.67           H
ATOM   1073  HN  MET A  85      -2.622   6.014 -18.422  1.00 84.67           H
ATOM   1074  N   PHE A  86      -2.768   5.563 -15.230  1.00 88.52           N
ATOM   1075  CA  PHE A  86      -2.821   4.935 -13.921  1.00 88.52           C
ATOM   1076  C   PHE A  86      -1.426   4.509 -13.460  1.00 88.52           C
ATOM   1077  O   PHE A  86      -1.088   4.645 -12.285  1.00 88.52           O
ATOM   1078  HA  PHE A  86      -3.223   5.671 -13.225  1.00 88.52           H
ATOM   1079  CB  PHE A  86      -3.702   3.691 -14.057  1.00 88.52           C
ATOM   1080 1HB  PHE A  86      -3.311   3.068 -14.861  1.00 88.52           H
ATOM   1081 2HB  PHE A  86      -3.634   3.108 -13.139  1.00 88.52           H
ATOM   1082  CG  PHE A  86      -5.174   3.999 -14.340  1.00 88.52           C
ATOM   1083  CD1 PHE A  86      -5.791   5.023 -13.691  1.00 88.52           C
ATOM   1084  HD1 PHE A  86      -5.237   5.624 -12.970  1.00 88.52           H
ATOM   1085  CD2 PHE A  86      -5.865   3.250 -15.240  1.00 88.52           C
ATOM   1086  HD2 PHE A  86      -5.370   2.429 -15.760  1.00 88.52           H
ATOM   1087  CE1 PHE A  86      -7.157   5.309 -13.954  1.00 88.52           C
ATOM   1088  HE1 PHE A  86      -7.652   6.129 -13.434  1.00 88.52           H
ATOM   1089  CE2 PHE A  86      -7.231   3.535 -15.502  1.00 88.52           C
ATOM   1090  HE2 PHE A  86      -7.785   2.934 -16.223  1.00 88.52           H
ATOM   1091  CZ  PHE A  86      -7.848   4.559 -14.853  1.00 88.52           C
ATOM   1092  HZ  PHE A  86      -8.897   4.778 -15.055  1.00 88.52           H
ATOM   1093  HN  PHE A  86      -3.191   5.038 -15.968  1.00 88.52           H
ATOM   1094  N   LEU A  87      -0.653   4.001 -14.409  1.00 84.15           N
ATOM   1095  CA  LEU A  87       0.682   3.515 -14.107  1.00 84.15           C
ATOM   1096  C   LEU A  87       1.559   4.687 -13.663  1.00 84.15           C
ATOM   1097  O   LEU A  87       2.427   4.528 -12.806  1.00 84.15           O
ATOM   1098  HA  LEU A  87       0.594   2.815 -13.275  1.00 84.15           H
ATOM   1099  CB  LEU A  87       1.250   2.736 -15.295  1.00 84.15           C
ATOM   1100 1HB  LEU A  87       1.152   3.352 -16.188  1.00 84.15           H
ATOM   1101 2HB  LEU A  87       2.317   2.585 -15.128  1.00 84.15           H
ATOM   1102  CG  LEU A  87       0.609   1.375 -15.574  1.00 84.15           C
ATOM   1103  HG  LEU A  87      -0.462   1.525 -15.713  1.00 84.15           H
ATOM   1104  CD1 LEU A  87       1.153   0.768 -16.869  1.00 84.15           C
ATOM   1105 1HD1 LEU A  87       0.934   1.435 -17.703  1.00 84.15           H
ATOM   1106 2HD1 LEU A  87       2.231   0.635 -16.783  1.00 84.15           H
ATOM   1107 3HD1 LEU A  87       0.680  -0.198 -17.043  1.00 84.15           H
ATOM   1108  CD2 LEU A  87       0.782   0.433 -14.382  1.00 84.15           C
ATOM   1109 1HD2 LEU A  87       1.844   0.285 -14.187  1.00 84.15           H
ATOM   1110 2HD2 LEU A  87       0.308   0.869 -13.502  1.00 84.15           H
ATOM   1111 3HD2 LEU A  87       0.316  -0.527 -14.607  1.00 84.15           H
ATOM   1112  HN  LEU A  87      -0.925   3.921 -15.368  1.00 84.15           H
ATOM   1113  N   LEU A  88       1.303   5.838 -14.268  1.00 88.63           N
ATOM   1114  CA  LEU A  88       2.040   7.043 -13.926  1.00 88.63           C
ATOM   1115  C   LEU A  88       1.704   7.452 -12.491  1.00 88.63           C
ATOM   1116  O   LEU A  88       2.600   7.713 -11.690  1.00 88.63           O
ATOM   1117  HA  LEU A  88       3.102   6.801 -13.976  1.00 88.63           H
ATOM   1118  CB  LEU A  88       1.777   8.142 -14.957  1.00 88.63           C
ATOM   1119 1HB  LEU A  88       2.129   7.794 -15.928  1.00 88.63           H
ATOM   1120 2HB  LEU A  88       0.700   8.284 -15.040  1.00 88.63           H
ATOM   1121  CG  LEU A  88       2.422   9.500 -14.669  1.00 88.63           C
ATOM   1122  HG  LEU A  88       2.087   9.835 -13.688  1.00 88.63           H
ATOM   1123  CD1 LEU A  88       3.946   9.382 -14.612  1.00 88.63           C
ATOM   1124 1HD1 LEU A  88       4.227   8.687 -13.820  1.00 88.63           H
ATOM   1125 2HD1 LEU A  88       4.318   9.014 -15.568  1.00 88.63           H
ATOM   1126 3HD1 LEU A  88       4.379  10.361 -14.406  1.00 88.63           H
ATOM   1127  CD2 LEU A  88       1.966  10.549 -15.685  1.00 88.63           C
ATOM   1128 1HD2 LEU A  88       2.251  10.232 -16.688  1.00 88.63           H
ATOM   1129 2HD2 LEU A  88       0.883  10.659 -15.633  1.00 88.63           H
ATOM   1130 3HD2 LEU A  88       2.439  11.505 -15.457  1.00 88.63           H
ATOM   1131  HN  LEU A  88       0.608   5.955 -14.977  1.00 88.63           H
ATOM   1132  N   ASN A  89       0.410   7.495 -12.210  1.00 90.37           N
ATOM   1133  CA  ASN A  89      -0.059   7.928 -10.904  1.00 90.37           C
ATOM   1134  C   ASN A  89       0.395   6.921  -9.845  1.00 90.37           C
ATOM   1135  O   ASN A  89       0.656   7.293  -8.702  1.00 90.37           O
ATOM   1136  HA  ASN A  89       0.379   8.915 -10.756  1.00 90.37           H
ATOM   1137  CB  ASN A  89      -1.586   8.001 -10.863  1.00 90.37           C
ATOM   1138 1HB  ASN A  89      -2.009   7.150 -11.397  1.00 90.37           H
ATOM   1139 2HB  ASN A  89      -1.930   7.933  -9.831  1.00 90.37           H
ATOM   1140  CG  ASN A  89      -2.090   9.303 -11.490  1.00 90.37           C
ATOM   1141  OD1 ASN A  89      -2.258  10.315 -10.829  1.00 90.37           O
ATOM   1142  ND2 ASN A  89      -2.319   9.221 -12.797  1.00 90.37           N
ATOM   1143 1HD2 ASN A  89      -2.160   8.360 -13.280  1.00 90.37           H
ATOM   1144 2HD2 ASN A  89      -2.651  10.021 -13.298  1.00 90.37           H
ATOM   1145  HN  ASN A  89      -0.311   7.241 -12.854  1.00 90.37           H
ATOM   1146  N   LEU A  90       0.474   5.666 -10.262  1.00 88.83           N
ATOM   1147  CA  LEU A  90       0.922   4.608  -9.373  1.00 88.83           C
ATOM   1148  C   LEU A  90       2.368   4.879  -8.953  1.00 88.83           C
ATOM   1149  O   LEU A  90       2.713   4.749  -7.780  1.00 88.83           O
ATOM   1150  HA  LEU A  90       0.293   4.640  -8.484  1.00 88.83           H
ATOM   1151  CB  LEU A  90       0.717   3.239 -10.023  1.00 88.83           C
ATOM   1152 1HB  LEU A  90      -0.326   3.157 -10.331  1.00 88.83           H
ATOM   1153 2HB  LEU A  90       1.321   3.195 -10.930  1.00 88.83           H
ATOM   1154  CG  LEU A  90       1.060   2.026  -9.156  1.00 88.83           C
ATOM   1155  HG  LEU A  90       2.076   2.150  -8.782  1.00 88.83           H
ATOM   1156  CD1 LEU A  90       0.138   1.944  -7.938  1.00 88.83           C
ATOM   1157 1HD1 LEU A  90       0.249   2.847  -7.337  1.00 88.83           H
ATOM   1158 2HD1 LEU A  90      -0.896   1.855  -8.271  1.00 88.83           H
ATOM   1159 3HD1 LEU A  90       0.403   1.074  -7.339  1.00 88.83           H
ATOM   1160  CD2 LEU A  90       1.036   0.737  -9.980  1.00 88.83           C
ATOM   1161 1HD2 LEU A  90       0.041   0.595 -10.403  1.00 88.83           H
ATOM   1162 2HD2 LEU A  90       1.766   0.808 -10.787  1.00 88.83           H
ATOM   1163 3HD2 LEU A  90       1.284  -0.109  -9.339  1.00 88.83           H
ATOM   1164  HN  LEU A  90       0.238   5.369 -11.188  1.00 88.83           H
ATOM   1165  N   ALA A  91       3.176   5.252  -9.936  1.00 92.57           N
ATOM   1166  CA  ALA A  91       4.585   5.505  -9.690  1.00 92.57           C
ATOM   1167  C   ALA A  91       4.727   6.710  -8.758  1.00 92.57           C
ATOM   1168  O   ALA A  91       5.604   6.732  -7.895  1.00 92.57           O
ATOM   1169  HA  ALA A  91       5.000   4.625  -9.198  1.00 92.57           H
ATOM   1170  CB  ALA A  91       5.307   5.711 -11.024  1.00 92.57           C
ATOM   1171 1HB  ALA A  91       5.200   4.816 -11.636  1.00 92.57           H
ATOM   1172 2HB  ALA A  91       4.870   6.563 -11.545  1.00 92.57           H
ATOM   1173 3HB  ALA A  91       6.364   5.901 -10.839  1.00 92.57           H
ATOM   1174  HN  ALA A  91       2.882   5.380 -10.883  1.00 92.57           H
ATOM   1175  N   ILE A  92       3.852   7.684  -8.964  1.00 91.44           N
ATOM   1176  CA  ILE A  92       3.863   8.885  -8.146  1.00 91.44           C
ATOM   1177  C   ILE A  92       3.520   8.516  -6.701  1.00 91.44           C
ATOM   1178  O   ILE A  92       4.183   8.967  -5.768  1.00 91.44           O
ATOM   1179  HA  ILE A  92       4.876   9.287  -8.169  1.00 91.44           H
ATOM   1180  CB  ILE A  92       2.940   9.948  -8.745  1.00 91.44           C
ATOM   1181  HB  ILE A  92       1.973   9.488  -8.947  1.00 91.44           H
ATOM   1182  CG1 ILE A  92       3.485  10.459 -10.080  1.00 91.44           C
ATOM   1183 1HG1 ILE A  92       4.364  11.079  -9.905  1.00 91.44           H
ATOM   1184 2HG1 ILE A  92       3.808   9.616 -10.691  1.00 91.44           H
ATOM   1185  CG2 ILE A  92       2.699  11.087  -7.752  1.00 91.44           C
ATOM   1186 1HG2 ILE A  92       2.235  10.690  -6.849  1.00 91.44           H
ATOM   1187 2HG2 ILE A  92       3.651  11.553  -7.496  1.00 91.44           H
ATOM   1188 3HG2 ILE A  92       2.040  11.829  -8.202  1.00 91.44           H
ATOM   1189  CD1 ILE A  92       2.426  11.266 -10.833  1.00 91.44           C
ATOM   1190 1HD1 ILE A  92       1.559  10.634 -11.028  1.00 91.44           H
ATOM   1191 2HD1 ILE A  92       2.124  12.121 -10.229  1.00 91.44           H
ATOM   1192 3HD1 ILE A  92       2.839  11.616 -11.778  1.00 91.44           H
ATOM   1193  HN  ILE A  92       3.146   7.661  -9.672  1.00 91.44           H
ATOM   1194  N   ALA A  93       2.486   7.700  -6.562  1.00 93.23           N
ATOM   1195  CA  ALA A  93       2.000   7.327  -5.245  1.00 93.23           C
ATOM   1196  C   ALA A  93       3.108   6.593  -4.486  1.00 93.23           C
ATOM   1197  O   ALA A  93       3.361   6.882  -3.317  1.00 93.23           O
ATOM   1198  HA  ALA A  93       1.751   8.243  -4.710  1.00 93.23           H
ATOM   1199  CB  ALA A  93       0.733   6.480  -5.389  1.00 93.23           C
ATOM   1200 1HB  ALA A  93      -0.032   7.057  -5.908  1.00 93.23           H
ATOM   1201 2HB  ALA A  93       0.960   5.581  -5.960  1.00 93.23           H
ATOM   1202 3HB  ALA A  93       0.369   6.200  -4.400  1.00 93.23           H
ATOM   1203  HN  ALA A  93       1.984   7.297  -7.327  1.00 93.23           H
ATOM   1204  N   ASP A  94       3.738   5.658  -5.181  1.00 90.78           N
ATOM   1205  CA  ASP A  94       4.785   4.853  -4.575  1.00 90.78           C
ATOM   1206  C   ASP A  94       5.916   5.768  -4.101  1.00 90.78           C
ATOM   1207  O   ASP A  94       6.446   5.588  -3.006  1.00 90.78           O
ATOM   1208  HA  ASP A  94       4.301   4.327  -3.752  1.00 90.78           H
ATOM   1209  CB  ASP A  94       5.370   3.861  -5.583  1.00 90.78           C
ATOM   1210 1HB  ASP A  94       5.519   4.357  -6.542  1.00 90.78           H
ATOM   1211 2HB  ASP A  94       6.349   3.526  -5.241  1.00 90.78           H
ATOM   1212  CG  ASP A  94       4.446   2.655  -5.764  1.00 90.78           C
ATOM   1213  OD1 ASP A  94       3.721   2.345  -4.795  1.00 90.78           O
ATOM   1214  OD2 ASP A  94       4.487   2.070  -6.868  1.00 90.78           O
ATOM   1215  HN  ASP A  94       3.545   5.448  -6.139  1.00 90.78           H
ATOM   1216  N   LEU A  95       6.252   6.729  -4.949  1.00 91.20           N
ATOM   1217  CA  LEU A  95       7.366   7.619  -4.669  1.00 91.20           C
ATOM   1218  C   LEU A  95       7.075   8.405  -3.389  1.00 91.20           C
ATOM   1219  O   LEU A  95       7.960   8.587  -2.554  1.00 91.20           O
ATOM   1220  HA  LEU A  95       8.246   6.998  -4.501  1.00 91.20           H
ATOM   1221  CB  LEU A  95       7.661   8.505  -5.880  1.00 91.20           C
ATOM   1222 1HB  LEU A  95       7.714   7.871  -6.765  1.00 91.20           H
ATOM   1223 2HB  LEU A  95       6.820   9.183  -6.024  1.00 91.20           H
ATOM   1224  CG  LEU A  95       8.944   9.336  -5.806  1.00 91.20           C
ATOM   1225  HG  LEU A  95       8.945   9.879  -4.861  1.00 91.20           H
ATOM   1226  CD1 LEU A  95      10.181   8.436  -5.812  1.00 91.20           C
ATOM   1227 1HD1 LEU A  95      10.148   7.767  -4.952  1.00 91.20           H
ATOM   1228 2HD1 LEU A  95      10.199   7.848  -6.729  1.00 91.20           H
ATOM   1229 3HD1 LEU A  95      11.079   9.052  -5.759  1.00 91.20           H
ATOM   1230  CD2 LEU A  95       8.988  10.378  -6.926  1.00 91.20           C
ATOM   1231 1HD2 LEU A  95       8.953   9.874  -7.892  1.00 91.20           H
ATOM   1232 2HD2 LEU A  95       8.132  11.047  -6.834  1.00 91.20           H
ATOM   1233 3HD2 LEU A  95       9.909  10.954  -6.850  1.00 91.20           H
ATOM   1234  HN  LEU A  95       5.778   6.903  -5.812  1.00 91.20           H
ATOM   1235  N   LEU A  96       5.832   8.849  -3.274  1.00 88.28           N
ATOM   1236  CA  LEU A  96       5.423   9.639  -2.126  1.00 88.28           C
ATOM   1237  C   LEU A  96       5.608   8.814  -0.851  1.00 88.28           C
ATOM   1238  O   LEU A  96       6.083   9.326   0.161  1.00 88.28           O
ATOM   1239  HA  LEU A  96       6.082  10.506  -2.074  1.00 88.28           H
ATOM   1240  CB  LEU A  96       3.998  10.164  -2.317  1.00 88.28           C
ATOM   1241 1HB  LEU A  96       3.366   9.335  -2.635  1.00 88.28           H
ATOM   1242 2HB  LEU A  96       3.622  10.498  -1.350  1.00 88.28           H
ATOM   1243  CG  LEU A  96       3.834  11.309  -3.319  1.00 88.28           C
ATOM   1244  HG  LEU A  96       4.267  10.996  -4.269  1.00 88.28           H
ATOM   1245  CD1 LEU A  96       2.355  11.606  -3.573  1.00 88.28           C
ATOM   1246 1HD1 LEU A  96       1.869  10.717  -3.975  1.00 88.28           H
ATOM   1247 2HD1 LEU A  96       1.875  11.890  -2.637  1.00 88.28           H
ATOM   1248 3HD1 LEU A  96       2.267  12.424  -4.289  1.00 88.28           H
ATOM   1249  CD2 LEU A  96       4.598  12.552  -2.861  1.00 88.28           C
ATOM   1250 1HD2 LEU A  96       4.217  12.878  -1.893  1.00 88.28           H
ATOM   1251 2HD2 LEU A  96       5.659  12.315  -2.773  1.00 88.28           H
ATOM   1252 3HD2 LEU A  96       4.465  13.350  -3.591  1.00 88.28           H
ATOM   1253  HN  LEU A  96       5.112   8.677  -3.947  1.00 88.28           H
ATOM   1254  N   PHE A  97       5.224   7.549  -0.942  1.00 90.95           N
ATOM   1255  CA  PHE A  97       5.333   6.650   0.194  1.00 90.95           C
ATOM   1256  C   PHE A  97       6.796   6.449   0.595  1.00 90.95           C
ATOM   1257  O   PHE A  97       7.130   6.492   1.778  1.00 90.95           O
ATOM   1258  HA  PHE A  97       4.790   7.106   1.021  1.00 90.95           H
ATOM   1259  CB  PHE A  97       4.748   5.305  -0.242  1.00 90.95           C
ATOM   1260 1HB  PHE A  97       3.661   5.384  -0.267  1.00 90.95           H
ATOM   1261 2HB  PHE A  97       5.075   5.091  -1.259  1.00 90.95           H
ATOM   1262  CG  PHE A  97       5.139   4.134   0.661  1.00 90.95           C
ATOM   1263  CD1 PHE A  97       5.946   3.148   0.186  1.00 90.95           C
ATOM   1264  HD1 PHE A  97       6.315   3.193  -0.839  1.00 90.95           H
ATOM   1265  CD2 PHE A  97       4.678   4.078   1.940  1.00 90.95           C
ATOM   1266  HD2 PHE A  97       4.031   4.868   2.321  1.00 90.95           H
ATOM   1267  CE1 PHE A  97       6.309   2.061   1.024  1.00 90.95           C
ATOM   1268  HE1 PHE A  97       6.956   1.272   0.643  1.00 90.95           H
ATOM   1269  CE2 PHE A  97       5.041   2.991   2.778  1.00 90.95           C
ATOM   1270  HE2 PHE A  97       4.672   2.946   3.803  1.00 90.95           H
ATOM   1271  CZ  PHE A  97       5.849   2.006   2.303  1.00 90.95           C
ATOM   1272  HZ  PHE A  97       6.128   1.171   2.947  1.00 90.95           H
ATOM   1273  HN  PHE A  97       4.844   7.138  -1.771  1.00 90.95           H
ATOM   1274  N   LEU A  98       7.629   6.235  -0.412  1.00 93.61           N
ATOM   1275  CA  LEU A  98       9.008   5.843  -0.174  1.00 93.61           C
ATOM   1276  C   LEU A  98       9.706   6.928   0.649  1.00 93.61           C
ATOM   1277  O   LEU A  98      10.580   6.630   1.461  1.00 93.61           O
ATOM   1278  HA  LEU A  98       8.989   4.924   0.412  1.00 93.61           H
ATOM   1279  CB  LEU A  98       9.711   5.524  -1.494  1.00 93.61           C
ATOM   1280 1HB  LEU A  98       9.537   6.350  -2.184  1.00 93.61           H
ATOM   1281 2HB  LEU A  98      10.784   5.483  -1.311  1.00 93.61           H
ATOM   1282  CG  LEU A  98       9.288   4.225  -2.182  1.00 93.61           C
ATOM   1283  HG  LEU A  98       8.200   4.167  -2.164  1.00 93.61           H
ATOM   1284  CD1 LEU A  98       9.717   4.217  -3.651  1.00 93.61           C
ATOM   1285 1HD1 LEU A  98       9.251   5.055  -4.170  1.00 93.61           H
ATOM   1286 2HD1 LEU A  98      10.801   4.309  -3.713  1.00 93.61           H
ATOM   1287 3HD1 LEU A  98       9.404   3.282  -4.116  1.00 93.61           H
ATOM   1288  CD2 LEU A  98       9.818   3.006  -1.424  1.00 93.61           C
ATOM   1289 1HD2 LEU A  98      10.907   3.045  -1.389  1.00 93.61           H
ATOM   1290 2HD2 LEU A  98       9.421   3.009  -0.409  1.00 93.61           H
ATOM   1291 3HD2 LEU A  98       9.503   2.096  -1.935  1.00 93.61           H
ATOM   1292  HN  LEU A  98       7.376   6.325  -1.376  1.00 93.61           H
ATOM   1293  N   VAL A  99       9.295   8.165   0.409  1.00 90.72           N
ATOM   1294  CA  VAL A  99       9.902   9.299   1.084  1.00 90.72           C
ATOM   1295  C   VAL A  99       9.673   9.172   2.591  1.00 90.72           C
ATOM   1296  O   VAL A  99      10.385   9.787   3.385  1.00 90.72           O
ATOM   1297  HA  VAL A  99      10.973   9.265   0.888  1.00 90.72           H
ATOM   1298  CB  VAL A  99       9.356  10.606   0.505  1.00 90.72           C
ATOM   1299  HB  VAL A  99       8.268  10.570   0.564  1.00 90.72           H
ATOM   1300  CG1 VAL A  99       9.832  11.809   1.321  1.00 90.72           C
ATOM   1301 1HG1 VAL A  99       9.485  11.710   2.350  1.00 90.72           H
ATOM   1302 2HG1 VAL A  99      10.921  11.849   1.308  1.00 90.72           H
ATOM   1303 3HG1 VAL A  99       9.430  12.725   0.888  1.00 90.72           H
ATOM   1304  CG2 VAL A  99       9.742  10.756  -0.968  1.00 90.72           C
ATOM   1305 1HG2 VAL A  99      10.828  10.759  -1.061  1.00 90.72           H
ATOM   1306 2HG2 VAL A  99       9.331   9.922  -1.538  1.00 90.72           H
ATOM   1307 3HG2 VAL A  99       9.341  11.693  -1.355  1.00 90.72           H
ATOM   1308  HN  VAL A  99       8.563   8.396  -0.232  1.00 90.72           H
ATOM   1309  N   THR A 100       8.678   8.371   2.941  1.00 90.64           N
ATOM   1310  CA  THR A 100       8.306   8.204   4.336  1.00 90.64           C
ATOM   1311  C   THR A 100       9.195   7.153   5.003  1.00 90.64           C
ATOM   1312  O   THR A 100       9.338   7.142   6.225  1.00 90.64           O
ATOM   1313  HA  THR A 100       8.482   9.147   4.853  1.00 90.64           H
ATOM   1314  CB  THR A 100       6.815   7.862   4.390  1.00 90.64           C
ATOM   1315  HB  THR A 100       6.421   8.001   5.396  1.00 90.64           H
ATOM   1316  OG1 THR A 100       6.745   6.534   3.880  1.00 90.64           O
ATOM   1317  HG1 THR A 100       6.623   6.555   2.887  1.00 90.64           H
ATOM   1318  CG2 THR A 100       5.989   8.686   3.400  1.00 90.64           C
ATOM   1319 1HG2 THR A 100       6.341   8.495   2.386  1.00 90.64           H
ATOM   1320 2HG2 THR A 100       6.099   9.746   3.629  1.00 90.64           H
ATOM   1321 3HG2 THR A 100       4.939   8.404   3.480  1.00 90.64           H
ATOM   1322  HN  THR A 100       8.131   7.842   2.292  1.00 90.64           H
ATOM   1323  N   LEU A 101       9.769   6.296   4.172  1.00 92.95           N
ATOM   1324  CA  LEU A 101      10.457   5.117   4.670  1.00 92.95           C
ATOM   1325  C   LEU A 101      11.651   5.551   5.523  1.00 92.95           C
ATOM   1326  O   LEU A 101      11.917   4.962   6.570  1.00 92.95           O
ATOM   1327  HA  LEU A 101       9.757   4.575   5.306  1.00 92.95           H
ATOM   1328  CB  LEU A 101      10.832   4.188   3.515  1.00 92.95           C
ATOM   1329 1HB  LEU A 101      11.308   4.783   2.735  1.00 92.95           H
ATOM   1330 2HB  LEU A 101      11.578   3.478   3.873  1.00 92.95           H
ATOM   1331  CG  LEU A 101       9.681   3.401   2.885  1.00 92.95           C
ATOM   1332  HG  LEU A 101       8.972   4.113   2.463  1.00 92.95           H
ATOM   1333  CD1 LEU A 101      10.180   2.524   1.736  1.00 92.95           C
ATOM   1334 1HD1 LEU A 101      10.634   3.152   0.969  1.00 92.95           H
ATOM   1335 2HD1 LEU A 101      10.921   1.818   2.112  1.00 92.95           H
ATOM   1336 3HD1 LEU A 101       9.341   1.975   1.306  1.00 92.95           H
ATOM   1337  CD2 LEU A 101       8.930   2.589   3.942  1.00 92.95           C
ATOM   1338 1HD2 LEU A 101       9.616   1.886   4.415  1.00 92.95           H
ATOM   1339 2HD2 LEU A 101       8.522   3.262   4.696  1.00 92.95           H
ATOM   1340 3HD2 LEU A 101       8.117   2.039   3.468  1.00 92.95           H
ATOM   1341  HN  LEU A 101       9.769   6.397   3.177  1.00 92.95           H
ATOM   1342  N   PRO A 102      12.388   6.584   5.094  1.00 95.01           N
ATOM   1343  CA  PRO A 102      13.555   7.045   5.851  1.00 95.01           C
ATOM   1344  C   PRO A 102      13.221   7.332   7.306  1.00 95.01           C
ATOM   1345  O   PRO A 102      13.981   6.974   8.204  1.00 95.01           O
ATOM   1346  HA  PRO A 102      14.314   6.264   5.882  1.00 95.01           H
ATOM   1347  CB  PRO A 102      13.992   8.309   5.109  1.00 95.01           C
ATOM   1348 1HB  PRO A 102      13.530   9.202   5.530  1.00 95.01           H
ATOM   1349 2HB  PRO A 102      15.071   8.454   5.164  1.00 95.01           H
ATOM   1350  CG  PRO A 102      13.530   8.057   3.679  1.00 95.01           C
ATOM   1351 1HG  PRO A 102      13.447   8.984   3.111  1.00 95.01           H
ATOM   1352 2HG  PRO A 102      14.230   7.425   3.133  1.00 95.01           H
ATOM   1353  CD  PRO A 102      12.181   7.383   3.872  1.00 95.01           C
ATOM   1354 1HD  PRO A 102      11.380   8.110   4.001  1.00 95.01           H
ATOM   1355 2HD  PRO A 102      11.912   6.764   3.016  1.00 95.01           H
ATOM   1356  N   PHE A 103      12.080   7.978   7.502  1.00 93.50           N
ATOM   1357  CA  PHE A 103      11.657   8.361   8.838  1.00 93.50           C
ATOM   1358  C   PHE A 103      11.347   7.128   9.690  1.00 93.50           C
ATOM   1359  O   PHE A 103      11.704   7.077  10.866  1.00 93.50           O
ATOM   1360  HA  PHE A 103      12.479   8.916   9.291  1.00 93.50           H
ATOM   1361  CB  PHE A 103      10.382   9.192   8.682  1.00 93.50           C
ATOM   1362 1HB  PHE A 103       9.648   8.612   8.122  1.00 93.50           H
ATOM   1363 2HB  PHE A 103       9.957   9.375   9.669  1.00 93.50           H
ATOM   1364  CG  PHE A 103      10.596  10.534   7.978  1.00 93.50           C
ATOM   1365  CD1 PHE A 103      10.932  11.635   8.701  1.00 93.50           C
ATOM   1366  HD1 PHE A 103      11.049  11.563   9.782  1.00 93.50           H
ATOM   1367  CD2 PHE A 103      10.450  10.624   6.629  1.00 93.50           C
ATOM   1368  HD2 PHE A 103      10.180   9.741   6.050  1.00 93.50           H
ATOM   1369  CE1 PHE A 103      11.130  12.880   8.048  1.00 93.50           C
ATOM   1370  HE1 PHE A 103      11.399  13.763   8.627  1.00 93.50           H
ATOM   1371  CE2 PHE A 103      10.648  11.869   5.975  1.00 93.50           C
ATOM   1372  HE2 PHE A 103      10.531  11.942   4.894  1.00 93.50           H
ATOM   1373  CZ  PHE A 103      10.984  12.971   6.698  1.00 93.50           C
ATOM   1374  HZ  PHE A 103      11.136  13.926   6.197  1.00 93.50           H
ATOM   1375  HN  PHE A 103      11.452   8.237   6.769  1.00 93.50           H
ATOM   1376  N   TRP A 104      10.687   6.166   9.063  1.00 86.70           N
ATOM   1377  CA  TRP A 104      10.299   4.950   9.757  1.00 86.70           C
ATOM   1378  C   TRP A 104      11.574   4.185  10.119  1.00 86.70           C
ATOM   1379  O   TRP A 104      11.636   3.532  11.159  1.00 86.70           O
ATOM   1380  HA  TRP A 104       9.767   5.238  10.664  1.00 86.70           H
ATOM   1381  CB  TRP A 104       9.326   4.124   8.914  1.00 86.70           C
ATOM   1382 1HB  TRP A 104       9.726   4.029   7.904  1.00 86.70           H
ATOM   1383 2HB  TRP A 104       9.265   3.118   9.329  1.00 86.70           H
ATOM   1384  CG  TRP A 104       7.916   4.713   8.834  1.00 86.70           C
ATOM   1385  CD1 TRP A 104       7.214   5.028   7.737  1.00 86.70           C
ATOM   1386  HD1 TRP A 104       7.577   4.896   6.718  1.00 86.70           H
ATOM   1387  CD2 TRP A 104       7.060   5.048   9.947  1.00 86.70           C
ATOM   1388  NE1 TRP A 104       5.973   5.539   8.060  1.00 86.70           N
ATOM   1389  HE1 TRP A 104       5.273   5.844   7.415  1.00 86.70           H
ATOM   1390  CE2 TRP A 104       5.877   5.551   9.446  1.00 86.70           C
ATOM   1391  CE3 TRP A 104       7.279   4.929  11.331  1.00 86.70           C
ATOM   1392  HE3 TRP A 104       8.204   4.535  11.751  1.00 86.70           H
ATOM   1393  CZ2 TRP A 104       4.819   5.976  10.259  1.00 86.70           C
ATOM   1394  HZ2 TRP A 104       3.894   6.371   9.839  1.00 86.70           H
ATOM   1395  CZ3 TRP A 104       6.212   5.358  12.130  1.00 86.70           C
ATOM   1396  HZ3 TRP A 104       6.329   5.288  13.211  1.00 86.70           H
ATOM   1397  CH2 TRP A 104       5.015   5.867  11.642  1.00 86.70           C
ATOM   1398  HH2 TRP A 104       4.231   6.180  12.331  1.00 86.70           H
ATOM   1399  HN  TRP A 104      10.417   6.208   8.101  1.00 86.70           H
ATOM   1400  N   ALA A 105      12.559   4.292   9.240  1.00 95.26           N
ATOM   1401  CA  ALA A 105      13.820   3.598   9.441  1.00 95.26           C
ATOM   1402  C   ALA A 105      14.480   4.109  10.723  1.00 95.26           C
ATOM   1403  O   ALA A 105      14.940   3.319  11.546  1.00 95.26           O
ATOM   1404  HA  ALA A 105      13.600   2.536   9.554  1.00 95.26           H
ATOM   1405  CB  ALA A 105      14.710   3.789   8.211  1.00 95.26           C
ATOM   1406 1HB  ALA A 105      14.208   3.383   7.333  1.00 95.26           H
ATOM   1407 2HB  ALA A 105      14.900   4.852   8.062  1.00 95.26           H
ATOM   1408 3HB  ALA A 105      15.655   3.268   8.362  1.00 95.26           H
ATOM   1409  HN  ALA A 105      12.507   4.839   8.404  1.00 95.26           H
ATOM   1410  N   ILE A 106      14.505   5.428  10.853  1.00 92.16           N
ATOM   1411  CA  ILE A 106      15.120   6.054  12.010  1.00 92.16           C
ATOM   1412  C   ILE A 106      14.315   5.702  13.263  1.00 92.16           C
ATOM   1413  O   ILE A 106      14.887   5.355  14.295  1.00 92.16           O
ATOM   1414  HA  ILE A 106      16.121   5.637  12.115  1.00 92.16           H
ATOM   1415  CB  ILE A 106      15.278   7.559  11.784  1.00 92.16           C
ATOM   1416  HB  ILE A 106      14.319   7.958  11.455  1.00 92.16           H
ATOM   1417  CG1 ILE A 106      16.291   7.843  10.673  1.00 92.16           C
ATOM   1418 1HG1 ILE A 106      17.300   7.656  11.040  1.00 92.16           H
ATOM   1419 2HG1 ILE A 106      16.123   7.160   9.840  1.00 92.16           H
ATOM   1420  CG2 ILE A 106      15.642   8.274  13.087  1.00 92.16           C
ATOM   1421 1HG2 ILE A 106      14.853   8.112  13.822  1.00 92.16           H
ATOM   1422 2HG2 ILE A 106      16.582   7.877  13.469  1.00 92.16           H
ATOM   1423 3HG2 ILE A 106      15.748   9.342  12.898  1.00 92.16           H
ATOM   1424  CD1 ILE A 106      16.179   9.289  10.185  1.00 92.16           C
ATOM   1425 1HD1 ILE A 106      15.176   9.465   9.797  1.00 92.16           H
ATOM   1426 2HD1 ILE A 106      16.371   9.968  11.016  1.00 92.16           H
ATOM   1427 3HD1 ILE A 106      16.910   9.464   9.396  1.00 92.16           H
ATOM   1428  HN  ILE A 106      14.116   6.063  10.185  1.00 92.16           H
ATOM   1429  N   ALA A 107      13.001   5.803  13.131  1.00 93.21           N
ATOM   1430  CA  ALA A 107      12.117   5.600  14.266  1.00 93.21           C
ATOM   1431  C   ALA A 107      12.267   4.165  14.774  1.00 93.21           C
ATOM   1432  O   ALA A 107      12.197   3.917  15.977  1.00 93.21           O
ATOM   1433  HA  ALA A 107      12.424   6.289  15.054  1.00 93.21           H
ATOM   1434  CB  ALA A 107      10.679   5.928  13.859  1.00 93.21           C
ATOM   1435 1HB  ALA A 107      10.621   6.967  13.535  1.00 93.21           H
ATOM   1436 2HB  ALA A 107      10.375   5.274  13.041  1.00 93.21           H
ATOM   1437 3HB  ALA A 107      10.016   5.776  14.711  1.00 93.21           H
ATOM   1438  HN  ALA A 107      12.540   6.018  12.270  1.00 93.21           H
ATOM   1439  N   ALA A 108      12.470   3.256  13.831  1.00 92.69           N
ATOM   1440  CA  ALA A 108      12.582   1.846  14.163  1.00 92.69           C
ATOM   1441  C   ALA A 108      13.947   1.584  14.803  1.00 92.69           C
ATOM   1442  O   ALA A 108      14.078   0.711  15.659  1.00 92.69           O
ATOM   1443  HA  ALA A 108      11.801   1.612  14.886  1.00 92.69           H
ATOM   1444  CB  ALA A 108      12.357   1.005  12.905  1.00 92.69           C
ATOM   1445 1HB  ALA A 108      11.362   1.207  12.507  1.00 92.69           H
ATOM   1446 2HB  ALA A 108      13.106   1.263  12.157  1.00 92.69           H
ATOM   1447 3HB  ALA A 108      12.441  -0.052  13.154  1.00 92.69           H
ATOM   1448  HN  ALA A 108      12.557   3.469  12.858  1.00 92.69           H
ATOM   1449  N   ALA A 109      14.929   2.356  14.362  1.00 91.43           N
ATOM   1450  CA  ALA A 109      16.301   2.140  14.790  1.00 91.43           C
ATOM   1451  C   ALA A 109      16.439   2.534  16.262  1.00 91.43           C
ATOM   1452  O   ALA A 109      17.182   1.901  17.010  1.00 91.43           O
ATOM   1453  HA  ALA A 109      16.517   1.077  14.685  1.00 91.43           H
ATOM   1454  CB  ALA A 109      17.249   2.928  13.884  1.00 91.43           C
ATOM   1455 1HB  ALA A 109      17.132   2.590  12.854  1.00 91.43           H
ATOM   1456 2HB  ALA A 109      17.012   3.990  13.946  1.00 91.43           H
ATOM   1457 3HB  ALA A 109      18.278   2.765  14.205  1.00 91.43           H
ATOM   1458  HN  ALA A 109      14.800   3.117  13.726  1.00 91.43           H
ATOM   1459  N   ASP A 110      15.713   3.578  16.633  1.00 83.11           N
ATOM   1460  CA  ASP A 110      15.870   4.169  17.951  1.00 83.11           C
ATOM   1461  C   ASP A 110      14.507   4.645  18.458  1.00 83.11           C
ATOM   1462  O   ASP A 110      13.765   3.876  19.067  1.00 83.11           O
ATOM   1463  HA  ASP A 110      16.292   3.378  18.571  1.00 83.11           H
ATOM   1464  CB  ASP A 110      16.805   5.379  17.904  1.00 83.11           C
ATOM   1465 1HB  ASP A 110      17.730   5.109  17.393  1.00 83.11           H
ATOM   1466 2HB  ASP A 110      16.343   6.178  17.325  1.00 83.11           H
ATOM   1467  CG  ASP A 110      17.124   5.881  19.314  1.00 83.11           C
ATOM   1468  OD1 ASP A 110      16.722   5.181  20.269  1.00 83.11           O
ATOM   1469  OD2 ASP A 110      17.761   6.952  19.405  1.00 83.11           O
ATOM   1470  HN  ASP A 110      15.028   4.018  16.051  1.00 83.11           H
ATOM   1471  N   GLN A 111      14.219   5.909  18.187  1.00 86.03           N
ATOM   1472  CA  GLN A 111      12.965   6.501  18.621  1.00 86.03           C
ATOM   1473  C   GLN A 111      12.519   7.582  17.634  1.00 86.03           C
ATOM   1474  O   GLN A 111      13.284   7.982  16.758  1.00 86.03           O
ATOM   1475  HA  GLN A 111      12.244   5.683  18.623  1.00 86.03           H
ATOM   1476  CB  GLN A 111      13.086   7.067  20.037  1.00 86.03           C
ATOM   1477 1HB  GLN A 111      12.145   7.534  20.328  1.00 86.03           H
ATOM   1478 2HB  GLN A 111      13.270   6.256  20.742  1.00 86.03           H
ATOM   1479  CG  GLN A 111      14.218   8.092  20.123  1.00 86.03           C
ATOM   1480 1HG  GLN A 111      15.165   7.615  19.868  1.00 86.03           H
ATOM   1481 2HG  GLN A 111      14.053   8.884  19.392  1.00 86.03           H
ATOM   1482  CD  GLN A 111      14.307   8.695  21.526  1.00 86.03           C
ATOM   1483  OE1 GLN A 111      13.345   8.731  22.275  1.00 86.03           O
ATOM   1484  NE2 GLN A 111      15.511   9.166  21.837  1.00 86.03           N
ATOM   1485 1HE2 GLN A 111      16.258   9.105  21.176  1.00 86.03           H
ATOM   1486 2HE2 GLN A 111      15.669   9.581  22.734  1.00 86.03           H
ATOM   1487  HN  GLN A 111      14.824   6.525  17.682  1.00 86.03           H
ATOM   1488  N   TRP A 112      11.282   8.025  17.810  1.00 91.06           N
ATOM   1489  CA  TRP A 112      10.747   9.096  16.988  1.00 91.06           C
ATOM   1490  C   TRP A 112      11.402  10.406  17.432  1.00 91.06           C
ATOM   1491  O   TRP A 112      11.146  10.890  18.532  1.00 91.06           O
ATOM   1492  HA  TRP A 112      11.006   8.882  15.951  1.00 91.06           H
ATOM   1493  CB  TRP A 112       9.219   9.136  17.065  1.00 91.06           C
ATOM   1494 1HB  TRP A 112       8.828   8.144  16.841  1.00 91.06           H
ATOM   1495 2HB  TRP A 112       8.924   9.372  18.088  1.00 91.06           H
ATOM   1496  CG  TRP A 112       8.574  10.149  16.117  1.00 91.06           C
ATOM   1497  CD1 TRP A 112       8.164  11.394  16.394  1.00 91.06           C
ATOM   1498  HD1 TRP A 112       8.242  11.861  17.376  1.00 91.06           H
ATOM   1499  CD2 TRP A 112       8.281   9.950  14.718  1.00 91.06           C
ATOM   1500  NE1 TRP A 112       7.629  12.010  15.281  1.00 91.06           N
ATOM   1501  HE1 TRP A 112       7.257  12.937  15.239  1.00 91.06           H
ATOM   1502  CE2 TRP A 112       7.703  11.104  14.229  1.00 91.06           C
ATOM   1503  CE3 TRP A 112       8.497   8.833  13.892  1.00 91.06           C
ATOM   1504  HE3 TRP A 112       8.951   7.910  14.254  1.00 91.06           H
ATOM   1505  CZ2 TRP A 112       7.292  11.252  12.899  1.00 91.06           C
ATOM   1506  HZ2 TRP A 112       6.838  12.174  12.537  1.00 91.06           H
ATOM   1507  CZ3 TRP A 112       8.081   8.997  12.566  1.00 91.06           C
ATOM   1508  HZ3 TRP A 112       8.225   8.160  11.882  1.00 91.06           H
ATOM   1509  CH2 TRP A 112       7.497  10.151  12.058  1.00 91.06           C
ATOM   1510  HH2 TRP A 112       7.201  10.200  11.010  1.00 91.06           H
ATOM   1511  HN  TRP A 112      10.652   7.665  18.498  1.00 91.06           H
ATOM   1512  N   LYS A 113      12.236  10.941  16.552  1.00 83.64           N
ATOM   1513  CA  LYS A 113      13.054  12.090  16.899  1.00 83.64           C
ATOM   1514  C   LYS A 113      12.450  13.349  16.272  1.00 83.64           C
ATOM   1515  O   LYS A 113      13.066  14.413  16.291  1.00 83.64           O
ATOM   1516  HA  LYS A 113      13.024  12.197  17.983  1.00 83.64           H
ATOM   1517  CB  LYS A 113      14.513  11.848  16.507  1.00 83.64           C
ATOM   1518 1HB  LYS A 113      14.582  11.683  15.432  1.00 83.64           H
ATOM   1519 2HB  LYS A 113      15.106  12.735  16.732  1.00 83.64           H
ATOM   1520  CG  LYS A 113      15.087  10.641  17.253  1.00 83.64           C
ATOM   1521 1HG  LYS A 113      14.942  10.769  18.325  1.00 83.64           H
ATOM   1522 2HG  LYS A 113      14.548   9.740  16.963  1.00 83.64           H
ATOM   1523  CD  LYS A 113      16.578  10.469  16.951  1.00 83.64           C
ATOM   1524 1HD  LYS A 113      16.721  10.320  15.881  1.00 83.64           H
ATOM   1525 2HD  LYS A 113      17.114  11.379  17.221  1.00 83.64           H
ATOM   1526  CE  LYS A 113      17.159   9.281  17.720  1.00 83.64           C
ATOM   1527 1HE  LYS A 113      17.025   9.433  18.791  1.00 83.64           H
ATOM   1528 2HE  LYS A 113      16.619   8.371  17.457  1.00 83.64           H
ATOM   1529  NZ  LYS A 113      18.597   9.118  17.412  1.00 83.64           N
ATOM   1530 1HZ  LYS A 113      18.957   8.306  17.900  1.00 83.64           H
ATOM   1531 2HZ  LYS A 113      18.717   8.993  16.413  1.00 83.64           H
ATOM   1532 3HZ  LYS A 113      19.103   9.944  17.712  1.00 83.64           H
ATOM   1533  HN  LYS A 113      12.357  10.603  15.618  1.00 83.64           H
ATOM   1534  N   PHE A 114      11.251  13.185  15.731  1.00 89.85           N
ATOM   1535  CA  PHE A 114      10.640  14.235  14.935  1.00 89.85           C
ATOM   1536  C   PHE A 114       9.438  14.844  15.660  1.00 89.85           C
ATOM   1537  O   PHE A 114       8.984  14.312  16.672  1.00 89.85           O
ATOM   1538  HA  PHE A 114      11.396  15.004  14.779  1.00 89.85           H
ATOM   1539  CB  PHE A 114      10.161  13.588  13.634  1.00 89.85           C
ATOM   1540 1HB  PHE A 114       9.339  12.908  13.859  1.00 89.85           H
ATOM   1541 2HB  PHE A 114       9.763  14.364  12.980  1.00 89.85           H
ATOM   1542  CG  PHE A 114      11.250  12.819  12.884  1.00 89.85           C
ATOM   1543  CD1 PHE A 114      12.195  13.494  12.176  1.00 89.85           C
ATOM   1544  HD1 PHE A 114      12.177  14.583  12.143  1.00 89.85           H
ATOM   1545  CD2 PHE A 114      11.273  11.459  12.925  1.00 89.85           C
ATOM   1546  HD2 PHE A 114      10.516  10.918  13.492  1.00 89.85           H
ATOM   1547  CE1 PHE A 114      13.206  12.779  11.480  1.00 89.85           C
ATOM   1548  HE1 PHE A 114      13.963  13.320  10.913  1.00 89.85           H
ATOM   1549  CE2 PHE A 114      12.284  10.745  12.229  1.00 89.85           C
ATOM   1550  HE2 PHE A 114      12.303   9.656  12.262  1.00 89.85           H
ATOM   1551  CZ  PHE A 114      13.229  11.420  11.521  1.00 89.85           C
ATOM   1552  HZ  PHE A 114      14.005  10.872  10.987  1.00 89.85           H
ATOM   1553  HN  PHE A 114      10.702  12.355  15.830  1.00 89.85           H
ATOM   1554  N   GLN A 115       8.957  15.952  15.115  1.00 82.46           N
ATOM   1555  CA  GLN A 115       7.838  16.657  15.716  1.00 82.46           C
ATOM   1556  C   GLN A 115       6.538  15.884  15.484  1.00 82.46           C
ATOM   1557  O   GLN A 115       6.479  15.003  14.627  1.00 82.46           O
ATOM   1558  HA  GLN A 115       8.060  16.697  16.782  1.00 82.46           H
ATOM   1559  CB  GLN A 115       7.733  18.083  15.172  1.00 82.46           C
ATOM   1560 1HB  GLN A 115       7.660  18.057  14.084  1.00 82.46           H
ATOM   1561 2HB  GLN A 115       6.820  18.551  15.541  1.00 82.46           H
ATOM   1562  CG  GLN A 115       8.945  18.919  15.587  1.00 82.46           C
ATOM   1563 1HG  GLN A 115       9.057  18.890  16.671  1.00 82.46           H
ATOM   1564 2HG  GLN A 115       9.851  18.489  15.161  1.00 82.46           H
ATOM   1565  CD  GLN A 115       8.796  20.369  15.123  1.00 82.46           C
ATOM   1566  OE1 GLN A 115       7.870  20.729  14.415  1.00 82.46           O
ATOM   1567  NE2 GLN A 115       9.756  21.179  15.560  1.00 82.46           N
ATOM   1568 1HE2 GLN A 115      10.489  20.819  16.138  1.00 82.46           H
ATOM   1569 2HE2 GLN A 115       9.747  22.147  15.309  1.00 82.46           H
ATOM   1570  HN  GLN A 115       9.319  16.366  14.280  1.00 82.46           H
ATOM   1571  N   THR A 116       5.527  16.242  16.262  1.00 88.69           N
ATOM   1572  CA  THR A 116       4.228  15.604  16.142  1.00 88.69           C
ATOM   1573  C   THR A 116       3.672  15.786  14.729  1.00 88.69           C
ATOM   1574  O   THR A 116       3.056  14.875  14.178  1.00 88.69           O
ATOM   1575  HA  THR A 116       4.355  14.533  16.300  1.00 88.69           H
ATOM   1576  CB  THR A 116       3.318  16.176  17.231  1.00 88.69           C
ATOM   1577  HB  THR A 116       2.999  17.187  16.980  1.00 88.69           H
ATOM   1578  OG1 THR A 116       4.085  16.051  18.426  1.00 88.69           O
ATOM   1579  HG1 THR A 116       3.695  16.627  19.144  1.00 88.69           H
ATOM   1580  CG2 THR A 116       2.088  15.301  17.486  1.00 88.69           C
ATOM   1581 1HG2 THR A 116       2.407  14.308  17.802  1.00 88.69           H
ATOM   1582 2HG2 THR A 116       1.504  15.220  16.569  1.00 88.69           H
ATOM   1583 3HG2 THR A 116       1.477  15.753  18.267  1.00 88.69           H
ATOM   1584  HN  THR A 116       5.586  16.953  16.963  1.00 88.69           H
ATOM   1585  N   PHE A 117       3.910  16.969  14.182  1.00 91.66           N
ATOM   1586  CA  PHE A 117       3.431  17.287  12.847  1.00 91.66           C
ATOM   1587  C   PHE A 117       3.903  16.243  11.833  1.00 91.66           C
ATOM   1588  O   PHE A 117       3.116  15.762  11.020  1.00 91.66           O
ATOM   1589  HA  PHE A 117       2.342  17.286  12.886  1.00 91.66           H
ATOM   1590  CB  PHE A 117       4.021  18.648  12.472  1.00 91.66           C
ATOM   1591 1HB  PHE A 117       3.683  19.390  13.196  1.00 91.66           H
ATOM   1592 2HB  PHE A 117       5.107  18.596  12.552  1.00 91.66           H
ATOM   1593  CG  PHE A 117       3.649  19.121  11.066  1.00 91.66           C
ATOM   1594  CD1 PHE A 117       4.570  19.074  10.067  1.00 91.66           C
ATOM   1595  HD1 PHE A 117       5.574  18.699  10.268  1.00 91.66           H
ATOM   1596  CD2 PHE A 117       2.397  19.589  10.815  1.00 91.66           C
ATOM   1597  HD2 PHE A 117       1.658  19.627  11.616  1.00 91.66           H
ATOM   1598  CE1 PHE A 117       4.225  19.513   8.761  1.00 91.66           C
ATOM   1599  HE1 PHE A 117       4.964  19.476   7.960  1.00 91.66           H
ATOM   1600  CE2 PHE A 117       2.052  20.028   9.509  1.00 91.66           C
ATOM   1601  HE2 PHE A 117       1.048  20.404   9.308  1.00 91.66           H
ATOM   1602  CZ  PHE A 117       2.973  19.981   8.510  1.00 91.66           C
ATOM   1603  HZ  PHE A 117       2.708  20.318   7.508  1.00 91.66           H
ATOM   1604  HN  PHE A 117       4.418  17.702  14.634  1.00 91.66           H
ATOM   1605  N   MET A 118       5.187  15.924  11.913  1.00 89.22           N
ATOM   1606  CA  MET A 118       5.780  14.969  10.993  1.00 89.22           C
ATOM   1607  C   MET A 118       5.164  13.580  11.172  1.00 89.22           C
ATOM   1608  O   MET A 118       5.044  12.822  10.211  1.00 89.22           O
ATOM   1609  HA  MET A 118       5.558  15.347   9.995  1.00 89.22           H
ATOM   1610  CB  MET A 118       7.289  14.894  11.236  1.00 89.22           C
ATOM   1611 1HB  MET A 118       7.482  14.746  12.299  1.00 89.22           H
ATOM   1612 2HB  MET A 118       7.703  14.032  10.714  1.00 89.22           H
ATOM   1613  CG  MET A 118       7.985  16.170  10.758  1.00 89.22           C
ATOM   1614 1HG  MET A 118       7.666  17.018  11.365  1.00 89.22           H
ATOM   1615 2HG  MET A 118       9.063  16.075  10.885  1.00 89.22           H
ATOM   1616  SD  MET A 118       7.598  16.470   9.042  1.00 89.22           S
ATOM   1617  CE  MET A 118       8.335  15.023   8.300  1.00 89.22           C
ATOM   1618 1HE  MET A 118       9.403  15.008   8.517  1.00 89.22           H
ATOM   1619 2HE  MET A 118       7.867  14.128   8.710  1.00 89.22           H
ATOM   1620 3HE  MET A 118       8.184  15.051   7.221  1.00 89.22           H
ATOM   1621  HN  MET A 118       5.816  16.305  12.591  1.00 89.22           H
ATOM   1622  N   CYS A 119       4.792  13.288  12.409  1.00 94.06           N
ATOM   1623  CA  CYS A 119       4.133  12.029  12.715  1.00 94.06           C
ATOM   1624  C   CYS A 119       2.818  11.973  11.936  1.00 94.06           C
ATOM   1625  O   CYS A 119       2.511  10.966  11.299  1.00 94.06           O
ATOM   1626  HA  CYS A 119       4.808  11.236  12.393  1.00 94.06           H
ATOM   1627  CB  CYS A 119       3.913  11.857  14.219  1.00 94.06           C
ATOM   1628 1HB  CYS A 119       4.873  11.823  14.734  1.00 94.06           H
ATOM   1629 2HB  CYS A 119       3.369  12.714  14.616  1.00 94.06           H
ATOM   1630  SG  CYS A 119       2.976  10.319  14.543  1.00 94.06           S
ATOM   1631  HN  CYS A 119       4.932  13.893  13.193  1.00 94.06           H
ATOM   1632  N   LYS A 120       2.075  13.068  12.011  1.00 92.41           N
ATOM   1633  CA  LYS A 120       0.792  13.150  11.334  1.00 92.41           C
ATOM   1634  C   LYS A 120       1.000  12.957   9.831  1.00 92.41           C
ATOM   1635  O   LYS A 120       0.289  12.178   9.198  1.00 92.41           O
ATOM   1636  HA  LYS A 120       0.174  12.333  11.705  1.00 92.41           H
ATOM   1637  CB  LYS A 120       0.079  14.456  11.694  1.00 92.41           C
ATOM   1638 1HB  LYS A 120       0.750  15.299  11.528  1.00 92.41           H
ATOM   1639 2HB  LYS A 120      -0.779  14.598  11.038  1.00 92.41           H
ATOM   1640  CG  LYS A 120      -0.383  14.444  13.153  1.00 92.41           C
ATOM   1641 1HG  LYS A 120      -1.112  13.648  13.300  1.00 92.41           H
ATOM   1642 2HG  LYS A 120       0.463  14.226  13.804  1.00 92.41           H
ATOM   1643  CD  LYS A 120      -1.001  15.788  13.542  1.00 92.41           C
ATOM   1644 1HD  LYS A 120      -0.270  16.584  13.401  1.00 92.41           H
ATOM   1645 2HD  LYS A 120      -1.843  16.009  12.886  1.00 92.41           H
ATOM   1646  CE  LYS A 120      -1.472  15.774  14.998  1.00 92.41           C
ATOM   1647 1HE  LYS A 120      -0.719  15.297  15.625  1.00 92.41           H
ATOM   1648 2HE  LYS A 120      -1.587  16.796  15.360  1.00 92.41           H
ATOM   1649  NZ  LYS A 120      -2.757  15.051  15.120  1.00 92.41           N
ATOM   1650 1HZ  LYS A 120      -3.195  15.286  16.004  1.00 92.41           H
ATOM   1651 2HZ  LYS A 120      -3.370  15.319  14.358  1.00 92.41           H
ATOM   1652 3HZ  LYS A 120      -2.588  14.052  15.082  1.00 92.41           H
ATOM   1653  HN  LYS A 120       2.337  13.887  12.522  1.00 92.41           H
ATOM   1654  N   VAL A 121       1.977  13.680   9.303  1.00 93.52           N
ATOM   1655  CA  VAL A 121       2.215  13.684   7.870  1.00 93.52           C
ATOM   1656  C   VAL A 121       2.588  12.271   7.415  1.00 93.52           C
ATOM   1657  O   VAL A 121       2.011  11.749   6.463  1.00 93.52           O
ATOM   1658  HA  VAL A 121       1.284  13.975   7.383  1.00 93.52           H
ATOM   1659  CB  VAL A 121       3.280  14.725   7.519  1.00 93.52           C
ATOM   1660  HB  VAL A 121       4.148  14.543   8.152  1.00 93.52           H
ATOM   1661  CG1 VAL A 121       3.724  14.585   6.062  1.00 93.52           C
ATOM   1662 1HG1 VAL A 121       4.141  13.591   5.903  1.00 93.52           H
ATOM   1663 2HG1 VAL A 121       2.865  14.728   5.405  1.00 93.52           H
ATOM   1664 3HG1 VAL A 121       4.480  15.337   5.839  1.00 93.52           H
ATOM   1665  CG2 VAL A 121       2.777  16.141   7.806  1.00 93.52           C
ATOM   1666 1HG2 VAL A 121       1.886  16.338   7.210  1.00 93.52           H
ATOM   1667 2HG2 VAL A 121       2.534  16.233   8.864  1.00 93.52           H
ATOM   1668 3HG2 VAL A 121       3.553  16.862   7.547  1.00 93.52           H
ATOM   1669  HN  VAL A 121       2.598  14.254   9.836  1.00 93.52           H
ATOM   1670  N   VAL A 122       3.550  11.692   8.119  1.00 92.45           N
ATOM   1671  CA  VAL A 122       4.142  10.438   7.686  1.00 92.45           C
ATOM   1672  C   VAL A 122       3.071   9.346   7.688  1.00 92.45           C
ATOM   1673  O   VAL A 122       2.965   8.573   6.736  1.00 92.45           O
ATOM   1674  HA  VAL A 122       4.499  10.578   6.665  1.00 92.45           H
ATOM   1675  CB  VAL A 122       5.346  10.097   8.566  1.00 92.45           C
ATOM   1676  HB  VAL A 122       5.029  10.158   9.607  1.00 92.45           H
ATOM   1677  CG1 VAL A 122       5.828   8.668   8.305  1.00 92.45           C
ATOM   1678 1HG1 VAL A 122       5.024   7.967   8.526  1.00 92.45           H
ATOM   1679 2HG1 VAL A 122       6.120   8.568   7.259  1.00 92.45           H
ATOM   1680 3HG1 VAL A 122       6.685   8.451   8.943  1.00 92.45           H
ATOM   1681  CG2 VAL A 122       6.479  11.104   8.360  1.00 92.45           C
ATOM   1682 1HG2 VAL A 122       6.794  11.089   7.316  1.00 92.45           H
ATOM   1683 2HG2 VAL A 122       6.129  12.103   8.619  1.00 92.45           H
ATOM   1684 3HG2 VAL A 122       7.322  10.838   8.997  1.00 92.45           H
ATOM   1685  HN  VAL A 122       3.924  12.065   8.968  1.00 92.45           H
ATOM   1686  N   ASN A 123       2.304   9.316   8.767  1.00 91.39           N
ATOM   1687  CA  ASN A 123       1.240   8.335   8.903  1.00 91.39           C
ATOM   1688  C   ASN A 123       0.208   8.552   7.794  1.00 91.39           C
ATOM   1689  O   ASN A 123      -0.290   7.591   7.209  1.00 91.39           O
ATOM   1690  HA  ASN A 123       1.733   7.366   8.830  1.00 91.39           H
ATOM   1691  CB  ASN A 123       0.526   8.480  10.248  1.00 91.39           C
ATOM   1692 1HB  ASN A 123       0.525   9.526  10.553  1.00 91.39           H
ATOM   1693 2HB  ASN A 123      -0.516   8.177  10.145  1.00 91.39           H
ATOM   1694  CG  ASN A 123       1.205   7.630  11.324  1.00 91.39           C
ATOM   1695  OD1 ASN A 123       2.015   6.761  11.045  1.00 91.39           O
ATOM   1696  ND2 ASN A 123       0.830   7.927  12.565  1.00 91.39           N
ATOM   1697 1HD2 ASN A 123       0.160   8.652  12.725  1.00 91.39           H
ATOM   1698 2HD2 ASN A 123       1.219   7.426  13.338  1.00 91.39           H
ATOM   1699  HN  ASN A 123       2.399   9.945   9.539  1.00 91.39           H
ATOM   1700  N   SER A 124      -0.082   9.819   7.539  1.00 92.21           N
ATOM   1701  CA  SER A 124      -1.099  10.172   6.563  1.00 92.21           C
ATOM   1702  C   SER A 124      -0.643   9.765   5.161  1.00 92.21           C
ATOM   1703  O   SER A 124      -1.425   9.222   4.383  1.00 92.21           O
ATOM   1704  HA  SER A 124      -1.986   9.610   6.855  1.00 92.21           H
ATOM   1705  CB  SER A 124      -1.408  11.670   6.607  1.00 92.21           C
ATOM   1706 1HB  SER A 124      -0.516  12.232   6.330  1.00 92.21           H
ATOM   1707 2HB  SER A 124      -2.174  11.904   5.868  1.00 92.21           H
ATOM   1708  OG  SER A 124      -1.850  12.086   7.896  1.00 92.21           O
ATOM   1709  HG  SER A 124      -1.163  12.677   8.319  1.00 92.21           H
ATOM   1710  HN  SER A 124       0.364  10.596   7.984  1.00 92.21           H
ATOM   1711  N   MET A 125       0.622  10.044   4.880  1.00 85.98           N
ATOM   1712  CA  MET A 125       1.179   9.756   3.569  1.00 85.98           C
ATOM   1713  C   MET A 125       1.127   8.257   3.268  1.00 85.98           C
ATOM   1714  O   MET A 125       0.772   7.854   2.162  1.00 85.98           O
ATOM   1715  HA  MET A 125       0.554  10.298   2.860  1.00 85.98           H
ATOM   1716  CB  MET A 125       2.630  10.238   3.514  1.00 85.98           C
ATOM   1717 1HB  MET A 125       3.153   9.933   4.420  1.00 85.98           H
ATOM   1718 2HB  MET A 125       3.142   9.766   2.676  1.00 85.98           H
ATOM   1719  CG  MET A 125       2.697  11.760   3.369  1.00 85.98           C
ATOM   1720 1HG  MET A 125       2.155  12.072   2.476  1.00 85.98           H
ATOM   1721 2HG  MET A 125       2.211  12.237   4.220  1.00 85.98           H
ATOM   1722  SD  MET A 125       4.399  12.289   3.264  1.00 85.98           S
ATOM   1723  CE  MET A 125       4.775  11.793   1.591  1.00 85.98           C
ATOM   1724 1HE  MET A 125       4.639  10.716   1.492  1.00 85.98           H
ATOM   1725 2HE  MET A 125       4.108  12.309   0.901  1.00 85.98           H
ATOM   1726 3HE  MET A 125       5.808  12.052   1.360  1.00 85.98           H
ATOM   1727  HN  MET A 125       1.260  10.458   5.529  1.00 85.98           H
ATOM   1728  N   TYR A 126       1.486   7.471   4.273  1.00 84.57           N
ATOM   1729  CA  TYR A 126       1.449   6.025   4.142  1.00 84.57           C
ATOM   1730  C   TYR A 126       0.035   5.541   3.811  1.00 84.57           C
ATOM   1731  O   TYR A 126      -0.149   4.717   2.917  1.00 84.57           O
ATOM   1732  HA  TYR A 126       2.120   5.743   3.331  1.00 84.57           H
ATOM   1733  CB  TYR A 126       1.860   5.467   5.506  1.00 84.57           C
ATOM   1734 1HB  TYR A 126       2.935   5.594   5.630  1.00 84.57           H
ATOM   1735 2HB  TYR A 126       1.378   6.055   6.288  1.00 84.57           H
ATOM   1736  CG  TYR A 126       1.508   3.992   5.707  1.00 84.57           C
ATOM   1737  CD1 TYR A 126       0.520   3.634   6.602  1.00 84.57           C
ATOM   1738  HD1 TYR A 126      -0.009   4.402   7.166  1.00 84.57           H
ATOM   1739  CD2 TYR A 126       2.178   3.019   4.993  1.00 84.57           C
ATOM   1740  HD2 TYR A 126       2.958   3.302   4.286  1.00 84.57           H
ATOM   1741  CE1 TYR A 126       0.189   2.245   6.791  1.00 84.57           C
ATOM   1742  HE1 TYR A 126      -0.588   1.948   7.495  1.00 84.57           H
ATOM   1743  CE2 TYR A 126       1.847   1.631   5.182  1.00 84.57           C
ATOM   1744  HE2 TYR A 126       2.368   0.853   4.625  1.00 84.57           H
ATOM   1745  CZ  TYR A 126       0.869   1.312   6.072  1.00 84.57           C
ATOM   1746  OH  TYR A 126       0.556   0.001   6.250  1.00 84.57           O
ATOM   1747  HH  TYR A 126       1.016  -0.558   5.560  1.00 84.57           H
ATOM   1748  HN  TYR A 126       1.798   7.807   5.162  1.00 84.57           H
ATOM   1749  N   LYS A 127      -0.926   6.073   4.552  1.00 85.12           N
ATOM   1750  CA  LYS A 127      -2.301   5.616   4.433  1.00 85.12           C
ATOM   1751  C   LYS A 127      -2.839   5.986   3.050  1.00 85.12           C
ATOM   1752  O   LYS A 127      -3.542   5.195   2.422  1.00 85.12           O
ATOM   1753  HA  LYS A 127      -2.293   4.530   4.522  1.00 85.12           H
ATOM   1754  CB  LYS A 127      -3.146   6.159   5.587  1.00 85.12           C
ATOM   1755 1HB  LYS A 127      -2.578   6.107   6.516  1.00 85.12           H
ATOM   1756 2HB  LYS A 127      -3.374   7.211   5.413  1.00 85.12           H
ATOM   1757  CG  LYS A 127      -4.447   5.367   5.733  1.00 85.12           C
ATOM   1758 1HG  LYS A 127      -5.164   5.943   6.318  1.00 85.12           H
ATOM   1759 2HG  LYS A 127      -4.892   5.207   4.751  1.00 85.12           H
ATOM   1760  CD  LYS A 127      -4.195   4.018   6.410  1.00 85.12           C
ATOM   1761 1HD  LYS A 127      -3.686   3.349   5.717  1.00 85.12           H
ATOM   1762 2HD  LYS A 127      -3.532   4.155   7.265  1.00 85.12           H
ATOM   1763  CE  LYS A 127      -5.507   3.382   6.872  1.00 85.12           C
ATOM   1764 1HE  LYS A 127      -6.341   4.047   6.643  1.00 85.12           H
ATOM   1765 2HE  LYS A 127      -5.681   2.455   6.325  1.00 85.12           H
ATOM   1766  NZ  LYS A 127      -5.468   3.108   8.326  1.00 85.12           N
ATOM   1767 1HZ  LYS A 127      -6.269   2.543   8.585  1.00 85.12           H
ATOM   1768 2HZ  LYS A 127      -4.614   2.609   8.552  1.00 85.12           H
ATOM   1769 3HZ  LYS A 127      -5.493   3.984   8.835  1.00 85.12           H
ATOM   1770  HN  LYS A 127      -0.779   6.801   5.221  1.00 85.12           H
ATOM   1771  N   MET A 128      -2.489   7.187   2.615  1.00 86.00           N
ATOM   1772  CA  MET A 128      -2.929   7.672   1.318  1.00 86.00           C
ATOM   1773  C   MET A 128      -2.384   6.792   0.191  1.00 86.00           C
ATOM   1774  O   MET A 128      -3.107   6.460  -0.748  1.00 86.00           O
ATOM   1775  HA  MET A 128      -4.017   7.616   1.337  1.00 86.00           H
ATOM   1776  CB  MET A 128      -2.449   9.111   1.120  1.00 86.00           C
ATOM   1777 1HB  MET A 128      -2.695   9.704   2.000  1.00 86.00           H
ATOM   1778 2HB  MET A 128      -1.363   9.125   1.019  1.00 86.00           H
ATOM   1779  CG  MET A 128      -3.089   9.737  -0.121  1.00 86.00           C
ATOM   1780 1HG  MET A 128      -2.855   9.140  -1.002  1.00 86.00           H
ATOM   1781 2HG  MET A 128      -4.174   9.740  -0.017  1.00 86.00           H
ATOM   1782  SD  MET A 128      -2.494  11.405  -0.339  1.00 86.00           S
ATOM   1783  CE  MET A 128      -3.255  12.193   1.070  1.00 86.00           C
ATOM   1784 1HE  MET A 128      -4.338  12.097   0.999  1.00 86.00           H
ATOM   1785 2HE  MET A 128      -2.907  11.715   1.986  1.00 86.00           H
ATOM   1786 3HE  MET A 128      -2.985  13.249   1.087  1.00 86.00           H
ATOM   1787  HN  MET A 128      -1.916   7.824   3.132  1.00 86.00           H
ATOM   1788  N   ASN A 129      -1.114   6.439   0.320  1.00 81.94           N
ATOM   1789  CA  ASN A 129      -0.470   5.585  -0.664  1.00 81.94           C
ATOM   1790  C   ASN A 129      -1.182   4.231  -0.701  1.00 81.94           C
ATOM   1791  O   ASN A 129      -1.486   3.715  -1.776  1.00 81.94           O
ATOM   1792  HA  ASN A 129      -0.551   6.124  -1.608  1.00 81.94           H
ATOM   1793  CB  ASN A 129       0.996   5.339  -0.305  1.00 81.94           C
ATOM   1794 1HB  ASN A 129       1.510   6.292  -0.181  1.00 81.94           H
ATOM   1795 2HB  ASN A 129       1.058   4.817   0.651  1.00 81.94           H
ATOM   1796  CG  ASN A 129       1.695   4.514  -1.387  1.00 81.94           C
ATOM   1797  OD1 ASN A 129       1.638   4.816  -2.568  1.00 81.94           O
ATOM   1798  ND2 ASN A 129       2.357   3.458  -0.921  1.00 81.94           N
ATOM   1799 1HD2 ASN A 129       2.364   3.266   0.060  1.00 81.94           H
ATOM   1800 2HD2 ASN A 129       2.846   2.857  -1.552  1.00 81.94           H
ATOM   1801  HN  ASN A 129      -0.528   6.725   1.078  1.00 81.94           H
ATOM   1802  N   PHE A 130      -1.427   3.694   0.485  1.00 87.25           N
ATOM   1803  CA  PHE A 130      -2.008   2.368   0.601  1.00 87.25           C
ATOM   1804  C   PHE A 130      -3.290   2.257  -0.227  1.00 87.25           C
ATOM   1805  O   PHE A 130      -3.435   1.340  -1.034  1.00 87.25           O
ATOM   1806  HA  PHE A 130      -1.272   1.658   0.224  1.00 87.25           H
ATOM   1807  CB  PHE A 130      -2.348   2.156   2.077  1.00 87.25           C
ATOM   1808 1HB  PHE A 130      -1.429   2.198   2.661  1.00 87.25           H
ATOM   1809 2HB  PHE A 130      -2.979   2.978   2.416  1.00 87.25           H
ATOM   1810  CG  PHE A 130      -3.060   0.833   2.368  1.00 87.25           C
ATOM   1811  CD1 PHE A 130      -4.403   0.816   2.583  1.00 87.25           C
ATOM   1812  HD1 PHE A 130      -4.972   1.745   2.548  1.00 87.25           H
ATOM   1813  CD2 PHE A 130      -2.350  -0.326   2.412  1.00 87.25           C
ATOM   1814  HD2 PHE A 130      -1.274  -0.312   2.240  1.00 87.25           H
ATOM   1815  CE1 PHE A 130      -5.063  -0.411   2.853  1.00 87.25           C
ATOM   1816  HE1 PHE A 130      -6.140  -0.425   3.025  1.00 87.25           H
ATOM   1817  CE2 PHE A 130      -3.010  -1.554   2.682  1.00 87.25           C
ATOM   1818  HE2 PHE A 130      -2.441  -2.483   2.717  1.00 87.25           H
ATOM   1819  CZ  PHE A 130      -4.353  -1.570   2.897  1.00 87.25           C
ATOM   1820  HZ  PHE A 130      -4.860  -2.513   3.104  1.00 87.25           H
ATOM   1821  HN  PHE A 130      -1.235   4.149   1.355  1.00 87.25           H
ATOM   1822  N   TYR A 131      -4.188   3.204   0.001  1.00 91.85           N
ATOM   1823  CA  TYR A 131      -5.481   3.185  -0.661  1.00 91.85           C
ATOM   1824  C   TYR A 131      -5.342   3.527  -2.145  1.00 91.85           C
ATOM   1825  O   TYR A 131      -5.977   2.900  -2.992  1.00 91.85           O
ATOM   1826  HA  TYR A 131      -5.894   2.181  -0.563  1.00 91.85           H
ATOM   1827  CB  TYR A 131      -6.320   4.267   0.023  1.00 91.85           C
ATOM   1828 1HB  TYR A 131      -5.718   5.169   0.125  1.00 91.85           H
ATOM   1829 2HB  TYR A 131      -7.164   4.518  -0.620  1.00 91.85           H
ATOM   1830  CG  TYR A 131      -6.850   3.865   1.401  1.00 91.85           C
ATOM   1831  CD1 TYR A 131      -7.599   2.715   1.544  1.00 91.85           C
ATOM   1832  HD1 TYR A 131      -7.814   2.093   0.675  1.00 91.85           H
ATOM   1833  CD2 TYR A 131      -6.578   4.653   2.501  1.00 91.85           C
ATOM   1834  HD2 TYR A 131      -5.986   5.562   2.388  1.00 91.85           H
ATOM   1835  CE1 TYR A 131      -8.098   2.337   2.841  1.00 91.85           C
ATOM   1836  HE1 TYR A 131      -8.691   1.432   2.968  1.00 91.85           H
ATOM   1837  CE2 TYR A 131      -7.077   4.275   3.798  1.00 91.85           C
ATOM   1838  HE2 TYR A 131      -6.869   4.889   4.675  1.00 91.85           H
ATOM   1839  CZ  TYR A 131      -7.812   3.136   3.904  1.00 91.85           C
ATOM   1840  OH  TYR A 131      -8.282   2.779   5.129  1.00 91.85           O
ATOM   1841  HH  TYR A 131      -8.293   3.574   5.736  1.00 91.85           H
ATOM   1842  HN  TYR A 131      -4.043   3.973   0.624  1.00 91.85           H
ATOM   1843  N   SER A 132      -4.507   4.519  -2.416  1.00 91.79           N
ATOM   1844  CA  SER A 132      -4.374   5.038  -3.767  1.00 91.79           C
ATOM   1845  C   SER A 132      -3.828   3.951  -4.694  1.00 91.79           C
ATOM   1846  O   SER A 132      -4.315   3.781  -5.811  1.00 91.79           O
ATOM   1847  HA  SER A 132      -5.382   5.326  -4.066  1.00 91.79           H
ATOM   1848  CB  SER A 132      -3.464   6.268  -3.797  1.00 91.79           C
ATOM   1849 1HB  SER A 132      -3.416   6.658  -4.814  1.00 91.79           H
ATOM   1850 2HB  SER A 132      -3.893   7.052  -3.174  1.00 91.79           H
ATOM   1851  OG  SER A 132      -2.147   5.969  -3.342  1.00 91.79           O
ATOM   1852  HG  SER A 132      -1.604   6.807  -3.293  1.00 91.79           H
ATOM   1853  HN  SER A 132      -3.928   4.965  -1.733  1.00 91.79           H
ATOM   1854  N   CYS A 133      -2.824   3.243  -4.197  1.00 89.69           N
ATOM   1855  CA  CYS A 133      -2.190   2.194  -4.978  1.00 89.69           C
ATOM   1856  C   CYS A 133      -3.240   1.126  -5.291  1.00 89.69           C
ATOM   1857  O   CYS A 133      -3.392   0.718  -6.441  1.00 89.69           O
ATOM   1858  HA  CYS A 133      -1.828   2.661  -5.894  1.00 89.69           H
ATOM   1859  CB  CYS A 133      -0.976   1.607  -4.255  1.00 89.69           C
ATOM   1860 1HB  CYS A 133      -1.225   1.406  -3.213  1.00 89.69           H
ATOM   1861 2HB  CYS A 133      -0.700   0.654  -4.706  1.00 89.69           H
ATOM   1862  SG  CYS A 133       0.431   2.773  -4.346  1.00 89.69           S
ATOM   1863  HG  CYS A 133       0.033   3.551  -3.344  1.00 89.69           H
ATOM   1864  HN  CYS A 133      -2.446   3.376  -3.281  1.00 89.69           H
ATOM   1865  N   VAL A 134      -3.937   0.704  -4.246  1.00 88.52           N
ATOM   1866  CA  VAL A 134      -4.891  -0.385  -4.374  1.00 88.52           C
ATOM   1867  C   VAL A 134      -5.970   0.004  -5.387  1.00 88.52           C
ATOM   1868  O   VAL A 134      -6.334  -0.794  -6.249  1.00 88.52           O
ATOM   1869  HA  VAL A 134      -4.351  -1.253  -4.753  1.00 88.52           H
ATOM   1870  CB  VAL A 134      -5.462  -0.745  -3.001  1.00 88.52           C
ATOM   1871  HB  VAL A 134      -5.805   0.176  -2.529  1.00 88.52           H
ATOM   1872  CG1 VAL A 134      -6.664  -1.681  -3.135  1.00 88.52           C
ATOM   1873 1HG1 VAL A 134      -7.443  -1.191  -3.720  1.00 88.52           H
ATOM   1874 2HG1 VAL A 134      -6.356  -2.598  -3.637  1.00 88.52           H
ATOM   1875 3HG1 VAL A 134      -7.050  -1.921  -2.144  1.00 88.52           H
ATOM   1876  CG2 VAL A 134      -4.385  -1.360  -2.104  1.00 88.52           C
ATOM   1877 1HG2 VAL A 134      -3.998  -2.266  -2.569  1.00 88.52           H
ATOM   1878 2HG2 VAL A 134      -3.573  -0.645  -1.968  1.00 88.52           H
ATOM   1879 3HG2 VAL A 134      -4.818  -1.606  -1.134  1.00 88.52           H
ATOM   1880  HN  VAL A 134      -3.859   1.092  -3.328  1.00 88.52           H
ATOM   1881  N   LEU A 135      -6.451   1.231  -5.248  1.00 92.44           N
ATOM   1882  CA  LEU A 135      -7.548   1.702  -6.077  1.00 92.44           C
ATOM   1883  C   LEU A 135      -7.070   1.825  -7.526  1.00 92.44           C
ATOM   1884  O   LEU A 135      -7.821   1.539  -8.457  1.00 92.44           O
ATOM   1885  HA  LEU A 135      -8.335   0.950  -6.036  1.00 92.44           H
ATOM   1886  CB  LEU A 135      -8.130   2.998  -5.510  1.00 92.44           C
ATOM   1887 1HB  LEU A 135      -7.314   3.706  -5.364  1.00 92.44           H
ATOM   1888 2HB  LEU A 135      -8.798   3.430  -6.255  1.00 92.44           H
ATOM   1889  CG  LEU A 135      -8.897   2.868  -4.192  1.00 92.44           C
ATOM   1890  HG  LEU A 135      -8.250   2.373  -3.468  1.00 92.44           H
ATOM   1891  CD1 LEU A 135      -9.244   4.245  -3.622  1.00 92.44           C
ATOM   1892 1HD1 LEU A 135      -8.326   4.804  -3.438  1.00 92.44           H
ATOM   1893 2HD1 LEU A 135      -9.863   4.788  -4.335  1.00 92.44           H
ATOM   1894 3HD1 LEU A 135      -9.789   4.124  -2.686  1.00 92.44           H
ATOM   1895  CD2 LEU A 135     -10.138   1.990  -4.365  1.00 92.44           C
ATOM   1896 1HD2 LEU A 135     -10.797   2.435  -5.110  1.00 92.44           H
ATOM   1897 2HD2 LEU A 135      -9.836   0.995  -4.693  1.00 92.44           H
ATOM   1898 3HD2 LEU A 135     -10.665   1.915  -3.413  1.00 92.44           H
ATOM   1899  HN  LEU A 135      -6.106   1.896  -4.586  1.00 92.44           H
ATOM   1900  N   LEU A 136      -5.823   2.250  -7.670  1.00 91.88           N
ATOM   1901  CA  LEU A 136      -5.242   2.429  -8.989  1.00 91.88           C
ATOM   1902  C   LEU A 136      -5.145   1.071  -9.687  1.00 91.88           C
ATOM   1903  O   LEU A 136      -5.497   0.945 -10.859  1.00 91.88           O
ATOM   1904  HA  LEU A 136      -5.918   3.064  -9.561  1.00 91.88           H
ATOM   1905  CB  LEU A 136      -3.904   3.166  -8.890  1.00 91.88           C
ATOM   1906 1HB  LEU A 136      -3.335   2.734  -8.066  1.00 91.88           H
ATOM   1907 2HB  LEU A 136      -3.339   2.976  -9.802  1.00 91.88           H
ATOM   1908  CG  LEU A 136      -3.986   4.679  -8.679  1.00 91.88           C
ATOM   1909  HG  LEU A 136      -4.679   4.873  -7.861  1.00 91.88           H
ATOM   1910  CD1 LEU A 136      -2.628   5.249  -8.266  1.00 91.88           C
ATOM   1911 1HD1 LEU A 136      -2.307   4.783  -7.334  1.00 91.88           H
ATOM   1912 2HD1 LEU A 136      -1.895   5.044  -9.046  1.00 91.88           H
ATOM   1913 3HD1 LEU A 136      -2.714   6.326  -8.122  1.00 91.88           H
ATOM   1914  CD2 LEU A 136      -4.546   5.376  -9.921  1.00 91.88           C
ATOM   1915 1HD2 LEU A 136      -3.897   5.176 -10.773  1.00 91.88           H
ATOM   1916 2HD2 LEU A 136      -5.547   4.997 -10.129  1.00 91.88           H
ATOM   1917 3HD2 LEU A 136      -4.594   6.450  -9.744  1.00 91.88           H
ATOM   1918  HN  LEU A 136      -5.216   2.471  -6.907  1.00 91.88           H
ATOM   1919  N   ILE A 137      -4.667   0.089  -8.938  1.00 86.90           N
ATOM   1920  CA  ILE A 137      -4.466  -1.242  -9.487  1.00 86.90           C
ATOM   1921  C   ILE A 137      -5.819  -1.835  -9.883  1.00 86.90           C
ATOM   1922  O   ILE A 137      -5.932  -2.502 -10.910  1.00 86.90           O
ATOM   1923  HA  ILE A 137      -3.859  -1.136 -10.386  1.00 86.90           H
ATOM   1924  CB  ILE A 137      -3.676  -2.112  -8.507  1.00 86.90           C
ATOM   1925  HB  ILE A 137      -4.076  -1.948  -7.506  1.00 86.90           H
ATOM   1926  CG1 ILE A 137      -2.202  -1.703  -8.477  1.00 86.90           C
ATOM   1927 1HG1 ILE A 137      -1.743  -1.912  -9.443  1.00 86.90           H
ATOM   1928 2HG1 ILE A 137      -2.122  -0.629  -8.311  1.00 86.90           H
ATOM   1929  CG2 ILE A 137      -3.853  -3.597  -8.827  1.00 86.90           C
ATOM   1930 1HG2 ILE A 137      -4.908  -3.861  -8.757  1.00 86.90           H
ATOM   1931 2HG2 ILE A 137      -3.495  -3.796  -9.838  1.00 86.90           H
ATOM   1932 3HG2 ILE A 137      -3.281  -4.193  -8.116  1.00 86.90           H
ATOM   1933  CD1 ILE A 137      -1.448  -2.452  -7.375  1.00 86.90           C
ATOM   1934 1HD1 ILE A 137      -1.895  -2.221  -6.408  1.00 86.90           H
ATOM   1935 2HD1 ILE A 137      -1.510  -3.525  -7.558  1.00 86.90           H
ATOM   1936 3HD1 ILE A 137      -0.403  -2.143  -7.376  1.00 86.90           H
ATOM   1937  HN  ILE A 137      -4.419   0.190  -7.975  1.00 86.90           H
ATOM   1938  N   MET A 138      -6.813  -1.571  -9.047  1.00 88.84           N
ATOM   1939  CA  MET A 138      -8.170  -2.001  -9.338  1.00 88.84           C
ATOM   1940  C   MET A 138      -8.670  -1.391 -10.648  1.00 88.84           C
ATOM   1941  O   MET A 138      -9.284  -2.078 -11.463  1.00 88.84           O
ATOM   1942  HA  MET A 138      -8.120  -3.086  -9.430  1.00 88.84           H
ATOM   1943  CB  MET A 138      -9.095  -1.582  -8.193  1.00 88.84           C
ATOM   1944 1HB  MET A 138      -8.706  -1.963  -7.249  1.00 88.84           H
ATOM   1945 2HB  MET A 138      -9.113  -0.495  -8.115  1.00 88.84           H
ATOM   1946  CG  MET A 138     -10.514  -2.107  -8.416  1.00 88.84           C
ATOM   1947 1HG  MET A 138     -10.897  -1.752  -9.373  1.00 88.84           H
ATOM   1948 2HG  MET A 138     -10.506  -3.196  -8.460  1.00 88.84           H
ATOM   1949  SD  MET A 138     -11.581  -1.560  -7.093  1.00 88.84           S
ATOM   1950  CE  MET A 138     -11.679   0.181  -7.473  1.00 88.84           C
ATOM   1951 1HE  MET A 138     -10.679   0.616  -7.445  1.00 88.84           H
ATOM   1952 2HE  MET A 138     -12.104   0.313  -8.468  1.00 88.84           H
ATOM   1953 3HE  MET A 138     -12.312   0.678  -6.739  1.00 88.84           H
ATOM   1954  HN  MET A 138      -6.702  -1.074  -8.186  1.00 88.84           H
ATOM   1955  N   CYS A 139      -8.388  -0.106 -10.811  1.00 91.36           N
ATOM   1956  CA  CYS A 139      -8.847   0.618 -11.984  1.00 91.36           C
ATOM   1957  C   CYS A 139      -8.136   0.045 -13.211  1.00 91.36           C
ATOM   1958  O   CYS A 139      -8.725  -0.048 -14.287  1.00 91.36           O
ATOM   1959  HA  CYS A 139      -9.923   0.457 -12.050  1.00 91.36           H
ATOM   1960  CB  CYS A 139      -8.619   2.125 -11.844  1.00 91.36           C
ATOM   1961 1HB  CYS A 139      -7.604   2.316 -11.496  1.00 91.36           H
ATOM   1962 2HB  CYS A 139      -8.719   2.608 -12.816  1.00 91.36           H
ATOM   1963  SG  CYS A 139      -9.827   2.834 -10.666  1.00 91.36           S
ATOM   1964  HG  CYS A 139      -9.225   2.389  -9.566  1.00 91.36           H
ATOM   1965  HN  CYS A 139      -7.858   0.437 -10.160  1.00 91.36           H
ATOM   1966  N   ILE A 140      -6.880  -0.325 -13.009  1.00 86.07           N
ATOM   1967  CA  ILE A 140      -6.095  -0.922 -14.076  1.00 86.07           C
ATOM   1968  C   ILE A 140      -6.788  -2.197 -14.560  1.00 86.07           C
ATOM   1969  O   ILE A 140      -6.878  -2.440 -15.763  1.00 86.07           O
ATOM   1970  HA  ILE A 140      -6.067  -0.209 -14.900  1.00 86.07           H
ATOM   1971  CB  ILE A 140      -4.651  -1.143 -13.619  1.00 86.07           C
ATOM   1972  HB  ILE A 140      -4.672  -1.587 -12.624  1.00 86.07           H
ATOM   1973  CG1 ILE A 140      -3.903   0.187 -13.505  1.00 86.07           C
ATOM   1974 1HG1 ILE A 140      -3.690   0.575 -14.501  1.00 86.07           H
ATOM   1975 2HG1 ILE A 140      -4.534   0.922 -13.005  1.00 86.07           H
ATOM   1976  CG2 ILE A 140      -3.930  -2.129 -14.539  1.00 86.07           C
ATOM   1977 1HG2 ILE A 140      -4.451  -3.087 -14.525  1.00 86.07           H
ATOM   1978 2HG2 ILE A 140      -3.919  -1.736 -15.556  1.00 86.07           H
ATOM   1979 3HG2 ILE A 140      -2.906  -2.268 -14.192  1.00 86.07           H
ATOM   1980  CD1 ILE A 140      -2.596   0.016 -12.729  1.00 86.07           C
ATOM   1981 1HD1 ILE A 140      -2.815  -0.349 -11.725  1.00 86.07           H
ATOM   1982 2HD1 ILE A 140      -1.958  -0.701 -13.245  1.00 86.07           H
ATOM   1983 3HD1 ILE A 140      -2.084   0.976 -12.662  1.00 86.07           H
ATOM   1984  HN  ILE A 140      -6.400  -0.222 -12.138  1.00 86.07           H
ATOM   1985  N   SER A 141      -7.260  -2.978 -13.600  1.00 85.99           N
ATOM   1986  CA  SER A 141      -7.903  -4.243 -13.912  1.00 85.99           C
ATOM   1987  C   SER A 141      -9.158  -3.998 -14.752  1.00 85.99           C
ATOM   1988  O   SER A 141      -9.393  -4.692 -15.740  1.00 85.99           O
ATOM   1989  HA  SER A 141      -7.166  -4.809 -14.481  1.00 85.99           H
ATOM   1990  CB  SER A 141      -8.259  -5.009 -12.636  1.00 85.99           C
ATOM   1991 1HB  SER A 141      -9.056  -4.484 -12.109  1.00 85.99           H
ATOM   1992 2HB  SER A 141      -8.647  -5.993 -12.900  1.00 85.99           H
ATOM   1993  OG  SER A 141      -7.136  -5.158 -11.772  1.00 85.99           O
ATOM   1994  HG  SER A 141      -7.054  -4.358 -11.177  1.00 85.99           H
ATOM   1995  HN  SER A 141      -7.208  -2.759 -12.625  1.00 85.99           H
ATOM   1996  N   VAL A 142      -9.932  -3.009 -14.328  1.00 87.90           N
ATOM   1997  CA  VAL A 142     -11.182  -2.697 -15.000  1.00 87.90           C
ATOM   1998  C   VAL A 142     -10.885  -2.208 -16.419  1.00 87.90           C
ATOM   1999  O   VAL A 142     -11.577  -2.581 -17.365  1.00 87.90           O
ATOM   2000  HA  VAL A 142     -11.762  -3.618 -15.060  1.00 87.90           H
ATOM   2001  CB  VAL A 142     -11.981  -1.686 -14.174  1.00 87.90           C
ATOM   2002  HB  VAL A 142     -11.356  -0.805 -14.027  1.00 87.90           H
ATOM   2003  CG1 VAL A 142     -13.243  -1.247 -14.918  1.00 87.90           C
ATOM   2004 1HG1 VAL A 142     -12.965  -0.783 -15.864  1.00 87.90           H
ATOM   2005 2HG1 VAL A 142     -13.872  -2.116 -15.111  1.00 87.90           H
ATOM   2006 3HG1 VAL A 142     -13.792  -0.529 -14.309  1.00 87.90           H
ATOM   2007  CG2 VAL A 142     -12.325  -2.254 -12.796  1.00 87.90           C
ATOM   2008 1HG2 VAL A 142     -12.923  -3.158 -12.915  1.00 87.90           H
ATOM   2009 2HG2 VAL A 142     -11.406  -2.494 -12.261  1.00 87.90           H
ATOM   2010 3HG2 VAL A 142     -12.893  -1.516 -12.230  1.00 87.90           H
ATOM   2011  HN  VAL A 142      -9.717  -2.428 -13.543  1.00 87.90           H
ATOM   2012  N   ASP A 143      -9.855  -1.382 -16.523  1.00 82.70           N
ATOM   2013  CA  ASP A 143      -9.490  -0.798 -17.802  1.00 82.70           C
ATOM   2014  C   ASP A 143      -9.152  -1.916 -18.790  1.00 82.70           C
ATOM   2015  O   ASP A 143      -9.577  -1.879 -19.944  1.00 82.70           O
ATOM   2016  HA  ASP A 143     -10.359  -0.217 -18.111  1.00 82.70           H
ATOM   2017  CB  ASP A 143      -8.259   0.101 -17.667  1.00 82.70           C
ATOM   2018 1HB  ASP A 143      -8.478   0.924 -16.988  1.00 82.70           H
ATOM   2019 2HB  ASP A 143      -7.438  -0.465 -17.227  1.00 82.70           H
ATOM   2020  CG  ASP A 143      -7.832   0.654 -19.028  1.00 82.70           C
ATOM   2021  OD1 ASP A 143      -8.679   1.321 -19.660  1.00 82.70           O
ATOM   2022  OD2 ASP A 143      -6.668   0.399 -19.404  1.00 82.70           O
ATOM   2023  HN  ASP A 143      -9.276  -1.110 -15.754  1.00 82.70           H
ATOM   2024  N   ARG A 144      -8.392  -2.885 -18.302  1.00 72.82           N
ATOM   2025  CA  ARG A 144      -7.952  -3.987 -19.140  1.00 72.82           C
ATOM   2026  C   ARG A 144      -9.153  -4.821 -19.592  1.00 72.82           C
ATOM   2027  O   ARG A 144      -9.228  -5.231 -20.749  1.00 72.82           O
ATOM   2028  HA  ARG A 144      -7.463  -3.512 -19.990  1.00 72.82           H
ATOM   2029  CB  ARG A 144      -6.966  -4.888 -18.394  1.00 72.82           C
ATOM   2030 1HB  ARG A 144      -7.349  -5.105 -17.397  1.00 72.82           H
ATOM   2031 2HB  ARG A 144      -6.873  -5.841 -18.915  1.00 72.82           H
ATOM   2032  CG  ARG A 144      -5.592  -4.223 -18.285  1.00 72.82           C
ATOM   2033 1HG  ARG A 144      -5.684  -3.273 -17.759  1.00 72.82           H
ATOM   2034 2HG  ARG A 144      -4.926  -4.852 -17.693  1.00 72.82           H
ATOM   2035  CD  ARG A 144      -4.985  -3.989 -19.669  1.00 72.82           C
ATOM   2036 1HD  ARG A 144      -4.856  -4.941 -20.185  1.00 72.82           H
ATOM   2037 2HD  ARG A 144      -5.661  -3.387 -20.275  1.00 72.82           H
ATOM   2038  NE  ARG A 144      -3.679  -3.305 -19.540  1.00 72.82           N
ATOM   2039  HE  ARG A 144      -3.371  -3.052 -18.623  1.00 72.82           H
ATOM   2040  CZ  ARG A 144      -2.882  -3.004 -20.575  1.00 72.82           C
ATOM   2041  NH1 ARG A 144      -3.244  -3.319 -21.826  1.00 72.82           N
ATOM   2042 1HH1 ARG A 144      -4.114  -3.783 -21.992  1.00 72.82           H
ATOM   2043 2HH1 ARG A 144      -2.644  -3.091 -22.592  1.00 72.82           H
ATOM   2044  NH2 ARG A 144      -1.719  -2.382 -20.340  1.00 72.82           N
ATOM   2045 1HH2 ARG A 144      -1.113  -2.150 -21.101  1.00 72.82           H
ATOM   2046 2HH2 ARG A 144      -1.456  -2.150 -19.403  1.00 72.82           H
ATOM   2047  HN  ARG A 144      -8.077  -2.924 -17.353  1.00 72.82           H
ATOM   2048  N   TYR A 145     -10.062  -5.048 -18.655  1.00 83.09           N
ATOM   2049  CA  TYR A 145     -11.293  -5.757 -18.962  1.00 83.09           C
ATOM   2050  C   TYR A 145     -12.029  -5.097 -20.129  1.00 83.09           C
ATOM   2051  O   TYR A 145     -12.404  -5.767 -21.090  1.00 83.09           O
ATOM   2052  HA  TYR A 145     -11.032  -6.779 -19.237  1.00 83.09           H
ATOM   2053  CB  TYR A 145     -12.160  -5.658 -17.705  1.00 83.09           C
ATOM   2054 1HB  TYR A 145     -11.755  -6.323 -16.943  1.00 83.09           H
ATOM   2055 2HB  TYR A 145     -12.097  -4.644 -17.311  1.00 83.09           H
ATOM   2056  CG  TYR A 145     -13.632  -6.008 -17.937  1.00 83.09           C
ATOM   2057  CD1 TYR A 145     -14.590  -5.015 -17.907  1.00 83.09           C
ATOM   2058  HD1 TYR A 145     -14.299  -3.982 -17.719  1.00 83.09           H
ATOM   2059  CD2 TYR A 145     -14.000  -7.316 -18.175  1.00 83.09           C
ATOM   2060  HD2 TYR A 145     -13.244  -8.100 -18.198  1.00 83.09           H
ATOM   2061  CE1 TYR A 145     -15.975  -5.345 -18.125  1.00 83.09           C
ATOM   2062  HE1 TYR A 145     -16.742  -4.571 -18.104  1.00 83.09           H
ATOM   2063  CE2 TYR A 145     -15.385  -7.646 -18.392  1.00 83.09           C
ATOM   2064  HE2 TYR A 145     -15.690  -8.675 -18.582  1.00 83.09           H
ATOM   2065  CZ  TYR A 145     -16.304  -6.644 -18.357  1.00 83.09           C
ATOM   2066  OH  TYR A 145     -17.612  -6.955 -18.562  1.00 83.09           O
ATOM   2067  HH  TYR A 145     -17.706  -7.934 -18.741  1.00 83.09           H
ATOM   2068  HN  TYR A 145      -9.968  -4.757 -17.703  1.00 83.09           H
ATOM   2069  N   ILE A 146     -12.214  -3.790 -20.008  1.00 80.37           N
ATOM   2070  CA  ILE A 146     -12.968  -3.046 -21.002  1.00 80.37           C
ATOM   2071  C   ILE A 146     -12.225  -3.090 -22.338  1.00 80.37           C
ATOM   2072  O   ILE A 146     -12.845  -3.207 -23.394  1.00 80.37           O
ATOM   2073  HA  ILE A 146     -13.929  -3.545 -21.125  1.00 80.37           H
ATOM   2074  CB  ILE A 146     -13.255  -1.627 -20.505  1.00 80.37           C
ATOM   2075  HB  ILE A 146     -12.310  -1.169 -20.214  1.00 80.37           H
ATOM   2076  CG1 ILE A 146     -14.146  -1.652 -19.261  1.00 80.37           C
ATOM   2077 1HG1 ILE A 146     -15.161  -1.933 -19.542  1.00 80.37           H
ATOM   2078 2HG1 ILE A 146     -13.786  -2.411 -18.567  1.00 80.37           H
ATOM   2079  CG2 ILE A 146     -13.852  -0.766 -21.620  1.00 80.37           C
ATOM   2080 1HG2 ILE A 146     -13.148  -0.709 -22.450  1.00 80.37           H
ATOM   2081 2HG2 ILE A 146     -14.785  -1.212 -21.964  1.00 80.37           H
ATOM   2082 3HG2 ILE A 146     -14.046   0.237 -21.239  1.00 80.37           H
ATOM   2083  CD1 ILE A 146     -14.162  -0.287 -18.570  1.00 80.37           C
ATOM   2084 1HD1 ILE A 146     -13.148  -0.021 -18.269  1.00 80.37           H
ATOM   2085 2HD1 ILE A 146     -14.545   0.465 -19.260  1.00 80.37           H
ATOM   2086 3HD1 ILE A 146     -14.802  -0.333 -17.689  1.00 80.37           H
ATOM   2087  HN  ILE A 146     -11.860  -3.243 -19.249  1.00 80.37           H
ATOM   2088  N   ALA A 147     -10.906  -2.995 -22.249  1.00 78.98           N
ATOM   2089  CA  ALA A 147     -10.079  -2.921 -23.441  1.00 78.98           C
ATOM   2090  C   ALA A 147     -10.213  -4.225 -24.231  1.00 78.98           C
ATOM   2091  O   ALA A 147     -10.077  -4.231 -25.453  1.00 78.98           O
ATOM   2092  HA  ALA A 147     -10.448  -2.097 -24.051  1.00 78.98           H
ATOM   2093  CB  ALA A 147      -8.631  -2.629 -23.041  1.00 78.98           C
ATOM   2094 1HB  ALA A 147      -8.586  -1.679 -22.509  1.00 78.98           H
ATOM   2095 2HB  ALA A 147      -8.265  -3.426 -22.393  1.00 78.98           H
ATOM   2096 3HB  ALA A 147      -8.011  -2.574 -23.935  1.00 78.98           H
ATOM   2097  HN  ALA A 147     -10.405  -2.967 -21.384  1.00 78.98           H
ATOM   2098  N   ILE A 148     -10.480  -5.297 -23.500  1.00 75.01           N
ATOM   2099  CA  ILE A 148     -10.533  -6.619 -24.102  1.00 75.01           C
ATOM   2100  C   ILE A 148     -11.962  -6.907 -24.566  1.00 75.01           C
ATOM   2101  O   ILE A 148     -12.179  -7.308 -25.708  1.00 75.01           O
ATOM   2102  HA  ILE A 148      -9.882  -6.606 -24.977  1.00 75.01           H
ATOM   2103  CB  ILE A 148      -9.975  -7.669 -23.139  1.00 75.01           C
ATOM   2104  HB  ILE A 148     -10.456  -7.533 -22.171  1.00 75.01           H
ATOM   2105  CG1 ILE A 148      -8.472  -7.477 -22.929  1.00 75.01           C
ATOM   2106 1HG1 ILE A 148      -7.935  -7.765 -23.832  1.00 75.01           H
ATOM   2107 2HG1 ILE A 148      -8.257  -6.423 -22.753  1.00 75.01           H
ATOM   2108  CG2 ILE A 148     -10.311  -9.083 -23.616  1.00 75.01           C
ATOM   2109 1HG2 ILE A 148     -11.393  -9.200 -23.673  1.00 75.01           H
ATOM   2110 2HG2 ILE A 148      -9.876  -9.247 -24.602  1.00 75.01           H
ATOM   2111 3HG2 ILE A 148      -9.903  -9.810 -22.914  1.00 75.01           H
ATOM   2112  CD1 ILE A 148      -7.973  -8.308 -21.745  1.00 75.01           C
ATOM   2113 1HD1 ILE A 148      -8.495  -8.000 -20.839  1.00 75.01           H
ATOM   2114 2HD1 ILE A 148      -8.168  -9.364 -21.935  1.00 75.01           H
ATOM   2115 3HD1 ILE A 148      -6.902  -8.153 -21.618  1.00 75.01           H
ATOM   2116  HN  ILE A 148     -10.657  -5.274 -22.516  1.00 75.01           H
ATOM   2117  N   ALA A 149     -12.900  -6.690 -23.655  1.00 74.00           N
ATOM   2118  CA  ALA A 149     -14.283  -7.063 -23.903  1.00 74.00           C
ATOM   2119  C   ALA A 149     -14.873  -6.137 -24.968  1.00 74.00           C
ATOM   2120  O   ALA A 149     -15.628  -6.581 -25.832  1.00 74.00           O
ATOM   2121  HA  ALA A 149     -14.289  -8.086 -24.279  1.00 74.00           H
ATOM   2122  CB  ALA A 149     -15.067  -7.015 -22.590  1.00 74.00           C
ATOM   2123 1HB  ALA A 149     -14.625  -7.712 -21.877  1.00 74.00           H
ATOM   2124 2HB  ALA A 149     -15.030  -6.006 -22.181  1.00 74.00           H
ATOM   2125 3HB  ALA A 149     -16.104  -7.295 -22.776  1.00 74.00           H
ATOM   2126  HN  ALA A 149     -12.728  -6.270 -22.765  1.00 74.00           H
ATOM   2127  N   GLN A 150     -14.506  -4.867 -24.872  1.00 64.42           N
ATOM   2128  CA  GLN A 150     -15.083  -3.854 -25.740  1.00 64.42           C
ATOM   2129  C   GLN A 150     -14.010  -3.275 -26.664  1.00 64.42           C
ATOM   2130  O   GLN A 150     -13.971  -2.067 -26.895  1.00 64.42           O
ATOM   2131  HA  GLN A 150     -15.838  -4.374 -26.329  1.00 64.42           H
ATOM   2132  CB  GLN A 150     -15.756  -2.751 -24.922  1.00 64.42           C
ATOM   2133 1HB  GLN A 150     -15.007  -2.218 -24.336  1.00 64.42           H
ATOM   2134 2HB  GLN A 150     -16.212  -2.023 -25.592  1.00 64.42           H
ATOM   2135  CG  GLN A 150     -16.822  -3.331 -23.990  1.00 64.42           C
ATOM   2136 1HG  GLN A 150     -17.511  -3.952 -24.562  1.00 64.42           H
ATOM   2137 2HG  GLN A 150     -16.350  -3.978 -23.250  1.00 64.42           H
ATOM   2138  CD  GLN A 150     -17.597  -2.218 -23.282  1.00 64.42           C
ATOM   2139  OE1 GLN A 150     -17.316  -1.040 -23.430  1.00 64.42           O
ATOM   2140  NE2 GLN A 150     -18.585  -2.656 -22.507  1.00 64.42           N
ATOM   2141 1HE2 GLN A 150     -18.763  -3.637 -22.429  1.00 64.42           H
ATOM   2142 2HE2 GLN A 150     -19.150  -2.004 -22.002  1.00 64.42           H
ATOM   2143  HN  GLN A 150     -13.830  -4.529 -24.218  1.00 64.42           H
ATOM   2144  N   ALA A 151     -13.167  -4.163 -27.169  1.00 65.12           N
ATOM   2145  CA  ALA A 151     -11.969  -3.740 -27.875  1.00 65.12           C
ATOM   2146  C   ALA A 151     -12.356  -2.769 -28.992  1.00 65.12           C
ATOM   2147  O   ALA A 151     -11.658  -1.786 -29.234  1.00 65.12           O
ATOM   2148  HA  ALA A 151     -11.328  -3.223 -27.161  1.00 65.12           H
ATOM   2149  CB  ALA A 151     -11.227  -4.970 -28.403  1.00 65.12           C
ATOM   2150 1HB  ALA A 151     -10.948  -5.612 -27.567  1.00 65.12           H
ATOM   2151 2HB  ALA A 151     -11.874  -5.520 -29.085  1.00 65.12           H
ATOM   2152 3HB  ALA A 151     -10.328  -4.652 -28.932  1.00 65.12           H
ATOM   2153  HN  ALA A 151     -13.291  -5.153 -27.103  1.00 65.12           H
ATOM   2154  N   MET A 152     -13.468  -3.079 -29.643  1.00 55.26           N
ATOM   2155  CA  MET A 152     -13.907  -2.298 -30.787  1.00 55.26           C
ATOM   2156  C   MET A 152     -14.253  -0.867 -30.374  1.00 55.26           C
ATOM   2157  O   MET A 152     -13.801   0.091 -31.000  1.00 55.26           O
ATOM   2158  HA  MET A 152     -13.063  -2.290 -31.478  1.00 55.26           H
ATOM   2159  CB  MET A 152     -15.135  -2.960 -31.416  1.00 55.26           C
ATOM   2160 1HB  MET A 152     -15.856  -3.210 -30.638  1.00 55.26           H
ATOM   2161 2HB  MET A 152     -15.625  -2.259 -32.091  1.00 55.26           H
ATOM   2162  CG  MET A 152     -14.744  -4.225 -32.182  1.00 55.26           C
ATOM   2163 1HG  MET A 152     -13.670  -4.229 -32.371  1.00 55.26           H
ATOM   2164 2HG  MET A 152     -14.964  -5.107 -31.582  1.00 55.26           H
ATOM   2165  SD  MET A 152     -15.634  -4.303 -33.728  1.00 55.26           S
ATOM   2166  CE  MET A 152     -17.246  -4.787 -33.133  1.00 55.26           C
ATOM   2167 1HE  MET A 152     -17.170  -5.745 -32.617  1.00 55.26           H
ATOM   2168 2HE  MET A 152     -17.621  -4.031 -32.443  1.00 55.26           H
ATOM   2169 3HE  MET A 152     -17.931  -4.882 -33.975  1.00 55.26           H
ATOM   2170  HN  MET A 152     -14.062  -3.845 -29.401  1.00 55.26           H
ATOM   2171  N   ARG A 153     -15.053  -0.765 -29.323  1.00 53.10           N
ATOM   2172  CA  ARG A 153     -15.502   0.532 -28.847  1.00 53.10           C
ATOM   2173  C   ARG A 153     -14.336   1.300 -28.221  1.00 53.10           C
ATOM   2174  O   ARG A 153     -14.367   2.527 -28.144  1.00 53.10           O
ATOM   2175  HA  ARG A 153     -15.876   1.041 -29.735  1.00 53.10           H
ATOM   2176  CB  ARG A 153     -16.619   0.382 -27.812  1.00 53.10           C
ATOM   2177 1HB  ARG A 153     -16.386  -0.440 -27.136  1.00 53.10           H
ATOM   2178 2HB  ARG A 153     -16.682   1.286 -27.205  1.00 53.10           H
ATOM   2179  CG  ARG A 153     -17.965   0.124 -28.492  1.00 53.10           C
ATOM   2180 1HG  ARG A 153     -18.142   0.880 -29.257  1.00 53.10           H
ATOM   2181 2HG  ARG A 153     -17.942  -0.841 -28.998  1.00 53.10           H
ATOM   2182  CD  ARG A 153     -19.107   0.145 -27.474  1.00 53.10           C
ATOM   2183 1HD  ARG A 153     -18.995  -0.681 -26.772  1.00 53.10           H
ATOM   2184 2HD  ARG A 153     -19.069   1.065 -26.891  1.00 53.10           H
ATOM   2185  NE  ARG A 153     -20.409   0.042 -28.170  1.00 53.10           N
ATOM   2186  HE  ARG A 153     -20.405   0.015 -29.170  1.00 53.10           H
ATOM   2187  CZ  ARG A 153     -21.593  -0.016 -27.546  1.00 53.10           C
ATOM   2188  NH1 ARG A 153     -21.658   0.017 -26.208  1.00 53.10           N
ATOM   2189 1HH1 ARG A 153     -20.819   0.085 -25.668  1.00 53.10           H
ATOM   2190 2HH1 ARG A 153     -22.546  -0.028 -25.749  1.00 53.10           H
ATOM   2191  NH2 ARG A 153     -22.711  -0.108 -28.279  1.00 53.10           N
ATOM   2192 1HH2 ARG A 153     -23.602  -0.153 -27.828  1.00 53.10           H
ATOM   2193 2HH2 ARG A 153     -22.653  -0.132 -29.277  1.00 53.10           H
ATOM   2194  HN  ARG A 153     -15.393  -1.548 -28.801  1.00 53.10           H
ATOM   2195  N   ALA A 154     -13.336   0.546 -27.789  1.00 58.15           N
ATOM   2196  CA  ALA A 154     -12.236   1.121 -27.034  1.00 58.15           C
ATOM   2197  C   ALA A 154     -11.437   2.059 -27.941  1.00 58.15           C
ATOM   2198  O   ALA A 154     -10.863   3.041 -27.473  1.00 58.15           O
ATOM   2199  HA  ALA A 154     -12.663   1.699 -26.214  1.00 58.15           H
ATOM   2200  CB  ALA A 154     -11.374  -0.000 -26.451  1.00 58.15           C
ATOM   2201 1HB  ALA A 154     -11.982  -0.620 -25.792  1.00 58.15           H
ATOM   2202 2HB  ALA A 154     -10.978  -0.612 -27.262  1.00 58.15           H
ATOM   2203 3HB  ALA A 154     -10.549   0.432 -25.885  1.00 58.15           H
ATOM   2204  HN  ALA A 154     -13.271  -0.440 -27.946  1.00 58.15           H
ATOM   2205  N   HIS A 155     -11.426   1.724 -29.223  1.00 54.39           N
ATOM   2206  CA  HIS A 155     -10.557   2.405 -30.167  1.00 54.39           C
ATOM   2207  C   HIS A 155     -11.121   3.793 -30.475  1.00 54.39           C
ATOM   2208  O   HIS A 155     -10.375   4.768 -30.554  1.00 54.39           O
ATOM   2209  HA  HIS A 155      -9.589   2.516 -29.677  1.00 54.39           H
ATOM   2210  CB  HIS A 155     -10.349   1.557 -31.423  1.00 54.39           C
ATOM   2211 1HB  HIS A 155     -10.353   0.504 -31.143  1.00 54.39           H
ATOM   2212 2HB  HIS A 155     -11.192   1.711 -32.097  1.00 54.39           H
ATOM   2213  CG  HIS A 155      -9.069   1.862 -32.165  1.00 54.39           C
ATOM   2214  ND1 HIS A 155      -8.875   3.033 -32.876  1.00 54.39           N
ATOM   2215  HD1 HIS A 155      -9.538   3.776 -32.972  1.00 54.39           H
ATOM   2216  CD2 HIS A 155      -7.921   1.136 -32.297  1.00 54.39           C
ATOM   2217  HD2 HIS A 155      -7.734   0.156 -31.860  1.00 54.39           H
ATOM   2218  CE1 HIS A 155      -7.662   3.003 -33.409  1.00 54.39           C
ATOM   2219  HE1 HIS A 155      -7.214   3.781 -34.027  1.00 54.39           H
ATOM   2220  NE2 HIS A 155      -7.073   1.826 -33.050  1.00 54.39           N
ATOM   2221  HN  HIS A 155     -11.995   1.003 -29.617  1.00 54.39           H
ATOM   2222  N   THR A 156     -12.435   3.839 -30.641  1.00 61.40           N
ATOM   2223  CA  THR A 156     -13.091   5.058 -31.083  1.00 61.40           C
ATOM   2224  C   THR A 156     -13.093   6.099 -29.962  1.00 61.40           C
ATOM   2225  O   THR A 156     -13.057   7.300 -30.225  1.00 61.40           O
ATOM   2226  HA  THR A 156     -12.517   5.478 -31.909  1.00 61.40           H
ATOM   2227  CB  THR A 156     -14.494   4.690 -31.571  1.00 61.40           C
ATOM   2228  HB  THR A 156     -15.228   5.419 -31.231  1.00 61.40           H
ATOM   2229  OG1 THR A 156     -14.686   3.358 -31.101  1.00 61.40           O
ATOM   2230  HG1 THR A 156     -15.659   3.127 -31.118  1.00 61.40           H
ATOM   2231  CG2 THR A 156     -14.568   4.562 -33.094  1.00 61.40           C
ATOM   2232 1HG2 THR A 156     -13.882   3.784 -33.428  1.00 61.40           H
ATOM   2233 2HG2 THR A 156     -14.292   5.511 -33.552  1.00 61.40           H
ATOM   2234 3HG2 THR A 156     -15.585   4.299 -33.387  1.00 61.40           H
ATOM   2235  HN  THR A 156     -13.046   3.064 -30.480  1.00 61.40           H
ATOM   2236  N   TRP A 157     -13.133   5.601 -28.735  1.00 56.65           N
ATOM   2237  CA  TRP A 157     -13.375   6.458 -27.587  1.00 56.65           C
ATOM   2238  C   TRP A 157     -12.040   6.675 -26.870  1.00 56.65           C
ATOM   2239  O   TRP A 157     -12.011   6.907 -25.662  1.00 56.65           O
ATOM   2240  HA  TRP A 157     -13.758   7.409 -27.956  1.00 56.65           H
ATOM   2241  CB  TRP A 157     -14.453   5.866 -26.677  1.00 56.65           C
ATOM   2242 1HB  TRP A 157     -14.184   4.837 -26.435  1.00 56.65           H
ATOM   2243 2HB  TRP A 157     -14.467   6.420 -25.739  1.00 56.65           H
ATOM   2244  CG  TRP A 157     -15.857   5.882 -27.284  1.00 56.65           C
ATOM   2245  CD1 TRP A 157     -16.293   5.234 -28.373  1.00 56.65           C
ATOM   2246  HD1 TRP A 157     -15.671   4.586 -28.990  1.00 56.65           H
ATOM   2247  CD2 TRP A 157     -16.999   6.611 -26.788  1.00 56.65           C
ATOM   2248  NE1 TRP A 157     -17.626   5.492 -28.615  1.00 56.65           N
ATOM   2249  HE1 TRP A 157     -18.173   5.125 -29.367  1.00 56.65           H
ATOM   2250  CE2 TRP A 157     -18.070   6.356 -27.620  1.00 56.65           C
ATOM   2251  CE3 TRP A 157     -17.124   7.459 -25.673  1.00 56.65           C
ATOM   2252  HE3 TRP A 157     -16.294   7.676 -25.001  1.00 56.65           H
ATOM   2253  CZ2 TRP A 157     -19.341   6.909 -27.426  1.00 56.65           C
ATOM   2254  HZ2 TRP A 157     -20.171   6.692 -28.098  1.00 56.65           H
ATOM   2255  CZ3 TRP A 157     -18.401   8.004 -25.493  1.00 56.65           C
ATOM   2256  HZ3 TRP A 157     -18.552   8.669 -24.642  1.00 56.65           H
ATOM   2257  CH2 TRP A 157     -19.489   7.757 -26.321  1.00 56.65           C
ATOM   2258  HH2 TRP A 157     -20.453   8.221 -26.113  1.00 56.65           H
ATOM   2259  HN  TRP A 157     -13.005   4.633 -28.520  1.00 56.65           H
ATOM   2260  N   ARG A 158     -10.968   6.592 -27.644  1.00 58.53           N
ATOM   2261  CA  ARG A 158      -9.632   6.595 -27.075  1.00 58.53           C
ATOM   2262  C   ARG A 158      -9.387   7.892 -26.302  1.00 58.53           C
ATOM   2263  O   ARG A 158      -8.848   7.869 -25.197  1.00 58.53           O
ATOM   2264  HA  ARG A 158      -9.610   5.732 -26.409  1.00 58.53           H
ATOM   2265  CB  ARG A 158      -8.568   6.451 -28.166  1.00 58.53           C
ATOM   2266 1HB  ARG A 158      -8.839   5.636 -28.837  1.00 58.53           H
ATOM   2267 2HB  ARG A 158      -8.532   7.360 -28.766  1.00 58.53           H
ATOM   2268  CG  ARG A 158      -7.191   6.180 -27.556  1.00 58.53           C
ATOM   2269 1HG  ARG A 158      -6.882   7.034 -26.953  1.00 58.53           H
ATOM   2270 2HG  ARG A 158      -7.248   5.321 -26.887  1.00 58.53           H
ATOM   2271  CD  ARG A 158      -6.151   5.916 -28.647  1.00 58.53           C
ATOM   2272 1HD  ARG A 158      -6.457   5.064 -29.254  1.00 58.53           H
ATOM   2273 2HD  ARG A 158      -6.085   6.776 -29.314  1.00 58.53           H
ATOM   2274  NE  ARG A 158      -4.831   5.651 -28.033  1.00 58.53           N
ATOM   2275  HE  ARG A 158      -4.743   5.763 -27.044  1.00 58.53           H
ATOM   2276  CZ  ARG A 158      -3.746   5.270 -28.721  1.00 58.53           C
ATOM   2277  NH1 ARG A 158      -3.806   5.105 -30.050  1.00 58.53           N
ATOM   2278 1HH1 ARG A 158      -4.665   5.265 -30.535  1.00 58.53           H
ATOM   2279 2HH1 ARG A 158      -2.992   4.820 -30.556  1.00 58.53           H
ATOM   2280  NH2 ARG A 158      -2.599   5.057 -28.061  1.00 58.53           N
ATOM   2281 1HH2 ARG A 158      -1.780   4.773 -28.560  1.00 58.53           H
ATOM   2282 2HH2 ARG A 158      -2.563   5.183 -27.070  1.00 58.53           H
ATOM   2283  HN  ARG A 158     -11.003   6.523 -28.641  1.00 58.53           H
ATOM   2284  N   GLU A 159      -9.795   8.994 -26.914  1.00 64.20           N
ATOM   2285  CA  GLU A 159      -9.563  10.305 -26.331  1.00 64.20           C
ATOM   2286  C   GLU A 159     -10.406  10.479 -25.066  1.00 64.20           C
ATOM   2287  O   GLU A 159      -9.902  10.925 -24.036  1.00 64.20           O
ATOM   2288  HA  GLU A 159      -8.504  10.324 -26.075  1.00 64.20           H
ATOM   2289  CB  GLU A 159      -9.855  11.415 -27.342  1.00 64.20           C
ATOM   2290 1HB  GLU A 159     -10.802  11.214 -27.844  1.00 64.20           H
ATOM   2291 2HB  GLU A 159      -9.829  12.383 -26.842  1.00 64.20           H
ATOM   2292  CG  GLU A 159      -8.780  11.462 -28.430  1.00 64.20           C
ATOM   2293 1HG  GLU A 159      -7.792  11.427 -27.971  1.00 64.20           H
ATOM   2294 2HG  GLU A 159      -8.867  10.584 -29.070  1.00 64.20           H
ATOM   2295  CD  GLU A 159      -8.911  12.731 -29.275  1.00 64.20           C
ATOM   2296  OE1 GLU A 159      -7.898  13.098 -29.908  1.00 64.20           O
ATOM   2297  OE2 GLU A 159     -10.021  13.305 -29.269  1.00 64.20           O
ATOM   2298  HN  GLU A 159     -10.276   9.001 -27.791  1.00 64.20           H
ATOM   2299  N   LYS A 160     -11.676  10.119 -25.185  1.00 68.92           N
ATOM   2300  CA  LYS A 160     -12.599  10.253 -24.071  1.00 68.92           C
ATOM   2301  C   LYS A 160     -12.083   9.436 -22.886  1.00 68.92           C
ATOM   2302  O   LYS A 160     -12.185   9.867 -21.738  1.00 68.92           O
ATOM   2303  HA  LYS A 160     -12.615  11.305 -23.785  1.00 68.92           H
ATOM   2304  CB  LYS A 160     -14.018   9.880 -24.504  1.00 68.92           C
ATOM   2305 1HB  LYS A 160     -14.007   8.914 -25.009  1.00 68.92           H
ATOM   2306 2HB  LYS A 160     -14.654   9.771 -23.625  1.00 68.92           H
ATOM   2307  CG  LYS A 160     -14.605  10.942 -25.436  1.00 68.92           C
ATOM   2308 1HG  LYS A 160     -14.426  11.934 -25.021  1.00 68.92           H
ATOM   2309 2HG  LYS A 160     -14.098  10.904 -26.401  1.00 68.92           H
ATOM   2310  CD  LYS A 160     -16.107  10.728 -25.635  1.00 68.92           C
ATOM   2311 1HD  LYS A 160     -16.288   9.722 -26.012  1.00 68.92           H
ATOM   2312 2HD  LYS A 160     -16.618  10.806 -24.676  1.00 68.92           H
ATOM   2313  CE  LYS A 160     -16.682  11.757 -26.611  1.00 68.92           C
ATOM   2314 1HE  LYS A 160     -16.527  12.763 -26.222  1.00 68.92           H
ATOM   2315 2HE  LYS A 160     -16.155  11.698 -27.563  1.00 68.92           H
ATOM   2316  NZ  LYS A 160     -18.128  11.518 -26.822  1.00 68.92           N
ATOM   2317 1HZ  LYS A 160     -18.499  12.225 -27.448  1.00 68.92           H
ATOM   2318 2HZ  LYS A 160     -18.263  10.600 -27.230  1.00 68.92           H
ATOM   2319 3HZ  LYS A 160     -18.612  11.567 -25.932  1.00 68.92           H
ATOM   2320  HN  LYS A 160     -12.074   9.743 -26.022  1.00 68.92           H
ATOM   2321  N   ARG A 161     -11.540   8.270 -23.203  1.00 67.23           N
ATOM   2322  CA  ARG A 161     -11.002   7.390 -22.179  1.00 67.23           C
ATOM   2323  C   ARG A 161      -9.883   8.094 -21.409  1.00 67.23           C
ATOM   2324  O   ARG A 161      -9.747   7.912 -20.200  1.00 67.23           O
ATOM   2325  HA  ARG A 161     -11.848   7.171 -21.528  1.00 67.23           H
ATOM   2326  CB  ARG A 161     -10.456   6.099 -22.792  1.00 67.23           C
ATOM   2327 1HB  ARG A 161      -9.945   6.325 -23.728  1.00 67.23           H
ATOM   2328 2HB  ARG A 161      -9.716   5.659 -22.124  1.00 67.23           H
ATOM   2329  CG  ARG A 161     -11.581   5.095 -23.049  1.00 67.23           C
ATOM   2330 1HG  ARG A 161     -12.105   4.884 -22.116  1.00 67.23           H
ATOM   2331 2HG  ARG A 161     -12.311   5.528 -23.733  1.00 67.23           H
ATOM   2332  CD  ARG A 161     -11.032   3.794 -23.637  1.00 67.23           C
ATOM   2333 1HD  ARG A 161     -10.735   3.951 -24.674  1.00 67.23           H
ATOM   2334 2HD  ARG A 161     -10.138   3.488 -23.092  1.00 67.23           H
ATOM   2335  NE  ARG A 161     -12.058   2.731 -23.561  1.00 67.23           N
ATOM   2336  HE  ARG A 161     -13.019   3.007 -23.544  1.00 67.23           H
ATOM   2337  CZ  ARG A 161     -11.781   1.421 -23.513  1.00 67.23           C
ATOM   2338  NH1 ARG A 161     -10.511   0.993 -23.532  1.00 67.23           N
ATOM   2339 1HH1 ARG A 161      -9.762   1.654 -23.583  1.00 67.23           H
ATOM   2340 2HH1 ARG A 161     -10.313   0.014 -23.496  1.00 67.23           H
ATOM   2341  NH2 ARG A 161     -12.793   0.544 -23.445  1.00 67.23           N
ATOM   2342 1HH2 ARG A 161     -12.603  -0.437 -23.408  1.00 67.23           H
ATOM   2343 2HH2 ARG A 161     -13.737   0.872 -23.431  1.00 67.23           H
ATOM   2344  HN  ARG A 161     -11.464   7.924 -24.139  1.00 67.23           H
ATOM   2345  N   LEU A 162      -9.111   8.884 -22.141  1.00 78.71           N
ATOM   2346  CA  LEU A 162      -7.981   9.581 -21.550  1.00 78.71           C
ATOM   2347  C   LEU A 162      -8.495  10.652 -20.586  1.00 78.71           C
ATOM   2348  O   LEU A 162      -7.904  10.877 -19.531  1.00 78.71           O
ATOM   2349  HA  LEU A 162      -7.407   8.850 -20.981  1.00 78.71           H
ATOM   2350  CB  LEU A 162      -7.059  10.128 -22.642  1.00 78.71           C
ATOM   2351 1HB  LEU A 162      -6.854   9.327 -23.352  1.00 78.71           H
ATOM   2352 2HB  LEU A 162      -7.595  10.907 -23.186  1.00 78.71           H
ATOM   2353  CG  LEU A 162      -5.724  10.704 -22.166  1.00 78.71           C
ATOM   2354  HG  LEU A 162      -5.923  11.397 -21.349  1.00 78.71           H
ATOM   2355  CD1 LEU A 162      -4.817   9.602 -21.614  1.00 78.71           C
ATOM   2356 1HD1 LEU A 162      -5.308   9.116 -20.771  1.00 78.71           H
ATOM   2357 2HD1 LEU A 162      -4.622   8.867 -22.395  1.00 78.71           H
ATOM   2358 3HD1 LEU A 162      -3.875  10.039 -21.283  1.00 78.71           H
ATOM   2359  CD2 LEU A 162      -5.043  11.502 -23.280  1.00 78.71           C
ATOM   2360 1HD2 LEU A 162      -4.858  10.850 -24.134  1.00 78.71           H
ATOM   2361 2HD2 LEU A 162      -5.690  12.325 -23.585  1.00 78.71           H
ATOM   2362 3HD2 LEU A 162      -4.096  11.900 -22.915  1.00 78.71           H
ATOM   2363  HN  LEU A 162      -9.246   9.049 -23.118  1.00 78.71           H
ATOM   2364  N   LEU A 163      -9.590  11.283 -20.983  1.00 81.03           N
ATOM   2365  CA  LEU A 163     -10.204  12.308 -20.156  1.00 81.03           C
ATOM   2366  C   LEU A 163     -10.726  11.672 -18.866  1.00 81.03           C
ATOM   2367  O   LEU A 163     -10.446  12.159 -17.772  1.00 81.03           O
ATOM   2368  HA  LEU A 163      -9.427  13.027 -19.897  1.00 81.03           H
ATOM   2369  CB  LEU A 163     -11.275  13.064 -20.946  1.00 81.03           C
ATOM   2370 1HB  LEU A 163     -10.831  13.416 -21.877  1.00 81.03           H
ATOM   2371 2HB  LEU A 163     -12.063  12.361 -21.215  1.00 81.03           H
ATOM   2372  CG  LEU A 163     -11.915  14.258 -20.235  1.00 81.03           C
ATOM   2373  HG  LEU A 163     -12.265  13.926 -19.258  1.00 81.03           H
ATOM   2374  CD1 LEU A 163     -10.890  15.368 -19.996  1.00 81.03           C
ATOM   2375 1HD1 LEU A 163     -10.079  14.986 -19.376  1.00 81.03           H
ATOM   2376 2HD1 LEU A 163     -10.489  15.704 -20.952  1.00 81.03           H
ATOM   2377 3HD1 LEU A 163     -11.372  16.204 -19.490  1.00 81.03           H
ATOM   2378  CD2 LEU A 163     -13.138  14.762 -21.005  1.00 81.03           C
ATOM   2379 1HD2 LEU A 163     -12.835  15.072 -22.005  1.00 81.03           H
ATOM   2380 2HD2 LEU A 163     -13.875  13.963 -21.079  1.00 81.03           H
ATOM   2381 3HD2 LEU A 163     -13.574  15.611 -20.478  1.00 81.03           H
ATOM   2382  HN  LEU A 163     -10.056  11.105 -21.850  1.00 81.03           H
ATOM   2383  N   TYR A 164     -11.476  10.593 -19.037  1.00 74.68           N
ATOM   2384  CA  TYR A 164     -12.046   9.890 -17.901  1.00 74.68           C
ATOM   2385  C   TYR A 164     -10.949   9.381 -16.964  1.00 74.68           C
ATOM   2386  O   TYR A 164     -11.127   9.360 -15.747  1.00 74.68           O
ATOM   2387  HA  TYR A 164     -12.682  10.589 -17.358  1.00 74.68           H
ATOM   2388  CB  TYR A 164     -12.801   8.692 -18.481  1.00 74.68           C
ATOM   2389 1HB  TYR A 164     -12.202   8.250 -19.277  1.00 74.68           H
ATOM   2390 2HB  TYR A 164     -12.911   7.934 -17.706  1.00 74.68           H
ATOM   2391  CG  TYR A 164     -14.184   9.038 -19.036  1.00 74.68           C
ATOM   2392  CD1 TYR A 164     -15.143   9.584 -18.207  1.00 74.68           C
ATOM   2393  HD1 TYR A 164     -14.915   9.769 -17.157  1.00 74.68           H
ATOM   2394  CD2 TYR A 164     -14.473   8.804 -20.365  1.00 74.68           C
ATOM   2395  HD2 TYR A 164     -13.716   8.372 -21.019  1.00 74.68           H
ATOM   2396  CE1 TYR A 164     -16.445   9.909 -18.729  1.00 74.68           C
ATOM   2397  HE1 TYR A 164     -17.212  10.341 -18.085  1.00 74.68           H
ATOM   2398  CE2 TYR A 164     -15.775   9.129 -20.887  1.00 74.68           C
ATOM   2399  HE2 TYR A 164     -16.017   8.949 -21.934  1.00 74.68           H
ATOM   2400  CZ  TYR A 164     -16.697   9.666 -20.043  1.00 74.68           C
ATOM   2401  OH  TYR A 164     -17.927   9.973 -20.536  1.00 74.68           O
ATOM   2402  HH  TYR A 164     -18.495  10.371 -19.815  1.00 74.68           H
ATOM   2403  HN  TYR A 164     -11.694  10.199 -19.930  1.00 74.68           H
ATOM   2404  N   SER A 165      -9.838   8.983 -17.567  1.00 86.05           N
ATOM   2405  CA  SER A 165      -8.720   8.455 -16.803  1.00 86.05           C
ATOM   2406  C   SER A 165      -8.191   9.524 -15.844  1.00 86.05           C
ATOM   2407  O   SER A 165      -7.779   9.212 -14.728  1.00 86.05           O
ATOM   2408  HA  SER A 165      -9.124   7.609 -16.247  1.00 86.05           H
ATOM   2409  CB  SER A 165      -7.602   7.971 -17.727  1.00 86.05           C
ATOM   2410 1HB  SER A 165      -6.900   7.361 -17.158  1.00 86.05           H
ATOM   2411 2HB  SER A 165      -8.023   7.331 -18.503  1.00 86.05           H
ATOM   2412  OG  SER A 165      -6.904   9.054 -18.334  1.00 86.05           O
ATOM   2413  HG  SER A 165      -7.549   9.768 -18.606  1.00 86.05           H
ATOM   2414  HN  SER A 165      -9.696   9.017 -18.556  1.00 86.05           H
ATOM   2415  N   LYS A 166      -8.220  10.762 -16.314  1.00 82.86           N
ATOM   2416  CA  LYS A 166      -7.773  11.881 -15.502  1.00 82.86           C
ATOM   2417  C   LYS A 166      -8.729  12.062 -14.321  1.00 82.86           C
ATOM   2418  O   LYS A 166      -8.292  12.203 -13.180  1.00 82.86           O
ATOM   2419  HA  LYS A 166      -6.787  11.630 -15.113  1.00 82.86           H
ATOM   2420  CB  LYS A 166      -7.614  13.137 -16.362  1.00 82.86           C
ATOM   2421 1HB  LYS A 166      -8.518  13.298 -16.949  1.00 82.86           H
ATOM   2422 2HB  LYS A 166      -7.492  14.009 -15.720  1.00 82.86           H
ATOM   2423  CG  LYS A 166      -6.409  13.012 -17.297  1.00 82.86           C
ATOM   2424 1HG  LYS A 166      -5.507  12.833 -16.711  1.00 82.86           H
ATOM   2425 2HG  LYS A 166      -6.540  12.151 -17.952  1.00 82.86           H
ATOM   2426  CD  LYS A 166      -6.234  14.278 -18.138  1.00 82.86           C
ATOM   2427 1HD  LYS A 166      -7.121  14.437 -18.751  1.00 82.86           H
ATOM   2428 2HD  LYS A 166      -6.140  15.144 -17.483  1.00 82.86           H
ATOM   2429  CE  LYS A 166      -4.999  14.173 -19.035  1.00 82.86           C
ATOM   2430 1HE  LYS A 166      -4.123  13.936 -18.432  1.00 82.86           H
ATOM   2431 2HE  LYS A 166      -5.127  13.357 -19.746  1.00 82.86           H
ATOM   2432  NZ  LYS A 166      -4.779  15.443 -19.763  1.00 82.86           N
ATOM   2433 1HZ  LYS A 166      -3.965  15.353 -20.362  1.00 82.86           H
ATOM   2434 2HZ  LYS A 166      -5.593  15.654 -20.329  1.00 82.86           H
ATOM   2435 3HZ  LYS A 166      -4.627  16.192 -19.097  1.00 82.86           H
ATOM   2436  HN  LYS A 166      -8.540  11.005 -17.230  1.00 82.86           H
ATOM   2437  N   MET A 167     -10.016  12.053 -14.636  1.00 84.55           N
ATOM   2438  CA  MET A 167     -11.036  12.258 -13.621  1.00 84.55           C
ATOM   2439  C   MET A 167     -10.971  11.168 -12.550  1.00 84.55           C
ATOM   2440  O   MET A 167     -11.038  11.460 -11.357  1.00 84.55           O
ATOM   2441  HA  MET A 167     -10.816  13.228 -13.176  1.00 84.55           H
ATOM   2442  CB  MET A 167     -12.418  12.248 -14.277  1.00 84.55           C
ATOM   2443 1HB  MET A 167     -12.547  11.329 -14.849  1.00 84.55           H
ATOM   2444 2HB  MET A 167     -13.190  12.255 -13.508  1.00 84.55           H
ATOM   2445  CG  MET A 167     -12.597  13.457 -15.198  1.00 84.55           C
ATOM   2446 1HG  MET A 167     -12.458  14.379 -14.633  1.00 84.55           H
ATOM   2447 2HG  MET A 167     -11.837  13.445 -15.979  1.00 84.55           H
ATOM   2448  SD  MET A 167     -14.224  13.431 -15.931  1.00 84.55           S
ATOM   2449  CE  MET A 167     -15.210  13.883 -14.513  1.00 84.55           C
ATOM   2450 1HE  MET A 167     -15.069  13.147 -13.723  1.00 84.55           H
ATOM   2451 2HE  MET A 167     -14.902  14.865 -14.155  1.00 84.55           H
ATOM   2452 3HE  MET A 167     -16.262  13.914 -14.797  1.00 84.55           H
ATOM   2453  HN  MET A 167     -10.364  11.909 -15.562  1.00 84.55           H
ATOM   2454  N   VAL A 168     -10.842   9.934 -13.014  1.00 92.47           N
ATOM   2455  CA  VAL A 168     -10.813   8.794 -12.113  1.00 92.47           C
ATOM   2456  C   VAL A 168      -9.619   8.929 -11.166  1.00 92.47           C
ATOM   2457  O   VAL A 168      -9.741   8.678  -9.968  1.00 92.47           O
ATOM   2458  HA  VAL A 168     -11.731   8.816 -11.526  1.00 92.47           H
ATOM   2459  CB  VAL A 168     -10.794   7.492 -12.916  1.00 92.47           C
ATOM   2460  HB  VAL A 168      -9.982   7.556 -13.640  1.00 92.47           H
ATOM   2461  CG1 VAL A 168     -10.522   6.292 -12.008  1.00 92.47           C
ATOM   2462 1HG1 VAL A 168      -9.554   6.416 -11.522  1.00 92.47           H
ATOM   2463 2HG1 VAL A 168     -11.303   6.224 -11.250  1.00 92.47           H
ATOM   2464 3HG1 VAL A 168     -10.514   5.379 -12.604  1.00 92.47           H
ATOM   2465  CG2 VAL A 168     -12.100   7.308 -13.691  1.00 92.47           C
ATOM   2466 1HG2 VAL A 168     -12.936   7.275 -12.993  1.00 92.47           H
ATOM   2467 2HG2 VAL A 168     -12.235   8.141 -14.381  1.00 92.47           H
ATOM   2468 3HG2 VAL A 168     -12.061   6.374 -14.253  1.00 92.47           H
ATOM   2469  HN  VAL A 168     -10.759   9.707 -13.985  1.00 92.47           H
ATOM   2470  N   CYS A 169      -8.492   9.326 -11.739  1.00 93.85           N
ATOM   2471  CA  CYS A 169      -7.275   9.491 -10.962  1.00 93.85           C
ATOM   2472  C   CYS A 169      -7.540  10.527  -9.868  1.00 93.85           C
ATOM   2473  O   CYS A 169      -7.205  10.307  -8.705  1.00 93.85           O
ATOM   2474  HA  CYS A 169      -7.048   8.518 -10.526  1.00 93.85           H
ATOM   2475  CB  CYS A 169      -6.089   9.883 -11.845  1.00 93.85           C
ATOM   2476 1HB  CYS A 169      -6.370  10.706 -12.502  1.00 93.85           H
ATOM   2477 2HB  CYS A 169      -5.265  10.237 -11.225  1.00 93.85           H
ATOM   2478  SG  CYS A 169      -5.548   8.447 -12.841  1.00 93.85           S
ATOM   2479  HG  CYS A 169      -6.518   8.532 -13.747  1.00 93.85           H
ATOM   2480  HN  CYS A 169      -8.402   9.533 -12.713  1.00 93.85           H
ATOM   2481  N   PHE A 170      -8.139  11.635 -10.280  1.00 93.36           N
ATOM   2482  CA  PHE A 170      -8.424  12.719  -9.355  1.00 93.36           C
ATOM   2483  C   PHE A 170      -9.334  12.248  -8.220  1.00 93.36           C
ATOM   2484  O   PHE A 170      -9.079  12.539  -7.053  1.00 93.36           O
ATOM   2485  HA  PHE A 170      -7.471  13.050  -8.941  1.00 93.36           H
ATOM   2486  CB  PHE A 170      -9.144  13.809 -10.152  1.00 93.36           C
ATOM   2487 1HB  PHE A 170      -8.520  14.100 -10.997  1.00 93.36           H
ATOM   2488 2HB  PHE A 170     -10.065  13.395 -10.564  1.00 93.36           H
ATOM   2489  CG  PHE A 170      -9.484  15.056  -9.334  1.00 93.36           C
ATOM   2490  CD1 PHE A 170     -10.752  15.247  -8.879  1.00 93.36           C
ATOM   2491  HD1 PHE A 170     -11.525  14.510  -9.098  1.00 93.36           H
ATOM   2492  CD2 PHE A 170      -8.519  15.975  -9.062  1.00 93.36           C
ATOM   2493  HD2 PHE A 170      -7.503  15.822  -9.426  1.00 93.36           H
ATOM   2494  CE1 PHE A 170     -11.067  16.404  -8.120  1.00 93.36           C
ATOM   2495  HE1 PHE A 170     -12.083  16.557  -7.756  1.00 93.36           H
ATOM   2496  CE2 PHE A 170      -8.835  17.133  -8.303  1.00 93.36           C
ATOM   2497  HE2 PHE A 170      -8.061  17.869  -8.084  1.00 93.36           H
ATOM   2498  CZ  PHE A 170     -10.102  17.323  -7.848  1.00 93.36           C
ATOM   2499  HZ  PHE A 170     -10.344  18.212  -7.265  1.00 93.36           H
ATOM   2500  HN  PHE A 170      -8.428  11.797 -11.223  1.00 93.36           H
ATOM   2501  N   THR A 171     -10.378  11.527  -8.602  1.00 93.03           N
ATOM   2502  CA  THR A 171     -11.338  11.026  -7.633  1.00 93.03           C
ATOM   2503  C   THR A 171     -10.641  10.128  -6.608  1.00 93.03           C
ATOM   2504  O   THR A 171     -10.962  10.169  -5.422  1.00 93.03           O
ATOM   2505  HA  THR A 171     -11.749  11.875  -7.087  1.00 93.03           H
ATOM   2506  CB  THR A 171     -12.458  10.319  -8.398  1.00 93.03           C
ATOM   2507  HB  THR A 171     -12.096   9.399  -8.856  1.00 93.03           H
ATOM   2508  OG1 THR A 171     -12.939  11.310  -9.303  1.00 93.03           O
ATOM   2509  HG1 THR A 171     -12.462  11.233 -10.178  1.00 93.03           H
ATOM   2510  CG2 THR A 171     -13.666  10.007  -7.512  1.00 93.03           C
ATOM   2511 1HG2 THR A 171     -14.069  10.935  -7.107  1.00 93.03           H
ATOM   2512 2HG2 THR A 171     -13.357   9.357  -6.693  1.00 93.03           H
ATOM   2513 3HG2 THR A 171     -14.431   9.506  -8.104  1.00 93.03           H
ATOM   2514  HN  THR A 171     -10.573  11.285  -9.553  1.00 93.03           H
ATOM   2515  N   ILE A 172      -9.700   9.338  -7.104  1.00 93.90           N
ATOM   2516  CA  ILE A 172      -8.979   8.408  -6.253  1.00 93.90           C
ATOM   2517  C   ILE A 172      -8.181   9.192  -5.209  1.00 93.90           C
ATOM   2518  O   ILE A 172      -8.188   8.847  -4.029  1.00 93.90           O
ATOM   2519  HA  ILE A 172      -9.719   7.798  -5.734  1.00 93.90           H
ATOM   2520  CB  ILE A 172      -8.123   7.461  -7.097  1.00 93.90           C
ATOM   2521  HB  ILE A 172      -7.613   8.051  -7.860  1.00 93.90           H
ATOM   2522  CG1 ILE A 172      -8.995   6.437  -7.826  1.00 93.90           C
ATOM   2523 1HG1 ILE A 172      -9.405   5.727  -7.107  1.00 93.90           H
ATOM   2524 2HG1 ILE A 172      -9.840   6.941  -8.294  1.00 93.90           H
ATOM   2525  CG2 ILE A 172      -7.042   6.793  -6.246  1.00 93.90           C
ATOM   2526 1HG2 ILE A 172      -6.396   7.556  -5.813  1.00 93.90           H
ATOM   2527 2HG2 ILE A 172      -7.512   6.219  -5.446  1.00 93.90           H
ATOM   2528 3HG2 ILE A 172      -6.449   6.125  -6.871  1.00 93.90           H
ATOM   2529  CD1 ILE A 172      -8.188   5.687  -8.888  1.00 93.90           C
ATOM   2530 1HD1 ILE A 172      -7.800   6.397  -9.618  1.00 93.90           H
ATOM   2531 2HD1 ILE A 172      -7.358   5.164  -8.412  1.00 93.90           H
ATOM   2532 3HD1 ILE A 172      -8.832   4.965  -9.390  1.00 93.90           H
ATOM   2533  HN  ILE A 172      -9.430   9.327  -8.067  1.00 93.90           H
ATOM   2534  N   TRP A 173      -7.512  10.233  -5.682  1.00 92.24           N
ATOM   2535  CA  TRP A 173      -6.639  11.015  -4.823  1.00 92.24           C
ATOM   2536  C   TRP A 173      -7.500  11.656  -3.732  1.00 92.24           C
ATOM   2537  O   TRP A 173      -7.128  11.649  -2.560  1.00 92.24           O
ATOM   2538  HA  TRP A 173      -5.915  10.334  -4.375  1.00 92.24           H
ATOM   2539  CB  TRP A 173      -5.844  12.039  -5.636  1.00 92.24           C
ATOM   2540 1HB  TRP A 173      -6.500  12.481  -6.386  1.00 92.24           H
ATOM   2541 2HB  TRP A 173      -5.527  12.846  -4.974  1.00 92.24           H
ATOM   2542  CG  TRP A 173      -4.612  11.459  -6.334  1.00 92.24           C
ATOM   2543  CD1 TRP A 173      -4.417  11.280  -7.648  1.00 92.24           C
ATOM   2544  HD1 TRP A 173      -5.144  11.538  -8.417  1.00 92.24           H
ATOM   2545  CD2 TRP A 173      -3.407  10.985  -5.698  1.00 92.24           C
ATOM   2546  NE1 TRP A 173      -3.178  10.728  -7.904  1.00 92.24           N
ATOM   2547  HE1 TRP A 173      -2.805  10.502  -8.804  1.00 92.24           H
ATOM   2548  CE2 TRP A 173      -2.544  10.543  -6.681  1.00 92.24           C
ATOM   2549  CE3 TRP A 173      -3.056  10.933  -4.338  1.00 92.24           C
ATOM   2550  HE3 TRP A 173      -3.719  11.276  -3.543  1.00 92.24           H
ATOM   2551  CZ2 TRP A 173      -1.276  10.017  -6.407  1.00 92.24           C
ATOM   2552  HZ2 TRP A 173      -0.613   9.674  -7.202  1.00 92.24           H
ATOM   2553  CZ3 TRP A 173      -1.785  10.404  -4.081  1.00 92.24           C
ATOM   2554  HZ3 TRP A 173      -1.463  10.340  -3.042  1.00 92.24           H
ATOM   2555  CH2 TRP A 173      -0.905   9.954  -5.059  1.00 92.24           C
ATOM   2556  HH2 TRP A 173       0.069   9.555  -4.777  1.00 92.24           H
ATOM   2557  HN  TRP A 173      -7.559  10.544  -6.632  1.00 92.24           H
ATOM   2558  N   VAL A 174      -8.633  12.194  -4.158  1.00 95.50           N
ATOM   2559  CA  VAL A 174      -9.535  12.865  -3.237  1.00 95.50           C
ATOM   2560  C   VAL A 174     -10.019  11.866  -2.184  1.00 95.50           C
ATOM   2561  O   VAL A 174     -10.043  12.175  -0.994  1.00 95.50           O
ATOM   2562  HA  VAL A 174      -8.970  13.653  -2.738  1.00 95.50           H
ATOM   2563  CB  VAL A 174     -10.680  13.521  -4.010  1.00 95.50           C
ATOM   2564  HB  VAL A 174     -11.144  12.757  -4.634  1.00 95.50           H
ATOM   2565  CG1 VAL A 174     -11.748  14.061  -3.056  1.00 95.50           C
ATOM   2566 1HG1 VAL A 174     -12.152  13.241  -2.462  1.00 95.50           H
ATOM   2567 2HG1 VAL A 174     -11.302  14.804  -2.395  1.00 95.50           H
ATOM   2568 3HG1 VAL A 174     -12.550  14.521  -3.632  1.00 95.50           H
ATOM   2569  CG2 VAL A 174     -10.158  14.626  -4.931  1.00 95.50           C
ATOM   2570 1HG2 VAL A 174      -9.658  15.389  -4.335  1.00 95.50           H
ATOM   2571 2HG2 VAL A 174      -9.453  14.201  -5.645  1.00 95.50           H
ATOM   2572 3HG2 VAL A 174     -10.993  15.075  -5.469  1.00 95.50           H
ATOM   2573  HN  VAL A 174      -8.938  12.177  -5.110  1.00 95.50           H
ATOM   2574  N   LEU A 175     -10.393  10.687  -2.662  1.00 90.13           N
ATOM   2575  CA  LEU A 175     -10.949   9.668  -1.788  1.00 90.13           C
ATOM   2576  C   LEU A 175      -9.894   9.255  -0.759  1.00 90.13           C
ATOM   2577  O   LEU A 175     -10.186   9.169   0.433  1.00 90.13           O
ATOM   2578  HA  LEU A 175     -11.791  10.115  -1.259  1.00 90.13           H
ATOM   2579  CB  LEU A 175     -11.498   8.500  -2.609  1.00 90.13           C
ATOM   2580 1HB  LEU A 175     -12.158   8.900  -3.378  1.00 90.13           H
ATOM   2581 2HB  LEU A 175     -10.665   8.019  -3.122  1.00 90.13           H
ATOM   2582  CG  LEU A 175     -12.262   7.431  -1.826  1.00 90.13           C
ATOM   2583  HG  LEU A 175     -11.692   7.191  -0.928  1.00 90.13           H
ATOM   2584  CD1 LEU A 175     -13.625   7.955  -1.369  1.00 90.13           C
ATOM   2585 1HD1 LEU A 175     -13.483   8.824  -0.727  1.00 90.13           H
ATOM   2586 2HD1 LEU A 175     -14.215   8.240  -2.240  1.00 90.13           H
ATOM   2587 3HD1 LEU A 175     -14.147   7.175  -0.815  1.00 90.13           H
ATOM   2588  CD2 LEU A 175     -12.388   6.140  -2.639  1.00 90.13           C
ATOM   2589 1HD2 LEU A 175     -12.924   6.345  -3.565  1.00 90.13           H
ATOM   2590 2HD2 LEU A 175     -11.393   5.759  -2.871  1.00 90.13           H
ATOM   2591 3HD2 LEU A 175     -12.935   5.397  -2.059  1.00 90.13           H
ATOM   2592  HN  LEU A 175     -10.322  10.426  -3.624  1.00 90.13           H
ATOM   2593  N   ALA A 176      -8.691   9.010  -1.257  1.00 95.16           N
ATOM   2594  CA  ALA A 176      -7.614   8.530  -0.409  1.00 95.16           C
ATOM   2595  C   ALA A 176      -7.311   9.577   0.665  1.00 95.16           C
ATOM   2596  O   ALA A 176      -7.038   9.233   1.814  1.00 95.16           O
ATOM   2597  HA  ALA A 176      -7.954   7.615   0.075  1.00 95.16           H
ATOM   2598  CB  ALA A 176      -6.391   8.208  -1.270  1.00 95.16           C
ATOM   2599 1HB  ALA A 176      -6.651   7.438  -1.996  1.00 95.16           H
ATOM   2600 2HB  ALA A 176      -6.068   9.108  -1.793  1.00 95.16           H
ATOM   2601 3HB  ALA A 176      -5.583   7.848  -0.633  1.00 95.16           H
ATOM   2602  HN  ALA A 176      -8.449   9.134  -2.219  1.00 95.16           H
ATOM   2603  N   ALA A 177      -7.369  10.835   0.253  1.00 95.06           N
ATOM   2604  CA  ALA A 177      -7.079  11.934   1.159  1.00 95.06           C
ATOM   2605  C   ALA A 177      -8.077  11.910   2.319  1.00 95.06           C
ATOM   2606  O   ALA A 177      -7.688  12.038   3.479  1.00 95.06           O
ATOM   2607  HA  ALA A 177      -6.074  11.783   1.552  1.00 95.06           H
ATOM   2608  CB  ALA A 177      -7.114  13.255   0.387  1.00 95.06           C
ATOM   2609 1HB  ALA A 177      -6.367  13.231  -0.407  1.00 95.06           H
ATOM   2610 2HB  ALA A 177      -8.103  13.395  -0.049  1.00 95.06           H
ATOM   2611 3HB  ALA A 177      -6.896  14.078   1.067  1.00 95.06           H
ATOM   2612  HN  ALA A 177      -7.609  11.108  -0.679  1.00 95.06           H
ATOM   2613  N   ALA A 178      -9.343  11.745   1.965  1.00 95.19           N
ATOM   2614  CA  ALA A 178     -10.405  11.767   2.956  1.00 95.19           C
ATOM   2615  C   ALA A 178     -10.211  10.604   3.931  1.00 95.19           C
ATOM   2616  O   ALA A 178     -10.488  10.735   5.122  1.00 95.19           O
ATOM   2617  HA  ALA A 178     -10.329  12.706   3.504  1.00 95.19           H
ATOM   2618  CB  ALA A 178     -11.762  11.717   2.251  1.00 95.19           C
ATOM   2619 1HB  ALA A 178     -11.862  12.580   1.593  1.00 95.19           H
ATOM   2620 2HB  ALA A 178     -11.833  10.802   1.663  1.00 95.19           H
ATOM   2621 3HB  ALA A 178     -12.559  11.733   2.995  1.00 95.19           H
ATOM   2622  HN  ALA A 178      -9.646  11.600   1.023  1.00 95.19           H
ATOM   2623  N   LEU A 179      -9.737   9.492   3.389  1.00 92.44           N
ATOM   2624  CA  LEU A 179      -9.579   8.282   4.178  1.00 92.44           C
ATOM   2625  C   LEU A 179      -8.371   8.437   5.104  1.00 92.44           C
ATOM   2626  O   LEU A 179      -8.123   7.583   5.954  1.00 92.44           O
ATOM   2627  HA  LEU A 179     -10.474   8.174   4.792  1.00 92.44           H
ATOM   2628  CB  LEU A 179      -9.504   7.054   3.268  1.00 92.44           C
ATOM   2629 1HB  LEU A 179      -8.713   7.217   2.536  1.00 92.44           H
ATOM   2630 2HB  LEU A 179      -9.207   6.197   3.872  1.00 92.44           H
ATOM   2631  CG  LEU A 179     -10.788   6.695   2.519  1.00 92.44           C
ATOM   2632  HG  LEU A 179     -11.140   7.586   1.998  1.00 92.44           H
ATOM   2633  CD1 LEU A 179     -10.522   5.626   1.457  1.00 92.44           C
ATOM   2634 1HD1 LEU A 179      -9.792   6.001   0.739  1.00 92.44           H
ATOM   2635 2HD1 LEU A 179     -10.134   4.727   1.935  1.00 92.44           H
ATOM   2636 3HD1 LEU A 179     -11.452   5.390   0.939  1.00 92.44           H
ATOM   2637  CD2 LEU A 179     -11.892   6.274   3.492  1.00 92.44           C
ATOM   2638 1HD2 LEU A 179     -11.563   5.404   4.059  1.00 92.44           H
ATOM   2639 2HD2 LEU A 179     -12.105   7.095   4.176  1.00 92.44           H
ATOM   2640 3HD2 LEU A 179     -12.793   6.025   2.932  1.00 92.44           H
ATOM   2641  HN  LEU A 179      -9.464   9.409   2.430  1.00 92.44           H
ATOM   2642  N   CYS A 180      -7.652   9.532   4.908  1.00 91.57           N
ATOM   2643  CA  CYS A 180      -6.450   9.787   5.684  1.00 91.57           C
ATOM   2644  C   CYS A 180      -6.821  10.691   6.861  1.00 91.57           C
ATOM   2645  O   CYS A 180      -5.976  11.005   7.697  1.00 91.57           O
ATOM   2646  HA  CYS A 180      -6.094   8.819   6.036  1.00 91.57           H
ATOM   2647  CB  CYS A 180      -5.340  10.395   4.824  1.00 91.57           C
ATOM   2648 1HB  CYS A 180      -5.683  11.331   4.382  1.00 91.57           H
ATOM   2649 2HB  CYS A 180      -4.477  10.634   5.446  1.00 91.57           H
ATOM   2650  SG  CYS A 180      -4.855   9.222   3.506  1.00 91.57           S
ATOM   2651  HG  CYS A 180      -5.684   9.701   2.582  1.00 91.57           H
ATOM   2652  HN  CYS A 180      -7.877  10.236   4.235  1.00 91.57           H
ATOM   2653  N   ILE A 181      -8.086  11.084   6.888  1.00 91.33           N
ATOM   2654  CA  ILE A 181      -8.556  12.023   7.892  1.00 91.33           C
ATOM   2655  C   ILE A 181      -8.272  11.459   9.285  1.00 91.33           C
ATOM   2656  O   ILE A 181      -7.740  12.159  10.146  1.00 91.33           O
ATOM   2657  HA  ILE A 181      -7.987  12.944   7.770  1.00 91.33           H
ATOM   2658  CB  ILE A 181     -10.028  12.367   7.656  1.00 91.33           C
ATOM   2659  HB  ILE A 181     -10.575  11.437   7.500  1.00 91.33           H
ATOM   2660  CG1 ILE A 181     -10.199  13.209   6.391  1.00 91.33           C
ATOM   2661 1HG1 ILE A 181      -9.731  14.183   6.532  1.00 91.33           H
ATOM   2662 2HG1 ILE A 181      -9.687  12.728   5.557  1.00 91.33           H
ATOM   2663  CG2 ILE A 181     -10.636  13.048   8.884  1.00 91.33           C
ATOM   2664 1HG2 ILE A 181     -10.566  12.379   9.742  1.00 91.33           H
ATOM   2665 2HG2 ILE A 181     -10.092  13.968   9.096  1.00 91.33           H
ATOM   2666 3HG2 ILE A 181     -11.683  13.281   8.690  1.00 91.33           H
ATOM   2667  CD1 ILE A 181     -11.679  13.393   6.050  1.00 91.33           C
ATOM   2668 1HD1 ILE A 181     -12.138  12.418   5.885  1.00 91.33           H
ATOM   2669 2HD1 ILE A 181     -12.182  13.896   6.875  1.00 91.33           H
ATOM   2670 3HD1 ILE A 181     -11.772  13.995   5.146  1.00 91.33           H
ATOM   2671  HN  ILE A 181      -8.782  10.772   6.242  1.00 91.33           H
ATOM   2672  N   PRO A 182      -8.619  10.188   9.532  1.00 92.88           N
ATOM   2673  CA  PRO A 182      -8.413   9.593  10.855  1.00 92.88           C
ATOM   2674  C   PRO A 182      -6.981   9.748  11.341  1.00 92.88           C
ATOM   2675  O   PRO A 182      -6.748  10.109  12.493  1.00 92.88           O
ATOM   2676  HA  PRO A 182      -9.023  10.109  11.597  1.00 92.88           H
ATOM   2677  CB  PRO A 182      -8.788   8.124  10.654  1.00 92.88           C
ATOM   2678 1HB  PRO A 182      -7.920   7.520  10.392  1.00 92.88           H
ATOM   2679 2HB  PRO A 182      -9.215   7.691  11.559  1.00 92.88           H
ATOM   2680  CG  PRO A 182      -9.804   8.171   9.519  1.00 92.88           C
ATOM   2681 1HG  PRO A 182      -9.904   7.205   9.024  1.00 92.88           H
ATOM   2682 2HG  PRO A 182     -10.799   8.436   9.877  1.00 92.88           H
ATOM   2683  CD  PRO A 182      -9.229   9.230   8.593  1.00 92.88           C
ATOM   2684 1HD  PRO A 182      -8.489   8.813   7.910  1.00 92.88           H
ATOM   2685 2HD  PRO A 182     -10.001   9.692   7.977  1.00 92.88           H
ATOM   2686  N   GLU A 183      -6.051   9.468  10.440  1.00 89.53           N
ATOM   2687  CA  GLU A 183      -4.640   9.495  10.787  1.00 89.53           C
ATOM   2688  C   GLU A 183      -4.221  10.909  11.194  1.00 89.53           C
ATOM   2689  O   GLU A 183      -3.427  11.084  12.118  1.00 89.53           O
ATOM   2690  HA  GLU A 183      -4.538   8.820  11.636  1.00 89.53           H
ATOM   2691  CB  GLU A 183      -3.781   8.981   9.631  1.00 89.53           C
ATOM   2692 1HB  GLU A 183      -4.186   9.339   8.684  1.00 89.53           H
ATOM   2693 2HB  GLU A 183      -2.741   9.266   9.790  1.00 89.53           H
ATOM   2694  CG  GLU A 183      -3.803   7.452   9.569  1.00 89.53           C
ATOM   2695 1HG  GLU A 183      -3.020   7.100   8.898  1.00 89.53           H
ATOM   2696 2HG  GLU A 183      -3.586   7.041  10.555  1.00 89.53           H
ATOM   2697  CD  GLU A 183      -5.163   6.943   9.086  1.00 89.53           C
ATOM   2698  OE1 GLU A 183      -5.407   5.729   9.256  1.00 89.53           O
ATOM   2699  OE2 GLU A 183      -5.927   7.779   8.558  1.00 89.53           O
ATOM   2700  HN  GLU A 183      -6.248   9.226   9.489  1.00 89.53           H
ATOM   2701  N   ILE A 184      -4.773  11.883  10.486  1.00 91.18           N
ATOM   2702  CA  ILE A 184      -4.422  13.273  10.723  1.00 91.18           C
ATOM   2703  C   ILE A 184      -4.815  13.658  12.150  1.00 91.18           C
ATOM   2704  O   ILE A 184      -4.080  14.373  12.829  1.00 91.18           O
ATOM   2705  HA  ILE A 184      -3.339  13.357  10.628  1.00 91.18           H
ATOM   2706  CB  ILE A 184      -5.041  14.172   9.651  1.00 91.18           C
ATOM   2707  HB  ILE A 184      -6.106  13.947   9.589  1.00 91.18           H
ATOM   2708  CG1 ILE A 184      -4.438  13.881   8.275  1.00 91.18           C
ATOM   2709 1HG1 ILE A 184      -3.406  14.231   8.245  1.00 91.18           H
ATOM   2710 2HG1 ILE A 184      -4.415  12.805   8.105  1.00 91.18           H
ATOM   2711  CG2 ILE A 184      -4.912  15.648  10.032  1.00 91.18           C
ATOM   2712 1HG2 ILE A 184      -5.427  15.826  10.977  1.00 91.18           H
ATOM   2713 2HG2 ILE A 184      -3.858  15.906  10.138  1.00 91.18           H
ATOM   2714 3HG2 ILE A 184      -5.360  16.265   9.253  1.00 91.18           H
ATOM   2715  CD1 ILE A 184      -5.245  14.561   7.167  1.00 91.18           C
ATOM   2716 1HD1 ILE A 184      -6.270  14.190   7.185  1.00 91.18           H
ATOM   2717 2HD1 ILE A 184      -5.246  15.639   7.328  1.00 91.18           H
ATOM   2718 3HD1 ILE A 184      -4.795  14.338   6.200  1.00 91.18           H
ATOM   2719  HN  ILE A 184      -5.448  11.735   9.762  1.00 91.18           H
ATOM   2720  N   LEU A 185      -5.974  13.165  12.564  1.00 91.37           N
ATOM   2721  CA  LEU A 185      -6.577  13.615  13.807  1.00 91.37           C
ATOM   2722  C   LEU A 185      -5.849  12.967  14.986  1.00 91.37           C
ATOM   2723  O   LEU A 185      -5.464  13.651  15.934  1.00 91.37           O
ATOM   2724  HA  LEU A 185      -6.437  14.695  13.866  1.00 91.37           H
ATOM   2725  CB  LEU A 185      -8.084  13.354  13.796  1.00 91.37           C
ATOM   2726 1HB  LEU A 185      -8.249  12.302  13.564  1.00 91.37           H
ATOM   2727 2HB  LEU A 185      -8.470  13.523  14.802  1.00 91.37           H
ATOM   2728  CG  LEU A 185      -8.904  14.197  12.817  1.00 91.37           C
ATOM   2729  HG  LEU A 185      -8.531  14.011  11.810  1.00 91.37           H
ATOM   2730  CD1 LEU A 185     -10.377  13.782  12.837  1.00 91.37           C
ATOM   2731 1HD1 LEU A 185     -10.463  12.734  12.552  1.00 91.37           H
ATOM   2732 2HD1 LEU A 185     -10.780  13.920  13.840  1.00 91.37           H
ATOM   2733 3HD1 LEU A 185     -10.937  14.397  12.132  1.00 91.37           H
ATOM   2734  CD2 LEU A 185      -8.726  15.691  13.097  1.00 91.37           C
ATOM   2735 1HD2 LEU A 185      -9.057  15.912  14.112  1.00 91.37           H
ATOM   2736 2HD2 LEU A 185      -7.674  15.957  12.992  1.00 91.37           H
ATOM   2737 3HD2 LEU A 185      -9.320  16.267  12.388  1.00 91.37           H
ATOM   2738  HN  LEU A 185      -6.496  12.473  12.067  1.00 91.37           H
ATOM   2739  N   TYR A 186      -5.682  11.657  14.889  1.00 91.70           N
ATOM   2740  CA  TYR A 186      -5.407  10.848  16.065  1.00 91.70           C
ATOM   2741  C   TYR A 186      -3.942  10.407  16.097  1.00 91.70           C
ATOM   2742  O   TYR A 186      -3.519   9.713  17.020  1.00 91.70           O
ATOM   2743  HA  TYR A 186      -5.615  11.455  16.946  1.00 91.70           H
ATOM   2744  CB  TYR A 186      -6.298   9.610  15.943  1.00 91.70           C
ATOM   2745 1HB  TYR A 186      -5.993   9.041  15.065  1.00 91.70           H
ATOM   2746 2HB  TYR A 186      -6.135   8.971  16.811  1.00 91.70           H
ATOM   2747  CG  TYR A 186      -7.791   9.927  15.834  1.00 91.70           C
ATOM   2748  CD1 TYR A 186      -8.385  10.775  16.746  1.00 91.70           C
ATOM   2749  HD1 TYR A 186      -7.790  11.220  17.544  1.00 91.70           H
ATOM   2750  CD2 TYR A 186      -8.543   9.363  14.824  1.00 91.70           C
ATOM   2751  HD2 TYR A 186      -8.074   8.693  14.103  1.00 91.70           H
ATOM   2752  CE1 TYR A 186      -9.790  11.072  16.644  1.00 91.70           C
ATOM   2753  HE1 TYR A 186     -10.272  11.741  17.358  1.00 91.70           H
ATOM   2754  CE2 TYR A 186      -9.949   9.661  14.721  1.00 91.70           C
ATOM   2755  HE2 TYR A 186     -10.555   9.223  13.928  1.00 91.70           H
ATOM   2756  CZ  TYR A 186     -10.502  10.501  15.636  1.00 91.70           C
ATOM   2757  OH  TYR A 186     -11.830  10.782  15.540  1.00 91.70           O
ATOM   2758  HH  TYR A 186     -12.229  10.285  14.769  1.00 91.70           H
ATOM   2759  HN  TYR A 186      -5.731  11.149  14.029  1.00 91.70           H
ATOM   2760  N   SER A 187      -3.208  10.827  15.077  1.00 92.59           N
ATOM   2761  CA  SER A 187      -1.767  10.644  15.066  1.00 92.59           C
ATOM   2762  C   SER A 187      -1.120  11.527  16.135  1.00 92.59           C
ATOM   2763  O   SER A 187      -1.282  12.746  16.120  1.00 92.59           O
ATOM   2764  HA  SER A 187      -1.608   9.590  15.293  1.00 92.59           H
ATOM   2765  CB  SER A 187      -1.181  10.963  13.689  1.00 92.59           C
ATOM   2766 1HB  SER A 187      -1.469  11.973  13.398  1.00 92.59           H
ATOM   2767 2HB  SER A 187      -0.093  10.946  13.745  1.00 92.59           H
ATOM   2768  OG  SER A 187      -1.619  10.040  12.696  1.00 92.59           O
ATOM   2769  HG  SER A 187      -2.108  10.524  11.971  1.00 92.59           H
ATOM   2770  HN  SER A 187      -3.582  11.284  14.269  1.00 92.59           H
ATOM   2771  N   GLN A 188      -0.400  10.877  17.038  1.00 85.50           N
ATOM   2772  CA  GLN A 188       0.244  11.584  18.132  1.00 85.50           C
ATOM   2773  C   GLN A 188       1.601  10.951  18.447  1.00 85.50           C
ATOM   2774  O   GLN A 188       1.891   9.842  18.000  1.00 85.50           O
ATOM   2775  HA  GLN A 188       0.386  12.604  17.774  1.00 85.50           H
ATOM   2776  CB  GLN A 188      -0.651  11.608  19.373  1.00 85.50           C
ATOM   2777 1HB  GLN A 188      -0.850  10.588  19.701  1.00 85.50           H
ATOM   2778 2HB  GLN A 188      -0.133  12.110  20.190  1.00 85.50           H
ATOM   2779  CG  GLN A 188      -1.972  12.323  19.082  1.00 85.50           C
ATOM   2780 1HG  GLN A 188      -1.772  13.284  18.607  1.00 85.50           H
ATOM   2781 2HG  GLN A 188      -2.561  11.736  18.378  1.00 85.50           H
ATOM   2782  CD  GLN A 188      -2.771  12.541  20.368  1.00 85.50           C
ATOM   2783  OE1 GLN A 188      -2.297  12.319  21.470  1.00 85.50           O
ATOM   2784  NE2 GLN A 188      -4.008  12.986  20.167  1.00 85.50           N
ATOM   2785 1HE2 GLN A 188      -4.336  13.148  19.236  1.00 85.50           H
ATOM   2786 2HE2 GLN A 188      -4.610  13.160  20.946  1.00 85.50           H
ATOM   2787  HN  GLN A 188      -0.255   9.888  17.031  1.00 85.50           H
ATOM   2788  N   ILE A 189       2.396  11.682  19.213  1.00 90.37           N
ATOM   2789  CA  ILE A 189       3.593  11.113  19.809  1.00 90.37           C
ATOM   2790  C   ILE A 189       3.263  10.596  21.211  1.00 90.37           C
ATOM   2791  O   ILE A 189       2.805  11.355  22.064  1.00 90.37           O
ATOM   2792  HA  ILE A 189       3.895  10.267  19.192  1.00 90.37           H
ATOM   2793  CB  ILE A 189       4.739  12.126  19.781  1.00 90.37           C
ATOM   2794  HB  ILE A 189       4.420  13.018  20.319  1.00 90.37           H
ATOM   2795  CG1 ILE A 189       5.059  12.552  18.347  1.00 90.37           C
ATOM   2796 1HG1 ILE A 189       5.414  11.692  17.779  1.00 90.37           H
ATOM   2797 2HG1 ILE A 189       4.152  12.905  17.858  1.00 90.37           H
ATOM   2798  CG2 ILE A 189       5.971  11.579  20.505  1.00 90.37           C
ATOM   2799 1HG2 ILE A 189       5.718  11.367  21.544  1.00 90.37           H
ATOM   2800 2HG2 ILE A 189       6.303  10.663  20.017  1.00 90.37           H
ATOM   2801 3HG2 ILE A 189       6.771  12.319  20.471  1.00 90.37           H
ATOM   2802  CD1 ILE A 189       6.119  13.656  18.327  1.00 90.37           C
ATOM   2803 1HD1 ILE A 189       5.751  14.523  18.875  1.00 90.37           H
ATOM   2804 2HD1 ILE A 189       7.033  13.290  18.795  1.00 90.37           H
ATOM   2805 3HD1 ILE A 189       6.328  13.940  17.296  1.00 90.37           H
ATOM   2806  HN  ILE A 189       2.234  12.646  19.428  1.00 90.37           H
ATOM   2807  N   LYS A 190       3.508   9.309  21.405  1.00 85.53           N
ATOM   2808  CA  LYS A 190       3.327   8.701  22.713  1.00 85.53           C
ATOM   2809  C   LYS A 190       4.694   8.332  23.292  1.00 85.53           C
ATOM   2810  O   LYS A 190       5.574   7.870  22.568  1.00 85.53           O
ATOM   2811  HA  LYS A 190       2.869   9.449  23.360  1.00 85.53           H
ATOM   2812  CB  LYS A 190       2.356   7.522  22.626  1.00 85.53           C
ATOM   2813 1HB  LYS A 190       1.432   7.841  22.143  1.00 85.53           H
ATOM   2814 2HB  LYS A 190       2.786   6.737  22.004  1.00 85.53           H
ATOM   2815  CG  LYS A 190       2.045   6.965  24.017  1.00 85.53           C
ATOM   2816 1HG  LYS A 190       2.966   6.621  24.489  1.00 85.53           H
ATOM   2817 2HG  LYS A 190       1.640   7.756  24.647  1.00 85.53           H
ATOM   2818  CD  LYS A 190       1.046   5.809  23.933  1.00 85.53           C
ATOM   2819 1HD  LYS A 190       0.082   6.181  23.584  1.00 85.53           H
ATOM   2820 2HD  LYS A 190       1.389   5.079  23.201  1.00 85.53           H
ATOM   2821  CE  LYS A 190       0.875   5.133  25.295  1.00 85.53           C
ATOM   2822 1HE  LYS A 190       1.851   4.967  25.751  1.00 85.53           H
ATOM   2823 2HE  LYS A 190       0.317   5.787  25.965  1.00 85.53           H
ATOM   2824  NZ  LYS A 190       0.164   3.843  25.148  1.00 85.53           N
ATOM   2825 1HZ  LYS A 190      -0.089   3.490  26.064  1.00 85.53           H
ATOM   2826 2HZ  LYS A 190      -0.675   3.981  24.595  1.00 85.53           H
ATOM   2827 3HZ  LYS A 190       0.769   3.175  24.683  1.00 85.53           H
ATOM   2828  HN  LYS A 190       3.823   8.685  20.690  1.00 85.53           H
ATOM   2829  N   GLU A 191       4.828   8.548  24.592  1.00 76.20           N
ATOM   2830  CA  GLU A 191       6.027   8.132  25.300  1.00 76.20           C
ATOM   2831  C   GLU A 191       5.803   6.776  25.972  1.00 76.20           C
ATOM   2832  O   GLU A 191       4.874   6.617  26.762  1.00 76.20           O
ATOM   2833  HA  GLU A 191       6.799   8.044  24.535  1.00 76.20           H
ATOM   2834  CB  GLU A 191       6.454   9.187  26.323  1.00 76.20           C
ATOM   2835 1HB  GLU A 191       6.448  10.173  25.858  1.00 76.20           H
ATOM   2836 2HB  GLU A 191       5.816   9.123  27.204  1.00 76.20           H
ATOM   2837  CG  GLU A 191       7.883   8.936  26.806  1.00 76.20           C
ATOM   2838 1HG  GLU A 191       7.930   7.985  27.336  1.00 76.20           H
ATOM   2839 2HG  GLU A 191       8.552   8.857  25.949  1.00 76.20           H
ATOM   2840  CD  GLU A 191       8.357  10.062  27.727  1.00 76.20           C
ATOM   2841  OE1 GLU A 191       9.507   9.959  28.205  1.00 76.20           O
ATOM   2842  OE2 GLU A 191       7.558  11.002  27.932  1.00 76.20           O
ATOM   2843  HN  GLU A 191       4.138   8.998  25.158  1.00 76.20           H
ATOM   2844  N   GLU A 192       6.671   5.834  25.634  1.00 76.98           N
ATOM   2845  CA  GLU A 192       6.564   4.489  26.174  1.00 76.98           C
ATOM   2846  C   GLU A 192       7.913   4.033  26.734  1.00 76.98           C
ATOM   2847  O   GLU A 192       8.872   3.856  25.985  1.00 76.98           O
ATOM   2848  HA  GLU A 192       5.833   4.558  26.980  1.00 76.98           H
ATOM   2849  CB  GLU A 192       6.051   3.512  25.115  1.00 76.98           C
ATOM   2850 1HB  GLU A 192       5.121   3.887  24.689  1.00 76.98           H
ATOM   2851 2HB  GLU A 192       6.827   3.338  24.369  1.00 76.98           H
ATOM   2852  CG  GLU A 192       5.735   2.149  25.734  1.00 76.98           C
ATOM   2853 1HG  GLU A 192       5.510   1.431  24.945  1.00 76.98           H
ATOM   2854 2HG  GLU A 192       6.610   1.775  26.265  1.00 76.98           H
ATOM   2855  CD  GLU A 192       4.549   2.246  26.696  1.00 76.98           C
ATOM   2856  OE1 GLU A 192       4.419   1.324  27.531  1.00 76.98           O
ATOM   2857  OE2 GLU A 192       3.800   3.239  26.575  1.00 76.98           O
ATOM   2858  HN  GLU A 192       7.435   5.977  25.005  1.00 76.98           H
ATOM   2859  N   SER A 193       7.943   3.856  28.047  1.00 75.71           N
ATOM   2860  CA  SER A 193       9.143   3.373  28.709  1.00 75.71           C
ATOM   2861  C   SER A 193      10.326   4.285  28.379  1.00 75.71           C
ATOM   2862  O   SER A 193      11.453   3.816  28.228  1.00 75.71           O
ATOM   2863  HA  SER A 193       8.918   3.409  29.775  1.00 75.71           H
ATOM   2864  CB  SER A 193       9.454   1.931  28.303  1.00 75.71           C
ATOM   2865 1HB  SER A 193       9.711   1.900  27.244  1.00 75.71           H
ATOM   2866 2HB  SER A 193      10.327   1.580  28.852  1.00 75.71           H
ATOM   2867  OG  SER A 193       8.356   1.058  28.550  1.00 75.71           O
ATOM   2868  HG  SER A 193       8.547   0.152  28.173  1.00 75.71           H
ATOM   2869  HN  SER A 193       7.168   4.035  28.654  1.00 75.71           H
ATOM   2870  N   GLY A 194      10.029   5.572  28.276  1.00 83.12           N
ATOM   2871  CA  GLY A 194      11.064   6.561  28.028  1.00 83.12           C
ATOM   2872  C   GLY A 194      11.423   6.617  26.542  1.00 83.12           C
ATOM   2873  O   GLY A 194      12.363   7.308  26.152  1.00 83.12           O
ATOM   2874 1HA  GLY A 194      10.723   7.542  28.360  1.00 83.12           H
ATOM   2875 2HA  GLY A 194      11.952   6.318  28.611  1.00 83.12           H
ATOM   2876  HN  GLY A 194       9.103   5.941  28.360  1.00 83.12           H
ATOM   2877  N   ILE A 195      10.655   5.881  25.752  1.00 81.13           N
ATOM   2878  CA  ILE A 195      10.837   5.891  24.310  1.00 81.13           C
ATOM   2879  C   ILE A 195       9.664   6.625  23.658  1.00 81.13           C
ATOM   2880  O   ILE A 195       8.505   6.318  23.933  1.00 81.13           O
ATOM   2881  HA  ILE A 195      11.751   6.446  24.100  1.00 81.13           H
ATOM   2882  CB  ILE A 195      11.040   4.468  23.786  1.00 81.13           C
ATOM   2883  HB  ILE A 195      10.168   3.875  24.062  1.00 81.13           H
ATOM   2884  CG1 ILE A 195      12.259   3.812  24.438  1.00 81.13           C
ATOM   2885 1HG1 ILE A 195      13.157   4.378  24.190  1.00 81.13           H
ATOM   2886 2HG1 ILE A 195      12.154   3.839  25.522  1.00 81.13           H
ATOM   2887  CG2 ILE A 195      11.130   4.455  22.258  1.00 81.13           C
ATOM   2888 1HG2 ILE A 195      10.208   4.854  21.836  1.00 81.13           H
ATOM   2889 2HG2 ILE A 195      11.972   5.068  21.939  1.00 81.13           H
ATOM   2890 3HG2 ILE A 195      11.274   3.431  21.912  1.00 81.13           H
ATOM   2891  CD1 ILE A 195      12.416   2.363  23.971  1.00 81.13           C
ATOM   2892 1HD1 ILE A 195      11.527   1.795  24.243  1.00 81.13           H
ATOM   2893 2HD1 ILE A 195      12.545   2.342  22.889  1.00 81.13           H
ATOM   2894 3HD1 ILE A 195      13.290   1.921  24.450  1.00 81.13           H
ATOM   2895  HN  ILE A 195       9.922   5.286  26.081  1.00 81.13           H
ATOM   2896  N   ALA A 196      10.005   7.582  22.807  1.00 91.45           N
ATOM   2897  CA  ALA A 196       8.997   8.305  22.051  1.00 91.45           C
ATOM   2898  C   ALA A 196       8.545   7.452  20.864  1.00 91.45           C
ATOM   2899  O   ALA A 196       9.371   6.969  20.092  1.00 91.45           O
ATOM   2900  HA  ALA A 196       8.146   8.475  22.711  1.00 91.45           H
ATOM   2901  CB  ALA A 196       9.561   9.659  21.614  1.00 91.45           C
ATOM   2902 1HB  ALA A 196       9.839  10.238  22.495  1.00 91.45           H
ATOM   2903 2HB  ALA A 196      10.440   9.502  20.990  1.00 91.45           H
ATOM   2904 3HB  ALA A 196       8.804  10.202  21.047  1.00 91.45           H
ATOM   2905  HN  ALA A 196      10.948   7.863  22.631  1.00 91.45           H
ATOM   2906  N   ILE A 197       7.234   7.292  20.757  1.00 87.00           N
ATOM   2907  CA  ILE A 197       6.663   6.488  19.690  1.00 87.00           C
ATOM   2908  C   ILE A 197       5.606   7.309  18.948  1.00 87.00           C
ATOM   2909  O   ILE A 197       4.734   7.913  19.571  1.00 87.00           O
ATOM   2910  HA  ILE A 197       7.467   6.251  18.993  1.00 87.00           H
ATOM   2911  CB  ILE A 197       6.136   5.162  20.241  1.00 87.00           C
ATOM   2912  HB  ILE A 197       5.395   5.382  21.010  1.00 87.00           H
ATOM   2913  CG1 ILE A 197       7.256   4.362  20.908  1.00 87.00           C
ATOM   2914 1HG1 ILE A 197       8.018   4.111  20.171  1.00 87.00           H
ATOM   2915 2HG1 ILE A 197       7.740   4.973  21.671  1.00 87.00           H
ATOM   2916  CG2 ILE A 197       5.429   4.357  19.149  1.00 87.00           C
ATOM   2917 1HG2 ILE A 197       4.589   4.932  18.760  1.00 87.00           H
ATOM   2918 2HG2 ILE A 197       6.130   4.146  18.341  1.00 87.00           H
ATOM   2919 3HG2 ILE A 197       5.064   3.419  19.568  1.00 87.00           H
ATOM   2920  CD1 ILE A 197       6.712   3.080  21.543  1.00 87.00           C
ATOM   2921 1HD1 ILE A 197       5.968   3.336  22.297  1.00 87.00           H
ATOM   2922 2HD1 ILE A 197       6.251   2.461  20.773  1.00 87.00           H
ATOM   2923 3HD1 ILE A 197       7.529   2.531  22.010  1.00 87.00           H
ATOM   2924  HN  ILE A 197       6.568   7.700  21.382  1.00 87.00           H
ATOM   2925  N   CYS A 198       5.719   7.306  17.628  1.00 92.48           N
ATOM   2926  CA  CYS A 198       4.673   7.860  16.786  1.00 92.48           C
ATOM   2927  C   CYS A 198       3.601   6.787  16.583  1.00 92.48           C
ATOM   2928  O   CYS A 198       3.848   5.773  15.932  1.00 92.48           O
ATOM   2929  HA  CYS A 198       4.265   8.719  17.318  1.00 92.48           H
ATOM   2930  CB  CYS A 198       5.229   8.370  15.455  1.00 92.48           C
ATOM   2931 1HB  CYS A 198       5.862   9.241  15.626  1.00 92.48           H
ATOM   2932 2HB  CYS A 198       5.855   7.606  14.995  1.00 92.48           H
ATOM   2933  SG  CYS A 198       3.854   8.810  14.330  1.00 92.48           S
ATOM   2934  HN  CYS A 198       6.506   6.935  17.135  1.00 92.48           H
ATOM   2935  N   THR A 199       2.434   7.047  17.153  1.00 90.69           N
ATOM   2936  CA  THR A 199       1.323   6.117  17.041  1.00 90.69           C
ATOM   2937  C   THR A 199      -0.002   6.877  16.953  1.00 90.69           C
ATOM   2938  O   THR A 199      -0.049   8.080  17.202  1.00 90.69           O
ATOM   2939  HA  THR A 199       1.434   5.559  16.111  1.00 90.69           H
ATOM   2940  CB  THR A 199       1.393   5.153  18.227  1.00 90.69           C
ATOM   2941  HB  THR A 199       2.408   4.783  18.369  1.00 90.69           H
ATOM   2942  OG1 THR A 199       0.414   4.161  17.926  1.00 90.69           O
ATOM   2943  HG1 THR A 199       0.538   3.367  18.521  1.00 90.69           H
ATOM   2944  CG2 THR A 199       0.893   5.786  19.527  1.00 90.69           C
ATOM   2945 1HG2 THR A 199      -0.145   6.094  19.405  1.00 90.69           H
ATOM   2946 2HG2 THR A 199       1.505   6.656  19.765  1.00 90.69           H
ATOM   2947 3HG2 THR A 199       0.964   5.059  20.336  1.00 90.69           H
ATOM   2948  HN  THR A 199       2.241   7.873  17.682  1.00 90.69           H
ATOM   2949  N   MET A 200      -1.046   6.142  16.598  1.00 89.33           N
ATOM   2950  CA  MET A 200      -2.398   6.667  16.695  1.00 89.33           C
ATOM   2951  C   MET A 200      -2.960   6.476  18.105  1.00 89.33           C
ATOM   2952  O   MET A 200      -2.856   5.392  18.677  1.00 89.33           O
ATOM   2953  HA  MET A 200      -2.317   7.730  16.469  1.00 89.33           H
ATOM   2954  CB  MET A 200      -3.297   5.951  15.685  1.00 89.33           C
ATOM   2955 1HB  MET A 200      -3.231   4.873  15.834  1.00 89.33           H
ATOM   2956 2HB  MET A 200      -4.336   6.232  15.855  1.00 89.33           H
ATOM   2957  CG  MET A 200      -2.896   6.299  14.250  1.00 89.33           C
ATOM   2958 1HG  MET A 200      -2.854   7.382  14.128  1.00 89.33           H
ATOM   2959 2HG  MET A 200      -1.898   5.915  14.039  1.00 89.33           H
ATOM   2960  SD  MET A 200      -4.072   5.603  13.102  1.00 89.33           S
ATOM   2961  CE  MET A 200      -5.506   6.594  13.487  1.00 89.33           C
ATOM   2962 1HE  MET A 200      -5.774   6.455  14.534  1.00 89.33           H
ATOM   2963 2HE  MET A 200      -5.280   7.645  13.306  1.00 89.33           H
ATOM   2964 3HE  MET A 200      -6.339   6.289  12.854  1.00 89.33           H
ATOM   2965  HN  MET A 200      -0.980   5.207  16.249  1.00 89.33           H
ATOM   2966  N   VAL A 201      -3.544   7.546  18.625  1.00 91.74           N
ATOM   2967  CA  VAL A 201      -4.210   7.483  19.914  1.00 91.74           C
ATOM   2968  C   VAL A 201      -5.680   7.869  19.743  1.00 91.74           C
ATOM   2969  O   VAL A 201      -5.988   8.982  19.318  1.00 91.74           O
ATOM   2970  HA  VAL A 201      -4.157   6.451  20.262  1.00 91.74           H
ATOM   2971  CB  VAL A 201      -3.475   8.363  20.927  1.00 91.74           C
ATOM   2972  HB  VAL A 201      -3.549   9.396  20.589  1.00 91.74           H
ATOM   2973  CG1 VAL A 201      -4.127   8.272  22.308  1.00 91.74           C
ATOM   2974 1HG1 VAL A 201      -5.163   8.604  22.243  1.00 91.74           H
ATOM   2975 2HG1 VAL A 201      -4.098   7.239  22.656  1.00 91.74           H
ATOM   2976 3HG1 VAL A 201      -3.584   8.907  23.008  1.00 91.74           H
ATOM   2977  CG2 VAL A 201      -1.991   7.996  20.996  1.00 91.74           C
ATOM   2978 1HG2 VAL A 201      -1.888   6.954  21.299  1.00 91.74           H
ATOM   2979 2HG2 VAL A 201      -1.536   8.136  20.016  1.00 91.74           H
ATOM   2980 3HG2 VAL A 201      -1.492   8.637  21.723  1.00 91.74           H
ATOM   2981  HN  VAL A 201      -3.566   8.442  18.181  1.00 91.74           H
ATOM   2982  N   TYR A 202      -6.550   6.928  20.083  1.00 91.68           N
ATOM   2983  CA  TYR A 202      -7.978   7.133  19.912  1.00 91.68           C
ATOM   2984  C   TYR A 202      -8.608   7.697  21.187  1.00 91.68           C
ATOM   2985  O   TYR A 202      -8.193   7.354  22.293  1.00 91.68           O
ATOM   2986  HA  TYR A 202      -8.121   7.845  19.099  1.00 91.68           H
ATOM   2987  CB  TYR A 202      -8.571   5.750  19.633  1.00 91.68           C
ATOM   2988 1HB  TYR A 202      -8.320   5.085  20.459  1.00 91.68           H
ATOM   2989 2HB  TYR A 202      -9.658   5.831  19.607  1.00 91.68           H
ATOM   2990  CG  TYR A 202      -8.090   5.119  18.325  1.00 91.68           C
ATOM   2991  CD1 TYR A 202      -8.739   5.406  17.141  1.00 91.68           C
ATOM   2992  HD1 TYR A 202      -9.594   6.082  17.138  1.00 91.68           H
ATOM   2993  CD2 TYR A 202      -7.007   4.263  18.329  1.00 91.68           C
ATOM   2994  HD2 TYR A 202      -6.495   4.037  19.264  1.00 91.68           H
ATOM   2995  CE1 TYR A 202      -8.286   4.812  15.910  1.00 91.68           C
ATOM   2996  HE1 TYR A 202      -8.789   5.030  14.968  1.00 91.68           H
ATOM   2997  CE2 TYR A 202      -6.555   3.669  17.098  1.00 91.68           C
ATOM   2998  HE2 TYR A 202      -5.701   2.991  17.087  1.00 91.68           H
ATOM   2999  CZ  TYR A 202      -7.216   3.973  15.949  1.00 91.68           C
ATOM   3000  OH  TYR A 202      -6.788   3.412  14.786  1.00 91.68           O
ATOM   3001  HH  TYR A 202      -7.364   3.716  14.027  1.00 91.68           H
ATOM   3002  HN  TYR A 202      -6.293   6.042  20.468  1.00 91.68           H
ATOM   3003  N   PRO A 203      -9.618   8.568  21.057  1.00 85.93           N
ATOM   3004  CA  PRO A 203     -10.222   9.203  22.231  1.00 85.93           C
ATOM   3005  C   PRO A 203     -11.001   8.214  23.084  1.00 85.93           C
ATOM   3006  O   PRO A 203     -11.550   7.242  22.569  1.00 85.93           O
ATOM   3007  HA  PRO A 203      -9.446   9.595  22.889  1.00 85.93           H
ATOM   3008  CB  PRO A 203     -11.133  10.277  21.634  1.00 85.93           C
ATOM   3009 1HB  PRO A 203     -12.020  10.437  22.247  1.00 85.93           H
ATOM   3010 2HB  PRO A 203     -10.623  11.238  21.557  1.00 85.93           H
ATOM   3011  CG  PRO A 203     -11.488   9.731  20.281  1.00 85.93           C
ATOM   3012 1HG  PRO A 203     -12.338   9.051  20.341  1.00 85.93           H
ATOM   3013 2HG  PRO A 203     -11.768  10.530  19.594  1.00 85.93           H
ATOM   3014  CD  PRO A 203     -10.256   9.016  19.807  1.00 85.93           C
ATOM   3015 1HD  PRO A 203     -10.505   8.175  19.159  1.00 85.93           H
ATOM   3016 2HD  PRO A 203      -9.603   9.677  19.236  1.00 85.93           H
ATOM   3017  N   SER A 204     -11.027   8.491  24.380  1.00 77.24           N
ATOM   3018  CA  SER A 204     -11.371   7.472  25.356  1.00 77.24           C
ATOM   3019  C   SER A 204     -12.806   6.993  25.130  1.00 77.24           C
ATOM   3020  O   SER A 204     -13.106   5.814  25.309  1.00 77.24           O
ATOM   3021  HA  SER A 204     -10.665   6.659  25.186  1.00 77.24           H
ATOM   3022  CB  SER A 204     -11.206   7.999  26.783  1.00 77.24           C
ATOM   3023 1HB  SER A 204     -11.596   7.264  27.488  1.00 77.24           H
ATOM   3024 2HB  SER A 204     -10.146   8.121  27.004  1.00 77.24           H
ATOM   3025  OG  SER A 204     -11.877   9.241  26.975  1.00 77.24           O
ATOM   3026  HG  SER A 204     -12.857   9.086  27.097  1.00 77.24           H
ATOM   3027  HN  SER A 204     -10.819   9.391  24.763  1.00 77.24           H
ATOM   3028  N   ASP A 205     -13.655   7.933  24.739  1.00 71.31           N
ATOM   3029  CA  ASP A 205     -15.090   7.748  24.874  1.00 71.31           C
ATOM   3030  C   ASP A 205     -15.531   6.564  24.012  1.00 71.31           C
ATOM   3031  O   ASP A 205     -16.259   5.689  24.479  1.00 71.31           O
ATOM   3032  HA  ASP A 205     -15.257   7.576  25.937  1.00 71.31           H
ATOM   3033  CB  ASP A 205     -15.851   8.988  24.400  1.00 71.31           C
ATOM   3034 1HB  ASP A 205     -15.551   9.236  23.382  1.00 71.31           H
ATOM   3035 2HB  ASP A 205     -16.920   8.774  24.374  1.00 71.31           H
ATOM   3036  CG  ASP A 205     -15.586  10.180  25.321  1.00 71.31           C
ATOM   3037  OD1 ASP A 205     -15.063   9.935  26.430  1.00 71.31           O
ATOM   3038  OD2 ASP A 205     -15.912  11.309  24.896  1.00 71.31           O
ATOM   3039  HN  ASP A 205     -13.377   8.805  24.337  1.00 71.31           H
ATOM   3040  N   GLU A 206     -15.071   6.573  22.770  1.00 75.03           N
ATOM   3041  CA  GLU A 206     -15.458   5.544  21.820  1.00 75.03           C
ATOM   3042  C   GLU A 206     -14.219   4.944  21.152  1.00 75.03           C
ATOM   3043  O   GLU A 206     -14.270   4.538  19.993  1.00 75.03           O
ATOM   3044  HA  GLU A 206     -15.966   4.781  22.411  1.00 75.03           H
ATOM   3045  CB  GLU A 206     -16.430   6.098  20.776  1.00 75.03           C
ATOM   3046 1HB  GLU A 206     -16.012   6.999  20.327  1.00 75.03           H
ATOM   3047 2HB  GLU A 206     -16.667   5.323  20.047  1.00 75.03           H
ATOM   3048  CG  GLU A 206     -17.757   6.502  21.422  1.00 75.03           C
ATOM   3049 1HG  GLU A 206     -17.888   5.962  22.360  1.00 75.03           H
ATOM   3050 2HG  GLU A 206     -17.738   7.564  21.665  1.00 75.03           H
ATOM   3051  CD  GLU A 206     -18.933   6.207  20.489  1.00 75.03           C
ATOM   3052  OE1 GLU A 206     -19.924   5.632  20.989  1.00 75.03           O
ATOM   3053  OE2 GLU A 206     -18.814   6.564  19.296  1.00 75.03           O
ATOM   3054  HN  GLU A 206     -14.447   7.267  22.410  1.00 75.03           H
ATOM   3055  N   SER A 207     -13.135   4.909  21.913  1.00 87.31           N
ATOM   3056  CA  SER A 207     -11.845   4.531  21.361  1.00 87.31           C
ATOM   3057  C   SER A 207     -11.963   3.197  20.621  1.00 87.31           C
ATOM   3058  O   SER A 207     -11.454   3.052  19.510  1.00 87.31           O
ATOM   3059  HA  SER A 207     -11.582   5.331  20.669  1.00 87.31           H
ATOM   3060  CB  SER A 207     -10.783   4.437  22.458  1.00 87.31           C
ATOM   3061 1HB  SER A 207      -9.860   4.040  22.035  1.00 87.31           H
ATOM   3062 2HB  SER A 207     -10.558   5.436  22.831  1.00 87.31           H
ATOM   3063  OG  SER A 207     -11.203   3.610  23.539  1.00 87.31           O
ATOM   3064  HG  SER A 207     -10.620   3.766  24.336  1.00 87.31           H
ATOM   3065  HN  SER A 207     -13.128   5.131  22.888  1.00 87.31           H
ATOM   3066  N   THR A 208     -12.638   2.257  21.265  1.00 87.05           N
ATOM   3067  CA  THR A 208     -12.736   0.908  20.733  1.00 87.05           C
ATOM   3068  C   THR A 208     -13.471   0.917  19.391  1.00 87.05           C
ATOM   3069  O   THR A 208     -13.017   0.302  18.427  1.00 87.05           O
ATOM   3070  HA  THR A 208     -11.728   0.539  20.544  1.00 87.05           H
ATOM   3071  CB  THR A 208     -13.411   0.031  21.789  1.00 87.05           C
ATOM   3072  HB  THR A 208     -14.462   0.298  21.904  1.00 87.05           H
ATOM   3073  OG1 THR A 208     -12.603   0.202  22.951  1.00 87.05           O
ATOM   3074  HG1 THR A 208     -11.666  -0.091  22.762  1.00 87.05           H
ATOM   3075  CG2 THR A 208     -13.296  -1.461  21.472  1.00 87.05           C
ATOM   3076 1HG2 THR A 208     -12.244  -1.742  21.425  1.00 87.05           H
ATOM   3077 2HG2 THR A 208     -13.771  -1.666  20.512  1.00 87.05           H
ATOM   3078 3HG2 THR A 208     -13.791  -2.038  22.253  1.00 87.05           H
ATOM   3079  HN  THR A 208     -13.111   2.404  22.134  1.00 87.05           H
ATOM   3080  N   LYS A 209     -14.593   1.621  19.371  1.00 82.92           N
ATOM   3081  CA  LYS A 209     -15.422   1.673  18.179  1.00 82.92           C
ATOM   3082  C   LYS A 209     -14.617   2.280  17.029  1.00 82.92           C
ATOM   3083  O   LYS A 209     -14.653   1.776  15.908  1.00 82.92           O
ATOM   3084  HA  LYS A 209     -15.681   0.648  17.916  1.00 82.92           H
ATOM   3085  CB  LYS A 209     -16.731   2.410  18.470  1.00 82.92           C
ATOM   3086 1HB  LYS A 209     -16.515   3.386  18.905  1.00 82.92           H
ATOM   3087 2HB  LYS A 209     -17.266   2.590  17.537  1.00 82.92           H
ATOM   3088  CG  LYS A 209     -17.615   1.604  19.424  1.00 82.92           C
ATOM   3089 1HG  LYS A 209     -17.749   0.595  19.035  1.00 82.92           H
ATOM   3090 2HG  LYS A 209     -17.120   1.510  20.391  1.00 82.92           H
ATOM   3091  CD  LYS A 209     -18.979   2.273  19.605  1.00 82.92           C
ATOM   3092 1HD  LYS A 209     -18.844   3.340  19.779  1.00 82.92           H
ATOM   3093 2HD  LYS A 209     -19.563   2.169  18.691  1.00 82.92           H
ATOM   3094  CE  LYS A 209     -19.742   1.652  20.778  1.00 82.92           C
ATOM   3095 1HE  LYS A 209     -20.109   0.665  20.498  1.00 82.92           H
ATOM   3096 2HE  LYS A 209     -19.070   1.515  21.625  1.00 82.92           H
ATOM   3097  NZ  LYS A 209     -20.877   2.516  21.172  1.00 82.92           N
ATOM   3098 1HZ  LYS A 209     -21.352   2.107  21.969  1.00 82.92           H
ATOM   3099 2HZ  LYS A 209     -20.531   3.436  21.422  1.00 82.92           H
ATOM   3100 3HZ  LYS A 209     -21.525   2.598  20.397  1.00 82.92           H
ATOM   3101  HN  LYS A 209     -14.936   2.148  20.148  1.00 82.92           H
ATOM   3102  N   LEU A 210     -13.910   3.355  17.346  1.00 89.19           N
ATOM   3103  CA  LEU A 210     -13.218   4.124  16.325  1.00 89.19           C
ATOM   3104  C   LEU A 210     -12.126   3.258  15.694  1.00 89.19           C
ATOM   3105  O   LEU A 210     -12.022   3.178  14.471  1.00 89.19           O
ATOM   3106  HA  LEU A 210     -13.948   4.375  15.555  1.00 89.19           H
ATOM   3107  CB  LEU A 210     -12.700   5.441  16.906  1.00 89.19           C
ATOM   3108 1HB  LEU A 210     -13.506   5.906  17.475  1.00 89.19           H
ATOM   3109 2HB  LEU A 210     -11.901   5.215  17.612  1.00 89.19           H
ATOM   3110  CG  LEU A 210     -12.174   6.460  15.893  1.00 89.19           C
ATOM   3111  HG  LEU A 210     -11.417   5.972  15.280  1.00 89.19           H
ATOM   3112  CD1 LEU A 210     -13.288   6.923  14.952  1.00 89.19           C
ATOM   3113 1HD1 LEU A 210     -13.686   6.065  14.410  1.00 89.19           H
ATOM   3114 2HD1 LEU A 210     -14.085   7.387  15.533  1.00 89.19           H
ATOM   3115 3HD1 LEU A 210     -12.887   7.646  14.242  1.00 89.19           H
ATOM   3116  CD2 LEU A 210     -11.496   7.635  16.599  1.00 89.19           C
ATOM   3117 1HD2 LEU A 210     -12.214   8.131  17.252  1.00 89.19           H
ATOM   3118 2HD2 LEU A 210     -10.658   7.268  17.192  1.00 89.19           H
ATOM   3119 3HD2 LEU A 210     -11.131   8.344  15.856  1.00 89.19           H
ATOM   3120  HN  LEU A 210     -13.806   3.700  18.279  1.00 89.19           H
ATOM   3121  N   LYS A 211     -11.338   2.633  16.556  1.00 93.93           N
ATOM   3122  CA  LYS A 211     -10.260   1.773  16.098  1.00 93.93           C
ATOM   3123  C   LYS A 211     -10.833   0.685  15.187  1.00 93.93           C
ATOM   3124  O   LYS A 211     -10.324   0.456  14.092  1.00 93.93           O
ATOM   3125  HA  LYS A 211      -9.577   2.389  15.513  1.00 93.93           H
ATOM   3126  CB  LYS A 211      -9.470   1.225  17.288  1.00 93.93           C
ATOM   3127 1HB  LYS A 211      -9.043   2.050  17.857  1.00 93.93           H
ATOM   3128 2HB  LYS A 211     -10.140   0.689  17.959  1.00 93.93           H
ATOM   3129  CG  LYS A 211      -8.353   0.290  16.820  1.00 93.93           C
ATOM   3130 1HG  LYS A 211      -8.785  -0.631  16.428  1.00 93.93           H
ATOM   3131 2HG  LYS A 211      -7.801   0.756  16.004  1.00 93.93           H
ATOM   3132  CD  LYS A 211      -7.396  -0.039  17.968  1.00 93.93           C
ATOM   3133 1HD  LYS A 211      -6.986   0.884  18.380  1.00 93.93           H
ATOM   3134 2HD  LYS A 211      -7.942  -0.532  18.772  1.00 93.93           H
ATOM   3135  CE  LYS A 211      -6.256  -0.940  17.490  1.00 93.93           C
ATOM   3136 1HE  LYS A 211      -6.654  -1.907  17.182  1.00 93.93           H
ATOM   3137 2HE  LYS A 211      -5.777  -0.499  16.615  1.00 93.93           H
ATOM   3138  NZ  LYS A 211      -5.258  -1.128  18.566  1.00 93.93           N
ATOM   3139 1HZ  LYS A 211      -4.575  -1.820  18.277  1.00 93.93           H
ATOM   3140 2HZ  LYS A 211      -4.790  -0.248  18.751  1.00 93.93           H
ATOM   3141 3HZ  LYS A 211      -5.725  -1.446  19.408  1.00 93.93           H
ATOM   3142  HN  LYS A 211     -11.428   2.706  17.550  1.00 93.93           H
ATOM   3143  N   SER A 212     -11.886   0.044  15.674  1.00 91.46           N
ATOM   3144  CA  SER A 212     -12.484  -1.067  14.955  1.00 91.46           C
ATOM   3145  C   SER A 212     -12.980  -0.599  13.585  1.00 91.46           C
ATOM   3146  O   SER A 212     -12.826  -1.305  12.590  1.00 91.46           O
ATOM   3147  HA  SER A 212     -11.685  -1.801  14.842  1.00 91.46           H
ATOM   3148  CB  SER A 212     -13.634  -1.685  15.753  1.00 91.46           C
ATOM   3149 1HB  SER A 212     -14.407  -0.934  15.915  1.00 91.46           H
ATOM   3150 2HB  SER A 212     -14.087  -2.489  15.172  1.00 91.46           H
ATOM   3151  OG  SER A 212     -13.198  -2.196  17.010  1.00 91.46           O
ATOM   3152  HG  SER A 212     -13.284  -1.491  17.714  1.00 91.46           H
ATOM   3153  HN  SER A 212     -12.328   0.273  16.542  1.00 91.46           H
ATOM   3154  N   ALA A 213     -13.564   0.590  13.579  1.00 94.63           N
ATOM   3155  CA  ALA A 213     -14.113   1.148  12.354  1.00 94.63           C
ATOM   3156  C   ALA A 213     -12.976   1.412  11.365  1.00 94.63           C
ATOM   3157  O   ALA A 213     -13.073   1.054  10.192  1.00 94.63           O
ATOM   3158  HA  ALA A 213     -14.790   0.408  11.927  1.00 94.63           H
ATOM   3159  CB  ALA A 213     -14.908   2.414  12.680  1.00 94.63           C
ATOM   3160 1HB  ALA A 213     -15.721   2.167  13.363  1.00 94.63           H
ATOM   3161 2HB  ALA A 213     -14.249   3.145  13.149  1.00 94.63           H
ATOM   3162 3HB  ALA A 213     -15.319   2.831  11.761  1.00 94.63           H
ATOM   3163  HN  ALA A 213     -13.666   1.168  14.388  1.00 94.63           H
ATOM   3164  N   VAL A 214     -11.924   2.035  11.874  1.00 93.01           N
ATOM   3165  CA  VAL A 214     -10.798   2.411  11.036  1.00 93.01           C
ATOM   3166  C   VAL A 214     -10.197   1.155  10.404  1.00 93.01           C
ATOM   3167  O   VAL A 214      -9.901   1.137   9.210  1.00 93.01           O
ATOM   3168  HA  VAL A 214     -11.179   3.055  10.243  1.00 93.01           H
ATOM   3169  CB  VAL A 214      -9.783   3.215  11.852  1.00 93.01           C
ATOM   3170  HB  VAL A 214      -9.552   2.646  12.752  1.00 93.01           H
ATOM   3171  CG1 VAL A 214      -8.482   3.408  11.071  1.00 93.01           C
ATOM   3172 1HG1 VAL A 214      -8.051   2.434  10.837  1.00 93.01           H
ATOM   3173 2HG1 VAL A 214      -8.690   3.945  10.145  1.00 93.01           H
ATOM   3174 3HG1 VAL A 214      -7.778   3.982  11.674  1.00 93.01           H
ATOM   3175  CG2 VAL A 214     -10.369   4.561  12.283  1.00 93.01           C
ATOM   3176 1HG2 VAL A 214     -10.642   5.138  11.400  1.00 93.01           H
ATOM   3177 2HG2 VAL A 214     -11.255   4.392  12.895  1.00 93.01           H
ATOM   3178 3HG2 VAL A 214      -9.627   5.111  12.861  1.00 93.01           H
ATOM   3179  HN  VAL A 214     -11.834   2.283  12.839  1.00 93.01           H
ATOM   3180  N   LEU A 215     -10.033   0.134  11.233  1.00 92.65           N
ATOM   3181  CA  LEU A 215      -9.391  -1.093  10.792  1.00 92.65           C
ATOM   3182  C   LEU A 215     -10.287  -1.792   9.767  1.00 92.65           C
ATOM   3183  O   LEU A 215      -9.806  -2.265   8.738  1.00 92.65           O
ATOM   3184  HA  LEU A 215      -8.458  -0.815  10.302  1.00 92.65           H
ATOM   3185  CB  LEU A 215      -9.030  -1.970  11.992  1.00 92.65           C
ATOM   3186 1HB  LEU A 215      -9.917  -2.080  12.616  1.00 92.65           H
ATOM   3187 2HB  LEU A 215      -8.772  -2.963  11.627  1.00 92.65           H
ATOM   3188  CG  LEU A 215      -7.883  -1.466  12.870  1.00 92.65           C
ATOM   3189  HG  LEU A 215      -8.172  -0.502  13.290  1.00 92.65           H
ATOM   3190  CD1 LEU A 215      -7.633  -2.414  14.044  1.00 92.65           C
ATOM   3191 1HD1 LEU A 215      -8.535  -2.484  14.653  1.00 92.65           H
ATOM   3192 2HD1 LEU A 215      -7.374  -3.403  13.664  1.00 92.65           H
ATOM   3193 3HD1 LEU A 215      -6.813  -2.032  14.652  1.00 92.65           H
ATOM   3194  CD2 LEU A 215      -6.618  -1.235  12.040  1.00 92.65           C
ATOM   3195 1HD2 LEU A 215      -6.315  -2.172  11.573  1.00 92.65           H
ATOM   3196 2HD2 LEU A 215      -6.820  -0.493  11.269  1.00 92.65           H
ATOM   3197 3HD2 LEU A 215      -5.818  -0.877  12.689  1.00 92.65           H
ATOM   3198  HN  LEU A 215     -10.330   0.136  12.187  1.00 92.65           H
ATOM   3199  N   THR A 216     -11.572  -1.835  10.084  1.00 91.93           N
ATOM   3200  CA  THR A 216     -12.534  -2.501   9.221  1.00 91.93           C
ATOM   3201  C   THR A 216     -12.538  -1.858   7.832  1.00 91.93           C
ATOM   3202  O   THR A 216     -12.546  -2.558   6.821  1.00 91.93           O
ATOM   3203  HA  THR A 216     -12.221  -3.537   9.093  1.00 91.93           H
ATOM   3204  CB  THR A 216     -13.897  -2.461   9.913  1.00 91.93           C
ATOM   3205  HB  THR A 216     -14.243  -1.434  10.033  1.00 91.93           H
ATOM   3206  OG1 THR A 216     -13.694  -3.187  11.122  1.00 91.93           O
ATOM   3207  HG1 THR A 216     -13.620  -2.554  11.893  1.00 91.93           H
ATOM   3208  CG2 THR A 216     -14.958  -3.272   9.165  1.00 91.93           C
ATOM   3209 1HG2 THR A 216     -14.643  -4.313   9.104  1.00 91.93           H
ATOM   3210 2HG2 THR A 216     -15.080  -2.870   8.160  1.00 91.93           H
ATOM   3211 3HG2 THR A 216     -15.906  -3.210   9.699  1.00 91.93           H
ATOM   3212  HN  THR A 216     -11.959  -1.427  10.911  1.00 91.93           H
ATOM   3213  N   LEU A 217     -12.533  -0.533   7.828  1.00 88.97           N
ATOM   3214  CA  LEU A 217     -12.542   0.211   6.581  1.00 88.97           C
ATOM   3215  C   LEU A 217     -11.290  -0.137   5.774  1.00 88.97           C
ATOM   3216  O   LEU A 217     -11.353  -0.280   4.554  1.00 88.97           O
ATOM   3217  HA  LEU A 217     -13.417  -0.109   6.015  1.00 88.97           H
ATOM   3218  CB  LEU A 217     -12.702   1.709   6.851  1.00 88.97           C
ATOM   3219 1HB  LEU A 217     -13.524   1.845   7.554  1.00 88.97           H
ATOM   3220 2HB  LEU A 217     -11.798   2.067   7.344  1.00 88.97           H
ATOM   3221  CG  LEU A 217     -12.964   2.588   5.627  1.00 88.97           C
ATOM   3222  HG  LEU A 217     -12.243   2.321   4.855  1.00 88.97           H
ATOM   3223  CD1 LEU A 217     -14.358   2.326   5.053  1.00 88.97           C
ATOM   3224 1HD1 LEU A 217     -14.439   1.281   4.756  1.00 88.97           H
ATOM   3225 2HD1 LEU A 217     -15.110   2.548   5.810  1.00 88.97           H
ATOM   3226 3HD1 LEU A 217     -14.518   2.964   4.183  1.00 88.97           H
ATOM   3227  CD2 LEU A 217     -12.748   4.066   5.957  1.00 88.97           C
ATOM   3228 1HD2 LEU A 217     -13.430   4.364   6.753  1.00 88.97           H
ATOM   3229 2HD2 LEU A 217     -11.719   4.219   6.283  1.00 88.97           H
ATOM   3230 3HD2 LEU A 217     -12.941   4.668   5.069  1.00 88.97           H
ATOM   3231  HN  LEU A 217     -12.522   0.028   8.656  1.00 88.97           H
ATOM   3232  N   LYS A 218     -10.181  -0.265   6.488  1.00 86.78           N
ATOM   3233  CA  LYS A 218      -8.908  -0.548   5.849  1.00 86.78           C
ATOM   3234  C   LYS A 218      -8.979  -1.912   5.160  1.00 86.78           C
ATOM   3235  O   LYS A 218      -8.527  -2.064   4.027  1.00 86.78           O
ATOM   3236  HA  LYS A 218      -8.748   0.215   5.087  1.00 86.78           H
ATOM   3237  CB  LYS A 218      -7.763  -0.427   6.857  1.00 86.78           C
ATOM   3238 1HB  LYS A 218      -7.856   0.509   7.408  1.00 86.78           H
ATOM   3239 2HB  LYS A 218      -7.831  -1.233   7.588  1.00 86.78           H
ATOM   3240  CG  LYS A 218      -6.405  -0.480   6.155  1.00 86.78           C
ATOM   3241 1HG  LYS A 218      -6.339  -1.387   5.553  1.00 86.78           H
ATOM   3242 2HG  LYS A 218      -6.312   0.364   5.472  1.00 86.78           H
ATOM   3243  CD  LYS A 218      -5.261  -0.451   7.170  1.00 86.78           C
ATOM   3244 1HD  LYS A 218      -5.306   0.472   7.747  1.00 86.78           H
ATOM   3245 2HD  LYS A 218      -5.376  -1.274   7.876  1.00 86.78           H
ATOM   3246  CE  LYS A 218      -3.905  -0.558   6.471  1.00 86.78           C
ATOM   3247 1HE  LYS A 218      -3.914  -1.393   5.771  1.00 86.78           H
ATOM   3248 2HE  LYS A 218      -3.717   0.345   5.888  1.00 86.78           H
ATOM   3249  NZ  LYS A 218      -2.823  -0.747   7.463  1.00 86.78           N
ATOM   3250 1HZ  LYS A 218      -1.959  -0.971   6.983  1.00 86.78           H
ATOM   3251 2HZ  LYS A 218      -2.702   0.106   7.998  1.00 86.78           H
ATOM   3252 3HZ  LYS A 218      -3.068  -1.506   8.090  1.00 86.78           H
ATOM   3253  HN  LYS A 218     -10.145  -0.179   7.484  1.00 86.78           H
ATOM   3254  N   VAL A 219      -9.551  -2.871   5.875  1.00 90.96           N
ATOM   3255  CA  VAL A 219      -9.589  -4.241   5.394  1.00 90.96           C
ATOM   3256  C   VAL A 219     -10.514  -4.325   4.178  1.00 90.96           C
ATOM   3257  O   VAL A 219     -10.166  -4.935   3.169  1.00 90.96           O
ATOM   3258  HA  VAL A 219      -8.579  -4.510   5.084  1.00 90.96           H
ATOM   3259  CB  VAL A 219     -10.004  -5.182   6.526  1.00 90.96           C
ATOM   3260  HB  VAL A 219     -10.934  -4.806   6.951  1.00 90.96           H
ATOM   3261  CG1 VAL A 219     -10.265  -6.594   5.998  1.00 90.96           C
ATOM   3262 1HG1 VAL A 219     -11.065  -6.563   5.259  1.00 90.96           H
ATOM   3263 2HG1 VAL A 219      -9.358  -6.983   5.536  1.00 90.96           H
ATOM   3264 3HG1 VAL A 219     -10.558  -7.242   6.824  1.00 90.96           H
ATOM   3265  CG2 VAL A 219      -8.953  -5.198   7.638  1.00 90.96           C
ATOM   3266 1HG2 VAL A 219      -8.000  -5.538   7.233  1.00 90.96           H
ATOM   3267 2HG2 VAL A 219      -8.837  -4.193   8.044  1.00 90.96           H
ATOM   3268 3HG2 VAL A 219      -9.272  -5.875   8.431  1.00 90.96           H
ATOM   3269  HN  VAL A 219      -9.981  -2.723   6.765  1.00 90.96           H
ATOM   3270  N   ILE A 220     -11.676  -3.702   4.315  1.00 91.33           N
ATOM   3271  CA  ILE A 220     -12.701  -3.797   3.290  1.00 91.33           C
ATOM   3272  C   ILE A 220     -12.184  -3.165   1.996  1.00 91.33           C
ATOM   3273  O   ILE A 220     -12.140  -3.819   0.956  1.00 91.33           O
ATOM   3274  HA  ILE A 220     -12.884  -4.856   3.108  1.00 91.33           H
ATOM   3275  CB  ILE A 220     -14.015  -3.191   3.788  1.00 91.33           C
ATOM   3276  HB  ILE A 220     -13.799  -2.212   4.216  1.00 91.33           H
ATOM   3277  CG1 ILE A 220     -14.626  -4.045   4.901  1.00 91.33           C
ATOM   3278 1HG1 ILE A 220     -14.885  -5.029   4.508  1.00 91.33           H
ATOM   3279 2HG1 ILE A 220     -13.891  -4.201   5.690  1.00 91.33           H
ATOM   3280  CG2 ILE A 220     -14.992  -2.972   2.631  1.00 91.33           C
ATOM   3281 1HG2 ILE A 220     -14.547  -2.293   1.904  1.00 91.33           H
ATOM   3282 2HG2 ILE A 220     -15.207  -3.927   2.152  1.00 91.33           H
ATOM   3283 3HG2 ILE A 220     -15.917  -2.541   3.013  1.00 91.33           H
ATOM   3284  CD1 ILE A 220     -15.873  -3.377   5.483  1.00 91.33           C
ATOM   3285 1HD1 ILE A 220     -15.605  -2.405   5.896  1.00 91.33           H
ATOM   3286 2HD1 ILE A 220     -16.616  -3.245   4.695  1.00 91.33           H
ATOM   3287 3HD1 ILE A 220     -16.288  -4.006   6.271  1.00 91.33           H
ATOM   3288  HN  ILE A 220     -11.920  -3.141   5.106  1.00 91.33           H
ATOM   3289  N   LEU A 221     -11.805  -1.900   2.104  1.00 90.44           N
ATOM   3290  CA  LEU A 221     -11.454  -1.121   0.928  1.00 90.44           C
ATOM   3291  C   LEU A 221     -10.037  -1.489   0.483  1.00 90.44           C
ATOM   3292  O   LEU A 221      -9.689  -1.330  -0.686  1.00 90.44           O
ATOM   3293  HA  LEU A 221     -12.148  -1.397   0.134  1.00 90.44           H
ATOM   3294  CB  LEU A 221     -11.645   0.372   1.198  1.00 90.44           C
ATOM   3295 1HB  LEU A 221     -11.035   0.647   2.059  1.00 90.44           H
ATOM   3296 2HB  LEU A 221     -11.259   0.928   0.344  1.00 90.44           H
ATOM   3297  CG  LEU A 221     -13.082   0.828   1.460  1.00 90.44           C
ATOM   3298  HG  LEU A 221     -13.440   0.328   2.360  1.00 90.44           H
ATOM   3299  CD1 LEU A 221     -13.139   2.334   1.727  1.00 90.44           C
ATOM   3300 1HD1 LEU A 221     -12.532   2.572   2.600  1.00 90.44           H
ATOM   3301 2HD1 LEU A 221     -12.755   2.871   0.860  1.00 90.44           H
ATOM   3302 3HD1 LEU A 221     -14.172   2.631   1.910  1.00 90.44           H
ATOM   3303  CD2 LEU A 221     -14.007   0.413   0.315  1.00 90.44           C
ATOM   3304 1HD2 LEU A 221     -13.660   0.866  -0.614  1.00 90.44           H
ATOM   3305 2HD2 LEU A 221     -13.997  -0.673   0.215  1.00 90.44           H
ATOM   3306 3HD2 LEU A 221     -15.021   0.749   0.527  1.00 90.44           H
ATOM   3307  HN  LEU A 221     -11.736  -1.409   2.972  1.00 90.44           H
ATOM   3308  N   GLY A 222      -9.258  -1.975   1.438  1.00 88.96           N
ATOM   3309  CA  GLY A 222      -7.835  -2.169   1.217  1.00 88.96           C
ATOM   3310  C   GLY A 222      -7.564  -3.512   0.536  1.00 88.96           C
ATOM   3311  O   GLY A 222      -6.543  -3.681  -0.128  1.00 88.96           O
ATOM   3312 1HA  GLY A 222      -7.445  -1.360   0.600  1.00 88.96           H
ATOM   3313 2HA  GLY A 222      -7.306  -2.127   2.169  1.00 88.96           H
ATOM   3314  HN  GLY A 222      -9.584  -2.234   2.348  1.00 88.96           H
ATOM   3315  N   PHE A 223      -8.498  -4.434   0.724  1.00 81.38           N
ATOM   3316  CA  PHE A 223      -8.299  -5.803   0.279  1.00 81.38           C
ATOM   3317  C   PHE A 223      -9.547  -6.337  -0.427  1.00 81.38           C
ATOM   3318  O   PHE A 223      -9.526  -6.582  -1.632  1.00 81.38           O
ATOM   3319  HA  PHE A 223      -7.462  -5.797  -0.421  1.00 81.38           H
ATOM   3320  CB  PHE A 223      -8.033  -6.645   1.528  1.00 81.38           C
ATOM   3321 1HB  PHE A 223      -7.225  -6.187   2.098  1.00 81.38           H
ATOM   3322 2HB  PHE A 223      -8.920  -6.626   2.162  1.00 81.38           H
ATOM   3323  CG  PHE A 223      -7.668  -8.101   1.231  1.00 81.38           C
ATOM   3324  CD1 PHE A 223      -8.493  -9.105   1.631  1.00 81.38           C
ATOM   3325  HD1 PHE A 223      -9.415  -8.872   2.164  1.00 81.38           H
ATOM   3326  CD2 PHE A 223      -6.517  -8.391   0.566  1.00 81.38           C
ATOM   3327  HD2 PHE A 223      -5.856  -7.586   0.245  1.00 81.38           H
ATOM   3328  CE1 PHE A 223      -8.154 -10.456   1.355  1.00 81.38           C
ATOM   3329  HE1 PHE A 223      -8.816 -11.260   1.676  1.00 81.38           H
ATOM   3330  CE2 PHE A 223      -6.178  -9.742   0.290  1.00 81.38           C
ATOM   3331  HE2 PHE A 223      -5.256  -9.975  -0.243  1.00 81.38           H
ATOM   3332  CZ  PHE A 223      -7.004 -10.746   0.690  1.00 81.38           C
ATOM   3333  HZ  PHE A 223      -6.743 -11.783   0.478  1.00 81.38           H
ATOM   3334  HN  PHE A 223      -9.375  -4.258   1.170  1.00 81.38           H
ATOM   3335  N   PHE A 224     -10.604  -6.501   0.354  1.00 85.00           N
ATOM   3336  CA  PHE A 224     -11.735  -7.306  -0.076  1.00 85.00           C
ATOM   3337  C   PHE A 224     -12.345  -6.750  -1.365  1.00 85.00           C
ATOM   3338  O   PHE A 224     -12.482  -7.471  -2.352  1.00 85.00           O
ATOM   3339  HA  PHE A 224     -11.363  -8.315  -0.258  1.00 85.00           H
ATOM   3340  CB  PHE A 224     -12.781  -7.241   1.039  1.00 85.00           C
ATOM   3341 1HB  PHE A 224     -12.789  -6.235   1.457  1.00 85.00           H
ATOM   3342 2HB  PHE A 224     -13.767  -7.415   0.608  1.00 85.00           H
ATOM   3343  CG  PHE A 224     -12.549  -8.246   2.169  1.00 85.00           C
ATOM   3344  CD1 PHE A 224     -12.836  -9.562   1.978  1.00 85.00           C
ATOM   3345  HD1 PHE A 224     -13.231  -9.900   1.020  1.00 85.00           H
ATOM   3346  CD2 PHE A 224     -12.056  -7.824   3.364  1.00 85.00           C
ATOM   3347  HD2 PHE A 224     -11.826  -6.769   3.517  1.00 85.00           H
ATOM   3348  CE1 PHE A 224     -12.621 -10.494   3.027  1.00 85.00           C
ATOM   3349  HE1 PHE A 224     -12.851 -11.549   2.875  1.00 85.00           H
ATOM   3350  CE2 PHE A 224     -11.840  -8.756   4.413  1.00 85.00           C
ATOM   3351  HE2 PHE A 224     -11.445  -8.418   5.371  1.00 85.00           H
ATOM   3352  CZ  PHE A 224     -12.127 -10.072   4.222  1.00 85.00           C
ATOM   3353  HZ  PHE A 224     -11.962 -10.788   5.027  1.00 85.00           H
ATOM   3354  HN  PHE A 224     -10.696  -6.097   1.264  1.00 85.00           H
ATOM   3355  N   LEU A 225     -12.694  -5.473  -1.313  1.00 89.92           N
ATOM   3356  CA  LEU A 225     -13.364  -4.835  -2.433  1.00 89.92           C
ATOM   3357  C   LEU A 225     -12.477  -4.933  -3.676  1.00 89.92           C
ATOM   3358  O   LEU A 225     -12.901  -5.456  -4.706  1.00 89.92           O
ATOM   3359  HA  LEU A 225     -14.285  -5.387  -2.621  1.00 89.92           H
ATOM   3360  CB  LEU A 225     -13.762  -3.402  -2.074  1.00 89.92           C
ATOM   3361 1HB  LEU A 225     -14.448  -3.438  -1.227  1.00 89.92           H
ATOM   3362 2HB  LEU A 225     -12.870  -2.871  -1.739  1.00 89.92           H
ATOM   3363  CG  LEU A 225     -14.417  -2.587  -3.191  1.00 89.92           C
ATOM   3364  HG  LEU A 225     -13.821  -2.707  -4.096  1.00 89.92           H
ATOM   3365  CD1 LEU A 225     -15.820  -3.111  -3.501  1.00 89.92           C
ATOM   3366 1HD1 LEU A 225     -15.758  -4.152  -3.818  1.00 89.92           H
ATOM   3367 2HD1 LEU A 225     -16.440  -3.040  -2.608  1.00 89.92           H
ATOM   3368 3HD1 LEU A 225     -16.263  -2.514  -4.299  1.00 89.92           H
ATOM   3369  CD2 LEU A 225     -14.424  -1.096  -2.850  1.00 89.92           C
ATOM   3370 1HD2 LEU A 225     -14.983  -0.937  -1.928  1.00 89.92           H
ATOM   3371 2HD2 LEU A 225     -13.400  -0.748  -2.718  1.00 89.92           H
ATOM   3372 3HD2 LEU A 225     -14.895  -0.540  -3.661  1.00 89.92           H
ATOM   3373  HN  LEU A 225     -12.527  -4.879  -0.526  1.00 89.92           H
ATOM   3374  N   PRO A 226     -11.235  -4.435  -3.603  1.00 90.58           N
ATOM   3375  CA  PRO A 226     -10.326  -4.506  -4.750  1.00 90.58           C
ATOM   3376  C   PRO A 226     -10.190  -5.920  -5.292  1.00 90.58           C
ATOM   3377  O   PRO A 226     -10.227  -6.130  -6.503  1.00 90.58           O
ATOM   3378  HA  PRO A 226     -10.722  -3.920  -5.579  1.00 90.58           H
ATOM   3379  CB  PRO A 226      -9.000  -3.981  -4.194  1.00 90.58           C
ATOM   3380 1HB  PRO A 226      -8.375  -4.790  -3.816  1.00 90.58           H
ATOM   3381 2HB  PRO A 226      -8.422  -3.463  -4.959  1.00 90.58           H
ATOM   3382  CG  PRO A 226      -9.434  -3.036  -3.080  1.00 90.58           C
ATOM   3383 1HG  PRO A 226      -8.631  -2.856  -2.366  1.00 90.58           H
ATOM   3384 2HG  PRO A 226      -9.725  -2.060  -3.467  1.00 90.58           H
ATOM   3385  CD  PRO A 226     -10.605  -3.772  -2.448  1.00 90.58           C
ATOM   3386 1HD  PRO A 226     -10.274  -4.495  -1.702  1.00 90.58           H
ATOM   3387 2HD  PRO A 226     -11.287  -3.088  -1.943  1.00 90.58           H
ATOM   3388  N   PHE A 227     -10.033  -6.860  -4.371  1.00 83.91           N
ATOM   3389  CA  PHE A 227      -9.752  -8.235  -4.746  1.00 83.91           C
ATOM   3390  C   PHE A 227     -10.915  -8.837  -5.537  1.00 83.91           C
ATOM   3391  O   PHE A 227     -10.704  -9.487  -6.560  1.00 83.91           O
ATOM   3392  HA  PHE A 227      -8.858  -8.224  -5.370  1.00 83.91           H
ATOM   3393  CB  PHE A 227      -9.570  -9.024  -3.448  1.00 83.91           C
ATOM   3394 1HB  PHE A 227      -8.793  -8.548  -2.850  1.00 83.91           H
ATOM   3395 2HB  PHE A 227     -10.493  -8.972  -2.871  1.00 83.91           H
ATOM   3396  CG  PHE A 227      -9.201 -10.494  -3.659  1.00 83.91           C
ATOM   3397  CD1 PHE A 227     -10.161 -11.455  -3.577  1.00 83.91           C
ATOM   3398  HD1 PHE A 227     -11.192 -11.177  -3.359  1.00 83.91           H
ATOM   3399  CD2 PHE A 227      -7.914 -10.840  -3.931  1.00 83.91           C
ATOM   3400  HD2 PHE A 227      -7.146 -10.070  -3.997  1.00 83.91           H
ATOM   3401  CE1 PHE A 227      -9.818 -12.819  -3.773  1.00 83.91           C
ATOM   3402  HE1 PHE A 227     -10.587 -13.589  -3.706  1.00 83.91           H
ATOM   3403  CE2 PHE A 227      -7.572 -12.204  -4.127  1.00 83.91           C
ATOM   3404  HE2 PHE A 227      -6.541 -12.481  -4.344  1.00 83.91           H
ATOM   3405  CZ  PHE A 227      -8.531 -13.165  -4.044  1.00 83.91           C
ATOM   3406  HZ  PHE A 227      -8.268 -14.212  -4.195  1.00 83.91           H
ATOM   3407  HN  PHE A 227     -10.096  -6.694  -3.387  1.00 83.91           H
ATOM   3408  N   VAL A 228     -12.117  -8.600  -5.033  1.00 92.16           N
ATOM   3409  CA  VAL A 228     -13.311  -9.138  -5.660  1.00 92.16           C
ATOM   3410  C   VAL A 228     -13.417  -8.602  -7.090  1.00 92.16           C
ATOM   3411  O   VAL A 228     -13.697  -9.357  -8.020  1.00 92.16           O
ATOM   3412  HA  VAL A 228     -13.202 -10.222  -5.699  1.00 92.16           H
ATOM   3413  CB  VAL A 228     -14.541  -8.816  -4.809  1.00 92.16           C
ATOM   3414  HB  VAL A 228     -14.537  -7.745  -4.606  1.00 92.16           H
ATOM   3415  CG1 VAL A 228     -15.831  -9.147  -5.561  1.00 92.16           C
ATOM   3416 1HG1 VAL A 228     -15.878  -8.560  -6.478  1.00 92.16           H
ATOM   3417 2HG1 VAL A 228     -15.846 -10.209  -5.808  1.00 92.16           H
ATOM   3418 3HG1 VAL A 228     -16.689  -8.909  -4.933  1.00 92.16           H
ATOM   3419  CG2 VAL A 228     -14.485  -9.548  -3.466  1.00 92.16           C
ATOM   3420 1HG2 VAL A 228     -14.453 -10.624  -3.640  1.00 92.16           H
ATOM   3421 2HG2 VAL A 228     -13.593  -9.241  -2.922  1.00 92.16           H
ATOM   3422 3HG2 VAL A 228     -15.371  -9.301  -2.881  1.00 92.16           H
ATOM   3423  HN  VAL A 228     -12.281  -8.051  -4.212  1.00 92.16           H
ATOM   3424  N   VAL A 229     -13.187  -7.304  -7.219  1.00 92.24           N
ATOM   3425  CA  VAL A 229     -13.323  -6.645  -8.507  1.00 92.24           C
ATOM   3426  C   VAL A 229     -12.290  -7.217  -9.480  1.00 92.24           C
ATOM   3427  O   VAL A 229     -12.615  -7.528 -10.624  1.00 92.24           O
ATOM   3428  HA  VAL A 229     -14.321  -6.866  -8.886  1.00 92.24           H
ATOM   3429  CB  VAL A 229     -13.207  -5.129  -8.334  1.00 92.24           C
ATOM   3430  HB  VAL A 229     -12.280  -4.923  -7.798  1.00 92.24           H
ATOM   3431  CG1 VAL A 229     -13.131  -4.427  -9.691  1.00 92.24           C
ATOM   3432 1HG1 VAL A 229     -12.258  -4.784 -10.237  1.00 92.24           H
ATOM   3433 2HG1 VAL A 229     -14.032  -4.645 -10.264  1.00 92.24           H
ATOM   3434 3HG1 VAL A 229     -13.048  -3.350  -9.539  1.00 92.24           H
ATOM   3435  CG2 VAL A 229     -14.365  -4.582  -7.497  1.00 92.24           C
ATOM   3436 1HG2 VAL A 229     -15.309  -4.805  -7.994  1.00 92.24           H
ATOM   3437 2HG2 VAL A 229     -14.354  -5.048  -6.512  1.00 92.24           H
ATOM   3438 3HG2 VAL A 229     -14.257  -3.503  -7.390  1.00 92.24           H
ATOM   3439  HN  VAL A 229     -12.913  -6.707  -6.466  1.00 92.24           H
ATOM   3440  N   MET A 230     -11.065  -7.337  -8.988  1.00 84.46           N
ATOM   3441  CA  MET A 230      -9.974  -7.832  -9.811  1.00 84.46           C
ATOM   3442  C   MET A 230     -10.250  -9.260 -10.286  1.00 84.46           C
ATOM   3443  O   MET A 230     -10.112  -9.562 -11.470  1.00 84.46           O
ATOM   3444  HA  MET A 230      -9.925  -7.160 -10.668  1.00 84.46           H
ATOM   3445  CB  MET A 230      -8.674  -7.804  -9.005  1.00 84.46           C
ATOM   3446 1HB  MET A 230      -8.844  -8.235  -8.019  1.00 84.46           H
ATOM   3447 2HB  MET A 230      -7.923  -8.422  -9.498  1.00 84.46           H
ATOM   3448  CG  MET A 230      -8.150  -6.374  -8.860  1.00 84.46           C
ATOM   3449 1HG  MET A 230      -8.108  -5.892  -9.837  1.00 84.46           H
ATOM   3450 2HG  MET A 230      -8.833  -5.788  -8.245  1.00 84.46           H
ATOM   3451  SD  MET A 230      -6.526  -6.391  -8.119  1.00 84.46           S
ATOM   3452  CE  MET A 230      -6.951  -6.871  -6.453  1.00 84.46           C
ATOM   3453 1HE  MET A 230      -7.627  -6.132  -6.023  1.00 84.46           H
ATOM   3454 2HE  MET A 230      -7.441  -7.845  -6.469  1.00 84.46           H
ATOM   3455 3HE  MET A 230      -6.045  -6.930  -5.849  1.00 84.46           H
ATOM   3456  HN  MET A 230     -10.814  -7.104  -8.049  1.00 84.46           H
ATOM   3457  N   ALA A 231     -10.636 -10.101  -9.337  1.00 90.31           N
ATOM   3458  CA  ALA A 231     -10.839 -11.511  -9.624  1.00 90.31           C
ATOM   3459  C   ALA A 231     -11.906 -11.657 -10.712  1.00 90.31           C
ATOM   3460  O   ALA A 231     -11.751 -12.455 -11.635  1.00 90.31           O
ATOM   3461  HA  ALA A 231      -9.897 -11.914  -9.995  1.00 90.31           H
ATOM   3462  CB  ALA A 231     -11.216 -12.245  -8.336  1.00 90.31           C
ATOM   3463 1HB  ALA A 231     -10.414 -12.135  -7.607  1.00 90.31           H
ATOM   3464 2HB  ALA A 231     -12.135 -11.820  -7.931  1.00 90.31           H
ATOM   3465 3HB  ALA A 231     -11.369 -13.303  -8.552  1.00 90.31           H
ATOM   3466  HN  ALA A 231     -10.808  -9.834  -8.389  1.00 90.31           H
ATOM   3467  N   CYS A 232     -12.964 -10.873 -10.567  1.00 89.25           N
ATOM   3468  CA  CYS A 232     -14.068 -10.924 -11.510  1.00 89.25           C
ATOM   3469  C   CYS A 232     -13.552 -10.474 -12.878  1.00 89.25           C
ATOM   3470  O   CYS A 232     -13.806 -11.129 -13.888  1.00 89.25           O
ATOM   3471  HA  CYS A 232     -14.403 -11.961 -11.544  1.00 89.25           H
ATOM   3472  CB  CYS A 232     -15.253 -10.078 -11.040  1.00 89.25           C
ATOM   3473 1HB  CYS A 232     -14.914  -9.076 -10.778  1.00 89.25           H
ATOM   3474 2HB  CYS A 232     -15.976  -9.968 -11.849  1.00 89.25           H
ATOM   3475  SG  CYS A 232     -16.051 -10.866  -9.594  1.00 89.25           S
ATOM   3476  HG  CYS A 232     -15.185 -10.410  -8.693  1.00 89.25           H
ATOM   3477  HN  CYS A 232     -13.074 -10.213  -9.823  1.00 89.25           H
ATOM   3478  N   CYS A 233     -12.837  -9.359 -12.868  1.00 87.86           N
ATOM   3479  CA  CYS A 233     -12.372  -8.757 -14.106  1.00 87.86           C
ATOM   3480  C   CYS A 233     -11.531  -9.791 -14.857  1.00 87.86           C
ATOM   3481  O   CYS A 233     -11.741 -10.020 -16.047  1.00 87.86           O
ATOM   3482  HA  CYS A 233     -13.261  -8.491 -14.678  1.00 87.86           H
ATOM   3483  CB  CYS A 233     -11.592  -7.466 -13.848  1.00 87.86           C
ATOM   3484 1HB  CYS A 233     -10.857  -7.626 -13.059  1.00 87.86           H
ATOM   3485 2HB  CYS A 233     -11.041  -7.180 -14.744  1.00 87.86           H
ATOM   3486  SG  CYS A 233     -12.742  -6.125 -13.368  1.00 87.86           S
ATOM   3487  HG  CYS A 233     -12.891  -6.515 -12.106  1.00 87.86           H
ATOM   3488  HN  CYS A 233     -12.575  -8.870 -12.036  1.00 87.86           H
ATOM   3489  N   TYR A 234     -10.597 -10.388 -14.131  1.00 74.31           N
ATOM   3490  CA  TYR A 234      -9.636 -11.290 -14.743  1.00 74.31           C
ATOM   3491  C   TYR A 234     -10.309 -12.591 -15.183  1.00 74.31           C
ATOM   3492  O   TYR A 234      -9.946 -13.166 -16.208  1.00 74.31           O
ATOM   3493  HA  TYR A 234      -9.217 -10.792 -15.617  1.00 74.31           H
ATOM   3494  CB  TYR A 234      -8.604 -11.605 -13.658  1.00 74.31           C
ATOM   3495 1HB  TYR A 234      -9.083 -11.528 -12.682  1.00 74.31           H
ATOM   3496 2HB  TYR A 234      -8.277 -12.638 -13.772  1.00 74.31           H
ATOM   3497  CG  TYR A 234      -7.378 -10.691 -13.682  1.00 74.31           C
ATOM   3498  CD1 TYR A 234      -6.401 -10.871 -14.641  1.00 74.31           C
ATOM   3499  HD1 TYR A 234      -6.504 -11.665 -15.381  1.00 74.31           H
ATOM   3500  CD2 TYR A 234      -7.248  -9.686 -12.745  1.00 74.31           C
ATOM   3501  HD2 TYR A 234      -8.019  -9.543 -11.988  1.00 74.31           H
ATOM   3502  CE1 TYR A 234      -5.247 -10.011 -14.664  1.00 74.31           C
ATOM   3503  HE1 TYR A 234      -4.469 -10.142 -15.415  1.00 74.31           H
ATOM   3504  CE2 TYR A 234      -6.093  -8.825 -12.768  1.00 74.31           C
ATOM   3505  HE2 TYR A 234      -5.978  -8.028 -12.034  1.00 74.31           H
ATOM   3506  CZ  TYR A 234      -5.150  -9.030 -13.726  1.00 74.31           C
ATOM   3507  OH  TYR A 234      -4.060  -8.218 -13.747  1.00 74.31           O
ATOM   3508  HH  TYR A 234      -3.524  -8.385 -14.575  1.00 74.31           H
ATOM   3509  HN  TYR A 234     -10.492 -10.264 -13.144  1.00 74.31           H
ATOM   3510  N   THR A 235     -11.278 -13.018 -14.386  1.00 84.70           N
ATOM   3511  CA  THR A 235     -12.041 -14.212 -14.709  1.00 84.70           C
ATOM   3512  C   THR A 235     -12.654 -14.091 -16.106  1.00 84.70           C
ATOM   3513  O   THR A 235     -12.617 -15.040 -16.888  1.00 84.70           O
ATOM   3514  HA  THR A 235     -11.358 -15.061 -14.732  1.00 84.70           H
ATOM   3515  CB  THR A 235     -13.080 -14.422 -13.606  1.00 84.70           C
ATOM   3516  HB  THR A 235     -13.807 -13.609 -13.596  1.00 84.70           H
ATOM   3517  OG1 THR A 235     -12.303 -14.567 -12.421  1.00 84.70           O
ATOM   3518  HG1 THR A 235     -12.337 -13.724 -11.884  1.00 84.70           H
ATOM   3519  CG2 THR A 235     -13.813 -15.759 -13.738  1.00 84.70           C
ATOM   3520 1HG2 THR A 235     -13.093 -16.575 -13.681  1.00 84.70           H
ATOM   3521 2HG2 THR A 235     -14.329 -15.797 -14.697  1.00 84.70           H
ATOM   3522 3HG2 THR A 235     -14.538 -15.857 -12.931  1.00 84.70           H
ATOM   3523  HN  THR A 235     -11.544 -12.564 -13.536  1.00 84.70           H
ATOM   3524  N   ILE A 236     -13.204 -12.917 -16.377  1.00 83.00           N
ATOM   3525  CA  ILE A 236     -13.817 -12.658 -17.669  1.00 83.00           C
ATOM   3526  C   ILE A 236     -12.723 -12.517 -18.729  1.00 83.00           C
ATOM   3527  O   ILE A 236     -12.881 -12.988 -19.854  1.00 83.00           O
ATOM   3528  HA  ILE A 236     -14.431 -13.523 -17.918  1.00 83.00           H
ATOM   3529  CB  ILE A 236     -14.752 -11.449 -17.585  1.00 83.00           C
ATOM   3530  HB  ILE A 236     -14.164 -10.583 -17.282  1.00 83.00           H
ATOM   3531  CG1 ILE A 236     -15.828 -11.661 -16.518  1.00 83.00           C
ATOM   3532 1HG1 ILE A 236     -16.556 -12.390 -16.870  1.00 83.00           H
ATOM   3533 2HG1 ILE A 236     -15.374 -12.073 -15.616  1.00 83.00           H
ATOM   3534  CG2 ILE A 236     -15.357 -11.128 -18.953  1.00 83.00           C
ATOM   3535 1HG2 ILE A 236     -14.558 -10.904 -19.660  1.00 83.00           H
ATOM   3536 2HG2 ILE A 236     -15.927 -11.987 -19.309  1.00 83.00           H
ATOM   3537 3HG2 ILE A 236     -16.017 -10.265 -18.865  1.00 83.00           H
ATOM   3538  CD1 ILE A 236     -16.535 -10.346 -16.184  1.00 83.00           C
ATOM   3539 1HD1 ILE A 236     -15.807  -9.626 -15.809  1.00 83.00           H
ATOM   3540 2HD1 ILE A 236     -17.008  -9.949 -17.083  1.00 83.00           H
ATOM   3541 3HD1 ILE A 236     -17.295 -10.525 -15.423  1.00 83.00           H
ATOM   3542  HN  ILE A 236     -13.234 -12.152 -15.734  1.00 83.00           H
ATOM   3543  N   ILE A 237     -11.639 -11.867 -18.332  1.00 79.80           N
ATOM   3544  CA  ILE A 237     -10.528 -11.641 -19.241  1.00 79.80           C
ATOM   3545  C   ILE A 237     -10.026 -12.985 -19.771  1.00 79.80           C
ATOM   3546  O   ILE A 237      -9.919 -13.178 -20.981  1.00 79.80           O
ATOM   3547  HA  ILE A 237     -10.906 -11.058 -20.081  1.00 79.80           H
ATOM   3548  CB  ILE A 237      -9.442 -10.804 -18.561  1.00 79.80           C
ATOM   3549  HB  ILE A 237      -9.342 -11.146 -17.531  1.00 79.80           H
ATOM   3550  CG1 ILE A 237      -9.840  -9.327 -18.510  1.00 79.80           C
ATOM   3551 1HG1 ILE A 237      -9.770  -8.893 -19.507  1.00 79.80           H
ATOM   3552 2HG1 ILE A 237     -10.879  -9.238 -18.195  1.00 79.80           H
ATOM   3553  CG2 ILE A 237      -8.086 -11.009 -19.240  1.00 79.80           C
ATOM   3554 1HG2 ILE A 237      -7.806 -12.061 -19.180  1.00 79.80           H
ATOM   3555 2HG2 ILE A 237      -8.155 -10.710 -20.286  1.00 79.80           H
ATOM   3556 3HG2 ILE A 237      -7.333 -10.403 -18.737  1.00 79.80           H
ATOM   3557  CD1 ILE A 237      -8.940  -8.550 -17.546  1.00 79.80           C
ATOM   3558 1HD1 ILE A 237      -9.031  -8.972 -16.545  1.00 79.80           H
ATOM   3559 2HD1 ILE A 237      -7.905  -8.622 -17.878  1.00 79.80           H
ATOM   3560 3HD1 ILE A 237      -9.245  -7.504 -17.529  1.00 79.80           H
ATOM   3561  HN  ILE A 237     -11.513 -11.499 -17.411  1.00 79.80           H
ATOM   3562  N   ILE A 238      -9.732 -13.880 -18.839  1.00 77.32           N
ATOM   3563  CA  ILE A 238      -9.163 -15.169 -19.193  1.00 77.32           C
ATOM   3564  C   ILE A 238     -10.125 -15.908 -20.125  1.00 77.32           C
ATOM   3565  O   ILE A 238      -9.707 -16.471 -21.136  1.00 77.32           O
ATOM   3566  HA  ILE A 238      -8.236 -14.980 -19.733  1.00 77.32           H
ATOM   3567  CB  ILE A 238      -8.800 -15.959 -17.933  1.00 77.32           C
ATOM   3568  HB  ILE A 238      -9.650 -15.923 -17.251  1.00 77.32           H
ATOM   3569  CG1 ILE A 238      -7.613 -15.320 -17.210  1.00 77.32           C
ATOM   3570 1HG1 ILE A 238      -6.696 -15.518 -17.764  1.00 77.32           H
ATOM   3571 2HG1 ILE A 238      -7.740 -14.238 -17.179  1.00 77.32           H
ATOM   3572  CG2 ILE A 238      -8.546 -17.431 -18.263  1.00 77.32           C
ATOM   3573 1HG2 ILE A 238      -9.445 -17.866 -18.701  1.00 77.32           H
ATOM   3574 2HG2 ILE A 238      -7.723 -17.507 -18.973  1.00 77.32           H
ATOM   3575 3HG2 ILE A 238      -8.290 -17.969 -17.350  1.00 77.32           H
ATOM   3576  CD1 ILE A 238      -7.482 -15.864 -15.785  1.00 77.32           C
ATOM   3577 1HD1 ILE A 238      -8.392 -15.643 -15.227  1.00 77.32           H
ATOM   3578 2HD1 ILE A 238      -7.331 -16.943 -15.821  1.00 77.32           H
ATOM   3579 3HD1 ILE A 238      -6.631 -15.393 -15.294  1.00 77.32           H
ATOM   3580  HN  ILE A 238      -9.877 -13.736 -17.860  1.00 77.32           H
ATOM   3581  N   HIS A 239     -11.397 -15.882 -19.753  1.00 76.77           N
ATOM   3582  CA  HIS A 239     -12.418 -16.562 -20.531  1.00 76.77           C
ATOM   3583  C   HIS A 239     -12.404 -16.036 -21.968  1.00 76.77           C
ATOM   3584  O   HIS A 239     -12.494 -16.812 -22.918  1.00 76.77           O
ATOM   3585  HA  HIS A 239     -12.155 -17.620 -20.538  1.00 76.77           H
ATOM   3586  CB  HIS A 239     -13.789 -16.428 -19.864  1.00 76.77           C
ATOM   3587 1HB  HIS A 239     -13.710 -16.753 -18.827  1.00 76.77           H
ATOM   3588 2HB  HIS A 239     -14.071 -15.375 -19.847  1.00 76.77           H
ATOM   3589  CG  HIS A 239     -14.883 -17.217 -20.543  1.00 76.77           C
ATOM   3590  ND1 HIS A 239     -15.706 -16.674 -21.514  1.00 76.77           N
ATOM   3591  HD1 HIS A 239     -15.667 -15.736 -21.857  1.00 76.77           H
ATOM   3592  CD2 HIS A 239     -15.279 -18.512 -20.382  1.00 76.77           C
ATOM   3593  HD2 HIS A 239     -14.839 -19.231 -19.690  1.00 76.77           H
ATOM   3594  CE1 HIS A 239     -16.556 -17.610 -21.911  1.00 76.77           C
ATOM   3595  HE1 HIS A 239     -17.332 -17.491 -22.667  1.00 76.77           H
ATOM   3596  NE2 HIS A 239     -16.290 -18.748 -21.208  1.00 76.77           N
ATOM   3597  HN  HIS A 239     -11.731 -15.409 -18.938  1.00 76.77           H
ATOM   3598  N   THR A 240     -12.291 -14.721 -22.081  1.00 78.06           N
ATOM   3599  CA  THR A 240     -12.321 -14.077 -23.383  1.00 78.06           C
ATOM   3600  C   THR A 240     -11.075 -14.448 -24.190  1.00 78.06           C
ATOM   3601  O   THR A 240     -11.150 -14.637 -25.403  1.00 78.06           O
ATOM   3602  HA  THR A 240     -13.182 -14.454 -23.934  1.00 78.06           H
ATOM   3603  CB  THR A 240     -12.475 -12.571 -23.163  1.00 78.06           C
ATOM   3604  HB  THR A 240     -11.560 -12.141 -22.756  1.00 78.06           H
ATOM   3605  OG1 THR A 240     -13.629 -12.458 -22.334  1.00 78.06           O
ATOM   3606  HG1 THR A 240     -13.355 -12.318 -21.383  1.00 78.06           H
ATOM   3607  CG2 THR A 240     -12.862 -11.828 -24.443  1.00 78.06           C
ATOM   3608 1HG2 THR A 240     -13.813 -12.212 -24.813  1.00 78.06           H
ATOM   3609 2HG2 THR A 240     -12.090 -11.979 -25.198  1.00 78.06           H
ATOM   3610 3HG2 THR A 240     -12.959 -10.763 -24.230  1.00 78.06           H
ATOM   3611  HN  THR A 240     -12.182 -14.100 -21.305  1.00 78.06           H
ATOM   3612  N   LEU A 241      -9.958 -14.541 -23.484  1.00 74.14           N
ATOM   3613  CA  LEU A 241      -8.685 -14.814 -24.129  1.00 74.14           C
ATOM   3614  C   LEU A 241      -8.696 -16.240 -24.685  1.00 74.14           C
ATOM   3615  O   LEU A 241      -8.208 -16.484 -25.787  1.00 74.14           O
ATOM   3616  HA  LEU A 241      -8.586 -14.120 -24.963  1.00 74.14           H
ATOM   3617  CB  LEU A 241      -7.527 -14.537 -23.169  1.00 74.14           C
ATOM   3618 1HB  LEU A 241      -7.776 -14.964 -22.197  1.00 74.14           H
ATOM   3619 2HB  LEU A 241      -6.645 -15.066 -23.532  1.00 74.14           H
ATOM   3620  CG  LEU A 241      -7.158 -13.066 -22.969  1.00 74.14           C
ATOM   3621  HG  LEU A 241      -8.059 -12.525 -22.678  1.00 74.14           H
ATOM   3622  CD1 LEU A 241      -6.146 -12.903 -21.833  1.00 74.14           C
ATOM   3623 1HD1 LEU A 241      -6.575 -13.285 -20.907  1.00 74.14           H
ATOM   3624 2HD1 LEU A 241      -5.240 -13.461 -22.071  1.00 74.14           H
ATOM   3625 3HD1 LEU A 241      -5.902 -11.848 -21.712  1.00 74.14           H
ATOM   3626  CD2 LEU A 241      -6.660 -12.443 -24.274  1.00 74.14           C
ATOM   3627 1HD2 LEU A 241      -5.777 -12.981 -24.619  1.00 74.14           H
ATOM   3628 2HD2 LEU A 241      -7.443 -12.508 -25.030  1.00 74.14           H
ATOM   3629 3HD2 LEU A 241      -6.405 -11.397 -24.104  1.00 74.14           H
ATOM   3630  HN  LEU A 241      -9.913 -14.433 -22.491  1.00 74.14           H
ATOM   3631  N   ILE A 242      -9.257 -17.144 -23.896  1.00 74.23           N
ATOM   3632  CA  ILE A 242      -9.340 -18.538 -24.296  1.00 74.23           C
ATOM   3633  C   ILE A 242     -10.140 -18.644 -25.596  1.00 74.23           C
ATOM   3634  O   ILE A 242      -9.793 -19.427 -26.480  1.00 74.23           O
ATOM   3635  HA  ILE A 242      -8.325 -18.885 -24.486  1.00 74.23           H
ATOM   3636  CB  ILE A 242      -9.904 -19.390 -23.157  1.00 74.23           C
ATOM   3637  HB  ILE A 242     -10.802 -18.903 -22.778  1.00 74.23           H
ATOM   3638  CG1 ILE A 242      -8.912 -19.477 -21.995  1.00 74.23           C
ATOM   3639 1HG1 ILE A 242      -8.067 -20.104 -22.279  1.00 74.23           H
ATOM   3640 2HG1 ILE A 242      -8.515 -18.485 -21.777  1.00 74.23           H
ATOM   3641  CG2 ILE A 242     -10.319 -20.774 -23.660  1.00 74.23           C
ATOM   3642 1HG2 ILE A 242     -11.085 -20.667 -24.428  1.00 74.23           H
ATOM   3643 2HG2 ILE A 242      -9.451 -21.283 -24.081  1.00 74.23           H
ATOM   3644 3HG2 ILE A 242     -10.716 -21.359 -22.830  1.00 74.23           H
ATOM   3645  CD1 ILE A 242      -9.582 -20.050 -20.744  1.00 74.23           C
ATOM   3646 1HD1 ILE A 242     -10.411 -19.407 -20.449  1.00 74.23           H
ATOM   3647 2HD1 ILE A 242      -9.957 -21.051 -20.959  1.00 74.23           H
ATOM   3648 3HD1 ILE A 242      -8.855 -20.100 -19.933  1.00 74.23           H
ATOM   3649  HN  ILE A 242      -9.650 -16.938 -22.999  1.00 74.23           H
ATOM   3650  N   GLN A 243     -11.194 -17.845 -25.672  1.00 69.49           N
ATOM   3651  CA  GLN A 243     -12.040 -17.833 -26.853  1.00 69.49           C
ATOM   3652  C   GLN A 243     -11.323 -17.137 -28.012  1.00 69.49           C
ATOM   3653  O   GLN A 243     -11.568 -17.451 -29.176  1.00 69.49           O
ATOM   3654  HA  GLN A 243     -12.210 -18.881 -27.099  1.00 69.49           H
ATOM   3655  CB  GLN A 243     -13.384 -17.164 -26.558  1.00 69.49           C
ATOM   3656 1HB  GLN A 243     -13.216 -16.185 -26.108  1.00 69.49           H
ATOM   3657 2HB  GLN A 243     -13.924 -16.997 -27.491  1.00 69.49           H
ATOM   3658  CG  GLN A 243     -14.231 -18.025 -25.619  1.00 69.49           C
ATOM   3659 1HG  GLN A 243     -14.314 -19.034 -26.021  1.00 69.49           H
ATOM   3660 2HG  GLN A 243     -13.737 -18.107 -24.651  1.00 69.49           H
ATOM   3661  CD  GLN A 243     -15.627 -17.426 -25.436  1.00 69.49           C
ATOM   3662  OE1 GLN A 243     -15.907 -16.306 -25.831  1.00 69.49           O
ATOM   3663  NE2 GLN A 243     -16.484 -18.233 -24.817  1.00 69.49           N
ATOM   3664 1HE2 GLN A 243     -16.190 -19.140 -24.518  1.00 69.49           H
ATOM   3665 2HE2 GLN A 243     -17.423 -17.931 -24.650  1.00 69.49           H
ATOM   3666  HN  GLN A 243     -11.472 -17.216 -24.947  1.00 69.49           H
ATOM   3667  N   ALA A 244     -10.453 -16.205 -27.654  1.00 69.52           N
ATOM   3668  CA  ALA A 244      -9.725 -15.437 -28.650  1.00 69.52           C
ATOM   3669  C   ALA A 244      -8.557 -16.273 -29.177  1.00 69.52           C
ATOM   3670  O   ALA A 244      -7.484 -16.296 -28.574  1.00 69.52           O
ATOM   3671  HA  ALA A 244     -10.410 -15.227 -29.472  1.00 69.52           H
ATOM   3672  CB  ALA A 244      -9.266 -14.112 -28.039  1.00 69.52           C
ATOM   3673 1HB  ALA A 244     -10.135 -13.544 -27.707  1.00 69.52           H
ATOM   3674 2HB  ALA A 244      -8.616 -14.311 -27.187  1.00 69.52           H
ATOM   3675 3HB  ALA A 244      -8.720 -13.537 -28.786  1.00 69.52           H
ATOM   3676  HN  ALA A 244     -10.244 -15.971 -26.704  1.00 69.52           H
ATOM   3677  N   LYS A 245      -8.803 -16.938 -30.295  1.00 56.67           N
ATOM   3678  CA  LYS A 245      -7.793 -17.793 -30.896  1.00 56.67           C
ATOM   3679  C   LYS A 245      -6.513 -16.986 -31.116  1.00 56.67           C
ATOM   3680  O   LYS A 245      -5.432 -17.556 -31.258  1.00 56.67           O
ATOM   3681  HA  LYS A 245      -7.579 -18.593 -30.187  1.00 56.67           H
ATOM   3682  CB  LYS A 245      -8.334 -18.449 -32.168  1.00 56.67           C
ATOM   3683 1HB  LYS A 245      -8.823 -17.698 -32.789  1.00 56.67           H
ATOM   3684 2HB  LYS A 245      -7.508 -18.856 -32.751  1.00 56.67           H
ATOM   3685  CG  LYS A 245      -9.326 -19.564 -31.832  1.00 56.67           C
ATOM   3686 1HG  LYS A 245      -8.893 -20.225 -31.080  1.00 56.67           H
ATOM   3687 2HG  LYS A 245     -10.228 -19.135 -31.397  1.00 56.67           H
ATOM   3688  CD  LYS A 245      -9.688 -20.371 -33.080  1.00 56.67           C
ATOM   3689 1HD  LYS A 245     -10.229 -19.736 -33.783  1.00 56.67           H
ATOM   3690 2HD  LYS A 245      -8.778 -20.699 -33.583  1.00 56.67           H
ATOM   3691  CE  LYS A 245     -10.544 -21.586 -32.719  1.00 56.67           C
ATOM   3692 1HE  LYS A 245     -10.059 -22.158 -31.928  1.00 56.67           H
ATOM   3693 2HE  LYS A 245     -11.508 -21.257 -32.328  1.00 56.67           H
ATOM   3694  NZ  LYS A 245     -10.751 -22.446 -33.905  1.00 56.67           N
ATOM   3695 1HZ  LYS A 245     -11.319 -23.246 -33.648  1.00 56.67           H
ATOM   3696 2HZ  LYS A 245     -11.223 -21.915 -34.629  1.00 56.67           H
ATOM   3697 3HZ  LYS A 245      -9.854 -22.766 -34.251  1.00 56.67           H
ATOM   3698  HN  LYS A 245      -9.672 -16.900 -30.789  1.00 56.67           H
ATOM   3699  N   LYS A 246      -6.677 -15.671 -31.138  1.00 51.73           N
ATOM   3700  CA  LYS A 246      -5.611 -14.792 -31.589  1.00 51.73           C
ATOM   3701  C   LYS A 246      -4.647 -14.530 -30.430  1.00 51.73           C
ATOM   3702  O   LYS A 246      -4.986 -13.820 -29.484  1.00 51.73           O
ATOM   3703  HA  LYS A 246      -5.069 -15.313 -32.378  1.00 51.73           H
ATOM   3704  CB  LYS A 246      -6.192 -13.518 -32.205  1.00 51.73           C
ATOM   3705 1HB  LYS A 246      -6.994 -13.136 -31.572  1.00 51.73           H
ATOM   3706 2HB  LYS A 246      -5.424 -12.746 -32.245  1.00 51.73           H
ATOM   3707  CG  LYS A 246      -6.729 -13.785 -33.612  1.00 51.73           C
ATOM   3708 1HG  LYS A 246      -5.984 -14.330 -34.192  1.00 51.73           H
ATOM   3709 2HG  LYS A 246      -7.614 -14.418 -33.554  1.00 51.73           H
ATOM   3710  CD  LYS A 246      -7.078 -12.475 -34.323  1.00 51.73           C
ATOM   3711 1HD  LYS A 246      -7.895 -11.979 -33.799  1.00 51.73           H
ATOM   3712 2HD  LYS A 246      -6.222 -11.801 -34.292  1.00 51.73           H
ATOM   3713  CE  LYS A 246      -7.479 -12.731 -35.778  1.00 51.73           C
ATOM   3714 1HE  LYS A 246      -6.685 -13.275 -36.290  1.00 51.73           H
ATOM   3715 2HE  LYS A 246      -8.369 -13.360 -35.810  1.00 51.73           H
ATOM   3716  NZ  LYS A 246      -7.742 -11.453 -36.475  1.00 51.73           N
ATOM   3717 1HZ  LYS A 246      -8.002 -11.640 -37.437  1.00 51.73           H
ATOM   3718 2HZ  LYS A 246      -8.498 -10.963 -36.010  1.00 51.73           H
ATOM   3719 3HZ  LYS A 246      -6.906 -10.879 -36.456  1.00 51.73           H
ATOM   3720  HN  LYS A 246      -7.516 -15.208 -30.857  1.00 51.73           H
ATOM   3721  N   SER A 247      -3.466 -15.119 -30.540  1.00 55.02           N
ATOM   3722  CA  SER A 247      -2.475 -15.014 -29.482  1.00 55.02           C
ATOM   3723  C   SER A 247      -2.151 -13.543 -29.214  1.00 55.02           C
ATOM   3724  O   SER A 247      -1.827 -13.171 -28.087  1.00 55.02           O
ATOM   3725  HA  SER A 247      -2.938 -15.469 -28.607  1.00 55.02           H
ATOM   3726  CB  SER A 247      -1.201 -15.781 -29.842  1.00 55.02           C
ATOM   3727 1HB  SER A 247      -1.380 -16.851 -29.735  1.00 55.02           H
ATOM   3728 2HB  SER A 247      -0.954 -15.603 -30.888  1.00 55.02           H
ATOM   3729  OG  SER A 247      -0.099 -15.401 -29.023  1.00 55.02           O
ATOM   3730  HG  SER A 247      -0.276 -15.655 -28.072  1.00 55.02           H
ATOM   3731  HN  SER A 247      -3.182 -15.659 -31.333  1.00 55.02           H
ATOM   3732  N   SER A 248      -2.248 -12.747 -30.268  1.00 54.94           N
ATOM   3733  CA  SER A 248      -1.546 -11.475 -30.313  1.00 54.94           C
ATOM   3734  C   SER A 248      -1.855 -10.662 -29.054  1.00 54.94           C
ATOM   3735  O   SER A 248      -1.014  -9.897 -28.584  1.00 54.94           O
ATOM   3736  HA  SER A 248      -0.487 -11.731 -30.353  1.00 54.94           H
ATOM   3737  CB  SER A 248      -1.926 -10.680 -31.564  1.00 54.94           C
ATOM   3738 1HB  SER A 248      -1.616 -11.233 -32.452  1.00 54.94           H
ATOM   3739 2HB  SER A 248      -3.010 -10.578 -31.614  1.00 54.94           H
ATOM   3740  OG  SER A 248      -1.326  -9.388 -31.578  1.00 54.94           O
ATOM   3741  HG  SER A 248      -1.601  -8.892 -32.402  1.00 54.94           H
ATOM   3742  HN  SER A 248      -2.793 -12.957 -31.080  1.00 54.94           H
ATOM   3743  N   LYS A 249      -3.062 -10.856 -28.544  1.00 51.39           N
ATOM   3744  CA  LYS A 249      -3.561 -10.022 -27.465  1.00 51.39           C
ATOM   3745  C   LYS A 249      -2.806 -10.356 -26.177  1.00 51.39           C
ATOM   3746  O   LYS A 249      -2.839  -9.588 -25.216  1.00 51.39           O
ATOM   3747  HA  LYS A 249      -3.351  -8.985 -27.729  1.00 51.39           H
ATOM   3748  CB  LYS A 249      -5.080 -10.159 -27.340  1.00 51.39           C
ATOM   3749 1HB  LYS A 249      -5.360 -11.211 -27.389  1.00 51.39           H
ATOM   3750 2HB  LYS A 249      -5.403  -9.789 -26.367  1.00 51.39           H
ATOM   3751  CG  LYS A 249      -5.793  -9.383 -28.450  1.00 51.39           C
ATOM   3752 1HG  LYS A 249      -5.388  -8.373 -28.510  1.00 51.39           H
ATOM   3753 2HG  LYS A 249      -5.604  -9.860 -29.411  1.00 51.39           H
ATOM   3754  CD  LYS A 249      -7.300  -9.320 -28.193  1.00 51.39           C
ATOM   3755 1HD  LYS A 249      -7.715 -10.328 -28.193  1.00 51.39           H
ATOM   3756 2HD  LYS A 249      -7.487  -8.899 -27.205  1.00 51.39           H
ATOM   3757  CE  LYS A 249      -8.002  -8.473 -29.256  1.00 51.39           C
ATOM   3758 1HE  LYS A 249      -7.555  -7.480 -29.292  1.00 51.39           H
ATOM   3759 2HE  LYS A 249      -7.861  -8.922 -30.239  1.00 51.39           H
ATOM   3760  NZ  LYS A 249      -9.448  -8.362 -28.959  1.00 51.39           N
ATOM   3761 1HZ  LYS A 249      -9.896  -7.793 -29.669  1.00 51.39           H
ATOM   3762 2HZ  LYS A 249      -9.864  -9.286 -28.953  1.00 51.39           H
ATOM   3763 3HZ  LYS A 249      -9.573  -7.929 -28.050  1.00 51.39           H
ATOM   3764  HN  LYS A 249      -3.693 -11.566 -28.856  1.00 51.39           H
ATOM   3765  N   HIS A 250      -2.143 -11.503 -26.198  1.00 54.34           N
ATOM   3766  CA  HIS A 250      -1.562 -12.054 -24.985  1.00 54.34           C
ATOM   3767  C   HIS A 250      -0.437 -11.141 -24.494  1.00 54.34           C
ATOM   3768  O   HIS A 250      -0.326 -10.876 -23.298  1.00 54.34           O
ATOM   3769  HA  HIS A 250      -2.356 -12.073 -24.239  1.00 54.34           H
ATOM   3770  CB  HIS A 250      -1.100 -13.495 -25.211  1.00 54.34           C
ATOM   3771 1HB  HIS A 250      -0.662 -13.574 -26.206  1.00 54.34           H
ATOM   3772 2HB  HIS A 250      -0.311 -13.729 -24.496  1.00 54.34           H
ATOM   3773  CG  HIS A 250      -2.200 -14.521 -25.077  1.00 54.34           C
ATOM   3774  ND1 HIS A 250      -2.699 -14.930 -23.853  1.00 54.34           N
ATOM   3775  HD1 HIS A 250      -2.396 -14.602 -22.958  1.00 54.34           H
ATOM   3776  CD2 HIS A 250      -2.892 -15.215 -26.026  1.00 54.34           C
ATOM   3777  HD2 HIS A 250      -2.750 -15.135 -27.104  1.00 54.34           H
ATOM   3778  CE1 HIS A 250      -3.647 -15.830 -24.067  1.00 54.34           C
ATOM   3779  HE1 HIS A 250      -4.231 -16.341 -23.302  1.00 54.34           H
ATOM   3780  NE2 HIS A 250      -3.765 -16.006 -25.415  1.00 54.34           N
ATOM   3781  HN  HIS A 250      -2.001 -12.052 -27.022  1.00 54.34           H
ATOM   3782  N   LYS A 251       0.368 -10.684 -25.442  1.00 55.79           N
ATOM   3783  CA  LYS A 251       1.619 -10.025 -25.108  1.00 55.79           C
ATOM   3784  C   LYS A 251       1.323  -8.750 -24.317  1.00 55.79           C
ATOM   3785  O   LYS A 251       2.011  -8.445 -23.344  1.00 55.79           O
ATOM   3786  HA  LYS A 251       2.186 -10.704 -24.471  1.00 55.79           H
ATOM   3787  CB  LYS A 251       2.452  -9.787 -26.369  1.00 55.79           C
ATOM   3788 1HB  LYS A 251       1.816  -9.390 -27.161  1.00 55.79           H
ATOM   3789 2HB  LYS A 251       3.216  -9.036 -26.168  1.00 55.79           H
ATOM   3790  CG  LYS A 251       3.115 -11.083 -26.841  1.00 55.79           C
ATOM   3791 1HG  LYS A 251       3.710 -11.507 -26.032  1.00 55.79           H
ATOM   3792 2HG  LYS A 251       2.349 -11.817 -27.092  1.00 55.79           H
ATOM   3793  CD  LYS A 251       4.006 -10.831 -28.059  1.00 55.79           C
ATOM   3794 1HD  LYS A 251       3.403 -10.451 -28.884  1.00 55.79           H
ATOM   3795 2HD  LYS A 251       4.742 -10.062 -27.823  1.00 55.79           H
ATOM   3796  CE  LYS A 251       4.720 -12.113 -28.491  1.00 55.79           C
ATOM   3797 1HE  LYS A 251       5.503 -12.360 -27.774  1.00 55.79           H
ATOM   3798 2HE  LYS A 251       4.016 -12.945 -28.493  1.00 55.79           H
ATOM   3799  NZ  LYS A 251       5.308 -11.950 -29.840  1.00 55.79           N
ATOM   3800 1HZ  LYS A 251       5.773 -12.809 -30.112  1.00 55.79           H
ATOM   3801 2HZ  LYS A 251       4.573 -11.738 -30.505  1.00 55.79           H
ATOM   3802 3HZ  LYS A 251       5.980 -11.191 -29.825  1.00 55.79           H
ATOM   3803  HN  LYS A 251       0.177 -10.759 -26.421  1.00 55.79           H
ATOM   3804  N   ALA A 252       0.298  -8.039 -24.763  1.00 63.83           N
ATOM   3805  CA  ALA A 252      -0.033  -6.753 -24.174  1.00 63.83           C
ATOM   3806  C   ALA A 252      -0.534  -6.965 -22.744  1.00 63.83           C
ATOM   3807  O   ALA A 252      -0.435  -6.068 -21.909  1.00 63.83           O
ATOM   3808  HA  ALA A 252       0.878  -6.155 -24.146  1.00 63.83           H
ATOM   3809  CB  ALA A 252      -1.064  -6.039 -25.052  1.00 63.83           C
ATOM   3810 1HB  ALA A 252      -0.648  -5.886 -26.048  1.00 63.83           H
ATOM   3811 2HB  ALA A 252      -1.964  -6.649 -25.124  1.00 63.83           H
ATOM   3812 3HB  ALA A 252      -1.312  -5.074 -24.610  1.00 63.83           H
ATOM   3813  HN  ALA A 252      -0.299  -8.328 -25.511  1.00 63.83           H
ATOM   3814  N   LEU A 253      -1.059  -8.158 -22.506  1.00 67.24           N
ATOM   3815  CA  LEU A 253      -1.677  -8.461 -21.226  1.00 67.24           C
ATOM   3816  C   LEU A 253      -0.594  -8.859 -20.223  1.00 67.24           C
ATOM   3817  O   LEU A 253      -0.762  -8.678 -19.018  1.00 67.24           O
ATOM   3818  HA  LEU A 253      -2.159  -7.550 -20.872  1.00 67.24           H
ATOM   3819  CB  LEU A 253      -2.774  -9.515 -21.398  1.00 67.24           C
ATOM   3820 1HB  LEU A 253      -3.030  -9.575 -22.455  1.00 67.24           H
ATOM   3821 2HB  LEU A 253      -2.366 -10.484 -21.113  1.00 67.24           H
ATOM   3822  CG  LEU A 253      -4.059  -9.280 -20.602  1.00 67.24           C
ATOM   3823  HG  LEU A 253      -3.795  -8.801 -19.660  1.00 67.24           H
ATOM   3824  CD1 LEU A 253      -4.998  -8.328 -21.346  1.00 67.24           C
ATOM   3825 1HD1 LEU A 253      -4.500  -7.370 -21.496  1.00 67.24           H
ATOM   3826 2HD1 LEU A 253      -5.259  -8.757 -22.314  1.00 67.24           H
ATOM   3827 3HD1 LEU A 253      -5.904  -8.179 -20.759  1.00 67.24           H
ATOM   3828  CD2 LEU A 253      -4.742 -10.606 -20.259  1.00 67.24           C
ATOM   3829 1HD2 LEU A 253      -4.991 -11.135 -21.179  1.00 67.24           H
ATOM   3830 2HD2 LEU A 253      -4.067 -11.218 -19.660  1.00 67.24           H
ATOM   3831 3HD2 LEU A 253      -5.653 -10.410 -19.694  1.00 67.24           H
ATOM   3832  HN  LEU A 253      -1.067  -8.907 -23.167  1.00 67.24           H
ATOM   3833  N   LYS A 254       0.495  -9.394 -20.756  1.00 70.50           N
ATOM   3834  CA  LYS A 254       1.485 -10.060 -19.927  1.00 70.50           C
ATOM   3835  C   LYS A 254       1.886  -9.136 -18.776  1.00 70.50           C
ATOM   3836  O   LYS A 254       1.923  -9.557 -17.621  1.00 70.50           O
ATOM   3837  HA  LYS A 254       1.014 -10.950 -19.508  1.00 70.50           H
ATOM   3838  CB  LYS A 254       2.666 -10.531 -20.778  1.00 70.50           C
ATOM   3839 1HB  LYS A 254       2.298 -11.049 -21.664  1.00 70.50           H
ATOM   3840 2HB  LYS A 254       3.235  -9.669 -21.126  1.00 70.50           H
ATOM   3841  CG  LYS A 254       3.580 -11.463 -19.979  1.00 70.50           C
ATOM   3842 1HG  LYS A 254       4.010 -10.921 -19.137  1.00 70.50           H
ATOM   3843 2HG  LYS A 254       2.995 -12.284 -19.565  1.00 70.50           H
ATOM   3844  CD  LYS A 254       4.700 -12.020 -20.860  1.00 70.50           C
ATOM   3845 1HD  LYS A 254       4.270 -12.525 -21.725  1.00 70.50           H
ATOM   3846 2HD  LYS A 254       5.310 -11.201 -21.240  1.00 70.50           H
ATOM   3847  CE  LYS A 254       5.579 -12.997 -20.076  1.00 70.50           C
ATOM   3848 1HE  LYS A 254       6.021 -12.490 -19.219  1.00 70.50           H
ATOM   3849 2HE  LYS A 254       4.969 -13.811 -19.686  1.00 70.50           H
ATOM   3850  NZ  LYS A 254       6.648 -13.542 -20.943  1.00 70.50           N
ATOM   3851 1HZ  LYS A 254       7.228 -14.177 -20.406  1.00 70.50           H
ATOM   3852 2HZ  LYS A 254       6.231 -14.040 -21.721  1.00 70.50           H
ATOM   3853 3HZ  LYS A 254       7.218 -12.781 -21.296  1.00 70.50           H
ATOM   3854  HN  LYS A 254       0.705  -9.377 -21.734  1.00 70.50           H
ATOM   3855  N   VAL A 255       2.176  -7.892 -19.131  1.00 74.56           N
ATOM   3856  CA  VAL A 255       2.643  -6.925 -18.154  1.00 74.56           C
ATOM   3857  C   VAL A 255       1.628  -6.827 -17.013  1.00 74.56           C
ATOM   3858  O   VAL A 255       1.992  -6.938 -15.843  1.00 74.56           O
ATOM   3859  HA  VAL A 255       3.588  -7.292 -17.752  1.00 74.56           H
ATOM   3860  CB  VAL A 255       2.909  -5.580 -18.834  1.00 74.56           C
ATOM   3861  HB  VAL A 255       1.972  -5.234 -19.270  1.00 74.56           H
ATOM   3862  CG1 VAL A 255       3.369  -4.533 -17.818  1.00 74.56           C
ATOM   3863 1HG1 VAL A 255       2.596  -4.396 -17.062  1.00 74.56           H
ATOM   3864 2HG1 VAL A 255       4.289  -4.870 -17.340  1.00 74.56           H
ATOM   3865 3HG1 VAL A 255       3.551  -3.587 -18.328  1.00 74.56           H
ATOM   3866  CG2 VAL A 255       3.927  -5.730 -19.966  1.00 74.56           C
ATOM   3867 1HG2 VAL A 255       4.866  -6.109 -19.563  1.00 74.56           H
ATOM   3868 2HG2 VAL A 255       3.543  -6.428 -20.710  1.00 74.56           H
ATOM   3869 3HG2 VAL A 255       4.097  -4.760 -20.433  1.00 74.56           H
ATOM   3870  HN  VAL A 255       2.095  -7.545 -20.065  1.00 74.56           H
ATOM   3871  N   THR A 256       0.376  -6.621 -17.394  1.00 72.88           N
ATOM   3872  CA  THR A 256      -0.655  -6.286 -16.426  1.00 72.88           C
ATOM   3873  C   THR A 256      -0.907  -7.465 -15.485  1.00 72.88           C
ATOM   3874  O   THR A 256      -1.105  -7.277 -14.286  1.00 72.88           O
ATOM   3875  HA  THR A 256      -0.295  -5.459 -15.813  1.00 72.88           H
ATOM   3876  CB  THR A 256      -1.901  -5.845 -17.196  1.00 72.88           C
ATOM   3877  HB  THR A 256      -2.417  -6.704 -17.626  1.00 72.88           H
ATOM   3878  OG1 THR A 256      -1.410  -4.890 -18.134  1.00 72.88           O
ATOM   3879  HG1 THR A 256      -1.396  -5.288 -19.051  1.00 72.88           H
ATOM   3880  CG2 THR A 256      -2.875  -5.047 -16.327  1.00 72.88           C
ATOM   3881 1HG2 THR A 256      -2.378  -4.152 -15.952  1.00 72.88           H
ATOM   3882 2HG2 THR A 256      -3.199  -5.662 -15.487  1.00 72.88           H
ATOM   3883 3HG2 THR A 256      -3.742  -4.759 -16.923  1.00 72.88           H
ATOM   3884  HN  THR A 256       0.063  -6.680 -18.341  1.00 72.88           H
ATOM   3885  N   ILE A 257      -0.893  -8.657 -16.065  1.00 76.36           N
ATOM   3886  CA  ILE A 257      -1.101  -9.868 -15.291  1.00 76.36           C
ATOM   3887  C   ILE A 257      -0.032  -9.962 -14.200  1.00 76.36           C
ATOM   3888  O   ILE A 257      -0.348 -10.187 -13.033  1.00 76.36           O
ATOM   3889  HA  ILE A 257      -2.077  -9.786 -14.811  1.00 76.36           H
ATOM   3890  CB  ILE A 257      -1.150 -11.090 -16.210  1.00 76.36           C
ATOM   3891  HB  ILE A 257      -0.278 -11.062 -16.863  1.00 76.36           H
ATOM   3892  CG1 ILE A 257      -2.388 -11.051 -17.109  1.00 76.36           C
ATOM   3893 1HG1 ILE A 257      -3.288 -11.126 -16.498  1.00 76.36           H
ATOM   3894 2HG1 ILE A 257      -2.435 -10.094 -17.628  1.00 76.36           H
ATOM   3895  CG2 ILE A 257      -1.069 -12.388 -15.403  1.00 76.36           C
ATOM   3896 1HG2 ILE A 257      -0.134 -12.409 -14.843  1.00 76.36           H
ATOM   3897 2HG2 ILE A 257      -1.909 -12.438 -14.710  1.00 76.36           H
ATOM   3898 3HG2 ILE A 257      -1.106 -13.240 -16.081  1.00 76.36           H
ATOM   3899  CD1 ILE A 257      -2.361 -12.191 -18.129  1.00 76.36           C
ATOM   3900 1HD1 ILE A 257      -1.473 -12.098 -18.754  1.00 76.36           H
ATOM   3901 2HD1 ILE A 257      -2.339 -13.146 -17.606  1.00 76.36           H
ATOM   3902 3HD1 ILE A 257      -3.252 -12.139 -18.755  1.00 76.36           H
ATOM   3903  HN  ILE A 257      -0.743  -8.801 -17.043  1.00 76.36           H
ATOM   3904  N   THR A 258       1.213  -9.785 -14.620  1.00 81.40           N
ATOM   3905  CA  THR A 258       2.338  -9.949 -13.716  1.00 81.40           C
ATOM   3906  C   THR A 258       2.225  -8.976 -12.541  1.00 81.40           C
ATOM   3907  O   THR A 258       2.382  -9.369 -11.386  1.00 81.40           O
ATOM   3908  HA  THR A 258       2.301 -10.957 -13.301  1.00 81.40           H
ATOM   3909  CB  THR A 258       3.624  -9.778 -14.526  1.00 81.40           C
ATOM   3910  HB  THR A 258       3.726  -8.753 -14.883  1.00 81.40           H
ATOM   3911  OG1 THR A 258       3.533 -10.776 -15.539  1.00 81.40           O
ATOM   3912  HG1 THR A 258       3.075 -10.403 -16.346  1.00 81.40           H
ATOM   3913  CG2 THR A 258       4.873 -10.167 -13.731  1.00 81.40           C
ATOM   3914 1HG2 THR A 258       4.802 -11.213 -13.432  1.00 81.40           H
ATOM   3915 2HG2 THR A 258       4.949  -9.539 -12.843  1.00 81.40           H
ATOM   3916 3HG2 THR A 258       5.757 -10.027 -14.352  1.00 81.40           H
ATOM   3917  HN  THR A 258       1.456  -9.533 -15.556  1.00 81.40           H
ATOM   3918  N   VAL A 259       1.954  -7.723 -12.876  1.00 79.95           N
ATOM   3919  CA  VAL A 259       1.883  -6.677 -11.869  1.00 79.95           C
ATOM   3920  C   VAL A 259       0.825  -7.048 -10.829  1.00 79.95           C
ATOM   3921  O   VAL A 259       1.053  -6.907  -9.628  1.00 79.95           O
ATOM   3922  HA  VAL A 259       2.855  -6.627 -11.379  1.00 79.95           H
ATOM   3923  CB  VAL A 259       1.618  -5.326 -12.536  1.00 79.95           C
ATOM   3924  HB  VAL A 259       0.766  -5.444 -13.206  1.00 79.95           H
ATOM   3925  CG1 VAL A 259       1.255  -4.263 -11.497  1.00 79.95           C
ATOM   3926 1HG1 VAL A 259       0.357  -4.571 -10.961  1.00 79.95           H
ATOM   3927 2HG1 VAL A 259       2.078  -4.150 -10.791  1.00 79.95           H
ATOM   3928 3HG1 VAL A 259       1.072  -3.313 -11.998  1.00 79.95           H
ATOM   3929  CG2 VAL A 259       2.819  -4.884 -13.376  1.00 79.95           C
ATOM   3930 1HG2 VAL A 259       3.696  -4.792 -12.735  1.00 79.95           H
ATOM   3931 2HG2 VAL A 259       3.012  -5.625 -14.152  1.00 79.95           H
ATOM   3932 3HG2 VAL A 259       2.604  -3.921 -13.839  1.00 79.95           H
ATOM   3933  HN  VAL A 259       1.784  -7.419 -13.814  1.00 79.95           H
ATOM   3934  N   LEU A 260      -0.311  -7.515 -11.327  1.00 76.50           N
ATOM   3935  CA  LEU A 260      -1.443  -7.807 -10.464  1.00 76.50           C
ATOM   3936  C   LEU A 260      -1.106  -9.008  -9.577  1.00 76.50           C
ATOM   3937  O   LEU A 260      -1.383  -8.997  -8.379  1.00 76.50           O
ATOM   3938  HA  LEU A 260      -1.598  -6.939  -9.824  1.00 76.50           H
ATOM   3939  CB  LEU A 260      -2.715  -7.993 -11.293  1.00 76.50           C
ATOM   3940 1HB  LEU A 260      -2.433  -8.366 -12.277  1.00 76.50           H
ATOM   3941 2HB  LEU A 260      -3.323  -8.765 -10.821  1.00 76.50           H
ATOM   3942  CG  LEU A 260      -3.581  -6.745 -11.480  1.00 76.50           C
ATOM   3943  HG  LEU A 260      -3.004  -5.877 -11.161  1.00 76.50           H
ATOM   3944  CD1 LEU A 260      -3.931  -6.538 -12.955  1.00 76.50           C
ATOM   3945 1HD1 LEU A 260      -3.015  -6.417 -13.533  1.00 76.50           H
ATOM   3946 2HD1 LEU A 260      -4.481  -7.404 -13.323  1.00 76.50           H
ATOM   3947 3HD1 LEU A 260      -4.547  -5.644 -13.060  1.00 76.50           H
ATOM   3948  CD2 LEU A 260      -4.829  -6.806 -10.598  1.00 76.50           C
ATOM   3949 1HD2 LEU A 260      -5.419  -7.684 -10.863  1.00 76.50           H
ATOM   3950 2HD2 LEU A 260      -4.532  -6.871  -9.551  1.00 76.50           H
ATOM   3951 3HD2 LEU A 260      -5.427  -5.908 -10.751  1.00 76.50           H
ATOM   3952  HN  LEU A 260      -0.464  -7.693 -12.299  1.00 76.50           H
ATOM   3953  N   THR A 261      -0.513 -10.016 -10.201  1.00 84.40           N
ATOM   3954  CA  THR A 261      -0.183 -11.242  -9.495  1.00 84.40           C
ATOM   3955  C   THR A 261       0.788 -10.953  -8.349  1.00 84.40           C
ATOM   3956  O   THR A 261       0.615 -11.459  -7.241  1.00 84.40           O
ATOM   3957  HA  THR A 261      -1.095 -11.639  -9.050  1.00 84.40           H
ATOM   3958  CB  THR A 261       0.364 -12.242 -10.516  1.00 84.40           C
ATOM   3959  HB  THR A 261       1.301 -11.888 -10.945  1.00 84.40           H
ATOM   3960  OG1 THR A 261      -0.708 -12.417 -11.439  1.00 84.40           O
ATOM   3961  HG1 THR A 261      -0.643 -11.739 -12.171  1.00 84.40           H
ATOM   3962  CG2 THR A 261       0.571 -13.635  -9.918  1.00 84.40           C
ATOM   3963 1HG2 THR A 261      -0.380 -14.018  -9.549  1.00 84.40           H
ATOM   3964 2HG2 THR A 261       1.282 -13.574  -9.094  1.00 84.40           H
ATOM   3965 3HG2 THR A 261       0.960 -14.305 -10.684  1.00 84.40           H
ATOM   3966  HN  THR A 261      -0.260 -10.003 -11.168  1.00 84.40           H
ATOM   3967  N   VAL A 262       1.788 -10.139  -8.654  1.00 87.45           N
ATOM   3968  CA  VAL A 262       2.810  -9.810  -7.675  1.00 87.45           C
ATOM   3969  C   VAL A 262       2.173  -9.034  -6.520  1.00 87.45           C
ATOM   3970  O   VAL A 262       2.496  -9.268  -5.357  1.00 87.45           O
ATOM   3971  HA  VAL A 262       3.210 -10.747  -7.288  1.00 87.45           H
ATOM   3972  CB  VAL A 262       3.954  -9.048  -8.348  1.00 87.45           C
ATOM   3973  HB  VAL A 262       3.524  -8.200  -8.881  1.00 87.45           H
ATOM   3974  CG1 VAL A 262       4.935  -8.502  -7.309  1.00 87.45           C
ATOM   3975 1HG1 VAL A 262       4.412  -7.823  -6.636  1.00 87.45           H
ATOM   3976 2HG1 VAL A 262       5.356  -9.329  -6.736  1.00 87.45           H
ATOM   3977 3HG1 VAL A 262       5.738  -7.965  -7.815  1.00 87.45           H
ATOM   3978  CG2 VAL A 262       4.673  -9.930  -9.371  1.00 87.45           C
ATOM   3979 1HG2 VAL A 262       5.084 -10.807  -8.870  1.00 87.45           H
ATOM   3980 2HG2 VAL A 262       3.966 -10.248 -10.137  1.00 87.45           H
ATOM   3981 3HG2 VAL A 262       5.481  -9.364  -9.834  1.00 87.45           H
ATOM   3982  HN  VAL A 262       1.907  -9.709  -9.549  1.00 87.45           H
ATOM   3983  N   PHE A 263       1.280  -8.125  -6.882  1.00 82.75           N
ATOM   3984  CA  PHE A 263       0.599  -7.308  -5.892  1.00 82.75           C
ATOM   3985  C   PHE A 263      -0.176  -8.179  -4.902  1.00 82.75           C
ATOM   3986  O   PHE A 263       0.014  -8.070  -3.692  1.00 82.75           O
ATOM   3987  HA  PHE A 263       1.364  -6.745  -5.356  1.00 82.75           H
ATOM   3988  CB  PHE A 263      -0.387  -6.416  -6.649  1.00 82.75           C
ATOM   3989 1HB  PHE A 263       0.165  -5.811  -7.368  1.00 82.75           H
ATOM   3990 2HB  PHE A 263      -1.068  -7.047  -7.219  1.00 82.75           H
ATOM   3991  CG  PHE A 263      -1.206  -5.490  -5.747  1.00 82.75           C
ATOM   3992  CD1 PHE A 263      -2.498  -5.795  -5.454  1.00 82.75           C
ATOM   3993  HD1 PHE A 263      -2.950  -6.700  -5.860  1.00 82.75           H
ATOM   3994  CD2 PHE A 263      -0.642  -4.361  -5.240  1.00 82.75           C
ATOM   3995  HD2 PHE A 263       0.394  -4.116  -5.476  1.00 82.75           H
ATOM   3996  CE1 PHE A 263      -3.259  -4.936  -4.617  1.00 82.75           C
ATOM   3997  HE1 PHE A 263      -4.294  -5.181  -4.382  1.00 82.75           H
ATOM   3998  CE2 PHE A 263      -1.403  -3.501  -4.404  1.00 82.75           C
ATOM   3999  HE2 PHE A 263      -0.951  -2.597  -3.997  1.00 82.75           H
ATOM   4000  CZ  PHE A 263      -2.695  -3.807  -4.110  1.00 82.75           C
ATOM   4001  HZ  PHE A 263      -3.278  -3.148  -3.468  1.00 82.75           H
ATOM   4002  HN  PHE A 263       1.019  -7.943  -7.831  1.00 82.75           H
ATOM   4003  N   VAL A 264      -1.034  -9.026  -5.453  1.00 86.81           N
ATOM   4004  CA  VAL A 264      -1.917  -9.837  -4.633  1.00 86.81           C
ATOM   4005  C   VAL A 264      -1.079 -10.694  -3.683  1.00 86.81           C
ATOM   4006  O   VAL A 264      -1.392 -10.801  -2.498  1.00 86.81           O
ATOM   4007  HA  VAL A 264      -2.533  -9.158  -4.042  1.00 86.81           H
ATOM   4008  CB  VAL A 264      -2.846 -10.664  -5.524  1.00 86.81           C
ATOM   4009  HB  VAL A 264      -2.227 -11.213  -6.234  1.00 86.81           H
ATOM   4010  CG1 VAL A 264      -3.631 -11.685  -4.698  1.00 86.81           C
ATOM   4011 1HG1 VAL A 264      -2.937 -12.359  -4.196  1.00 86.81           H
ATOM   4012 2HG1 VAL A 264      -4.234 -11.164  -3.954  1.00 86.81           H
ATOM   4013 3HG1 VAL A 264      -4.283 -12.260  -5.356  1.00 86.81           H
ATOM   4014  CG2 VAL A 264      -3.789  -9.762  -6.321  1.00 86.81           C
ATOM   4015 1HG2 VAL A 264      -4.397  -9.174  -5.634  1.00 86.81           H
ATOM   4016 2HG2 VAL A 264      -3.204  -9.092  -6.952  1.00 86.81           H
ATOM   4017 3HG2 VAL A 264      -4.438 -10.376  -6.946  1.00 86.81           H
ATOM   4018  HN  VAL A 264      -1.131  -9.161  -6.439  1.00 86.81           H
ATOM   4019  N   LEU A 265      -0.031 -11.284  -4.238  1.00 88.70           N
ATOM   4020  CA  LEU A 265       0.787 -12.220  -3.486  1.00 88.70           C
ATOM   4021  C   LEU A 265       1.470 -11.481  -2.333  1.00 88.70           C
ATOM   4022  O   LEU A 265       1.627 -12.032  -1.244  1.00 88.70           O
ATOM   4023  HA  LEU A 265       0.120 -12.973  -3.066  1.00 88.70           H
ATOM   4024  CB  LEU A 265       1.762 -12.947  -4.414  1.00 88.70           C
ATOM   4025 1HB  LEU A 265       2.272 -12.203  -5.027  1.00 88.70           H
ATOM   4026 2HB  LEU A 265       2.523 -13.431  -3.802  1.00 88.70           H
ATOM   4027  CG  LEU A 265       1.148 -13.997  -5.342  1.00 88.70           C
ATOM   4028  HG  LEU A 265       0.362 -13.518  -5.927  1.00 88.70           H
ATOM   4029  CD1 LEU A 265       2.187 -14.529  -6.331  1.00 88.70           C
ATOM   4030 1HD1 LEU A 265       2.567 -13.706  -6.937  1.00 88.70           H
ATOM   4031 2HD1 LEU A 265       3.010 -14.986  -5.782  1.00 88.70           H
ATOM   4032 3HD1 LEU A 265       1.724 -15.274  -6.979  1.00 88.70           H
ATOM   4033  CD2 LEU A 265       0.492 -15.122  -4.539  1.00 88.70           C
ATOM   4034 1HD2 LEU A 265       1.241 -15.605  -3.912  1.00 88.70           H
ATOM   4035 2HD2 LEU A 265      -0.296 -14.707  -3.910  1.00 88.70           H
ATOM   4036 3HD2 LEU A 265       0.064 -15.854  -5.223  1.00 88.70           H
ATOM   4037  HN  LEU A 265       0.261 -11.132  -5.182  1.00 88.70           H
ATOM   4038  N   SER A 266       1.858 -10.246  -2.612  1.00 90.29           N
ATOM   4039  CA  SER A 266       2.606  -9.460  -1.645  1.00 90.29           C
ATOM   4040  C   SER A 266       1.660  -8.908  -0.576  1.00 90.29           C
ATOM   4041  O   SER A 266       2.042  -8.771   0.585  1.00 90.29           O
ATOM   4042  HA  SER A 266       3.321 -10.152  -1.201  1.00 90.29           H
ATOM   4043  CB  SER A 266       3.359  -8.317  -2.328  1.00 90.29           C
ATOM   4044 1HB  SER A 266       3.927  -7.760  -1.582  1.00 90.29           H
ATOM   4045 2HB  SER A 266       4.080  -8.729  -3.034  1.00 90.29           H
ATOM   4046  OG  SER A 266       2.478  -7.431  -3.013  1.00 90.29           O
ATOM   4047  HG  SER A 266       2.396  -7.702  -3.971  1.00 90.29           H
ATOM   4048  HN  SER A 266       1.670  -9.782  -3.478  1.00 90.29           H
ATOM   4049  N   GLN A 267       0.444  -8.606  -1.006  1.00 85.21           N
ATOM   4050  CA  GLN A 267      -0.503  -7.914  -0.149  1.00 85.21           C
ATOM   4051  C   GLN A 267      -1.255  -8.917   0.729  1.00 85.21           C
ATOM   4052  O   GLN A 267      -1.687  -8.582   1.831  1.00 85.21           O
ATOM   4053  HA  GLN A 267       0.099  -7.255   0.476  1.00 85.21           H
ATOM   4054  CB  GLN A 267      -1.477  -7.071  -0.974  1.00 85.21           C
ATOM   4055 1HB  GLN A 267      -1.950  -7.694  -1.733  1.00 85.21           H
ATOM   4056 2HB  GLN A 267      -2.272  -6.692  -0.332  1.00 85.21           H
ATOM   4057  CG  GLN A 267      -0.755  -5.900  -1.645  1.00 85.21           C
ATOM   4058 1HG  GLN A 267       0.073  -6.275  -2.246  1.00 85.21           H
ATOM   4059 2HG  GLN A 267      -1.437  -5.389  -2.325  1.00 85.21           H
ATOM   4060  CD  GLN A 267      -0.229  -4.911  -0.603  1.00 85.21           C
ATOM   4061  OE1 GLN A 267      -0.781  -4.751   0.473  1.00 85.21           O
ATOM   4062  NE2 GLN A 267       0.867  -4.259  -0.981  1.00 85.21           N
ATOM   4063 1HE2 GLN A 267       1.271  -4.437  -1.878  1.00 85.21           H
ATOM   4064 2HE2 GLN A 267       1.287  -3.590  -0.368  1.00 85.21           H
ATOM   4065  HN  GLN A 267       0.104  -8.825  -1.921  1.00 85.21           H
ATOM   4066  N   PHE A 268      -1.389 -10.128   0.207  1.00 91.13           N
ATOM   4067  CA  PHE A 268      -2.269 -11.111   0.814  1.00 91.13           C
ATOM   4068  C   PHE A 268      -1.845 -11.412   2.253  1.00 91.13           C
ATOM   4069  O   PHE A 268      -2.646 -11.290   3.178  1.00 91.13           O
ATOM   4070  HA  PHE A 268      -3.274 -10.690   0.814  1.00 91.13           H
ATOM   4071  CB  PHE A 268      -2.152 -12.390  -0.018  1.00 91.13           C
ATOM   4072 1HB  PHE A 268      -2.395 -12.161  -1.055  1.00 91.13           H
ATOM   4073 2HB  PHE A 268      -1.116 -12.729   0.000  1.00 91.13           H
ATOM   4074  CG  PHE A 268      -3.054 -13.529   0.462  1.00 91.13           C
ATOM   4075  CD1 PHE A 268      -2.537 -14.534   1.219  1.00 91.13           C
ATOM   4076  HD1 PHE A 268      -1.480 -14.527   1.485  1.00 91.13           H
ATOM   4077  CD2 PHE A 268      -4.373 -13.538   0.131  1.00 91.13           C
ATOM   4078  HD2 PHE A 268      -4.787 -12.733  -0.477  1.00 91.13           H
ATOM   4079  CE1 PHE A 268      -3.374 -15.591   1.664  1.00 91.13           C
ATOM   4080  HE1 PHE A 268      -2.960 -16.395   2.271  1.00 91.13           H
ATOM   4081  CE2 PHE A 268      -5.210 -14.595   0.576  1.00 91.13           C
ATOM   4082  HE2 PHE A 268      -6.267 -14.601   0.310  1.00 91.13           H
ATOM   4083  CZ  PHE A 268      -4.693 -15.599   1.333  1.00 91.13           C
ATOM   4084  HZ  PHE A 268      -5.336 -16.410   1.675  1.00 91.13           H
ATOM   4085  HN  PHE A 268      -0.910 -10.439  -0.614  1.00 91.13           H
ATOM   4086  N   PRO A 269      -0.583 -11.809   2.467  1.00 94.76           N
ATOM   4087  CA  PRO A 269      -0.123 -12.166   3.811  1.00 94.76           C
ATOM   4088  C   PRO A 269      -0.406 -11.072   4.828  1.00 94.76           C
ATOM   4089  O   PRO A 269      -0.863 -11.352   5.935  1.00 94.76           O
ATOM   4090  HA  PRO A 269      -0.665 -13.039   4.174  1.00 94.76           H
ATOM   4091  CB  PRO A 269       1.379 -12.398   3.630  1.00 94.76           C
ATOM   4092 1HB  PRO A 269       1.950 -11.489   3.818  1.00 94.76           H
ATOM   4093 2HB  PRO A 269       1.754 -13.157   4.316  1.00 94.76           H
ATOM   4094  CG  PRO A 269       1.494 -12.845   2.178  1.00 94.76           C
ATOM   4095 1HG  PRO A 269       2.505 -12.711   1.792  1.00 94.76           H
ATOM   4096 2HG  PRO A 269       1.259 -13.903   2.060  1.00 94.76           H
ATOM   4097  CD  PRO A 269       0.490 -11.953   1.467  1.00 94.76           C
ATOM   4098 1HD  PRO A 269       0.922 -10.988   1.202  1.00 94.76           H
ATOM   4099 2HD  PRO A 269       0.132 -12.404   0.541  1.00 94.76           H
ATOM   4100  N   TYR A 270      -0.125  -9.843   4.421  1.00 92.02           N
ATOM   4101  CA  TYR A 270      -0.291  -8.705   5.308  1.00 92.02           C
ATOM   4102  C   TYR A 270      -1.756  -8.539   5.719  1.00 92.02           C
ATOM   4103  O   TYR A 270      -2.057  -8.358   6.898  1.00 92.02           O
ATOM   4104  HA  TYR A 270       0.311  -8.882   6.199  1.00 92.02           H
ATOM   4105  CB  TYR A 270       0.143  -7.477   4.505  1.00 92.02           C
ATOM   4106 1HB  TYR A 270       1.214  -7.539   4.316  1.00 92.02           H
ATOM   4107 2HB  TYR A 270      -0.353  -7.497   3.534  1.00 92.02           H
ATOM   4108  CG  TYR A 270      -0.164  -6.144   5.191  1.00 92.02           C
ATOM   4109  CD1 TYR A 270      -1.080  -5.276   4.633  1.00 92.02           C
ATOM   4110  HD1 TYR A 270      -1.585  -5.539   3.704  1.00 92.02           H
ATOM   4111  CD2 TYR A 270       0.476  -5.811   6.367  1.00 92.02           C
ATOM   4112  HD2 TYR A 270       1.200  -6.497   6.807  1.00 92.02           H
ATOM   4113  CE1 TYR A 270      -1.368  -4.021   5.278  1.00 92.02           C
ATOM   4114  HE1 TYR A 270      -2.089  -3.326   4.849  1.00 92.02           H
ATOM   4115  CE2 TYR A 270       0.188  -4.556   7.013  1.00 92.02           C
ATOM   4116  HE2 TYR A 270       0.686  -4.280   7.942  1.00 92.02           H
ATOM   4117  CZ  TYR A 270      -0.720  -3.723   6.437  1.00 92.02           C
ATOM   4118  OH  TYR A 270      -0.993  -2.539   7.046  1.00 92.02           O
ATOM   4119  HH  TYR A 270      -0.467  -2.462   7.894  1.00 92.02           H
ATOM   4120  HN  TYR A 270       0.209  -9.620   3.505  1.00 92.02           H
ATOM   4121  N   ASN A 271      -2.628  -8.607   4.724  1.00 89.78           N
ATOM   4122  CA  ASN A 271      -4.042  -8.359   4.949  1.00 89.78           C
ATOM   4123  C   ASN A 271      -4.622  -9.484   5.807  1.00 89.78           C
ATOM   4124  O   ASN A 271      -5.613  -9.287   6.509  1.00 89.78           O
ATOM   4125  HA  ASN A 271      -4.087  -7.390   5.447  1.00 89.78           H
ATOM   4126  CB  ASN A 271      -4.813  -8.325   3.628  1.00 89.78           C
ATOM   4127 1HB  ASN A 271      -4.465  -9.130   2.980  1.00 89.78           H
ATOM   4128 2HB  ASN A 271      -5.872  -8.502   3.816  1.00 89.78           H
ATOM   4129  CG  ASN A 271      -4.632  -6.980   2.922  1.00 89.78           C
ATOM   4130  OD1 ASN A 271      -5.191  -5.967   3.309  1.00 89.78           O
ATOM   4131  ND2 ASN A 271      -3.824  -7.027   1.867  1.00 89.78           N
ATOM   4132 1HD2 ASN A 271      -3.397  -7.892   1.602  1.00 89.78           H
ATOM   4133 2HD2 ASN A 271      -3.642  -6.198   1.338  1.00 89.78           H
ATOM   4134  HN  ASN A 271      -2.383  -8.826   3.779  1.00 89.78           H
ATOM   4135  N   CYS A 272      -3.980 -10.641   5.723  1.00 94.85           N
ATOM   4136  CA  CYS A 272      -4.363 -11.771   6.551  1.00 94.85           C
ATOM   4137  C   CYS A 272      -4.173 -11.378   8.018  1.00 94.85           C
ATOM   4138  O   CYS A 272      -5.069 -11.572   8.837  1.00 94.85           O
ATOM   4139  HA  CYS A 272      -5.412 -11.975   6.338  1.00 94.85           H
ATOM   4140  CB  CYS A 272      -3.572 -13.030   6.191  1.00 94.85           C
ATOM   4141 1HB  CYS A 272      -2.508 -12.799   6.140  1.00 94.85           H
ATOM   4142 2HB  CYS A 272      -3.698 -13.784   6.968  1.00 94.85           H
ATOM   4143  SG  CYS A 272      -4.145 -13.690   4.583  1.00 94.85           S
ATOM   4144  HG  CYS A 272      -3.547 -12.769   3.833  1.00 94.85           H
ATOM   4145  HN  CYS A 272      -3.214 -10.811   5.103  1.00 94.85           H
ATOM   4146  N   ILE A 273      -3.000 -10.833   8.304  1.00 93.93           N
ATOM   4147  CA  ILE A 273      -2.671 -10.434   9.661  1.00 93.93           C
ATOM   4148  C   ILE A 273      -3.547  -9.247  10.066  1.00 93.93           C
ATOM   4149  O   ILE A 273      -4.013  -9.173  11.202  1.00 93.93           O
ATOM   4150  HA  ILE A 273      -2.905 -11.274  10.315  1.00 93.93           H
ATOM   4151  CB  ILE A 273      -1.170 -10.164   9.792  1.00 93.93           C
ATOM   4152  HB  ILE A 273      -0.895  -9.403   9.062  1.00 93.93           H
ATOM   4153  CG1 ILE A 273      -0.357 -11.418   9.465  1.00 93.93           C
ATOM   4154 1HG1 ILE A 273      -0.557 -11.728   8.439  1.00 93.93           H
ATOM   4155 2HG1 ILE A 273       0.707 -11.193   9.529  1.00 93.93           H
ATOM   4156  CG2 ILE A 273      -0.832  -9.607  11.176  1.00 93.93           C
ATOM   4157 1HG2 ILE A 273      -1.370  -8.672  11.333  1.00 93.93           H
ATOM   4158 2HG2 ILE A 273      -1.126 -10.327  11.940  1.00 93.93           H
ATOM   4159 3HG2 ILE A 273       0.240  -9.424  11.242  1.00 93.93           H
ATOM   4160  CD1 ILE A 273      -0.700 -12.560  10.424  1.00 93.93           C
ATOM   4161 1HD1 ILE A 273      -0.477 -12.255  11.447  1.00 93.93           H
ATOM   4162 2HD1 ILE A 273      -1.761 -12.799  10.340  1.00 93.93           H
ATOM   4163 3HD1 ILE A 273      -0.108 -13.439  10.169  1.00 93.93           H
ATOM   4164  HN  ILE A 273      -2.282 -10.663   7.628  1.00 93.93           H
ATOM   4165  N   LEU A 274      -3.743  -8.346   9.114  1.00 90.54           N
ATOM   4166  CA  LEU A 274      -4.532  -7.152   9.365  1.00 90.54           C
ATOM   4167  C   LEU A 274      -5.950  -7.558   9.771  1.00 90.54           C
ATOM   4168  O   LEU A 274      -6.566  -6.913  10.617  1.00 90.54           O
ATOM   4169  HA  LEU A 274      -4.071  -6.626  10.201  1.00 90.54           H
ATOM   4170  CB  LEU A 274      -4.483  -6.214   8.158  1.00 90.54           C
ATOM   4171 1HB  LEU A 274      -3.439  -6.059   7.885  1.00 90.54           H
ATOM   4172 2HB  LEU A 274      -4.962  -6.712   7.315  1.00 90.54           H
ATOM   4173  CG  LEU A 274      -5.140  -4.845   8.345  1.00 90.54           C
ATOM   4174  HG  LEU A 274      -6.148  -5.000   8.729  1.00 90.54           H
ATOM   4175  CD1 LEU A 274      -4.384  -4.010   9.381  1.00 90.54           C
ATOM   4176 1HD1 LEU A 274      -4.385  -4.532  10.338  1.00 90.54           H
ATOM   4177 2HD1 LEU A 274      -3.356  -3.862   9.049  1.00 90.54           H
ATOM   4178 3HD1 LEU A 274      -4.872  -3.043   9.494  1.00 90.54           H
ATOM   4179  CD2 LEU A 274      -5.274  -4.113   7.007  1.00 90.54           C
ATOM   4180 1HD2 LEU A 274      -4.285  -3.970   6.571  1.00 90.54           H
ATOM   4181 2HD2 LEU A 274      -5.887  -4.706   6.329  1.00 90.54           H
ATOM   4182 3HD2 LEU A 274      -5.744  -3.143   7.169  1.00 90.54           H
ATOM   4183  HN  LEU A 274      -3.375  -8.423   8.187  1.00 90.54           H
ATOM   4184  N   LEU A 275      -6.426  -8.626   9.148  1.00 92.89           N
ATOM   4185  CA  LEU A 275      -7.757  -9.132   9.440  1.00 92.89           C
ATOM   4186  C   LEU A 275      -7.815  -9.588  10.899  1.00 92.89           C
ATOM   4187  O   LEU A 275      -8.757  -9.260  11.619  1.00 92.89           O
ATOM   4188  HA  LEU A 275      -8.456  -8.306   9.308  1.00 92.89           H
ATOM   4189  CB  LEU A 275      -8.148 -10.221   8.439  1.00 92.89           C
ATOM   4190 1HB  LEU A 275      -8.104  -9.797   7.436  1.00 92.89           H
ATOM   4191 2HB  LEU A 275      -7.400 -11.013   8.483  1.00 92.89           H
ATOM   4192  CG  LEU A 275      -9.529 -10.849   8.637  1.00 92.89           C
ATOM   4193  HG  LEU A 275      -9.589 -11.227   9.658  1.00 92.89           H
ATOM   4194  CD1 LEU A 275     -10.635  -9.805   8.476  1.00 92.89           C
ATOM   4195 1HD1 LEU A 275     -10.500  -9.016   9.216  1.00 92.89           H
ATOM   4196 2HD1 LEU A 275     -10.587  -9.376   7.475  1.00 92.89           H
ATOM   4197 3HD1 LEU A 275     -11.606 -10.278   8.622  1.00 92.89           H
ATOM   4198  CD2 LEU A 275      -9.727 -12.043   7.701  1.00 92.89           C
ATOM   4199 1HD2 LEU A 275      -9.639 -11.712   6.666  1.00 92.89           H
ATOM   4200 2HD2 LEU A 275      -8.967 -12.797   7.907  1.00 92.89           H
ATOM   4201 3HD2 LEU A 275     -10.717 -12.471   7.863  1.00 92.89           H
ATOM   4202  HN  LEU A 275      -5.921  -9.142   8.456  1.00 92.89           H
ATOM   4203  N   VAL A 276      -6.796 -10.338  11.293  1.00 95.01           N
ATOM   4204  CA  VAL A 276      -6.726 -10.854  12.649  1.00 95.01           C
ATOM   4205  C   VAL A 276      -6.752  -9.686  13.637  1.00 95.01           C
ATOM   4206  O   VAL A 276      -7.488  -9.718  14.622  1.00 95.01           O
ATOM   4207  HA  VAL A 276      -7.610 -11.471  12.812  1.00 95.01           H
ATOM   4208  CB  VAL A 276      -5.492 -11.744  12.808  1.00 95.01           C
ATOM   4209  HB  VAL A 276      -4.620 -11.164  12.504  1.00 95.01           H
ATOM   4210  CG1 VAL A 276      -5.297 -12.156  14.268  1.00 95.01           C
ATOM   4211 1HG1 VAL A 276      -5.167 -11.265  14.883  1.00 95.01           H
ATOM   4212 2HG1 VAL A 276      -6.172 -12.709  14.609  1.00 95.01           H
ATOM   4213 3HG1 VAL A 276      -4.413 -12.788  14.352  1.00 95.01           H
ATOM   4214  CG2 VAL A 276      -5.580 -12.971  11.898  1.00 95.01           C
ATOM   4215 1HG2 VAL A 276      -6.465 -13.552  12.157  1.00 95.01           H
ATOM   4216 2HG2 VAL A 276      -5.648 -12.649  10.859  1.00 95.01           H
ATOM   4217 3HG2 VAL A 276      -4.690 -13.586  12.031  1.00 95.01           H
ATOM   4218  HN  VAL A 276      -6.029 -10.592  10.704  1.00 95.01           H
ATOM   4219  N   GLN A 277      -5.940  -8.682  13.339  1.00 91.31           N
ATOM   4220  CA  GLN A 277      -5.834  -7.522  14.207  1.00 91.31           C
ATOM   4221  C   GLN A 277      -7.181  -6.804  14.301  1.00 91.31           C
ATOM   4222  O   GLN A 277      -7.532  -6.270  15.352  1.00 91.31           O
ATOM   4223  HA  GLN A 277      -5.556  -7.917  15.185  1.00 91.31           H
ATOM   4224  CB  GLN A 277      -4.738  -6.571  13.720  1.00 91.31           C
ATOM   4225 1HB  GLN A 277      -4.848  -6.403  12.649  1.00 91.31           H
ATOM   4226 2HB  GLN A 277      -4.849  -5.603  14.208  1.00 91.31           H
ATOM   4227  CG  GLN A 277      -3.348  -7.140  14.013  1.00 91.31           C
ATOM   4228 1HG  GLN A 277      -3.276  -7.408  15.067  1.00 91.31           H
ATOM   4229 2HG  GLN A 277      -3.198  -8.056  13.441  1.00 91.31           H
ATOM   4230  CD  GLN A 277      -2.257  -6.128  13.661  1.00 91.31           C
ATOM   4231  OE1 GLN A 277      -2.436  -5.241  12.842  1.00 91.31           O
ATOM   4232  NE2 GLN A 277      -1.118  -6.308  14.324  1.00 91.31           N
ATOM   4233 1HE2 GLN A 277      -1.036  -7.056  14.983  1.00 91.31           H
ATOM   4234 2HE2 GLN A 277      -0.343  -5.696  14.163  1.00 91.31           H
ATOM   4235  HN  GLN A 277      -5.362  -8.654  12.523  1.00 91.31           H
ATOM   4236  N   THR A 278      -7.900  -6.815  13.188  1.00 92.34           N
ATOM   4237  CA  THR A 278      -9.182  -6.134  13.118  1.00 92.34           C
ATOM   4238  C   THR A 278     -10.198  -6.816  14.036  1.00 92.34           C
ATOM   4239  O   THR A 278     -10.933  -6.146  14.760  1.00 92.34           O
ATOM   4240  HA  THR A 278      -9.051  -5.117  13.486  1.00 92.34           H
ATOM   4241  CB  THR A 278      -9.618  -6.095  11.652  1.00 92.34           C
ATOM   4242  HB  THR A 278      -9.808  -7.100  11.276  1.00 92.34           H
ATOM   4243  OG1 THR A 278      -8.572  -5.381  10.998  1.00 92.34           O
ATOM   4244  HG1 THR A 278      -7.928  -6.023  10.582  1.00 92.34           H
ATOM   4245  CG2 THR A 278     -10.857  -5.225  11.433  1.00 92.34           C
ATOM   4246 1HG2 THR A 278     -10.644  -4.204  11.747  1.00 92.34           H
ATOM   4247 2HG2 THR A 278     -11.687  -5.620  12.019  1.00 92.34           H
ATOM   4248 3HG2 THR A 278     -11.123  -5.232  10.376  1.00 92.34           H
ATOM   4249  HN  THR A 278      -7.620  -7.276  12.346  1.00 92.34           H
ATOM   4250  N   ILE A 279     -10.208  -8.140  13.976  1.00 92.76           N
ATOM   4251  CA  ILE A 279     -11.124  -8.919  14.790  1.00 92.76           C
ATOM   4252  C   ILE A 279     -10.760  -8.749  16.266  1.00 92.76           C
ATOM   4253  O   ILE A 279     -11.637  -8.559  17.108  1.00 92.76           O
ATOM   4254  HA  ILE A 279     -12.125  -8.516  14.633  1.00 92.76           H
ATOM   4255  CB  ILE A 279     -11.146 -10.377  14.327  1.00 92.76           C
ATOM   4256  HB  ILE A 279     -10.122 -10.752  14.331  1.00 92.76           H
ATOM   4257  CG1 ILE A 279     -11.662 -10.488  12.891  1.00 92.76           C
ATOM   4258 1HG1 ILE A 279     -12.736 -10.304  12.871  1.00 92.76           H
ATOM   4259 2HG1 ILE A 279     -11.196  -9.721  12.272  1.00 92.76           H
ATOM   4260  CG2 ILE A 279     -11.949 -11.249  15.294  1.00 92.76           C
ATOM   4261 1HG2 ILE A 279     -11.497 -11.204  16.285  1.00 92.76           H
ATOM   4262 2HG2 ILE A 279     -12.975 -10.883  15.345  1.00 92.76           H
ATOM   4263 3HG2 ILE A 279     -11.948 -12.280  14.940  1.00 92.76           H
ATOM   4264  CD1 ILE A 279     -11.365 -11.871  12.307  1.00 92.76           C
ATOM   4265 1HD1 ILE A 279     -10.289 -12.042  12.305  1.00 92.76           H
ATOM   4266 2HD1 ILE A 279     -11.853 -12.634  12.914  1.00 92.76           H
ATOM   4267 3HD1 ILE A 279     -11.743 -11.923  11.286  1.00 92.76           H
ATOM   4268  HN  ILE A 279      -9.605  -8.677  13.386  1.00 92.76           H
ATOM   4269  N   ASP A 280      -9.465  -8.822  16.536  1.00 92.08           N
ATOM   4270  CA  ASP A 280      -8.978  -8.736  17.902  1.00 92.08           C
ATOM   4271  C   ASP A 280      -9.303  -7.353  18.468  1.00 92.08           C
ATOM   4272  O   ASP A 280      -9.586  -7.216  19.658  1.00 92.08           O
ATOM   4273  HA  ASP A 280      -9.488  -9.537  18.438  1.00 92.08           H
ATOM   4274  CB  ASP A 280      -7.461  -8.927  17.959  1.00 92.08           C
ATOM   4275 1HB  ASP A 280      -7.190  -9.863  17.473  1.00 92.08           H
ATOM   4276 2HB  ASP A 280      -6.969  -8.126  17.407  1.00 92.08           H
ATOM   4277  CG  ASP A 280      -6.964  -8.935  19.406  1.00 92.08           C
ATOM   4278  OD1 ASP A 280      -7.555  -9.693  20.205  1.00 92.08           O
ATOM   4279  OD2 ASP A 280      -6.004  -8.183  19.681  1.00 92.08           O
ATOM   4280  HN  ASP A 280      -8.755  -8.938  15.841  1.00 92.08           H
ATOM   4281  N   ALA A 281      -9.251  -6.362  17.590  1.00 91.48           N
ATOM   4282  CA  ALA A 281      -9.534  -4.993  17.989  1.00 91.48           C
ATOM   4283  C   ALA A 281     -10.960  -4.910  18.536  1.00 91.48           C
ATOM   4284  O   ALA A 281     -11.255  -4.070  19.385  1.00 91.48           O
ATOM   4285  HA  ALA A 281      -8.834  -4.727  18.780  1.00 91.48           H
ATOM   4286  CB  ALA A 281      -9.311  -4.059  16.798  1.00 91.48           C
ATOM   4287 1HB  ALA A 281      -8.276  -4.134  16.466  1.00 91.48           H
ATOM   4288 2HB  ALA A 281      -9.976  -4.344  15.983  1.00 91.48           H
ATOM   4289 3HB  ALA A 281      -9.523  -3.032  17.097  1.00 91.48           H
ATOM   4290  HN  ALA A 281      -9.022  -6.482  16.624  1.00 91.48           H
ATOM   4291  N   TYR A 282     -11.807  -5.794  18.028  1.00 79.29           N
ATOM   4292  CA  TYR A 282     -13.205  -5.805  18.427  1.00 79.29           C
ATOM   4293  C   TYR A 282     -13.448  -6.823  19.543  1.00 79.29           C
ATOM   4294  O   TYR A 282     -14.096  -6.513  20.541  1.00 79.29           O
ATOM   4295  HA  TYR A 282     -13.459  -4.810  18.791  1.00 79.29           H
ATOM   4296  CB  TYR A 282     -13.993  -6.229  17.186  1.00 79.29           C
ATOM   4297 1HB  TYR A 282     -13.716  -5.582  16.353  1.00 79.29           H
ATOM   4298 2HB  TYR A 282     -13.704  -7.243  16.912  1.00 79.29           H
ATOM   4299  CG  TYR A 282     -15.512  -6.179  17.367  1.00 79.29           C
ATOM   4300  CD1 TYR A 282     -16.218  -7.343  17.592  1.00 79.29           C
ATOM   4301  HD1 TYR A 282     -15.695  -8.297  17.641  1.00 79.29           H
ATOM   4302  CD2 TYR A 282     -16.175  -4.970  17.305  1.00 79.29           C
ATOM   4303  HD2 TYR A 282     -15.617  -4.051  17.127  1.00 79.29           H
ATOM   4304  CE1 TYR A 282     -17.648  -7.296  17.763  1.00 79.29           C
ATOM   4305  HE1 TYR A 282     -18.218  -8.207  17.941  1.00 79.29           H
ATOM   4306  CE2 TYR A 282     -17.604  -4.923  17.475  1.00 79.29           C
ATOM   4307  HE2 TYR A 282     -18.140  -3.975  17.429  1.00 79.29           H
ATOM   4308  CZ  TYR A 282     -18.270  -6.088  17.696  1.00 79.29           C
ATOM   4309  OH  TYR A 282     -19.619  -6.044  17.857  1.00 79.29           O
ATOM   4310  HH  TYR A 282     -19.939  -5.098  17.805  1.00 79.29           H
ATOM   4311  HN  TYR A 282     -11.553  -6.490  17.357  1.00 79.29           H
ATOM   4312  N   ALA A 283     -12.915  -8.019  19.336  1.00 89.22           N
ATOM   4313  CA  ALA A 283     -13.267  -9.151  20.176  1.00 89.22           C
ATOM   4314  C   ALA A 283     -12.283  -9.240  21.344  1.00 89.22           C
ATOM   4315  O   ALA A 283     -12.591  -9.834  22.376  1.00 89.22           O
ATOM   4316  HA  ALA A 283     -14.269  -8.973  20.569  1.00 89.22           H
ATOM   4317  CB  ALA A 283     -13.288 -10.426  19.332  1.00 89.22           C
ATOM   4318 1HB  ALA A 283     -14.024 -10.323  18.535  1.00 89.22           H
ATOM   4319 2HB  ALA A 283     -12.302 -10.590  18.897  1.00 89.22           H
ATOM   4320 3HB  ALA A 283     -13.553 -11.275  19.962  1.00 89.22           H
ATOM   4321  HN  ALA A 283     -12.255  -8.219  18.612  1.00 89.22           H
ATOM   4322  N   MET A 284     -11.118  -8.641  21.141  1.00 82.63           N
ATOM   4323  CA  MET A 284     -10.083  -8.655  22.160  1.00 82.63           C
ATOM   4324  C   MET A 284      -9.872 -10.068  22.708  1.00 82.63           C
ATOM   4325  O   MET A 284      -9.782 -10.260  23.920  1.00 82.63           O
ATOM   4326  HA  MET A 284      -9.176  -8.312  21.662  1.00 82.63           H
ATOM   4327  CB  MET A 284     -10.478  -7.717  23.303  1.00 82.63           C
ATOM   4328 1HB  MET A 284     -11.392  -8.078  23.775  1.00 82.63           H
ATOM   4329 2HB  MET A 284      -9.701  -7.723  24.068  1.00 82.63           H
ATOM   4330  CG  MET A 284     -10.690  -6.290  22.794  1.00 82.63           C
ATOM   4331 1HG  MET A 284      -9.772  -5.919  22.337  1.00 82.63           H
ATOM   4332 2HG  MET A 284     -11.457  -6.282  22.019  1.00 82.63           H
ATOM   4333  SD  MET A 284     -11.174  -5.226  24.142  1.00 82.63           S
ATOM   4334  CE  MET A 284     -11.378  -3.686  23.263  1.00 82.63           C
ATOM   4335 1HE  MET A 284     -10.434  -3.406  22.796  1.00 82.63           H
ATOM   4336 2HE  MET A 284     -12.143  -3.804  22.496  1.00 82.63           H
ATOM   4337 3HE  MET A 284     -11.682  -2.906  23.962  1.00 82.63           H
ATOM   4338  HN  MET A 284     -10.879  -8.154  20.302  1.00 82.63           H
ATOM   4339  N   PHE A 285      -9.799 -11.020  21.790  1.00 85.78           N
ATOM   4340  CA  PHE A 285      -9.777 -12.423  22.166  1.00 85.78           C
ATOM   4341  C   PHE A 285      -8.352 -12.884  22.479  1.00 85.78           C
ATOM   4342  O   PHE A 285      -8.155 -13.949  23.063  1.00 85.78           O
ATOM   4343  HA  PHE A 285     -10.395 -12.528  23.058  1.00 85.78           H
ATOM   4344  CB  PHE A 285     -10.305 -13.215  20.969  1.00 85.78           C
ATOM   4345 1HB  PHE A 285     -10.480 -14.246  21.277  1.00 85.78           H
ATOM   4346 2HB  PHE A 285     -11.270 -12.804  20.671  1.00 85.78           H
ATOM   4347  CG  PHE A 285      -9.370 -13.212  19.758  1.00 85.78           C
ATOM   4348  CD1 PHE A 285      -9.491 -12.246  18.808  1.00 85.78           C
ATOM   4349  HD1 PHE A 285     -10.254 -11.475  18.909  1.00 85.78           H
ATOM   4350  CD2 PHE A 285      -8.417 -14.174  19.632  1.00 85.78           C
ATOM   4351  HD2 PHE A 285      -8.320 -14.948  20.393  1.00 85.78           H
ATOM   4352  CE1 PHE A 285      -8.622 -12.243  17.685  1.00 85.78           C
ATOM   4353  HE1 PHE A 285      -8.719 -11.469  16.923  1.00 85.78           H
ATOM   4354  CE2 PHE A 285      -7.549 -14.171  18.509  1.00 85.78           C
ATOM   4355  HE2 PHE A 285      -6.785 -14.942  18.407  1.00 85.78           H
ATOM   4356  CZ  PHE A 285      -7.670 -13.205  17.558  1.00 85.78           C
ATOM   4357  HZ  PHE A 285      -7.003 -13.203  16.696  1.00 85.78           H
ATOM   4358  HN  PHE A 285      -9.755 -10.845  20.806  1.00 85.78           H
ATOM   4359  N   ILE A 286      -7.395 -12.060  22.078  1.00 86.71           N
ATOM   4360  CA  ILE A 286      -5.995 -12.363  22.322  1.00 86.71           C
ATOM   4361  C   ILE A 286      -5.613 -11.891  23.726  1.00 86.71           C
ATOM   4362  O   ILE A 286      -5.397 -10.700  23.947  1.00 86.71           O
ATOM   4363  HA  ILE A 286      -5.883 -13.446  22.279  1.00 86.71           H
ATOM   4364  CB  ILE A 286      -5.119 -11.774  21.215  1.00 86.71           C
ATOM   4365  HB  ILE A 286      -5.258 -10.692  21.208  1.00 86.71           H
ATOM   4366  CG1 ILE A 286      -5.548 -12.293  19.841  1.00 86.71           C
ATOM   4367 1HG1 ILE A 286      -5.408 -13.373  19.797  1.00 86.71           H
ATOM   4368 2HG1 ILE A 286      -6.610 -12.102  19.691  1.00 86.71           H
ATOM   4369  CG2 ILE A 286      -3.637 -12.037  21.490  1.00 86.71           C
ATOM   4370 1HG2 ILE A 286      -3.357 -11.579  22.438  1.00 86.71           H
ATOM   4371 2HG2 ILE A 286      -3.462 -13.111  21.539  1.00 86.71           H
ATOM   4372 3HG2 ILE A 286      -3.037 -11.607  20.688  1.00 86.71           H
ATOM   4373  CD1 ILE A 286      -4.742 -11.624  18.726  1.00 86.71           C
ATOM   4374 1HD1 ILE A 286      -4.903 -10.546  18.758  1.00 86.71           H
ATOM   4375 2HD1 ILE A 286      -3.682 -11.837  18.865  1.00 86.71           H
ATOM   4376 3HD1 ILE A 286      -5.067 -12.011  17.760  1.00 86.71           H
ATOM   4377  HN  ILE A 286      -7.564 -11.201  21.595  1.00 86.71           H
ATOM   4378  N   SER A 287      -5.541 -12.848  24.638  1.00 85.01           N
ATOM   4379  CA  SER A 287      -5.188 -12.545  26.015  1.00 85.01           C
ATOM   4380  C   SER A 287      -3.768 -13.033  26.311  1.00 85.01           C
ATOM   4381  O   SER A 287      -3.175 -12.653  27.319  1.00 85.01           O
ATOM   4382  HA  SER A 287      -5.244 -11.460  26.095  1.00 85.01           H
ATOM   4383  CB  SER A 287      -6.181 -13.180  26.990  1.00 85.01           C
ATOM   4384 1HB  SER A 287      -5.872 -12.966  28.013  1.00 85.01           H
ATOM   4385 2HB  SER A 287      -7.163 -12.727  26.854  1.00 85.01           H
ATOM   4386  OG  SER A 287      -6.281 -14.590  26.810  1.00 85.01           O
ATOM   4387  HG  SER A 287      -6.968 -14.967  27.431  1.00 85.01           H
ATOM   4388  HN  SER A 287      -5.718 -13.815  24.450  1.00 85.01           H
ATOM   4389  N   ASN A 288      -3.264 -13.868  25.414  1.00 86.07           N
ATOM   4390  CA  ASN A 288      -1.962 -14.480  25.610  1.00 86.07           C
ATOM   4391  C   ASN A 288      -0.880 -13.565  25.032  1.00 86.07           C
ATOM   4392  O   ASN A 288      -0.907 -13.238  23.847  1.00 86.07           O
ATOM   4393  HA  ASN A 288      -1.866 -14.610  26.688  1.00 86.07           H
ATOM   4394  CB  ASN A 288      -1.873 -15.828  24.892  1.00 86.07           C
ATOM   4395 1HB  ASN A 288      -2.737 -16.440  25.151  1.00 86.07           H
ATOM   4396 2HB  ASN A 288      -1.904 -15.673  23.813  1.00 86.07           H
ATOM   4397  CG  ASN A 288      -0.587 -16.567  25.269  1.00 86.07           C
ATOM   4398  OD1 ASN A 288       0.463 -15.977  25.467  1.00 86.07           O
ATOM   4399  ND2 ASN A 288      -0.727 -17.886  25.356  1.00 86.07           N
ATOM   4400 1HD2 ASN A 288      -1.617 -18.308  25.181  1.00 86.07           H
ATOM   4401 2HD2 ASN A 288       0.058 -18.458  25.597  1.00 86.07           H
ATOM   4402  HN  ASN A 288      -3.729 -14.126  24.567  1.00 86.07           H
ATOM   4403  N   CYS A 289       0.046 -13.177  25.897  1.00 91.17           N
ATOM   4404  CA  CYS A 289       1.075 -12.225  25.515  1.00 91.17           C
ATOM   4405  C   CYS A 289       1.927 -12.857  24.413  1.00 91.17           C
ATOM   4406  O   CYS A 289       2.321 -12.181  23.463  1.00 91.17           O
ATOM   4407  HA  CYS A 289       0.560 -11.338  25.146  1.00 91.17           H
ATOM   4408  CB  CYS A 289       1.921 -11.795  26.715  1.00 91.17           C
ATOM   4409 1HB  CYS A 289       1.280 -11.378  27.492  1.00 91.17           H
ATOM   4410 2HB  CYS A 289       2.422 -12.661  27.147  1.00 91.17           H
ATOM   4411  SG  CYS A 289       3.160 -10.553  26.194  1.00 91.17           S
ATOM   4412  HN  CYS A 289       0.099 -13.501  26.842  1.00 91.17           H
ATOM   4413  N   ALA A 290       2.188 -14.146  24.575  1.00 93.30           N
ATOM   4414  CA  ALA A 290       3.059 -14.855  23.654  1.00 93.30           C
ATOM   4415  C   ALA A 290       2.458 -14.800  22.247  1.00 93.30           C
ATOM   4416  O   ALA A 290       3.174 -14.580  21.271  1.00 93.30           O
ATOM   4417  HA  ALA A 290       4.022 -14.346  23.648  1.00 93.30           H
ATOM   4418  CB  ALA A 290       3.262 -16.290  24.145  1.00 93.30           C
ATOM   4419 1HB  ALA A 290       3.718 -16.273  25.135  1.00 93.30           H
ATOM   4420 2HB  ALA A 290       2.298 -16.796  24.197  1.00 93.30           H
ATOM   4421 3HB  ALA A 290       3.915 -16.822  23.453  1.00 93.30           H
ATOM   4422  HN  ALA A 290       1.817 -14.702  25.319  1.00 93.30           H
ATOM   4423  N   VAL A 291       1.150 -15.004  22.189  1.00 93.54           N
ATOM   4424  CA  VAL A 291       0.446 -14.981  20.918  1.00 93.54           C
ATOM   4425  C   VAL A 291       0.500 -13.567  20.336  1.00 93.54           C
ATOM   4426  O   VAL A 291       0.737 -13.393  19.142  1.00 93.54           O
ATOM   4427  HA  VAL A 291       0.965 -15.659  20.241  1.00 93.54           H
ATOM   4428  CB  VAL A 291      -0.983 -15.498  21.102  1.00 93.54           C
ATOM   4429  HB  VAL A 291      -1.475 -14.865  21.841  1.00 93.54           H
ATOM   4430  CG1 VAL A 291      -1.774 -15.399  19.797  1.00 93.54           C
ATOM   4431 1HG1 VAL A 291      -1.817 -14.358  19.476  1.00 93.54           H
ATOM   4432 2HG1 VAL A 291      -1.283 -15.996  19.028  1.00 93.54           H
ATOM   4433 3HG1 VAL A 291      -2.785 -15.773  19.956  1.00 93.54           H
ATOM   4434  CG2 VAL A 291      -0.982 -16.931  21.636  1.00 93.54           C
ATOM   4435 1HG2 VAL A 291      -0.464 -17.582  20.932  1.00 93.54           H
ATOM   4436 2HG2 VAL A 291      -0.473 -16.960  22.600  1.00 93.54           H
ATOM   4437 3HG2 VAL A 291      -2.010 -17.274  21.758  1.00 93.54           H
ATOM   4438  HN  VAL A 291       0.576 -15.183  22.987  1.00 93.54           H
ATOM   4439  N   SER A 292       0.275 -12.594  21.207  1.00 93.88           N
ATOM   4440  CA  SER A 292       0.254 -11.203  20.786  1.00 93.88           C
ATOM   4441  C   SER A 292       1.615 -10.812  20.205  1.00 93.88           C
ATOM   4442  O   SER A 292       1.684 -10.124  19.188  1.00 93.88           O
ATOM   4443  HA  SER A 292      -0.519 -11.145  20.021  1.00 93.88           H
ATOM   4444  CB  SER A 292      -0.111 -10.281  21.951  1.00 93.88           C
ATOM   4445 1HB  SER A 292      -1.024 -10.640  22.425  1.00 93.88           H
ATOM   4446 2HB  SER A 292       0.676 -10.320  22.704  1.00 93.88           H
ATOM   4447  OG  SER A 292      -0.295  -8.933  21.527  1.00 93.88           O
ATOM   4448  HG  SER A 292      -1.150  -8.850  21.014  1.00 93.88           H
ATOM   4449  HN  SER A 292       0.110 -12.743  22.182  1.00 93.88           H
ATOM   4450  N   THR A 293       2.662 -11.268  20.876  1.00 90.41           N
ATOM   4451  CA  THR A 293       4.016 -10.942  20.461  1.00 90.41           C
ATOM   4452  C   THR A 293       4.286 -11.479  19.054  1.00 90.41           C
ATOM   4453  O   THR A 293       4.811 -10.763  18.203  1.00 90.41           O
ATOM   4454  HA  THR A 293       4.110  -9.858  20.413  1.00 90.41           H
ATOM   4455  CB  THR A 293       4.979 -11.492  21.516  1.00 90.41           C
ATOM   4456  HB  THR A 293       4.887 -12.574  21.601  1.00 90.41           H
ATOM   4457  OG1 THR A 293       4.662 -10.753  22.693  1.00 90.41           O
ATOM   4458  HG1 THR A 293       3.967 -11.238  23.224  1.00 90.41           H
ATOM   4459  CG2 THR A 293       6.436 -11.125  21.227  1.00 90.41           C
ATOM   4460 1HG2 THR A 293       6.541 -10.040  21.209  1.00 90.41           H
ATOM   4461 2HG2 THR A 293       6.728 -11.534  20.260  1.00 90.41           H
ATOM   4462 3HG2 THR A 293       7.076 -11.539  22.005  1.00 90.41           H
ATOM   4463  HN  THR A 293       2.597 -11.848  21.688  1.00 90.41           H
ATOM   4464  N   ASN A 294       3.915 -12.735  18.853  1.00 92.32           N
ATOM   4465  CA  ASN A 294       4.180 -13.400  17.589  1.00 92.32           C
ATOM   4466  C   ASN A 294       3.393 -12.704  16.476  1.00 92.32           C
ATOM   4467  O   ASN A 294       3.886 -12.563  15.358  1.00 92.32           O
ATOM   4468  HA  ASN A 294       5.258 -13.326  17.446  1.00 92.32           H
ATOM   4469  CB  ASN A 294       3.739 -14.865  17.634  1.00 92.32           C
ATOM   4470 1HB  ASN A 294       2.736 -14.933  18.054  1.00 92.32           H
ATOM   4471 2HB  ASN A 294       3.688 -15.264  16.621  1.00 92.32           H
ATOM   4472  CG  ASN A 294       4.707 -15.703  18.471  1.00 92.32           C
ATOM   4473  OD1 ASN A 294       5.843 -15.330  18.712  1.00 92.32           O
ATOM   4474  ND2 ASN A 294       4.195 -16.854  18.898  1.00 92.32           N
ATOM   4475 1HD2 ASN A 294       3.255 -17.101  18.665  1.00 92.32           H
ATOM   4476 2HD2 ASN A 294       4.751 -17.472  19.454  1.00 92.32           H
ATOM   4477  HN  ASN A 294       3.443 -13.294  19.534  1.00 92.32           H
ATOM   4478  N   ILE A 295       2.184 -12.287  16.822  1.00 92.22           N
ATOM   4479  CA  ILE A 295       1.316 -11.629  15.860  1.00 92.22           C
ATOM   4480  C   ILE A 295       1.959 -10.314  15.415  1.00 92.22           C
ATOM   4481  O   ILE A 295       1.949  -9.984  14.230  1.00 92.22           O
ATOM   4482  HA  ILE A 295       1.233 -12.284  14.993  1.00 92.22           H
ATOM   4483  CB  ILE A 295      -0.091 -11.461  16.437  1.00 92.22           C
ATOM   4484  HB  ILE A 295       0.000 -11.110  17.464  1.00 92.22           H
ATOM   4485  CG1 ILE A 295      -0.830 -12.800  16.480  1.00 92.22           C
ATOM   4486 1HG1 ILE A 295      -1.039 -13.137  15.465  1.00 92.22           H
ATOM   4487 2HG1 ILE A 295      -0.193 -13.555  16.942  1.00 92.22           H
ATOM   4488  CG2 ILE A 295      -0.877 -10.398  15.665  1.00 92.22           C
ATOM   4489 1HG2 ILE A 295      -0.356  -9.443  15.730  1.00 92.22           H
ATOM   4490 2HG2 ILE A 295      -0.960 -10.696  14.619  1.00 92.22           H
ATOM   4491 3HG2 ILE A 295      -1.873 -10.299  16.095  1.00 92.22           H
ATOM   4492  CD1 ILE A 295      -2.138 -12.679  17.264  1.00 92.22           C
ATOM   4493 1HD1 ILE A 295      -1.922 -12.366  18.285  1.00 92.22           H
ATOM   4494 2HD1 ILE A 295      -2.782 -11.941  16.785  1.00 92.22           H
ATOM   4495 3HD1 ILE A 295      -2.643 -13.646  17.280  1.00 92.22           H
ATOM   4496  HN  ILE A 295       1.797 -12.392  17.738  1.00 92.22           H
ATOM   4497  N   ASP A 296       2.504  -9.599  16.389  1.00 93.47           N
ATOM   4498  CA  ASP A 296       3.096  -8.299  16.121  1.00 93.47           C
ATOM   4499  C   ASP A 296       4.296  -8.473  15.188  1.00 93.47           C
ATOM   4500  O   ASP A 296       4.492  -7.679  14.269  1.00 93.47           O
ATOM   4501  HA  ASP A 296       2.299  -7.708  15.671  1.00 93.47           H
ATOM   4502  CB  ASP A 296       3.593  -7.645  17.412  1.00 93.47           C
ATOM   4503 1HB  ASP A 296       4.080  -8.391  18.039  1.00 93.47           H
ATOM   4504 2HB  ASP A 296       4.342  -6.889  17.176  1.00 93.47           H
ATOM   4505  CG  ASP A 296       2.437  -7.002  18.181  1.00 93.47           C
ATOM   4506  OD1 ASP A 296       1.279  -7.277  17.799  1.00 93.47           O
ATOM   4507  OD2 ASP A 296       2.737  -6.249  19.132  1.00 93.47           O
ATOM   4508  HN  ASP A 296       2.543  -9.893  17.344  1.00 93.47           H
ATOM   4509  N   ILE A 297       5.067  -9.517  15.455  1.00 93.45           N
ATOM   4510  CA  ILE A 297       6.225  -9.822  14.632  1.00 93.45           C
ATOM   4511  C   ILE A 297       5.761 -10.170  13.216  1.00 93.45           C
ATOM   4512  O   ILE A 297       6.327  -9.686  12.237  1.00 93.45           O
ATOM   4513  HA  ILE A 297       6.838  -8.922  14.583  1.00 93.45           H
ATOM   4514  CB  ILE A 297       7.075 -10.913  15.286  1.00 93.45           C
ATOM   4515  HB  ILE A 297       6.417 -11.733  15.572  1.00 93.45           H
ATOM   4516  CG1 ILE A 297       7.737 -10.398  16.566  1.00 93.45           C
ATOM   4517 1HG1 ILE A 297       8.481  -9.642  16.315  1.00 93.45           H
ATOM   4518 2HG1 ILE A 297       6.991  -9.915  17.197  1.00 93.45           H
ATOM   4519  CG2 ILE A 297       8.098 -11.477  14.298  1.00 93.45           C
ATOM   4520 1HG2 ILE A 297       7.577 -11.906  13.442  1.00 93.45           H
ATOM   4521 2HG2 ILE A 297       8.756 -10.677  13.960  1.00 93.45           H
ATOM   4522 3HG2 ILE A 297       8.688 -12.251  14.789  1.00 93.45           H
ATOM   4523  CD1 ILE A 297       8.402 -11.541  17.336  1.00 93.45           C
ATOM   4524 1HD1 ILE A 297       7.651 -12.283  17.606  1.00 93.45           H
ATOM   4525 2HD1 ILE A 297       9.164 -12.006  16.711  1.00 93.45           H
ATOM   4526 3HD1 ILE A 297       8.865 -11.147  18.241  1.00 93.45           H
ATOM   4527  HN  ILE A 297       4.912 -10.146  16.216  1.00 93.45           H
ATOM   4528  N   CYS A 298       4.736 -11.006  13.152  1.00 95.14           N
ATOM   4529  CA  CYS A 298       4.201 -11.438  11.872  1.00 95.14           C
ATOM   4530  C   CYS A 298       3.772 -10.197  11.087  1.00 95.14           C
ATOM   4531  O   CYS A 298       3.990 -10.116   9.880  1.00 95.14           O
ATOM   4532  HA  CYS A 298       5.006 -11.963  11.357  1.00 95.14           H
ATOM   4533  CB  CYS A 298       3.048 -12.430  12.046  1.00 95.14           C
ATOM   4534 1HB  CYS A 298       2.361 -12.070  12.812  1.00 95.14           H
ATOM   4535 2HB  CYS A 298       2.480 -12.506  11.119  1.00 95.14           H
ATOM   4536  SG  CYS A 298       3.702 -14.073  12.515  1.00 95.14           S
ATOM   4537  HG  CYS A 298       3.946 -13.768  13.787  1.00 95.14           H
ATOM   4538  HN  CYS A 298       4.274 -11.387  13.953  1.00 95.14           H
ATOM   4539  N   PHE A 299       3.169  -9.261  11.806  1.00 93.99           N
ATOM   4540  CA  PHE A 299       2.700  -8.031  11.190  1.00 93.99           C
ATOM   4541  C   PHE A 299       3.857  -7.261  10.551  1.00 93.99           C
ATOM   4542  O   PHE A 299       3.758  -6.822   9.406  1.00 93.99           O
ATOM   4543  HA  PHE A 299       1.981  -8.310  10.419  1.00 93.99           H
ATOM   4544  CB  PHE A 299       2.089  -7.178  12.303  1.00 93.99           C
ATOM   4545 1HB  PHE A 299       1.283  -7.739  12.776  1.00 93.99           H
ATOM   4546 2HB  PHE A 299       2.845  -7.001  13.068  1.00 93.99           H
ATOM   4547  CG  PHE A 299       1.542  -5.831  11.827  1.00 93.99           C
ATOM   4548  CD1 PHE A 299       2.301  -4.709  11.945  1.00 93.99           C
ATOM   4549  HD1 PHE A 299       3.298  -4.769  12.380  1.00 93.99           H
ATOM   4550  CD2 PHE A 299       0.297  -5.756  11.284  1.00 93.99           C
ATOM   4551  HD2 PHE A 299      -0.311  -6.656  11.189  1.00 93.99           H
ATOM   4552  CE1 PHE A 299       1.793  -3.459  11.503  1.00 93.99           C
ATOM   4553  HE1 PHE A 299       2.401  -2.559  11.598  1.00 93.99           H
ATOM   4554  CE2 PHE A 299      -0.210  -4.506  10.841  1.00 93.99           C
ATOM   4555  HE2 PHE A 299      -1.208  -4.446  10.406  1.00 93.99           H
ATOM   4556  CZ  PHE A 299       0.548  -3.384  10.960  1.00 93.99           C
ATOM   4557  HZ  PHE A 299       0.159  -2.424  10.620  1.00 93.99           H
ATOM   4558  HN  PHE A 299       3.001  -9.332  12.789  1.00 93.99           H
ATOM   4559  N   GLN A 300       4.928  -7.122  11.318  1.00 90.39           N
ATOM   4560  CA  GLN A 300       6.070  -6.341  10.873  1.00 90.39           C
ATOM   4561  C   GLN A 300       6.669  -6.951   9.604  1.00 90.39           C
ATOM   4562  O   GLN A 300       7.024  -6.230   8.673  1.00 90.39           O
ATOM   4563  HA  GLN A 300       5.676  -5.348  10.657  1.00 90.39           H
ATOM   4564  CB  GLN A 300       7.123  -6.232  11.978  1.00 90.39           C
ATOM   4565 1HB  GLN A 300       7.326  -7.220  12.391  1.00 90.39           H
ATOM   4566 2HB  GLN A 300       8.059  -5.864  11.558  1.00 90.39           H
ATOM   4567  CG  GLN A 300       6.654  -5.294  13.092  1.00 90.39           C
ATOM   4568 1HG  GLN A 300       6.477  -4.299  12.684  1.00 90.39           H
ATOM   4569 2HG  GLN A 300       5.704  -5.647  13.494  1.00 90.39           H
ATOM   4570  CD  GLN A 300       7.691  -5.214  14.214  1.00 90.39           C
ATOM   4571  OE1 GLN A 300       8.790  -5.734  14.117  1.00 90.39           O
ATOM   4572  NE2 GLN A 300       7.281  -4.535  15.282  1.00 90.39           N
ATOM   4573 1HE2 GLN A 300       6.365  -4.133  15.298  1.00 90.39           H
ATOM   4574 2HE2 GLN A 300       7.888  -4.427  16.069  1.00 90.39           H
ATOM   4575  HN  GLN A 300       5.023  -7.530  12.226  1.00 90.39           H
ATOM   4576  N   VAL A 301       6.762  -8.272   9.608  1.00 95.46           N
ATOM   4577  CA  VAL A 301       7.375  -8.983   8.499  1.00 95.46           C
ATOM   4578  C   VAL A 301       6.517  -8.801   7.245  1.00 95.46           C
ATOM   4579  O   VAL A 301       7.019  -8.398   6.198  1.00 95.46           O
ATOM   4580  HA  VAL A 301       8.353  -8.535   8.322  1.00 95.46           H
ATOM   4581  CB  VAL A 301       7.587 -10.451   8.871  1.00 95.46           C
ATOM   4582  HB  VAL A 301       6.625 -10.862   9.176  1.00 95.46           H
ATOM   4583  CG1 VAL A 301       8.081 -11.256   7.667  1.00 95.46           C
ATOM   4584 1HG1 VAL A 301       7.343 -11.202   6.866  1.00 95.46           H
ATOM   4585 2HG1 VAL A 301       9.027 -10.844   7.318  1.00 95.46           H
ATOM   4586 3HG1 VAL A 301       8.223 -12.297   7.959  1.00 95.46           H
ATOM   4587  CG2 VAL A 301       8.551 -10.584  10.052  1.00 95.46           C
ATOM   4588 1HG2 VAL A 301       9.514 -10.149   9.785  1.00 95.46           H
ATOM   4589 2HG2 VAL A 301       8.142 -10.060  10.915  1.00 95.46           H
ATOM   4590 3HG2 VAL A 301       8.684 -11.638  10.295  1.00 95.46           H
ATOM   4591  HN  VAL A 301       6.428  -8.854  10.349  1.00 95.46           H
ATOM   4592  N   THR A 302       5.237  -9.109   7.394  1.00 94.68           N
ATOM   4593  CA  THR A 302       4.336  -9.138   6.254  1.00 94.68           C
ATOM   4594  C   THR A 302       4.154  -7.731   5.682  1.00 94.68           C
ATOM   4595  O   THR A 302       3.988  -7.564   4.475  1.00 94.68           O
ATOM   4596  HA  THR A 302       4.793  -9.744   5.471  1.00 94.68           H
ATOM   4597  CB  THR A 302       3.025  -9.786   6.703  1.00 94.68           C
ATOM   4598  HB  THR A 302       2.304  -9.812   5.887  1.00 94.68           H
ATOM   4599  OG1 THR A 302       2.636  -9.027   7.845  1.00 94.68           O
ATOM   4600  HG1 THR A 302       1.716  -9.293   8.134  1.00 94.68           H
ATOM   4601  CG2 THR A 302       3.228 -11.202   7.248  1.00 94.68           C
ATOM   4602 1HG2 THR A 302       3.898 -11.167   8.108  1.00 94.68           H
ATOM   4603 2HG2 THR A 302       3.665 -11.830   6.473  1.00 94.68           H
ATOM   4604 3HG2 THR A 302       2.267 -11.615   7.553  1.00 94.68           H
ATOM   4605  HN  THR A 302       4.814  -9.335   8.272  1.00 94.68           H
ATOM   4606  N   GLN A 303       4.190  -6.754   6.577  1.00 91.58           N
ATOM   4607  CA  GLN A 303       4.090  -5.363   6.170  1.00 91.58           C
ATOM   4608  C   GLN A 303       5.275  -4.983   5.281  1.00 91.58           C
ATOM   4609  O   GLN A 303       5.110  -4.275   4.289  1.00 91.58           O
ATOM   4610  HA  GLN A 303       3.163  -5.293   5.601  1.00 91.58           H
ATOM   4611  CB  GLN A 303       4.001  -4.441   7.388  1.00 91.58           C
ATOM   4612 1HB  GLN A 303       3.132  -4.709   7.989  1.00 91.58           H
ATOM   4613 2HB  GLN A 303       4.880  -4.579   8.018  1.00 91.58           H
ATOM   4614  CG  GLN A 303       3.899  -2.975   6.960  1.00 91.58           C
ATOM   4615 1HG  GLN A 303       4.832  -2.665   6.489  1.00 91.58           H
ATOM   4616 2HG  GLN A 303       3.113  -2.865   6.213  1.00 91.58           H
ATOM   4617  CD  GLN A 303       3.601  -2.073   8.159  1.00 91.58           C
ATOM   4618  OE1 GLN A 303       4.421  -1.879   9.042  1.00 91.58           O
ATOM   4619  NE2 GLN A 303       2.386  -1.534   8.142  1.00 91.58           N
ATOM   4620 1HE2 GLN A 303       1.761  -1.734   7.387  1.00 91.58           H
ATOM   4621 2HE2 GLN A 303       2.096  -0.929   8.883  1.00 91.58           H
ATOM   4622  HN  GLN A 303       4.285  -6.901   7.562  1.00 91.58           H
ATOM   4623  N   THR A 304       6.445  -5.472   5.667  1.00 93.23           N
ATOM   4624  CA  THR A 304       7.664  -5.160   4.941  1.00 93.23           C
ATOM   4625  C   THR A 304       7.601  -5.730   3.523  1.00 93.23           C
ATOM   4626  O   THR A 304       7.978  -5.060   2.563  1.00 93.23           O
ATOM   4627  HA  THR A 304       7.739  -4.076   4.847  1.00 93.23           H
ATOM   4628  CB  THR A 304       8.847  -5.685   5.755  1.00 93.23           C
ATOM   4629  HB  THR A 304       8.835  -6.774   5.802  1.00 93.23           H
ATOM   4630  OG1 THR A 304       8.732  -5.015   7.008  1.00 93.23           O
ATOM   4631  HG1 THR A 304       8.305  -5.618   7.681  1.00 93.23           H
ATOM   4632  CG2 THR A 304      10.194  -5.213   5.203  1.00 93.23           C
ATOM   4633 1HG2 THR A 304      10.232  -4.124   5.220  1.00 93.23           H
ATOM   4634 2HG2 THR A 304      10.309  -5.565   4.178  1.00 93.23           H
ATOM   4635 3HG2 THR A 304      11.000  -5.615   5.817  1.00 93.23           H
ATOM   4636  HN  THR A 304       6.566  -6.071   6.459  1.00 93.23           H
ATOM   4637  N   ILE A 305       7.121  -6.962   3.436  1.00 93.02           N
ATOM   4638  CA  ILE A 305       6.980  -7.621   2.148  1.00 93.02           C
ATOM   4639  C   ILE A 305       6.077  -6.779   1.245  1.00 93.02           C
ATOM   4640  O   ILE A 305       6.334  -6.652   0.049  1.00 93.02           O
ATOM   4641  HA  ILE A 305       7.971  -7.671   1.696  1.00 93.02           H
ATOM   4642  CB  ILE A 305       6.495  -9.060   2.333  1.00 93.02           C
ATOM   4643  HB  ILE A 305       5.605  -9.042   2.962  1.00 93.02           H
ATOM   4644  CG1 ILE A 305       7.544  -9.904   3.059  1.00 93.02           C
ATOM   4645 1HG1 ILE A 305       8.375 -10.115   2.386  1.00 93.02           H
ATOM   4646 2HG1 ILE A 305       7.950  -9.341   3.900  1.00 93.02           H
ATOM   4647  CG2 ILE A 305       6.089  -9.678   0.994  1.00 93.02           C
ATOM   4648 1HG2 ILE A 305       5.283  -9.092   0.552  1.00 93.02           H
ATOM   4649 2HG2 ILE A 305       6.946  -9.683   0.321  1.00 93.02           H
ATOM   4650 3HG2 ILE A 305       5.748 -10.701   1.154  1.00 93.02           H
ATOM   4651  CD1 ILE A 305       6.941 -11.217   3.561  1.00 93.02           C
ATOM   4652 1HD1 ILE A 305       6.126 -11.002   4.253  1.00 93.02           H
ATOM   4653 2HD1 ILE A 305       6.558 -11.788   2.715  1.00 93.02           H
ATOM   4654 3HD1 ILE A 305       7.708 -11.798   4.073  1.00 93.02           H
ATOM   4655  HN  ILE A 305       6.832  -7.507   4.223  1.00 93.02           H
ATOM   4656  N   ALA A 306       5.038  -6.224   1.853  1.00 92.86           N
ATOM   4657  CA  ALA A 306       4.069  -5.437   1.109  1.00 92.86           C
ATOM   4658  C   ALA A 306       4.760  -4.199   0.532  1.00 92.86           C
ATOM   4659  O   ALA A 306       4.428  -3.754  -0.565  1.00 92.86           O
ATOM   4660  HA  ALA A 306       3.701  -6.052   0.289  1.00 92.86           H
ATOM   4661  CB  ALA A 306       2.895  -5.077   2.022  1.00 92.86           C
ATOM   4662 1HB  ALA A 306       2.422  -5.991   2.382  1.00 92.86           H
ATOM   4663 2HB  ALA A 306       3.259  -4.498   2.871  1.00 92.86           H
ATOM   4664 3HB  ALA A 306       2.169  -4.487   1.464  1.00 92.86           H
ATOM   4665  HN  ALA A 306       4.854  -6.306   2.832  1.00 92.86           H
ATOM   4666  N   PHE A 307       5.708  -3.679   1.298  1.00 90.83           N
ATOM   4667  CA  PHE A 307       6.401  -2.463   0.908  1.00 90.83           C
ATOM   4668  C   PHE A 307       7.304  -2.710  -0.302  1.00 90.83           C
ATOM   4669  O   PHE A 307       7.525  -1.810  -1.110  1.00 90.83           O
ATOM   4670  HA  PHE A 307       5.640  -1.727   0.647  1.00 90.83           H
ATOM   4671  CB  PHE A 307       7.265  -2.040   2.098  1.00 90.83           C
ATOM   4672 1HB  PHE A 307       7.862  -2.893   2.421  1.00 90.83           H
ATOM   4673 2HB  PHE A 307       7.963  -1.269   1.771  1.00 90.83           H
ATOM   4674  CG  PHE A 307       6.467  -1.512   3.291  1.00 90.83           C
ATOM   4675  CD1 PHE A 307       5.124  -1.327   3.182  1.00 90.83           C
ATOM   4676  HD1 PHE A 307       4.616  -1.554   2.245  1.00 90.83           H
ATOM   4677  CD2 PHE A 307       7.100  -1.229   4.461  1.00 90.83           C
ATOM   4678  HD2 PHE A 307       8.176  -1.377   4.548  1.00 90.83           H
ATOM   4679  CE1 PHE A 307       4.383  -0.837   4.290  1.00 90.83           C
ATOM   4680  HE1 PHE A 307       3.306  -0.688   4.203  1.00 90.83           H
ATOM   4681  CE2 PHE A 307       6.359  -0.739   5.569  1.00 90.83           C
ATOM   4682  HE2 PHE A 307       6.866  -0.512   6.506  1.00 90.83           H
ATOM   4683  CZ  PHE A 307       5.016  -0.553   5.460  1.00 90.83           C
ATOM   4684  HZ  PHE A 307       4.447  -0.178   6.310  1.00 90.83           H
ATOM   4685  HN  PHE A 307       6.003  -4.073   2.168  1.00 90.83           H
ATOM   4686  N   PHE A 308       7.802  -3.935  -0.388  1.00 87.78           N
ATOM   4687  CA  PHE A 308       8.675  -4.312  -1.486  1.00 87.78           C
ATOM   4688  C   PHE A 308       7.958  -4.168  -2.830  1.00 87.78           C
ATOM   4689  O   PHE A 308       8.602  -4.023  -3.868  1.00 87.78           O
ATOM   4690  HA  PHE A 308       9.534  -3.642  -1.461  1.00 87.78           H
ATOM   4691  CB  PHE A 308       9.049  -5.781  -1.276  1.00 87.78           C
ATOM   4692 1HB  PHE A 308       8.222  -6.288  -0.780  1.00 87.78           H
ATOM   4693 2HB  PHE A 308       9.177  -6.255  -2.249  1.00 87.78           H
ATOM   4694  CG  PHE A 308      10.322  -5.987  -0.453  1.00 87.78           C
ATOM   4695  CD1 PHE A 308      11.541  -5.846  -1.040  1.00 87.78           C
ATOM   4696  HD1 PHE A 308      11.611  -5.587  -2.096  1.00 87.78           H
ATOM   4697  CD2 PHE A 308      10.235  -6.311   0.865  1.00 87.78           C
ATOM   4698  HD2 PHE A 308       9.259  -6.424   1.335  1.00 87.78           H
ATOM   4699  CE1 PHE A 308      12.723  -6.037  -0.276  1.00 87.78           C
ATOM   4700  HE1 PHE A 308      13.700  -5.925  -0.746  1.00 87.78           H
ATOM   4701  CE2 PHE A 308      11.417  -6.502   1.629  1.00 87.78           C
ATOM   4702  HE2 PHE A 308      11.347  -6.761   2.685  1.00 87.78           H
ATOM   4703  CZ  PHE A 308      12.636  -6.361   1.042  1.00 87.78           C
ATOM   4704  HZ  PHE A 308      13.543  -6.508   1.628  1.00 87.78           H
ATOM   4705  HN  PHE A 308       7.618  -4.661   0.275  1.00 87.78           H
ATOM   4706  N   HIS A 309       6.636  -4.214  -2.767  1.00 79.79           N
ATOM   4707  CA  HIS A 309       5.825  -4.108  -3.969  1.00 79.79           C
ATOM   4708  C   HIS A 309       6.109  -2.775  -4.664  1.00 79.79           C
ATOM   4709  O   HIS A 309       6.121  -2.701  -5.891  1.00 79.79           O
ATOM   4710  HA  HIS A 309       6.131  -4.922  -4.625  1.00 79.79           H
ATOM   4711  CB  HIS A 309       4.343  -4.303  -3.643  1.00 79.79           C
ATOM   4712 1HB  HIS A 309       4.212  -5.270  -3.158  1.00 79.79           H
ATOM   4713 2HB  HIS A 309       4.036  -3.542  -2.926  1.00 79.79           H
ATOM   4714  CG  HIS A 309       3.436  -4.234  -4.848  1.00 79.79           C
ATOM   4715  ND1 HIS A 309       3.488  -5.154  -5.880  1.00 79.79           N
ATOM   4716  HD1 HIS A 309       4.110  -5.935  -5.936  1.00 79.79           H
ATOM   4717  CD2 HIS A 309       2.453  -3.346  -5.174  1.00 79.79           C
ATOM   4718  HD2 HIS A 309       2.146  -2.487  -4.577  1.00 79.79           H
ATOM   4719  CE1 HIS A 309       2.574  -4.825  -6.781  1.00 79.79           C
ATOM   4720  HE1 HIS A 309       2.370  -5.357  -7.711  1.00 79.79           H
ATOM   4721  NE2 HIS A 309       1.934  -3.703  -6.342  1.00 79.79           N
ATOM   4722  HN  HIS A 309       6.120  -4.321  -1.918  1.00 79.79           H
ATOM   4723  N   SER A 310       6.332  -1.754  -3.848  1.00 85.29           N
ATOM   4724  CA  SER A 310       6.462  -0.401  -4.361  1.00 85.29           C
ATOM   4725  C   SER A 310       7.734  -0.281  -5.203  1.00 85.29           C
ATOM   4726  O   SER A 310       7.805   0.546  -6.111  1.00 85.29           O
ATOM   4727  HA  SER A 310       5.578  -0.240  -4.978  1.00 85.29           H
ATOM   4728  CB  SER A 310       6.482   0.620  -3.222  1.00 85.29           C
ATOM   4729 1HB  SER A 310       6.443   1.627  -3.637  1.00 85.29           H
ATOM   4730 2HB  SER A 310       5.590   0.495  -2.607  1.00 85.29           H
ATOM   4731  OG  SER A 310       7.642   0.488  -2.406  1.00 85.29           O
ATOM   4732  HG  SER A 310       7.800  -0.476  -2.188  1.00 85.29           H
ATOM   4733  HN  SER A 310       6.423  -1.841  -2.856  1.00 85.29           H
ATOM   4734  N   CYS A 311       8.706  -1.118  -4.872  1.00 87.73           N
ATOM   4735  CA  CYS A 311       9.989  -1.082  -5.554  1.00 87.73           C
ATOM   4736  C   CYS A 311       9.972  -2.136  -6.663  1.00 87.73           C
ATOM   4737  O   CYS A 311      10.821  -2.121  -7.553  1.00 87.73           O
ATOM   4738  HA  CYS A 311      10.093  -0.082  -5.973  1.00 87.73           H
ATOM   4739  CB  CYS A 311      11.152  -1.294  -4.583  1.00 87.73           C
ATOM   4740 1HB  CYS A 311      12.094  -1.041  -5.071  1.00 87.73           H
ATOM   4741 2HB  CYS A 311      11.048  -0.629  -3.727  1.00 87.73           H
ATOM   4742  SG  CYS A 311      11.188  -3.035  -4.020  1.00 87.73           S
ATOM   4743  HG  CYS A 311      12.271  -2.912  -3.258  1.00 87.73           H
ATOM   4744  HN  CYS A 311       8.629  -1.808  -4.153  1.00 87.73           H
ATOM   4745  N   LEU A 312       8.995  -3.027  -6.574  1.00 85.21           N
ATOM   4746  CA  LEU A 312       8.938  -4.168  -7.472  1.00 85.21           C
ATOM   4747  C   LEU A 312       8.353  -3.726  -8.815  1.00 85.21           C
ATOM   4748  O   LEU A 312       8.777  -4.201  -9.867  1.00 85.21           O
ATOM   4749  HA  LEU A 312       9.962  -4.506  -7.636  1.00 85.21           H
ATOM   4750  CB  LEU A 312       8.179  -5.326  -6.821  1.00 85.21           C
ATOM   4751 1HB  LEU A 312       7.308  -4.919  -6.306  1.00 85.21           H
ATOM   4752 2HB  LEU A 312       7.806  -5.979  -7.610  1.00 85.21           H
ATOM   4753  CG  LEU A 312       8.973  -6.174  -5.826  1.00 85.21           C
ATOM   4754  HG  LEU A 312       9.383  -5.512  -5.064  1.00 85.21           H
ATOM   4755  CD1 LEU A 312       8.065  -7.178  -5.113  1.00 85.21           C
ATOM   4756 1HD1 LEU A 312       7.286  -6.641  -4.571  1.00 85.21           H
ATOM   4757 2HD1 LEU A 312       7.606  -7.839  -5.848  1.00 85.21           H
ATOM   4758 3HD1 LEU A 312       8.655  -7.768  -4.412  1.00 85.21           H
ATOM   4759  CD2 LEU A 312      10.156  -6.860  -6.513  1.00 85.21           C
ATOM   4760 1HD2 LEU A 312       9.789  -7.507  -7.309  1.00 85.21           H
ATOM   4761 2HD2 LEU A 312      10.819  -6.104  -6.935  1.00 85.21           H
ATOM   4762 3HD2 LEU A 312      10.704  -7.456  -5.783  1.00 85.21           H
ATOM   4763  HN  LEU A 312       8.253  -2.979  -5.905  1.00 85.21           H
ATOM   4764  N   ASN A 313       7.387  -2.822  -8.734  1.00 79.85           N
ATOM   4765  CA  ASN A 313       6.626  -2.434  -9.910  1.00 79.85           C
ATOM   4766  C   ASN A 313       7.591  -2.009 -11.019  1.00 79.85           C
ATOM   4767  O   ASN A 313       7.547  -2.547 -12.124  1.00 79.85           O
ATOM   4768  HA  ASN A 313       6.044  -3.315 -10.178  1.00 79.85           H
ATOM   4769  CB  ASN A 313       5.707  -1.250  -9.604  1.00 79.85           C
ATOM   4770 1HB  ASN A 313       6.221  -0.546  -8.949  1.00 79.85           H
ATOM   4771 2HB  ASN A 313       5.476  -0.716 -10.526  1.00 79.85           H
ATOM   4772  CG  ASN A 313       4.410  -1.719  -8.941  1.00 79.85           C
ATOM   4773  OD1 ASN A 313       3.955  -2.835  -9.129  1.00 79.85           O
ATOM   4774  ND2 ASN A 313       3.842  -0.807  -8.157  1.00 79.85           N
ATOM   4775 1HD2 ASN A 313       4.268   0.091  -8.046  1.00 79.85           H
ATOM   4776 2HD2 ASN A 313       2.990  -1.019  -7.680  1.00 79.85           H
ATOM   4777  HN  ASN A 313       7.124  -2.360  -7.888  1.00 79.85           H
ATOM   4778  N   PRO A 314       8.476  -1.041 -10.747  1.00 81.19           N
ATOM   4779  CA  PRO A 314       9.390  -0.542 -11.777  1.00 81.19           C
ATOM   4780  C   PRO A 314      10.171  -1.662 -12.446  1.00 81.19           C
ATOM   4781  O   PRO A 314      10.352  -1.656 -13.663  1.00 81.19           O
ATOM   4782  HA  PRO A 314       8.826  -0.069 -12.581  1.00 81.19           H
ATOM   4783  CB  PRO A 314      10.309   0.415 -11.015  1.00 81.19           C
ATOM   4784 1HB  PRO A 314      11.204  -0.091 -10.653  1.00 81.19           H
ATOM   4785 2HB  PRO A 314      10.643   1.238 -11.646  1.00 81.19           H
ATOM   4786  CG  PRO A 314       9.434   0.904  -9.867  1.00 81.19           C
ATOM   4787 1HG  PRO A 314      10.030   1.306  -9.047  1.00 81.19           H
ATOM   4788 2HG  PRO A 314       8.765   1.704 -10.180  1.00 81.19           H
ATOM   4789  CD  PRO A 314       8.676  -0.349  -9.460  1.00 81.19           C
ATOM   4790 1HD  PRO A 314       9.248  -0.960  -8.762  1.00 81.19           H
ATOM   4791 2HD  PRO A 314       7.732  -0.110  -8.971  1.00 81.19           H
ATOM   4792  N   VAL A 315      10.618  -2.601 -11.625  1.00 82.65           N
ATOM   4793  CA  VAL A 315      11.443  -3.692 -12.115  1.00 82.65           C
ATOM   4794  C   VAL A 315      10.629  -4.543 -13.091  1.00 82.65           C
ATOM   4795  O   VAL A 315      11.145  -4.979 -14.119  1.00 82.65           O
ATOM   4796  HA  VAL A 315      12.285  -3.253 -12.650  1.00 82.65           H
ATOM   4797  CB  VAL A 315      11.997  -4.498 -10.938  1.00 82.65           C
ATOM   4798  HB  VAL A 315      11.152  -4.894 -10.375  1.00 82.65           H
ATOM   4799  CG1 VAL A 315      12.831  -5.683 -11.429  1.00 82.65           C
ATOM   4800 1HG1 VAL A 315      12.208  -6.338 -12.038  1.00 82.65           H
ATOM   4801 2HG1 VAL A 315      13.666  -5.317 -12.026  1.00 82.65           H
ATOM   4802 3HG1 VAL A 315      13.213  -6.238 -10.572  1.00 82.65           H
ATOM   4803  CG2 VAL A 315      12.811  -3.606  -9.998  1.00 82.65           C
ATOM   4804 1HG2 VAL A 315      13.646  -3.168 -10.545  1.00 82.65           H
ATOM   4805 2HG2 VAL A 315      12.175  -2.811  -9.609  1.00 82.65           H
ATOM   4806 3HG2 VAL A 315      13.193  -4.204  -9.170  1.00 82.65           H
ATOM   4807  HN  VAL A 315      10.425  -2.624 -10.644  1.00 82.65           H
ATOM   4808  N   LEU A 316       9.370  -4.754 -12.735  1.00 81.01           N
ATOM   4809  CA  LEU A 316       8.491  -5.578 -13.547  1.00 81.01           C
ATOM   4810  C   LEU A 316       8.397  -4.984 -14.953  1.00 81.01           C
ATOM   4811  O   LEU A 316       8.420  -5.714 -15.943  1.00 81.01           O
ATOM   4812  HA  LEU A 316       8.945  -6.567 -13.620  1.00 81.01           H
ATOM   4813  CB  LEU A 316       7.135  -5.752 -12.860  1.00 81.01           C
ATOM   4814 1HB  LEU A 316       6.729  -4.764 -12.645  1.00 81.01           H
ATOM   4815 2HB  LEU A 316       6.453  -6.230 -13.563  1.00 81.01           H
ATOM   4816  CG  LEU A 316       7.139  -6.565 -11.564  1.00 81.01           C
ATOM   4817  HG  LEU A 316       7.826  -6.089 -10.864  1.00 81.01           H
ATOM   4818  CD1 LEU A 316       5.755  -6.562 -10.911  1.00 81.01           C
ATOM   4819 1HD1 LEU A 316       5.464  -5.537 -10.680  1.00 81.01           H
ATOM   4820 2HD1 LEU A 316       5.029  -7.000 -11.596  1.00 81.01           H
ATOM   4821 3HD1 LEU A 316       5.786  -7.146  -9.991  1.00 81.01           H
ATOM   4822  CD2 LEU A 316       7.654  -7.984 -11.808  1.00 81.01           C
ATOM   4823 1HD2 LEU A 316       7.011  -8.485 -12.532  1.00 81.01           H
ATOM   4824 2HD2 LEU A 316       8.672  -7.940 -12.195  1.00 81.01           H
ATOM   4825 3HD2 LEU A 316       7.646  -8.540 -10.870  1.00 81.01           H
ATOM   4826  HN  LEU A 316       8.951  -4.374 -11.911  1.00 81.01           H
ATOM   4827  N   TYR A 317       8.292  -3.664 -14.997  1.00 72.69           N
ATOM   4828  CA  TYR A 317       8.145  -2.966 -16.264  1.00 72.69           C
ATOM   4829  C   TYR A 317       9.380  -3.164 -17.145  1.00 72.69           C
ATOM   4830  O   TYR A 317       9.265  -3.280 -18.364  1.00 72.69           O
ATOM   4831  HA  TYR A 317       7.274  -3.377 -16.774  1.00 72.69           H
ATOM   4832  CB  TYR A 317       8.014  -1.482 -15.915  1.00 72.69           C
ATOM   4833 1HB  TYR A 317       8.927  -1.155 -15.417  1.00 72.69           H
ATOM   4834 2HB  TYR A 317       7.931  -0.909 -16.838  1.00 72.69           H
ATOM   4835  CG  TYR A 317       6.817  -1.157 -15.020  1.00 72.69           C
ATOM   4836  CD1 TYR A 317       5.715  -1.987 -15.012  1.00 72.69           C
ATOM   4837  HD1 TYR A 317       5.697  -2.874 -15.645  1.00 72.69           H
ATOM   4838  CD2 TYR A 317       6.840  -0.033 -14.219  1.00 72.69           C
ATOM   4839  HD2 TYR A 317       7.710   0.623 -14.225  1.00 72.69           H
ATOM   4840  CE1 TYR A 317       4.588  -1.680 -14.170  1.00 72.69           C
ATOM   4841  HE1 TYR A 317       3.711  -2.327 -14.154  1.00 72.69           H
ATOM   4842  CE2 TYR A 317       5.713   0.274 -13.376  1.00 72.69           C
ATOM   4843  HE2 TYR A 317       5.718   1.158 -12.739  1.00 72.69           H
ATOM   4844  CZ  TYR A 317       4.643  -0.565 -13.393  1.00 72.69           C
ATOM   4845  OH  TYR A 317       3.579  -0.276 -12.597  1.00 72.69           O
ATOM   4846  HH  TYR A 317       3.735   0.588 -12.118  1.00 72.69           H
ATOM   4847  HN  TYR A 317       8.306  -3.074 -14.190  1.00 72.69           H
ATOM   4848  N   VAL A 318      10.533  -3.197 -16.494  1.00 74.39           N
ATOM   4849  CA  VAL A 318      11.792  -3.326 -17.207  1.00 74.39           C
ATOM   4850  C   VAL A 318      11.848  -4.693 -17.891  1.00 74.39           C
ATOM   4851  O   VAL A 318      12.143  -4.785 -19.081  1.00 74.39           O
ATOM   4852  HA  VAL A 318      11.818  -2.550 -17.972  1.00 74.39           H
ATOM   4853  CB  VAL A 318      12.963  -3.088 -16.251  1.00 74.39           C
ATOM   4854  HB  VAL A 318      12.847  -3.764 -15.404  1.00 74.39           H
ATOM   4855  CG1 VAL A 318      14.297  -3.406 -16.928  1.00 74.39           C
ATOM   4856 1HG1 VAL A 318      14.307  -4.451 -17.238  1.00 74.39           H
ATOM   4857 2HG1 VAL A 318      14.424  -2.766 -17.801  1.00 74.39           H
ATOM   4858 3HG1 VAL A 318      15.112  -3.228 -16.226  1.00 74.39           H
ATOM   4859  CG2 VAL A 318      12.948  -1.655 -15.713  1.00 74.39           C
ATOM   4860 1HG2 VAL A 318      13.028  -0.954 -16.544  1.00 74.39           H
ATOM   4861 2HG2 VAL A 318      12.017  -1.478 -15.176  1.00 74.39           H
ATOM   4862 3HG2 VAL A 318      13.791  -1.513 -15.036  1.00 74.39           H
ATOM   4863  HN  VAL A 318      10.615  -3.136 -15.499  1.00 74.39           H
ATOM   4864  N   PHE A 319      11.559  -5.723 -17.108  1.00 72.77           N
ATOM   4865  CA  PHE A 319      11.758  -7.088 -17.564  1.00 72.77           C
ATOM   4866  C   PHE A 319      10.624  -7.528 -18.491  1.00 72.77           C
ATOM   4867  O   PHE A 319      10.855  -8.244 -19.464  1.00 72.77           O
ATOM   4868  HA  PHE A 319      12.702  -7.113 -18.109  1.00 72.77           H
ATOM   4869  CB  PHE A 319      11.758  -7.979 -16.320  1.00 72.77           C
ATOM   4870 1HB  PHE A 319      10.983  -7.633 -15.637  1.00 72.77           H
ATOM   4871 2HB  PHE A 319      11.494  -8.995 -16.613  1.00 72.77           H
ATOM   4872  CG  PHE A 319      13.095  -8.010 -15.576  1.00 72.77           C
ATOM   4873  CD1 PHE A 319      14.158  -8.666 -16.115  1.00 72.77           C
ATOM   4874  HD1 PHE A 319      14.057  -9.170 -17.076  1.00 72.77           H
ATOM   4875  CD2 PHE A 319      13.221  -7.381 -14.377  1.00 72.77           C
ATOM   4876  HD2 PHE A 319      12.370  -6.855 -13.946  1.00 72.77           H
ATOM   4877  CE1 PHE A 319      15.399  -8.695 -15.425  1.00 72.77           C
ATOM   4878  HE1 PHE A 319      16.250  -9.221 -15.856  1.00 72.77           H
ATOM   4879  CE2 PHE A 319      14.462  -7.409 -13.687  1.00 72.77           C
ATOM   4880  HE2 PHE A 319      14.563  -6.905 -12.726  1.00 72.77           H
ATOM   4881  CZ  PHE A 319      15.525  -8.066 -14.226  1.00 72.77           C
ATOM   4882  HZ  PHE A 319      16.477  -8.087 -13.696  1.00 72.77           H
ATOM   4883  HN  PHE A 319      11.196  -5.636 -16.181  1.00 72.77           H
ATOM   4884  N   VAL A 320       9.422  -7.081 -18.157  1.00 75.46           N
ATOM   4885  CA  VAL A 320       8.225  -7.613 -18.785  1.00 75.46           C
ATOM   4886  C   VAL A 320       7.769  -6.661 -19.892  1.00 75.46           C
ATOM   4887  O   VAL A 320       7.132  -7.084 -20.856  1.00 75.46           O
ATOM   4888  HA  VAL A 320       8.486  -8.572 -19.232  1.00 75.46           H
ATOM   4889  CB  VAL A 320       7.146  -7.861 -17.728  1.00 75.46           C
ATOM   4890  HB  VAL A 320       6.797  -6.891 -17.372  1.00 75.46           H
ATOM   4891  CG1 VAL A 320       5.949  -8.600 -18.329  1.00 75.46           C
ATOM   4892 1HG1 VAL A 320       5.520  -8.002 -19.134  1.00 75.46           H
ATOM   4893 2HG1 VAL A 320       6.277  -9.560 -18.726  1.00 75.46           H
ATOM   4894 3HG1 VAL A 320       5.197  -8.763 -17.557  1.00 75.46           H
ATOM   4895  CG2 VAL A 320       7.716  -8.624 -16.531  1.00 75.46           C
ATOM   4896 1HG2 VAL A 320       8.106  -9.585 -16.865  1.00 75.46           H
ATOM   4897 2HG2 VAL A 320       8.521  -8.043 -16.080  1.00 75.46           H
ATOM   4898 3HG2 VAL A 320       6.929  -8.786 -15.795  1.00 75.46           H
ATOM   4899  HN  VAL A 320       9.260  -6.370 -17.473  1.00 75.46           H
ATOM   4900  N   GLY A 321       8.113  -5.393 -19.718  1.00 76.74           N
ATOM   4901  CA  GLY A 321       7.591  -4.350 -20.585  1.00 76.74           C
ATOM   4902  C   GLY A 321       8.511  -4.122 -21.785  1.00 76.74           C
ATOM   4903  O   GLY A 321       9.485  -3.376 -21.692  1.00 76.74           O
ATOM   4904 1HA  GLY A 321       6.595  -4.626 -20.933  1.00 76.74           H
ATOM   4905 2HA  GLY A 321       7.485  -3.423 -20.021  1.00 76.74           H
ATOM   4906  HN  GLY A 321       8.735  -5.076 -19.003  1.00 76.74           H
ATOM   4907  N   GLU A 322       8.172  -4.779 -22.884  1.00 67.26           N
ATOM   4908  CA  GLU A 322       8.847  -4.527 -24.146  1.00 67.26           C
ATOM   4909  C   GLU A 322       8.750  -3.045 -24.513  1.00 67.26           C
ATOM   4910  O   GLU A 322       9.736  -2.438 -24.927  1.00 67.26           O
ATOM   4911  HA  GLU A 322       9.889  -4.798 -23.975  1.00 67.26           H
ATOM   4912  CB  GLU A 322       8.276  -5.407 -25.259  1.00 67.26           C
ATOM   4913 1HB  GLU A 322       7.188  -5.419 -25.196  1.00 67.26           H
ATOM   4914 2HB  GLU A 322       8.648  -5.065 -26.225  1.00 67.26           H
ATOM   4915  CG  GLU A 322       8.743  -6.856 -25.107  1.00 67.26           C
ATOM   4916 1HG  GLU A 322       9.826  -6.882 -24.982  1.00 67.26           H
ATOM   4917 2HG  GLU A 322       8.308  -7.289 -24.206  1.00 67.26           H
ATOM   4918  CD  GLU A 322       8.345  -7.692 -26.325  1.00 67.26           C
ATOM   4919  OE1 GLU A 322       8.601  -8.914 -26.283  1.00 67.26           O
ATOM   4920  OE2 GLU A 322       7.794  -7.088 -27.271  1.00 67.26           O
ATOM   4921  HN  GLU A 322       7.451  -5.471 -22.922  1.00 67.26           H
ATOM   4922  N   ARG A 323       7.551  -2.505 -24.349  1.00 64.60           N
ATOM   4923  CA  ARG A 323       7.297  -1.122 -24.713  1.00 64.60           C
ATOM   4924  C   ARG A 323       8.124  -0.182 -23.834  1.00 64.60           C
ATOM   4925  O   ARG A 323       8.725   0.770 -24.331  1.00 64.60           O
ATOM   4926  HA  ARG A 323       7.598  -1.048 -25.758  1.00 64.60           H
ATOM   4927  CB  ARG A 323       5.814  -0.776 -24.562  1.00 64.60           C
ATOM   4928 1HB  ARG A 323       5.215  -1.456 -25.168  1.00 64.60           H
ATOM   4929 2HB  ARG A 323       5.507  -0.918 -23.526  1.00 64.60           H
ATOM   4930  CG  ARG A 323       5.542   0.668 -24.987  1.00 64.60           C
ATOM   4931 1HG  ARG A 323       6.098   1.351 -24.345  1.00 64.60           H
ATOM   4932 2HG  ARG A 323       5.900   0.825 -26.005  1.00 64.60           H
ATOM   4933  CD  ARG A 323       4.048   0.990 -24.911  1.00 64.60           C
ATOM   4934 1HD  ARG A 323       3.504   0.411 -25.656  1.00 64.60           H
ATOM   4935 2HD  ARG A 323       3.655   0.704 -23.935  1.00 64.60           H
ATOM   4936  NE  ARG A 323       3.830   2.437 -25.138  1.00 64.60           N
ATOM   4937  HE  ARG A 323       4.527   2.942 -25.646  1.00 64.60           H
ATOM   4938  CZ  ARG A 323       2.756   3.111 -24.705  1.00 64.60           C
ATOM   4939  NH1 ARG A 323       1.790   2.485 -24.019  1.00 64.60           N
ATOM   4940 1HH1 ARG A 323       1.868   1.507 -23.826  1.00 64.60           H
ATOM   4941 2HH1 ARG A 323       0.992   2.996 -23.699  1.00 64.60           H
ATOM   4942  NH2 ARG A 323       2.662   4.422 -24.969  1.00 64.60           N
ATOM   4943 1HH2 ARG A 323       1.867   4.940 -24.653  1.00 64.60           H
ATOM   4944 2HH2 ARG A 323       3.387   4.882 -25.481  1.00 64.60           H
ATOM   4945  HN  ARG A 323       6.763  -2.996 -23.976  1.00 64.60           H
ATOM   4946  N   PHE A 324       8.129  -0.481 -22.543  1.00 77.67           N
ATOM   4947  CA  PHE A 324       8.812   0.367 -21.581  1.00 77.67           C
ATOM   4948  C   PHE A 324      10.326   0.337 -21.802  1.00 77.67           C
ATOM   4949  O   PHE A 324      10.986   1.373 -21.743  1.00 77.67           O
ATOM   4950  HA  PHE A 324       8.445   1.383 -21.727  1.00 77.67           H
ATOM   4951  CB  PHE A 324       8.500  -0.192 -20.191  1.00 77.67           C
ATOM   4952 1HB  PHE A 324       7.419  -0.272 -20.078  1.00 77.67           H
ATOM   4953 2HB  PHE A 324       8.904  -1.202 -20.118  1.00 77.67           H
ATOM   4954  CG  PHE A 324       9.058   0.650 -19.042  1.00 77.67           C
ATOM   4955  CD1 PHE A 324      10.253   0.325 -18.479  1.00 77.67           C
ATOM   4956  HD1 PHE A 324      10.812  -0.536 -18.846  1.00 77.67           H
ATOM   4957  CD2 PHE A 324       8.360   1.723 -18.584  1.00 77.67           C
ATOM   4958  HD2 PHE A 324       7.403   1.984 -19.035  1.00 77.67           H
ATOM   4959  CE1 PHE A 324      10.771   1.106 -17.412  1.00 77.67           C
ATOM   4960  HE1 PHE A 324      11.728   0.845 -16.961  1.00 77.67           H
ATOM   4961  CE2 PHE A 324       8.878   2.504 -17.517  1.00 77.67           C
ATOM   4962  HE2 PHE A 324       8.319   3.365 -17.150  1.00 77.67           H
ATOM   4963  CZ  PHE A 324      10.073   2.179 -16.954  1.00 77.67           C
ATOM   4964  HZ  PHE A 324      10.470   2.779 -16.135  1.00 77.67           H
ATOM   4965  HN  PHE A 324       7.678  -1.283 -22.154  1.00 77.67           H
ATOM   4966  N   ARG A 325      10.832  -0.862 -22.051  1.00 74.60           N
ATOM   4967  CA  ARG A 325      12.253  -1.038 -22.295  1.00 74.60           C
ATOM   4968  C   ARG A 325      12.703  -0.164 -23.468  1.00 74.60           C
ATOM   4969  O   ARG A 325      13.736   0.499 -23.392  1.00 74.60           O
ATOM   4970  HA  ARG A 325      12.736  -0.729 -21.368  1.00 74.60           H
ATOM   4971  CB  ARG A 325      12.582  -2.500 -22.603  1.00 74.60           C
ATOM   4972 1HB  ARG A 325      11.832  -2.911 -23.280  1.00 74.60           H
ATOM   4973 2HB  ARG A 325      13.541  -2.561 -23.117  1.00 74.60           H
ATOM   4974  CG  ARG A 325      12.630  -3.333 -21.321  1.00 74.60           C
ATOM   4975 1HG  ARG A 325      13.268  -2.841 -20.587  1.00 74.60           H
ATOM   4976 2HG  ARG A 325      11.633  -3.396 -20.886  1.00 74.60           H
ATOM   4977  CD  ARG A 325      13.160  -4.741 -21.601  1.00 74.60           C
ATOM   4978 1HD  ARG A 325      14.057  -4.685 -22.218  1.00 74.60           H
ATOM   4979 2HD  ARG A 325      13.446  -5.224 -20.667  1.00 74.60           H
ATOM   4980  NE  ARG A 325      12.123  -5.544 -22.288  1.00 74.60           N
ATOM   4981  HE  ARG A 325      11.260  -5.096 -22.519  1.00 74.60           H
ATOM   4982  CZ  ARG A 325      12.270  -6.834 -22.620  1.00 74.60           C
ATOM   4983  NH1 ARG A 325      13.407  -7.485 -22.336  1.00 74.60           N
ATOM   4984 1HH1 ARG A 325      14.153  -7.008 -21.872  1.00 74.60           H
ATOM   4985 2HH1 ARG A 325      13.508  -8.447 -22.587  1.00 74.60           H
ATOM   4986  NH2 ARG A 325      11.263  -7.463 -23.241  1.00 74.60           N
ATOM   4987 1HH2 ARG A 325      11.357  -8.426 -23.496  1.00 74.60           H
ATOM   4988 2HH2 ARG A 325      10.419  -6.971 -23.450  1.00 74.60           H
ATOM   4989  HN  ARG A 325      10.289  -1.701 -22.087  1.00 74.60           H
ATOM   4990  N   ARG A 326      11.904  -0.190 -24.524  1.00 67.86           N
ATOM   4991  CA  ARG A 326      12.231   0.556 -25.728  1.00 67.86           C
ATOM   4992  C   ARG A 326      12.212   2.059 -25.442  1.00 67.86           C
ATOM   4993  O   ARG A 326      13.100   2.789 -25.880  1.00 67.86           O
ATOM   4994  HA  ARG A 326      13.231   0.221 -26.001  1.00 67.86           H
ATOM   4995  CB  ARG A 326      11.242   0.246 -26.853  1.00 67.86           C
ATOM   4996 1HB  ARG A 326      10.640  -0.622 -26.585  1.00 67.86           H
ATOM   4997 2HB  ARG A 326      10.555   1.083 -26.979  1.00 67.86           H
ATOM   4998  CG  ARG A 326      11.975  -0.022 -28.169  1.00 67.86           C
ATOM   4999 1HG  ARG A 326      12.562   0.854 -28.447  1.00 67.86           H
ATOM   5000 2HG  ARG A 326      12.675  -0.847 -28.038  1.00 67.86           H
ATOM   5001  CD  ARG A 326      10.987  -0.357 -29.289  1.00 67.86           C
ATOM   5002 1HD  ARG A 326      10.147   0.337 -29.264  1.00 67.86           H
ATOM   5003 2HD  ARG A 326      11.470  -0.238 -30.259  1.00 67.86           H
ATOM   5004  NE  ARG A 326      10.500  -1.746 -29.134  1.00 67.86           N
ATOM   5005  HE  ARG A 326      10.895  -2.303 -28.404  1.00 67.86           H
ATOM   5006  CZ  ARG A 326       9.561  -2.303 -29.912  1.00 67.86           C
ATOM   5007  NH1 ARG A 326       8.997  -1.603 -30.905  1.00 67.86           N
ATOM   5008 1HH1 ARG A 326       9.276  -0.657 -31.071  1.00 67.86           H
ATOM   5009 2HH1 ARG A 326       8.297  -2.026 -31.481  1.00 67.86           H
ATOM   5010  NH2 ARG A 326       9.195  -3.571 -29.681  1.00 67.86           N
ATOM   5011 1HH2 ARG A 326       8.497  -4.002 -30.252  1.00 67.86           H
ATOM   5012 2HH2 ARG A 326       9.621  -4.087 -28.937  1.00 67.86           H
ATOM   5013  HN  ARG A 326      11.050  -0.708 -24.567  1.00 67.86           H
ATOM   5014  N   ASP A 327      11.191   2.477 -24.708  1.00 78.37           N
ATOM   5015  CA  ASP A 327      11.003   3.889 -24.424  1.00 78.37           C
ATOM   5016  C   ASP A 327      12.095   4.363 -23.463  1.00 78.37           C
ATOM   5017  O   ASP A 327      12.548   5.503 -23.546  1.00 78.37           O
ATOM   5018  HA  ASP A 327      11.056   4.386 -25.393  1.00 78.37           H
ATOM   5019  CB  ASP A 327       9.647   4.142 -23.761  1.00 78.37           C
ATOM   5020 1HB  ASP A 327       9.511   3.450 -22.929  1.00 78.37           H
ATOM   5021 2HB  ASP A 327       9.623   5.149 -23.345  1.00 78.37           H
ATOM   5022  CG  ASP A 327       8.505   3.972 -24.765  1.00 78.37           C
ATOM   5023  OD1 ASP A 327       8.813   3.953 -25.976  1.00 78.37           O
ATOM   5024  OD2 ASP A 327       7.350   3.865 -24.299  1.00 78.37           O
ATOM   5025  HN  ASP A 327      10.503   1.870 -24.311  1.00 78.37           H
ATOM   5026  N   LEU A 328      12.485   3.462 -22.572  1.00 80.14           N
ATOM   5027  CA  LEU A 328      13.550   3.757 -21.628  1.00 80.14           C
ATOM   5028  C   LEU A 328      14.839   4.055 -22.396  1.00 80.14           C
ATOM   5029  O   LEU A 328      15.461   5.096 -22.191  1.00 80.14           O
ATOM   5030  HA  LEU A 328      13.260   4.652 -21.078  1.00 80.14           H
ATOM   5031  CB  LEU A 328      13.689   2.625 -20.608  1.00 80.14           C
ATOM   5032 1HB  LEU A 328      12.759   2.553 -20.045  1.00 80.14           H
ATOM   5033 2HB  LEU A 328      13.808   1.687 -21.150  1.00 80.14           H
ATOM   5034  CG  LEU A 328      14.845   2.756 -19.614  1.00 80.14           C
ATOM   5035  HG  LEU A 328      15.768   2.889 -20.179  1.00 80.14           H
ATOM   5036  CD1 LEU A 328      14.672   3.995 -18.733  1.00 80.14           C
ATOM   5037 1HD1 LEU A 328      14.648   4.887 -19.361  1.00 80.14           H
ATOM   5038 2HD1 LEU A 328      13.739   3.918 -18.176  1.00 80.14           H
ATOM   5039 3HD1 LEU A 328      15.507   4.065 -18.036  1.00 80.14           H
ATOM   5040  CD2 LEU A 328      15.002   1.481 -18.784  1.00 80.14           C
ATOM   5041 1HD2 LEU A 328      14.083   1.293 -18.229  1.00 80.14           H
ATOM   5042 2HD2 LEU A 328      15.205   0.639 -19.447  1.00 80.14           H
ATOM   5043 3HD2 LEU A 328      15.831   1.601 -18.086  1.00 80.14           H
ATOM   5044  HN  LEU A 328      12.088   2.548 -22.490  1.00 80.14           H
ATOM   5045  N   VAL A 329      15.202   3.123 -23.264  1.00 80.59           N
ATOM   5046  CA  VAL A 329      16.437   3.244 -24.020  1.00 80.59           C
ATOM   5047  C   VAL A 329      16.391   4.521 -24.861  1.00 80.59           C
ATOM   5048  O   VAL A 329      17.402   5.206 -25.011  1.00 80.59           O
ATOM   5049  HA  VAL A 329      17.254   3.325 -23.304  1.00 80.59           H
ATOM   5050  CB  VAL A 329      16.663   1.984 -24.859  1.00 80.59           C
ATOM   5051  HB  VAL A 329      15.761   1.805 -25.444  1.00 80.59           H
ATOM   5052  CG1 VAL A 329      17.826   2.177 -25.834  1.00 80.59           C
ATOM   5053 1HG1 VAL A 329      17.605   3.007 -26.504  1.00 80.59           H
ATOM   5054 2HG1 VAL A 329      18.737   2.393 -25.275  1.00 80.59           H
ATOM   5055 3HG1 VAL A 329      17.965   1.266 -26.417  1.00 80.59           H
ATOM   5056  CG2 VAL A 329      16.893   0.765 -23.964  1.00 80.59           C
ATOM   5057 1HG2 VAL A 329      17.771   0.932 -23.341  1.00 80.59           H
ATOM   5058 2HG2 VAL A 329      16.021   0.610 -23.329  1.00 80.59           H
ATOM   5059 3HG2 VAL A 329      17.051  -0.117 -24.585  1.00 80.59           H
ATOM   5060  HN  VAL A 329      14.669   2.298 -23.454  1.00 80.59           H
ATOM   5061  N   LYS A 330      15.209   4.804 -25.388  1.00 74.12           N
ATOM   5062  CA  LYS A 330      15.019   5.985 -26.212  1.00 74.12           C
ATOM   5063  C   LYS A 330      15.287   7.236 -25.373  1.00 74.12           C
[truncated: 117,478 more chars]
