# Supplementary material for: Noncanonical roles of chemokine regions in CCR9 activation revealed by structural modeling and mutational mapping
Source: Nat Commun. 2025 Aug 18;16:7695. doi: 10.1038/s41467-025-62321-9 (PMC12361432; doi:10.1038/s41467-025-62321-9)
Supplement: Supplementary file 7 — Supplementary Data 5 [file 41467_2025_62321_MOESM7_ESM.zip › CCR9_CCL25x1P6_15_rnk2.pdb]

ATOM      1  N   GLU A  20      -7.177  -3.952  58.138  1.00 49.80           N
ATOM      2  CA  GLU A  20      -6.850  -5.056  57.251  1.00 49.80           C
ATOM      3  C   GLU A  20      -7.240  -6.388  57.896  1.00 49.80           C
ATOM      4  O   GLU A  20      -6.420  -7.027  58.553  1.00 49.80           O
ATOM      5  HA  GLU A  20      -7.445  -4.892  56.353  1.00 49.80           H
ATOM      6  CB  GLU A  20      -5.366  -5.040  56.880  1.00 49.80           C
ATOM      7 1HB  GLU A  20      -4.785  -4.637  57.709  1.00 49.80           H
ATOM      8 2HB  GLU A  20      -5.052  -6.039  56.579  1.00 49.80           H
ATOM      9  CG  GLU A  20      -5.111  -4.128  55.679  1.00 49.80           C
ATOM     10 1HG  GLU A  20      -5.918  -4.241  54.954  1.00 49.80           H
ATOM     11 2HG  GLU A  20      -5.116  -3.087  56.000  1.00 49.80           H
ATOM     12  CD  GLU A  20      -3.773  -4.457  55.015  1.00 49.80           C
ATOM     13  OE1 GLU A  20      -3.708  -4.328  53.773  1.00 49.80           O
ATOM     14  OE2 GLU A  20      -2.844  -4.830  55.764  1.00 49.80           O
ATOM     15  HN  GLU A  20      -7.612  -4.216  58.999  1.00 49.80           H
ATOM     16  N   SER A  21      -8.492  -6.766  57.686  1.00 58.22           N
ATOM     17  CA  SER A  21      -8.961  -8.073  58.115  1.00 58.22           C
ATOM     18  C   SER A  21      -8.129  -9.172  57.451  1.00 58.22           C
ATOM     19  O   SER A  21      -7.651  -9.001  56.330  1.00 58.22           O
ATOM     20  HA  SER A  21      -8.822  -8.089  59.196  1.00 58.22           H
ATOM     21  CB  SER A  21     -10.444  -8.260  57.790  1.00 58.22           C
ATOM     22 1HB  SER A  21     -10.799  -9.188  58.238  1.00 58.22           H
ATOM     23 2HB  SER A  21     -11.019  -7.450  58.238  1.00 58.22           H
ATOM     24  OG  SER A  21     -10.683  -8.291  56.386  1.00 58.22           O
ATOM     25  HG  SER A  21     -10.964  -9.209  56.106  1.00 58.22           H
ATOM     26  HN  SER A  21      -9.179  -6.199  57.233  1.00 58.22           H
ATOM     27  N   THR A  22      -7.982 -10.275  58.170  1.00 59.27           N
ATOM     28  CA  THR A  22      -7.245 -11.414  57.650  1.00 59.27           C
ATOM     29  C   THR A  22      -7.783 -11.816  56.275  1.00 59.27           C
ATOM     30  O   THR A  22      -7.028 -12.266  55.416  1.00 59.27           O
ATOM     31  HA  THR A  22      -6.205 -11.117  57.511  1.00 59.27           H
ATOM     32  CB  THR A  22      -7.321 -12.539  58.685  1.00 59.27           C
ATOM     33  HB  THR A  22      -7.161 -13.510  58.216  1.00 59.27           H
ATOM     34  OG1 THR A  22      -8.592 -12.356  59.303  1.00 59.27           O
ATOM     35  HG1 THR A  22      -9.310 -12.754  58.732  1.00 59.27           H
ATOM     36  CG2 THR A  22      -6.320 -12.352  59.827  1.00 59.27           C
ATOM     37 1HG2 THR A  22      -6.524 -11.411  60.338  1.00 59.27           H
ATOM     38 2HG2 THR A  22      -5.308 -12.335  59.424  1.00 59.27           H
ATOM     39 3HG2 THR A  22      -6.417 -13.177  60.533  1.00 59.27           H
ATOM     40  HN  THR A  22      -8.354 -10.397  59.090  1.00 59.27           H
ATOM     41  N   SER A  23      -9.086 -11.638  56.111  1.00 62.30           N
ATOM     42  CA  SER A  23      -9.732 -11.959  54.849  1.00 62.30           C
ATOM     43  C   SER A  23      -9.149 -11.096  53.729  1.00 62.30           C
ATOM     44  O   SER A  23      -8.961 -11.570  52.609  1.00 62.30           O
ATOM     45  HA  SER A  23      -9.514 -13.013  54.674  1.00 62.30           H
ATOM     46  CB  SER A  23     -11.246 -11.760  54.939  1.00 62.30           C
ATOM     47 1HB  SER A  23     -11.721 -12.188  54.057  1.00 62.30           H
ATOM     48 2HB  SER A  23     -11.632 -12.301  55.803  1.00 62.30           H
ATOM     49  OG  SER A  23     -11.598 -10.383  55.046  1.00 62.30           O
ATOM     50  HG  SER A  23     -12.584 -10.271  54.919  1.00 62.30           H
ATOM     51  HN  SER A  23      -9.696 -11.283  56.819  1.00 62.30           H
ATOM     52  N   SER A  24      -8.878  -9.844  54.069  1.00 69.33           N
ATOM     53  CA  SER A  24      -8.346  -8.903  53.098  1.00 69.33           C
ATOM     54  C   SER A  24      -6.987  -9.389  52.590  1.00 69.33           C
ATOM     55  O   SER A  24      -6.654  -9.200  51.421  1.00 69.33           O
ATOM     56  HA  SER A  24      -9.073  -8.883  52.287  1.00 69.33           H
ATOM     57  CB  SER A  24      -8.217  -7.503  53.702  1.00 69.33           C
ATOM     58 1HB  SER A  24      -9.195  -7.023  53.714  1.00 69.33           H
ATOM     59 2HB  SER A  24      -7.888  -7.584  54.738  1.00 69.33           H
ATOM     60  OG  SER A  24      -7.300  -6.691  52.974  1.00 69.33           O
ATOM     61  HG  SER A  24      -7.193  -5.806  53.428  1.00 69.33           H
ATOM     62  HN  SER A  24      -9.016  -9.472  54.987  1.00 69.33           H
ATOM     63  N   MET A  25      -6.238 -10.005  53.493  1.00 66.61           N
ATOM     64  CA  MET A  25      -4.900 -10.467  53.167  1.00 66.61           C
ATOM     65  C   MET A  25      -4.949 -11.762  52.353  1.00 66.61           C
ATOM     66  O   MET A  25      -4.152 -11.955  51.437  1.00 66.61           O
ATOM     67  HA  MET A  25      -4.452  -9.672  52.570  1.00 66.61           H
ATOM     68  CB  MET A  25      -4.113 -10.704  54.457  1.00 66.61           C
ATOM     69 1HB  MET A  25      -4.423  -9.984  55.214  1.00 66.61           H
ATOM     70 2HB  MET A  25      -4.339 -11.696  54.848  1.00 66.61           H
ATOM     71  CG  MET A  25      -2.608 -10.578  54.212  1.00 66.61           C
ATOM     72 1HG  MET A  25      -2.261 -11.405  53.592  1.00 66.61           H
ATOM     73 2HG  MET A  25      -2.395  -9.659  53.666  1.00 66.61           H
ATOM     74  SD  MET A  25      -1.734 -10.577  55.769  1.00 66.61           S
ATOM     75  CE  MET A  25      -0.098 -10.137  55.206  1.00 66.61           C
ATOM     76 1HE  MET A  25       0.257 -10.887  54.499  1.00 66.61           H
ATOM     77 2HE  MET A  25      -0.132  -9.163  54.716  1.00 66.61           H
ATOM     78 3HE  MET A  25       0.580 -10.091  56.058  1.00 66.61           H
ATOM     79  HN  MET A  25      -6.532 -10.189  54.431  1.00 66.61           H
ATOM     80  N   GLU A  26      -5.895 -12.616  52.718  1.00 62.22           N
ATOM     81  CA  GLU A  26      -6.102 -13.857  51.991  1.00 62.22           C
ATOM     82  C   GLU A  26      -6.551 -13.565  50.558  1.00 62.22           C
ATOM     83  O   GLU A  26      -6.100 -14.216  49.618  1.00 62.22           O
ATOM     84  HA  GLU A  26      -5.131 -14.352  51.981  1.00 62.22           H
ATOM     85  CB  GLU A  26      -7.113 -14.751  52.712  1.00 62.22           C
ATOM     86 1HB  GLU A  26      -7.942 -14.147  53.078  1.00 62.22           H
ATOM     87 2HB  GLU A  26      -7.428 -15.558  52.049  1.00 62.22           H
ATOM     88  CG  GLU A  26      -6.481 -15.420  53.934  1.00 62.22           C
ATOM     89 1HG  GLU A  26      -5.601 -15.986  53.629  1.00 62.22           H
ATOM     90 2HG  GLU A  26      -6.142 -14.657  54.635  1.00 62.22           H
ATOM     91  CD  GLU A  26      -7.478 -16.351  54.627  1.00 62.22           C
ATOM     92  OE1 GLU A  26      -7.004 -17.247  55.359  1.00 62.22           O
ATOM     93  OE2 GLU A  26      -8.691 -16.146  54.409  1.00 62.22           O
ATOM     94  HN  GLU A  26      -6.511 -12.471  53.492  1.00 62.22           H
ATOM     95  N   ASP A  27      -7.436 -12.586  50.437  1.00 69.18           N
ATOM     96  CA  ASP A  27      -7.988 -12.232  49.141  1.00 69.18           C
ATOM     97  C   ASP A  27      -6.851 -11.835  48.198  1.00 69.18           C
ATOM     98  O   ASP A  27      -6.878 -12.164  47.013  1.00 69.18           O
ATOM     99  HA  ASP A  27      -8.518 -13.123  48.803  1.00 69.18           H
ATOM    100  CB  ASP A  27      -8.945 -11.044  49.255  1.00 69.18           C
ATOM    101 1HB  ASP A  27      -8.500 -10.274  49.885  1.00 69.18           H
ATOM    102 2HB  ASP A  27      -9.100 -10.601  48.271  1.00 69.18           H
ATOM    103  CG  ASP A  27     -10.290 -11.477  49.843  1.00 69.18           C
ATOM    104  OD1 ASP A  27     -10.587 -12.688  49.748  1.00 69.18           O
ATOM    105  OD2 ASP A  27     -10.990 -10.588  50.373  1.00 69.18           O
ATOM    106  HN  ASP A  27      -7.773 -12.039  51.204  1.00 69.18           H
ATOM    107  N   TYR A  28      -5.878 -11.132  48.759  1.00 67.95           N
ATOM    108  CA  TYR A  28      -4.746 -10.664  47.977  1.00 67.95           C
ATOM    109  C   TYR A  28      -3.815 -11.822  47.612  1.00 67.95           C
ATOM    110  O   TYR A  28      -3.290 -11.874  46.501  1.00 67.95           O
ATOM    111  HA  TYR A  28      -5.132 -10.215  47.062  1.00 67.95           H
ATOM    112  CB  TYR A  28      -3.990  -9.683  48.875  1.00 67.95           C
ATOM    113 1HB  TYR A  28      -4.664  -8.875  49.162  1.00 67.95           H
ATOM    114 2HB  TYR A  28      -3.699 -10.195  49.792  1.00 67.95           H
ATOM    115  CG  TYR A  28      -2.743  -9.080  48.227  1.00 67.95           C
ATOM    116  CD1 TYR A  28      -1.499  -9.614  48.495  1.00 67.95           C
ATOM    117  HD1 TYR A  28      -1.405 -10.466  49.169  1.00 67.95           H
ATOM    118  CD2 TYR A  28      -2.861  -8.002  47.374  1.00 67.95           C
ATOM    119  HD2 TYR A  28      -3.843  -7.579  47.162  1.00 67.95           H
ATOM    120  CE1 TYR A  28      -0.324  -9.047  47.885  1.00 67.95           C
ATOM    121  HE1 TYR A  28       0.664  -9.459  48.088  1.00 67.95           H
ATOM    122  CE2 TYR A  28      -1.687  -7.434  46.763  1.00 67.95           C
ATOM    123  HE2 TYR A  28      -1.766  -6.583  46.088  1.00 67.95           H
ATOM    124  CZ  TYR A  28      -0.476  -7.985  47.049  1.00 67.95           C
ATOM    125  OH  TYR A  28       0.633  -7.449  46.473  1.00 67.95           O
ATOM    126  HH  TYR A  28       0.397  -6.598  46.004  1.00 67.95           H
ATOM    127  HN  TYR A  28      -5.854 -10.884  49.727  1.00 67.95           H
ATOM    128  N   VAL A  29      -3.640 -12.723  48.568  1.00 68.84           N
ATOM    129  CA  VAL A  29      -2.718 -13.832  48.391  1.00 68.84           C
ATOM    130  C   VAL A  29      -3.296 -14.812  47.368  1.00 68.84           C
ATOM    131  O   VAL A  29      -2.562 -15.373  46.556  1.00 68.84           O
ATOM    132  HA  VAL A  29      -1.786 -13.426  47.999  1.00 68.84           H
ATOM    133  CB  VAL A  29      -2.419 -14.485  49.742  1.00 68.84           C
ATOM    134  HB  VAL A  29      -3.371 -14.723  50.217  1.00 68.84           H
ATOM    135  CG1 VAL A  29      -1.646 -15.792  49.560  1.00 68.84           C
ATOM    136 1HG1 VAL A  29      -2.237 -16.484  48.961  1.00 68.84           H
ATOM    137 2HG1 VAL A  29      -0.702 -15.588  49.054  1.00 68.84           H
ATOM    138 3HG1 VAL A  29      -1.447 -16.235  50.536  1.00 68.84           H
ATOM    139  CG2 VAL A  29      -1.663 -13.523  50.660  1.00 68.84           C
ATOM    140 1HG2 VAL A  29      -0.720 -13.241  50.193  1.00 68.84           H
ATOM    141 2HG2 VAL A  29      -2.267 -12.631  50.829  1.00 68.84           H
ATOM    142 3HG2 VAL A  29      -1.464 -14.012  51.614  1.00 68.84           H
ATOM    143  HN  VAL A  29      -4.113 -12.703  49.448  1.00 68.84           H
ATOM    144  N   ASN A  30      -4.607 -14.988  47.441  1.00 64.07           N
ATOM    145  CA  ASN A  30      -5.275 -15.986  46.622  1.00 64.07           C
ATOM    146  C   ASN A  30      -5.598 -15.384  45.253  1.00 64.07           C
ATOM    147  O   ASN A  30      -6.082 -16.082  44.363  1.00 64.07           O
ATOM    148  HA  ASN A  30      -4.574 -16.819  46.557  1.00 64.07           H
ATOM    149  CB  ASN A  30      -6.589 -16.435  47.264  1.00 64.07           C
ATOM    150 1HB  ASN A  30      -7.187 -15.562  47.525  1.00 64.07           H
ATOM    151 2HB  ASN A  30      -7.169 -17.015  46.546  1.00 64.07           H
ATOM    152  CG  ASN A  30      -6.330 -17.275  48.516  1.00 64.07           C
ATOM    153  OD1 ASN A  30      -5.296 -17.904  48.670  1.00 64.07           O
ATOM    154  ND2 ASN A  30      -7.324 -17.251  49.399  1.00 64.07           N
ATOM    155 1HD2 ASN A  30      -8.147 -16.715  49.211  1.00 64.07           H
ATOM    156 2HD2 ASN A  30      -7.249 -17.770  50.251  1.00 64.07           H
ATOM    157  HN  ASN A  30      -5.210 -14.464  48.043  1.00 64.07           H
ATOM    158  N   PHE A  31      -5.317 -14.096  45.128  1.00 70.18           N
ATOM    159  CA  PHE A  31      -5.552 -13.397  43.876  1.00 70.18           C
ATOM    160  C   PHE A  31      -4.671 -13.960  42.760  1.00 70.18           C
ATOM    161  O   PHE A  31      -3.453 -14.042  42.908  1.00 70.18           O
ATOM    162  HA  PHE A  31      -6.601 -13.542  43.617  1.00 70.18           H
ATOM    163  CB  PHE A  31      -5.187 -11.929  44.107  1.00 70.18           C
ATOM    164 1HB  PHE A  31      -5.711 -11.570  44.993  1.00 70.18           H
ATOM    165 2HB  PHE A  31      -4.120 -11.861  44.320  1.00 70.18           H
ATOM    166  CG  PHE A  31      -5.517 -11.012  42.928  1.00 70.18           C
ATOM    167  CD1 PHE A  31      -4.536 -10.631  42.067  1.00 70.18           C
ATOM    168  HD1 PHE A  31      -3.514 -10.979  42.217  1.00 70.18           H
ATOM    169  CD2 PHE A  31      -6.792 -10.578  42.741  1.00 70.18           C
ATOM    170  HD2 PHE A  31      -7.579 -10.883  43.432  1.00 70.18           H
ATOM    171  CE1 PHE A  31      -4.843  -9.780  40.973  1.00 70.18           C
ATOM    172  HE1 PHE A  31      -4.057  -9.475  40.282  1.00 70.18           H
ATOM    173  CE2 PHE A  31      -7.100  -9.727  41.647  1.00 70.18           C
ATOM    174  HE2 PHE A  31      -8.122  -9.379  41.497  1.00 70.18           H
ATOM    175  CZ  PHE A  31      -6.118  -9.346  40.786  1.00 70.18           C
ATOM    176  HZ  PHE A  31      -6.354  -8.693  39.946  1.00 70.18           H
ATOM    177  HN  PHE A  31      -4.937 -13.532  45.862  1.00 70.18           H
ATOM    178  N   ASN A  32      -5.321 -14.334  41.667  1.00 63.89           N
ATOM    179  CA  ASN A  32      -4.610 -14.876  40.522  1.00 63.89           C
ATOM    180  C   ASN A  32      -4.043 -13.726  39.688  1.00 63.89           C
ATOM    181  O   ASN A  32      -4.755 -13.128  38.883  1.00 63.89           O
ATOM    182  HA  ASN A  32      -3.830 -15.510  40.943  1.00 63.89           H
ATOM    183  CB  ASN A  32      -5.547 -15.691  39.628  1.00 63.89           C
ATOM    184 1HB  ASN A  32      -6.123 -16.387  40.238  1.00 63.89           H
ATOM    185 2HB  ASN A  32      -6.261 -15.027  39.142  1.00 63.89           H
ATOM    186  CG  ASN A  32      -4.759 -16.465  38.569  1.00 63.89           C
ATOM    187  OD1 ASN A  32      -3.542 -16.406  38.498  1.00 63.89           O
ATOM    188  ND2 ASN A  32      -5.518 -17.190  37.753  1.00 63.89           N
ATOM    189 1HD2 ASN A  32      -6.511 -17.194  37.865  1.00 63.89           H
ATOM    190 2HD2 ASN A  32      -5.095 -17.732  37.026  1.00 63.89           H
ATOM    191  HN  ASN A  32      -6.313 -14.271  41.558  1.00 63.89           H
ATOM    192  N   PHE A  33      -2.766 -13.451  39.910  1.00 66.08           N
ATOM    193  CA  PHE A  33      -2.064 -12.462  39.110  1.00 66.08           C
ATOM    194  C   PHE A  33      -1.629 -13.051  37.766  1.00 66.08           C
ATOM    195  O   PHE A  33      -0.435 -13.185  37.500  1.00 66.08           O
ATOM    196  HA  PHE A  33      -2.755 -11.637  38.936  1.00 66.08           H
ATOM    197  CB  PHE A  33      -0.819 -12.049  39.899  1.00 66.08           C
ATOM    198 1HB  PHE A  33      -0.258 -12.945  40.167  1.00 66.08           H
ATOM    199 2HB  PHE A  33      -0.175 -11.450  39.255  1.00 66.08           H
ATOM    200  CG  PHE A  33      -1.124 -11.256  41.171  1.00 66.08           C
ATOM    201  CD1 PHE A  33      -1.289  -9.907  41.108  1.00 66.08           C
ATOM    202  HD1 PHE A  33      -1.204  -9.392  40.152  1.00 66.08           H
ATOM    203  CD2 PHE A  33      -1.230 -11.899  42.365  1.00 66.08           C
ATOM    204  HD2 PHE A  33      -1.098 -12.980  42.415  1.00 66.08           H
ATOM    205  CE1 PHE A  33      -1.571  -9.171  42.289  1.00 66.08           C
ATOM    206  HE1 PHE A  33      -1.703  -8.090  42.239  1.00 66.08           H
ATOM    207  CE2 PHE A  33      -1.513 -11.163  43.545  1.00 66.08           C
ATOM    208  HE2 PHE A  33      -1.598 -11.678  44.502  1.00 66.08           H
ATOM    209  CZ  PHE A  33      -1.678  -9.814  43.483  1.00 66.08           C
ATOM    210  HZ  PHE A  33      -1.895  -9.249  44.389  1.00 66.08           H
ATOM    211  HN  PHE A  33      -2.214 -13.890  40.619  1.00 66.08           H
ATOM    212  N   THR A  34      -2.621 -13.388  36.955  1.00 63.99           N
ATOM    213  CA  THR A  34      -2.374 -13.690  35.556  1.00 63.99           C
ATOM    214  C   THR A  34      -1.712 -12.499  34.861  1.00 63.99           C
ATOM    215  O   THR A  34      -2.150 -11.360  35.022  1.00 63.99           O
ATOM    216  HA  THR A  34      -1.671 -14.522  35.503  1.00 63.99           H
ATOM    217  CB  THR A  34      -3.702 -14.103  34.919  1.00 63.99           C
ATOM    218  HB  THR A  34      -4.341 -13.236  34.754  1.00 63.99           H
ATOM    219  OG1 THR A  34      -4.221 -15.089  35.808  1.00 63.99           O
ATOM    220  HG1 THR A  34      -3.530 -15.791  35.981  1.00 63.99           H
ATOM    221  CG2 THR A  34      -3.511 -14.854  33.600  1.00 63.99           C
ATOM    222 1HG2 THR A  34      -2.929 -15.758  33.777  1.00 63.99           H
ATOM    223 2HG2 THR A  34      -2.984 -14.215  32.891  1.00 63.99           H
ATOM    224 3HG2 THR A  34      -4.485 -15.124  33.191  1.00 63.99           H
ATOM    225  HN  THR A  34      -3.577 -13.456  37.240  1.00 63.99           H
ATOM    226  N   ASP A  35      -0.667 -12.801  34.104  1.00 68.06           N
ATOM    227  CA  ASP A  35       0.118 -11.760  33.463  1.00 68.06           C
ATOM    228  C   ASP A  35      -0.556 -11.355  32.150  1.00 68.06           C
ATOM    229  O   ASP A  35      -0.147 -11.797  31.077  1.00 68.06           O
ATOM    230  HA  ASP A  35       0.153 -10.943  34.182  1.00 68.06           H
ATOM    231  CB  ASP A  35       1.528 -12.256  33.137  1.00 68.06           C
ATOM    232 1HB  ASP A  35       1.678 -13.246  33.568  1.00 68.06           H
ATOM    233 2HB  ASP A  35       1.642 -12.358  32.058  1.00 68.06           H
ATOM    234  CG  ASP A  35       2.587 -11.293  33.678  1.00 68.06           C
ATOM    235  OD1 ASP A  35       2.179 -10.213  34.159  1.00 68.06           O
ATOM    236  OD2 ASP A  35       3.780 -11.657  33.598  1.00 68.06           O
ATOM    237  HN  ASP A  35      -0.356 -13.735  33.927  1.00 68.06           H
ATOM    238  N   PHE A  36      -1.576 -10.520  32.278  1.00 82.38           N
ATOM    239  CA  PHE A  36      -2.275 -10.008  31.112  1.00 82.38           C
ATOM    240  C   PHE A  36      -1.543  -8.802  30.519  1.00 82.38           C
ATOM    241  O   PHE A  36      -1.865  -8.356  29.419  1.00 82.38           O
ATOM    242  HA  PHE A  36      -2.306 -10.811  30.375  1.00 82.38           H
ATOM    243  CB  PHE A  36      -3.663  -9.567  31.581  1.00 82.38           C
ATOM    244 1HB  PHE A  36      -3.553  -8.913  32.446  1.00 82.38           H
ATOM    245 2HB  PHE A  36      -4.131  -8.977  30.793  1.00 82.38           H
ATOM    246  CG  PHE A  36      -4.592 -10.725  31.950  1.00 82.38           C
ATOM    247  CD1 PHE A  36      -4.626 -11.843  31.177  1.00 82.38           C
ATOM    248  HD1 PHE A  36      -3.991 -11.914  30.294  1.00 82.38           H
ATOM    249  CD2 PHE A  36      -5.384 -10.637  33.052  1.00 82.38           C
ATOM    250  HD2 PHE A  36      -5.357  -9.741  33.672  1.00 82.38           H
ATOM    251  CE1 PHE A  36      -5.488 -12.918  31.520  1.00 82.38           C
ATOM    252  HE1 PHE A  36      -5.516 -13.814  30.900  1.00 82.38           H
ATOM    253  CE2 PHE A  36      -6.247 -11.712  33.395  1.00 82.38           C
ATOM    254  HE2 PHE A  36      -6.881 -11.640  34.279  1.00 82.38           H
ATOM    255  CZ  PHE A  36      -6.280 -12.830  32.622  1.00 82.38           C
ATOM    256  HZ  PHE A  36      -6.942 -13.655  32.885  1.00 82.38           H
ATOM    257  HN  PHE A  36      -1.925 -10.194  33.157  1.00 82.38           H
ATOM    258  N   TYR A  37      -0.572  -8.310  31.274  1.00 86.74           N
ATOM    259  CA  TYR A  37       0.284  -7.241  30.789  1.00 86.74           C
ATOM    260  C   TYR A  37       1.458  -7.802  29.984  1.00 86.74           C
ATOM    261  O   TYR A  37       2.296  -8.523  30.521  1.00 86.74           O
ATOM    262  HA  TYR A  37      -0.314  -6.597  30.145  1.00 86.74           H
ATOM    263  CB  TYR A  37       0.826  -6.537  32.035  1.00 86.74           C
ATOM    264 1HB  TYR A  37      -0.007  -6.295  32.694  1.00 86.74           H
ATOM    265 2HB  TYR A  37       1.473  -7.226  32.577  1.00 86.74           H
ATOM    266  CG  TYR A  37       1.608  -5.256  31.735  1.00 86.74           C
ATOM    267  CD1 TYR A  37       2.986  -5.289  31.666  1.00 86.74           C
ATOM    268  HD1 TYR A  37       3.517  -6.227  31.826  1.00 86.74           H
ATOM    269  CD2 TYR A  37       0.935  -4.068  31.533  1.00 86.74           C
ATOM    270  HD2 TYR A  37      -0.154  -4.042  31.587  1.00 86.74           H
ATOM    271  CE1 TYR A  37       3.721  -4.084  31.384  1.00 86.74           C
ATOM    272  HE1 TYR A  37       4.810  -4.096  31.327  1.00 86.74           H
ATOM    273  CE2 TYR A  37       1.671  -2.863  31.251  1.00 86.74           C
ATOM    274  HE2 TYR A  37       1.152  -1.918  31.089  1.00 86.74           H
ATOM    275  CZ  TYR A  37       3.028  -2.930  31.190  1.00 86.74           C
ATOM    276  OH  TYR A  37       3.722  -1.792  30.923  1.00 86.74           O
ATOM    277  HH  TYR A  37       3.106  -1.092  30.562  1.00 86.74           H
ATOM    278  HN  TYR A  37      -0.367  -8.629  32.200  1.00 86.74           H
ATOM    279  N   CYS A  38       1.480  -7.448  28.707  1.00 90.26           N
ATOM    280  CA  CYS A  38       2.451  -8.020  27.789  1.00 90.26           C
ATOM    281  C   CYS A  38       3.519  -6.964  27.499  1.00 90.26           C
ATOM    282  O   CYS A  38       3.226  -5.926  26.907  1.00 90.26           O
ATOM    283  HA  CYS A  38       2.886  -8.884  28.292  1.00 90.26           H
ATOM    284  CB  CYS A  38       1.786  -8.527  26.507  1.00 90.26           C
ATOM    285 1HB  CYS A  38       0.965  -9.200  26.754  1.00 90.26           H
ATOM    286 2HB  CYS A  38       1.358  -7.690  25.955  1.00 90.26           H
ATOM    287  SG  CYS A  38       3.015  -9.397  25.467  1.00 90.26           S
ATOM    288  HN  CYS A  38       0.852  -6.786  28.299  1.00 90.26           H
ATOM    289  N   GLU A  39       4.735  -7.265  27.930  1.00 81.78           N
ATOM    290  CA  GLU A  39       5.883  -6.457  27.555  1.00 81.78           C
ATOM    291  C   GLU A  39       6.446  -6.926  26.212  1.00 81.78           C
ATOM    292  O   GLU A  39       6.754  -8.105  26.042  1.00 81.78           O
ATOM    293  HA  GLU A  39       5.503  -5.439  27.462  1.00 81.78           H
ATOM    294  CB  GLU A  39       6.958  -6.492  28.643  1.00 81.78           C
ATOM    295 1HB  GLU A  39       7.266  -7.523  28.822  1.00 81.78           H
ATOM    296 2HB  GLU A  39       7.784  -5.838  28.366  1.00 81.78           H
ATOM    297  CG  GLU A  39       6.413  -5.959  29.970  1.00 81.78           C
ATOM    298 1HG  GLU A  39       5.946  -4.987  29.811  1.00 81.78           H
ATOM    299 2HG  GLU A  39       5.638  -6.628  30.344  1.00 81.78           H
ATOM    300  CD  GLU A  39       7.528  -5.831  31.009  1.00 81.78           C
ATOM    301  OE1 GLU A  39       7.258  -5.206  32.057  1.00 81.78           O
ATOM    302  OE2 GLU A  39       8.626  -6.361  30.732  1.00 81.78           O
ATOM    303  HN  GLU A  39       4.942  -8.043  28.524  1.00 81.78           H
ATOM    304  N   LYS A  40       6.565  -5.979  25.293  1.00 88.74           N
ATOM    305  CA  LYS A  40       6.903  -6.309  23.919  1.00 88.74           C
ATOM    306  C   LYS A  40       8.303  -5.779  23.601  1.00 88.74           C
ATOM    307  O   LYS A  40       8.587  -5.411  22.463  1.00 88.74           O
ATOM    308  HA  LYS A  40       6.918  -7.395  23.837  1.00 88.74           H
ATOM    309  CB  LYS A  40       5.821  -5.798  22.964  1.00 88.74           C
ATOM    310 1HB  LYS A  40       5.662  -4.732  23.126  1.00 88.74           H
ATOM    311 2HB  LYS A  40       6.155  -5.917  21.934  1.00 88.74           H
ATOM    312  CG  LYS A  40       4.506  -6.553  23.171  1.00 88.74           C
ATOM    313 1HG  LYS A  40       4.680  -7.625  23.077  1.00 88.74           H
ATOM    314 2HG  LYS A  40       4.138  -6.378  24.182  1.00 88.74           H
ATOM    315  CD  LYS A  40       3.453  -6.109  22.154  1.00 88.74           C
ATOM    316 1HD  LYS A  40       3.235  -5.050  22.289  1.00 88.74           H
ATOM    317 2HD  LYS A  40       3.846  -6.227  21.144  1.00 88.74           H
ATOM    318  CE  LYS A  40       2.167  -6.924  22.305  1.00 88.74           C
ATOM    319 1HE  LYS A  40       2.382  -7.984  22.165  1.00 88.74           H
ATOM    320 2HE  LYS A  40       1.774  -6.810  23.315  1.00 88.74           H
ATOM    321  NZ  LYS A  40       1.155  -6.483  21.320  1.00 88.74           N
ATOM    322 1HZ  LYS A  40       0.409  -7.168  21.272  1.00 88.74           H
ATOM    323 2HZ  LYS A  40       0.774  -5.587  21.605  1.00 88.74           H
ATOM    324 3HZ  LYS A  40       1.589  -6.391  20.408  1.00 88.74           H
ATOM    325  HN  LYS A  40       6.435  -5.004  25.474  1.00 88.74           H
ATOM    326  N   ASN A  41       9.140  -5.758  24.628  1.00 82.27           N
ATOM    327  CA  ASN A  41      10.498  -5.265  24.477  1.00 82.27           C
ATOM    328  C   ASN A  41      11.200  -6.049  23.366  1.00 82.27           C
ATOM    329  O   ASN A  41      11.935  -5.474  22.565  1.00 82.27           O
ATOM    330  HA  ASN A  41      10.393  -4.206  24.237  1.00 82.27           H
ATOM    331  CB  ASN A  41      11.299  -5.451  25.767  1.00 82.27           C
ATOM    332 1HB  ASN A  41      11.214  -6.484  26.106  1.00 82.27           H
ATOM    333 2HB  ASN A  41      12.355  -5.266  25.573  1.00 82.27           H
ATOM    334  CG  ASN A  41      10.802  -4.507  26.863  1.00 82.27           C
ATOM    335  OD1 ASN A  41      10.342  -3.406  26.608  1.00 82.27           O
ATOM    336  ND2 ASN A  41      10.919  -4.997  28.094  1.00 82.27           N
ATOM    337 1HD2 ASN A  41      11.305  -5.908  28.234  1.00 82.27           H
ATOM    338 2HD2 ASN A  41      10.621  -4.454  28.878  1.00 82.27           H
ATOM    339  HN  ASN A  41       8.903  -6.070  25.548  1.00 82.27           H
ATOM    340  N   ASN A  42      10.948  -7.349  23.354  1.00 84.09           N
ATOM    341  CA  ASN A  42      11.602  -8.229  22.400  1.00 84.09           C
ATOM    342  C   ASN A  42      11.176  -7.842  20.982  1.00 84.09           C
ATOM    343  O   ASN A  42      11.973  -7.919  20.048  1.00 84.09           O
ATOM    344  HA  ASN A  42      12.670  -8.090  22.567  1.00 84.09           H
ATOM    345  CB  ASN A  42      11.202  -9.688  22.632  1.00 84.09           C
ATOM    346 1HB  ASN A  42      10.116  -9.779  22.611  1.00 84.09           H
ATOM    347 2HB  ASN A  42      11.589 -10.308  21.824  1.00 84.09           H
ATOM    348  CG  ASN A  42      11.737 -10.196  23.973  1.00 84.09           C
ATOM    349  OD1 ASN A  42      12.557  -9.568  24.621  1.00 84.09           O
ATOM    350  ND2 ASN A  42      11.227 -11.365  24.350  1.00 84.09           N
ATOM    351 1HD2 ASN A  42      10.557 -11.829  23.770  1.00 84.09           H
ATOM    352 2HD2 ASN A  42      11.514 -11.781  25.213  1.00 84.09           H
ATOM    353  HN  ASN A  42      10.313  -7.802  23.980  1.00 84.09           H
ATOM    354  N   VAL A  43       9.921  -7.436  20.865  1.00 91.34           N
ATOM    355  CA  VAL A  43       9.366  -7.081  19.570  1.00 91.34           C
ATOM    356  C   VAL A  43      10.053  -5.814  19.056  1.00 91.34           C
ATOM    357  O   VAL A  43      10.404  -5.728  17.880  1.00 91.34           O
ATOM    358  HA  VAL A  43       9.582  -7.900  18.884  1.00 91.34           H
ATOM    359  CB  VAL A  43       7.846  -6.937  19.673  1.00 91.34           C
ATOM    360  HB  VAL A  43       7.633  -6.085  20.318  1.00 91.34           H
ATOM    361  CG1 VAL A  43       7.228  -6.655  18.302  1.00 91.34           C
ATOM    362 1HG1 VAL A  43       7.641  -5.729  17.901  1.00 91.34           H
ATOM    363 2HG1 VAL A  43       7.456  -7.477  17.625  1.00 91.34           H
ATOM    364 3HG1 VAL A  43       6.148  -6.557  18.404  1.00 91.34           H
ATOM    365  CG2 VAL A  43       7.220  -8.178  20.312  1.00 91.34           C
ATOM    366 1HG2 VAL A  43       7.448  -9.054  19.704  1.00 91.34           H
ATOM    367 2HG2 VAL A  43       7.627  -8.316  21.314  1.00 91.34           H
ATOM    368 3HG2 VAL A  43       6.140  -8.049  20.373  1.00 91.34           H
ATOM    369  HN  VAL A  43       9.288  -7.347  21.635  1.00 91.34           H
ATOM    370  N   ARG A  44      10.225  -4.863  19.962  1.00 86.53           N
ATOM    371  CA  ARG A  44      10.846  -3.597  19.610  1.00 86.53           C
ATOM    372  C   ARG A  44      12.306  -3.816  19.209  1.00 86.53           C
ATOM    373  O   ARG A  44      12.807  -3.161  18.297  1.00 86.53           O
ATOM    374  HA  ARG A  44      10.260  -3.223  18.771  1.00 86.53           H
ATOM    375  CB  ARG A  44      10.788  -2.611  20.779  1.00 86.53           C
ATOM    376 1HB  ARG A  44      11.227  -3.067  21.666  1.00 86.53           H
ATOM    377 2HB  ARG A  44      11.384  -1.729  20.545  1.00 86.53           H
ATOM    378  CG  ARG A  44       9.345  -2.195  21.073  1.00 86.53           C
ATOM    379 1HG  ARG A  44       8.842  -1.930  20.144  1.00 86.53           H
ATOM    380 2HG  ARG A  44       8.800  -3.037  21.501  1.00 86.53           H
ATOM    381  CD  ARG A  44       9.303  -1.009  22.039  1.00 86.53           C
ATOM    382 1HD  ARG A  44       9.993  -0.234  21.706  1.00 86.53           H
ATOM    383 2HD  ARG A  44       8.306  -0.569  22.044  1.00 86.53           H
ATOM    384  NE  ARG A  44       9.664  -1.455  23.404  1.00 86.53           N
ATOM    385  HE  ARG A  44      10.634  -1.479  23.647  1.00 86.53           H
ATOM    386  CZ  ARG A  44       8.774  -1.828  24.333  1.00 86.53           C
ATOM    387  NH1 ARG A  44       7.462  -1.815  24.061  1.00 86.53           N
ATOM    388 1HH1 ARG A  44       7.141  -1.526  23.159  1.00 86.53           H
ATOM    389 2HH1 ARG A  44       6.804  -2.095  24.760  1.00 86.53           H
ATOM    390  NH2 ARG A  44       9.215  -2.213  25.538  1.00 86.53           N
ATOM    391 1HH2 ARG A  44       8.564  -2.495  26.242  1.00 86.53           H
ATOM    392 2HH2 ARG A  44      10.196  -2.220  25.733  1.00 86.53           H
ATOM    393  HN  ARG A  44       9.949  -4.946  20.920  1.00 86.53           H
ATOM    394  N   GLN A  45      12.947  -4.740  19.910  1.00 83.31           N
ATOM    395  CA  GLN A  45      14.346  -5.038  19.652  1.00 83.31           C
ATOM    396  C   GLN A  45      14.511  -5.646  18.258  1.00 83.31           C
ATOM    397  O   GLN A  45      15.422  -5.275  17.519  1.00 83.31           O
ATOM    398  HA  GLN A  45      14.860  -4.078  19.701  1.00 83.31           H
ATOM    399  CB  GLN A  45      14.915  -5.966  20.727  1.00 83.31           C
ATOM    400 1HB  GLN A  45      14.692  -5.565  21.715  1.00 83.31           H
ATOM    401 2HB  GLN A  45      14.433  -6.942  20.663  1.00 83.31           H
ATOM    402  CG  GLN A  45      16.428  -6.128  20.566  1.00 83.31           C
ATOM    403 1HG  GLN A  45      16.649  -6.577  19.597  1.00 83.31           H
ATOM    404 2HG  GLN A  45      16.906  -5.148  20.579  1.00 83.31           H
ATOM    405  CD  GLN A  45      17.008  -7.000  21.682  1.00 83.31           C
ATOM    406  OE1 GLN A  45      16.296  -7.611  22.460  1.00 83.31           O
ATOM    407  NE2 GLN A  45      18.338  -7.022  21.715  1.00 83.31           N
ATOM    408 1HE2 GLN A  45      18.863  -6.496  21.046  1.00 83.31           H
ATOM    409 2HE2 GLN A  45      18.811  -7.564  22.409  1.00 83.31           H
ATOM    410  HN  GLN A  45      12.528  -5.278  20.641  1.00 83.31           H
ATOM    411  N   PHE A  46      13.616  -6.570  17.941  1.00 92.36           N
ATOM    412  CA  PHE A  46      13.623  -7.199  16.631  1.00 92.36           C
ATOM    413  C   PHE A  46      13.475  -6.157  15.521  1.00 92.36           C
ATOM    414  O   PHE A  46      14.242  -6.157  14.559  1.00 92.36           O
ATOM    415  HA  PHE A  46      14.579  -7.710  16.523  1.00 92.36           H
ATOM    416  CB  PHE A  46      12.424  -8.149  16.586  1.00 92.36           C
ATOM    417 1HB  PHE A  46      12.594  -8.966  17.286  1.00 92.36           H
ATOM    418 2HB  PHE A  46      11.537  -7.615  16.927  1.00 92.36           H
ATOM    419  CG  PHE A  46      12.146  -8.734  15.199  1.00 92.36           C
ATOM    420  CD1 PHE A  46      11.178  -8.191  14.413  1.00 92.36           C
ATOM    421  HD1 PHE A  46      10.600  -7.339  14.771  1.00 92.36           H
ATOM    422  CD2 PHE A  46      12.867  -9.798  14.753  1.00 92.36           C
ATOM    423  HD2 PHE A  46      13.643 -10.233  15.383  1.00 92.36           H
ATOM    424  CE1 PHE A  46      10.921  -8.735  13.127  1.00 92.36           C
ATOM    425  HE1 PHE A  46      10.145  -8.300  12.497  1.00 92.36           H
ATOM    426  CE2 PHE A  46      12.610 -10.341  13.467  1.00 92.36           C
ATOM    427  HE2 PHE A  46      13.188 -11.193  13.110  1.00 92.36           H
ATOM    428  CZ  PHE A  46      11.642  -9.798  12.681  1.00 92.36           C
ATOM    429  HZ  PHE A  46      11.444 -10.215  11.693  1.00 92.36           H
ATOM    430  HN  PHE A  46      12.897  -6.888  18.559  1.00 92.36           H
ATOM    431  N   ALA A  47      12.484  -5.295  15.690  1.00 93.15           N
ATOM    432  CA  ALA A  47      12.171  -4.304  14.674  1.00 93.15           C
ATOM    433  C   ALA A  47      13.390  -3.407  14.451  1.00 93.15           C
ATOM    434  O   ALA A  47      13.690  -3.031  13.319  1.00 93.15           O
ATOM    435  HA  ALA A  47      11.949  -4.837  13.749  1.00 93.15           H
ATOM    436  CB  ALA A  47      10.933  -3.511  15.097  1.00 93.15           C
ATOM    437 1HB  ALA A  47      10.089  -4.191  15.214  1.00 93.15           H
ATOM    438 2HB  ALA A  47      11.130  -3.010  16.045  1.00 93.15           H
ATOM    439 3HB  ALA A  47      10.699  -2.769  14.335  1.00 93.15           H
ATOM    440  HN  ALA A  47      11.900  -5.266  16.502  1.00 93.15           H
ATOM    441  N   SER A  48      14.061  -3.090  15.549  1.00 91.43           N
ATOM    442  CA  SER A  48      15.140  -2.118  15.512  1.00 91.43           C
ATOM    443  C   SER A  48      16.293  -2.648  14.658  1.00 91.43           C
ATOM    444  O   SER A  48      17.058  -1.870  14.090  1.00 91.43           O
ATOM    445  HA  SER A  48      14.709  -1.225  15.061  1.00 91.43           H
ATOM    446  CB  SER A  48      15.633  -1.788  16.923  1.00 91.43           C
ATOM    447 1HB  SER A  48      16.279  -0.912  16.886  1.00 91.43           H
ATOM    448 2HB  SER A  48      14.782  -1.530  17.553  1.00 91.43           H
ATOM    449  OG  SER A  48      16.343  -2.877  17.508  1.00 91.43           O
ATOM    450  HG  SER A  48      15.908  -3.742  17.260  1.00 91.43           H
ATOM    451  HN  SER A  48      13.878  -3.485  16.449  1.00 91.43           H
ATOM    452  N   HIS A  49      16.382  -3.968  14.594  1.00 87.65           N
ATOM    453  CA  HIS A  49      17.483  -4.611  13.897  1.00 87.65           C
ATOM    454  C   HIS A  49      17.058  -4.951  12.467  1.00 87.65           C
ATOM    455  O   HIS A  49      17.839  -4.796  11.530  1.00 87.65           O
ATOM    456  HA  HIS A  49      18.297  -3.887  13.863  1.00 87.65           H
ATOM    457  CB  HIS A  49      17.978  -5.833  14.674  1.00 87.65           C
ATOM    458 1HB  HIS A  49      17.125  -6.469  14.913  1.00 87.65           H
ATOM    459 2HB  HIS A  49      18.640  -6.415  14.033  1.00 87.65           H
ATOM    460  CG  HIS A  49      18.708  -5.494  15.952  1.00 87.65           C
ATOM    461  ND1 HIS A  49      19.824  -4.676  15.983  1.00 87.65           N
ATOM    462  HD1 HIS A  49      20.251  -4.238  15.191  1.00 87.65           H
ATOM    463  CD2 HIS A  49      18.470  -5.869  17.241  1.00 87.65           C
ATOM    464  HD2 HIS A  49      17.661  -6.518  17.577  1.00 87.65           H
ATOM    465  CE1 HIS A  49      20.232  -4.572  17.239  1.00 87.65           C
ATOM    466  HE1 HIS A  49      21.088  -3.995  17.589  1.00 87.65           H
ATOM    467  NE2 HIS A  49      19.391  -5.313  18.017  1.00 87.65           N
ATOM    468  HN  HIS A  49      15.720  -4.594  15.006  1.00 87.65           H
ATOM    469  N   PHE A  50      15.820  -5.407  12.345  1.00 82.89           N
ATOM    470  CA  PHE A  50      15.382  -6.064  11.125  1.00 82.89           C
ATOM    471  C   PHE A  50      14.857  -5.044  10.112  1.00 82.89           C
ATOM    472  O   PHE A  50      15.163  -5.130   8.923  1.00 82.89           O
ATOM    473  HA  PHE A  50      16.247  -6.577  10.705  1.00 82.89           H
ATOM    474  CB  PHE A  50      14.246  -7.013  11.511  1.00 82.89           C
ATOM    475 1HB  PHE A  50      14.605  -7.700  12.277  1.00 82.89           H
ATOM    476 2HB  PHE A  50      13.437  -6.433  11.956  1.00 82.89           H
ATOM    477  CG  PHE A  50      13.687  -7.824  10.339  1.00 82.89           C
ATOM    478  CD1 PHE A  50      12.481  -7.500   9.802  1.00 82.89           C
ATOM    479  HD1 PHE A  50      11.911  -6.663  10.206  1.00 82.89           H
ATOM    480  CD2 PHE A  50      14.398  -8.868   9.836  1.00 82.89           C
ATOM    481  HD2 PHE A  50      15.365  -9.128  10.266  1.00 82.89           H
ATOM    482  CE1 PHE A  50      11.962  -8.253   8.715  1.00 82.89           C
ATOM    483  HE1 PHE A  50      10.995  -7.994   8.285  1.00 82.89           H
ATOM    484  CE2 PHE A  50      13.880  -9.621   8.749  1.00 82.89           C
ATOM    485  HE2 PHE A  50      14.449 -10.458   8.345  1.00 82.89           H
ATOM    486  CZ  PHE A  50      12.673  -9.297   8.211  1.00 82.89           C
ATOM    487  HZ  PHE A  50      12.275  -9.875   7.377  1.00 82.89           H
ATOM    488  HN  PHE A  50      15.124  -5.335  13.059  1.00 82.89           H
ATOM    489  N   LEU A  51      14.075  -4.102  10.619  1.00 93.77           N
ATOM    490  CA  LEU A  51      13.247  -3.273   9.759  1.00 93.77           C
ATOM    491  C   LEU A  51      14.132  -2.260   9.030  1.00 93.77           C
ATOM    492  O   LEU A  51      14.036  -2.111   7.813  1.00 93.77           O
ATOM    493  HA  LEU A  51      12.788  -3.928   9.018  1.00 93.77           H
ATOM    494  CB  LEU A  51      12.113  -2.634  10.562  1.00 93.77           C
ATOM    495 1HB  LEU A  51      12.552  -2.017  11.347  1.00 93.77           H
ATOM    496 2HB  LEU A  51      11.560  -1.965   9.903  1.00 93.77           H
ATOM    497  CG  LEU A  51      11.120  -3.602  11.210  1.00 93.77           C
ATOM    498  HG  LEU A  51      11.657  -4.197  11.949  1.00 93.77           H
ATOM    499  CD1 LEU A  51      10.020  -2.843  11.953  1.00 93.77           C
ATOM    500 1HD1 LEU A  51      10.466  -2.227  12.733  1.00 93.77           H
ATOM    501 2HD1 LEU A  51       9.480  -2.206  11.252  1.00 93.77           H
ATOM    502 3HD1 LEU A  51       9.328  -3.555  12.403  1.00 93.77           H
ATOM    503  CD2 LEU A  51      10.549  -4.574  10.175  1.00 93.77           C
ATOM    504 1HD2 LEU A  51      10.032  -4.013   9.396  1.00 93.77           H
ATOM    505 2HD2 LEU A  51      11.360  -5.150   9.731  1.00 93.77           H
ATOM    506 3HD2 LEU A  51       9.846  -5.250  10.662  1.00 93.77           H
ATOM    507  HN  LEU A  51      14.002  -3.902  11.596  1.00 93.77           H
ATOM    508  N   PRO A  52      15.004  -1.549   9.756  1.00 95.67           N
ATOM    509  CA  PRO A  52      15.705  -0.399   9.180  1.00 95.67           C
ATOM    510  C   PRO A  52      16.413  -0.747   7.881  1.00 95.67           C
ATOM    511  O   PRO A  52      16.229  -0.070   6.870  1.00 95.67           O
ATOM    512  HA  PRO A  52      14.991   0.381   8.916  1.00 95.67           H
ATOM    513  CB  PRO A  52      16.695   0.008  10.274  1.00 95.67           C
ATOM    514 1HB  PRO A  52      17.661  -0.480  10.143  1.00 95.67           H
ATOM    515 2HB  PRO A  52      16.878   1.082  10.270  1.00 95.67           H
ATOM    516  CG  PRO A  52      16.007  -0.442  11.557  1.00 95.67           C
ATOM    517 1HG  PRO A  52      16.714  -0.548  12.380  1.00 95.67           H
ATOM    518 2HG  PRO A  52      15.257   0.277  11.888  1.00 95.67           H
ATOM    519  CD  PRO A  52      15.387  -1.773  11.162  1.00 95.67           C
ATOM    520 1HD  PRO A  52      16.098  -2.594  11.258  1.00 95.67           H
ATOM    521 2HD  PRO A  52      14.530  -2.022  11.788  1.00 95.67           H
ATOM    522  N   PRO A  53      17.235  -1.805   7.875  1.00 95.85           N
ATOM    523  CA  PRO A  53      17.971  -2.183   6.666  1.00 95.85           C
ATOM    524  C   PRO A  53      17.057  -2.344   5.462  1.00 95.85           C
ATOM    525  O   PRO A  53      17.383  -1.890   4.366  1.00 95.85           O
ATOM    526  HA  PRO A  53      18.669  -1.392   6.390  1.00 95.85           H
ATOM    527  CB  PRO A  53      18.643  -3.502   7.049  1.00 95.85           C
ATOM    528 1HB  PRO A  53      18.026  -4.360   6.782  1.00 95.85           H
ATOM    529 2HB  PRO A  53      19.599  -3.628   6.540  1.00 95.85           H
ATOM    530  CG  PRO A  53      18.821  -3.384   8.558  1.00 95.85           C
ATOM    531 1HG  PRO A  53      18.956  -4.358   9.027  1.00 95.85           H
ATOM    532 2HG  PRO A  53      19.700  -2.794   8.817  1.00 95.85           H
ATOM    533  CD  PRO A  53      17.531  -2.711   8.999  1.00 95.85           C
ATOM    534 1HD  PRO A  53      16.730  -3.434   9.153  1.00 95.85           H
ATOM    535 2HD  PRO A  53      17.656  -2.174   9.940  1.00 95.85           H
ATOM    536  N   LEU A  54      15.927  -2.992   5.699  1.00 94.01           N
ATOM    537  CA  LEU A  54      15.023  -3.342   4.617  1.00 94.01           C
ATOM    538  C   LEU A  54      14.384  -2.068   4.060  1.00 94.01           C
ATOM    539  O   LEU A  54      14.261  -1.910   2.846  1.00 94.01           O
ATOM    540  HA  LEU A  54      15.619  -3.802   3.829  1.00 94.01           H
ATOM    541  CB  LEU A  54      14.006  -4.386   5.083  1.00 94.01           C
ATOM    542 1HB  LEU A  54      13.472  -3.985   5.944  1.00 94.01           H
ATOM    543 2HB  LEU A  54      13.272  -4.529   4.291  1.00 94.01           H
ATOM    544  CG  LEU A  54      14.577  -5.754   5.464  1.00 94.01           C
ATOM    545  HG  LEU A  54      15.298  -5.611   6.269  1.00 94.01           H
ATOM    546  CD1 LEU A  54      13.479  -6.676   5.999  1.00 94.01           C
ATOM    547 1HD1 LEU A  54      13.027  -6.227   6.883  1.00 94.01           H
ATOM    548 2HD1 LEU A  54      12.717  -6.816   5.232  1.00 94.01           H
ATOM    549 3HD1 LEU A  54      13.912  -7.641   6.262  1.00 94.01           H
ATOM    550  CD2 LEU A  54      15.330  -6.380   4.289  1.00 94.01           C
ATOM    551 1HD2 LEU A  54      14.649  -6.508   3.447  1.00 94.01           H
ATOM    552 2HD2 LEU A  54      16.152  -5.728   3.995  1.00 94.01           H
ATOM    553 3HD2 LEU A  54      15.725  -7.352   4.587  1.00 94.01           H
ATOM    554  HN  LEU A  54      15.626  -3.277   6.610  1.00 94.01           H
ATOM    555  N   TYR A  55      13.994  -1.191   4.974  1.00 94.14           N
ATOM    556  CA  TYR A  55      13.326   0.041   4.591  1.00 94.14           C
ATOM    557  C   TYR A  55      14.250   0.930   3.757  1.00 94.14           C
ATOM    558  O   TYR A  55      13.807   1.573   2.806  1.00 94.14           O
ATOM    559  HA  TYR A  55      12.451  -0.222   3.996  1.00 94.14           H
ATOM    560  CB  TYR A  55      12.989   0.761   5.899  1.00 94.14           C
ATOM    561 1HB  TYR A  55      13.858   0.724   6.556  1.00 94.14           H
ATOM    562 2HB  TYR A  55      12.797   1.812   5.684  1.00 94.14           H
ATOM    563  CG  TYR A  55      11.783   0.177   6.638  1.00 94.14           C
ATOM    564  CD1 TYR A  55      11.176  -0.971   6.170  1.00 94.14           C
ATOM    565  HD1 TYR A  55      11.557  -1.462   5.274  1.00 94.14           H
ATOM    566  CD2 TYR A  55      11.302   0.799   7.772  1.00 94.14           C
ATOM    567  HD2 TYR A  55      11.781   1.706   8.141  1.00 94.14           H
ATOM    568  CE1 TYR A  55      10.041  -1.520   6.865  1.00 94.14           C
ATOM    569  HE1 TYR A  55       9.553  -2.426   6.507  1.00 94.14           H
ATOM    570  CE2 TYR A  55      10.167   0.250   8.467  1.00 94.14           C
ATOM    571  HE2 TYR A  55       9.776   0.731   9.364  1.00 94.14           H
ATOM    572  CZ  TYR A  55       9.593  -0.882   7.980  1.00 94.14           C
ATOM    573  OH  TYR A  55       8.521  -1.401   8.637  1.00 94.14           O
ATOM    574  HH  TYR A  55       8.191  -2.217   8.162  1.00 94.14           H
ATOM    575  HN  TYR A  55      14.128  -1.312   5.957  1.00 94.14           H
ATOM    576  N   TRP A  56      15.517   0.939   4.143  1.00 92.65           N
ATOM    577  CA  TRP A  56      16.517   1.697   3.411  1.00 92.65           C
ATOM    578  C   TRP A  56      16.661   1.073   2.021  1.00 92.65           C
ATOM    579  O   TRP A  56      16.751   1.785   1.023  1.00 92.65           O
ATOM    580  HA  TRP A  56      16.159   2.723   3.323  1.00 92.65           H
ATOM    581  CB  TRP A  56      17.838   1.750   4.181  1.00 92.65           C
ATOM    582 1HB  TRP A  56      18.020   0.777   4.637  1.00 92.65           H
ATOM    583 2HB  TRP A  56      18.651   1.929   3.477  1.00 92.65           H
ATOM    584  CG  TRP A  56      17.880   2.823   5.271  1.00 92.65           C
ATOM    585  CD1 TRP A  56      18.016   2.652   6.593  1.00 92.65           C
ATOM    586  HD1 TRP A  56      18.117   1.682   7.078  1.00 92.65           H
ATOM    587  CD2 TRP A  56      17.780   4.250   5.076  1.00 92.65           C
ATOM    588  NE1 TRP A  56      18.010   3.859   7.262  1.00 92.65           N
ATOM    589  HE1 TRP A  56      18.096   3.988   8.250  1.00 92.65           H
ATOM    590  CE2 TRP A  56      17.862   4.861   6.311  1.00 92.65           C
ATOM    591  CE3 TRP A  56      17.626   4.999   3.897  1.00 92.65           C
ATOM    592  HE3 TRP A  56      17.558   4.540   2.910  1.00 92.65           H
ATOM    593  CZ2 TRP A  56      17.800   6.249   6.485  1.00 92.65           C
ATOM    594  HZ2 TRP A  56      17.867   6.708   7.471  1.00 92.65           H
ATOM    595  CZ3 TRP A  56      17.564   6.385   4.087  1.00 92.65           C
ATOM    596  HZ3 TRP A  56      17.445   7.013   3.205  1.00 92.65           H
ATOM    597  CH2 TRP A  56      17.646   7.016   5.323  1.00 92.65           C
ATOM    598  HH2 TRP A  56      17.590   8.102   5.388  1.00 92.65           H
ATOM    599  HN  TRP A  56      15.863   0.441   4.938  1.00 92.65           H
ATOM    600  N   LEU A  57      16.677  -0.252   2.002  1.00 92.91           N
ATOM    601  CA  LEU A  57      16.830  -0.980   0.754  1.00 92.91           C
ATOM    602  C   LEU A  57      15.652  -0.656  -0.169  1.00 92.91           C
ATOM    603  O   LEU A  57      15.849  -0.297  -1.328  1.00 92.91           O
ATOM    604  HA  LEU A  57      17.746  -0.628   0.280  1.00 92.91           H
ATOM    605  CB  LEU A  57      17.005  -2.476   1.024  1.00 92.91           C
ATOM    606 1HB  LEU A  57      17.884  -2.610   1.654  1.00 92.91           H
ATOM    607 2HB  LEU A  57      16.146  -2.825   1.597  1.00 92.91           H
ATOM    608  CG  LEU A  57      17.157  -3.367  -0.210  1.00 92.91           C
ATOM    609  HG  LEU A  57      16.316  -3.173  -0.877  1.00 92.91           H
ATOM    610  CD1 LEU A  57      18.433  -3.025  -0.981  1.00 92.91           C
ATOM    611 1HD1 LEU A  57      18.395  -1.985  -1.304  1.00 92.91           H
ATOM    612 2HD1 LEU A  57      19.298  -3.173  -0.335  1.00 92.91           H
ATOM    613 3HD1 LEU A  57      18.516  -3.673  -1.853  1.00 92.91           H
ATOM    614  CD2 LEU A  57      17.098  -4.848   0.172  1.00 92.91           C
ATOM    615 1HD2 LEU A  57      17.904  -5.076   0.869  1.00 92.91           H
ATOM    616 2HD2 LEU A  57      16.139  -5.063   0.643  1.00 92.91           H
ATOM    617 3HD2 LEU A  57      17.208  -5.459  -0.724  1.00 92.91           H
ATOM    618  HN  LEU A  57      16.588  -0.825   2.817  1.00 92.91           H
ATOM    619  N   VAL A  58      14.455  -0.796   0.382  1.00 94.79           N
ATOM    620  CA  VAL A  58      13.245  -0.583  -0.394  1.00 94.79           C
ATOM    621  C   VAL A  58      13.234   0.850  -0.930  1.00 94.79           C
ATOM    622  O   VAL A  58      12.898   1.080  -2.091  1.00 94.79           O
ATOM    623  HA  VAL A  58      13.270  -1.273  -1.238  1.00 94.79           H
ATOM    624  CB  VAL A  58      12.015  -0.915   0.453  1.00 94.79           C
ATOM    625  HB  VAL A  58      12.075  -0.333   1.372  1.00 94.79           H
ATOM    626  CG1 VAL A  58      10.728  -0.518  -0.272  1.00 94.79           C
ATOM    627 1HG1 VAL A  58      10.737   0.554  -0.470  1.00 94.79           H
ATOM    628 2HG1 VAL A  58      10.659  -1.061  -1.215  1.00 94.79           H
ATOM    629 3HG1 VAL A  58       9.869  -0.765   0.352  1.00 94.79           H
ATOM    630  CG2 VAL A  58      11.996  -2.396   0.834  1.00 94.79           C
ATOM    631 1HG2 VAL A  58      11.971  -3.004  -0.070  1.00 94.79           H
ATOM    632 2HG2 VAL A  58      12.890  -2.635   1.409  1.00 94.79           H
ATOM    633 3HG2 VAL A  58      11.111  -2.605   1.436  1.00 94.79           H
ATOM    634  HN  VAL A  58      14.305  -1.048   1.338  1.00 94.79           H
ATOM    635  N   PHE A  59      13.605   1.777  -0.059  1.00 95.76           N
ATOM    636  CA  PHE A  59      13.599   3.185  -0.417  1.00 95.76           C
ATOM    637  C   PHE A  59      14.501   3.448  -1.624  1.00 95.76           C
ATOM    638  O   PHE A  59      14.070   4.052  -2.605  1.00 95.76           O
ATOM    639  HA  PHE A  59      12.572   3.451  -0.668  1.00 95.76           H
ATOM    640  CB  PHE A  59      14.143   3.955   0.789  1.00 95.76           C
ATOM    641 1HB  PHE A  59      13.445   3.849   1.619  1.00 95.76           H
ATOM    642 2HB  PHE A  59      15.083   3.501   1.103  1.00 95.76           H
ATOM    643  CG  PHE A  59      14.376   5.443   0.523  1.00 95.76           C
ATOM    644  CD1 PHE A  59      15.644   5.931   0.452  1.00 95.76           C
ATOM    645  HD1 PHE A  59      16.493   5.261   0.586  1.00 95.76           H
ATOM    646  CD2 PHE A  59      13.316   6.279   0.356  1.00 95.76           C
ATOM    647  HD2 PHE A  59      12.300   5.888   0.413  1.00 95.76           H
ATOM    648  CE1 PHE A  59      15.860   7.312   0.206  1.00 95.76           C
ATOM    649  HE1 PHE A  59      16.876   7.703   0.149  1.00 95.76           H
ATOM    650  CE2 PHE A  59      13.532   7.660   0.110  1.00 95.76           C
ATOM    651  HE2 PHE A  59      12.683   8.330  -0.024  1.00 95.76           H
ATOM    652  CZ  PHE A  59      14.800   8.148   0.039  1.00 95.76           C
ATOM    653  HZ  PHE A  59      14.966   9.208  -0.150  1.00 95.76           H
ATOM    654  HN  PHE A  59      13.904   1.579   0.874  1.00 95.76           H
ATOM    655  N   ILE A  60      15.736   2.981  -1.513  1.00 93.66           N
ATOM    656  CA  ILE A  60      16.749   3.300  -2.504  1.00 93.66           C
ATOM    657  C   ILE A  60      16.314   2.752  -3.865  1.00 93.66           C
ATOM    658  O   ILE A  60      16.283   3.485  -4.852  1.00 93.66           O
ATOM    659  HA  ILE A  60      16.809   4.386  -2.573  1.00 93.66           H
ATOM    660  CB  ILE A  60      18.121   2.798  -2.049  1.00 93.66           C
ATOM    661  HB  ILE A  60      18.018   1.760  -1.736  1.00 93.66           H
ATOM    662  CG1 ILE A  60      18.619   3.589  -0.838  1.00 93.66           C
ATOM    663 1HG1 ILE A  60      18.907   4.594  -1.148  1.00 93.66           H
ATOM    664 2HG1 ILE A  60      17.813   3.697  -0.113  1.00 93.66           H
ATOM    665  CG2 ILE A  60      19.125   2.825  -3.204  1.00 93.66           C
ATOM    666 1HG2 ILE A  60      18.768   2.184  -4.010  1.00 93.66           H
ATOM    667 2HG2 ILE A  60      19.230   3.846  -3.571  1.00 93.66           H
ATOM    668 3HG2 ILE A  60      20.092   2.464  -2.853  1.00 93.66           H
ATOM    669  CD1 ILE A  60      19.812   2.891  -0.181  1.00 93.66           C
ATOM    670 1HD1 ILE A  60      19.515   1.896   0.149  1.00 93.66           H
ATOM    671 2HD1 ILE A  60      20.626   2.807  -0.902  1.00 93.66           H
ATOM    672 3HD1 ILE A  60      20.147   3.474   0.677  1.00 93.66           H
ATOM    673  HN  ILE A  60      16.047   2.397  -0.763  1.00 93.66           H
ATOM    674  N   VAL A  61      15.990   1.467  -3.874  1.00 93.26           N
ATOM    675  CA  VAL A  61      15.688   0.780  -5.118  1.00 93.26           C
ATOM    676  C   VAL A  61      14.403   1.358  -5.716  1.00 93.26           C
ATOM    677  O   VAL A  61      14.322   1.581  -6.923  1.00 93.26           O
ATOM    678  HA  VAL A  61      16.511   0.969  -5.806  1.00 93.26           H
ATOM    679  CB  VAL A  61      15.608  -0.729  -4.876  1.00 93.26           C
ATOM    680  HB  VAL A  61      14.850  -0.907  -4.114  1.00 93.26           H
ATOM    681  CG1 VAL A  61      15.180  -1.466  -6.147  1.00 93.26           C
ATOM    682 1HG1 VAL A  61      14.198  -1.110  -6.459  1.00 93.26           H
ATOM    683 2HG1 VAL A  61      15.904  -1.276  -6.938  1.00 93.26           H
ATOM    684 3HG1 VAL A  61      15.132  -2.536  -5.947  1.00 93.26           H
ATOM    685  CG2 VAL A  61      16.939  -1.271  -4.350  1.00 93.26           C
ATOM    686 1HG2 VAL A  61      17.725  -1.074  -5.080  1.00 93.26           H
ATOM    687 2HG2 VAL A  61      17.186  -0.778  -3.410  1.00 93.26           H
ATOM    688 3HG2 VAL A  61      16.855  -2.345  -4.187  1.00 93.26           H
ATOM    689  HN  VAL A  61      15.932   0.900  -3.052  1.00 93.26           H
ATOM    690  N   GLY A  62      13.432   1.584  -4.844  1.00 94.83           N
ATOM    691  CA  GLY A  62      12.119   2.026  -5.284  1.00 94.83           C
ATOM    692  C   GLY A  62      12.178   3.451  -5.836  1.00 94.83           C
ATOM    693  O   GLY A  62      11.572   3.747  -6.865  1.00 94.83           O
ATOM    694 1HA  GLY A  62      11.742   1.350  -6.051  1.00 94.83           H
ATOM    695 2HA  GLY A  62      11.419   1.984  -4.449  1.00 94.83           H
ATOM    696  HN  GLY A  62      13.530   1.470  -3.855  1.00 94.83           H
ATOM    697  N   ALA A  63      12.912   4.297  -5.128  1.00 94.94           N
ATOM    698  CA  ALA A  63      13.009   5.698  -5.501  1.00 94.94           C
ATOM    699  C   ALA A  63      13.638   5.808  -6.892  1.00 94.94           C
ATOM    700  O   ALA A  63      13.148   6.551  -7.741  1.00 94.94           O
ATOM    701  HA  ALA A  63      11.998   6.103  -5.536  1.00 94.94           H
ATOM    702  CB  ALA A  63      13.808   6.455  -4.439  1.00 94.94           C
ATOM    703 1HB  ALA A  63      13.304   6.370  -3.476  1.00 94.94           H
ATOM    704 2HB  ALA A  63      14.809   6.029  -4.364  1.00 94.94           H
ATOM    705 3HB  ALA A  63      13.881   7.506  -4.719  1.00 94.94           H
ATOM    706  HN  ALA A  63      13.434   4.039  -4.315  1.00 94.94           H
ATOM    707  N   LEU A  64      14.713   5.058  -7.082  1.00 89.17           N
ATOM    708  CA  LEU A  64      15.417   5.067  -8.353  1.00 89.17           C
ATOM    709  C   LEU A  64      14.487   4.546  -9.450  1.00 89.17           C
ATOM    710  O   LEU A  64      14.389   5.144 -10.521  1.00 89.17           O
ATOM    711  HA  LEU A  64      15.671   6.103  -8.578  1.00 89.17           H
ATOM    712  CB  LEU A  64      16.732   4.292  -8.242  1.00 89.17           C
ATOM    713 1HB  LEU A  64      16.517   3.309  -7.824  1.00 89.17           H
ATOM    714 2HB  LEU A  64      17.122   4.132  -9.248  1.00 89.17           H
ATOM    715  CG  LEU A  64      17.828   4.946  -7.399  1.00 89.17           C
ATOM    716  HG  LEU A  64      17.414   5.169  -6.415  1.00 89.17           H
ATOM    717  CD1 LEU A  64      19.003   3.990  -7.189  1.00 89.17           C
ATOM    718 1HD1 LEU A  64      18.655   3.093  -6.675  1.00 89.17           H
ATOM    719 2HD1 LEU A  64      19.424   3.714  -8.155  1.00 89.17           H
ATOM    720 3HD1 LEU A  64      19.767   4.480  -6.586  1.00 89.17           H
ATOM    721  CD2 LEU A  64      18.273   6.275  -8.013  1.00 89.17           C
ATOM    722 1HD2 LEU A  64      18.662   6.099  -9.016  1.00 89.17           H
ATOM    723 2HD2 LEU A  64      17.421   6.953  -8.067  1.00 89.17           H
ATOM    724 3HD2 LEU A  64      19.052   6.719  -7.394  1.00 89.17           H
ATOM    725  HN  LEU A  64      15.103   4.453  -6.387  1.00 89.17           H
ATOM    726  N   GLY A  65      13.828   3.438  -9.146  1.00 92.09           N
ATOM    727  CA  GLY A  65      13.025   2.748 -10.141  1.00 92.09           C
ATOM    728  C   GLY A  65      11.856   3.620 -10.604  1.00 92.09           C
ATOM    729  O   GLY A  65      11.663   3.821 -11.802  1.00 92.09           O
ATOM    730 1HA  GLY A  65      13.647   2.484 -10.996  1.00 92.09           H
ATOM    731 2HA  GLY A  65      12.645   1.815  -9.724  1.00 92.09           H
ATOM    732  HN  GLY A  65      13.836   3.013  -8.241  1.00 92.09           H
ATOM    733  N   ASN A  66      11.107   4.115  -9.630  1.00 89.61           N
ATOM    734  CA  ASN A  66       9.885   4.844  -9.923  1.00 89.61           C
ATOM    735  C   ASN A  66      10.238   6.185 -10.570  1.00 89.61           C
ATOM    736  O   ASN A  66       9.521   6.663 -11.447  1.00 89.61           O
ATOM    737  HA  ASN A  66       9.317   4.196 -10.590  1.00 89.61           H
ATOM    738  CB  ASN A  66       9.094   5.130  -8.644  1.00 89.61           C
ATOM    739 1HB  ASN A  66       9.773   5.466  -7.860  1.00 89.61           H
ATOM    740 2HB  ASN A  66       8.388   5.941  -8.823  1.00 89.61           H
ATOM    741  CG  ASN A  66       8.340   3.884  -8.175  1.00 89.61           C
ATOM    742  OD1 ASN A  66       7.438   3.389  -8.831  1.00 89.61           O
ATOM    743  ND2 ASN A  66       8.759   3.406  -7.007  1.00 89.61           N
ATOM    744 1HD2 ASN A  66       9.505   3.860  -6.519  1.00 89.61           H
ATOM    745 2HD2 ASN A  66       8.328   2.593  -6.616  1.00 89.61           H
ATOM    746  HN  ASN A  66      11.323   4.025  -8.658  1.00 89.61           H
ATOM    747  N   SER A  67      11.344   6.754 -10.112  1.00 90.71           N
ATOM    748  CA  SER A  67      11.838   7.995 -10.682  1.00 90.71           C
ATOM    749  C   SER A  67      12.137   7.804 -12.171  1.00 90.71           C
ATOM    750  O   SER A  67      11.877   8.694 -12.979  1.00 90.71           O
ATOM    751  HA  SER A  67      11.034   8.717 -10.543  1.00 90.71           H
ATOM    752  CB  SER A  67      13.090   8.479  -9.947  1.00 90.71           C
ATOM    753 1HB  SER A  67      13.863   7.714 -10.006  1.00 90.71           H
ATOM    754 2HB  SER A  67      13.481   9.367 -10.443  1.00 90.71           H
ATOM    755  OG  SER A  67      12.823   8.779  -8.580  1.00 90.71           O
ATOM    756  HG  SER A  67      13.310   8.137  -7.988  1.00 90.71           H
ATOM    757  HN  SER A  67      11.897   6.381  -9.367  1.00 90.71           H
ATOM    758  N   LEU A  68      12.681   6.638 -12.488  1.00 84.76           N
ATOM    759  CA  LEU A  68      13.019   6.320 -13.864  1.00 84.76           C
ATOM    760  C   LEU A  68      11.735   6.216 -14.690  1.00 84.76           C
ATOM    761  O   LEU A  68      11.680   6.693 -15.822  1.00 84.76           O
ATOM    762  HA  LEU A  68      13.614   7.146 -14.254  1.00 84.76           H
ATOM    763  CB  LEU A  68      13.893   5.066 -13.925  1.00 84.76           C
ATOM    764 1HB  LEU A  68      14.705   5.178 -13.207  1.00 84.76           H
ATOM    765 2HB  LEU A  68      13.295   4.214 -13.600  1.00 84.76           H
ATOM    766  CG  LEU A  68      14.499   4.736 -15.291  1.00 84.76           C
ATOM    767  HG  LEU A  68      13.707   4.790 -16.038  1.00 84.76           H
ATOM    768  CD1 LEU A  68      15.561   5.764 -15.682  1.00 84.76           C
ATOM    769 1HD1 LEU A  68      15.108   6.754 -15.731  1.00 84.76           H
ATOM    770 2HD1 LEU A  68      16.358   5.766 -14.938  1.00 84.76           H
ATOM    771 3HD1 LEU A  68      15.976   5.506 -16.657  1.00 84.76           H
ATOM    772  CD2 LEU A  68      15.047   3.307 -15.317  1.00 84.76           C
ATOM    773 1HD2 LEU A  68      15.820   3.201 -14.556  1.00 84.76           H
ATOM    774 2HD2 LEU A  68      14.239   2.604 -15.114  1.00 84.76           H
ATOM    775 3HD2 LEU A  68      15.471   3.099 -16.299  1.00 84.76           H
ATOM    776  HN  LEU A  68      12.889   5.920 -11.824  1.00 84.76           H
ATOM    777  N   VAL A  69      10.734   5.588 -14.090  1.00 86.87           N
ATOM    778  CA  VAL A  69       9.460   5.397 -14.763  1.00 86.87           C
ATOM    779  C   VAL A  69       8.887   6.760 -15.157  1.00 86.87           C
ATOM    780  O   VAL A  69       8.506   6.969 -16.308  1.00 86.87           O
ATOM    781  HA  VAL A  69       9.650   4.822 -15.669  1.00 86.87           H
ATOM    782  CB  VAL A  69       8.515   4.586 -13.875  1.00 86.87           C
ATOM    783  HB  VAL A  69       8.470   5.073 -12.901  1.00 86.87           H
ATOM    784  CG1 VAL A  69       7.100   4.564 -14.456  1.00 86.87           C
ATOM    785 1HG1 VAL A  69       6.721   5.583 -14.529  1.00 86.87           H
ATOM    786 2HG1 VAL A  69       7.122   4.112 -15.448  1.00 86.87           H
ATOM    787 3HG1 VAL A  69       6.449   3.980 -13.806  1.00 86.87           H
ATOM    788  CG2 VAL A  69       9.044   3.165 -13.666  1.00 86.87           C
ATOM    789 1HG2 VAL A  69       9.133   2.665 -14.630  1.00 86.87           H
ATOM    790 2HG2 VAL A  69      10.023   3.209 -13.188  1.00 86.87           H
ATOM    791 3HG2 VAL A  69       8.354   2.610 -13.031  1.00 86.87           H
ATOM    792  HN  VAL A  69      10.782   5.215 -13.164  1.00 86.87           H
ATOM    793  N   ILE A  70       8.844   7.653 -14.179  1.00 88.31           N
ATOM    794  CA  ILE A  70       8.258   8.966 -14.389  1.00 88.31           C
ATOM    795  C   ILE A  70       9.000   9.675 -15.524  1.00 88.31           C
ATOM    796  O   ILE A  70       8.379  10.306 -16.378  1.00 88.31           O
ATOM    797  HA  ILE A  70       7.222   8.816 -14.695  1.00 88.31           H
ATOM    798  CB  ILE A  70       8.233   9.758 -13.081  1.00 88.31           C
ATOM    799  HB  ILE A  70       9.234   9.735 -12.649  1.00 88.31           H
ATOM    800  CG1 ILE A  70       7.288   9.111 -12.066  1.00 88.31           C
ATOM    801 1HG1 ILE A  70       6.254   9.302 -12.354  1.00 88.31           H
ATOM    802 2HG1 ILE A  70       7.427   8.030 -12.073  1.00 88.31           H
ATOM    803  CG2 ILE A  70       7.884  11.226 -13.334  1.00 88.31           C
ATOM    804 1HG2 ILE A  70       8.629  11.667 -13.996  1.00 88.31           H
ATOM    805 2HG2 ILE A  70       6.900  11.290 -13.800  1.00 88.31           H
ATOM    806 3HG2 ILE A  70       7.873  11.766 -12.387  1.00 88.31           H
ATOM    807  CD1 ILE A  70       7.540   9.654 -10.658  1.00 88.31           C
ATOM    808 1HD1 ILE A  70       8.568   9.440 -10.364  1.00 88.31           H
ATOM    809 2HD1 ILE A  70       7.377  10.732 -10.650  1.00 88.31           H
ATOM    810 3HD1 ILE A  70       6.855   9.178  -9.957  1.00 88.31           H
ATOM    811  HN  ILE A  70       9.200   7.492 -13.258  1.00 88.31           H
ATOM    812  N   LEU A  71      10.319   9.549 -15.495  1.00 83.51           N
ATOM    813  CA  LEU A  71      11.159  10.255 -16.447  1.00 83.51           C
ATOM    814  C   LEU A  71      10.871   9.736 -17.858  1.00 83.51           C
ATOM    815  O   LEU A  71      10.814  10.513 -18.809  1.00 83.51           O
ATOM    816  HA  LEU A  71      10.886  11.309 -16.405  1.00 83.51           H
ATOM    817  CB  LEU A  71      12.631  10.151 -16.043  1.00 83.51           C
ATOM    818 1HB  LEU A  71      12.729  10.493 -15.012  1.00 83.51           H
ATOM    819 2HB  LEU A  71      12.918   9.100 -16.059  1.00 83.51           H
ATOM    820  CG  LEU A  71      13.621  10.935 -16.907  1.00 83.51           C
ATOM    821  HG  LEU A  71      13.062  11.672 -17.483  1.00 83.51           H
ATOM    822  CD1 LEU A  71      14.619  11.703 -16.038  1.00 83.51           C
ATOM    823 1HD1 LEU A  71      14.081  12.403 -15.399  1.00 83.51           H
ATOM    824 2HD1 LEU A  71      15.176  11.000 -15.418  1.00 83.51           H
ATOM    825 3HD1 LEU A  71      15.311  12.251 -16.677  1.00 83.51           H
ATOM    826  CD2 LEU A  71      14.322  10.016 -17.909  1.00 83.51           C
ATOM    827 1HD2 LEU A  71      14.866   9.239 -17.371  1.00 83.51           H
ATOM    828 2HD2 LEU A  71      13.579   9.554 -18.560  1.00 83.51           H
ATOM    829 3HD2 LEU A  71      15.020  10.598 -18.510  1.00 83.51           H
ATOM    830  HN  LEU A  71      10.812   8.978 -14.838  1.00 83.51           H
ATOM    831  N   VAL A  72      10.696   8.425 -17.947  1.00 82.91           N
ATOM    832  CA  VAL A  72      10.457   7.788 -19.231  1.00 82.91           C
ATOM    833  C   VAL A  72       9.162   8.337 -19.834  1.00 82.91           C
ATOM    834  O   VAL A  72       9.118   8.677 -21.015  1.00 82.91           O
ATOM    835  HA  VAL A  72      11.287   8.049 -19.887  1.00 82.91           H
ATOM    836  CB  VAL A  72      10.442   6.267 -19.066  1.00 82.91           C
ATOM    837  HB  VAL A  72       9.753   6.025 -18.257  1.00 82.91           H
ATOM    838  CG1 VAL A  72       9.935   5.583 -20.337  1.00 82.91           C
ATOM    839 1HG1 VAL A  72       8.921   5.921 -20.551  1.00 82.91           H
ATOM    840 2HG1 VAL A  72      10.587   5.837 -21.172  1.00 82.91           H
ATOM    841 3HG1 VAL A  72       9.934   4.503 -20.192  1.00 82.91           H
ATOM    842  CG2 VAL A  72      11.826   5.745 -18.676  1.00 82.91           C
ATOM    843 1HG2 VAL A  72      12.545   6.005 -19.454  1.00 82.91           H
ATOM    844 2HG2 VAL A  72      12.133   6.196 -17.733  1.00 82.91           H
ATOM    845 3HG2 VAL A  72      11.787   4.661 -18.566  1.00 82.91           H
ATOM    846  HN  VAL A  72      10.717   7.804 -17.164  1.00 82.91           H
ATOM    847  N   TYR A  73       8.139   8.406 -18.995  1.00 78.42           N
ATOM    848  CA  TYR A  73       6.832   8.856 -19.443  1.00 78.42           C
ATOM    849  C   TYR A  73       6.857  10.345 -19.796  1.00 78.42           C
ATOM    850  O   TYR A  73       6.146  10.785 -20.698  1.00 78.42           O
ATOM    851  HA  TYR A  73       6.566   8.284 -20.332  1.00 78.42           H
ATOM    852  CB  TYR A  73       5.883   8.640 -18.263  1.00 78.42           C
ATOM    853 1HB  TYR A  73       6.444   8.748 -17.334  1.00 78.42           H
ATOM    854 2HB  TYR A  73       5.126   9.423 -18.270  1.00 78.42           H
ATOM    855  CG  TYR A  73       5.187   7.277 -18.266  1.00 78.42           C
ATOM    856  CD1 TYR A  73       4.281   6.968 -19.259  1.00 78.42           C
ATOM    857  HD1 TYR A  73       4.061   7.694 -20.042  1.00 78.42           H
ATOM    858  CD2 TYR A  73       5.466   6.358 -17.275  1.00 78.42           C
ATOM    859  HD2 TYR A  73       6.182   6.602 -16.490  1.00 78.42           H
ATOM    860  CE1 TYR A  73       3.626   5.685 -19.262  1.00 78.42           C
ATOM    861  HE1 TYR A  73       2.907   5.428 -20.041  1.00 78.42           H
ATOM    862  CE2 TYR A  73       4.811   5.076 -17.278  1.00 78.42           C
ATOM    863  HE2 TYR A  73       5.022   4.340 -16.501  1.00 78.42           H
ATOM    864  CZ  TYR A  73       3.923   4.803 -18.271  1.00 78.42           C
ATOM    865  OH  TYR A  73       3.304   3.591 -18.274  1.00 78.42           O
ATOM    866  HH  TYR A  73       2.763   3.486 -19.108  1.00 78.42           H
ATOM    867  HN  TYR A  73       8.192   8.160 -18.027  1.00 78.42           H
ATOM    868  N   TRP A  74       7.683  11.080 -19.066  1.00 70.09           N
ATOM    869  CA  TRP A  74       7.736  12.523 -19.220  1.00 70.09           C
ATOM    870  C   TRP A  74       8.277  12.831 -20.617  1.00 70.09           C
ATOM    871  O   TRP A  74       7.675  13.599 -21.365  1.00 70.09           O
ATOM    872  HA  TRP A  74       6.720  12.906 -19.121  1.00 70.09           H
ATOM    873  CB  TRP A  74       8.564  13.164 -18.104  1.00 70.09           C
ATOM    874 1HB  TRP A  74       8.185  12.820 -17.141  1.00 70.09           H
ATOM    875 2HB  TRP A  74       9.593  12.816 -18.184  1.00 70.09           H
ATOM    876  CG  TRP A  74       8.554  14.694 -18.122  1.00 70.09           C
ATOM    877  CD1 TRP A  74       9.328  15.515 -18.845  1.00 70.09           C
ATOM    878  HD1 TRP A  74      10.096  15.179 -19.541  1.00 70.09           H
ATOM    879  CD2 TRP A  74       7.693  15.558 -17.350  1.00 70.09           C
ATOM    880  NE1 TRP A  74       9.031  16.840 -18.596  1.00 70.09           N
ATOM    881  HE1 TRP A  74       9.472  17.634 -19.013  1.00 70.09           H
ATOM    882  CE2 TRP A  74       8.005  16.866 -17.658  1.00 70.09           C
ATOM    883  CE3 TRP A  74       6.685  15.244 -16.423  1.00 70.09           C
ATOM    884  HE3 TRP A  74       6.420  14.219 -16.163  1.00 70.09           H
ATOM    885  CZ2 TRP A  74       7.355  17.965 -17.083  1.00 70.09           C
ATOM    886  HZ2 TRP A  74       7.620  18.990 -17.343  1.00 70.09           H
ATOM    887  CZ3 TRP A  74       6.045  16.353 -15.856  1.00 70.09           C
ATOM    888  HZ3 TRP A  74       5.254  16.165 -15.130  1.00 70.09           H
ATOM    889  CH2 TRP A  74       6.347  17.676 -16.156  1.00 70.09           C
ATOM    890  HH2 TRP A  74       5.801  18.486 -15.671  1.00 70.09           H
ATOM    891  HN  TRP A  74       8.308  10.705 -18.381  1.00 70.09           H
ATOM    892  N   TYR A  75       9.409  12.214 -20.928  1.00 69.16           N
ATOM    893  CA  TYR A  75      10.206  12.641 -22.065  1.00 69.16           C
ATOM    894  C   TYR A  75       9.832  11.855 -23.323  1.00 69.16           C
ATOM    895  O   TYR A  75       9.933  12.371 -24.435  1.00 69.16           O
ATOM    896  HA  TYR A  75      10.009  13.700 -22.235  1.00 69.16           H
ATOM    897  CB  TYR A  75      11.660  12.334 -21.699  1.00 69.16           C
ATOM    898 1HB  TYR A  75      11.696  11.387 -21.162  1.00 69.16           H
ATOM    899 2HB  TYR A  75      12.234  12.203 -22.617  1.00 69.16           H
ATOM    900  CG  TYR A  75      12.328  13.414 -20.847  1.00 69.16           C
ATOM    901  CD1 TYR A  75      12.827  14.554 -21.444  1.00 69.16           C
ATOM    902  HD1 TYR A  75      12.744  14.685 -22.522  1.00 69.16           H
ATOM    903  CD2 TYR A  75      12.433  13.248 -19.481  1.00 69.16           C
ATOM    904  HD2 TYR A  75      12.039  12.348 -19.009  1.00 69.16           H
ATOM    905  CE1 TYR A  75      13.456  15.571 -20.641  1.00 69.16           C
ATOM    906  HE1 TYR A  75      13.854  16.476 -21.100  1.00 69.16           H
ATOM    907  CE2 TYR A  75      13.062  14.265 -18.678  1.00 69.16           C
ATOM    908  HE2 TYR A  75      13.151  14.147 -17.598  1.00 69.16           H
ATOM    909  CZ  TYR A  75      13.543  15.376 -19.298  1.00 69.16           C
ATOM    910  OH  TYR A  75      14.137  16.336 -18.540  1.00 69.16           O
ATOM    911  HH  TYR A  75      14.417  17.103 -19.117  1.00 69.16           H
ATOM    912  HN  TYR A  75       9.781  11.438 -20.418  1.00 69.16           H
ATOM    913  N   CYS A  76       9.407  10.619 -23.105  1.00 67.31           N
ATOM    914  CA  CYS A  76       9.376   9.639 -24.177  1.00 67.31           C
ATOM    915  C   CYS A  76       7.921   9.230 -24.413  1.00 67.31           C
ATOM    916  O   CYS A  76       7.345   9.544 -25.454  1.00 67.31           O
ATOM    917  HA  CYS A  76       9.789  10.127 -25.060  1.00 67.31           H
ATOM    918  CB  CYS A  76      10.264   8.432 -23.865  1.00 67.31           C
ATOM    919 1HB  CYS A  76      11.225   8.769 -23.475  1.00 67.31           H
ATOM    920 2HB  CYS A  76       9.802   7.821 -23.090  1.00 67.31           H
ATOM    921  SG  CYS A  76      10.519   7.435 -25.378  1.00 67.31           S
ATOM    922  HG  CYS A  76       9.290   6.927 -25.418  1.00 67.31           H
ATOM    923  HN  CYS A  76       9.087  10.286 -22.218  1.00 67.31           H
ATOM    924  N   THR A  77       7.368   8.535 -23.430  1.00 59.61           N
ATOM    925  CA  THR A  77       6.135   7.795 -23.638  1.00 59.61           C
ATOM    926  C   THR A  77       4.982   8.754 -23.941  1.00 59.61           C
ATOM    927  O   THR A  77       4.154   8.480 -24.808  1.00 59.61           O
ATOM    928  HA  THR A  77       6.260   7.159 -24.514  1.00 59.61           H
ATOM    929  CB  THR A  77       5.893   6.924 -22.404  1.00 59.61           C
ATOM    930  HB  THR A  77       5.623   7.535 -21.543  1.00 59.61           H
ATOM    931  OG1 THR A  77       7.094   6.169 -22.270  1.00 59.61           O
ATOM    932  HG1 THR A  77       7.175   5.519 -23.025  1.00 59.61           H
ATOM    933  CG2 THR A  77       4.812   5.866 -22.637  1.00 59.61           C
ATOM    934 1HG2 THR A  77       5.114   5.212 -23.455  1.00 59.61           H
ATOM    935 2HG2 THR A  77       3.872   6.356 -22.891  1.00 59.61           H
ATOM    936 3HG2 THR A  77       4.680   5.275 -21.730  1.00 59.61           H
ATOM    937  HN  THR A  77       7.747   8.474 -22.506  1.00 59.61           H
ATOM    938  N   ARG A  78       4.964   9.858 -23.208  1.00 53.67           N
ATOM    939  CA  ARG A  78       3.769  10.679 -23.120  1.00 53.67           C
ATOM    940  C   ARG A  78       2.548   9.808 -22.816  1.00 53.67           C
ATOM    941  O   ARG A  78       2.446   8.684 -23.306  1.00 53.67           O
ATOM    942  HA  ARG A  78       3.968  11.374 -22.304  1.00 53.67           H
ATOM    943  CB  ARG A  78       3.529  11.444 -24.423  1.00 53.67           C
ATOM    944 1HB  ARG A  78       3.402  10.740 -25.245  1.00 53.67           H
ATOM    945 2HB  ARG A  78       2.604  12.016 -24.348  1.00 53.67           H
ATOM    946  CG  ARG A  78       4.694  12.388 -24.727  1.00 53.67           C
ATOM    947 1HG  ARG A  78       4.890  13.021 -23.862  1.00 53.67           H
ATOM    948 2HG  ARG A  78       5.599  11.807 -24.908  1.00 53.67           H
ATOM    949  CD  ARG A  78       4.389  13.260 -25.947  1.00 53.67           C
ATOM    950 1HD  ARG A  78       4.210  12.631 -26.819  1.00 53.67           H
ATOM    951 2HD  ARG A  78       3.479  13.834 -25.775  1.00 53.67           H
ATOM    952  NE  ARG A  78       5.522  14.176 -26.209  1.00 53.67           N
ATOM    953  HE  ARG A  78       6.360  14.049 -25.680  1.00 53.67           H
ATOM    954  CZ  ARG A  78       5.493  15.166 -27.112  1.00 53.67           C
ATOM    955  NH1 ARG A  78       4.395  15.383 -27.849  1.00 53.67           N
ATOM    956 1HH1 ARG A  78       3.589  14.804 -27.728  1.00 53.67           H
ATOM    957 2HH1 ARG A  78       4.382  16.124 -28.521  1.00 53.67           H
ATOM    958  NH2 ARG A  78       6.579  15.936 -27.266  1.00 53.67           N
ATOM    959 1HH2 ARG A  78       6.574  16.679 -27.935  1.00 53.67           H
ATOM    960 2HH2 ARG A  78       7.394  15.768 -26.712  1.00 53.67           H
ATOM    961  HN  ARG A  78       5.747  10.193 -22.683  1.00 53.67           H
ATOM    962  N   VAL A  79       1.654  10.359 -22.009  1.00 70.28           N
ATOM    963  CA  VAL A  79       0.452   9.641 -21.622  1.00 70.28           C
ATOM    964  C   VAL A  79      -0.538   9.644 -22.789  1.00 70.28           C
ATOM    965  O   VAL A  79      -1.188  10.655 -23.053  1.00 70.28           O
ATOM    966  HA  VAL A  79       0.738   8.611 -21.408  1.00 70.28           H
ATOM    967  CB  VAL A  79      -0.130  10.246 -20.343  1.00 70.28           C
ATOM    968  HB  VAL A  79      -0.436  11.268 -20.564  1.00 70.28           H
ATOM    969  CG1 VAL A  79      -1.370   9.473 -19.886  1.00 70.28           C
ATOM    970 1HG1 VAL A  79      -2.129   9.510 -20.666  1.00 70.28           H
ATOM    971 2HG1 VAL A  79      -1.099   8.436 -19.690  1.00 70.28           H
ATOM    972 3HG1 VAL A  79      -1.763   9.924 -18.974  1.00 70.28           H
ATOM    973  CG2 VAL A  79       0.922  10.299 -19.233  1.00 70.28           C
ATOM    974 1HG2 VAL A  79       1.272   9.290 -19.015  1.00 70.28           H
ATOM    975 2HG2 VAL A  79       1.763  10.912 -19.559  1.00 70.28           H
ATOM    976 3HG2 VAL A  79       0.482  10.733 -18.336  1.00 70.28           H
ATOM    977  HN  VAL A  79       1.740  11.278 -21.623  1.00 70.28           H
ATOM    978  N   LYS A  80      -0.621   8.503 -23.456  1.00 63.60           N
ATOM    979  CA  LYS A  80      -1.450   8.389 -24.644  1.00 63.60           C
ATOM    980  C   LYS A  80      -2.687   7.549 -24.319  1.00 63.60           C
ATOM    981  O   LYS A  80      -3.728   7.698 -24.956  1.00 63.60           O
ATOM    982  HA  LYS A  80      -1.777   9.394 -24.912  1.00 63.60           H
ATOM    983  CB  LYS A  80      -0.632   7.850 -25.819  1.00 63.60           C
ATOM    984 1HB  LYS A  80      -0.134   6.925 -25.526  1.00 63.60           H
ATOM    985 2HB  LYS A  80      -1.296   7.605 -26.647  1.00 63.60           H
ATOM    986  CG  LYS A  80       0.409   8.873 -26.278  1.00 63.60           C
ATOM    987 1HG  LYS A  80      -0.087   9.809 -26.536  1.00 63.60           H
ATOM    988 2HG  LYS A  80       1.095   9.091 -25.459  1.00 63.60           H
ATOM    989  CD  LYS A  80       1.193   8.354 -27.484  1.00 63.60           C
ATOM    990 1HD  LYS A  80       1.666   7.405 -27.234  1.00 63.60           H
ATOM    991 2HD  LYS A  80       0.510   8.162 -28.312  1.00 63.60           H
ATOM    992  CE  LYS A  80       2.259   9.362 -27.920  1.00 63.60           C
ATOM    993 1HE  LYS A  80       1.788  10.311 -28.176  1.00 63.60           H
ATOM    994 2HE  LYS A  80       2.942   9.558 -27.093  1.00 63.60           H
ATOM    995  NZ  LYS A  80       3.015   8.846 -29.083  1.00 63.60           N
ATOM    996 1HZ  LYS A  80       3.710   9.529 -29.364  1.00 63.60           H
ATOM    997 2HZ  LYS A  80       3.477   7.980 -28.829  1.00 63.60           H
ATOM    998 3HZ  LYS A  80       2.378   8.676 -29.852  1.00 63.60           H
ATOM    999  HN  LYS A  80      -0.136   7.667 -23.198  1.00 63.60           H
ATOM   1000  N   THR A  81      -2.531   6.683 -23.328  1.00 73.91           N
ATOM   1001  CA  THR A  81      -3.578   5.734 -22.992  1.00 73.91           C
ATOM   1002  C   THR A  81      -3.962   5.863 -21.516  1.00 73.91           C
ATOM   1003  O   THR A  81      -3.230   6.464 -20.731  1.00 73.91           O
ATOM   1004  HA  THR A  81      -4.465   5.980 -23.575  1.00 73.91           H
ATOM   1005  CB  THR A  81      -3.088   4.335 -23.372  1.00 73.91           C
ATOM   1006  HB  THR A  81      -3.916   3.625 -23.393  1.00 73.91           H
ATOM   1007  OG1 THR A  81      -2.064   4.056 -22.422  1.00 73.91           O
ATOM   1008  HG1 THR A  81      -1.827   3.084 -22.449  1.00 73.91           H
ATOM   1009  CG2 THR A  81      -2.363   4.314 -24.719  1.00 73.91           C
ATOM   1010 1HG2 THR A  81      -1.496   4.973 -24.675  1.00 73.91           H
ATOM   1011 2HG2 THR A  81      -3.040   4.657 -25.501  1.00 73.91           H
ATOM   1012 3HG2 THR A  81      -2.037   3.298 -24.940  1.00 73.91           H
ATOM   1013  HN  THR A  81      -1.709   6.624 -22.761  1.00 73.91           H
ATOM   1014  N   MET A  82      -5.109   5.289 -21.183  1.00 74.74           N
ATOM   1015  CA  MET A  82      -5.553   5.251 -19.800  1.00 74.74           C
ATOM   1016  C   MET A  82      -4.552   4.496 -18.924  1.00 74.74           C
ATOM   1017  O   MET A  82      -4.272   4.908 -17.799  1.00 74.74           O
ATOM   1018  HA  MET A  82      -5.612   6.292 -19.482  1.00 74.74           H
ATOM   1019  CB  MET A  82      -6.919   4.566 -19.721  1.00 74.74           C
ATOM   1020 1HB  MET A  82      -6.874   3.599 -20.222  1.00 74.74           H
ATOM   1021 2HB  MET A  82      -7.173   4.373 -18.679  1.00 74.74           H
ATOM   1022  CG  MET A  82      -8.004   5.431 -20.366  1.00 74.74           C
ATOM   1023 1HG  MET A  82      -8.008   6.422 -19.912  1.00 74.74           H
ATOM   1024 2HG  MET A  82      -7.790   5.567 -21.426  1.00 74.74           H
ATOM   1025  SD  MET A  82      -9.601   4.660 -20.160  1.00 74.74           S
ATOM   1026  CE  MET A  82      -9.998   5.206 -18.508  1.00 74.74           C
ATOM   1027 1HE  MET A  82      -9.240   4.845 -17.814  1.00 74.74           H
ATOM   1028 2HE  MET A  82     -10.025   6.296 -18.482  1.00 74.74           H
ATOM   1029 3HE  MET A  82     -10.972   4.812 -18.220  1.00 74.74           H
ATOM   1030  HN  MET A  82      -5.728   4.856 -21.838  1.00 74.74           H
ATOM   1031  N   THR A  83      -4.039   3.404 -19.472  1.00 75.22           N
ATOM   1032  CA  THR A  83      -3.068   2.593 -18.758  1.00 75.22           C
ATOM   1033  C   THR A  83      -1.839   3.429 -18.395  1.00 75.22           C
ATOM   1034  O   THR A  83      -1.327   3.336 -17.281  1.00 75.22           O
ATOM   1035  HA  THR A  83      -3.518   2.263 -17.821  1.00 75.22           H
ATOM   1036  CB  THR A  83      -2.740   1.375 -19.624  1.00 75.22           C
ATOM   1037  HB  THR A  83      -2.022   1.633 -20.402  1.00 75.22           H
ATOM   1038  OG1 THR A  83      -4.011   0.925 -20.085  1.00 75.22           O
ATOM   1039  HG1 THR A  83      -4.673   0.944 -19.336  1.00 75.22           H
ATOM   1040  CG2 THR A  83      -2.204   0.200 -18.803  1.00 75.22           C
ATOM   1041 1HG2 THR A  83      -2.952  -0.101 -18.069  1.00 75.22           H
ATOM   1042 2HG2 THR A  83      -1.292   0.502 -18.290  1.00 75.22           H
ATOM   1043 3HG2 THR A  83      -1.988  -0.638 -19.466  1.00 75.22           H
ATOM   1044  HN  THR A  83      -4.277   3.072 -20.385  1.00 75.22           H
ATOM   1045  N   ASP A  84      -1.401   4.227 -19.358  1.00 78.07           N
ATOM   1046  CA  ASP A  84      -0.233   5.069 -19.159  1.00 78.07           C
ATOM   1047  C   ASP A  84      -0.505   6.049 -18.016  1.00 78.07           C
ATOM   1048  O   ASP A  84       0.379   6.326 -17.207  1.00 78.07           O
ATOM   1049  HA  ASP A  84       0.581   4.380 -18.932  1.00 78.07           H
ATOM   1050  CB  ASP A  84       0.080   5.882 -20.416  1.00 78.07           C
ATOM   1051 1HB  ASP A  84      -0.764   6.528 -20.655  1.00 78.07           H
ATOM   1052 2HB  ASP A  84       0.935   6.532 -20.229  1.00 78.07           H
ATOM   1053  CG  ASP A  84       0.380   4.964 -21.602  1.00 78.07           C
ATOM   1054  OD1 ASP A  84       0.990   3.901 -21.357  1.00 78.07           O
ATOM   1055  OD2 ASP A  84      -0.007   5.347 -22.728  1.00 78.07           O
ATOM   1056  HN  ASP A  84      -1.829   4.304 -20.258  1.00 78.07           H
ATOM   1057  N   MET A  85      -1.732   6.548 -17.987  1.00 83.49           N
ATOM   1058  CA  MET A  85      -2.121   7.519 -16.978  1.00 83.49           C
ATOM   1059  C   MET A  85      -2.053   6.910 -15.576  1.00 83.49           C
ATOM   1060  O   MET A  85      -1.509   7.520 -14.656  1.00 83.49           O
ATOM   1061  HA  MET A  85      -1.403   8.334 -17.063  1.00 83.49           H
ATOM   1062  CB  MET A  85      -3.547   8.001 -17.256  1.00 83.49           C
ATOM   1063 1HB  MET A  85      -3.634   8.307 -18.298  1.00 83.49           H
ATOM   1064 2HB  MET A  85      -4.248   7.180 -17.105  1.00 83.49           H
ATOM   1065  CG  MET A  85      -3.918   9.170 -16.342  1.00 83.49           C
ATOM   1066 1HG  MET A  85      -4.983   9.385 -16.427  1.00 83.49           H
ATOM   1067 2HG  MET A  85      -3.729   8.905 -15.302  1.00 83.49           H
ATOM   1068  SD  MET A  85      -2.968  10.616 -16.784  1.00 83.49           S
ATOM   1069  CE  MET A  85      -3.328  11.663 -15.384  1.00 83.49           C
ATOM   1070 1HE  MET A  85      -4.402  11.839 -15.329  1.00 83.49           H
ATOM   1071 2HE  MET A  85      -2.993  11.175 -14.469  1.00 83.49           H
ATOM   1072 3HE  MET A  85      -2.810  12.615 -15.499  1.00 83.49           H
ATOM   1073  HN  MET A  85      -2.452   6.300 -18.634  1.00 83.49           H
ATOM   1074  N   PHE A  86      -2.612   5.715 -15.456  1.00 86.72           N
ATOM   1075  CA  PHE A  86      -2.670   5.041 -14.170  1.00 86.72           C
ATOM   1076  C   PHE A  86      -1.274   4.615 -13.711  1.00 86.72           C
ATOM   1077  O   PHE A  86      -0.950   4.709 -12.528  1.00 86.72           O
ATOM   1078  HA  PHE A  86      -3.087   5.748 -13.453  1.00 86.72           H
ATOM   1079  CB  PHE A  86      -3.535   3.793 -14.358  1.00 86.72           C
ATOM   1080 1HB  PHE A  86      -3.137   3.209 -15.188  1.00 86.72           H
ATOM   1081 2HB  PHE A  86      -3.457   3.171 -13.466  1.00 86.72           H
ATOM   1082  CG  PHE A  86      -5.011   4.093 -14.625  1.00 86.72           C
ATOM   1083  CD1 PHE A  86      -5.649   5.057 -13.909  1.00 86.72           C
ATOM   1084  HD1 PHE A  86      -5.109   5.616 -13.145  1.00 86.72           H
ATOM   1085  CD2 PHE A  86      -5.685   3.396 -15.578  1.00 86.72           C
ATOM   1086  HD2 PHE A  86      -5.174   2.623 -16.152  1.00 86.72           H
ATOM   1087  CE1 PHE A  86      -7.020   5.336 -14.157  1.00 86.72           C
ATOM   1088  HE1 PHE A  86      -7.531   6.108 -13.583  1.00 86.72           H
ATOM   1089  CE2 PHE A  86      -7.056   3.674 -15.826  1.00 86.72           C
ATOM   1090  HE2 PHE A  86      -7.596   3.115 -16.590  1.00 86.72           H
ATOM   1091  CZ  PHE A  86      -7.694   4.638 -15.110  1.00 86.72           C
ATOM   1092  HZ  PHE A  86      -8.745   4.852 -15.300  1.00 86.72           H
ATOM   1093  HN  PHE A  86      -3.020   5.210 -16.217  1.00 86.72           H
ATOM   1094  N   LEU A  87      -0.485   4.156 -14.671  1.00 81.55           N
ATOM   1095  CA  LEU A  87       0.854   3.676 -14.373  1.00 81.55           C
ATOM   1096  C   LEU A  87       1.713   4.844 -13.886  1.00 81.55           C
ATOM   1097  O   LEU A  87       2.566   4.672 -13.017  1.00 81.55           O
ATOM   1098  HA  LEU A  87       0.769   2.950 -13.565  1.00 81.55           H
ATOM   1099  CB  LEU A  87       1.441   2.942 -15.581  1.00 81.55           C
ATOM   1100 1HB  LEU A  87       1.337   3.583 -16.456  1.00 81.55           H
ATOM   1101 2HB  LEU A  87       2.509   2.804 -15.413  1.00 81.55           H
ATOM   1102  CG  LEU A  87       0.823   1.580 -15.904  1.00 81.55           C
ATOM   1103  HG  LEU A  87      -0.246   1.719 -16.064  1.00 81.55           H
ATOM   1104  CD1 LEU A  87       1.404   1.008 -17.198  1.00 81.55           C
ATOM   1105 1HD1 LEU A  87       1.196   1.690 -18.023  1.00 81.55           H
ATOM   1106 2HD1 LEU A  87       2.482   0.886 -17.091  1.00 81.55           H
ATOM   1107 3HD1 LEU A  87       0.947   0.040 -17.404  1.00 81.55           H
ATOM   1108  CD2 LEU A  87       0.982   0.614 -14.728  1.00 81.55           C
ATOM   1109 1HD2 LEU A  87       2.041   0.475 -14.512  1.00 81.55           H
ATOM   1110 2HD2 LEU A  87       0.483   1.025 -13.850  1.00 81.55           H
ATOM   1111 3HD2 LEU A  87       0.534  -0.346 -14.984  1.00 81.55           H
ATOM   1112  HN  LEU A  87      -0.746   4.109 -15.635  1.00 81.55           H
ATOM   1113  N   LEU A  88       1.459   6.007 -14.468  1.00 87.23           N
ATOM   1114  CA  LEU A  88       2.181   7.209 -14.087  1.00 87.23           C
ATOM   1115  C   LEU A  88       1.822   7.580 -12.647  1.00 87.23           C
ATOM   1116  O   LEU A  88       2.705   7.826 -11.827  1.00 87.23           O
ATOM   1117  HA  LEU A  88       3.246   6.977 -14.128  1.00 87.23           H
ATOM   1118  CB  LEU A  88       1.923   8.332 -15.094  1.00 87.23           C
ATOM   1119 1HB  LEU A  88       2.282   8.007 -16.070  1.00 87.23           H
ATOM   1120 2HB  LEU A  88       0.846   8.474 -15.181  1.00 87.23           H
ATOM   1121  CG  LEU A  88       2.563   9.683 -14.770  1.00 87.23           C
ATOM   1122  HG  LEU A  88       2.220   9.996 -13.784  1.00 87.23           H
ATOM   1123  CD1 LEU A  88       4.087   9.566 -14.702  1.00 87.23           C
ATOM   1124 1HD1 LEU A  88       4.363   8.854 -13.925  1.00 87.23           H
ATOM   1125 2HD1 LEU A  88       4.468   9.221 -15.664  1.00 87.23           H
ATOM   1126 3HD1 LEU A  88       4.516  10.541 -14.471  1.00 87.23           H
ATOM   1127  CD2 LEU A  88       2.114  10.755 -15.765  1.00 87.23           C
ATOM   1128 1HD2 LEU A  88       2.408  10.461 -16.773  1.00 87.23           H
ATOM   1129 2HD2 LEU A  88       1.030  10.861 -15.720  1.00 87.23           H
ATOM   1130 3HD2 LEU A  88       2.583  11.706 -15.512  1.00 87.23           H
ATOM   1131  HN  LEU A  88       0.775   6.136 -15.186  1.00 87.23           H
ATOM   1132  N   ASN A  89       0.524   7.607 -12.383  1.00 89.31           N
ATOM   1133  CA  ASN A  89       0.035   8.001 -11.072  1.00 89.31           C
ATOM   1134  C   ASN A  89       0.477   6.966 -10.036  1.00 89.31           C
ATOM   1135  O   ASN A  89       0.720   7.306  -8.879  1.00 89.31           O
ATOM   1136  HA  ASN A  89       0.466   8.985 -10.889  1.00 89.31           H
ATOM   1137  CB  ASN A  89      -1.494   8.067 -11.052  1.00 89.31           C
ATOM   1138 1HB  ASN A  89      -1.905   7.231 -11.617  1.00 89.31           H
ATOM   1139 2HB  ASN A  89      -1.852   7.966 -10.028  1.00 89.31           H
ATOM   1140  CG  ASN A  89      -1.993   9.386 -11.646  1.00 89.31           C
ATOM   1141  OD1 ASN A  89      -2.176  10.376 -10.957  1.00 89.31           O
ATOM   1142  ND2 ASN A  89      -2.203   9.343 -12.958  1.00 89.31           N
ATOM   1143 1HD2 ASN A  89      -2.033   8.497 -13.464  1.00 89.31           H
ATOM   1144 2HD2 ASN A  89      -2.531  10.156 -13.439  1.00 89.31           H
ATOM   1145  HN  ASN A  89      -0.186   7.368 -13.045  1.00 89.31           H
ATOM   1146  N   LEU A  90       0.568   5.724 -10.488  1.00 86.68           N
ATOM   1147  CA  LEU A  90       1.008   4.643  -9.623  1.00 86.68           C
ATOM   1148  C   LEU A  90       2.452   4.901  -9.186  1.00 86.68           C
ATOM   1149  O   LEU A  90       2.787   4.744  -8.013  1.00 86.68           O
ATOM   1150  HA  LEU A  90       0.373   4.653  -8.738  1.00 86.68           H
ATOM   1151  CB  LEU A  90       0.807   3.291 -10.310  1.00 86.68           C
ATOM   1152 1HB  LEU A  90      -0.243   3.201 -10.591  1.00 86.68           H
ATOM   1153 2HB  LEU A  90       1.385   3.285 -11.233  1.00 86.68           H
ATOM   1154  CG  LEU A  90       1.193   2.058  -9.490  1.00 86.68           C
ATOM   1155  HG  LEU A  90       2.228   2.174  -9.166  1.00 86.68           H
ATOM   1156  CD1 LEU A  90       0.334   1.946  -8.229  1.00 86.68           C
ATOM   1157 1HD1 LEU A  90       0.476   2.834  -7.613  1.00 86.68           H
ATOM   1158 2HD1 LEU A  90      -0.715   1.864  -8.511  1.00 86.68           H
ATOM   1159 3HD1 LEU A  90       0.630   1.061  -7.666  1.00 86.68           H
ATOM   1160  CD2 LEU A  90       1.127   0.790 -10.344  1.00 86.68           C
ATOM   1161 1HD2 LEU A  90       0.112   0.656 -10.718  1.00 86.68           H
ATOM   1162 2HD2 LEU A  90       1.815   0.881 -11.184  1.00 86.68           H
ATOM   1163 3HD2 LEU A  90       1.406  -0.072  -9.737  1.00 86.68           H
ATOM   1164  HN  LEU A  90       0.347   5.452 -11.425  1.00 86.68           H
ATOM   1165  N   ALA A  91       3.268   5.294 -10.153  1.00 90.92           N
ATOM   1166  CA  ALA A  91       4.676   5.539  -9.890  1.00 90.92           C
ATOM   1167  C   ALA A  91       4.812   6.718  -8.924  1.00 90.92           C
ATOM   1168  O   ALA A  91       5.684   6.716  -8.056  1.00 90.92           O
ATOM   1169  HA  ALA A  91       5.087   4.646  -9.421  1.00 90.92           H
ATOM   1170  CB  ALA A  91       5.407   5.782 -11.212  1.00 90.92           C
ATOM   1171 1HB  ALA A  91       5.304   4.905 -11.851  1.00 90.92           H
ATOM   1172 2HB  ALA A  91       4.975   6.648 -11.713  1.00 90.92           H
ATOM   1173 3HB  ALA A  91       6.463   5.966 -11.015  1.00 90.92           H
ATOM   1174  HN  ALA A  91       2.982   5.444 -11.099  1.00 90.92           H
ATOM   1175  N   ILE A  92       3.937   7.696  -9.106  1.00 90.53           N
ATOM   1176  CA  ILE A  92       3.938   8.870  -8.250  1.00 90.53           C
ATOM   1177  C   ILE A  92       3.568   8.457  -6.825  1.00 90.53           C
ATOM   1178  O   ILE A  92       4.210   8.881  -5.865  1.00 90.53           O
ATOM   1179  HA  ILE A  92       4.953   9.267  -8.242  1.00 90.53           H
ATOM   1180  CB  ILE A  92       3.031   9.957  -8.831  1.00 90.53           C
ATOM   1181  HB  ILE A  92       2.067   9.507  -9.067  1.00 90.53           H
ATOM   1182  CG1 ILE A  92       3.604  10.509 -10.138  1.00 90.53           C
ATOM   1183 1HG1 ILE A  92       4.482  11.118  -9.925  1.00 90.53           H
ATOM   1184 2HG1 ILE A  92       3.933   9.685 -10.771  1.00 90.53           H
ATOM   1185  CG2 ILE A  92       2.775  11.063  -7.805  1.00 90.53           C
ATOM   1186 1HG2 ILE A  92       2.292  10.637  -6.925  1.00 90.53           H
ATOM   1187 2HG2 ILE A  92       3.722  11.516  -7.515  1.00 90.53           H
ATOM   1188 3HG2 ILE A  92       2.127  11.822  -8.244  1.00 90.53           H
ATOM   1189  CD1 ILE A  92       2.562  11.347 -10.882  1.00 90.53           C
ATOM   1190 1HD1 ILE A  92       1.696  10.728 -11.114  1.00 90.53           H
ATOM   1191 2HD1 ILE A  92       2.254  12.184 -10.254  1.00 90.53           H
ATOM   1192 3HD1 ILE A  92       2.996  11.727 -11.807  1.00 90.53           H
ATOM   1193  HN  ILE A  92       3.239   7.695  -9.822  1.00 90.53           H
ATOM   1194  N   ALA A  93       2.533   7.634  -6.731  1.00 91.98           N
ATOM   1195  CA  ALA A  93       2.018   7.224  -5.436  1.00 91.98           C
ATOM   1196  C   ALA A  93       3.099   6.443  -4.686  1.00 91.98           C
ATOM   1197  O   ALA A  93       3.327   6.674  -3.499  1.00 91.98           O
ATOM   1198  HA  ALA A  93       1.778   8.126  -4.873  1.00 91.98           H
ATOM   1199  CB  ALA A  93       0.738   6.409  -5.630  1.00 91.98           C
ATOM   1200 1HB  ALA A  93      -0.007   7.019  -6.141  1.00 91.98           H
ATOM   1201 2HB  ALA A  93       0.957   5.525  -6.229  1.00 91.98           H
ATOM   1202 3HB  ALA A  93       0.352   6.102  -4.658  1.00 91.98           H
ATOM   1203  HN  ALA A  93       2.051   7.250  -7.518  1.00 91.98           H
ATOM   1204  N   ASP A  94       3.736   5.533  -5.409  1.00 88.87           N
ATOM   1205  CA  ASP A  94       4.777   4.706  -4.823  1.00 88.87           C
ATOM   1206  C   ASP A  94       5.901   5.603  -4.301  1.00 88.87           C
ATOM   1207  O   ASP A  94       6.423   5.379  -3.209  1.00 88.87           O
ATOM   1208  HA  ASP A  94       4.285   4.148  -4.026  1.00 88.87           H
ATOM   1209  CB  ASP A  94       5.375   3.755  -5.861  1.00 88.87           C
ATOM   1210 1HB  ASP A  94       5.511   4.281  -6.806  1.00 88.87           H
ATOM   1211 2HB  ASP A  94       6.361   3.427  -5.534  1.00 88.87           H
ATOM   1212  CG  ASP A  94       4.471   2.538  -6.074  1.00 88.87           C
ATOM   1213  OD1 ASP A  94       3.763   2.181  -5.108  1.00 88.87           O
ATOM   1214  OD2 ASP A  94       4.510   1.993  -7.198  1.00 88.87           O
ATOM   1215  HN  ASP A  94       3.551   5.358  -6.376  1.00 88.87           H
ATOM   1216  N   LEU A  95       6.242   6.600  -5.105  1.00 90.39           N
ATOM   1217  CA  LEU A  95       7.350   7.480  -4.778  1.00 90.39           C
ATOM   1218  C   LEU A  95       7.036   8.229  -3.481  1.00 90.39           C
ATOM   1219  O   LEU A  95       7.896   8.362  -2.613  1.00 90.39           O
ATOM   1220  HA  LEU A  95       8.227   6.854  -4.611  1.00 90.39           H
ATOM   1221  CB  LEU A  95       7.670   8.400  -5.957  1.00 90.39           C
ATOM   1222 1HB  LEU A  95       7.747   7.791  -6.858  1.00 90.39           H
ATOM   1223 2HB  LEU A  95       6.828   9.078  -6.102  1.00 90.39           H
ATOM   1224  CG  LEU A  95       8.945   9.236  -5.830  1.00 90.39           C
ATOM   1225  HG  LEU A  95       8.917   9.758  -4.873  1.00 90.39           H
ATOM   1226  CD1 LEU A  95      10.187   8.343  -5.822  1.00 90.39           C
ATOM   1227 1HD1 LEU A  95      10.135   7.655  -4.979  1.00 90.39           H
ATOM   1228 2HD1 LEU A  95      10.233   7.776  -6.752  1.00 90.39           H
ATOM   1229 3HD1 LEU A  95      11.079   8.963  -5.731  1.00 90.39           H
ATOM   1230  CD2 LEU A  95       9.013  10.303  -6.924  1.00 90.39           C
ATOM   1231 1HD2 LEU A  95       9.007   9.822  -7.902  1.00 90.39           H
ATOM   1232 2HD2 LEU A  95       8.151  10.965  -6.840  1.00 90.39           H
ATOM   1233 3HD2 LEU A  95       9.929  10.883  -6.810  1.00 90.39           H
ATOM   1234  HN  LEU A  95       5.776   6.809  -5.965  1.00 90.39           H
ATOM   1235  N   LEU A  96       5.800   8.698  -3.391  1.00 87.15           N
ATOM   1236  CA  LEU A  96       5.372   9.462  -2.232  1.00 87.15           C
ATOM   1237  C   LEU A  96       5.471   8.584  -0.983  1.00 87.15           C
ATOM   1238  O   LEU A  96       5.883   9.051   0.078  1.00 87.15           O
ATOM   1239  HA  LEU A  96       6.061  10.300  -2.120  1.00 87.15           H
ATOM   1240  CB  LEU A  96       3.978  10.049  -2.462  1.00 87.15           C
ATOM   1241 1HB  LEU A  96       3.324   9.253  -2.815  1.00 87.15           H
ATOM   1242 2HB  LEU A  96       3.584  10.384  -1.502  1.00 87.15           H
ATOM   1243  CG  LEU A  96       3.896  11.215  -3.450  1.00 87.15           C
ATOM   1244  HG  LEU A  96       4.337  10.894  -4.393  1.00 87.15           H
ATOM   1245  CD1 LEU A  96       2.440  11.589  -3.736  1.00 87.15           C
ATOM   1246 1HD1 LEU A  96       1.922  10.731  -4.164  1.00 87.15           H
ATOM   1247 2HD1 LEU A  96       1.951  11.883  -2.807  1.00 87.15           H
ATOM   1248 3HD1 LEU A  96       2.411  12.420  -4.441  1.00 87.15           H
ATOM   1249  CD2 LEU A  96       4.709  12.412  -2.954  1.00 87.15           C
ATOM   1250 1HD2 LEU A  96       4.319  12.742  -1.991  1.00 87.15           H
ATOM   1251 2HD2 LEU A  96       5.754  12.121  -2.843  1.00 87.15           H
ATOM   1252 3HD2 LEU A  96       4.633  13.226  -3.675  1.00 87.15           H
ATOM   1253  HN  LEU A  96       5.098   8.564  -4.091  1.00 87.15           H
ATOM   1254  N   PHE A  97       5.086   7.327  -1.150  1.00 89.17           N
ATOM   1255  CA  PHE A  97       5.152   6.373  -0.057  1.00 89.17           C
ATOM   1256  C   PHE A  97       6.594   6.178   0.415  1.00 89.17           C
ATOM   1257  O   PHE A  97       6.865   6.188   1.615  1.00 89.17           O
ATOM   1258  HA  PHE A  97       4.555   6.776   0.762  1.00 89.17           H
ATOM   1259  CB  PHE A  97       4.618   5.042  -0.592  1.00 89.17           C
ATOM   1260 1HB  PHE A  97       3.535   5.109  -0.688  1.00 89.17           H
ATOM   1261 2HB  PHE A  97       5.018   4.878  -1.592  1.00 89.17           H
ATOM   1262  CG  PHE A  97       4.964   3.836   0.284  1.00 89.17           C
ATOM   1263  CD1 PHE A  97       5.888   2.932  -0.138  1.00 89.17           C
ATOM   1264  HD1 PHE A  97       6.383   3.067  -1.100  1.00 89.17           H
ATOM   1265  CD2 PHE A  97       4.347   3.668   1.484  1.00 89.17           C
ATOM   1266  HD2 PHE A  97       3.606   4.392   1.822  1.00 89.17           H
ATOM   1267  CE1 PHE A  97       6.209   1.812   0.674  1.00 89.17           C
ATOM   1268  HE1 PHE A  97       6.950   1.088   0.336  1.00 89.17           H
ATOM   1269  CE2 PHE A  97       4.668   2.548   2.297  1.00 89.17           C
ATOM   1270  HE2 PHE A  97       4.174   2.413   3.259  1.00 89.17           H
ATOM   1271  CZ  PHE A  97       5.592   1.644   1.875  1.00 89.17           C
ATOM   1272  HZ  PHE A  97       5.839   0.785   2.498  1.00 89.17           H
ATOM   1273  HN  PHE A  97       4.735   6.960  -2.011  1.00 89.17           H
ATOM   1274  N   LEU A  98       7.481   6.005  -0.553  1.00 92.80           N
ATOM   1275  CA  LEU A  98       8.852   5.628  -0.254  1.00 92.80           C
ATOM   1276  C   LEU A  98       9.502   6.721   0.598  1.00 92.80           C
ATOM   1277  O   LEU A  98      10.338   6.432   1.453  1.00 92.80           O
ATOM   1278  HA  LEU A  98       8.818   4.709   0.331  1.00 92.80           H
ATOM   1279  CB  LEU A  98       9.616   5.317  -1.542  1.00 92.80           C
ATOM   1280 1HB  LEU A  98       9.486   6.153  -2.230  1.00 92.80           H
ATOM   1281 2HB  LEU A  98      10.679   5.261  -1.306  1.00 92.80           H
ATOM   1282  CG  LEU A  98       9.215   4.030  -2.265  1.00 92.80           C
ATOM   1283  HG  LEU A  98       8.127   3.975  -2.286  1.00 92.80           H
ATOM   1284  CD1 LEU A  98       9.694   4.045  -3.718  1.00 92.80           C
ATOM   1285 1HD1 LEU A  98       9.248   4.893  -4.239  1.00 92.80           H
ATOM   1286 2HD1 LEU A  98      10.780   4.136  -3.742  1.00 92.80           H
ATOM   1287 3HD1 LEU A  98       9.395   3.119  -4.209  1.00 92.80           H
ATOM   1288  CD2 LEU A  98       9.716   2.797  -1.510  1.00 92.80           C
ATOM   1289 1HD2 LEU A  98      10.803   2.833  -1.437  1.00 92.80           H
ATOM   1290 2HD2 LEU A  98       9.285   2.785  -0.509  1.00 92.80           H
ATOM   1291 3HD2 LEU A  98       9.417   1.896  -2.046  1.00 92.80           H
ATOM   1292  HN  LEU A  98       7.277   6.117  -1.526  1.00 92.80           H
ATOM   1293  N   VAL A  99       9.094   7.953   0.334  1.00 89.91           N
ATOM   1294  CA  VAL A  99       9.668   9.096   1.024  1.00 89.91           C
ATOM   1295  C   VAL A  99       9.394   8.972   2.524  1.00 89.91           C
ATOM   1296  O   VAL A  99      10.072   9.598   3.337  1.00 89.91           O
ATOM   1297  HA  VAL A  99      10.746   9.070   0.861  1.00 89.91           H
ATOM   1298  CB  VAL A  99       9.129  10.395   0.423  1.00 89.91           C
ATOM   1299  HB  VAL A  99       8.040  10.339   0.424  1.00 89.91           H
ATOM   1300  CG1 VAL A  99       9.537  11.602   1.271  1.00 89.91           C
ATOM   1301 1HG1 VAL A  99       9.137  11.490   2.279  1.00 89.91           H
ATOM   1302 2HG1 VAL A  99      10.624  11.663   1.316  1.00 89.91           H
ATOM   1303 3HG1 VAL A  99       9.140  12.513   0.821  1.00 89.91           H
ATOM   1304  CG2 VAL A  99       9.590  10.562  -1.026  1.00 89.91           C
ATOM   1305 1HG2 VAL A  99      10.679  10.587  -1.060  1.00 89.91           H
ATOM   1306 2HG2 VAL A  99       9.226   9.725  -1.622  1.00 89.91           H
ATOM   1307 3HG2 VAL A  99       9.192  11.494  -1.429  1.00 89.91           H
ATOM   1308  HN  VAL A  99       8.385   8.177  -0.335  1.00 89.91           H
ATOM   1309  N   THR A 100       8.398   8.159   2.846  1.00 89.47           N
ATOM   1310  CA  THR A 100       8.001   7.973   4.231  1.00 89.47           C
ATOM   1311  C   THR A 100       8.920   6.961   4.918  1.00 89.47           C
ATOM   1312  O   THR A 100       9.063   6.977   6.140  1.00 89.47           O
ATOM   1313  HA  THR A 100       8.123   8.922   4.754  1.00 89.47           H
ATOM   1314  CB  THR A 100       6.526   7.566   4.250  1.00 89.47           C
ATOM   1315  HB  THR A 100       6.106   7.674   5.249  1.00 89.47           H
ATOM   1316  OG1 THR A 100       6.525   6.242   3.722  1.00 89.47           O
ATOM   1317  HG1 THR A 100       7.300   6.121   3.102  1.00 89.47           H
ATOM   1318  CG2 THR A 100       5.685   8.366   3.253  1.00 89.47           C
ATOM   1319 1HG2 THR A 100       6.065   8.203   2.244  1.00 89.47           H
ATOM   1320 2HG2 THR A 100       5.744   9.426   3.497  1.00 89.47           H
ATOM   1321 3HG2 THR A 100       4.647   8.037   3.307  1.00 89.47           H
ATOM   1322  HN  THR A 100       7.868   7.633   2.180  1.00 89.47           H
ATOM   1323  N   LEU A 101       9.519   6.105   4.103  1.00 92.38           N
ATOM   1324  CA  LEU A 101      10.219   4.942   4.623  1.00 92.38           C
ATOM   1325  C   LEU A 101      11.396   5.404   5.483  1.00 92.38           C
ATOM   1326  O   LEU A 101      11.657   4.834   6.542  1.00 92.38           O
ATOM   1327  HA  LEU A 101       9.520   4.397   5.257  1.00 92.38           H
ATOM   1328  CB  LEU A 101      10.621   4.005   3.482  1.00 92.38           C
ATOM   1329 1HB  LEU A 101      11.141   4.591   2.724  1.00 92.38           H
ATOM   1330 2HB  LEU A 101      11.335   3.279   3.870  1.00 92.38           H
ATOM   1331  CG  LEU A 101       9.479   3.245   2.804  1.00 92.38           C
ATOM   1332  HG  LEU A 101       8.825   3.971   2.321  1.00 92.38           H
ATOM   1333  CD1 LEU A 101      10.011   2.318   1.710  1.00 92.38           C
ATOM   1334 1HD1 LEU A 101      10.534   2.907   0.957  1.00 92.38           H
ATOM   1335 2HD1 LEU A 101      10.700   1.596   2.149  1.00 92.38           H
ATOM   1336 3HD1 LEU A 101       9.179   1.790   1.245  1.00 92.38           H
ATOM   1337  CD2 LEU A 101       8.635   2.491   3.834  1.00 92.38           C
ATOM   1338 1HD2 LEU A 101       9.263   1.777   4.366  1.00 92.38           H
ATOM   1339 2HD2 LEU A 101       8.210   3.200   4.544  1.00 92.38           H
ATOM   1340 3HD2 LEU A 101       7.831   1.960   3.326  1.00 92.38           H
ATOM   1341  HN  LEU A 101       9.530   6.195   3.108  1.00 92.38           H
ATOM   1342  N   PRO A 102      12.126   6.440   5.048  1.00 94.60           N
ATOM   1343  CA  PRO A 102      13.286   6.917   5.805  1.00 94.60           C
ATOM   1344  C   PRO A 102      12.947   7.212   7.256  1.00 94.60           C
ATOM   1345  O   PRO A 102      13.707   6.864   8.158  1.00 94.60           O
ATOM   1346  HA  PRO A 102      14.052   6.142   5.843  1.00 94.60           H
ATOM   1347  CB  PRO A 102      13.714   8.179   5.054  1.00 94.60           C
ATOM   1348 1HB  PRO A 102      13.244   9.071   5.468  1.00 94.60           H
ATOM   1349 2HB  PRO A 102      14.792   8.334   5.110  1.00 94.60           H
ATOM   1350  CG  PRO A 102      13.257   7.913   3.625  1.00 94.60           C
ATOM   1351 1HG  PRO A 102      13.167   8.835   3.050  1.00 94.60           H
ATOM   1352 2HG  PRO A 102      13.963   7.282   3.085  1.00 94.60           H
ATOM   1353  CD  PRO A 102      11.914   7.228   3.820  1.00 94.60           C
ATOM   1354 1HD  PRO A 102      11.106   7.950   3.942  1.00 94.60           H
ATOM   1355 2HD  PRO A 102      11.652   6.601   2.968  1.00 94.60           H
ATOM   1356  N   PHE A 103      11.802   7.852   7.445  1.00 92.81           N
ATOM   1357  CA  PHE A 103      11.378   8.251   8.776  1.00 92.81           C
ATOM   1358  C   PHE A 103      11.065   7.028   9.641  1.00 92.81           C
ATOM   1359  O   PHE A 103      11.421   6.988  10.818  1.00 92.81           O
ATOM   1360  HA  PHE A 103      12.200   8.809   9.224  1.00 92.81           H
ATOM   1361  CB  PHE A 103      10.105   9.082   8.610  1.00 92.81           C
ATOM   1362 1HB  PHE A 103       9.369   8.495   8.061  1.00 92.81           H
ATOM   1363 2HB  PHE A 103       9.682   9.282   9.595  1.00 92.81           H
ATOM   1364  CG  PHE A 103      10.320  10.412   7.885  1.00 92.81           C
ATOM   1365  CD1 PHE A 103      10.658  11.524   8.590  1.00 92.81           C
ATOM   1366  HD1 PHE A 103      10.776  11.469   9.672  1.00 92.81           H
ATOM   1367  CD2 PHE A 103      10.173  10.482   6.534  1.00 92.81           C
ATOM   1368  HD2 PHE A 103       9.902   9.590   5.969  1.00 92.81           H
ATOM   1369  CE1 PHE A 103      10.858  12.759   7.917  1.00 92.81           C
ATOM   1370  HE1 PHE A 103      11.129  13.650   8.482  1.00 92.81           H
ATOM   1371  CE2 PHE A 103      10.373  11.716   5.861  1.00 92.81           C
ATOM   1372  HE2 PHE A 103      10.255  11.772   4.779  1.00 92.81           H
ATOM   1373  CZ  PHE A 103      10.711  12.828   6.567  1.00 92.81           C
ATOM   1374  HZ  PHE A 103      10.865  13.775   6.050  1.00 92.81           H
ATOM   1375  HN  PHE A 103      11.171   8.098   6.709  1.00 92.81           H
ATOM   1376  N   TRP A 104      10.403   6.060   9.024  1.00 86.54           N
ATOM   1377  CA  TRP A 104      10.015   4.851   9.730  1.00 86.54           C
ATOM   1378  C   TRP A 104      11.288   4.083  10.088  1.00 86.54           C
ATOM   1379  O   TRP A 104      11.350   3.427  11.127  1.00 86.54           O
ATOM   1380  HA  TRP A 104       9.491   5.149  10.638  1.00 86.54           H
ATOM   1381  CB  TRP A 104       9.031   4.024   8.900  1.00 86.54           C
ATOM   1382 1HB  TRP A 104       9.457   3.856   7.911  1.00 86.54           H
ATOM   1383 2HB  TRP A 104       8.912   3.045   9.365  1.00 86.54           H
ATOM   1384  CG  TRP A 104       7.653   4.669   8.743  1.00 86.54           C
ATOM   1385  CD1 TRP A 104       7.008   4.972   7.608  1.00 86.54           C
ATOM   1386  HD1 TRP A 104       7.404   4.787   6.609  1.00 86.54           H
ATOM   1387  CD2 TRP A 104       6.770   5.082   9.808  1.00 86.54           C
ATOM   1388  NE1 TRP A 104       5.779   5.547   7.862  1.00 86.54           N
ATOM   1389  HE1 TRP A 104       5.118   5.857   7.179  1.00 86.54           H
ATOM   1390  CE2 TRP A 104       5.630   5.616   9.242  1.00 86.54           C
ATOM   1391  CE3 TRP A 104       6.930   5.006  11.203  1.00 86.54           C
ATOM   1392  HE3 TRP A 104       7.820   4.588  11.673  1.00 86.54           H
ATOM   1393  CZ2 TRP A 104       4.562   6.115   9.997  1.00 86.54           C
ATOM   1394  HZ2 TRP A 104       3.672   6.533   9.526  1.00 86.54           H
ATOM   1395  CZ3 TRP A 104       5.854   5.509  11.943  1.00 86.54           C
ATOM   1396  HZ3 TRP A 104       5.926   5.475  13.030  1.00 86.54           H
ATOM   1397  CH2 TRP A 104       4.699   6.050  11.389  1.00 86.54           C
ATOM   1398  HH2 TRP A 104       3.904   6.422  12.035  1.00 86.54           H
ATOM   1399  HN  TRP A 104      10.134   6.093   8.061  1.00 86.54           H
ATOM   1400  N   ALA A 105      12.273   4.190   9.208  1.00 95.22           N
ATOM   1401  CA  ALA A 105      13.537   3.503   9.413  1.00 95.22           C
ATOM   1402  C   ALA A 105      14.195   4.025  10.692  1.00 95.22           C
ATOM   1403  O   ALA A 105      14.653   3.242  11.522  1.00 95.22           O
ATOM   1404  HA  ALA A 105      13.323   2.441   9.532  1.00 95.22           H
ATOM   1405  CB  ALA A 105      14.426   3.692   8.182  1.00 95.22           C
ATOM   1406 1HB  ALA A 105      13.926   3.279   7.306  1.00 95.22           H
ATOM   1407 2HB  ALA A 105      14.611   4.755   8.026  1.00 95.22           H
ATOM   1408 3HB  ALA A 105      15.374   3.177   8.335  1.00 95.22           H
ATOM   1409  HN  ALA A 105      12.217   4.732   8.370  1.00 95.22           H
ATOM   1410  N   ILE A 106      14.220   5.345  10.810  1.00 91.96           N
ATOM   1411  CA  ILE A 106      14.834   5.981  11.964  1.00 91.96           C
ATOM   1412  C   ILE A 106      14.033   5.630  13.220  1.00 91.96           C
ATOM   1413  O   ILE A 106      14.609   5.293  14.253  1.00 91.96           O
ATOM   1414  HA  ILE A 106      15.838   5.570  12.068  1.00 91.96           H
ATOM   1415  CB  ILE A 106      14.983   7.485  11.730  1.00 91.96           C
ATOM   1416  HB  ILE A 106      14.022   7.875  11.392  1.00 91.96           H
ATOM   1417  CG1 ILE A 106      16.000   7.770  10.623  1.00 91.96           C
ATOM   1418 1HG1 ILE A 106      17.009   7.598  10.999  1.00 91.96           H
ATOM   1419 2HG1 ILE A 106      15.846   7.077   9.796  1.00 91.96           H
ATOM   1420  CG2 ILE A 106      15.333   8.211  13.031  1.00 91.96           C
ATOM   1421 1HG2 ILE A 106      14.541   8.048  13.762  1.00 91.96           H
ATOM   1422 2HG2 ILE A 106      16.273   7.823  13.421  1.00 91.96           H
ATOM   1423 3HG2 ILE A 106      15.433   9.278  12.835  1.00 91.96           H
ATOM   1424  CD1 ILE A 106      15.876   9.210  10.121  1.00 91.96           C
ATOM   1425 1HD1 ILE A 106      14.874   9.371   9.724  1.00 91.96           H
ATOM   1426 2HD1 ILE A 106      16.055   9.899  10.946  1.00 91.96           H
ATOM   1427 3HD1 ILE A 106      16.610   9.385   9.335  1.00 91.96           H
ATOM   1428  HN  ILE A 106      13.832   5.974  10.137  1.00 91.96           H
ATOM   1429  N   ALA A 107      12.718   5.722  13.090  1.00 93.17           N
ATOM   1430  CA  ALA A 107      11.837   5.506  14.225  1.00 93.17           C
ATOM   1431  C   ALA A 107      12.004   4.071  14.728  1.00 93.17           C
ATOM   1432  O   ALA A 107      11.932   3.819  15.930  1.00 93.17           O
ATOM   1433  HA  ALA A 107      12.136   6.196  15.013  1.00 93.17           H
ATOM   1434  CB  ALA A 107      10.395   5.817  13.818  1.00 93.17           C
ATOM   1435 1HB  ALA A 107      10.324   6.856  13.496  1.00 93.17           H
ATOM   1436 2HB  ALA A 107      10.099   5.161  12.999  1.00 93.17           H
ATOM   1437 3HB  ALA A 107       9.734   5.654  14.670  1.00 93.17           H
ATOM   1438  HN  ALA A 107      12.255   5.940  12.231  1.00 93.17           H
ATOM   1439  N   ALA A 108      12.225   3.168  13.784  1.00 92.73           N
ATOM   1440  CA  ALA A 108      12.366   1.760  14.113  1.00 92.73           C
ATOM   1441  C   ALA A 108      13.735   1.524  14.754  1.00 92.73           C
ATOM   1442  O   ALA A 108      13.879   0.663  15.620  1.00 92.73           O
ATOM   1443  HA  ALA A 108      11.588   1.509  14.835  1.00 92.73           H
ATOM   1444  CB  ALA A 108      12.159   0.918  12.853  1.00 92.73           C
ATOM   1445 1HB  ALA A 108      11.161   1.100  12.454  1.00 92.73           H
ATOM   1446 2HB  ALA A 108      12.904   1.192  12.106  1.00 92.73           H
ATOM   1447 3HB  ALA A 108      12.264  -0.139  13.100  1.00 92.73           H
ATOM   1448  HN  ALA A 108      12.308   3.385  12.812  1.00 92.73           H
ATOM   1449  N   ALA A 109      14.706   2.306  14.303  1.00 91.38           N
ATOM   1450  CA  ALA A 109      16.083   2.103  14.719  1.00 91.38           C
ATOM   1451  C   ALA A 109      16.225   2.470  16.197  1.00 91.38           C
ATOM   1452  O   ALA A 109      16.983   1.835  16.929  1.00 91.38           O
ATOM   1453  HA  ALA A 109      16.316   1.045  14.592  1.00 91.38           H
ATOM   1454  CB  ALA A 109      17.013   2.923  13.823  1.00 91.38           C
ATOM   1455 1HB  ALA A 109      16.895   2.604  12.788  1.00 91.38           H
ATOM   1456 2HB  ALA A 109      16.760   3.980  13.908  1.00 91.38           H
ATOM   1457 3HB  ALA A 109      18.046   2.771  14.135  1.00 91.38           H
ATOM   1458  HN  ALA A 109      14.563   3.064  13.667  1.00 91.38           H
ATOM   1459  N   ASP A 110      15.482   3.493  16.594  1.00 82.79           N
ATOM   1460  CA  ASP A 110      15.642   4.065  17.920  1.00 82.79           C
ATOM   1461  C   ASP A 110      14.282   4.541  18.433  1.00 82.79           C
ATOM   1462  O   ASP A 110      13.547   3.775  19.055  1.00 82.79           O
ATOM   1463  HA  ASP A 110      16.060   3.263  18.529  1.00 82.79           H
ATOM   1464  CB  ASP A 110      16.584   5.270  17.890  1.00 82.79           C
ATOM   1465 1HB  ASP A 110      17.499   5.008  17.359  1.00 82.79           H
ATOM   1466 2HB  ASP A 110      16.118   6.087  17.339  1.00 82.79           H
ATOM   1467  CG  ASP A 110      16.926   5.734  19.307  1.00 82.79           C
ATOM   1468  OD1 ASP A 110      16.579   4.988  20.248  1.00 82.79           O
ATOM   1469  OD2 ASP A 110      17.526   6.825  19.418  1.00 82.79           O
ATOM   1470  HN  ASP A 110      14.783   3.929  16.027  1.00 82.79           H
ATOM   1471  N   GLN A 111      13.987   5.802  18.154  1.00 85.85           N
ATOM   1472  CA  GLN A 111      12.725   6.387  18.574  1.00 85.85           C
ATOM   1473  C   GLN A 111      12.294   7.480  17.594  1.00 85.85           C
ATOM   1474  O   GLN A 111      13.059   7.861  16.709  1.00 85.85           O
ATOM   1475  HA  GLN A 111      12.006   5.568  18.555  1.00 85.85           H
ATOM   1476  CB  GLN A 111      12.823   6.936  19.999  1.00 85.85           C
ATOM   1477 1HB  GLN A 111      11.872   7.385  20.286  1.00 85.85           H
ATOM   1478 2HB  GLN A 111      13.012   6.119  20.695  1.00 85.85           H
ATOM   1479  CG  GLN A 111      13.939   7.976  20.111  1.00 85.85           C
ATOM   1480 1HG  GLN A 111      14.896   7.516  19.866  1.00 85.85           H
ATOM   1481 2HG  GLN A 111      13.772   8.772  19.385  1.00 85.85           H
ATOM   1482  CD  GLN A 111      13.997   8.569  21.520  1.00 85.85           C
ATOM   1483  OE1 GLN A 111      13.029   8.568  22.262  1.00 85.85           O
ATOM   1484  NE2 GLN A 111      15.184   9.072  21.846  1.00 85.85           N
ATOM   1485 1HE2 GLN A 111      15.938   9.041  21.190  1.00 85.85           H
ATOM   1486 2HE2 GLN A 111      15.322   9.482  22.748  1.00 85.85           H
ATOM   1487  HN  GLN A 111      14.593   6.419  17.652  1.00 85.85           H
ATOM   1488  N   TRP A 112      11.071   7.952  17.785  1.00 90.87           N
ATOM   1489  CA  TRP A 112      10.555   9.041  16.974  1.00 90.87           C
ATOM   1490  C   TRP A 112      11.248  10.331  17.418  1.00 90.87           C
ATOM   1491  O   TRP A 112      11.030  10.805  18.532  1.00 90.87           O
ATOM   1492  HA  TRP A 112      10.799   8.827  15.933  1.00 90.87           H
ATOM   1493  CB  TRP A 112       9.030   9.119  17.066  1.00 90.87           C
ATOM   1494 1HB  TRP A 112       8.613   8.135  16.855  1.00 90.87           H
ATOM   1495 2HB  TRP A 112       8.751   9.370  18.090  1.00 90.87           H
ATOM   1496  CG  TRP A 112       8.400  10.139  16.116  1.00 90.87           C
ATOM   1497  CD1 TRP A 112       8.010  11.392  16.391  1.00 90.87           C
ATOM   1498  HD1 TRP A 112       8.097  11.860  17.371  1.00 90.87           H
ATOM   1499  CD2 TRP A 112       8.101   9.942  14.718  1.00 90.87           C
ATOM   1500  NE1 TRP A 112       7.483  12.013  15.277  1.00 90.87           N
ATOM   1501  HE1 TRP A 112       7.127  12.946  15.233  1.00 90.87           H
ATOM   1502  CE2 TRP A 112       7.540  11.104  14.227  1.00 90.87           C
ATOM   1503  CE3 TRP A 112       8.297   8.819  13.896  1.00 90.87           C
ATOM   1504  HE3 TRP A 112       8.738   7.890  14.259  1.00 90.87           H
ATOM   1505  CZ2 TRP A 112       7.131  11.255  12.897  1.00 90.87           C
ATOM   1506  HZ2 TRP A 112       6.690  12.183  12.534  1.00 90.87           H
ATOM   1507  CZ3 TRP A 112       7.882   8.986  12.569  1.00 90.87           C
ATOM   1508  HZ3 TRP A 112       8.012   8.145  11.888  1.00 90.87           H
ATOM   1509  CH2 TRP A 112       7.317  10.149  12.059  1.00 90.87           C
ATOM   1510  HH2 TRP A 112       7.019  10.199  11.012  1.00 90.87           H
ATOM   1511  HN  TRP A 112      10.439   7.604  18.477  1.00 90.87           H
ATOM   1512  N   LYS A 113      12.068  10.863  16.524  1.00 83.70           N
ATOM   1513  CA  LYS A 113      12.921  11.988  16.867  1.00 83.70           C
ATOM   1514  C   LYS A 113      12.335  13.268  16.268  1.00 83.70           C
ATOM   1515  O   LYS A 113      12.962  14.325  16.319  1.00 83.70           O
ATOM   1516  HA  LYS A 113      12.916  12.083  17.953  1.00 83.70           H
ATOM   1517  CB  LYS A 113      14.365  11.715  16.443  1.00 83.70           C
ATOM   1518 1HB  LYS A 113      14.409  11.565  15.364  1.00 83.70           H
ATOM   1519 2HB  LYS A 113      14.985  12.583  16.669  1.00 83.70           H
ATOM   1520  CG  LYS A 113      14.923  10.483  17.157  1.00 83.70           C
ATOM   1521 1HG  LYS A 113      14.778  10.585  18.233  1.00 83.70           H
ATOM   1522 2HG  LYS A 113      14.372   9.596  16.844  1.00 83.70           H
ATOM   1523  CD  LYS A 113      16.411  10.299  16.853  1.00 83.70           C
ATOM   1524 1HD  LYS A 113      16.552  10.161  15.781  1.00 83.70           H
ATOM   1525 2HD  LYS A 113      16.957  11.200  17.133  1.00 83.70           H
ATOM   1526  CE  LYS A 113      16.980   9.095  17.607  1.00 83.70           C
ATOM   1527 1HE  LYS A 113      16.827   9.224  18.678  1.00 83.70           H
ATOM   1528 2HE  LYS A 113      16.447   8.191  17.315  1.00 83.70           H
ATOM   1529  NZ  LYS A 113      18.424   8.941  17.321  1.00 83.70           N
ATOM   1530 1HZ  LYS A 113      18.783   8.133  17.819  1.00 83.70           H
ATOM   1531 2HZ  LYS A 113      18.560   8.811  16.325  1.00 83.70           H
ATOM   1532 3HZ  LYS A 113      18.920   9.772  17.624  1.00 83.70           H
ATOM   1533  HN  LYS A 113      12.155  10.539  15.582  1.00 83.70           H
ATOM   1534  N   PHE A 114      11.140  13.131  15.713  1.00 89.32           N
ATOM   1535  CA  PHE A 114      10.542  14.211  14.947  1.00 89.32           C
ATOM   1536  C   PHE A 114       9.365  14.833  15.701  1.00 89.32           C
ATOM   1537  O   PHE A 114       8.917  14.294  16.713  1.00 89.32           O
ATOM   1538  HA  PHE A 114      11.313  14.966  14.795  1.00 89.32           H
ATOM   1539  CB  PHE A 114      10.030  13.602  13.640  1.00 89.32           C
ATOM   1540 1HB  PHE A 114       9.202  12.929  13.864  1.00 89.32           H
ATOM   1541 2HB  PHE A 114       9.632  14.398  13.011  1.00 89.32           H
ATOM   1542  CG  PHE A 114      11.094  12.834  12.853  1.00 89.32           C
ATOM   1543  CD1 PHE A 114      12.030  13.511  12.136  1.00 89.32           C
ATOM   1544  HD1 PHE A 114      12.023  14.601  12.123  1.00 89.32           H
ATOM   1545  CD2 PHE A 114      11.102  11.474  12.869  1.00 89.32           C
ATOM   1546  HD2 PHE A 114      10.352  10.931  13.443  1.00 89.32           H
ATOM   1547  CE1 PHE A 114      13.017  12.799  11.405  1.00 89.32           C
ATOM   1548  HE1 PHE A 114      13.768  13.342  10.831  1.00 89.32           H
ATOM   1549  CE2 PHE A 114      12.090  10.762  12.138  1.00 89.32           C
ATOM   1550  HE2 PHE A 114      12.097   9.672  12.151  1.00 89.32           H
ATOM   1551  CZ  PHE A 114      13.026  11.439  11.422  1.00 89.32           C
ATOM   1552  HZ  PHE A 114      13.784  10.892  10.861  1.00 89.32           H
ATOM   1553  HN  PHE A 114      10.584  12.303  15.781  1.00 89.32           H
ATOM   1554  N   GLN A 115       8.897  15.958  15.180  1.00 81.84           N
ATOM   1555  CA  GLN A 115       7.802  16.675  15.810  1.00 81.84           C
ATOM   1556  C   GLN A 115       6.481  15.939  15.577  1.00 81.84           C
ATOM   1557  O   GLN A 115       6.396  15.069  14.711  1.00 81.84           O
ATOM   1558  HA  GLN A 115       8.037  16.686  16.875  1.00 81.84           H
ATOM   1559  CB  GLN A 115       7.725  18.115  15.299  1.00 81.84           C
ATOM   1560 1HB  GLN A 115       7.637  18.115  14.213  1.00 81.84           H
ATOM   1561 2HB  GLN A 115       6.829  18.596  15.692  1.00 81.84           H
ATOM   1562  CG  GLN A 115       8.962  18.912  15.717  1.00 81.84           C
ATOM   1563 1HG  GLN A 115       9.077  18.872  16.800  1.00 81.84           H
ATOM   1564 2HG  GLN A 115       9.854  18.459  15.284  1.00 81.84           H
ATOM   1565  CD  GLN A 115       8.854  20.370  15.264  1.00 81.84           C
ATOM   1566  OE1 GLN A 115       7.937  20.762  14.562  1.00 81.84           O
ATOM   1567  NE2 GLN A 115       9.839  21.148  15.705  1.00 81.84           N
ATOM   1568 1HE2 GLN A 115      10.561  20.762  16.279  1.00 81.84           H
ATOM   1569 2HE2 GLN A 115       9.856  22.118  15.463  1.00 81.84           H
ATOM   1570  HN  GLN A 115       9.253  16.378  14.346  1.00 81.84           H
ATOM   1571  N   THR A 116       5.484  16.315  16.364  1.00 88.26           N
ATOM   1572  CA  THR A 116       4.171  15.703  16.252  1.00 88.26           C
ATOM   1573  C   THR A 116       3.608  15.905  14.843  1.00 88.26           C
ATOM   1574  O   THR A 116       2.981  15.005  14.287  1.00 88.26           O
ATOM   1575  HA  THR A 116       4.277  14.629  16.402  1.00 88.26           H
ATOM   1576  CB  THR A 116       3.281  16.288  17.351  1.00 88.26           C
ATOM   1577  HB  THR A 116       2.998  17.314  17.118  1.00 88.26           H
ATOM   1578  OG1 THR A 116       4.044  16.116  18.542  1.00 88.26           O
ATOM   1579  HG1 THR A 116       3.677  16.696  19.270  1.00 88.26           H
ATOM   1580  CG2 THR A 116       2.022  15.453  17.591  1.00 88.26           C
ATOM   1581 1HG2 THR A 116       2.306  14.444  17.890  1.00 88.26           H
ATOM   1582 2HG2 THR A 116       1.435  15.409  16.673  1.00 88.26           H
ATOM   1583 3HG2 THR A 116       1.427  15.912  18.380  1.00 88.26           H
ATOM   1584  HN  THR A 116       5.562  17.021  17.067  1.00 88.26           H
ATOM   1585  N   PHE A 117       3.852  17.092  14.307  1.00 91.36           N
ATOM   1586  CA  PHE A 117       3.369  17.426  12.978  1.00 91.36           C
ATOM   1587  C   PHE A 117       3.837  16.396  11.949  1.00 91.36           C
ATOM   1588  O   PHE A 117       3.047  15.929  11.129  1.00 91.36           O
ATOM   1589  HA  PHE A 117       2.279  17.426  13.020  1.00 91.36           H
ATOM   1590  CB  PHE A 117       3.957  18.792  12.619  1.00 91.36           C
ATOM   1591 1HB  PHE A 117       3.620  19.526  13.351  1.00 91.36           H
ATOM   1592 2HB  PHE A 117       5.043  18.740  12.697  1.00 91.36           H
ATOM   1593  CG  PHE A 117       3.585  19.281  11.218  1.00 91.36           C
ATOM   1594  CD1 PHE A 117       4.507  19.252  10.220  1.00 91.36           C
ATOM   1595  HD1 PHE A 117       5.513  18.880  10.417  1.00 91.36           H
ATOM   1596  CD2 PHE A 117       2.330  19.746  10.971  1.00 91.36           C
ATOM   1597  HD2 PHE A 117       1.591  19.769  11.772  1.00 91.36           H
ATOM   1598  CE1 PHE A 117       4.161  19.706   8.919  1.00 91.36           C
ATOM   1599  HE1 PHE A 117       4.901  19.683   8.119  1.00 91.36           H
ATOM   1600  CE2 PHE A 117       1.984  20.200   9.671  1.00 91.36           C
ATOM   1601  HE2 PHE A 117       0.979  20.572   9.474  1.00 91.36           H
ATOM   1602  CZ  PHE A 117       2.907  20.171   8.673  1.00 91.36           C
ATOM   1603  HZ  PHE A 117       2.641  20.519   7.675  1.00 91.36           H
ATOM   1604  HN  PHE A 117       4.368  17.816  14.764  1.00 91.36           H
ATOM   1605  N   MET A 118       5.119  16.071  12.025  1.00 88.41           N
ATOM   1606  CA  MET A 118       5.707  15.123  11.095  1.00 88.41           C
ATOM   1607  C   MET A 118       5.090  13.733  11.264  1.00 88.41           C
ATOM   1608  O   MET A 118       4.967  12.983  10.297  1.00 88.41           O
ATOM   1609  HA  MET A 118       5.482  15.509  10.101  1.00 88.41           H
ATOM   1610  CB  MET A 118       7.217  15.044  11.332  1.00 88.41           C
ATOM   1611 1HB  MET A 118       7.414  14.878  12.391  1.00 88.41           H
ATOM   1612 2HB  MET A 118       7.629  14.190  10.794  1.00 88.41           H
ATOM   1613  CG  MET A 118       7.912  16.327  10.873  1.00 88.41           C
ATOM   1614 1HG  MET A 118       7.588  17.166  11.489  1.00 88.41           H
ATOM   1615 2HG  MET A 118       8.990  16.233  11.003  1.00 88.41           H
ATOM   1616  SD  MET A 118       7.531  16.647   9.159  1.00 88.41           S
ATOM   1617  CE  MET A 118       8.314  15.235   8.398  1.00 88.41           C
ATOM   1618 1HE  MET A 118       9.380  15.244   8.624  1.00 88.41           H
ATOM   1619 2HE  MET A 118       7.868  14.319   8.787  1.00 88.41           H
ATOM   1620 3HE  MET A 118       8.171  15.278   7.318  1.00 88.41           H
ATOM   1621  HN  MET A 118       5.751  16.442  12.706  1.00 88.41           H
ATOM   1622  N   CYS A 119       4.720  13.432  12.500  1.00 93.42           N
ATOM   1623  CA  CYS A 119       4.054  12.175  12.797  1.00 93.42           C
ATOM   1624  C   CYS A 119       2.739  12.131  12.015  1.00 93.42           C
ATOM   1625  O   CYS A 119       2.438  11.138  11.355  1.00 93.42           O
ATOM   1626  HA  CYS A 119       4.725  11.380  12.469  1.00 93.42           H
ATOM   1627  CB  CYS A 119       3.831  11.993  14.299  1.00 93.42           C
ATOM   1628 1HB  CYS A 119       4.791  11.934  14.813  1.00 93.42           H
ATOM   1629 2HB  CYS A 119       3.305  12.858  14.704  1.00 93.42           H
ATOM   1630  SG  CYS A 119       2.862  10.472  14.609  1.00 93.42           S
ATOM   1631  HN  CYS A 119       4.867  14.028  13.289  1.00 93.42           H
ATOM   1632  N   LYS A 120       1.992  13.221  12.116  1.00 91.84           N
ATOM   1633  CA  LYS A 120       0.706  13.310  11.445  1.00 91.84           C
ATOM   1634  C   LYS A 120       0.909  13.145   9.938  1.00 91.84           C
ATOM   1635  O   LYS A 120       0.199  12.374   9.294  1.00 91.84           O
ATOM   1636  HA  LYS A 120       0.092  12.484  11.804  1.00 91.84           H
ATOM   1637  CB  LYS A 120      -0.010  14.607  11.831  1.00 91.84           C
ATOM   1638 1HB  LYS A 120       0.664  15.453  11.697  1.00 91.84           H
ATOM   1639 2HB  LYS A 120      -0.859  14.768  11.167  1.00 91.84           H
ATOM   1640  CG  LYS A 120      -0.491  14.557  13.282  1.00 91.84           C
ATOM   1641 1HG  LYS A 120      -1.202  13.739  13.405  1.00 91.84           H
ATOM   1642 2HG  LYS A 120       0.351  14.348  13.942  1.00 91.84           H
ATOM   1643  CD  LYS A 120      -1.149  15.877  13.688  1.00 91.84           C
ATOM   1644 1HD  LYS A 120      -0.424  16.688  13.608  1.00 91.84           H
ATOM   1645 2HD  LYS A 120      -1.962  16.109  13.000  1.00 91.84           H
ATOM   1646  CE  LYS A 120      -1.687  15.805  15.118  1.00 91.84           C
ATOM   1647 1HE  LYS A 120      -0.968  15.294  15.758  1.00 91.84           H
ATOM   1648 2HE  LYS A 120      -1.810  16.812  15.518  1.00 91.84           H
ATOM   1649  NZ  LYS A 120      -2.983  15.091  15.149  1.00 91.84           N
ATOM   1650 1HZ  LYS A 120      -3.451  15.279  16.028  1.00 91.84           H
ATOM   1651 2HZ  LYS A 120      -3.563  15.410  14.381  1.00 91.84           H
ATOM   1652 3HZ  LYS A 120      -2.821  14.094  15.059  1.00 91.84           H
ATOM   1653  HN  LYS A 120       2.252  14.030  12.642  1.00 91.84           H
ATOM   1654  N   VAL A 121       1.881  13.881   9.420  1.00 92.87           N
ATOM   1655  CA  VAL A 121       2.110  13.915   7.985  1.00 92.87           C
ATOM   1656  C   VAL A 121       2.488  12.514   7.500  1.00 92.87           C
ATOM   1657  O   VAL A 121       1.912  12.009   6.538  1.00 92.87           O
ATOM   1658  HA  VAL A 121       1.175  14.210   7.509  1.00 92.87           H
ATOM   1659  CB  VAL A 121       3.166  14.969   7.649  1.00 92.87           C
ATOM   1660  HB  VAL A 121       4.039  14.780   8.273  1.00 92.87           H
ATOM   1661  CG1 VAL A 121       3.602  14.862   6.186  1.00 92.87           C
ATOM   1662 1HG1 VAL A 121       4.024  13.874   6.004  1.00 92.87           H
ATOM   1663 2HG1 VAL A 121       2.738  15.013   5.538  1.00 92.87           H
ATOM   1664 3HG1 VAL A 121       4.353  15.623   5.974  1.00 92.87           H
ATOM   1665  CG2 VAL A 121       2.657  16.377   7.967  1.00 92.87           C
ATOM   1666 1HG2 VAL A 121       1.761  16.580   7.381  1.00 92.87           H
ATOM   1667 2HG2 VAL A 121       2.419  16.445   9.029  1.00 92.87           H
ATOM   1668 3HG2 VAL A 121       3.427  17.107   7.719  1.00 92.87           H
ATOM   1669  HN  VAL A 121       2.504  14.445   9.961  1.00 92.87           H
ATOM   1670  N   VAL A 122       3.456  11.925   8.188  1.00 91.79           N
ATOM   1671  CA  VAL A 122       4.051  10.682   7.729  1.00 91.79           C
ATOM   1672  C   VAL A 122       2.991   9.580   7.737  1.00 91.79           C
ATOM   1673  O   VAL A 122       2.875   8.818   6.778  1.00 91.79           O
ATOM   1674  HA  VAL A 122       4.388  10.838   6.704  1.00 91.79           H
ATOM   1675  CB  VAL A 122       5.275  10.341   8.582  1.00 91.79           C
ATOM   1676  HB  VAL A 122       4.971  10.366   9.629  1.00 91.79           H
ATOM   1677  CG1 VAL A 122       5.783   8.931   8.274  1.00 91.79           C
ATOM   1678 1HG1 VAL A 122       4.996   8.207   8.486  1.00 91.79           H
ATOM   1679 2HG1 VAL A 122       6.061   8.868   7.222  1.00 91.79           H
ATOM   1680 3HG1 VAL A 122       6.652   8.715   8.894  1.00 91.79           H
ATOM   1681  CG2 VAL A 122       6.384  11.378   8.390  1.00 91.79           C
ATOM   1682 1HG2 VAL A 122       6.683  11.399   7.342  1.00 91.79           H
ATOM   1683 2HG2 VAL A 122       6.016  12.362   8.682  1.00 91.79           H
ATOM   1684 3HG2 VAL A 122       7.241  11.111   9.008  1.00 91.79           H
ATOM   1685  HN  VAL A 122       3.831  12.283   9.044  1.00 91.79           H
ATOM   1686  N   ASN A 123       2.243   9.530   8.830  1.00 90.79           N
ATOM   1687  CA  ASN A 123       1.191   8.538   8.972  1.00 90.79           C
ATOM   1688  C   ASN A 123       0.150   8.744   7.870  1.00 90.79           C
ATOM   1689  O   ASN A 123      -0.311   7.782   7.258  1.00 90.79           O
ATOM   1690  HA  ASN A 123       1.693   7.574   8.895  1.00 90.79           H
ATOM   1691  CB  ASN A 123       0.484   8.675  10.322  1.00 90.79           C
ATOM   1692 1HB  ASN A 123       0.589   9.695  10.690  1.00 90.79           H
ATOM   1693 2HB  ASN A 123      -0.583   8.488  10.199  1.00 90.79           H
ATOM   1694  CG  ASN A 123       1.063   7.696  11.346  1.00 90.79           C
ATOM   1695  OD1 ASN A 123       1.795   6.776  11.019  1.00 90.79           O
ATOM   1696  ND2 ASN A 123       0.696   7.944  12.600  1.00 90.79           N
ATOM   1697 1HD2 ASN A 123       0.093   8.716  12.800  1.00 90.79           H
ATOM   1698 2HD2 ASN A 123       1.024   7.359  13.342  1.00 90.79           H
ATOM   1699  HN  ASN A 123       2.348  10.150   9.608  1.00 90.79           H
ATOM   1700  N   SER A 124      -0.191  10.006   7.651  1.00 91.68           N
ATOM   1701  CA  SER A 124      -1.228  10.345   6.691  1.00 91.68           C
ATOM   1702  C   SER A 124      -0.772   9.980   5.277  1.00 91.68           C
ATOM   1703  O   SER A 124      -1.532   9.391   4.510  1.00 91.68           O
ATOM   1704  HA  SER A 124      -2.094   9.750   6.980  1.00 91.68           H
ATOM   1705  CB  SER A 124      -1.583  11.831   6.767  1.00 91.68           C
ATOM   1706 1HB  SER A 124      -0.715  12.427   6.485  1.00 91.68           H
ATOM   1707 2HB  SER A 124      -2.370  12.053   6.045  1.00 91.68           H
ATOM   1708  OG  SER A 124      -2.015  12.212   8.071  1.00 91.68           O
ATOM   1709  HG  SER A 124      -1.335  12.809   8.496  1.00 91.68           H
ATOM   1710  HN  SER A 124       0.227  10.787   8.115  1.00 91.68           H
ATOM   1711  N   MET A 125       0.465  10.344   4.976  1.00 84.90           N
ATOM   1712  CA  MET A 125       1.024  10.081   3.661  1.00 84.90           C
ATOM   1713  C   MET A 125       1.024   8.582   3.354  1.00 84.90           C
ATOM   1714  O   MET A 125       0.619   8.167   2.270  1.00 84.90           O
ATOM   1715  HA  MET A 125       0.375  10.603   2.957  1.00 84.90           H
ATOM   1716  CB  MET A 125       2.456  10.616   3.598  1.00 84.90           C
ATOM   1717 1HB  MET A 125       2.988  10.347   4.510  1.00 84.90           H
ATOM   1718 2HB  MET A 125       2.987  10.147   2.769  1.00 84.90           H
ATOM   1719  CG  MET A 125       2.467  12.136   3.423  1.00 84.90           C
ATOM   1720 1HG  MET A 125       1.866  12.415   2.557  1.00 84.90           H
ATOM   1721 2HG  MET A 125       2.015  12.613   4.292  1.00 84.90           H
ATOM   1722  SD  MET A 125       4.143  12.714   3.213  1.00 84.90           S
ATOM   1723  CE  MET A 125       4.473  12.115   1.564  1.00 84.90           C
ATOM   1724 1HE  MET A 125       4.373  11.029   1.545  1.00 84.90           H
ATOM   1725 2HE  MET A 125       3.761  12.557   0.867  1.00 84.90           H
ATOM   1726 3HE  MET A 125       5.486  12.392   1.273  1.00 84.90           H
ATOM   1727  HN  MET A 125       1.082  10.810   5.611  1.00 84.90           H
ATOM   1728  N   TYR A 126       1.483   7.812   4.330  1.00 83.69           N
ATOM   1729  CA  TYR A 126       1.555   6.369   4.172  1.00 83.69           C
ATOM   1730  C   TYR A 126       0.190   5.789   3.798  1.00 83.69           C
ATOM   1731  O   TYR A 126       0.081   5.008   2.854  1.00 83.69           O
ATOM   1732  HA  TYR A 126       2.265   6.153   3.373  1.00 83.69           H
ATOM   1733  CB  TYR A 126       1.975   5.816   5.536  1.00 83.69           C
ATOM   1734 1HB  TYR A 126       3.031   6.032   5.695  1.00 83.69           H
ATOM   1735 2HB  TYR A 126       1.422   6.341   6.315  1.00 83.69           H
ATOM   1736  CG  TYR A 126       1.747   4.312   5.695  1.00 83.69           C
ATOM   1737  CD1 TYR A 126       0.697   3.850   6.462  1.00 83.69           C
ATOM   1738  HD1 TYR A 126       0.030   4.557   6.956  1.00 83.69           H
ATOM   1739  CD2 TYR A 126       2.591   3.417   5.070  1.00 83.69           C
ATOM   1740  HD2 TYR A 126       3.420   3.781   4.463  1.00 83.69           H
ATOM   1741  CE1 TYR A 126       0.482   2.434   6.612  1.00 83.69           C
ATOM   1742  HE1 TYR A 126      -0.343   2.056   7.215  1.00 83.69           H
ATOM   1743  CE2 TYR A 126       2.376   2.000   5.219  1.00 83.69           C
ATOM   1744  HE2 TYR A 126       3.036   1.282   4.731  1.00 83.69           H
ATOM   1745  CZ  TYR A 126       1.333   1.579   5.982  1.00 83.69           C
ATOM   1746  OH  TYR A 126       1.130   0.242   6.123  1.00 83.69           O
ATOM   1747  HH  TYR A 126       1.301  -0.223   5.255  1.00 83.69           H
ATOM   1748  HN  TYR A 126       1.801   8.157   5.213  1.00 83.69           H
ATOM   1749  N   LYS A 127      -0.817   6.193   4.558  1.00 84.23           N
ATOM   1750  CA  LYS A 127      -2.137   5.599   4.429  1.00 84.23           C
ATOM   1751  C   LYS A 127      -2.762   6.039   3.103  1.00 84.23           C
ATOM   1752  O   LYS A 127      -3.409   5.243   2.424  1.00 84.23           O
ATOM   1753  HA  LYS A 127      -2.008   4.517   4.408  1.00 84.23           H
ATOM   1754  CB  LYS A 127      -2.995   5.929   5.652  1.00 84.23           C
ATOM   1755 1HB  LYS A 127      -2.435   5.718   6.562  1.00 84.23           H
ATOM   1756 2HB  LYS A 127      -3.228   6.994   5.661  1.00 84.23           H
ATOM   1757  CG  LYS A 127      -4.293   5.118   5.646  1.00 84.23           C
ATOM   1758 1HG  LYS A 127      -4.958   5.495   4.869  1.00 84.23           H
ATOM   1759 2HG  LYS A 127      -4.075   4.078   5.403  1.00 84.23           H
ATOM   1760  CD  LYS A 127      -4.993   5.194   7.004  1.00 84.23           C
ATOM   1761 1HD  LYS A 127      -4.397   4.674   7.754  1.00 84.23           H
ATOM   1762 2HD  LYS A 127      -5.067   6.234   7.322  1.00 84.23           H
ATOM   1763  CE  LYS A 127      -6.390   4.575   6.937  1.00 84.23           C
ATOM   1764 1HE  LYS A 127      -6.917   4.948   6.058  1.00 84.23           H
ATOM   1765 2HE  LYS A 127      -6.311   3.494   6.826  1.00 84.23           H
ATOM   1766  NZ  LYS A 127      -7.160   4.899   8.158  1.00 84.23           N
ATOM   1767 1HZ  LYS A 127      -8.079   4.474   8.101  1.00 84.23           H
ATOM   1768 2HZ  LYS A 127      -6.672   4.540   8.971  1.00 84.23           H
ATOM   1769 3HZ  LYS A 127      -7.258   5.905   8.240  1.00 84.23           H
ATOM   1770  HN  LYS A 127      -0.743   6.910   5.251  1.00 84.23           H
ATOM   1771  N   MET A 128      -2.545   7.304   2.774  1.00 85.15           N
ATOM   1772  CA  MET A 128      -3.062   7.853   1.532  1.00 85.15           C
ATOM   1773  C   MET A 128      -2.504   7.099   0.324  1.00 85.15           C
ATOM   1774  O   MET A 128      -3.244   6.764  -0.600  1.00 85.15           O
ATOM   1775  HA  MET A 128      -4.143   7.724   1.582  1.00 85.15           H
ATOM   1776  CB  MET A 128      -2.683   9.332   1.431  1.00 85.15           C
ATOM   1777 1HB  MET A 128      -3.010   9.857   2.328  1.00 85.15           H
ATOM   1778 2HB  MET A 128      -1.598   9.430   1.382  1.00 85.15           H
ATOM   1779  CG  MET A 128      -3.315   9.977   0.196  1.00 85.15           C
ATOM   1780 1HG  MET A 128      -2.952   9.487  -0.707  1.00 85.15           H
ATOM   1781 2HG  MET A 128      -4.397   9.842   0.219  1.00 85.15           H
ATOM   1782  SD  MET A 128      -2.920  11.717   0.146  1.00 85.15           S
ATOM   1783  CE  MET A 128      -1.183  11.629  -0.256  1.00 85.15           C
ATOM   1784 1HE  MET A 128      -0.657  11.077   0.524  1.00 85.15           H
ATOM   1785 2HE  MET A 128      -1.056  11.118  -1.211  1.00 85.15           H
ATOM   1786 3HE  MET A 128      -0.774  12.637  -0.326  1.00 85.15           H
ATOM   1787  HN  MET A 128      -2.027   7.947   3.338  1.00 85.15           H
ATOM   1788  N   ASN A 129      -1.203   6.853   0.370  1.00 80.46           N
ATOM   1789  CA  ASN A 129      -0.520   6.223  -0.748  1.00 80.46           C
ATOM   1790  C   ASN A 129      -0.902   4.743  -0.805  1.00 80.46           C
ATOM   1791  O   ASN A 129      -0.980   4.159  -1.885  1.00 80.46           O
ATOM   1792  HA  ASN A 129      -0.849   6.772  -1.630  1.00 80.46           H
ATOM   1793  CB  ASN A 129       0.998   6.315  -0.588  1.00 80.46           C
ATOM   1794 1HB  ASN A 129       1.288   5.931   0.390  1.00 80.46           H
ATOM   1795 2HB  ASN A 129       1.485   5.685  -1.334  1.00 80.46           H
ATOM   1796  CG  ASN A 129       1.480   7.759  -0.739  1.00 80.46           C
ATOM   1797  OD1 ASN A 129       0.962   8.534  -1.526  1.00 80.46           O
ATOM   1798  ND2 ASN A 129       2.497   8.076   0.056  1.00 80.46           N
ATOM   1799 1HD2 ASN A 129       2.876   7.392   0.680  1.00 80.46           H
ATOM   1800 2HD2 ASN A 129       2.883   8.998   0.031  1.00 80.46           H
ATOM   1801  HN  ASN A 129      -0.619   7.075   1.150  1.00 80.46           H
ATOM   1802  N   PHE A 130      -1.129   4.178   0.372  1.00 84.13           N
ATOM   1803  CA  PHE A 130      -1.564   2.795   0.466  1.00 84.13           C
ATOM   1804  C   PHE A 130      -2.833   2.562  -0.356  1.00 84.13           C
ATOM   1805  O   PHE A 130      -2.875   1.667  -1.199  1.00 84.13           O
ATOM   1806  HA  PHE A 130      -0.759   2.174   0.072  1.00 84.13           H
ATOM   1807  CB  PHE A 130      -1.869   2.521   1.941  1.00 84.13           C
ATOM   1808 1HB  PHE A 130      -0.946   2.608   2.514  1.00 84.13           H
ATOM   1809 2HB  PHE A 130      -2.547   3.291   2.310  1.00 84.13           H
ATOM   1810  CG  PHE A 130      -2.489   1.147   2.204  1.00 84.13           C
ATOM   1811  CD1 PHE A 130      -3.831   1.030   2.385  1.00 84.13           C
ATOM   1812  HD1 PHE A 130      -4.466   1.915   2.343  1.00 84.13           H
ATOM   1813  CD2 PHE A 130      -1.697   0.043   2.256  1.00 84.13           C
ATOM   1814  HD2 PHE A 130      -0.621   0.137   2.111  1.00 84.13           H
ATOM   1815  CE1 PHE A 130      -4.406  -0.245   2.629  1.00 84.13           C
ATOM   1816  HE1 PHE A 130      -5.483  -0.339   2.775  1.00 84.13           H
ATOM   1817  CE2 PHE A 130      -2.272  -1.232   2.500  1.00 84.13           C
ATOM   1818  HE2 PHE A 130      -1.637  -2.117   2.542  1.00 84.13           H
ATOM   1819  CZ  PHE A 130      -3.615  -1.349   2.682  1.00 84.13           C
ATOM   1820  HZ  PHE A 130      -4.056  -2.328   2.869  1.00 84.13           H
ATOM   1821  HN  PHE A 130      -1.020   4.647   1.248  1.00 84.13           H
ATOM   1822  N   TYR A 131      -3.837   3.383  -0.082  1.00 90.83           N
ATOM   1823  CA  TYR A 131      -5.122   3.241  -0.745  1.00 90.83           C
ATOM   1824  C   TYR A 131      -5.014   3.595  -2.230  1.00 90.83           C
ATOM   1825  O   TYR A 131      -5.596   2.919  -3.077  1.00 90.83           O
ATOM   1826  HA  TYR A 131      -5.438   2.203  -0.649  1.00 90.83           H
ATOM   1827  CB  TYR A 131      -6.061   4.238  -0.063  1.00 90.83           C
ATOM   1828 1HB  TYR A 131      -5.529   5.178   0.087  1.00 90.83           H
ATOM   1829 2HB  TYR A 131      -6.898   4.448  -0.728  1.00 90.83           H
ATOM   1830  CG  TYR A 131      -6.606   3.757   1.284  1.00 90.83           C
ATOM   1831  CD1 TYR A 131      -7.270   2.550   1.367  1.00 90.83           C
ATOM   1832  HD1 TYR A 131      -7.406   1.940   0.475  1.00 90.83           H
ATOM   1833  CD2 TYR A 131      -6.434   4.530   2.414  1.00 90.83           C
ATOM   1834  HD2 TYR A 131      -5.910   5.484   2.347  1.00 90.83           H
ATOM   1835  CE1 TYR A 131      -7.784   2.098   2.634  1.00 90.83           C
ATOM   1836  HE1 TYR A 131      -8.310   1.146   2.714  1.00 90.83           H
ATOM   1837  CE2 TYR A 131      -6.948   4.078   3.680  1.00 90.83           C
ATOM   1838  HE2 TYR A 131      -6.819   4.678   4.581  1.00 90.83           H
ATOM   1839  CZ  TYR A 131      -7.597   2.884   3.728  1.00 90.83           C
ATOM   1840  OH  TYR A 131      -8.082   2.456   4.925  1.00 90.83           O
ATOM   1841  HH  TYR A 131      -8.331   3.240   5.493  1.00 90.83           H
ATOM   1842  HN  TYR A 131      -3.782   4.131   0.579  1.00 90.83           H
ATOM   1843  N   SER A 132      -4.266   4.655  -2.500  1.00 90.53           N
ATOM   1844  CA  SER A 132      -4.159   5.170  -3.855  1.00 90.53           C
ATOM   1845  C   SER A 132      -3.531   4.114  -4.768  1.00 90.53           C
ATOM   1846  O   SER A 132      -3.979   3.920  -5.897  1.00 90.53           O
ATOM   1847  HA  SER A 132      -5.182   5.384  -4.164  1.00 90.53           H
ATOM   1848  CB  SER A 132      -3.336   6.459  -3.890  1.00 90.53           C
ATOM   1849 1HB  SER A 132      -3.304   6.840  -4.911  1.00 90.53           H
ATOM   1850 2HB  SER A 132      -3.826   7.219  -3.282  1.00 90.53           H
ATOM   1851  OG  SER A 132      -2.006   6.257  -3.418  1.00 90.53           O
ATOM   1852  HG  SER A 132      -1.472   7.095  -3.532  1.00 90.53           H
ATOM   1853  HN  SER A 132      -3.740   5.158  -1.814  1.00 90.53           H
ATOM   1854  N   CYS A 133      -2.505   3.460  -4.244  1.00 87.35           N
ATOM   1855  CA  CYS A 133      -1.802   2.440  -5.004  1.00 87.35           C
ATOM   1856  C   CYS A 133      -2.790   1.320  -5.335  1.00 87.35           C
ATOM   1857  O   CYS A 133      -2.907   0.912  -6.489  1.00 87.35           O
ATOM   1858  HA  CYS A 133      -1.442   2.921  -5.914  1.00 87.35           H
ATOM   1859  CB  CYS A 133      -0.578   1.917  -4.250  1.00 87.35           C
ATOM   1860 1HB  CYS A 133      -0.848   1.680  -3.221  1.00 87.35           H
ATOM   1861 2HB  CYS A 133      -0.226   0.992  -4.708  1.00 87.35           H
ATOM   1862  SG  CYS A 133       0.755   3.171  -4.272  1.00 87.35           S
ATOM   1863  HG  CYS A 133       0.288   3.888  -3.254  1.00 87.35           H
ATOM   1864  HN  CYS A 133      -2.155   3.616  -3.321  1.00 87.35           H
ATOM   1865  N   VAL A 134      -3.476   0.855  -4.301  1.00 86.68           N
ATOM   1866  CA  VAL A 134      -4.346  -0.301  -4.440  1.00 86.68           C
ATOM   1867  C   VAL A 134      -5.458   0.021  -5.440  1.00 86.68           C
ATOM   1868  O   VAL A 134      -5.791  -0.803  -6.290  1.00 86.68           O
ATOM   1869  HA  VAL A 134      -3.745  -1.120  -4.835  1.00 86.68           H
ATOM   1870  CB  VAL A 134      -4.878  -0.722  -3.068  1.00 86.68           C
ATOM   1871  HB  VAL A 134      -5.321   0.155  -2.597  1.00 86.68           H
ATOM   1872  CG1 VAL A 134      -5.972  -1.783  -3.207  1.00 86.68           C
ATOM   1873 1HG1 VAL A 134      -6.798  -1.379  -3.794  1.00 86.68           H
ATOM   1874 2HG1 VAL A 134      -5.565  -2.661  -3.709  1.00 86.68           H
ATOM   1875 3HG1 VAL A 134      -6.333  -2.064  -2.218  1.00 86.68           H
ATOM   1876  CG2 VAL A 134      -3.745  -1.218  -2.169  1.00 86.68           C
ATOM   1877 1HG2 VAL A 134      -3.260  -2.076  -2.634  1.00 86.68           H
ATOM   1878 2HG2 VAL A 134      -3.015  -0.420  -2.030  1.00 86.68           H
ATOM   1879 3HG2 VAL A 134      -4.151  -1.511  -1.201  1.00 86.68           H
ATOM   1880  HN  VAL A 134      -3.444   1.252  -3.384  1.00 86.68           H
ATOM   1881  N   LEU A 135      -6.003   1.221  -5.305  1.00 91.48           N
ATOM   1882  CA  LEU A 135      -7.129   1.629  -6.128  1.00 91.48           C
ATOM   1883  C   LEU A 135      -6.666   1.781  -7.578  1.00 91.48           C
ATOM   1884  O   LEU A 135      -7.416   1.483  -8.507  1.00 91.48           O
ATOM   1885  HA  LEU A 135      -7.871   0.832  -6.084  1.00 91.48           H
ATOM   1886  CB  LEU A 135      -7.783   2.888  -5.555  1.00 91.48           C
ATOM   1887 1HB  LEU A 135      -7.008   3.639  -5.404  1.00 91.48           H
ATOM   1888 2HB  LEU A 135      -8.471   3.287  -6.300  1.00 91.48           H
ATOM   1889  CG  LEU A 135      -8.545   2.710  -4.241  1.00 91.48           C
ATOM   1890  HG  LEU A 135      -7.868   2.266  -3.511  1.00 91.48           H
ATOM   1891  CD1 LEU A 135      -8.993   4.061  -3.679  1.00 91.48           C
ATOM   1892 1HD1 LEU A 135      -8.119   4.686  -3.495  1.00 91.48           H
ATOM   1893 2HD1 LEU A 135      -9.647   4.554  -4.398  1.00 91.48           H
ATOM   1894 3HD1 LEU A 135      -9.533   3.905  -2.745  1.00 91.48           H
ATOM   1895  CD2 LEU A 135      -9.719   1.744  -4.414  1.00 91.48           C
ATOM   1896 1HD2 LEU A 135     -10.404   2.136  -5.165  1.00 91.48           H
ATOM   1897 2HD2 LEU A 135      -9.344   0.772  -4.736  1.00 91.48           H
ATOM   1898 3HD2 LEU A 135     -10.243   1.635  -3.465  1.00 91.48           H
ATOM   1899  HN  LEU A 135      -5.689   1.907  -4.649  1.00 91.48           H
ATOM   1900  N   LEU A 136      -5.434   2.245  -7.727  1.00 90.42           N
ATOM   1901  CA  LEU A 136      -4.867   2.451  -9.048  1.00 90.42           C
ATOM   1902  C   LEU A 136      -4.707   1.099  -9.747  1.00 90.42           C
ATOM   1903  O   LEU A 136      -5.039   0.962 -10.923  1.00 90.42           O
ATOM   1904  HA  LEU A 136      -5.576   3.052  -9.618  1.00 90.42           H
ATOM   1905  CB  LEU A 136      -3.567   3.252  -8.954  1.00 90.42           C
ATOM   1906 1HB  LEU A 136      -2.977   2.854  -8.129  1.00 90.42           H
ATOM   1907 2HB  LEU A 136      -2.993   3.084  -9.866  1.00 90.42           H
ATOM   1908  CG  LEU A 136      -3.722   4.761  -8.753  1.00 90.42           C
ATOM   1909  HG  LEU A 136      -4.422   4.926  -7.935  1.00 90.42           H
ATOM   1910  CD1 LEU A 136      -2.392   5.399  -8.346  1.00 90.42           C
ATOM   1911 1HD1 LEU A 136      -2.047   4.956  -7.412  1.00 90.42           H
ATOM   1912 2HD1 LEU A 136      -1.651   5.225  -9.126  1.00 90.42           H
ATOM   1913 3HD1 LEU A 136      -2.531   6.472  -8.209  1.00 90.42           H
ATOM   1914  CD2 LEU A 136      -4.317   5.422  -9.998  1.00 90.42           C
ATOM   1915 1HD2 LEU A 136      -3.660   5.249 -10.851  1.00 90.42           H
ATOM   1916 2HD2 LEU A 136      -5.298   4.994 -10.202  1.00 90.42           H
ATOM   1917 3HD2 LEU A 136      -4.416   6.494  -9.828  1.00 90.42           H
ATOM   1918  HN  LEU A 136      -4.828   2.477  -6.966  1.00 90.42           H
ATOM   1919  N   ILE A 137      -4.199   0.136  -8.993  1.00 84.70           N
ATOM   1920  CA  ILE A 137      -3.963  -1.192  -9.533  1.00 84.70           C
ATOM   1921  C   ILE A 137      -5.297  -1.808  -9.961  1.00 84.70           C
ATOM   1922  O   ILE A 137      -5.378  -2.464 -10.998  1.00 84.70           O
ATOM   1923  HA  ILE A 137      -3.336  -1.079 -10.417  1.00 84.70           H
ATOM   1924  CB  ILE A 137      -3.184  -2.047  -8.532  1.00 84.70           C
ATOM   1925  HB  ILE A 137      -3.649  -1.936  -7.553  1.00 84.70           H
ATOM   1926  CG1 ILE A 137      -1.739  -1.562  -8.404  1.00 84.70           C
ATOM   1927 1HG1 ILE A 137      -1.188  -1.806  -9.312  1.00 84.70           H
ATOM   1928 2HG1 ILE A 137      -1.724  -0.476  -8.304  1.00 84.70           H
ATOM   1929  CG2 ILE A 137      -3.260  -3.530  -8.902  1.00 84.70           C
ATOM   1930 1HG2 ILE A 137      -4.301  -3.852  -8.901  1.00 84.70           H
ATOM   1931 2HG2 ILE A 137      -2.835  -3.679  -9.895  1.00 84.70           H
ATOM   1932 3HG2 ILE A 137      -2.698  -4.115  -8.174  1.00 84.70           H
ATOM   1933  CD1 ILE A 137      -1.051  -2.201  -7.196  1.00 84.70           C
ATOM   1934 1HD1 ILE A 137      -1.591  -1.934  -6.288  1.00 84.70           H
ATOM   1935 2HD1 ILE A 137      -1.046  -3.284  -7.312  1.00 84.70           H
ATOM   1936 3HD1 ILE A 137      -0.025  -1.838  -7.129  1.00 84.70           H
ATOM   1937  HN  ILE A 137      -3.950   0.251  -8.031  1.00 84.70           H
ATOM   1938  N   MET A 138      -6.311  -1.574  -9.140  1.00 87.63           N
ATOM   1939  CA  MET A 138      -7.650  -2.044  -9.451  1.00 87.63           C
ATOM   1940  C   MET A 138      -8.154  -1.433 -10.761  1.00 87.63           C
ATOM   1941  O   MET A 138      -8.731  -2.130 -11.593  1.00 87.63           O
ATOM   1942  HA  MET A 138      -7.565  -3.125  -9.556  1.00 87.63           H
ATOM   1943  CB  MET A 138      -8.601  -1.668  -8.313  1.00 87.63           C
ATOM   1944 1HB  MET A 138      -8.216  -2.056  -7.370  1.00 87.63           H
ATOM   1945 2HB  MET A 138      -8.647  -0.583  -8.216  1.00 87.63           H
ATOM   1946  CG  MET A 138     -10.004  -2.223  -8.565  1.00 87.63           C
ATOM   1947 1HG  MET A 138     -10.375  -1.873  -9.528  1.00 87.63           H
ATOM   1948 2HG  MET A 138      -9.970  -3.311  -8.613  1.00 87.63           H
ATOM   1949  SD  MET A 138     -11.108  -1.705  -7.262  1.00 87.63           S
ATOM   1950  CE  MET A 138     -11.228   0.037  -7.631  1.00 87.63           C
ATOM   1951 1HE  MET A 138     -10.238   0.489  -7.578  1.00 87.63           H
ATOM   1952 2HE  MET A 138     -11.634   0.169  -8.634  1.00 87.63           H
ATOM   1953 3HE  MET A 138     -11.886   0.518  -6.907  1.00 87.63           H
ATOM   1954  HN  MET A 138      -6.228  -1.075  -8.277  1.00 87.63           H
ATOM   1955  N   CYS A 139      -7.917  -0.137 -10.902  1.00 90.18           N
ATOM   1956  CA  CYS A 139      -8.401   0.590 -12.063  1.00 90.18           C
ATOM   1957  C   CYS A 139      -7.674   0.059 -13.300  1.00 90.18           C
ATOM   1958  O   CYS A 139      -8.259  -0.030 -14.378  1.00 90.18           O
ATOM   1959  HA  CYS A 139      -9.472   0.396 -12.130  1.00 90.18           H
ATOM   1960  CB  CYS A 139      -8.221   2.101 -11.900  1.00 90.18           C
ATOM   1961 1HB  CYS A 139      -7.214   2.319 -11.546  1.00 90.18           H
ATOM   1962 2HB  CYS A 139      -8.334   2.595 -12.865  1.00 90.18           H
ATOM   1963  SG  CYS A 139      -9.454   2.754 -10.716  1.00 90.18           S
ATOM   1964  HG  CYS A 139      -8.847   2.305  -9.621  1.00 90.18           H
ATOM   1965  HN  CYS A 139      -7.406   0.413 -10.241  1.00 90.18           H
ATOM   1966  N   ILE A 140      -6.409  -0.281 -13.102  1.00 83.20           N
ATOM   1967  CA  ILE A 140      -5.610  -0.847 -14.176  1.00 83.20           C
ATOM   1968  C   ILE A 140      -6.280  -2.125 -14.685  1.00 83.20           C
ATOM   1969  O   ILE A 140      -6.380  -2.339 -15.892  1.00 83.20           O
ATOM   1970  HA  ILE A 140      -5.591  -0.120 -14.988  1.00 83.20           H
ATOM   1971  CB  ILE A 140      -4.164  -1.051 -13.718  1.00 83.20           C
ATOM   1972  HB  ILE A 140      -4.181  -1.517 -12.733  1.00 83.20           H
ATOM   1973  CG1 ILE A 140      -3.441   0.289 -13.571  1.00 83.20           C
ATOM   1974 1HG1 ILE A 140      -3.221   0.697 -14.558  1.00 83.20           H
ATOM   1975 2HG1 ILE A 140      -4.091   1.004 -13.068  1.00 83.20           H
ATOM   1976  CG2 ILE A 140      -3.421  -2.004 -14.656  1.00 83.20           C
ATOM   1977 1HG2 ILE A 140      -3.925  -2.971 -14.665  1.00 83.20           H
ATOM   1978 2HG2 ILE A 140      -3.413  -1.589 -15.664  1.00 83.20           H
ATOM   1979 3HG2 ILE A 140      -2.397  -2.132 -14.307  1.00 83.20           H
ATOM   1980  CD1 ILE A 140      -2.142   0.127 -12.780  1.00 83.20           C
ATOM   1981 1HD1 ILE A 140      -2.368  -0.258 -11.785  1.00 83.20           H
ATOM   1982 2HD1 ILE A 140      -1.484  -0.570 -13.299  1.00 83.20           H
ATOM   1983 3HD1 ILE A 140      -1.648   1.095 -12.690  1.00 83.20           H
ATOM   1984  HN  ILE A 140      -5.931  -0.175 -12.231  1.00 83.20           H
ATOM   1985  N   SER A 141      -6.722  -2.940 -13.739  1.00 84.63           N
ATOM   1986  CA  SER A 141      -7.321  -4.221 -14.075  1.00 84.63           C
ATOM   1987  C   SER A 141      -8.603  -4.004 -14.882  1.00 84.63           C
ATOM   1988  O   SER A 141      -8.859  -4.717 -15.851  1.00 84.63           O
ATOM   1989  HA  SER A 141      -6.574  -4.740 -14.676  1.00 84.63           H
ATOM   1990  CB  SER A 141      -7.618  -5.037 -12.816  1.00 84.63           C
ATOM   1991 1HB  SER A 141      -8.363  -4.517 -12.214  1.00 84.63           H
ATOM   1992 2HB  SER A 141      -8.051  -5.997 -13.099  1.00 84.63           H
ATOM   1993  OG  SER A 141      -6.447  -5.258 -12.034  1.00 84.63           O
ATOM   1994  HG  SER A 141      -6.317  -4.503 -11.392  1.00 84.63           H
ATOM   1995  HN  SER A 141      -6.677  -2.739 -12.761  1.00 84.63           H
ATOM   1996  N   VAL A 142      -9.375  -3.017 -14.452  1.00 87.21           N
ATOM   1997  CA  VAL A 142     -10.634  -2.711 -15.108  1.00 87.21           C
ATOM   1998  C   VAL A 142     -10.357  -2.224 -16.532  1.00 87.21           C
ATOM   1999  O   VAL A 142     -11.052  -2.611 -17.471  1.00 87.21           O
ATOM   2000  HA  VAL A 142     -11.211  -3.634 -15.159  1.00 87.21           H
ATOM   2001  CB  VAL A 142     -11.427  -1.701 -14.276  1.00 87.21           C
ATOM   2002  HB  VAL A 142     -10.805  -0.816 -14.141  1.00 87.21           H
ATOM   2003  CG1 VAL A 142     -12.703  -1.273 -15.003  1.00 87.21           C
ATOM   2004 1HG1 VAL A 142     -12.441  -0.811 -15.955  1.00 87.21           H
ATOM   2005 2HG1 VAL A 142     -13.330  -2.146 -15.183  1.00 87.21           H
ATOM   2006 3HG1 VAL A 142     -13.247  -0.555 -14.389  1.00 87.21           H
ATOM   2007  CG2 VAL A 142     -11.748  -2.266 -12.890  1.00 87.21           C
ATOM   2008 1HG2 VAL A 142     -12.342  -3.174 -12.997  1.00 87.21           H
ATOM   2009 2HG2 VAL A 142     -10.820  -2.498 -12.368  1.00 87.21           H
ATOM   2010 3HG2 VAL A 142     -12.312  -1.528 -12.319  1.00 87.21           H
ATOM   2011  HN  VAL A 142      -9.152  -2.432 -13.671  1.00 87.21           H
ATOM   2012  N   ASP A 143      -9.340  -1.383 -16.649  1.00 81.86           N
ATOM   2013  CA  ASP A 143      -8.999  -0.794 -17.932  1.00 81.86           C
ATOM   2014  C   ASP A 143      -8.628  -1.904 -18.917  1.00 81.86           C
ATOM   2015  O   ASP A 143      -9.018  -1.861 -20.083  1.00 81.86           O
ATOM   2016  HA  ASP A 143      -9.889  -0.244 -18.240  1.00 81.86           H
ATOM   2017  CB  ASP A 143      -7.799   0.146 -17.805  1.00 81.86           C
ATOM   2018 1HB  ASP A 143      -8.031   0.946 -17.102  1.00 81.86           H
ATOM   2019 2HB  ASP A 143      -6.947  -0.398 -17.398  1.00 81.86           H
ATOM   2020  CG  ASP A 143      -7.426   0.746 -19.163  1.00 81.86           C
ATOM   2021  OD1 ASP A 143      -8.296   1.435 -19.737  1.00 81.86           O
ATOM   2022  OD2 ASP A 143      -6.279   0.501 -19.595  1.00 81.86           O
ATOM   2023  HN  ASP A 143      -8.754  -1.105 -15.887  1.00 81.86           H
ATOM   2024  N   ARG A 144      -7.879  -2.874 -18.411  1.00 71.60           N
ATOM   2025  CA  ARG A 144      -7.427  -3.979 -19.239  1.00 71.60           C
ATOM   2026  C   ARG A 144      -8.618  -4.822 -19.696  1.00 71.60           C
ATOM   2027  O   ARG A 144      -8.672  -5.256 -20.846  1.00 71.60           O
ATOM   2028  HA  ARG A 144      -6.932  -3.507 -20.088  1.00 71.60           H
ATOM   2029  CB  ARG A 144      -6.442  -4.869 -18.479  1.00 71.60           C
ATOM   2030 1HB  ARG A 144      -6.858  -5.129 -17.506  1.00 71.60           H
ATOM   2031 2HB  ARG A 144      -6.295  -5.802 -19.023  1.00 71.60           H
ATOM   2032  CG  ARG A 144      -5.097  -4.164 -18.292  1.00 71.60           C
ATOM   2033 1HG  ARG A 144      -5.243  -3.234 -17.741  1.00 71.60           H
ATOM   2034 2HG  ARG A 144      -4.435  -4.788 -17.692  1.00 71.60           H
ATOM   2035  CD  ARG A 144      -4.442  -3.866 -19.642  1.00 71.60           C
ATOM   2036 1HD  ARG A 144      -4.223  -4.798 -20.163  1.00 71.60           H
ATOM   2037 2HD  ARG A 144      -5.129  -3.302 -20.272  1.00 71.60           H
ATOM   2038  NE  ARG A 144      -3.194  -3.095 -19.440  1.00 71.60           N
ATOM   2039  HE  ARG A 144      -2.942  -2.848 -18.505  1.00 71.60           H
ATOM   2040  CZ  ARG A 144      -2.382  -2.708 -20.433  1.00 71.60           C
ATOM   2041  NH1 ARG A 144      -2.671  -3.011 -21.706  1.00 71.60           N
ATOM   2042 1HH1 ARG A 144      -3.498  -3.530 -21.921  1.00 71.60           H
ATOM   2043 2HH1 ARG A 144      -2.059  -2.718 -22.441  1.00 71.60           H
ATOM   2044  NH2 ARG A 144      -1.276  -2.012 -20.134  1.00 71.60           N
ATOM   2045 1HH2 ARG A 144      -0.659  -1.716 -20.863  1.00 71.60           H
ATOM   2046 2HH2 ARG A 144      -1.068  -1.790 -19.181  1.00 71.60           H
ATOM   2047  HN  ARG A 144      -7.583  -2.911 -17.457  1.00 71.60           H
ATOM   2048  N   TYR A 145      -9.544  -5.031 -18.771  1.00 83.13           N
ATOM   2049  CA  TYR A 145     -10.772  -5.740 -19.088  1.00 83.13           C
ATOM   2050  C   TYR A 145     -11.496  -5.085 -20.266  1.00 83.13           C
ATOM   2051  O   TYR A 145     -11.856  -5.759 -21.230  1.00 83.13           O
ATOM   2052  HA  TYR A 145     -10.510  -6.764 -19.356  1.00 83.13           H
ATOM   2053  CB  TYR A 145     -11.653  -5.635 -17.841  1.00 83.13           C
ATOM   2054 1HB  TYR A 145     -11.258  -6.299 -17.072  1.00 83.13           H
ATOM   2055 2HB  TYR A 145     -11.591  -4.620 -17.449  1.00 83.13           H
ATOM   2056  CG  TYR A 145     -13.123  -5.982 -18.088  1.00 83.13           C
ATOM   2057  CD1 TYR A 145     -14.075  -4.984 -18.097  1.00 83.13           C
ATOM   2058  HD1 TYR A 145     -13.781  -3.948 -17.929  1.00 83.13           H
ATOM   2059  CD2 TYR A 145     -13.496  -7.294 -18.300  1.00 83.13           C
ATOM   2060  HD2 TYR A 145     -12.744  -8.082 -18.293  1.00 83.13           H
ATOM   2061  CE1 TYR A 145     -15.459  -5.310 -18.329  1.00 83.13           C
ATOM   2062  HE1 TYR A 145     -16.221  -4.531 -18.338  1.00 83.13           H
ATOM   2063  CE2 TYR A 145     -14.879  -7.620 -18.532  1.00 83.13           C
ATOM   2064  HE2 TYR A 145     -15.188  -8.652 -18.701  1.00 83.13           H
ATOM   2065  CZ  TYR A 145     -15.792  -6.612 -18.535  1.00 83.13           C
ATOM   2066  OH  TYR A 145     -17.099  -6.920 -18.754  1.00 83.13           O
ATOM   2067  HH  TYR A 145     -17.198  -7.905 -18.897  1.00 83.13           H
ATOM   2068  HN  TYR A 145      -9.466  -4.724 -17.822  1.00 83.13           H
ATOM   2069  N   ILE A 146     -11.686  -3.779 -20.150  1.00 80.27           N
ATOM   2070  CA  ILE A 146     -12.427  -3.039 -21.157  1.00 80.27           C
ATOM   2071  C   ILE A 146     -11.685  -3.123 -22.493  1.00 80.27           C
ATOM   2072  O   ILE A 146     -12.306  -3.295 -23.541  1.00 80.27           O
ATOM   2073  HA  ILE A 146     -13.397  -3.521 -21.270  1.00 80.27           H
ATOM   2074  CB  ILE A 146     -12.685  -1.606 -20.687  1.00 80.27           C
ATOM   2075  HB  ILE A 146     -11.735  -1.170 -20.380  1.00 80.27           H
ATOM   2076  CG1 ILE A 146     -13.606  -1.588 -19.465  1.00 80.27           C
ATOM   2077 1HG1 ILE A 146     -14.623  -1.839 -19.767  1.00 80.27           H
ATOM   2078 2HG1 ILE A 146     -13.287  -2.350 -18.754  1.00 80.27           H
ATOM   2079  CG2 ILE A 146     -13.230  -0.744 -21.827  1.00 80.27           C
ATOM   2080 1HG2 ILE A 146     -12.506  -0.719 -22.642  1.00 80.27           H
ATOM   2081 2HG2 ILE A 146     -14.167  -1.168 -22.188  1.00 80.27           H
ATOM   2082 3HG2 ILE A 146     -13.405   0.269 -21.466  1.00 80.27           H
ATOM   2083  CD1 ILE A 146     -13.594  -0.215 -18.789  1.00 80.27           C
ATOM   2084 1HD1 ILE A 146     -12.580   0.022 -18.467  1.00 80.27           H
ATOM   2085 2HD1 ILE A 146     -13.936   0.541 -19.496  1.00 80.27           H
ATOM   2086 3HD1 ILE A 146     -14.257  -0.230 -17.924  1.00 80.27           H
ATOM   2087  HN  ILE A 146     -11.346  -3.230 -19.387  1.00 80.27           H
ATOM   2088  N   ALA A 147     -10.369  -2.997 -22.412  1.00 78.79           N
ATOM   2089  CA  ALA A 147      -9.549  -2.925 -23.609  1.00 78.79           C
ATOM   2090  C   ALA A 147      -9.653  -4.246 -24.374  1.00 78.79           C
ATOM   2091  O   ALA A 147      -9.489  -4.277 -25.592  1.00 78.79           O
ATOM   2092  HA  ALA A 147      -9.942  -2.122 -24.233  1.00 78.79           H
ATOM   2093  CB  ALA A 147      -8.108  -2.587 -23.222  1.00 78.79           C
ATOM   2094 1HB  ALA A 147      -8.085  -1.626 -22.708  1.00 78.79           H
ATOM   2095 2HB  ALA A 147      -7.718  -3.362 -22.561  1.00 78.79           H
ATOM   2096 3HB  ALA A 147      -7.493  -2.533 -24.120  1.00 78.79           H
ATOM   2097  HN  ALA A 147      -9.864  -2.945 -21.550  1.00 78.79           H
ATOM   2098  N   ILE A 148      -9.924  -5.306 -23.626  1.00 75.05           N
ATOM   2099  CA  ILE A 148      -9.891  -6.646 -24.187  1.00 75.05           C
ATOM   2100  C   ILE A 148     -11.311  -7.070 -24.567  1.00 75.05           C
ATOM   2101  O   ILE A 148     -11.552  -7.510 -25.690  1.00 75.05           O
ATOM   2102  HA  ILE A 148      -9.289  -6.605 -25.094  1.00 75.05           H
ATOM   2103  CB  ILE A 148      -9.197  -7.612 -23.225  1.00 75.05           C
ATOM   2104  HB  ILE A 148      -9.626  -7.473 -22.233  1.00 75.05           H
ATOM   2105  CG1 ILE A 148      -7.703  -7.302 -23.120  1.00 75.05           C
ATOM   2106 1HG1 ILE A 148      -7.213  -7.525 -24.068  1.00 75.05           H
ATOM   2107 2HG1 ILE A 148      -7.561  -6.238 -22.930  1.00 75.05           H
ATOM   2108  CG2 ILE A 148      -9.453  -9.066 -23.629  1.00 75.05           C
ATOM   2109 1HG2 ILE A 148     -10.525  -9.264 -23.611  1.00 75.05           H
ATOM   2110 2HG2 ILE A 148      -9.069  -9.237 -24.634  1.00 75.05           H
ATOM   2111 3HG2 ILE A 148      -8.949  -9.732 -22.929  1.00 75.05           H
ATOM   2112  CD1 ILE A 148      -7.052  -8.116 -22.000  1.00 75.05           C
ATOM   2113 1HD1 ILE A 148      -7.527  -7.872 -21.050  1.00 75.05           H
ATOM   2114 2HD1 ILE A 148      -7.174  -9.179 -22.205  1.00 75.05           H
ATOM   2115 3HD1 ILE A 148      -5.990  -7.876 -21.946  1.00 75.05           H
ATOM   2116  HN  ILE A 148     -10.162  -5.259 -22.656  1.00 75.05           H
ATOM   2117  N   ALA A 149     -12.215  -6.923 -23.609  1.00 75.77           N
ATOM   2118  CA  ALA A 149     -13.562  -7.445 -23.764  1.00 75.77           C
ATOM   2119  C   ALA A 149     -14.350  -6.540 -24.712  1.00 75.77           C
ATOM   2120  O   ALA A 149     -15.154  -7.020 -25.509  1.00 75.77           O
ATOM   2121  HA  ALA A 149     -13.483  -8.439 -24.205  1.00 75.77           H
ATOM   2122  CB  ALA A 149     -14.223  -7.567 -22.390  1.00 75.77           C
ATOM   2123 1HB  ALA A 149     -13.641  -8.244 -21.764  1.00 75.77           H
ATOM   2124 2HB  ALA A 149     -14.267  -6.585 -21.919  1.00 75.77           H
ATOM   2125 3HB  ALA A 149     -15.233  -7.959 -22.506  1.00 75.77           H
ATOM   2126  HN  ALA A 149     -12.039  -6.457 -22.741  1.00 75.77           H
ATOM   2127  N   GLN A 150     -14.091  -5.246 -24.594  1.00 67.33           N
ATOM   2128  CA  GLN A 150     -14.847  -4.260 -25.348  1.00 67.33           C
ATOM   2129  C   GLN A 150     -13.930  -3.520 -26.324  1.00 67.33           C
ATOM   2130  O   GLN A 150     -14.039  -2.306 -26.484  1.00 67.33           O
ATOM   2131  HA  GLN A 150     -15.595  -4.829 -25.901  1.00 67.33           H
ATOM   2132  CB  GLN A 150     -15.556  -3.279 -24.411  1.00 67.33           C
ATOM   2133 1HB  GLN A 150     -14.817  -2.722 -23.836  1.00 67.33           H
ATOM   2134 2HB  GLN A 150     -16.118  -2.552 -24.998  1.00 67.33           H
ATOM   2135  CG  GLN A 150     -16.501  -4.015 -23.460  1.00 67.33           C
ATOM   2136 1HG  GLN A 150     -17.147  -4.684 -24.029  1.00 67.33           H
ATOM   2137 2HG  GLN A 150     -15.923  -4.636 -22.775  1.00 67.33           H
ATOM   2138  CD  GLN A 150     -17.356  -3.028 -22.663  1.00 67.33           C
ATOM   2139  OE1 GLN A 150     -17.215  -1.820 -22.767  1.00 67.33           O
ATOM   2140  NE2 GLN A 150     -18.247  -3.606 -21.864  1.00 67.33           N
ATOM   2141 1HE2 GLN A 150     -18.312  -4.603 -21.825  1.00 67.33           H
ATOM   2142 2HE2 GLN A 150     -18.854  -3.044 -21.301  1.00 67.33           H
ATOM   2143  HN  GLN A 150     -13.381  -4.869 -23.999  1.00 67.33           H
ATOM   2144  N   ALA A 151     -13.048  -4.284 -26.952  1.00 67.34           N
ATOM   2145  CA  ALA A 151     -11.952  -3.698 -27.705  1.00 67.34           C
ATOM   2146  C   ALA A 151     -12.516  -2.729 -28.746  1.00 67.34           C
ATOM   2147  O   ALA A 151     -11.969  -1.647 -28.952  1.00 67.34           O
ATOM   2148  HA  ALA A 151     -11.328  -3.143 -27.005  1.00 67.34           H
ATOM   2149  CB  ALA A 151     -11.114  -4.811 -28.337  1.00 67.34           C
ATOM   2150 1HB  ALA A 151     -10.713  -5.454 -27.553  1.00 67.34           H
ATOM   2151 2HB  ALA A 151     -11.739  -5.401 -29.006  1.00 67.34           H
ATOM   2152 3HB  ALA A 151     -10.292  -4.371 -28.901  1.00 67.34           H
ATOM   2153  HN  ALA A 151     -13.073  -5.284 -26.951  1.00 67.34           H
ATOM   2154  N   MET A 152     -13.602  -3.153 -29.376  1.00 56.61           N
ATOM   2155  CA  MET A 152     -14.190  -2.380 -30.456  1.00 56.61           C
ATOM   2156  C   MET A 152     -14.657  -1.011 -29.959  1.00 56.61           C
ATOM   2157  O   MET A 152     -14.336   0.014 -30.560  1.00 56.61           O
ATOM   2158  HA  MET A 152     -13.398  -2.256 -31.194  1.00 56.61           H
ATOM   2159  CB  MET A 152     -15.380  -3.144 -31.041  1.00 56.61           C
ATOM   2160 1HB  MET A 152     -15.953  -3.604 -30.235  1.00 56.61           H
ATOM   2161 2HB  MET A 152     -16.048  -2.449 -31.550  1.00 56.61           H
ATOM   2162  CG  MET A 152     -14.912  -4.221 -32.021  1.00 56.61           C
ATOM   2163 1HG  MET A 152     -14.067  -3.852 -32.603  1.00 56.61           H
ATOM   2164 2HG  MET A 152     -14.564  -5.097 -31.474  1.00 56.61           H
ATOM   2165  SD  MET A 152     -16.250  -4.677 -33.112  1.00 56.61           S
ATOM   2166  CE  MET A 152     -16.597  -6.320 -32.506  1.00 56.61           C
ATOM   2167 1HE  MET A 152     -15.708  -6.941 -32.612  1.00 56.61           H
ATOM   2168 2HE  MET A 152     -16.881  -6.267 -31.455  1.00 56.61           H
ATOM   2169 3HE  MET A 152     -17.415  -6.754 -33.082  1.00 56.61           H
ATOM   2170  HN  MET A 152     -14.076  -4.006 -29.159  1.00 56.61           H
ATOM   2171  N   ARG A 153     -15.406  -1.037 -28.867  1.00 54.75           N
ATOM   2172  CA  ARG A 153     -15.970   0.184 -28.317  1.00 54.75           C
ATOM   2173  C   ARG A 153     -14.864   1.060 -27.724  1.00 54.75           C
ATOM   2174  O   ARG A 153     -14.999   2.281 -27.666  1.00 54.75           O
ATOM   2175  HA  ARG A 153     -16.448   0.677 -29.164  1.00 54.75           H
ATOM   2176  CB  ARG A 153     -17.002  -0.126 -27.231  1.00 54.75           C
ATOM   2177 1HB  ARG A 153     -16.603  -0.875 -26.548  1.00 54.75           H
ATOM   2178 2HB  ARG A 153     -17.197   0.771 -26.643  1.00 54.75           H
ATOM   2179  CG  ARG A 153     -18.309  -0.633 -27.846  1.00 54.75           C
ATOM   2180 1HG  ARG A 153     -18.646   0.060 -28.616  1.00 54.75           H
ATOM   2181 2HG  ARG A 153     -18.137  -1.593 -28.333  1.00 54.75           H
ATOM   2182  CD  ARG A 153     -19.394  -0.785 -26.778  1.00 54.75           C
ATOM   2183 1HD  ARG A 153     -19.092  -1.532 -26.044  1.00 54.75           H
ATOM   2184 2HD  ARG A 153     -19.522   0.155 -26.242  1.00 54.75           H
ATOM   2185  NE  ARG A 153     -20.672  -1.185 -27.409  1.00 54.75           N
ATOM   2186  HE  ARG A 153     -20.696  -1.272 -28.405  1.00 54.75           H
ATOM   2187  CZ  ARG A 153     -21.798  -1.439 -26.729  1.00 54.75           C
ATOM   2188  NH1 ARG A 153     -21.823  -1.339 -25.392  1.00 54.75           N
ATOM   2189 1HH1 ARG A 153     -20.997  -1.073 -24.895  1.00 54.75           H
ATOM   2190 2HH1 ARG A 153     -22.668  -1.530 -24.892  1.00 54.75           H
ATOM   2191  NH2 ARG A 153     -22.899  -1.794 -27.405  1.00 54.75           N
ATOM   2192 1HH2 ARG A 153     -23.748  -1.987 -26.912  1.00 54.75           H
ATOM   2193 2HH2 ARG A 153     -22.872  -1.867 -28.402  1.00 54.75           H
ATOM   2194  HN  ARG A 153     -15.629  -1.870 -28.361  1.00 54.75           H
ATOM   2195  N   ALA A 154     -13.796   0.401 -27.299  1.00 59.21           N
ATOM   2196  CA  ALA A 154     -12.730   1.085 -26.586  1.00 59.21           C
ATOM   2197  C   ALA A 154     -11.975   1.995 -27.556  1.00 59.21           C
ATOM   2198  O   ALA A 154     -11.407   3.008 -27.149  1.00 59.21           O
ATOM   2199  HA  ALA A 154     -13.190   1.696 -25.809  1.00 59.21           H
ATOM   2200  CB  ALA A 154     -11.815   0.053 -25.924  1.00 59.21           C
ATOM   2201 1HB  ALA A 154     -12.394  -0.549 -25.222  1.00 59.21           H
ATOM   2202 2HB  ALA A 154     -11.384  -0.594 -26.688  1.00 59.21           H
ATOM   2203 3HB  ALA A 154     -11.016   0.566 -25.389  1.00 59.21           H
ATOM   2204  HN  ALA A 154     -13.653  -0.579 -27.434  1.00 59.21           H
ATOM   2205  N   HIS A 155     -11.994   1.603 -28.822  1.00 55.21           N
ATOM   2206  CA  HIS A 155     -11.185   2.274 -29.825  1.00 55.21           C
ATOM   2207  C   HIS A 155     -11.818   3.622 -30.177  1.00 55.21           C
ATOM   2208  O   HIS A 155     -11.117   4.621 -30.326  1.00 55.21           O
ATOM   2209  HA  HIS A 155     -10.208   2.448 -29.374  1.00 55.21           H
ATOM   2210  CB  HIS A 155     -10.981   1.377 -31.047  1.00 55.21           C
ATOM   2211 1HB  HIS A 155     -10.889   0.343 -30.715  1.00 55.21           H
ATOM   2212 2HB  HIS A 155     -11.869   1.432 -31.678  1.00 55.21           H
ATOM   2213  CG  HIS A 155      -9.770   1.734 -31.876  1.00 55.21           C
ATOM   2214  ND1 HIS A 155      -9.584   2.988 -32.431  1.00 55.21           N
ATOM   2215  HD1 HIS A 155     -10.209   3.764 -32.345  1.00 55.21           H
ATOM   2216  CD2 HIS A 155      -8.686   0.989 -32.237  1.00 55.21           C
ATOM   2217  HD2 HIS A 155      -8.510  -0.052 -31.967  1.00 55.21           H
ATOM   2218  CE1 HIS A 155      -8.437   2.986 -33.094  1.00 55.21           C
ATOM   2219  HE1 HIS A 155      -8.012   3.828 -33.641  1.00 55.21           H
ATOM   2220  NE2 HIS A 155      -7.882   1.746 -32.973  1.00 55.21           N
ATOM   2221  HN  HIS A 155     -12.547   0.843 -29.164  1.00 55.21           H
ATOM   2222  N   THR A 156     -13.137   3.605 -30.301  1.00 61.42           N
ATOM   2223  CA  THR A 156     -13.860   4.778 -30.764  1.00 61.42           C
ATOM   2224  C   THR A 156     -13.810   5.886 -29.711  1.00 61.42           C
ATOM   2225  O   THR A 156     -13.851   7.069 -30.046  1.00 61.42           O
ATOM   2226  HA  THR A 156     -13.360   5.160 -31.654  1.00 61.42           H
ATOM   2227  CB  THR A 156     -15.282   4.344 -31.124  1.00 61.42           C
ATOM   2228  HB  THR A 156     -15.975   5.182 -31.050  1.00 61.42           H
ATOM   2229  OG1 THR A 156     -15.544   3.250 -30.249  1.00 61.42           O
ATOM   2230  HG1 THR A 156     -15.575   3.570 -29.302  1.00 61.42           H
ATOM   2231  CG2 THR A 156     -15.372   3.732 -32.523  1.00 61.42           C
ATOM   2232 1HG2 THR A 156     -14.729   2.853 -32.577  1.00 61.42           H
ATOM   2233 2HG2 THR A 156     -15.047   4.464 -33.262  1.00 61.42           H
ATOM   2234 3HG2 THR A 156     -16.402   3.442 -32.728  1.00 61.42           H
ATOM   2235  HN  THR A 156     -13.709   2.812 -30.091  1.00 61.42           H
ATOM   2236  N   TRP A 157     -13.724   5.464 -28.458  1.00 56.35           N
ATOM   2237  CA  TRP A 157     -13.857   6.389 -27.346  1.00 56.35           C
ATOM   2238  C   TRP A 157     -12.464   6.629 -26.760  1.00 56.35           C
ATOM   2239  O   TRP A 157     -12.327   6.904 -25.569  1.00 56.35           O
ATOM   2240  HA  TRP A 157     -14.263   7.323 -27.736  1.00 56.35           H
ATOM   2241  CB  TRP A 157     -14.858   5.865 -26.314  1.00 56.35           C
ATOM   2242 1HB  TRP A 157     -14.575   4.851 -26.030  1.00 56.35           H
ATOM   2243 2HB  TRP A 157     -14.791   6.478 -25.414  1.00 56.35           H
ATOM   2244  CG  TRP A 157     -16.308   5.857 -26.801  1.00 56.35           C
ATOM   2245  CD1 TRP A 157     -16.768   6.143 -28.027  1.00 56.35           C
ATOM   2246  HD1 TRP A 157     -16.137   6.431 -28.867  1.00 56.35           H
ATOM   2247  CD2 TRP A 157     -17.476   5.533 -26.018  1.00 56.35           C
ATOM   2248  NE1 TRP A 157     -18.142   6.028 -28.091  1.00 56.35           N
ATOM   2249  HE1 TRP A 157     -18.713   6.190 -28.896  1.00 56.35           H
ATOM   2250  CE2 TRP A 157     -18.586   5.645 -26.831  1.00 56.35           C
ATOM   2251  CE3 TRP A 157     -17.592   5.158 -24.668  1.00 56.35           C
ATOM   2252  HE3 TRP A 157     -16.731   5.062 -24.006  1.00 56.35           H
ATOM   2253  CZ2 TRP A 157     -19.891   5.400 -26.385  1.00 56.35           C
ATOM   2254  HZ2 TRP A 157     -20.751   5.495 -27.047  1.00 56.35           H
ATOM   2255  CZ3 TRP A 157     -18.902   4.916 -24.238  1.00 56.35           C
ATOM   2256  HZ3 TRP A 157     -19.048   4.621 -23.199  1.00 56.35           H
ATOM   2257  CH2 TRP A 157     -20.030   5.024 -25.044  1.00 56.35           C
ATOM   2258  HH2 TRP A 157     -21.018   4.818 -24.633  1.00 56.35           H
ATOM   2259  HN  TRP A 157     -13.565   4.511 -28.198  1.00 56.35           H
ATOM   2260  N   ARG A 158     -11.466   6.515 -27.624  1.00 57.54           N
ATOM   2261  CA  ARG A 158     -10.084   6.561 -27.180  1.00 57.54           C
ATOM   2262  C   ARG A 158      -9.808   7.868 -26.434  1.00 57.54           C
ATOM   2263  O   ARG A 158      -9.208   7.859 -25.360  1.00 57.54           O
ATOM   2264  HA  ARG A 158      -9.975   5.701 -26.519  1.00 57.54           H
ATOM   2265  CB  ARG A 158      -9.121   6.445 -28.364  1.00 57.54           C
ATOM   2266 1HB  ARG A 158      -9.384   5.575 -28.967  1.00 57.54           H
ATOM   2267 2HB  ARG A 158      -9.221   7.320 -29.006  1.00 57.54           H
ATOM   2268  CG  ARG A 158      -7.674   6.320 -27.883  1.00 57.54           C
ATOM   2269 1HG  ARG A 158      -7.382   7.230 -27.358  1.00 57.54           H
ATOM   2270 2HG  ARG A 158      -7.593   5.500 -27.170  1.00 57.54           H
ATOM   2271  CD  ARG A 158      -6.725   6.076 -29.059  1.00 57.54           C
ATOM   2272 1HD  ARG A 158      -6.978   5.137 -29.552  1.00 57.54           H
ATOM   2273 2HD  ARG A 158      -6.841   6.867 -29.800  1.00 57.54           H
ATOM   2274  NE  ARG A 158      -5.326   6.034 -28.579  1.00 57.54           N
ATOM   2275  HE  ARG A 158      -5.152   6.256 -27.620  1.00 57.54           H
ATOM   2276  CZ  ARG A 158      -4.276   5.718 -29.350  1.00 57.54           C
ATOM   2277  NH1 ARG A 158      -4.450   5.412 -30.643  1.00 57.54           N
ATOM   2278 1HH1 ARG A 158      -5.369   5.419 -31.040  1.00 57.54           H
ATOM   2279 2HH1 ARG A 158      -3.662   5.177 -31.212  1.00 57.54           H
ATOM   2280  NH2 ARG A 158      -3.051   5.712 -28.809  1.00 57.54           N
ATOM   2281 1HH2 ARG A 158      -2.257   5.478 -29.371  1.00 57.54           H
ATOM   2282 2HH2 ARG A 158      -2.929   5.941 -27.843  1.00 57.54           H
ATOM   2283  HN  ARG A 158     -11.590   6.394 -28.609  1.00 57.54           H
ATOM   2284  N   GLU A 159     -10.260   8.960 -27.032  1.00 63.46           N
ATOM   2285  CA  GLU A 159      -9.997  10.279 -26.482  1.00 63.46           C
ATOM   2286  C   GLU A 159     -10.757  10.467 -25.168  1.00 63.46           C
ATOM   2287  O   GLU A 159     -10.186  10.918 -24.175  1.00 63.46           O
ATOM   2288  HA  GLU A 159      -8.923  10.305 -26.295  1.00 63.46           H
ATOM   2289  CB  GLU A 159     -10.358  11.374 -27.486  1.00 63.46           C
ATOM   2290 1HB  GLU A 159     -11.351  11.185 -27.895  1.00 63.46           H
ATOM   2291 2HB  GLU A 159     -10.267  12.352 -27.013  1.00 63.46           H
ATOM   2292  CG  GLU A 159      -9.388  11.377 -28.669  1.00 63.46           C
ATOM   2293 1HG  GLU A 159      -8.361  11.372 -28.301  1.00 63.46           H
ATOM   2294 2HG  GLU A 159      -9.520  10.467 -29.255  1.00 63.46           H
ATOM   2295  CD  GLU A 159      -9.611  12.600 -29.560  1.00 63.46           C
ATOM   2296  OE1 GLU A 159      -8.679  12.920 -30.330  1.00 63.46           O
ATOM   2297  OE2 GLU A 159     -10.709  13.189 -29.451  1.00 63.46           O
ATOM   2298  HN  GLU A 159     -10.797   8.954 -27.876  1.00 63.46           H
ATOM   2299  N   LYS A 160     -12.033  10.112 -25.203  1.00 68.38           N
ATOM   2300  CA  LYS A 160     -12.881  10.251 -24.031  1.00 68.38           C
ATOM   2301  C   LYS A 160     -12.285   9.443 -22.877  1.00 68.38           C
ATOM   2302  O   LYS A 160     -12.335   9.870 -21.725  1.00 68.38           O
ATOM   2303  HA  LYS A 160     -12.881  11.304 -23.751  1.00 68.38           H
ATOM   2304  CB  LYS A 160     -14.325   9.872 -24.367  1.00 68.38           C
ATOM   2305 1HB  LYS A 160     -14.347   8.889 -24.839  1.00 68.38           H
ATOM   2306 2HB  LYS A 160     -14.908   9.797 -23.449  1.00 68.38           H
ATOM   2307  CG  LYS A 160     -14.961  10.905 -25.299  1.00 68.38           C
ATOM   2308 1HG  LYS A 160     -14.828  11.904 -24.884  1.00 68.38           H
ATOM   2309 2HG  LYS A 160     -14.454  10.891 -26.264  1.00 68.38           H
ATOM   2310  CD  LYS A 160     -16.452  10.623 -25.495  1.00 68.38           C
ATOM   2311 1HD  LYS A 160     -16.583   9.637 -25.941  1.00 68.38           H
ATOM   2312 2HD  LYS A 160     -16.952  10.603 -24.527  1.00 68.38           H
ATOM   2313  CE  LYS A 160     -17.098  11.684 -26.388  1.00 68.38           C
ATOM   2314 1HE  LYS A 160     -16.964  12.671 -25.945  1.00 68.38           H
ATOM   2315 2HE  LYS A 160     -16.604  11.700 -27.359  1.00 68.38           H
ATOM   2316  NZ  LYS A 160     -18.541  11.404 -26.564  1.00 68.38           N
ATOM   2317 1HZ  LYS A 160     -18.955  12.120 -27.150  1.00 68.38           H
ATOM   2318 2HZ  LYS A 160     -18.658  10.498 -27.003  1.00 68.38           H
ATOM   2319 3HZ  LYS A 160     -18.998  11.403 -25.658  1.00 68.38           H
ATOM   2320  HN  LYS A 160     -12.487   9.737 -26.011  1.00 68.38           H
ATOM   2321  N   ARG A 161     -11.736   8.289 -23.227  1.00 66.66           N
ATOM   2322  CA  ARG A 161     -11.175   7.394 -22.229  1.00 66.66           C
ATOM   2323  C   ARG A 161     -10.039   8.087 -21.473  1.00 66.66           C
ATOM   2324  O   ARG A 161      -9.863   7.870 -20.275  1.00 66.66           O
ATOM   2325  HA  ARG A 161     -12.007   7.164 -21.562  1.00 66.66           H
ATOM   2326  CB  ARG A 161     -10.643   6.113 -22.874  1.00 66.66           C
ATOM   2327 1HB  ARG A 161     -10.069   6.363 -23.766  1.00 66.66           H
ATOM   2328 2HB  ARG A 161      -9.962   5.611 -22.187  1.00 66.66           H
ATOM   2329  CG  ARG A 161     -11.788   5.169 -23.246  1.00 66.66           C
ATOM   2330 1HG  ARG A 161     -12.354   4.908 -22.351  1.00 66.66           H
ATOM   2331 2HG  ARG A 161     -12.477   5.676 -23.921  1.00 66.66           H
ATOM   2332  CD  ARG A 161     -11.257   3.897 -23.910  1.00 66.66           C
ATOM   2333 1HD  ARG A 161     -12.079   3.345 -24.366  1.00 66.66           H
ATOM   2334 2HD  ARG A 161     -10.564   4.157 -24.710  1.00 66.66           H
ATOM   2335  NE  ARG A 161     -10.575   3.050 -22.907  1.00 66.66           N
ATOM   2336  HE  ARG A 161     -10.611   3.335 -21.949  1.00 66.66           H
ATOM   2337  CZ  ARG A 161      -9.912   1.923 -23.202  1.00 66.66           C
ATOM   2338  NH1 ARG A 161      -9.832   1.492 -24.468  1.00 66.66           N
ATOM   2339 1HH1 ARG A 161     -10.269   2.013 -25.202  1.00 66.66           H
ATOM   2340 2HH1 ARG A 161      -9.336   0.651 -24.680  1.00 66.66           H
ATOM   2341  NH2 ARG A 161      -9.331   1.233 -22.211  1.00 66.66           N
ATOM   2342 1HH2 ARG A 161      -8.832   0.390 -22.414  1.00 66.66           H
ATOM   2343 2HH2 ARG A 161      -9.395   1.561 -21.268  1.00 66.66           H
ATOM   2344  HN  ARG A 161     -11.671   7.963 -24.170  1.00 66.66           H
ATOM   2345  N   LEU A 162      -9.298   8.906 -22.205  1.00 77.54           N
ATOM   2346  CA  LEU A 162      -8.165   9.607 -21.626  1.00 77.54           C
ATOM   2347  C   LEU A 162      -8.671  10.641 -20.618  1.00 77.54           C
ATOM   2348  O   LEU A 162      -8.073  10.826 -19.559  1.00 77.54           O
ATOM   2349  HA  LEU A 162      -7.563   8.872 -21.093  1.00 77.54           H
ATOM   2350  CB  LEU A 162      -7.284  10.201 -22.727  1.00 77.54           C
ATOM   2351 1HB  LEU A 162      -7.029   9.407 -23.429  1.00 77.54           H
ATOM   2352 2HB  LEU A 162      -7.871  10.937 -23.277  1.00 77.54           H
ATOM   2353  CG  LEU A 162      -5.988  10.869 -22.262  1.00 77.54           C
ATOM   2354  HG  LEU A 162      -6.237  11.597 -21.490  1.00 77.54           H
ATOM   2355  CD1 LEU A 162      -5.041   9.847 -21.630  1.00 77.54           C
ATOM   2356 1HD1 LEU A 162      -5.526   9.386 -20.769  1.00 77.54           H
ATOM   2357 2HD1 LEU A 162      -4.795   9.078 -22.362  1.00 77.54           H
ATOM   2358 3HD1 LEU A 162      -4.128  10.348 -21.308  1.00 77.54           H
ATOM   2359  CD2 LEU A 162      -5.323  11.634 -23.408  1.00 77.54           C
ATOM   2360 1HD2 LEU A 162      -5.089  10.943 -24.218  1.00 77.54           H
ATOM   2361 2HD2 LEU A 162      -6.002  12.405 -23.772  1.00 77.54           H
ATOM   2362 3HD2 LEU A 162      -4.404  12.098 -23.050  1.00 77.54           H
ATOM   2363  HN  LEU A 162      -9.461   9.093 -23.173  1.00 77.54           H
ATOM   2364  N   LEU A 163      -9.768  11.289 -20.984  1.00 80.48           N
ATOM   2365  CA  LEU A 163     -10.374  12.284 -20.115  1.00 80.48           C
ATOM   2366  C   LEU A 163     -10.847  11.608 -18.826  1.00 80.48           C
ATOM   2367  O   LEU A 163     -10.557  12.084 -17.729  1.00 80.48           O
ATOM   2368  HA  LEU A 163      -9.602  13.010 -19.861  1.00 80.48           H
ATOM   2369  CB  LEU A 163     -11.480  13.039 -20.855  1.00 80.48           C
ATOM   2370 1HB  LEU A 163     -11.062  13.444 -21.776  1.00 80.48           H
ATOM   2371 2HB  LEU A 163     -12.251  12.324 -21.142  1.00 80.48           H
ATOM   2372  CG  LEU A 163     -12.144  14.181 -20.083  1.00 80.48           C
ATOM   2373  HG  LEU A 163     -12.496  13.789 -19.129  1.00 80.48           H
ATOM   2374  CD1 LEU A 163     -11.138  15.291 -19.772  1.00 80.48           C
ATOM   2375 1HD1 LEU A 163     -10.326  14.886 -19.168  1.00 80.48           H
ATOM   2376 2HD1 LEU A 163     -10.734  15.687 -20.704  1.00 80.48           H
ATOM   2377 3HD1 LEU A 163     -11.636  16.090 -19.223  1.00 80.48           H
ATOM   2378  CD2 LEU A 163     -13.368  14.710 -20.834  1.00 80.48           C
ATOM   2379 1HD2 LEU A 163     -13.062  15.081 -21.812  1.00 80.48           H
ATOM   2380 2HD2 LEU A 163     -14.093  13.906 -20.960  1.00 80.48           H
ATOM   2381 3HD2 LEU A 163     -13.821  15.521 -20.263  1.00 80.48           H
ATOM   2382  HN  LEU A 163     -10.239  11.145 -21.854  1.00 80.48           H
ATOM   2383  N   TYR A 164     -11.567  10.510 -19.001  1.00 74.06           N
ATOM   2384  CA  TYR A 164     -12.091   9.770 -17.866  1.00 74.06           C
ATOM   2385  C   TYR A 164     -10.960   9.281 -16.960  1.00 74.06           C
ATOM   2386  O   TYR A 164     -11.113   9.232 -15.740  1.00 74.06           O
ATOM   2387  HA  TYR A 164     -12.738  10.439 -17.298  1.00 74.06           H
ATOM   2388  CB  TYR A 164     -12.819   8.558 -18.452  1.00 74.06           C
ATOM   2389 1HB  TYR A 164     -12.193   8.110 -19.224  1.00 74.06           H
ATOM   2390 2HB  TYR A 164     -12.945   7.810 -17.670  1.00 74.06           H
ATOM   2391  CG  TYR A 164     -14.188   8.885 -19.051  1.00 74.06           C
ATOM   2392  CD1 TYR A 164     -15.144   9.519 -18.284  1.00 74.06           C
ATOM   2393  HD1 TYR A 164     -14.923   9.788 -17.251  1.00 74.06           H
ATOM   2394  CD2 TYR A 164     -14.468   8.545 -20.359  1.00 74.06           C
ATOM   2395  HD2 TYR A 164     -13.713   8.043 -20.965  1.00 74.06           H
ATOM   2396  CE1 TYR A 164     -16.433   9.827 -18.848  1.00 74.06           C
ATOM   2397  HE1 TYR A 164     -17.196  10.327 -18.253  1.00 74.06           H
ATOM   2398  CE2 TYR A 164     -15.757   8.852 -20.923  1.00 74.06           C
ATOM   2399  HE2 TYR A 164     -15.991   8.589 -21.955  1.00 74.06           H
ATOM   2400  CZ  TYR A 164     -16.675   9.478 -20.140  1.00 74.06           C
ATOM   2401  OH  TYR A 164     -17.893   9.768 -20.673  1.00 74.06           O
ATOM   2402  HH  TYR A 164     -18.464  10.226 -19.991  1.00 74.06           H
ATOM   2403  HN  TYR A 164     -11.792  10.126 -19.897  1.00 74.06           H
ATOM   2404  N   SER A 165      -9.848   8.932 -17.591  1.00 85.37           N
ATOM   2405  CA  SER A 165      -8.699   8.428 -16.859  1.00 85.37           C
ATOM   2406  C   SER A 165      -8.182   9.498 -15.896  1.00 85.37           C
ATOM   2407  O   SER A 165      -7.735   9.184 -14.794  1.00 85.37           O
ATOM   2408  HA  SER A 165      -9.065   7.562 -16.307  1.00 85.37           H
ATOM   2409  CB  SER A 165      -7.586   7.991 -17.814  1.00 85.37           C
ATOM   2410 1HB  SER A 165      -6.832   7.432 -17.260  1.00 85.37           H
ATOM   2411 2HB  SER A 165      -7.997   7.315 -18.564  1.00 85.37           H
ATOM   2412  OG  SER A 165      -6.972   9.101 -18.462  1.00 85.37           O
ATOM   2413  HG  SER A 165      -7.663   9.783 -18.702  1.00 85.37           H
ATOM   2414  HN  SER A 165      -9.727   8.988 -18.582  1.00 85.37           H
ATOM   2415  N   LYS A 166      -8.259  10.742 -16.347  1.00 82.23           N
ATOM   2416  CA  LYS A 166      -7.835  11.863 -15.526  1.00 82.23           C
ATOM   2417  C   LYS A 166      -8.781  12.002 -14.332  1.00 82.23           C
ATOM   2418  O   LYS A 166      -8.335  12.134 -13.194  1.00 82.23           O
ATOM   2419  HA  LYS A 166      -6.837  11.635 -15.151  1.00 82.23           H
ATOM   2420  CB  LYS A 166      -7.721  13.133 -16.372  1.00 82.23           C
ATOM   2421 1HB  LYS A 166      -8.642  13.283 -16.936  1.00 82.23           H
ATOM   2422 2HB  LYS A 166      -7.603  13.999 -15.720  1.00 82.23           H
ATOM   2423  CG  LYS A 166      -6.535  13.047 -17.335  1.00 82.23           C
ATOM   2424 1HG  LYS A 166      -5.618  12.871 -16.772  1.00 82.23           H
ATOM   2425 2HG  LYS A 166      -6.667  12.196 -18.004  1.00 82.23           H
ATOM   2426  CD  LYS A 166      -6.399  14.332 -18.154  1.00 82.23           C
ATOM   2427 1HD  LYS A 166      -7.301  14.486 -18.747  1.00 82.23           H
ATOM   2428 2HD  LYS A 166      -6.307  15.186 -17.484  1.00 82.23           H
ATOM   2429  CE  LYS A 166      -5.180  14.267 -19.077  1.00 82.23           C
ATOM   2430 1HE  LYS A 166      -4.288  14.038 -18.495  1.00 82.23           H
ATOM   2431 2HE  LYS A 166      -5.306  13.460 -19.799  1.00 82.23           H
ATOM   2432  NZ  LYS A 166      -5.000  15.552 -19.788  1.00 82.23           N
ATOM   2433 1HZ  LYS A 166      -4.198  15.487 -20.405  1.00 82.23           H
ATOM   2434 2HZ  LYS A 166      -5.830  15.756 -20.333  1.00 82.23           H
ATOM   2435 3HZ  LYS A 166      -4.848  16.293 -19.113  1.00 82.23           H
ATOM   2436  HN  LYS A 166      -8.602  10.988 -17.253  1.00 82.23           H
ATOM   2437  N   MET A 167     -10.071  11.968 -14.633  1.00 84.14           N
ATOM   2438  CA  MET A 167     -11.084  12.120 -13.603  1.00 84.14           C
ATOM   2439  C   MET A 167     -10.956  11.025 -12.542  1.00 84.14           C
ATOM   2440  O   MET A 167     -11.000  11.307 -11.345  1.00 84.14           O
ATOM   2441  HA  MET A 167     -10.901  13.095 -13.152  1.00 84.14           H
ATOM   2442  CB  MET A 167     -12.474  12.053 -14.239  1.00 84.14           C
ATOM   2443 1HB  MET A 167     -12.538  11.181 -14.890  1.00 84.14           H
ATOM   2444 2HB  MET A 167     -13.228  11.927 -13.462  1.00 84.14           H
ATOM   2445  CG  MET A 167     -12.770  13.320 -15.044  1.00 84.14           C
ATOM   2446 1HG  MET A 167     -12.728  14.193 -14.392  1.00 84.14           H
ATOM   2447 2HG  MET A 167     -12.009  13.460 -15.811  1.00 84.14           H
ATOM   2448  SD  MET A 167     -14.382  13.201 -15.800  1.00 84.14           S
ATOM   2449  CE  MET A 167     -14.715  14.930 -16.095  1.00 84.14           C
ATOM   2450 1HE  MET A 167     -14.709  15.468 -15.147  1.00 84.14           H
ATOM   2451 2HE  MET A 167     -13.948  15.341 -16.751  1.00 84.14           H
ATOM   2452 3HE  MET A 167     -15.692  15.036 -16.567  1.00 84.14           H
ATOM   2453  HN  MET A 167     -10.426  11.840 -15.559  1.00 84.14           H
ATOM   2454  N   VAL A 168     -10.798   9.799 -13.019  1.00 91.88           N
ATOM   2455  CA  VAL A 168     -10.726   8.653 -12.128  1.00 91.88           C
ATOM   2456  C   VAL A 168      -9.529   8.817 -11.189  1.00 91.88           C
ATOM   2457  O   VAL A 168      -9.632   8.546  -9.993  1.00 91.88           O
ATOM   2458  HA  VAL A 168     -11.639   8.640 -11.533  1.00 91.88           H
ATOM   2459  CB  VAL A 168     -10.673   7.359 -12.943  1.00 91.88           C
ATOM   2460  HB  VAL A 168      -9.871   7.457 -13.675  1.00 91.88           H
ATOM   2461  CG1 VAL A 168     -10.349   6.161 -12.049  1.00 91.88           C
ATOM   2462 1HG1 VAL A 168      -9.381   6.314 -11.572  1.00 91.88           H
ATOM   2463 2HG1 VAL A 168     -11.119   6.060 -11.283  1.00 91.88           H
ATOM   2464 3HG1 VAL A 168     -10.318   5.254 -12.653  1.00 91.88           H
ATOM   2465  CG2 VAL A 168     -11.980   7.137 -13.706  1.00 91.88           C
ATOM   2466 1HG2 VAL A 168     -12.807   7.071 -12.998  1.00 91.88           H
ATOM   2467 2HG2 VAL A 168     -12.151   7.972 -14.386  1.00 91.88           H
ATOM   2468 3HG2 VAL A 168     -11.915   6.211 -14.276  1.00 91.88           H
ATOM   2469  HN  VAL A 168     -10.721   9.583 -13.992  1.00 91.88           H
ATOM   2470  N   CYS A 169      -8.422   9.261 -11.765  1.00 93.23           N
ATOM   2471  CA  CYS A 169      -7.205   9.458 -10.996  1.00 93.23           C
ATOM   2472  C   CYS A 169      -7.494  10.479  -9.893  1.00 93.23           C
ATOM   2473  O   CYS A 169      -7.140  10.264  -8.735  1.00 93.23           O
ATOM   2474  HA  CYS A 169      -6.944   8.490 -10.568  1.00 93.23           H
ATOM   2475  CB  CYS A 169      -6.038   9.894 -11.884  1.00 93.23           C
ATOM   2476 1HB  CYS A 169      -6.348  10.717 -12.528  1.00 93.23           H
ATOM   2477 2HB  CYS A 169      -5.218  10.262 -11.267  1.00 93.23           H
ATOM   2478  SG  CYS A 169      -5.468   8.484 -12.903  1.00 93.23           S
ATOM   2479  HG  CYS A 169      -6.449   8.554 -13.799  1.00 93.23           H
ATOM   2480  HN  CYS A 169      -8.348   9.484 -12.737  1.00 93.23           H
ATOM   2481  N   PHE A 170      -8.135  11.568 -10.292  1.00 92.97           N
ATOM   2482  CA  PHE A 170      -8.445  12.638  -9.359  1.00 92.97           C
ATOM   2483  C   PHE A 170      -9.332  12.132  -8.219  1.00 92.97           C
ATOM   2484  O   PHE A 170      -9.073  12.421  -7.052  1.00 92.97           O
ATOM   2485  HA  PHE A 170      -7.500  12.994  -8.950  1.00 92.97           H
ATOM   2486  CB  PHE A 170      -9.205  13.709 -10.143  1.00 92.97           C
ATOM   2487 1HB  PHE A 170      -8.596  14.025 -10.990  1.00 92.97           H
ATOM   2488 2HB  PHE A 170     -10.115  13.269 -10.551  1.00 92.97           H
ATOM   2489  CG  PHE A 170      -9.578  14.940  -9.314  1.00 92.97           C
ATOM   2490  CD1 PHE A 170     -10.850  15.094  -8.860  1.00 92.97           C
ATOM   2491  HD1 PHE A 170     -11.604  14.341  -9.086  1.00 92.97           H
ATOM   2492  CD2 PHE A 170      -8.636  15.880  -9.032  1.00 92.97           C
ATOM   2493  HD2 PHE A 170      -7.616  15.757  -9.397  1.00 92.97           H
ATOM   2494  CE1 PHE A 170     -11.196  16.237  -8.091  1.00 92.97           C
ATOM   2495  HE1 PHE A 170     -12.216  16.360  -7.727  1.00 92.97           H
ATOM   2496  CE2 PHE A 170      -8.982  17.023  -8.263  1.00 92.97           C
ATOM   2497  HE2 PHE A 170      -8.228  17.777  -8.037  1.00 92.97           H
ATOM   2498  CZ  PHE A 170     -10.255  17.177  -7.809  1.00 92.97           C
ATOM   2499  HZ  PHE A 170     -10.520  18.054  -7.218  1.00 92.97           H
ATOM   2500  HN  PHE A 170      -8.440  11.725 -11.231  1.00 92.97           H
ATOM   2501  N   THR A 171     -10.359  11.386  -8.598  1.00 92.57           N
ATOM   2502  CA  THR A 171     -11.298  10.855  -7.624  1.00 92.57           C
ATOM   2503  C   THR A 171     -10.570   9.975  -6.606  1.00 92.57           C
ATOM   2504  O   THR A 171     -10.886  10.002  -5.418  1.00 92.57           O
ATOM   2505  HA  THR A 171     -11.730  11.690  -7.073  1.00 92.57           H
ATOM   2506  CB  THR A 171     -12.402  10.118  -8.385  1.00 92.57           C
ATOM   2507  HB  THR A 171     -12.013   9.217  -8.859  1.00 92.57           H
ATOM   2508  OG1 THR A 171     -12.929  11.101  -9.271  1.00 92.57           O
ATOM   2509  HG1 THR A 171     -12.466  11.047 -10.156  1.00 92.57           H
ATOM   2510  CG2 THR A 171     -13.587   9.752  -7.488  1.00 92.57           C
ATOM   2511 1HG2 THR A 171     -14.018  10.660  -7.067  1.00 92.57           H
ATOM   2512 2HG2 THR A 171     -13.245   9.104  -6.682  1.00 92.57           H
ATOM   2513 3HG2 THR A 171     -14.341   9.231  -8.078  1.00 92.57           H
ATOM   2514  HN  THR A 171     -10.554  11.143  -9.548  1.00 92.57           H
ATOM   2515  N   ILE A 172      -9.608   9.215  -7.110  1.00 93.25           N
ATOM   2516  CA  ILE A 172      -8.856   8.302  -6.265  1.00 93.25           C
ATOM   2517  C   ILE A 172      -8.088   9.104  -5.212  1.00 93.25           C
ATOM   2518  O   ILE A 172      -8.105   8.760  -4.031  1.00 93.25           O
ATOM   2519  HA  ILE A 172      -9.575   7.662  -5.755  1.00 93.25           H
ATOM   2520  CB  ILE A 172      -7.966   7.394  -7.117  1.00 93.25           C
ATOM   2521  HB  ILE A 172      -7.479   8.007  -7.875  1.00 93.25           H
ATOM   2522  CG1 ILE A 172      -8.800   6.344  -7.853  1.00 93.25           C
ATOM   2523 1HG1 ILE A 172      -9.189   5.617  -7.140  1.00 93.25           H
ATOM   2524 2HG1 ILE A 172      -9.660   6.821  -8.323  1.00 93.25           H
ATOM   2525  CG2 ILE A 172      -6.862   6.759  -6.270  1.00 93.25           C
ATOM   2526 1HG2 ILE A 172      -6.243   7.543  -5.832  1.00 93.25           H
ATOM   2527 2HG2 ILE A 172      -7.310   6.163  -5.475  1.00 93.25           H
ATOM   2528 3HG2 ILE A 172      -6.244   6.119  -6.900  1.00 93.25           H
ATOM   2529  CD1 ILE A 172      -7.964   5.627  -8.915  1.00 93.25           C
ATOM   2530 1HD1 ILE A 172      -7.598   6.353  -9.641  1.00 93.25           H
ATOM   2531 2HD1 ILE A 172      -7.119   5.131  -8.439  1.00 93.25           H
ATOM   2532 3HD1 ILE A 172      -8.581   4.885  -9.424  1.00 93.25           H
ATOM   2533  HN  ILE A 172      -9.341   9.216  -8.073  1.00 93.25           H
ATOM   2534  N   TRP A 173      -7.433  10.157  -5.678  1.00 91.50           N
ATOM   2535  CA  TRP A 173      -6.585  10.956  -4.809  1.00 91.50           C
ATOM   2536  C   TRP A 173      -7.470  11.576  -3.726  1.00 91.50           C
ATOM   2537  O   TRP A 173      -7.114  11.567  -2.549  1.00 91.50           O
ATOM   2538  HA  TRP A 173      -5.852  10.290  -4.356  1.00 91.50           H
ATOM   2539  CB  TRP A 173      -5.804  11.998  -5.612  1.00 91.50           C
ATOM   2540 1HB  TRP A 173      -6.473  12.456  -6.341  1.00 91.50           H
ATOM   2541 2HB  TRP A 173      -5.476  12.789  -4.939  1.00 91.50           H
ATOM   2542  CG  TRP A 173      -4.586  11.434  -6.345  1.00 91.50           C
ATOM   2543  CD1 TRP A 173      -4.415  11.280  -7.665  1.00 91.50           C
ATOM   2544  HD1 TRP A 173      -5.158  11.549  -8.416  1.00 91.50           H
ATOM   2545  CD2 TRP A 173      -3.366  10.953  -5.742  1.00 91.50           C
ATOM   2546  NE1 TRP A 173      -3.180  10.736  -7.956  1.00 91.50           N
ATOM   2547  HE1 TRP A 173      -2.824  10.528  -8.867  1.00 91.50           H
ATOM   2548  CE2 TRP A 173      -2.522  10.531  -6.749  1.00 91.50           C
ATOM   2549  CE3 TRP A 173      -2.989  10.876  -4.389  1.00 91.50           C
ATOM   2550  HE3 TRP A 173      -3.637  11.203  -3.576  1.00 91.50           H
ATOM   2551  CZ2 TRP A 173      -1.248  10.003  -6.510  1.00 91.50           C
ATOM   2552  HZ2 TRP A 173      -0.599   9.677  -7.323  1.00 91.50           H
ATOM   2553  CZ3 TRP A 173      -1.712  10.346  -4.167  1.00 91.50           C
ATOM   2554  HZ3 TRP A 173      -1.370  10.265  -3.136  1.00 91.50           H
ATOM   2555  CH2 TRP A 173      -0.850   9.917  -5.170  1.00 91.50           C
ATOM   2556  HH2 TRP A 173       0.130   9.516  -4.914  1.00 91.50           H
ATOM   2557  HN  TRP A 173      -7.474  10.465  -6.629  1.00 91.50           H
ATOM   2558  N   VAL A 174      -8.606  12.099  -4.163  1.00 95.08           N
ATOM   2559  CA  VAL A 174      -9.526  12.758  -3.251  1.00 95.08           C
ATOM   2560  C   VAL A 174     -10.005  11.754  -2.201  1.00 95.08           C
ATOM   2561  O   VAL A 174     -10.040  12.063  -1.011  1.00 95.08           O
ATOM   2562  HA  VAL A 174      -8.977  13.555  -2.749  1.00 95.08           H
ATOM   2563  CB  VAL A 174     -10.674  13.396  -4.036  1.00 95.08           C
ATOM   2564  HB  VAL A 174     -11.117  12.625  -4.667  1.00 95.08           H
ATOM   2565  CG1 VAL A 174     -11.761  13.914  -3.093  1.00 95.08           C
ATOM   2566 1HG1 VAL A 174     -12.157  13.086  -2.505  1.00 95.08           H
ATOM   2567 2HG1 VAL A 174     -11.336  14.664  -2.425  1.00 95.08           H
ATOM   2568 3HG1 VAL A 174     -12.565  14.362  -3.677  1.00 95.08           H
ATOM   2569  CG2 VAL A 174     -10.161  14.512  -4.948  1.00 95.08           C
ATOM   2570 1HG2 VAL A 174      -9.681  15.282  -4.345  1.00 95.08           H
ATOM   2571 2HG2 VAL A 174      -9.440  14.102  -5.655  1.00 95.08           H
ATOM   2572 3HG2 VAL A 174     -10.998  14.948  -5.494  1.00 95.08           H
ATOM   2573  HN  VAL A 174      -8.901  12.078  -5.118  1.00 95.08           H
ATOM   2574  N   LEU A 175     -10.362  10.571  -2.680  1.00 89.69           N
ATOM   2575  CA  LEU A 175     -10.899   9.541  -1.807  1.00 89.69           C
ATOM   2576  C   LEU A 175      -9.840   9.151  -0.774  1.00 89.69           C
ATOM   2577  O   LEU A 175     -10.134   9.059   0.417  1.00 89.69           O
ATOM   2578  HA  LEU A 175     -11.752   9.971  -1.282  1.00 89.69           H
ATOM   2579  CB  LEU A 175     -11.421   8.361  -2.629  1.00 89.69           C
ATOM   2580 1HB  LEU A 175     -12.184   8.730  -3.314  1.00 89.69           H
ATOM   2581 2HB  LEU A 175     -10.603   7.979  -3.239  1.00 89.69           H
ATOM   2582  CG  LEU A 175     -12.012   7.197  -1.830  1.00 89.69           C
ATOM   2583  HG  LEU A 175     -11.264   6.861  -1.112  1.00 89.69           H
ATOM   2584  CD1 LEU A 175     -13.237   7.647  -1.031  1.00 89.69           C
ATOM   2585 1HD1 LEU A 175     -12.948   8.436  -0.337  1.00 89.69           H
ATOM   2586 2HD1 LEU A 175     -13.998   8.024  -1.714  1.00 89.69           H
ATOM   2587 3HD1 LEU A 175     -13.637   6.800  -0.473  1.00 89.69           H
ATOM   2588  CD2 LEU A 175     -12.327   6.010  -2.743  1.00 89.69           C
ATOM   2589 1HD2 LEU A 175     -13.048   6.316  -3.501  1.00 89.69           H
ATOM   2590 2HD2 LEU A 175     -11.411   5.672  -3.228  1.00 89.69           H
ATOM   2591 3HD2 LEU A 175     -12.746   5.197  -2.150  1.00 89.69           H
ATOM   2592  HN  LEU A 175     -10.289  10.312  -3.643  1.00 89.69           H
ATOM   2593  N   ALA A 176      -8.630   8.932  -1.267  1.00 94.60           N
ATOM   2594  CA  ALA A 176      -7.547   8.472  -0.416  1.00 94.60           C
ATOM   2595  C   ALA A 176      -7.272   9.521   0.664  1.00 94.60           C
ATOM   2596  O   ALA A 176      -7.003   9.177   1.814  1.00 94.60           O
ATOM   2597  HA  ALA A 176      -7.870   7.547   0.062  1.00 94.60           H
ATOM   2598  CB  ALA A 176      -6.313   8.180  -1.272  1.00 94.60           C
ATOM   2599 1HB  ALA A 176      -6.553   7.408  -2.003  1.00 94.60           H
ATOM   2600 2HB  ALA A 176      -6.007   9.088  -1.790  1.00 94.60           H
ATOM   2601 3HB  ALA A 176      -5.500   7.835  -0.633  1.00 94.60           H
ATOM   2602  HN  ALA A 176      -8.386   9.064  -2.228  1.00 94.60           H
ATOM   2603  N   ALA A 177      -7.348  10.779   0.255  1.00 94.70           N
ATOM   2604  CA  ALA A 177      -7.087  11.879   1.167  1.00 94.70           C
ATOM   2605  C   ALA A 177      -8.102  11.841   2.310  1.00 94.70           C
ATOM   2606  O   ALA A 177      -7.734  11.969   3.477  1.00 94.70           O
ATOM   2607  HA  ALA A 177      -6.086  11.740   1.576  1.00 94.70           H
ATOM   2608  CB  ALA A 177      -7.125  13.201   0.396  1.00 94.70           C
ATOM   2609 1HB  ALA A 177      -6.365  13.188  -0.385  1.00 94.70           H
ATOM   2610 2HB  ALA A 177      -8.109  13.330  -0.055  1.00 94.70           H
ATOM   2611 3HB  ALA A 177      -6.929  14.026   1.081  1.00 94.70           H
ATOM   2612  HN  ALA A 177      -7.584  11.050  -0.678  1.00 94.70           H
ATOM   2613  N   ALA A 178      -9.361  11.666   1.936  1.00 94.87           N
ATOM   2614  CA  ALA A 178     -10.439  11.673   2.909  1.00 94.87           C
ATOM   2615  C   ALA A 178     -10.242  10.517   3.892  1.00 94.87           C
ATOM   2616  O   ALA A 178     -10.537  10.649   5.078  1.00 94.87           O
ATOM   2617  HA  ALA A 178     -10.387  12.615   3.455  1.00 94.87           H
ATOM   2618  CB  ALA A 178     -11.784  11.598   2.183  1.00 94.87           C
ATOM   2619 1HB  ALA A 178     -11.887  12.457   1.520  1.00 94.87           H
ATOM   2620 2HB  ALA A 178     -11.830  10.679   1.598  1.00 94.87           H
ATOM   2621 3HB  ALA A 178     -12.593  11.604   2.914  1.00 94.87           H
ATOM   2622  HN  ALA A 178      -9.647  11.520   0.989  1.00 94.87           H
ATOM   2623  N   LEU A 179      -9.744   9.410   3.361  1.00 91.81           N
ATOM   2624  CA  LEU A 179      -9.572   8.209   4.160  1.00 91.81           C
ATOM   2625  C   LEU A 179      -8.397   8.404   5.121  1.00 91.81           C
ATOM   2626  O   LEU A 179      -8.145   7.559   5.978  1.00 91.81           O
ATOM   2627  HA  LEU A 179     -10.480   8.074   4.747  1.00 91.81           H
ATOM   2628  CB  LEU A 179      -9.430   6.981   3.258  1.00 91.81           C
ATOM   2629 1HB  LEU A 179      -8.625   7.168   2.547  1.00 91.81           H
ATOM   2630 2HB  LEU A 179      -9.121   6.136   3.873  1.00 91.81           H
ATOM   2631  CG  LEU A 179     -10.681   6.576   2.475  1.00 91.81           C
ATOM   2632  HG  LEU A 179     -11.045   7.450   1.936  1.00 91.81           H
ATOM   2633  CD1 LEU A 179     -10.352   5.506   1.432  1.00 91.81           C
ATOM   2634 1HD1 LEU A 179      -9.613   5.896   0.732  1.00 91.81           H
ATOM   2635 2HD1 LEU A 179      -9.950   4.624   1.930  1.00 91.81           H
ATOM   2636 3HD1 LEU A 179     -11.258   5.236   0.890  1.00 91.81           H
ATOM   2637  CD2 LEU A 179     -11.798   6.130   3.420  1.00 91.81           C
ATOM   2638 1HD2 LEU A 179     -11.460   5.275   4.005  1.00 91.81           H
ATOM   2639 2HD2 LEU A 179     -12.056   6.950   4.091  1.00 91.81           H
ATOM   2640 3HD2 LEU A 179     -12.675   5.847   2.838  1.00 91.81           H
ATOM   2641  HN  LEU A 179      -9.461   9.326   2.405  1.00 91.81           H
ATOM   2642  N   CYS A 180      -7.711   9.524   4.946  1.00 91.00           N
ATOM   2643  CA  CYS A 180      -6.525   9.806   5.736  1.00 91.00           C
ATOM   2644  C   CYS A 180      -6.924  10.724   6.892  1.00 91.00           C
ATOM   2645  O   CYS A 180      -6.095  11.063   7.735  1.00 91.00           O
ATOM   2646  HA  CYS A 180      -6.162   8.848   6.109  1.00 91.00           H
ATOM   2647  CB  CYS A 180      -5.409  10.414   4.883  1.00 91.00           C
ATOM   2648 1HB  CYS A 180      -5.761  11.331   4.410  1.00 91.00           H
ATOM   2649 2HB  CYS A 180      -4.564  10.686   5.516  1.00 91.00           H
ATOM   2650  SG  CYS A 180      -4.874   9.218   3.606  1.00 91.00           S
ATOM   2651  HG  CYS A 180      -6.057   9.115   3.007  1.00 91.00           H
ATOM   2652  HN  CYS A 180      -7.954  10.230   4.281  1.00 91.00           H
ATOM   2653  N   ILE A 181      -8.194  11.100   6.896  1.00 90.79           N
ATOM   2654  CA  ILE A 181      -8.695  12.036   7.888  1.00 90.79           C
ATOM   2655  C   ILE A 181      -8.407  11.491   9.288  1.00 90.79           C
ATOM   2656  O   ILE A 181      -7.897  12.211  10.146  1.00 90.79           O
ATOM   2657  HA  ILE A 181      -8.148  12.970   7.762  1.00 90.79           H
ATOM   2658  CB  ILE A 181     -10.174  12.340   7.639  1.00 90.79           C
ATOM   2659  HB  ILE A 181     -10.696  11.396   7.486  1.00 90.79           H
ATOM   2660  CG1 ILE A 181     -10.357  13.170   6.367  1.00 90.79           C
ATOM   2661 1HG1 ILE A 181      -9.919  14.159   6.508  1.00 90.79           H
ATOM   2662 2HG1 ILE A 181      -9.822  12.699   5.542  1.00 90.79           H
ATOM   2663  CG2 ILE A 181     -10.808  13.013   8.859  1.00 90.79           C
ATOM   2664 1HG2 ILE A 181     -10.728  12.352   9.721  1.00 90.79           H
ATOM   2665 2HG2 ILE A 181     -10.289  13.949   9.068  1.00 90.79           H
ATOM   2666 3HG2 ILE A 181     -11.859  13.218   8.655  1.00 90.79           H
ATOM   2667  CD1 ILE A 181     -11.838  13.308   6.010  1.00 90.79           C
ATOM   2668 1HD1 ILE A 181     -12.266  12.319   5.847  1.00 90.79           H
ATOM   2669 2HD1 ILE A 181     -12.364  13.801   6.828  1.00 90.79           H
ATOM   2670 3HD1 ILE A 181     -11.939  13.902   5.102  1.00 90.79           H
ATOM   2671  HN  ILE A 181      -8.875  10.778   6.238  1.00 90.79           H
ATOM   2672  N   PRO A 182      -8.725  10.215   9.544  1.00 92.30           N
ATOM   2673  CA  PRO A 182      -8.515   9.637  10.874  1.00 92.30           C
ATOM   2674  C   PRO A 182      -7.090   9.830  11.368  1.00 92.30           C
ATOM   2675  O   PRO A 182      -6.873  10.196  12.522  1.00 92.30           O
ATOM   2676  HA  PRO A 182      -9.141  10.145  11.607  1.00 92.30           H
ATOM   2677  CB  PRO A 182      -8.854   8.157  10.684  1.00 92.30           C
ATOM   2678 1HB  PRO A 182      -7.969   7.571  10.433  1.00 92.30           H
ATOM   2679 2HB  PRO A 182      -9.277   7.722  11.590  1.00 92.30           H
ATOM   2680  CG  PRO A 182      -9.863   8.170   9.542  1.00 92.30           C
ATOM   2681 1HG  PRO A 182      -9.936   7.197   9.055  1.00 92.30           H
ATOM   2682 2HG  PRO A 182     -10.866   8.415   9.890  1.00 92.30           H
ATOM   2683  CD  PRO A 182      -9.306   9.234   8.610  1.00 92.30           C
ATOM   2684 1HD  PRO A 182      -8.552   8.828   7.936  1.00 92.30           H
ATOM   2685 2HD  PRO A 182     -10.085   9.672   7.985  1.00 92.30           H
ATOM   2686  N   GLU A 183      -6.148   9.576  10.472  1.00 88.96           N
ATOM   2687  CA  GLU A 183      -4.740   9.643  10.826  1.00 88.96           C
ATOM   2688  C   GLU A 183      -4.361  11.070  11.228  1.00 88.96           C
ATOM   2689  O   GLU A 183      -3.590  11.270  12.165  1.00 88.96           O
ATOM   2690  HA  GLU A 183      -4.625   8.975  11.680  1.00 88.96           H
ATOM   2691  CB  GLU A 183      -3.861   9.145   9.677  1.00 88.96           C
ATOM   2692 1HB  GLU A 183      -4.291   9.454   8.725  1.00 88.96           H
ATOM   2693 2HB  GLU A 183      -2.838   9.492   9.821  1.00 88.96           H
ATOM   2694  CG  GLU A 183      -3.799   7.616   9.657  1.00 88.96           C
ATOM   2695 1HG  GLU A 183      -3.097   7.288   8.891  1.00 88.96           H
ATOM   2696 2HG  GLU A 183      -3.421   7.252  10.613  1.00 88.96           H
ATOM   2697  CD  GLU A 183      -5.179   7.015   9.385  1.00 88.96           C
ATOM   2698  OE1 GLU A 183      -5.388   5.859   9.812  1.00 88.96           O
ATOM   2699  OE2 GLU A 183      -5.993   7.724   8.755  1.00 88.96           O
ATOM   2700  HN  GLU A 183      -6.332   9.329   9.520  1.00 88.96           H
ATOM   2701  N   ILE A 184      -4.921  12.024  10.499  1.00 90.65           N
ATOM   2702  CA  ILE A 184      -4.606  13.424  10.730  1.00 90.65           C
ATOM   2703  C   ILE A 184      -5.014  13.806  12.154  1.00 90.65           C
ATOM   2704  O   ILE A 184      -4.302  14.548  12.829  1.00 90.65           O
ATOM   2705  HA  ILE A 184      -3.525  13.534  10.639  1.00 90.65           H
ATOM   2706  CB  ILE A 184      -5.243  14.301   9.650  1.00 90.65           C
ATOM   2707  HB  ILE A 184      -6.304  14.059   9.596  1.00 90.65           H
ATOM   2708  CG1 ILE A 184      -4.641  14.004   8.276  1.00 90.65           C
ATOM   2709 1HG1 ILE A 184      -3.611  14.359   8.242  1.00 90.65           H
ATOM   2710 2HG1 ILE A 184      -4.612  12.927   8.112  1.00 90.65           H
ATOM   2711  CG2 ILE A 184      -5.136  15.783  10.015  1.00 90.65           C
ATOM   2712 1HG2 ILE A 184      -5.650  15.963  10.959  1.00 90.65           H
ATOM   2713 2HG2 ILE A 184      -4.086  16.058  10.114  1.00 90.65           H
ATOM   2714 3HG2 ILE A 184      -5.597  16.384   9.231  1.00 90.65           H
ATOM   2715  CD1 ILE A 184      -5.454  14.672   7.165  1.00 90.65           C
ATOM   2716 1HD1 ILE A 184      -6.477  14.296   7.187  1.00 90.65           H
ATOM   2717 2HD1 ILE A 184      -5.460  15.751   7.318  1.00 90.65           H
ATOM   2718 3HD1 ILE A 184      -5.004  14.445   6.198  1.00 90.65           H
ATOM   2719  HN  ILE A 184      -5.578  11.854   9.765  1.00 90.65           H
ATOM   2720  N   LEU A 185      -6.158  13.283  12.568  1.00 90.90           N
ATOM   2721  CA  LEU A 185      -6.776  13.722  13.808  1.00 90.90           C
ATOM   2722  C   LEU A 185      -6.038  13.092  14.991  1.00 90.90           C
ATOM   2723  O   LEU A 185      -5.647  13.789  15.926  1.00 90.90           O
ATOM   2724  HA  LEU A 185      -6.661  14.804  13.866  1.00 90.90           H
ATOM   2725  CB  LEU A 185      -8.277  13.426  13.792  1.00 90.90           C
ATOM   2726 1HB  LEU A 185      -8.417  12.367  13.575  1.00 90.90           H
ATOM   2727 2HB  LEU A 185      -8.673  13.602  14.793  1.00 90.90           H
ATOM   2728  CG  LEU A 185      -9.110  14.236  12.796  1.00 90.90           C
ATOM   2729  HG  LEU A 185      -8.728  14.041  11.794  1.00 90.90           H
ATOM   2730  CD1 LEU A 185     -10.574  13.792  12.816  1.00 90.90           C
ATOM   2731 1HD1 LEU A 185     -10.637  12.737  12.548  1.00 90.90           H
ATOM   2732 2HD1 LEU A 185     -10.984  13.938  13.814  1.00 90.90           H
ATOM   2733 3HD1 LEU A 185     -11.143  14.383  12.098  1.00 90.90           H
ATOM   2734  CD2 LEU A 185      -8.963  15.738  13.051  1.00 90.90           C
ATOM   2735 1HD2 LEU A 185      -9.303  15.969  14.061  1.00 90.90           H
ATOM   2736 2HD2 LEU A 185      -7.916  16.023  12.946  1.00 90.90           H
ATOM   2737 3HD2 LEU A 185      -9.565  16.290  12.330  1.00 90.90           H
ATOM   2738  HN  LEU A 185      -6.661  12.574  12.073  1.00 90.90           H
ATOM   2739  N   TYR A 186      -5.870  11.780  14.912  1.00 91.27           N
ATOM   2740  CA  TYR A 186      -5.600  10.987  16.099  1.00 91.27           C
ATOM   2741  C   TYR A 186      -4.138  10.539  16.139  1.00 91.27           C
ATOM   2742  O   TYR A 186      -3.715   9.874  17.083  1.00 91.27           O
ATOM   2743  HA  TYR A 186      -5.807  11.607  16.971  1.00 91.27           H
ATOM   2744  CB  TYR A 186      -6.497   9.751  15.993  1.00 91.27           C
ATOM   2745 1HB  TYR A 186      -6.186   9.163  15.130  1.00 91.27           H
ATOM   2746 2HB  TYR A 186      -6.345   9.129  16.875  1.00 91.27           H
ATOM   2747  CG  TYR A 186      -7.987  10.073  15.864  1.00 91.27           C
ATOM   2748  CD1 TYR A 186      -8.588  10.930  16.763  1.00 91.27           C
ATOM   2749  HD1 TYR A 186      -8.002  11.377  17.566  1.00 91.27           H
ATOM   2750  CD2 TYR A 186      -8.729   9.507  14.848  1.00 91.27           C
ATOM   2751  HD2 TYR A 186      -8.254   8.830  14.137  1.00 91.27           H
ATOM   2752  CE1 TYR A 186      -9.991  11.232  16.642  1.00 91.27           C
ATOM   2753  HE1 TYR A 186     -10.479  11.907  17.345  1.00 91.27           H
ATOM   2754  CE2 TYR A 186     -10.132   9.809  14.726  1.00 91.27           C
ATOM   2755  HE2 TYR A 186     -10.730   9.369  13.928  1.00 91.27           H
ATOM   2756  CZ  TYR A 186     -10.693  10.657  15.629  1.00 91.27           C
ATOM   2757  OH  TYR A 186     -12.018  10.943  15.514  1.00 91.27           O
ATOM   2758  HH  TYR A 186     -12.417  10.420  14.761  1.00 91.27           H
ATOM   2759  HN  TYR A 186      -5.914  11.261  14.058  1.00 91.27           H
ATOM   2760  N   SER A 187      -3.406  10.922  15.103  1.00 92.32           N
ATOM   2761  CA  SER A 187      -1.964  10.749  15.101  1.00 92.32           C
ATOM   2762  C   SER A 187      -1.318  11.716  16.095  1.00 92.32           C
ATOM   2763  O   SER A 187      -1.501  12.928  15.994  1.00 92.32           O
ATOM   2764  HA  SER A 187      -1.797   9.716  15.408  1.00 92.32           H
ATOM   2765  CB  SER A 187      -1.386  10.962  13.700  1.00 92.32           C
ATOM   2766 1HB  SER A 187      -1.636  11.965  13.354  1.00 92.32           H
ATOM   2767 2HB  SER A 187      -0.298  10.903  13.744  1.00 92.32           H
ATOM   2768  OG  SER A 187      -1.876  10.002  12.768  1.00 92.32           O
ATOM   2769  HG  SER A 187      -2.384  10.462  12.039  1.00 92.32           H
ATOM   2770  HN  SER A 187      -3.782  11.344  14.278  1.00 92.32           H
ATOM   2771  N   GLN A 188      -0.576  11.144  17.032  1.00 85.38           N
ATOM   2772  CA  GLN A 188       0.195  11.944  17.968  1.00 85.38           C
ATOM   2773  C   GLN A 188       1.420  11.164  18.448  1.00 85.38           C
ATOM   2774  O   GLN A 188       1.543   9.969  18.185  1.00 85.38           O
ATOM   2775  HA  GLN A 188       0.512  12.822  17.405  1.00 85.38           H
ATOM   2776  CB  GLN A 188      -0.669  12.391  19.149  1.00 85.38           C
ATOM   2777 1HB  GLN A 188      -0.070  12.986  19.838  1.00 85.38           H
ATOM   2778 2HB  GLN A 188      -1.475  13.031  18.793  1.00 85.38           H
ATOM   2779  CG  GLN A 188      -1.256  11.185  19.886  1.00 85.38           C
ATOM   2780 1HG  GLN A 188      -1.820  10.567  19.187  1.00 85.38           H
ATOM   2781 2HG  GLN A 188      -0.449  10.566  20.279  1.00 85.38           H
ATOM   2782  CD  GLN A 188      -2.167  11.632  21.031  1.00 85.38           C
ATOM   2783  OE1 GLN A 188      -2.257  12.801  21.366  1.00 85.38           O
ATOM   2784  NE2 GLN A 188      -2.836  10.639  21.609  1.00 85.38           N
ATOM   2785 1HE2 GLN A 188      -2.716   9.700  21.285  1.00 85.38           H
ATOM   2786 2HE2 GLN A 188      -3.458  10.830  22.368  1.00 85.38           H
ATOM   2787  HN  GLN A 188      -0.498  10.155  17.157  1.00 85.38           H
ATOM   2788  N   ILE A 189       2.297  11.873  19.145  1.00 90.07           N
ATOM   2789  CA  ILE A 189       3.447  11.238  19.766  1.00 90.07           C
ATOM   2790  C   ILE A 189       3.053  10.722  21.152  1.00 90.07           C
ATOM   2791  O   ILE A 189       2.557  11.481  21.983  1.00 90.07           O
ATOM   2792  HA  ILE A 189       3.724  10.386  19.146  1.00 90.07           H
ATOM   2793  CB  ILE A 189       4.642  12.194  19.783  1.00 90.07           C
ATOM   2794  HB  ILE A 189       4.352  13.094  20.324  1.00 90.07           H
ATOM   2795  CG1 ILE A 189       5.021  12.622  18.364  1.00 90.07           C
ATOM   2796 1HG1 ILE A 189       5.374  11.758  17.802  1.00 90.07           H
ATOM   2797 2HG1 ILE A 189       4.140  13.000  17.846  1.00 90.07           H
ATOM   2798  CG2 ILE A 189       5.826  11.578  20.532  1.00 90.07           C
ATOM   2799 1HG2 ILE A 189       5.534  11.366  21.560  1.00 90.07           H
ATOM   2800 2HG2 ILE A 189       6.125  10.653  20.040  1.00 90.07           H
ATOM   2801 3HG2 ILE A 189       6.661  12.278  20.528  1.00 90.07           H
ATOM   2802  CD1 ILE A 189       6.107  13.700  18.388  1.00 90.07           C
ATOM   2803 1HD1 ILE A 189       5.741  14.572  18.930  1.00 90.07           H
ATOM   2804 2HD1 ILE A 189       6.995  13.309  18.885  1.00 90.07           H
ATOM   2805 3HD1 ILE A 189       6.358  13.986  17.367  1.00 90.07           H
ATOM   2806  HN  ILE A 189       2.231  12.860  19.288  1.00 90.07           H
ATOM   2807  N   LYS A 190       3.289   9.435  21.358  1.00 85.18           N
ATOM   2808  CA  LYS A 190       3.086   8.837  22.666  1.00 85.18           C
ATOM   2809  C   LYS A 190       4.440   8.448  23.261  1.00 85.18           C
ATOM   2810  O   LYS A 190       5.284   7.876  22.573  1.00 85.18           O
ATOM   2811  HA  LYS A 190       2.632   9.595  23.305  1.00 85.18           H
ATOM   2812  CB  LYS A 190       2.097   7.672  22.575  1.00 85.18           C
ATOM   2813 1HB  LYS A 190       1.168   8.014  22.119  1.00 85.18           H
ATOM   2814 2HB  LYS A 190       2.503   6.896  21.926  1.00 85.18           H
ATOM   2815  CG  LYS A 190       1.809   7.088  23.959  1.00 85.18           C
ATOM   2816 1HG  LYS A 190       2.736   6.731  24.407  1.00 85.18           H
ATOM   2817 2HG  LYS A 190       1.418   7.868  24.613  1.00 85.18           H
ATOM   2818  CD  LYS A 190       0.802   5.939  23.870  1.00 85.18           C
ATOM   2819 1HD  LYS A 190      -0.168   6.324  23.555  1.00 85.18           H
ATOM   2820 2HD  LYS A 190       1.125   5.227  23.111  1.00 85.18           H
ATOM   2821  CE  LYS A 190       0.662   5.228  25.218  1.00 85.18           C
ATOM   2822 1HE  LYS A 190       1.647   5.073  25.658  1.00 85.18           H
ATOM   2823 2HE  LYS A 190       0.098   5.854  25.909  1.00 85.18           H
ATOM   2824  NZ  LYS A 190      -0.022   3.926  25.048  1.00 85.18           N
ATOM   2825 1HZ  LYS A 190      -0.136   3.484  25.953  1.00 85.18           H
ATOM   2826 2HZ  LYS A 190      -0.933   4.075  24.628  1.00 85.18           H
ATOM   2827 3HZ  LYS A 190       0.534   3.328  24.447  1.00 85.18           H
ATOM   2828  HN  LYS A 190       3.614   8.806  20.651  1.00 85.18           H
ATOM   2829  N   GLU A 191       4.607   8.775  24.535  1.00 75.52           N
ATOM   2830  CA  GLU A 191       5.783   8.343  25.270  1.00 75.52           C
ATOM   2831  C   GLU A 191       5.489   7.048  26.030  1.00 75.52           C
ATOM   2832  O   GLU A 191       4.518   6.973  26.782  1.00 75.52           O
ATOM   2833  HA  GLU A 191       6.548   8.163  24.514  1.00 75.52           H
ATOM   2834  CB  GLU A 191       6.268   9.439  26.221  1.00 75.52           C
ATOM   2835 1HB  GLU A 191       6.369  10.378  25.678  1.00 75.52           H
ATOM   2836 2HB  GLU A 191       5.596   9.506  27.077  1.00 75.52           H
ATOM   2837  CG  GLU A 191       7.651   9.104  26.785  1.00 75.52           C
ATOM   2838 1HG  GLU A 191       7.604   8.166  27.338  1.00 75.52           H
ATOM   2839 2HG  GLU A 191       8.355   8.957  25.966  1.00 75.52           H
ATOM   2840  CD  GLU A 191       8.153  10.220  27.703  1.00 75.52           C
ATOM   2841  OE1 GLU A 191       9.216  10.007  28.325  1.00 75.52           O
ATOM   2842  OE2 GLU A 191       7.463  11.260  27.763  1.00 75.52           O
ATOM   2843  HN  GLU A 191       3.957   9.323  25.061  1.00 75.52           H
ATOM   2844  N   GLU A 192       6.344   6.061  25.807  1.00 75.62           N
ATOM   2845  CA  GLU A 192       6.188   4.773  26.461  1.00 75.62           C
ATOM   2846  C   GLU A 192       7.551   4.224  26.886  1.00 75.62           C
ATOM   2847  O   GLU A 192       8.452   4.082  26.060  1.00 75.62           O
ATOM   2848  HA  GLU A 192       5.577   4.969  27.343  1.00 75.62           H
ATOM   2849  CB  GLU A 192       5.456   3.783  25.554  1.00 75.62           C
ATOM   2850 1HB  GLU A 192       4.466   4.169  25.311  1.00 75.62           H
ATOM   2851 2HB  GLU A 192       6.064   3.572  24.674  1.00 75.62           H
ATOM   2852  CG  GLU A 192       5.244   2.443  26.262  1.00 75.62           C
ATOM   2853 1HG  GLU A 192       6.138   1.827  26.158  1.00 75.62           H
ATOM   2854 2HG  GLU A 192       5.096   2.611  27.329  1.00 75.62           H
ATOM   2855  CD  GLU A 192       4.037   1.702  25.684  1.00 75.62           C
ATOM   2856  OE1 GLU A 192       3.394   0.968  26.465  1.00 75.62           O
ATOM   2857  OE2 GLU A 192       3.785   1.886  24.473  1.00 75.62           O
ATOM   2858  HN  GLU A 192       7.131   6.131  25.194  1.00 75.62           H
ATOM   2859  N   SER A 193       7.661   3.930  28.173  1.00 74.95           N
ATOM   2860  CA  SER A 193       8.882   3.351  28.707  1.00 74.95           C
ATOM   2861  C   SER A 193      10.079   4.236  28.353  1.00 74.95           C
ATOM   2862  O   SER A 193      11.177   3.735  28.117  1.00 74.95           O
ATOM   2863  HA  SER A 193       8.737   3.318  29.787  1.00 74.95           H
ATOM   2864  CB  SER A 193       9.096   1.932  28.178  1.00 74.95           C
ATOM   2865 1HB  SER A 193       9.295   1.970  27.107  1.00 74.95           H
ATOM   2866 2HB  SER A 193       9.976   1.498  28.651  1.00 74.95           H
ATOM   2867  OG  SER A 193       7.967   1.096  28.420  1.00 74.95           O
ATOM   2868  HG  SER A 193       8.105   0.203  27.992  1.00 74.95           H
ATOM   2869  HN  SER A 193       6.935   4.081  28.845  1.00 74.95           H
ATOM   2870  N   GLY A 194       9.826   5.536  28.327  1.00 82.49           N
ATOM   2871  CA  GLY A 194      10.880   6.498  28.055  1.00 82.49           C
ATOM   2872  C   GLY A 194      11.212   6.542  26.562  1.00 82.49           C
ATOM   2873  O   GLY A 194      12.181   7.181  26.156  1.00 82.49           O
ATOM   2874 1HA  GLY A 194      10.571   7.488  28.392  1.00 82.49           H
ATOM   2875 2HA  GLY A 194      11.773   6.235  28.622  1.00 82.49           H
ATOM   2876  HN  GLY A 194       8.922   5.934  28.487  1.00 82.49           H
ATOM   2877  N   ILE A 195      10.388   5.853  25.786  1.00 80.43           N
ATOM   2878  CA  ILE A 195      10.553   5.844  24.342  1.00 80.43           C
ATOM   2879  C   ILE A 195       9.408   6.628  23.697  1.00 80.43           C
ATOM   2880  O   ILE A 195       8.239   6.375  23.984  1.00 80.43           O
ATOM   2881  HA  ILE A 195      11.490   6.353  24.117  1.00 80.43           H
ATOM   2882  CB  ILE A 195      10.682   4.409  23.827  1.00 80.43           C
ATOM   2883  HB  ILE A 195       9.785   3.861  24.114  1.00 80.43           H
ATOM   2884  CG1 ILE A 195      11.872   3.699  24.475  1.00 80.43           C
ATOM   2885 1HG1 ILE A 195      12.795   4.221  24.219  1.00 80.43           H
ATOM   2886 2HG1 ILE A 195      11.776   3.736  25.560  1.00 80.43           H
ATOM   2887  CG2 ILE A 195      10.760   4.380  22.299  1.00 80.43           C
ATOM   2888 1HG2 ILE A 195       9.855   4.821  21.881  1.00 80.43           H
ATOM   2889 2HG2 ILE A 195      11.628   4.950  21.969  1.00 80.43           H
ATOM   2890 3HG2 ILE A 195      10.851   3.348  21.960  1.00 80.43           H
ATOM   2891  CD1 ILE A 195      11.959   2.243  24.015  1.00 80.43           C
ATOM   2892 1HD1 ILE A 195      11.045   1.718  24.294  1.00 80.43           H
ATOM   2893 2HD1 ILE A 195      12.080   2.210  22.932  1.00 80.43           H
ATOM   2894 3HD1 ILE A 195      12.814   1.761  24.490  1.00 80.43           H
ATOM   2895  HN  ILE A 195       9.621   5.310  26.127  1.00 80.43           H
ATOM   2896  N   ALA A 196       9.784   7.564  22.838  1.00 90.96           N
ATOM   2897  CA  ALA A 196       8.803   8.322  22.080  1.00 90.96           C
ATOM   2898  C   ALA A 196       8.329   7.486  20.889  1.00 90.96           C
ATOM   2899  O   ALA A 196       9.142   7.005  20.101  1.00 90.96           O
ATOM   2900  HA  ALA A 196       7.955   8.517  22.736  1.00 90.96           H
ATOM   2901  CB  ALA A 196       9.412   9.658  21.650  1.00 90.96           C
ATOM   2902 1HB  ALA A 196       9.705  10.225  22.534  1.00 90.96           H
ATOM   2903 2HB  ALA A 196      10.289   9.475  21.029  1.00 90.96           H
ATOM   2904 3HB  ALA A 196       8.676  10.226  21.081  1.00 90.96           H
ATOM   2905  HN  ALA A 196      10.737   7.806  22.657  1.00 90.96           H
ATOM   2906  N   ILE A 197       7.016   7.340  20.795  1.00 86.32           N
ATOM   2907  CA  ILE A 197       6.426   6.542  19.734  1.00 86.32           C
ATOM   2908  C   ILE A 197       5.396   7.386  18.979  1.00 86.32           C
ATOM   2909  O   ILE A 197       4.538   8.018  19.593  1.00 86.32           O
ATOM   2910  HA  ILE A 197       7.225   6.275  19.043  1.00 86.32           H
ATOM   2911  CB  ILE A 197       5.858   5.238  20.296  1.00 86.32           C
ATOM   2912  HB  ILE A 197       5.109   5.487  21.048  1.00 86.32           H
ATOM   2913  CG1 ILE A 197       6.947   4.423  20.998  1.00 86.32           C
ATOM   2914 1HG1 ILE A 197       7.719   4.147  20.279  1.00 86.32           H
ATOM   2915 2HG1 ILE A 197       7.428   5.034  21.762  1.00 86.32           H
ATOM   2916  CG2 ILE A 197       5.153   4.431  19.205  1.00 86.32           C
ATOM   2917 1HG2 ILE A 197       4.333   5.018  18.791  1.00 86.32           H
ATOM   2918 2HG2 ILE A 197       5.863   4.190  18.414  1.00 86.32           H
ATOM   2919 3HG2 ILE A 197       4.759   3.508  19.632  1.00 86.32           H
ATOM   2920  CD1 ILE A 197       6.363   3.162  21.638  1.00 86.32           C
ATOM   2921 1HD1 ILE A 197       5.609   3.444  22.373  1.00 86.32           H
ATOM   2922 2HD1 ILE A 197       5.905   2.543  20.867  1.00 86.32           H
ATOM   2923 3HD1 ILE A 197       7.158   2.602  22.129  1.00 86.32           H
ATOM   2924  HN  ILE A 197       6.360   7.754  21.427  1.00 86.32           H
ATOM   2925  N   CYS A 198       5.516   7.368  17.660  1.00 92.01           N
ATOM   2926  CA  CYS A 198       4.486   7.936  16.807  1.00 92.01           C
ATOM   2927  C   CYS A 198       3.404   6.876  16.590  1.00 92.01           C
ATOM   2928  O   CYS A 198       3.641   5.869  15.925  1.00 92.01           O
ATOM   2929  HA  CYS A 198       4.082   8.799  17.337  1.00 92.01           H
ATOM   2930  CB  CYS A 198       5.063   8.443  15.484  1.00 92.01           C
ATOM   2931 1HB  CYS A 198       5.715   9.297  15.665  1.00 92.01           H
ATOM   2932 2HB  CYS A 198       5.674   7.666  15.023  1.00 92.01           H
ATOM   2933  SG  CYS A 198       3.706   8.922  14.353  1.00 92.01           S
ATOM   2934  HN  CYS A 198       6.298   6.976  17.175  1.00 92.01           H
ATOM   2935  N   THR A 199       2.239   7.140  17.163  1.00 90.30           N
ATOM   2936  CA  THR A 199       1.126   6.212  17.057  1.00 90.30           C
ATOM   2937  C   THR A 199      -0.196   6.975  16.946  1.00 90.30           C
ATOM   2938  O   THR A 199      -0.241   8.182  17.179  1.00 90.30           O
ATOM   2939  HA  THR A 199       1.242   5.639  16.137  1.00 90.30           H
ATOM   2940  CB  THR A 199       1.182   5.267  18.258  1.00 90.30           C
ATOM   2941  HB  THR A 199       2.197   4.904  18.421  1.00 90.30           H
ATOM   2942  OG1 THR A 199       0.212   4.266  17.959  1.00 90.30           O
ATOM   2943  HG1 THR A 199       0.320   3.489  18.578  1.00 90.30           H
ATOM   2944  CG2 THR A 199       0.661   5.918  19.541  1.00 90.30           C
ATOM   2945 1HG2 THR A 199      -0.376   6.220  19.400  1.00 90.30           H
ATOM   2946 2HG2 THR A 199       1.266   6.794  19.775  1.00 90.30           H
ATOM   2947 3HG2 THR A 199       0.723   5.204  20.362  1.00 90.30           H
ATOM   2948  HN  THR A 199       2.050   7.968  17.692  1.00 90.30           H
ATOM   2949  N   MET A 200      -1.239   6.240  16.589  1.00 88.89           N
ATOM   2950  CA  MET A 200      -2.592   6.755  16.706  1.00 88.89           C
ATOM   2951  C   MET A 200      -3.153   6.513  18.109  1.00 88.89           C
ATOM   2952  O   MET A 200      -3.007   5.423  18.659  1.00 88.89           O
ATOM   2953  HA  MET A 200      -2.516   7.826  16.517  1.00 88.89           H
ATOM   2954  CB  MET A 200      -3.490   6.071  15.672  1.00 88.89           C
ATOM   2955 1HB  MET A 200      -3.411   4.989  15.777  1.00 88.89           H
ATOM   2956 2HB  MET A 200      -4.531   6.335  15.858  1.00 88.89           H
ATOM   2957  CG  MET A 200      -3.100   6.481  14.251  1.00 88.89           C
ATOM   2958 1HG  MET A 200      -3.074   7.567  14.171  1.00 88.89           H
ATOM   2959 2HG  MET A 200      -2.097   6.120  14.021  1.00 88.89           H
ATOM   2960  SD  MET A 200      -4.270   5.812  13.080  1.00 88.89           S
ATOM   2961  CE  MET A 200      -5.717   6.763  13.511  1.00 88.89           C
ATOM   2962 1HE  MET A 200      -5.978   6.577  14.553  1.00 88.89           H
ATOM   2963 2HE  MET A 200      -5.509   7.824  13.372  1.00 88.89           H
ATOM   2964 3HE  MET A 200      -6.549   6.470  12.871  1.00 88.89           H
ATOM   2965  HN  MET A 200      -1.170   5.310  16.228  1.00 88.89           H
ATOM   2966  N   VAL A 201      -3.782   7.548  18.646  1.00 91.43           N
ATOM   2967  CA  VAL A 201      -4.482   7.422  19.914  1.00 91.43           C
ATOM   2968  C   VAL A 201      -5.948   7.814  19.723  1.00 91.43           C
ATOM   2969  O   VAL A 201      -6.247   8.940  19.327  1.00 91.43           O
ATOM   2970  HA  VAL A 201      -4.435   6.375  20.213  1.00 91.43           H
ATOM   2971  CB  VAL A 201      -3.775   8.253  20.986  1.00 91.43           C
ATOM   2972  HB  VAL A 201      -3.843   9.302  20.697  1.00 91.43           H
ATOM   2973  CG1 VAL A 201      -4.463   8.095  22.344  1.00 91.43           C
ATOM   2974 1HG1 VAL A 201      -5.498   8.429  22.268  1.00 91.43           H
ATOM   2975 2HG1 VAL A 201      -4.441   7.047  22.643  1.00 91.43           H
ATOM   2976 3HG1 VAL A 201      -3.941   8.696  23.088  1.00 91.43           H
ATOM   2977  CG2 VAL A 201      -2.293   7.885  21.077  1.00 91.43           C
ATOM   2978 1HG2 VAL A 201      -2.195   6.830  21.332  1.00 91.43           H
ATOM   2979 2HG2 VAL A 201      -1.812   8.073  20.117  1.00 91.43           H
ATOM   2980 3HG2 VAL A 201      -1.815   8.491  21.847  1.00 91.43           H
ATOM   2981  HN  VAL A 201      -3.818   8.457  18.232  1.00 91.43           H
ATOM   2982  N   TYR A 202      -6.824   6.864  20.012  1.00 91.37           N
ATOM   2983  CA  TYR A 202      -8.248   7.071  19.808  1.00 91.37           C
ATOM   2984  C   TYR A 202      -8.908   7.625  21.073  1.00 91.37           C
ATOM   2985  O   TYR A 202      -8.522   7.270  22.185  1.00 91.37           O
ATOM   2986  HA  TYR A 202      -8.371   7.790  18.999  1.00 91.37           H
ATOM   2987  CB  TYR A 202      -8.835   5.692  19.503  1.00 91.37           C
ATOM   2988 1HB  TYR A 202      -8.612   5.021  20.333  1.00 91.37           H
ATOM   2989 2HB  TYR A 202      -9.920   5.775  19.443  1.00 91.37           H
ATOM   2990  CG  TYR A 202      -8.315   5.066  18.207  1.00 91.37           C
ATOM   2991  CD1 TYR A 202      -8.931   5.353  17.006  1.00 91.37           C
ATOM   2992  HD1 TYR A 202      -9.790   6.024  16.981  1.00 91.37           H
ATOM   2993  CD2 TYR A 202      -7.228   4.216  18.239  1.00 91.37           C
ATOM   2994  HD2 TYR A 202      -6.741   3.990  19.188  1.00 91.37           H
ATOM   2995  CE1 TYR A 202      -8.441   4.764  15.787  1.00 91.37           C
ATOM   2996  HE1 TYR A 202      -8.919   4.982  14.832  1.00 91.37           H
ATOM   2997  CE2 TYR A 202      -6.738   3.628  17.020  1.00 91.37           C
ATOM   2998  HE2 TYR A 202      -5.880   2.955  17.031  1.00 91.37           H
ATOM   2999  CZ  TYR A 202      -7.369   3.931  15.854  1.00 91.37           C
ATOM   3000  OH  TYR A 202      -6.906   3.376  14.702  1.00 91.37           O
ATOM   3001  HH  TYR A 202      -7.392   3.760  13.917  1.00 91.37           H
ATOM   3002  HN  TYR A 202      -6.576   5.967  20.379  1.00 91.37           H
ATOM   3003  N   PRO A 203      -9.912   8.500  20.926  1.00 85.90           N
ATOM   3004  CA  PRO A 203     -10.545   9.124  22.091  1.00 85.90           C
ATOM   3005  C   PRO A 203     -11.348   8.128  22.913  1.00 85.90           C
ATOM   3006  O   PRO A 203     -11.906   7.177  22.369  1.00 85.90           O
ATOM   3007  HA  PRO A 203      -9.785   9.507  22.773  1.00 85.90           H
ATOM   3008  CB  PRO A 203     -11.437  10.207  21.482  1.00 85.90           C
ATOM   3009 1HB  PRO A 203     -12.340  10.363  22.073  1.00 85.90           H
ATOM   3010 2HB  PRO A 203     -10.923  11.167  21.428  1.00 85.90           H
ATOM   3011  CG  PRO A 203     -11.758   9.676  20.114  1.00 85.90           C
ATOM   3012 1HG  PRO A 203     -12.611   8.998  20.145  1.00 85.90           H
ATOM   3013 2HG  PRO A 203     -12.018  10.483  19.429  1.00 85.90           H
ATOM   3014  CD  PRO A 203     -10.517   8.963  19.665  1.00 85.90           C
ATOM   3015 1HD  PRO A 203     -10.750   8.130  19.002  1.00 85.90           H
ATOM   3016 2HD  PRO A 203      -9.848   9.628  19.119  1.00 85.90           H
ATOM   3017  N   SER A 204     -11.384   8.376  24.214  1.00 77.50           N
ATOM   3018  CA  SER A 204     -11.769   7.345  25.162  1.00 77.50           C
ATOM   3019  C   SER A 204     -13.195   6.873  24.873  1.00 77.50           C
ATOM   3020  O   SER A 204     -13.499   5.688  25.004  1.00 77.50           O
ATOM   3021  HA  SER A 204     -11.058   6.532  25.008  1.00 77.50           H
ATOM   3022  CB  SER A 204     -11.659   7.851  26.602  1.00 77.50           C
ATOM   3023 1HB  SER A 204     -12.089   7.113  27.279  1.00 77.50           H
ATOM   3024 2HB  SER A 204     -10.608   7.957  26.870  1.00 77.50           H
ATOM   3025  OG  SER A 204     -12.321   9.100  26.780  1.00 77.50           O
ATOM   3026  HG  SER A 204     -13.309   8.957  26.849  1.00 77.50           H
ATOM   3027  HN  SER A 204     -11.158   9.261  24.621  1.00 77.50           H
ATOM   3028  N   ASP A 205     -14.032   7.824  24.484  1.00 71.16           N
ATOM   3029  CA  ASP A 205     -15.470   7.637  24.572  1.00 71.16           C
ATOM   3030  C   ASP A 205     -15.891   6.506  23.632  1.00 71.16           C
ATOM   3031  O   ASP A 205     -16.720   5.671  23.991  1.00 71.16           O
ATOM   3032  HA  ASP A 205     -15.665   7.404  25.618  1.00 71.16           H
ATOM   3033  CB  ASP A 205     -16.217   8.904  24.150  1.00 71.16           C
ATOM   3034 1HB  ASP A 205     -15.917   9.189  23.141  1.00 71.16           H
ATOM   3035 2HB  ASP A 205     -17.288   8.706  24.120  1.00 71.16           H
ATOM   3036  CG  ASP A 205     -15.932  10.056  25.117  1.00 71.16           C
ATOM   3037  OD1 ASP A 205     -15.309   9.777  26.164  1.00 71.16           O
ATOM   3038  OD2 ASP A 205     -16.344  11.189  24.787  1.00 71.16           O
ATOM   3039  HN  ASP A 205     -13.742   8.708  24.116  1.00 71.16           H
ATOM   3040  N   GLU A 206     -15.299   6.513  22.446  1.00 74.47           N
ATOM   3041  CA  GLU A 206     -15.653   5.540  21.427  1.00 74.47           C
ATOM   3042  C   GLU A 206     -14.393   4.886  20.858  1.00 74.47           C
ATOM   3043  O   GLU A 206     -14.384   4.440  19.711  1.00 74.47           O
ATOM   3044  HA  GLU A 206     -16.259   4.792  21.939  1.00 74.47           H
ATOM   3045  CB  GLU A 206     -16.485   6.186  20.317  1.00 74.47           C
ATOM   3046 1HB  GLU A 206     -15.956   7.052  19.918  1.00 74.47           H
ATOM   3047 2HB  GLU A 206     -16.726   5.441  19.558  1.00 74.47           H
ATOM   3048  CG  GLU A 206     -17.821   6.697  20.860  1.00 74.47           C
ATOM   3049 1HG  GLU A 206     -18.126   6.092  21.714  1.00 74.47           H
ATOM   3050 2HG  GLU A 206     -17.704   7.720  21.219  1.00 74.47           H
ATOM   3051  CD  GLU A 206     -18.905   6.650  19.781  1.00 74.47           C
ATOM   3052  OE1 GLU A 206     -20.011   6.168  20.108  1.00 74.47           O
ATOM   3053  OE2 GLU A 206     -18.603   7.098  18.654  1.00 74.47           O
ATOM   3054  HN  GLU A 206     -14.592   7.168  22.178  1.00 74.47           H
ATOM   3055  N   SER A 207     -13.358   4.849  21.685  1.00 87.18           N
ATOM   3056  CA  SER A 207     -12.042   4.448  21.219  1.00 87.18           C
ATOM   3057  C   SER A 207     -12.134   3.117  20.470  1.00 87.18           C
ATOM   3058  O   SER A 207     -11.610   2.985  19.365  1.00 87.18           O
ATOM   3059  HA  SER A 207     -11.719   5.244  20.547  1.00 87.18           H
ATOM   3060  CB  SER A 207     -11.056   4.335  22.384  1.00 87.18           C
ATOM   3061 1HB  SER A 207     -10.111   3.932  22.021  1.00 87.18           H
ATOM   3062 2HB  SER A 207     -10.848   5.329  22.780  1.00 87.18           H
ATOM   3063  OG  SER A 207     -11.557   3.504  23.428  1.00 87.18           O
ATOM   3064  HG  SER A 207     -10.995   3.609  24.248  1.00 87.18           H
ATOM   3065  HN  SER A 207     -13.410   5.086  22.655  1.00 87.18           H
ATOM   3066  N   THR A 208     -12.803   2.164  21.103  1.00 86.97           N
ATOM   3067  CA  THR A 208     -12.862   0.813  20.572  1.00 86.97           C
ATOM   3068  C   THR A 208     -13.586   0.800  19.224  1.00 86.97           C
ATOM   3069  O   THR A 208     -13.122   0.175  18.272  1.00 86.97           O
ATOM   3070  HA  THR A 208     -11.843   0.470  20.391  1.00 86.97           H
ATOM   3071  CB  THR A 208     -13.522  -0.080  21.625  1.00 86.97           C
ATOM   3072  HB  THR A 208     -14.585   0.142  21.712  1.00 86.97           H
ATOM   3073  OG1 THR A 208     -12.749   0.141  22.801  1.00 86.97           O
ATOM   3074  HG1 THR A 208     -11.799  -0.129  22.642  1.00 86.97           H
ATOM   3075  CG2 THR A 208     -13.334  -1.569  21.330  1.00 86.97           C
ATOM   3076 1HG2 THR A 208     -12.270  -1.805  21.310  1.00 86.97           H
ATOM   3077 2HG2 THR A 208     -13.777  -1.807  20.363  1.00 86.97           H
ATOM   3078 3HG2 THR A 208     -13.821  -2.158  22.107  1.00 86.97           H
ATOM   3079  HN  THR A 208     -13.298   2.304  21.960  1.00 86.97           H
ATOM   3080  N   LYS A 209     -14.712   1.498  19.187  1.00 82.68           N
ATOM   3081  CA  LYS A 209     -15.532   1.531  17.988  1.00 82.68           C
ATOM   3082  C   LYS A 209     -14.724   2.137  16.839  1.00 82.68           C
ATOM   3083  O   LYS A 209     -14.743   1.621  15.722  1.00 82.68           O
ATOM   3084  HA  LYS A 209     -15.778   0.501  17.732  1.00 82.68           H
ATOM   3085  CB  LYS A 209     -16.851   2.256  18.261  1.00 82.68           C
ATOM   3086 1HB  LYS A 209     -16.650   3.227  18.715  1.00 82.68           H
ATOM   3087 2HB  LYS A 209     -17.368   2.446  17.321  1.00 82.68           H
ATOM   3088  CG  LYS A 209     -17.749   1.431  19.186  1.00 82.68           C
ATOM   3089 1HG  LYS A 209     -17.889   0.434  18.768  1.00 82.68           H
ATOM   3090 2HG  LYS A 209     -17.264   1.306  20.154  1.00 82.68           H
ATOM   3091  CD  LYS A 209     -19.109   2.106  19.375  1.00 82.68           C
ATOM   3092 1HD  LYS A 209     -18.966   3.146  19.670  1.00 82.68           H
ATOM   3093 2HD  LYS A 209     -19.649   2.116  18.428  1.00 82.68           H
ATOM   3094  CE  LYS A 209     -19.940   1.379  20.434  1.00 82.68           C
ATOM   3095 1HE  LYS A 209     -20.242   0.401  20.059  1.00 82.68           H
ATOM   3096 2HE  LYS A 209     -19.334   1.207  21.324  1.00 82.68           H
ATOM   3097  NZ  LYS A 209     -21.138   2.172  20.788  1.00 82.68           N
ATOM   3098 1HZ  LYS A 209     -21.700   1.656  21.456  1.00 82.68           H
ATOM   3099 2HZ  LYS A 209     -20.850   3.054  21.198  1.00 82.68           H
ATOM   3100 3HZ  LYS A 209     -21.684   2.351  19.952  1.00 82.68           H
ATOM   3101  HN  LYS A 209     -15.064   2.033  19.955  1.00 82.68           H
ATOM   3102  N   LEU A 210     -14.034   3.224  17.151  1.00 88.92           N
ATOM   3103  CA  LEU A 210     -13.340   3.989  16.130  1.00 88.92           C
ATOM   3104  C   LEU A 210     -12.227   3.131  15.524  1.00 88.92           C
ATOM   3105  O   LEU A 210     -12.102   3.043  14.303  1.00 88.92           O
ATOM   3106  HA  LEU A 210     -14.062   4.221  15.347  1.00 88.92           H
ATOM   3107  CB  LEU A 210     -12.847   5.321  16.700  1.00 88.92           C
ATOM   3108 1HB  LEU A 210     -13.681   5.807  17.206  1.00 88.92           H
ATOM   3109 2HB  LEU A 210     -12.093   5.112  17.458  1.00 88.92           H
ATOM   3110  CG  LEU A 210     -12.256   6.305  15.689  1.00 88.92           C
ATOM   3111  HG  LEU A 210     -11.433   5.811  15.172  1.00 88.92           H
ATOM   3112  CD1 LEU A 210     -13.289   6.691  14.629  1.00 88.92           C
ATOM   3113 1HD1 LEU A 210     -13.615   5.796  14.097  1.00 88.92           H
ATOM   3114 2HD1 LEU A 210     -14.148   7.158  15.112  1.00 88.92           H
ATOM   3115 3HD1 LEU A 210     -12.843   7.391  13.924  1.00 88.92           H
ATOM   3116  CD2 LEU A 210     -11.674   7.532  16.395  1.00 88.92           C
ATOM   3117 1HD2 LEU A 210     -12.461   8.037  16.955  1.00 88.92           H
ATOM   3118 2HD2 LEU A 210     -10.886   7.218  17.079  1.00 88.92           H
ATOM   3119 3HD2 LEU A 210     -11.260   8.216  15.653  1.00 88.92           H
ATOM   3120  HN  LEU A 210     -13.945   3.582  18.081  1.00 88.92           H
ATOM   3121  N   LYS A 211     -11.448   2.520  16.404  1.00 93.62           N
ATOM   3122  CA  LYS A 211     -10.353   1.669  15.971  1.00 93.62           C
ATOM   3123  C   LYS A 211     -10.898   0.570  15.057  1.00 93.62           C
ATOM   3124  O   LYS A 211     -10.378   0.353  13.963  1.00 93.62           O
ATOM   3125  HA  LYS A 211      -9.666   2.288  15.395  1.00 93.62           H
ATOM   3126  CB  LYS A 211      -9.579   1.136  17.178  1.00 93.62           C
ATOM   3127 1HB  LYS A 211      -9.166   1.970  17.747  1.00 93.62           H
ATOM   3128 2HB  LYS A 211     -10.257   0.602  17.844  1.00 93.62           H
ATOM   3129  CG  LYS A 211      -8.449   0.204  16.737  1.00 93.62           C
ATOM   3130 1HG  LYS A 211      -8.869  -0.724  16.349  1.00 93.62           H
ATOM   3131 2HG  LYS A 211      -7.889   0.665  15.924  1.00 93.62           H
ATOM   3132  CD  LYS A 211      -7.507  -0.105  17.902  1.00 93.62           C
ATOM   3133 1HD  LYS A 211      -7.118   0.825  18.317  1.00 93.62           H
ATOM   3134 2HD  LYS A 211      -8.059  -0.604  18.699  1.00 93.62           H
ATOM   3135  CE  LYS A 211      -6.345  -0.992  17.448  1.00 93.62           C
ATOM   3136 1HE  LYS A 211      -6.723  -1.965  17.136  1.00 93.62           H
ATOM   3137 2HE  LYS A 211      -5.858  -0.547  16.580  1.00 93.62           H
ATOM   3138  NZ  LYS A 211      -5.363  -1.161  18.542  1.00 93.62           N
ATOM   3139 1HZ  LYS A 211      -4.637  -1.805  18.248  1.00 93.62           H
ATOM   3140 2HZ  LYS A 211      -4.949  -0.263  18.766  1.00 93.62           H
ATOM   3141 3HZ  LYS A 211      -5.832  -1.532  19.362  1.00 93.62           H
ATOM   3142  HN  LYS A 211     -11.556   2.599  17.395  1.00 93.62           H
ATOM   3143  N   SER A 212     -11.938  -0.095  15.538  1.00 91.22           N
ATOM   3144  CA  SER A 212     -12.513  -1.213  14.811  1.00 91.22           C
ATOM   3145  C   SER A 212     -12.973  -0.756  13.425  1.00 91.22           C
ATOM   3146  O   SER A 212     -12.740  -1.443  12.432  1.00 91.22           O
ATOM   3147  HA  SER A 212     -11.710  -1.946  14.725  1.00 91.22           H
ATOM   3148  CB  SER A 212     -13.683  -1.829  15.581  1.00 91.22           C
ATOM   3149 1HB  SER A 212     -13.361  -2.076  16.593  1.00 91.22           H
ATOM   3150 2HB  SER A 212     -14.484  -1.094  15.672  1.00 91.22           H
ATOM   3151  OG  SER A 212     -14.185  -3.000  14.944  1.00 91.22           O
ATOM   3152  HG  SER A 212     -13.441  -3.651  14.790  1.00 91.22           H
ATOM   3153  HN  SER A 212     -12.385   0.119  16.407  1.00 91.22           H
ATOM   3154  N   ALA A 213     -13.617   0.402  13.403  1.00 94.28           N
ATOM   3155  CA  ALA A 213     -14.146   0.940  12.161  1.00 94.28           C
ATOM   3156  C   ALA A 213     -12.989   1.241  11.206  1.00 94.28           C
ATOM   3157  O   ALA A 213     -13.046   0.896  10.027  1.00 94.28           O
ATOM   3158  HA  ALA A 213     -14.785   0.178  11.715  1.00 94.28           H
ATOM   3159  CB  ALA A 213     -14.992   2.180  12.461  1.00 94.28           C
ATOM   3160 1HB  ALA A 213     -15.816   1.906  13.119  1.00 94.28           H
ATOM   3161 2HB  ALA A 213     -14.372   2.933  12.948  1.00 94.28           H
ATOM   3162 3HB  ALA A 213     -15.388   2.583  11.529  1.00 94.28           H
ATOM   3163  HN  ALA A 213     -13.778   0.968  14.211  1.00 94.28           H
ATOM   3164  N   VAL A 214     -11.965   1.882  11.752  1.00 92.49           N
ATOM   3165  CA  VAL A 214     -10.827   2.294  10.948  1.00 92.49           C
ATOM   3166  C   VAL A 214     -10.181   1.060  10.316  1.00 92.49           C
ATOM   3167  O   VAL A 214      -9.853   1.065   9.130  1.00 92.49           O
ATOM   3168  HA  VAL A 214     -11.201   2.940  10.154  1.00 92.49           H
ATOM   3169  CB  VAL A 214      -9.852   3.108  11.801  1.00 92.49           C
ATOM   3170  HB  VAL A 214      -9.660   2.550  12.717  1.00 92.49           H
ATOM   3171  CG1 VAL A 214      -8.517   3.297  11.078  1.00 92.49           C
ATOM   3172 1HG1 VAL A 214      -8.073   2.323  10.874  1.00 92.49           H
ATOM   3173 2HG1 VAL A 214      -8.684   3.825  10.139  1.00 92.49           H
ATOM   3174 3HG1 VAL A 214      -7.843   3.880  11.707  1.00 92.49           H
ATOM   3175  CG2 VAL A 214     -10.460   4.457  12.192  1.00 92.49           C
ATOM   3176 1HG2 VAL A 214     -10.694   5.024  11.291  1.00 92.49           H
ATOM   3177 2HG2 VAL A 214     -11.372   4.292  12.765  1.00 92.49           H
ATOM   3178 3HG2 VAL A 214      -9.746   5.016  12.797  1.00 92.49           H
ATOM   3179  HN  VAL A 214     -11.906   2.119  12.721  1.00 92.49           H
ATOM   3180  N   LEU A 215     -10.017   0.032  11.135  1.00 92.19           N
ATOM   3181  CA  LEU A 215      -9.344  -1.178  10.693  1.00 92.19           C
ATOM   3182  C   LEU A 215     -10.208  -1.882   9.645  1.00 92.19           C
ATOM   3183  O   LEU A 215      -9.701  -2.334   8.619  1.00 92.19           O
ATOM   3184  HA  LEU A 215      -8.407  -0.878  10.224  1.00 92.19           H
ATOM   3185  CB  LEU A 215      -8.988  -2.062  11.891  1.00 92.19           C
ATOM   3186 1HB  LEU A 215      -9.884  -2.197  12.496  1.00 92.19           H
ATOM   3187 2HB  LEU A 215      -8.703  -3.046  11.519  1.00 92.19           H
ATOM   3188  CG  LEU A 215      -7.868  -1.544  12.796  1.00 92.19           C
ATOM   3189  HG  LEU A 215      -8.184  -0.591  13.219  1.00 92.19           H
ATOM   3190  CD1 LEU A 215      -7.625  -2.499  13.966  1.00 92.19           C
ATOM   3191 1HD1 LEU A 215      -8.537  -2.592  14.556  1.00 92.19           H
ATOM   3192 2HD1 LEU A 215      -7.340  -3.479  13.582  1.00 92.19           H
ATOM   3193 3HD1 LEU A 215      -6.824  -2.108  14.594  1.00 92.19           H
ATOM   3194  CD2 LEU A 215      -6.592  -1.283  11.994  1.00 92.19           C
ATOM   3195 1HD2 LEU A 215      -6.262  -2.209  11.524  1.00 92.19           H
ATOM   3196 2HD2 LEU A 215      -6.793  -0.536  11.225  1.00 92.19           H
ATOM   3197 3HD2 LEU A 215      -5.812  -0.916  12.662  1.00 92.19           H
ATOM   3198  HN  LEU A 215     -10.334   0.016  12.084  1.00 92.19           H
ATOM   3199  N   THR A 216     -11.498  -1.953   9.938  1.00 91.41           N
ATOM   3200  CA  THR A 216     -12.431  -2.629   9.052  1.00 91.41           C
ATOM   3201  C   THR A 216     -12.411  -1.985   7.665  1.00 91.41           C
ATOM   3202  O   THR A 216     -12.364  -2.682   6.653  1.00 91.41           O
ATOM   3203  HA  THR A 216     -12.102  -3.661   8.930  1.00 91.41           H
ATOM   3204  CB  THR A 216     -13.811  -2.607   9.713  1.00 91.41           C
ATOM   3205  HB  THR A 216     -14.172  -1.585   9.825  1.00 91.41           H
ATOM   3206  OG1 THR A 216     -13.627  -3.331  10.926  1.00 91.41           O
ATOM   3207  HG1 THR A 216     -13.536  -2.696  11.693  1.00 91.41           H
ATOM   3208  CG2 THR A 216     -14.843  -3.431   8.940  1.00 91.41           C
ATOM   3209 1HG2 THR A 216     -14.513  -4.468   8.886  1.00 91.41           H
ATOM   3210 2HG2 THR A 216     -14.947  -3.030   7.932  1.00 91.41           H
ATOM   3211 3HG2 THR A 216     -15.804  -3.381   9.452  1.00 91.41           H
ATOM   3212  HN  THR A 216     -11.907  -1.560  10.762  1.00 91.41           H
ATOM   3213  N   LEU A 217     -12.447  -0.660   7.662  1.00 88.41           N
ATOM   3214  CA  LEU A 217     -12.449   0.086   6.415  1.00 88.41           C
ATOM   3215  C   LEU A 217     -11.169  -0.225   5.638  1.00 88.41           C
ATOM   3216  O   LEU A 217     -11.197  -0.358   4.415  1.00 88.41           O
ATOM   3217  HA  LEU A 217     -13.301  -0.259   5.829  1.00 88.41           H
ATOM   3218  CB  LEU A 217     -12.659   1.578   6.684  1.00 88.41           C
ATOM   3219 1HB  LEU A 217     -13.507   1.689   7.359  1.00 88.41           H
ATOM   3220 2HB  LEU A 217     -11.782   1.959   7.207  1.00 88.41           H
ATOM   3221  CG  LEU A 217     -12.905   2.453   5.453  1.00 88.41           C
ATOM   3222  HG  LEU A 217     -12.137   2.225   4.713  1.00 88.41           H
ATOM   3223  CD1 LEU A 217     -14.258   2.133   4.814  1.00 88.41           C
ATOM   3224 1HD1 LEU A 217     -14.277   1.086   4.508  1.00 88.41           H
ATOM   3225 2HD1 LEU A 217     -15.053   2.315   5.536  1.00 88.41           H
ATOM   3226 3HD1 LEU A 217     -14.407   2.769   3.941  1.00 88.41           H
ATOM   3227  CD2 LEU A 217     -12.771   3.937   5.800  1.00 88.41           C
ATOM   3228 1HD2 LEU A 217     -13.502   4.198   6.566  1.00 88.41           H
ATOM   3229 2HD2 LEU A 217     -11.767   4.134   6.174  1.00 88.41           H
ATOM   3230 3HD2 LEU A 217     -12.951   4.536   4.907  1.00 88.41           H
ATOM   3231  HN  LEU A 217     -12.475  -0.100   8.490  1.00 88.41           H
ATOM   3232  N   LYS A 218     -10.076  -0.331   6.379  1.00 86.08           N
ATOM   3233  CA  LYS A 218      -8.779  -0.575   5.770  1.00 86.08           C
ATOM   3234  C   LYS A 218      -8.797  -1.936   5.070  1.00 86.08           C
ATOM   3235  O   LYS A 218      -8.313  -2.067   3.947  1.00 86.08           O
ATOM   3236  HA  LYS A 218      -8.621   0.198   5.017  1.00 86.08           H
ATOM   3237  CB  LYS A 218      -7.664  -0.432   6.807  1.00 86.08           C
ATOM   3238 1HB  LYS A 218      -7.786   0.504   7.352  1.00 86.08           H
ATOM   3239 2HB  LYS A 218      -7.737  -1.238   7.538  1.00 86.08           H
ATOM   3240  CG  LYS A 218      -6.287  -0.465   6.141  1.00 86.08           C
ATOM   3241 1HG  LYS A 218      -6.176  -1.389   5.573  1.00 86.08           H
ATOM   3242 2HG  LYS A 218      -6.204   0.358   5.430  1.00 86.08           H
ATOM   3243  CD  LYS A 218      -5.171  -0.362   7.182  1.00 86.08           C
ATOM   3244 1HD  LYS A 218      -5.241   0.593   7.702  1.00 86.08           H
ATOM   3245 2HD  LYS A 218      -5.296  -1.143   7.932  1.00 86.08           H
ATOM   3246  CE  LYS A 218      -3.795  -0.492   6.526  1.00 86.08           C
ATOM   3247 1HE  LYS A 218      -3.766  -1.387   5.904  1.00 86.08           H
ATOM   3248 2HE  LYS A 218      -3.617   0.358   5.868  1.00 86.08           H
ATOM   3249  NZ  LYS A 218      -2.734  -0.561   7.556  1.00 86.08           N
ATOM   3250 1HZ  LYS A 218      -1.869  -0.874   7.129  1.00 86.08           H
ATOM   3251 2HZ  LYS A 218      -2.598   0.358   7.962  1.00 86.08           H
ATOM   3252 3HZ  LYS A 218      -3.009  -1.214   8.281  1.00 86.08           H
ATOM   3253  HN  LYS A 218     -10.066  -0.254   7.376  1.00 86.08           H
ATOM   3254  N   VAL A 219      -9.361  -2.914   5.763  1.00 90.38           N
ATOM   3255  CA  VAL A 219      -9.370  -4.278   5.261  1.00 90.38           C
ATOM   3256  C   VAL A 219     -10.265  -4.355   4.022  1.00 90.38           C
ATOM   3257  O   VAL A 219      -9.885  -4.947   3.013  1.00 90.38           O
ATOM   3258  HA  VAL A 219      -8.350  -4.529   4.973  1.00 90.38           H
ATOM   3259  CB  VAL A 219      -9.801  -5.241   6.369  1.00 90.38           C
ATOM   3260  HB  VAL A 219     -10.746  -4.882   6.777  1.00 90.38           H
ATOM   3261  CG1 VAL A 219     -10.033  -6.647   5.814  1.00 90.38           C
ATOM   3262 1HG1 VAL A 219     -10.816  -6.614   5.056  1.00 90.38           H
ATOM   3263 2HG1 VAL A 219      -9.110  -7.018   5.367  1.00 90.38           H
ATOM   3264 3HG1 VAL A 219     -10.338  -7.311   6.623  1.00 90.38           H
ATOM   3265  CG2 VAL A 219      -8.776  -5.262   7.505  1.00 90.38           C
ATOM   3266 1HG2 VAL A 219      -7.810  -5.585   7.118  1.00 90.38           H
ATOM   3267 2HG2 VAL A 219      -8.682  -4.262   7.928  1.00 90.38           H
ATOM   3268 3HG2 VAL A 219      -9.107  -5.954   8.280  1.00 90.38           H
ATOM   3269  HN  VAL A 219      -9.805  -2.788   6.650  1.00 90.38           H
ATOM   3270  N   ILE A 220     -11.436  -3.747   4.138  1.00 90.85           N
ATOM   3271  CA  ILE A 220     -12.436  -3.840   3.088  1.00 90.85           C
ATOM   3272  C   ILE A 220     -11.895  -3.185   1.815  1.00 90.85           C
ATOM   3273  O   ILE A 220     -11.821  -3.824   0.767  1.00 90.85           O
ATOM   3274  HA  ILE A 220     -12.601  -4.899   2.888  1.00 90.85           H
ATOM   3275  CB  ILE A 220     -13.768  -3.255   3.562  1.00 90.85           C
ATOM   3276  HB  ILE A 220     -13.572  -2.283   4.014  1.00 90.85           H
ATOM   3277  CG1 ILE A 220     -14.400  -4.136   4.641  1.00 90.85           C
ATOM   3278 1HG1 ILE A 220     -14.647  -5.111   4.220  1.00 90.85           H
ATOM   3279 2HG1 ILE A 220     -13.682  -4.308   5.443  1.00 90.85           H
ATOM   3280  CG2 ILE A 220     -14.715  -3.023   2.383  1.00 90.85           C
ATOM   3281 1HG2 ILE A 220     -14.257  -2.326   1.681  1.00 90.85           H
ATOM   3282 2HG2 ILE A 220     -14.908  -3.971   1.880  1.00 90.85           H
ATOM   3283 3HG2 ILE A 220     -15.654  -2.607   2.748  1.00 90.85           H
ATOM   3284  CD1 ILE A 220     -15.663  -3.485   5.210  1.00 90.85           C
ATOM   3285 1HD1 ILE A 220     -15.407  -2.522   5.650  1.00 90.85           H
ATOM   3286 2HD1 ILE A 220     -16.388  -3.338   4.409  1.00 90.85           H
ATOM   3287 3HD1 ILE A 220     -16.092  -4.132   5.974  1.00 90.85           H
ATOM   3288  HN  ILE A 220     -11.706  -3.199   4.931  1.00 90.85           H
ATOM   3289  N   LEU A 221     -11.529  -1.919   1.949  1.00 89.73           N
ATOM   3290  CA  LEU A 221     -11.169  -1.118   0.792  1.00 89.73           C
ATOM   3291  C   LEU A 221      -9.740  -1.459   0.365  1.00 89.73           C
ATOM   3292  O   LEU A 221      -9.378  -1.288  -0.798  1.00 89.73           O
ATOM   3293  HA  LEU A 221     -11.846  -1.390  -0.018  1.00 89.73           H
ATOM   3294  CB  LEU A 221     -11.385   0.369   1.081  1.00 89.73           C
ATOM   3295 1HB  LEU A 221     -10.795   0.638   1.957  1.00 89.73           H
ATOM   3296 2HB  LEU A 221     -10.991   0.943   0.242  1.00 89.73           H
ATOM   3297  CG  LEU A 221     -12.833   0.802   1.324  1.00 89.73           C
ATOM   3298  HG  LEU A 221     -13.195   0.295   2.219  1.00 89.73           H
ATOM   3299  CD1 LEU A 221     -12.918   2.306   1.590  1.00 89.73           C
ATOM   3300 1HD1 LEU A 221     -12.327   2.553   2.471  1.00 89.73           H
ATOM   3301 2HD1 LEU A 221     -12.531   2.850   0.728  1.00 89.73           H
ATOM   3302 3HD1 LEU A 221     -13.958   2.586   1.759  1.00 89.73           H
ATOM   3303  CD2 LEU A 221     -13.735   0.372   0.165  1.00 89.73           C
ATOM   3304 1HD2 LEU A 221     -13.383   0.831  -0.759  1.00 89.73           H
ATOM   3305 2HD2 LEU A 221     -13.706  -0.713   0.066  1.00 89.73           H
ATOM   3306 3HD2 LEU A 221     -14.758   0.692   0.364  1.00 89.73           H
ATOM   3307  HN  LEU A 221     -11.478  -1.441   2.826  1.00 89.73           H
ATOM   3308  N   GLY A 222      -8.967  -1.936   1.329  1.00 88.18           N
ATOM   3309  CA  GLY A 222      -7.541  -2.127   1.120  1.00 88.18           C
ATOM   3310  C   GLY A 222      -7.263  -3.458   0.421  1.00 88.18           C
ATOM   3311  O   GLY A 222      -6.236  -3.614  -0.239  1.00 88.18           O
ATOM   3312 1HA  GLY A 222      -7.145  -1.307   0.521  1.00 88.18           H
ATOM   3313 2HA  GLY A 222      -7.023  -2.100   2.079  1.00 88.18           H
ATOM   3314  HN  GLY A 222      -9.298  -2.190   2.238  1.00 88.18           H
ATOM   3315  N   PHE A 223      -8.195  -4.385   0.589  1.00 81.00           N
ATOM   3316  CA  PHE A 223      -7.987  -5.748   0.129  1.00 81.00           C
ATOM   3317  C   PHE A 223      -9.223  -6.273  -0.604  1.00 81.00           C
ATOM   3318  O   PHE A 223      -9.183  -6.499  -1.812  1.00 81.00           O
ATOM   3319  HA  PHE A 223      -7.139  -5.732  -0.556  1.00 81.00           H
ATOM   3320  CB  PHE A 223      -7.741  -6.606   1.372  1.00 81.00           C
ATOM   3321 1HB  PHE A 223      -6.942  -6.156   1.960  1.00 81.00           H
ATOM   3322 2HB  PHE A 223      -8.638  -6.595   1.992  1.00 81.00           H
ATOM   3323  CG  PHE A 223      -7.372  -8.058   1.061  1.00 81.00           C
ATOM   3324  CD1 PHE A 223      -8.205  -9.067   1.435  1.00 81.00           C
ATOM   3325  HD1 PHE A 223      -9.136  -8.840   1.955  1.00 81.00           H
ATOM   3326  CD2 PHE A 223      -6.211  -8.341   0.413  1.00 81.00           C
ATOM   3327  HD2 PHE A 223      -5.543  -7.533   0.114  1.00 81.00           H
ATOM   3328  CE1 PHE A 223      -7.862 -10.414   1.147  1.00 81.00           C
ATOM   3329  HE1 PHE A 223      -8.530 -11.222   1.446  1.00 81.00           H
ATOM   3330  CE2 PHE A 223      -5.868  -9.688   0.125  1.00 81.00           C
ATOM   3331  HE2 PHE A 223      -4.937  -9.915  -0.395  1.00 81.00           H
ATOM   3332  CZ  PHE A 223      -6.701 -10.697   0.498  1.00 81.00           C
ATOM   3333  HZ  PHE A 223      -6.437 -11.731   0.277  1.00 81.00           H
ATOM   3334  HN  PHE A 223      -9.077  -4.218   1.029  1.00 81.00           H
ATOM   3335  N   PHE A 224     -10.291  -6.453   0.158  1.00 84.79           N
ATOM   3336  CA  PHE A 224     -11.415  -7.250  -0.304  1.00 84.79           C
ATOM   3337  C   PHE A 224     -12.007  -6.669  -1.590  1.00 84.79           C
ATOM   3338  O   PHE A 224     -12.172  -7.382  -2.579  1.00 84.79           O
ATOM   3339  HA  PHE A 224     -11.040  -8.255  -0.500  1.00 84.79           H
ATOM   3340  CB  PHE A 224     -12.477  -7.208   0.797  1.00 84.79           C
ATOM   3341 1HB  PHE A 224     -12.507  -6.204   1.219  1.00 84.79           H
ATOM   3342 2HB  PHE A 224     -13.454  -7.397   0.352  1.00 84.79           H
ATOM   3343  CG  PHE A 224     -12.243  -8.214   1.925  1.00 84.79           C
ATOM   3344  CD1 PHE A 224     -12.426  -9.543   1.701  1.00 84.79           C
ATOM   3345  HD1 PHE A 224     -12.740  -9.891   0.717  1.00 84.79           H
ATOM   3346  CD2 PHE A 224     -11.852  -7.780   3.154  1.00 84.79           C
ATOM   3347  HD2 PHE A 224     -11.706  -6.715   3.334  1.00 84.79           H
ATOM   3348  CE1 PHE A 224     -12.210 -10.476   2.749  1.00 84.79           C
ATOM   3349  HE1 PHE A 224     -12.357 -11.541   2.569  1.00 84.79           H
ATOM   3350  CE2 PHE A 224     -11.636  -8.713   4.201  1.00 84.79           C
ATOM   3351  HE2 PHE A 224     -11.323  -8.365   5.186  1.00 84.79           H
ATOM   3352  CZ  PHE A 224     -11.819 -10.042   3.977  1.00 84.79           C
ATOM   3353  HZ  PHE A 224     -11.652 -10.759   4.781  1.00 84.79           H
ATOM   3354  HN  PHE A 224     -10.397  -6.066   1.075  1.00 84.79           H
ATOM   3355  N   LEU A 225     -12.310  -5.381  -1.534  1.00 89.57           N
ATOM   3356  CA  LEU A 225     -12.946  -4.713  -2.657  1.00 89.57           C
ATOM   3357  C   LEU A 225     -12.046  -4.827  -3.889  1.00 89.57           C
ATOM   3358  O   LEU A 225     -12.473  -5.323  -4.930  1.00 89.57           O
ATOM   3359  HA  LEU A 225     -13.880  -5.236  -2.862  1.00 89.57           H
ATOM   3360  CB  LEU A 225     -13.305  -3.271  -2.289  1.00 89.57           C
ATOM   3361 1HB  LEU A 225     -14.026  -3.295  -1.472  1.00 89.57           H
ATOM   3362 2HB  LEU A 225     -12.409  -2.780  -1.909  1.00 89.57           H
ATOM   3363  CG  LEU A 225     -13.883  -2.415  -3.418  1.00 89.57           C
ATOM   3364  HG  LEU A 225     -13.245  -2.531  -4.295  1.00 89.57           H
ATOM   3365  CD1 LEU A 225     -15.281  -2.896  -3.810  1.00 89.57           C
ATOM   3366 1HD1 LEU A 225     -15.228  -3.931  -4.148  1.00 89.57           H
ATOM   3367 2HD1 LEU A 225     -15.944  -2.829  -2.947  1.00 89.57           H
ATOM   3368 3HD1 LEU A 225     -15.668  -2.270  -4.614  1.00 89.57           H
ATOM   3369  CD2 LEU A 225     -13.871  -0.932  -3.042  1.00 89.57           C
ATOM   3370 1HD2 LEU A 225     -14.471  -0.780  -2.146  1.00 89.57           H
ATOM   3371 2HD2 LEU A 225     -12.846  -0.614  -2.852  1.00 89.57           H
ATOM   3372 3HD2 LEU A 225     -14.286  -0.346  -3.862  1.00 89.57           H
ATOM   3373  HN  LEU A 225     -12.128  -4.797  -0.743  1.00 89.57           H
ATOM   3374  N   PRO A 226     -10.789  -4.371  -3.795  1.00 89.76           N
ATOM   3375  CA  PRO A 226      -9.863  -4.471  -4.926  1.00 89.76           C
ATOM   3376  C   PRO A 226      -9.766  -5.888  -5.467  1.00 89.76           C
ATOM   3377  O   PRO A 226      -9.818  -6.099  -6.678  1.00 89.76           O
ATOM   3378  HA  PRO A 226     -10.226  -3.871  -5.761  1.00 89.76           H
ATOM   3379  CB  PRO A 226      -8.531  -3.992  -4.347  1.00 89.76           C
ATOM   3380 1HB  PRO A 226      -7.940  -4.822  -3.959  1.00 89.76           H
ATOM   3381 2HB  PRO A 226      -7.922  -3.493  -5.101  1.00 89.76           H
ATOM   3382  CG  PRO A 226      -8.951  -3.034  -3.239  1.00 89.76           C
ATOM   3383 1HG  PRO A 226      -8.154  -2.882  -2.511  1.00 89.76           H
ATOM   3384 2HG  PRO A 226      -9.202  -2.048  -3.629  1.00 89.76           H
ATOM   3385  CD  PRO A 226     -10.157  -3.730  -2.628  1.00 89.76           C
ATOM   3386 1HD  PRO A 226      -9.863  -4.465  -1.878  1.00 89.76           H
ATOM   3387 2HD  PRO A 226     -10.824  -3.024  -2.133  1.00 89.76           H
ATOM   3388  N   PHE A 227      -9.626  -6.831  -4.547  1.00 83.45           N
ATOM   3389  CA  PHE A 227      -9.357  -8.209  -4.922  1.00 83.45           C
ATOM   3390  C   PHE A 227     -10.519  -8.794  -5.729  1.00 83.45           C
ATOM   3391  O   PHE A 227     -10.305  -9.426  -6.762  1.00 83.45           O
ATOM   3392  HA  PHE A 227      -8.456  -8.207  -5.536  1.00 83.45           H
ATOM   3393  CB  PHE A 227      -9.202  -9.004  -3.624  1.00 83.45           C
ATOM   3394 1HB  PHE A 227      -8.408  -8.554  -3.028  1.00 83.45           H
ATOM   3395 2HB  PHE A 227     -10.122  -8.919  -3.046  1.00 83.45           H
ATOM   3396  CG  PHE A 227      -8.884 -10.485  -3.836  1.00 83.45           C
ATOM   3397  CD1 PHE A 227      -9.874 -11.413  -3.739  1.00 83.45           C
ATOM   3398  HD1 PHE A 227     -10.893 -11.102  -3.511  1.00 83.45           H
ATOM   3399  CD2 PHE A 227      -7.613 -10.874  -4.121  1.00 83.45           C
ATOM   3400  HD2 PHE A 227      -6.820 -10.131  -4.199  1.00 83.45           H
ATOM   3401  CE1 PHE A 227      -9.579 -12.789  -3.936  1.00 83.45           C
ATOM   3402  HE1 PHE A 227     -10.372 -13.532  -3.858  1.00 83.45           H
ATOM   3403  CE2 PHE A 227      -7.318 -12.250  -4.318  1.00 83.45           C
ATOM   3404  HE2 PHE A 227      -6.299 -12.561  -4.547  1.00 83.45           H
ATOM   3405  CZ  PHE A 227      -8.308 -13.178  -4.221  1.00 83.45           C
ATOM   3406  HZ  PHE A 227      -8.081 -14.233  -4.372  1.00 83.45           H
ATOM   3407  HN  PHE A 227      -9.692  -6.666  -3.563  1.00 83.45           H
ATOM   3408  N   VAL A 228     -11.722  -8.561  -5.226  1.00 91.60           N
ATOM   3409  CA  VAL A 228     -12.914  -9.101  -5.858  1.00 91.60           C
ATOM   3410  C   VAL A 228     -13.017  -8.562  -7.287  1.00 91.60           C
ATOM   3411  O   VAL A 228     -13.285  -9.317  -8.221  1.00 91.60           O
ATOM   3412  HA  VAL A 228     -12.804 -10.184  -5.899  1.00 91.60           H
ATOM   3413  CB  VAL A 228     -14.147  -8.782  -5.010  1.00 91.60           C
ATOM   3414  HB  VAL A 228     -14.140  -7.713  -4.797  1.00 91.60           H
ATOM   3415  CG1 VAL A 228     -15.435  -9.101  -5.772  1.00 91.60           C
ATOM   3416 1HG1 VAL A 228     -15.474  -8.505  -6.683  1.00 91.60           H
ATOM   3417 2HG1 VAL A 228     -15.452 -10.160  -6.029  1.00 91.60           H
ATOM   3418 3HG1 VAL A 228     -16.295  -8.865  -5.145  1.00 91.60           H
ATOM   3419  CG2 VAL A 228     -14.101  -9.527  -3.674  1.00 91.60           C
ATOM   3420 1HG2 VAL A 228     -14.072 -10.601  -3.858  1.00 91.60           H
ATOM   3421 2HG2 VAL A 228     -13.209  -9.229  -3.122  1.00 91.60           H
ATOM   3422 3HG2 VAL A 228     -14.988  -9.282  -3.091  1.00 91.60           H
ATOM   3423  HN  VAL A 228     -11.890  -8.017  -4.404  1.00 91.60           H
ATOM   3424  N   VAL A 229     -12.797  -7.262  -7.412  1.00 91.57           N
ATOM   3425  CA  VAL A 229     -12.934  -6.600  -8.699  1.00 91.57           C
ATOM   3426  C   VAL A 229     -11.904  -7.174  -9.674  1.00 91.57           C
ATOM   3427  O   VAL A 229     -12.233  -7.487 -10.817  1.00 91.57           O
ATOM   3428  HA  VAL A 229     -13.933  -6.817  -9.076  1.00 91.57           H
ATOM   3429  CB  VAL A 229     -12.812  -5.085  -8.524  1.00 91.57           C
ATOM   3430  HB  VAL A 229     -11.884  -4.883  -7.989  1.00 91.57           H
ATOM   3431  CG1 VAL A 229     -12.736  -4.381  -9.880  1.00 91.57           C
ATOM   3432 1HG1 VAL A 229     -11.864  -4.741 -10.428  1.00 91.57           H
ATOM   3433 2HG1 VAL A 229     -13.638  -4.595 -10.452  1.00 91.57           H
ATOM   3434 3HG1 VAL A 229     -12.650  -3.305  -9.727  1.00 91.57           H
ATOM   3435  CG2 VAL A 229     -13.967  -4.535  -7.685  1.00 91.57           C
ATOM   3436 1HG2 VAL A 229     -14.913  -4.755  -8.181  1.00 91.57           H
ATOM   3437 2HG2 VAL A 229     -13.956  -5.003  -6.700  1.00 91.57           H
ATOM   3438 3HG2 VAL A 229     -13.856  -3.457  -7.576  1.00 91.57           H
ATOM   3439  HN  VAL A 229     -12.532  -6.664  -6.656  1.00 91.57           H
ATOM   3440  N   MET A 230     -10.678  -7.295  -9.187  1.00 83.52           N
ATOM   3441  CA  MET A 230      -9.586  -7.774 -10.017  1.00 83.52           C
ATOM   3442  C   MET A 230      -9.838  -9.211 -10.478  1.00 83.52           C
ATOM   3443  O   MET A 230      -9.654  -9.532 -11.651  1.00 83.52           O
ATOM   3444  HA  MET A 230      -9.560  -7.108 -10.880  1.00 83.52           H
ATOM   3445  CB  MET A 230      -8.278  -7.713  -9.227  1.00 83.52           C
ATOM   3446 1HB  MET A 230      -8.427  -8.141  -8.236  1.00 83.52           H
ATOM   3447 2HB  MET A 230      -7.519  -8.317  -9.724  1.00 83.52           H
ATOM   3448  CG  MET A 230      -7.784  -6.271  -9.096  1.00 83.52           C
ATOM   3449 1HG  MET A 230      -7.760  -5.795 -10.076  1.00 83.52           H
ATOM   3450 2HG  MET A 230      -8.474  -5.695  -8.479  1.00 83.52           H
ATOM   3451  SD  MET A 230      -6.154  -6.247  -8.369  1.00 83.52           S
ATOM   3452  CE  MET A 230      -6.552  -6.738  -6.699  1.00 83.52           C
ATOM   3453 1HE  MET A 230      -7.242  -6.015  -6.263  1.00 83.52           H
ATOM   3454 2HE  MET A 230      -7.018  -7.723  -6.711  1.00 83.52           H
ATOM   3455 3HE  MET A 230      -5.640  -6.774  -6.104  1.00 83.52           H
ATOM   3456  HN  MET A 230     -10.426  -7.073  -8.245  1.00 83.52           H
ATOM   3457  N   ALA A 231     -10.254 -10.039  -9.531  1.00 89.63           N
ATOM   3458  CA  ALA A 231     -10.459 -11.450  -9.806  1.00 89.63           C
ATOM   3459  C   ALA A 231     -11.519 -11.603 -10.900  1.00 89.63           C
ATOM   3460  O   ALA A 231     -11.356 -12.405 -11.818  1.00 89.63           O
ATOM   3461  HA  ALA A 231      -9.515 -11.858 -10.168  1.00 89.63           H
ATOM   3462  CB  ALA A 231     -10.846 -12.172  -8.514  1.00 89.63           C
ATOM   3463 1HB  ALA A 231     -10.048 -12.058  -7.781  1.00 89.63           H
ATOM   3464 2HB  ALA A 231     -11.766 -11.742  -8.119  1.00 89.63           H
ATOM   3465 3HB  ALA A 231     -11.000 -13.231  -8.722  1.00 89.63           H
ATOM   3466  HN  ALA A 231     -10.450  -9.759  -8.591  1.00 89.63           H
ATOM   3467  N   CYS A 232     -12.580 -10.822 -10.764  1.00 89.08           N
ATOM   3468  CA  CYS A 232     -13.678 -10.879 -11.714  1.00 89.08           C
ATOM   3469  C   CYS A 232     -13.154 -10.433 -13.081  1.00 89.08           C
ATOM   3470  O   CYS A 232     -13.399 -11.093 -14.089  1.00 89.08           O
ATOM   3471  HA  CYS A 232     -14.010 -11.917 -11.747  1.00 89.08           H
ATOM   3472  CB  CYS A 232     -14.868 -10.034 -11.255  1.00 89.08           C
ATOM   3473 1HB  CYS A 232     -14.532  -9.030 -10.994  1.00 89.08           H
ATOM   3474 2HB  CYS A 232     -15.585  -9.928 -12.069  1.00 89.08           H
ATOM   3475  SG  CYS A 232     -15.673 -10.819  -9.811  1.00 89.08           S
ATOM   3476  HG  CYS A 232     -14.819 -10.352  -8.905  1.00 89.08           H
ATOM   3477  HN  CYS A 232     -12.696 -10.160 -10.023  1.00 89.08           H
ATOM   3478  N   CYS A 233     -12.443  -9.315 -13.070  1.00 87.55           N
ATOM   3479  CA  CYS A 233     -11.989  -8.705 -14.308  1.00 87.55           C
ATOM   3480  C   CYS A 233     -11.162  -9.737 -15.077  1.00 87.55           C
ATOM   3481  O   CYS A 233     -11.402  -9.972 -16.261  1.00 87.55           O
ATOM   3482  HA  CYS A 233     -12.883  -8.430 -14.868  1.00 87.55           H
ATOM   3483  CB  CYS A 233     -11.200  -7.420 -14.049  1.00 87.55           C
ATOM   3484 1HB  CYS A 233     -10.467  -7.586 -13.260  1.00 87.55           H
ATOM   3485 2HB  CYS A 233     -10.646  -7.137 -14.944  1.00 87.55           H
ATOM   3486  SG  CYS A 233     -12.340  -6.071 -13.569  1.00 87.55           S
ATOM   3487  HG  CYS A 233     -12.495  -6.463 -12.308  1.00 87.55           H
ATOM   3488  HN  CYS A 233     -12.178  -8.829 -12.237  1.00 87.55           H
ATOM   3489  N   TYR A 234     -10.206 -10.325 -14.374  1.00 73.57           N
ATOM   3490  CA  TYR A 234      -9.229 -11.189 -15.015  1.00 73.57           C
ATOM   3491  C   TYR A 234      -9.853 -12.531 -15.401  1.00 73.57           C
ATOM   3492  O   TYR A 234      -9.444 -13.150 -16.382  1.00 73.57           O
ATOM   3493  HA  TYR A 234      -8.877 -10.687 -15.916  1.00 73.57           H
ATOM   3494  CB  TYR A 234      -8.133 -11.430 -13.975  1.00 73.57           C
ATOM   3495 1HB  TYR A 234      -8.578 -11.402 -12.980  1.00 73.57           H
ATOM   3496 2HB  TYR A 234      -7.728 -12.433 -14.115  1.00 73.57           H
ATOM   3497  CG  TYR A 234      -6.986 -10.420 -14.033  1.00 73.57           C
ATOM   3498  CD1 TYR A 234      -5.828 -10.729 -14.718  1.00 73.57           C
ATOM   3499  HD1 TYR A 234      -5.731 -11.693 -15.217  1.00 73.57           H
ATOM   3500  CD2 TYR A 234      -7.109  -9.199 -13.401  1.00 73.57           C
ATOM   3501  HD2 TYR A 234      -8.023  -8.955 -12.861  1.00 73.57           H
ATOM   3502  CE1 TYR A 234      -4.749  -9.778 -14.773  1.00 73.57           C
ATOM   3503  HE1 TYR A 234      -3.829 -10.009 -15.310  1.00 73.57           H
ATOM   3504  CE2 TYR A 234      -6.029  -8.248 -13.457  1.00 73.57           C
ATOM   3505  HE2 TYR A 234      -6.113  -7.280 -12.962  1.00 73.57           H
ATOM   3506  CZ  TYR A 234      -4.902  -8.584 -14.140  1.00 73.57           C
ATOM   3507  OH  TYR A 234      -3.882  -7.686 -14.192  1.00 73.57           O
ATOM   3508  HH  TYR A 234      -4.112  -6.876 -13.652  1.00 73.57           H
ATOM   3509  HN  TYR A 234     -10.093 -10.220 -13.386  1.00 73.57           H
ATOM   3510  N   THR A 235     -10.834 -12.941 -14.611  1.00 84.63           N
ATOM   3511  CA  THR A 235     -11.591 -14.143 -14.918  1.00 84.63           C
ATOM   3512  C   THR A 235     -12.210 -14.041 -16.313  1.00 84.63           C
ATOM   3513  O   THR A 235     -12.136 -14.984 -17.099  1.00 84.63           O
ATOM   3514  HA  THR A 235     -10.902 -14.987 -14.935  1.00 84.63           H
ATOM   3515  CB  THR A 235     -12.624 -14.348 -13.808  1.00 84.63           C
ATOM   3516  HB  THR A 235     -13.345 -13.531 -13.791  1.00 84.63           H
ATOM   3517  OG1 THR A 235     -11.840 -14.500 -12.628  1.00 84.63           O
ATOM   3518  HG1 THR A 235     -11.879 -13.664 -12.080  1.00 84.63           H
ATOM   3519  CG2 THR A 235     -13.365 -15.680 -13.937  1.00 84.63           C
ATOM   3520 1HG2 THR A 235     -12.650 -16.501 -13.886  1.00 84.63           H
ATOM   3521 2HG2 THR A 235     -13.888 -15.713 -14.893  1.00 84.63           H
ATOM   3522 3HG2 THR A 235     -14.086 -15.775 -13.125  1.00 84.63           H
ATOM   3523  HN  THR A 235     -11.114 -12.467 -13.775  1.00 84.63           H
ATOM   3524  N   ILE A 236     -12.807 -12.888 -16.578  1.00 83.62           N
ATOM   3525  CA  ILE A 236     -13.458 -12.659 -17.857  1.00 83.62           C
ATOM   3526  C   ILE A 236     -12.395 -12.515 -18.947  1.00 83.62           C
ATOM   3527  O   ILE A 236     -12.575 -12.999 -20.064  1.00 83.62           O
ATOM   3528  HA  ILE A 236     -14.062 -13.539 -18.078  1.00 83.62           H
ATOM   3529  CB  ILE A 236     -14.412 -11.467 -17.767  1.00 83.62           C
ATOM   3530  HB  ILE A 236     -13.836 -10.591 -17.469  1.00 83.62           H
ATOM   3531  CG1 ILE A 236     -15.476 -11.695 -16.691  1.00 83.62           C
ATOM   3532 1HG1 ILE A 236     -16.202 -12.428 -17.042  1.00 83.62           H
ATOM   3533 2HG1 ILE A 236     -15.010 -12.111 -15.797  1.00 83.62           H
ATOM   3534  CG2 ILE A 236     -15.033 -11.157 -19.130  1.00 83.62           C
ATOM   3535 1HG2 ILE A 236     -14.244 -10.920 -19.843  1.00 83.62           H
ATOM   3536 2HG2 ILE A 236     -15.591 -12.025 -19.481  1.00 83.62           H
ATOM   3537 3HG2 ILE A 236     -15.707 -10.305 -19.037  1.00 83.62           H
ATOM   3538  CD1 ILE A 236     -16.190 -10.389 -16.340  1.00 83.62           C
ATOM   3539 1HD1 ILE A 236     -15.465  -9.667 -15.966  1.00 83.62           H
ATOM   3540 2HD1 ILE A 236     -16.675  -9.989 -17.231  1.00 83.62           H
ATOM   3541 3HD1 ILE A 236     -16.941 -10.580 -15.573  1.00 83.62           H
ATOM   3542  HN  ILE A 236     -12.850 -12.121 -15.939  1.00 83.62           H
ATOM   3543  N   ILE A 237     -11.309 -11.847 -18.586  1.00 79.38           N
ATOM   3544  CA  ILE A 237     -10.224 -11.619 -19.525  1.00 79.38           C
ATOM   3545  C   ILE A 237      -9.729 -12.963 -20.062  1.00 79.38           C
ATOM   3546  O   ILE A 237      -9.638 -13.156 -21.274  1.00 79.38           O
ATOM   3547  HA  ILE A 237     -10.627 -11.042 -20.357  1.00 79.38           H
ATOM   3548  CB  ILE A 237      -9.125 -10.773 -18.878  1.00 79.38           C
ATOM   3549  HB  ILE A 237      -8.971 -11.133 -17.860  1.00 79.38           H
ATOM   3550  CG1 ILE A 237      -9.549  -9.306 -18.778  1.00 79.38           C
ATOM   3551 1HG1 ILE A 237      -9.530  -8.851 -19.768  1.00 79.38           H
ATOM   3552 2HG1 ILE A 237     -10.576  -9.245 -18.418  1.00 79.38           H
ATOM   3553  CG2 ILE A 237      -7.798 -10.937 -19.621  1.00 79.38           C
ATOM   3554 1HG2 ILE A 237      -7.494 -11.983 -19.595  1.00 79.38           H
ATOM   3555 2HG2 ILE A 237      -7.919 -10.619 -20.656  1.00 79.38           H
ATOM   3556 3HG2 ILE A 237      -7.034 -10.325 -19.140  1.00 79.38           H
ATOM   3557  CD1 ILE A 237      -8.625  -8.531 -17.837  1.00 79.38           C
ATOM   3558 1HD1 ILE A 237      -8.665  -8.974 -16.842  1.00 79.38           H
ATOM   3559 2HD1 ILE A 237      -7.603  -8.575 -18.214  1.00 79.38           H
ATOM   3560 3HD1 ILE A 237      -8.949  -7.492 -17.785  1.00 79.38           H
ATOM   3561  HN  ILE A 237     -11.165 -11.466 -17.673  1.00 79.38           H
ATOM   3562  N   ILE A 238      -9.421 -13.858 -19.135  1.00 77.28           N
ATOM   3563  CA  ILE A 238      -8.852 -15.145 -19.496  1.00 77.28           C
ATOM   3564  C   ILE A 238      -9.817 -15.882 -20.427  1.00 77.28           C
ATOM   3565  O   ILE A 238      -9.402 -16.445 -21.439  1.00 77.28           O
ATOM   3566  HA  ILE A 238      -7.928 -14.952 -20.041  1.00 77.28           H
ATOM   3567  CB  ILE A 238      -8.481 -15.938 -18.242  1.00 77.28           C
ATOM   3568  HB  ILE A 238      -9.324 -15.900 -17.552  1.00 77.28           H
ATOM   3569  CG1 ILE A 238      -7.283 -15.308 -17.528  1.00 77.28           C
ATOM   3570 1HG1 ILE A 238      -6.372 -15.514 -18.089  1.00 77.28           H
ATOM   3571 2HG1 ILE A 238      -7.402 -14.224 -17.500  1.00 77.28           H
ATOM   3572  CG2 ILE A 238      -8.238 -17.411 -18.576  1.00 77.28           C
ATOM   3573 1HG2 ILE A 238      -9.143 -17.840 -19.006  1.00 77.28           H
ATOM   3574 2HG2 ILE A 238      -7.422 -17.491 -19.294  1.00 77.28           H
ATOM   3575 3HG2 ILE A 238      -7.976 -17.952 -17.667  1.00 77.28           H
ATOM   3576  CD1 ILE A 238      -7.147 -15.849 -16.104  1.00 77.28           C
ATOM   3577 1HD1 ILE A 238      -8.050 -15.619 -15.539  1.00 77.28           H
ATOM   3578 2HD1 ILE A 238      -7.004 -16.929 -16.138  1.00 77.28           H
ATOM   3579 3HD1 ILE A 238      -6.288 -15.384 -15.619  1.00 77.28           H
ATOM   3580  HN  ILE A 238      -9.555 -13.716 -18.154  1.00 77.28           H
ATOM   3581  N   HIS A 239     -11.088 -15.855 -20.051  1.00 77.12           N
ATOM   3582  CA  HIS A 239     -12.109 -16.552 -20.814  1.00 77.12           C
ATOM   3583  C   HIS A 239     -12.123 -16.030 -22.251  1.00 77.12           C
ATOM   3584  O   HIS A 239     -12.185 -16.811 -23.199  1.00 77.12           O
ATOM   3585  HA  HIS A 239     -11.828 -17.606 -20.822  1.00 77.12           H
ATOM   3586  CB  HIS A 239     -13.472 -16.438 -20.128  1.00 77.12           C
ATOM   3587 1HB  HIS A 239     -13.368 -16.735 -19.084  1.00 77.12           H
ATOM   3588 2HB  HIS A 239     -13.783 -15.393 -20.133  1.00 77.12           H
ATOM   3589  CG  HIS A 239     -14.554 -17.274 -20.769  1.00 77.12           C
ATOM   3590  ND1 HIS A 239     -14.611 -18.651 -20.645  1.00 77.12           N
ATOM   3591  HD1 HIS A 239     -13.965 -19.219 -20.135  1.00 77.12           H
ATOM   3592  CD2 HIS A 239     -15.620 -16.913 -21.541  1.00 77.12           C
ATOM   3593  HD2 HIS A 239     -15.876 -15.896 -21.837  1.00 77.12           H
ATOM   3594  CE1 HIS A 239     -15.666 -19.088 -21.315  1.00 77.12           C
ATOM   3595  HE1 HIS A 239     -15.981 -20.128 -21.407  1.00 77.12           H
ATOM   3596  NE2 HIS A 239     -16.290 -18.010 -21.870  1.00 77.12           N
ATOM   3597  HN  HIS A 239     -11.422 -15.368 -19.243  1.00 77.12           H
ATOM   3598  N   THR A 240     -12.064 -14.711 -22.368  1.00 78.44           N
ATOM   3599  CA  THR A 240     -12.139 -14.071 -23.671  1.00 78.44           C
ATOM   3600  C   THR A 240     -10.931 -14.459 -24.526  1.00 78.44           C
ATOM   3601  O   THR A 240     -11.060 -14.665 -25.732  1.00 78.44           O
ATOM   3602  HA  THR A 240     -13.026 -14.441 -24.185  1.00 78.44           H
ATOM   3603  CB  THR A 240     -12.268 -12.563 -23.450  1.00 78.44           C
ATOM   3604  HB  THR A 240     -11.340 -12.146 -23.059  1.00 78.44           H
ATOM   3605  OG1 THR A 240     -13.406 -12.432 -22.601  1.00 78.44           O
ATOM   3606  HG1 THR A 240     -13.114 -12.340 -21.650  1.00 78.44           H
ATOM   3607  CG2 THR A 240     -12.666 -11.816 -24.724  1.00 78.44           C
ATOM   3608 1HG2 THR A 240     -13.629 -12.187 -25.077  1.00 78.44           H
ATOM   3609 2HG2 THR A 240     -11.910 -11.979 -25.492  1.00 78.44           H
ATOM   3610 3HG2 THR A 240     -12.744 -10.750 -24.512  1.00 78.44           H
ATOM   3611  HN  THR A 240     -11.967 -14.085 -21.595  1.00 78.44           H
ATOM   3612  N   LEU A 241      -9.784 -14.546 -23.868  1.00 73.86           N
ATOM   3613  CA  LEU A 241      -8.532 -14.758 -24.573  1.00 73.86           C
ATOM   3614  C   LEU A 241      -8.471 -16.203 -25.074  1.00 73.86           C
ATOM   3615  O   LEU A 241      -7.958 -16.467 -26.160  1.00 73.86           O
ATOM   3616  HA  LEU A 241      -8.526 -14.094 -25.437  1.00 73.86           H
ATOM   3617  CB  LEU A 241      -7.346 -14.363 -23.691  1.00 73.86           C
ATOM   3618 1HB  LEU A 241      -7.502 -14.785 -22.697  1.00 73.86           H
ATOM   3619 2HB  LEU A 241      -6.447 -14.827 -24.096  1.00 73.86           H
ATOM   3620  CG  LEU A 241      -7.091 -12.862 -23.543  1.00 73.86           C
ATOM   3621  HG  LEU A 241      -8.026 -12.384 -23.253  1.00 73.86           H
ATOM   3622  CD1 LEU A 241      -6.077 -12.585 -22.430  1.00 73.86           C
ATOM   3623 1HD1 LEU A 241      -6.461 -12.969 -21.485  1.00 73.86           H
ATOM   3624 2HD1 LEU A 241      -5.134 -13.079 -22.667  1.00 73.86           H
ATOM   3625 3HD1 LEU A 241      -5.914 -11.511 -22.347  1.00 73.86           H
ATOM   3626  CD2 LEU A 241      -6.662 -12.245 -24.875  1.00 73.86           C
ATOM   3627 1HD2 LEU A 241      -5.745 -12.724 -25.219  1.00 73.86           H
ATOM   3628 2HD2 LEU A 241      -7.449 -12.395 -25.615  1.00 73.86           H
ATOM   3629 3HD2 LEU A 241      -6.487 -11.178 -24.742  1.00 73.86           H
ATOM   3630  HN  LEU A 241      -9.703 -14.474 -22.874  1.00 73.86           H
ATOM   3631  N   ILE A 242      -9.004 -17.101 -24.257  1.00 74.76           N
ATOM   3632  CA  ILE A 242      -9.079 -18.502 -24.633  1.00 74.76           C
ATOM   3633  C   ILE A 242      -9.862 -18.634 -25.941  1.00 74.76           C
ATOM   3634  O   ILE A 242      -9.500 -19.428 -26.808  1.00 74.76           O
ATOM   3635  HA  ILE A 242      -8.060 -18.850 -24.804  1.00 74.76           H
ATOM   3636  CB  ILE A 242      -9.655 -19.335 -23.486  1.00 74.76           C
ATOM   3637  HB  ILE A 242     -10.546 -18.830 -23.112  1.00 74.76           H
ATOM   3638  CG1 ILE A 242      -8.665 -19.425 -22.323  1.00 74.76           C
ATOM   3639 1HG1 ILE A 242      -7.823 -20.057 -22.606  1.00 74.76           H
ATOM   3640 2HG1 ILE A 242      -8.262 -18.436 -22.106  1.00 74.76           H
ATOM   3641  CG2 ILE A 242     -10.091 -20.717 -23.976  1.00 74.76           C
ATOM   3642 1HG2 ILE A 242     -10.856 -20.605 -24.745  1.00 74.76           H
ATOM   3643 2HG2 ILE A 242      -9.232 -21.243 -24.392  1.00 74.76           H
ATOM   3644 3HG2 ILE A 242     -10.497 -21.287 -23.141  1.00 74.76           H
ATOM   3645  CD1 ILE A 242      -9.339 -19.992 -21.072  1.00 74.76           C
ATOM   3646 1HD1 ILE A 242     -10.165 -19.344 -20.778  1.00 74.76           H
ATOM   3647 2HD1 ILE A 242      -9.719 -20.991 -21.286  1.00 74.76           H
ATOM   3648 3HD1 ILE A 242      -8.613 -20.046 -20.261  1.00 74.76           H
ATOM   3649  HN  ILE A 242      -9.378 -16.884 -23.356  1.00 74.76           H
ATOM   3650  N   GLN A 243     -10.920 -17.842 -26.043  1.00 70.12           N
ATOM   3651  CA  GLN A 243     -11.764 -17.869 -27.225  1.00 70.12           C
ATOM   3652  C   GLN A 243     -11.039 -17.226 -28.409  1.00 70.12           C
ATOM   3653  O   GLN A 243     -11.271 -17.596 -29.559  1.00 70.12           O
ATOM   3654  HA  GLN A 243     -11.942 -18.925 -27.430  1.00 70.12           H
ATOM   3655  CB  GLN A 243     -13.102 -17.177 -26.959  1.00 70.12           C
ATOM   3656 1HB  GLN A 243     -12.926 -16.176 -26.564  1.00 70.12           H
ATOM   3657 2HB  GLN A 243     -13.647 -17.058 -27.896  1.00 70.12           H
ATOM   3658  CG  GLN A 243     -13.948 -17.980 -25.969  1.00 70.12           C
ATOM   3659 1HG  GLN A 243     -14.083 -18.996 -26.342  1.00 70.12           H
ATOM   3660 2HG  GLN A 243     -13.424 -18.057 -25.017  1.00 70.12           H
ATOM   3661  CD  GLN A 243     -15.313 -17.323 -25.756  1.00 70.12           C
ATOM   3662  OE1 GLN A 243     -15.589 -16.236 -26.235  1.00 70.12           O
ATOM   3663  NE2 GLN A 243     -16.149 -18.042 -25.012  1.00 70.12           N
ATOM   3664 1HE2 GLN A 243     -15.859 -18.928 -24.649  1.00 70.12           H
ATOM   3665 2HE2 GLN A 243     -17.067 -17.697 -24.815  1.00 70.12           H
ATOM   3666  HN  GLN A 243     -11.202 -17.193 -25.337  1.00 70.12           H
ATOM   3667  N   ALA A 244     -10.176 -16.274 -28.088  1.00 70.70           N
ATOM   3668  CA  ALA A 244      -9.549 -15.455 -29.111  1.00 70.70           C
ATOM   3669  C   ALA A 244      -8.442 -16.259 -29.795  1.00 70.70           C
ATOM   3670  O   ALA A 244      -7.841 -15.797 -30.763  1.00 70.70           O
ATOM   3671  HA  ALA A 244     -10.312 -15.204 -29.848  1.00 70.70           H
ATOM   3672  CB  ALA A 244      -9.027 -14.162 -28.482  1.00 70.70           C
ATOM   3673 1HB  ALA A 244      -9.857 -13.614 -28.036  1.00 70.70           H
ATOM   3674 2HB  ALA A 244      -8.295 -14.403 -27.711  1.00 70.70           H
ATOM   3675 3HB  ALA A 244      -8.557 -13.548 -29.250  1.00 70.70           H
ATOM   3676  HN  ALA A 244      -9.904 -16.059 -27.149  1.00 70.70           H
ATOM   3677  N   LYS A 245      -8.205 -17.450 -29.263  1.00 58.89           N
ATOM   3678  CA  LYS A 245      -7.244 -18.360 -29.863  1.00 58.89           C
ATOM   3679  C   LYS A 245      -5.922 -17.623 -30.086  1.00 58.89           C
ATOM   3680  O   LYS A 245      -5.016 -17.702 -29.258  1.00 58.89           O
ATOM   3681  HA  LYS A 245      -7.073 -19.169 -29.153  1.00 58.89           H
ATOM   3682  CB  LYS A 245      -7.821 -18.987 -31.134  1.00 58.89           C
ATOM   3683 1HB  LYS A 245      -8.256 -18.210 -31.763  1.00 58.89           H
ATOM   3684 2HB  LYS A 245      -7.020 -19.450 -31.711  1.00 58.89           H
ATOM   3685  CG  LYS A 245      -8.885 -20.032 -30.796  1.00 58.89           C
ATOM   3686 1HG  LYS A 245      -8.507 -20.704 -30.025  1.00 58.89           H
ATOM   3687 2HG  LYS A 245      -9.767 -19.540 -30.386  1.00 58.89           H
ATOM   3688  CD  LYS A 245      -9.275 -20.839 -32.036  1.00 58.89           C
ATOM   3689 1HD  LYS A 245      -9.750 -20.183 -32.766  1.00 58.89           H
ATOM   3690 2HD  LYS A 245      -8.380 -21.245 -32.507  1.00 58.89           H
ATOM   3691  CE  LYS A 245     -10.227 -21.979 -31.671  1.00 58.89           C
ATOM   3692 1HE  LYS A 245      -9.788 -22.590 -30.882  1.00 58.89           H
ATOM   3693 2HE  LYS A 245     -11.158 -21.572 -31.276  1.00 58.89           H
ATOM   3694  NZ  LYS A 245     -10.510 -22.818 -32.857  1.00 58.89           N
ATOM   3695 1HZ  LYS A 245     -11.156 -23.557 -32.602  1.00 58.89           H
ATOM   3696 2HZ  LYS A 245     -10.921 -22.246 -33.586  1.00 58.89           H
ATOM   3697 3HZ  LYS A 245      -9.646 -23.227 -33.195  1.00 58.89           H
ATOM   3698  HN  LYS A 245      -8.657 -17.795 -28.440  1.00 58.89           H
ATOM   3699  N   LYS A 246      -5.853 -16.924 -31.210  1.00 50.68           N
ATOM   3700  CA  LYS A 246      -4.576 -16.666 -31.853  1.00 50.68           C
ATOM   3701  C   LYS A 246      -4.146 -15.226 -31.565  1.00 50.68           C
ATOM   3702  O   LYS A 246      -3.153 -14.750 -32.112  1.00 50.68           O
ATOM   3703  HA  LYS A 246      -3.844 -17.341 -31.410  1.00 50.68           H
ATOM   3704  CB  LYS A 246      -4.651 -16.998 -33.345  1.00 50.68           C
ATOM   3705 1HB  LYS A 246      -5.620 -16.693 -33.741  1.00 50.68           H
ATOM   3706 2HB  LYS A 246      -3.894 -16.430 -33.886  1.00 50.68           H
ATOM   3707  CG  LYS A 246      -4.443 -18.494 -33.585  1.00 50.68           C
ATOM   3708 1HG  LYS A 246      -3.579 -18.840 -33.018  1.00 50.68           H
ATOM   3709 2HG  LYS A 246      -5.308 -19.048 -33.219  1.00 50.68           H
ATOM   3710  CD  LYS A 246      -4.235 -18.787 -35.072  1.00 50.68           C
ATOM   3711 1HD  LYS A 246      -5.149 -18.562 -35.622  1.00 50.68           H
ATOM   3712 2HD  LYS A 246      -3.456 -18.137 -35.469  1.00 50.68           H
ATOM   3713  CE  LYS A 246      -3.847 -20.251 -35.294  1.00 50.68           C
ATOM   3714 1HE  LYS A 246      -3.015 -20.515 -34.641  1.00 50.68           H
ATOM   3715 2HE  LYS A 246      -4.682 -20.899 -35.025  1.00 50.68           H
ATOM   3716  NZ  LYS A 246      -3.470 -20.479 -36.706  1.00 50.68           N
ATOM   3717 1HZ  LYS A 246      -3.231 -21.456 -36.839  1.00 50.68           H
ATOM   3718 2HZ  LYS A 246      -4.249 -20.236 -37.308  1.00 50.68           H
ATOM   3719 3HZ  LYS A 246      -2.670 -19.901 -36.940  1.00 50.68           H
ATOM   3720  HN  LYS A 246      -6.648 -16.537 -31.677  1.00 50.68           H
ATOM   3721  N   SER A 247      -4.914 -14.574 -30.705  1.00 56.06           N
ATOM   3722  CA  SER A 247      -4.860 -13.125 -30.602  1.00 56.06           C
ATOM   3723  C   SER A 247      -3.514 -12.692 -30.017  1.00 56.06           C
ATOM   3724  O   SER A 247      -3.090 -13.204 -28.982  1.00 56.06           O
ATOM   3725  HA  SER A 247      -4.969 -12.759 -31.623  1.00 56.06           H
ATOM   3726  CB  SER A 247      -6.009 -12.591 -29.745  1.00 56.06           C
ATOM   3727 1HB  SER A 247      -6.948 -13.029 -30.082  1.00 56.06           H
ATOM   3728 2HB  SER A 247      -5.865 -12.903 -28.710  1.00 56.06           H
ATOM   3729  OG  SER A 247      -6.101 -11.170 -29.803  1.00 56.06           O
ATOM   3730  HG  SER A 247      -6.362 -10.881 -30.724  1.00 56.06           H
ATOM   3731  HN  SER A 247      -5.564 -15.017 -30.087  1.00 56.06           H
ATOM   3732  N   SER A 248      -2.881 -11.754 -30.704  1.00 55.11           N
ATOM   3733  CA  SER A 248      -1.592 -11.247 -30.266  1.00 55.11           C
ATOM   3734  C   SER A 248      -1.743 -10.520 -28.928  1.00 55.11           C
ATOM   3735  O   SER A 248      -0.750 -10.146 -28.305  1.00 55.11           O
ATOM   3736  HA  SER A 248      -0.958 -12.127 -30.154  1.00 55.11           H
ATOM   3737  CB  SER A 248      -0.983 -10.311 -31.312  1.00 55.11           C
ATOM   3738 1HB  SER A 248      -0.006  -9.969 -30.969  1.00 55.11           H
ATOM   3739 2HB  SER A 248      -0.820 -10.860 -32.239  1.00 55.11           H
ATOM   3740  OG  SER A 248      -1.816  -9.183 -31.569  1.00 55.11           O
ATOM   3741  HG  SER A 248      -1.396  -8.600 -32.264  1.00 55.11           H
ATOM   3742  HN  SER A 248      -3.233 -11.342 -31.545  1.00 55.11           H
ATOM   3743  N   LYS A 249      -2.993 -10.342 -28.525  1.00 51.79           N
ATOM   3744  CA  LYS A 249      -3.288  -9.623 -27.298  1.00 51.79           C
ATOM   3745  C   LYS A 249      -2.568 -10.300 -26.130  1.00 51.79           C
ATOM   3746  O   LYS A 249      -2.522  -9.758 -25.026  1.00 51.79           O
ATOM   3747  HA  LYS A 249      -2.894  -8.613 -27.408  1.00 51.79           H
ATOM   3748  CB  LYS A 249      -4.800  -9.501 -27.099  1.00 51.79           C
ATOM   3749 1HB  LYS A 249      -5.256 -10.491 -27.123  1.00 51.79           H
ATOM   3750 2HB  LYS A 249      -5.009  -9.079 -26.116  1.00 51.79           H
ATOM   3751  CG  LYS A 249      -5.426  -8.619 -28.182  1.00 51.79           C
ATOM   3752 1HG  LYS A 249      -5.001  -7.617 -28.130  1.00 51.79           H
ATOM   3753 2HG  LYS A 249      -5.181  -9.018 -29.167  1.00 51.79           H
ATOM   3754  CD  LYS A 249      -6.945  -8.545 -28.019  1.00 51.79           C
ATOM   3755 1HD  LYS A 249      -7.367  -9.550 -28.049  1.00 51.79           H
ATOM   3756 2HD  LYS A 249      -7.190  -8.126 -27.043  1.00 51.79           H
ATOM   3757  CE  LYS A 249      -7.574  -7.689 -29.120  1.00 51.79           C
ATOM   3758 1HE  LYS A 249      -7.212  -6.664 -29.043  1.00 51.79           H
ATOM   3759 2HE  LYS A 249      -7.269  -8.062 -30.098  1.00 51.79           H
ATOM   3760  NZ  LYS A 249      -9.050  -7.709 -29.014  1.00 51.79           N
ATOM   3761 1HZ  LYS A 249      -9.448  -7.092 -29.713  1.00 51.79           H
ATOM   3762 2HZ  LYS A 249      -9.387  -8.653 -29.165  1.00 51.79           H
ATOM   3763 3HZ  LYS A 249      -9.326  -7.396 -28.090  1.00 51.79           H
ATOM   3764  HN  LYS A 249      -3.793 -10.678 -29.021  1.00 51.79           H
ATOM   3765  N   HIS A 250      -2.022 -11.474 -26.412  1.00 53.81           N
ATOM   3766  CA  HIS A 250      -1.396 -12.277 -25.376  1.00 53.81           C
ATOM   3767  C   HIS A 250      -0.290 -11.467 -24.697  1.00 53.81           C
ATOM   3768  O   HIS A 250      -0.108 -11.553 -23.484  1.00 53.81           O
ATOM   3769  HA  HIS A 250      -2.171 -12.503 -24.644  1.00 53.81           H
ATOM   3770  CB  HIS A 250      -0.893 -13.604 -25.947  1.00 53.81           C
ATOM   3771 1HB  HIS A 250      -0.391 -13.413 -26.896  1.00 53.81           H
ATOM   3772 2HB  HIS A 250      -0.147 -14.020 -25.270  1.00 53.81           H
ATOM   3773  CG  HIS A 250      -1.979 -14.629 -26.167  1.00 53.81           C
ATOM   3774  ND1 HIS A 250      -2.578 -15.322 -25.129  1.00 53.81           N
ATOM   3775  HD1 HIS A 250      -2.362 -15.222 -24.158  1.00 53.81           H
ATOM   3776  CD2 HIS A 250      -2.570 -15.070 -27.315  1.00 53.81           C
ATOM   3777  HD2 HIS A 250      -2.335 -14.730 -28.324  1.00 53.81           H
ATOM   3778  CE1 HIS A 250      -3.485 -16.141 -25.641  1.00 53.81           C
ATOM   3779  HE1 HIS A 250      -4.124 -16.821 -25.078  1.00 53.81           H
ATOM   3780  NE2 HIS A 250      -3.478 -15.984 -26.996  1.00 53.81           N
ATOM   3781  HN  HIS A 250      -2.004 -11.876 -27.328  1.00 53.81           H
ATOM   3782  N   LYS A 251       0.420 -10.697 -25.509  1.00 56.53           N
ATOM   3783  CA  LYS A 251       1.582  -9.971 -25.027  1.00 56.53           C
ATOM   3784  C   LYS A 251       1.150  -8.999 -23.927  1.00 56.53           C
ATOM   3785  O   LYS A 251       1.751  -8.962 -22.854  1.00 56.53           O
ATOM   3786  HA  LYS A 251       2.267 -10.700 -24.593  1.00 56.53           H
ATOM   3787  CB  LYS A 251       2.314  -9.298 -26.189  1.00 56.53           C
ATOM   3788 1HB  LYS A 251       1.592  -8.829 -26.857  1.00 56.53           H
ATOM   3789 2HB  LYS A 251       2.957  -8.504 -25.808  1.00 56.53           H
ATOM   3790  CG  LYS A 251       3.154 -10.312 -26.969  1.00 56.53           C
ATOM   3791 1HG  LYS A 251       3.697 -10.951 -26.273  1.00 56.53           H
ATOM   3792 2HG  LYS A 251       2.499 -10.959 -27.552  1.00 56.53           H
ATOM   3793  CD  LYS A 251       4.142  -9.605 -27.900  1.00 56.53           C
ATOM   3794 1HD  LYS A 251       3.597  -9.095 -28.694  1.00 56.53           H
ATOM   3795 2HD  LYS A 251       4.686  -8.841 -27.345  1.00 56.53           H
ATOM   3796  CE  LYS A 251       5.130 -10.602 -28.509  1.00 56.53           C
ATOM   3797 1HE  LYS A 251       5.420 -11.339 -27.761  1.00 56.53           H
ATOM   3798 2HE  LYS A 251       4.650 -11.147 -29.323  1.00 56.53           H
ATOM   3799  NZ  LYS A 251       6.330  -9.899 -29.014  1.00 56.53           N
ATOM   3800 1HZ  LYS A 251       6.895 -10.543 -29.558  1.00 56.53           H
ATOM   3801 2HZ  LYS A 251       6.045  -9.122 -29.600  1.00 56.53           H
ATOM   3802 3HZ  LYS A 251       6.873  -9.552 -28.231  1.00 56.53           H
ATOM   3803  HN  LYS A 251       0.213 -10.567 -26.479  1.00 56.53           H
ATOM   3804  N   ALA A 252       0.111  -8.235 -24.231  1.00 64.04           N
ATOM   3805  CA  ALA A 252      -0.340  -7.191 -23.327  1.00 64.04           C
ATOM   3806  C   ALA A 252      -0.846  -7.827 -22.031  1.00 64.04           C
ATOM   3807  O   ALA A 252      -0.736  -7.234 -20.960  1.00 64.04           O
ATOM   3808  HA  ALA A 252       0.516  -6.556 -23.100  1.00 64.04           H
ATOM   3809  CB  ALA A 252      -1.412  -6.345 -24.019  1.00 64.04           C
ATOM   3810 1HB  ALA A 252      -0.993  -5.892 -24.917  1.00 64.04           H
ATOM   3811 2HB  ALA A 252      -2.256  -6.980 -24.291  1.00 64.04           H
ATOM   3812 3HB  ALA A 252      -1.750  -5.562 -23.340  1.00 64.04           H
ATOM   3813  HN  ALA A 252      -0.418  -8.321 -25.076  1.00 64.04           H
ATOM   3814  N   LEU A 253      -1.391  -9.027 -22.172  1.00 65.38           N
ATOM   3815  CA  LEU A 253      -1.960  -9.729 -21.034  1.00 65.38           C
ATOM   3816  C   LEU A 253      -0.841 -10.106 -20.061  1.00 65.38           C
ATOM   3817  O   LEU A 253      -0.997  -9.974 -18.848  1.00 65.38           O
ATOM   3818  HA  LEU A 253      -2.637  -9.040 -20.531  1.00 65.38           H
ATOM   3819  CB  LEU A 253      -2.794 -10.923 -21.503  1.00 65.38           C
ATOM   3820 1HB  LEU A 253      -3.480 -10.579 -22.278  1.00 65.38           H
ATOM   3821 2HB  LEU A 253      -2.126 -11.648 -21.968  1.00 65.38           H
ATOM   3822  CG  LEU A 253      -3.607 -11.639 -20.423  1.00 65.38           C
ATOM   3823  HG  LEU A 253      -2.974 -11.761 -19.544  1.00 65.38           H
ATOM   3824  CD1 LEU A 253      -4.813 -10.800 -19.998  1.00 65.38           C
ATOM   3825 1HD1 LEU A 253      -4.470  -9.844 -19.601  1.00 65.38           H
ATOM   3826 2HD1 LEU A 253      -5.456 -10.624 -20.860  1.00 65.38           H
ATOM   3827 3HD1 LEU A 253      -5.374 -11.332 -19.229  1.00 65.38           H
ATOM   3828  CD2 LEU A 253      -4.017 -13.039 -20.883  1.00 65.38           C
ATOM   3829 1HD2 LEU A 253      -4.625 -12.962 -21.785  1.00 65.38           H
ATOM   3830 2HD2 LEU A 253      -3.124 -13.627 -21.096  1.00 65.38           H
ATOM   3831 3HD2 LEU A 253      -4.593 -13.526 -20.097  1.00 65.38           H
ATOM   3832  HN  LEU A 253      -1.446  -9.518 -23.042  1.00 65.38           H
ATOM   3833  N   LYS A 254       0.264 -10.568 -20.629  1.00 68.02           N
ATOM   3834  CA  LYS A 254       1.344 -11.117 -19.828  1.00 68.02           C
ATOM   3835  C   LYS A 254       1.763 -10.091 -18.773  1.00 68.02           C
ATOM   3836  O   LYS A 254       1.962 -10.437 -17.610  1.00 68.02           O
ATOM   3837  HA  LYS A 254       0.958 -11.999 -19.318  1.00 68.02           H
ATOM   3838  CB  LYS A 254       2.494 -11.580 -20.725  1.00 68.02           C
ATOM   3839 1HB  LYS A 254       2.101 -12.174 -21.550  1.00 68.02           H
ATOM   3840 2HB  LYS A 254       2.989 -10.714 -21.164  1.00 68.02           H
ATOM   3841  CG  LYS A 254       3.509 -12.407 -19.932  1.00 68.02           C
ATOM   3842 1HG  LYS A 254       3.957 -11.790 -19.154  1.00 68.02           H
ATOM   3843 2HG  LYS A 254       3.000 -13.231 -19.432  1.00 68.02           H
ATOM   3844  CD  LYS A 254       4.603 -12.957 -20.849  1.00 68.02           C
ATOM   3845 1HD  LYS A 254       4.152 -13.545 -21.647  1.00 68.02           H
ATOM   3846 2HD  LYS A 254       5.135 -12.131 -21.322  1.00 68.02           H
ATOM   3847  CE  LYS A 254       5.591 -13.824 -20.064  1.00 68.02           C
ATOM   3848 1HE  LYS A 254       6.064 -13.230 -19.282  1.00 68.02           H
ATOM   3849 2HE  LYS A 254       5.058 -14.636 -19.570  1.00 68.02           H
ATOM   3850  NZ  LYS A 254       6.624 -14.378 -20.967  1.00 68.02           N
ATOM   3851 1HZ  LYS A 254       7.274 -14.943 -20.431  1.00 68.02           H
ATOM   3852 2HZ  LYS A 254       6.181 -14.954 -21.675  1.00 68.02           H
ATOM   3853 3HZ  LYS A 254       7.125 -13.619 -21.414  1.00 68.02           H
ATOM   3854  HN  LYS A 254       0.425 -10.571 -21.616  1.00 68.02           H
ATOM   3855  N   VAL A 255       1.884  -8.848 -19.217  1.00 69.92           N
ATOM   3856  CA  VAL A 255       2.310  -7.776 -18.334  1.00 69.92           C
ATOM   3857  C   VAL A 255       1.352  -7.690 -17.144  1.00 69.92           C
ATOM   3858  O   VAL A 255       1.784  -7.713 -15.992  1.00 69.92           O
ATOM   3859  HA  VAL A 255       3.305  -8.029 -17.966  1.00 69.92           H
ATOM   3860  CB  VAL A 255       2.413  -6.464 -19.114  1.00 69.92           C
ATOM   3861  HB  VAL A 255       1.417  -6.213 -19.479  1.00 69.92           H
ATOM   3862  CG1 VAL A 255       2.885  -5.324 -18.210  1.00 69.92           C
ATOM   3863 1HG1 VAL A 255       2.175  -5.190 -17.394  1.00 69.92           H
ATOM   3864 2HG1 VAL A 255       3.866  -5.565 -17.802  1.00 69.92           H
ATOM   3865 3HG1 VAL A 255       2.949  -4.403 -18.791  1.00 69.92           H
ATOM   3866  CG2 VAL A 255       3.333  -6.619 -20.327  1.00 69.92           C
ATOM   3867 1HG2 VAL A 255       4.330  -6.905 -19.993  1.00 69.92           H
ATOM   3868 2HG2 VAL A 255       2.936  -7.389 -20.989  1.00 69.92           H
ATOM   3869 3HG2 VAL A 255       3.388  -5.672 -20.864  1.00 69.92           H
ATOM   3870  HN  VAL A 255       1.697  -8.570 -20.159  1.00 69.92           H
ATOM   3871  N   THR A 256       0.070  -7.593 -17.463  1.00 67.77           N
ATOM   3872  CA  THR A 256      -0.932  -7.300 -16.453  1.00 67.77           C
ATOM   3873  C   THR A 256      -1.038  -8.455 -15.455  1.00 67.77           C
ATOM   3874  O   THR A 256      -1.158  -8.231 -14.251  1.00 67.77           O
ATOM   3875  HA  THR A 256      -0.610  -6.422 -15.893  1.00 67.77           H
ATOM   3876  CB  THR A 256      -2.249  -6.994 -17.169  1.00 67.77           C
ATOM   3877  HB  THR A 256      -3.080  -7.521 -16.699  1.00 67.77           H
ATOM   3878  OG1 THR A 256      -1.994  -7.337 -18.528  1.00 67.77           O
ATOM   3879  HG1 THR A 256      -2.851  -7.361 -19.042  1.00 67.77           H
ATOM   3880  CG2 THR A 256      -2.557  -5.496 -17.215  1.00 67.77           C
ATOM   3881 1HG2 THR A 256      -1.758  -4.977 -17.745  1.00 67.77           H
ATOM   3882 2HG2 THR A 256      -2.629  -5.109 -16.198  1.00 67.77           H
ATOM   3883 3HG2 THR A 256      -3.502  -5.334 -17.733  1.00 67.77           H
ATOM   3884  HN  THR A 256      -0.286  -7.711 -18.390  1.00 67.77           H
ATOM   3885  N   ILE A 257      -0.988  -9.665 -15.992  1.00 74.49           N
ATOM   3886  CA  ILE A 257      -1.074 -10.856 -15.163  1.00 74.49           C
ATOM   3887  C   ILE A 257       0.060 -10.839 -14.136  1.00 74.49           C
ATOM   3888  O   ILE A 257      -0.168 -11.077 -12.950  1.00 74.49           O
ATOM   3889  HA  ILE A 257      -2.023 -10.816 -14.630  1.00 74.49           H
ATOM   3890  CB  ILE A 257      -1.096 -12.114 -16.033  1.00 74.49           C
ATOM   3891  HB  ILE A 257      -0.299 -12.032 -16.773  1.00 74.49           H
ATOM   3892  CG1 ILE A 257      -2.415 -12.227 -16.801  1.00 74.49           C
ATOM   3893 1HG1 ILE A 257      -3.245 -12.283 -16.097  1.00 74.49           H
ATOM   3894 2HG1 ILE A 257      -2.567 -11.331 -17.402  1.00 74.49           H
ATOM   3895  CG2 ILE A 257      -0.810 -13.364 -15.198  1.00 74.49           C
ATOM   3896 1HG2 ILE A 257       0.173 -13.275 -14.737  1.00 74.49           H
ATOM   3897 2HG2 ILE A 257      -1.568 -13.462 -14.421  1.00 74.49           H
ATOM   3898 3HG2 ILE A 257      -0.832 -14.243 -15.841  1.00 74.49           H
ATOM   3899  CD1 ILE A 257      -2.420 -13.462 -17.704  1.00 74.49           C
ATOM   3900 1HD1 ILE A 257      -1.603 -13.390 -18.422  1.00 74.49           H
ATOM   3901 2HD1 ILE A 257      -2.292 -14.357 -17.096  1.00 74.49           H
ATOM   3902 3HD1 ILE A 257      -3.369 -13.518 -18.237  1.00 74.49           H
ATOM   3903  HN  ILE A 257      -0.893  -9.839 -16.972  1.00 74.49           H
ATOM   3904  N   THR A 258       1.257 -10.555 -14.627  1.00 79.06           N
ATOM   3905  CA  THR A 258       2.440 -10.591 -13.784  1.00 79.06           C
ATOM   3906  C   THR A 258       2.307  -9.589 -12.636  1.00 79.06           C
ATOM   3907  O   THR A 258       2.545  -9.930 -11.478  1.00 79.06           O
ATOM   3908  HA  THR A 258       2.513 -11.582 -13.337  1.00 79.06           H
ATOM   3909  CB  THR A 258       3.661 -10.340 -14.671  1.00 79.06           C
ATOM   3910  HB  THR A 258       3.670  -9.314 -15.039  1.00 79.06           H
ATOM   3911  OG1 THR A 258       3.577 -11.351 -15.672  1.00 79.06           O
ATOM   3912  HG1 THR A 258       3.190 -10.969 -16.512  1.00 79.06           H
ATOM   3913  CG2 THR A 258       4.978 -10.636 -13.952  1.00 79.06           C
ATOM   3914 1HG2 THR A 258       4.997 -11.681 -13.644  1.00 79.06           H
ATOM   3915 2HG2 THR A 258       5.065  -9.997 -13.074  1.00 79.06           H
ATOM   3916 3HG2 THR A 258       5.812 -10.441 -14.627  1.00 79.06           H
ATOM   3917  HN  THR A 258       1.425 -10.305 -15.581  1.00 79.06           H
ATOM   3918  N   VAL A 259       1.927  -8.372 -12.996  1.00 75.70           N
ATOM   3919  CA  VAL A 259       1.811  -7.304 -12.018  1.00 75.70           C
ATOM   3920  C   VAL A 259       0.784  -7.701 -10.955  1.00 75.70           C
ATOM   3921  O   VAL A 259       1.016  -7.512  -9.762  1.00 75.70           O
ATOM   3922  HA  VAL A 259       2.784  -7.188 -11.539  1.00 75.70           H
ATOM   3923  CB  VAL A 259       1.468  -5.987 -12.718  1.00 75.70           C
ATOM   3924  HB  VAL A 259       0.590  -6.158 -13.341  1.00 75.70           H
ATOM   3925  CG1 VAL A 259       1.117  -4.900 -11.700  1.00 75.70           C
ATOM   3926 1HG1 VAL A 259       0.257  -5.217 -11.111  1.00 75.70           H
ATOM   3927 2HG1 VAL A 259       1.968  -4.733 -11.040  1.00 75.70           H
ATOM   3928 3HG1 VAL A 259       0.878  -3.975 -12.225  1.00 75.70           H
ATOM   3929  CG2 VAL A 259       2.611  -5.537 -13.630  1.00 75.70           C
ATOM   3930 1HG2 VAL A 259       3.513  -5.392 -13.037  1.00 75.70           H
ATOM   3931 2HG2 VAL A 259       2.792  -6.299 -14.388  1.00 75.70           H
ATOM   3932 3HG2 VAL A 259       2.340  -4.600 -14.115  1.00 75.70           H
ATOM   3933  HN  VAL A 259       1.701  -8.111 -13.935  1.00 75.70           H
ATOM   3934  N   LEU A 260      -0.328  -8.244 -11.427  1.00 73.94           N
ATOM   3935  CA  LEU A 260      -1.418  -8.611 -10.538  1.00 73.94           C
ATOM   3936  C   LEU A 260      -0.933  -9.685  -9.561  1.00 73.94           C
ATOM   3937  O   LEU A 260      -1.132  -9.565  -8.353  1.00 73.94           O
ATOM   3938  HA  LEU A 260      -1.687  -7.722  -9.967  1.00 73.94           H
ATOM   3939  CB  LEU A 260      -2.651  -9.024 -11.343  1.00 73.94           C
ATOM   3940 1HB  LEU A 260      -2.911  -8.207 -12.017  1.00 73.94           H
ATOM   3941 2HB  LEU A 260      -2.385  -9.878 -11.966  1.00 73.94           H
ATOM   3942  CG  LEU A 260      -3.893  -9.390 -10.528  1.00 73.94           C
ATOM   3943  HG  LEU A 260      -3.591 -10.073  -9.734  1.00 73.94           H
ATOM   3944  CD1 LEU A 260      -4.492  -8.152  -9.856  1.00 73.94           C
ATOM   3945 1HD1 LEU A 260      -3.753  -7.709  -9.188  1.00 73.94           H
ATOM   3946 2HD1 LEU A 260      -4.775  -7.426 -10.618  1.00 73.94           H
ATOM   3947 3HD1 LEU A 260      -5.373  -8.441  -9.283  1.00 73.94           H
ATOM   3948  CD2 LEU A 260      -4.919 -10.125 -11.392  1.00 73.94           C
ATOM   3949 1HD2 LEU A 260      -5.221  -9.486 -12.221  1.00 73.94           H
ATOM   3950 2HD2 LEU A 260      -4.475 -11.041 -11.783  1.00 73.94           H
ATOM   3951 3HD2 LEU A 260      -5.792 -10.374 -10.788  1.00 73.94           H
ATOM   3952  HN  LEU A 260      -0.491  -8.434 -12.395  1.00 73.94           H
ATOM   3953  N   THR A 261      -0.307 -10.709 -10.121  1.00 83.08           N
ATOM   3954  CA  THR A 261       0.099 -11.860  -9.332  1.00 83.08           C
ATOM   3955  C   THR A 261       1.069 -11.434  -8.227  1.00 83.08           C
ATOM   3956  O   THR A 261       0.942 -11.869  -7.084  1.00 83.08           O
ATOM   3957  HA  THR A 261      -0.784 -12.269  -8.842  1.00 83.08           H
ATOM   3958  CB  THR A 261       0.685 -12.904 -10.285  1.00 83.08           C
ATOM   3959  HB  THR A 261       1.589 -12.529 -10.765  1.00 83.08           H
ATOM   3960  OG1 THR A 261      -0.394 -13.216 -11.163  1.00 83.08           O
ATOM   3961  HG1 THR A 261      -0.397 -12.584 -11.938  1.00 83.08           H
ATOM   3962  CG2 THR A 261       0.990 -14.230  -9.585  1.00 83.08           C
ATOM   3963 1HG2 THR A 261       0.072 -14.638  -9.163  1.00 83.08           H
ATOM   3964 2HG2 THR A 261       1.713 -14.061  -8.787  1.00 83.08           H
ATOM   3965 3HG2 THR A 261       1.403 -14.935 -10.306  1.00 83.08           H
ATOM   3966  HN  THR A 261      -0.077 -10.761 -11.093  1.00 83.08           H
ATOM   3967  N   VAL A 262       2.015 -10.589  -8.608  1.00 85.53           N
ATOM   3968  CA  VAL A 262       3.028 -10.129  -7.674  1.00 85.53           C
ATOM   3969  C   VAL A 262       2.357  -9.336  -6.550  1.00 85.53           C
ATOM   3970  O   VAL A 262       2.699  -9.500  -5.380  1.00 85.53           O
ATOM   3971  HA  VAL A 262       3.504 -11.010  -7.245  1.00 85.53           H
ATOM   3972  CB  VAL A 262       4.098  -9.326  -8.416  1.00 85.53           C
ATOM   3973  HB  VAL A 262       3.596  -8.542  -8.984  1.00 85.53           H
ATOM   3974  CG1 VAL A 262       5.058  -8.651  -7.433  1.00 85.53           C
ATOM   3975 1HG1 VAL A 262       4.499  -7.975  -6.786  1.00 85.53           H
ATOM   3976 2HG1 VAL A 262       5.549  -9.412  -6.826  1.00 85.53           H
ATOM   3977 3HG1 VAL A 262       5.808  -8.087  -7.987  1.00 85.53           H
ATOM   3978  CG2 VAL A 262       4.859 -10.210  -9.406  1.00 85.53           C
ATOM   3979 1HG2 VAL A 262       5.344 -11.024  -8.867  1.00 85.53           H
ATOM   3980 2HG2 VAL A 262       4.162 -10.621 -10.136  1.00 85.53           H
ATOM   3981 3HG2 VAL A 262       5.614  -9.614  -9.919  1.00 85.53           H
ATOM   3982  HN  VAL A 262       2.096 -10.220  -9.534  1.00 85.53           H
ATOM   3983  N   PHE A 263       1.414  -8.493  -6.946  1.00 78.25           N
ATOM   3984  CA  PHE A 263       0.698  -7.669  -5.987  1.00 78.25           C
ATOM   3985  C   PHE A 263      -0.031  -8.533  -4.957  1.00 78.25           C
ATOM   3986  O   PHE A 263       0.152  -8.357  -3.753  1.00 78.25           O
ATOM   3987  HA  PHE A 263       1.435  -7.046  -5.481  1.00 78.25           H
ATOM   3988  CB  PHE A 263      -0.334  -6.860  -6.777  1.00 78.25           C
ATOM   3989 1HB  PHE A 263       0.187  -6.241  -7.507  1.00 78.25           H
ATOM   3990 2HB  PHE A 263      -0.969  -7.546  -7.336  1.00 78.25           H
ATOM   3991  CG  PHE A 263      -1.218  -5.963  -5.908  1.00 78.25           C
ATOM   3992  CD1 PHE A 263      -2.506  -6.319  -5.654  1.00 78.25           C
ATOM   3993  HD1 PHE A 263      -2.908  -7.243  -6.069  1.00 78.25           H
ATOM   3994  CD2 PHE A 263      -0.716  -4.810  -5.390  1.00 78.25           C
ATOM   3995  HD2 PHE A 263       0.316  -4.524  -5.593  1.00 78.25           H
ATOM   3996  CE1 PHE A 263      -3.326  -5.486  -4.847  1.00 78.25           C
ATOM   3997  HE1 PHE A 263      -4.359  -5.772  -4.644  1.00 78.25           H
ATOM   3998  CE2 PHE A 263      -1.537  -3.978  -4.583  1.00 78.25           C
ATOM   3999  HE2 PHE A 263      -1.135  -3.053  -4.168  1.00 78.25           H
ATOM   4000  CZ  PHE A 263      -2.825  -4.333  -4.329  1.00 78.25           C
ATOM   4001  HZ  PHE A 263      -3.455  -3.695  -3.710  1.00 78.25           H
ATOM   4002  HN  PHE A 263       1.138  -8.370  -7.899  1.00 78.25           H
ATOM   4003  N   VAL A 264      -0.840  -9.450  -5.466  1.00 84.98           N
ATOM   4004  CA  VAL A 264      -1.685 -10.263  -4.608  1.00 84.98           C
ATOM   4005  C   VAL A 264      -0.807 -11.049  -3.633  1.00 84.98           C
ATOM   4006  O   VAL A 264      -1.102 -11.115  -2.440  1.00 84.98           O
ATOM   4007  HA  VAL A 264      -2.323  -9.587  -4.039  1.00 84.98           H
ATOM   4008  CB  VAL A 264      -2.586 -11.161  -5.459  1.00 84.98           C
ATOM   4009  HB  VAL A 264      -1.950 -11.713  -6.151  1.00 84.98           H
ATOM   4010  CG1 VAL A 264      -3.326 -12.177  -4.588  1.00 84.98           C
ATOM   4011 1HG1 VAL A 264      -2.603 -12.803  -4.065  1.00 84.98           H
ATOM   4012 2HG1 VAL A 264      -3.944 -11.651  -3.860  1.00 84.98           H
ATOM   4013 3HG1 VAL A 264      -3.959 -12.803  -5.217  1.00 84.98           H
ATOM   4014  CG2 VAL A 264      -3.568 -10.327  -6.284  1.00 84.98           C
ATOM   4015 1HG2 VAL A 264      -4.194  -9.737  -5.616  1.00 84.98           H
ATOM   4016 2HG2 VAL A 264      -3.013  -9.662  -6.945  1.00 84.98           H
ATOM   4017 3HG2 VAL A 264      -4.196 -10.990  -6.880  1.00 84.98           H
ATOM   4018  HN  VAL A 264      -0.924  -9.640  -6.444  1.00 84.98           H
ATOM   4019  N   LEU A 265       0.255 -11.627  -4.176  1.00 87.90           N
ATOM   4020  CA  LEU A 265       1.112 -12.502  -3.395  1.00 87.90           C
ATOM   4021  C   LEU A 265       1.778 -11.694  -2.279  1.00 87.90           C
ATOM   4022  O   LEU A 265       1.998 -12.207  -1.183  1.00 87.90           O
ATOM   4023  HA  LEU A 265       0.476 -13.261  -2.939  1.00 87.90           H
ATOM   4024  CB  LEU A 265       2.105 -13.230  -4.304  1.00 87.90           C
ATOM   4025 1HB  LEU A 265       2.584 -12.494  -4.949  1.00 87.90           H
ATOM   4026 2HB  LEU A 265       2.886 -13.665  -3.680  1.00 87.90           H
ATOM   4027  CG  LEU A 265       1.520 -14.336  -5.185  1.00 87.90           C
ATOM   4028  HG  LEU A 265       0.719 -13.906  -5.786  1.00 87.90           H
ATOM   4029  CD1 LEU A 265       2.573 -14.878  -6.154  1.00 87.90           C
ATOM   4030 1HD1 LEU A 265       2.926 -14.071  -6.795  1.00 87.90           H
ATOM   4031 2HD1 LEU A 265       3.410 -15.288  -5.589  1.00 87.90           H
ATOM   4032 3HD1 LEU A 265       2.131 -15.663  -6.768  1.00 87.90           H
ATOM   4033  CD2 LEU A 265       0.900 -15.446  -4.333  1.00 87.90           C
ATOM   4034 1HD2 LEU A 265       1.664 -15.880  -3.689  1.00 87.90           H
ATOM   4035 2HD2 LEU A 265       0.101 -15.029  -3.720  1.00 87.90           H
ATOM   4036 3HD2 LEU A 265       0.492 -16.219  -4.984  1.00 87.90           H
ATOM   4037  HN  LEU A 265       0.531 -11.505  -5.129  1.00 87.90           H
ATOM   4038  N   SER A 266       2.081 -10.444  -2.598  1.00 89.35           N
ATOM   4039  CA  SER A 266       2.801  -9.589  -1.670  1.00 89.35           C
ATOM   4040  C   SER A 266       1.840  -9.034  -0.616  1.00 89.35           C
ATOM   4041  O   SER A 266       2.214  -8.869   0.544  1.00 89.35           O
ATOM   4042  HA  SER A 266       3.548 -10.232  -1.205  1.00 89.35           H
ATOM   4043  CB  SER A 266       3.501  -8.445  -2.405  1.00 89.35           C
ATOM   4044 1HB  SER A 266       4.023  -7.815  -1.684  1.00 89.35           H
ATOM   4045 2HB  SER A 266       4.257  -8.853  -3.076  1.00 89.35           H
ATOM   4046  OG  SER A 266       2.584  -7.650  -3.152  1.00 89.35           O
ATOM   4047  HG  SER A 266       2.554  -7.963  -4.101  1.00 89.35           H
ATOM   4048  HN  SER A 266       1.844 -10.016  -3.470  1.00 89.35           H
ATOM   4049  N   GLN A 267       0.621  -8.762  -1.058  1.00 84.12           N
ATOM   4050  CA  GLN A 267      -0.335  -8.051  -0.227  1.00 84.12           C
ATOM   4051  C   GLN A 267      -1.092  -9.033   0.669  1.00 84.12           C
ATOM   4052  O   GLN A 267      -1.517  -8.677   1.767  1.00 84.12           O
ATOM   4053  HA  GLN A 267       0.261  -7.375   0.386  1.00 84.12           H
ATOM   4054  CB  GLN A 267      -1.302  -7.231  -1.082  1.00 84.12           C
ATOM   4055 1HB  GLN A 267      -1.768  -7.874  -1.830  1.00 84.12           H
ATOM   4056 2HB  GLN A 267      -2.104  -6.838  -0.457  1.00 84.12           H
ATOM   4057  CG  GLN A 267      -0.577  -6.076  -1.776  1.00 84.12           C
ATOM   4058 1HG  GLN A 267       0.255  -6.464  -2.363  1.00 84.12           H
ATOM   4059 2HG  GLN A 267      -1.255  -5.582  -2.472  1.00 84.12           H
ATOM   4060  CD  GLN A 267      -0.058  -5.062  -0.754  1.00 84.12           C
ATOM   4061  OE1 GLN A 267      -0.629  -4.862   0.305  1.00 84.12           O
ATOM   4062  NE2 GLN A 267       1.053  -4.436  -1.131  1.00 84.12           N
ATOM   4063 1HE2 GLN A 267       1.471  -4.646  -2.014  1.00 84.12           H
ATOM   4064 2HE2 GLN A 267       1.470  -3.754  -0.530  1.00 84.12           H
ATOM   4065  HN  GLN A 267       0.285  -9.018  -1.965  1.00 84.12           H
ATOM   4066  N   PHE A 268      -1.238 -10.251   0.167  1.00 90.56           N
ATOM   4067  CA  PHE A 268      -2.126 -11.217   0.793  1.00 90.56           C
ATOM   4068  C   PHE A 268      -1.698 -11.501   2.234  1.00 90.56           C
ATOM   4069  O   PHE A 268      -2.496 -11.368   3.160  1.00 90.56           O
ATOM   4070  HA  PHE A 268      -3.126 -10.785   0.791  1.00 90.56           H
ATOM   4071  CB  PHE A 268      -2.026 -12.508  -0.021  1.00 90.56           C
ATOM   4072 1HB  PHE A 268      -2.275 -12.292  -1.060  1.00 90.56           H
ATOM   4073 2HB  PHE A 268      -0.993 -12.856  -0.007  1.00 90.56           H
ATOM   4074  CG  PHE A 268      -2.933 -13.632   0.482  1.00 90.56           C
ATOM   4075  CD1 PHE A 268      -2.419 -14.628   1.252  1.00 90.56           C
ATOM   4076  HD1 PHE A 268      -1.361 -14.625   1.512  1.00 90.56           H
ATOM   4077  CD2 PHE A 268      -4.254 -13.636   0.158  1.00 90.56           C
ATOM   4078  HD2 PHE A 268      -4.666 -12.838  -0.460  1.00 90.56           H
ATOM   4079  CE1 PHE A 268      -3.262 -15.672   1.719  1.00 90.56           C
ATOM   4080  HE1 PHE A 268      -2.850 -16.470   2.337  1.00 90.56           H
ATOM   4081  CE2 PHE A 268      -5.097 -14.680   0.625  1.00 90.56           C
ATOM   4082  HE2 PHE A 268      -6.155 -14.683   0.366  1.00 90.56           H
ATOM   4083  CZ  PHE A 268      -4.583 -15.675   1.396  1.00 90.56           C
ATOM   4084  HZ  PHE A 268      -5.230 -16.476   1.754  1.00 90.56           H
ATOM   4085  HN  PHE A 268      -0.765 -10.579  -0.650  1.00 90.56           H
ATOM   4086  N   PRO A 269      -0.435 -11.896   2.449  1.00 94.43           N
ATOM   4087  CA  PRO A 269       0.026 -12.250   3.793  1.00 94.43           C
ATOM   4088  C   PRO A 269      -0.258 -11.154   4.807  1.00 94.43           C
ATOM   4089  O   PRO A 269      -0.720 -11.431   5.913  1.00 94.43           O
ATOM   4090  HA  PRO A 269      -0.516 -13.123   4.158  1.00 94.43           H
ATOM   4091  CB  PRO A 269       1.528 -12.480   3.612  1.00 94.43           C
ATOM   4092 1HB  PRO A 269       2.099 -11.570   3.798  1.00 94.43           H
ATOM   4093 2HB  PRO A 269       1.903 -13.237   4.301  1.00 94.43           H
ATOM   4094  CG  PRO A 269       1.644 -12.931   2.161  1.00 94.43           C
ATOM   4095 1HG  PRO A 269       2.654 -12.797   1.775  1.00 94.43           H
ATOM   4096 2HG  PRO A 269       1.409 -13.989   2.046  1.00 94.43           H
ATOM   4097  CD  PRO A 269       0.638 -12.042   1.448  1.00 94.43           C
ATOM   4098 1HD  PRO A 269       1.069 -11.077   1.181  1.00 94.43           H
ATOM   4099 2HD  PRO A 269       0.280 -12.495   0.524  1.00 94.43           H
ATOM   4100  N   TYR A 270       0.028  -9.926   4.400  1.00 91.45           N
ATOM   4101  CA  TYR A 270      -0.136  -8.786   5.286  1.00 91.45           C
ATOM   4102  C   TYR A 270      -1.602  -8.612   5.689  1.00 91.45           C
ATOM   4103  O   TYR A 270      -1.908  -8.436   6.867  1.00 91.45           O
ATOM   4104  HA  TYR A 270       0.460  -8.966   6.180  1.00 91.45           H
ATOM   4105  CB  TYR A 270       0.308  -7.561   4.484  1.00 91.45           C
ATOM   4106 1HB  TYR A 270       1.379  -7.633   4.293  1.00 91.45           H
ATOM   4107 2HB  TYR A 270      -0.189  -7.574   3.514  1.00 91.45           H
ATOM   4108  CG  TYR A 270       0.017  -6.227   5.173  1.00 91.45           C
ATOM   4109  CD1 TYR A 270      -0.875  -5.338   4.607  1.00 91.45           C
ATOM   4110  HD1 TYR A 270      -1.372  -5.588   3.669  1.00 91.45           H
ATOM   4111  CD2 TYR A 270       0.645  -5.911   6.360  1.00 91.45           C
ATOM   4112  HD2 TYR A 270       1.350  -6.613   6.807  1.00 91.45           H
ATOM   4113  CE1 TYR A 270      -1.150  -4.082   5.256  1.00 91.45           C
ATOM   4114  HE1 TYR A 270      -1.852  -3.372   4.820  1.00 91.45           H
ATOM   4115  CE2 TYR A 270       0.371  -4.655   7.009  1.00 91.45           C
ATOM   4116  HE2 TYR A 270       0.860  -4.394   7.947  1.00 91.45           H
ATOM   4117  CZ  TYR A 270      -0.513  -3.803   6.425  1.00 91.45           C
ATOM   4118  OH  TYR A 270      -0.773  -2.617   7.037  1.00 91.45           O
ATOM   4119  HH  TYR A 270      -0.287  -2.569   7.910  1.00 91.45           H
ATOM   4120  HN  TYR A 270       0.365  -9.705   3.485  1.00 91.45           H
ATOM   4121  N   ASN A 271      -2.469  -8.666   4.689  1.00 89.10           N
ATOM   4122  CA  ASN A 271      -3.882  -8.411   4.908  1.00 89.10           C
ATOM   4123  C   ASN A 271      -4.474  -9.537   5.757  1.00 89.10           C
ATOM   4124  O   ASN A 271      -5.470  -9.339   6.451  1.00 89.10           O
ATOM   4125  HA  ASN A 271      -3.924  -7.444   5.410  1.00 89.10           H
ATOM   4126  CB  ASN A 271      -4.646  -8.365   3.583  1.00 89.10           C
ATOM   4127 1HB  ASN A 271      -4.306  -9.174   2.935  1.00 89.10           H
ATOM   4128 2HB  ASN A 271      -5.708  -8.528   3.766  1.00 89.10           H
ATOM   4129  CG  ASN A 271      -4.444  -7.022   2.879  1.00 89.10           C
ATOM   4130  OD1 ASN A 271      -5.011  -6.007   3.249  1.00 89.10           O
ATOM   4131  ND2 ASN A 271      -3.607  -7.072   1.847  1.00 89.10           N
ATOM   4132 1HD2 ASN A 271      -3.175  -7.938   1.595  1.00 89.10           H
ATOM   4133 2HD2 ASN A 271      -3.410  -6.244   1.322  1.00 89.10           H
ATOM   4134  HN  ASN A 271      -2.219  -8.880   3.744  1.00 89.10           H
ATOM   4135  N   CYS A 272      -3.836 -10.696   5.674  1.00 94.56           N
ATOM   4136  CA  CYS A 272      -4.223 -11.824   6.503  1.00 94.56           C
ATOM   4137  C   CYS A 272      -4.039 -11.429   7.969  1.00 94.56           C
ATOM   4138  O   CYS A 272      -4.939 -11.622   8.785  1.00 94.56           O
ATOM   4139  HA  CYS A 272      -5.272 -12.027   6.285  1.00 94.56           H
ATOM   4140  CB  CYS A 272      -3.432 -13.085   6.148  1.00 94.56           C
ATOM   4141 1HB  CYS A 272      -2.368 -12.854   6.097  1.00 94.56           H
ATOM   4142 2HB  CYS A 272      -3.558 -13.835   6.928  1.00 94.56           H
ATOM   4143  SG  CYS A 272      -4.003 -13.751   4.542  1.00 94.56           S
ATOM   4144  HG  CYS A 272      -3.412 -12.827   3.790  1.00 94.56           H
ATOM   4145  HN  CYS A 272      -3.069 -10.868   5.056  1.00 94.56           H
ATOM   4146  N   ILE A 273      -2.867 -10.883   8.259  1.00 93.65           N
ATOM   4147  CA  ILE A 273      -2.543 -10.486   9.619  1.00 93.65           C
ATOM   4148  C   ILE A 273      -3.420  -9.299  10.022  1.00 93.65           C
ATOM   4149  O   ILE A 273      -3.889  -9.226  11.156  1.00 93.65           O
ATOM   4150  HA  ILE A 273      -2.779 -11.327  10.270  1.00 93.65           H
ATOM   4151  CB  ILE A 273      -1.043 -10.216   9.754  1.00 93.65           C
ATOM   4152  HB  ILE A 273      -0.768  -9.445   9.034  1.00 93.65           H
ATOM   4153  CG1 ILE A 273      -0.228 -11.464   9.412  1.00 93.65           C
ATOM   4154 1HG1 ILE A 273      -0.410 -11.749   8.376  1.00 93.65           H
ATOM   4155 2HG1 ILE A 273       0.836 -11.243   9.499  1.00 93.65           H
ATOM   4156  CG2 ILE A 273      -0.707  -9.675  11.145  1.00 93.65           C
ATOM   4157 1HG2 ILE A 273      -1.246  -8.743  11.313  1.00 93.65           H
ATOM   4158 2HG2 ILE A 273      -1.000 -10.405  11.900  1.00 93.65           H
ATOM   4159 3HG2 ILE A 273       0.365  -9.492  11.215  1.00 93.65           H
ATOM   4160  CD1 ILE A 273      -0.590 -12.627  10.338  1.00 93.65           C
ATOM   4161 1HD1 ILE A 273      -0.384 -12.346  11.371  1.00 93.65           H
ATOM   4162 2HD1 ILE A 273      -1.650 -12.860  10.230  1.00 93.65           H
ATOM   4163 3HD1 ILE A 273       0.003 -13.501  10.073  1.00 93.65           H
ATOM   4164  HN  ILE A 273      -2.148 -10.712   7.586  1.00 93.65           H
ATOM   4165  N   LEU A 274      -3.616  -8.398   9.070  1.00 90.11           N
ATOM   4166  CA  LEU A 274      -4.408  -7.206   9.319  1.00 90.11           C
ATOM   4167  C   LEU A 274      -5.830  -7.616   9.709  1.00 90.11           C
ATOM   4168  O   LEU A 274      -6.455  -6.975  10.552  1.00 90.11           O
ATOM   4169  HA  LEU A 274      -3.956  -6.683  10.162  1.00 90.11           H
ATOM   4170  CB  LEU A 274      -4.349  -6.262   8.116  1.00 90.11           C
ATOM   4171 1HB  LEU A 274      -3.302  -6.096   7.861  1.00 90.11           H
ATOM   4172 2HB  LEU A 274      -4.809  -6.762   7.264  1.00 90.11           H
ATOM   4173  CG  LEU A 274      -5.023  -4.901   8.298  1.00 90.11           C
ATOM   4174  HG  LEU A 274      -6.042  -5.068   8.645  1.00 90.11           H
ATOM   4175  CD1 LEU A 274      -4.310  -4.075   9.371  1.00 90.11           C
ATOM   4176 1HD1 LEU A 274      -4.340  -4.610  10.320  1.00 90.11           H
ATOM   4177 2HD1 LEU A 274      -3.273  -3.915   9.077  1.00 90.11           H
ATOM   4178 3HD1 LEU A 274      -4.809  -3.113   9.480  1.00 90.11           H
ATOM   4179  CD2 LEU A 274      -5.115  -4.153   6.967  1.00 90.11           C
ATOM   4180 1HD2 LEU A 274      -4.113  -3.996   6.567  1.00 90.11           H
ATOM   4181 2HD2 LEU A 274      -5.700  -4.741   6.259  1.00 90.11           H
ATOM   4182 3HD2 LEU A 274      -5.598  -3.188   7.125  1.00 90.11           H
ATOM   4183  HN  LEU A 274      -3.244  -8.473   8.144  1.00 90.11           H
ATOM   4184  N   LEU A 275      -6.298  -8.683   9.077  1.00 92.54           N
ATOM   4185  CA  LEU A 275      -7.628  -9.196   9.360  1.00 92.54           C
ATOM   4186  C   LEU A 275      -7.692  -9.657  10.817  1.00 92.54           C
ATOM   4187  O   LEU A 275      -8.643  -9.340  11.531  1.00 92.54           O
ATOM   4188  HA  LEU A 275      -8.331  -8.373   9.226  1.00 92.54           H
ATOM   4189  CB  LEU A 275      -8.007 -10.284   8.353  1.00 92.54           C
ATOM   4190 1HB  LEU A 275      -7.961  -9.856   7.351  1.00 92.54           H
ATOM   4191 2HB  LEU A 275      -7.255 -11.071   8.398  1.00 92.54           H
ATOM   4192  CG  LEU A 275      -9.385 -10.921   8.542  1.00 92.54           C
ATOM   4193  HG  LEU A 275      -9.445 -11.310   9.558  1.00 92.54           H
ATOM   4194  CD1 LEU A 275     -10.496  -9.880   8.389  1.00 92.54           C
ATOM   4195 1HD1 LEU A 275     -10.367  -9.098   9.138  1.00 92.54           H
ATOM   4196 2HD1 LEU A 275     -10.448  -9.440   7.393  1.00 92.54           H
ATOM   4197 3HD1 LEU A 275     -11.465 -10.360   8.528  1.00 92.54           H
ATOM   4198  CD2 LEU A 275      -9.576 -12.106   7.593  1.00 92.54           C
ATOM   4199 1HD2 LEU A 275      -9.488 -11.764   6.562  1.00 92.54           H
ATOM   4200 2HD2 LEU A 275      -8.813 -12.858   7.793  1.00 92.54           H
ATOM   4201 3HD2 LEU A 275     -10.564 -12.540   7.748  1.00 92.54           H
ATOM   4202  HN  LEU A 275      -5.787  -9.192   8.385  1.00 92.54           H
ATOM   4203  N   VAL A 276      -6.669 -10.398  11.216  1.00 94.73           N
ATOM   4204  CA  VAL A 276      -6.602 -10.913  12.573  1.00 94.73           C
ATOM   4205  C   VAL A 276      -6.643  -9.745  13.560  1.00 94.73           C
ATOM   4206  O   VAL A 276      -7.377  -9.786  14.545  1.00 94.73           O
ATOM   4207  HA  VAL A 276      -7.481 -11.538  12.732  1.00 94.73           H
ATOM   4208  CB  VAL A 276      -5.360 -11.792  12.738  1.00 94.73           C
ATOM   4209  HB  VAL A 276      -4.491 -11.204  12.442  1.00 94.73           H
ATOM   4210  CG1 VAL A 276      -5.172 -12.207  14.199  1.00 94.73           C
ATOM   4211 1HG1 VAL A 276      -5.055 -11.316  14.817  1.00 94.73           H
ATOM   4212 2HG1 VAL A 276      -6.045 -12.768  14.532  1.00 94.73           H
ATOM   4213 3HG1 VAL A 276      -4.283 -12.831  14.288  1.00 94.73           H
ATOM   4214  CG2 VAL A 276      -5.431 -13.018  11.825  1.00 94.73           C
ATOM   4215 1HG2 VAL A 276      -6.312 -13.608  12.076  1.00 94.73           H
ATOM   4216 2HG2 VAL A 276      -5.494 -12.694  10.786  1.00 94.73           H
ATOM   4217 3HG2 VAL A 276      -4.536 -13.625  11.962  1.00 94.73           H
ATOM   4218  HN  VAL A 276      -5.897 -10.647  10.631  1.00 94.73           H
ATOM   4219  N   GLN A 277      -5.844  -8.731  13.261  1.00 91.05           N
ATOM   4220  CA  GLN A 277      -5.763  -7.564  14.122  1.00 91.05           C
ATOM   4221  C   GLN A 277      -7.124  -6.870  14.206  1.00 91.05           C
ATOM   4222  O   GLN A 277      -7.491  -6.340  15.253  1.00 91.05           O
ATOM   4223  HA  GLN A 277      -5.481  -7.946  15.103  1.00 91.05           H
ATOM   4224  CB  GLN A 277      -4.683  -6.596  13.632  1.00 91.05           C
ATOM   4225 1HB  GLN A 277      -4.790  -6.439  12.559  1.00 91.05           H
ATOM   4226 2HB  GLN A 277      -4.815  -5.625  14.111  1.00 91.05           H
ATOM   4227  CG  GLN A 277      -3.284  -7.135  13.938  1.00 91.05           C
ATOM   4228 1HG  GLN A 277      -3.212  -7.390  14.995  1.00 91.05           H
ATOM   4229 2HG  GLN A 277      -3.113  -8.053  13.376  1.00 91.05           H
ATOM   4230  CD  GLN A 277      -2.210  -6.105  13.582  1.00 91.05           C
ATOM   4231  OE1 GLN A 277      -2.409  -5.219  12.767  1.00 91.05           O
ATOM   4232  NE2 GLN A 277      -1.064  -6.270  14.236  1.00 91.05           N
ATOM   4233 1HE2 GLN A 277      -0.967  -7.019  14.893  1.00 91.05           H
ATOM   4234 2HE2 GLN A 277      -0.300  -5.647  14.072  1.00 91.05           H
ATOM   4235  HN  GLN A 277      -5.261  -8.699  12.449  1.00 91.05           H
ATOM   4236  N   THR A 278      -7.835  -6.895  13.088  1.00 92.05           N
ATOM   4237  CA  THR A 278      -9.127  -6.236  13.008  1.00 92.05           C
ATOM   4238  C   THR A 278     -10.141  -6.938  13.914  1.00 92.05           C
ATOM   4239  O   THR A 278     -10.894  -6.283  14.633  1.00 92.05           O
ATOM   4240  HA  THR A 278      -9.017  -5.217  13.381  1.00 92.05           H
ATOM   4241  CB  THR A 278      -9.549  -6.199  11.538  1.00 92.05           C
ATOM   4242  HB  THR A 278      -9.717  -7.206  11.156  1.00 92.05           H
ATOM   4243  OG1 THR A 278      -8.511  -5.462  10.898  1.00 92.05           O
ATOM   4244  HG1 THR A 278      -7.844  -6.090  10.497  1.00 92.05           H
ATOM   4245  CG2 THR A 278     -10.803  -5.352  11.310  1.00 92.05           C
ATOM   4246 1HG2 THR A 278     -10.613  -4.327  11.631  1.00 92.05           H
ATOM   4247 2HG2 THR A 278     -11.630  -5.765  11.887  1.00 92.05           H
ATOM   4248 3HG2 THR A 278     -11.059  -5.359  10.251  1.00 92.05           H
ATOM   4249  HN  THR A 278      -7.543  -7.355  12.249  1.00 92.05           H
ATOM   4250  N   ILE A 279     -10.128  -8.261  13.850  1.00 92.45           N
ATOM   4251  CA  ILE A 279     -11.036  -9.059  14.656  1.00 92.45           C
ATOM   4252  C   ILE A 279     -10.682  -8.890  16.134  1.00 92.45           C
ATOM   4253  O   ILE A 279     -11.566  -8.730  16.974  1.00 92.45           O
ATOM   4254  HA  ILE A 279     -12.042  -8.671  14.495  1.00 92.45           H
ATOM   4255  CB  ILE A 279     -11.032 -10.515  14.185  1.00 92.45           C
ATOM   4256  HB  ILE A 279     -10.002 -10.872  14.188  1.00 92.45           H
ATOM   4257  CG1 ILE A 279     -11.546 -10.628  12.748  1.00 92.45           C
ATOM   4258 1HG1 ILE A 279     -12.623 -10.463  12.729  1.00 92.45           H
ATOM   4259 2HG1 ILE A 279     -11.094  -9.848  12.134  1.00 92.45           H
ATOM   4260  CG2 ILE A 279     -11.822 -11.404  15.147  1.00 92.45           C
ATOM   4261 1HG2 ILE A 279     -11.371 -11.356  16.139  1.00 92.45           H
ATOM   4262 2HG2 ILE A 279     -12.853 -11.057  15.200  1.00 92.45           H
ATOM   4263 3HG2 ILE A 279     -11.803 -12.433  14.789  1.00 92.45           H
ATOM   4264  CD1 ILE A 279     -11.223 -12.002  12.157  1.00 92.45           C
ATOM   4265 1HD1 ILE A 279     -10.144 -12.152  12.155  1.00 92.45           H
ATOM   4266 2HD1 ILE A 279     -11.697 -12.776  12.759  1.00 92.45           H
ATOM   4267 3HD1 ILE A 279     -11.599 -12.055  11.135  1.00 92.45           H
ATOM   4268  HN  ILE A 279      -9.513  -8.786  13.261  1.00 92.45           H
ATOM   4269  N   ASP A 280      -9.386  -8.931  16.408  1.00 91.80           N
ATOM   4270  CA  ASP A 280      -8.906  -8.830  17.775  1.00 91.80           C
ATOM   4271  C   ASP A 280      -9.273  -7.457  18.341  1.00 91.80           C
ATOM   4272  O   ASP A 280      -9.586  -7.332  19.524  1.00 91.80           O
ATOM   4273  HA  ASP A 280      -9.393  -9.645  18.310  1.00 91.80           H
ATOM   4274  CB  ASP A 280      -7.384  -8.975  17.837  1.00 91.80           C
ATOM   4275 1HB  ASP A 280      -7.084  -9.904  17.352  1.00 91.80           H
ATOM   4276 2HB  ASP A 280      -6.915  -8.161  17.285  1.00 91.80           H
ATOM   4277  CG  ASP A 280      -6.891  -8.967  19.285  1.00 91.80           C
ATOM   4278  OD1 ASP A 280      -7.472  -9.730  20.087  1.00 91.80           O
ATOM   4279  OD2 ASP A 280      -5.944  -8.198  19.558  1.00 91.80           O
ATOM   4280  HN  ASP A 280      -8.671  -9.030  15.715  1.00 91.80           H
ATOM   4281  N   ALA A 281      -9.222  -6.461  17.469  1.00 91.12           N
ATOM   4282  CA  ALA A 281      -9.549  -5.101  17.865  1.00 91.12           C
ATOM   4283  C   ALA A 281     -10.991  -5.056  18.374  1.00 91.12           C
ATOM   4284  O   ALA A 281     -11.327  -4.232  19.223  1.00 91.12           O
ATOM   4285  HA  ALA A 281      -8.877  -4.822  18.677  1.00 91.12           H
ATOM   4286  CB  ALA A 281      -9.316  -4.155  16.686  1.00 91.12           C
ATOM   4287 1HB  ALA A 281      -8.271  -4.204  16.382  1.00 91.12           H
ATOM   4288 2HB  ALA A 281      -9.951  -4.452  15.851  1.00 91.12           H
ATOM   4289 3HB  ALA A 281      -9.561  -3.136  16.984  1.00 91.12           H
ATOM   4290  HN  ALA A 281      -8.965  -6.570  16.509  1.00 91.12           H
ATOM   4291  N   TYR A 282     -11.804  -5.951  17.833  1.00 78.64           N
ATOM   4292  CA  TYR A 282     -13.210  -6.002  18.198  1.00 78.64           C
ATOM   4293  C   TYR A 282     -13.447  -7.003  19.330  1.00 78.64           C
ATOM   4294  O   TYR A 282     -14.116  -6.687  20.313  1.00 78.64           O
ATOM   4295  HA  TYR A 282     -13.507  -5.008  18.533  1.00 78.64           H
ATOM   4296  CB  TYR A 282     -13.953  -6.478  16.948  1.00 78.64           C
ATOM   4297 1HB  TYR A 282     -13.702  -5.821  16.116  1.00 78.64           H
ATOM   4298 2HB  TYR A 282     -13.598  -7.475  16.685  1.00 78.64           H
ATOM   4299  CG  TYR A 282     -15.474  -6.519  17.106  1.00 78.64           C
ATOM   4300  CD1 TYR A 282     -16.113  -7.723  17.322  1.00 78.64           C
ATOM   4301  HD1 TYR A 282     -15.534  -8.645  17.379  1.00 78.64           H
ATOM   4302  CD2 TYR A 282     -16.207  -5.352  17.033  1.00 78.64           C
ATOM   4303  HD2 TYR A 282     -15.702  -4.401  16.862  1.00 78.64           H
ATOM   4304  CE1 TYR A 282     -17.545  -7.762  17.470  1.00 78.64           C
ATOM   4305  HE1 TYR A 282     -18.062  -8.706  17.641  1.00 78.64           H
ATOM   4306  CE2 TYR A 282     -17.639  -5.390  17.181  1.00 78.64           C
ATOM   4307  HE2 TYR A 282     -18.229  -4.476  17.126  1.00 78.64           H
ATOM   4308  CZ  TYR A 282     -18.237  -6.593  17.393  1.00 78.64           C
ATOM   4309  OH  TYR A 282     -19.589  -6.630  17.533  1.00 78.64           O
ATOM   4310  HH  TYR A 282     -19.964  -5.704  17.474  1.00 78.64           H
ATOM   4311  HN  TYR A 282     -11.518  -6.631  17.159  1.00 78.64           H
ATOM   4312  N   ALA A 283     -12.884  -8.190  19.155  1.00 88.84           N
ATOM   4313  CA  ALA A 283     -13.237  -9.317  20.001  1.00 88.84           C
ATOM   4314  C   ALA A 283     -12.269  -9.385  21.184  1.00 88.84           C
ATOM   4315  O   ALA A 283     -12.584  -9.976  22.215  1.00 88.84           O
ATOM   4316  HA  ALA A 283     -14.246  -9.147  20.377  1.00 88.84           H
ATOM   4317  CB  ALA A 283     -13.232 -10.601  19.169  1.00 88.84           C
ATOM   4318 1HB  ALA A 283     -13.957 -10.513  18.360  1.00 88.84           H
ATOM   4319 2HB  ALA A 283     -12.238 -10.759  18.750  1.00 88.84           H
ATOM   4320 3HB  ALA A 283     -13.496 -11.447  19.804  1.00 88.84           H
ATOM   4321  HN  ALA A 283     -12.201  -8.387  18.452  1.00 88.84           H
ATOM   4322  N   MET A 284     -11.110  -8.771  20.994  1.00 82.39           N
ATOM   4323  CA  MET A 284     -10.085  -8.774  22.024  1.00 82.39           C
ATOM   4324  C   MET A 284      -9.857 -10.186  22.567  1.00 82.39           C
ATOM   4325  O   MET A 284      -9.760 -10.381  23.777  1.00 82.39           O
ATOM   4326  HA  MET A 284      -9.178  -8.414  21.536  1.00 82.39           H
ATOM   4327  CB  MET A 284     -10.506  -7.848  23.167  1.00 82.39           C
ATOM   4328 1HB  MET A 284     -11.406  -8.238  23.642  1.00 82.39           H
ATOM   4329 2HB  MET A 284      -9.727  -7.828  23.929  1.00 82.39           H
ATOM   4330  CG  MET A 284     -10.766  -6.430  22.657  1.00 82.39           C
ATOM   4331 1HG  MET A 284      -9.850  -6.011  22.240  1.00 82.39           H
ATOM   4332 2HG  MET A 284     -11.501  -6.452  21.853  1.00 82.39           H
ATOM   4333  SD  MET A 284     -11.353  -5.399  23.991  1.00 82.39           S
ATOM   4334  CE  MET A 284     -11.695  -3.895  23.093  1.00 82.39           C
ATOM   4335 1HE  MET A 284     -10.778  -3.534  22.626  1.00 82.39           H
ATOM   4336 2HE  MET A 284     -12.441  -4.092  22.324  1.00 82.39           H
ATOM   4337 3HE  MET A 284     -12.073  -3.139  23.781  1.00 82.39           H
ATOM   4338  HN  MET A 284     -10.868  -8.278  20.158  1.00 82.39           H
ATOM   4339  N   PHE A 285      -9.779 -11.134  21.645  1.00 85.50           N
ATOM   4340  CA  PHE A 285      -9.745 -12.538  22.017  1.00 85.50           C
ATOM   4341  C   PHE A 285      -8.318 -12.987  22.337  1.00 85.50           C
ATOM   4342  O   PHE A 285      -8.113 -14.054  22.913  1.00 85.50           O
ATOM   4343  HA  PHE A 285     -10.368 -12.653  22.904  1.00 85.50           H
ATOM   4344  CB  PHE A 285     -10.259 -13.332  20.814  1.00 85.50           C
ATOM   4345 1HB  PHE A 285     -10.431 -14.364  21.119  1.00 85.50           H
ATOM   4346 2HB  PHE A 285     -11.223 -12.926  20.509  1.00 85.50           H
ATOM   4347  CG  PHE A 285      -9.314 -13.322  19.611  1.00 85.50           C
ATOM   4348  CD1 PHE A 285      -9.428 -12.352  18.665  1.00 85.50           C
ATOM   4349  HD1 PHE A 285     -10.193 -11.582  18.764  1.00 85.50           H
ATOM   4350  CD2 PHE A 285      -8.359 -14.283  19.489  1.00 85.50           C
ATOM   4351  HD2 PHE A 285      -8.268 -15.060  20.247  1.00 85.50           H
ATOM   4352  CE1 PHE A 285      -8.550 -12.342  17.549  1.00 85.50           C
ATOM   4353  HE1 PHE A 285      -8.641 -11.565  16.790  1.00 85.50           H
ATOM   4354  CE2 PHE A 285      -7.481 -14.273  18.372  1.00 85.50           C
ATOM   4355  HE2 PHE A 285      -6.717 -15.043  18.274  1.00 85.50           H
ATOM   4356  CZ  PHE A 285      -7.595 -13.303  17.426  1.00 85.50           C
ATOM   4357  HZ  PHE A 285      -6.922 -13.296  16.569  1.00 85.50           H
ATOM   4358  HN  PHE A 285      -9.738 -10.957  20.662  1.00 85.50           H
ATOM   4359  N   ILE A 286      -7.367 -12.150  21.948  1.00 86.57           N
ATOM   4360  CA  ILE A 286      -5.966 -12.438  22.202  1.00 86.57           C
ATOM   4361  C   ILE A 286      -5.594 -11.945  23.601  1.00 86.57           C
ATOM   4362  O   ILE A 286      -5.431 -10.746  23.818  1.00 86.57           O
ATOM   4363  HA  ILE A 286      -5.845 -13.521  22.174  1.00 86.57           H
ATOM   4364  CB  ILE A 286      -5.089 -11.856  21.091  1.00 86.57           C
ATOM   4365  HB  ILE A 286      -5.237 -10.776  21.070  1.00 86.57           H
ATOM   4366  CG1 ILE A 286      -5.508 -12.396  19.722  1.00 86.57           C
ATOM   4367 1HG1 ILE A 286      -5.331 -13.471  19.682  1.00 86.57           H
ATOM   4368 2HG1 ILE A 286      -6.578 -12.244  19.579  1.00 86.57           H
ATOM   4369  CG2 ILE A 286      -3.607 -12.104  21.376  1.00 86.57           C
ATOM   4370 1HG2 ILE A 286      -3.334 -11.632  22.320  1.00 86.57           H
ATOM   4371 2HG2 ILE A 286      -3.423 -13.176  21.440  1.00 86.57           H
ATOM   4372 3HG2 ILE A 286      -3.006 -11.680  20.572  1.00 86.57           H
ATOM   4373  CD1 ILE A 286      -4.733 -11.703  18.599  1.00 86.57           C
ATOM   4374 1HD1 ILE A 286      -4.932 -10.632  18.628  1.00 86.57           H
ATOM   4375 2HD1 ILE A 286      -3.666 -11.878  18.733  1.00 86.57           H
ATOM   4376 3HD1 ILE A 286      -5.050 -12.106  17.637  1.00 86.57           H
ATOM   4377  HN  ILE A 286      -7.542 -11.290  21.469  1.00 86.57           H
ATOM   4378  N   SER A 287      -5.470 -12.897  24.515  1.00 85.30           N
ATOM   4379  CA  SER A 287      -5.127 -12.573  25.890  1.00 85.30           C
ATOM   4380  C   SER A 287      -3.706 -13.050  26.201  1.00 85.30           C
ATOM   4381  O   SER A 287      -3.115 -12.642  27.199  1.00 85.30           O
ATOM   4382  HA  SER A 287      -5.188 -11.487  25.955  1.00 85.30           H
ATOM   4383  CB  SER A 287      -6.123 -13.199  26.868  1.00 85.30           C
ATOM   4384 1HB  SER A 287      -5.822 -12.968  27.890  1.00 85.30           H
ATOM   4385 2HB  SER A 287      -7.107 -12.755  26.717  1.00 85.30           H
ATOM   4386  OG  SER A 287      -6.211 -14.613  26.709  1.00 85.30           O
ATOM   4387  HG  SER A 287      -6.898 -14.985  27.333  1.00 85.30           H
ATOM   4388  HN  SER A 287      -5.599 -13.871  24.330  1.00 85.30           H
ATOM   4389  N   ASN A 288      -3.200 -13.908  25.327  1.00 86.25           N
ATOM   4390  CA  ASN A 288      -1.898 -14.515  25.543  1.00 86.25           C
ATOM   4391  C   ASN A 288      -0.813 -13.603  24.967  1.00 86.25           C
ATOM   4392  O   ASN A 288      -0.838 -13.273  23.782  1.00 86.25           O
ATOM   4393  HA  ASN A 288      -1.812 -14.633  26.623  1.00 86.25           H
ATOM   4394  CB  ASN A 288      -1.798 -15.870  24.840  1.00 86.25           C
ATOM   4395 1HB  ASN A 288      -2.656 -16.487  25.108  1.00 86.25           H
ATOM   4396 2HB  ASN A 288      -1.834 -15.727  23.760  1.00 86.25           H
ATOM   4397  CG  ASN A 288      -0.504 -16.592  25.222  1.00 86.25           C
ATOM   4398  OD1 ASN A 288       0.562 -16.006  25.307  1.00 86.25           O
ATOM   4399  ND2 ASN A 288      -0.657 -17.894  25.446  1.00 86.25           N
ATOM   4400 1HD2 ASN A 288      -1.561 -18.314  25.358  1.00 86.25           H
ATOM   4401 2HD2 ASN A 288       0.131 -18.454  25.701  1.00 86.25           H
ATOM   4402  HN  ASN A 288      -3.663 -14.189  24.486  1.00 86.25           H
ATOM   4403  N   CYS A 289       0.115 -13.220  25.832  1.00 91.18           N
ATOM   4404  CA  CYS A 289       1.147 -12.271  25.452  1.00 91.18           C
ATOM   4405  C   CYS A 289       2.000 -12.904  24.351  1.00 91.18           C
ATOM   4406  O   CYS A 289       2.381 -12.233  23.393  1.00 91.18           O
ATOM   4407  HA  CYS A 289       0.635 -11.383  25.082  1.00 91.18           H
ATOM   4408  CB  CYS A 289       1.992 -11.843  26.653  1.00 91.18           C
ATOM   4409 1HB  CYS A 289       1.351 -11.421  27.428  1.00 91.18           H
ATOM   4410 2HB  CYS A 289       2.488 -12.711  27.088  1.00 91.18           H
ATOM   4411  SG  CYS A 289       3.239 -10.608  26.134  1.00 91.18           S
ATOM   4412  HN  CYS A 289       0.168 -13.547  26.776  1.00 91.18           H
ATOM   4413  N   ALA A 290       2.274 -14.189  24.524  1.00 93.29           N
ATOM   4414  CA  ALA A 290       3.145 -14.899  23.602  1.00 93.29           C
ATOM   4415  C   ALA A 290       2.538 -14.856  22.198  1.00 93.29           C
ATOM   4416  O   ALA A 290       3.250 -14.646  21.217  1.00 93.29           O
ATOM   4417  HA  ALA A 290       4.106 -14.384  23.590  1.00 93.29           H
ATOM   4418  CB  ALA A 290       3.359 -16.329  24.102  1.00 93.29           C
ATOM   4419 1HB  ALA A 290       3.819 -16.304  25.090  1.00 93.29           H
ATOM   4420 2HB  ALA A 290       2.399 -16.841  24.161  1.00 93.29           H
ATOM   4421 3HB  ALA A 290       4.012 -16.861  23.410  1.00 93.29           H
ATOM   4422  HN  ALA A 290       1.913 -14.742  25.275  1.00 93.29           H
ATOM   4423  N   VAL A 291       1.230 -15.058  22.147  1.00 93.44           N
ATOM   4424  CA  VAL A 291       0.519 -15.043  20.880  1.00 93.44           C
ATOM   4425  C   VAL A 291       0.573 -13.634  20.287  1.00 93.44           C
ATOM   4426  O   VAL A 291       0.813 -13.468  19.092  1.00 93.44           O
ATOM   4427  HA  VAL A 291       1.035 -15.727  20.206  1.00 93.44           H
ATOM   4428  CB  VAL A 291      -0.909 -15.556  21.075  1.00 93.44           C
ATOM   4429  HB  VAL A 291      -1.396 -14.918  21.812  1.00 93.44           H
ATOM   4430  CG1 VAL A 291      -1.707 -15.464  19.773  1.00 93.44           C
ATOM   4431 1HG1 VAL A 291      -1.750 -14.425  19.446  1.00 93.44           H
ATOM   4432 2HG1 VAL A 291      -1.221 -16.066  19.005  1.00 93.44           H
ATOM   4433 3HG1 VAL A 291      -2.718 -15.834  19.940  1.00 93.44           H
ATOM   4434  CG2 VAL A 291      -0.909 -16.986  21.618  1.00 93.44           C
ATOM   4435 1HG2 VAL A 291      -0.395 -17.642  20.914  1.00 93.44           H
ATOM   4436 2HG2 VAL A 291      -0.395 -17.010  22.579  1.00 93.44           H
ATOM   4437 3HG2 VAL A 291      -1.936 -17.326  21.747  1.00 93.44           H
ATOM   4438  HN  VAL A 291       0.659 -15.230  22.950  1.00 93.44           H
ATOM   4439  N   SER A 292       0.346 -12.654  21.149  1.00 93.72           N
ATOM   4440  CA  SER A 292       0.328 -11.267  20.718  1.00 93.72           C
ATOM   4441  C   SER A 292       1.691 -10.881  20.141  1.00 93.72           C
ATOM   4442  O   SER A 292       1.767 -10.210  19.113  1.00 93.72           O
ATOM   4443  HA  SER A 292      -0.442 -11.213  19.949  1.00 93.72           H
ATOM   4444  CB  SER A 292      -0.042 -10.336  21.875  1.00 93.72           C
ATOM   4445 1HB  SER A 292      -0.971 -10.676  22.331  1.00 93.72           H
ATOM   4446 2HB  SER A 292       0.729 -10.388  22.644  1.00 93.72           H
ATOM   4447  OG  SER A 292      -0.192  -8.985  21.445  1.00 93.72           O
ATOM   4448  HG  SER A 292      -1.032  -8.887  20.912  1.00 93.72           H
ATOM   4449  HN  SER A 292       0.176 -12.796  22.125  1.00 93.72           H
ATOM   4450  N   THR A 293       2.735 -11.321  20.828  1.00 90.41           N
ATOM   4451  CA  THR A 293       4.091 -11.000  20.417  1.00 90.41           C
ATOM   4452  C   THR A 293       4.367 -11.547  19.015  1.00 90.41           C
ATOM   4453  O   THR A 293       4.907 -10.841  18.165  1.00 90.41           O
ATOM   4454  HA  THR A 293       4.186  -9.916  20.361  1.00 90.41           H
ATOM   4455  CB  THR A 293       5.049 -11.543  21.480  1.00 90.41           C
ATOM   4456  HB  THR A 293       4.943 -12.622  21.584  1.00 90.41           H
ATOM   4457  OG1 THR A 293       4.744 -10.779  22.644  1.00 90.41           O
ATOM   4458  HG1 THR A 293       4.035 -11.240  23.179  1.00 90.41           H
ATOM   4459  CG2 THR A 293       6.510 -11.200  21.182  1.00 90.41           C
ATOM   4460 1HG2 THR A 293       6.629 -10.117  21.144  1.00 90.41           H
ATOM   4461 2HG2 THR A 293       6.795 -11.630  20.222  1.00 90.41           H
ATOM   4462 3HG2 THR A 293       7.146 -11.608  21.967  1.00 90.41           H
ATOM   4463  HN  THR A 293       2.666 -11.887  21.650  1.00 90.41           H
ATOM   4464  N   ASN A 294       3.984 -12.800  18.817  1.00 92.23           N
ATOM   4465  CA  ASN A 294       4.247 -13.473  17.557  1.00 92.23           C
ATOM   4466  C   ASN A 294       3.462 -12.782  16.440  1.00 92.23           C
ATOM   4467  O   ASN A 294       3.957 -12.644  15.323  1.00 92.23           O
ATOM   4468  HA  ASN A 294       5.326 -13.401  17.414  1.00 92.23           H
ATOM   4469  CB  ASN A 294       3.804 -14.937  17.611  1.00 92.23           C
ATOM   4470 1HB  ASN A 294       2.803 -15.002  18.035  1.00 92.23           H
ATOM   4471 2HB  ASN A 294       3.749 -15.341  16.600  1.00 92.23           H
ATOM   4472  CG  ASN A 294       4.774 -15.773  18.448  1.00 92.23           C
ATOM   4473  OD1 ASN A 294       5.915 -15.404  18.677  1.00 92.23           O
ATOM   4474  ND2 ASN A 294       4.260 -16.916  18.891  1.00 92.23           N
ATOM   4475 1HD2 ASN A 294       3.316 -17.160  18.667  1.00 92.23           H
ATOM   4476 2HD2 ASN A 294       4.816 -17.533  19.448  1.00 92.23           H
ATOM   4477  HN  ASN A 294       3.502 -13.351  19.498  1.00 92.23           H
ATOM   4478  N   ILE A 295       2.251 -12.367  16.782  1.00 92.09           N
ATOM   4479  CA  ILE A 295       1.385 -11.711  15.817  1.00 92.09           C
ATOM   4480  C   ILE A 295       2.029 -10.397  15.370  1.00 92.09           C
ATOM   4481  O   ILE A 295       2.027 -10.072  14.184  1.00 92.09           O
ATOM   4482  HA  ILE A 295       1.305 -12.368  14.950  1.00 92.09           H
ATOM   4483  CB  ILE A 295      -0.024 -11.543  16.389  1.00 92.09           C
ATOM   4484  HB  ILE A 295       0.065 -11.189  17.416  1.00 92.09           H
ATOM   4485  CG1 ILE A 295      -0.761 -12.883  16.435  1.00 92.09           C
ATOM   4486 1HG1 ILE A 295      -0.972 -13.221  15.421  1.00 92.09           H
ATOM   4487 2HG1 ILE A 295      -0.122 -13.637  16.895  1.00 92.09           H
ATOM   4488  CG2 ILE A 295      -0.809 -10.484  15.612  1.00 92.09           C
ATOM   4489 1HG2 ILE A 295      -0.289  -9.528  15.675  1.00 92.09           H
ATOM   4490 2HG2 ILE A 295      -0.889 -10.786  14.567  1.00 92.09           H
ATOM   4491 3HG2 ILE A 295      -1.806 -10.385  16.039  1.00 92.09           H
ATOM   4492  CD1 ILE A 295      -2.067 -12.764  17.222  1.00 92.09           C
ATOM   4493 1HD1 ILE A 295      -1.849 -12.449  18.243  1.00 92.09           H
ATOM   4494 2HD1 ILE A 295      -2.713 -12.026  16.745  1.00 92.09           H
ATOM   4495 3HD1 ILE A 295      -2.570 -13.731  17.240  1.00 92.09           H
ATOM   4496  HN  ILE A 295       1.862 -12.471  17.697  1.00 92.09           H
ATOM   4497  N   ASP A 296       2.563  -9.676  16.345  1.00 93.42           N
ATOM   4498  CA  ASP A 296       3.165  -8.381  16.075  1.00 93.42           C
ATOM   4499  C   ASP A 296       4.363  -8.566  15.141  1.00 93.42           C
ATOM   4500  O   ASP A 296       4.540  -7.801  14.194  1.00 93.42           O
ATOM   4501  HA  ASP A 296       2.372  -7.786  15.622  1.00 93.42           H
ATOM   4502  CB  ASP A 296       3.666  -7.727  17.363  1.00 93.42           C
ATOM   4503 1HB  ASP A 296       4.154  -8.474  17.989  1.00 93.42           H
ATOM   4504 2HB  ASP A 296       4.417  -6.973  17.125  1.00 93.42           H
ATOM   4505  CG  ASP A 296       2.514  -7.081  18.135  1.00 93.42           C
ATOM   4506  OD1 ASP A 296       1.354  -7.419  17.811  1.00 93.42           O
ATOM   4507  OD2 ASP A 296       2.817  -6.264  19.030  1.00 93.42           O
ATOM   4508  HN  ASP A 296       2.590  -9.962  17.303  1.00 93.42           H
ATOM   4509  N   ILE A 297       5.155  -9.585  15.441  1.00 93.40           N
ATOM   4510  CA  ILE A 297       6.320  -9.892  14.628  1.00 93.40           C
ATOM   4511  C   ILE A 297       5.868 -10.244  13.210  1.00 93.40           C
ATOM   4512  O   ILE A 297       6.444  -9.766  12.234  1.00 93.40           O
ATOM   4513  HA  ILE A 297       6.933  -8.992  14.582  1.00 93.40           H
ATOM   4514  CB  ILE A 297       7.165 -10.981  15.292  1.00 93.40           C
ATOM   4515  HB  ILE A 297       6.503 -11.797  15.583  1.00 93.40           H
ATOM   4516  CG1 ILE A 297       7.826 -10.459  16.570  1.00 93.40           C
ATOM   4517 1HG1 ILE A 297       8.574  -9.709  16.315  1.00 93.40           H
ATOM   4518 2HG1 ILE A 297       7.080  -9.967  17.195  1.00 93.40           H
ATOM   4519  CG2 ILE A 297       8.188 -11.556  14.311  1.00 93.40           C
ATOM   4520 1HG2 ILE A 297       7.668 -11.990  13.457  1.00 93.40           H
ATOM   4521 2HG2 ILE A 297       8.850 -10.761  13.968  1.00 93.40           H
ATOM   4522 3HG2 ILE A 297       8.775 -12.328  14.809  1.00 93.40           H
ATOM   4523  CD1 ILE A 297       8.483 -11.599  17.351  1.00 93.40           C
ATOM   4524 1HD1 ILE A 297       7.728 -12.335  17.625  1.00 93.40           H
ATOM   4525 2HD1 ILE A 297       9.245 -12.072  16.732  1.00 93.40           H
ATOM   4526 3HD1 ILE A 297       8.946 -11.200  18.254  1.00 93.40           H
ATOM   4527  HN  ILE A 297       5.012 -10.194  16.221  1.00 93.40           H
ATOM   4528  N   CYS A 298       4.840 -11.078  13.140  1.00 95.01           N
ATOM   4529  CA  CYS A 298       4.310 -11.507  11.857  1.00 95.01           C
ATOM   4530  C   CYS A 298       3.885 -10.264  11.072  1.00 95.01           C
ATOM   4531  O   CYS A 298       4.094 -10.188   9.863  1.00 95.01           O
ATOM   4532  HA  CYS A 298       5.117 -12.031  11.345  1.00 95.01           H
ATOM   4533  CB  CYS A 298       3.157 -12.499  12.024  1.00 95.01           C
ATOM   4534 1HB  CYS A 298       2.464 -12.139  12.785  1.00 95.01           H
ATOM   4535 2HB  CYS A 298       2.596 -12.577  11.093  1.00 95.01           H
ATOM   4536  SG  CYS A 298       3.809 -14.141  12.501  1.00 95.01           S
ATOM   4537  HG  CYS A 298       4.036 -13.836  13.775  1.00 95.01           H
ATOM   4538  HN  CYS A 298       4.372 -11.457  13.938  1.00 95.01           H
ATOM   4539  N   PHE A 299       3.295  -9.322  11.793  1.00 93.82           N
ATOM   4540  CA  PHE A 299       2.840  -8.086  11.180  1.00 93.82           C
ATOM   4541  C   PHE A 299       4.008  -7.321  10.554  1.00 93.82           C
ATOM   4542  O   PHE A 299       3.922  -6.875   9.411  1.00 93.82           O
ATOM   4543  HA  PHE A 299       2.125  -8.355  10.402  1.00 93.82           H
ATOM   4544  CB  PHE A 299       2.226  -7.234  12.293  1.00 93.82           C
ATOM   4545 1HB  PHE A 299       1.422  -7.797  12.766  1.00 93.82           H
ATOM   4546 2HB  PHE A 299       2.982  -7.054  13.058  1.00 93.82           H
ATOM   4547  CG  PHE A 299       1.676  -5.889  11.815  1.00 93.82           C
ATOM   4548  CD1 PHE A 299       2.428  -4.763  11.940  1.00 93.82           C
ATOM   4549  HD1 PHE A 299       3.424  -4.819  12.380  1.00 93.82           H
ATOM   4550  CD2 PHE A 299       0.433  -5.819  11.266  1.00 93.82           C
ATOM   4551  HD2 PHE A 299      -0.170  -6.721  11.167  1.00 93.82           H
ATOM   4552  CE1 PHE A 299       1.917  -3.514  11.497  1.00 93.82           C
ATOM   4553  HE1 PHE A 299       2.520  -2.612  11.596  1.00 93.82           H
ATOM   4554  CE2 PHE A 299      -0.078  -4.571  10.823  1.00 93.82           C
ATOM   4555  HE2 PHE A 299      -1.074  -4.515  10.383  1.00 93.82           H
ATOM   4556  CZ  PHE A 299       0.675  -3.445  10.947  1.00 93.82           C
ATOM   4557  HZ  PHE A 299       0.282  -2.487  10.607  1.00 93.82           H
ATOM   4558  HN  PHE A 299       3.127  -9.393  12.777  1.00 93.82           H
ATOM   4559  N   GLN A 300       5.074  -7.194  11.331  1.00 90.29           N
ATOM   4560  CA  GLN A 300       6.232  -6.433  10.894  1.00 90.29           C
ATOM   4561  C   GLN A 300       6.805  -7.030   9.607  1.00 90.29           C
ATOM   4562  O   GLN A 300       7.155  -6.299   8.681  1.00 90.29           O
ATOM   4563  HA  GLN A 300       5.861  -5.426  10.701  1.00 90.29           H
ATOM   4564  CB  GLN A 300       7.296  -6.373  11.992  1.00 90.29           C
ATOM   4565 1HB  GLN A 300       7.570  -7.384  12.292  1.00 90.29           H
ATOM   4566 2HB  GLN A 300       8.198  -5.900  11.605  1.00 90.29           H
ATOM   4567  CG  GLN A 300       6.786  -5.595  13.207  1.00 90.29           C
ATOM   4568 1HG  GLN A 300       5.909  -6.093  13.620  1.00 90.29           H
ATOM   4569 2HG  GLN A 300       7.548  -5.592  13.987  1.00 90.29           H
ATOM   4570  CD  GLN A 300       6.432  -4.156  12.827  1.00 90.29           C
ATOM   4571  OE1 GLN A 300       6.808  -3.652  11.783  1.00 90.29           O
ATOM   4572  NE2 GLN A 300       5.687  -3.526  13.732  1.00 90.29           N
ATOM   4573 1HE2 GLN A 300       5.412  -3.998  14.569  1.00 90.29           H
ATOM   4574 2HE2 GLN A 300       5.404  -2.580  13.574  1.00 90.29           H
ATOM   4575  HN  GLN A 300       5.154  -7.600  12.242  1.00 90.29           H
ATOM   4576  N   VAL A 301       6.884  -8.352   9.590  1.00 95.35           N
ATOM   4577  CA  VAL A 301       7.503  -9.051   8.476  1.00 95.35           C
ATOM   4578  C   VAL A 301       6.637  -8.877   7.227  1.00 95.35           C
ATOM   4579  O   VAL A 301       7.132  -8.473   6.176  1.00 95.35           O
ATOM   4580  HA  VAL A 301       8.474  -8.589   8.297  1.00 95.35           H
ATOM   4581  CB  VAL A 301       7.735 -10.518   8.843  1.00 95.35           C
ATOM   4582  HB  VAL A 301       6.780 -10.942   9.152  1.00 95.35           H
ATOM   4583  CG1 VAL A 301       8.232 -11.313   7.634  1.00 95.35           C
ATOM   4584 1HG1 VAL A 301       7.490 -11.265   6.838  1.00 95.35           H
ATOM   4585 2HG1 VAL A 301       9.172 -10.888   7.281  1.00 95.35           H
ATOM   4586 3HG1 VAL A 301       8.390 -12.352   7.923  1.00 95.35           H
ATOM   4587  CG2 VAL A 301       8.707 -10.642  10.018  1.00 95.35           C
ATOM   4588 1HG2 VAL A 301       9.663 -10.193   9.748  1.00 95.35           H
ATOM   4589 2HG2 VAL A 301       8.296 -10.126  10.886  1.00 95.35           H
ATOM   4590 3HG2 VAL A 301       8.855 -11.695  10.258  1.00 95.35           H
ATOM   4591  HN  VAL A 301       6.535  -8.943  10.318  1.00 95.35           H
ATOM   4592  N   THR A 302       5.359  -9.191   7.383  1.00 94.44           N
ATOM   4593  CA  THR A 302       4.455  -9.233   6.246  1.00 94.44           C
ATOM   4594  C   THR A 302       4.256  -7.830   5.670  1.00 94.44           C
ATOM   4595  O   THR A 302       4.074  -7.670   4.465  1.00 94.44           O
ATOM   4596  HA  THR A 302       4.914  -9.838   5.464  1.00 94.44           H
ATOM   4597  CB  THR A 302       3.152  -9.892   6.703  1.00 94.44           C
ATOM   4598  HB  THR A 302       2.429  -9.933   5.888  1.00 94.44           H
ATOM   4599  OG1 THR A 302       2.755  -9.128   7.839  1.00 94.44           O
ATOM   4600  HG1 THR A 302       1.832  -9.388   8.121  1.00 94.44           H
ATOM   4601  CG2 THR A 302       3.372 -11.300   7.260  1.00 94.44           C
ATOM   4602 1HG2 THR A 302       4.042 -11.251   8.119  1.00 94.44           H
ATOM   4603 2HG2 THR A 302       3.814 -11.931   6.489  1.00 94.44           H
ATOM   4604 3HG2 THR A 302       2.415 -11.722   7.570  1.00 94.44           H
ATOM   4605  HN  THR A 302       4.941  -9.413   8.264  1.00 94.44           H
ATOM   4606  N   GLN A 303       4.298  -6.848   6.560  1.00 91.29           N
ATOM   4607  CA  GLN A 303       4.191  -5.459   6.147  1.00 91.29           C
ATOM   4608  C   GLN A 303       5.368  -5.080   5.246  1.00 91.29           C
ATOM   4609  O   GLN A 303       5.191  -4.386   4.247  1.00 91.29           O
ATOM   4610  HA  GLN A 303       3.259  -5.395   5.585  1.00 91.29           H
ATOM   4611  CB  GLN A 303       4.108  -4.531   7.361  1.00 91.29           C
ATOM   4612 1HB  GLN A 303       3.262  -4.818   7.986  1.00 91.29           H
ATOM   4613 2HB  GLN A 303       5.006  -4.642   7.969  1.00 91.29           H
ATOM   4614  CG  GLN A 303       3.956  -3.072   6.926  1.00 91.29           C
ATOM   4615 1HG  GLN A 303       4.854  -2.751   6.398  1.00 91.29           H
ATOM   4616 2HG  GLN A 303       3.126  -2.982   6.227  1.00 91.29           H
ATOM   4617  CD  GLN A 303       3.715  -2.163   8.133  1.00 91.29           C
ATOM   4618  OE1 GLN A 303       4.542  -2.032   9.020  1.00 91.29           O
ATOM   4619  NE2 GLN A 303       2.538  -1.544   8.117  1.00 91.29           N
ATOM   4620 1HE2 GLN A 303       1.903  -1.696   7.359  1.00 91.29           H
ATOM   4621 2HE2 GLN A 303       2.287  -0.928   8.863  1.00 91.29           H
ATOM   4622  HN  GLN A 303       4.404  -6.990   7.544  1.00 91.29           H
ATOM   4623  N   THR A 304       6.544  -5.553   5.633  1.00 92.94           N
ATOM   4624  CA  THR A 304       7.756  -5.236   4.898  1.00 92.94           C
ATOM   4625  C   THR A 304       7.693  -5.821   3.486  1.00 92.94           C
ATOM   4626  O   THR A 304       8.055  -5.155   2.517  1.00 92.94           O
ATOM   4627  HA  THR A 304       7.821  -4.153   4.793  1.00 92.94           H
ATOM   4628  CB  THR A 304       8.949  -5.742   5.712  1.00 92.94           C
ATOM   4629  HB  THR A 304       8.949  -6.831   5.767  1.00 92.94           H
ATOM   4630  OG1 THR A 304       8.830  -5.064   6.960  1.00 92.94           O
ATOM   4631  HG1 THR A 304       8.421  -5.671   7.641  1.00 92.94           H
ATOM   4632  CG2 THR A 304      10.288  -5.260   5.151  1.00 92.94           C
ATOM   4633 1HG2 THR A 304      10.314  -4.170   5.160  1.00 92.94           H
ATOM   4634 2HG2 THR A 304      10.404  -5.618   4.128  1.00 92.94           H
ATOM   4635 3HG2 THR A 304      11.100  -5.648   5.766  1.00 92.94           H
ATOM   4636  HN  THR A 304       6.675  -6.142   6.430  1.00 92.94           H
ATOM   4637  N   ILE A 305       7.229  -7.060   3.413  1.00 92.66           N
ATOM   4638  CA  ILE A 305       7.093  -7.734   2.133  1.00 92.66           C
ATOM   4639  C   ILE A 305       6.179  -6.911   1.222  1.00 92.66           C
ATOM   4640  O   ILE A 305       6.427  -6.804   0.022  1.00 92.66           O
ATOM   4641  HA  ILE A 305       8.084  -7.777   1.680  1.00 92.66           H
ATOM   4642  CB  ILE A 305       6.624  -9.176   2.334  1.00 92.66           C
ATOM   4643  HB  ILE A 305       5.739  -9.162   2.970  1.00 92.66           H
ATOM   4644  CG1 ILE A 305       7.688 -10.003   3.060  1.00 92.66           C
ATOM   4645 1HG1 ILE A 305       8.515 -10.213   2.381  1.00 92.66           H
ATOM   4646 2HG1 ILE A 305       8.095  -9.428   3.891  1.00 92.66           H
ATOM   4647  CG2 ILE A 305       6.214  -9.810   1.004  1.00 92.66           C
ATOM   4648 1HG2 ILE A 305       5.399  -9.236   0.563  1.00 92.66           H
ATOM   4649 2HG2 ILE A 305       7.066  -9.812   0.324  1.00 92.66           H
ATOM   4650 3HG2 ILE A 305       5.884 -10.835   1.176  1.00 92.66           H
ATOM   4651  CD1 ILE A 305       7.101 -11.317   3.579  1.00 92.66           C
ATOM   4652 1HD1 ILE A 305       6.290 -11.103   4.276  1.00 92.66           H
ATOM   4653 2HD1 ILE A 305       6.716 -11.899   2.742  1.00 92.66           H
ATOM   4654 3HD1 ILE A 305       7.878 -11.885   4.090  1.00 92.66           H
ATOM   4655  HN  ILE A 305       6.949  -7.600   4.207  1.00 92.66           H
ATOM   4656  N   ALA A 306       5.142  -6.352   1.828  1.00 92.00           N
ATOM   4657  CA  ALA A 306       4.167  -5.578   1.079  1.00 92.00           C
ATOM   4658  C   ALA A 306       4.849  -4.343   0.486  1.00 92.00           C
ATOM   4659  O   ALA A 306       4.519  -3.919  -0.620  1.00 92.00           O
ATOM   4660  HA  ALA A 306       3.799  -6.204   0.266  1.00 92.00           H
ATOM   4661  CB  ALA A 306       2.994  -5.215   1.992  1.00 92.00           C
ATOM   4662 1HB  ALA A 306       2.526  -6.126   2.362  1.00 92.00           H
ATOM   4663 2HB  ALA A 306       3.357  -4.624   2.833  1.00 92.00           H
ATOM   4664 3HB  ALA A 306       2.262  -4.634   1.429  1.00 92.00           H
ATOM   4665  HN  ALA A 306       4.963  -6.421   2.809  1.00 92.00           H
ATOM   4666  N   PHE A 307       5.787  -3.801   1.249  1.00 90.18           N
ATOM   4667  CA  PHE A 307       6.463  -2.579   0.849  1.00 90.18           C
ATOM   4668  C   PHE A 307       7.380  -2.827  -0.350  1.00 90.18           C
ATOM   4669  O   PHE A 307       7.603  -1.930  -1.162  1.00 90.18           O
ATOM   4670  HA  PHE A 307       5.693  -1.859   0.572  1.00 90.18           H
ATOM   4671  CB  PHE A 307       7.310  -2.126   2.040  1.00 90.18           C
ATOM   4672 1HB  PHE A 307       7.934  -2.959   2.367  1.00 90.18           H
ATOM   4673 2HB  PHE A 307       7.983  -1.333   1.713  1.00 90.18           H
ATOM   4674  CG  PHE A 307       6.492  -1.623   3.231  1.00 90.18           C
ATOM   4675  CD1 PHE A 307       5.143  -1.488   3.121  1.00 90.18           C
ATOM   4676  HD1 PHE A 307       4.645  -1.739   2.184  1.00 90.18           H
ATOM   4677  CD2 PHE A 307       7.114  -1.309   4.399  1.00 90.18           C
ATOM   4678  HD2 PHE A 307       8.195  -1.417   4.487  1.00 90.18           H
ATOM   4679  CE1 PHE A 307       4.384  -1.021   4.226  1.00 90.18           C
ATOM   4680  HE1 PHE A 307       3.303  -0.913   4.137  1.00 90.18           H
ATOM   4681  CE2 PHE A 307       6.354  -0.842   5.504  1.00 90.18           C
ATOM   4682  HE2 PHE A 307       6.852  -0.591   6.441  1.00 90.18           H
ATOM   4683  CZ  PHE A 307       5.005  -0.708   5.394  1.00 90.18           C
ATOM   4684  HZ  PHE A 307       4.422  -0.349   6.242  1.00 90.18           H
ATOM   4685  HN  PHE A 307       6.085  -4.182   2.124  1.00 90.18           H
ATOM   4686  N   PHE A 308       7.888  -4.049  -0.423  1.00 87.55           N
ATOM   4687  CA  PHE A 308       8.774  -4.427  -1.511  1.00 87.55           C
ATOM   4688  C   PHE A 308       8.059  -4.326  -2.860  1.00 87.55           C
ATOM   4689  O   PHE A 308       8.703  -4.185  -3.898  1.00 87.55           O
ATOM   4690  HA  PHE A 308       9.618  -3.737  -1.496  1.00 87.55           H
ATOM   4691  CB  PHE A 308       9.181  -5.882  -1.270  1.00 87.55           C
ATOM   4692 1HB  PHE A 308       8.374  -6.393  -0.744  1.00 87.55           H
ATOM   4693 2HB  PHE A 308       9.298  -6.380  -2.233  1.00 87.55           H
ATOM   4694  CG  PHE A 308      10.475  -6.043  -0.470  1.00 87.55           C
ATOM   4695  CD1 PHE A 308      11.678  -5.897  -1.086  1.00 87.55           C
ATOM   4696  HD1 PHE A 308      11.721  -5.665  -2.150  1.00 87.55           H
ATOM   4697  CD2 PHE A 308      10.421  -6.331   0.858  1.00 87.55           C
ATOM   4698  HD2 PHE A 308       9.457  -6.448   1.352  1.00 87.55           H
ATOM   4699  CE1 PHE A 308      12.879  -6.045  -0.342  1.00 87.55           C
ATOM   4700  HE1 PHE A 308      13.844  -5.928  -0.836  1.00 87.55           H
ATOM   4701  CE2 PHE A 308      11.622  -6.480   1.602  1.00 87.55           C
ATOM   4702  HE2 PHE A 308      11.579  -6.711   2.666  1.00 87.55           H
ATOM   4703  CZ  PHE A 308      12.826  -6.334   0.986  1.00 87.55           C
ATOM   4704  HZ  PHE A 308      13.747  -6.448   1.556  1.00 87.55           H
ATOM   4705  HN  PHE A 308       7.704  -4.772   0.243  1.00 87.55           H
ATOM   4706  N   HIS A 309       6.738  -4.402  -2.801  1.00 78.45           N
ATOM   4707  CA  HIS A 309       5.931  -4.356  -4.008  1.00 78.45           C
ATOM   4708  C   HIS A 309       6.176  -3.035  -4.739  1.00 78.45           C
ATOM   4709  O   HIS A 309       6.232  -3.001  -5.967  1.00 78.45           O
ATOM   4710  HA  HIS A 309       6.266  -5.179  -4.640  1.00 78.45           H
ATOM   4711  CB  HIS A 309       4.454  -4.590  -3.684  1.00 78.45           C
ATOM   4712 1HB  HIS A 309       4.348  -5.559  -3.196  1.00 78.45           H
ATOM   4713 2HB  HIS A 309       4.126  -3.835  -2.968  1.00 78.45           H
ATOM   4714  CG  HIS A 309       3.546  -4.548  -4.890  1.00 78.45           C
ATOM   4715  ND1 HIS A 309       3.632  -5.463  -5.925  1.00 78.45           N
ATOM   4716  HD1 HIS A 309       4.281  -6.221  -5.982  1.00 78.45           H
ATOM   4717  CD2 HIS A 309       2.533  -3.694  -5.214  1.00 78.45           C
ATOM   4718  HD2 HIS A 309       2.196  -2.849  -4.614  1.00 78.45           H
ATOM   4719  CE1 HIS A 309       2.709  -5.162  -6.826  1.00 78.45           C
ATOM   4720  HE1 HIS A 309       2.524  -5.698  -7.757  1.00 78.45           H
ATOM   4721  NE2 HIS A 309       2.029  -4.065  -6.384  1.00 78.45           N
ATOM   4722  HN  HIS A 309       6.221  -4.494  -1.950  1.00 78.45           H
ATOM   4723  N   SER A 310       6.314  -1.977  -3.952  1.00 83.75           N
ATOM   4724  CA  SER A 310       6.399  -0.637  -4.508  1.00 83.75           C
ATOM   4725  C   SER A 310       7.709  -0.473  -5.281  1.00 83.75           C
ATOM   4726  O   SER A 310       7.804   0.361  -6.179  1.00 83.75           O
ATOM   4727  HA  SER A 310       5.545  -0.549  -5.180  1.00 83.75           H
ATOM   4728  CB  SER A 310       6.294   0.422  -3.409  1.00 83.75           C
ATOM   4729 1HB  SER A 310       7.060   0.239  -2.655  1.00 83.75           H
ATOM   4730 2HB  SER A 310       6.494   1.406  -3.834  1.00 83.75           H
ATOM   4731  OG  SER A 310       5.011   0.425  -2.790  1.00 83.75           O
ATOM   4732  HG  SER A 310       4.341   0.857  -3.394  1.00 83.75           H
ATOM   4733  HN  SER A 310       6.368  -2.025  -2.955  1.00 83.75           H
ATOM   4734  N   CYS A 311       8.688  -1.283  -4.902  1.00 86.48           N
ATOM   4735  CA  CYS A 311       9.989  -1.236  -5.546  1.00 86.48           C
ATOM   4736  C   CYS A 311       9.999  -2.257  -6.686  1.00 86.48           C
ATOM   4737  O   CYS A 311      10.860  -2.206  -7.562  1.00 86.48           O
ATOM   4738  HA  CYS A 311      10.111  -0.224  -5.933  1.00 86.48           H
ATOM   4739  CB  CYS A 311      11.123  -1.483  -4.549  1.00 86.48           C
ATOM   4740 1HB  CYS A 311      12.075  -1.181  -4.986  1.00 86.48           H
ATOM   4741 2HB  CYS A 311      10.974  -0.872  -3.658  1.00 86.48           H
ATOM   4742  SG  CYS A 311      11.179  -3.253  -4.091  1.00 86.48           S
ATOM   4743  HG  CYS A 311      12.238  -3.157  -3.291  1.00 86.48           H
ATOM   4744  HN  CYS A 311       8.602  -1.960  -4.172  1.00 86.48           H
ATOM   4745  N   LEU A 312       9.031  -3.160  -6.636  1.00 83.73           N
ATOM   4746  CA  LEU A 312       9.000  -4.276  -7.567  1.00 83.73           C
ATOM   4747  C   LEU A 312       8.355  -3.823  -8.878  1.00 83.73           C
ATOM   4748  O   LEU A 312       8.735  -4.285  -9.953  1.00 83.73           O
ATOM   4749  HA  LEU A 312      10.032  -4.561  -7.770  1.00 83.73           H
ATOM   4750  CB  LEU A 312       8.313  -5.486  -6.930  1.00 83.73           C
ATOM   4751 1HB  LEU A 312       7.412  -5.142  -6.422  1.00 83.73           H
ATOM   4752 2HB  LEU A 312       7.994  -6.158  -7.726  1.00 83.73           H
ATOM   4753  CG  LEU A 312       9.154  -6.285  -5.932  1.00 83.73           C
ATOM   4754  HG  LEU A 312       9.499  -5.605  -5.153  1.00 83.73           H
ATOM   4755  CD1 LEU A 312       8.312  -7.365  -5.248  1.00 83.73           C
ATOM   4756 1HD1 LEU A 312       7.486  -6.897  -4.713  1.00 83.73           H
ATOM   4757 2HD1 LEU A 312       7.918  -8.049  -5.999  1.00 83.73           H
ATOM   4758 3HD1 LEU A 312       8.934  -7.918  -4.544  1.00 83.73           H
ATOM   4759  CD2 LEU A 312      10.397  -6.869  -6.605  1.00 83.73           C
ATOM   4760 1HD2 LEU A 312      10.094  -7.531  -7.416  1.00 83.73           H
ATOM   4761 2HD2 LEU A 312      11.007  -6.059  -7.006  1.00 83.73           H
ATOM   4762 3HD2 LEU A 312      10.976  -7.432  -5.874  1.00 83.73           H
ATOM   4763  HN  LEU A 312       8.279  -3.139  -5.977  1.00 83.73           H
ATOM   4764  N   ASN A 313       7.390  -2.924  -8.746  1.00 77.50           N
ATOM   4765  CA  ASN A 313       6.589  -2.515  -9.887  1.00 77.50           C
ATOM   4766  C   ASN A 313       7.514  -2.082 -11.026  1.00 77.50           C
ATOM   4767  O   ASN A 313       7.437  -2.618 -12.130  1.00 77.50           O
ATOM   4768  HA  ASN A 313       5.990  -3.388 -10.145  1.00 77.50           H
ATOM   4769  CB  ASN A 313       5.690  -1.328  -9.531  1.00 77.50           C
ATOM   4770 1HB  ASN A 313       6.248  -0.614  -8.925  1.00 77.50           H
ATOM   4771 2HB  ASN A 313       5.391  -0.808 -10.441  1.00 77.50           H
ATOM   4772  CG  ASN A 313       4.447  -1.791  -8.769  1.00 77.50           C
ATOM   4773  OD1 ASN A 313       3.991  -2.915  -8.898  1.00 77.50           O
ATOM   4774  ND2 ASN A 313       3.925  -0.864  -7.971  1.00 77.50           N
ATOM   4775 1HD2 ASN A 313       4.349   0.040  -7.911  1.00 77.50           H
ATOM   4776 2HD2 ASN A 313       3.110  -1.071  -7.430  1.00 77.50           H
ATOM   4777  HN  ASN A 313       7.154  -2.480  -7.882  1.00 77.50           H
ATOM   4778  N   PRO A 314       8.401  -1.109 -10.781  1.00 77.72           N
ATOM   4779  CA  PRO A 314       9.271  -0.595 -11.842  1.00 77.72           C
ATOM   4780  C   PRO A 314      10.035  -1.704 -12.548  1.00 77.72           C
ATOM   4781  O   PRO A 314      10.170  -1.688 -13.770  1.00 77.72           O
ATOM   4782  HA  PRO A 314       8.673  -0.121 -12.620  1.00 77.72           H
ATOM   4783  CB  PRO A 314      10.211   0.364 -11.108  1.00 77.72           C
ATOM   4784 1HB  PRO A 314      11.123  -0.138 -10.784  1.00 77.72           H
ATOM   4785 2HB  PRO A 314      10.514   1.194 -11.745  1.00 77.72           H
ATOM   4786  CG  PRO A 314       9.377   0.838  -9.924  1.00 77.72           C
ATOM   4787 1HG  PRO A 314      10.001   1.239  -9.124  1.00 77.72           H
ATOM   4788 2HG  PRO A 314       8.690   1.635 -10.206  1.00 77.72           H
ATOM   4789  CD  PRO A 314       8.644  -0.424  -9.498  1.00 77.72           C
ATOM   4790 1HD  PRO A 314       9.247  -1.035  -8.826  1.00 77.72           H
ATOM   4791 2HD  PRO A 314       7.718  -0.196  -8.971  1.00 77.72           H
ATOM   4792  N   VAL A 315      10.520  -2.645 -11.751  1.00 79.75           N
ATOM   4793  CA  VAL A 315      11.345  -3.719 -12.278  1.00 79.75           C
ATOM   4794  C   VAL A 315      10.517  -4.565 -13.247  1.00 79.75           C
ATOM   4795  O   VAL A 315      11.005  -4.962 -14.303  1.00 79.75           O
ATOM   4796  HA  VAL A 315      12.169  -3.262 -12.826  1.00 79.75           H
ATOM   4797  CB  VAL A 315      11.937  -4.536 -11.127  1.00 79.75           C
ATOM   4798  HB  VAL A 315      11.110  -4.957 -10.555  1.00 79.75           H
ATOM   4799  CG1 VAL A 315      12.781  -5.697 -11.657  1.00 79.75           C
ATOM   4800 1HG1 VAL A 315      12.157  -6.352 -12.266  1.00 79.75           H
ATOM   4801 2HG1 VAL A 315      13.597  -5.306 -12.264  1.00 79.75           H
ATOM   4802 3HG1 VAL A 315      13.190  -6.261 -10.819  1.00 79.75           H
ATOM   4803  CG2 VAL A 315      12.755  -3.647 -10.188  1.00 79.75           C
ATOM   4804 1HG2 VAL A 315      13.571  -3.185 -10.744  1.00 79.75           H
ATOM   4805 2HG2 VAL A 315      12.113  -2.871  -9.771  1.00 79.75           H
ATOM   4806 3HG2 VAL A 315      13.164  -4.253  -9.380  1.00 79.75           H
ATOM   4807  HN  VAL A 315      10.357  -2.682 -10.765  1.00 79.75           H
ATOM   4808  N   LEU A 316       9.277  -4.815 -12.852  1.00 77.36           N
ATOM   4809  CA  LEU A 316       8.390  -5.645 -13.651  1.00 77.36           C
ATOM   4810  C   LEU A 316       8.240  -5.029 -15.044  1.00 77.36           C
ATOM   4811  O   LEU A 316       8.267  -5.740 -16.047  1.00 77.36           O
ATOM   4812  HA  LEU A 316       8.862  -6.622 -13.755  1.00 77.36           H
ATOM   4813  CB  LEU A 316       7.060  -5.859 -12.927  1.00 77.36           C
ATOM   4814 1HB  LEU A 316       6.640  -4.883 -12.683  1.00 77.36           H
ATOM   4815 2HB  LEU A 316       6.367  -6.340 -13.617  1.00 77.36           H
ATOM   4816  CG  LEU A 316       7.120  -6.692 -11.645  1.00 77.36           C
ATOM   4817  HG  LEU A 316       7.828  -6.220 -10.964  1.00 77.36           H
ATOM   4818  CD1 LEU A 316       5.762  -6.715 -10.941  1.00 77.36           C
ATOM   4819 1HD1 LEU A 316       5.470  -5.697 -10.683  1.00 77.36           H
ATOM   4820 2HD1 LEU A 316       5.016  -7.150 -11.606  1.00 77.36           H
ATOM   4821 3HD1 LEU A 316       5.833  -7.314 -10.033  1.00 77.36           H
ATOM   4822  CD2 LEU A 316       7.641  -8.102 -11.932  1.00 77.36           C
ATOM   4823 1HD2 LEU A 316       6.977  -8.598 -12.640  1.00 77.36           H
ATOM   4824 2HD2 LEU A 316       8.643  -8.040 -12.356  1.00 77.36           H
ATOM   4825 3HD2 LEU A 316       7.674  -8.673 -11.004  1.00 77.36           H
ATOM   4826  HN  LEU A 316       8.877  -4.463 -12.006  1.00 77.36           H
ATOM   4827  N   TYR A 317       8.086  -3.713 -15.061  1.00 65.32           N
ATOM   4828  CA  TYR A 317       7.874  -3.000 -16.309  1.00 65.32           C
ATOM   4829  C   TYR A 317       9.101  -3.108 -17.217  1.00 65.32           C
ATOM   4830  O   TYR A 317       8.969  -3.188 -18.437  1.00 65.32           O
ATOM   4831  HA  TYR A 317       7.019  -3.450 -16.812  1.00 65.32           H
ATOM   4832  CB  TYR A 317       7.665  -1.534 -15.927  1.00 65.32           C
ATOM   4833 1HB  TYR A 317       8.568  -1.163 -15.441  1.00 65.32           H
ATOM   4834 2HB  TYR A 317       7.528  -0.948 -16.836  1.00 65.32           H
ATOM   4835  CG  TYR A 317       6.471  -1.296 -15.000  1.00 65.32           C
ATOM   4836  CD1 TYR A 317       5.366  -2.120 -15.074  1.00 65.32           C
ATOM   4837  HD1 TYR A 317       5.344  -2.940 -15.792  1.00 65.32           H
ATOM   4838  CD2 TYR A 317       6.498  -0.258 -14.091  1.00 65.32           C
ATOM   4839  HD2 TYR A 317       7.371   0.392 -14.033  1.00 65.32           H
ATOM   4840  CE1 TYR A 317       4.242  -1.897 -14.202  1.00 65.32           C
ATOM   4841  HE1 TYR A 317       3.363  -2.540 -14.250  1.00 65.32           H
ATOM   4842  CE2 TYR A 317       5.374  -0.035 -13.219  1.00 65.32           C
ATOM   4843  HE2 TYR A 317       5.383   0.781 -12.497  1.00 65.32           H
ATOM   4844  CZ  TYR A 317       4.302  -0.866 -13.318  1.00 65.32           C
ATOM   4845  OH  TYR A 317       3.240  -0.655 -12.494  1.00 65.32           O
ATOM   4846  HH  TYR A 317       2.587  -1.408 -12.578  1.00 65.32           H
ATOM   4847  HN  TYR A 317       8.105  -3.137 -14.243  1.00 65.32           H
ATOM   4848  N   VAL A 318      10.266  -3.106 -16.587  1.00 68.69           N
ATOM   4849  CA  VAL A 318      11.517  -3.164 -17.325  1.00 68.69           C
ATOM   4850  C   VAL A 318      11.608  -4.502 -18.061  1.00 68.69           C
ATOM   4851  O   VAL A 318      11.883  -4.537 -19.259  1.00 68.69           O
ATOM   4852  HA  VAL A 318      11.502  -2.359 -18.060  1.00 68.69           H
ATOM   4853  CB  VAL A 318      12.694  -2.920 -16.379  1.00 68.69           C
ATOM   4854  HB  VAL A 318      12.605  -3.618 -15.546  1.00 68.69           H
ATOM   4855  CG1 VAL A 318      14.026  -3.193 -17.080  1.00 68.69           C
ATOM   4856 1HG1 VAL A 318      14.055  -4.230 -17.414  1.00 68.69           H
ATOM   4857 2HG1 VAL A 318      14.126  -2.531 -17.940  1.00 68.69           H
ATOM   4858 3HG1 VAL A 318      14.847  -3.012 -16.385  1.00 68.69           H
ATOM   4859  CG2 VAL A 318      12.655  -1.501 -15.809  1.00 68.69           C
ATOM   4860 1HG2 VAL A 318      12.708  -0.780 -16.625  1.00 68.69           H
ATOM   4861 2HG2 VAL A 318      11.727  -1.356 -15.256  1.00 68.69           H
ATOM   4862 3HG2 VAL A 318      13.503  -1.354 -15.140  1.00 68.69           H
ATOM   4863  HN  VAL A 318      10.364  -3.067 -15.592  1.00 68.69           H
ATOM   4864  N   PHE A 319      11.372  -5.570 -17.313  1.00 67.29           N
ATOM   4865  CA  PHE A 319      11.614  -6.909 -17.823  1.00 67.29           C
ATOM   4866  C   PHE A 319      10.472  -7.362 -18.735  1.00 67.29           C
ATOM   4867  O   PHE A 319      10.703  -8.048 -19.730  1.00 67.29           O
ATOM   4868  HA  PHE A 319      12.542  -6.875 -18.395  1.00 67.29           H
ATOM   4869  CB  PHE A 319      11.686  -7.842 -16.613  1.00 67.29           C
ATOM   4870 1HB  PHE A 319      10.909  -7.560 -15.903  1.00 67.29           H
ATOM   4871 2HB  PHE A 319      11.466  -8.859 -16.938  1.00 67.29           H
ATOM   4872  CG  PHE A 319      13.038  -7.831 -15.898  1.00 67.29           C
ATOM   4873  CD1 PHE A 319      14.128  -8.382 -16.497  1.00 67.29           C
ATOM   4874  HD1 PHE A 319      14.038  -8.831 -17.486  1.00 67.29           H
ATOM   4875  CD2 PHE A 319      13.151  -7.271 -14.664  1.00 67.29           C
ATOM   4876  HD2 PHE A 319      12.277  -6.830 -14.184  1.00 67.29           H
ATOM   4877  CE1 PHE A 319      15.384  -8.372 -15.833  1.00 67.29           C
ATOM   4878  HE1 PHE A 319      16.257  -8.814 -16.313  1.00 67.29           H
ATOM   4879  CE2 PHE A 319      14.406  -7.261 -14.001  1.00 67.29           C
ATOM   4880  HE2 PHE A 319      14.496  -6.812 -13.011  1.00 67.29           H
ATOM   4881  CZ  PHE A 319      15.496  -7.812 -14.599  1.00 67.29           C
ATOM   4882  HZ  PHE A 319      16.460  -7.804 -14.090  1.00 67.29           H
ATOM   4883  HN  PHE A 319      11.024  -5.531 -16.377  1.00 67.29           H
ATOM   4884  N   VAL A 320       9.266  -6.961 -18.364  1.00 71.32           N
ATOM   4885  CA  VAL A 320       8.071  -7.499 -18.992  1.00 71.32           C
ATOM   4886  C   VAL A 320       7.601  -6.540 -20.088  1.00 71.32           C
ATOM   4887  O   VAL A 320       6.948  -6.956 -21.044  1.00 71.32           O
ATOM   4888  HA  VAL A 320       8.341  -8.450 -19.451  1.00 71.32           H
ATOM   4889  CB  VAL A 320       6.999  -7.769 -17.935  1.00 71.32           C
ATOM   4890  HB  VAL A 320       6.594  -6.809 -17.615  1.00 71.32           H
ATOM   4891  CG1 VAL A 320       5.850  -8.594 -18.517  1.00 71.32           C
ATOM   4892 1HG1 VAL A 320       5.395  -8.049 -19.344  1.00 71.32           H
ATOM   4893 2HG1 VAL A 320       6.233  -9.548 -18.878  1.00 71.32           H
ATOM   4894 3HG1 VAL A 320       5.102  -8.771 -17.744  1.00 71.32           H
ATOM   4895  CG2 VAL A 320       7.601  -8.458 -16.708  1.00 71.32           C
ATOM   4896 1HG2 VAL A 320       8.046  -9.407 -17.006  1.00 71.32           H
ATOM   4897 2HG2 VAL A 320       8.369  -7.818 -16.272  1.00 71.32           H
ATOM   4898 3HG2 VAL A 320       6.818  -8.638 -15.972  1.00 71.32           H
ATOM   4899  HN  VAL A 320       9.098  -6.282 -17.649  1.00 71.32           H
ATOM   4900  N   GLY A 321       7.951  -5.274 -19.913  1.00 72.80           N
ATOM   4901  CA  GLY A 321       7.473  -4.234 -20.808  1.00 72.80           C
ATOM   4902  C   GLY A 321       8.442  -4.027 -21.974  1.00 72.80           C
ATOM   4903  O   GLY A 321       9.442  -3.324 -21.837  1.00 72.80           O
ATOM   4904 1HA  GLY A 321       6.490  -4.504 -21.192  1.00 72.80           H
ATOM   4905 2HA  GLY A 321       7.356  -3.301 -20.258  1.00 72.80           H
ATOM   4906  HN  GLY A 321       8.548  -4.956 -19.176  1.00 72.80           H
ATOM   4907  N   GLU A 322       8.112  -4.652 -23.095  1.00 64.28           N
ATOM   4908  CA  GLU A 322       8.852  -4.424 -24.324  1.00 64.28           C
ATOM   4909  C   GLU A 322       8.804  -2.944 -24.707  1.00 64.28           C
ATOM   4910  O   GLU A 322       9.829  -2.350 -25.038  1.00 64.28           O
ATOM   4911  HA  GLU A 322       9.879  -4.715 -24.102  1.00 64.28           H
ATOM   4912  CB  GLU A 322       8.316  -5.301 -25.457  1.00 64.28           C
ATOM   4913 1HB  GLU A 322       7.228  -5.236 -25.489  1.00 64.28           H
ATOM   4914 2HB  GLU A 322       8.792  -5.020 -26.397  1.00 64.28           H
ATOM   4915  CG  GLU A 322       8.662  -6.773 -25.222  1.00 64.28           C
ATOM   4916 1HG  GLU A 322       9.741  -6.884 -25.114  1.00 64.28           H
ATOM   4917 2HG  GLU A 322       8.212  -7.112 -24.289  1.00 64.28           H
ATOM   4918  CD  GLU A 322       8.168  -7.644 -26.379  1.00 64.28           C
ATOM   4919  OE1 GLU A 322       8.429  -8.865 -26.322  1.00 64.28           O
ATOM   4920  OE2 GLU A 322       7.540  -7.069 -27.294  1.00 64.28           O
ATOM   4921  HN  GLU A 322       7.356  -5.302 -23.171  1.00 64.28           H
ATOM   4922  N   ARG A 323       7.601  -2.390 -24.649  1.00 62.09           N
ATOM   4923  CA  ARG A 323       7.398  -1.001 -25.025  1.00 62.09           C
ATOM   4924  C   ARG A 323       8.214  -0.080 -24.116  1.00 62.09           C
ATOM   4925  O   ARG A 323       8.861   0.853 -24.590  1.00 62.09           O
ATOM   4926  HA  ARG A 323       7.743  -0.939 -26.057  1.00 62.09           H
ATOM   4927  CB  ARG A 323       5.920  -0.616 -24.935  1.00 62.09           C
ATOM   4928 1HB  ARG A 323       5.329  -1.281 -25.565  1.00 62.09           H
ATOM   4929 2HB  ARG A 323       5.568  -0.749 -23.912  1.00 62.09           H
ATOM   4930  CG  ARG A 323       5.704   0.834 -25.370  1.00 62.09           C
ATOM   4931 1HG  ARG A 323       6.262   1.502 -24.714  1.00 62.09           H
ATOM   4932 2HG  ARG A 323       6.095   0.978 -26.378  1.00 62.09           H
ATOM   4933  CD  ARG A 323       4.219   1.201 -25.337  1.00 62.09           C
ATOM   4934 1HD  ARG A 323       3.673   0.609 -26.072  1.00 62.09           H
ATOM   4935 2HD  ARG A 323       3.799   0.962 -24.360  1.00 62.09           H
ATOM   4936  NE  ARG A 323       4.047   2.643 -25.622  1.00 62.09           N
ATOM   4937  HE  ARG A 323       4.755   3.103 -26.158  1.00 62.09           H
ATOM   4938  CZ  ARG A 323       3.002   3.372 -25.206  1.00 62.09           C
ATOM   4939  NH1 ARG A 323       2.024   2.808 -24.483  1.00 62.09           N
ATOM   4940 1HH1 ARG A 323       2.071   1.836 -24.251  1.00 62.09           H
ATOM   4941 2HH1 ARG A 323       1.248   3.359 -24.177  1.00 62.09           H
ATOM   4942  NH2 ARG A 323       2.950   4.673 -25.523  1.00 62.09           N
ATOM   4943 1HH2 ARG A 323       2.177   5.230 -25.220  1.00 62.09           H
ATOM   4944 2HH2 ARG A 323       3.684   5.086 -26.062  1.00 62.09           H
ATOM   4945  HN  ARG A 323       6.777  -2.872 -24.353  1.00 62.09           H
ATOM   4946  N   PHE A 324       8.158  -0.374 -22.825  1.00 73.36           N
ATOM   4947  CA  PHE A 324       8.810   0.467 -21.836  1.00 73.36           C
ATOM   4948  C   PHE A 324      10.331   0.422 -21.996  1.00 73.36           C
ATOM   4949  O   PHE A 324      11.000   1.450 -21.898  1.00 73.36           O
ATOM   4950  HA  PHE A 324       8.460   1.487 -21.998  1.00 73.36           H
ATOM   4951  CB  PHE A 324       8.437  -0.088 -20.460  1.00 73.36           C
ATOM   4952 1HB  PHE A 324       7.352  -0.169 -20.395  1.00 73.36           H
ATOM   4953 2HB  PHE A 324       8.838  -1.096 -20.366  1.00 73.36           H
ATOM   4954  CG  PHE A 324       8.942   0.759 -19.290  1.00 73.36           C
ATOM   4955  CD1 PHE A 324      10.112   0.439 -18.675  1.00 73.36           C
ATOM   4956  HD1 PHE A 324      10.690  -0.420 -19.016  1.00 73.36           H
ATOM   4957  CD2 PHE A 324       8.221   1.831 -18.865  1.00 73.36           C
ATOM   4958  HD2 PHE A 324       7.284   2.087 -19.358  1.00 73.36           H
ATOM   4959  CE1 PHE A 324      10.581   1.224 -17.589  1.00 73.36           C
ATOM   4960  HE1 PHE A 324      11.519   0.968 -17.096  1.00 73.36           H
ATOM   4961  CE2 PHE A 324       8.690   2.616 -17.779  1.00 73.36           C
ATOM   4962  HE2 PHE A 324       8.112   3.475 -17.438  1.00 73.36           H
ATOM   4963  CZ  PHE A 324       9.860   2.296 -17.164  1.00 73.36           C
ATOM   4964  HZ  PHE A 324      10.220   2.899 -16.330  1.00 73.36           H
ATOM   4965  HN  PHE A 324       7.679  -1.170 -22.453  1.00 73.36           H
ATOM   4966  N   ARG A 325      10.834  -0.780 -22.238  1.00 71.65           N
ATOM   4967  CA  ARG A 325      12.261  -0.969 -22.432  1.00 71.65           C
ATOM   4968  C   ARG A 325      12.762  -0.089 -23.579  1.00 71.65           C
ATOM   4969  O   ARG A 325      13.796   0.567 -23.458  1.00 71.65           O
ATOM   4970  HA  ARG A 325      12.713  -0.673 -21.485  1.00 71.65           H
ATOM   4971  CB  ARG A 325      12.586  -2.432 -22.741  1.00 71.65           C
ATOM   4972 1HB  ARG A 325      11.813  -2.851 -23.385  1.00 71.65           H
ATOM   4973 2HB  ARG A 325      13.526  -2.491 -23.290  1.00 71.65           H
ATOM   4974  CG  ARG A 325      12.688  -3.254 -21.455  1.00 71.65           C
ATOM   4975 1HG  ARG A 325      13.349  -2.751 -20.749  1.00 71.65           H
ATOM   4976 2HG  ARG A 325      11.708  -3.319 -20.982  1.00 71.65           H
ATOM   4977  CD  ARG A 325      13.216  -4.661 -21.744  1.00 71.65           C
ATOM   4978 1HD  ARG A 325      14.081  -4.605 -22.405  1.00 71.65           H
ATOM   4979 2HD  ARG A 325      13.551  -5.129 -20.818  1.00 71.65           H
ATOM   4980  NE  ARG A 325      12.154  -5.481 -22.369  1.00 71.65           N
ATOM   4981  HE  ARG A 325      11.240  -5.084 -22.447  1.00 71.65           H
ATOM   4982  CZ  ARG A 325      12.343  -6.722 -22.839  1.00 71.65           C
ATOM   4983  NH1 ARG A 325      13.548  -7.303 -22.761  1.00 71.65           N
ATOM   4984 1HH1 ARG A 325      14.315  -6.810 -22.351  1.00 71.65           H
ATOM   4985 2HH1 ARG A 325      13.680  -8.229 -23.114  1.00 71.65           H
ATOM   4986  NH2 ARG A 325      11.308  -7.373 -23.386  1.00 71.65           N
ATOM   4987 1HH2 ARG A 325      11.431  -8.300 -23.741  1.00 71.65           H
ATOM   4988 2HH2 ARG A 325      10.411  -6.932 -23.440  1.00 71.65           H
ATOM   4989  HN  ARG A 325      10.284  -1.613 -22.303  1.00 71.65           H
ATOM   4990  N   ARG A 326      12.006  -0.103 -24.667  1.00 66.86           N
ATOM   4991  CA  ARG A 326      12.381   0.655 -25.849  1.00 66.86           C
ATOM   4992  C   ARG A 326      12.395   2.153 -25.535  1.00 66.86           C
ATOM   4993  O   ARG A 326      13.332   2.859 -25.905  1.00 66.86           O
ATOM   4994  HA  ARG A 326      13.378   0.298 -26.105  1.00 66.86           H
ATOM   4995  CB  ARG A 326      11.411   0.392 -27.003  1.00 66.86           C
ATOM   4996 1HB  ARG A 326      11.329  -0.681 -27.176  1.00 66.86           H
ATOM   4997 2HB  ARG A 326      10.416   0.749 -26.735  1.00 66.86           H
ATOM   4998  CG  ARG A 326      11.880   1.086 -28.283  1.00 66.86           C
ATOM   4999 1HG  ARG A 326      11.930   2.163 -28.120  1.00 66.86           H
ATOM   5000 2HG  ARG A 326      12.888   0.754 -28.532  1.00 66.86           H
ATOM   5001  CD  ARG A 326      10.936   0.785 -29.448  1.00 66.86           C
ATOM   5002 1HD  ARG A 326       9.916   1.062 -29.181  1.00 66.86           H
ATOM   5003 2HD  ARG A 326      11.213   1.383 -30.316  1.00 66.86           H
ATOM   5004  NE  ARG A 326      10.995  -0.655 -29.788  1.00 66.86           N
ATOM   5005  HE  ARG A 326      11.821  -1.161 -29.541  1.00 66.86           H
ATOM   5006  CZ  ARG A 326      10.011  -1.321 -30.407  1.00 66.86           C
ATOM   5007  NH1 ARG A 326       8.882  -0.693 -30.761  1.00 66.86           N
ATOM   5008 1HH1 ARG A 326       8.768   0.281 -30.564  1.00 66.86           H
ATOM   5009 2HH1 ARG A 326       8.152  -1.198 -31.222  1.00 66.86           H
ATOM   5010  NH2 ARG A 326      10.173  -2.626 -30.665  1.00 66.86           N
ATOM   5011 1HH2 ARG A 326       9.448  -3.138 -31.126  1.00 66.86           H
ATOM   5012 2HH2 ARG A 326      11.018  -3.088 -30.398  1.00 66.86           H
ATOM   5013  HN  ARG A 326      11.154  -0.620 -24.749  1.00 66.86           H
ATOM   5014  N   ASP A 327      11.346   2.593 -24.857  1.00 77.14           N
ATOM   5015  CA  ASP A 327      11.181   4.008 -24.568  1.00 77.14           C
ATOM   5016  C   ASP A 327      12.249   4.446 -23.565  1.00 77.14           C
ATOM   5017  O   ASP A 327      12.718   5.583 -23.609  1.00 77.14           O
ATOM   5018  HA  ASP A 327      11.282   4.510 -25.530  1.00 77.14           H
ATOM   5019  CB  ASP A 327       9.809   4.288 -23.952  1.00 77.14           C
ATOM   5020 1HB  ASP A 327       9.629   3.598 -23.127  1.00 77.14           H
ATOM   5021 2HB  ASP A 327       9.793   5.295 -23.534  1.00 77.14           H
ATOM   5022  CG  ASP A 327       8.699   4.144 -24.995  1.00 77.14           C
ATOM   5023  OD1 ASP A 327       9.049   4.112 -26.195  1.00 77.14           O
ATOM   5024  OD2 ASP A 327       7.526   4.070 -24.570  1.00 77.14           O
ATOM   5025  HN  ASP A 327      10.618   2.003 -24.508  1.00 77.14           H
ATOM   5026  N   LEU A 328      12.603   3.522 -22.683  1.00 78.41           N
ATOM   5027  CA  LEU A 328      13.648   3.780 -21.708  1.00 78.41           C
ATOM   5028  C   LEU A 328      14.956   4.091 -22.438  1.00 78.41           C
ATOM   5029  O   LEU A 328      15.566   5.134 -22.209  1.00 78.41           O
ATOM   5030  HA  LEU A 328      13.353   4.661 -21.138  1.00 78.41           H
ATOM   5031  CB  LEU A 328      13.757   2.617 -20.719  1.00 78.41           C
ATOM   5032 1HB  LEU A 328      12.830   2.563 -20.148  1.00 78.41           H
ATOM   5033 2HB  LEU A 328      13.836   1.690 -21.287  1.00 78.41           H
ATOM   5034  CG  LEU A 328      14.927   2.680 -19.735  1.00 78.41           C
ATOM   5035  HG  LEU A 328      15.853   2.724 -20.308  1.00 78.41           H
ATOM   5036  CD1 LEU A 328      14.860   3.951 -18.886  1.00 78.41           C
ATOM   5037 1HD1 LEU A 328      14.902   4.825 -19.535  1.00 78.41           H
ATOM   5038 2HD1 LEU A 328      13.928   3.962 -18.321  1.00 78.41           H
ATOM   5039 3HD1 LEU A 328      15.703   3.971 -18.195  1.00 78.41           H
ATOM   5040  CD2 LEU A 328      14.987   1.417 -18.874  1.00 78.41           C
ATOM   5041 1HD2 LEU A 328      14.060   1.318 -18.309  1.00 78.41           H
ATOM   5042 2HD2 LEU A 328      15.117   0.546 -19.515  1.00 78.41           H
ATOM   5043 3HD2 LEU A 328      15.828   1.489 -18.183  1.00 78.41           H
ATOM   5044  HN  LEU A 328      12.189   2.614 -22.630  1.00 78.41           H
ATOM   5045  N   VAL A 329      15.348   3.166 -23.303  1.00 79.41           N
ATOM   5046  CA  VAL A 329      16.613   3.289 -24.007  1.00 79.41           C
ATOM   5047  C   VAL A 329      16.608   4.576 -24.834  1.00 79.41           C
ATOM   5048  O   VAL A 329      17.630   5.253 -24.941  1.00 79.41           O
ATOM   5049  HA  VAL A 329      17.402   3.356 -23.258  1.00 79.41           H
ATOM   5050  CB  VAL A 329      16.865   2.038 -24.851  1.00 79.41           C
ATOM   5051  HB  VAL A 329      16.008   1.899 -25.509  1.00 79.41           H
ATOM   5052  CG1 VAL A 329      18.108   2.209 -25.727  1.00 79.41           C
ATOM   5053 1HG1 VAL A 329      17.967   3.058 -26.395  1.00 79.41           H
ATOM   5054 2HG1 VAL A 329      18.977   2.385 -25.094  1.00 79.41           H
ATOM   5055 3HG1 VAL A 329      18.264   1.305 -26.316  1.00 79.41           H
ATOM   5056  CG2 VAL A 329      16.985   0.795 -23.966  1.00 79.41           C
ATOM   5057 1HG2 VAL A 329      17.816   0.922 -23.272  1.00 79.41           H
ATOM   5058 2HG2 VAL A 329      16.061   0.658 -23.405  1.00 79.41           H
ATOM   5059 3HG2 VAL A 329      17.165  -0.080 -24.591  1.00 79.41           H
ATOM   5060  HN  VAL A 329      14.819   2.347 -23.524  1.00 79.41           H
ATOM   5061  N   LYS A 330      15.447   4.876 -25.397  1.00 73.35           N
ATOM   5062  CA  LYS A 330      15.293   6.077 -26.201  1.00 73.35           C
ATOM   5063  C   LYS A 330      15.560   7.306 -25.330  1.00 73.35           C
[truncated: 117,478 more chars]
