# Supplementary material for: Noncanonical roles of chemokine regions in CCR9 activation revealed by structural modeling and mutational mapping
Source: Nat Commun. 2025 Aug 18;16:7695. doi: 10.1038/s41467-025-62321-9 (PMC12361432; doi:10.1038/s41467-025-62321-9)
Supplement: Supplementary file 7 — Supplementary Data 5 [file 41467_2025_62321_MOESM7_ESM.zip › CCR9_CCL25x1P6_15_rnk3.pdb]

ATOM      1  N   GLU A  20      -5.749  -4.106  58.325  1.00 49.84           N
ATOM      2  CA  GLU A  20      -5.623  -5.195  57.372  1.00 49.84           C
ATOM      3  C   GLU A  20      -6.160  -6.494  57.976  1.00 49.84           C
ATOM      4  O   GLU A  20      -5.407  -7.267  58.566  1.00 49.84           O
ATOM      5  HA  GLU A  20      -6.233  -4.905  56.517  1.00 49.84           H
ATOM      6  CB  GLU A  20      -4.171  -5.361  56.919  1.00 49.84           C
ATOM      7 1HB  GLU A  20      -3.503  -5.240  57.772  1.00 49.84           H
ATOM      8 2HB  GLU A  20      -4.051  -6.318  56.411  1.00 49.84           H
ATOM      9  CG  GLU A  20      -3.787  -4.283  55.903  1.00 49.84           C
ATOM     10 1HG  GLU A  20      -4.653  -4.030  55.291  1.00 49.84           H
ATOM     11 2HG  GLU A  20      -3.490  -3.375  56.426  1.00 49.84           H
ATOM     12  CD  GLU A  20      -2.643  -4.759  55.005  1.00 49.84           C
ATOM     13  OE1 GLU A  20      -2.601  -4.293  53.845  1.00 49.84           O
ATOM     14  OE2 GLU A  20      -1.837  -5.576  55.498  1.00 49.84           O
ATOM     15  HN  GLU A  20      -6.179  -4.353  59.194  1.00 49.84           H
ATOM     16  N   SER A  21      -7.459  -6.695  57.808  1.00 58.30           N
ATOM     17  CA  SER A  21      -8.076  -7.956  58.182  1.00 58.30           C
ATOM     18  C   SER A  21      -7.361  -9.115  57.485  1.00 58.30           C
ATOM     19  O   SER A  21      -6.937  -8.988  56.337  1.00 58.30           O
ATOM     20  HA  SER A  21      -7.956  -8.027  59.263  1.00 58.30           H
ATOM     21  CB  SER A  21      -9.566  -7.965  57.833  1.00 58.30           C
ATOM     22 1HB  SER A  21     -10.019  -8.885  58.200  1.00 58.30           H
ATOM     23 2HB  SER A  21     -10.063  -7.140  58.343  1.00 58.30           H
ATOM     24  OG  SER A  21      -9.786  -7.855  56.429  1.00 58.30           O
ATOM     25  HG  SER A  21     -10.187  -8.702  56.079  1.00 58.30           H
ATOM     26  HN  SER A  21      -8.085  -6.015  57.425  1.00 58.30           H
ATOM     27  N   THR A  22      -7.249 -10.220  58.208  1.00 59.43           N
ATOM     28  CA  THR A  22      -6.593 -11.401  57.674  1.00 59.43           C
ATOM     29  C   THR A  22      -7.190 -11.774  56.315  1.00 59.43           C
ATOM     30  O   THR A  22      -6.484 -12.269  55.438  1.00 59.43           O
ATOM     31  HA  THR A  22      -5.542 -11.164  57.507  1.00 59.43           H
ATOM     32  CB  THR A  22      -6.706 -12.516  58.715  1.00 59.43           C
ATOM     33  HB  THR A  22      -6.764 -13.493  58.234  1.00 59.43           H
ATOM     34  OG1 THR A  22      -7.840 -12.148  59.496  1.00 59.43           O
ATOM     35  HG1 THR A  22      -8.167 -12.937  60.016  1.00 59.43           H
ATOM     36  CG2 THR A  22      -5.547 -12.506  59.713  1.00 59.43           C
ATOM     37 1HG2 THR A  22      -5.531 -11.554  60.242  1.00 59.43           H
ATOM     38 2HG2 THR A  22      -4.606 -12.640  59.178  1.00 59.43           H
ATOM     39 3HG2 THR A  22      -5.676 -13.318  60.429  1.00 59.43           H
ATOM     40  HN  THR A  22      -7.597 -10.315  59.141  1.00 59.43           H
ATOM     41  N   SER A  23      -8.484 -11.523  56.184  1.00 62.40           N
ATOM     42  CA  SER A  23      -9.177 -11.796  54.937  1.00 62.40           C
ATOM     43  C   SER A  23      -8.562 -10.970  53.805  1.00 62.40           C
ATOM     44  O   SER A  23      -8.402 -11.462  52.689  1.00 62.40           O
ATOM     45  HA  SER A  23      -9.035 -12.861  54.754  1.00 62.40           H
ATOM     46  CB  SER A  23     -10.672 -11.495  55.060  1.00 62.40           C
ATOM     47 1HB  SER A  23     -11.198 -11.912  54.200  1.00 62.40           H
ATOM     48 2HB  SER A  23     -11.070 -11.990  55.946  1.00 62.40           H
ATOM     49  OG  SER A  23     -10.931 -10.097  55.142  1.00 62.40           O
ATOM     50  HG  SER A  23     -11.916  -9.928  55.103  1.00 62.40           H
ATOM     51  HN  SER A  23      -9.056 -11.141  56.911  1.00 62.40           H
ATOM     52  N   SER A  24      -8.232  -9.729  54.132  1.00 69.27           N
ATOM     53  CA  SER A  24      -7.725  -8.802  53.135  1.00 69.27           C
ATOM     54  C   SER A  24      -6.356  -9.267  52.636  1.00 69.27           C
ATOM     55  O   SER A  24      -5.994  -9.021  51.487  1.00 69.27           O
ATOM     56  HA  SER A  24      -8.455  -8.822  52.325  1.00 69.27           H
ATOM     57  CB  SER A  24      -7.631  -7.383  53.700  1.00 69.27           C
ATOM     58 1HB  SER A  24      -7.662  -6.664  52.882  1.00 69.27           H
ATOM     59 2HB  SER A  24      -8.497  -7.185  54.331  1.00 69.27           H
ATOM     60  OG  SER A  24      -6.439  -7.188  54.457  1.00 69.27           O
ATOM     61  HG  SER A  24      -6.448  -7.775  55.267  1.00 69.27           H
ATOM     62  HN  SER A  24      -8.307  -9.356  55.057  1.00 69.27           H
ATOM     63  N   MET A  25      -5.632  -9.931  53.525  1.00 66.55           N
ATOM     64  CA  MET A  25      -4.317 -10.448  53.184  1.00 66.55           C
ATOM     65  C   MET A  25      -4.430 -11.718  52.340  1.00 66.55           C
ATOM     66  O   MET A  25      -3.669 -11.907  51.391  1.00 66.55           O
ATOM     67  HA  MET A  25      -3.834  -9.660  52.606  1.00 66.55           H
ATOM     68  CB  MET A  25      -3.541 -10.754  54.467  1.00 66.55           C
ATOM     69 1HB  MET A  25      -3.666  -9.936  55.176  1.00 66.55           H
ATOM     70 2HB  MET A  25      -3.947 -11.649  54.938  1.00 66.55           H
ATOM     71  CG  MET A  25      -2.053 -10.957  54.171  1.00 66.55           C
ATOM     72 1HG  MET A  25      -1.565 -11.423  55.027  1.00 66.55           H
ATOM     73 2HG  MET A  25      -1.931 -11.635  53.327  1.00 66.55           H
ATOM     74  SD  MET A  25      -1.283  -9.388  53.810  1.00 66.55           S
ATOM     75  CE  MET A  25       0.436  -9.865  53.871  1.00 66.55           C
ATOM     76 1HE  MET A  25       0.669 -10.255  54.862  1.00 66.55           H
ATOM     77 2HE  MET A  25       0.626 -10.635  53.124  1.00 66.55           H
ATOM     78 3HE  MET A  25       1.062  -8.996  53.666  1.00 66.55           H
ATOM     79  HN  MET A  25      -5.930 -10.118  54.462  1.00 66.55           H
ATOM     80  N   GLU A  26      -5.384 -12.558  52.715  1.00 61.61           N
ATOM     81  CA  GLU A  26      -5.645 -13.776  51.967  1.00 61.61           C
ATOM     82  C   GLU A  26      -6.104 -13.439  50.547  1.00 61.61           C
ATOM     83  O   GLU A  26      -5.693 -14.090  49.587  1.00 61.61           O
ATOM     84  HA  GLU A  26      -4.693 -14.305  51.933  1.00 61.61           H
ATOM     85  CB  GLU A  26      -6.677 -14.649  52.684  1.00 61.61           C
ATOM     86 1HB  GLU A  26      -7.476 -14.022  53.080  1.00 61.61           H
ATOM     87 2HB  GLU A  26      -7.034 -15.426  52.008  1.00 61.61           H
ATOM     88  CG  GLU A  26      -6.050 -15.371  53.878  1.00 61.61           C
ATOM     89 1HG  GLU A  26      -5.210 -15.977  53.541  1.00 61.61           H
ATOM     90 2HG  GLU A  26      -5.653 -14.639  54.583  1.00 61.61           H
ATOM     91  CD  GLU A  26      -7.077 -16.260  54.582  1.00 61.61           C
ATOM     92  OE1 GLU A  26      -6.634 -17.216  55.255  1.00 61.61           O
ATOM     93  OE2 GLU A  26      -8.282 -15.963  54.432  1.00 61.61           O
ATOM     94  HN  GLU A  26      -5.971 -12.417  53.511  1.00 61.61           H
ATOM     95  N   ASP A  27      -6.949 -12.423  50.457  1.00 69.13           N
ATOM     96  CA  ASP A  27      -7.511 -12.027  49.177  1.00 69.13           C
ATOM     97  C   ASP A  27      -6.375 -11.669  48.216  1.00 69.13           C
ATOM     98  O   ASP A  27      -6.443 -11.980  47.028  1.00 69.13           O
ATOM     99  HA  ASP A  27      -8.088 -12.888  48.839  1.00 69.13           H
ATOM    100  CB  ASP A  27      -8.409 -10.797  49.326  1.00 69.13           C
ATOM    101 1HB  ASP A  27      -7.892 -10.033  49.907  1.00 69.13           H
ATOM    102 2HB  ASP A  27      -8.611 -10.369  48.345  1.00 69.13           H
ATOM    103  CG  ASP A  27      -9.728 -11.162  50.011  1.00 69.13           C
ATOM    104  OD1 ASP A  27     -10.102 -12.351  49.926  1.00 69.13           O
ATOM    105  OD2 ASP A  27     -10.332 -10.242  50.604  1.00 69.13           O
ATOM    106  HN  ASP A  27      -7.250 -11.875  51.238  1.00 69.13           H
ATOM    107  N   TYR A  28      -5.359 -11.021  48.766  1.00 67.99           N
ATOM    108  CA  TYR A  28      -4.229 -10.583  47.964  1.00 67.99           C
ATOM    109  C   TYR A  28      -3.337 -11.765  47.581  1.00 67.99           C
ATOM    110  O   TYR A  28      -2.836 -11.831  46.459  1.00 67.99           O
ATOM    111  HA  TYR A  28      -4.619 -10.122  47.057  1.00 67.99           H
ATOM    112  CB  TYR A  28      -3.431  -9.623  48.850  1.00 67.99           C
ATOM    113 1HB  TYR A  28      -4.076  -8.794  49.143  1.00 67.99           H
ATOM    114 2HB  TYR A  28      -3.144 -10.142  49.764  1.00 67.99           H
ATOM    115  CG  TYR A  28      -2.174  -9.061  48.183  1.00 67.99           C
ATOM    116  CD1 TYR A  28      -0.942  -9.624  48.449  1.00 67.99           C
ATOM    117  HD1 TYR A  28      -0.865 -10.468  49.134  1.00 67.99           H
ATOM    118  CD2 TYR A  28      -2.272  -7.993  47.316  1.00 67.99           C
ATOM    119  HD2 TYR A  28      -3.245  -7.548  47.105  1.00 67.99           H
ATOM    120  CE1 TYR A  28       0.241  -9.095  47.822  1.00 67.99           C
ATOM    121  HE1 TYR A  28       1.220  -9.530  48.023  1.00 67.99           H
ATOM    122  CE2 TYR A  28      -1.089  -7.464  46.688  1.00 67.99           C
ATOM    123  HE2 TYR A  28      -1.152  -6.620  46.001  1.00 67.99           H
ATOM    124  CZ  TYR A  28       0.110  -8.041  46.972  1.00 67.99           C
ATOM    125  OH  TYR A  28       1.227  -7.542  46.379  1.00 67.99           O
ATOM    126  HH  TYR A  28       1.006  -6.700  45.887  1.00 67.99           H
ATOM    127  HN  TYR A  28      -5.300 -10.796  49.738  1.00 67.99           H
ATOM    128  N   VAL A  29      -3.166 -12.669  48.534  1.00 68.73           N
ATOM    129  CA  VAL A  29      -2.277 -13.802  48.339  1.00 68.73           C
ATOM    130  C   VAL A  29      -2.905 -14.771  47.334  1.00 68.73           C
ATOM    131  O   VAL A  29      -2.204 -15.360  46.514  1.00 68.73           O
ATOM    132  HA  VAL A  29      -1.345 -13.421  47.923  1.00 68.73           H
ATOM    133  CB  VAL A  29      -1.963 -14.458  49.685  1.00 68.73           C
ATOM    134  HB  VAL A  29      -2.908 -14.667  50.185  1.00 68.73           H
ATOM    135  CG1 VAL A  29      -1.231 -15.787  49.489  1.00 68.73           C
ATOM    136 1HG1 VAL A  29      -1.857 -16.465  48.909  1.00 68.73           H
ATOM    137 2HG1 VAL A  29      -0.295 -15.612  48.959  1.00 68.73           H
ATOM    138 3HG1 VAL A  29      -1.019 -16.232  50.462  1.00 68.73           H
ATOM    139  CG2 VAL A  29      -1.156 -13.514  50.579  1.00 68.73           C
ATOM    140 1HG2 VAL A  29      -0.218 -13.260  50.086  1.00 68.73           H
ATOM    141 2HG2 VAL A  29      -1.730 -12.605  50.759  1.00 68.73           H
ATOM    142 3HG2 VAL A  29      -0.946 -14.005  51.529  1.00 68.73           H
ATOM    143  HN  VAL A  29      -3.621 -12.637  49.424  1.00 68.73           H
ATOM    144  N   ASN A  30      -4.220 -14.905  47.433  1.00 64.12           N
ATOM    145  CA  ASN A  30      -4.935 -15.879  46.626  1.00 64.12           C
ATOM    146  C   ASN A  30      -5.259 -15.266  45.262  1.00 64.12           C
ATOM    147  O   ASN A  30      -5.767 -15.949  44.375  1.00 64.12           O
ATOM    148  HA  ASN A  30      -4.265 -16.735  46.549  1.00 64.12           H
ATOM    149  CB  ASN A  30      -6.254 -16.281  47.288  1.00 64.12           C
ATOM    150 1HB  ASN A  30      -6.828 -15.388  47.537  1.00 64.12           H
ATOM    151 2HB  ASN A  30      -6.855 -16.861  46.588  1.00 64.12           H
ATOM    152  CG  ASN A  30      -6.004 -17.102  48.555  1.00 64.12           C
ATOM    153  OD1 ASN A  30      -4.990 -17.763  48.707  1.00 64.12           O
ATOM    154  ND2 ASN A  30      -6.982 -17.024  49.452  1.00 64.12           N
ATOM    155 1HD2 ASN A  30      -7.789 -16.463  49.265  1.00 64.12           H
ATOM    156 2HD2 ASN A  30      -6.911 -17.526  50.314  1.00 64.12           H
ATOM    157  HN  ASN A  30      -4.793 -14.364  48.048  1.00 64.12           H
ATOM    158  N   PHE A  31      -4.950 -13.983  45.137  1.00 70.32           N
ATOM    159  CA  PHE A  31      -5.179 -13.276  43.889  1.00 70.32           C
ATOM    160  C   PHE A  31      -4.318 -13.856  42.765  1.00 70.32           C
ATOM    161  O   PHE A  31      -3.104 -13.990  42.913  1.00 70.32           O
ATOM    162  HA  PHE A  31      -6.233 -13.398  43.636  1.00 70.32           H
ATOM    163  CB  PHE A  31      -4.779 -11.818  44.120  1.00 70.32           C
ATOM    164 1HB  PHE A  31      -5.293 -11.448  45.008  1.00 70.32           H
ATOM    165 2HB  PHE A  31      -3.710 -11.773  44.329  1.00 70.32           H
ATOM    166  CG  PHE A  31      -5.094 -10.892  42.944  1.00 70.32           C
ATOM    167  CD1 PHE A  31      -4.110 -10.542  42.072  1.00 70.32           C
ATOM    168  HD1 PHE A  31      -3.098 -10.921  42.212  1.00 70.32           H
ATOM    169  CD2 PHE A  31      -6.357 -10.418  42.770  1.00 70.32           C
ATOM    170  HD2 PHE A  31      -7.145 -10.699  43.468  1.00 70.32           H
ATOM    171  CE1 PHE A  31      -4.402  -9.682  40.980  1.00 70.32           C
ATOM    172  HE1 PHE A  31      -3.614  -9.402  40.282  1.00 70.32           H
ATOM    173  CE2 PHE A  31      -6.649  -9.559  41.678  1.00 70.32           C
ATOM    174  HE2 PHE A  31      -7.661  -9.179  41.538  1.00 70.32           H
ATOM    175  CZ  PHE A  31      -5.665  -9.209  40.806  1.00 70.32           C
ATOM    176  HZ  PHE A  31      -5.889  -8.549  39.968  1.00 70.32           H
ATOM    177  HN  PHE A  31      -4.552 -13.430  45.869  1.00 70.32           H
ATOM    178  N   ASN A  32      -4.980 -14.185  41.665  1.00 63.92           N
ATOM    179  CA  ASN A  32      -4.289 -14.736  40.512  1.00 63.92           C
ATOM    180  C   ASN A  32      -3.666 -13.596  39.703  1.00 63.92           C
ATOM    181  O   ASN A  32      -4.348 -12.950  38.909  1.00 63.92           O
ATOM    182  HA  ASN A  32      -3.540 -15.413  40.923  1.00 63.92           H
ATOM    183  CB  ASN A  32      -5.257 -15.491  39.598  1.00 63.92           C
ATOM    184 1HB  ASN A  32      -5.860 -16.179  40.190  1.00 63.92           H
ATOM    185 2HB  ASN A  32      -5.944 -14.786  39.130  1.00 63.92           H
ATOM    186  CG  ASN A  32      -4.499 -16.267  38.519  1.00 63.92           C
ATOM    187  OD1 ASN A  32      -3.283 -16.238  38.435  1.00 63.92           O
ATOM    188  ND2 ASN A  32      -5.285 -16.962  37.701  1.00 63.92           N
ATOM    189 1HD2 ASN A  32      -6.277 -16.943  37.825  1.00 63.92           H
ATOM    190 2HD2 ASN A  32      -4.883 -17.503  36.962  1.00 63.92           H
ATOM    191  HN  ASN A  32      -5.968 -14.080  41.555  1.00 63.92           H
ATOM    192  N   PHE A  33      -2.378 -13.385  39.933  1.00 66.34           N
ATOM    193  CA  PHE A  33      -1.634 -12.398  39.169  1.00 66.34           C
ATOM    194  C   PHE A  33      -1.210 -12.961  37.811  1.00 66.34           C
ATOM    195  O   PHE A  33      -0.024 -12.986  37.489  1.00 66.34           O
ATOM    196  HA  PHE A  33      -2.293 -11.543  39.017  1.00 66.34           H
ATOM    197  CB  PHE A  33      -0.382 -12.056  39.980  1.00 66.34           C
ATOM    198 1HB  PHE A  33       0.131 -12.981  40.243  1.00 66.34           H
ATOM    199 2HB  PHE A  33       0.298 -11.481  39.352  1.00 66.34           H
ATOM    200  CG  PHE A  33      -0.666 -11.265  41.258  1.00 66.34           C
ATOM    201  CD1 PHE A  33      -0.820  -9.915  41.203  1.00 66.34           C
ATOM    202  HD1 PHE A  33      -0.742  -9.397  40.247  1.00 66.34           H
ATOM    203  CD2 PHE A  33      -0.763 -11.912  42.451  1.00 66.34           C
ATOM    204  HD2 PHE A  33      -0.639 -12.994  42.495  1.00 66.34           H
ATOM    205  CE1 PHE A  33      -1.083  -9.181  42.390  1.00 66.34           C
ATOM    206  HE1 PHE A  33      -1.206  -8.099  42.345  1.00 66.34           H
ATOM    207  CE2 PHE A  33      -1.026 -11.178  43.638  1.00 66.34           C
ATOM    208  HE2 PHE A  33      -1.104 -11.697  44.593  1.00 66.34           H
ATOM    209  CZ  PHE A  33      -1.180  -9.828  43.582  1.00 66.34           C
ATOM    210  HZ  PHE A  33      -1.382  -9.265  44.493  1.00 66.34           H
ATOM    211  HN  PHE A  33      -1.846 -13.874  40.624  1.00 66.34           H
ATOM    212  N   THR A  34      -2.204 -13.397  37.051  1.00 63.86           N
ATOM    213  CA  THR A  34      -2.001 -13.670  35.638  1.00 63.86           C
ATOM    214  C   THR A  34      -1.424 -12.439  34.935  1.00 63.86           C
ATOM    215  O   THR A  34      -1.952 -11.337  35.073  1.00 63.86           O
ATOM    216  HA  THR A  34      -1.264 -14.467  35.544  1.00 63.86           H
ATOM    217  CB  THR A  34      -3.335 -14.135  35.051  1.00 63.86           C
ATOM    218  HB  THR A  34      -4.049 -13.313  35.006  1.00 63.86           H
ATOM    219  OG1 THR A  34      -3.713 -15.234  35.875  1.00 63.86           O
ATOM    220  HG1 THR A  34      -2.954 -15.880  35.954  1.00 63.86           H
ATOM    221  CG2 THR A  34      -3.179 -14.751  33.659  1.00 63.86           C
ATOM    222 1HG2 THR A  34      -2.517 -15.615  33.716  1.00 63.86           H
ATOM    223 2HG2 THR A  34      -2.753 -14.012  32.980  1.00 63.86           H
ATOM    224 3HG2 THR A  34      -4.155 -15.064  33.288  1.00 63.86           H
ATOM    225  HN  THR A  34      -3.131 -13.565  37.385  1.00 63.86           H
ATOM    226  N   ASP A  35      -0.349 -12.669  34.197  1.00 68.45           N
ATOM    227  CA  ASP A  35       0.357 -11.581  33.543  1.00 68.45           C
ATOM    228  C   ASP A  35      -0.338 -11.250  32.221  1.00 68.45           C
ATOM    229  O   ASP A  35       0.045 -11.759  31.169  1.00 68.45           O
ATOM    230  HA  ASP A  35       0.324 -10.752  34.250  1.00 68.45           H
ATOM    231  CB  ASP A  35       1.803 -11.970  33.231  1.00 68.45           C
ATOM    232 1HB  ASP A  35       2.216 -12.545  34.061  1.00 68.45           H
ATOM    233 2HB  ASP A  35       1.829 -12.614  32.353  1.00 68.45           H
ATOM    234  CG  ASP A  35       2.665 -10.729  32.987  1.00 68.45           C
ATOM    235  OD1 ASP A  35       2.117  -9.617  33.148  1.00 68.45           O
ATOM    236  OD2 ASP A  35       3.851 -10.921  32.644  1.00 68.45           O
ATOM    237  HN  ASP A  35       0.040 -13.578  34.043  1.00 68.45           H
ATOM    238  N   PHE A  36      -1.349 -10.398  32.317  1.00 82.38           N
ATOM    239  CA  PHE A  36      -2.045  -9.925  31.133  1.00 82.38           C
ATOM    240  C   PHE A  36      -1.312  -8.738  30.504  1.00 82.38           C
ATOM    241  O   PHE A  36      -1.654  -8.305  29.405  1.00 82.38           O
ATOM    242  HA  PHE A  36      -2.072 -10.751  30.422  1.00 82.38           H
ATOM    243  CB  PHE A  36      -3.435  -9.471  31.583  1.00 82.38           C
ATOM    244 1HB  PHE A  36      -3.329  -8.794  32.430  1.00 82.38           H
ATOM    245 2HB  PHE A  36      -3.899  -8.902  30.777  1.00 82.38           H
ATOM    246  CG  PHE A  36      -4.367 -10.618  31.978  1.00 82.38           C
ATOM    247  CD1 PHE A  36      -4.415 -11.747  31.221  1.00 82.38           C
ATOM    248  HD1 PHE A  36      -3.790 -11.834  30.332  1.00 82.38           H
ATOM    249  CD2 PHE A  36      -5.146 -10.509  33.088  1.00 82.38           C
ATOM    250  HD2 PHE A  36      -5.107  -9.605  33.694  1.00 82.38           H
ATOM    251  CE1 PHE A  36      -5.280 -12.812  31.589  1.00 82.38           C
ATOM    252  HE1 PHE A  36      -5.319 -13.716  30.982  1.00 82.38           H
ATOM    253  CE2 PHE A  36      -6.011 -11.574  33.455  1.00 82.38           C
ATOM    254  HE2 PHE A  36      -6.635 -11.487  34.344  1.00 82.38           H
ATOM    255  CZ  PHE A  36      -6.059 -12.703  32.698  1.00 82.38           C
ATOM    256  HZ  PHE A  36      -6.723 -13.520  32.980  1.00 82.38           H
ATOM    257  HN  PHE A  36      -1.692 -10.033  33.183  1.00 82.38           H
ATOM    258  N   TYR A  37      -0.318  -8.246  31.228  1.00 86.83           N
ATOM    259  CA  TYR A  37       0.518  -7.171  30.720  1.00 86.83           C
ATOM    260  C   TYR A  37       1.677  -7.725  29.889  1.00 86.83           C
ATOM    261  O   TYR A  37       2.601  -8.329  30.431  1.00 86.83           O
ATOM    262  HA  TYR A  37      -0.101  -6.534  30.088  1.00 86.83           H
ATOM    263  CB  TYR A  37       1.083  -6.458  31.950  1.00 86.83           C
ATOM    264 1HB  TYR A  37       0.261  -6.201  32.618  1.00 86.83           H
ATOM    265 2HB  TYR A  37       1.730  -7.148  32.492  1.00 86.83           H
ATOM    266  CG  TYR A  37       1.873  -5.189  31.625  1.00 86.83           C
ATOM    267  CD1 TYR A  37       3.249  -5.237  31.536  1.00 86.83           C
ATOM    268  HD1 TYR A  37       3.773  -6.179  31.697  1.00 86.83           H
ATOM    269  CD2 TYR A  37       1.209  -3.996  31.422  1.00 86.83           C
ATOM    270  HD2 TYR A  37       0.122  -3.958  31.492  1.00 86.83           H
ATOM    271  CE1 TYR A  37       3.993  -4.042  31.230  1.00 86.83           C
ATOM    272  HE1 TYR A  37       5.080  -4.066  31.157  1.00 86.83           H
ATOM    273  CE2 TYR A  37       1.953  -2.802  31.116  1.00 86.83           C
ATOM    274  HE2 TYR A  37       1.441  -1.853  30.953  1.00 86.83           H
ATOM    275  CZ  TYR A  37       3.308  -2.884  31.035  1.00 86.83           C
ATOM    276  OH  TYR A  37       4.010  -1.755  30.747  1.00 86.83           O
ATOM    277  HH  TYR A  37       4.975  -1.979  30.609  1.00 86.83           H
ATOM    278  HN  TYR A  37      -0.081  -8.568  32.145  1.00 86.83           H
ATOM    279  N   CYS A  38       1.590  -7.500  28.586  1.00 90.35           N
ATOM    280  CA  CYS A  38       2.558  -8.066  27.662  1.00 90.35           C
ATOM    281  C   CYS A  38       3.626  -7.009  27.378  1.00 90.35           C
ATOM    282  O   CYS A  38       3.339  -5.978  26.771  1.00 90.35           O
ATOM    283  HA  CYS A  38       2.994  -8.933  28.159  1.00 90.35           H
ATOM    284  CB  CYS A  38       1.891  -8.563  26.378  1.00 90.35           C
ATOM    285 1HB  CYS A  38       1.063  -9.229  26.623  1.00 90.35           H
ATOM    286 2HB  CYS A  38       1.471  -7.722  25.827  1.00 90.35           H
ATOM    287  SG  CYS A  38       3.113  -9.444  25.339  1.00 90.35           S
ATOM    288  HN  CYS A  38       0.876  -6.943  28.161  1.00 90.35           H
ATOM    289  N   GLU A  39       4.837  -7.300  27.830  1.00 82.14           N
ATOM    290  CA  GLU A  39       5.988  -6.494  27.460  1.00 82.14           C
ATOM    291  C   GLU A  39       6.556  -6.964  26.119  1.00 82.14           C
ATOM    292  O   GLU A  39       6.897  -8.135  25.961  1.00 82.14           O
ATOM    293  HA  GLU A  39       5.611  -5.476  27.366  1.00 82.14           H
ATOM    294  CB  GLU A  39       7.059  -6.533  28.552  1.00 82.14           C
ATOM    295 1HB  GLU A  39       7.363  -7.564  28.732  1.00 82.14           H
ATOM    296 2HB  GLU A  39       7.888  -5.881  28.277  1.00 82.14           H
ATOM    297  CG  GLU A  39       6.511  -5.997  29.876  1.00 82.14           C
ATOM    298 1HG  GLU A  39       6.044  -5.026  29.714  1.00 82.14           H
ATOM    299 2HG  GLU A  39       5.735  -6.665  30.250  1.00 82.14           H
ATOM    300  CD  GLU A  39       7.624  -5.866  30.918  1.00 82.14           C
ATOM    301  OE1 GLU A  39       7.345  -5.256  31.973  1.00 82.14           O
ATOM    302  OE2 GLU A  39       8.729  -6.378  30.635  1.00 82.14           O
ATOM    303  HN  GLU A  39       5.037  -8.069  28.437  1.00 82.14           H
ATOM    304  N   LYS A  40       6.640  -6.025  25.187  1.00 89.23           N
ATOM    305  CA  LYS A  40       6.978  -6.362  23.815  1.00 89.23           C
ATOM    306  C   LYS A  40       8.372  -5.820  23.490  1.00 89.23           C
ATOM    307  O   LYS A  40       8.645  -5.442  22.352  1.00 89.23           O
ATOM    308  HA  LYS A  40       7.005  -7.449  23.742  1.00 89.23           H
ATOM    309  CB  LYS A  40       5.890  -5.871  22.858  1.00 89.23           C
ATOM    310 1HB  LYS A  40       5.719  -4.805  23.012  1.00 89.23           H
ATOM    311 2HB  LYS A  40       6.223  -5.995  21.828  1.00 89.23           H
ATOM    312  CG  LYS A  40       4.584  -6.638  23.073  1.00 89.23           C
ATOM    313 1HG  LYS A  40       4.770  -7.709  22.996  1.00 89.23           H
ATOM    314 2HG  LYS A  40       4.210  -6.451  24.080  1.00 89.23           H
ATOM    315  CD  LYS A  40       3.528  -6.223  22.046  1.00 89.23           C
ATOM    316 1HD  LYS A  40       3.304  -5.163  22.158  1.00 89.23           H
ATOM    317 2HD  LYS A  40       3.922  -6.362  21.039  1.00 89.23           H
ATOM    318  CE  LYS A  40       2.247  -7.042  22.216  1.00 89.23           C
ATOM    319 1HE  LYS A  40       2.463  -8.101  22.074  1.00 89.23           H
ATOM    320 2HE  LYS A  40       1.867  -6.928  23.231  1.00 89.23           H
ATOM    321  NZ  LYS A  40       1.220  -6.605  21.243  1.00 89.23           N
ATOM    322 1HZ  LYS A  40       0.503  -7.317  21.166  1.00 89.23           H
ATOM    323 2HZ  LYS A  40       0.803  -5.737  21.560  1.00 89.23           H
ATOM    324 3HZ  LYS A  40       1.652  -6.461  20.337  1.00 89.23           H
ATOM    325  HN  LYS A  40       6.481  -5.053  25.357  1.00 89.23           H
ATOM    326  N   ASN A  41       9.217  -5.801  24.511  1.00 82.92           N
ATOM    327  CA  ASN A  41      10.575  -5.310  24.349  1.00 82.92           C
ATOM    328  C   ASN A  41      11.264  -6.090  23.228  1.00 82.92           C
ATOM    329  O   ASN A  41      11.990  -5.512  22.421  1.00 82.92           O
ATOM    330  HA  ASN A  41      10.471  -4.250  24.117  1.00 82.92           H
ATOM    331  CB  ASN A  41      11.388  -5.507  25.630  1.00 82.92           C
ATOM    332 1HB  ASN A  41      11.262  -6.527  25.992  1.00 82.92           H
ATOM    333 2HB  ASN A  41      12.448  -5.373  25.416  1.00 82.92           H
ATOM    334  CG  ASN A  41      10.952  -4.519  26.714  1.00 82.92           C
ATOM    335  OD1 ASN A  41      10.473  -3.430  26.441  1.00 82.92           O
ATOM    336  ND2 ASN A  41      11.143  -4.957  27.955  1.00 82.92           N
ATOM    337 1HD2 ASN A  41      11.540  -5.861  28.110  1.00 82.92           H
ATOM    338 2HD2 ASN A  41      10.889  -4.382  28.733  1.00 82.92           H
ATOM    339  HN  ASN A  41       8.987  -6.112  25.433  1.00 82.92           H
ATOM    340  N   ASN A  42      11.011  -7.391  23.213  1.00 84.51           N
ATOM    341  CA  ASN A  42      11.657  -8.268  22.251  1.00 84.51           C
ATOM    342  C   ASN A  42      11.227  -7.871  20.837  1.00 84.51           C
ATOM    343  O   ASN A  42      12.025  -7.928  19.903  1.00 84.51           O
ATOM    344  HA  ASN A  42      12.726  -8.134  22.414  1.00 84.51           H
ATOM    345  CB  ASN A  42      11.252  -9.726  22.476  1.00 84.51           C
ATOM    346 1HB  ASN A  42      10.166  -9.814  22.451  1.00 84.51           H
ATOM    347 2HB  ASN A  42      11.641 -10.344  21.667  1.00 84.51           H
ATOM    348  CG  ASN A  42      11.780 -10.240  23.817  1.00 84.51           C
ATOM    349  OD1 ASN A  42      12.586  -9.608  24.480  1.00 84.51           O
ATOM    350  ND2 ASN A  42      11.283 -11.419  24.178  1.00 84.51           N
ATOM    351 1HD2 ASN A  42      10.624 -11.886  23.588  1.00 84.51           H
ATOM    352 2HD2 ASN A  42      11.567 -11.839  25.040  1.00 84.51           H
ATOM    353  HN  ASN A  42      10.380  -7.845  23.841  1.00 84.51           H
ATOM    354  N   VAL A  43       9.967  -7.478  20.725  1.00 91.83           N
ATOM    355  CA  VAL A  43       9.406  -7.121  19.432  1.00 91.83           C
ATOM    356  C   VAL A  43      10.083  -5.847  18.922  1.00 91.83           C
ATOM    357  O   VAL A  43      10.398  -5.739  17.738  1.00 91.83           O
ATOM    358  HA  VAL A  43       9.626  -7.936  18.742  1.00 91.83           H
ATOM    359  CB  VAL A  43       7.886  -6.989  19.540  1.00 91.83           C
ATOM    360  HB  VAL A  43       7.668  -6.136  20.183  1.00 91.83           H
ATOM    361  CG1 VAL A  43       7.261  -6.716  18.170  1.00 91.83           C
ATOM    362 1HG1 VAL A  43       7.665  -5.788  17.765  1.00 91.83           H
ATOM    363 2HG1 VAL A  43       7.493  -7.539  17.494  1.00 91.83           H
ATOM    364 3HG1 VAL A  43       6.180  -6.626  18.275  1.00 91.83           H
ATOM    365  CG2 VAL A  43       7.271  -8.233  20.185  1.00 91.83           C
ATOM    366 1HG2 VAL A  43       7.504  -9.108  19.579  1.00 91.83           H
ATOM    367 2HG2 VAL A  43       7.682  -8.364  21.186  1.00 91.83           H
ATOM    368 3HG2 VAL A  43       6.190  -8.112  20.249  1.00 91.83           H
ATOM    369  HN  VAL A  43       9.334  -7.401  21.495  1.00 91.83           H
ATOM    370  N   ARG A  44      10.286  -4.914  19.841  1.00 87.36           N
ATOM    371  CA  ARG A  44      10.889  -3.639  19.492  1.00 87.36           C
ATOM    372  C   ARG A  44      12.348  -3.838  19.078  1.00 87.36           C
ATOM    373  O   ARG A  44      12.839  -3.162  18.175  1.00 87.36           O
ATOM    374  HA  ARG A  44      10.292  -3.267  18.660  1.00 87.36           H
ATOM    375  CB  ARG A  44      10.829  -2.662  20.668  1.00 87.36           C
ATOM    376 1HB  ARG A  44      11.254  -3.129  21.556  1.00 87.36           H
ATOM    377 2HB  ARG A  44      11.436  -1.784  20.447  1.00 87.36           H
ATOM    378  CG  ARG A  44       9.387  -2.233  20.950  1.00 87.36           C
ATOM    379 1HG  ARG A  44       8.890  -1.976  20.015  1.00 87.36           H
ATOM    380 2HG  ARG A  44       8.835  -3.066  21.386  1.00 87.36           H
ATOM    381  CD  ARG A  44       9.348  -1.035  21.901  1.00 87.36           C
ATOM    382 1HD  ARG A  44      10.025  -0.257  21.547  1.00 87.36           H
ATOM    383 2HD  ARG A  44       8.347  -0.604  21.916  1.00 87.36           H
ATOM    384  NE  ARG A  44       9.736  -1.459  23.265  1.00 87.36           N
ATOM    385  HE  ARG A  44      10.709  -1.470  23.494  1.00 87.36           H
ATOM    386  CZ  ARG A  44       8.864  -1.828  24.213  1.00 87.36           C
ATOM    387  NH1 ARG A  44       7.547  -1.832  23.962  1.00 87.36           N
ATOM    388 1HH1 ARG A  44       7.209  -1.558  23.062  1.00 87.36           H
ATOM    389 2HH1 ARG A  44       6.903  -2.109  24.675  1.00 87.36           H
ATOM    390  NH2 ARG A  44       9.328  -2.194  25.416  1.00 87.36           N
ATOM    391 1HH2 ARG A  44       8.690  -2.472  26.135  1.00 87.36           H
ATOM    392 2HH2 ARG A  44      10.311  -2.188  25.595  1.00 87.36           H
ATOM    393  HN  ARG A  44      10.047  -5.019  20.806  1.00 87.36           H
ATOM    394  N   GLN A  45      13.001  -4.770  19.757  1.00 83.76           N
ATOM    395  CA  GLN A  45      14.387  -5.084  19.454  1.00 83.76           C
ATOM    396  C   GLN A  45      14.504  -5.658  18.041  1.00 83.76           C
ATOM    397  O   GLN A  45      15.375  -5.253  17.272  1.00 83.76           O
ATOM    398  HA  GLN A  45      14.919  -4.135  19.513  1.00 83.76           H
ATOM    399  CB  GLN A  45      14.970  -6.050  20.488  1.00 83.76           C
ATOM    400 1HB  GLN A  45      14.247  -6.837  20.703  1.00 83.76           H
ATOM    401 2HB  GLN A  45      15.857  -6.534  20.080  1.00 83.76           H
ATOM    402  CG  GLN A  45      15.331  -5.316  21.781  1.00 83.76           C
ATOM    403 1HG  GLN A  45      16.034  -4.511  21.562  1.00 83.76           H
ATOM    404 2HG  GLN A  45      14.439  -4.854  22.203  1.00 83.76           H
ATOM    405  CD  GLN A  45      15.948  -6.275  22.801  1.00 83.76           C
ATOM    406  OE1 GLN A  45      15.966  -7.482  22.626  1.00 83.76           O
ATOM    407  NE2 GLN A  45      16.451  -5.672  23.875  1.00 83.76           N
ATOM    408 1HE2 GLN A  45      16.404  -4.676  23.957  1.00 83.76           H
ATOM    409 2HE2 GLN A  45      16.877  -6.214  24.599  1.00 83.76           H
ATOM    410  HN  GLN A  45      12.600  -5.304  20.501  1.00 83.76           H
ATOM    411  N   PHE A  46      13.615  -6.593  17.741  1.00 92.66           N
ATOM    412  CA  PHE A  46      13.592  -7.210  16.425  1.00 92.66           C
ATOM    413  C   PHE A  46      13.468  -6.154  15.326  1.00 92.66           C
ATOM    414  O   PHE A  46      14.238  -6.157  14.367  1.00 92.66           O
ATOM    415  HA  PHE A  46      14.532  -7.749  16.305  1.00 92.66           H
ATOM    416  CB  PHE A  46      12.365  -8.123  16.380  1.00 92.66           C
ATOM    417 1HB  PHE A  46      12.502  -8.935  17.095  1.00 92.66           H
ATOM    418 2HB  PHE A  46      11.492  -7.557  16.705  1.00 92.66           H
ATOM    419  CG  PHE A  46      12.083  -8.719  15.000  1.00 92.66           C
ATOM    420  CD1 PHE A  46      11.187  -8.121  14.171  1.00 92.66           C
ATOM    421  HD1 PHE A  46      10.669  -7.216  14.489  1.00 92.66           H
ATOM    422  CD2 PHE A  46      12.729  -9.848  14.602  1.00 92.66           C
ATOM    423  HD2 PHE A  46      13.447 -10.328  15.267  1.00 92.66           H
ATOM    424  CE1 PHE A  46      10.925  -8.674  12.889  1.00 92.66           C
ATOM    425  HE1 PHE A  46      10.206  -8.195  12.225  1.00 92.66           H
ATOM    426  CE2 PHE A  46      12.468 -10.402  13.321  1.00 92.66           C
ATOM    427  HE2 PHE A  46      12.985 -11.306  13.002  1.00 92.66           H
ATOM    428  CZ  PHE A  46      11.571  -9.803  12.491  1.00 92.66           C
ATOM    429  HZ  PHE A  46      11.370 -10.228  11.508  1.00 92.66           H
ATOM    430  HN  PHE A  46      12.920  -6.929  18.377  1.00 92.66           H
ATOM    431  N   ALA A  47      12.492  -5.275  15.502  1.00 93.58           N
ATOM    432  CA  ALA A  47      12.210  -4.259  14.502  1.00 93.58           C
ATOM    433  C   ALA A  47      13.451  -3.387  14.302  1.00 93.58           C
ATOM    434  O   ALA A  47      13.788  -3.029  13.175  1.00 93.58           O
ATOM    435  HA  ALA A  47      11.981  -4.770  13.566  1.00 93.58           H
ATOM    436  CB  ALA A  47      10.988  -3.445  14.931  1.00 93.58           C
ATOM    437 1HB  ALA A  47      10.127  -4.106  15.030  1.00 93.58           H
ATOM    438 2HB  ALA A  47      11.190  -2.965  15.889  1.00 93.58           H
ATOM    439 3HB  ALA A  47      10.777  -2.683  14.180  1.00 93.58           H
ATOM    440  HN  ALA A  47      11.901  -5.249  16.308  1.00 93.58           H
ATOM    441  N   SER A  48      14.098  -3.071  15.415  1.00 91.95           N
ATOM    442  CA  SER A  48      15.173  -2.094  15.403  1.00 91.95           C
ATOM    443  C   SER A  48      16.357  -2.629  14.595  1.00 91.95           C
ATOM    444  O   SER A  48      17.146  -1.854  14.056  1.00 91.95           O
ATOM    445  HA  SER A  48      14.753  -1.208  14.926  1.00 91.95           H
ATOM    446  CB  SER A  48      15.615  -1.745  16.825  1.00 91.95           C
ATOM    447 1HB  SER A  48      16.278  -0.880  16.797  1.00 91.95           H
ATOM    448 2HB  SER A  48      14.745  -1.460  17.416  1.00 91.95           H
ATOM    449  OG  SER A  48      16.283  -2.832  17.459  1.00 91.95           O
ATOM    450  HG  SER A  48      15.924  -3.700  17.117  1.00 91.95           H
ATOM    451  HN  SER A  48      13.898  -3.469  16.310  1.00 91.95           H
ATOM    452  N   HIS A  49      16.445  -3.950  14.538  1.00 87.80           N
ATOM    453  CA  HIS A  49      17.590  -4.598  13.921  1.00 87.80           C
ATOM    454  C   HIS A  49      17.297  -4.857  12.442  1.00 87.80           C
ATOM    455  O   HIS A  49      18.149  -4.621  11.586  1.00 87.80           O
ATOM    456  HA  HIS A  49      18.424  -3.901  14.001  1.00 87.80           H
ATOM    457  CB  HIS A  49      17.970  -5.869  14.682  1.00 87.80           C
ATOM    458 1HB  HIS A  49      17.073  -6.467  14.842  1.00 87.80           H
ATOM    459 2HB  HIS A  49      18.643  -6.463  14.064  1.00 87.80           H
ATOM    460  CG  HIS A  49      18.630  -5.613  16.016  1.00 87.80           C
ATOM    461  ND1 HIS A  49      19.773  -4.843  16.151  1.00 87.80           N
ATOM    462  HD1 HIS A  49      20.265  -4.391  15.408  1.00 87.80           H
ATOM    463  CD2 HIS A  49      18.296  -6.030  17.271  1.00 87.80           C
ATOM    464  HD2 HIS A  49      17.443  -6.658  17.527  1.00 87.80           H
ATOM    465  CE1 HIS A  49      20.103  -4.807  17.434  1.00 87.80           C
ATOM    466  HE1 HIS A  49      20.956  -4.280  17.861  1.00 87.80           H
ATOM    467  NE2 HIS A  49      19.187  -5.544  18.126  1.00 87.80           N
ATOM    468  HN  HIS A  49      15.753  -4.573  14.904  1.00 87.80           H
ATOM    469  N   PHE A  50      16.090  -5.339  12.186  1.00 81.80           N
ATOM    470  CA  PHE A  50      15.781  -5.940  10.900  1.00 81.80           C
ATOM    471  C   PHE A  50      15.104  -4.930   9.971  1.00 81.80           C
ATOM    472  O   PHE A  50      15.337  -4.938   8.764  1.00 81.80           O
ATOM    473  HA  PHE A  50      16.724  -6.261  10.458  1.00 81.80           H
ATOM    474  CB  PHE A  50      14.815  -7.096  11.167  1.00 81.80           C
ATOM    475 1HB  PHE A  50      14.042  -6.759  11.857  1.00 81.80           H
ATOM    476 2HB  PHE A  50      14.316  -7.362  10.235  1.00 81.80           H
ATOM    477  CG  PHE A  50      15.485  -8.345  11.744  1.00 81.80           C
ATOM    478  CD1 PHE A  50      16.123  -9.217  10.919  1.00 81.80           C
ATOM    479  HD1 PHE A  50      16.159  -9.027   9.846  1.00 81.80           H
ATOM    480  CD2 PHE A  50      15.441  -8.583  13.082  1.00 81.80           C
ATOM    481  HD2 PHE A  50      14.929  -7.884  13.744  1.00 81.80           H
ATOM    482  CE1 PHE A  50      16.745 -10.376  11.455  1.00 81.80           C
ATOM    483  HE1 PHE A  50      17.256 -11.076  10.794  1.00 81.80           H
ATOM    484  CE2 PHE A  50      16.062  -9.742  13.618  1.00 81.80           C
ATOM    485  HE2 PHE A  50      16.026  -9.933  14.691  1.00 81.80           H
ATOM    486  CZ  PHE A  50      16.701 -10.615  12.793  1.00 81.80           C
ATOM    487  HZ  PHE A  50      17.177 -11.504  13.205  1.00 81.80           H
ATOM    488  HN  PHE A  50      15.332  -5.324  12.839  1.00 81.80           H
ATOM    489  N   LEU A  51      14.279  -4.083  10.571  1.00 94.03           N
ATOM    490  CA  LEU A  51      13.390  -3.232   9.799  1.00 94.03           C
ATOM    491  C   LEU A  51      14.205  -2.123   9.131  1.00 94.03           C
ATOM    492  O   LEU A  51      14.039  -1.856   7.942  1.00 94.03           O
ATOM    493  HA  LEU A  51      12.942  -3.849   9.020  1.00 94.03           H
ATOM    494  CB  LEU A  51      12.249  -2.714  10.677  1.00 94.03           C
ATOM    495 1HB  LEU A  51      12.681  -2.140  11.497  1.00 94.03           H
ATOM    496 2HB  LEU A  51      11.648  -2.022  10.086  1.00 94.03           H
ATOM    497  CG  LEU A  51      11.321  -3.777  11.268  1.00 94.03           C
ATOM    498  HG  LEU A  51      11.891  -4.367  11.986  1.00 94.03           H
ATOM    499  CD1 LEU A  51      10.163  -3.130  12.031  1.00 94.03           C
ATOM    500 1HD1 LEU A  51      10.559  -2.521  12.844  1.00 94.03           H
ATOM    501 2HD1 LEU A  51       9.587  -2.501  11.353  1.00 94.03           H
ATOM    502 3HD1 LEU A  51       9.519  -3.908  12.441  1.00 94.03           H
ATOM    503  CD2 LEU A  51      10.827  -4.737  10.184  1.00 94.03           C
ATOM    504 1HD2 LEU A  51      10.280  -4.178   9.425  1.00 94.03           H
ATOM    505 2HD2 LEU A  51      11.681  -5.235   9.724  1.00 94.03           H
ATOM    506 3HD2 LEU A  51      10.170  -5.483  10.631  1.00 94.03           H
ATOM    507  HN  LEU A  51      14.213  -3.975  11.563  1.00 94.03           H
ATOM    508  N   PRO A  52      15.097  -1.460   9.879  1.00 95.83           N
ATOM    509  CA  PRO A  52      15.778  -0.270   9.364  1.00 95.83           C
ATOM    510  C   PRO A  52      16.448  -0.524   8.023  1.00 95.83           C
ATOM    511  O   PRO A  52      16.268   0.244   7.080  1.00 95.83           O
ATOM    512  HA  PRO A  52      15.055   0.523   9.175  1.00 95.83           H
ATOM    513  CB  PRO A  52      16.798   0.065  10.454  1.00 95.83           C
ATOM    514 1HB  PRO A  52      17.761  -0.409  10.262  1.00 95.83           H
ATOM    515 2HB  PRO A  52      16.979   1.138  10.519  1.00 95.83           H
ATOM    516  CG  PRO A  52      16.149  -0.475  11.723  1.00 95.83           C
ATOM    517 1HG  PRO A  52      16.880  -0.634  12.515  1.00 95.83           H
ATOM    518 2HG  PRO A  52      15.407   0.216  12.124  1.00 95.83           H
ATOM    519  CD  PRO A  52      15.521  -1.778  11.255  1.00 95.83           C
ATOM    520 1HD  PRO A  52      16.236  -2.601  11.273  1.00 95.83           H
ATOM    521 2HD  PRO A  52      14.683  -2.073  11.886  1.00 95.83           H
ATOM    522  N   PRO A  53      17.234  -1.603   7.908  1.00 96.02           N
ATOM    523  CA  PRO A  53      17.992  -1.856   6.680  1.00 96.02           C
ATOM    524  C   PRO A  53      17.092  -2.215   5.509  1.00 96.02           C
ATOM    525  O   PRO A  53      17.381  -1.860   4.368  1.00 96.02           O
ATOM    526  HA  PRO A  53      18.517  -0.953   6.368  1.00 96.02           H
ATOM    527  CB  PRO A  53      18.919  -3.013   7.058  1.00 96.02           C
ATOM    528 1HB  PRO A  53      19.113  -3.667   6.207  1.00 96.02           H
ATOM    529 2HB  PRO A  53      19.886  -2.654   7.410  1.00 96.02           H
ATOM    530  CG  PRO A  53      18.168  -3.730   8.144  1.00 96.02           C
ATOM    531 1HG  PRO A  53      17.457  -4.443   7.726  1.00 96.02           H
ATOM    532 2HG  PRO A  53      18.845  -4.295   8.785  1.00 96.02           H
ATOM    533  CD  PRO A  53      17.465  -2.653   8.916  1.00 96.02           C
ATOM    534 1HD  PRO A  53      16.528  -3.012   9.344  1.00 96.02           H
ATOM    535 2HD  PRO A  53      18.074  -2.289   9.743  1.00 96.02           H
ATOM    536  N   LEU A  54      16.013  -2.915   5.827  1.00 94.23           N
ATOM    537  CA  LEU A  54      15.083  -3.362   4.804  1.00 94.23           C
ATOM    538  C   LEU A  54      14.406  -2.146   4.170  1.00 94.23           C
ATOM    539  O   LEU A  54      14.228  -2.093   2.954  1.00 94.23           O
ATOM    540  HA  LEU A  54      15.663  -3.874   4.036  1.00 94.23           H
ATOM    541  CB  LEU A  54      14.099  -4.381   5.383  1.00 94.23           C
ATOM    542 1HB  LEU A  54      13.631  -3.945   6.265  1.00 94.23           H
ATOM    543 2HB  LEU A  54      13.308  -4.548   4.652  1.00 94.23           H
ATOM    544  CG  LEU A  54      14.690  -5.738   5.772  1.00 94.23           C
ATOM    545  HG  LEU A  54      15.481  -5.569   6.503  1.00 94.23           H
ATOM    546  CD1 LEU A  54      13.637  -6.623   6.442  1.00 94.23           C
ATOM    547 1HD1 LEU A  54      13.268  -6.131   7.342  1.00 94.23           H
ATOM    548 2HD1 LEU A  54      12.809  -6.787   5.752  1.00 94.23           H
ATOM    549 3HD1 LEU A  54      14.084  -7.581   6.708  1.00 94.23           H
ATOM    550  CD2 LEU A  54      15.331  -6.424   4.564  1.00 94.23           C
ATOM    551 1HD2 LEU A  54      14.577  -6.580   3.792  1.00 94.23           H
ATOM    552 2HD2 LEU A  54      16.129  -5.795   4.170  1.00 94.23           H
ATOM    553 3HD2 LEU A  54      15.743  -7.386   4.868  1.00 94.23           H
ATOM    554  HN  LEU A  54      15.771  -3.177   6.761  1.00 94.23           H
ATOM    555  N   TYR A  55      14.045  -1.198   5.022  1.00 94.42           N
ATOM    556  CA  TYR A  55      13.352  -0.005   4.566  1.00 94.42           C
ATOM    557  C   TYR A  55      14.272   0.872   3.714  1.00 94.42           C
ATOM    558  O   TYR A  55      13.837   1.451   2.720  1.00 94.42           O
ATOM    559  HA  TYR A  55      12.501  -0.321   3.962  1.00 94.42           H
ATOM    560  CB  TYR A  55      12.960   0.764   5.829  1.00 94.42           C
ATOM    561 1HB  TYR A  55      13.819   0.805   6.499  1.00 94.42           H
ATOM    562 2HB  TYR A  55      12.719   1.792   5.557  1.00 94.42           H
ATOM    563  CG  TYR A  55      11.773   0.160   6.582  1.00 94.42           C
ATOM    564  CD1 TYR A  55      11.204  -1.018   6.143  1.00 94.42           C
ATOM    565  HD1 TYR A  55      11.601  -1.518   5.260  1.00 94.42           H
ATOM    566  CD2 TYR A  55      11.271   0.794   7.701  1.00 94.42           C
ATOM    567  HD2 TYR A  55      11.720   1.725   8.048  1.00 94.42           H
ATOM    568  CE1 TYR A  55      10.087  -1.586   6.852  1.00 94.42           C
ATOM    569  HE1 TYR A  55       9.628  -2.516   6.515  1.00 94.42           H
ATOM    570  CE2 TYR A  55      10.153   0.226   8.409  1.00 94.42           C
ATOM    571  HE2 TYR A  55       9.747   0.716   9.294  1.00 94.42           H
ATOM    572  CZ  TYR A  55       9.616  -0.936   7.950  1.00 94.42           C
ATOM    573  OH  TYR A  55       8.561  -1.473   8.619  1.00 94.42           O
ATOM    574  HH  TYR A  55       8.237  -2.292   8.145  1.00 94.42           H
ATOM    575  HN  TYR A  55      14.219  -1.235   6.006  1.00 94.42           H
ATOM    576  N   TRP A  56      15.526   0.943   4.135  1.00 92.97           N
ATOM    577  CA  TRP A  56      16.520   1.708   3.402  1.00 92.97           C
ATOM    578  C   TRP A  56      16.684   1.069   2.021  1.00 92.97           C
ATOM    579  O   TRP A  56      16.768   1.771   1.015  1.00 92.97           O
ATOM    580  HA  TRP A  56      16.147   2.727   3.299  1.00 92.97           H
ATOM    581  CB  TRP A  56      17.833   1.791   4.182  1.00 92.97           C
ATOM    582 1HB  TRP A  56      18.021   0.830   4.661  1.00 92.97           H
ATOM    583 2HB  TRP A  56      18.650   1.963   3.481  1.00 92.97           H
ATOM    584  CG  TRP A  56      17.856   2.889   5.248  1.00 92.97           C
ATOM    585  CD1 TRP A  56      17.959   2.747   6.576  1.00 92.97           C
ATOM    586  HD1 TRP A  56      18.045   1.787   7.086  1.00 92.97           H
ATOM    587  CD2 TRP A  56      17.768   4.311   5.019  1.00 92.97           C
ATOM    588  NE1 TRP A  56      17.945   3.968   7.218  1.00 92.97           N
ATOM    589  HE1 TRP A  56      18.009   4.120   8.205  1.00 92.97           H
ATOM    590  CE2 TRP A  56      17.824   4.950   6.241  1.00 92.97           C
ATOM    591  CE3 TRP A  56      17.644   5.034   3.820  1.00 92.97           C
ATOM    592  HE3 TRP A  56      17.598   4.553   2.843  1.00 92.97           H
ATOM    593  CZ2 TRP A  56      17.765   6.341   6.382  1.00 92.97           C
ATOM    594  HZ2 TRP A  56      17.812   6.822   7.359  1.00 92.97           H
ATOM    595  CZ3 TRP A  56      17.586   6.423   3.978  1.00 92.97           C
ATOM    596  HZ3 TRP A  56      17.490   7.032   3.078  1.00 92.97           H
ATOM    597  CH2 TRP A  56      17.642   7.082   5.200  1.00 92.97           C
ATOM    598  HH2 TRP A  56      17.590   8.170   5.239  1.00 92.97           H
ATOM    599  HN  TRP A  56      15.865   0.489   4.960  1.00 92.97           H
ATOM    600  N   LEU A  57      16.725  -0.255   2.018  1.00 93.19           N
ATOM    601  CA  LEU A  57      16.886  -0.996   0.779  1.00 93.19           C
ATOM    602  C   LEU A  57      15.714  -0.683  -0.153  1.00 93.19           C
ATOM    603  O   LEU A  57      15.917  -0.335  -1.315  1.00 93.19           O
ATOM    604  HA  LEU A  57      17.805  -0.648   0.307  1.00 93.19           H
ATOM    605  CB  LEU A  57      17.063  -2.488   1.066  1.00 93.19           C
ATOM    606 1HB  LEU A  57      17.931  -2.614   1.713  1.00 93.19           H
ATOM    607 2HB  LEU A  57      16.195  -2.835   1.627  1.00 93.19           H
ATOM    608  CG  LEU A  57      17.238  -3.391  -0.157  1.00 93.19           C
ATOM    609  HG  LEU A  57      16.415  -3.197  -0.845  1.00 93.19           H
ATOM    610  CD1 LEU A  57      18.534  -3.062  -0.900  1.00 93.19           C
ATOM    611 1HD1 LEU A  57      18.510  -2.024  -1.232  1.00 93.19           H
ATOM    612 2HD1 LEU A  57      19.383  -3.209  -0.232  1.00 93.19           H
ATOM    613 3HD1 LEU A  57      18.634  -3.717  -1.765  1.00 93.19           H
ATOM    614  CD2 LEU A  57      17.161  -4.867   0.235  1.00 93.19           C
ATOM    615 1HD2 LEU A  57      17.950  -5.094   0.952  1.00 93.19           H
ATOM    616 2HD2 LEU A  57      16.190  -5.074   0.685  1.00 93.19           H
ATOM    617 3HD2 LEU A  57      17.289  -5.486  -0.653  1.00 93.19           H
ATOM    618  HN  LEU A  57      16.650  -0.819   2.841  1.00 93.19           H
ATOM    619  N   VAL A  58      14.514  -0.819   0.391  1.00 94.97           N
ATOM    620  CA  VAL A  58      13.309  -0.613  -0.394  1.00 94.97           C
ATOM    621  C   VAL A  58      13.298   0.817  -0.938  1.00 94.97           C
ATOM    622  O   VAL A  58      12.965   1.039  -2.101  1.00 94.97           O
ATOM    623  HA  VAL A  58      13.340  -1.308  -1.233  1.00 94.97           H
ATOM    624  CB  VAL A  58      12.074  -0.941   0.448  1.00 94.97           C
ATOM    625  HB  VAL A  58      12.125  -0.351   1.363  1.00 94.97           H
ATOM    626  CG1 VAL A  58      10.790  -0.556  -0.289  1.00 94.97           C
ATOM    627 1HG1 VAL A  58      10.797   0.514  -0.496  1.00 94.97           H
ATOM    628 2HG1 VAL A  58      10.730  -1.107  -1.227  1.00 94.97           H
ATOM    629 3HG1 VAL A  58       9.928  -0.800   0.331  1.00 94.97           H
ATOM    630  CG2 VAL A  58      12.057  -2.419   0.843  1.00 94.97           C
ATOM    631 1HG2 VAL A  58      12.041  -3.036  -0.056  1.00 94.97           H
ATOM    632 2HG2 VAL A  58      12.948  -2.650   1.426  1.00 94.97           H
ATOM    633 3HG2 VAL A  58      11.169  -2.626   1.440  1.00 94.97           H
ATOM    634  HN  VAL A  58      14.359  -1.064   1.348  1.00 94.97           H
ATOM    635  N   PHE A  59      13.667   1.749  -0.072  1.00 95.84           N
ATOM    636  CA  PHE A  59      13.667   3.155  -0.439  1.00 95.84           C
ATOM    637  C   PHE A  59      14.581   3.407  -1.640  1.00 95.84           C
ATOM    638  O   PHE A  59      14.160   4.003  -2.630  1.00 95.84           O
ATOM    639  HA  PHE A  59      12.643   3.420  -0.703  1.00 95.84           H
ATOM    640  CB  PHE A  59      14.200   3.932   0.766  1.00 95.84           C
ATOM    641 1HB  PHE A  59      13.494   3.832   1.591  1.00 95.84           H
ATOM    642 2HB  PHE A  59      15.137   3.480   1.091  1.00 95.84           H
ATOM    643  CG  PHE A  59      14.436   5.419   0.492  1.00 95.84           C
ATOM    644  CD1 PHE A  59      15.704   5.906   0.430  1.00 95.84           C
ATOM    645  HD1 PHE A  59      16.552   5.237   0.574  1.00 95.84           H
ATOM    646  CD2 PHE A  59      13.377   6.253   0.311  1.00 95.84           C
ATOM    647  HD2 PHE A  59      12.361   5.863   0.361  1.00 95.84           H
ATOM    648  CE1 PHE A  59      15.923   7.286   0.176  1.00 95.84           C
ATOM    649  HE1 PHE A  59      16.939   7.676   0.126  1.00 95.84           H
ATOM    650  CE2 PHE A  59      13.596   7.633   0.057  1.00 95.84           C
ATOM    651  HE2 PHE A  59      12.748   8.302  -0.087  1.00 95.84           H
ATOM    652  CZ  PHE A  59      14.864   8.120  -0.005  1.00 95.84           C
ATOM    653  HZ  PHE A  59      15.032   9.179  -0.200  1.00 95.84           H
ATOM    654  HN  PHE A  59      13.961   1.557   0.865  1.00 95.84           H
ATOM    655  N   ILE A  60      15.815   2.942  -1.511  1.00 93.72           N
ATOM    656  CA  ILE A  60      16.837   3.250  -2.497  1.00 93.72           C
ATOM    657  C   ILE A  60      16.419   2.680  -3.854  1.00 93.72           C
ATOM    658  O   ILE A  60      16.393   3.399  -4.852  1.00 93.72           O
ATOM    659  HA  ILE A  60      16.894   4.335  -2.581  1.00 93.72           H
ATOM    660  CB  ILE A  60      18.206   2.760  -2.021  1.00 93.72           C
ATOM    661  HB  ILE A  60      18.104   1.725  -1.695  1.00 93.72           H
ATOM    662  CG1 ILE A  60      18.688   3.568  -0.814  1.00 93.72           C
ATOM    663 1HG1 ILE A  60      18.974   4.570  -1.134  1.00 93.72           H
ATOM    664 2HG1 ILE A  60      17.872   3.683  -0.099  1.00 93.72           H
ATOM    665  CG2 ILE A  60      19.223   2.776  -3.164  1.00 93.72           C
ATOM    666 1HG2 ILE A  60      18.878   2.123  -3.966  1.00 93.72           H
ATOM    667 2HG2 ILE A  60      19.327   3.793  -3.543  1.00 93.72           H
ATOM    668 3HG2 ILE A  60      20.187   2.424  -2.797  1.00 93.72           H
ATOM    669  CD1 ILE A  60      19.876   2.885  -0.135  1.00 93.72           C
ATOM    670 1HD1 ILE A  60      19.579   1.893   0.205  1.00 93.72           H
ATOM    671 2HD1 ILE A  60      20.698   2.794  -0.846  1.00 93.72           H
ATOM    672 3HD1 ILE A  60      20.198   3.480   0.719  1.00 93.72           H
ATOM    673  HN  ILE A  60      16.120   2.366  -0.753  1.00 93.72           H
ATOM    674  N   VAL A  61      16.101   1.394  -3.847  1.00 93.62           N
ATOM    675  CA  VAL A  61      15.808   0.689  -5.084  1.00 93.62           C
ATOM    676  C   VAL A  61      14.526   1.253  -5.697  1.00 93.62           C
ATOM    677  O   VAL A  61      14.455   1.471  -6.905  1.00 93.62           O
ATOM    678  HA  VAL A  61      16.635   0.871  -5.770  1.00 93.62           H
ATOM    679  CB  VAL A  61      15.733  -0.817  -4.822  1.00 93.62           C
ATOM    680  HB  VAL A  61      14.968  -0.988  -4.065  1.00 93.62           H
ATOM    681  CG1 VAL A  61      15.320  -1.573  -6.086  1.00 93.62           C
ATOM    682 1HG1 VAL A  61      14.340  -1.226  -6.413  1.00 93.62           H
ATOM    683 2HG1 VAL A  61      16.051  -1.391  -6.874  1.00 93.62           H
ATOM    684 3HG1 VAL A  61      15.274  -2.641  -5.872  1.00 93.62           H
ATOM    685  CG2 VAL A  61      17.061  -1.346  -4.276  1.00 93.62           C
ATOM    686 1HG2 VAL A  61      17.853  -1.156  -5.001  1.00 93.62           H
ATOM    687 2HG2 VAL A  61      17.297  -0.840  -3.340  1.00 93.62           H
ATOM    688 3HG2 VAL A  61      16.980  -2.418  -4.099  1.00 93.62           H
ATOM    689  HN  VAL A  61      16.041   0.837  -3.019  1.00 93.62           H
ATOM    690  N   GLY A  62      13.543   1.475  -4.836  1.00 95.13           N
ATOM    691  CA  GLY A  62      12.230   1.899  -5.291  1.00 95.13           C
ATOM    692  C   GLY A  62      12.278   3.320  -5.855  1.00 95.13           C
ATOM    693  O   GLY A  62      11.668   3.604  -6.885  1.00 95.13           O
ATOM    694 1HA  GLY A  62      11.867   1.212  -6.056  1.00 95.13           H
ATOM    695 2HA  GLY A  62      11.523   1.856  -4.463  1.00 95.13           H
ATOM    696  HN  GLY A  62      13.633   1.369  -3.845  1.00 95.13           H
ATOM    697  N   ALA A  63      13.009   4.176  -5.156  1.00 95.11           N
ATOM    698  CA  ALA A  63      13.103   5.573  -5.545  1.00 95.11           C
ATOM    699  C   ALA A  63      13.739   5.669  -6.933  1.00 95.11           C
ATOM    700  O   ALA A  63      13.263   6.414  -7.788  1.00 95.11           O
ATOM    701  HA  ALA A  63      12.090   5.973  -5.590  1.00 95.11           H
ATOM    702  CB  ALA A  63      13.892   6.346  -4.487  1.00 95.11           C
ATOM    703 1HB  ALA A  63      13.383   6.270  -3.526  1.00 95.11           H
ATOM    704 2HB  ALA A  63      14.894   5.925  -4.401  1.00 95.11           H
ATOM    705 3HB  ALA A  63      13.962   7.394  -4.779  1.00 95.11           H
ATOM    706  HN  ALA A  63      13.530   3.929  -4.339  1.00 95.11           H
ATOM    707  N   LEU A  64      14.806   4.905  -7.114  1.00 89.41           N
ATOM    708  CA  LEU A  64      15.521   4.905  -8.379  1.00 89.41           C
ATOM    709  C   LEU A  64      14.603   4.365  -9.478  1.00 89.41           C
ATOM    710  O   LEU A  64      14.500   4.956 -10.552  1.00 89.41           O
ATOM    711  HA  LEU A  64      15.769   5.939  -8.614  1.00 89.41           H
ATOM    712  CB  LEU A  64      16.840   4.140  -8.250  1.00 89.41           C
ATOM    713 1HB  LEU A  64      16.630   3.164  -7.812  1.00 89.41           H
ATOM    714 2HB  LEU A  64      17.234   3.963  -9.250  1.00 89.41           H
ATOM    715  CG  LEU A  64      17.929   4.819  -7.416  1.00 89.41           C
ATOM    716  HG  LEU A  64      17.509   5.066  -6.441  1.00 89.41           H
ATOM    717  CD1 LEU A  64      19.105   3.870  -7.174  1.00 89.41           C
ATOM    718 1HD1 LEU A  64      18.755   2.987  -6.640  1.00 89.41           H
ATOM    719 2HD1 LEU A  64      19.533   3.571  -8.131  1.00 89.41           H
ATOM    720 3HD1 LEU A  64      19.864   4.378  -6.580  1.00 89.41           H
ATOM    721  CD2 LEU A  64      18.375   6.132  -8.062  1.00 89.41           C
ATOM    722 1HD2 LEU A  64      18.771   5.932  -9.057  1.00 89.41           H
ATOM    723 2HD2 LEU A  64      17.523   6.807  -8.139  1.00 89.41           H
ATOM    724 3HD2 LEU A  64      19.150   6.593  -7.449  1.00 89.41           H
ATOM    725  HN  LEU A  64      15.182   4.295  -6.416  1.00 89.41           H
ATOM    726  N   GLY A  65      13.960   3.248  -9.172  1.00 92.47           N
ATOM    727  CA  GLY A  65      13.176   2.538 -10.169  1.00 92.47           C
ATOM    728  C   GLY A  65      11.999   3.390 -10.649  1.00 92.47           C
ATOM    729  O   GLY A  65      11.816   3.583 -11.850  1.00 92.47           O
ATOM    730 1HA  GLY A  65      13.809   2.277 -11.016  1.00 92.47           H
ATOM    731 2HA  GLY A  65      12.805   1.604  -9.748  1.00 92.47           H
ATOM    732  HN  GLY A  65      13.968   2.829  -8.264  1.00 92.47           H
ATOM    733  N   ASN A  66      11.230   3.877  -9.685  1.00 90.23           N
ATOM    734  CA  ASN A  66      10.007   4.597  -9.995  1.00 90.23           C
ATOM    735  C   ASN A  66      10.359   5.931 -10.657  1.00 90.23           C
ATOM    736  O   ASN A  66       9.621   6.417 -11.512  1.00 90.23           O
ATOM    737  HA  ASN A  66       9.447   3.937 -10.658  1.00 90.23           H
ATOM    738  CB  ASN A  66       9.207   4.896  -8.726  1.00 90.23           C
ATOM    739 1HB  ASN A  66       9.877   5.253  -7.945  1.00 90.23           H
ATOM    740 2HB  ASN A  66       8.492   5.694  -8.922  1.00 90.23           H
ATOM    741  CG  ASN A  66       8.466   3.649  -8.239  1.00 90.23           C
ATOM    742  OD1 ASN A  66       7.544   3.157  -8.869  1.00 90.23           O
ATOM    743  ND2 ASN A  66       8.919   3.167  -7.085  1.00 90.23           N
ATOM    744 1HD2 ASN A  66       9.679   3.619  -6.618  1.00 90.23           H
ATOM    745 2HD2 ASN A  66       8.499   2.353  -6.683  1.00 90.23           H
ATOM    746  HN  ASN A  66      11.432   3.786  -8.710  1.00 90.23           H
ATOM    747  N   SER A  67      11.487   6.484 -10.237  1.00 90.86           N
ATOM    748  CA  SER A  67      11.980   7.718 -10.825  1.00 90.86           C
ATOM    749  C   SER A  67      12.277   7.507 -12.311  1.00 90.86           C
ATOM    750  O   SER A  67      12.008   8.382 -13.132  1.00 90.86           O
ATOM    751  HA  SER A  67      11.175   8.441 -10.694  1.00 90.86           H
ATOM    752  CB  SER A  67      13.232   8.212 -10.098  1.00 90.86           C
ATOM    753 1HB  SER A  67      14.005   7.444 -10.143  1.00 90.86           H
ATOM    754 2HB  SER A  67      13.626   9.090 -10.610  1.00 90.86           H
ATOM    755  OG  SER A  67      12.966   8.538  -8.737  1.00 90.86           O
ATOM    756  HG  SER A  67      13.476   7.925  -8.132  1.00 90.86           H
ATOM    757  HN  SER A  67      12.059   6.104  -9.510  1.00 90.86           H
ATOM    758  N   LEU A  68      12.829   6.340 -12.612  1.00 85.25           N
ATOM    759  CA  LEU A  68      13.126   5.986 -13.989  1.00 85.25           C
ATOM    760  C   LEU A  68      11.818   5.870 -14.775  1.00 85.25           C
ATOM    761  O   LEU A  68      11.729   6.331 -15.911  1.00 85.25           O
ATOM    762  HA  LEU A  68      13.714   6.798 -14.416  1.00 85.25           H
ATOM    763  CB  LEU A  68      13.990   4.725 -14.043  1.00 85.25           C
ATOM    764 1HB  LEU A  68      13.600   4.009 -13.319  1.00 85.25           H
ATOM    765 2HB  LEU A  68      13.878   4.273 -15.029  1.00 85.25           H
ATOM    766  CG  LEU A  68      15.483   4.922 -13.771  1.00 85.25           C
ATOM    767  HG  LEU A  68      15.588   5.542 -12.881  1.00 85.25           H
ATOM    768  CD1 LEU A  68      16.167   3.586 -13.474  1.00 85.25           C
ATOM    769 1HD1 LEU A  68      15.709   3.130 -12.597  1.00 85.25           H
ATOM    770 2HD1 LEU A  68      16.053   2.921 -14.331  1.00 85.25           H
ATOM    771 3HD1 LEU A  68      17.227   3.755 -13.284  1.00 85.25           H
ATOM    772  CD2 LEU A  68      16.157   5.668 -14.924  1.00 85.25           C
ATOM    773 1HD2 LEU A  68      16.042   5.094 -15.844  1.00 85.25           H
ATOM    774 2HD2 LEU A  68      15.691   6.646 -15.046  1.00 85.25           H
ATOM    775 3HD2 LEU A  68      17.217   5.794 -14.705  1.00 85.25           H
ATOM    776  HN  LEU A  68      13.072   5.645 -11.935  1.00 85.25           H
ATOM    777  N   VAL A  69      10.835   5.251 -14.137  1.00 87.91           N
ATOM    778  CA  VAL A  69       9.546   5.039 -14.774  1.00 87.91           C
ATOM    779  C   VAL A  69       8.968   6.389 -15.205  1.00 87.91           C
ATOM    780  O   VAL A  69       8.534   6.547 -16.344  1.00 87.91           O
ATOM    781  HA  VAL A  69       9.714   4.430 -15.662  1.00 87.91           H
ATOM    782  CB  VAL A  69       8.620   4.264 -13.835  1.00 87.91           C
ATOM    783  HB  VAL A  69       8.589   4.793 -12.883  1.00 87.91           H
ATOM    784  CG1 VAL A  69       7.195   4.212 -14.391  1.00 87.91           C
ATOM    785 1HG1 VAL A  69       6.811   5.226 -14.502  1.00 87.91           H
ATOM    786 2HG1 VAL A  69       7.202   3.718 -15.363  1.00 87.91           H
ATOM    787 3HG1 VAL A  69       6.558   3.655 -13.704  1.00 87.91           H
ATOM    788  CG2 VAL A  69       9.158   2.856 -13.574  1.00 87.91           C
ATOM    789 1HG2 VAL A  69       9.233   2.314 -14.517  1.00 87.91           H
ATOM    790 2HG2 VAL A  69      10.144   2.923 -13.114  1.00 87.91           H
ATOM    791 3HG2 VAL A  69       8.480   2.326 -12.904  1.00 87.91           H
ATOM    792  HN  VAL A  69      10.909   4.897 -13.205  1.00 87.91           H
ATOM    793  N   ILE A  70       8.981   7.328 -14.270  1.00 88.70           N
ATOM    794  CA  ILE A  70       8.385   8.631 -14.510  1.00 88.70           C
ATOM    795  C   ILE A  70       9.115   9.315 -15.667  1.00 88.70           C
ATOM    796  O   ILE A  70       8.485   9.920 -16.533  1.00 88.70           O
ATOM    797  HA  ILE A  70       7.349   8.468 -14.804  1.00 88.70           H
ATOM    798  CB  ILE A  70       8.366   9.457 -13.222  1.00 88.70           C
ATOM    799  HB  ILE A  70       9.368   9.447 -12.795  1.00 88.70           H
ATOM    800  CG1 ILE A  70       7.427   8.834 -12.186  1.00 88.70           C
ATOM    801 1HG1 ILE A  70       6.392   9.010 -12.475  1.00 88.70           H
ATOM    802 2HG1 ILE A  70       7.572   7.754 -12.162  1.00 88.70           H
ATOM    803  CG2 ILE A  70       8.011  10.917 -13.511  1.00 88.70           C
ATOM    804 1HG2 ILE A  70       8.752  11.343 -14.188  1.00 88.70           H
ATOM    805 2HG2 ILE A  70       7.025  10.966 -13.974  1.00 88.70           H
ATOM    806 3HG2 ILE A  70       8.004  11.481 -12.579  1.00 88.70           H
ATOM    807  CD1 ILE A  70       7.681   9.419 -10.795  1.00 88.70           C
ATOM    808 1HD1 ILE A  70       8.710   9.220 -10.499  1.00 88.70           H
ATOM    809 2HD1 ILE A  70       7.511  10.496 -10.817  1.00 88.70           H
ATOM    810 3HD1 ILE A  70       7.000   8.959 -10.078  1.00 88.70           H
ATOM    811  HN  ILE A  70       9.387   7.209 -13.364  1.00 88.70           H
ATOM    812  N   LEU A  71      10.435   9.197 -15.645  1.00 83.80           N
ATOM    813  CA  LEU A  71      11.260   9.827 -16.662  1.00 83.80           C
ATOM    814  C   LEU A  71      10.891   9.260 -18.035  1.00 83.80           C
ATOM    815  O   LEU A  71      10.764  10.007 -19.004  1.00 83.80           O
ATOM    816  HA  LEU A  71      11.030  10.892 -16.655  1.00 83.80           H
ATOM    817  CB  LEU A  71      12.743   9.681 -16.315  1.00 83.80           C
ATOM    818 1HB  LEU A  71      12.912   8.668 -15.947  1.00 83.80           H
ATOM    819 2HB  LEU A  71      13.323   9.788 -17.231  1.00 83.80           H
ATOM    820  CG  LEU A  71      13.290  10.666 -15.280  1.00 83.80           C
ATOM    821  HG  LEU A  71      12.594  10.702 -14.442  1.00 83.80           H
ATOM    822  CD1 LEU A  71      14.637  10.193 -14.730  1.00 83.80           C
ATOM    823 1HD1 LEU A  71      14.513   9.220 -14.254  1.00 83.80           H
ATOM    824 2HD1 LEU A  71      15.354  10.110 -15.547  1.00 83.80           H
ATOM    825 3HD1 LEU A  71      15.003  10.912 -13.997  1.00 83.80           H
ATOM    826  CD2 LEU A  71      13.372  12.080 -15.860  1.00 83.80           C
ATOM    827 1HD2 LEU A  71      14.034  12.079 -16.726  1.00 83.80           H
ATOM    828 2HD2 LEU A  71      12.378  12.407 -16.163  1.00 83.80           H
ATOM    829 3HD2 LEU A  71      13.764  12.760 -15.104  1.00 83.80           H
ATOM    830  HN  LEU A  71      10.939   8.683 -14.951  1.00 83.80           H
ATOM    831  N   VAL A  72      10.730   7.946 -18.073  1.00 83.83           N
ATOM    832  CA  VAL A  72      10.469   7.260 -19.328  1.00 83.83           C
ATOM    833  C   VAL A  72       9.163   7.785 -19.929  1.00 83.83           C
ATOM    834  O   VAL A  72       9.099   8.080 -21.121  1.00 83.83           O
ATOM    835  HA  VAL A  72      11.288   7.496 -20.007  1.00 83.83           H
ATOM    836  CB  VAL A  72      10.459   5.747 -19.105  1.00 83.83           C
ATOM    837  HB  VAL A  72       9.774   5.533 -18.284  1.00 83.83           H
ATOM    838  CG1 VAL A  72       9.948   5.013 -20.346  1.00 83.83           C
ATOM    839 1HG1 VAL A  72       8.932   5.340 -20.569  1.00 83.83           H
ATOM    840 2HG1 VAL A  72      10.596   5.237 -21.193  1.00 83.83           H
ATOM    841 3HG1 VAL A  72       9.951   3.939 -20.160  1.00 83.83           H
ATOM    842  CG2 VAL A  72      11.846   5.243 -18.702  1.00 83.83           C
ATOM    843 1HG2 VAL A  72      12.560   5.475 -19.492  1.00 83.83           H
ATOM    844 2HG2 VAL A  72      12.156   5.730 -17.778  1.00 83.83           H
ATOM    845 3HG2 VAL A  72      11.811   4.164 -18.550  1.00 83.83           H
ATOM    846  HN  VAL A  72      10.774   7.353 -17.269  1.00 83.83           H
ATOM    847  N   TYR A  73       8.154   7.885 -19.075  1.00 79.89           N
ATOM    848  CA  TYR A  73       6.844   8.331 -19.516  1.00 79.89           C
ATOM    849  C   TYR A  73       6.874   9.806 -19.921  1.00 79.89           C
ATOM    850  O   TYR A  73       6.158  10.219 -20.831  1.00 79.89           O
ATOM    851  HA  TYR A  73       6.556   7.731 -20.379  1.00 79.89           H
ATOM    852  CB  TYR A  73       5.915   8.164 -18.311  1.00 79.89           C
ATOM    853 1HB  TYR A  73       6.500   8.270 -17.397  1.00 79.89           H
ATOM    854 2HB  TYR A  73       5.182   8.971 -18.316  1.00 79.89           H
ATOM    855  CG  TYR A  73       5.177   6.825 -18.275  1.00 79.89           C
ATOM    856  CD1 TYR A  73       4.201   6.549 -19.211  1.00 79.89           C
ATOM    857  HD1 TYR A  73       3.956   7.286 -19.976  1.00 79.89           H
ATOM    858  CD2 TYR A  73       5.488   5.892 -17.306  1.00 79.89           C
ATOM    859  HD2 TYR A  73       6.258   6.110 -16.567  1.00 79.89           H
ATOM    860  CE1 TYR A  73       3.507   5.288 -19.177  1.00 79.89           C
ATOM    861  HE1 TYR A  73       2.734   5.057 -19.910  1.00 79.89           H
ATOM    862  CE2 TYR A  73       4.793   4.631 -17.272  1.00 79.89           C
ATOM    863  HE2 TYR A  73       5.028   3.885 -16.513  1.00 79.89           H
ATOM    864  CZ  TYR A  73       3.837   4.391 -18.209  1.00 79.89           C
ATOM    865  OH  TYR A  73       3.181   3.200 -18.177  1.00 79.89           O
ATOM    866  HH  TYR A  73       2.614   3.100 -18.994  1.00 79.89           H
ATOM    867  HN  TYR A  73       8.222   7.667 -18.102  1.00 79.89           H
ATOM    868  N   TRP A  74       7.712  10.561 -19.224  1.00 70.80           N
ATOM    869  CA  TRP A  74       7.767  11.999 -19.425  1.00 70.80           C
ATOM    870  C   TRP A  74       8.333  12.259 -20.823  1.00 70.80           C
ATOM    871  O   TRP A  74       7.750  13.013 -21.601  1.00 70.80           O
ATOM    872  HA  TRP A  74       6.750  12.384 -19.357  1.00 70.80           H
ATOM    873  CB  TRP A  74       8.576  12.677 -18.317  1.00 70.80           C
ATOM    874 1HB  TRP A  74       8.199  12.343 -17.350  1.00 70.80           H
ATOM    875 2HB  TRP A  74       9.613  12.348 -18.386  1.00 70.80           H
ATOM    876  CG  TRP A  74       8.536  14.205 -18.364  1.00 70.80           C
ATOM    877  CD1 TRP A  74       9.353  15.032 -19.031  1.00 70.80           C
ATOM    878  HD1 TRP A  74      10.186  14.702 -19.652  1.00 70.80           H
ATOM    879  CD2 TRP A  74       7.593  15.062 -17.686  1.00 70.80           C
ATOM    880  NE1 TRP A  74       9.007  16.353 -18.833  1.00 70.80           N
ATOM    881  HE1 TRP A  74       9.466  17.151 -19.225  1.00 70.80           H
ATOM    882  CE2 TRP A  74       7.903  16.372 -17.989  1.00 70.80           C
ATOM    883  CE3 TRP A  74       6.514  14.740 -16.844  1.00 70.80           C
ATOM    884  HE3 TRP A  74       6.249  13.714 -16.590  1.00 70.80           H
ATOM    885  CZ2 TRP A  74       7.182  17.465 -17.493  1.00 70.80           C
ATOM    886  HZ2 TRP A  74       7.447  18.491 -17.747  1.00 70.80           H
ATOM    887  CZ3 TRP A  74       5.803  15.843 -16.356  1.00 70.80           C
ATOM    888  HZ3 TRP A  74       4.956  15.650 -15.698  1.00 70.80           H
ATOM    889  CH2 TRP A  74       6.102  17.168 -16.652  1.00 70.80           C
ATOM    890  HH2 TRP A  74       5.499  17.973 -16.231  1.00 70.80           H
ATOM    891  HN  TRP A  74       8.343  10.206 -18.534  1.00 70.80           H
ATOM    892  N   TYR A  75       9.461  11.621 -21.098  1.00 69.81           N
ATOM    893  CA  TYR A  75      10.272  11.996 -22.244  1.00 69.81           C
ATOM    894  C   TYR A  75       9.909  11.157 -23.471  1.00 69.81           C
ATOM    895  O   TYR A  75       9.998  11.634 -24.601  1.00 69.81           O
ATOM    896  HA  TYR A  75      10.081  13.047 -22.462  1.00 69.81           H
ATOM    897  CB  TYR A  75      11.721  11.700 -21.849  1.00 69.81           C
ATOM    898 1HB  TYR A  75      11.747  10.779 -21.268  1.00 69.81           H
ATOM    899 2HB  TYR A  75      12.304  11.524 -22.753  1.00 69.81           H
ATOM    900  CG  TYR A  75      12.385  12.816 -21.041  1.00 69.81           C
ATOM    901  CD1 TYR A  75      12.887  13.929 -21.684  1.00 69.81           C
ATOM    902  HD1 TYR A  75      12.810  14.014 -22.768  1.00 69.81           H
ATOM    903  CD2 TYR A  75      12.483  12.710 -19.668  1.00 69.81           C
ATOM    904  HD2 TYR A  75      12.087  11.830 -19.160  1.00 69.81           H
ATOM    905  CE1 TYR A  75      13.513  14.980 -20.923  1.00 69.81           C
ATOM    906  HE1 TYR A  75      13.913  15.864 -21.418  1.00 69.81           H
ATOM    907  CE2 TYR A  75      13.109  13.760 -18.907  1.00 69.81           C
ATOM    908  HE2 TYR A  75      13.193  13.688 -17.823  1.00 69.81           H
ATOM    909  CZ  TYR A  75      13.593  14.843 -19.572  1.00 69.81           C
ATOM    910  OH  TYR A  75      14.183  15.835 -18.853  1.00 69.81           O
ATOM    911  HH  TYR A  75      14.162  15.611 -17.879  1.00 69.81           H
ATOM    912  HN  TYR A  75       9.821  10.862 -20.556  1.00 69.81           H
ATOM    913  N   CYS A  76       9.507   9.923 -23.207  1.00 68.45           N
ATOM    914  CA  CYS A  76       9.473   8.908 -24.246  1.00 68.45           C
ATOM    915  C   CYS A  76       8.016   8.498 -24.469  1.00 68.45           C
ATOM    916  O   CYS A  76       7.444   8.775 -25.522  1.00 68.45           O
ATOM    917  HA  CYS A  76       9.889   9.366 -25.144  1.00 68.45           H
ATOM    918  CB  CYS A  76      10.356   7.709 -23.895  1.00 68.45           C
ATOM    919 1HB  CYS A  76      11.306   8.054 -23.486  1.00 68.45           H
ATOM    920 2HB  CYS A  76       9.877   7.107 -23.124  1.00 68.45           H
ATOM    921  SG  CYS A  76      10.652   6.692 -25.387  1.00 68.45           S
ATOM    922  HG  CYS A  76       9.415   6.212 -25.476  1.00 68.45           H
ATOM    923  HN  CYS A  76       9.209   9.613 -22.304  1.00 68.45           H
ATOM    924  N   THR A  77       7.458   7.844 -23.462  1.00 60.93           N
ATOM    925  CA  THR A  77       6.218   7.107 -23.643  1.00 60.93           C
ATOM    926  C   THR A  77       5.064   8.069 -23.931  1.00 60.93           C
ATOM    927  O   THR A  77       4.217   7.791 -24.778  1.00 60.93           O
ATOM    928  HA  THR A  77       6.325   6.464 -24.516  1.00 60.93           H
ATOM    929  CB  THR A  77       5.994   6.246 -22.398  1.00 60.93           C
ATOM    930  HB  THR A  77       5.695   6.860 -21.549  1.00 60.93           H
ATOM    931  OG1 THR A  77       7.220   5.535 -22.243  1.00 60.93           O
ATOM    932  HG1 THR A  77       7.349   4.904 -23.008  1.00 60.93           H
ATOM    933  CG2 THR A  77       4.953   5.148 -22.626  1.00 60.93           C
ATOM    934 1HG2 THR A  77       5.285   4.494 -23.432  1.00 60.93           H
ATOM    935 2HG2 THR A  77       4.000   5.602 -22.896  1.00 60.93           H
ATOM    936 3HG2 THR A  77       4.833   4.566 -21.712  1.00 60.93           H
ATOM    937  HN  THR A  77       7.838   7.811 -22.537  1.00 60.93           H
ATOM    938  N   ARG A  78       5.069   9.182 -23.211  1.00 54.77           N
ATOM    939  CA  ARG A  78       3.893  10.033 -23.141  1.00 54.77           C
ATOM    940  C   ARG A  78       2.652   9.198 -22.816  1.00 54.77           C
ATOM    941  O   ARG A  78       2.516   8.072 -23.290  1.00 54.77           O
ATOM    942  HA  ARG A  78       4.109  10.742 -22.342  1.00 54.77           H
ATOM    943  CB  ARG A  78       3.670  10.773 -24.462  1.00 54.77           C
ATOM    944 1HB  ARG A  78       3.589  10.053 -25.277  1.00 54.77           H
ATOM    945 2HB  ARG A  78       2.726  11.317 -24.423  1.00 54.77           H
ATOM    946  CG  ARG A  78       4.815  11.747 -24.745  1.00 54.77           C
ATOM    947 1HG  ARG A  78       4.981  12.381 -23.874  1.00 54.77           H
ATOM    948 2HG  ARG A  78       5.737  11.191 -24.914  1.00 54.77           H
ATOM    949  CD  ARG A  78       4.506  12.617 -25.965  1.00 54.77           C
ATOM    950 1HD  ARG A  78       4.370  11.988 -26.845  1.00 54.77           H
ATOM    951 2HD  ARG A  78       3.571  13.156 -25.810  1.00 54.77           H
ATOM    952  NE  ARG A  78       5.610  13.575 -26.196  1.00 54.77           N
ATOM    953  HE  ARG A  78       6.445  13.468 -25.656  1.00 54.77           H
ATOM    954  CZ  ARG A  78       5.560  14.579 -27.083  1.00 54.77           C
ATOM    955  NH1 ARG A  78       4.467  14.770 -27.833  1.00 54.77           N
ATOM    956 1HH1 ARG A  78       3.679  14.161 -27.733  1.00 54.77           H
ATOM    957 2HH1 ARG A  78       4.438  15.521 -28.493  1.00 54.77           H
ATOM    958  NH2 ARG A  78       6.621  15.388 -27.208  1.00 54.77           N
ATOM    959 1HH2 ARG A  78       6.600  16.141 -27.865  1.00 54.77           H
ATOM    960 2HH2 ARG A  78       7.433  15.238 -26.644  1.00 54.77           H
ATOM    961  HN  ARG A  78       5.855   9.503 -22.683  1.00 54.77           H
ATOM    962  N   VAL A  79       1.779   9.784 -22.009  1.00 71.08           N
ATOM    963  CA  VAL A  79       0.559   9.105 -21.608  1.00 71.08           C
ATOM    964  C   VAL A  79      -0.435   9.121 -22.771  1.00 71.08           C
ATOM    965  O   VAL A  79      -1.053  10.147 -23.050  1.00 71.08           O
ATOM    966  HA  VAL A  79       0.817   8.071 -21.381  1.00 71.08           H
ATOM    967  CB  VAL A  79      -0.000   9.744 -20.335  1.00 71.08           C
ATOM    968  HB  VAL A  79      -0.274  10.773 -20.569  1.00 71.08           H
ATOM    969  CG1 VAL A  79      -1.262   9.017 -19.866  1.00 71.08           C
ATOM    970 1HG1 VAL A  79      -2.022   9.068 -20.646  1.00 71.08           H
ATOM    971 2HG1 VAL A  79      -1.024   7.974 -19.658  1.00 71.08           H
ATOM    972 3HG1 VAL A  79      -1.639   9.491 -18.960  1.00 71.08           H
ATOM    973  CG2 VAL A  79       1.056   9.778 -19.229  1.00 71.08           C
ATOM    974 1HG2 VAL A  79       1.374   8.761 -18.999  1.00 71.08           H
ATOM    975 2HG2 VAL A  79       1.914  10.361 -19.564  1.00 71.08           H
ATOM    976 3HG2 VAL A  79       0.632  10.237 -18.336  1.00 71.08           H
ATOM    977  HN  VAL A  79       1.895  10.703 -21.633  1.00 71.08           H
ATOM    978  N   LYS A  80      -0.557   7.971 -23.419  1.00 64.45           N
ATOM    979  CA  LYS A  80      -1.389   7.866 -24.605  1.00 64.45           C
ATOM    980  C   LYS A  80      -2.655   7.077 -24.266  1.00 64.45           C
ATOM    981  O   LYS A  80      -3.684   7.236 -24.920  1.00 64.45           O
ATOM    982  HA  LYS A  80      -1.678   8.876 -24.892  1.00 64.45           H
ATOM    983  CB  LYS A  80      -0.590   7.275 -25.769  1.00 64.45           C
ATOM    984 1HB  LYS A  80      -0.098   6.357 -25.449  1.00 64.45           H
ATOM    985 2HB  LYS A  80      -1.267   7.007 -26.580  1.00 64.45           H
ATOM    986  CG  LYS A  80       0.455   8.270 -26.277  1.00 64.45           C
ATOM    987 1HG  LYS A  80      -0.032   9.205 -26.554  1.00 64.45           H
ATOM    988 2HG  LYS A  80       1.160   8.502 -25.478  1.00 64.45           H
ATOM    989  CD  LYS A  80       1.210   7.705 -27.482  1.00 64.45           C
ATOM    990 1HD  LYS A  80       1.686   6.763 -27.208  1.00 64.45           H
ATOM    991 2HD  LYS A  80       0.507   7.485 -28.285  1.00 64.45           H
ATOM    992  CE  LYS A  80       2.267   8.692 -27.979  1.00 64.45           C
ATOM    993 1HE  LYS A  80       1.795   9.641 -28.236  1.00 64.45           H
ATOM    994 2HE  LYS A  80       2.984   8.898 -27.184  1.00 64.45           H
ATOM    995  NZ  LYS A  80       2.972   8.146 -29.160  1.00 64.45           N
ATOM    996 1HZ  LYS A  80       3.665   8.814 -29.479  1.00 64.45           H
ATOM    997 2HZ  LYS A  80       3.431   7.278 -28.908  1.00 64.45           H
ATOM    998 3HZ  LYS A  80       2.303   7.972 -29.902  1.00 64.45           H
ATOM    999  HN  LYS A  80      -0.100   7.125 -23.146  1.00 64.45           H
ATOM   1000  N   THR A  81      -2.539   6.243 -23.242  1.00 74.99           N
ATOM   1001  CA  THR A  81      -3.623   5.346 -22.880  1.00 74.99           C
ATOM   1002  C   THR A  81      -4.007   5.539 -21.412  1.00 74.99           C
ATOM   1003  O   THR A  81      -3.253   6.134 -20.642  1.00 74.99           O
ATOM   1004  HA  THR A  81      -4.498   5.607 -23.476  1.00 74.99           H
ATOM   1005  CB  THR A  81      -3.186   3.918 -23.212  1.00 74.99           C
ATOM   1006  HB  THR A  81      -4.035   3.236 -23.188  1.00 74.99           H
ATOM   1007  OG1 THR A  81      -2.150   3.645 -22.271  1.00 74.99           O
ATOM   1008  HG1 THR A  81      -1.263   3.899 -22.656  1.00 74.99           H
ATOM   1009  CG2 THR A  81      -2.490   3.819 -24.571  1.00 74.99           C
ATOM   1010 1HG2 THR A  81      -1.602   4.451 -24.571  1.00 74.99           H
ATOM   1011 2HG2 THR A  81      -3.172   4.151 -25.353  1.00 74.99           H
ATOM   1012 3HG2 THR A  81      -2.201   2.785 -24.756  1.00 74.99           H
ATOM   1013  HN  THR A  81      -1.724   6.175 -22.667  1.00 74.99           H
ATOM   1014  N   MET A  82      -5.178   5.025 -21.067  1.00 75.85           N
ATOM   1015  CA  MET A  82      -5.625   5.042 -19.684  1.00 75.85           C
ATOM   1016  C   MET A  82      -4.657   4.270 -18.786  1.00 75.85           C
ATOM   1017  O   MET A  82      -4.375   4.691 -17.665  1.00 75.85           O
ATOM   1018  HA  MET A  82      -5.641   6.092 -19.394  1.00 75.85           H
ATOM   1019  CB  MET A  82      -7.018   4.416 -19.590  1.00 75.85           C
ATOM   1020 1HB  MET A  82      -7.029   3.464 -20.120  1.00 75.85           H
ATOM   1021 2HB  MET A  82      -7.255   4.204 -18.548  1.00 75.85           H
ATOM   1022  CG  MET A  82      -8.078   5.347 -20.181  1.00 75.85           C
ATOM   1023 1HG  MET A  82      -8.034   6.320 -19.691  1.00 75.85           H
ATOM   1024 2HG  MET A  82      -7.877   5.515 -21.239  1.00 75.85           H
ATOM   1025  SD  MET A  82      -9.701   4.634 -19.975  1.00 75.85           S
ATOM   1026  CE  MET A  82      -9.911   4.846 -18.215  1.00 75.85           C
ATOM   1027 1HE  MET A  82      -9.122   4.311 -17.688  1.00 75.85           H
ATOM   1028 2HE  MET A  82      -9.859   5.906 -17.968  1.00 75.85           H
ATOM   1029 3HE  MET A  82     -10.882   4.450 -17.915  1.00 75.85           H
ATOM   1030  HN  MET A  82      -5.815   4.603 -21.712  1.00 75.85           H
ATOM   1031  N   THR A  83      -4.174   3.153 -19.311  1.00 76.98           N
ATOM   1032  CA  THR A  83      -3.241   2.320 -18.572  1.00 76.98           C
ATOM   1033  C   THR A  83      -1.971   3.107 -18.240  1.00 76.98           C
ATOM   1034  O   THR A  83      -1.442   3.001 -17.135  1.00 76.98           O
ATOM   1035  HA  THR A  83      -3.703   2.044 -17.624  1.00 76.98           H
ATOM   1036  CB  THR A  83      -2.975   1.060 -19.397  1.00 76.98           C
ATOM   1037  HB  THR A  83      -2.306   1.274 -20.230  1.00 76.98           H
ATOM   1038  OG1 THR A  83      -4.276   0.600 -19.756  1.00 76.98           O
ATOM   1039  HG1 THR A  83      -4.914   0.758 -19.003  1.00 76.98           H
ATOM   1040  CG2 THR A  83      -2.396  -0.080 -18.557  1.00 76.98           C
ATOM   1041 1HG2 THR A  83      -3.097  -0.339 -17.764  1.00 76.98           H
ATOM   1042 2HG2 THR A  83      -1.451   0.238 -18.116  1.00 76.98           H
ATOM   1043 3HG2 THR A  83      -2.227  -0.950 -19.191  1.00 76.98           H
ATOM   1044  HN  THR A  83      -4.410   2.816 -20.223  1.00 76.98           H
ATOM   1045  N   ASP A  84      -1.519   3.880 -19.217  1.00 79.32           N
ATOM   1046  CA  ASP A  84      -0.322   4.684 -19.043  1.00 79.32           C
ATOM   1047  C   ASP A  84      -0.557   5.705 -17.928  1.00 79.32           C
ATOM   1048  O   ASP A  84       0.343   5.987 -17.139  1.00 79.32           O
ATOM   1049  HA  ASP A  84       0.467   3.974 -18.798  1.00 79.32           H
ATOM   1050  CB  ASP A  84       0.018   5.451 -20.322  1.00 79.32           C
ATOM   1051 1HB  ASP A  84      -0.795   6.135 -20.567  1.00 79.32           H
ATOM   1052 2HB  ASP A  84       0.908   6.059 -20.161  1.00 79.32           H
ATOM   1053  CG  ASP A  84       0.253   4.491 -21.490  1.00 79.32           C
ATOM   1054  OD1 ASP A  84       0.836   3.416 -21.233  1.00 79.32           O
ATOM   1055  OD2 ASP A  84      -0.155   4.855 -22.615  1.00 79.32           O
ATOM   1056  HN  ASP A  84      -1.956   3.960 -20.114  1.00 79.32           H
ATOM   1057  N   MET A  85      -1.773   6.233 -17.899  1.00 84.17           N
ATOM   1058  CA  MET A  85      -2.133   7.226 -16.902  1.00 84.17           C
ATOM   1059  C   MET A  85      -2.065   6.638 -15.491  1.00 84.17           C
ATOM   1060  O   MET A  85      -1.491   7.245 -14.589  1.00 84.17           O
ATOM   1061  HA  MET A  85      -1.399   8.025 -17.005  1.00 84.17           H
ATOM   1062  CB  MET A  85      -3.551   7.733 -17.176  1.00 84.17           C
ATOM   1063 1HB  MET A  85      -3.614   8.115 -18.195  1.00 84.17           H
ATOM   1064 2HB  MET A  85      -4.257   6.907 -17.101  1.00 84.17           H
ATOM   1065  CG  MET A  85      -3.939   8.835 -16.188  1.00 84.17           C
ATOM   1066 1HG  MET A  85      -4.973   9.137 -16.356  1.00 84.17           H
ATOM   1067 2HG  MET A  85      -3.879   8.458 -15.167  1.00 84.17           H
ATOM   1068  SD  MET A  85      -2.856  10.240 -16.384  1.00 84.17           S
ATOM   1069  CE  MET A  85      -3.480  10.902 -17.920  1.00 84.17           C
ATOM   1070 1HE  MET A  85      -3.381  10.153 -18.705  1.00 84.17           H
ATOM   1071 2HE  MET A  85      -4.531  11.166 -17.801  1.00 84.17           H
ATOM   1072 3HE  MET A  85      -2.911  11.791 -18.191  1.00 84.17           H
ATOM   1073  HN  MET A  85      -2.502   5.992 -18.539  1.00 84.17           H
ATOM   1074  N   PHE A  86      -2.660   5.462 -15.346  1.00 87.87           N
ATOM   1075  CA  PHE A  86      -2.717   4.809 -14.049  1.00 87.87           C
ATOM   1076  C   PHE A  86      -1.326   4.353 -13.603  1.00 87.87           C
ATOM   1077  O   PHE A  86      -0.990   4.442 -12.423  1.00 87.87           O
ATOM   1078  HA  PHE A  86      -3.106   5.536 -13.337  1.00 87.87           H
ATOM   1079  CB  PHE A  86      -3.616   3.581 -14.207  1.00 87.87           C
ATOM   1080 1HB  PHE A  86      -3.238   2.969 -15.027  1.00 87.87           H
ATOM   1081 2HB  PHE A  86      -3.551   2.976 -13.303  1.00 87.87           H
ATOM   1082  CG  PHE A  86      -5.085   3.915 -14.475  1.00 87.87           C
ATOM   1083  CD1 PHE A  86      -5.700   4.896 -13.760  1.00 87.87           C
ATOM   1084  HD1 PHE A  86      -5.146   5.443 -12.997  1.00 87.87           H
ATOM   1085  CD2 PHE A  86      -5.776   3.232 -15.426  1.00 87.87           C
ATOM   1086  HD2 PHE A  86      -5.283   2.446 -15.999  1.00 87.87           H
ATOM   1087  CE1 PHE A  86      -7.063   5.206 -14.008  1.00 87.87           C
ATOM   1088  HE1 PHE A  86      -7.556   5.992 -13.436  1.00 87.87           H
ATOM   1089  CE2 PHE A  86      -7.139   3.543 -15.675  1.00 87.87           C
ATOM   1090  HE2 PHE A  86      -7.693   2.995 -16.437  1.00 87.87           H
ATOM   1091  CZ  PHE A  86      -7.754   4.523 -14.960  1.00 87.87           C
ATOM   1092  HZ  PHE A  86      -8.800   4.761 -15.151  1.00 87.87           H
ATOM   1093  HN  PHE A  86      -3.095   4.960 -16.092  1.00 87.87           H
ATOM   1094  N   LEU A  87      -0.556   3.876 -14.569  1.00 83.54           N
ATOM   1095  CA  LEU A  87       0.779   3.377 -14.285  1.00 83.54           C
ATOM   1096  C   LEU A  87       1.666   4.538 -13.829  1.00 83.54           C
ATOM   1097  O   LEU A  87       2.529   4.364 -12.971  1.00 83.54           O
ATOM   1098  HA  LEU A  87       0.694   2.665 -13.464  1.00 83.54           H
ATOM   1099  CB  LEU A  87       1.334   2.616 -15.490  1.00 83.54           C
ATOM   1100 1HB  LEU A  87       1.208   3.237 -16.377  1.00 83.54           H
ATOM   1101 2HB  LEU A  87       2.406   2.480 -15.346  1.00 83.54           H
ATOM   1102  CG  LEU A  87       0.707   1.248 -15.766  1.00 83.54           C
ATOM   1103  HG  LEU A  87      -0.368   1.382 -15.879  1.00 83.54           H
ATOM   1104  CD1 LEU A  87       1.231   0.659 -17.077  1.00 83.54           C
ATOM   1105 1HD1 LEU A  87       0.983   1.329 -17.901  1.00 83.54           H
ATOM   1106 2HD1 LEU A  87       2.313   0.542 -17.017  1.00 83.54           H
ATOM   1107 3HD1 LEU A  87       0.769  -0.313 -17.249  1.00 83.54           H
ATOM   1108  CD2 LEU A  87       0.922   0.298 -14.585  1.00 83.54           C
ATOM   1109 1HD2 LEU A  87       1.991   0.165 -14.416  1.00 83.54           H
ATOM   1110 2HD2 LEU A  87       0.462   0.720 -13.692  1.00 83.54           H
ATOM   1111 3HD2 LEU A  87       0.467  -0.667 -14.808  1.00 83.54           H
ATOM   1112  HN  LEU A  87      -0.830   3.827 -15.530  1.00 83.54           H
ATOM   1113  N   LEU A  88       1.422   5.696 -14.424  1.00 88.18           N
ATOM   1114  CA  LEU A  88       2.168   6.892 -14.069  1.00 88.18           C
ATOM   1115  C   LEU A  88       1.826   7.294 -12.633  1.00 88.18           C
ATOM   1116  O   LEU A  88       2.720   7.546 -11.826  1.00 88.18           O
ATOM   1117  HA  LEU A  88       3.228   6.640 -14.114  1.00 88.18           H
ATOM   1118  CB  LEU A  88       1.922   8.001 -15.094  1.00 88.18           C
ATOM   1119 1HB  LEU A  88       2.270   7.653 -16.067  1.00 88.18           H
ATOM   1120 2HB  LEU A  88       0.847   8.158 -15.178  1.00 88.18           H
ATOM   1121  CG  LEU A  88       2.586   9.347 -14.798  1.00 88.18           C
ATOM   1122  HG  LEU A  88       2.261   9.678 -13.811  1.00 88.18           H
ATOM   1123  CD1 LEU A  88       4.109   9.209 -14.749  1.00 88.18           C
ATOM   1124 1HD1 LEU A  88       4.385   8.503 -13.966  1.00 88.18           H
ATOM   1125 2HD1 LEU A  88       4.471   8.845 -15.711  1.00 88.18           H
ATOM   1126 3HD1 LEU A  88       4.555  10.181 -14.537  1.00 88.18           H
ATOM   1127  CD2 LEU A  88       2.138  10.412 -15.801  1.00 88.18           C
ATOM   1128 1HD2 LEU A  88       2.414  10.100 -16.809  1.00 88.18           H
ATOM   1129 2HD2 LEU A  88       1.056  10.534 -15.743  1.00 88.18           H
ATOM   1130 3HD2 LEU A  88       2.624  11.359 -15.568  1.00 88.18           H
ATOM   1131  HN  LEU A  88       0.730   5.826 -15.134  1.00 88.18           H
ATOM   1132  N   ASN A  89       0.531   7.343 -12.359  1.00 89.94           N
ATOM   1133  CA  ASN A  89       0.059   7.759 -11.049  1.00 89.94           C
ATOM   1134  C   ASN A  89       0.501   6.734 -10.003  1.00 89.94           C
ATOM   1135  O   ASN A  89       0.763   7.088  -8.854  1.00 89.94           O
ATOM   1136  HA  ASN A  89       0.501   8.741 -10.884  1.00 89.94           H
ATOM   1137  CB  ASN A  89      -1.469   7.840 -11.015  1.00 89.94           C
ATOM   1138 1HB  ASN A  89      -1.894   7.005 -11.571  1.00 89.94           H
ATOM   1139 2HB  ASN A  89      -1.818   7.749  -9.986  1.00 89.94           H
ATOM   1140  CG  ASN A  89      -1.961   9.161 -11.611  1.00 89.94           C
ATOM   1141  OD1 ASN A  89      -2.122  10.158 -10.927  1.00 89.94           O
ATOM   1142  ND2 ASN A  89      -2.190   9.111 -12.920  1.00 89.94           N
ATOM   1143 1HD2 ASN A  89      -2.037   8.260 -13.422  1.00 89.94           H
ATOM   1144 2HD2 ASN A  89      -2.514   9.925 -13.402  1.00 89.94           H
ATOM   1145  HN  ASN A  89      -0.188   7.104 -13.011  1.00 89.94           H
ATOM   1146  N   LEU A  90       0.570   5.484 -10.437  1.00 88.21           N
ATOM   1147  CA  LEU A  90       1.016   4.412  -9.564  1.00 88.21           C
ATOM   1148  C   LEU A  90       2.467   4.667  -9.150  1.00 88.21           C
ATOM   1149  O   LEU A  90       2.816   4.523  -7.980  1.00 88.21           O
ATOM   1150  HA  LEU A  90       0.392   4.437  -8.671  1.00 88.21           H
ATOM   1151  CB  LEU A  90       0.797   3.052 -10.231  1.00 88.21           C
ATOM   1152 1HB  LEU A  90      -0.256   2.968 -10.501  1.00 88.21           H
ATOM   1153 2HB  LEU A  90       1.368   3.028 -11.159  1.00 88.21           H
ATOM   1154  CG  LEU A  90       1.180   1.827  -9.398  1.00 88.21           C
ATOM   1155  HG  LEU A  90       2.215   1.943  -9.076  1.00 88.21           H
ATOM   1156  CD1 LEU A  90       0.322   1.733  -8.134  1.00 88.21           C
ATOM   1157 1HD1 LEU A  90       0.468   2.627  -7.529  1.00 88.21           H
ATOM   1158 2HD1 LEU A  90      -0.728   1.650  -8.414  1.00 88.21           H
ATOM   1159 3HD1 LEU A  90       0.615   0.853  -7.561  1.00 88.21           H
ATOM   1160  CD2 LEU A  90       1.109   0.549 -10.236  1.00 88.21           C
ATOM   1161 1HD2 LEU A  90       0.093   0.415 -10.608  1.00 88.21           H
ATOM   1162 2HD2 LEU A  90       1.796   0.629 -11.078  1.00 88.21           H
ATOM   1163 3HD2 LEU A  90       1.386  -0.306  -9.620  1.00 88.21           H
ATOM   1164  HN  LEU A  90       0.329   5.201 -11.365  1.00 88.21           H
ATOM   1165  N   ALA A  91       3.272   5.041 -10.133  1.00 92.02           N
ATOM   1166  CA  ALA A  91       4.684   5.286  -9.892  1.00 92.02           C
ATOM   1167  C   ALA A  91       4.836   6.481  -8.949  1.00 92.02           C
ATOM   1168  O   ALA A  91       5.716   6.490  -8.090  1.00 92.02           O
ATOM   1169  HA  ALA A  91       5.097   4.399  -9.411  1.00 92.02           H
ATOM   1170  CB  ALA A  91       5.400   5.502 -11.227  1.00 92.02           C
ATOM   1171 1HB  ALA A  91       5.287   4.614 -11.848  1.00 92.02           H
ATOM   1172 2HB  ALA A  91       4.965   6.361 -11.738  1.00 92.02           H
ATOM   1173 3HB  ALA A  91       6.459   5.686 -11.045  1.00 92.02           H
ATOM   1174  HN  ALA A  91       2.975   5.176 -11.079  1.00 92.02           H
ATOM   1175  N   ILE A  92       3.964   7.460  -9.141  1.00 90.89           N
ATOM   1176  CA  ILE A  92       3.978   8.648  -8.305  1.00 90.89           C
ATOM   1177  C   ILE A  92       3.621   8.260  -6.868  1.00 90.89           C
ATOM   1178  O   ILE A  92       4.273   8.698  -5.922  1.00 90.89           O
ATOM   1179  HA  ILE A  92       4.994   9.043  -8.313  1.00 90.89           H
ATOM   1180  CB  ILE A  92       3.068   9.728  -8.894  1.00 90.89           C
ATOM   1181  HB  ILE A  92       2.101   9.277  -9.116  1.00 90.89           H
ATOM   1182  CG1 ILE A  92       3.632  10.260 -10.213  1.00 90.89           C
ATOM   1183 1HG1 ILE A  92       4.512  10.872 -10.016  1.00 90.89           H
ATOM   1184 2HG1 ILE A  92       3.955   9.427 -10.836  1.00 90.89           H
ATOM   1185  CG2 ILE A  92       2.821  10.849  -7.882  1.00 90.89           C
ATOM   1186 1HG2 ILE A  92       2.344  10.438  -6.993  1.00 90.89           H
ATOM   1187 2HG2 ILE A  92       3.772  11.306  -7.606  1.00 90.89           H
ATOM   1188 3HG2 ILE A  92       2.172  11.604  -8.327  1.00 90.89           H
ATOM   1189  CD1 ILE A  92       2.586  11.089 -10.962  1.00 90.89           C
ATOM   1190 1HD1 ILE A  92       1.717  10.467 -11.178  1.00 90.89           H
ATOM   1191 2HD1 ILE A  92       2.282  11.935 -10.345  1.00 90.89           H
ATOM   1192 3HD1 ILE A  92       3.012  11.455 -11.895  1.00 90.89           H
ATOM   1193  HN  ILE A  92       3.260   7.451  -9.851  1.00 90.89           H
ATOM   1194  N   ALA A  93       2.585   7.442  -6.750  1.00 92.60           N
ATOM   1195  CA  ALA A  93       2.090   7.045  -5.443  1.00 92.60           C
ATOM   1196  C   ALA A  93       3.185   6.280  -4.698  1.00 92.60           C
ATOM   1197  O   ALA A  93       3.433   6.534  -3.520  1.00 92.60           O
ATOM   1198  HA  ALA A  93       1.852   7.953  -4.889  1.00 92.60           H
ATOM   1199  CB  ALA A  93       0.812   6.220  -5.610  1.00 92.60           C
ATOM   1200 1HB  ALA A  93       0.057   6.819  -6.119  1.00 92.60           H
ATOM   1201 2HB  ALA A  93       1.029   5.330  -6.201  1.00 92.60           H
ATOM   1202 3HB  ALA A  93       0.441   5.923  -4.629  1.00 92.60           H
ATOM   1203  HN  ALA A  93       2.089   7.052  -7.526  1.00 92.60           H
ATOM   1204  N   ASP A  94       3.812   5.359  -5.415  1.00 89.89           N
ATOM   1205  CA  ASP A  94       4.858   4.538  -4.829  1.00 89.89           C
ATOM   1206  C   ASP A  94       5.993   5.440  -4.339  1.00 89.89           C
ATOM   1207  O   ASP A  94       6.539   5.225  -3.258  1.00 89.89           O
ATOM   1208  HA  ASP A  94       4.376   3.997  -4.016  1.00 89.89           H
ATOM   1209  CB  ASP A  94       5.437   3.567  -5.859  1.00 89.89           C
ATOM   1210 1HB  ASP A  94       5.558   4.074  -6.816  1.00 89.89           H
ATOM   1211 2HB  ASP A  94       6.429   3.244  -5.543  1.00 89.89           H
ATOM   1212  CG  ASP A  94       4.530   2.347  -6.033  1.00 89.89           C
ATOM   1213  OD1 ASP A  94       3.859   1.993  -5.039  1.00 89.89           O
ATOM   1214  OD2 ASP A  94       4.528   1.796  -7.155  1.00 89.89           O
ATOM   1215  HN  ASP A  94       3.616   5.170  -6.377  1.00 89.89           H
ATOM   1216  N   LEU A  95       6.315   6.430  -5.159  1.00 90.66           N
ATOM   1217  CA  LEU A  95       7.423   7.321  -4.857  1.00 90.66           C
ATOM   1218  C   LEU A  95       7.114   8.095  -3.574  1.00 90.66           C
ATOM   1219  O   LEU A  95       7.982   8.257  -2.718  1.00 90.66           O
ATOM   1220  HA  LEU A  95       8.302   6.701  -4.683  1.00 90.66           H
ATOM   1221  CB  LEU A  95       7.731   8.218  -6.057  1.00 90.66           C
ATOM   1222 1HB  LEU A  95       7.814   7.590  -6.944  1.00 90.66           H
ATOM   1223 2HB  LEU A  95       6.882   8.883  -6.216  1.00 90.66           H
ATOM   1224  CG  LEU A  95       8.998   9.070  -5.951  1.00 90.66           C
ATOM   1225  HG  LEU A  95       8.962   9.619  -5.009  1.00 90.66           H
ATOM   1226  CD1 LEU A  95      10.249   8.190  -5.913  1.00 90.66           C
ATOM   1227 1HD1 LEU A  95      10.200   7.526  -5.050  1.00 90.66           H
ATOM   1228 2HD1 LEU A  95      10.303   7.596  -6.826  1.00 90.66           H
ATOM   1229 3HD1 LEU A  95      11.134   8.820  -5.837  1.00 90.66           H
ATOM   1230  CD2 LEU A  95       9.059  10.105  -7.075  1.00 90.66           C
ATOM   1231 1HD2 LEU A  95       9.061   9.596  -8.039  1.00 90.66           H
ATOM   1232 2HD2 LEU A  95       8.190  10.761  -7.013  1.00 90.66           H
ATOM   1233 3HD2 LEU A  95       9.969  10.697  -6.976  1.00 90.66           H
ATOM   1234  HN  LEU A  95       5.835   6.627  -6.013  1.00 90.66           H
ATOM   1235  N   LEU A  96       5.874   8.553  -3.481  1.00 87.26           N
ATOM   1236  CA  LEU A  96       5.447   9.329  -2.329  1.00 87.26           C
ATOM   1237  C   LEU A  96       5.579   8.474  -1.067  1.00 87.26           C
ATOM   1238  O   LEU A  96       6.016   8.962  -0.026  1.00 87.26           O
ATOM   1239  HA  LEU A  96       6.121  10.181  -2.241  1.00 87.26           H
ATOM   1240  CB  LEU A  96       4.040   9.886  -2.550  1.00 87.26           C
ATOM   1241 1HB  LEU A  96       3.398   9.074  -2.893  1.00 87.26           H
ATOM   1242 2HB  LEU A  96       3.647  10.218  -1.589  1.00 87.26           H
ATOM   1243  CG  LEU A  96       3.925  11.044  -3.544  1.00 87.26           C
ATOM   1244  HG  LEU A  96       4.370  10.729  -4.488  1.00 87.26           H
ATOM   1245  CD1 LEU A  96       2.460  11.382  -3.825  1.00 87.26           C
ATOM   1246 1HD1 LEU A  96       1.960  10.510  -4.246  1.00 87.26           H
ATOM   1247 2HD1 LEU A  96       1.968  11.670  -2.895  1.00 87.26           H
ATOM   1248 3HD1 LEU A  96       2.407  12.208  -4.534  1.00 87.26           H
ATOM   1249  CD2 LEU A  96       4.712  12.263  -3.058  1.00 87.26           C
ATOM   1250 1HD2 LEU A  96       4.319  12.589  -2.095  1.00 87.26           H
ATOM   1251 2HD2 LEU A  96       5.764  11.998  -2.951  1.00 87.26           H
ATOM   1252 3HD2 LEU A  96       4.613  13.071  -3.783  1.00 87.26           H
ATOM   1253  HN  LEU A  96       5.169   8.402  -4.174  1.00 87.26           H
ATOM   1254  N   PHE A  97       5.193   7.214  -1.201  1.00 89.70           N
ATOM   1255  CA  PHE A  97       5.273   6.284  -0.088  1.00 89.70           C
ATOM   1256  C   PHE A  97       6.720   6.106   0.375  1.00 89.70           C
ATOM   1257  O   PHE A  97       7.001   6.133   1.572  1.00 89.70           O
ATOM   1258  HA  PHE A  97       4.682   6.703   0.727  1.00 89.70           H
ATOM   1259  CB  PHE A  97       4.741   4.940  -0.589  1.00 89.70           C
ATOM   1260 1HB  PHE A  97       3.655   4.997  -0.669  1.00 89.70           H
ATOM   1261 2HB  PHE A  97       5.125   4.759  -1.592  1.00 89.70           H
ATOM   1262  CG  PHE A  97       5.110   3.753   0.304  1.00 89.70           C
ATOM   1263  CD1 PHE A  97       5.988   2.814  -0.142  1.00 89.70           C
ATOM   1264  HD1 PHE A  97       6.428   2.907  -1.135  1.00 89.70           H
ATOM   1265  CD2 PHE A  97       4.561   3.636   1.542  1.00 89.70           C
ATOM   1266  HD2 PHE A  97       3.857   4.389   1.899  1.00 89.70           H
ATOM   1267  CE1 PHE A  97       6.330   1.713   0.686  1.00 89.70           C
ATOM   1268  HE1 PHE A  97       7.033   0.960   0.329  1.00 89.70           H
ATOM   1269  CE2 PHE A  97       4.903   2.535   2.371  1.00 89.70           C
ATOM   1270  HE2 PHE A  97       4.463   2.442   3.363  1.00 89.70           H
ATOM   1271  CZ  PHE A  97       5.781   1.596   1.925  1.00 89.70           C
ATOM   1272  HZ  PHE A  97       6.044   0.751   2.561  1.00 89.70           H
ATOM   1273  HN  PHE A  97       4.831   6.827  -2.050  1.00 89.70           H
ATOM   1274  N   LEU A  98       7.601   5.928  -0.599  1.00 92.95           N
ATOM   1275  CA  LEU A  98       8.981   5.579  -0.305  1.00 92.95           C
ATOM   1276  C   LEU A  98       9.619   6.696   0.523  1.00 92.95           C
ATOM   1277  O   LEU A  98      10.474   6.436   1.369  1.00 92.95           O
ATOM   1278  HA  LEU A  98       8.968   4.669   0.295  1.00 92.95           H
ATOM   1279  CB  LEU A  98       9.739   5.260  -1.595  1.00 92.95           C
ATOM   1280 1HB  LEU A  98       9.597   6.086  -2.291  1.00 92.95           H
ATOM   1281 2HB  LEU A  98      10.804   5.217  -1.366  1.00 92.95           H
ATOM   1282  CG  LEU A  98       9.345   3.961  -2.301  1.00 92.95           C
ATOM   1283  HG  LEU A  98       8.257   3.897  -2.315  1.00 92.95           H
ATOM   1284  CD1 LEU A  98       9.816   3.963  -3.756  1.00 92.95           C
ATOM   1285 1HD1 LEU A  98       9.361   4.801  -4.285  1.00 92.95           H
ATOM   1286 2HD1 LEU A  98      10.901   4.062  -3.787  1.00 92.95           H
ATOM   1287 3HD1 LEU A  98       9.523   3.029  -4.235  1.00 92.95           H
ATOM   1288  CD2 LEU A  98       9.860   2.742  -1.533  1.00 92.95           C
ATOM   1289 1HD2 LEU A  98      10.947   2.787  -1.466  1.00 92.95           H
ATOM   1290 2HD2 LEU A  98       9.433   2.737  -0.530  1.00 92.95           H
ATOM   1291 3HD2 LEU A  98       9.565   1.832  -2.057  1.00 92.95           H
ATOM   1292  HN  LEU A  98       7.386   6.017  -1.571  1.00 92.95           H
ATOM   1293  N   VAL A  99       9.179   7.916   0.251  1.00 89.94           N
ATOM   1294  CA  VAL A  99       9.731   9.078   0.927  1.00 89.94           C
ATOM   1295  C   VAL A  99       9.460   8.967   2.428  1.00 89.94           C
ATOM   1296  O   VAL A  99      10.138   9.602   3.234  1.00 89.94           O
ATOM   1297  HA  VAL A  99      10.809   9.073   0.764  1.00 89.94           H
ATOM   1298  CB  VAL A  99       9.165  10.359   0.310  1.00 89.94           C
ATOM   1299  HB  VAL A  99       8.078  10.289   0.331  1.00 89.94           H
ATOM   1300  CG1 VAL A  99       9.572  11.587   1.127  1.00 89.94           C
ATOM   1301 1HG1 VAL A  99       9.191  11.490   2.144  1.00 89.94           H
ATOM   1302 2HG1 VAL A  99      10.659  11.662   1.153  1.00 89.94           H
ATOM   1303 3HG1 VAL A  99       9.157  12.484   0.667  1.00 89.94           H
ATOM   1304  CG2 VAL A  99       9.600  10.504  -1.150  1.00 89.94           C
ATOM   1305 1HG2 VAL A  99      10.688  10.541  -1.203  1.00 89.94           H
ATOM   1306 2HG2 VAL A  99       9.237   9.650  -1.723  1.00 89.94           H
ATOM   1307 3HG2 VAL A  99       9.184  11.422  -1.563  1.00 89.94           H
ATOM   1308  HN  VAL A  99       8.461   8.116  -0.415  1.00 89.94           H
ATOM   1309  N   THR A 100       8.466   8.155   2.759  1.00 89.63           N
ATOM   1310  CA  THR A 100       8.069   7.984   4.146  1.00 89.63           C
ATOM   1311  C   THR A 100       8.986   6.977   4.843  1.00 89.63           C
ATOM   1312  O   THR A 100       9.125   7.000   6.065  1.00 89.63           O
ATOM   1313  HA  THR A 100       8.194   8.938   4.659  1.00 89.63           H
ATOM   1314  CB  THR A 100       6.594   7.581   4.170  1.00 89.63           C
ATOM   1315  HB  THR A 100       6.174   7.700   5.169  1.00 89.63           H
ATOM   1316  OG1 THR A 100       6.589   6.252   3.654  1.00 89.63           O
ATOM   1317  HG1 THR A 100       6.538   6.273   2.656  1.00 89.63           H
ATOM   1318  CG2 THR A 100       5.754   8.373   3.166  1.00 89.63           C
ATOM   1319 1HG2 THR A 100       6.133   8.200   2.159  1.00 89.63           H
ATOM   1320 2HG2 THR A 100       5.815   9.436   3.400  1.00 89.63           H
ATOM   1321 3HG2 THR A 100       4.715   8.048   3.224  1.00 89.63           H
ATOM   1322  HN  THR A 100       7.937   7.621   2.099  1.00 89.63           H
ATOM   1323  N   LEU A 101       9.587   6.115   4.035  1.00 92.54           N
ATOM   1324  CA  LEU A 101      10.288   4.957   4.564  1.00 92.54           C
ATOM   1325  C   LEU A 101      11.466   5.427   5.421  1.00 92.54           C
ATOM   1326  O   LEU A 101      11.736   4.856   6.477  1.00 92.54           O
ATOM   1327  HA  LEU A 101       9.590   4.417   5.204  1.00 92.54           H
ATOM   1328  CB  LEU A 101      10.690   4.011   3.432  1.00 92.54           C
ATOM   1329 1HB  LEU A 101      11.176   4.596   2.651  1.00 92.54           H
ATOM   1330 2HB  LEU A 101      11.434   3.313   3.815  1.00 92.54           H
ATOM   1331  CG  LEU A 101       9.556   3.206   2.795  1.00 92.54           C
ATOM   1332  HG  LEU A 101       8.861   3.904   2.329  1.00 92.54           H
ATOM   1333  CD1 LEU A 101      10.086   2.290   1.691  1.00 92.54           C
ATOM   1334 1HD1 LEU A 101      10.563   2.891   0.917  1.00 92.54           H
ATOM   1335 2HD1 LEU A 101      10.813   1.596   2.112  1.00 92.54           H
ATOM   1336 3HD1 LEU A 101       9.258   1.729   1.255  1.00 92.54           H
ATOM   1337  CD2 LEU A 101       8.772   2.430   3.856  1.00 92.54           C
ATOM   1338 1HD2 LEU A 101       9.442   1.742   4.372  1.00 92.54           H
ATOM   1339 2HD2 LEU A 101       8.344   3.129   4.575  1.00 92.54           H
ATOM   1340 3HD2 LEU A 101       7.971   1.867   3.377  1.00 92.54           H
ATOM   1341  HN  LEU A 101       9.601   6.199   3.039  1.00 92.54           H
ATOM   1342  N   PRO A 102      12.184   6.470   4.985  1.00 94.73           N
ATOM   1343  CA  PRO A 102      13.337   6.963   5.744  1.00 94.73           C
ATOM   1344  C   PRO A 102      12.989   7.258   7.193  1.00 94.73           C
ATOM   1345  O   PRO A 102      13.748   6.917   8.099  1.00 94.73           O
ATOM   1346  HA  PRO A 102      14.112   6.197   5.787  1.00 94.73           H
ATOM   1347  CB  PRO A 102      13.753   8.228   4.990  1.00 94.73           C
ATOM   1348 1HB  PRO A 102      13.271   9.115   5.400  1.00 94.73           H
ATOM   1349 2HB  PRO A 102      14.828   8.395   5.050  1.00 94.73           H
ATOM   1350  CG  PRO A 102      13.304   7.951   3.561  1.00 94.73           C
ATOM   1351 1HG  PRO A 102      13.205   8.870   2.982  1.00 94.73           H
ATOM   1352 2HG  PRO A 102      14.019   7.328   3.025  1.00 94.73           H
ATOM   1353  CD  PRO A 102      11.968   7.252   3.754  1.00 94.73           C
ATOM   1354 1HD  PRO A 102      11.151   7.964   3.870  1.00 94.73           H
ATOM   1355 2HD  PRO A 102      11.716   6.619   2.903  1.00 94.73           H
ATOM   1356  N   PHE A 103      11.840   7.892   7.376  1.00 93.26           N
ATOM   1357  CA  PHE A 103      11.406   8.288   8.705  1.00 93.26           C
ATOM   1358  C   PHE A 103      11.095   7.064   9.568  1.00 93.26           C
ATOM   1359  O   PHE A 103      11.439   7.029  10.749  1.00 93.26           O
ATOM   1360  HA  PHE A 103      12.223   8.851   9.156  1.00 93.26           H
ATOM   1361  CB  PHE A 103      10.129   9.112   8.531  1.00 93.26           C
ATOM   1362 1HB  PHE A 103       9.399   8.521   7.979  1.00 93.26           H
ATOM   1363 2HB  PHE A 103       9.700   9.311   9.514  1.00 93.26           H
ATOM   1364  CG  PHE A 103      10.340  10.442   7.805  1.00 93.26           C
ATOM   1365  CD1 PHE A 103      10.681  11.555   8.509  1.00 93.26           C
ATOM   1366  HD1 PHE A 103      10.804  11.499   9.591  1.00 93.26           H
ATOM   1367  CD2 PHE A 103      10.188  10.512   6.455  1.00 93.26           C
ATOM   1368  HD2 PHE A 103       9.914   9.621   5.891  1.00 93.26           H
ATOM   1369  CE1 PHE A 103      10.878  12.789   7.835  1.00 93.26           C
ATOM   1370  HE1 PHE A 103      11.151  13.681   8.400  1.00 93.26           H
ATOM   1371  CE2 PHE A 103      10.384  11.746   5.781  1.00 93.26           C
ATOM   1372  HE2 PHE A 103      10.261  11.802   4.700  1.00 93.26           H
ATOM   1373  CZ  PHE A 103      10.725  12.859   6.486  1.00 93.26           C
ATOM   1374  HZ  PHE A 103      10.876  13.806   5.968  1.00 93.26           H
ATOM   1375  HN  PHE A 103      11.211   8.133   6.637  1.00 93.26           H
ATOM   1376  N   TRP A 104      10.449   6.089   8.946  1.00 86.97           N
ATOM   1377  CA  TRP A 104      10.062   4.879   9.650  1.00 86.97           C
ATOM   1378  C   TRP A 104      11.337   4.114  10.011  1.00 86.97           C
ATOM   1379  O   TRP A 104      11.398   3.459  11.051  1.00 86.97           O
ATOM   1380  HA  TRP A 104       9.535   5.175  10.557  1.00 86.97           H
ATOM   1381  CB  TRP A 104       9.083   4.049   8.817  1.00 86.97           C
ATOM   1382 1HB  TRP A 104       9.504   3.898   7.824  1.00 86.97           H
ATOM   1383 2HB  TRP A 104       8.979   3.064   9.272  1.00 86.97           H
ATOM   1384  CG  TRP A 104       7.696   4.679   8.677  1.00 86.97           C
ATOM   1385  CD1 TRP A 104       7.039   4.984   7.550  1.00 86.97           C
ATOM   1386  HD1 TRP A 104       7.429   4.814   6.547  1.00 86.97           H
ATOM   1387  CD2 TRP A 104       6.817   5.070   9.752  1.00 86.97           C
ATOM   1388  NE1 TRP A 104       5.805   5.542   7.819  1.00 86.97           N
ATOM   1389  HE1 TRP A 104       5.135   5.851   7.143  1.00 86.97           H
ATOM   1390  CE2 TRP A 104       5.666   5.596   9.201  1.00 86.97           C
ATOM   1391  CE3 TRP A 104       6.988   4.983  11.145  1.00 86.97           C
ATOM   1392  HE3 TRP A 104       7.886   4.572  11.605  1.00 86.97           H
ATOM   1393  CZ2 TRP A 104       4.598   6.076   9.968  1.00 86.97           C
ATOM   1394  HZ2 TRP A 104       3.699   6.487   9.508  1.00 86.97           H
ATOM   1395  CZ3 TRP A 104       5.911   5.467  11.898  1.00 86.97           C
ATOM   1396  HZ3 TRP A 104       5.992   5.423  12.984  1.00 86.97           H
ATOM   1397  CH2 TRP A 104       4.746   5.999  11.358  1.00 86.97           C
ATOM   1398  HH2 TRP A 104       3.951   6.355  12.014  1.00 86.97           H
ATOM   1399  HN  TRP A 104      10.191   6.117   7.980  1.00 86.97           H
ATOM   1400  N   ALA A 105      12.323   4.223   9.133  1.00 95.48           N
ATOM   1401  CA  ALA A 105      13.591   3.546   9.344  1.00 95.48           C
ATOM   1402  C   ALA A 105      14.242   4.078  10.622  1.00 95.48           C
ATOM   1403  O   ALA A 105      14.706   3.302  11.457  1.00 95.48           O
ATOM   1404  HA  ALA A 105      13.383   2.483   9.468  1.00 95.48           H
ATOM   1405  CB  ALA A 105      14.482   3.734   8.114  1.00 95.48           C
ATOM   1406 1HB  ALA A 105      13.986   3.313   7.240  1.00 95.48           H
ATOM   1407 2HB  ALA A 105      14.660   4.797   7.954  1.00 95.48           H
ATOM   1408 3HB  ALA A 105      15.433   3.225   8.273  1.00 95.48           H
ATOM   1409  HN  ALA A 105      12.266   4.760   8.292  1.00 95.48           H
ATOM   1410  N   ILE A 106      14.257   5.398  10.735  1.00 92.39           N
ATOM   1411  CA  ILE A 106      14.861   6.044  11.888  1.00 92.39           C
ATOM   1412  C   ILE A 106      14.066   5.684  13.144  1.00 92.39           C
ATOM   1413  O   ILE A 106      14.646   5.355  14.178  1.00 92.39           O
ATOM   1414  HA  ILE A 106      15.871   5.647  11.993  1.00 92.39           H
ATOM   1415  CB  ILE A 106      14.990   7.550  11.652  1.00 92.39           C
ATOM   1416  HB  ILE A 106      14.025   7.926  11.312  1.00 92.39           H
ATOM   1417  CG1 ILE A 106      16.006   7.848  10.547  1.00 92.39           C
ATOM   1418 1HG1 ILE A 106      17.016   7.694  10.926  1.00 92.39           H
ATOM   1419 2HG1 ILE A 106      15.865   7.150   9.722  1.00 92.39           H
ATOM   1420  CG2 ILE A 106      15.327   8.282  12.952  1.00 92.39           C
ATOM   1421 1HG2 ILE A 106      14.536   8.109  13.682  1.00 92.39           H
ATOM   1422 2HG2 ILE A 106      16.272   7.908  13.345  1.00 92.39           H
ATOM   1423 3HG2 ILE A 106      15.412   9.351  12.756  1.00 92.39           H
ATOM   1424  CD1 ILE A 106      15.859   9.283  10.039  1.00 92.39           C
ATOM   1425 1HD1 ILE A 106      14.855   9.426   9.639  1.00 92.39           H
ATOM   1426 2HD1 ILE A 106      16.024   9.979  10.862  1.00 92.39           H
ATOM   1427 3HD1 ILE A 106      16.592   9.468   9.254  1.00 92.39           H
ATOM   1428  HN  ILE A 106      13.866   6.022  10.058  1.00 92.39           H
ATOM   1429  N   ALA A 107      12.749   5.759  13.014  1.00 93.64           N
ATOM   1430  CA  ALA A 107      11.871   5.537  14.150  1.00 93.64           C
ATOM   1431  C   ALA A 107      12.046   4.103  14.652  1.00 93.64           C
ATOM   1432  O   ALA A 107      11.985   3.850  15.854  1.00 93.64           O
ATOM   1433  HA  ALA A 107      12.169   6.228  14.940  1.00 93.64           H
ATOM   1434  CB  ALA A 107      10.427   5.842  13.747  1.00 93.64           C
ATOM   1435 1HB  ALA A 107      10.351   6.881  13.427  1.00 93.64           H
ATOM   1436 2HB  ALA A 107      10.133   5.187  12.927  1.00 93.64           H
ATOM   1437 3HB  ALA A 107       9.769   5.676  14.600  1.00 93.64           H
ATOM   1438  HN  ALA A 107      12.283   5.967  12.154  1.00 93.64           H
ATOM   1439  N   ALA A 108      12.260   3.201  13.705  1.00 93.24           N
ATOM   1440  CA  ALA A 108      12.399   1.792  14.032  1.00 93.24           C
ATOM   1441  C   ALA A 108      13.770   1.553  14.668  1.00 93.24           C
ATOM   1442  O   ALA A 108      13.919   0.680  15.522  1.00 93.24           O
ATOM   1443  HA  ALA A 108      11.624   1.541  14.756  1.00 93.24           H
ATOM   1444  CB  ALA A 108      12.187   0.952  12.771  1.00 93.24           C
ATOM   1445 1HB  ALA A 108      11.188   1.136  12.375  1.00 93.24           H
ATOM   1446 2HB  ALA A 108      12.930   1.226  12.022  1.00 93.24           H
ATOM   1447 3HB  ALA A 108      12.291  -0.105  13.016  1.00 93.24           H
ATOM   1448  HN  ALA A 108      12.339   3.419  12.733  1.00 93.24           H
ATOM   1449  N   ALA A 109      14.738   2.343  14.226  1.00 92.05           N
ATOM   1450  CA  ALA A 109      16.114   2.150  14.651  1.00 92.05           C
ATOM   1451  C   ALA A 109      16.246   2.530  16.127  1.00 92.05           C
ATOM   1452  O   ALA A 109      16.989   1.892  16.872  1.00 92.05           O
ATOM   1453  HA  ALA A 109      16.352   1.093  14.534  1.00 92.05           H
ATOM   1454  CB  ALA A 109      17.044   2.968  13.753  1.00 92.05           C
ATOM   1455 1HB  ALA A 109      16.934   2.640  12.720  1.00 92.05           H
ATOM   1456 2HB  ALA A 109      16.786   4.024  13.828  1.00 92.05           H
ATOM   1457 3HB  ALA A 109      18.077   2.823  14.072  1.00 92.05           H
ATOM   1458  HN  ALA A 109      14.593   3.102  13.592  1.00 92.05           H
ATOM   1459  N   ASP A 110      15.513   3.567  16.506  1.00 83.67           N
ATOM   1460  CA  ASP A 110      15.680   4.160  17.822  1.00 83.67           C
ATOM   1461  C   ASP A 110      14.321   4.637  18.338  1.00 83.67           C
ATOM   1462  O   ASP A 110      13.588   3.874  18.965  1.00 83.67           O
ATOM   1463  HA  ASP A 110      16.106   3.369  18.441  1.00 83.67           H
ATOM   1464  CB  ASP A 110      16.616   5.368  17.767  1.00 83.67           C
ATOM   1465 1HB  ASP A 110      17.535   5.098  17.247  1.00 83.67           H
ATOM   1466 2HB  ASP A 110      16.149   6.169  17.193  1.00 83.67           H
ATOM   1467  CG  ASP A 110      16.948   5.869  19.174  1.00 83.67           C
ATOM   1468  OD1 ASP A 110      16.568   5.163  20.132  1.00 83.67           O
ATOM   1469  OD2 ASP A 110      17.574   6.948  19.259  1.00 83.67           O
ATOM   1470  HN  ASP A 110      14.817   3.999  15.933  1.00 83.67           H
ATOM   1471  N   GLN A 111      14.025   5.897  18.054  1.00 86.83           N
ATOM   1472  CA  GLN A 111      12.769   6.487  18.484  1.00 86.83           C
ATOM   1473  C   GLN A 111      12.325   7.569  17.498  1.00 86.83           C
ATOM   1474  O   GLN A 111      13.083   7.950  16.606  1.00 86.83           O
ATOM   1475  HA  GLN A 111      12.049   5.668  18.483  1.00 86.83           H
ATOM   1476  CB  GLN A 111      12.885   7.051  19.901  1.00 86.83           C
ATOM   1477 1HB  GLN A 111      11.936   7.498  20.198  1.00 86.83           H
ATOM   1478 2HB  GLN A 111      13.089   6.242  20.603  1.00 86.83           H
ATOM   1479  CG  GLN A 111      13.997   8.098  19.986  1.00 86.83           C
ATOM   1480 1HG  GLN A 111      14.950   7.644  19.715  1.00 86.83           H
ATOM   1481 2HG  GLN A 111      13.807   8.894  19.265  1.00 86.83           H
ATOM   1482  CD  GLN A 111      14.088   8.689  21.394  1.00 86.83           C
ATOM   1483  OE1 GLN A 111      13.160   8.626  22.183  1.00 86.83           O
ATOM   1484  NE2 GLN A 111      15.256   9.265  21.664  1.00 86.83           N
ATOM   1485 1HE2 GLN A 111      15.977   9.282  20.972  1.00 86.83           H
ATOM   1486 2HE2 GLN A 111      15.413   9.680  22.560  1.00 86.83           H
ATOM   1487  HN  GLN A 111      14.626   6.510  17.540  1.00 86.83           H
ATOM   1488  N   TRP A 112      11.100   8.035  17.691  1.00 91.73           N
ATOM   1489  CA  TRP A 112      10.574   9.119  16.879  1.00 91.73           C
ATOM   1490  C   TRP A 112      11.273  10.411  17.305  1.00 91.73           C
ATOM   1491  O   TRP A 112      11.082  10.885  18.424  1.00 91.73           O
ATOM   1492  HA  TRP A 112      10.805   8.896  15.837  1.00 91.73           H
ATOM   1493  CB  TRP A 112       9.050   9.198  16.990  1.00 91.73           C
ATOM   1494 1HB  TRP A 112       8.628   8.220  16.761  1.00 91.73           H
ATOM   1495 2HB  TRP A 112       8.783   9.427  18.022  1.00 91.73           H
ATOM   1496  CG  TRP A 112       8.412  10.241  16.070  1.00 91.73           C
ATOM   1497  CD1 TRP A 112       8.019  11.484  16.380  1.00 91.73           C
ATOM   1498  HD1 TRP A 112       8.108  11.926  17.372  1.00 91.73           H
ATOM   1499  CD2 TRP A 112       8.109  10.080  14.668  1.00 91.73           C
ATOM   1500  NE1 TRP A 112       7.486  12.133  15.285  1.00 91.73           N
ATOM   1501  HE1 TRP A 112       7.125  13.065  15.267  1.00 91.73           H
ATOM   1502  CE2 TRP A 112       7.542  11.252  14.211  1.00 91.73           C
ATOM   1503  CE3 TRP A 112       8.307   8.980  13.815  1.00 91.73           C
ATOM   1504  HE3 TRP A 112       8.752   8.044  14.152  1.00 91.73           H
ATOM   1505  CZ2 TRP A 112       7.127  11.437  12.887  1.00 91.73           C
ATOM   1506  HZ2 TRP A 112       6.681  12.373  12.550  1.00 91.73           H
ATOM   1507  CZ3 TRP A 112       7.886   9.181  12.495  1.00 91.73           C
ATOM   1508  HZ3 TRP A 112       8.017   8.359  11.791  1.00 91.73           H
ATOM   1509  CH2 TRP A 112       7.314  10.355  12.019  1.00 91.73           C
ATOM   1510  HH2 TRP A 112       7.012  10.432  10.974  1.00 91.73           H
ATOM   1511  HN  TRP A 112      10.472   7.685  18.387  1.00 91.73           H
ATOM   1512  N   LYS A 113      12.069  10.945  16.390  1.00 84.52           N
ATOM   1513  CA  LYS A 113      12.934  12.067  16.713  1.00 84.52           C
ATOM   1514  C   LYS A 113      12.343  13.348  16.120  1.00 84.52           C
ATOM   1515  O   LYS A 113      12.992  14.393  16.122  1.00 84.52           O
ATOM   1516  HA  LYS A 113      12.950  12.165  17.799  1.00 84.52           H
ATOM   1517  CB  LYS A 113      14.368  11.785  16.263  1.00 84.52           C
ATOM   1518 1HB  LYS A 113      14.391  11.631  15.184  1.00 84.52           H
ATOM   1519 2HB  LYS A 113      14.996  12.651  16.474  1.00 84.52           H
ATOM   1520  CG  LYS A 113      14.934  10.553  16.973  1.00 84.52           C
ATOM   1521 1HG  LYS A 113      14.812  10.662  18.050  1.00 84.52           H
ATOM   1522 2HG  LYS A 113      14.370   9.668  16.676  1.00 84.52           H
ATOM   1523  CD  LYS A 113      16.414  10.358  16.637  1.00 84.52           C
ATOM   1524 1HD  LYS A 113      16.532  10.224  15.562  1.00 84.52           H
ATOM   1525 2HD  LYS A 113      16.973  11.254  16.910  1.00 84.52           H
ATOM   1526  CE  LYS A 113      16.988   9.147  17.375  1.00 84.52           C
ATOM   1527 1HE  LYS A 113      16.837   9.262  18.448  1.00 84.52           H
ATOM   1528 2HE  LYS A 113      16.457   8.245  17.073  1.00 84.52           H
ATOM   1529  NZ  LYS A 113      18.432   9.001  17.085  1.00 84.52           N
ATOM   1530 1HZ  LYS A 113      18.799   8.201  17.589  1.00 84.52           H
ATOM   1531 2HZ  LYS A 113      18.564   8.862  16.089  1.00 84.52           H
ATOM   1532 3HZ  LYS A 113      18.922   9.839  17.377  1.00 84.52           H
ATOM   1533  HN  LYS A 113      12.128  10.625  15.445  1.00 84.52           H
ATOM   1534  N   PHE A 114      11.120  13.225  15.627  1.00 89.85           N
ATOM   1535  CA  PHE A 114      10.507  14.301  14.867  1.00 89.85           C
ATOM   1536  C   PHE A 114       9.323  14.903  15.626  1.00 89.85           C
ATOM   1537  O   PHE A 114       8.894  14.363  16.644  1.00 89.85           O
ATOM   1538  HA  PHE A 114      11.269  15.067  14.719  1.00 89.85           H
ATOM   1539  CB  PHE A 114      10.002  13.693  13.557  1.00 89.85           C
ATOM   1540 1HB  PHE A 114       9.171  13.022  13.777  1.00 89.85           H
ATOM   1541 2HB  PHE A 114       9.610  14.490  12.925  1.00 89.85           H
ATOM   1542  CG  PHE A 114      11.068  12.921  12.777  1.00 89.85           C
ATOM   1543  CD1 PHE A 114      11.998  13.595  12.048  1.00 89.85           C
ATOM   1544  HD1 PHE A 114      11.984  14.684  12.020  1.00 89.85           H
ATOM   1545  CD2 PHE A 114      11.086  11.562  12.813  1.00 89.85           C
ATOM   1546  HD2 PHE A 114      10.341  11.022  13.397  1.00 89.85           H
ATOM   1547  CE1 PHE A 114      12.988  12.878  11.324  1.00 89.85           C
ATOM   1548  HE1 PHE A 114      13.733  13.418  10.740  1.00 89.85           H
ATOM   1549  CE2 PHE A 114      12.076  10.845  12.089  1.00 89.85           C
ATOM   1550  HE2 PHE A 114      12.091   9.756  12.117  1.00 89.85           H
ATOM   1551  CZ  PHE A 114      13.006  11.519  11.360  1.00 89.85           C
ATOM   1552  HZ  PHE A 114      13.766  10.969  10.804  1.00 89.85           H
ATOM   1553  HN  PHE A 114      10.551  12.410  15.739  1.00 89.85           H
ATOM   1554  N   GLN A 115       8.828  16.015  15.101  1.00 82.46           N
ATOM   1555  CA  GLN A 115       7.726  16.716  15.737  1.00 82.46           C
ATOM   1556  C   GLN A 115       6.413  15.967  15.501  1.00 82.46           C
ATOM   1557  O   GLN A 115       6.336  15.101  14.630  1.00 82.46           O
ATOM   1558  HA  GLN A 115       7.962  16.723  16.801  1.00 82.46           H
ATOM   1559  CB  GLN A 115       7.632  18.158  15.234  1.00 82.46           C
ATOM   1560 1HB  GLN A 115       7.549  18.164  14.148  1.00 82.46           H
ATOM   1561 2HB  GLN A 115       6.728  18.625  15.626  1.00 82.46           H
ATOM   1562  CG  GLN A 115       8.857  18.969  15.662  1.00 82.46           C
ATOM   1563 1HG  GLN A 115       8.970  18.920  16.745  1.00 82.46           H
ATOM   1564 2HG  GLN A 115       9.756  18.532  15.227  1.00 82.46           H
ATOM   1565  CD  GLN A 115       8.729  20.429  15.223  1.00 82.46           C
ATOM   1566  OE1 GLN A 115       7.810  20.814  14.518  1.00 82.46           O
ATOM   1567  NE2 GLN A 115       9.699  21.218  15.676  1.00 82.46           N
ATOM   1568 1HE2 GLN A 115      10.424  20.838  16.250  1.00 82.46           H
ATOM   1569 2HE2 GLN A 115       9.703  22.190  15.443  1.00 82.46           H
ATOM   1570  HN  GLN A 115       9.167  16.435  14.259  1.00 82.46           H
ATOM   1571  N   THR A 116       5.414  16.326  16.293  1.00 88.76           N
ATOM   1572  CA  THR A 116       4.107  15.701  16.178  1.00 88.76           C
ATOM   1573  C   THR A 116       3.544  15.896  14.768  1.00 88.76           C
ATOM   1574  O   THR A 116       2.923  14.991  14.213  1.00 88.76           O
ATOM   1575  HA  THR A 116       4.224  14.628  16.330  1.00 88.76           H
ATOM   1576  CB  THR A 116       3.209  16.277  17.275  1.00 88.76           C
ATOM   1577  HB  THR A 116       2.921  17.303  17.043  1.00 88.76           H
ATOM   1578  OG1 THR A 116       3.968  16.107  18.469  1.00 88.76           O
ATOM   1579  HG1 THR A 116       3.590  16.677  19.199  1.00 88.76           H
ATOM   1580  CG2 THR A 116       1.954  15.435  17.507  1.00 88.76           C
ATOM   1581 1HG2 THR A 116       2.243  14.427  17.805  1.00 88.76           H
ATOM   1582 2HG2 THR A 116       1.371  15.389  16.587  1.00 88.76           H
ATOM   1583 3HG2 THR A 116       1.353  15.888  18.296  1.00 88.76           H
ATOM   1584  HN  THR A 116       5.486  17.028  17.001  1.00 88.76           H
ATOM   1585  N   PHE A 117       3.782  17.083  14.230  1.00 91.50           N
ATOM   1586  CA  PHE A 117       3.302  17.411  12.898  1.00 91.50           C
ATOM   1587  C   PHE A 117       3.777  16.378  11.874  1.00 91.50           C
ATOM   1588  O   PHE A 117       2.991  15.900  11.058  1.00 91.50           O
ATOM   1589  HA  PHE A 117       2.213  17.406  12.937  1.00 91.50           H
ATOM   1590  CB  PHE A 117       3.886  18.777  12.535  1.00 91.50           C
ATOM   1591 1HB  PHE A 117       3.537  19.514  13.259  1.00 91.50           H
ATOM   1592 2HB  PHE A 117       4.971  18.733  12.625  1.00 91.50           H
ATOM   1593  CG  PHE A 117       3.524  19.255  11.127  1.00 91.50           C
ATOM   1594  CD1 PHE A 117       4.458  19.229  10.139  1.00 91.50           C
ATOM   1595  HD1 PHE A 117       5.465  18.867  10.351  1.00 91.50           H
ATOM   1596  CD2 PHE A 117       2.268  19.706  10.864  1.00 91.50           C
ATOM   1597  HD2 PHE A 117       1.520  19.727  11.656  1.00 91.50           H
ATOM   1598  CE1 PHE A 117       4.123  19.672   8.833  1.00 91.50           C
ATOM   1599  HE1 PHE A 117       4.871  19.651   8.041  1.00 91.50           H
ATOM   1600  CE2 PHE A 117       1.933  20.149   9.558  1.00 91.50           C
ATOM   1601  HE2 PHE A 117       0.926  20.511   9.346  1.00 91.50           H
ATOM   1602  CZ  PHE A 117       2.867  20.123   8.569  1.00 91.50           C
ATOM   1603  HZ  PHE A 117       2.609  20.463   7.567  1.00 91.50           H
ATOM   1604  HN  PHE A 117       4.292  17.812  14.686  1.00 91.50           H
ATOM   1605  N   MET A 118       5.062  16.064  11.951  1.00 88.67           N
ATOM   1606  CA  MET A 118       5.657  15.114  11.027  1.00 88.67           C
ATOM   1607  C   MET A 118       5.053  13.720  11.209  1.00 88.67           C
ATOM   1608  O   MET A 118       4.936  12.960  10.249  1.00 88.67           O
ATOM   1609  HA  MET A 118       5.426  15.490  10.030  1.00 88.67           H
ATOM   1610  CB  MET A 118       7.168  15.051  11.261  1.00 88.67           C
ATOM   1611 1HB  MET A 118       7.370  14.931  12.325  1.00 88.67           H
ATOM   1612 2HB  MET A 118       7.581  14.176  10.758  1.00 88.67           H
ATOM   1613  CG  MET A 118       7.856  16.316  10.744  1.00 88.67           C
ATOM   1614 1HG  MET A 118       7.536  17.178  11.328  1.00 88.67           H
ATOM   1615 2HG  MET A 118       8.935  16.229  10.869  1.00 88.67           H
ATOM   1616  SD  MET A 118       7.460  16.565   9.021  1.00 88.67           S
ATOM   1617  CE  MET A 118       8.190  15.095   8.319  1.00 88.67           C
ATOM   1618 1HE  MET A 118       9.259  15.083   8.531  1.00 88.67           H
ATOM   1619 2HE  MET A 118       7.722  14.213   8.758  1.00 88.67           H
ATOM   1620 3HE  MET A 118       8.033  15.091   7.241  1.00 88.67           H
ATOM   1621  HN  MET A 118       5.692  16.446  12.628  1.00 88.67           H
ATOM   1622  N   CYS A 119       4.686  13.427  12.448  1.00 93.77           N
ATOM   1623  CA  CYS A 119       4.033  12.165  12.756  1.00 93.77           C
ATOM   1624  C   CYS A 119       2.720  12.100  11.975  1.00 93.77           C
ATOM   1625  O   CYS A 119       2.425  11.093  11.332  1.00 93.77           O
ATOM   1626  HA  CYS A 119       4.713  11.375  12.437  1.00 93.77           H
ATOM   1627  CB  CYS A 119       3.811  11.996  14.261  1.00 93.77           C
ATOM   1628 1HB  CYS A 119       4.771  11.961  14.776  1.00 93.77           H
ATOM   1629 2HB  CYS A 119       3.269  12.855  14.655  1.00 93.77           H
ATOM   1630  SG  CYS A 119       2.871  10.461  14.586  1.00 93.77           S
ATOM   1631  HN  CYS A 119       4.826  14.032  13.231  1.00 93.77           H
ATOM   1632  N   LYS A 120       1.966  13.187  12.055  1.00 92.18           N
ATOM   1633  CA  LYS A 120       0.680  13.257  11.382  1.00 92.18           C
ATOM   1634  C   LYS A 120       0.888  13.092   9.875  1.00 92.18           C
ATOM   1635  O   LYS A 120       0.184  12.318   9.229  1.00 92.18           O
ATOM   1636  HA  LYS A 120       0.077  12.422  11.740  1.00 92.18           H
ATOM   1637  CB  LYS A 120      -0.056  14.543  11.764  1.00 92.18           C
ATOM   1638 1HB  LYS A 120       0.596  15.401  11.601  1.00 92.18           H
ATOM   1639 2HB  LYS A 120      -0.924  14.675  11.118  1.00 92.18           H
ATOM   1640  CG  LYS A 120      -0.502  14.505  13.227  1.00 92.18           C
ATOM   1641 1HG  LYS A 120      -1.199  13.681  13.377  1.00 92.18           H
ATOM   1642 2HG  LYS A 120       0.359  14.316  13.869  1.00 92.18           H
ATOM   1643  CD  LYS A 120      -1.167  15.823  13.631  1.00 92.18           C
ATOM   1644 1HD  LYS A 120      -0.462  16.644  13.503  1.00 92.18           H
ATOM   1645 2HD  LYS A 120      -2.013  16.024  12.975  1.00 92.18           H
ATOM   1646  CE  LYS A 120      -1.642  15.773  15.085  1.00 92.18           C
ATOM   1647 1HE  LYS A 120      -0.859  15.353  15.716  1.00 92.18           H
ATOM   1648 2HE  LYS A 120      -1.834  16.784  15.445  1.00 92.18           H
ATOM   1649  NZ  LYS A 120      -2.871  14.958  15.200  1.00 92.18           N
ATOM   1650 1HZ  LYS A 120      -3.300  15.119  16.105  1.00 92.18           H
ATOM   1651 2HZ  LYS A 120      -3.521  15.219  14.467  1.00 92.18           H
ATOM   1652 3HZ  LYS A 120      -2.635  13.976  15.109  1.00 92.18           H
ATOM   1653  HN  LYS A 120       2.220  14.007  12.567  1.00 92.18           H
ATOM   1654  N   VAL A 121       1.858  13.833   9.360  1.00 93.02           N
ATOM   1655  CA  VAL A 121       2.099  13.859   7.927  1.00 93.02           C
ATOM   1656  C   VAL A 121       2.480  12.456   7.452  1.00 93.02           C
ATOM   1657  O   VAL A 121       1.902  11.942   6.496  1.00 93.02           O
ATOM   1658  HA  VAL A 121       1.167  14.152   7.442  1.00 93.02           H
ATOM   1659  CB  VAL A 121       3.158  14.912   7.594  1.00 93.02           C
ATOM   1660  HB  VAL A 121       4.025  14.727   8.227  1.00 93.02           H
ATOM   1661  CG1 VAL A 121       3.607  14.795   6.136  1.00 93.02           C
ATOM   1662 1HG1 VAL A 121       4.031  13.806   5.964  1.00 93.02           H
ATOM   1663 2HG1 VAL A 121       2.750  14.942   5.479  1.00 93.02           H
ATOM   1664 3HG1 VAL A 121       4.360  15.555   5.925  1.00 93.02           H
ATOM   1665  CG2 VAL A 121       2.645  16.321   7.898  1.00 93.02           C
ATOM   1666 1HG2 VAL A 121       1.755  16.521   7.302  1.00 93.02           H
ATOM   1667 2HG2 VAL A 121       2.398  16.397   8.957  1.00 93.02           H
ATOM   1668 3HG2 VAL A 121       3.418  17.050   7.652  1.00 93.02           H
ATOM   1669  HN  VAL A 121       2.473  14.406   9.902  1.00 93.02           H
ATOM   1670  N   VAL A 122       3.452  11.876   8.142  1.00 92.00           N
ATOM   1671  CA  VAL A 122       4.057  10.637   7.685  1.00 92.00           C
ATOM   1672  C   VAL A 122       3.007   9.524   7.705  1.00 92.00           C
ATOM   1673  O   VAL A 122       2.902   8.747   6.757  1.00 92.00           O
ATOM   1674  HA  VAL A 122       4.385  10.790   6.657  1.00 92.00           H
ATOM   1675  CB  VAL A 122       5.289  10.312   8.533  1.00 92.00           C
ATOM   1676  HB  VAL A 122       4.991  10.339   9.581  1.00 92.00           H
ATOM   1677  CG1 VAL A 122       5.809   8.906   8.228  1.00 92.00           C
ATOM   1678 1HG1 VAL A 122       5.031   8.175   8.448  1.00 92.00           H
ATOM   1679 2HG1 VAL A 122       6.082   8.840   7.175  1.00 92.00           H
ATOM   1680 3HG1 VAL A 122       6.684   8.701   8.844  1.00 92.00           H
ATOM   1681  CG2 VAL A 122       6.386  11.359   8.328  1.00 92.00           C
ATOM   1682 1HG2 VAL A 122       6.679  11.378   7.279  1.00 92.00           H
ATOM   1683 2HG2 VAL A 122       6.010  12.340   8.619  1.00 92.00           H
ATOM   1684 3HG2 VAL A 122       7.250  11.104   8.943  1.00 92.00           H
ATOM   1685  HN  VAL A 122       3.824  12.238   8.996  1.00 92.00           H
ATOM   1686  N   ASN A 123       2.257   9.482   8.796  1.00 91.07           N
ATOM   1687  CA  ASN A 123       1.204   8.491   8.943  1.00 91.07           C
ATOM   1688  C   ASN A 123       0.162   8.694   7.841  1.00 91.07           C
ATOM   1689  O   ASN A 123      -0.305   7.729   7.238  1.00 91.07           O
ATOM   1690  HA  ASN A 123       1.706   7.526   8.869  1.00 91.07           H
ATOM   1691  CB  ASN A 123       0.499   8.633  10.293  1.00 91.07           C
ATOM   1692 1HB  ASN A 123       0.550   9.669  10.628  1.00 91.07           H
ATOM   1693 2HB  ASN A 123      -0.557   8.386  10.184  1.00 91.07           H
ATOM   1694  CG  ASN A 123       1.135   7.719  11.343  1.00 91.07           C
ATOM   1695  OD1 ASN A 123       1.880   6.803  11.036  1.00 91.07           O
ATOM   1696  ND2 ASN A 123       0.801   8.019  12.595  1.00 91.07           N
ATOM   1697 1HD2 ASN A 123       0.185   8.785  12.778  1.00 91.07           H
ATOM   1698 2HD2 ASN A 123       1.167   7.479  13.353  1.00 91.07           H
ATOM   1699  HN  ASN A 123       2.358  10.108   9.569  1.00 91.07           H
ATOM   1700  N   SER A 124      -0.173   9.955   7.613  1.00 91.90           N
ATOM   1701  CA  SER A 124      -1.203  10.293   6.645  1.00 91.90           C
ATOM   1702  C   SER A 124      -0.747   9.902   5.238  1.00 91.90           C
ATOM   1703  O   SER A 124      -1.514   9.319   4.473  1.00 91.90           O
ATOM   1704  HA  SER A 124      -2.077   9.712   6.939  1.00 91.90           H
ATOM   1705  CB  SER A 124      -1.541  11.784   6.698  1.00 91.90           C
ATOM   1706 1HB  SER A 124      -0.665  12.365   6.409  1.00 91.90           H
ATOM   1707 2HB  SER A 124      -2.323  12.004   5.971  1.00 91.90           H
ATOM   1708  OG  SER A 124      -1.972  12.188   7.995  1.00 91.90           O
ATOM   1709  HG  SER A 124      -1.301  12.809   8.400  1.00 91.90           H
ATOM   1710  HN  SER A 124       0.245  10.738   8.074  1.00 91.90           H
ATOM   1711  N   MET A 125       0.499  10.238   4.939  1.00 85.20           N
ATOM   1712  CA  MET A 125       1.059   9.948   3.630  1.00 85.20           C
ATOM   1713  C   MET A 125       1.036   8.445   3.344  1.00 85.20           C
ATOM   1714  O   MET A 125       0.656   8.024   2.253  1.00 85.20           O
ATOM   1715  HA  MET A 125       0.423  10.471   2.916  1.00 85.20           H
ATOM   1716  CB  MET A 125       2.501  10.457   3.567  1.00 85.20           C
ATOM   1717 1HB  MET A 125       3.029  10.177   4.479  1.00 85.20           H
ATOM   1718 2HB  MET A 125       3.023   9.981   2.737  1.00 85.20           H
ATOM   1719  CG  MET A 125       2.538  11.977   3.397  1.00 85.20           C
ATOM   1720 1HG  MET A 125       1.934  12.270   2.538  1.00 85.20           H
ATOM   1721 2HG  MET A 125       2.105  12.461   4.272  1.00 85.20           H
ATOM   1722  SD  MET A 125       4.222  12.525   3.171  1.00 85.20           S
ATOM   1723  CE  MET A 125       4.502  11.984   1.493  1.00 85.20           C
ATOM   1724 1HE  MET A 125       4.376  10.903   1.433  1.00 85.20           H
ATOM   1725 2HE  MET A 125       3.785  12.471   0.831  1.00 85.20           H
ATOM   1726 3HE  MET A 125       5.514  12.249   1.190  1.00 85.20           H
ATOM   1727  HN  MET A 125       1.121  10.699   5.572  1.00 85.20           H
ATOM   1728  N   TYR A 126       1.447   7.678   4.343  1.00 84.12           N
ATOM   1729  CA  TYR A 126       1.481   6.232   4.211  1.00 84.12           C
ATOM   1730  C   TYR A 126       0.100   5.682   3.848  1.00 84.12           C
ATOM   1731  O   TYR A 126      -0.028   4.872   2.931  1.00 84.12           O
ATOM   1732  HA  TYR A 126       2.184   5.983   3.416  1.00 84.12           H
ATOM   1733  CB  TYR A 126       1.887   5.693   5.584  1.00 84.12           C
ATOM   1734 1HB  TYR A 126       2.938   5.924   5.758  1.00 84.12           H
ATOM   1735 2HB  TYR A 126       1.315   6.214   6.352  1.00 84.12           H
ATOM   1736  CG  TYR A 126       1.677   4.186   5.748  1.00 84.12           C
ATOM   1737  CD1 TYR A 126       0.589   3.713   6.454  1.00 84.12           C
ATOM   1738  HD1 TYR A 126      -0.120   4.413   6.895  1.00 84.12           H
ATOM   1739  CD2 TYR A 126       2.575   3.300   5.190  1.00 84.12           C
ATOM   1740  HD2 TYR A 126       3.434   3.673   4.632  1.00 84.12           H
ATOM   1741  CE1 TYR A 126       0.392   2.295   6.608  1.00 84.12           C
ATOM   1742  HE1 TYR A 126      -0.463   1.909   7.163  1.00 84.12           H
ATOM   1743  CE2 TYR A 126       2.378   1.882   5.344  1.00 84.12           C
ATOM   1744  HE2 TYR A 126       3.080   1.171   4.908  1.00 84.12           H
ATOM   1745  CZ  TYR A 126       1.296   1.449   6.045  1.00 84.12           C
ATOM   1746  OH  TYR A 126       1.110   0.110   6.191  1.00 84.12           O
ATOM   1747  HH  TYR A 126       1.384  -0.366   5.355  1.00 84.12           H
ATOM   1748  HN  TYR A 126       1.752   8.029   5.229  1.00 84.12           H
ATOM   1749  N   LYS A 127      -0.898   6.143   4.587  1.00 84.80           N
ATOM   1750  CA  LYS A 127      -2.253   5.651   4.404  1.00 84.80           C
ATOM   1751  C   LYS A 127      -2.754   6.053   3.015  1.00 84.80           C
ATOM   1752  O   LYS A 127      -3.356   5.244   2.311  1.00 84.80           O
ATOM   1753  HA  LYS A 127      -2.216   4.563   4.456  1.00 84.80           H
ATOM   1754  CB  LYS A 127      -3.155   6.128   5.545  1.00 84.80           C
ATOM   1755 1HB  LYS A 127      -2.944   7.174   5.767  1.00 84.80           H
ATOM   1756 2HB  LYS A 127      -4.199   6.073   5.236  1.00 84.80           H
ATOM   1757  CG  LYS A 127      -2.944   5.281   6.801  1.00 84.80           C
ATOM   1758 1HG  LYS A 127      -1.877   5.188   7.006  1.00 84.80           H
ATOM   1759 2HG  LYS A 127      -3.390   5.782   7.661  1.00 84.80           H
ATOM   1760  CD  LYS A 127      -3.561   3.891   6.636  1.00 84.80           C
ATOM   1761 1HD  LYS A 127      -4.562   3.982   6.216  1.00 84.80           H
ATOM   1762 2HD  LYS A 127      -2.970   3.309   5.929  1.00 84.80           H
ATOM   1763  CE  LYS A 127      -3.628   3.158   7.977  1.00 84.80           C
ATOM   1764 1HE  LYS A 127      -3.472   2.090   7.823  1.00 84.80           H
ATOM   1765 2HE  LYS A 127      -2.827   3.506   8.629  1.00 84.80           H
ATOM   1766  NZ  LYS A 127      -4.938   3.386   8.627  1.00 84.80           N
ATOM   1767 1HZ  LYS A 127      -4.821   4.014   9.414  1.00 84.80           H
ATOM   1768 2HZ  LYS A 127      -5.580   3.798   7.958  1.00 84.80           H
ATOM   1769 3HZ  LYS A 127      -5.312   2.501   8.953  1.00 84.80           H
ATOM   1770  HN  LYS A 127      -0.793   6.838   5.298  1.00 84.80           H
ATOM   1771  N   MET A 128      -2.488   7.302   2.664  1.00 85.48           N
ATOM   1772  CA  MET A 128      -2.942   7.834   1.390  1.00 85.48           C
ATOM   1773  C   MET A 128      -2.373   7.025   0.223  1.00 85.48           C
ATOM   1774  O   MET A 128      -3.082   6.731  -0.738  1.00 85.48           O
ATOM   1775  HA  MET A 128      -4.029   7.746   1.407  1.00 85.48           H
ATOM   1776  CB  MET A 128      -2.505   9.294   1.261  1.00 85.48           C
ATOM   1777 1HB  MET A 128      -2.811   9.849   2.148  1.00 85.48           H
ATOM   1778 2HB  MET A 128      -1.417   9.349   1.212  1.00 85.48           H
ATOM   1779  CG  MET A 128      -3.111   9.940   0.014  1.00 85.48           C
ATOM   1780 1HG  MET A 128      -2.781   9.408  -0.878  1.00 85.48           H
ATOM   1781 2HG  MET A 128      -4.197   9.866   0.047  1.00 85.48           H
ATOM   1782  SD  MET A 128      -2.621  11.654  -0.085  1.00 85.48           S
ATOM   1783  CE  MET A 128      -3.500  12.143  -1.560  1.00 85.48           C
ATOM   1784 1HE  MET A 128      -3.163  11.537  -2.401  1.00 85.48           H
ATOM   1785 2HE  MET A 128      -4.570  11.996  -1.411  1.00 85.48           H
ATOM   1786 3HE  MET A 128      -3.303  13.195  -1.768  1.00 85.48           H
ATOM   1787  HN  MET A 128      -1.972   7.945   3.230  1.00 85.48           H
ATOM   1788  N   ASN A 129      -1.097   6.688   0.345  1.00 80.96           N
ATOM   1789  CA  ASN A 129      -0.409   5.969  -0.713  1.00 80.96           C
ATOM   1790  C   ASN A 129      -0.907   4.523  -0.749  1.00 80.96           C
ATOM   1791  O   ASN A 129      -1.053   3.939  -1.822  1.00 80.96           O
ATOM   1792  HA  ASN A 129      -0.643   6.513  -1.629  1.00 80.96           H
ATOM   1793  CB  ASN A 129       1.101   5.944  -0.470  1.00 80.96           C
ATOM   1794 1HB  ASN A 129       1.305   5.571   0.534  1.00 80.96           H
ATOM   1795 2HB  ASN A 129       1.574   5.253  -1.168  1.00 80.96           H
ATOM   1796  CG  ASN A 129       1.707   7.339  -0.634  1.00 80.96           C
ATOM   1797  OD1 ASN A 129       1.304   8.123  -1.477  1.00 80.96           O
ATOM   1798  ND2 ASN A 129       2.695   7.603   0.216  1.00 80.96           N
ATOM   1799 1HD2 ASN A 129       2.977   6.915   0.884  1.00 80.96           H
ATOM   1800 2HD2 ASN A 129       3.155   8.491   0.188  1.00 80.96           H
ATOM   1801  HN  ASN A 129      -0.538   6.898   1.147  1.00 80.96           H
ATOM   1802  N   PHE A 130      -1.153   3.986   0.437  1.00 85.45           N
ATOM   1803  CA  PHE A 130      -1.658   2.629   0.554  1.00 85.45           C
ATOM   1804  C   PHE A 130      -2.932   2.445  -0.272  1.00 85.45           C
ATOM   1805  O   PHE A 130      -3.012   1.542  -1.105  1.00 85.45           O
ATOM   1806  HA  PHE A 130      -0.883   1.962   0.177  1.00 85.45           H
ATOM   1807  CB  PHE A 130      -1.985   2.399   2.031  1.00 85.45           C
ATOM   1808 1HB  PHE A 130      -1.063   2.459   2.610  1.00 85.45           H
ATOM   1809 2HB  PHE A 130      -2.633   3.204   2.379  1.00 85.45           H
ATOM   1810  CG  PHE A 130      -2.664   1.058   2.317  1.00 85.45           C
ATOM   1811  CD1 PHE A 130      -4.008   1.005   2.517  1.00 85.45           C
ATOM   1812  HD1 PHE A 130      -4.602   1.919   2.474  1.00 85.45           H
ATOM   1813  CD2 PHE A 130      -1.923  -0.081   2.370  1.00 85.45           C
ATOM   1814  HD2 PHE A 130      -0.846  -0.039   2.210  1.00 85.45           H
ATOM   1815  CE1 PHE A 130      -4.638  -0.239   2.782  1.00 85.45           C
ATOM   1816  HE1 PHE A 130      -5.716  -0.281   2.943  1.00 85.45           H
ATOM   1817  CE2 PHE A 130      -2.554  -1.326   2.635  1.00 85.45           C
ATOM   1818  HE2 PHE A 130      -1.960  -2.239   2.678  1.00 85.45           H
ATOM   1819  CZ  PHE A 130      -3.898  -1.379   2.836  1.00 85.45           C
ATOM   1820  HZ  PHE A 130      -4.381  -2.334   3.039  1.00 85.45           H
ATOM   1821  HN  PHE A 130      -1.014   4.462   1.306  1.00 85.45           H
ATOM   1822  N   TYR A 131      -3.898   3.315  -0.014  1.00 91.30           N
ATOM   1823  CA  TYR A 131      -5.189   3.218  -0.675  1.00 91.30           C
ATOM   1824  C   TYR A 131      -5.068   3.544  -2.165  1.00 91.30           C
ATOM   1825  O   TYR A 131      -5.668   2.871  -3.002  1.00 91.30           O
ATOM   1826  HA  TYR A 131      -5.548   2.195  -0.562  1.00 91.30           H
ATOM   1827  CB  TYR A 131      -6.083   4.264  -0.007  1.00 91.30           C
ATOM   1828 1HB  TYR A 131      -5.531   5.201   0.075  1.00 91.30           H
ATOM   1829 2HB  TYR A 131      -6.942   4.456  -0.650  1.00 91.30           H
ATOM   1830  CG  TYR A 131      -6.584   3.861   1.381  1.00 91.30           C
ATOM   1831  CD1 TYR A 131      -7.280   2.681   1.548  1.00 91.30           C
ATOM   1832  HD1 TYR A 131      -7.474   2.037   0.690  1.00 91.30           H
ATOM   1833  CD2 TYR A 131      -6.338   4.676   2.467  1.00 91.30           C
ATOM   1834  HD2 TYR A 131      -5.788   5.608   2.336  1.00 91.30           H
ATOM   1835  CE1 TYR A 131      -7.751   2.301   2.854  1.00 91.30           C
ATOM   1836  HE1 TYR A 131      -8.302   1.372   3.000  1.00 91.30           H
ATOM   1837  CE2 TYR A 131      -6.809   4.296   3.774  1.00 91.30           C
ATOM   1838  HE2 TYR A 131      -6.622   4.931   4.640  1.00 91.30           H
ATOM   1839  CZ  TYR A 131      -7.492   3.128   3.903  1.00 91.30           C
ATOM   1840  OH  TYR A 131      -7.936   2.769   5.137  1.00 91.30           O
ATOM   1841  HH  TYR A 131      -7.771   3.509   5.789  1.00 91.30           H
ATOM   1842  HN  TYR A 131      -3.809   4.073   0.631  1.00 91.30           H
ATOM   1843  N   SER A 132      -4.288   4.575  -2.451  1.00 91.17           N
ATOM   1844  CA  SER A 132      -4.169   5.069  -3.813  1.00 91.17           C
ATOM   1845  C   SER A 132      -3.579   3.982  -4.714  1.00 91.17           C
ATOM   1846  O   SER A 132      -4.048   3.776  -5.832  1.00 91.17           O
ATOM   1847  HA  SER A 132      -5.186   5.311  -4.121  1.00 91.17           H
ATOM   1848  CB  SER A 132      -3.306   6.331  -3.868  1.00 91.17           C
ATOM   1849 1HB  SER A 132      -3.219   6.666  -4.902  1.00 91.17           H
ATOM   1850 2HB  SER A 132      -3.797   7.131  -3.314  1.00 91.17           H
ATOM   1851  OG  SER A 132      -2.004   6.111  -3.330  1.00 91.17           O
ATOM   1852  HG  SER A 132      -1.453   6.940  -3.421  1.00 91.17           H
ATOM   1853  HN  SER A 132      -3.744   5.070  -1.773  1.00 91.17           H
ATOM   1854  N   CYS A 133      -2.559   3.316  -4.193  1.00 88.69           N
ATOM   1855  CA  CYS A 133      -1.880   2.277  -4.949  1.00 88.69           C
ATOM   1856  C   CYS A 133      -2.893   1.177  -5.271  1.00 88.69           C
ATOM   1857  O   CYS A 133      -3.021   0.764  -6.422  1.00 88.69           O
ATOM   1858  HA  CYS A 133      -1.512   2.745  -5.862  1.00 88.69           H
ATOM   1859  CB  CYS A 133      -0.665   1.732  -4.195  1.00 88.69           C
ATOM   1860 1HB  CYS A 133      -0.937   1.510  -3.163  1.00 88.69           H
ATOM   1861 2HB  CYS A 133      -0.337   0.796  -4.646  1.00 88.69           H
ATOM   1862  SG  CYS A 133       0.696   2.954  -4.233  1.00 88.69           S
ATOM   1863  HG  CYS A 133       0.250   3.691  -3.220  1.00 88.69           H
ATOM   1864  HN  CYS A 133      -2.197   3.476  -3.275  1.00 88.69           H
ATOM   1865  N   VAL A 134      -3.587   0.734  -4.233  1.00 87.86           N
ATOM   1866  CA  VAL A 134      -4.485  -0.401  -4.363  1.00 87.86           C
ATOM   1867  C   VAL A 134      -5.600  -0.053  -5.350  1.00 87.86           C
ATOM   1868  O   VAL A 134      -5.968  -0.872  -6.191  1.00 87.86           O
ATOM   1869  HA  VAL A 134      -3.907  -1.233  -4.765  1.00 87.86           H
ATOM   1870  CB  VAL A 134      -5.011  -0.812  -2.986  1.00 87.86           C
ATOM   1871  HB  VAL A 134      -5.447   0.070  -2.517  1.00 87.86           H
ATOM   1872  CG1 VAL A 134      -6.111  -1.868  -3.113  1.00 87.86           C
ATOM   1873 1HG1 VAL A 134      -6.938  -1.464  -3.697  1.00 87.86           H
ATOM   1874 2HG1 VAL A 134      -5.711  -2.751  -3.612  1.00 87.86           H
ATOM   1875 3HG1 VAL A 134      -6.467  -2.142  -2.120  1.00 87.86           H
ATOM   1876  CG2 VAL A 134      -3.874  -1.309  -2.090  1.00 87.86           C
ATOM   1877 1HG2 VAL A 134      -3.397  -2.172  -2.554  1.00 87.86           H
ATOM   1878 2HG2 VAL A 134      -3.140  -0.514  -1.961  1.00 87.86           H
ATOM   1879 3HG2 VAL A 134      -4.276  -1.594  -1.118  1.00 87.86           H
ATOM   1880  HN  VAL A 134      -3.543   1.136  -3.318  1.00 87.86           H
ATOM   1881  N   LEU A 135      -6.109   1.163  -5.215  1.00 92.13           N
ATOM   1882  CA  LEU A 135      -7.231   1.599  -6.028  1.00 92.13           C
ATOM   1883  C   LEU A 135      -6.778   1.737  -7.483  1.00 92.13           C
ATOM   1884  O   LEU A 135      -7.544   1.460  -8.404  1.00 92.13           O
ATOM   1885  HA  LEU A 135      -7.994   0.823  -5.976  1.00 92.13           H
ATOM   1886  CB  LEU A 135      -7.845   2.877  -5.451  1.00 92.13           C
ATOM   1887 1HB  LEU A 135      -7.049   3.608  -5.311  1.00 92.13           H
ATOM   1888 2HB  LEU A 135      -8.532   3.291  -6.190  1.00 92.13           H
ATOM   1889  CG  LEU A 135      -8.597   2.721  -4.128  1.00 92.13           C
ATOM   1890  HG  LEU A 135      -7.925   2.257  -3.406  1.00 92.13           H
ATOM   1891  CD1 LEU A 135      -8.996   4.085  -3.561  1.00 92.13           C
ATOM   1892 1HD1 LEU A 135      -8.101   4.682  -3.387  1.00 92.13           H
ATOM   1893 2HD1 LEU A 135      -9.643   4.599  -4.272  1.00 92.13           H
ATOM   1894 3HD1 LEU A 135      -9.529   3.945  -2.620  1.00 92.13           H
ATOM   1895  CD2 LEU A 135      -9.801   1.791  -4.287  1.00 92.13           C
ATOM   1896 1HD2 LEU A 135     -10.484   2.205  -5.030  1.00 92.13           H
ATOM   1897 2HD2 LEU A 135      -9.461   0.809  -4.613  1.00 92.13           H
ATOM   1898 3HD2 LEU A 135     -10.317   1.698  -3.331  1.00 92.13           H
ATOM   1899  HN  LEU A 135      -5.768   1.842  -4.565  1.00 92.13           H
ATOM   1900  N   LEU A 136      -5.534   2.166  -7.644  1.00 91.38           N
ATOM   1901  CA  LEU A 136      -4.972   2.349  -8.971  1.00 91.38           C
ATOM   1902  C   LEU A 136      -4.861   0.990  -9.664  1.00 91.38           C
ATOM   1903  O   LEU A 136      -5.219   0.854 -10.833  1.00 91.38           O
ATOM   1904  HA  LEU A 136      -5.666   2.970  -9.537  1.00 91.38           H
ATOM   1905  CB  LEU A 136      -3.646   3.108  -8.891  1.00 91.38           C
ATOM   1906 1HB  LEU A 136      -3.063   2.696  -8.067  1.00 91.38           H
ATOM   1907 2HB  LEU A 136      -3.085   2.918  -9.806  1.00 91.38           H
ATOM   1908  CG  LEU A 136      -3.751   4.622  -8.696  1.00 91.38           C
ATOM   1909  HG  LEU A 136      -4.443   4.814  -7.876  1.00 91.38           H
ATOM   1910  CD1 LEU A 136      -2.400   5.219  -8.297  1.00 91.38           C
ATOM   1911 1HD1 LEU A 136      -2.066   4.769  -7.362  1.00 91.38           H
ATOM   1912 2HD1 LEU A 136      -1.669   5.017  -9.079  1.00 91.38           H
ATOM   1913 3HD1 LEU A 136      -2.504   6.296  -8.165  1.00 91.38           H
ATOM   1914  CD2 LEU A 136      -4.330   5.296  -9.942  1.00 91.38           C
ATOM   1915 1HD2 LEU A 136      -3.683   5.098 -10.796  1.00 91.38           H
ATOM   1916 2HD2 LEU A 136      -5.326   4.899 -10.140  1.00 91.38           H
ATOM   1917 3HD2 LEU A 136      -4.394   6.372  -9.776  1.00 91.38           H
ATOM   1918  HN  LEU A 136      -4.917   2.386  -6.889  1.00 91.38           H
ATOM   1919  N   ILE A 137      -4.362   0.017  -8.915  1.00 86.25           N
ATOM   1920  CA  ILE A 137      -4.158  -1.315  -9.457  1.00 86.25           C
ATOM   1921  C   ILE A 137      -5.510  -1.919  -9.840  1.00 86.25           C
ATOM   1922  O   ILE A 137      -5.625  -2.596 -10.860  1.00 86.25           O
ATOM   1923  HA  ILE A 137      -3.557  -1.212 -10.360  1.00 86.25           H
ATOM   1924  CB  ILE A 137      -3.357  -2.175  -8.476  1.00 86.25           C
ATOM   1925  HB  ILE A 137      -3.783  -2.046  -7.482  1.00 86.25           H
ATOM   1926  CG1 ILE A 137      -1.899  -1.714  -8.407  1.00 86.25           C
ATOM   1927 1HG1 ILE A 137      -1.406  -1.912  -9.359  1.00 86.25           H
ATOM   1928 2HG1 ILE A 137      -1.862  -0.637  -8.247  1.00 86.25           H
ATOM   1929  CG2 ILE A 137      -3.472  -3.659  -8.828  1.00 86.25           C
ATOM   1930 1HG2 ILE A 137      -4.518  -3.963  -8.785  1.00 86.25           H
ATOM   1931 2HG2 ILE A 137      -3.087  -3.826  -9.834  1.00 86.25           H
ATOM   1932 3HG2 ILE A 137      -2.894  -4.248  -8.116  1.00 86.25           H
ATOM   1933  CD1 ILE A 137      -1.151  -2.429  -7.280  1.00 86.25           C
ATOM   1934 1HD1 ILE A 137      -1.633  -2.209  -6.328  1.00 86.25           H
ATOM   1935 2HD1 ILE A 137      -1.170  -3.504  -7.457  1.00 86.25           H
ATOM   1936 3HD1 ILE A 137      -0.118  -2.083  -7.253  1.00 86.25           H
ATOM   1937  HN  ILE A 137      -4.101   0.128  -7.956  1.00 86.25           H
ATOM   1938  N   MET A 138      -6.501  -1.651  -9.002  1.00 88.49           N
ATOM   1939  CA  MET A 138      -7.857  -2.089  -9.282  1.00 88.49           C
ATOM   1940  C   MET A 138      -8.370  -1.486 -10.591  1.00 88.49           C
ATOM   1941  O   MET A 138      -8.970  -2.183 -11.407  1.00 88.49           O
ATOM   1942  HA  MET A 138      -7.802  -3.174  -9.371  1.00 88.49           H
ATOM   1943  CB  MET A 138      -8.777  -1.671  -8.132  1.00 88.49           C
ATOM   1944 1HB  MET A 138      -8.375  -2.040  -7.188  1.00 88.49           H
ATOM   1945 2HB  MET A 138      -8.807  -0.584  -8.063  1.00 88.49           H
ATOM   1946  CG  MET A 138     -10.193  -2.214  -8.338  1.00 88.49           C
ATOM   1947 1HG  MET A 138     -10.583  -1.880  -9.299  1.00 88.49           H
ATOM   1948 2HG  MET A 138     -10.173  -3.303  -8.362  1.00 88.49           H
ATOM   1949  SD  MET A 138     -11.258  -1.653  -7.020  1.00 88.49           S
ATOM   1950  CE  MET A 138     -11.364   0.082  -7.424  1.00 88.49           C
ATOM   1951 1HE  MET A 138     -10.366   0.521  -7.404  1.00 88.49           H
ATOM   1952 2HE  MET A 138     -11.792   0.198  -8.419  1.00 88.49           H
ATOM   1953 3HE  MET A 138     -11.997   0.587  -6.694  1.00 88.49           H
ATOM   1954  HN  MET A 138      -6.388  -1.145  -8.146  1.00 88.49           H
ATOM   1955  N   CYS A 139      -8.114  -0.196 -10.751  1.00 91.05           N
ATOM   1956  CA  CYS A 139      -8.599   0.525 -11.915  1.00 91.05           C
ATOM   1957  C   CYS A 139      -7.903  -0.041 -13.155  1.00 91.05           C
ATOM   1958  O   CYS A 139      -8.513  -0.154 -14.217  1.00 91.05           O
ATOM   1959  HA  CYS A 139      -9.674   0.354 -11.964  1.00 91.05           H
ATOM   1960  CB  CYS A 139      -8.382   2.033 -11.778  1.00 91.05           C
ATOM   1961 1HB  CYS A 139      -7.370   2.233 -11.427  1.00 91.05           H
ATOM   1962 2HB  CYS A 139      -8.482   2.513 -12.752  1.00 91.05           H
ATOM   1963  SG  CYS A 139      -9.600   2.736 -10.607  1.00 91.05           S
ATOM   1964  HG  CYS A 139      -9.007   2.287  -9.504  1.00 91.05           H
ATOM   1965  HN  CYS A 139      -7.586   0.354 -10.103  1.00 91.05           H
ATOM   1966  N   ILE A 140      -6.635  -0.382 -12.979  1.00 85.37           N
ATOM   1967  CA  ILE A 140      -5.863  -0.978 -14.056  1.00 85.37           C
ATOM   1968  C   ILE A 140      -6.556  -2.260 -14.524  1.00 85.37           C
ATOM   1969  O   ILE A 140      -6.672  -2.503 -15.724  1.00 85.37           O
ATOM   1970  HA  ILE A 140      -5.854  -0.269 -14.883  1.00 85.37           H
ATOM   1971  CB  ILE A 140      -4.411  -1.187 -13.622  1.00 85.37           C
ATOM   1972  HB  ILE A 140      -4.412  -1.633 -12.628  1.00 85.37           H
ATOM   1973  CG1 ILE A 140      -3.672   0.149 -13.518  1.00 85.37           C
ATOM   1974 1HG1 ILE A 140      -3.475   0.539 -14.516  1.00 85.37           H
ATOM   1975 2HG1 ILE A 140      -4.303   0.878 -13.009  1.00 85.37           H
ATOM   1976  CG2 ILE A 140      -3.695  -2.166 -14.556  1.00 85.37           C
ATOM   1977 1HG2 ILE A 140      -4.208  -3.128 -14.536  1.00 85.37           H
ATOM   1978 2HG2 ILE A 140      -3.704  -1.771 -15.572  1.00 85.37           H
ATOM   1979 3HG2 ILE A 140      -2.665  -2.296 -14.225  1.00 85.37           H
ATOM   1980  CD1 ILE A 140      -2.354  -0.012 -12.758  1.00 85.37           C
ATOM   1981 1HD1 ILE A 140      -2.557  -0.379 -11.752  1.00 85.37           H
ATOM   1982 2HD1 ILE A 140      -1.716  -0.723 -13.283  1.00 85.37           H
ATOM   1983 3HD1 ILE A 140      -1.849   0.953 -12.698  1.00 85.37           H
ATOM   1984  HN  ILE A 140      -6.136  -0.256 -12.121  1.00 85.37           H
ATOM   1985  N   SER A 141      -6.997  -3.045 -13.552  1.00 85.83           N
ATOM   1986  CA  SER A 141      -7.597  -4.335 -13.847  1.00 85.83           C
ATOM   1987  C   SER A 141      -8.902  -4.140 -14.622  1.00 85.83           C
ATOM   1988  O   SER A 141      -9.178  -4.870 -15.573  1.00 85.83           O
ATOM   1989  HA  SER A 141      -6.864  -4.862 -14.458  1.00 85.83           H
ATOM   1990  CB  SER A 141      -7.856  -5.128 -12.564  1.00 85.83           C
ATOM   1991 1HB  SER A 141      -8.595  -4.605 -11.958  1.00 85.83           H
ATOM   1992 2HB  SER A 141      -8.280  -6.099 -12.818  1.00 85.83           H
ATOM   1993  OG  SER A 141      -6.665  -5.315 -11.803  1.00 85.83           O
ATOM   1994  HG  SER A 141      -6.541  -4.551 -11.170  1.00 85.83           H
ATOM   1995  HN  SER A 141      -6.949  -2.813 -12.581  1.00 85.83           H
ATOM   1996  N   VAL A 142      -9.669  -3.151 -14.187  1.00 88.05           N
ATOM   1997  CA  VAL A 142     -10.943  -2.858 -14.822  1.00 88.05           C
ATOM   1998  C   VAL A 142     -10.696  -2.375 -16.253  1.00 88.05           C
ATOM   1999  O   VAL A 142     -11.418  -2.754 -17.173  1.00 88.05           O
ATOM   2000  HA  VAL A 142     -11.514  -3.786 -14.859  1.00 88.05           H
ATOM   2001  CB  VAL A 142     -11.729  -1.852 -13.979  1.00 88.05           C
ATOM   2002  HB  VAL A 142     -11.108  -0.965 -13.851  1.00 88.05           H
ATOM   2003  CG1 VAL A 142     -13.015  -1.427 -14.689  1.00 88.05           C
ATOM   2004 1HG1 VAL A 142     -12.767  -0.964 -15.644  1.00 88.05           H
ATOM   2005 2HG1 VAL A 142     -13.641  -2.302 -14.862  1.00 88.05           H
ATOM   2006 3HG1 VAL A 142     -13.554  -0.711 -14.068  1.00 88.05           H
ATOM   2007  CG2 VAL A 142     -12.031  -2.418 -12.590  1.00 88.05           C
ATOM   2008 1HG2 VAL A 142     -12.623  -3.328 -12.689  1.00 88.05           H
ATOM   2009 2HG2 VAL A 142     -11.095  -2.647 -12.079  1.00 88.05           H
ATOM   2010 3HG2 VAL A 142     -12.590  -1.683 -12.011  1.00 88.05           H
ATOM   2011  HN  VAL A 142      -9.434  -2.558 -13.418  1.00 88.05           H
ATOM   2012  N   ASP A 143      -9.673  -1.545 -16.394  1.00 82.70           N
ATOM   2013  CA  ASP A 143      -9.357  -0.960 -17.686  1.00 82.70           C
ATOM   2014  C   ASP A 143      -9.028  -2.077 -18.680  1.00 82.70           C
ATOM   2015  O   ASP A 143      -9.452  -2.030 -19.834  1.00 82.70           O
ATOM   2016  HA  ASP A 143     -10.246  -0.397 -17.971  1.00 82.70           H
ATOM   2017  CB  ASP A 143      -8.139  -0.039 -17.591  1.00 82.70           C
ATOM   2018 1HB  ASP A 143      -8.339   0.761 -16.878  1.00 82.70           H
ATOM   2019 2HB  ASP A 143      -7.284  -0.598 -17.212  1.00 82.70           H
ATOM   2020  CG  ASP A 143      -7.799   0.562 -18.956  1.00 82.70           C
ATOM   2021  OD1 ASP A 143      -8.672   1.274 -19.497  1.00 82.70           O
ATOM   2022  OD2 ASP A 143      -6.672   0.296 -19.428  1.00 82.70           O
ATOM   2023  HN  ASP A 143      -9.067  -1.272 -15.647  1.00 82.70           H
ATOM   2024  N   ARG A 144      -8.275  -3.054 -18.195  1.00 72.71           N
ATOM   2025  CA  ARG A 144      -7.857  -4.162 -19.036  1.00 72.71           C
ATOM   2026  C   ARG A 144      -9.064  -5.015 -19.430  1.00 72.71           C
ATOM   2027  O   ARG A 144      -9.171  -5.455 -20.574  1.00 72.71           O
ATOM   2028  HA  ARG A 144      -7.405  -3.694 -19.910  1.00 72.71           H
ATOM   2029  CB  ARG A 144      -6.832  -5.042 -18.316  1.00 72.71           C
ATOM   2030 1HB  ARG A 144      -7.186  -5.271 -17.311  1.00 72.71           H
ATOM   2031 2HB  ARG A 144      -6.731  -5.992 -18.842  1.00 72.71           H
ATOM   2032  CG  ARG A 144      -5.471  -4.348 -18.238  1.00 72.71           C
ATOM   2033 1HG  ARG A 144      -5.574  -3.397 -17.716  1.00 72.71           H
ATOM   2034 2HG  ARG A 144      -4.780  -4.958 -17.657  1.00 72.71           H
ATOM   2035  CD  ARG A 144      -4.897  -4.109 -19.636  1.00 72.71           C
ATOM   2036 1HD  ARG A 144      -4.712  -5.063 -20.130  1.00 72.71           H
ATOM   2037 2HD  ARG A 144      -5.619  -3.568 -20.248  1.00 72.71           H
ATOM   2038  NE  ARG A 144      -3.638  -3.337 -19.541  1.00 72.71           N
ATOM   2039  HE  ARG A 144      -3.259  -3.169 -18.631  1.00 72.71           H
ATOM   2040  CZ  ARG A 144      -2.974  -2.849 -20.597  1.00 72.71           C
ATOM   2041  NH1 ARG A 144      -3.436  -3.044 -21.840  1.00 72.71           N
ATOM   2042 1HH1 ARG A 144      -4.282  -3.557 -21.984  1.00 72.71           H
ATOM   2043 2HH1 ARG A 144      -2.934  -2.677 -22.623  1.00 72.71           H
ATOM   2044  NH2 ARG A 144      -1.841  -2.164 -20.393  1.00 72.71           N
ATOM   2045 1HH2 ARG A 144      -1.333  -1.793 -21.171  1.00 72.71           H
ATOM   2046 2HH2 ARG A 144      -1.503  -2.023 -19.462  1.00 72.71           H
ATOM   2047  HN  ARG A 144      -7.954  -3.095 -17.250  1.00 72.71           H
ATOM   2048  N   TYR A 145      -9.943  -5.223 -18.461  1.00 83.90           N
ATOM   2049  CA  TYR A 145     -11.176  -5.950 -18.712  1.00 83.90           C
ATOM   2050  C   TYR A 145     -11.956  -5.324 -19.871  1.00 83.90           C
ATOM   2051  O   TYR A 145     -12.351  -6.020 -20.805  1.00 83.90           O
ATOM   2052  HA  TYR A 145     -10.915  -6.976 -18.972  1.00 83.90           H
ATOM   2053  CB  TYR A 145     -12.005  -5.830 -17.432  1.00 83.90           C
ATOM   2054 1HB  TYR A 145     -11.559  -6.459 -16.662  1.00 83.90           H
ATOM   2055 2HB  TYR A 145     -11.953  -4.802 -17.072  1.00 83.90           H
ATOM   2056  CG  TYR A 145     -13.474  -6.222 -17.602  1.00 83.90           C
ATOM   2057  CD1 TYR A 145     -14.451  -5.247 -17.615  1.00 83.90           C
ATOM   2058  HD1 TYR A 145     -14.176  -4.198 -17.503  1.00 83.90           H
ATOM   2059  CD2 TYR A 145     -13.822  -7.550 -17.744  1.00 83.90           C
ATOM   2060  HD2 TYR A 145     -13.050  -8.319 -17.734  1.00 83.90           H
ATOM   2061  CE1 TYR A 145     -15.834  -5.616 -17.775  1.00 83.90           C
ATOM   2062  HE1 TYR A 145     -16.615  -4.856 -17.787  1.00 83.90           H
ATOM   2063  CE2 TYR A 145     -15.205  -7.918 -17.905  1.00 83.90           C
ATOM   2064  HE2 TYR A 145     -15.493  -8.963 -18.017  1.00 83.90           H
ATOM   2065  CZ  TYR A 145     -16.142  -6.933 -17.912  1.00 83.90           C
ATOM   2066  OH  TYR A 145     -17.448  -7.281 -18.064  1.00 83.90           O
ATOM   2067  HH  TYR A 145     -17.528  -8.273 -18.169  1.00 83.90           H
ATOM   2068  HN  TYR A 145      -9.825  -4.904 -17.521  1.00 83.90           H
ATOM   2069  N   ILE A 146     -12.153  -4.018 -19.772  1.00 80.80           N
ATOM   2070  CA  ILE A 146     -12.934  -3.302 -20.766  1.00 80.80           C
ATOM   2071  C   ILE A 146     -12.233  -3.394 -22.123  1.00 80.80           C
ATOM   2072  O   ILE A 146     -12.881  -3.592 -23.149  1.00 80.80           O
ATOM   2073  HA  ILE A 146     -13.901  -3.799 -20.842  1.00 80.80           H
ATOM   2074  CB  ILE A 146     -13.199  -1.866 -20.307  1.00 80.80           C
ATOM   2075  HB  ILE A 146     -12.245  -1.413 -20.037  1.00 80.80           H
ATOM   2076  CG1 ILE A 146     -14.079  -1.844 -19.056  1.00 80.80           C
ATOM   2077 1HG1 ILE A 146     -15.100  -2.120 -19.321  1.00 80.80           H
ATOM   2078 2HG1 ILE A 146     -13.723  -2.588 -18.343  1.00 80.80           H
ATOM   2079  CG2 ILE A 146     -13.793  -1.029 -21.441  1.00 80.80           C
ATOM   2080 1HG2 ILE A 146     -13.095  -1.005 -22.279  1.00 80.80           H
ATOM   2081 2HG2 ILE A 146     -14.734  -1.472 -21.765  1.00 80.80           H
ATOM   2082 3HG2 ILE A 146     -13.971  -0.013 -21.088  1.00 80.80           H
ATOM   2083  CD1 ILE A 146     -14.071  -0.460 -18.404  1.00 80.80           C
ATOM   2084 1HD1 ILE A 146     -13.053  -0.198 -18.119  1.00 80.80           H
ATOM   2085 2HD1 ILE A 146     -14.451   0.277 -19.112  1.00 80.80           H
ATOM   2086 3HD1 ILE A 146     -14.705  -0.472 -17.518  1.00 80.80           H
ATOM   2087  HN  ILE A 146     -11.790  -3.452 -19.031  1.00 80.80           H
ATOM   2088  N   ALA A 147     -10.916  -3.246 -22.084  1.00 79.48           N
ATOM   2089  CA  ALA A 147     -10.135  -3.177 -23.307  1.00 79.48           C
ATOM   2090  C   ALA A 147     -10.260  -4.501 -24.063  1.00 79.48           C
ATOM   2091  O   ALA A 147     -10.095  -4.543 -25.281  1.00 79.48           O
ATOM   2092  HA  ALA A 147     -10.549  -2.377 -23.921  1.00 79.48           H
ATOM   2093  CB  ALA A 147      -8.683  -2.835 -22.966  1.00 79.48           C
ATOM   2094 1HB  ALA A 147      -8.646  -1.872 -22.457  1.00 79.48           H
ATOM   2095 2HB  ALA A 147      -8.271  -3.607 -22.315  1.00 79.48           H
ATOM   2096 3HB  ALA A 147      -8.097  -2.784 -23.884  1.00 79.48           H
ATOM   2097  HN  ALA A 147     -10.386  -3.174 -21.239  1.00 79.48           H
ATOM   2098  N   ILE A 148     -10.552  -5.551 -23.308  1.00 75.53           N
ATOM   2099  CA  ILE A 148     -10.542  -6.895 -23.860  1.00 75.53           C
ATOM   2100  C   ILE A 148     -11.977  -7.322 -24.176  1.00 75.53           C
ATOM   2101  O   ILE A 148     -12.267  -7.764 -25.287  1.00 75.53           O
ATOM   2102  HA  ILE A 148      -9.979  -6.861 -24.793  1.00 75.53           H
ATOM   2103  CB  ILE A 148      -9.807  -7.854 -22.922  1.00 75.53           C
ATOM   2104  HB  ILE A 148     -10.190  -7.705 -21.913  1.00 75.53           H
ATOM   2105  CG1 ILE A 148      -8.309  -7.547 -22.888  1.00 75.53           C
ATOM   2106 1HG1 ILE A 148      -7.858  -7.810 -23.845  1.00 75.53           H
ATOM   2107 2HG1 ILE A 148      -8.156  -6.477 -22.748  1.00 75.53           H
ATOM   2108  CG2 ILE A 148     -10.085  -9.311 -23.300  1.00 75.53           C
ATOM   2109 1HG2 ILE A 148     -11.155  -9.506 -23.231  1.00 75.53           H
ATOM   2110 2HG2 ILE A 148      -9.748  -9.493 -24.320  1.00 75.53           H
ATOM   2111 3HG2 ILE A 148      -9.551  -9.971 -22.617  1.00 75.53           H
ATOM   2112  CD1 ILE A 148      -7.616  -8.319 -21.763  1.00 75.53           C
ATOM   2113 1HD1 ILE A 148      -8.053  -8.035 -20.805  1.00 75.53           H
ATOM   2114 2HD1 ILE A 148      -7.750  -9.389 -21.920  1.00 75.53           H
ATOM   2115 3HD1 ILE A 148      -6.552  -8.082 -21.761  1.00 75.53           H
ATOM   2116  HN  ILE A 148     -10.791  -5.494 -22.339  1.00 75.53           H
ATOM   2117  N   ALA A 149     -12.837  -7.176 -23.179  1.00 75.81           N
ATOM   2118  CA  ALA A 149     -14.196  -7.679 -23.283  1.00 75.81           C
ATOM   2119  C   ALA A 149     -14.995  -6.783 -24.232  1.00 75.81           C
ATOM   2120  O   ALA A 149     -15.819  -7.270 -25.004  1.00 75.81           O
ATOM   2121  HA  ALA A 149     -14.147  -8.684 -23.701  1.00 75.81           H
ATOM   2122  CB  ALA A 149     -14.821  -7.755 -21.888  1.00 75.81           C
ATOM   2123 1HB  ALA A 149     -14.233  -8.426 -21.263  1.00 75.81           H
ATOM   2124 2HB  ALA A 149     -14.835  -6.760 -21.442  1.00 75.81           H
ATOM   2125 3HB  ALA A 149     -15.841  -8.132 -21.967  1.00 75.81           H
ATOM   2126  HN  ALA A 149     -12.619  -6.725 -22.313  1.00 75.81           H
ATOM   2127  N   GLN A 150     -14.724  -5.489 -24.142  1.00 67.09           N
ATOM   2128  CA  GLN A 150     -15.481  -4.511 -24.904  1.00 67.09           C
ATOM   2129  C   GLN A 150     -14.572  -3.804 -25.912  1.00 67.09           C
ATOM   2130  O   GLN A 150     -14.670  -2.592 -26.098  1.00 67.09           O
ATOM   2131  HA  GLN A 150     -16.244  -5.083 -25.432  1.00 67.09           H
ATOM   2132  CB  GLN A 150     -16.162  -3.502 -23.978  1.00 67.09           C
ATOM   2133 1HB  GLN A 150     -15.407  -2.942 -23.426  1.00 67.09           H
ATOM   2134 2HB  GLN A 150     -16.724  -2.780 -24.571  1.00 67.09           H
ATOM   2135  CG  GLN A 150     -17.101  -4.205 -22.997  1.00 67.09           C
ATOM   2136 1HG  GLN A 150     -17.764  -4.878 -23.541  1.00 67.09           H
ATOM   2137 2HG  GLN A 150     -16.521  -4.818 -22.307  1.00 67.09           H
ATOM   2138  CD  GLN A 150     -17.932  -3.190 -22.209  1.00 67.09           C
ATOM   2139  OE1 GLN A 150     -17.769  -1.987 -22.332  1.00 67.09           O
ATOM   2140  NE2 GLN A 150     -18.829  -3.740 -21.395  1.00 67.09           N
ATOM   2141 1HE2 GLN A 150     -18.911  -4.735 -21.341  1.00 67.09           H
ATOM   2142 2HE2 GLN A 150     -19.420  -3.158 -20.837  1.00 67.09           H
ATOM   2143  HN  GLN A 150     -14.003  -5.108 -23.563  1.00 67.09           H
ATOM   2144  N   ALA A 151     -13.708  -4.592 -26.536  1.00 67.01           N
ATOM   2145  CA  ALA A 151     -12.627  -4.036 -27.331  1.00 67.01           C
ATOM   2146  C   ALA A 151     -13.209  -3.089 -28.383  1.00 67.01           C
ATOM   2147  O   ALA A 151     -12.638  -2.035 -28.659  1.00 67.01           O
ATOM   2148  HA  ALA A 151     -11.981  -3.468 -26.662  1.00 67.01           H
ATOM   2149  CB  ALA A 151     -11.815  -5.172 -27.955  1.00 67.01           C
ATOM   2150 1HB  ALA A 151     -11.399  -5.798 -27.165  1.00 67.01           H
ATOM   2151 2HB  ALA A 151     -12.462  -5.774 -28.593  1.00 67.01           H
ATOM   2152 3HB  ALA A 151     -11.004  -4.754 -28.552  1.00 67.01           H
ATOM   2153  HN  ALA A 151     -13.739  -5.591 -26.504  1.00 67.01           H
ATOM   2154  N   MET A 152     -14.338  -3.500 -28.942  1.00 56.57           N
ATOM   2155  CA  MET A 152     -14.954  -2.748 -30.023  1.00 56.57           C
ATOM   2156  C   MET A 152     -15.333  -1.339 -29.564  1.00 56.57           C
ATOM   2157  O   MET A 152     -15.000  -0.356 -30.225  1.00 56.57           O
ATOM   2158  HA  MET A 152     -14.201  -2.692 -30.808  1.00 56.57           H
ATOM   2159  CB  MET A 152     -16.207  -3.482 -30.505  1.00 56.57           C
ATOM   2160 1HB  MET A 152     -16.764  -3.861 -29.648  1.00 56.57           H
ATOM   2161 2HB  MET A 152     -16.863  -2.785 -31.028  1.00 56.57           H
ATOM   2162  CG  MET A 152     -15.840  -4.641 -31.434  1.00 56.57           C
ATOM   2163 1HG  MET A 152     -15.104  -4.311 -32.167  1.00 56.57           H
ATOM   2164 2HG  MET A 152     -15.381  -5.446 -30.861  1.00 56.57           H
ATOM   2165  SD  MET A 152     -17.301  -5.241 -32.267  1.00 56.57           S
ATOM   2166  CE  MET A 152     -16.563  -6.454 -33.350  1.00 56.57           C
ATOM   2167 1HE  MET A 152     -15.847  -5.964 -34.010  1.00 56.57           H
ATOM   2168 2HE  MET A 152     -16.051  -7.209 -32.754  1.00 56.57           H
ATOM   2169 3HE  MET A 152     -17.342  -6.929 -33.947  1.00 56.57           H
ATOM   2170  HN  MET A 152     -14.829  -4.327 -28.669  1.00 56.57           H
ATOM   2171  N   ARG A 153     -16.024  -1.284 -28.435  1.00 54.44           N
ATOM   2172  CA  ARG A 153     -16.524  -0.019 -27.923  1.00 54.44           C
ATOM   2173  C   ARG A 153     -15.366   0.841 -27.412  1.00 54.44           C
ATOM   2174  O   ARG A 153     -15.459   2.067 -27.396  1.00 54.44           O
ATOM   2175  HA  ARG A 153     -17.015   0.452 -28.775  1.00 54.44           H
ATOM   2176  CB  ARG A 153     -17.526  -0.241 -26.788  1.00 54.44           C
ATOM   2177 1HB  ARG A 153     -17.183  -1.054 -26.149  1.00 54.44           H
ATOM   2178 2HB  ARG A 153     -17.579   0.653 -26.166  1.00 54.44           H
ATOM   2179  CG  ARG A 153     -18.915  -0.569 -27.340  1.00 54.44           C
ATOM   2180 1HG  ARG A 153     -19.211   0.190 -28.064  1.00 54.44           H
ATOM   2181 2HG  ARG A 153     -18.884  -1.520 -27.870  1.00 54.44           H
ATOM   2182  CD  ARG A 153     -19.949  -0.639 -26.214  1.00 54.44           C
ATOM   2183 1HD  ARG A 153     -19.724  -1.477 -25.555  1.00 54.44           H
ATOM   2184 2HD  ARG A 153     -19.901   0.266 -25.608  1.00 54.44           H
ATOM   2185  NE  ARG A 153     -21.306  -0.794 -26.783  1.00 54.44           N
ATOM   2186  HE  ARG A 153     -21.400  -0.793 -27.779  1.00 54.44           H
ATOM   2187  CZ  ARG A 153     -22.417  -0.937 -26.048  1.00 54.44           C
ATOM   2188  NH1 ARG A 153     -22.350  -0.946 -24.709  1.00 54.44           N
ATOM   2189 1HH1 ARG A 153     -21.466  -0.846 -24.252  1.00 54.44           H
ATOM   2190 2HH1 ARG A 153     -23.184  -1.053 -24.168  1.00 54.44           H
ATOM   2191  NH2 ARG A 153     -23.596  -1.070 -26.671  1.00 54.44           N
ATOM   2192 1HH2 ARG A 153     -24.434  -1.178 -26.136  1.00 54.44           H
ATOM   2193 2HH2 ARG A 153     -23.637  -1.062 -27.670  1.00 54.44           H
ATOM   2194  HN  ARG A 153     -16.244  -2.083 -27.874  1.00 54.44           H
ATOM   2195  N   ALA A 154     -14.302   0.163 -27.006  1.00 58.95           N
ATOM   2196  CA  ALA A 154     -13.203   0.831 -26.329  1.00 58.95           C
ATOM   2197  C   ALA A 154     -12.429   1.680 -27.339  1.00 58.95           C
ATOM   2198  O   ALA A 154     -11.781   2.657 -26.967  1.00 58.95           O
ATOM   2199  HA  ALA A 154     -13.629   1.484 -25.568  1.00 58.95           H
ATOM   2200  CB  ALA A 154     -12.317  -0.211 -25.644  1.00 58.95           C
ATOM   2201 1HB  ALA A 154     -12.907  -0.768 -24.916  1.00 58.95           H
ATOM   2202 2HB  ALA A 154     -11.920  -0.899 -26.391  1.00 58.95           H
ATOM   2203 3HB  ALA A 154     -11.492   0.290 -25.137  1.00 58.95           H
ATOM   2204  HN  ALA A 154     -14.185  -0.822 -27.132  1.00 58.95           H
ATOM   2205  N   HIS A 155     -12.523   1.278 -28.598  1.00 54.75           N
ATOM   2206  CA  HIS A 155     -11.664   1.837 -29.628  1.00 54.75           C
ATOM   2207  C   HIS A 155     -12.163   3.232 -30.011  1.00 54.75           C
ATOM   2208  O   HIS A 155     -11.364   4.129 -30.277  1.00 54.75           O
ATOM   2209  HA  HIS A 155     -10.669   1.923 -29.193  1.00 54.75           H
ATOM   2210  CB  HIS A 155     -11.569   0.892 -30.828  1.00 54.75           C
ATOM   2211 1HB  HIS A 155     -11.726  -0.131 -30.485  1.00 54.75           H
ATOM   2212 2HB  HIS A 155     -12.376   1.122 -31.524  1.00 54.75           H
ATOM   2213  CG  HIS A 155     -10.253   0.965 -31.564  1.00 54.75           C
ATOM   2214  ND1 HIS A 155      -9.844   2.089 -32.259  1.00 54.75           N
ATOM   2215  HD1 HIS A 155     -10.357   2.943 -32.345  1.00 54.75           H
ATOM   2216  CD2 HIS A 155      -9.258   0.042 -31.706  1.00 54.75           C
ATOM   2217  HD2 HIS A 155      -9.256  -0.962 -31.282  1.00 54.75           H
ATOM   2218  CE1 HIS A 155      -8.656   1.843 -32.792  1.00 54.75           C
ATOM   2219  HE1 HIS A 155      -8.069   2.533 -33.398  1.00 54.75           H
ATOM   2220  NE2 HIS A 155      -8.295   0.573 -32.448  1.00 54.75           N
ATOM   2221  HN  HIS A 155     -13.169   0.585 -28.917  1.00 54.75           H
ATOM   2222  N   THR A 156     -13.480   3.371 -30.026  1.00 60.91           N
ATOM   2223  CA  THR A 156     -14.099   4.582 -30.538  1.00 60.91           C
ATOM   2224  C   THR A 156     -13.919   5.733 -29.547  1.00 60.91           C
ATOM   2225  O   THR A 156     -13.899   6.898 -29.941  1.00 60.91           O
ATOM   2226  HA  THR A 156     -13.587   4.867 -31.457  1.00 60.91           H
ATOM   2227  CB  THR A 156     -15.565   4.270 -30.847  1.00 60.91           C
ATOM   2228  HB  THR A 156     -16.181   5.164 -30.753  1.00 60.91           H
ATOM   2229  OG1 THR A 156     -15.888   3.204 -29.957  1.00 60.91           O
ATOM   2230  HG1 THR A 156     -16.878   3.068 -29.932  1.00 60.91           H
ATOM   2231  CG2 THR A 156     -15.754   3.663 -32.239  1.00 60.91           C
ATOM   2232 1HG2 THR A 156     -15.191   2.733 -32.309  1.00 60.91           H
ATOM   2233 2HG2 THR A 156     -15.394   4.364 -32.992  1.00 60.91           H
ATOM   2234 3HG2 THR A 156     -16.812   3.461 -32.406  1.00 60.91           H
ATOM   2235  HN  THR A 156     -14.120   2.676 -29.698  1.00 60.91           H
ATOM   2236  N   TRP A 157     -13.791   5.367 -28.280  1.00 55.66           N
ATOM   2237  CA  TRP A 157     -13.902   6.338 -27.206  1.00 55.66           C
ATOM   2238  C   TRP A 157     -12.504   6.564 -26.627  1.00 55.66           C
ATOM   2239  O   TRP A 157     -12.359   6.859 -25.441  1.00 55.66           O
ATOM   2240  HA  TRP A 157     -14.283   7.266 -27.633  1.00 55.66           H
ATOM   2241  CB  TRP A 157     -14.917   5.881 -26.156  1.00 55.66           C
ATOM   2242 1HB  TRP A 157     -14.691   4.854 -25.871  1.00 55.66           H
ATOM   2243 2HB  TRP A 157     -14.800   6.494 -25.262  1.00 55.66           H
ATOM   2244  CG  TRP A 157     -16.372   5.958 -26.623  1.00 55.66           C
ATOM   2245  CD1 TRP A 157     -16.947   5.306 -27.643  1.00 55.66           C
ATOM   2246  HD1 TRP A 157     -16.425   4.607 -28.296  1.00 55.66           H
ATOM   2247  CD2 TRP A 157     -17.420   6.762 -26.042  1.00 55.66           C
ATOM   2248  NE1 TRP A 157     -18.283   5.629 -27.761  1.00 55.66           N
ATOM   2249  HE1 TRP A 157     -18.920   5.272 -28.444  1.00 55.66           H
ATOM   2250  CE2 TRP A 157     -18.580   6.543 -26.757  1.00 55.66           C
ATOM   2251  CE3 TRP A 157     -17.389   7.646 -24.949  1.00 55.66           C
ATOM   2252  HE3 TRP A 157     -16.486   7.835 -24.368  1.00 55.66           H
ATOM   2253  CZ2 TRP A 157     -19.795   7.171 -26.457  1.00 55.66           C
ATOM   2254  HZ2 TRP A 157     -20.698   6.981 -27.037  1.00 55.66           H
ATOM   2255  CZ3 TRP A 157     -18.611   8.265 -24.662  1.00 55.66           C
ATOM   2256  HZ3 TRP A 157     -18.643   8.960 -23.823  1.00 55.66           H
ATOM   2257  CH2 TRP A 157     -19.788   8.055 -25.372  1.00 55.66           C
ATOM   2258  HH2 TRP A 157     -20.701   8.577 -25.085  1.00 55.66           H
ATOM   2259  HN  TRP A 157     -13.615   4.428 -27.985  1.00 55.66           H
ATOM   2260  N   ARG A 158     -11.510   6.418 -27.490  1.00 57.31           N
ATOM   2261  CA  ARG A 158     -10.128   6.387 -27.042  1.00 57.31           C
ATOM   2262  C   ARG A 158      -9.772   7.693 -26.328  1.00 57.31           C
ATOM   2263  O   ARG A 158      -9.150   7.675 -25.267  1.00 57.31           O
ATOM   2264  HA  ARG A 158     -10.075   5.540 -26.359  1.00 57.31           H
ATOM   2265  CB  ARG A 158      -9.172   6.180 -28.219  1.00 57.31           C
ATOM   2266 1HB  ARG A 158      -9.565   5.408 -28.880  1.00 57.31           H
ATOM   2267 2HB  ARG A 158      -9.105   7.098 -28.804  1.00 57.31           H
ATOM   2268  CG  ARG A 158      -7.779   5.779 -27.729  1.00 57.31           C
ATOM   2269 1HG  ARG A 158      -7.348   6.590 -27.142  1.00 57.31           H
ATOM   2270 2HG  ARG A 158      -7.856   4.914 -27.070  1.00 57.31           H
ATOM   2271  CD  ARG A 158      -6.858   5.450 -28.906  1.00 57.31           C
ATOM   2272 1HD  ARG A 158      -7.298   4.659 -29.513  1.00 57.31           H
ATOM   2273 2HD  ARG A 158      -6.751   6.323 -29.550  1.00 57.31           H
ATOM   2274  NE  ARG A 158      -5.531   5.024 -28.407  1.00 57.31           N
ATOM   2275  HE  ARG A 158      -5.365   5.068 -27.422  1.00 57.31           H
ATOM   2276  CZ  ARG A 158      -4.539   4.585 -29.192  1.00 57.31           C
ATOM   2277  NH1 ARG A 158      -4.706   4.506 -30.520  1.00 57.31           N
ATOM   2278 1HH1 ARG A 158      -5.576   4.777 -30.931  1.00 57.31           H
ATOM   2279 2HH1 ARG A 158      -3.960   4.177 -31.099  1.00 57.31           H
ATOM   2280  NH2 ARG A 158      -3.376   4.225 -28.631  1.00 57.31           N
ATOM   2281 1HH2 ARG A 158      -2.626   3.895 -29.203  1.00 57.31           H
ATOM   2282 2HH2 ARG A 158      -3.260   4.287 -27.640  1.00 57.31           H
ATOM   2283  HN  ARG A 158     -11.636   6.322 -28.477  1.00 57.31           H
ATOM   2284  N   GLU A 159     -10.182   8.795 -26.939  1.00 63.18           N
ATOM   2285  CA  GLU A 159      -9.856  10.109 -26.411  1.00 63.18           C
ATOM   2286  C   GLU A 159     -10.614  10.358 -25.105  1.00 63.18           C
ATOM   2287  O   GLU A 159     -10.032  10.819 -24.124  1.00 63.18           O
ATOM   2288  HA  GLU A 159      -8.784  10.086 -26.218  1.00 63.18           H
ATOM   2289  CB  GLU A 159     -10.158  11.202 -27.437  1.00 63.18           C
ATOM   2290 1HB  GLU A 159     -11.144  11.037 -27.871  1.00 63.18           H
ATOM   2291 2HB  GLU A 159     -10.050  12.182 -26.972  1.00 63.18           H
ATOM   2292  CG  GLU A 159      -9.156  11.161 -28.593  1.00 63.18           C
ATOM   2293 1HG  GLU A 159      -8.141  11.113 -28.198  1.00 63.18           H
ATOM   2294 2HG  GLU A 159      -9.312  10.258 -29.182  1.00 63.18           H
ATOM   2295  CD  GLU A 159      -9.302  12.393 -29.489  1.00 63.18           C
ATOM   2296  OE1 GLU A 159      -8.331  12.679 -30.223  1.00 63.18           O
ATOM   2297  OE2 GLU A 159     -10.381  13.020 -29.421  1.00 63.18           O
ATOM   2298  HN  GLU A 159     -10.726   8.800 -27.778  1.00 63.18           H
ATOM   2299  N   LYS A 160     -11.900  10.043 -25.135  1.00 68.21           N
ATOM   2300  CA  LYS A 160     -12.749  10.251 -23.974  1.00 68.21           C
ATOM   2301  C   LYS A 160     -12.205   9.437 -22.798  1.00 68.21           C
ATOM   2302  O   LYS A 160     -12.277   9.873 -21.650  1.00 68.21           O
ATOM   2303  HA  LYS A 160     -12.696  11.308 -23.715  1.00 68.21           H
ATOM   2304  CB  LYS A 160     -14.208   9.940 -24.314  1.00 68.21           C
ATOM   2305 1HB  LYS A 160     -14.277   8.953 -24.770  1.00 68.21           H
ATOM   2306 2HB  LYS A 160     -14.800   9.910 -23.399  1.00 68.21           H
ATOM   2307  CG  LYS A 160     -14.784  10.990 -25.266  1.00 68.21           C
ATOM   2308 1HG  LYS A 160     -14.549  11.988 -24.897  1.00 68.21           H
ATOM   2309 2HG  LYS A 160     -14.315  10.894 -26.246  1.00 68.21           H
ATOM   2310  CD  LYS A 160     -16.300  10.834 -25.402  1.00 68.21           C
ATOM   2311 1HD  LYS A 160     -16.536   9.827 -25.747  1.00 68.21           H
ATOM   2312 2HD  LYS A 160     -16.770  10.955 -24.427  1.00 68.21           H
ATOM   2313  CE  LYS A 160     -16.871  11.861 -26.382  1.00 68.21           C
ATOM   2314 1HE  LYS A 160     -16.665  12.869 -26.022  1.00 68.21           H
ATOM   2315 2HE  LYS A 160     -16.380  11.762 -27.350  1.00 68.21           H
ATOM   2316  NZ  LYS A 160     -18.331  11.672 -26.538  1.00 68.21           N
ATOM   2317 1HZ  LYS A 160     -18.696  12.372 -27.174  1.00 68.21           H
ATOM   2318 2HZ  LYS A 160     -18.514  10.747 -26.911  1.00 68.21           H
ATOM   2319 3HZ  LYS A 160     -18.782  11.767 -25.635  1.00 68.21           H
ATOM   2320  HN  LYS A 160     -12.362   9.652 -25.931  1.00 68.21           H
ATOM   2321  N   ARG A 161     -11.673   8.268 -23.124  1.00 66.69           N
ATOM   2322  CA  ARG A 161     -11.143   7.377 -22.106  1.00 66.69           C
ATOM   2323  C   ARG A 161      -9.981   8.045 -21.368  1.00 66.69           C
ATOM   2324  O   ARG A 161      -9.789   7.821 -20.174  1.00 66.69           O
ATOM   2325  HA  ARG A 161     -11.981   7.193 -21.434  1.00 66.69           H
ATOM   2326  CB  ARG A 161     -10.659   6.063 -22.722  1.00 66.69           C
ATOM   2327 1HB  ARG A 161     -10.035   6.273 -23.592  1.00 66.69           H
ATOM   2328 2HB  ARG A 161     -10.036   5.528 -22.005  1.00 66.69           H
ATOM   2329  CG  ARG A 161     -11.840   5.183 -23.136  1.00 66.69           C
ATOM   2330 1HG  ARG A 161     -12.484   5.004 -22.275  1.00 66.69           H
ATOM   2331 2HG  ARG A 161     -12.442   5.702 -23.882  1.00 66.69           H
ATOM   2332  CD  ARG A 161     -11.356   3.847 -23.704  1.00 66.69           C
ATOM   2333 1HD  ARG A 161     -12.155   3.375 -24.276  1.00 66.69           H
ATOM   2334 2HD  ARG A 161     -10.527   4.014 -24.391  1.00 66.69           H
ATOM   2335  NE  ARG A 161     -10.928   2.955 -22.604  1.00 66.69           N
ATOM   2336  HE  ARG A 161     -11.122   3.241 -21.665  1.00 66.69           H
ATOM   2337  CZ  ARG A 161     -10.296   1.787 -22.786  1.00 66.69           C
ATOM   2338  NH1 ARG A 161     -10.010   1.354 -24.022  1.00 66.69           N
ATOM   2339 1HH1 ARG A 161     -10.269   1.904 -24.816  1.00 66.69           H
ATOM   2340 2HH1 ARG A 161      -9.539   0.482 -24.149  1.00 66.69           H
ATOM   2341  NH2 ARG A 161      -9.955   1.059 -21.714  1.00 66.69           N
ATOM   2342 1HH2 ARG A 161      -9.483   0.185 -21.833  1.00 66.69           H
ATOM   2343 2HH2 ARG A 161     -10.172   1.389 -20.796  1.00 66.69           H
ATOM   2344  HN  ARG A 161     -11.601   7.929 -24.062  1.00 66.69           H
ATOM   2345  N   LEU A 162      -9.237   8.852 -22.110  1.00 77.74           N
ATOM   2346  CA  LEU A 162      -8.086   9.537 -21.546  1.00 77.74           C
ATOM   2347  C   LEU A 162      -8.565  10.599 -20.554  1.00 77.74           C
ATOM   2348  O   LEU A 162      -7.959  10.787 -19.501  1.00 77.74           O
ATOM   2349  HA  LEU A 162      -7.499   8.796 -21.003  1.00 77.74           H
ATOM   2350  CB  LEU A 162      -7.195  10.092 -22.659  1.00 77.74           C
ATOM   2351 1HB  LEU A 162      -7.000   9.293 -23.375  1.00 77.74           H
ATOM   2352 2HB  LEU A 162      -7.750  10.866 -23.189  1.00 77.74           H
ATOM   2353  CG  LEU A 162      -5.854  10.679 -22.215  1.00 77.74           C
ATOM   2354  HG  LEU A 162      -6.039  11.374 -21.396  1.00 77.74           H
ATOM   2355  CD1 LEU A 162      -4.927   9.585 -21.679  1.00 77.74           C
ATOM   2356 1HD1 LEU A 162      -5.397   9.099 -20.824  1.00 77.74           H
ATOM   2357 2HD1 LEU A 162      -4.745   8.848 -22.461  1.00 77.74           H
ATOM   2358 3HD1 LEU A 162      -3.981  10.029 -21.370  1.00 77.74           H
ATOM   2359  CD2 LEU A 162      -5.203  11.478 -23.346  1.00 77.74           C
ATOM   2360 1HD2 LEU A 162      -5.032  10.824 -24.201  1.00 77.74           H
ATOM   2361 2HD2 LEU A 162      -5.862  12.295 -23.639  1.00 77.74           H
ATOM   2362 3HD2 LEU A 162      -4.251  11.883 -23.003  1.00 77.74           H
ATOM   2363  HN  LEU A 162      -9.409   9.041 -23.076  1.00 77.74           H
ATOM   2364  N   LEU A 163      -9.648  11.265 -20.926  1.00 80.41           N
ATOM   2365  CA  LEU A 163     -10.230  12.285 -20.071  1.00 80.41           C
ATOM   2366  C   LEU A 163     -10.726  11.638 -18.777  1.00 80.41           C
ATOM   2367  O   LEU A 163     -10.421  12.113 -17.684  1.00 80.41           O
ATOM   2368  HA  LEU A 163      -9.439  12.993 -19.822  1.00 80.41           H
ATOM   2369  CB  LEU A 163     -11.311  13.062 -20.824  1.00 80.41           C
ATOM   2370 1HB  LEU A 163     -10.884  13.430 -21.757  1.00 80.41           H
ATOM   2371 2HB  LEU A 163     -12.110  12.369 -21.091  1.00 80.41           H
ATOM   2372  CG  LEU A 163     -11.930  14.246 -20.077  1.00 80.41           C
ATOM   2373  HG  LEU A 163     -12.280  13.892 -19.107  1.00 80.41           H
ATOM   2374  CD1 LEU A 163     -10.886  15.333 -19.812  1.00 80.41           C
ATOM   2375 1HD1 LEU A 163     -10.078  14.921 -19.207  1.00 80.41           H
ATOM   2376 2HD1 LEU A 163     -10.484  15.689 -20.760  1.00 80.41           H
ATOM   2377 3HD1 LEU A 163     -11.352  16.162 -19.280  1.00 80.41           H
ATOM   2378  CD2 LEU A 163     -13.148  14.791 -20.826  1.00 80.41           C
ATOM   2379 1HD2 LEU A 163     -12.845  15.124 -21.818  1.00 80.41           H
ATOM   2380 2HD2 LEU A 163     -13.898  14.006 -20.919  1.00 80.41           H
ATOM   2381 3HD2 LEU A 163     -13.568  15.631 -20.273  1.00 80.41           H
ATOM   2382  HN  LEU A 163     -10.125  11.117 -21.793  1.00 80.41           H
ATOM   2383  N   TYR A 164     -11.483  10.563 -18.943  1.00 73.95           N
ATOM   2384  CA  TYR A 164     -12.036   9.853 -17.802  1.00 73.95           C
ATOM   2385  C   TYR A 164     -10.924   9.328 -16.892  1.00 73.95           C
ATOM   2386  O   TYR A 164     -11.085   9.280 -15.673  1.00 73.95           O
ATOM   2387  HA  TYR A 164     -12.656  10.552 -17.240  1.00 73.95           H
ATOM   2388  CB  TYR A 164     -12.810   8.666 -18.378  1.00 73.95           C
ATOM   2389 1HB  TYR A 164     -12.185   8.159 -19.113  1.00 73.95           H
ATOM   2390 2HB  TYR A 164     -13.007   7.951 -17.579  1.00 73.95           H
ATOM   2391  CG  TYR A 164     -14.137   9.050 -19.038  1.00 73.95           C
ATOM   2392  CD1 TYR A 164     -15.022   9.876 -18.377  1.00 73.95           C
ATOM   2393  HD1 TYR A 164     -14.777  10.255 -17.385  1.00 73.95           H
ATOM   2394  CD2 TYR A 164     -14.447   8.570 -20.294  1.00 73.95           C
ATOM   2395  HD2 TYR A 164     -13.747   7.918 -20.816  1.00 73.95           H
ATOM   2396  CE1 TYR A 164     -16.271  10.237 -18.997  1.00 73.95           C
ATOM   2397  HE1 TYR A 164     -16.979  10.889 -18.486  1.00 73.95           H
ATOM   2398  CE2 TYR A 164     -15.695   8.931 -20.915  1.00 73.95           C
ATOM   2399  HE2 TYR A 164     -15.952   8.559 -21.907  1.00 73.95           H
ATOM   2400  CZ  TYR A 164     -16.545   9.747 -20.236  1.00 73.95           C
ATOM   2401  OH  TYR A 164     -17.724  10.088 -20.822  1.00 73.95           O
ATOM   2402  HH  TYR A 164     -18.254  10.673 -20.209  1.00 73.95           H
ATOM   2403  HN  TYR A 164     -11.718  10.177 -19.835  1.00 73.95           H
ATOM   2404  N   SER A 165      -9.821   8.946 -17.518  1.00 85.60           N
ATOM   2405  CA  SER A 165      -8.688   8.413 -16.781  1.00 85.60           C
ATOM   2406  C   SER A 165      -8.136   9.476 -15.829  1.00 85.60           C
ATOM   2407  O   SER A 165      -7.691   9.157 -14.728  1.00 85.60           O
ATOM   2408  HA  SER A 165      -9.081   7.565 -16.221  1.00 85.60           H
ATOM   2409  CB  SER A 165      -7.590   7.930 -17.732  1.00 85.60           C
ATOM   2410 1HB  SER A 165      -6.849   7.361 -17.170  1.00 85.60           H
ATOM   2411 2HB  SER A 165      -8.021   7.252 -18.468  1.00 85.60           H
ATOM   2412  OG  SER A 165      -6.950   9.012 -18.402  1.00 85.60           O
ATOM   2413  HG  SER A 165      -7.608   9.745 -18.575  1.00 85.60           H
ATOM   2414  HN  SER A 165      -9.695   8.996 -18.509  1.00 85.60           H
ATOM   2415  N   LYS A 166      -8.183  10.718 -16.289  1.00 82.33           N
ATOM   2416  CA  LYS A 166      -7.731  11.834 -15.476  1.00 82.33           C
ATOM   2417  C   LYS A 166      -8.669  12.000 -14.279  1.00 82.33           C
ATOM   2418  O   LYS A 166      -8.215  12.137 -13.144  1.00 82.33           O
ATOM   2419  HA  LYS A 166      -6.737  11.586 -15.104  1.00 82.33           H
ATOM   2420  CB  LYS A 166      -7.593  13.097 -16.329  1.00 82.33           C
ATOM   2421 1HB  LYS A 166      -8.509  13.258 -16.897  1.00 82.33           H
ATOM   2422 2HB  LYS A 166      -7.463  13.964 -15.682  1.00 82.33           H
ATOM   2423  CG  LYS A 166      -6.405  12.984 -17.287  1.00 82.33           C
ATOM   2424 1HG  LYS A 166      -5.494  12.793 -16.720  1.00 82.33           H
ATOM   2425 2HG  LYS A 166      -6.550  12.134 -17.953  1.00 82.33           H
ATOM   2426  CD  LYS A 166      -6.242  14.263 -18.110  1.00 82.33           C
ATOM   2427 1HD  LYS A 166      -7.138  14.433 -18.707  1.00 82.33           H
ATOM   2428 2HD  LYS A 166      -6.136  15.119 -17.443  1.00 82.33           H
ATOM   2429  CE  LYS A 166      -5.021  14.172 -19.029  1.00 82.33           C
ATOM   2430 1HE  LYS A 166      -4.135  13.929 -18.442  1.00 82.33           H
ATOM   2431 2HE  LYS A 166      -5.159  13.364 -19.747  1.00 82.33           H
ATOM   2432  NZ  LYS A 166      -4.815  15.451 -19.745  1.00 82.33           N
ATOM   2433 1HZ  LYS A 166      -4.014  15.368 -20.360  1.00 82.33           H
ATOM   2434 2HZ  LYS A 166      -5.640  15.669 -20.291  1.00 82.33           H
ATOM   2435 3HZ  LYS A 166      -4.649  16.192 -19.072  1.00 82.33           H
ATOM   2436  HN  LYS A 166      -8.521  10.965 -17.197  1.00 82.33           H
ATOM   2437  N   MET A 167      -9.961  11.982 -14.573  1.00 84.19           N
ATOM   2438  CA  MET A 167     -10.966  12.178 -13.542  1.00 84.19           C
ATOM   2439  C   MET A 167     -10.888  11.075 -12.485  1.00 84.19           C
ATOM   2440  O   MET A 167     -10.953  11.352 -11.288  1.00 84.19           O
ATOM   2441  HA  MET A 167     -10.737  13.142 -13.088  1.00 84.19           H
ATOM   2442  CB  MET A 167     -12.357  12.178 -14.179  1.00 84.19           C
ATOM   2443 1HB  MET A 167     -12.513  11.246 -14.721  1.00 84.19           H
ATOM   2444 2HB  MET A 167     -13.118  12.225 -13.399  1.00 84.19           H
ATOM   2445  CG  MET A 167     -12.523  13.363 -15.132  1.00 84.19           C
ATOM   2446 1HG  MET A 167     -12.330  14.296 -14.603  1.00 84.19           H
ATOM   2447 2HG  MET A 167     -11.793  13.297 -15.939  1.00 84.19           H
ATOM   2448  SD  MET A 167     -14.176  13.377 -15.806  1.00 84.19           S
ATOM   2449  CE  MET A 167     -15.048  14.184 -14.474  1.00 84.19           C
ATOM   2450 1HE  MET A 167     -14.946  13.594 -13.563  1.00 84.19           H
ATOM   2451 2HE  MET A 167     -14.627  15.176 -14.312  1.00 84.19           H
ATOM   2452 3HE  MET A 167     -16.103  14.274 -14.732  1.00 84.19           H
ATOM   2453  HN  MET A 167     -10.323  11.838 -15.494  1.00 84.19           H
ATOM   2454  N   VAL A 168     -10.751   9.847 -12.965  1.00 92.02           N
ATOM   2455  CA  VAL A 168     -10.701   8.698 -12.077  1.00 92.02           C
ATOM   2456  C   VAL A 168      -9.504   8.839 -11.135  1.00 92.02           C
ATOM   2457  O   VAL A 168      -9.618   8.581  -9.938  1.00 92.02           O
ATOM   2458  HA  VAL A 168     -11.616   8.700 -11.485  1.00 92.02           H
ATOM   2459  CB  VAL A 168     -10.668   7.406 -12.896  1.00 92.02           C
ATOM   2460  HB  VAL A 168      -9.864   7.492 -13.627  1.00 92.02           H
ATOM   2461  CG1 VAL A 168     -10.367   6.200 -12.005  1.00 92.02           C
ATOM   2462 1HG1 VAL A 168      -9.396   6.335 -11.527  1.00 92.02           H
ATOM   2463 2HG1 VAL A 168     -11.139   6.110 -11.241  1.00 92.02           H
ATOM   2464 3HG1 VAL A 168     -10.350   5.295 -12.612  1.00 92.02           H
ATOM   2465  CG2 VAL A 168     -11.979   7.209 -13.661  1.00 92.02           C
ATOM   2466 1HG2 VAL A 168     -12.807   7.154 -12.955  1.00 92.02           H
ATOM   2467 2HG2 VAL A 168     -12.134   8.048 -14.339  1.00 92.02           H
ATOM   2468 3HG2 VAL A 168     -11.929   6.283 -14.234  1.00 92.02           H
ATOM   2469  HN  VAL A 168     -10.675   9.633 -13.939  1.00 92.02           H
ATOM   2470  N   CYS A 169      -8.382   9.247 -11.711  1.00 93.36           N
ATOM   2471  CA  CYS A 169      -7.163   9.418 -10.939  1.00 93.36           C
ATOM   2472  C   CYS A 169      -7.432  10.447  -9.839  1.00 93.36           C
ATOM   2473  O   CYS A 169      -7.101  10.219  -8.677  1.00 93.36           O
ATOM   2474  HA  CYS A 169      -6.926   8.445 -10.509  1.00 93.36           H
ATOM   2475  CB  CYS A 169      -5.984   9.824 -11.826  1.00 93.36           C
ATOM   2476 1HB  CYS A 169      -6.272  10.656 -12.469  1.00 93.36           H
ATOM   2477 2HB  CYS A 169      -5.156  10.171 -11.207  1.00 93.36           H
ATOM   2478  SG  CYS A 169      -5.450   8.402 -12.846  1.00 93.36           S
ATOM   2479  HG  CYS A 169      -6.440   8.484 -13.729  1.00 93.36           H
ATOM   2480  HN  CYS A 169      -8.299   9.459 -12.685  1.00 93.36           H
ATOM   2481  N   PHE A 170      -8.028  11.559 -10.246  1.00 92.99           N
ATOM   2482  CA  PHE A 170      -8.315  12.637  -9.316  1.00 92.99           C
ATOM   2483  C   PHE A 170      -9.216  12.155  -8.178  1.00 92.99           C
ATOM   2484  O   PHE A 170      -8.960  12.450  -7.011  1.00 92.99           O
ATOM   2485  HA  PHE A 170      -7.362  12.972  -8.906  1.00 92.99           H
ATOM   2486  CB  PHE A 170      -9.047  13.725 -10.104  1.00 92.99           C
ATOM   2487 1HB  PHE A 170      -8.431  14.021 -10.954  1.00 92.99           H
ATOM   2488 2HB  PHE A 170      -9.969  13.308 -10.509  1.00 92.99           H
ATOM   2489  CG  PHE A 170      -9.386  14.969  -9.281  1.00 92.99           C
ATOM   2490  CD1 PHE A 170     -10.653  15.157  -8.823  1.00 92.99           C
ATOM   2491  HD1 PHE A 170     -11.427  14.421  -9.042  1.00 92.99           H
ATOM   2492  CD2 PHE A 170      -8.421  15.887  -9.007  1.00 92.99           C
ATOM   2493  HD2 PHE A 170      -7.406  15.737  -9.374  1.00 92.99           H
ATOM   2494  CE1 PHE A 170     -10.968  16.312  -8.059  1.00 92.99           C
ATOM   2495  HE1 PHE A 170     -11.983  16.462  -7.692  1.00 92.99           H
ATOM   2496  CE2 PHE A 170      -8.736  17.042  -8.243  1.00 92.99           C
ATOM   2497  HE2 PHE A 170      -7.962  17.778  -8.023  1.00 92.99           H
ATOM   2498  CZ  PHE A 170     -10.002  17.230  -7.785  1.00 92.99           C
ATOM   2499  HZ  PHE A 170     -10.244  18.116  -7.198  1.00 92.99           H
ATOM   2500  HN  PHE A 170      -8.313  11.727 -11.190  1.00 92.99           H
ATOM   2501  N   THR A 171     -10.252  11.421  -8.556  1.00 92.69           N
ATOM   2502  CA  THR A 171     -11.202  10.908  -7.583  1.00 92.69           C
ATOM   2503  C   THR A 171     -10.492  10.014  -6.565  1.00 92.69           C
ATOM   2504  O   THR A 171     -10.810  10.045  -5.378  1.00 92.69           O
ATOM   2505  HA  THR A 171     -11.619  11.752  -7.032  1.00 92.69           H
ATOM   2506  CB  THR A 171     -12.320  10.193  -8.345  1.00 92.69           C
ATOM   2507  HB  THR A 171     -11.948   9.286  -8.821  1.00 92.69           H
ATOM   2508  OG1 THR A 171     -12.828  11.188  -9.230  1.00 92.69           O
ATOM   2509  HG1 THR A 171     -12.345  11.147 -10.104  1.00 92.69           H
ATOM   2510  CG2 THR A 171     -13.511   9.848  -7.449  1.00 92.69           C
ATOM   2511 1HG2 THR A 171     -13.925  10.763  -7.026  1.00 92.69           H
ATOM   2512 2HG2 THR A 171     -13.181   9.192  -6.643  1.00 92.69           H
ATOM   2513 3HG2 THR A 171     -14.275   9.342  -8.039  1.00 92.69           H
ATOM   2514  HN  THR A 171     -10.447  11.177  -9.506  1.00 92.69           H
ATOM   2515  N   ILE A 172      -9.542   9.238  -7.068  1.00 93.46           N
ATOM   2516  CA  ILE A 172      -8.807   8.312  -6.223  1.00 93.46           C
ATOM   2517  C   ILE A 172      -8.010   9.100  -5.182  1.00 93.46           C
ATOM   2518  O   ILE A 172      -8.005   8.750  -4.003  1.00 93.46           O
ATOM   2519  HA  ILE A 172      -9.539   7.694  -5.702  1.00 93.46           H
ATOM   2520  CB  ILE A 172      -7.949   7.375  -7.075  1.00 93.46           C
ATOM   2521  HB  ILE A 172      -7.450   7.970  -7.840  1.00 93.46           H
ATOM   2522  CG1 ILE A 172      -8.816   6.344  -7.800  1.00 93.46           C
ATOM   2523 1HG1 ILE A 172      -9.216   5.630  -7.079  1.00 93.46           H
ATOM   2524 2HG1 ILE A 172      -9.669   6.841  -8.262  1.00 93.46           H
ATOM   2525  CG2 ILE A 172      -6.856   6.715  -6.233  1.00 93.46           C
ATOM   2526 1HG2 ILE A 172      -6.214   7.484  -5.804  1.00 93.46           H
ATOM   2527 2HG2 ILE A 172      -7.315   6.136  -5.431  1.00 93.46           H
ATOM   2528 3HG2 ILE A 172      -6.261   6.054  -6.863  1.00 93.46           H
ATOM   2529  CD1 ILE A 172      -8.010   5.602  -8.867  1.00 93.46           C
ATOM   2530 1HD1 ILE A 172      -7.632   6.316  -9.599  1.00 93.46           H
ATOM   2531 2HD1 ILE A 172      -7.173   5.086  -8.397  1.00 93.46           H
ATOM   2532 3HD1 ILE A 172      -8.650   4.875  -9.367  1.00 93.46           H
ATOM   2533  HN  ILE A 172      -9.273   9.236  -8.031  1.00 93.46           H
ATOM   2534  N   TRP A 173      -7.355  10.150  -5.656  1.00 91.66           N
ATOM   2535  CA  TRP A 173      -6.488  10.941  -4.799  1.00 91.66           C
ATOM   2536  C   TRP A 173      -7.353  11.579  -3.711  1.00 91.66           C
ATOM   2537  O   TRP A 173      -6.984  11.575  -2.537  1.00 91.66           O
ATOM   2538  HA  TRP A 173      -5.760  10.266  -4.349  1.00 91.66           H
ATOM   2539  CB  TRP A 173      -5.700  11.968  -5.615  1.00 91.66           C
ATOM   2540 1HB  TRP A 173      -6.374  12.451  -6.321  1.00 91.66           H
ATOM   2541 2HB  TRP A 173      -5.331  12.744  -4.944  1.00 91.66           H
ATOM   2542  CG  TRP A 173      -4.517  11.376  -6.385  1.00 91.66           C
ATOM   2543  CD1 TRP A 173      -4.384  11.234  -7.710  1.00 91.66           C
ATOM   2544  HD1 TRP A 173      -5.137  11.536  -8.438  1.00 91.66           H
ATOM   2545  CD2 TRP A 173      -3.299  10.850  -5.817  1.00 91.66           C
ATOM   2546  NE1 TRP A 173      -3.174  10.656  -8.038  1.00 91.66           N
ATOM   2547  HE1 TRP A 173      -2.847  10.449  -8.960  1.00 91.66           H
ATOM   2548  CE2 TRP A 173      -2.493  10.416  -6.850  1.00 91.66           C
ATOM   2549  CE3 TRP A 173      -2.891  10.744  -4.476  1.00 91.66           C
ATOM   2550  HE3 TRP A 173      -3.508  11.080  -3.643  1.00 91.66           H
ATOM   2551  CZ2 TRP A 173      -1.230   9.846  -6.650  1.00 91.66           C
ATOM   2552  HZ2 TRP A 173      -0.613   9.511  -7.483  1.00 91.66           H
ATOM   2553  CZ3 TRP A 173      -1.626  10.173  -4.293  1.00 91.66           C
ATOM   2554  HZ3 TRP A 173      -1.261  10.068  -3.271  1.00 91.66           H
ATOM   2555  CH2 TRP A 173      -0.803   9.731  -5.322  1.00 91.66           C
ATOM   2556  HH2 TRP A 173       0.171   9.296  -5.096  1.00 91.66           H
ATOM   2557  HN  TRP A 173      -7.410  10.462  -6.605  1.00 91.66           H
ATOM   2558  N   VAL A 174      -8.488  12.112  -4.138  1.00 95.18           N
ATOM   2559  CA  VAL A 174      -9.390  12.787  -3.221  1.00 95.18           C
ATOM   2560  C   VAL A 174      -9.879  11.791  -2.167  1.00 95.18           C
ATOM   2561  O   VAL A 174      -9.895  12.099  -0.976  1.00 95.18           O
ATOM   2562  HA  VAL A 174      -8.824  13.574  -2.723  1.00 95.18           H
ATOM   2563  CB  VAL A 174     -10.533  13.443  -3.998  1.00 95.18           C
ATOM   2564  HB  VAL A 174     -10.992  12.681  -4.627  1.00 95.18           H
ATOM   2565  CG1 VAL A 174     -11.607  13.978  -3.048  1.00 95.18           C
ATOM   2566 1HG1 VAL A 174     -12.012  13.155  -2.459  1.00 95.18           H
ATOM   2567 2HG1 VAL A 174     -11.166  14.719  -2.382  1.00 95.18           H
ATOM   2568 3HG1 VAL A 174     -12.407  14.439  -3.627  1.00 95.18           H
ATOM   2569  CG2 VAL A 174     -10.008  14.553  -4.912  1.00 95.18           C
ATOM   2570 1HG2 VAL A 174      -9.512  15.314  -4.310  1.00 95.18           H
ATOM   2571 2HG2 VAL A 174      -9.297  14.132  -5.623  1.00 95.18           H
ATOM   2572 3HG2 VAL A 174     -10.841  15.002  -5.453  1.00 95.18           H
ATOM   2573  HN  VAL A 174      -8.794  12.087  -5.090  1.00 95.18           H
ATOM   2574  N   LEU A 175     -10.266  10.617  -2.643  1.00 89.89           N
ATOM   2575  CA  LEU A 175     -10.816   9.598  -1.766  1.00 89.89           C
ATOM   2576  C   LEU A 175      -9.761   9.193  -0.735  1.00 89.89           C
ATOM   2577  O   LEU A 175     -10.053   9.104   0.456  1.00 89.89           O
ATOM   2578  HA  LEU A 175     -11.661  10.042  -1.239  1.00 89.89           H
ATOM   2579  CB  LEU A 175     -11.359   8.424  -2.583  1.00 89.89           C
ATOM   2580 1HB  LEU A 175     -12.117   8.803  -3.269  1.00 89.89           H
ATOM   2581 2HB  LEU A 175     -10.548   8.025  -3.193  1.00 89.89           H
ATOM   2582  CG  LEU A 175     -11.969   7.273  -1.780  1.00 89.89           C
ATOM   2583  HG  LEU A 175     -11.226   6.927  -1.061  1.00 89.89           H
ATOM   2584  CD1 LEU A 175     -13.186   7.745  -0.982  1.00 89.89           C
ATOM   2585 1HD1 LEU A 175     -12.884   8.532  -0.291  1.00 89.89           H
ATOM   2586 2HD1 LEU A 175     -13.941   8.132  -1.666  1.00 89.89           H
ATOM   2587 3HD1 LEU A 175     -13.599   6.907  -0.421  1.00 89.89           H
ATOM   2588  CD2 LEU A 175     -12.304   6.088  -2.688  1.00 89.89           C
ATOM   2589 1HD2 LEU A 175     -13.020   6.402  -3.447  1.00 89.89           H
ATOM   2590 2HD2 LEU A 175     -11.394   5.733  -3.173  1.00 89.89           H
ATOM   2591 3HD2 LEU A 175     -12.735   5.284  -2.092  1.00 89.89           H
ATOM   2592  HN  LEU A 175     -10.207  10.358  -3.608  1.00 89.89           H
ATOM   2593  N   ALA A 176      -8.554   8.960  -1.231  1.00 94.77           N
ATOM   2594  CA  ALA A 176      -7.474   8.490  -0.381  1.00 94.77           C
ATOM   2595  C   ALA A 176      -7.183   9.540   0.694  1.00 94.77           C
ATOM   2596  O   ALA A 176      -6.912   9.198   1.843  1.00 94.77           O
ATOM   2597  HA  ALA A 176      -7.806   7.571   0.102  1.00 94.77           H
ATOM   2598  CB  ALA A 176      -6.246   8.179  -1.240  1.00 94.77           C
ATOM   2599 1HB  ALA A 176      -6.498   7.407  -1.967  1.00 94.77           H
ATOM   2600 2HB  ALA A 176      -5.931   9.082  -1.763  1.00 94.77           H
ATOM   2601 3HB  ALA A 176      -5.436   7.827  -0.601  1.00 94.77           H
ATOM   2602  HN  ALA A 176      -8.311   9.085  -2.193  1.00 94.77           H
ATOM   2603  N   ALA A 177      -7.250  10.797   0.280  1.00 94.76           N
ATOM   2604  CA  ALA A 177      -6.971  11.898   1.186  1.00 94.76           C
ATOM   2605  C   ALA A 177      -7.981  11.876   2.335  1.00 94.76           C
ATOM   2606  O   ALA A 177      -7.606  12.013   3.499  1.00 94.76           O
ATOM   2607  HA  ALA A 177      -5.970  11.750   1.591  1.00 94.76           H
ATOM   2608  CB  ALA A 177      -6.998  13.217   0.411  1.00 94.76           C
ATOM   2609 1HB  ALA A 177      -6.243  13.193  -0.374  1.00 94.76           H
ATOM   2610 2HB  ALA A 177      -7.983  13.355  -0.036  1.00 94.76           H
ATOM   2611 3HB  ALA A 177      -6.789  14.043   1.091  1.00 94.76           H
ATOM   2612  HN  ALA A 177      -7.489  11.067  -0.652  1.00 94.76           H
ATOM   2613  N   ALA A 178      -9.243  11.704   1.968  1.00 95.05           N
ATOM   2614  CA  ALA A 178     -10.317  11.732   2.946  1.00 95.05           C
ATOM   2615  C   ALA A 178     -10.133  10.577   3.933  1.00 95.05           C
ATOM   2616  O   ALA A 178     -10.429  10.715   5.119  1.00 95.05           O
ATOM   2617  HA  ALA A 178     -10.248  12.675   3.488  1.00 95.05           H
ATOM   2618  CB  ALA A 178     -11.665  11.674   2.225  1.00 95.05           C
ATOM   2619 1HB  ALA A 178     -11.758  12.532   1.559  1.00 95.05           H
ATOM   2620 2HB  ALA A 178     -11.727  10.754   1.644  1.00 95.05           H
ATOM   2621 3HB  ALA A 178     -12.471  11.695   2.959  1.00 95.05           H
ATOM   2622  HN  ALA A 178      -9.534  11.547   1.025  1.00 95.05           H
ATOM   2623  N   LEU A 179      -9.646   9.463   3.406  1.00 92.11           N
ATOM   2624  CA  LEU A 179      -9.490   8.261   4.209  1.00 92.11           C
ATOM   2625  C   LEU A 179      -8.306   8.440   5.161  1.00 92.11           C
ATOM   2626  O   LEU A 179      -8.059   7.590   6.016  1.00 92.11           O
ATOM   2627  HA  LEU A 179     -10.396   8.145   4.803  1.00 92.11           H
ATOM   2628  CB  LEU A 179      -9.376   7.028   3.310  1.00 92.11           C
ATOM   2629 1HB  LEU A 179      -8.574   7.199   2.592  1.00 92.11           H
ATOM   2630 2HB  LEU A 179      -9.076   6.181   3.927  1.00 92.11           H
ATOM   2631  CG  LEU A 179     -10.640   6.641   2.540  1.00 92.11           C
ATOM   2632  HG  LEU A 179     -10.996   7.520   2.003  1.00 92.11           H
ATOM   2633  CD1 LEU A 179     -10.336   5.566   1.494  1.00 92.11           C
ATOM   2634 1HD1 LEU A 179      -9.598   5.944   0.787  1.00 92.11           H
ATOM   2635 2HD1 LEU A 179      -9.943   4.678   1.989  1.00 92.11           H
ATOM   2636 3HD1 LEU A 179     -11.252   5.309   0.961  1.00 92.11           H
ATOM   2637  CD2 LEU A 179     -11.755   6.212   3.495  1.00 92.11           C
ATOM   2638 1HD2 LEU A 179     -11.424   5.353   4.078  1.00 92.11           H
ATOM   2639 2HD2 LEU A 179     -11.994   7.037   4.167  1.00 92.11           H
ATOM   2640 3HD2 LEU A 179     -12.642   5.942   2.921  1.00 92.11           H
ATOM   2641  HN  LEU A 179      -9.361   9.373   2.452  1.00 92.11           H
ATOM   2642  N   CYS A 180      -7.605   9.550   4.982  1.00 91.23           N
ATOM   2643  CA  CYS A 180      -6.421   9.824   5.778  1.00 91.23           C
ATOM   2644  C   CYS A 180      -6.821  10.748   6.930  1.00 91.23           C
ATOM   2645  O   CYS A 180      -5.988  11.104   7.762  1.00 91.23           O
ATOM   2646  HA  CYS A 180      -6.069   8.865   6.156  1.00 91.23           H
ATOM   2647  CB  CYS A 180      -5.296  10.422   4.931  1.00 91.23           C
ATOM   2648 1HB  CYS A 180      -5.636  11.344   4.459  1.00 91.23           H
ATOM   2649 2HB  CYS A 180      -4.450  10.682   5.567  1.00 91.23           H
ATOM   2650  SG  CYS A 180      -4.771   9.223   3.652  1.00 91.23           S
ATOM   2651  HG  CYS A 180      -5.949   9.148   3.040  1.00 91.23           H
ATOM   2652  HN  CYS A 180      -7.834  10.253   4.309  1.00 91.23           H
ATOM   2653  N   ILE A 181      -8.095  11.110   6.942  1.00 91.07           N
ATOM   2654  CA  ILE A 181      -8.600  12.038   7.939  1.00 91.07           C
ATOM   2655  C   ILE A 181      -8.316  11.483   9.336  1.00 91.07           C
ATOM   2656  O   ILE A 181      -7.802  12.195  10.198  1.00 91.07           O
ATOM   2657  HA  ILE A 181      -8.054  12.974   7.821  1.00 91.07           H
ATOM   2658  CB  ILE A 181     -10.079  12.342   7.688  1.00 91.07           C
ATOM   2659  HB  ILE A 181     -10.599  11.398   7.526  1.00 91.07           H
ATOM   2660  CG1 ILE A 181     -10.258  13.180   6.420  1.00 91.07           C
ATOM   2661 1HG1 ILE A 181      -9.821  14.167   6.567  1.00 91.07           H
ATOM   2662 2HG1 ILE A 181      -9.721  12.714   5.593  1.00 91.07           H
ATOM   2663  CG2 ILE A 181     -10.717  13.007   8.909  1.00 91.07           C
ATOM   2664 1HG2 ILE A 181     -10.639  12.341   9.768  1.00 91.07           H
ATOM   2665 2HG2 ILE A 181     -10.200  13.942   9.125  1.00 91.07           H
ATOM   2666 3HG2 ILE A 181     -11.768  13.213   8.703  1.00 91.07           H
ATOM   2667  CD1 ILE A 181     -11.739  13.319   6.059  1.00 91.07           C
ATOM   2668 1HD1 ILE A 181     -12.166  12.331   5.889  1.00 91.07           H
ATOM   2669 2HD1 ILE A 181     -12.267  13.807   6.878  1.00 91.07           H
ATOM   2670 3HD1 ILE A 181     -11.837  13.918   5.154  1.00 91.07           H
ATOM   2671  HN  ILE A 181      -8.776  10.781   6.287  1.00 91.07           H
ATOM   2672  N   PRO A 182      -8.643  10.208   9.585  1.00 92.67           N
ATOM   2673  CA  PRO A 182      -8.429   9.619  10.910  1.00 92.67           C
ATOM   2674  C   PRO A 182      -7.001   9.798  11.397  1.00 92.67           C
ATOM   2675  O   PRO A 182      -6.776  10.150  12.555  1.00 92.67           O
ATOM   2676  HA  PRO A 182      -9.049  10.126  11.649  1.00 92.67           H
ATOM   2677  CB  PRO A 182      -8.780   8.143  10.711  1.00 92.67           C
ATOM   2678 1HB  PRO A 182      -7.901   7.553  10.452  1.00 92.67           H
ATOM   2679 2HB  PRO A 182      -9.202   7.705  11.616  1.00 92.67           H
ATOM   2680  CG  PRO A 182      -9.795   8.171   9.573  1.00 92.67           C
ATOM   2681 1HG  PRO A 182      -9.877   7.203   9.081  1.00 92.67           H
ATOM   2682 2HG  PRO A 182     -10.794   8.421   9.929  1.00 92.67           H
ATOM   2683  CD  PRO A 182      -9.235   9.238   8.646  1.00 92.67           C
ATOM   2684 1HD  PRO A 182      -8.487   8.831   7.966  1.00 92.67           H
ATOM   2685 2HD  PRO A 182     -10.014   9.686   8.028  1.00 92.67           H
ATOM   2686  N   GLU A 183      -6.065   9.550  10.493  1.00 89.41           N
ATOM   2687  CA  GLU A 183      -4.655   9.614  10.838  1.00 89.41           C
ATOM   2688  C   GLU A 183      -4.275  11.035  11.257  1.00 89.41           C
ATOM   2689  O   GLU A 183      -3.491  11.224  12.185  1.00 89.41           O
ATOM   2690  HA  GLU A 183      -4.533   8.935  11.682  1.00 89.41           H
ATOM   2691  CB  GLU A 183      -3.784   9.133   9.676  1.00 89.41           C
ATOM   2692 1HB  GLU A 183      -4.188   9.505   8.735  1.00 89.41           H
ATOM   2693 2HB  GLU A 183      -2.748   9.428   9.847  1.00 89.41           H
ATOM   2694  CG  GLU A 183      -3.787   7.605   9.584  1.00 89.41           C
ATOM   2695 1HG  GLU A 183      -3.009   7.277   8.895  1.00 89.41           H
ATOM   2696 2HG  GLU A 183      -3.550   7.178  10.559  1.00 89.41           H
ATOM   2697  CD  GLU A 183      -5.147   7.087   9.112  1.00 89.41           C
ATOM   2698  OE1 GLU A 183      -5.377   5.869   9.273  1.00 89.41           O
ATOM   2699  OE2 GLU A 183      -5.925   7.921   8.601  1.00 89.41           O
ATOM   2700  HN  GLU A 183      -6.257   9.309   9.542  1.00 89.41           H
ATOM   2701  N   ILE A 184      -4.849  11.999  10.551  1.00 90.99           N
ATOM   2702  CA  ILE A 184      -4.538  13.396  10.802  1.00 90.99           C
ATOM   2703  C   ILE A 184      -4.942  13.756  12.233  1.00 90.99           C
ATOM   2704  O   ILE A 184      -4.225  14.480  12.921  1.00 90.99           O
ATOM   2705  HA  ILE A 184      -3.458  13.513  10.708  1.00 90.99           H
ATOM   2706  CB  ILE A 184      -5.183  14.287   9.738  1.00 90.99           C
ATOM   2707  HB  ILE A 184      -6.242  14.035   9.677  1.00 90.99           H
ATOM   2708  CG1 ILE A 184      -4.575  14.023   8.359  1.00 90.99           C
ATOM   2709 1HG1 ILE A 184      -3.554  14.402   8.329  1.00 90.99           H
ATOM   2710 2HG1 ILE A 184      -4.522  12.949   8.181  1.00 90.99           H
ATOM   2711  CG2 ILE A 184      -5.093  15.763  10.131  1.00 90.99           C
ATOM   2712 1HG2 ILE A 184      -5.609  15.919  11.078  1.00 90.99           H
ATOM   2713 2HG2 ILE A 184      -4.046  16.047  10.237  1.00 90.99           H
ATOM   2714 3HG2 ILE A 184      -5.558  16.374   9.358  1.00 90.99           H
ATOM   2715  CD1 ILE A 184      -5.404  14.687   7.258  1.00 90.99           C
ATOM   2716 1HD1 ILE A 184      -6.418  14.288   7.275  1.00 90.99           H
ATOM   2717 2HD1 ILE A 184      -5.435  15.764   7.426  1.00 90.99           H
ATOM   2718 3HD1 ILE A 184      -4.950  14.484   6.288  1.00 90.99           H
ATOM   2719  HN  ILE A 184      -5.513  11.838   9.821  1.00 90.99           H
ATOM   2720  N   LEU A 185      -6.090  13.232  12.639  1.00 91.18           N
ATOM   2721  CA  LEU A 185      -6.708  13.658  13.882  1.00 91.18           C
ATOM   2722  C   LEU A 185      -5.975  13.012  15.059  1.00 91.18           C
ATOM   2723  O   LEU A 185      -5.602  13.693  16.013  1.00 91.18           O
ATOM   2724  HA  LEU A 185      -6.589  14.739  13.953  1.00 91.18           H
ATOM   2725  CB  LEU A 185      -8.211  13.369  13.861  1.00 91.18           C
ATOM   2726 1HB  LEU A 185      -8.354  12.314  13.624  1.00 91.18           H
ATOM   2727 2HB  LEU A 185      -8.606  13.526  14.864  1.00 91.18           H
ATOM   2728  CG  LEU A 185      -9.040  14.200  12.880  1.00 91.18           C
ATOM   2729  HG  LEU A 185      -8.661  14.020  11.874  1.00 91.18           H
ATOM   2730  CD1 LEU A 185     -10.507  13.765  12.896  1.00 91.18           C
ATOM   2731 1HD1 LEU A 185     -10.577  12.716  12.610  1.00 91.18           H
ATOM   2732 2HD1 LEU A 185     -10.914  13.898  13.898  1.00 91.18           H
ATOM   2733 3HD1 LEU A 185     -11.073  14.373  12.190  1.00 91.18           H
ATOM   2734  CD2 LEU A 185      -8.882  15.696  13.160  1.00 91.18           C
ATOM   2735 1HD2 LEU A 185      -9.219  15.913  14.174  1.00 91.18           H
ATOM   2736 2HD2 LEU A 185      -7.834  15.977  13.057  1.00 91.18           H
ATOM   2737 3HD2 LEU A 185      -9.482  16.264  12.449  1.00 91.18           H
ATOM   2738  HN  LEU A 185      -6.594  12.531  12.134  1.00 91.18           H
ATOM   2739  N   TYR A 186      -5.790  11.704  14.954  1.00 91.58           N
ATOM   2740  CA  TYR A 186      -5.518  10.889  16.126  1.00 91.58           C
ATOM   2741  C   TYR A 186      -4.055  10.443  16.157  1.00 91.58           C
ATOM   2742  O   TYR A 186      -3.633   9.749  17.080  1.00 91.58           O
ATOM   2743  HA  TYR A 186      -5.725  11.493  17.010  1.00 91.58           H
ATOM   2744  CB  TYR A 186      -6.413   9.655  15.998  1.00 91.58           C
ATOM   2745 1HB  TYR A 186      -6.092   9.074  15.133  1.00 91.58           H
ATOM   2746 2HB  TYR A 186      -6.272   9.024  16.876  1.00 91.58           H
ATOM   2747  CG  TYR A 186      -7.902   9.977  15.854  1.00 91.58           C
ATOM   2748  CD1 TYR A 186      -8.502  10.866  16.722  1.00 91.58           C
ATOM   2749  HD1 TYR A 186      -7.916  11.338  17.510  1.00 91.58           H
ATOM   2750  CD2 TYR A 186      -8.643   9.379  14.855  1.00 91.58           C
ATOM   2751  HD2 TYR A 186      -8.169   8.677  14.170  1.00 91.58           H
ATOM   2752  CE1 TYR A 186      -9.903  11.169  16.586  1.00 91.58           C
ATOM   2753  HE1 TYR A 186     -10.390  11.869  17.265  1.00 91.58           H
ATOM   2754  CE2 TYR A 186     -10.044   9.683  14.720  1.00 91.58           C
ATOM   2755  HE2 TYR A 186     -10.642   9.218  13.936  1.00 91.58           H
ATOM   2756  CZ  TYR A 186     -10.605  10.563  15.592  1.00 91.58           C
ATOM   2757  OH  TYR A 186     -11.929  10.849  15.463  1.00 91.58           O
ATOM   2758  HH  TYR A 186     -12.326  10.308  14.723  1.00 91.58           H
ATOM   2759  HN  TYR A 186      -5.823  11.202  14.089  1.00 91.58           H
ATOM   2760  N   SER A 187      -3.321  10.861  15.136  1.00 92.60           N
ATOM   2761  CA  SER A 187      -1.877  10.701  15.138  1.00 92.60           C
ATOM   2762  C   SER A 187      -1.245  11.663  16.146  1.00 92.60           C
ATOM   2763  O   SER A 187      -1.442  12.874  16.060  1.00 92.60           O
ATOM   2764  HA  SER A 187      -1.701   9.667  15.434  1.00 92.60           H
ATOM   2765  CB  SER A 187      -1.294  10.936  13.743  1.00 92.60           C
ATOM   2766 1HB  SER A 187      -1.559  11.938  13.404  1.00 92.60           H
ATOM   2767 2HB  SER A 187      -0.206  10.894  13.792  1.00 92.60           H
ATOM   2768  OG  SER A 187      -1.764   9.977  12.799  1.00 92.60           O
ATOM   2769  HG  SER A 187      -2.271  10.435  12.069  1.00 92.60           H
ATOM   2770  HN  SER A 187      -3.696  11.300  14.320  1.00 92.60           H
ATOM   2771  N   GLN A 188      -0.499  11.088  17.078  1.00 85.73           N
ATOM   2772  CA  GLN A 188       0.262  11.885  18.024  1.00 85.73           C
ATOM   2773  C   GLN A 188       1.510  11.123  18.477  1.00 85.73           C
ATOM   2774  O   GLN A 188       1.651   9.934  18.196  1.00 85.73           O
ATOM   2775  HA  GLN A 188       0.554  12.782  17.479  1.00 85.73           H
ATOM   2776  CB  GLN A 188      -0.600  12.285  19.223  1.00 85.73           C
ATOM   2777 1HB  GLN A 188      -0.042  12.965  19.866  1.00 85.73           H
ATOM   2778 2HB  GLN A 188      -1.482  12.825  18.877  1.00 85.73           H
ATOM   2779  CG  GLN A 188      -1.031  11.055  20.024  1.00 85.73           C
ATOM   2780 1HG  GLN A 188      -1.516  10.337  19.362  1.00 85.73           H
ATOM   2781 2HG  GLN A 188      -0.152  10.561  20.440  1.00 85.73           H
ATOM   2782  CD  GLN A 188      -1.987  11.443  21.154  1.00 85.73           C
ATOM   2783  OE1 GLN A 188      -2.610  12.492  21.141  1.00 85.73           O
ATOM   2784  NE2 GLN A 188      -2.068  10.541  22.128  1.00 85.73           N
ATOM   2785 1HE2 GLN A 188      -1.529   9.700  22.077  1.00 85.73           H
ATOM   2786 2HE2 GLN A 188      -2.667  10.704  22.911  1.00 85.73           H
ATOM   2787  HN  GLN A 188      -0.411  10.098  17.191  1.00 85.73           H
ATOM   2788  N   ILE A 189       2.383  11.840  19.169  1.00 90.55           N
ATOM   2789  CA  ILE A 189       3.547  11.217  19.778  1.00 90.55           C
ATOM   2790  C   ILE A 189       3.170  10.686  21.162  1.00 90.55           C
ATOM   2791  O   ILE A 189       2.606  11.415  21.978  1.00 90.55           O
ATOM   2792  HA  ILE A 189       3.831  10.373  19.150  1.00 90.55           H
ATOM   2793  CB  ILE A 189       4.728  12.189  19.793  1.00 90.55           C
ATOM   2794  HB  ILE A 189       4.426  13.085  20.335  1.00 90.55           H
ATOM   2795  CG1 ILE A 189       5.098  12.624  18.373  1.00 90.55           C
ATOM   2796 1HG1 ILE A 189       5.481  11.769  17.815  1.00 90.55           H
ATOM   2797 2HG1 ILE A 189       4.207  12.972  17.851  1.00 90.55           H
ATOM   2798  CG2 ILE A 189       5.922  11.590  20.538  1.00 90.55           C
ATOM   2799 1HG2 ILE A 189       5.636  11.372  21.567  1.00 90.55           H
ATOM   2800 2HG2 ILE A 189       6.233  10.669  20.045  1.00 90.55           H
ATOM   2801 3HG2 ILE A 189       6.748  12.302  20.534  1.00 90.55           H
ATOM   2802  CD1 ILE A 189       6.149  13.736  18.397  1.00 90.55           C
ATOM   2803 1HD1 ILE A 189       5.754  14.598  18.934  1.00 90.55           H
ATOM   2804 2HD1 ILE A 189       7.048  13.376  18.898  1.00 90.55           H
ATOM   2805 3HD1 ILE A 189       6.394  14.026  17.375  1.00 90.55           H
ATOM   2806  HN  ILE A 189       2.306  12.826  19.316  1.00 90.55           H
ATOM   2807  N   LYS A 190       3.495   9.422  21.385  1.00 85.67           N
ATOM   2808  CA  LYS A 190       3.303   8.818  22.693  1.00 85.67           C
ATOM   2809  C   LYS A 190       4.656   8.362  23.243  1.00 85.67           C
ATOM   2810  O   LYS A 190       5.523   7.928  22.487  1.00 85.67           O
ATOM   2811  HA  LYS A 190       2.904   9.589  23.352  1.00 85.67           H
ATOM   2812  CB  LYS A 190       2.261   7.700  22.619  1.00 85.67           C
ATOM   2813 1HB  LYS A 190       1.327   8.094  22.217  1.00 85.67           H
ATOM   2814 2HB  LYS A 190       2.601   6.925  21.932  1.00 85.67           H
ATOM   2815  CG  LYS A 190       2.011   7.092  24.000  1.00 85.67           C
ATOM   2816 1HG  LYS A 190       2.953   6.741  24.422  1.00 85.67           H
ATOM   2817 2HG  LYS A 190       1.625   7.857  24.674  1.00 85.67           H
ATOM   2818  CD  LYS A 190       1.019   5.931  23.917  1.00 85.67           C
ATOM   2819 1HD  LYS A 190       0.029   6.311  23.662  1.00 85.67           H
ATOM   2820 2HD  LYS A 190       1.315   5.251  23.117  1.00 85.67           H
ATOM   2821  CE  LYS A 190       0.953   5.169  25.242  1.00 85.67           C
ATOM   2822 1HE  LYS A 190       1.948   5.109  25.683  1.00 85.67           H
ATOM   2823 2HE  LYS A 190       0.323   5.710  25.948  1.00 85.67           H
ATOM   2824  NZ  LYS A 190       0.414   3.807  25.031  1.00 85.67           N
ATOM   2825 1HZ  LYS A 190       0.369   3.319  25.919  1.00 85.67           H
ATOM   2826 2HZ  LYS A 190      -0.516   3.869  24.632  1.00 85.67           H
ATOM   2827 3HZ  LYS A 190       1.020   3.298  24.396  1.00 85.67           H
ATOM   2828  HN  LYS A 190       3.883   8.814  20.692  1.00 85.67           H
ATOM   2829  N   GLU A 191       4.794   8.477  24.556  1.00 76.85           N
ATOM   2830  CA  GLU A 191       5.968   7.955  25.233  1.00 76.85           C
ATOM   2831  C   GLU A 191       5.689   6.553  25.777  1.00 76.85           C
ATOM   2832  O   GLU A 191       4.710   6.344  26.493  1.00 76.85           O
ATOM   2833  HA  GLU A 191       6.746   7.908  24.471  1.00 76.85           H
ATOM   2834  CB  GLU A 191       6.420   8.897  26.352  1.00 76.85           C
ATOM   2835 1HB  GLU A 191       6.489   9.915  25.969  1.00 76.85           H
ATOM   2836 2HB  GLU A 191       5.748   8.802  27.205  1.00 76.85           H
ATOM   2837  CG  GLU A 191       7.814   8.520  26.857  1.00 76.85           C
ATOM   2838 1HG  GLU A 191       7.795   7.511  27.270  1.00 76.85           H
ATOM   2839 2HG  GLU A 191       8.516   8.510  26.023  1.00 76.85           H
ATOM   2840  CD  GLU A 191       8.295   9.504  27.924  1.00 76.85           C
ATOM   2841  OE1 GLU A 191       9.367   9.231  28.506  1.00 76.85           O
ATOM   2842  OE2 GLU A 191       7.580  10.508  28.134  1.00 76.85           O
ATOM   2843  HN  GLU A 191       4.122   8.916  25.152  1.00 76.85           H
ATOM   2844  N   GLU A 192       6.565   5.627  25.415  1.00 78.11           N
ATOM   2845  CA  GLU A 192       6.442   4.257  25.882  1.00 78.11           C
ATOM   2846  C   GLU A 192       7.793   3.744  26.385  1.00 78.11           C
ATOM   2847  O   GLU A 192       8.749   3.647  25.617  1.00 78.11           O
ATOM   2848  HA  GLU A 192       5.730   4.295  26.707  1.00 78.11           H
ATOM   2849  CB  GLU A 192       5.886   3.350  24.782  1.00 78.11           C
ATOM   2850 1HB  GLU A 192       4.933   3.744  24.429  1.00 78.11           H
ATOM   2851 2HB  GLU A 192       6.626   3.237  23.990  1.00 78.11           H
ATOM   2852  CG  GLU A 192       5.610   1.944  25.318  1.00 78.11           C
ATOM   2853 1HG  GLU A 192       5.302   1.293  24.500  1.00 78.11           H
ATOM   2854 2HG  GLU A 192       6.525   1.523  25.733  1.00 78.11           H
ATOM   2855  CD  GLU A 192       4.521   1.971  26.393  1.00 78.11           C
ATOM   2856  OE1 GLU A 192       4.707   1.262  27.406  1.00 78.11           O
ATOM   2857  OE2 GLU A 192       3.528   2.699  26.178  1.00 78.11           O
ATOM   2858  HN  GLU A 192       7.346   5.801  24.816  1.00 78.11           H
ATOM   2859  N   SER A 193       7.829   3.428  27.671  1.00 77.60           N
ATOM   2860  CA  SER A 193       9.029   2.871  28.272  1.00 77.60           C
ATOM   2861  C   SER A 193      10.219   3.798  28.019  1.00 77.60           C
ATOM   2862  O   SER A 193      11.333   3.333  27.781  1.00 77.60           O
ATOM   2863  HA  SER A 193       8.814   2.806  29.339  1.00 77.60           H
ATOM   2864  CB  SER A 193       9.320   1.472  27.725  1.00 77.60           C
ATOM   2865 1HB  SER A 193       9.507   1.534  26.653  1.00 77.60           H
ATOM   2866 2HB  SER A 193      10.228   1.084  28.186  1.00 77.60           H
ATOM   2867  OG  SER A 193       8.244   0.570  27.967  1.00 77.60           O
ATOM   2868  HG  SER A 193       8.406  -0.293  27.488  1.00 77.60           H
ATOM   2869  HN  SER A 193       7.059   3.547  28.298  1.00 77.60           H
ATOM   2870  N   GLY A 194       9.944   5.093  28.078  1.00 84.68           N
ATOM   2871  CA  GLY A 194      10.991   6.089  27.928  1.00 84.68           C
ATOM   2872  C   GLY A 194      11.370   6.267  26.456  1.00 84.68           C
ATOM   2873  O   GLY A 194      12.346   6.946  26.141  1.00 84.68           O
ATOM   2874 1HA  GLY A 194      10.654   7.041  28.338  1.00 84.68           H
ATOM   2875 2HA  GLY A 194      11.869   5.788  28.499  1.00 84.68           H
ATOM   2876  HN  GLY A 194       9.026   5.463  28.226  1.00 84.68           H
ATOM   2877  N   ILE A 195      10.578   5.646  25.595  1.00 82.14           N
ATOM   2878  CA  ILE A 195      10.794   5.762  24.162  1.00 82.14           C
ATOM   2879  C   ILE A 195       9.618   6.513  23.534  1.00 82.14           C
ATOM   2880  O   ILE A 195       8.461   6.163  23.760  1.00 82.14           O
ATOM   2881  HA  ILE A 195      11.698   6.352  24.015  1.00 82.14           H
ATOM   2882  CB  ILE A 195      11.045   4.385  23.545  1.00 82.14           C
ATOM   2883  HB  ILE A 195      10.179   3.756  23.750  1.00 82.14           H
ATOM   2884  CG1 ILE A 195      12.257   3.709  24.188  1.00 82.14           C
ATOM   2885 1HG1 ILE A 195      13.146   4.319  24.027  1.00 82.14           H
ATOM   2886 2HG1 ILE A 195      12.110   3.638  25.265  1.00 82.14           H
ATOM   2887  CG2 ILE A 195      11.182   4.483  22.024  1.00 82.14           C
ATOM   2888 1HG2 ILE A 195      10.265   4.893  21.602  1.00 82.14           H
ATOM   2889 2HG2 ILE A 195      12.020   5.135  21.776  1.00 82.14           H
ATOM   2890 3HG2 ILE A 195      11.360   3.490  21.611  1.00 82.14           H
ATOM   2891  CD1 ILE A 195      12.478   2.311  23.605  1.00 82.14           C
ATOM   2892 1HD1 ILE A 195      11.597   1.697  23.789  1.00 82.14           H
ATOM   2893 2HD1 ILE A 195      12.650   2.388  22.531  1.00 82.14           H
ATOM   2894 3HD1 ILE A 195      13.346   1.853  24.079  1.00 82.14           H
ATOM   2895  HN  ILE A 195       9.803   5.072  25.860  1.00 82.14           H
ATOM   2896  N   ALA A 196       9.955   7.531  22.756  1.00 92.12           N
ATOM   2897  CA  ALA A 196       8.951   8.263  22.003  1.00 92.12           C
ATOM   2898  C   ALA A 196       8.547   7.448  20.774  1.00 92.12           C
ATOM   2899  O   ALA A 196       9.403   7.008  20.007  1.00 92.12           O
ATOM   2900  HA  ALA A 196       8.080   8.389  22.647  1.00 92.12           H
ATOM   2901  CB  ALA A 196       9.495   9.644  21.634  1.00 92.12           C
ATOM   2902 1HB  ALA A 196       9.740  10.194  22.543  1.00 92.12           H
ATOM   2903 2HB  ALA A 196      10.393   9.530  21.026  1.00 92.12           H
ATOM   2904 3HB  ALA A 196       8.742  10.193  21.069  1.00 92.12           H
ATOM   2905  HN  ALA A 196      10.893   7.857  22.637  1.00 92.12           H
ATOM   2906  N   ILE A 197       7.243   7.270  20.623  1.00 87.66           N
ATOM   2907  CA  ILE A 197       6.712   6.558  19.473  1.00 87.66           C
ATOM   2908  C   ILE A 197       5.653   7.423  18.787  1.00 87.66           C
ATOM   2909  O   ILE A 197       4.898   8.130  19.452  1.00 87.66           O
ATOM   2910  HA  ILE A 197       7.536   6.403  18.776  1.00 87.66           H
ATOM   2911  CB  ILE A 197       6.203   5.176  19.887  1.00 87.66           C
ATOM   2912  HB  ILE A 197       5.782   4.689  19.007  1.00 87.66           H
ATOM   2913  CG1 ILE A 197       5.080   5.291  20.919  1.00 87.66           C
ATOM   2914 1HG1 ILE A 197       5.483   5.667  21.860  1.00 87.66           H
ATOM   2915 2HG1 ILE A 197       4.340   6.016  20.577  1.00 87.66           H
ATOM   2916  CG2 ILE A 197       7.351   4.295  20.385  1.00 87.66           C
ATOM   2917 1HG2 ILE A 197       8.086   4.173  19.590  1.00 87.66           H
ATOM   2918 2HG2 ILE A 197       7.822   4.766  21.247  1.00 87.66           H
ATOM   2919 3HG2 ILE A 197       6.961   3.318  20.672  1.00 87.66           H
ATOM   2920  CD1 ILE A 197       4.406   3.937  21.151  1.00 87.66           C
ATOM   2921 1HD1 ILE A 197       3.983   3.576  20.213  1.00 87.66           H
ATOM   2922 2HD1 ILE A 197       5.144   3.222  21.516  1.00 87.66           H
ATOM   2923 3HD1 ILE A 197       3.612   4.048  21.889  1.00 87.66           H
ATOM   2924  HN  ILE A 197       6.555   7.602  21.269  1.00 87.66           H
ATOM   2925  N   CYS A 198       5.632   7.339  17.465  1.00 92.56           N
ATOM   2926  CA  CYS A 198       4.551   7.930  16.695  1.00 92.56           C
ATOM   2927  C   CYS A 198       3.471   6.867  16.487  1.00 92.56           C
ATOM   2928  O   CYS A 198       3.697   5.875  15.796  1.00 92.56           O
ATOM   2929  HA  CYS A 198       4.166   8.763  17.284  1.00 92.56           H
ATOM   2930  CB  CYS A 198       5.051   8.504  15.367  1.00 92.56           C
ATOM   2931 1HB  CYS A 198       5.678   9.376  15.551  1.00 92.56           H
ATOM   2932 2HB  CYS A 198       5.670   7.768  14.854  1.00 92.56           H
ATOM   2933  SG  CYS A 198       3.630   8.968  14.312  1.00 92.56           S
ATOM   2934  HN  CYS A 198       6.334   6.877  16.923  1.00 92.56           H
ATOM   2935  N   THR A 199       2.321   7.110  17.097  1.00 90.72           N
ATOM   2936  CA  THR A 199       1.207   6.183  16.994  1.00 90.72           C
ATOM   2937  C   THR A 199      -0.116   6.945  16.908  1.00 90.72           C
ATOM   2938  O   THR A 199      -0.166   8.143  17.185  1.00 90.72           O
ATOM   2939  HA  THR A 199       1.313   5.621  16.065  1.00 90.72           H
ATOM   2940  CB  THR A 199       1.280   5.222  18.182  1.00 90.72           C
ATOM   2941  HB  THR A 199       2.298   4.863  18.331  1.00 90.72           H
ATOM   2942  OG1 THR A 199       0.312   4.221  17.879  1.00 90.72           O
ATOM   2943  HG1 THR A 199       0.484   3.402  18.428  1.00 90.72           H
ATOM   2944  CG2 THR A 199       0.767   5.854  19.478  1.00 90.72           C
ATOM   2945 1HG2 THR A 199      -0.273   6.153  19.350  1.00 90.72           H
ATOM   2946 2HG2 THR A 199       1.370   6.731  19.717  1.00 90.72           H
ATOM   2947 3HG2 THR A 199       0.841   5.130  20.289  1.00 90.72           H
ATOM   2948  HN  THR A 199       2.144   7.922  17.654  1.00 90.72           H
ATOM   2949  N   MET A 200      -1.157   6.220  16.524  1.00 89.22           N
ATOM   2950  CA  MET A 200      -2.512   6.730  16.651  1.00 89.22           C
ATOM   2951  C   MET A 200      -3.057   6.491  18.061  1.00 89.22           C
ATOM   2952  O   MET A 200      -2.911   5.400  18.611  1.00 89.22           O
ATOM   2953  HA  MET A 200      -2.442   7.800  16.458  1.00 89.22           H
ATOM   2954  CB  MET A 200      -3.416   6.037  15.630  1.00 89.22           C
ATOM   2955 1HB  MET A 200      -3.337   4.955  15.743  1.00 89.22           H
ATOM   2956 2HB  MET A 200      -4.456   6.302  15.820  1.00 89.22           H
ATOM   2957  CG  MET A 200      -3.035   6.434  14.202  1.00 89.22           C
ATOM   2958 1HG  MET A 200      -3.036   7.520  14.106  1.00 89.22           H
ATOM   2959 2HG  MET A 200      -2.023   6.095  13.979  1.00 89.22           H
ATOM   2960  SD  MET A 200      -4.187   5.719  13.041  1.00 89.22           S
ATOM   2961  CE  MET A 200      -5.664   6.623  13.473  1.00 89.22           C
ATOM   2962 1HE  MET A 200      -5.913   6.435  14.517  1.00 89.22           H
ATOM   2963 2HE  MET A 200      -5.493   7.690  13.326  1.00 89.22           H
ATOM   2964 3HE  MET A 200      -6.488   6.297  12.838  1.00 89.22           H
ATOM   2965  HN  MET A 200      -1.085   5.303  16.133  1.00 89.22           H
ATOM   2966  N   VAL A 201      -3.675   7.529  18.605  1.00 91.77           N
ATOM   2967  CA  VAL A 201      -4.362   7.407  19.880  1.00 91.77           C
ATOM   2968  C   VAL A 201      -5.833   7.789  19.700  1.00 91.77           C
ATOM   2969  O   VAL A 201      -6.143   8.919  19.328  1.00 91.77           O
ATOM   2970  HA  VAL A 201      -4.306   6.362  20.185  1.00 91.77           H
ATOM   2971  CB  VAL A 201      -3.651   8.249  20.940  1.00 91.77           C
ATOM   2972  HB  VAL A 201      -3.734   9.296  20.649  1.00 91.77           H
ATOM   2973  CG1 VAL A 201      -4.319   8.087  22.307  1.00 91.77           C
ATOM   2974 1HG1 VAL A 201      -5.358   8.410  22.244  1.00 91.77           H
ATOM   2975 2HG1 VAL A 201      -4.281   7.041  22.609  1.00 91.77           H
ATOM   2976 3HG1 VAL A 201      -3.793   8.697  23.043  1.00 91.77           H
ATOM   2977  CG2 VAL A 201      -2.163   7.898  21.012  1.00 91.77           C
ATOM   2978 1HG2 VAL A 201      -2.051   6.844  21.269  1.00 91.77           H
ATOM   2979 2HG2 VAL A 201      -1.698   8.088  20.045  1.00 91.77           H
ATOM   2980 3HG2 VAL A 201      -1.682   8.511  21.774  1.00 91.77           H
ATOM   2981  HN  VAL A 201      -3.711   8.438  18.191  1.00 91.77           H
ATOM   2982  N   TYR A 202      -6.700   6.825  19.974  1.00 91.57           N
ATOM   2983  CA  TYR A 202      -8.125   7.022  19.775  1.00 91.57           C
ATOM   2984  C   TYR A 202      -8.780   7.597  21.033  1.00 91.57           C
ATOM   2985  O   TYR A 202      -8.395   7.254  22.149  1.00 91.57           O
ATOM   2986  HA  TYR A 202      -8.257   7.724  18.952  1.00 91.57           H
ATOM   2987  CB  TYR A 202      -8.709   5.634  19.500  1.00 91.57           C
ATOM   2988 1HB  TYR A 202      -8.463   4.976  20.334  1.00 91.57           H
ATOM   2989 2HB  TYR A 202      -9.795   5.709  19.463  1.00 91.57           H
ATOM   2990  CG  TYR A 202      -8.210   4.995  18.202  1.00 91.57           C
ATOM   2991  CD1 TYR A 202      -8.851   5.266  17.010  1.00 91.57           C
ATOM   2992  HD1 TYR A 202      -9.712   5.934  16.994  1.00 91.57           H
ATOM   2993  CD2 TYR A 202      -7.121   4.149  18.224  1.00 91.57           C
ATOM   2994  HD2 TYR A 202      -6.615   3.936  19.165  1.00 91.57           H
ATOM   2995  CE1 TYR A 202      -8.382   4.665  15.788  1.00 91.57           C
ATOM   2996  HE1 TYR A 202      -8.879   4.870  14.840  1.00 91.57           H
ATOM   2997  CE2 TYR A 202      -6.652   3.548  17.002  1.00 91.57           C
ATOM   2998  HE2 TYR A 202      -5.792   2.878  17.004  1.00 91.57           H
ATOM   2999  CZ  TYR A 202      -7.306   3.836  15.845  1.00 91.57           C
ATOM   3000  OH  TYR A 202      -6.863   3.268  14.691  1.00 91.57           O
ATOM   3001  HH  TYR A 202      -7.418   3.582  13.920  1.00 91.57           H
ATOM   3002  HN  TYR A 202      -6.442   5.924  20.324  1.00 91.57           H
ATOM   3003  N   PRO A 203      -9.777   8.478  20.876  1.00 85.65           N
ATOM   3004  CA  PRO A 203     -10.396   9.131  22.032  1.00 85.65           C
ATOM   3005  C   PRO A 203     -11.201   8.160  22.880  1.00 85.65           C
ATOM   3006  O   PRO A 203     -11.694   7.152  22.376  1.00 85.65           O
ATOM   3007  HA  PRO A 203      -9.628   9.521  22.700  1.00 85.65           H
ATOM   3008  CB  PRO A 203     -11.283  10.210  21.408  1.00 85.65           C
ATOM   3009 1HB  PRO A 203     -12.179  10.386  22.002  1.00 85.65           H
ATOM   3010 2HB  PRO A 203     -10.760  11.164  21.331  1.00 85.65           H
ATOM   3011  CG  PRO A 203     -11.619   9.654  20.054  1.00 85.65           C
ATOM   3012 1HG  PRO A 203     -12.478   8.985  20.104  1.00 85.65           H
ATOM   3013 2HG  PRO A 203     -11.876  10.449  19.354  1.00 85.65           H
ATOM   3014  CD  PRO A 203     -10.387   8.921  19.609  1.00 85.65           C
ATOM   3015 1HD  PRO A 203     -10.633   8.077  18.965  1.00 85.65           H
ATOM   3016 2HD  PRO A 203      -9.716   9.569  19.045  1.00 85.65           H
ATOM   3017  N   SER A 204     -11.314   8.492  24.158  1.00 77.09           N
ATOM   3018  CA  SER A 204     -11.971   7.608  25.105  1.00 77.09           C
ATOM   3019  C   SER A 204     -13.445   7.440  24.730  1.00 77.09           C
ATOM   3020  O   SER A 204     -13.904   8.002  23.737  1.00 77.09           O
ATOM   3021  HA  SER A 204     -11.445   6.656  25.024  1.00 77.09           H
ATOM   3022  CB  SER A 204     -11.844   8.140  26.534  1.00 77.09           C
ATOM   3023 1HB  SER A 204     -12.428   7.513  27.208  1.00 77.09           H
ATOM   3024 2HB  SER A 204     -10.805   8.071  26.856  1.00 77.09           H
ATOM   3025  OG  SER A 204     -12.285   9.491  26.642  1.00 77.09           O
ATOM   3026  HG  SER A 204     -13.283   9.529  26.603  1.00 77.09           H
ATOM   3027  HN  SER A 204     -10.968   9.345  24.546  1.00 77.09           H
ATOM   3028  N   ASP A 205     -14.146   6.666  25.546  1.00 70.37           N
ATOM   3029  CA  ASP A 205     -15.571   6.467  25.348  1.00 70.37           C
ATOM   3030  C   ASP A 205     -15.790   5.530  24.158  1.00 70.37           C
ATOM   3031  O   ASP A 205     -16.285   4.416  24.324  1.00 70.37           O
ATOM   3032  HA  ASP A 205     -15.934   6.044  26.284  1.00 70.37           H
ATOM   3033  CB  ASP A 205     -16.275   7.791  25.043  1.00 70.37           C
ATOM   3034 1HB  ASP A 205     -15.867   8.222  24.129  1.00 70.37           H
ATOM   3035 2HB  ASP A 205     -17.335   7.610  24.864  1.00 70.37           H
ATOM   3036  CG  ASP A 205     -16.108   8.780  26.198  1.00 70.37           C
ATOM   3037  OD1 ASP A 205     -15.924   8.296  27.336  1.00 70.37           O
ATOM   3038  OD2 ASP A 205     -16.169   9.996  25.918  1.00 70.37           O
ATOM   3039  HN  ASP A 205     -13.756   6.181  26.329  1.00 70.37           H
ATOM   3040  N   GLU A 206     -15.412   6.017  22.985  1.00 74.88           N
ATOM   3041  CA  GLU A 206     -15.673   5.290  21.754  1.00 74.88           C
ATOM   3042  C   GLU A 206     -14.358   4.845  21.112  1.00 74.88           C
ATOM   3043  O   GLU A 206     -14.312   4.560  19.916  1.00 74.88           O
ATOM   3044  HA  GLU A 206     -16.254   4.417  22.051  1.00 74.88           H
ATOM   3045  CB  GLU A 206     -16.499   6.136  20.783  1.00 74.88           C
ATOM   3046 1HB  GLU A 206     -16.009   7.096  20.624  1.00 74.88           H
ATOM   3047 2HB  GLU A 206     -16.665   5.579  19.861  1.00 74.88           H
ATOM   3048  CG  GLU A 206     -17.884   6.437  21.360  1.00 74.88           C
ATOM   3049 1HG  GLU A 206     -18.050   5.833  22.252  1.00 74.88           H
ATOM   3050 2HG  GLU A 206     -17.934   7.482  21.668  1.00 74.88           H
ATOM   3051  CD  GLU A 206     -18.980   6.150  20.332  1.00 74.88           C
ATOM   3052  OE1 GLU A 206     -19.955   5.469  20.717  1.00 74.88           O
ATOM   3053  OE2 GLU A 206     -18.819   6.619  19.184  1.00 74.88           O
ATOM   3054  HN  GLU A 206     -14.936   6.888  22.868  1.00 74.88           H
ATOM   3055  N   SER A 207     -13.320   4.798  21.934  1.00 87.20           N
ATOM   3056  CA  SER A 207     -11.990   4.482  21.444  1.00 87.20           C
ATOM   3057  C   SER A 207     -12.016   3.158  20.677  1.00 87.20           C
ATOM   3058  O   SER A 207     -11.431   3.049  19.600  1.00 87.20           O
ATOM   3059  HA  SER A 207     -11.724   5.304  20.779  1.00 87.20           H
ATOM   3060  CB  SER A 207     -10.981   4.410  22.592  1.00 87.20           C
ATOM   3061 1HB  SER A 207     -10.018   4.076  22.208  1.00 87.20           H
ATOM   3062 2HB  SER A 207     -10.831   5.408  23.006  1.00 87.20           H
ATOM   3063  OG  SER A 207     -11.411   3.528  23.626  1.00 87.20           O
ATOM   3064  HG  SER A 207     -10.807   3.609  24.418  1.00 87.20           H
ATOM   3065  HN  SER A 207     -13.378   4.971  22.918  1.00 87.20           H
ATOM   3066  N   THR A 208     -12.699   2.186  21.262  1.00 86.92           N
ATOM   3067  CA  THR A 208     -12.729   0.847  20.697  1.00 86.92           C
ATOM   3068  C   THR A 208     -13.460   0.852  19.353  1.00 86.92           C
ATOM   3069  O   THR A 208     -12.985   0.264  18.382  1.00 86.92           O
ATOM   3070  HA  THR A 208     -11.704   0.533  20.502  1.00 86.92           H
ATOM   3071  CB  THR A 208     -13.362  -0.088  21.729  1.00 86.92           C
ATOM   3072  HB  THR A 208     -14.421   0.136  21.860  1.00 86.92           H
ATOM   3073  OG1 THR A 208     -12.551   0.075  22.889  1.00 86.92           O
ATOM   3074  HG1 THR A 208     -11.609  -0.197  22.689  1.00 86.92           H
ATOM   3075  CG2 THR A 208     -13.195  -1.564  21.362  1.00 86.92           C
ATOM   3076 1HG2 THR A 208     -12.134  -1.804  21.298  1.00 86.92           H
ATOM   3077 2HG2 THR A 208     -13.670  -1.755  20.400  1.00 86.92           H
ATOM   3078 3HG2 THR A 208     -13.662  -2.184  22.128  1.00 86.92           H
ATOM   3079  HN  THR A 208     -13.225   2.300  22.104  1.00 86.92           H
ATOM   3080  N   LYS A 209     -14.603   1.521  19.339  1.00 82.69           N
ATOM   3081  CA  LYS A 209     -15.433   1.561  18.147  1.00 82.69           C
ATOM   3082  C   LYS A 209     -14.642   2.193  17.000  1.00 82.69           C
ATOM   3083  O   LYS A 209     -14.663   1.692  15.877  1.00 82.69           O
ATOM   3084  HA  LYS A 209     -15.668   0.531  17.878  1.00 82.69           H
ATOM   3085  CB  LYS A 209     -16.759   2.266  18.441  1.00 82.69           C
ATOM   3086 1HB  LYS A 209     -16.566   3.242  18.887  1.00 82.69           H
ATOM   3087 2HB  LYS A 209     -17.295   2.443  17.508  1.00 82.69           H
ATOM   3088  CG  LYS A 209     -17.627   1.431  19.384  1.00 82.69           C
ATOM   3089 1HG  LYS A 209     -17.739   0.423  18.984  1.00 82.69           H
ATOM   3090 2HG  LYS A 209     -17.133   1.337  20.351  1.00 82.69           H
ATOM   3091  CD  LYS A 209     -19.006   2.068  19.568  1.00 82.69           C
ATOM   3092 1HD  LYS A 209     -18.895   3.134  19.764  1.00 82.69           H
ATOM   3093 2HD  LYS A 209     -19.581   1.971  18.648  1.00 82.69           H
ATOM   3094  CE  LYS A 209     -19.764   1.409  20.722  1.00 82.69           C
ATOM   3095 1HE  LYS A 209     -20.085   0.409  20.430  1.00 82.69           H
ATOM   3096 2HE  LYS A 209     -19.103   1.293  21.581  1.00 82.69           H
ATOM   3097  NZ  LYS A 209     -20.941   2.222  21.101  1.00 82.69           N
ATOM   3098 1HZ  LYS A 209     -21.407   1.795  21.893  1.00 82.69           H
ATOM   3099 2HZ  LYS A 209     -20.639   3.158  21.351  1.00 82.69           H
ATOM   3100 3HZ  LYS A 209     -21.583   2.273  20.318  1.00 82.69           H
ATOM   3101  HN  LYS A 209     -14.963   2.029  20.122  1.00 82.69           H
ATOM   3102  N   LEU A 210     -13.961   3.283  17.323  1.00 89.04           N
ATOM   3103  CA  LEU A 210     -13.276   4.065  16.309  1.00 89.04           C
ATOM   3104  C   LEU A 210     -12.180   3.212  15.666  1.00 89.04           C
ATOM   3105  O   LEU A 210     -12.079   3.144  14.443  1.00 89.04           O
ATOM   3106  HA  LEU A 210     -14.009   4.320  15.543  1.00 89.04           H
ATOM   3107  CB  LEU A 210     -12.764   5.380  16.901  1.00 89.04           C
ATOM   3108 1HB  LEU A 210     -13.582   5.854  17.444  1.00 89.04           H
ATOM   3109 2HB  LEU A 210     -11.989   5.149  17.632  1.00 89.04           H
ATOM   3110  CG  LEU A 210     -12.199   6.391  15.902  1.00 89.04           C
ATOM   3111  HG  LEU A 210     -11.393   5.910  15.348  1.00 89.04           H
ATOM   3112  CD1 LEU A 210     -13.262   6.807  14.882  1.00 89.04           C
ATOM   3113 1HD1 LEU A 210     -13.604   5.928  14.335  1.00 89.04           H
ATOM   3114 2HD1 LEU A 210     -14.105   7.263  15.402  1.00 89.04           H
ATOM   3115 3HD1 LEU A 210     -12.833   7.526  14.184  1.00 89.04           H
ATOM   3116  CD2 LEU A 210     -11.594   7.597  16.624  1.00 89.04           C
ATOM   3117 1HD2 LEU A 210     -12.364   8.087  17.219  1.00 89.04           H
ATOM   3118 2HD2 LEU A 210     -10.788   7.262  17.277  1.00 89.04           H
ATOM   3119 3HD2 LEU A 210     -11.200   8.300  15.890  1.00 89.04           H
ATOM   3120  HN  LEU A 210     -13.874   3.631  18.257  1.00 89.04           H
ATOM   3121  N   LYS A 211     -11.387   2.583  16.521  1.00 93.78           N
ATOM   3122  CA  LYS A 211     -10.304   1.735  16.052  1.00 93.78           C
ATOM   3123  C   LYS A 211     -10.871   0.655  15.128  1.00 93.78           C
ATOM   3124  O   LYS A 211     -10.368   0.451  14.025  1.00 93.78           O
ATOM   3125  HA  LYS A 211      -9.625   2.362  15.475  1.00 93.78           H
ATOM   3126  CB  LYS A 211      -9.510   1.177  17.235  1.00 93.78           C
ATOM   3127 1HB  LYS A 211      -9.069   1.997  17.802  1.00 93.78           H
ATOM   3128 2HB  LYS A 211     -10.182   0.648  17.911  1.00 93.78           H
ATOM   3129  CG  LYS A 211      -8.408   0.230  16.757  1.00 93.78           C
ATOM   3130 1HG  LYS A 211      -8.854  -0.679  16.354  1.00 93.78           H
ATOM   3131 2HG  LYS A 211      -7.848   0.696  15.947  1.00 93.78           H
ATOM   3132  CD  LYS A 211      -7.457  -0.127  17.902  1.00 93.78           C
ATOM   3133 1HD  LYS A 211      -7.029   0.784  18.321  1.00 93.78           H
ATOM   3134 2HD  LYS A 211      -8.013  -0.615  18.702  1.00 93.78           H
ATOM   3135  CE  LYS A 211      -6.336  -1.048  17.416  1.00 93.78           C
ATOM   3136 1HE  LYS A 211      -6.756  -1.995  17.079  1.00 93.78           H
ATOM   3137 2HE  LYS A 211      -5.834  -0.599  16.560  1.00 93.78           H
ATOM   3138  NZ  LYS A 211      -5.359  -1.291  18.501  1.00 93.78           N
ATOM   3139 1HZ  LYS A 211      -4.675  -1.974  18.193  1.00 93.78           H
ATOM   3140 2HZ  LYS A 211      -4.889  -0.423  18.733  1.00 93.78           H
ATOM   3141 3HZ  LYS A 211      -5.843  -1.642  19.320  1.00 93.78           H
ATOM   3142  HN  LYS A 211     -11.476   2.645  17.515  1.00 93.78           H
ATOM   3143  N   SER A 212     -11.911  -0.007  15.613  1.00 91.29           N
ATOM   3144  CA  SER A 212     -12.493  -1.122  14.885  1.00 91.29           C
ATOM   3145  C   SER A 212     -12.990  -0.651  13.516  1.00 91.29           C
ATOM   3146  O   SER A 212     -12.831  -1.354  12.519  1.00 91.29           O
ATOM   3147  HA  SER A 212     -11.686  -1.846  14.771  1.00 91.29           H
ATOM   3148  CB  SER A 212     -13.639  -1.757  15.675  1.00 91.29           C
ATOM   3149 1HB  SER A 212     -14.415  -1.012  15.852  1.00 91.29           H
ATOM   3150 2HB  SER A 212     -14.091  -2.553  15.083  1.00 91.29           H
ATOM   3151  OG  SER A 212     -13.198  -2.287  16.922  1.00 91.29           O
ATOM   3152  HG  SER A 212     -13.256  -1.585  17.632  1.00 91.29           H
ATOM   3153  HN  SER A 212     -12.354   0.206  16.484  1.00 91.29           H
ATOM   3154  N   ALA A 213     -13.581   0.534  13.512  1.00 94.49           N
ATOM   3155  CA  ALA A 213     -14.128   1.094  12.288  1.00 94.49           C
ATOM   3156  C   ALA A 213     -12.988   1.378  11.308  1.00 94.49           C
ATOM   3157  O   ALA A 213     -13.074   1.031  10.132  1.00 94.49           O
ATOM   3158  HA  ALA A 213     -14.793   0.349  11.851  1.00 94.49           H
ATOM   3159  CB  ALA A 213     -14.940   2.347  12.618  1.00 94.49           C
ATOM   3160 1HB  ALA A 213     -15.755   2.086  13.293  1.00 94.49           H
ATOM   3161 2HB  ALA A 213     -14.294   3.084  13.096  1.00 94.49           H
ATOM   3162 3HB  ALA A 213     -15.350   2.767  11.699  1.00 94.49           H
ATOM   3163  HN  ALA A 213     -13.688   1.108  14.324  1.00 94.49           H
ATOM   3164  N   VAL A 214     -11.945   2.008  11.830  1.00 92.80           N
ATOM   3165  CA  VAL A 214     -10.820   2.406  11.002  1.00 92.80           C
ATOM   3166  C   VAL A 214     -10.195   1.162  10.367  1.00 92.80           C
ATOM   3167  O   VAL A 214      -9.882   1.158   9.177  1.00 92.80           O
ATOM   3168  HA  VAL A 214     -11.205   3.048  10.210  1.00 92.80           H
ATOM   3169  CB  VAL A 214      -9.823   3.220  11.829  1.00 92.80           C
ATOM   3170  HB  VAL A 214      -9.592   2.651  12.730  1.00 92.80           H
ATOM   3171  CG1 VAL A 214      -8.517   3.432  11.060  1.00 92.80           C
ATOM   3172 1HG1 VAL A 214      -8.071   2.466  10.827  1.00 92.80           H
ATOM   3173 2HG1 VAL A 214      -8.724   3.970  10.135  1.00 92.80           H
ATOM   3174 3HG1 VAL A 214      -7.826   4.013  11.672  1.00 92.80           H
ATOM   3175  CG2 VAL A 214     -10.430   4.556  12.260  1.00 92.80           C
ATOM   3176 1HG2 VAL A 214     -10.703   5.133  11.376  1.00 92.80           H
ATOM   3177 2HG2 VAL A 214     -11.319   4.374  12.864  1.00 92.80           H
ATOM   3178 3HG2 VAL A 214      -9.700   5.115  12.846  1.00 92.80           H
ATOM   3179  HN  VAL A 214     -11.863   2.246  12.798  1.00 92.80           H
ATOM   3180  N   LEU A 215     -10.032   0.136  11.189  1.00 92.51           N
ATOM   3181  CA  LEU A 215      -9.372  -1.081  10.745  1.00 92.51           C
ATOM   3182  C   LEU A 215     -10.249  -1.781   9.706  1.00 92.51           C
ATOM   3183  O   LEU A 215      -9.752  -2.246   8.681  1.00 92.51           O
ATOM   3184  HA  LEU A 215      -8.436  -0.790  10.268  1.00 92.51           H
ATOM   3185  CB  LEU A 215      -9.014  -1.963  11.943  1.00 92.51           C
ATOM   3186 1HB  LEU A 215      -9.903  -2.077  12.564  1.00 92.51           H
ATOM   3187 2HB  LEU A 215      -8.754  -2.955  11.573  1.00 92.51           H
ATOM   3188  CG  LEU A 215      -7.870  -1.463  12.827  1.00 92.51           C
ATOM   3189  HG  LEU A 215      -8.165  -0.506  13.258  1.00 92.51           H
ATOM   3190  CD1 LEU A 215      -7.614  -2.424  13.989  1.00 92.51           C
ATOM   3191 1HD1 LEU A 215      -8.515  -2.507  14.597  1.00 92.51           H
ATOM   3192 2HD1 LEU A 215      -7.349  -3.406  13.597  1.00 92.51           H
ATOM   3193 3HD1 LEU A 215      -6.796  -2.044  14.601  1.00 92.51           H
ATOM   3194  CD2 LEU A 215      -6.607  -1.214  12.000  1.00 92.51           C
ATOM   3195 1HD2 LEU A 215      -6.298  -2.143  11.520  1.00 92.51           H
ATOM   3196 2HD2 LEU A 215      -6.814  -0.463  11.237  1.00 92.51           H
ATOM   3197 3HD2 LEU A 215      -5.809  -0.859  12.652  1.00 92.51           H
ATOM   3198  HN  LEU A 215     -10.340   0.126  12.140  1.00 92.51           H
ATOM   3199  N   THR A 216     -11.539  -1.835  10.005  1.00 91.72           N
ATOM   3200  CA  THR A 216     -12.485  -2.498   9.124  1.00 91.72           C
ATOM   3201  C   THR A 216     -12.483  -1.838   7.744  1.00 91.72           C
ATOM   3202  O   THR A 216     -12.483  -2.524   6.724  1.00 91.72           O
ATOM   3203  HA  THR A 216     -12.160  -3.529   8.986  1.00 91.72           H
ATOM   3204  CB  THR A 216     -13.855  -2.482   9.804  1.00 91.72           C
ATOM   3205  HB  THR A 216     -14.212  -1.460   9.935  1.00 91.72           H
ATOM   3206  OG1 THR A 216     -13.656  -3.222  11.005  1.00 91.72           O
ATOM   3207  HG1 THR A 216     -13.627  -2.601  11.789  1.00 91.72           H
ATOM   3208  CG2 THR A 216     -14.900  -3.293   9.035  1.00 91.72           C
ATOM   3209 1HG2 THR A 216     -14.574  -4.331   8.964  1.00 91.72           H
ATOM   3210 2HG2 THR A 216     -15.017  -2.879   8.034  1.00 91.72           H
ATOM   3211 3HG2 THR A 216     -15.854  -3.248   9.561  1.00 91.72           H
ATOM   3212  HN  THR A 216     -11.938  -1.435  10.830  1.00 91.72           H
ATOM   3213  N   LEU A 217     -12.481  -0.513   7.758  1.00 88.73           N
ATOM   3214  CA  LEU A 217     -12.485   0.248   6.520  1.00 88.73           C
ATOM   3215  C   LEU A 217     -11.220  -0.076   5.723  1.00 88.73           C
ATOM   3216  O   LEU A 217     -11.267  -0.200   4.500  1.00 88.73           O
ATOM   3217  HA  LEU A 217     -13.350  -0.075   5.941  1.00 88.73           H
ATOM   3218  CB  LEU A 217     -12.665   1.740   6.809  1.00 88.73           C
ATOM   3219 1HB  LEU A 217     -13.481   1.856   7.522  1.00 88.73           H
ATOM   3220 2HB  LEU A 217     -11.762   2.107   7.296  1.00 88.73           H
ATOM   3221  CG  LEU A 217     -12.953   2.628   5.597  1.00 88.73           C
ATOM   3222  HG  LEU A 217     -12.223   2.396   4.822  1.00 88.73           H
ATOM   3223  CD1 LEU A 217     -14.338   2.331   5.016  1.00 88.73           C
ATOM   3224 1HD1 LEU A 217     -14.385   1.287   4.705  1.00 88.73           H
ATOM   3225 2HD1 LEU A 217     -15.097   2.518   5.775  1.00 88.73           H
ATOM   3226 3HD1 LEU A 217     -14.517   2.976   4.156  1.00 88.73           H
ATOM   3227  CD2 LEU A 217     -12.785   4.107   5.948  1.00 88.73           C
ATOM   3228 1HD2 LEU A 217     -13.477   4.372   6.748  1.00 88.73           H
ATOM   3229 2HD2 LEU A 217     -11.762   4.288   6.278  1.00 88.73           H
ATOM   3230 3HD2 LEU A 217     -12.996   4.716   5.069  1.00 88.73           H
ATOM   3231  HN  LEU A 217     -12.477   0.038   8.593  1.00 88.73           H
ATOM   3232  N   LYS A 218     -10.119  -0.203   6.448  1.00 86.50           N
ATOM   3233  CA  LYS A 218      -8.837  -0.476   5.821  1.00 86.50           C
ATOM   3234  C   LYS A 218      -8.896  -1.834   5.119  1.00 86.50           C
ATOM   3235  O   LYS A 218      -8.433  -1.973   3.988  1.00 86.50           O
ATOM   3236  HA  LYS A 218      -8.671   0.295   5.068  1.00 86.50           H
ATOM   3237  CB  LYS A 218      -7.704  -0.360   6.843  1.00 86.50           C
ATOM   3238 1HB  LYS A 218      -7.803   0.573   7.397  1.00 86.50           H
ATOM   3239 2HB  LYS A 218      -7.780  -1.170   7.568  1.00 86.50           H
ATOM   3240  CG  LYS A 218      -6.338  -0.409   6.156  1.00 86.50           C
ATOM   3241 1HG  LYS A 218      -6.277  -1.294   5.523  1.00 86.50           H
ATOM   3242 2HG  LYS A 218      -6.224   0.458   5.504  1.00 86.50           H
ATOM   3243  CD  LYS A 218      -5.207  -0.432   7.186  1.00 86.50           C
ATOM   3244 1HD  LYS A 218      -5.221   0.490   7.767  1.00 86.50           H
ATOM   3245 2HD  LYS A 218      -5.364  -1.252   7.886  1.00 86.50           H
ATOM   3246  CE  LYS A 218      -3.847  -0.590   6.503  1.00 86.50           C
ATOM   3247 1HE  LYS A 218      -3.893  -1.396   5.770  1.00 86.50           H
ATOM   3248 2HE  LYS A 218      -3.598   0.321   5.959  1.00 86.50           H
ATOM   3249  NZ  LYS A 218      -2.796  -0.881   7.503  1.00 86.50           N
ATOM   3250 1HZ  LYS A 218      -1.921  -1.073   7.027  1.00 86.50           H
ATOM   3251 2HZ  LYS A 218      -2.680  -0.081   8.114  1.00 86.50           H
ATOM   3252 3HZ  LYS A 218      -3.066  -1.690   8.052  1.00 86.50           H
ATOM   3253  HN  LYS A 218     -10.093  -0.124   7.445  1.00 86.50           H
ATOM   3254  N   VAL A 219      -9.468  -2.802   5.820  1.00 90.77           N
ATOM   3255  CA  VAL A 219      -9.517  -4.163   5.315  1.00 90.77           C
ATOM   3256  C   VAL A 219     -10.417  -4.213   4.079  1.00 90.77           C
ATOM   3257  O   VAL A 219     -10.050  -4.798   3.062  1.00 90.77           O
ATOM   3258  HA  VAL A 219      -8.504  -4.442   5.023  1.00 90.77           H
ATOM   3259  CB  VAL A 219      -9.969  -5.117   6.423  1.00 90.77           C
ATOM   3260  HB  VAL A 219     -10.895  -4.725   6.845  1.00 90.77           H
ATOM   3261  CG1 VAL A 219     -10.262  -6.510   5.862  1.00 90.77           C
ATOM   3262 1HG1 VAL A 219     -11.052  -6.442   5.115  1.00 90.77           H
ATOM   3263 2HG1 VAL A 219      -9.360  -6.912   5.401  1.00 90.77           H
ATOM   3264 3HG1 VAL A 219     -10.582  -7.167   6.670  1.00 90.77           H
ATOM   3265  CG2 VAL A 219      -8.932  -5.184   7.546  1.00 90.77           C
ATOM   3266 1HG2 VAL A 219      -7.984  -5.541   7.143  1.00 90.77           H
ATOM   3267 2HG2 VAL A 219      -8.794  -4.191   7.973  1.00 90.77           H
ATOM   3268 3HG2 VAL A 219      -9.279  -5.869   8.320  1.00 90.77           H
ATOM   3269  HN  VAL A 219      -9.893  -2.668   6.715  1.00 90.77           H
ATOM   3270  N   ILE A 220     -11.579  -3.590   4.208  1.00 91.21           N
ATOM   3271  CA  ILE A 220     -12.587  -3.662   3.163  1.00 91.21           C
ATOM   3272  C   ILE A 220     -12.048  -2.999   1.894  1.00 91.21           C
ATOM   3273  O   ILE A 220     -12.006  -3.622   0.834  1.00 91.21           O
ATOM   3274  HA  ILE A 220     -12.765  -4.717   2.953  1.00 91.21           H
ATOM   3275  CB  ILE A 220     -13.910  -3.069   3.653  1.00 91.21           C
ATOM   3276  HB  ILE A 220     -13.702  -2.099   4.106  1.00 91.21           H
ATOM   3277  CG1 ILE A 220     -14.538  -3.949   4.736  1.00 91.21           C
ATOM   3278 1HG1 ILE A 220     -14.799  -4.919   4.314  1.00 91.21           H
ATOM   3279 2HG1 ILE A 220     -13.812  -4.130   5.528  1.00 91.21           H
ATOM   3280  CG2 ILE A 220     -14.867  -2.826   2.485  1.00 91.21           C
ATOM   3281 1HG2 ILE A 220     -14.412  -2.130   1.780  1.00 91.21           H
ATOM   3282 2HG2 ILE A 220     -15.073  -3.770   1.981  1.00 91.21           H
ATOM   3283 3HG2 ILE A 220     -15.799  -2.404   2.861  1.00 91.21           H
ATOM   3284  CD1 ILE A 220     -15.787  -3.288   5.322  1.00 91.21           C
ATOM   3285 1HD1 ILE A 220     -15.518  -2.329   5.764  1.00 91.21           H
ATOM   3286 2HD1 ILE A 220     -16.520  -3.131   4.531  1.00 91.21           H
ATOM   3287 3HD1 ILE A 220     -16.214  -3.935   6.089  1.00 91.21           H
ATOM   3288  HN  ILE A 220     -11.836  -3.045   5.006  1.00 91.21           H
ATOM   3289  N   LEU A 221     -11.650  -1.745   2.043  1.00 90.17           N
ATOM   3290  CA  LEU A 221     -11.285  -0.933   0.894  1.00 90.17           C
ATOM   3291  C   LEU A 221      -9.851  -1.263   0.477  1.00 90.17           C
ATOM   3292  O   LEU A 221      -9.485  -1.095  -0.686  1.00 90.17           O
ATOM   3293  HA  LEU A 221     -11.954  -1.205   0.078  1.00 90.17           H
ATOM   3294  CB  LEU A 221     -11.513   0.550   1.192  1.00 90.17           C
ATOM   3295 1HB  LEU A 221     -10.928   0.818   2.071  1.00 90.17           H
ATOM   3296 2HB  LEU A 221     -11.121   1.132   0.358  1.00 90.17           H
ATOM   3297  CG  LEU A 221     -12.965   0.971   1.433  1.00 90.17           C
ATOM   3298  HG  LEU A 221     -13.329   0.449   2.317  1.00 90.17           H
ATOM   3299  CD1 LEU A 221     -13.060   2.470   1.721  1.00 90.17           C
ATOM   3300 1HD1 LEU A 221     -12.476   2.707   2.610  1.00 90.17           H
ATOM   3301 2HD1 LEU A 221     -12.671   3.029   0.870  1.00 90.17           H
ATOM   3302 3HD1 LEU A 221     -14.103   2.742   1.888  1.00 90.17           H
ATOM   3303  CD2 LEU A 221     -13.858   0.554   0.262  1.00 90.17           C
ATOM   3304 1HD2 LEU A 221     -13.503   1.029  -0.652  1.00 90.17           H
ATOM   3305 2HD2 LEU A 221     -13.822  -0.530   0.146  1.00 90.17           H
ATOM   3306 3HD2 LEU A 221     -14.884   0.865   0.459  1.00 90.17           H
ATOM   3307  HN  LEU A 221     -11.574  -1.283   2.927  1.00 90.17           H
ATOM   3308  N   GLY A 222      -9.078  -1.727   1.447  1.00 88.90           N
ATOM   3309  CA  GLY A 222      -7.649  -1.898   1.249  1.00 88.90           C
ATOM   3310  C   GLY A 222      -7.343  -3.245   0.591  1.00 88.90           C
ATOM   3311  O   GLY A 222      -6.304  -3.407  -0.046  1.00 88.90           O
ATOM   3312 1HA  GLY A 222      -7.265  -1.089   0.626  1.00 88.90           H
ATOM   3313 2HA  GLY A 222      -7.134  -1.832   2.208  1.00 88.90           H
ATOM   3314  HN  GLY A 222      -9.412  -1.984   2.354  1.00 88.90           H
ATOM   3315  N   PHE A 223      -8.268  -4.177   0.768  1.00 81.66           N
ATOM   3316  CA  PHE A 223      -8.051  -5.541   0.317  1.00 81.66           C
ATOM   3317  C   PHE A 223      -9.297  -6.094  -0.378  1.00 81.66           C
ATOM   3318  O   PHE A 223      -9.277  -6.356  -1.579  1.00 81.66           O
ATOM   3319  HA  PHE A 223      -7.222  -5.520  -0.390  1.00 81.66           H
ATOM   3320  CB  PHE A 223      -7.761  -6.382   1.562  1.00 81.66           C
ATOM   3321 1HB  PHE A 223      -6.925  -5.937   2.102  1.00 81.66           H
ATOM   3322 2HB  PHE A 223      -8.625  -6.343   2.225  1.00 81.66           H
ATOM   3323  CG  PHE A 223      -7.434  -7.846   1.261  1.00 81.66           C
ATOM   3324  CD1 PHE A 223      -8.239  -8.834   1.734  1.00 81.66           C
ATOM   3325  HD1 PHE A 223      -9.119  -8.583   2.328  1.00 81.66           H
ATOM   3326  CD2 PHE A 223      -6.337  -8.160   0.521  1.00 81.66           C
ATOM   3327  HD2 PHE A 223      -5.691  -7.368   0.141  1.00 81.66           H
ATOM   3328  CE1 PHE A 223      -7.936 -10.193   1.455  1.00 81.66           C
ATOM   3329  HE1 PHE A 223      -8.582 -10.985   1.835  1.00 81.66           H
ATOM   3330  CE2 PHE A 223      -6.033  -9.519   0.241  1.00 81.66           C
ATOM   3331  HE2 PHE A 223      -5.154  -9.770  -0.352  1.00 81.66           H
ATOM   3332  CZ  PHE A 223      -6.839 -10.507   0.715  1.00 81.66           C
ATOM   3333  HZ  PHE A 223      -6.606 -11.550   0.500  1.00 81.66           H
ATOM   3334  HN  PHE A 223      -9.150  -4.013   1.209  1.00 81.66           H
ATOM   3335  N   PHE A 224     -10.352  -6.254   0.408  1.00 85.04           N
ATOM   3336  CA  PHE A 224     -11.446  -7.128   0.022  1.00 85.04           C
ATOM   3337  C   PHE A 224     -12.091  -6.657  -1.283  1.00 85.04           C
ATOM   3338  O   PHE A 224     -12.203  -7.426  -2.236  1.00 85.04           O
ATOM   3339  HA  PHE A 224     -11.029  -8.125  -0.119  1.00 85.04           H
ATOM   3340  CB  PHE A 224     -12.486  -7.064   1.143  1.00 85.04           C
ATOM   3341 1HB  PHE A 224     -11.977  -7.147   2.103  1.00 85.04           H
ATOM   3342 2HB  PHE A 224     -12.969  -6.087   1.121  1.00 85.04           H
ATOM   3343  CG  PHE A 224     -13.562  -8.149   1.057  1.00 85.04           C
ATOM   3344  CD1 PHE A 224     -14.783  -7.856   0.535  1.00 85.04           C
ATOM   3345  HD1 PHE A 224     -14.996  -6.849   0.178  1.00 85.04           H
ATOM   3346  CD2 PHE A 224     -13.296  -9.406   1.503  1.00 85.04           C
ATOM   3347  HD2 PHE A 224     -12.317  -9.641   1.921  1.00 85.04           H
ATOM   3348  CE1 PHE A 224     -15.781  -8.863   0.455  1.00 85.04           C
ATOM   3349  HE1 PHE A 224     -16.760  -8.629   0.037  1.00 85.04           H
ATOM   3350  CE2 PHE A 224     -14.294 -10.413   1.423  1.00 85.04           C
ATOM   3351  HE2 PHE A 224     -14.081 -11.421   1.780  1.00 85.04           H
ATOM   3352  CZ  PHE A 224     -15.515 -10.121   0.901  1.00 85.04           C
ATOM   3353  HZ  PHE A 224     -16.281 -10.894   0.840  1.00 85.04           H
ATOM   3354  HN  PHE A 224     -10.465  -5.799   1.292  1.00 85.04           H
ATOM   3355  N   LEU A 225     -12.497  -5.396  -1.284  1.00 89.98           N
ATOM   3356  CA  LEU A 225     -13.173  -4.829  -2.438  1.00 89.98           C
ATOM   3357  C   LEU A 225     -12.259  -4.931  -3.661  1.00 89.98           C
ATOM   3358  O   LEU A 225     -12.651  -5.480  -4.689  1.00 89.98           O
ATOM   3359  HA  LEU A 225     -14.065  -5.429  -2.622  1.00 89.98           H
ATOM   3360  CB  LEU A 225     -13.642  -3.404  -2.137  1.00 89.98           C
ATOM   3361 1HB  LEU A 225     -14.367  -3.444  -1.325  1.00 89.98           H
ATOM   3362 2HB  LEU A 225     -12.788  -2.831  -1.774  1.00 89.98           H
ATOM   3363  CG  LEU A 225     -14.270  -2.643  -3.307  1.00 89.98           C
ATOM   3364  HG  LEU A 225     -13.621  -2.757  -4.176  1.00 89.98           H
ATOM   3365  CD1 LEU A 225     -15.631  -3.235  -3.678  1.00 89.98           C
ATOM   3366 1HD1 LEU A 225     -15.507  -4.279  -3.966  1.00 89.98           H
ATOM   3367 2HD1 LEU A 225     -16.301  -3.172  -2.820  1.00 89.98           H
ATOM   3368 3HD1 LEU A 225     -16.055  -2.676  -4.512  1.00 89.98           H
ATOM   3369  CD2 LEU A 225     -14.359  -1.146  -3.003  1.00 89.98           C
ATOM   3370 1HD2 LEU A 225     -14.973  -0.992  -2.116  1.00 89.98           H
ATOM   3371 2HD2 LEU A 225     -13.359  -0.751  -2.826  1.00 89.98           H
ATOM   3372 3HD2 LEU A 225     -14.809  -0.630  -3.851  1.00 89.98           H
ATOM   3373  HN  LEU A 225     -12.371  -4.768  -0.517  1.00 89.98           H
ATOM   3374  N   PRO A 226     -11.030  -4.406  -3.572  1.00 90.52           N
ATOM   3375  CA  PRO A 226     -10.100  -4.468  -4.703  1.00 90.52           C
ATOM   3376  C   PRO A 226      -9.925  -5.883  -5.229  1.00 90.52           C
ATOM   3377  O   PRO A 226      -9.941  -6.106  -6.438  1.00 90.52           O
ATOM   3378  HA  PRO A 226     -10.495  -3.898  -5.544  1.00 90.52           H
ATOM   3379  CB  PRO A 226      -8.796  -3.910  -4.130  1.00 90.52           C
ATOM   3380 1HB  PRO A 226      -8.160  -4.701  -3.734  1.00 90.52           H
ATOM   3381 2HB  PRO A 226      -8.215  -3.387  -4.890  1.00 90.52           H
ATOM   3382  CG  PRO A 226      -9.268  -2.964  -3.033  1.00 90.52           C
ATOM   3383 1HG  PRO A 226      -8.480  -2.760  -2.308  1.00 90.52           H
ATOM   3384 2HG  PRO A 226      -9.573  -1.998  -3.434  1.00 90.52           H
ATOM   3385  CD  PRO A 226     -10.433  -3.718  -2.413  1.00 90.52           C
ATOM   3386 1HD  PRO A 226     -10.099  -4.427  -1.656  1.00 90.52           H
ATOM   3387 2HD  PRO A 226     -11.138  -3.045  -1.926  1.00 90.52           H
ATOM   3388  N   PHE A 227      -9.760  -6.811  -4.297  1.00 83.78           N
ATOM   3389  CA  PHE A 227      -9.455  -8.185  -4.655  1.00 83.78           C
ATOM   3390  C   PHE A 227     -10.610  -8.818  -5.434  1.00 83.78           C
ATOM   3391  O   PHE A 227     -10.392  -9.467  -6.456  1.00 83.78           O
ATOM   3392  HA  PHE A 227      -8.564  -8.166  -5.281  1.00 83.78           H
ATOM   3393  CB  PHE A 227      -9.256  -8.954  -3.347  1.00 83.78           C
ATOM   3394 1HB  PHE A 227      -8.478  -8.463  -2.763  1.00 83.78           H
ATOM   3395 2HB  PHE A 227     -10.175  -8.901  -2.762  1.00 83.78           H
ATOM   3396  CG  PHE A 227      -8.877 -10.424  -3.541  1.00 83.78           C
ATOM   3397  CD1 PHE A 227      -9.828 -11.391  -3.440  1.00 83.78           C
ATOM   3398  HD1 PHE A 227     -10.861 -11.119  -3.221  1.00 83.78           H
ATOM   3399  CD2 PHE A 227      -7.588 -10.763  -3.813  1.00 83.78           C
ATOM   3400  HD2 PHE A 227      -6.826  -9.988  -3.894  1.00 83.78           H
ATOM   3401  CE1 PHE A 227      -9.476 -12.754  -3.620  1.00 83.78           C
ATOM   3402  HE1 PHE A 227     -10.238 -13.529  -3.539  1.00 83.78           H
ATOM   3403  CE2 PHE A 227      -7.236 -12.127  -3.993  1.00 83.78           C
ATOM   3404  HE2 PHE A 227      -6.204 -12.399  -4.212  1.00 83.78           H
ATOM   3405  CZ  PHE A 227      -8.187 -13.094  -3.892  1.00 83.78           C
ATOM   3406  HZ  PHE A 227      -7.917 -14.141  -4.031  1.00 83.78           H
ATOM   3407  HN  PHE A 227      -9.832  -6.635  -3.315  1.00 83.78           H
ATOM   3408  N   VAL A 228     -11.813  -8.607  -4.921  1.00 92.15           N
ATOM   3409  CA  VAL A 228     -12.999  -9.179  -5.536  1.00 92.15           C
ATOM   3410  C   VAL A 228     -13.125  -8.660  -6.970  1.00 92.15           C
ATOM   3411  O   VAL A 228     -13.387  -9.430  -7.892  1.00 92.15           O
ATOM   3412  HA  VAL A 228     -12.867 -10.260  -5.565  1.00 92.15           H
ATOM   3413  CB  VAL A 228     -14.231  -8.875  -4.680  1.00 92.15           C
ATOM   3414  HB  VAL A 228     -14.247  -7.803  -4.484  1.00 92.15           H
ATOM   3415  CG1 VAL A 228     -15.518  -9.236  -5.424  1.00 92.15           C
ATOM   3416 1HG1 VAL A 228     -15.581  -8.655  -6.345  1.00 92.15           H
ATOM   3417 2HG1 VAL A 228     -15.513 -10.299  -5.664  1.00 92.15           H
ATOM   3418 3HG1 VAL A 228     -16.378  -9.010  -4.793  1.00 92.15           H
ATOM   3419  CG2 VAL A 228     -14.154  -9.598  -3.334  1.00 92.15           C
ATOM   3420 1HG2 VAL A 228     -14.102 -10.673  -3.501  1.00 92.15           H
ATOM   3421 2HG2 VAL A 228     -13.265  -9.270  -2.795  1.00 92.15           H
ATOM   3422 3HG2 VAL A 228     -15.042  -9.364  -2.745  1.00 92.15           H
ATOM   3423  HN  VAL A 228     -11.984  -8.059  -4.102  1.00 92.15           H
ATOM   3424  N   VAL A 229     -12.933  -7.357  -7.113  1.00 92.19           N
ATOM   3425  CA  VAL A 229     -13.085  -6.715  -8.407  1.00 92.19           C
ATOM   3426  C   VAL A 229     -12.047  -7.281  -9.378  1.00 92.19           C
ATOM   3427  O   VAL A 229     -12.372  -7.612 -10.517  1.00 92.19           O
ATOM   3428  HA  VAL A 229     -14.081  -6.957  -8.779  1.00 92.19           H
ATOM   3429  CB  VAL A 229     -12.993  -5.196  -8.253  1.00 92.19           C
ATOM   3430  HB  VAL A 229     -12.072  -4.969  -7.716  1.00 92.19           H
ATOM   3431  CG1 VAL A 229     -12.923  -4.509  -9.618  1.00 92.19           C
ATOM   3432 1HG1 VAL A 229     -12.043  -4.859 -10.156  1.00 92.19           H
ATOM   3433 2HG1 VAL A 229     -13.819  -4.748 -10.191  1.00 92.19           H
ATOM   3434 3HG1 VAL A 229     -12.858  -3.430  -9.479  1.00 92.19           H
ATOM   3435  CG2 VAL A 229     -14.163  -4.657  -7.427  1.00 92.19           C
ATOM   3436 1HG2 VAL A 229     -15.102  -4.901  -7.924  1.00 92.19           H
ATOM   3437 2HG2 VAL A 229     -14.148  -5.110  -6.436  1.00 92.19           H
ATOM   3438 3HG2 VAL A 229     -14.073  -3.575  -7.332  1.00 92.19           H
ATOM   3439  HN  VAL A 229     -12.677  -6.744  -6.365  1.00 92.19           H
ATOM   3440  N   MET A 230     -10.818  -7.375  -8.891  1.00 84.42           N
ATOM   3441  CA  MET A 230      -9.721  -7.854  -9.715  1.00 84.42           C
ATOM   3442  C   MET A 230      -9.960  -9.298 -10.160  1.00 84.42           C
ATOM   3443  O   MET A 230      -9.783  -9.628 -11.332  1.00 84.42           O
ATOM   3444  HA  MET A 230      -9.700  -7.198 -10.586  1.00 84.42           H
ATOM   3445  CB  MET A 230      -8.414  -7.772  -8.924  1.00 84.42           C
ATOM   3446 1HB  MET A 230      -8.570  -8.159  -7.917  1.00 84.42           H
ATOM   3447 2HB  MET A 230      -7.660  -8.402  -9.395  1.00 84.42           H
ATOM   3448  CG  MET A 230      -7.908  -6.330  -8.850  1.00 84.42           C
ATOM   3449 1HG  MET A 230      -7.883  -5.892  -9.848  1.00 84.42           H
ATOM   3450 2HG  MET A 230      -8.593  -5.725  -8.255  1.00 84.42           H
ATOM   3451  SD  MET A 230      -6.277  -6.292  -8.126  1.00 84.42           S
ATOM   3452  CE  MET A 230      -6.699  -6.478  -6.401  1.00 84.42           C
ATOM   3453 1HE  MET A 230      -7.339  -5.652  -6.093  1.00 84.42           H
ATOM   3454 2HE  MET A 230      -7.226  -7.420  -6.256  1.00 84.42           H
ATOM   3455 3HE  MET A 230      -5.788  -6.475  -5.802  1.00 84.42           H
ATOM   3456  HN  MET A 230     -10.568  -7.131  -7.954  1.00 84.42           H
ATOM   3457  N   ALA A 231     -10.356 -10.121  -9.200  1.00 90.30           N
ATOM   3458  CA  ALA A 231     -10.551 -11.537  -9.462  1.00 90.30           C
ATOM   3459  C   ALA A 231     -11.615 -11.709 -10.548  1.00 90.30           C
ATOM   3460  O   ALA A 231     -11.438 -12.499 -11.475  1.00 90.30           O
ATOM   3461  HA  ALA A 231      -9.605 -11.941  -9.824  1.00 90.30           H
ATOM   3462  CB  ALA A 231     -10.926 -12.250  -8.161  1.00 90.30           C
ATOM   3463 1HB  ALA A 231     -10.125 -12.122  -7.433  1.00 90.30           H
ATOM   3464 2HB  ALA A 231     -11.848 -11.824  -7.765  1.00 90.30           H
ATOM   3465 3HB  ALA A 231     -11.072 -13.312  -8.357  1.00 90.30           H
ATOM   3466  HN  ALA A 231     -10.543  -9.835  -8.260  1.00 90.30           H
ATOM   3467  N   CYS A 232     -12.695 -10.957 -10.398  1.00 89.59           N
ATOM   3468  CA  CYS A 232     -13.803 -11.043 -11.335  1.00 89.59           C
ATOM   3469  C   CYS A 232     -13.300 -10.610 -12.713  1.00 89.59           C
ATOM   3470  O   CYS A 232     -13.552 -11.285 -13.710  1.00 89.59           O
ATOM   3471  HA  CYS A 232     -14.120 -12.086 -11.349  1.00 89.59           H
ATOM   3472  CB  CYS A 232     -14.999 -10.208 -10.874  1.00 89.59           C
ATOM   3473 1HB  CYS A 232     -14.678  -9.191 -10.651  1.00 89.59           H
ATOM   3474 2HB  CYS A 232     -15.736 -10.142 -11.674  1.00 89.59           H
ATOM   3475  SG  CYS A 232     -15.756 -10.964  -9.390  1.00 89.59           S
ATOM   3476  HG  CYS A 232     -16.665 -10.012  -9.197  1.00 89.59           H
ATOM   3477  HN  CYS A 232     -12.820 -10.300  -9.655  1.00 89.59           H
ATOM   3478  N   CYS A 233     -12.600  -9.485 -12.726  1.00 88.29           N
ATOM   3479  CA  CYS A 233     -12.170  -8.885 -13.977  1.00 88.29           C
ATOM   3480  C   CYS A 233     -11.335  -9.915 -14.741  1.00 88.29           C
ATOM   3481  O   CYS A 233     -11.589 -10.178 -15.915  1.00 88.29           O
ATOM   3482  HA  CYS A 233     -13.074  -8.633 -14.531  1.00 88.29           H
ATOM   3483  CB  CYS A 233     -11.399  -7.584 -13.745  1.00 88.29           C
ATOM   3484 1HB  CYS A 233     -10.652  -7.728 -12.965  1.00 88.29           H
ATOM   3485 2HB  CYS A 233     -10.863  -7.303 -14.652  1.00 88.29           H
ATOM   3486  SG  CYS A 233     -12.555  -6.249 -13.265  1.00 88.29           S
ATOM   3487  HG  CYS A 233     -12.690  -6.631 -11.998  1.00 88.29           H
ATOM   3488  HN  CYS A 233     -12.327  -8.987 -11.903  1.00 88.29           H
ATOM   3489  N   TYR A 234     -10.354 -10.469 -14.043  1.00 74.46           N
ATOM   3490  CA  TYR A 234      -9.363 -11.315 -14.687  1.00 74.46           C
ATOM   3491  C   TYR A 234      -9.949 -12.689 -15.021  1.00 74.46           C
ATOM   3492  O   TYR A 234      -9.530 -13.329 -15.984  1.00 74.46           O
ATOM   3493  HA  TYR A 234      -9.053 -10.827 -15.610  1.00 74.46           H
ATOM   3494  CB  TYR A 234      -8.233 -11.489 -13.670  1.00 74.46           C
ATOM   3495 1HB  TYR A 234      -8.655 -11.462 -12.665  1.00 74.46           H
ATOM   3496 2HB  TYR A 234      -7.788 -12.475 -13.803  1.00 74.46           H
ATOM   3497  CG  TYR A 234      -7.134 -10.431 -13.775  1.00 74.46           C
ATOM   3498  CD1 TYR A 234      -5.930 -10.743 -14.375  1.00 74.46           C
ATOM   3499  HD1 TYR A 234      -5.764 -11.743 -14.774  1.00 74.46           H
ATOM   3500  CD2 TYR A 234      -7.345  -9.164 -13.270  1.00 74.46           C
ATOM   3501  HD2 TYR A 234      -8.295  -8.918 -12.796  1.00 74.46           H
ATOM   3502  CE1 TYR A 234      -4.895  -9.746 -14.473  1.00 74.46           C
ATOM   3503  HE1 TYR A 234      -3.941  -9.979 -14.945  1.00 74.46           H
ATOM   3504  CE2 TYR A 234      -6.310  -8.168 -13.368  1.00 74.46           C
ATOM   3505  HE2 TYR A 234      -6.464  -7.163 -12.974  1.00 74.46           H
ATOM   3506  CZ  TYR A 234      -5.136  -8.508 -13.965  1.00 74.46           C
ATOM   3507  OH  TYR A 234      -4.159  -7.567 -14.059  1.00 74.46           O
ATOM   3508  HH  TYR A 234      -4.482  -6.700 -13.679  1.00 74.46           H
ATOM   3509  HN  TYR A 234     -10.231 -10.349 -13.058  1.00 74.46           H
ATOM   3510  N   THR A 235     -10.909 -13.102 -14.206  1.00 84.93           N
ATOM   3511  CA  THR A 235     -11.643 -14.327 -14.474  1.00 84.93           C
ATOM   3512  C   THR A 235     -12.283 -14.272 -15.863  1.00 84.93           C
ATOM   3513  O   THR A 235     -12.188 -15.227 -16.632  1.00 84.93           O
ATOM   3514  HA  THR A 235     -10.936 -15.156 -14.481  1.00 84.93           H
ATOM   3515  CB  THR A 235     -12.656 -14.528 -13.345  1.00 84.93           C
ATOM   3516  HB  THR A 235     -13.393 -13.725 -13.337  1.00 84.93           H
ATOM   3517  OG1 THR A 235     -11.852 -14.638 -12.173  1.00 84.93           O
ATOM   3518  HG1 THR A 235     -11.901 -13.791 -11.644  1.00 84.93           H
ATOM   3519  CG2 THR A 235     -13.372 -15.877 -13.434  1.00 84.93           C
ATOM   3520 1HG2 THR A 235     -12.639 -16.682 -13.375  1.00 84.93           H
ATOM   3521 2HG2 THR A 235     -13.907 -15.942 -14.382  1.00 84.93           H
ATOM   3522 3HG2 THR A 235     -14.079 -15.968 -12.610  1.00 84.93           H
ATOM   3523  HN  THR A 235     -11.186 -12.616 -13.377  1.00 84.93           H
ATOM   3524  N   ILE A 236     -12.921 -13.144 -16.141  1.00 83.87           N
ATOM   3525  CA  ILE A 236     -13.592 -12.959 -17.416  1.00 83.87           C
ATOM   3526  C   ILE A 236     -12.546 -12.805 -18.521  1.00 83.87           C
ATOM   3527  O   ILE A 236     -12.720 -13.322 -19.623  1.00 83.87           O
ATOM   3528  HA  ILE A 236     -14.172 -13.861 -17.614  1.00 83.87           H
ATOM   3529  CB  ILE A 236     -14.580 -11.794 -17.337  1.00 83.87           C
ATOM   3530  HB  ILE A 236     -14.031 -10.899 -17.046  1.00 83.87           H
ATOM   3531  CG1 ILE A 236     -15.639 -12.044 -16.261  1.00 83.87           C
ATOM   3532 1HG1 ILE A 236     -16.344 -12.799 -16.609  1.00 83.87           H
ATOM   3533 2HG1 ILE A 236     -15.164 -12.441 -15.364  1.00 83.87           H
ATOM   3534  CG2 ILE A 236     -15.208 -11.514 -18.704  1.00 83.87           C
ATOM   3535 1HG2 ILE A 236     -14.425 -11.260 -19.418  1.00 83.87           H
ATOM   3536 2HG2 ILE A 236     -15.740 -12.400 -19.048  1.00 83.87           H
ATOM   3537 3HG2 ILE A 236     -15.906 -10.681 -18.620  1.00 83.87           H
ATOM   3538  CD1 ILE A 236     -16.390 -10.756 -15.920  1.00 83.87           C
ATOM   3539 1HD1 ILE A 236     -15.684 -10.011 -15.550  1.00 83.87           H
ATOM   3540 2HD1 ILE A 236     -16.883 -10.375 -16.814  1.00 83.87           H
ATOM   3541 3HD1 ILE A 236     -17.136 -10.962 -15.153  1.00 83.87           H
ATOM   3542  HN  ILE A 236     -12.982 -12.367 -15.514  1.00 83.87           H
ATOM   3543  N   ILE A 237     -11.481 -12.090 -18.188  1.00 80.12           N
ATOM   3544  CA  ILE A 237     -10.408 -11.857 -19.140  1.00 80.12           C
ATOM   3545  C   ILE A 237      -9.877 -13.202 -19.642  1.00 80.12           C
ATOM   3546  O   ILE A 237      -9.792 -13.428 -20.848  1.00 80.12           O
ATOM   3547  HA  ILE A 237     -10.832 -11.316 -19.985  1.00 80.12           H
ATOM   3548  CB  ILE A 237      -9.330 -10.962 -18.524  1.00 80.12           C
ATOM   3549  HB  ILE A 237      -9.164 -11.286 -17.496  1.00 80.12           H
ATOM   3550  CG1 ILE A 237      -9.793  -9.505 -18.470  1.00 80.12           C
ATOM   3551 1HG1 ILE A 237      -9.790  -9.081 -19.474  1.00 80.12           H
ATOM   3552 2HG1 ILE A 237     -10.820  -9.459 -18.108  1.00 80.12           H
ATOM   3553  CG2 ILE A 237      -8.001 -11.115 -19.266  1.00 80.12           C
ATOM   3554 1HG2 ILE A 237      -7.669 -12.151 -19.209  1.00 80.12           H
ATOM   3555 2HG2 ILE A 237      -8.134 -10.833 -20.311  1.00 80.12           H
ATOM   3556 3HG2 ILE A 237      -7.253 -10.468 -18.808  1.00 80.12           H
ATOM   3557  CD1 ILE A 237      -8.887  -8.676 -17.557  1.00 80.12           C
ATOM   3558 1HD1 ILE A 237      -8.913  -9.088 -16.548  1.00 80.12           H
ATOM   3559 2HD1 ILE A 237      -7.866  -8.704 -17.936  1.00 80.12           H
ATOM   3560 3HD1 ILE A 237      -9.239  -7.644 -17.536  1.00 80.12           H
ATOM   3561  HN  ILE A 237     -11.345 -11.675 -17.288  1.00 80.12           H
ATOM   3562  N   ILE A 238      -9.534 -14.059 -18.692  1.00 77.66           N
ATOM   3563  CA  ILE A 238      -8.934 -15.340 -19.021  1.00 77.66           C
ATOM   3564  C   ILE A 238      -9.891 -16.133 -19.914  1.00 77.66           C
ATOM   3565  O   ILE A 238      -9.473 -16.723 -20.908  1.00 77.66           O
ATOM   3566  HA  ILE A 238      -8.023 -15.139 -19.585  1.00 77.66           H
ATOM   3567  CB  ILE A 238      -8.523 -16.083 -17.748  1.00 77.66           C
ATOM   3568  HB  ILE A 238      -9.354 -16.039 -17.044  1.00 77.66           H
ATOM   3569  CG1 ILE A 238      -7.327 -15.402 -17.078  1.00 77.66           C
ATOM   3570 1HG1 ILE A 238      -6.422 -15.607 -17.649  1.00 77.66           H
ATOM   3571 2HG1 ILE A 238      -7.470 -14.322 -17.083  1.00 77.66           H
ATOM   3572  CG2 ILE A 238      -8.253 -17.561 -18.038  1.00 77.66           C
ATOM   3573 1HG2 ILE A 238      -9.156 -18.023 -18.436  1.00 77.66           H
ATOM   3574 2HG2 ILE A 238      -7.448 -17.647 -18.768  1.00 77.66           H
ATOM   3575 3HG2 ILE A 238      -7.963 -18.064 -17.116  1.00 77.66           H
ATOM   3576  CD1 ILE A 238      -7.152 -15.893 -15.640  1.00 77.66           C
ATOM   3577 1HD1 ILE A 238      -8.050 -15.665 -15.066  1.00 77.66           H
ATOM   3578 2HD1 ILE A 238      -6.985 -16.971 -15.642  1.00 77.66           H
ATOM   3579 3HD1 ILE A 238      -6.295 -15.394 -15.187  1.00 77.66           H
ATOM   3580  HN  ILE A 238      -9.661 -13.890 -17.714  1.00 77.66           H
ATOM   3581  N   HIS A 239     -11.158 -16.121 -19.525  1.00 77.16           N
ATOM   3582  CA  HIS A 239     -12.172 -16.860 -20.258  1.00 77.16           C
ATOM   3583  C   HIS A 239     -12.208 -16.379 -21.710  1.00 77.16           C
ATOM   3584  O   HIS A 239     -12.263 -17.188 -22.635  1.00 77.16           O
ATOM   3585  HA  HIS A 239     -11.871 -17.907 -20.239  1.00 77.16           H
ATOM   3586  CB  HIS A 239     -13.531 -16.751 -19.564  1.00 77.16           C
ATOM   3587 1HB  HIS A 239     -13.395 -16.913 -18.494  1.00 77.16           H
ATOM   3588 2HB  HIS A 239     -13.911 -15.737 -19.687  1.00 77.16           H
ATOM   3589  CG  HIS A 239     -14.563 -17.726 -20.078  1.00 77.16           C
ATOM   3590  ND1 HIS A 239     -14.559 -18.207 -21.376  1.00 77.16           N
ATOM   3591  HD1 HIS A 239     -13.896 -17.969 -22.086  1.00 77.16           H
ATOM   3592  CD2 HIS A 239     -15.631 -18.305 -19.457  1.00 77.16           C
ATOM   3593  HD2 HIS A 239     -15.928 -18.145 -18.421  1.00 77.16           H
ATOM   3594  CE1 HIS A 239     -15.582 -19.036 -21.518  1.00 77.16           C
ATOM   3595  HE1 HIS A 239     -15.848 -19.577 -22.427  1.00 77.16           H
ATOM   3596  NE2 HIS A 239     -16.246 -19.095 -20.328  1.00 77.16           N
ATOM   3597  HN  HIS A 239     -11.494 -15.620 -18.728  1.00 77.16           H
ATOM   3598  N   THR A 240     -12.175 -15.064 -21.866  1.00 78.66           N
ATOM   3599  CA  THR A 240     -12.262 -14.464 -23.186  1.00 78.66           C
ATOM   3600  C   THR A 240     -11.031 -14.827 -24.019  1.00 78.66           C
ATOM   3601  O   THR A 240     -11.137 -15.052 -25.224  1.00 78.66           O
ATOM   3602  HA  THR A 240     -13.129 -14.882 -23.697  1.00 78.66           H
ATOM   3603  CB  THR A 240     -12.453 -12.956 -23.009  1.00 78.66           C
ATOM   3604  HB  THR A 240     -11.540 -12.490 -22.637  1.00 78.66           H
ATOM   3605  OG1 THR A 240     -13.590 -12.847 -22.157  1.00 78.66           O
ATOM   3606  HG1 THR A 240     -13.296 -12.717 -21.210  1.00 78.66           H
ATOM   3607  CG2 THR A 240     -12.889 -12.265 -24.302  1.00 78.66           C
ATOM   3608 1HG2 THR A 240     -13.837 -12.685 -24.637  1.00 78.66           H
ATOM   3609 2HG2 THR A 240     -12.131 -12.419 -25.070  1.00 78.66           H
ATOM   3610 3HG2 THR A 240     -13.009 -11.197 -24.120  1.00 78.66           H
ATOM   3611  HN  THR A 240     -12.091 -14.413 -21.111  1.00 78.66           H
ATOM   3612  N   LEU A 241      -9.892 -14.873 -23.344  1.00 74.33           N
ATOM   3613  CA  LEU A 241      -8.627 -15.092 -24.025  1.00 74.33           C
ATOM   3614  C   LEU A 241      -8.561 -16.540 -24.515  1.00 74.33           C
ATOM   3615  O   LEU A 241      -8.050 -16.809 -25.601  1.00 74.33           O
ATOM   3616  HA  LEU A 241      -8.605 -14.433 -24.892  1.00 74.33           H
ATOM   3617  CB  LEU A 241      -7.457 -14.694 -23.123  1.00 74.33           C
ATOM   3618 1HB  LEU A 241      -7.622 -15.125 -22.135  1.00 74.33           H
ATOM   3619 2HB  LEU A 241      -6.548 -15.146 -23.520  1.00 74.33           H
ATOM   3620  CG  LEU A 241      -7.218 -13.192 -22.959  1.00 74.33           C
ATOM   3621  HG  LEU A 241      -8.153 -12.729 -22.643  1.00 74.33           H
ATOM   3622  CD1 LEU A 241      -6.186 -12.917 -21.863  1.00 74.33           C
ATOM   3623 1HD1 LEU A 241      -6.546 -13.319 -20.916  1.00 74.33           H
ATOM   3624 2HD1 LEU A 241      -5.242 -13.395 -22.125  1.00 74.33           H
ATOM   3625 3HD1 LEU A 241      -6.034 -11.842 -21.768  1.00 74.33           H
ATOM   3626  CD2 LEU A 241      -6.824 -12.551 -24.291  1.00 74.33           C
ATOM   3627 1HD2 LEU A 241      -5.908 -13.013 -24.659  1.00 74.33           H
ATOM   3628 2HD2 LEU A 241      -7.623 -12.700 -25.016  1.00 74.33           H
ATOM   3629 3HD2 LEU A 241      -6.659 -11.483 -24.146  1.00 74.33           H
ATOM   3630  HN  LEU A 241      -9.825 -14.764 -22.352  1.00 74.33           H
ATOM   3631  N   ILE A 242      -9.085 -17.435 -23.690  1.00 74.90           N
ATOM   3632  CA  ILE A 242      -9.109 -18.846 -24.034  1.00 74.90           C
ATOM   3633  C   ILE A 242      -9.924 -19.041 -25.314  1.00 74.90           C
ATOM   3634  O   ILE A 242      -9.545 -19.824 -26.183  1.00 74.90           O
ATOM   3635  HA  ILE A 242      -8.082 -19.153 -24.229  1.00 74.90           H
ATOM   3636  CB  ILE A 242      -9.613 -19.677 -22.852  1.00 74.90           C
ATOM   3637  HB  ILE A 242     -10.516 -19.207 -22.464  1.00 74.90           H
ATOM   3638  CG1 ILE A 242      -8.588 -19.693 -21.717  1.00 74.90           C
ATOM   3639 1HG1 ILE A 242      -7.726 -20.294 -22.008  1.00 74.90           H
ATOM   3640 2HG1 ILE A 242      -8.224 -18.682 -21.536  1.00 74.90           H
ATOM   3641  CG2 ILE A 242      -9.995 -21.090 -23.299  1.00 74.90           C
ATOM   3642 1HG2 ILE A 242     -10.786 -21.033 -24.048  1.00 74.90           H
ATOM   3643 2HG2 ILE A 242      -9.124 -21.584 -23.728  1.00 74.90           H
ATOM   3644 3HG2 ILE A 242     -10.350 -21.659 -22.440  1.00 74.90           H
ATOM   3645  CD1 ILE A 242      -9.200 -20.258 -20.433  1.00 74.90           C
ATOM   3646 1HD1 ILE A 242     -10.046 -19.640 -20.132  1.00 74.90           H
ATOM   3647 2HD1 ILE A 242      -9.540 -21.278 -20.611  1.00 74.90           H
ATOM   3648 3HD1 ILE A 242      -8.450 -20.258 -19.642  1.00 74.90           H
ATOM   3649  HN  ILE A 242      -9.487 -17.209 -22.802  1.00 74.90           H
ATOM   3650  N   GLN A 243     -11.029 -18.313 -25.390  1.00 70.13           N
ATOM   3651  CA  GLN A 243     -11.890 -18.379 -26.559  1.00 70.13           C
ATOM   3652  C   GLN A 243     -11.200 -17.734 -27.763  1.00 70.13           C
ATOM   3653  O   GLN A 243     -11.381 -18.175 -28.897  1.00 70.13           O
ATOM   3654  HA  GLN A 243     -12.043 -19.442 -26.747  1.00 70.13           H
ATOM   3655  CB  GLN A 243     -13.242 -17.719 -26.283  1.00 70.13           C
ATOM   3656 1HB  GLN A 243     -13.086 -16.717 -25.883  1.00 70.13           H
ATOM   3657 2HB  GLN A 243     -13.794 -17.608 -27.216  1.00 70.13           H
ATOM   3658  CG  GLN A 243     -14.064 -18.547 -25.293  1.00 70.13           C
ATOM   3659 1HG  GLN A 243     -14.157 -19.570 -25.658  1.00 70.13           H
ATOM   3660 2HG  GLN A 243     -13.546 -18.595 -24.336  1.00 70.13           H
ATOM   3661  CD  GLN A 243     -15.456 -17.942 -25.096  1.00 70.13           C
ATOM   3662  OE1 GLN A 243     -15.755 -16.848 -25.545  1.00 70.13           O
ATOM   3663  NE2 GLN A 243     -16.287 -18.714 -24.402  1.00 70.13           N
ATOM   3664 1HE2 GLN A 243     -15.979 -19.602 -24.061  1.00 70.13           H
ATOM   3665 2HE2 GLN A 243     -17.221 -18.405 -24.220  1.00 70.13           H
ATOM   3666  HN  GLN A 243     -11.338 -17.689 -24.673  1.00 70.13           H
ATOM   3667  N   ALA A 244     -10.424 -16.699 -27.475  1.00 70.52           N
ATOM   3668  CA  ALA A 244      -9.772 -15.937 -28.527  1.00 70.52           C
ATOM   3669  C   ALA A 244      -8.403 -16.553 -28.823  1.00 70.52           C
ATOM   3670  O   ALA A 244      -7.372 -15.980 -28.474  1.00 70.52           O
ATOM   3671  HA  ALA A 244     -10.392 -16.006 -29.420  1.00 70.52           H
ATOM   3672  CB  ALA A 244      -9.673 -14.469 -28.107  1.00 70.52           C
ATOM   3673 1HB  ALA A 244     -10.673 -14.072 -27.938  1.00 70.52           H
ATOM   3674 2HB  ALA A 244      -9.090 -14.392 -27.189  1.00 70.52           H
ATOM   3675 3HB  ALA A 244      -9.183 -13.898 -28.896  1.00 70.52           H
ATOM   3676  HN  ALA A 244     -10.238 -16.381 -26.545  1.00 70.52           H
ATOM   3677  N   LYS A 245      -8.437 -17.712 -29.463  1.00 58.02           N
ATOM   3678  CA  LYS A 245      -7.232 -18.507 -29.637  1.00 58.02           C
ATOM   3679  C   LYS A 245      -6.053 -17.579 -29.936  1.00 58.02           C
ATOM   3680  O   LYS A 245      -5.013 -17.661 -29.285  1.00 58.02           O
ATOM   3681  HA  LYS A 245      -7.039 -19.018 -28.694  1.00 58.02           H
ATOM   3682  CB  LYS A 245      -7.451 -19.586 -30.700  1.00 58.02           C
ATOM   3683 1HB  LYS A 245      -7.944 -19.151 -31.569  1.00 58.02           H
ATOM   3684 2HB  LYS A 245      -6.488 -19.969 -31.038  1.00 58.02           H
ATOM   3685  CG  LYS A 245      -8.298 -20.735 -30.148  1.00 58.02           C
ATOM   3686 1HG  LYS A 245      -7.888 -21.068 -29.195  1.00 58.02           H
ATOM   3687 2HG  LYS A 245      -9.311 -20.384 -29.954  1.00 58.02           H
ATOM   3688  CD  LYS A 245      -8.338 -21.907 -31.131  1.00 58.02           C
ATOM   3689 1HD  LYS A 245      -8.841 -21.601 -32.047  1.00 58.02           H
ATOM   3690 2HD  LYS A 245      -7.322 -22.191 -31.405  1.00 58.02           H
ATOM   3691  CE  LYS A 245      -9.063 -23.109 -30.521  1.00 58.02           C
ATOM   3692 1HE  LYS A 245      -8.576 -23.401 -29.591  1.00 58.02           H
ATOM   3693 2HE  LYS A 245     -10.088 -22.834 -30.272  1.00 58.02           H
ATOM   3694  NZ  LYS A 245      -9.064 -24.247 -31.466  1.00 58.02           N
ATOM   3695 1HZ  LYS A 245      -9.532 -25.040 -31.041  1.00 58.02           H
ATOM   3696 2HZ  LYS A 245      -9.552 -23.982 -32.314  1.00 58.02           H
ATOM   3697 3HZ  LYS A 245      -8.108 -24.500 -31.692  1.00 58.02           H
ATOM   3698  HN  LYS A 245      -9.265 -18.109 -29.859  1.00 58.02           H
ATOM   3699  N   LYS A 246      -6.255 -16.718 -30.923  1.00 50.04           N
ATOM   3700  CA  LYS A 246      -5.213 -16.438 -31.897  1.00 50.04           C
ATOM   3701  C   LYS A 246      -4.507 -15.134 -31.522  1.00 50.04           C
ATOM   3702  O   LYS A 246      -3.425 -14.842 -32.028  1.00 50.04           O
ATOM   3703  HA  LYS A 246      -4.489 -17.251 -31.843  1.00 50.04           H
ATOM   3704  CB  LYS A 246      -5.791 -16.440 -33.314  1.00 50.04           C
ATOM   3705 1HB  LYS A 246      -6.837 -16.137 -33.285  1.00 50.04           H
ATOM   3706 2HB  LYS A 246      -5.265 -15.706 -33.925  1.00 50.04           H
ATOM   3707  CG  LYS A 246      -5.672 -17.825 -33.953  1.00 50.04           C
ATOM   3708 1HG  LYS A 246      -4.674 -18.227 -33.775  1.00 50.04           H
ATOM   3709 2HG  LYS A 246      -6.379 -18.508 -33.483  1.00 50.04           H
ATOM   3710  CD  LYS A 246      -5.941 -17.759 -35.458  1.00 50.04           C
ATOM   3711 1HD  LYS A 246      -6.982 -17.487 -35.633  1.00 50.04           H
ATOM   3712 2HD  LYS A 246      -5.327 -16.978 -35.907  1.00 50.04           H
ATOM   3713  CE  LYS A 246      -5.639 -19.101 -36.127  1.00 50.04           C
ATOM   3714 1HE  LYS A 246      -4.627 -19.420 -35.876  1.00 50.04           H
ATOM   3715 2HE  LYS A 246      -6.318 -19.865 -35.747  1.00 50.04           H
ATOM   3716  NZ  LYS A 246      -5.780 -18.990 -37.597  1.00 50.04           N
ATOM   3717 1HZ  LYS A 246      -5.563 -19.883 -38.025  1.00 50.04           H
ATOM   3718 2HZ  LYS A 246      -6.733 -18.728 -37.826  1.00 50.04           H
ATOM   3719 3HZ  LYS A 246      -5.142 -18.284 -37.945  1.00 50.04           H
ATOM   3720  HN  LYS A 246      -7.109 -16.216 -31.062  1.00 50.04           H
ATOM   3721  N   SER A 247      -5.148 -14.384 -30.637  1.00 55.94           N
ATOM   3722  CA  SER A 247      -5.008 -12.938 -30.641  1.00 55.94           C
ATOM   3723  C   SER A 247      -3.674 -12.540 -30.007  1.00 55.94           C
ATOM   3724  O   SER A 247      -3.339 -13.000 -28.916  1.00 55.94           O
ATOM   3725  HA  SER A 247      -5.035 -12.648 -31.691  1.00 55.94           H
ATOM   3726  CB  SER A 247      -6.168 -12.271 -29.899  1.00 55.94           C
ATOM   3727 1HB  SER A 247      -7.111 -12.692 -30.246  1.00 55.94           H
ATOM   3728 2HB  SER A 247      -6.093 -12.492 -28.834  1.00 55.94           H
ATOM   3729  OG  SER A 247      -6.182 -10.858 -30.089  1.00 55.94           O
ATOM   3730  HG  SER A 247      -6.404 -10.644 -31.040  1.00 55.94           H
ATOM   3731  HN  SER A 247      -5.753 -14.749 -29.929  1.00 55.94           H
ATOM   3732  N   SER A 248      -2.948 -11.689 -30.718  1.00 54.78           N
ATOM   3733  CA  SER A 248      -1.678 -11.190 -30.218  1.00 54.78           C
ATOM   3734  C   SER A 248      -1.894 -10.420 -28.914  1.00 54.78           C
ATOM   3735  O   SER A 248      -0.936  -9.964 -28.292  1.00 54.78           O
ATOM   3736  HA  SER A 248      -1.069 -12.077 -30.042  1.00 54.78           H
ATOM   3737  CB  SER A 248      -0.991 -10.298 -31.254  1.00 54.78           C
ATOM   3738 1HB  SER A 248      -0.051  -9.926 -30.846  1.00 54.78           H
ATOM   3739 2HB  SER A 248      -0.744 -10.890 -32.136  1.00 54.78           H
ATOM   3740  OG  SER A 248      -1.810  -9.197 -31.638  1.00 54.78           O
ATOM   3741  HG  SER A 248      -1.339  -8.643 -32.324  1.00 54.78           H
ATOM   3742  HN  SER A 248      -3.214 -11.343 -31.617  1.00 54.78           H
ATOM   3743  N   LYS A 249      -3.159 -10.298 -28.539  1.00 51.85           N
ATOM   3744  CA  LYS A 249      -3.518  -9.541 -27.352  1.00 51.85           C
ATOM   3745  C   LYS A 249      -2.788 -10.124 -26.141  1.00 51.85           C
ATOM   3746  O   LYS A 249      -2.728  -9.494 -25.086  1.00 51.85           O
ATOM   3747  HA  LYS A 249      -3.176  -8.517 -27.502  1.00 51.85           H
ATOM   3748  CB  LYS A 249      -5.039  -9.490 -27.188  1.00 51.85           C
ATOM   3749 1HB  LYS A 249      -5.446 -10.501 -27.222  1.00 51.85           H
ATOM   3750 2HB  LYS A 249      -5.289  -9.079 -26.211  1.00 51.85           H
ATOM   3751  CG  LYS A 249      -5.681  -8.639 -28.286  1.00 51.85           C
ATOM   3752 1HG  LYS A 249      -5.243  -7.641 -28.279  1.00 51.85           H
ATOM   3753 2HG  LYS A 249      -5.465  -9.075 -29.262  1.00 51.85           H
ATOM   3754  CD  LYS A 249      -7.195  -8.541 -28.089  1.00 51.85           C
ATOM   3755 1HD  LYS A 249      -7.633  -9.538 -28.110  1.00 51.85           H
ATOM   3756 2HD  LYS A 249      -7.410  -8.118 -27.107  1.00 51.85           H
ATOM   3757  CE  LYS A 249      -7.834  -7.673 -29.175  1.00 51.85           C
ATOM   3758 1HE  LYS A 249      -7.407  -6.670 -29.145  1.00 51.85           H
ATOM   3759 2HE  LYS A 249      -7.609  -8.086 -30.158  1.00 51.85           H
ATOM   3760  NZ  LYS A 249      -9.300  -7.601 -28.985  1.00 51.85           N
ATOM   3761 1HZ  LYS A 249      -9.703  -6.995 -29.691  1.00 51.85           H
ATOM   3762 2HZ  LYS A 249      -9.698  -8.530 -29.069  1.00 51.85           H
ATOM   3763 3HZ  LYS A 249      -9.503  -7.228 -28.064  1.00 51.85           H
ATOM   3764  HN  LYS A 249      -3.930 -10.705 -29.030  1.00 51.85           H
ATOM   3765  N   HIS A 250      -2.252 -11.320 -26.332  1.00 54.55           N
ATOM   3766  CA  HIS A 250      -1.664 -12.062 -25.230  1.00 54.55           C
ATOM   3767  C   HIS A 250      -0.527 -11.247 -24.611  1.00 54.55           C
ATOM   3768  O   HIS A 250      -0.383 -11.203 -23.390  1.00 54.55           O
ATOM   3769  HA  HIS A 250      -2.451 -12.194 -24.487  1.00 54.55           H
ATOM   3770  CB  HIS A 250      -1.217 -13.452 -25.688  1.00 54.55           C
ATOM   3771 1HB  HIS A 250      -0.768 -13.370 -26.678  1.00 54.55           H
ATOM   3772 2HB  HIS A 250      -0.439 -13.812 -25.015  1.00 54.55           H
ATOM   3773  CG  HIS A 250      -2.330 -14.470 -25.738  1.00 54.55           C
ATOM   3774  ND1 HIS A 250      -2.779 -15.146 -24.616  1.00 54.55           N
ATOM   3775  HD1 HIS A 250      -2.426 -15.036 -23.687  1.00 54.55           H
ATOM   3776  CD2 HIS A 250      -3.082 -14.920 -26.784  1.00 54.55           C
ATOM   3777  HD2 HIS A 250      -2.990 -14.593 -27.820  1.00 54.55           H
ATOM   3778  CE1 HIS A 250      -3.755 -15.963 -24.983  1.00 54.55           C
ATOM   3779  HE1 HIS A 250      -4.312 -16.631 -24.326  1.00 54.55           H
ATOM   3780  NE2 HIS A 250      -3.941 -15.822 -26.327  1.00 54.55           N
ATOM   3781  HN  HIS A 250      -2.214 -11.780 -27.219  1.00 54.55           H
ATOM   3782  N   LYS A 251       0.252 -10.622 -25.481  1.00 56.68           N
ATOM   3783  CA  LYS A 251       1.487  -9.984 -25.058  1.00 56.68           C
ATOM   3784  C   LYS A 251       1.167  -8.887 -24.041  1.00 56.68           C
ATOM   3785  O   LYS A 251       1.792  -8.813 -22.984  1.00 56.68           O
ATOM   3786  HA  LYS A 251       2.095 -10.744 -24.566  1.00 56.68           H
ATOM   3787  CB  LYS A 251       2.277  -9.488 -26.270  1.00 56.68           C
ATOM   3788 1HB  LYS A 251       1.600  -9.016 -26.982  1.00 56.68           H
ATOM   3789 2HB  LYS A 251       2.990  -8.725 -25.956  1.00 56.68           H
ATOM   3790  CG  LYS A 251       3.020 -10.639 -26.950  1.00 56.68           C
ATOM   3791 1HG  LYS A 251       3.454 -11.293 -26.193  1.00 56.68           H
ATOM   3792 2HG  LYS A 251       2.317 -11.241 -27.525  1.00 56.68           H
ATOM   3793  CD  LYS A 251       4.123 -10.113 -27.870  1.00 56.68           C
ATOM   3794 1HD  LYS A 251       3.677  -9.602 -28.723  1.00 56.68           H
ATOM   3795 2HD  LYS A 251       4.726  -9.377 -27.338  1.00 56.68           H
ATOM   3796  CE  LYS A 251       5.017 -11.253 -28.362  1.00 56.68           C
ATOM   3797 1HE  LYS A 251       5.109 -12.012 -27.585  1.00 56.68           H
ATOM   3798 2HE  LYS A 251       4.560 -11.735 -29.226  1.00 56.68           H
ATOM   3799  NZ  LYS A 251       6.358 -10.741 -28.724  1.00 56.68           N
ATOM   3800 1HZ  LYS A 251       6.909 -11.491 -29.128  1.00 56.68           H
ATOM   3801 2HZ  LYS A 251       6.262  -9.991 -29.400  1.00 56.68           H
ATOM   3802 3HZ  LYS A 251       6.822 -10.391 -27.893  1.00 56.68           H
ATOM   3803  HN  LYS A 251       0.052 -10.547 -26.458  1.00 56.68           H
ATOM   3804  N   ALA A 252       0.193  -8.062 -24.396  1.00 64.54           N
ATOM   3805  CA  ALA A 252      -0.134  -6.899 -23.588  1.00 64.54           C
ATOM   3806  C   ALA A 252      -0.674  -7.360 -22.233  1.00 64.54           C
ATOM   3807  O   ALA A 252      -0.548  -6.649 -21.237  1.00 64.54           O
ATOM   3808  HA  ALA A 252       0.786  -6.335 -23.430  1.00 64.54           H
ATOM   3809  CB  ALA A 252      -1.130  -6.016 -24.343  1.00 64.54           C
ATOM   3810 1HB  ALA A 252      -0.687  -5.692 -25.285  1.00 64.54           H
ATOM   3811 2HB  ALA A 252      -2.038  -6.584 -24.546  1.00 64.54           H
ATOM   3812 3HB  ALA A 252      -1.375  -5.144 -23.737  1.00 64.54           H
ATOM   3813  HN  ALA A 252      -0.366  -8.177 -25.216  1.00 64.54           H
ATOM   3814  N   LEU A 253      -1.264  -8.546 -22.239  1.00 66.94           N
ATOM   3815  CA  LEU A 253      -1.900  -9.072 -21.044  1.00 66.94           C
ATOM   3816  C   LEU A 253      -0.824  -9.565 -20.074  1.00 66.94           C
ATOM   3817  O   LEU A 253      -0.983  -9.458 -18.859  1.00 66.94           O
ATOM   3818  HA  LEU A 253      -2.440  -8.251 -20.572  1.00 66.94           H
ATOM   3819  CB  LEU A 253      -2.932 -10.140 -21.412  1.00 66.94           C
ATOM   3820 1HB  LEU A 253      -3.399  -9.856 -22.355  1.00 66.94           H
ATOM   3821 2HB  LEU A 253      -2.408 -11.079 -21.585  1.00 66.94           H
ATOM   3822  CG  LEU A 253      -4.037 -10.387 -20.383  1.00 66.94           C
ATOM   3823  HG  LEU A 253      -3.651 -10.126 -19.397  1.00 66.94           H
ATOM   3824  CD1 LEU A 253      -5.245  -9.486 -20.648  1.00 66.94           C
ATOM   3825 1HD1 LEU A 253      -4.940  -8.442 -20.589  1.00 66.94           H
ATOM   3826 2HD1 LEU A 253      -5.641  -9.693 -21.643  1.00 66.94           H
ATOM   3827 3HD1 LEU A 253      -6.016  -9.683 -19.902  1.00 66.94           H
ATOM   3828  CD2 LEU A 253      -4.424 -11.867 -20.339  1.00 66.94           C
ATOM   3829 1HD2 LEU A 253      -4.784 -12.177 -21.319  1.00 66.94           H
ATOM   3830 2HD2 LEU A 253      -3.553 -12.462 -20.066  1.00 66.94           H
ATOM   3831 3HD2 LEU A 253      -5.211 -12.014 -19.599  1.00 66.94           H
ATOM   3832  HN  LEU A 253      -1.311  -9.143 -23.040  1.00 66.94           H
ATOM   3833  N   LYS A 254       0.246 -10.095 -20.647  1.00 69.71           N
ATOM   3834  CA  LYS A 254       1.272 -10.751 -19.854  1.00 69.71           C
ATOM   3835  C   LYS A 254       1.755  -9.796 -18.761  1.00 69.71           C
ATOM   3836  O   LYS A 254       1.920 -10.198 -17.610  1.00 69.71           O
ATOM   3837  HA  LYS A 254       0.812 -11.617 -19.378  1.00 69.71           H
ATOM   3838  CB  LYS A 254       2.393 -11.273 -20.755  1.00 69.71           C
ATOM   3839 1HB  LYS A 254       1.965 -11.785 -21.616  1.00 69.71           H
ATOM   3840 2HB  LYS A 254       2.974 -10.435 -21.140  1.00 69.71           H
ATOM   3841  CG  LYS A 254       3.311 -12.229 -19.990  1.00 69.71           C
ATOM   3842 1HG  LYS A 254       3.812 -11.691 -19.185  1.00 69.71           H
ATOM   3843 2HG  LYS A 254       2.717 -13.016 -19.526  1.00 69.71           H
ATOM   3844  CD  LYS A 254       4.354 -12.850 -20.922  1.00 69.71           C
ATOM   3845 1HD  LYS A 254       3.854 -13.340 -21.758  1.00 69.71           H
ATOM   3846 2HD  LYS A 254       4.984 -12.067 -21.343  1.00 69.71           H
ATOM   3847  CE  LYS A 254       5.222 -13.865 -20.174  1.00 69.71           C
ATOM   3848 1HE  LYS A 254       5.762 -13.366 -19.369  1.00 69.71           H
ATOM   3849 2HE  LYS A 254       4.589 -14.623 -19.712  1.00 69.71           H
ATOM   3850  NZ  LYS A 254       6.181 -14.508 -21.100  1.00 69.71           N
ATOM   3851 1HZ  LYS A 254       6.751 -15.172 -20.588  1.00 69.71           H
ATOM   3852 2HZ  LYS A 254       5.672 -14.992 -21.831  1.00 69.71           H
ATOM   3853 3HZ  LYS A 254       6.777 -13.800 -21.514  1.00 69.71           H
ATOM   3854  HN  LYS A 254       0.418 -10.080 -21.632  1.00 69.71           H
ATOM   3855  N   VAL A 255       1.968  -8.551 -19.160  1.00 73.02           N
ATOM   3856  CA  VAL A 255       2.487  -7.550 -18.243  1.00 73.02           C
ATOM   3857  C   VAL A 255       1.521  -7.394 -17.066  1.00 73.02           C
ATOM   3858  O   VAL A 255       1.928  -7.484 -15.909  1.00 73.02           O
ATOM   3859  HA  VAL A 255       3.443  -7.913 -17.866  1.00 73.02           H
ATOM   3860  CB  VAL A 255       2.738  -6.238 -18.988  1.00 73.02           C
ATOM   3861  HB  VAL A 255       1.785  -5.891 -19.386  1.00 73.02           H
ATOM   3862  CG1 VAL A 255       3.271  -5.162 -18.039  1.00 73.02           C
ATOM   3863 1HG1 VAL A 255       2.542  -4.981 -17.249  1.00 73.02           H
ATOM   3864 2HG1 VAL A 255       4.209  -5.499 -17.598  1.00 73.02           H
ATOM   3865 3HG1 VAL A 255       3.441  -4.240 -18.595  1.00 73.02           H
ATOM   3866  CG2 VAL A 255       3.691  -6.450 -20.166  1.00 73.02           C
ATOM   3867 1HG2 VAL A 255       4.644  -6.832 -19.799  1.00 73.02           H
ATOM   3868 2HG2 VAL A 255       3.255  -7.169 -20.861  1.00 73.02           H
ATOM   3869 3HG2 VAL A 255       3.852  -5.502 -20.678  1.00 73.02           H
ATOM   3870  HN  VAL A 255       1.793  -8.223 -20.088  1.00 73.02           H
ATOM   3871  N   THR A 256       0.261  -7.162 -17.403  1.00 71.75           N
ATOM   3872  CA  THR A 256      -0.726  -6.795 -16.401  1.00 71.75           C
ATOM   3873  C   THR A 256      -0.990  -7.970 -15.457  1.00 71.75           C
ATOM   3874  O   THR A 256      -1.197  -7.774 -14.260  1.00 71.75           O
ATOM   3875  HA  THR A 256      -0.318  -5.985 -15.797  1.00 71.75           H
ATOM   3876  CB  THR A 256      -1.980  -6.308 -17.130  1.00 71.75           C
ATOM   3877  HB  THR A 256      -2.824  -6.231 -16.444  1.00 71.75           H
ATOM   3878  OG1 THR A 256      -2.141  -7.233 -18.202  1.00 71.75           O
ATOM   3879  HG1 THR A 256      -2.399  -8.130 -17.843  1.00 71.75           H
ATOM   3880  CG2 THR A 256      -1.767  -4.963 -17.828  1.00 71.75           C
ATOM   3881 1HG2 THR A 256      -0.967  -5.058 -18.562  1.00 71.75           H
ATOM   3882 2HG2 THR A 256      -1.493  -4.210 -17.089  1.00 71.75           H
ATOM   3883 3HG2 THR A 256      -2.687  -4.663 -18.329  1.00 71.75           H
ATOM   3884  HN  THR A 256      -0.088  -7.222 -18.338  1.00 71.75           H
ATOM   3885  N   ILE A 257      -0.973  -9.164 -16.030  1.00 76.06           N
ATOM   3886  CA  ILE A 257      -1.143 -10.374 -15.244  1.00 76.06           C
ATOM   3887  C   ILE A 257      -0.038 -10.451 -14.189  1.00 76.06           C
ATOM   3888  O   ILE A 257      -0.315 -10.659 -13.009  1.00 76.06           O
ATOM   3889  HA  ILE A 257      -2.103 -10.300 -14.734  1.00 76.06           H
ATOM   3890  CB  ILE A 257      -1.208 -11.601 -16.156  1.00 76.06           C
ATOM   3891  HB  ILE A 257      -0.390 -11.537 -16.874  1.00 76.06           H
ATOM   3892  CG1 ILE A 257      -2.511 -11.619 -16.958  1.00 76.06           C
ATOM   3893 1HG1 ILE A 257      -3.360 -11.691 -16.277  1.00 76.06           H
ATOM   3894 2HG1 ILE A 257      -2.619 -10.683 -17.505  1.00 76.06           H
ATOM   3895  CG2 ILE A 257      -1.009 -12.890 -15.357  1.00 76.06           C
ATOM   3896 1HG2 ILE A 257      -0.034 -12.868 -14.870  1.00 76.06           H
ATOM   3897 2HG2 ILE A 257      -1.790 -12.974 -14.602  1.00 76.06           H
ATOM   3898 3HG2 ILE A 257      -1.060 -13.746 -16.029  1.00 76.06           H
ATOM   3899  CD1 ILE A 257      -2.536 -12.794 -17.937  1.00 76.06           C
ATOM   3900 1HD1 ILE A 257      -1.700 -12.706 -18.631  1.00 76.06           H
ATOM   3901 2HD1 ILE A 257      -2.452 -13.730 -17.384  1.00 76.06           H
ATOM   3902 3HD1 ILE A 257      -3.473 -12.784 -18.494  1.00 76.06           H
ATOM   3903  HN  ILE A 257      -0.846  -9.312 -17.011  1.00 76.06           H
ATOM   3904  N   THR A 258       1.192 -10.278 -14.652  1.00 80.87           N
ATOM   3905  CA  THR A 258       2.347 -10.440 -13.785  1.00 80.87           C
ATOM   3906  C   THR A 258       2.286  -9.447 -12.624  1.00 80.87           C
ATOM   3907  O   THR A 258       2.483  -9.823 -11.469  1.00 80.87           O
ATOM   3908  HA  THR A 258       2.314 -11.440 -13.353  1.00 80.87           H
ATOM   3909  CB  THR A 258       3.605 -10.296 -14.644  1.00 80.87           C
ATOM   3910  HB  THR A 258       3.711  -9.275 -15.010  1.00 80.87           H
ATOM   3911  OG1 THR A 258       3.458 -11.297 -15.647  1.00 80.87           O
ATOM   3912  HG1 THR A 258       3.043 -10.901 -16.466  1.00 80.87           H
ATOM   3913  CG2 THR A 258       4.875 -10.704 -13.894  1.00 80.87           C
ATOM   3914 1HG2 THR A 258       4.797 -11.746 -13.587  1.00 80.87           H
ATOM   3915 2HG2 THR A 258       4.996 -10.073 -13.013  1.00 80.87           H
ATOM   3916 3HG2 THR A 258       5.738 -10.582 -14.549  1.00 80.87           H
ATOM   3917  HN  THR A 258       1.404 -10.032 -15.597  1.00 80.87           H
ATOM   3918  N   VAL A 259       2.013  -8.197 -12.969  1.00 78.66           N
ATOM   3919  CA  VAL A 259       1.969  -7.138 -11.975  1.00 78.66           C
ATOM   3920  C   VAL A 259       0.921  -7.483 -10.915  1.00 78.66           C
ATOM   3921  O   VAL A 259       1.169  -7.332  -9.720  1.00 78.66           O
ATOM   3922  HA  VAL A 259       2.949  -7.094 -11.498  1.00 78.66           H
ATOM   3923  CB  VAL A 259       1.712  -5.792 -12.655  1.00 78.66           C
ATOM   3924  HB  VAL A 259       0.840  -5.904 -13.300  1.00 78.66           H
ATOM   3925  CG1 VAL A 259       1.397  -4.708 -11.623  1.00 78.66           C
ATOM   3926 1HG1 VAL A 259       0.508  -4.990 -11.059  1.00 78.66           H
ATOM   3927 2HG1 VAL A 259       2.241  -4.599 -10.941  1.00 78.66           H
ATOM   3928 3HG1 VAL A 259       1.219  -3.761 -12.134  1.00 78.66           H
ATOM   3929  CG2 VAL A 259       2.897  -5.386 -13.533  1.00 78.66           C
ATOM   3930 1HG2 VAL A 259       3.793  -5.301 -12.918  1.00 78.66           H
ATOM   3931 2HG2 VAL A 259       3.055  -6.142 -14.303  1.00 78.66           H
ATOM   3932 3HG2 VAL A 259       2.688  -4.426 -14.005  1.00 78.66           H
ATOM   3933  HN  VAL A 259       1.824  -7.905 -13.907  1.00 78.66           H
ATOM   3934  N   LEU A 260      -0.228  -7.939 -11.392  1.00 75.95           N
ATOM   3935  CA  LEU A 260      -1.349  -8.213 -10.508  1.00 75.95           C
ATOM   3936  C   LEU A 260      -0.985  -9.368  -9.574  1.00 75.95           C
ATOM   3937  O   LEU A 260      -1.209  -9.290  -8.367  1.00 75.95           O
ATOM   3938  HA  LEU A 260      -1.515  -7.320  -9.905  1.00 75.95           H
ATOM   3939  CB  LEU A 260      -2.623  -8.455 -11.318  1.00 75.95           C
ATOM   3940 1HB  LEU A 260      -2.665  -7.719 -12.121  1.00 75.95           H
ATOM   3941 2HB  LEU A 260      -2.550  -9.436 -11.789  1.00 75.95           H
ATOM   3942  CG  LEU A 260      -3.937  -8.392 -10.537  1.00 75.95           C
ATOM   3943  HG  LEU A 260      -3.717  -8.569  -9.484  1.00 75.95           H
ATOM   3944  CD1 LEU A 260      -4.569  -7.002 -10.639  1.00 75.95           C
ATOM   3945 1HD1 LEU A 260      -3.883  -6.260 -10.230  1.00 75.95           H
ATOM   3946 2HD1 LEU A 260      -4.773  -6.771 -11.684  1.00 75.95           H
ATOM   3947 3HD1 LEU A 260      -5.501  -6.985 -10.074  1.00 75.95           H
ATOM   3948  CD2 LEU A 260      -4.898  -9.493 -10.990  1.00 75.95           C
ATOM   3949 1HD2 LEU A 260      -5.116  -9.371 -12.051  1.00 75.95           H
ATOM   3950 2HD2 LEU A 260      -4.439 -10.467 -10.823  1.00 75.95           H
ATOM   3951 3HD2 LEU A 260      -5.824  -9.425 -10.419  1.00 75.95           H
ATOM   3952  HN  LEU A 260      -0.399  -8.120 -12.360  1.00 75.95           H
ATOM   3953  N   THR A 261      -0.429 -10.415 -10.167  1.00 84.02           N
ATOM   3954  CA  THR A 261      -0.102 -11.614  -9.416  1.00 84.02           C
ATOM   3955  C   THR A 261       0.893 -11.290  -8.299  1.00 84.02           C
ATOM   3956  O   THR A 261       0.727 -11.737  -7.166  1.00 84.02           O
ATOM   3957  HA  THR A 261      -1.011 -11.980  -8.938  1.00 84.02           H
ATOM   3958  CB  THR A 261       0.414 -12.664 -10.402  1.00 84.02           C
ATOM   3959  HB  THR A 261       1.339 -12.333 -10.874  1.00 84.02           H
ATOM   3960  OG1 THR A 261      -0.683 -12.879 -11.285  1.00 84.02           O
ATOM   3961  HG1 THR A 261      -0.656 -12.216 -12.033  1.00 84.02           H
ATOM   3962  CG2 THR A 261       0.636 -14.027  -9.744  1.00 84.02           C
ATOM   3963 1HG2 THR A 261      -0.306 -14.389  -9.331  1.00 84.02           H
ATOM   3964 2HG2 THR A 261       1.370 -13.929  -8.944  1.00 84.02           H
ATOM   3965 3HG2 THR A 261       1.002 -14.735 -10.488  1.00 84.02           H
ATOM   3966  HN  THR A 261      -0.204 -10.451 -11.141  1.00 84.02           H
ATOM   3967  N   VAL A 262       1.904 -10.513  -8.659  1.00 86.91           N
ATOM   3968  CA  VAL A 262       2.948 -10.158  -7.713  1.00 86.91           C
ATOM   3969  C   VAL A 262       2.341  -9.334  -6.575  1.00 86.91           C
ATOM   3970  O   VAL A 262       2.679  -9.535  -5.410  1.00 86.91           O
ATOM   3971  HA  VAL A 262       3.348 -11.084  -7.300  1.00 86.91           H
ATOM   3972  CB  VAL A 262       4.085  -9.431  -8.436  1.00 86.91           C
ATOM   3973  HB  VAL A 262       3.651  -8.599  -8.991  1.00 86.91           H
ATOM   3974  CG1 VAL A 262       5.091  -8.857  -7.437  1.00 86.91           C
ATOM   3975 1HG1 VAL A 262       4.586  -8.149  -6.779  1.00 86.91           H
ATOM   3976 2HG1 VAL A 262       5.515  -9.666  -6.842  1.00 86.91           H
ATOM   3977 3HG1 VAL A 262       5.888  -8.346  -7.977  1.00 86.91           H
ATOM   3978  CG2 VAL A 262       4.776 -10.357  -9.439  1.00 86.91           C
ATOM   3979 1HG2 VAL A 262       5.189 -11.218  -8.914  1.00 86.91           H
ATOM   3980 2HG2 VAL A 262       4.051 -10.696 -10.179  1.00 86.91           H
ATOM   3981 3HG2 VAL A 262       5.579  -9.816  -9.939  1.00 86.91           H
ATOM   3982  HN  VAL A 262       2.017 -10.130  -9.576  1.00 86.91           H
ATOM   3983  N   PHE A 263       1.454  -8.425  -6.954  1.00 82.10           N
ATOM   3984  CA  PHE A 263       0.786  -7.580  -5.979  1.00 82.10           C
ATOM   3985  C   PHE A 263       0.004  -8.422  -4.968  1.00 82.10           C
ATOM   3986  O   PHE A 263       0.202  -8.291  -3.761  1.00 82.10           O
ATOM   3987  HA  PHE A 263       1.558  -7.014  -5.458  1.00 82.10           H
ATOM   3988  CB  PHE A 263      -0.193  -6.693  -6.752  1.00 82.10           C
ATOM   3989 1HB  PHE A 263       0.365  -6.096  -7.472  1.00 82.10           H
ATOM   3990 2HB  PHE A 263      -0.871  -7.329  -7.321  1.00 82.10           H
ATOM   3991  CG  PHE A 263      -1.017  -5.758  -5.865  1.00 82.10           C
ATOM   3992  CD1 PHE A 263      -2.321  -6.044  -5.602  1.00 82.10           C
ATOM   3993  HD1 PHE A 263      -2.777  -6.940  -6.022  1.00 82.10           H
ATOM   3994  CD2 PHE A 263      -0.448  -4.640  -5.341  1.00 82.10           C
ATOM   3995  HD2 PHE A 263       0.597  -4.410  -5.553  1.00 82.10           H
ATOM   3996  CE1 PHE A 263      -3.086  -5.176  -4.779  1.00 82.10           C
ATOM   3997  HE1 PHE A 263      -4.130  -5.405  -4.568  1.00 82.10           H
ATOM   3998  CE2 PHE A 263      -1.213  -3.771  -4.519  1.00 82.10           C
ATOM   3999  HE2 PHE A 263      -0.756  -2.875  -4.099  1.00 82.10           H
ATOM   4000  CZ  PHE A 263      -2.516  -4.058  -4.255  1.00 82.10           C
ATOM   4001  HZ  PHE A 263      -3.104  -3.391  -3.624  1.00 82.10           H
ATOM   4002  HN  PHE A 263       1.192  -8.261  -7.905  1.00 82.10           H
ATOM   4003  N   VAL A 264      -0.867  -9.268  -5.499  1.00 86.54           N
ATOM   4004  CA  VAL A 264      -1.758 -10.049  -4.659  1.00 86.54           C
ATOM   4005  C   VAL A 264      -0.928 -10.900  -3.695  1.00 86.54           C
ATOM   4006  O   VAL A 264      -1.231 -10.970  -2.505  1.00 86.54           O
ATOM   4007  HA  VAL A 264      -2.361  -9.350  -4.079  1.00 86.54           H
ATOM   4008  CB  VAL A 264      -2.703 -10.880  -5.529  1.00 86.54           C
ATOM   4009  HB  VAL A 264      -2.097 -11.442  -6.240  1.00 86.54           H
ATOM   4010  CG1 VAL A 264      -3.486 -11.886  -4.682  1.00 86.54           C
ATOM   4011 1HG1 VAL A 264      -2.790 -12.559  -4.181  1.00 86.54           H
ATOM   4012 2HG1 VAL A 264      -4.076 -11.352  -3.937  1.00 86.54           H
ATOM   4013 3HG1 VAL A 264      -4.149 -12.464  -5.326  1.00 86.54           H
ATOM   4014  CG2 VAL A 264      -3.649  -9.980  -6.326  1.00 86.54           C
ATOM   4015 1HG2 VAL A 264      -4.245  -9.380  -5.638  1.00 86.54           H
ATOM   4016 2HG2 VAL A 264      -3.067  -9.322  -6.971  1.00 86.54           H
ATOM   4017 3HG2 VAL A 264      -4.309 -10.597  -6.936  1.00 86.54           H
ATOM   4018  HN  VAL A 264      -0.969  -9.422  -6.482  1.00 86.54           H
ATOM   4019  N   LEU A 265       0.102 -11.525  -4.246  1.00 88.59           N
ATOM   4020  CA  LEU A 265       0.913 -12.453  -3.476  1.00 88.59           C
ATOM   4021  C   LEU A 265       1.611 -11.697  -2.345  1.00 88.59           C
ATOM   4022  O   LEU A 265       1.772 -12.226  -1.246  1.00 88.59           O
ATOM   4023  HA  LEU A 265       0.239 -13.188  -3.036  1.00 88.59           H
ATOM   4024  CB  LEU A 265       1.874 -13.213  -4.393  1.00 88.59           C
ATOM   4025 1HB  LEU A 265       2.395 -12.489  -5.019  1.00 88.59           H
ATOM   4026 2HB  LEU A 265       2.627 -13.699  -3.773  1.00 88.59           H
ATOM   4027  CG  LEU A 265       1.241 -14.269  -5.301  1.00 88.59           C
ATOM   4028  HG  LEU A 265       0.463 -13.789  -5.893  1.00 88.59           H
ATOM   4029  CD1 LEU A 265       2.270 -14.837  -6.281  1.00 88.59           C
ATOM   4030 1HD1 LEU A 265       2.662 -14.032  -6.902  1.00 88.59           H
ATOM   4031 2HD1 LEU A 265       3.086 -15.298  -5.724  1.00 88.59           H
ATOM   4032 3HD1 LEU A 265       1.793 -15.586  -6.914  1.00 88.59           H
ATOM   4033  CD2 LEU A 265       0.567 -15.368  -4.476  1.00 88.59           C
ATOM   4034 1HD2 LEU A 265       1.309 -15.852  -3.841  1.00 88.59           H
ATOM   4035 2HD2 LEU A 265      -0.213 -14.929  -3.854  1.00 88.59           H
ATOM   4036 3HD2 LEU A 265       0.126 -16.106  -5.146  1.00 88.59           H
ATOM   4037  HN  LEU A 265       0.384 -11.407  -5.198  1.00 88.59           H
ATOM   4038  N   SER A 266       2.007 -10.470  -2.652  1.00 90.07           N
ATOM   4039  CA  SER A 266       2.769  -9.671  -1.708  1.00 90.07           C
ATOM   4040  C   SER A 266       1.834  -9.075  -0.653  1.00 90.07           C
ATOM   4041  O   SER A 266       2.219  -8.918   0.505  1.00 90.07           O
ATOM   4042  HA  SER A 266       3.474 -10.363  -1.247  1.00 90.07           H
ATOM   4043  CB  SER A 266       3.539  -8.559  -2.423  1.00 90.07           C
ATOM   4044 1HB  SER A 266       4.119  -7.993  -1.694  1.00 90.07           H
ATOM   4045 2HB  SER A 266       4.250  -9.001  -3.121  1.00 90.07           H
ATOM   4046  OG  SER A 266       2.671  -7.675  -3.127  1.00 90.07           O
ATOM   4047  HG  SER A 266       2.567  -7.980  -4.073  1.00 90.07           H
ATOM   4048  HN  SER A 266       1.816 -10.024  -3.526  1.00 90.07           H
ATOM   4049  N   GLN A 267       0.624  -8.760  -1.091  1.00 84.94           N
ATOM   4050  CA  GLN A 267      -0.311  -8.035  -0.248  1.00 84.94           C
ATOM   4051  C   GLN A 267      -1.091  -9.009   0.639  1.00 84.94           C
ATOM   4052  O   GLN A 267      -1.518  -8.650   1.735  1.00 84.94           O
ATOM   4053  HA  GLN A 267       0.303  -7.382   0.372  1.00 84.94           H
ATOM   4054  CB  GLN A 267      -1.260  -7.181  -1.090  1.00 84.94           C
ATOM   4055 1HB  GLN A 267      -1.760  -7.807  -1.829  1.00 84.94           H
ATOM   4056 2HB  GLN A 267      -2.037  -6.757  -0.453  1.00 84.94           H
ATOM   4057  CG  GLN A 267      -0.503  -6.054  -1.797  1.00 84.94           C
ATOM   4058 1HG  GLN A 267       0.296  -6.476  -2.407  1.00 84.94           H
ATOM   4059 2HG  GLN A 267      -1.176  -5.527  -2.472  1.00 84.94           H
ATOM   4060  CD  GLN A 267       0.087  -5.071  -0.784  1.00 84.94           C
ATOM   4061  OE1 GLN A 267      -0.466  -4.824   0.275  1.00 84.94           O
ATOM   4062  NE2 GLN A 267       1.237  -4.524  -1.167  1.00 84.94           N
ATOM   4063 1HE2 GLN A 267       1.638  -4.770  -2.050  1.00 84.94           H
ATOM   4064 2HE2 GLN A 267       1.701  -3.868  -0.572  1.00 84.94           H
ATOM   4065  HN  GLN A 267       0.281  -8.991  -2.001  1.00 84.94           H
ATOM   4066  N   PHE A 268      -1.253 -10.222   0.131  1.00 91.11           N
ATOM   4067  CA  PHE A 268      -2.164 -11.174   0.743  1.00 91.11           C
ATOM   4068  C   PHE A 268      -1.753 -11.474   2.186  1.00 91.11           C
ATOM   4069  O   PHE A 268      -2.555 -11.326   3.107  1.00 91.11           O
ATOM   4070  HA  PHE A 268      -3.156 -10.723   0.736  1.00 91.11           H
ATOM   4071  CB  PHE A 268      -2.081 -12.463  -0.077  1.00 91.11           C
ATOM   4072 1HB  PHE A 268      -2.306 -12.234  -1.119  1.00 91.11           H
ATOM   4073 2HB  PHE A 268      -1.057 -12.836  -0.047  1.00 91.11           H
ATOM   4074  CG  PHE A 268      -3.024 -13.568   0.403  1.00 91.11           C
ATOM   4075  CD1 PHE A 268      -2.544 -14.590   1.160  1.00 91.11           C
ATOM   4076  HD1 PHE A 268      -1.488 -14.623   1.425  1.00 91.11           H
ATOM   4077  CD2 PHE A 268      -4.343 -13.527   0.073  1.00 91.11           C
ATOM   4078  HD2 PHE A 268      -4.728 -12.707  -0.534  1.00 91.11           H
ATOM   4079  CE1 PHE A 268      -3.420 -15.616   1.606  1.00 91.11           C
ATOM   4080  HE1 PHE A 268      -3.035 -16.436   2.212  1.00 91.11           H
ATOM   4081  CE2 PHE A 268      -5.219 -14.552   0.519  1.00 91.11           C
ATOM   4082  HE2 PHE A 268      -6.276 -14.519   0.254  1.00 91.11           H
ATOM   4083  CZ  PHE A 268      -4.739 -15.575   1.275  1.00 91.11           C
ATOM   4084  HZ  PHE A 268      -5.411 -16.362   1.618  1.00 91.11           H
ATOM   4085  HN  PHE A 268      -0.777 -10.555  -0.683  1.00 91.11           H
ATOM   4086  N   PRO A 269      -0.503 -11.901   2.409  1.00 94.74           N
ATOM   4087  CA  PRO A 269      -0.057 -12.262   3.757  1.00 94.74           C
ATOM   4088  C   PRO A 269      -0.318 -11.156   4.766  1.00 94.74           C
ATOM   4089  O   PRO A 269      -0.785 -11.418   5.874  1.00 94.74           O
ATOM   4090  HA  PRO A 269      -0.623 -13.119   4.121  1.00 94.74           H
ATOM   4091  CB  PRO A 269       1.439 -12.531   3.584  1.00 94.74           C
ATOM   4092 1HB  PRO A 269       2.032 -11.636   3.770  1.00 94.74           H
ATOM   4093 2HB  PRO A 269       1.792 -13.295   4.277  1.00 94.74           H
ATOM   4094  CG  PRO A 269       1.551 -12.989   2.135  1.00 94.74           C
ATOM   4095 1HG  PRO A 269       2.566 -12.883   1.754  1.00 94.74           H
ATOM   4096 2HG  PRO A 269       1.289 -14.041   2.022  1.00 94.74           H
ATOM   4097  CD  PRO A 269       0.571 -12.077   1.414  1.00 94.74           C
ATOM   4098 1HD  PRO A 269       1.028 -11.124   1.146  1.00 94.74           H
ATOM   4099 2HD  PRO A 269       0.207 -12.524   0.489  1.00 94.74           H
ATOM   4100  N   TYR A 270      -0.008  -9.936   4.352  1.00 91.84           N
ATOM   4101  CA  TYR A 270      -0.156  -8.787   5.231  1.00 91.84           C
ATOM   4102  C   TYR A 270      -1.619  -8.589   5.631  1.00 91.84           C
ATOM   4103  O   TYR A 270      -1.924  -8.396   6.807  1.00 91.84           O
ATOM   4104  HA  TYR A 270       0.437  -8.971   6.127  1.00 91.84           H
ATOM   4105  CB  TYR A 270       0.308  -7.575   4.421  1.00 91.84           C
ATOM   4106 1HB  TYR A 270       1.384  -7.645   4.265  1.00 91.84           H
ATOM   4107 2HB  TYR A 270      -0.160  -7.607   3.437  1.00 91.84           H
ATOM   4108  CG  TYR A 270      -0.011  -6.230   5.077  1.00 91.84           C
ATOM   4109  CD1 TYR A 270      -0.891  -5.358   4.470  1.00 91.84           C
ATOM   4110  HD1 TYR A 270      -1.360  -5.627   3.524  1.00 91.84           H
ATOM   4111  CD2 TYR A 270       0.582  -5.889   6.276  1.00 91.84           C
ATOM   4112  HD2 TYR A 270       1.278  -6.578   6.755  1.00 91.84           H
ATOM   4113  CE1 TYR A 270      -1.191  -4.092   5.088  1.00 91.84           C
ATOM   4114  HE1 TYR A 270      -1.885  -3.394   4.619  1.00 91.84           H
ATOM   4115  CE2 TYR A 270       0.282  -4.623   6.893  1.00 91.84           C
ATOM   4116  HE2 TYR A 270       0.744  -4.342   7.840  1.00 91.84           H
ATOM   4117  CZ  TYR A 270      -0.590  -3.787   6.269  1.00 91.84           C
ATOM   4118  OH  TYR A 270      -0.873  -2.592   6.852  1.00 91.84           O
ATOM   4119  HH  TYR A 270      -0.387  -2.512   7.722  1.00 91.84           H
ATOM   4120  HN  TYR A 270       0.338  -9.726   3.438  1.00 91.84           H
ATOM   4121  N   ASN A 271      -2.486  -8.643   4.631  1.00 89.53           N
ATOM   4122  CA  ASN A 271      -3.895  -8.361   4.846  1.00 89.53           C
ATOM   4123  C   ASN A 271      -4.513  -9.481   5.684  1.00 89.53           C
ATOM   4124  O   ASN A 271      -5.503  -9.266   6.382  1.00 89.53           O
ATOM   4125  HA  ASN A 271      -3.920  -7.397   5.354  1.00 89.53           H
ATOM   4126  CB  ASN A 271      -4.652  -8.292   3.518  1.00 89.53           C
ATOM   4127 1HB  ASN A 271      -4.340  -9.115   2.874  1.00 89.53           H
ATOM   4128 2HB  ASN A 271      -5.720  -8.415   3.697  1.00 89.53           H
ATOM   4129  CG  ASN A 271      -4.398  -6.960   2.810  1.00 89.53           C
ATOM   4130  OD1 ASN A 271      -4.893  -5.916   3.201  1.00 89.53           O
ATOM   4131  ND2 ASN A 271      -3.602  -7.054   1.749  1.00 89.53           N
ATOM   4132 1HD2 ASN A 271      -3.229  -7.942   1.481  1.00 89.53           H
ATOM   4133 2HD2 ASN A 271      -3.376  -6.236   1.219  1.00 89.53           H
ATOM   4134  HN  ASN A 271      -2.240  -8.873   3.689  1.00 89.53           H
ATOM   4135  N   CYS A 272      -3.902 -10.654   5.589  1.00 94.77           N
ATOM   4136  CA  CYS A 272      -4.310 -11.779   6.413  1.00 94.77           C
ATOM   4137  C   CYS A 272      -4.116 -11.394   7.881  1.00 94.77           C
ATOM   4138  O   CYS A 272      -5.019 -11.570   8.698  1.00 94.77           O
ATOM   4139  HA  CYS A 272      -5.363 -11.960   6.197  1.00 94.77           H
ATOM   4140  CB  CYS A 272      -3.544 -13.052   6.051  1.00 94.77           C
ATOM   4141 1HB  CYS A 272      -2.475 -12.843   6.005  1.00 94.77           H
ATOM   4142 2HB  CYS A 272      -3.688 -13.806   6.825  1.00 94.77           H
ATOM   4143  SG  CYS A 272      -4.124 -13.695   4.439  1.00 94.77           S
ATOM   4144  HG  CYS A 272      -3.502 -12.785   3.694  1.00 94.77           H
ATOM   4145  HN  CYS A 272      -3.144 -10.840   4.965  1.00 94.77           H
ATOM   4146  N   ILE A 273      -2.932 -10.876   8.173  1.00 93.86           N
ATOM   4147  CA  ILE A 273      -2.598 -10.488   9.533  1.00 93.86           C
ATOM   4148  C   ILE A 273      -3.455  -9.288   9.940  1.00 93.86           C
ATOM   4149  O   ILE A 273      -3.919  -9.209  11.077  1.00 93.86           O
ATOM   4150  HA  ILE A 273      -2.848 -11.327  10.182  1.00 93.86           H
ATOM   4151  CB  ILE A 273      -1.094 -10.244   9.667  1.00 93.86           C
ATOM   4152  HB  ILE A 273      -0.806  -9.482   8.944  1.00 93.86           H
ATOM   4153  CG1 ILE A 273      -0.301 -11.509   9.330  1.00 93.86           C
ATOM   4154 1HG1 ILE A 273      -0.501 -11.804   8.300  1.00 93.86           H
ATOM   4155 2HG1 ILE A 273       0.767 -11.303   9.401  1.00 93.86           H
ATOM   4156  CG2 ILE A 273      -0.748  -9.704  11.056  1.00 93.86           C
ATOM   4157 1HG2 ILE A 273      -1.271  -8.761  11.219  1.00 93.86           H
ATOM   4158 2HG2 ILE A 273      -1.054 -10.425  11.813  1.00 93.86           H
ATOM   4159 3HG2 ILE A 273       0.328  -9.539  11.124  1.00 93.86           H
ATOM   4160  CD1 ILE A 273      -0.669 -12.654  10.276  1.00 93.86           C
ATOM   4161 1HD1 ILE A 273      -0.445 -12.364  11.302  1.00 93.86           H
ATOM   4162 2HD1 ILE A 273      -1.733 -12.874  10.184  1.00 93.86           H
ATOM   4163 3HD1 ILE A 273      -0.091 -13.541  10.014  1.00 93.86           H
ATOM   4164  HN  ILE A 273      -2.208 -10.720   7.500  1.00 93.86           H
ATOM   4165  N   LEU A 274      -3.638  -8.382   8.991  1.00 90.37           N
ATOM   4166  CA  LEU A 274      -4.415  -7.181   9.242  1.00 90.37           C
ATOM   4167  C   LEU A 274      -5.840  -7.574   9.640  1.00 90.37           C
ATOM   4168  O   LEU A 274      -6.450  -6.931  10.492  1.00 90.37           O
ATOM   4169  HA  LEU A 274      -3.953  -6.662  10.082  1.00 90.37           H
ATOM   4170  CB  LEU A 274      -4.351  -6.239   8.038  1.00 90.37           C
ATOM   4171 1HB  LEU A 274      -3.303  -6.073   7.787  1.00 90.37           H
ATOM   4172 2HB  LEU A 274      -4.807  -6.740   7.185  1.00 90.37           H
ATOM   4173  CG  LEU A 274      -5.026  -4.877   8.215  1.00 90.37           C
ATOM   4174  HG  LEU A 274      -6.046  -5.044   8.561  1.00 90.37           H
ATOM   4175  CD1 LEU A 274      -4.314  -4.047   9.286  1.00 90.37           C
ATOM   4176 1HD1 LEU A 274      -4.345  -4.579  10.237  1.00 90.37           H
ATOM   4177 2HD1 LEU A 274      -3.277  -3.888   8.992  1.00 90.37           H
ATOM   4178 3HD1 LEU A 274      -4.814  -3.085   9.391  1.00 90.37           H
ATOM   4179  CD2 LEU A 274      -5.118  -4.133   6.881  1.00 90.37           C
ATOM   4180 1HD2 LEU A 274      -4.115  -3.978   6.482  1.00 90.37           H
ATOM   4181 2HD2 LEU A 274      -5.702  -4.724   6.175  1.00 90.37           H
ATOM   4182 3HD2 LEU A 274      -5.601  -3.169   7.035  1.00 90.37           H
ATOM   4183  HN  LEU A 274      -3.266  -8.459   8.066  1.00 90.37           H
ATOM   4184  N   LEU A 275      -6.328  -8.628   9.003  1.00 92.81           N
ATOM   4185  CA  LEU A 275      -7.664  -9.122   9.287  1.00 92.81           C
ATOM   4186  C   LEU A 275      -7.729  -9.601  10.739  1.00 92.81           C
ATOM   4187  O   LEU A 275      -8.668  -9.274  11.463  1.00 92.81           O
ATOM   4188  HA  LEU A 275      -8.353  -8.285   9.169  1.00 92.81           H
ATOM   4189  CB  LEU A 275      -8.069 -10.189   8.269  1.00 92.81           C
ATOM   4190 1HB  LEU A 275      -8.021  -9.750   7.272  1.00 92.81           H
ATOM   4191 2HB  LEU A 275      -7.331 -10.991   8.299  1.00 92.81           H
ATOM   4192  CG  LEU A 275      -9.457 -10.805   8.458  1.00 92.81           C
ATOM   4193  HG  LEU A 275      -9.520 -11.200   9.472  1.00 92.81           H
ATOM   4194  CD1 LEU A 275     -10.551  -9.744   8.318  1.00 92.81           C
ATOM   4195 1HD1 LEU A 275     -10.406  -8.971   9.072  1.00 92.81           H
ATOM   4196 2HD1 LEU A 275     -10.499  -9.297   7.325  1.00 92.81           H
ATOM   4197 3HD1 LEU A 275     -11.527 -10.208   8.457  1.00 92.81           H
ATOM   4198  CD2 LEU A 275      -9.672 -11.979   7.501  1.00 92.81           C
ATOM   4199 1HD2 LEU A 275      -9.581 -11.630   6.472  1.00 92.81           H
ATOM   4200 2HD2 LEU A 275      -8.920 -12.745   7.692  1.00 92.81           H
ATOM   4201 3HD2 LEU A 275     -10.666 -12.398   7.656  1.00 92.81           H
ATOM   4202  HN  LEU A 275      -5.827  -9.142   8.305  1.00 92.81           H
ATOM   4203  N   VAL A 276      -6.718 -10.367  11.121  1.00 94.89           N
ATOM   4204  CA  VAL A 276      -6.649 -10.896  12.472  1.00 94.89           C
ATOM   4205  C   VAL A 276      -6.665  -9.737  13.471  1.00 94.89           C
ATOM   4206  O   VAL A 276      -7.398  -9.773  14.458  1.00 94.89           O
ATOM   4207  HA  VAL A 276      -7.536 -11.509  12.631  1.00 94.89           H
ATOM   4208  CB  VAL A 276      -5.420 -11.795  12.620  1.00 94.89           C
ATOM   4209  HB  VAL A 276      -4.545 -11.220  12.317  1.00 94.89           H
ATOM   4210  CG1 VAL A 276      -5.222 -12.218  14.077  1.00 94.89           C
ATOM   4211 1HG1 VAL A 276      -5.084 -11.333  14.697  1.00 94.89           H
ATOM   4212 2HG1 VAL A 276      -6.100 -12.767  14.418  1.00 94.89           H
ATOM   4213 3HG1 VAL A 276      -4.342 -12.857  14.154  1.00 94.89           H
ATOM   4214  CG2 VAL A 276      -5.520 -13.016  11.704  1.00 94.89           C
ATOM   4215 1HG2 VAL A 276      -6.408 -13.593  11.962  1.00 94.89           H
ATOM   4216 2HG2 VAL A 276      -5.590 -12.688  10.667  1.00 94.89           H
ATOM   4217 3HG2 VAL A 276      -4.634 -13.638  11.829  1.00 94.89           H
ATOM   4218  HN  VAL A 276      -5.957 -10.627  10.526  1.00 94.89           H
ATOM   4219  N   GLN A 277      -5.848  -8.736  13.179  1.00 91.26           N
ATOM   4220  CA  GLN A 277      -5.740  -7.579  14.052  1.00 91.26           C
ATOM   4221  C   GLN A 277      -7.089  -6.862  14.152  1.00 91.26           C
ATOM   4222  O   GLN A 277      -7.441  -6.339  15.208  1.00 91.26           O
ATOM   4223  HA  GLN A 277      -5.460  -7.977  15.027  1.00 91.26           H
ATOM   4224  CB  GLN A 277      -4.647  -6.625  13.567  1.00 91.26           C
ATOM   4225 1HB  GLN A 277      -4.754  -6.459  12.495  1.00 91.26           H
ATOM   4226 2HB  GLN A 277      -4.763  -5.656  14.053  1.00 91.26           H
ATOM   4227  CG  GLN A 277      -3.256  -7.189  13.865  1.00 91.26           C
ATOM   4228 1HG  GLN A 277      -3.186  -7.454  14.920  1.00 91.26           H
ATOM   4229 2HG  GLN A 277      -3.101  -8.105  13.295  1.00 91.26           H
ATOM   4230  CD  GLN A 277      -2.167  -6.173  13.515  1.00 91.26           C
ATOM   4231  OE1 GLN A 277      -2.343  -5.296  12.685  1.00 91.26           O
ATOM   4232  NE2 GLN A 277      -1.034  -6.340  14.191  1.00 91.26           N
ATOM   4233 1HE2 GLN A 277      -0.955  -7.081  14.859  1.00 91.26           H
ATOM   4234 2HE2 GLN A 277      -0.262  -5.725  14.033  1.00 91.26           H
ATOM   4235  HN  GLN A 277      -5.267  -8.706  12.366  1.00 91.26           H
ATOM   4236  N   THR A 278      -7.806  -6.862  13.038  1.00 92.28           N
ATOM   4237  CA  THR A 278      -9.087  -6.180  12.974  1.00 92.28           C
ATOM   4238  C   THR A 278     -10.107  -6.872  13.880  1.00 92.28           C
ATOM   4239  O   THR A 278     -10.845  -6.211  14.609  1.00 92.28           O
ATOM   4240  HA  THR A 278      -8.957  -5.167  13.355  1.00 92.28           H
ATOM   4241  CB  THR A 278      -9.519  -6.122  11.507  1.00 92.28           C
ATOM   4242  HB  THR A 278      -9.712  -7.122  11.119  1.00 92.28           H
ATOM   4243  OG1 THR A 278      -8.469  -5.405  10.864  1.00 92.28           O
ATOM   4244  HG1 THR A 278      -7.821  -6.045  10.450  1.00 92.28           H
ATOM   4245  CG2 THR A 278     -10.754  -5.245  11.294  1.00 92.28           C
ATOM   4246 1HG2 THR A 278     -10.538  -4.227  11.621  1.00 92.28           H
ATOM   4247 2HG2 THR A 278     -11.587  -5.643  11.874  1.00 92.28           H
ATOM   4248 3HG2 THR A 278     -11.018  -5.238  10.236  1.00 92.28           H
ATOM   4249  HN  THR A 278      -7.527  -7.317  12.193  1.00 92.28           H
ATOM   4250  N   ILE A 279     -10.116  -8.195  13.805  1.00 92.67           N
ATOM   4251  CA  ILE A 279     -11.032  -8.984  14.611  1.00 92.67           C
ATOM   4252  C   ILE A 279     -10.664  -8.833  16.089  1.00 92.67           C
ATOM   4253  O   ILE A 279     -11.539  -8.660  16.935  1.00 92.67           O
ATOM   4254  HA  ILE A 279     -12.032  -8.578  14.461  1.00 92.67           H
ATOM   4255  CB  ILE A 279     -11.055 -10.436  14.128  1.00 92.67           C
ATOM   4256  HB  ILE A 279     -10.031 -10.809  14.118  1.00 92.67           H
ATOM   4257  CG1 ILE A 279     -11.584 -10.529  12.696  1.00 92.67           C
ATOM   4258 1HG1 ILE A 279     -12.660 -10.351  12.690  1.00 92.67           H
ATOM   4259 2HG1 ILE A 279     -11.129  -9.750  12.085  1.00 92.67           H
ATOM   4260  CG2 ILE A 279     -11.849 -11.321  15.091  1.00 92.67           C
ATOM   4261 1HG2 ILE A 279     -11.388 -11.289  16.079  1.00 92.67           H
ATOM   4262 2HG2 ILE A 279     -12.875 -10.958  15.157  1.00 92.67           H
ATOM   4263 3HG2 ILE A 279     -11.850 -12.347  14.725  1.00 92.67           H
ATOM   4264  CD1 ILE A 279     -11.286 -11.901  12.089  1.00 92.67           C
ATOM   4265 1HD1 ILE A 279     -10.209 -12.066  12.075  1.00 92.67           H
ATOM   4266 2HD1 ILE A 279     -11.764 -12.676  12.689  1.00 92.67           H
ATOM   4267 3HD1 ILE A 279     -11.673 -11.940  11.071  1.00 92.67           H
ATOM   4268  HN  ILE A 279      -9.513  -8.725  13.209  1.00 92.67           H
ATOM   4269  N   ASP A 280      -9.367  -8.905  16.353  1.00 91.91           N
ATOM   4270  CA  ASP A 280      -8.877  -8.838  17.719  1.00 91.91           C
ATOM   4271  C   ASP A 280      -9.201  -7.463  18.306  1.00 91.91           C
ATOM   4272  O   ASP A 280      -9.474  -7.342  19.499  1.00 91.91           O
ATOM   4273  HA  ASP A 280      -9.385  -9.646  18.246  1.00 91.91           H
ATOM   4274  CB  ASP A 280      -7.360  -9.028  17.770  1.00 91.91           C
ATOM   4275 1HB  ASP A 280      -7.089  -9.956  17.266  1.00 91.91           H
ATOM   4276 2HB  ASP A 280      -6.870  -8.218  17.231  1.00 91.91           H
ATOM   4277  CG  ASP A 280      -6.860  -9.062  19.216  1.00 91.91           C
ATOM   4278  OD1 ASP A 280      -7.461  -9.820  20.007  1.00 91.91           O
ATOM   4279  OD2 ASP A 280      -5.887  -8.328  19.497  1.00 91.91           O
ATOM   4280  HN  ASP A 280      -8.659  -9.007  15.654  1.00 91.91           H
ATOM   4281  N   ALA A 281      -9.161  -6.461  17.440  1.00 91.37           N
ATOM   4282  CA  ALA A 281      -9.448  -5.099  17.858  1.00 91.37           C
ATOM   4283  C   ALA A 281     -10.869  -5.032  18.421  1.00 91.37           C
ATOM   4284  O   ALA A 281     -11.157  -4.214  19.293  1.00 91.37           O
ATOM   4285  HA  ALA A 281      -8.742  -4.837  18.645  1.00 91.37           H
ATOM   4286  CB  ALA A 281      -9.244  -4.149  16.676  1.00 91.37           C
ATOM   4287 1HB  ALA A 281      -8.212  -4.213  16.332  1.00 91.37           H
ATOM   4288 2HB  ALA A 281      -9.916  -4.430  15.864  1.00 91.37           H
ATOM   4289 3HB  ALA A 281      -9.460  -3.128  16.989  1.00 91.37           H
ATOM   4290  HN  ALA A 281      -8.937  -6.568  16.471  1.00 91.37           H
ATOM   4291  N   TYR A 282     -11.720  -5.904  17.900  1.00 79.64           N
ATOM   4292  CA  TYR A 282     -13.112  -5.932  18.315  1.00 79.64           C
ATOM   4293  C   TYR A 282     -13.332  -6.960  19.427  1.00 79.64           C
ATOM   4294  O   TYR A 282     -13.955  -6.656  20.443  1.00 79.64           O
ATOM   4295  HA  TYR A 282     -13.371  -4.941  18.690  1.00 79.64           H
ATOM   4296  CB  TYR A 282     -13.912  -6.353  17.081  1.00 79.64           C
ATOM   4297 1HB  TYR A 282     -13.680  -5.674  16.261  1.00 79.64           H
ATOM   4298 2HB  TYR A 282     -13.589  -7.348  16.773  1.00 79.64           H
ATOM   4299  CG  TYR A 282     -15.427  -6.370  17.298  1.00 79.64           C
ATOM   4300  CD1 TYR A 282     -16.084  -7.568  17.488  1.00 79.64           C
ATOM   4301  HD1 TYR A 282     -15.523  -8.503  17.484  1.00 79.64           H
ATOM   4302  CD2 TYR A 282     -16.136  -5.186  17.303  1.00 79.64           C
ATOM   4303  HD2 TYR A 282     -15.617  -4.239  17.152  1.00 79.64           H
ATOM   4304  CE1 TYR A 282     -17.509  -7.584  17.691  1.00 79.64           C
ATOM   4305  HE1 TYR A 282     -18.040  -8.523  17.842  1.00 79.64           H
ATOM   4306  CE2 TYR A 282     -17.561  -5.201  17.506  1.00 79.64           C
ATOM   4307  HE2 TYR A 282     -18.133  -4.273  17.512  1.00 79.64           H
ATOM   4308  CZ  TYR A 282     -18.178  -6.399  17.690  1.00 79.64           C
ATOM   4309  OH  TYR A 282     -19.524  -6.414  17.883  1.00 79.64           O
ATOM   4310  HH  TYR A 282     -19.879  -5.479  17.888  1.00 79.64           H
ATOM   4311  HN  TYR A 282     -11.472  -6.582  17.207  1.00 79.64           H
ATOM   4312  N   ALA A 283     -12.809  -8.155  19.196  1.00 89.20           N
ATOM   4313  CA  ALA A 283     -13.152  -9.295  20.028  1.00 89.20           C
ATOM   4314  C   ALA A 283     -12.168  -9.383  21.197  1.00 89.20           C
ATOM   4315  O   ALA A 283     -12.474  -9.982  22.227  1.00 89.20           O
ATOM   4316  HA  ALA A 283     -14.155  -9.130  20.421  1.00 89.20           H
ATOM   4317  CB  ALA A 283     -13.159 -10.566  19.176  1.00 89.20           C
ATOM   4318 1HB  ALA A 283     -13.895 -10.464  18.378  1.00 89.20           H
ATOM   4319 2HB  ALA A 283     -12.171 -10.717  18.741  1.00 89.20           H
ATOM   4320 3HB  ALA A 283     -13.417 -11.421  19.800  1.00 89.20           H
ATOM   4321  HN  ALA A 283     -12.163  -8.349  18.458  1.00 89.20           H
ATOM   4322  N   MET A 284     -11.007  -8.778  20.997  1.00 82.62           N
ATOM   4323  CA  MET A 284      -9.967  -8.800  22.012  1.00 82.62           C
ATOM   4324  C   MET A 284      -9.749 -10.219  22.542  1.00 82.62           C
ATOM   4325  O   MET A 284      -9.639 -10.424  23.750  1.00 82.62           O
ATOM   4326  HA  MET A 284      -9.063  -8.448  21.515  1.00 82.62           H
ATOM   4327  CB  MET A 284     -10.362  -7.878  23.168  1.00 82.62           C
ATOM   4328 1HB  MET A 284     -11.267  -8.254  23.645  1.00 82.62           H
ATOM   4329 2HB  MET A 284      -9.577  -7.881  23.925  1.00 82.62           H
ATOM   4330  CG  MET A 284     -10.595  -6.449  22.674  1.00 82.62           C
ATOM   4331 1HG  MET A 284      -9.688  -6.064  22.208  1.00 82.62           H
ATOM   4332 2HG  MET A 284     -11.373  -6.442  21.910  1.00 82.62           H
ATOM   4333  SD  MET A 284     -11.071  -5.401  24.038  1.00 82.62           S
ATOM   4334  CE  MET A 284     -11.415  -3.886  23.160  1.00 82.62           C
ATOM   4335 1HE  MET A 284     -10.516  -3.555  22.640  1.00 82.62           H
ATOM   4336 2HE  MET A 284     -12.211  -4.058  22.436  1.00 82.62           H
ATOM   4337 3HE  MET A 284     -11.728  -3.119  23.868  1.00 82.62           H
ATOM   4338  HN  MET A 284     -10.771  -8.280  20.162  1.00 82.62           H
ATOM   4339  N   PHE A 285      -9.692 -11.161  21.613  1.00 85.89           N
ATOM   4340  CA  PHE A 285      -9.659 -12.568  21.975  1.00 85.89           C
ATOM   4341  C   PHE A 285      -8.231 -13.021  22.287  1.00 85.89           C
ATOM   4342  O   PHE A 285      -8.026 -14.100  22.839  1.00 85.89           O
ATOM   4343  HA  PHE A 285     -10.279 -12.688  22.863  1.00 85.89           H
ATOM   4344  CB  PHE A 285     -10.178 -13.353  20.768  1.00 85.89           C
ATOM   4345 1HB  PHE A 285     -10.335 -14.390  21.062  1.00 85.89           H
ATOM   4346 2HB  PHE A 285     -11.149 -12.953  20.478  1.00 85.89           H
ATOM   4347  CG  PHE A 285      -9.245 -13.317  19.556  1.00 85.89           C
ATOM   4348  CD1 PHE A 285      -9.385 -12.342  18.618  1.00 85.89           C
ATOM   4349  HD1 PHE A 285     -10.162 -11.585  18.731  1.00 85.89           H
ATOM   4350  CD2 PHE A 285      -8.276 -14.261  19.415  1.00 85.89           C
ATOM   4351  HD2 PHE A 285      -8.164 -15.043  20.166  1.00 85.89           H
ATOM   4352  CE1 PHE A 285      -8.520 -12.309  17.493  1.00 85.89           C
ATOM   4353  HE1 PHE A 285      -8.632 -11.527  16.742  1.00 85.89           H
ATOM   4354  CE2 PHE A 285      -7.411 -14.228  18.290  1.00 85.89           C
ATOM   4355  HE2 PHE A 285      -6.634 -14.985  18.177  1.00 85.89           H
ATOM   4356  CZ  PHE A 285      -7.551 -13.253  17.352  1.00 85.89           C
ATOM   4357  HZ  PHE A 285      -6.886 -13.228  16.489  1.00 85.89           H
ATOM   4358  HN  PHE A 285      -9.669 -10.977  20.630  1.00 85.89           H
ATOM   4359  N   ILE A 286      -7.282 -12.172  21.921  1.00 86.66           N
ATOM   4360  CA  ILE A 286      -5.881 -12.461  22.174  1.00 86.66           C
ATOM   4361  C   ILE A 286      -5.504 -11.956  23.568  1.00 86.66           C
ATOM   4362  O   ILE A 286      -5.305 -10.758  23.765  1.00 86.66           O
ATOM   4363  HA  ILE A 286      -5.763 -13.545  22.157  1.00 86.66           H
ATOM   4364  CB  ILE A 286      -5.006 -11.892  21.056  1.00 86.66           C
ATOM   4365  HB  ILE A 286      -5.161 -10.814  21.016  1.00 86.66           H
ATOM   4366  CG1 ILE A 286      -5.416 -12.459  19.696  1.00 86.66           C
ATOM   4367 1HG1 ILE A 286      -5.210 -13.529  19.666  1.00 86.66           H
ATOM   4368 2HG1 ILE A 286      -6.491 -12.338  19.557  1.00 86.66           H
ATOM   4369  CG2 ILE A 286      -3.522 -12.124  21.349  1.00 86.66           C
ATOM   4370 1HG2 ILE A 286      -3.256 -11.633  22.286  1.00 86.66           H
ATOM   4371 2HG2 ILE A 286      -3.331 -13.194  21.433  1.00 86.66           H
ATOM   4372 3HG2 ILE A 286      -2.922 -11.710  20.539  1.00 86.66           H
ATOM   4373  CD1 ILE A 286      -4.667 -11.758  18.561  1.00 86.66           C
ATOM   4374 1HD1 ILE A 286      -4.896 -10.692  18.578  1.00 86.66           H
ATOM   4375 2HD1 ILE A 286      -3.595 -11.902  18.690  1.00 86.66           H
ATOM   4376 3HD1 ILE A 286      -4.978 -12.180  17.605  1.00 86.66           H
ATOM   4377  HN  ILE A 286      -7.457 -11.302  21.460  1.00 86.66           H
ATOM   4378  N   SER A 287      -5.417 -12.894  24.500  1.00 85.14           N
ATOM   4379  CA  SER A 287      -5.064 -12.559  25.869  1.00 85.14           C
ATOM   4380  C   SER A 287      -3.651 -13.055  26.181  1.00 85.14           C
ATOM   4381  O   SER A 287      -3.061 -12.665  27.188  1.00 85.14           O
ATOM   4382  HA  SER A 287      -5.107 -11.471  25.920  1.00 85.14           H
ATOM   4383  CB  SER A 287      -6.067 -13.155  26.858  1.00 85.14           C
ATOM   4384 1HB  SER A 287      -5.764 -12.908  27.875  1.00 85.14           H
ATOM   4385 2HB  SER A 287      -7.046 -12.703  26.699  1.00 85.14           H
ATOM   4386  OG  SER A 287      -6.171 -14.570  26.725  1.00 85.14           O
ATOM   4387  HG  SER A 287      -6.862 -14.923  27.356  1.00 85.14           H
ATOM   4388  HN  SER A 287      -5.583 -13.866  24.332  1.00 85.14           H
ATOM   4389  N   ASN A 288      -3.149 -13.908  25.300  1.00 86.28           N
ATOM   4390  CA  ASN A 288      -1.848 -14.520  25.508  1.00 86.28           C
ATOM   4391  C   ASN A 288      -0.764 -13.613  24.922  1.00 86.28           C
ATOM   4392  O   ASN A 288      -0.805 -13.272  23.741  1.00 86.28           O
ATOM   4393  HA  ASN A 288      -1.755 -14.636  26.587  1.00 86.28           H
ATOM   4394  CB  ASN A 288      -1.759 -15.877  24.806  1.00 86.28           C
ATOM   4395 1HB  ASN A 288      -2.617 -16.490  25.083  1.00 86.28           H
ATOM   4396 2HB  ASN A 288      -1.803 -15.735  23.726  1.00 86.28           H
ATOM   4397  CG  ASN A 288      -0.465 -16.603  25.179  1.00 86.28           C
ATOM   4398  OD1 ASN A 288       0.618 -16.041  25.169  1.00 86.28           O
ATOM   4399  ND2 ASN A 288      -0.637 -17.880  25.507  1.00 86.28           N
ATOM   4400 1HD2 ASN A 288      -1.553 -18.281  25.495  1.00 86.28           H
ATOM   4401 2HD2 ASN A 288       0.150 -18.440  25.767  1.00 86.28           H
ATOM   4402  HN  ASN A 288      -3.615 -14.181  24.458  1.00 86.28           H
ATOM   4403  N   CYS A 289       0.182 -13.248  25.775  1.00 91.19           N
ATOM   4404  CA  CYS A 289       1.213 -12.300  25.389  1.00 91.19           C
ATOM   4405  C   CYS A 289       2.049 -12.928  24.273  1.00 91.19           C
ATOM   4406  O   CYS A 289       2.425 -12.251  23.317  1.00 91.19           O
ATOM   4407  HA  CYS A 289       0.700 -11.407  25.033  1.00 91.19           H
ATOM   4408  CB  CYS A 289       2.075 -11.885  26.583  1.00 91.19           C
ATOM   4409 1HB  CYS A 289       1.447 -11.462  27.366  1.00 91.19           H
ATOM   4410 2HB  CYS A 289       2.569 -12.759  27.008  1.00 91.19           H
ATOM   4411  SG  CYS A 289       3.326 -10.657  26.055  1.00 91.19           S
ATOM   4412  HN  CYS A 289       0.250 -13.588  26.714  1.00 91.19           H
ATOM   4413  N   ALA A 290       2.317 -14.216  24.430  1.00 93.30           N
ATOM   4414  CA  ALA A 290       3.174 -14.923  23.493  1.00 93.30           C
ATOM   4415  C   ALA A 290       2.546 -14.874  22.099  1.00 93.30           C
ATOM   4416  O   ALA A 290       3.242 -14.654  21.109  1.00 93.30           O
ATOM   4417  HA  ALA A 290       4.134 -14.409  23.469  1.00 93.30           H
ATOM   4418  CB  ALA A 290       3.394 -16.356  23.984  1.00 93.30           C
ATOM   4419 1HB  ALA A 290       3.869 -16.335  24.965  1.00 93.30           H
ATOM   4420 2HB  ALA A 290       2.434 -16.867  24.055  1.00 93.30           H
ATOM   4421 3HB  ALA A 290       4.037 -16.885  23.280  1.00 93.30           H
ATOM   4422  HN  ALA A 290       1.960 -14.774  25.180  1.00 93.30           H
ATOM   4423  N   VAL A 291       1.238 -15.084  22.066  1.00 93.50           N
ATOM   4424  CA  VAL A 291       0.509 -15.062  20.809  1.00 93.50           C
ATOM   4425  C   VAL A 291       0.553 -13.650  20.223  1.00 93.50           C
ATOM   4426  O   VAL A 291       0.767 -13.478  19.024  1.00 93.50           O
ATOM   4427  HA  VAL A 291       1.014 -15.743  20.124  1.00 93.50           H
ATOM   4428  CB  VAL A 291      -0.917 -15.576  21.023  1.00 93.50           C
ATOM   4429  HB  VAL A 291      -1.394 -14.941  21.769  1.00 93.50           H
ATOM   4430  CG1 VAL A 291      -1.733 -15.480  19.733  1.00 93.50           C
ATOM   4431 1HG1 VAL A 291      -1.781 -14.440  19.410  1.00 93.50           H
ATOM   4432 2HG1 VAL A 291      -1.258 -16.080  18.956  1.00 93.50           H
ATOM   4433 3HG1 VAL A 291      -2.742 -15.851  19.913  1.00 93.50           H
ATOM   4434  CG2 VAL A 291      -0.908 -17.008  21.561  1.00 93.50           C
ATOM   4435 1HG2 VAL A 291      -0.405 -17.661  20.848  1.00 93.50           H
ATOM   4436 2HG2 VAL A 291      -0.380 -17.035  22.514  1.00 93.50           H
ATOM   4437 3HG2 VAL A 291      -1.934 -17.349  21.704  1.00 93.50           H
ATOM   4438  HN  VAL A 291       0.680 -15.266  22.875  1.00 93.50           H
ATOM   4439  N   SER A 292       0.348 -12.674  21.096  1.00 93.84           N
ATOM   4440  CA  SER A 292       0.318 -11.285  20.672  1.00 93.84           C
ATOM   4441  C   SER A 292       1.677 -10.885  20.092  1.00 93.84           C
ATOM   4442  O   SER A 292       1.743 -10.187  19.081  1.00 93.84           O
ATOM   4443  HA  SER A 292      -0.455 -11.234  19.905  1.00 93.84           H
ATOM   4444  CB  SER A 292      -0.055 -10.362  21.834  1.00 93.84           C
ATOM   4445 1HB  SER A 292      -0.966 -10.727  22.308  1.00 93.84           H
ATOM   4446 2HB  SER A 292       0.731 -10.394  22.588  1.00 93.84           H
ATOM   4447  OG  SER A 292      -0.248  -9.017  21.406  1.00 93.84           O
ATOM   4448  HG  SER A 292      -1.107  -8.939  20.900  1.00 93.84           H
ATOM   4449  HN  SER A 292       0.204 -12.821  22.074  1.00 93.84           H
ATOM   4450  N   THR A 293       2.727 -11.346  20.756  1.00 90.49           N
ATOM   4451  CA  THR A 293       4.079 -11.020  20.337  1.00 90.49           C
ATOM   4452  C   THR A 293       4.346 -11.559  18.931  1.00 90.49           C
ATOM   4453  O   THR A 293       4.877 -10.847  18.079  1.00 90.49           O
ATOM   4454  HA  THR A 293       4.171  -9.935  20.287  1.00 90.49           H
ATOM   4455  CB  THR A 293       5.045 -11.566  21.391  1.00 90.49           C
ATOM   4456  HB  THR A 293       4.926 -12.643  21.506  1.00 90.49           H
ATOM   4457  OG1 THR A 293       4.767 -10.788  22.553  1.00 90.49           O
ATOM   4458  HG1 THR A 293       4.047 -11.224  23.092  1.00 90.49           H
ATOM   4459  CG2 THR A 293       6.506 -11.245  21.069  1.00 90.49           C
ATOM   4460 1HG2 THR A 293       6.638 -10.164  21.020  1.00 90.49           H
ATOM   4461 2HG2 THR A 293       6.771 -11.687  20.108  1.00 90.49           H
ATOM   4462 3HG2 THR A 293       7.148 -11.655  21.848  1.00 90.49           H
ATOM   4463  HN  THR A 293       2.664 -11.930  21.566  1.00 90.49           H
ATOM   4464  N   ASN A 294       3.967 -12.812  18.730  1.00 92.33           N
ATOM   4465  CA  ASN A 294       4.220 -13.477  17.463  1.00 92.33           C
ATOM   4466  C   ASN A 294       3.431 -12.775  16.357  1.00 92.33           C
ATOM   4467  O   ASN A 294       3.919 -12.631  15.237  1.00 92.33           O
ATOM   4468  HA  ASN A 294       5.297 -13.409  17.314  1.00 92.33           H
ATOM   4469  CB  ASN A 294       3.771 -14.939  17.509  1.00 92.33           C
ATOM   4470 1HB  ASN A 294       2.771 -15.003  17.937  1.00 92.33           H
ATOM   4471 2HB  ASN A 294       3.710 -15.337  16.496  1.00 92.33           H
ATOM   4472  CG  ASN A 294       4.741 -15.785  18.337  1.00 92.33           C
ATOM   4473  OD1 ASN A 294       5.883 -15.422  18.565  1.00 92.33           O
ATOM   4474  ND2 ASN A 294       4.224 -16.931  18.772  1.00 92.33           N
ATOM   4475 1HD2 ASN A 294       3.279 -17.170  18.549  1.00 92.33           H
ATOM   4476 2HD2 ASN A 294       4.780 -17.553  19.322  1.00 92.33           H
ATOM   4477  HN  ASN A 294       3.495 -13.370  19.413  1.00 92.33           H
ATOM   4478  N   ILE A 295       2.224 -12.356  16.709  1.00 92.16           N
ATOM   4479  CA  ILE A 295       1.350 -11.700  15.751  1.00 92.16           C
ATOM   4480  C   ILE A 295       1.984 -10.378  15.312  1.00 92.16           C
ATOM   4481  O   ILE A 295       1.968 -10.041  14.129  1.00 92.16           O
ATOM   4482  HA  ILE A 295       1.272 -12.351  14.881  1.00 92.16           H
ATOM   4483  CB  ILE A 295      -0.058 -11.545  16.329  1.00 92.16           C
ATOM   4484  HB  ILE A 295       0.032 -11.204  17.360  1.00 92.16           H
ATOM   4485  CG1 ILE A 295      -0.789 -12.888  16.359  1.00 92.16           C
ATOM   4486 1HG1 ILE A 295      -0.970 -13.231  15.340  1.00 92.16           H
ATOM   4487 2HG1 ILE A 295      -0.161 -13.638  16.840  1.00 92.16           H
ATOM   4488  CG2 ILE A 295      -0.849 -10.479  15.567  1.00 92.16           C
ATOM   4489 1HG2 ILE A 295      -0.333  -9.521  15.642  1.00 92.16           H
ATOM   4490 2HG2 ILE A 295      -0.930 -10.767  14.519  1.00 92.16           H
ATOM   4491 3HG2 ILE A 295      -1.846 -10.389  15.999  1.00 92.16           H
ATOM   4492  CD1 ILE A 295      -2.118 -12.773  17.107  1.00 92.16           C
ATOM   4493 1HD1 ILE A 295      -1.932 -12.453  18.133  1.00 92.16           H
ATOM   4494 2HD1 ILE A 295      -2.753 -12.040  16.609  1.00 92.16           H
ATOM   4495 3HD1 ILE A 295      -2.617 -13.742  17.114  1.00 92.16           H
ATOM   4496  HN  ILE A 295       1.842 -12.459  17.628  1.00 92.16           H
ATOM   4497  N   ASP A 296       2.527  -9.666  16.289  1.00 93.59           N
ATOM   4498  CA  ASP A 296       3.126  -8.369  16.025  1.00 93.59           C
ATOM   4499  C   ASP A 296       4.321  -8.546  15.085  1.00 93.59           C
ATOM   4500  O   ASP A 296       4.509  -7.758  14.160  1.00 93.59           O
ATOM   4501  HA  ASP A 296       2.331  -7.771  15.580  1.00 93.59           H
ATOM   4502  CB  ASP A 296       3.632  -7.722  17.316  1.00 93.59           C
ATOM   4503 1HB  ASP A 296       4.102  -8.478  17.945  1.00 93.59           H
ATOM   4504 2HB  ASP A 296       4.397  -6.982  17.081  1.00 93.59           H
ATOM   4505  CG  ASP A 296       2.487  -7.055  18.080  1.00 93.59           C
ATOM   4506  OD1 ASP A 296       1.325  -7.417  17.791  1.00 93.59           O
ATOM   4507  OD2 ASP A 296       2.798  -6.200  18.936  1.00 93.59           O
ATOM   4508  HN  ASP A 296       2.560  -9.960  17.244  1.00 93.59           H
ATOM   4509  N   ILE A 297       5.097  -9.585  15.356  1.00 93.48           N
ATOM   4510  CA  ILE A 297       6.253  -9.891  14.530  1.00 93.48           C
ATOM   4511  C   ILE A 297       5.785 -10.246  13.118  1.00 93.48           C
ATOM   4512  O   ILE A 297       6.344  -9.763  12.135  1.00 93.48           O
ATOM   4513  HA  ILE A 297       6.863  -8.990  14.475  1.00 93.48           H
ATOM   4514  CB  ILE A 297       7.107 -10.977  15.186  1.00 93.48           C
ATOM   4515  HB  ILE A 297       6.451 -11.796  15.483  1.00 93.48           H
ATOM   4516  CG1 ILE A 297       7.779 -10.453  16.458  1.00 93.48           C
ATOM   4517 1HG1 ILE A 297       8.519  -9.697  16.197  1.00 93.48           H
ATOM   4518 2HG1 ILE A 297       7.037  -9.968  17.091  1.00 93.48           H
ATOM   4519  CG2 ILE A 297       8.123 -11.549  14.195  1.00 93.48           C
ATOM   4520 1HG2 ILE A 297       7.597 -11.984  13.346  1.00 93.48           H
ATOM   4521 2HG2 ILE A 297       8.779 -10.751  13.847  1.00 93.48           H
ATOM   4522 3HG2 ILE A 297       8.717 -12.319  14.688  1.00 93.48           H
ATOM   4523  CD1 ILE A 297       8.452 -11.589  17.230  1.00 93.48           C
ATOM   4524 1HD1 ILE A 297       7.704 -12.332  17.510  1.00 93.48           H
ATOM   4525 2HD1 ILE A 297       9.210 -12.057  16.601  1.00 93.48           H
ATOM   4526 3HD1 ILE A 297       8.922 -11.189  18.129  1.00 93.48           H
ATOM   4527  HN  ILE A 297       4.947 -10.210  16.122  1.00 93.48           H
ATOM   4528  N   CYS A 298       4.764 -11.089  13.061  1.00 95.14           N
ATOM   4529  CA  CYS A 298       4.223 -11.525  11.785  1.00 95.14           C
ATOM   4530  C   CYS A 298       3.794 -10.285  10.997  1.00 95.14           C
ATOM   4531  O   CYS A 298       4.017 -10.205   9.790  1.00 95.14           O
ATOM   4532  HA  CYS A 298       5.024 -12.053  11.269  1.00 95.14           H
ATOM   4533  CB  CYS A 298       3.069 -12.513  11.967  1.00 95.14           C
ATOM   4534 1HB  CYS A 298       2.384 -12.148  12.733  1.00 95.14           H
ATOM   4535 2HB  CYS A 298       2.499 -12.593  11.042  1.00 95.14           H
ATOM   4536  SG  CYS A 298       3.721 -14.155  12.444  1.00 95.14           S
ATOM   4537  HG  CYS A 298       3.971 -13.842  13.712  1.00 95.14           H
ATOM   4538  HN  CYS A 298       4.309 -11.471  13.866  1.00 95.14           H
ATOM   4539  N   PHE A 299       3.186  -9.350  11.712  1.00 94.00           N
ATOM   4540  CA  PHE A 299       2.719  -8.121  11.093  1.00 94.00           C
ATOM   4541  C   PHE A 299       3.879  -7.352  10.457  1.00 94.00           C
ATOM   4542  O   PHE A 299       3.792  -6.931   9.305  1.00 94.00           O
ATOM   4543  HA  PHE A 299       2.003  -8.399  10.320  1.00 94.00           H
ATOM   4544  CB  PHE A 299       2.105  -7.266  12.204  1.00 94.00           C
ATOM   4545 1HB  PHE A 299       1.294  -7.824  12.672  1.00 94.00           H
ATOM   4546 2HB  PHE A 299       2.858  -7.093  12.973  1.00 94.00           H
ATOM   4547  CG  PHE A 299       1.567  -5.916  11.726  1.00 94.00           C
ATOM   4548  CD1 PHE A 299       2.320  -4.793  11.872  1.00 94.00           C
ATOM   4549  HD1 PHE A 299       3.307  -4.855  12.330  1.00 94.00           H
ATOM   4550  CD2 PHE A 299       0.335  -5.840  11.154  1.00 94.00           C
ATOM   4551  HD2 PHE A 299      -0.268  -6.740  11.037  1.00 94.00           H
ATOM   4552  CE1 PHE A 299       1.820  -3.541  11.427  1.00 94.00           C
ATOM   4553  HE1 PHE A 299       2.423  -2.641  11.544  1.00 94.00           H
ATOM   4554  CE2 PHE A 299      -0.165  -4.587  10.710  1.00 94.00           C
ATOM   4555  HE2 PHE A 299      -1.152  -4.525  10.252  1.00 94.00           H
ATOM   4556  CZ  PHE A 299       0.588  -3.464  10.856  1.00 94.00           C
ATOM   4557  HZ  PHE A 299       0.205  -2.502  10.515  1.00 94.00           H
ATOM   4558  HN  PHE A 299       3.011  -9.422  12.694  1.00 94.00           H
ATOM   4559  N   GLN A 300       4.939  -7.193  11.236  1.00 90.41           N
ATOM   4560  CA  GLN A 300       6.081  -6.409  10.795  1.00 90.41           C
ATOM   4561  C   GLN A 300       6.700  -7.032   9.543  1.00 90.41           C
ATOM   4562  O   GLN A 300       7.073  -6.321   8.611  1.00 90.41           O
ATOM   4563  HA  GLN A 300       5.681  -5.423  10.559  1.00 90.41           H
ATOM   4564  CB  GLN A 300       7.118  -6.275  11.912  1.00 90.41           C
ATOM   4565 1HB  GLN A 300       7.321  -7.255  12.344  1.00 90.41           H
ATOM   4566 2HB  GLN A 300       8.057  -5.908  11.498  1.00 90.41           H
ATOM   4567  CG  GLN A 300       6.628  -5.322  13.004  1.00 90.41           C
ATOM   4568 1HG  GLN A 300       6.424  -4.342  12.571  1.00 90.41           H
ATOM   4569 2HG  GLN A 300       5.690  -5.690  13.418  1.00 90.41           H
ATOM   4570  CD  GLN A 300       7.666  -5.186  14.119  1.00 90.41           C
ATOM   4571  OE1 GLN A 300       8.763  -5.717  14.050  1.00 90.41           O
ATOM   4572  NE2 GLN A 300       7.261  -4.448  15.149  1.00 90.41           N
ATOM   4573 1HE2 GLN A 300       6.348  -4.040  15.143  1.00 90.41           H
ATOM   4574 2HE2 GLN A 300       7.870  -4.301  15.928  1.00 90.41           H
ATOM   4575  HN  GLN A 300       5.026  -7.588  12.151  1.00 90.41           H
ATOM   4576  N   VAL A 301       6.792  -8.353   9.561  1.00 95.44           N
ATOM   4577  CA  VAL A 301       7.420  -9.075   8.468  1.00 95.44           C
ATOM   4578  C   VAL A 301       6.578  -8.908   7.201  1.00 95.44           C
ATOM   4579  O   VAL A 301       7.092  -8.509   6.158  1.00 95.44           O
ATOM   4580  HA  VAL A 301       8.400  -8.629   8.298  1.00 95.44           H
ATOM   4581  CB  VAL A 301       7.628 -10.540   8.859  1.00 95.44           C
ATOM   4582  HB  VAL A 301       6.665 -10.943   9.173  1.00 95.44           H
ATOM   4583  CG1 VAL A 301       8.115 -11.363   7.664  1.00 95.44           C
ATOM   4584 1HG1 VAL A 301       7.375 -11.316   6.865  1.00 95.44           H
ATOM   4585 2HG1 VAL A 301       9.062 -10.959   7.306  1.00 95.44           H
ATOM   4586 3HG1 VAL A 301       8.254 -12.399   7.970  1.00 95.44           H
ATOM   4587  CG2 VAL A 301       8.595 -10.661  10.038  1.00 95.44           C
ATOM   4588 1HG2 VAL A 301       9.559 -10.232   9.763  1.00 95.44           H
ATOM   4589 2HG2 VAL A 301       8.191 -10.124  10.896  1.00 95.44           H
ATOM   4590 3HG2 VAL A 301       8.725 -11.712  10.295  1.00 95.44           H
ATOM   4591  HN  VAL A 301       6.447  -8.928  10.304  1.00 95.44           H
ATOM   4592  N   THR A 302       5.298  -9.223   7.335  1.00 94.65           N
ATOM   4593  CA  THR A 302       4.413  -9.263   6.183  1.00 94.65           C
ATOM   4594  C   THR A 302       4.223  -7.859   5.607  1.00 94.65           C
ATOM   4595  O   THR A 302       4.059  -7.696   4.399  1.00 94.65           O
ATOM   4596  HA  THR A 302       4.886  -9.866   5.407  1.00 94.65           H
ATOM   4597  CB  THR A 302       3.103  -9.925   6.616  1.00 94.65           C
ATOM   4598  HB  THR A 302       2.393  -9.959   5.790  1.00 94.65           H
ATOM   4599  OG1 THR A 302       2.690  -9.168   7.751  1.00 94.65           O
ATOM   4600  HG1 THR A 302       1.779  -9.460   8.043  1.00 94.65           H
ATOM   4601  CG2 THR A 302       3.314 -11.337   7.167  1.00 94.65           C
ATOM   4602 1HG2 THR A 302       3.971 -11.294   8.035  1.00 94.65           H
ATOM   4603 2HG2 THR A 302       3.768 -11.962   6.398  1.00 94.65           H
ATOM   4604 3HG2 THR A 302       2.353 -11.760   7.459  1.00 94.65           H
ATOM   4605  HN  THR A 302       4.865  -9.448   8.208  1.00 94.65           H
ATOM   4606  N   GLN A 303       4.250  -6.879   6.499  1.00 91.51           N
ATOM   4607  CA  GLN A 303       4.156  -5.489   6.088  1.00 91.51           C
ATOM   4608  C   GLN A 303       5.349  -5.115   5.206  1.00 91.51           C
ATOM   4609  O   GLN A 303       5.191  -4.420   4.203  1.00 91.51           O
ATOM   4610  HA  GLN A 303       3.234  -5.420   5.511  1.00 91.51           H
ATOM   4611  CB  GLN A 303       4.060  -4.563   7.302  1.00 91.51           C
ATOM   4612 1HB  GLN A 303       3.199  -4.842   7.909  1.00 91.51           H
ATOM   4613 2HB  GLN A 303       4.944  -4.684   7.927  1.00 91.51           H
ATOM   4614  CG  GLN A 303       3.932  -3.102   6.868  1.00 91.51           C
ATOM   4615 1HG  GLN A 303       4.843  -2.789   6.357  1.00 91.51           H
ATOM   4616 2HG  GLN A 303       3.115  -3.001   6.153  1.00 91.51           H
ATOM   4617  CD  GLN A 303       3.678  -2.192   8.072  1.00 91.51           C
ATOM   4618  OE1 GLN A 303       4.541  -1.966   8.904  1.00 91.51           O
ATOM   4619  NE2 GLN A 303       2.449  -1.686   8.117  1.00 91.51           N
ATOM   4620 1HE2 GLN A 303       1.788  -1.912   7.402  1.00 91.51           H
ATOM   4621 2HE2 GLN A 303       2.186  -1.079   8.867  1.00 91.51           H
ATOM   4622  HN  GLN A 303       4.335  -7.023   7.485  1.00 91.51           H
ATOM   4623  N   THR A 304       6.517  -5.592   5.611  1.00 93.21           N
ATOM   4624  CA  THR A 304       7.741  -5.287   4.891  1.00 93.21           C
ATOM   4625  C   THR A 304       7.690  -5.876   3.479  1.00 93.21           C
ATOM   4626  O   THR A 304       8.059  -5.211   2.512  1.00 93.21           O
ATOM   4627  HA  THR A 304       7.816  -4.205   4.783  1.00 93.21           H
ATOM   4628  CB  THR A 304       8.919  -5.801   5.721  1.00 93.21           C
ATOM   4629  HB  THR A 304       8.905  -6.889   5.785  1.00 93.21           H
ATOM   4630  OG1 THR A 304       8.797  -5.110   6.962  1.00 93.21           O
ATOM   4631  HG1 THR A 304       8.370  -5.705   7.643  1.00 93.21           H
ATOM   4632  CG2 THR A 304      10.270  -5.339   5.169  1.00 93.21           C
ATOM   4633 1HG2 THR A 304      10.309  -4.250   5.169  1.00 93.21           H
ATOM   4634 2HG2 THR A 304      10.391  -5.708   4.151  1.00 93.21           H
ATOM   4635 3HG2 THR A 304      11.071  -5.732   5.795  1.00 93.21           H
ATOM   4636  HN  THR A 304       6.634  -6.176   6.415  1.00 93.21           H
ATOM   4637  N   ILE A 305       7.229  -7.116   3.406  1.00 92.99           N
ATOM   4638  CA  ILE A 305       7.097  -7.791   2.126  1.00 92.99           C
ATOM   4639  C   ILE A 305       6.196  -6.962   1.208  1.00 92.99           C
ATOM   4640  O   ILE A 305       6.455  -6.855   0.011  1.00 92.99           O
ATOM   4641  HA  ILE A 305       8.090  -7.843   1.680  1.00 92.99           H
ATOM   4642  CB  ILE A 305       6.614  -9.229   2.326  1.00 92.99           C
ATOM   4643  HB  ILE A 305       5.726  -9.206   2.958  1.00 92.99           H
ATOM   4644  CG1 ILE A 305       7.667 -10.064   3.056  1.00 92.99           C
ATOM   4645 1HG1 ILE A 305       8.492 -10.288   2.380  1.00 92.99           H
ATOM   4646 2HG1 ILE A 305       8.082  -9.490   3.885  1.00 92.99           H
ATOM   4647  CG2 ILE A 305       6.204  -9.860   0.994  1.00 92.99           C
ATOM   4648 1HG2 ILE A 305       5.396  -9.278   0.550  1.00 92.99           H
ATOM   4649 2HG2 ILE A 305       7.059  -9.869   0.318  1.00 92.99           H
ATOM   4650 3HG2 ILE A 305       5.865 -10.881   1.165  1.00 92.99           H
ATOM   4651  CD1 ILE A 305       7.064 -11.368   3.584  1.00 92.99           C
ATOM   4652 1HD1 ILE A 305       6.256 -11.139   4.279  1.00 92.99           H
ATOM   4653 2HD1 ILE A 305       6.672 -11.950   2.750  1.00 92.99           H
ATOM   4654 3HD1 ILE A 305       7.834 -11.943   4.098  1.00 92.99           H
ATOM   4655  HN  ILE A 305       6.950  -7.656   4.200  1.00 92.99           H
ATOM   4656  N   ALA A 306       5.158  -6.395   1.805  1.00 92.65           N
ATOM   4657  CA  ALA A 306       4.193  -5.615   1.049  1.00 92.65           C
ATOM   4658  C   ALA A 306       4.888  -4.384   0.462  1.00 92.65           C
ATOM   4659  O   ALA A 306       4.573  -3.960  -0.649  1.00 92.65           O
ATOM   4660  HA  ALA A 306       3.828  -6.239   0.233  1.00 92.65           H
ATOM   4661  CB  ALA A 306       3.015  -5.245   1.951  1.00 92.65           C
ATOM   4662 1HB  ALA A 306       2.539  -6.154   2.318  1.00 92.65           H
ATOM   4663 2HB  ALA A 306       3.375  -4.657   2.796  1.00 92.65           H
ATOM   4664 3HB  ALA A 306       2.292  -4.660   1.383  1.00 92.65           H
ATOM   4665  HN  ALA A 306       4.971  -6.463   2.785  1.00 92.65           H
ATOM   4666  N   PHE A 307       5.819  -3.845   1.235  1.00 90.72           N
ATOM   4667  CA  PHE A 307       6.509  -2.630   0.838  1.00 90.72           C
ATOM   4668  C   PHE A 307       7.439  -2.890  -0.349  1.00 90.72           C
ATOM   4669  O   PHE A 307       7.657  -2.006  -1.176  1.00 90.72           O
ATOM   4670  HA  PHE A 307       5.748  -1.905   0.550  1.00 90.72           H
ATOM   4671  CB  PHE A 307       7.346  -2.179   2.037  1.00 90.72           C
ATOM   4672 1HB  PHE A 307       7.964  -3.013   2.370  1.00 90.72           H
ATOM   4673 2HB  PHE A 307       8.024  -1.388   1.717  1.00 90.72           H
ATOM   4674  CG  PHE A 307       6.518  -1.674   3.220  1.00 90.72           C
ATOM   4675  CD1 PHE A 307       5.172  -1.523   3.092  1.00 90.72           C
ATOM   4676  HD1 PHE A 307       4.684  -1.763   2.148  1.00 90.72           H
ATOM   4677  CD2 PHE A 307       7.127  -1.375   4.399  1.00 90.72           C
ATOM   4678  HD2 PHE A 307       8.205  -1.495   4.501  1.00 90.72           H
ATOM   4679  CE1 PHE A 307       4.403  -1.054   4.190  1.00 90.72           C
ATOM   4680  HE1 PHE A 307       3.324  -0.934   4.088  1.00 90.72           H
ATOM   4681  CE2 PHE A 307       6.357  -0.906   5.496  1.00 90.72           C
ATOM   4682  HE2 PHE A 307       6.845  -0.666   6.441  1.00 90.72           H
ATOM   4683  CZ  PHE A 307       5.012  -0.755   5.369  1.00 90.72           C
ATOM   4684  HZ  PHE A 307       4.421  -0.395   6.211  1.00 90.72           H
ATOM   4685  HN  PHE A 307       6.103  -4.224   2.116  1.00 90.72           H
ATOM   4686  N   PHE A 308       7.962  -4.106  -0.394  1.00 88.11           N
ATOM   4687  CA  PHE A 308       8.865  -4.493  -1.465  1.00 88.11           C
ATOM   4688  C   PHE A 308       8.170  -4.411  -2.825  1.00 88.11           C
ATOM   4689  O   PHE A 308       8.827  -4.258  -3.854  1.00 88.11           O
ATOM   4690  HA  PHE A 308       9.705  -3.798  -1.446  1.00 88.11           H
ATOM   4691  CB  PHE A 308       9.276  -5.943  -1.202  1.00 88.11           C
ATOM   4692 1HB  PHE A 308       8.467  -6.449  -0.676  1.00 88.11           H
ATOM   4693 2HB  PHE A 308       9.404  -6.452  -2.157  1.00 88.11           H
ATOM   4694  CG  PHE A 308      10.564  -6.087  -0.388  1.00 88.11           C
ATOM   4695  CD1 PHE A 308      11.772  -5.933  -0.993  1.00 88.11           C
ATOM   4696  HD1 PHE A 308      11.823  -5.706  -2.058  1.00 88.11           H
ATOM   4697  CD2 PHE A 308      10.500  -6.369   0.941  1.00 88.11           C
ATOM   4698  HD2 PHE A 308       9.531  -6.493   1.426  1.00 88.11           H
ATOM   4699  CE1 PHE A 308      12.966  -6.066  -0.237  1.00 88.11           C
ATOM   4700  HE1 PHE A 308      13.935  -5.943  -0.722  1.00 88.11           H
ATOM   4701  CE2 PHE A 308      11.694  -6.503   1.697  1.00 88.11           C
ATOM   4702  HE2 PHE A 308      11.643  -6.729   2.762  1.00 88.11           H
ATOM   4703  CZ  PHE A 308      12.903  -6.349   1.092  1.00 88.11           C
ATOM   4704  HZ  PHE A 308      13.820  -6.451   1.672  1.00 88.11           H
ATOM   4705  HN  PHE A 308       7.779  -4.820   0.282  1.00 88.11           H
ATOM   4706  N   HIS A 309       6.850  -4.516  -2.787  1.00 79.59           N
ATOM   4707  CA  HIS A 309       6.060  -4.484  -4.006  1.00 79.59           C
ATOM   4708  C   HIS A 309       6.321  -3.174  -4.752  1.00 79.59           C
ATOM   4709  O   HIS A 309       6.391  -3.157  -5.980  1.00 79.59           O
ATOM   4710  HA  HIS A 309       6.401  -5.316  -4.621  1.00 79.59           H
ATOM   4711  CB  HIS A 309       4.578  -4.707  -3.699  1.00 79.59           C
ATOM   4712 1HB  HIS A 309       4.451  -5.702  -3.275  1.00 79.59           H
ATOM   4713 2HB  HIS A 309       4.263  -3.993  -2.938  1.00 79.59           H
ATOM   4714  CG  HIS A 309       3.675  -4.569  -4.902  1.00 79.59           C
ATOM   4715  ND1 HIS A 309       3.020  -3.391  -5.217  1.00 79.59           N
ATOM   4716  HD1 HIS A 309       3.074  -2.536  -4.701  1.00 79.59           H
ATOM   4717  CD2 HIS A 309       3.325  -5.472  -5.862  1.00 79.59           C
ATOM   4718  HD2 HIS A 309       3.664  -6.506  -5.918  1.00 79.59           H
ATOM   4719  CE1 HIS A 309       2.311  -3.588  -6.318  1.00 79.59           C
ATOM   4720  HE1 HIS A 309       1.686  -2.848  -6.819  1.00 79.59           H
ATOM   4721  NE2 HIS A 309       2.501  -4.878  -6.716  1.00 79.59           N
ATOM   4722  HN  HIS A 309       6.322  -4.621  -1.944  1.00 79.59           H
ATOM   4723  N   SER A 310       6.458  -2.107  -3.978  1.00 84.65           N
ATOM   4724  CA  SER A 310       6.550  -0.774  -4.550  1.00 84.65           C
ATOM   4725  C   SER A 310       7.869  -0.621  -5.310  1.00 84.65           C
ATOM   4726  O   SER A 310       7.976   0.207  -6.214  1.00 84.65           O
ATOM   4727  HA  SER A 310       5.704  -0.694  -5.233  1.00 84.65           H
ATOM   4728  CB  SER A 310       6.434   0.300  -3.467  1.00 84.65           C
ATOM   4729 1HB  SER A 310       7.199   0.134  -2.709  1.00 84.65           H
ATOM   4730 2HB  SER A 310       6.626   1.279  -3.905  1.00 84.65           H
ATOM   4731  OG  SER A 310       5.149   0.300  -2.851  1.00 84.65           O
ATOM   4732  HG  SER A 310       4.477   0.723  -3.460  1.00 84.65           H
ATOM   4733  HN  SER A 310       6.505  -2.142  -2.980  1.00 84.65           H
ATOM   4734  N   CYS A 311       8.840  -1.432  -4.916  1.00 87.29           N
ATOM   4735  CA  CYS A 311      10.147  -1.398  -5.549  1.00 87.29           C
ATOM   4736  C   CYS A 311      10.168  -2.446  -6.664  1.00 87.29           C
ATOM   4737  O   CYS A 311      11.045  -2.422  -7.527  1.00 87.29           O
ATOM   4738  HA  CYS A 311      10.270  -0.395  -5.958  1.00 87.29           H
ATOM   4739  CB  CYS A 311      11.272  -1.619  -4.536  1.00 87.29           C
ATOM   4740 1HB  CYS A 311      12.224  -1.302  -4.963  1.00 87.29           H
ATOM   4741 2HB  CYS A 311      11.100  -1.008  -3.650  1.00 87.29           H
ATOM   4742  SG  CYS A 311      11.355  -3.386  -4.069  1.00 87.29           S
ATOM   4743  HG  CYS A 311      12.393  -3.264  -3.247  1.00 87.29           H
ATOM   4744  HN  CYS A 311       8.744  -2.102  -4.180  1.00 87.29           H
ATOM   4745  N   LEU A 312       9.193  -3.341  -6.610  1.00 84.70           N
ATOM   4746  CA  LEU A 312       9.175  -4.483  -7.508  1.00 84.70           C
ATOM   4747  C   LEU A 312       8.565  -4.064  -8.847  1.00 84.70           C
ATOM   4748  O   LEU A 312       8.970  -4.556  -9.899  1.00 84.70           O
ATOM   4749  HA  LEU A 312      10.209  -4.781  -7.678  1.00 84.70           H
ATOM   4750  CB  LEU A 312       8.464  -5.669  -6.852  1.00 84.70           C
ATOM   4751 1HB  LEU A 312       7.548  -5.305  -6.386  1.00 84.70           H
ATOM   4752 2HB  LEU A 312       8.168  -6.367  -7.635  1.00 84.70           H
ATOM   4753  CG  LEU A 312       9.268  -6.435  -5.800  1.00 84.70           C
ATOM   4754  HG  LEU A 312       9.574  -5.732  -5.025  1.00 84.70           H
ATOM   4755  CD1 LEU A 312       8.408  -7.506  -5.126  1.00 84.70           C
ATOM   4756 1HD1 LEU A 312       7.556  -7.033  -4.638  1.00 84.70           H
ATOM   4757 2HD1 LEU A 312       8.052  -8.212  -5.876  1.00 84.70           H
ATOM   4758 3HD1 LEU A 312       9.004  -8.036  -4.383  1.00 84.70           H
ATOM   4759  CD2 LEU A 312      10.544  -7.023  -6.406  1.00 84.70           C
ATOM   4760 1HD2 LEU A 312      10.281  -7.707  -7.213  1.00 84.70           H
ATOM   4761 2HD2 LEU A 312      11.163  -6.217  -6.801  1.00 84.70           H
ATOM   4762 3HD2 LEU A 312      11.097  -7.562  -5.637  1.00 84.70           H
ATOM   4763  HN  LEU A 312       8.427  -3.295  -5.968  1.00 84.70           H
ATOM   4764  N   ASN A 313       7.600  -3.159  -8.764  1.00 79.33           N
ATOM   4765  CA  ASN A 313       6.822  -2.786  -9.933  1.00 79.33           C
ATOM   4766  C   ASN A 313       7.770  -2.391 -11.067  1.00 79.33           C
ATOM   4767  O   ASN A 313       7.702  -2.949 -12.160  1.00 79.33           O
ATOM   4768  HA  ASN A 313       6.228  -3.667 -10.174  1.00 79.33           H
ATOM   4769  CB  ASN A 313       5.919  -1.588  -9.633  1.00 79.33           C
ATOM   4770 1HB  ASN A 313       6.465  -0.855  -9.039  1.00 79.33           H
ATOM   4771 2HB  ASN A 313       5.638  -1.097 -10.565  1.00 79.33           H
ATOM   4772  CG  ASN A 313       4.659  -2.025  -8.882  1.00 79.33           C
ATOM   4773  OD1 ASN A 313       4.214  -3.158  -8.971  1.00 79.33           O
ATOM   4774  ND2 ASN A 313       4.112  -1.067  -8.140  1.00 79.33           N
ATOM   4775 1HD2 ASN A 313       4.528  -0.158  -8.111  1.00 79.33           H
ATOM   4776 2HD2 ASN A 313       3.285  -1.255  -7.611  1.00 79.33           H
ATOM   4777  HN  ASN A 313       7.349  -2.685  -7.920  1.00 79.33           H
ATOM   4778  N   PRO A 314       8.668  -1.425 -10.828  1.00 80.74           N
ATOM   4779  CA  PRO A 314       9.569  -0.956 -11.884  1.00 80.74           C
ATOM   4780  C   PRO A 314      10.330  -2.095 -12.541  1.00 80.74           C
ATOM   4781  O   PRO A 314      10.489  -2.118 -13.761  1.00 80.74           O
ATOM   4782  HA  PRO A 314       8.996  -0.494 -12.688  1.00 80.74           H
ATOM   4783  CB  PRO A 314      10.508   0.009 -11.156  1.00 80.74           C
ATOM   4784 1HB  PRO A 314      11.405  -0.498 -10.798  1.00 80.74           H
ATOM   4785 2HB  PRO A 314      10.839   0.816 -11.809  1.00 80.74           H
ATOM   4786  CG  PRO A 314       9.657   0.529 -10.004  1.00 80.74           C
ATOM   4787 1HG  PRO A 314      10.269   0.942  -9.202  1.00 80.74           H
ATOM   4788 2HG  PRO A 314       8.989   1.329 -10.323  1.00 80.74           H
ATOM   4789  CD  PRO A 314       8.894  -0.709  -9.560  1.00 80.74           C
ATOM   4790 1HD  PRO A 314       9.472  -1.310  -8.858  1.00 80.74           H
ATOM   4791 2HD  PRO A 314       7.960  -0.451  -9.060  1.00 80.74           H
ATOM   4792  N   VAL A 315      10.785  -3.020 -11.708  1.00 82.40           N
ATOM   4793  CA  VAL A 315      11.595  -4.126 -12.187  1.00 82.40           C
ATOM   4794  C   VAL A 315      10.759  -4.995 -13.129  1.00 82.40           C
ATOM   4795  O   VAL A 315      11.252  -5.453 -14.158  1.00 82.40           O
ATOM   4796  HA  VAL A 315      12.430  -3.704 -12.748  1.00 82.40           H
ATOM   4797  CB  VAL A 315      12.167  -4.908 -11.003  1.00 82.40           C
ATOM   4798  HB  VAL A 315      11.330  -5.302 -10.426  1.00 82.40           H
ATOM   4799  CG1 VAL A 315      13.007  -6.094 -11.483  1.00 82.40           C
ATOM   4800 1HG1 VAL A 315      12.384  -6.763 -12.076  1.00 82.40           H
ATOM   4801 2HG1 VAL A 315      13.833  -5.730 -12.093  1.00 82.40           H
ATOM   4802 3HG1 VAL A 315      13.401  -6.632 -10.621  1.00 82.40           H
ATOM   4803  CG2 VAL A 315      12.982  -3.994 -10.085  1.00 82.40           C
ATOM   4804 1HG2 VAL A 315      13.808  -3.558 -10.647  1.00 82.40           H
ATOM   4805 2HG2 VAL A 315      12.342  -3.199  -9.703  1.00 82.40           H
ATOM   4806 3HG2 VAL A 315      13.377  -4.576  -9.252  1.00 82.40           H
ATOM   4807  HN  VAL A 315      10.608  -3.021 -10.724  1.00 82.40           H
ATOM   4808  N   LEU A 316       9.507  -5.195 -12.743  1.00 80.43           N
ATOM   4809  CA  LEU A 316       8.609  -6.033 -13.519  1.00 80.43           C
ATOM   4810  C   LEU A 316       8.485  -5.466 -14.934  1.00 80.43           C
ATOM   4811  O   LEU A 316       8.495  -6.215 -15.910  1.00 80.43           O
ATOM   4812  HA  LEU A 316       9.059  -7.023 -13.582  1.00 80.43           H
ATOM   4813  CB  LEU A 316       7.268  -6.190 -12.800  1.00 80.43           C
ATOM   4814 1HB  LEU A 316       6.872  -5.196 -12.590  1.00 80.43           H
ATOM   4815 2HB  LEU A 316       6.568  -6.674 -13.481  1.00 80.43           H
ATOM   4816  CG  LEU A 316       7.297  -6.984 -11.492  1.00 80.43           C
ATOM   4817  HG  LEU A 316       8.014  -6.511 -10.822  1.00 80.43           H
ATOM   4818  CD1 LEU A 316       5.934  -6.944 -10.797  1.00 80.43           C
ATOM   4819 1HD1 LEU A 316       5.670  -5.911 -10.573  1.00 80.43           H
ATOM   4820 2HD1 LEU A 316       5.179  -7.378 -11.453  1.00 80.43           H
ATOM   4821 3HD1 LEU A 316       5.983  -7.516  -9.870  1.00 80.43           H
ATOM   4822  CD2 LEU A 316       7.777  -8.416 -11.731  1.00 80.43           C
ATOM   4823 1HD2 LEU A 316       7.103  -8.915 -12.428  1.00 80.43           H
ATOM   4824 2HD2 LEU A 316       8.783  -8.397 -12.150  1.00 80.43           H
ATOM   4825 3HD2 LEU A 316       7.788  -8.958 -10.785  1.00 80.43           H
ATOM   4826  HN  LEU A 316       9.106  -4.796 -11.918  1.00 80.43           H
ATOM   4827  N   TYR A 317       8.372  -4.147 -15.002  1.00 71.52           N
ATOM   4828  CA  TYR A 317       8.205  -3.475 -16.279  1.00 71.52           C
ATOM   4829  C   TYR A 317       9.430  -3.682 -17.172  1.00 71.52           C
ATOM   4830  O   TYR A 317       9.301  -3.826 -18.387  1.00 71.52           O
ATOM   4831  HA  TYR A 317       7.331  -3.900 -16.771  1.00 71.52           H
ATOM   4832  CB  TYR A 317       8.069  -1.986 -15.957  1.00 71.52           C
ATOM   4833 1HB  TYR A 317       8.982  -1.645 -15.469  1.00 71.52           H
ATOM   4834 2HB  TYR A 317       7.980  -1.429 -16.890  1.00 71.52           H
ATOM   4835  CG  TYR A 317       6.874  -1.649 -15.063  1.00 71.52           C
ATOM   4836  CD1 TYR A 317       5.763  -2.468 -15.058  1.00 71.52           C
ATOM   4837  HD1 TYR A 317       5.738  -3.355 -15.692  1.00 71.52           H
ATOM   4838  CD2 TYR A 317       6.907  -0.527 -14.261  1.00 71.52           C
ATOM   4839  HD2 TYR A 317       7.784   0.120 -14.264  1.00 71.52           H
ATOM   4840  CE1 TYR A 317       4.639  -2.152 -14.217  1.00 71.52           C
ATOM   4841  HE1 TYR A 317       3.755  -2.790 -14.204  1.00 71.52           H
ATOM   4842  CE2 TYR A 317       5.782  -0.210 -13.419  1.00 71.52           C
ATOM   4843  HE2 TYR A 317       5.795   0.673 -12.781  1.00 71.52           H
ATOM   4844  CZ  TYR A 317       4.704  -1.038 -13.439  1.00 71.52           C
ATOM   4845  OH  TYR A 317       3.641  -0.739 -12.644  1.00 71.52           O
ATOM   4846  HH  TYR A 317       3.816   0.110 -12.145  1.00 71.52           H
ATOM   4847  HN  TYR A 317       8.394  -3.543 -14.206  1.00 71.52           H
ATOM   4848  N   VAL A 318      10.592  -3.689 -16.535  1.00 73.74           N
ATOM   4849  CA  VAL A 318      11.843  -3.829 -17.262  1.00 73.74           C
ATOM   4850  C   VAL A 318      11.888  -5.203 -17.933  1.00 73.74           C
ATOM   4851  O   VAL A 318      12.218  -5.311 -19.113  1.00 73.74           O
ATOM   4852  HA  VAL A 318      11.862  -3.060 -18.035  1.00 73.74           H
ATOM   4853  CB  VAL A 318      13.025  -3.584 -16.321  1.00 73.74           C
ATOM   4854  HB  VAL A 318      12.907  -4.239 -15.458  1.00 73.74           H
ATOM   4855  CG1 VAL A 318      14.349  -3.937 -17.002  1.00 73.74           C
ATOM   4856 1HG1 VAL A 318      14.342  -4.989 -17.287  1.00 73.74           H
ATOM   4857 2HG1 VAL A 318      14.476  -3.319 -17.891  1.00 73.74           H
ATOM   4858 3HG1 VAL A 318      15.172  -3.754 -16.311  1.00 73.74           H
ATOM   4859  CG2 VAL A 318      13.035  -2.139 -15.818  1.00 73.74           C
ATOM   4860 1HG2 VAL A 318      13.117  -1.460 -16.666  1.00 73.74           H
ATOM   4861 2HG2 VAL A 318      12.110  -1.936 -15.277  1.00 73.74           H
ATOM   4862 3HG2 VAL A 318      13.885  -1.993 -15.151  1.00 73.74           H
ATOM   4863  HN  VAL A 318      10.687  -3.603 -15.544  1.00 73.74           H
ATOM   4864  N   PHE A 319      11.550  -6.219 -17.152  1.00 72.26           N
ATOM   4865  CA  PHE A 319      11.714  -7.592 -17.598  1.00 72.26           C
ATOM   4866  C   PHE A 319      10.578  -8.004 -18.536  1.00 72.26           C
ATOM   4867  O   PHE A 319      10.809  -8.680 -19.537  1.00 72.26           O
ATOM   4868  HA  PHE A 319      12.663  -7.647 -18.132  1.00 72.26           H
ATOM   4869  CB  PHE A 319      11.675  -8.475 -16.349  1.00 72.26           C
ATOM   4870 1HB  PHE A 319      10.906  -8.098 -15.674  1.00 72.26           H
ATOM   4871 2HB  PHE A 319      11.378  -9.483 -16.638  1.00 72.26           H
ATOM   4872  CG  PHE A 319      13.004  -8.547 -15.594  1.00 72.26           C
ATOM   4873  CD1 PHE A 319      14.058  -9.213 -16.136  1.00 72.26           C
ATOM   4874  HD1 PHE A 319      13.956  -9.696 -17.108  1.00 72.26           H
ATOM   4875  CD2 PHE A 319      13.131  -7.944 -14.382  1.00 72.26           C
ATOM   4876  HD2 PHE A 319      12.286  -7.410 -13.948  1.00 72.26           H
ATOM   4877  CE1 PHE A 319      15.292  -9.280 -15.436  1.00 72.26           C
ATOM   4878  HE1 PHE A 319      16.137  -9.814 -15.871  1.00 72.26           H
ATOM   4879  CE2 PHE A 319      14.365  -8.010 -13.682  1.00 72.26           C
ATOM   4880  HE2 PHE A 319      14.467  -7.527 -12.710  1.00 72.26           H
ATOM   4881  CZ  PHE A 319      15.419  -8.677 -14.224  1.00 72.26           C
ATOM   4882  HZ  PHE A 319      16.366  -8.728 -13.687  1.00 72.26           H
ATOM   4883  HN  PHE A 319      11.171  -6.115 -16.232  1.00 72.26           H
ATOM   4884  N   VAL A 320       9.375  -7.579 -18.178  1.00 75.15           N
ATOM   4885  CA  VAL A 320       8.177  -8.104 -18.811  1.00 75.15           C
ATOM   4886  C   VAL A 320       7.753  -7.170 -19.945  1.00 75.15           C
ATOM   4887  O   VAL A 320       7.111  -7.601 -20.902  1.00 75.15           O
ATOM   4888  HA  VAL A 320       8.428  -9.077 -19.234  1.00 75.15           H
ATOM   4889  CB  VAL A 320       7.081  -8.311 -17.764  1.00 75.15           C
ATOM   4890  HB  VAL A 320       6.732  -7.329 -17.445  1.00 75.15           H
ATOM   4891  CG1 VAL A 320       5.888  -9.062 -18.361  1.00 75.15           C
ATOM   4892 1HG1 VAL A 320       5.476  -8.488 -19.190  1.00 75.15           H
ATOM   4893 2HG1 VAL A 320       6.216 -10.037 -18.721  1.00 75.15           H
ATOM   4894 3HG1 VAL A 320       5.124  -9.195 -17.595  1.00 75.15           H
ATOM   4895  CG2 VAL A 320       7.627  -9.039 -16.534  1.00 75.15           C
ATOM   4896 1HG2 VAL A 320       8.015 -10.013 -16.831  1.00 75.15           H
ATOM   4897 2HG2 VAL A 320       8.428  -8.449 -16.089  1.00 75.15           H
ATOM   4898 3HG2 VAL A 320       6.827  -9.172 -15.806  1.00 75.15           H
ATOM   4899  HN  VAL A 320       9.212  -6.889 -17.472  1.00 75.15           H
ATOM   4900  N   GLY A 321       8.128  -5.907 -19.801  1.00 76.36           N
ATOM   4901  CA  GLY A 321       7.644  -4.875 -20.702  1.00 76.36           C
ATOM   4902  C   GLY A 321       8.603  -4.682 -21.879  1.00 76.36           C
ATOM   4903  O   GLY A 321       9.552  -3.905 -21.790  1.00 76.36           O
ATOM   4904 1HA  GLY A 321       6.656  -5.145 -21.074  1.00 76.36           H
ATOM   4905 2HA  GLY A 321       7.535  -3.936 -20.160  1.00 76.36           H
ATOM   4906  HN  GLY A 321       8.749  -5.587 -19.085  1.00 76.36           H
ATOM   4907  N   GLU A 322       8.321  -5.403 -22.954  1.00 67.30           N
ATOM   4908  CA  GLU A 322       9.077  -5.238 -24.184  1.00 67.30           C
ATOM   4909  C   GLU A 322       9.045  -3.776 -24.635  1.00 67.30           C
ATOM   4910  O   GLU A 322      10.054  -3.242 -25.093  1.00 67.30           O
ATOM   4911  HA  GLU A 322      10.099  -5.527 -23.938  1.00 67.30           H
ATOM   4912  CB  GLU A 322       8.546  -6.162 -25.282  1.00 67.30           C
ATOM   4913 1HB  GLU A 322       7.456  -6.128 -25.295  1.00 67.30           H
ATOM   4914 2HB  GLU A 322       8.997  -5.894 -26.238  1.00 67.30           H
ATOM   4915  CG  GLU A 322       8.938  -7.616 -25.013  1.00 67.30           C
ATOM   4916 1HG  GLU A 322      10.016  -7.684 -24.866  1.00 67.30           H
ATOM   4917 2HG  GLU A 322       8.469  -7.958 -24.090  1.00 67.30           H
ATOM   4918  CD  GLU A 322       8.517  -8.521 -26.172  1.00 67.30           C
ATOM   4919  OE1 GLU A 322       8.734  -9.746 -26.043  1.00 67.30           O
ATOM   4920  OE2 GLU A 322       7.988  -7.969 -27.160  1.00 67.30           O
ATOM   4921  HN  GLU A 322       7.594  -6.087 -22.994  1.00 67.30           H
ATOM   4922  N   ARG A 323       7.876  -3.171 -24.490  1.00 64.08           N
ATOM   4923  CA  ARG A 323       7.687  -1.795 -24.917  1.00 64.08           C
ATOM   4924  C   ARG A 323       8.459  -0.844 -24.000  1.00 64.08           C
ATOM   4925  O   ARG A 323       9.194   0.021 -24.473  1.00 64.08           O
ATOM   4926  HA  ARG A 323       8.078  -1.762 -25.934  1.00 64.08           H
ATOM   4927  CB  ARG A 323       6.206  -1.412 -24.905  1.00 64.08           C
ATOM   4928 1HB  ARG A 323       5.641  -2.114 -25.519  1.00 64.08           H
ATOM   4929 2HB  ARG A 323       5.814  -1.489 -23.891  1.00 64.08           H
ATOM   4930  CG  ARG A 323       6.003   0.011 -25.429  1.00 64.08           C
ATOM   4931 1HG  ARG A 323       6.524   0.718 -24.784  1.00 64.08           H
ATOM   4932 2HG  ARG A 323       6.442   0.103 -26.423  1.00 64.08           H
ATOM   4933  CD  ARG A 323       4.516   0.367 -25.488  1.00 64.08           C
ATOM   4934 1HD  ARG A 323       4.013  -0.259 -26.225  1.00 64.08           H
ATOM   4935 2HD  ARG A 323       4.047   0.165 -24.525  1.00 64.08           H
ATOM   4936  NE  ARG A 323       4.351   1.794 -25.841  1.00 64.08           N
ATOM   4937  HE  ARG A 323       5.133   2.271 -26.243  1.00 64.08           H
ATOM   4938  CZ  ARG A 323       3.219   2.488 -25.656  1.00 64.08           C
ATOM   4939  NH1 ARG A 323       2.141   1.900 -25.122  1.00 64.08           N
ATOM   4940 1HH1 ARG A 323       2.176   0.936 -24.857  1.00 64.08           H
ATOM   4941 2HH1 ARG A 323       1.300   2.424 -24.987  1.00 64.08           H
ATOM   4942  NH2 ARG A 323       3.183   3.779 -26.014  1.00 64.08           N
ATOM   4943 1HH2 ARG A 323       2.346   4.311 -25.882  1.00 64.08           H
ATOM   4944 2HH2 ARG A 323       3.992   4.210 -26.412  1.00 64.08           H
ATOM   4945  HN  ARG A 323       7.068  -3.604 -24.091  1.00 64.08           H
ATOM   4946  N   PHE A 324       8.267  -1.038 -22.703  1.00 77.21           N
ATOM   4947  CA  PHE A 324       8.901  -0.181 -21.716  1.00 77.21           C
ATOM   4948  C   PHE A 324      10.425  -0.299 -21.785  1.00 77.21           C
ATOM   4949  O   PHE A 324      11.136   0.693 -21.632  1.00 77.21           O
ATOM   4950  HA  PHE A 324       8.608   0.845 -21.942  1.00 77.21           H
ATOM   4951  CB  PHE A 324       8.426  -0.654 -20.341  1.00 77.21           C
ATOM   4952 1HB  PHE A 324       7.337  -0.669 -20.329  1.00 77.21           H
ATOM   4953 2HB  PHE A 324       8.760  -1.680 -20.186  1.00 77.21           H
ATOM   4954  CG  PHE A 324       8.923   0.209 -19.180  1.00 77.21           C
ATOM   4955  CD1 PHE A 324      10.057  -0.136 -18.513  1.00 77.21           C
ATOM   4956  HD1 PHE A 324      10.612  -1.027 -18.806  1.00 77.21           H
ATOM   4957  CD2 PHE A 324       8.231   1.321 -18.814  1.00 77.21           C
ATOM   4958  HD2 PHE A 324       7.322   1.597 -19.348  1.00 77.21           H
ATOM   4959  CE1 PHE A 324      10.519   0.665 -17.435  1.00 77.21           C
ATOM   4960  HE1 PHE A 324      11.428   0.389 -16.900  1.00 77.21           H
ATOM   4961  CE2 PHE A 324       8.692   2.122 -17.736  1.00 77.21           C
ATOM   4962  HE2 PHE A 324       8.138   3.014 -17.443  1.00 77.21           H
ATOM   4963  CZ  PHE A 324       9.827   1.778 -17.069  1.00 77.21           C
ATOM   4964  HZ  PHE A 324      10.181   2.393 -16.242  1.00 77.21           H
ATOM   4965  HN  PHE A 324       7.691  -1.763 -22.325  1.00 77.21           H
ATOM   4966  N   ARG A 325      10.882  -1.521 -22.016  1.00 74.45           N
ATOM   4967  CA  ARG A 325      12.309  -1.788 -22.078  1.00 74.45           C
ATOM   4968  C   ARG A 325      12.951  -0.981 -23.207  1.00 74.45           C
ATOM   4969  O   ARG A 325      14.016  -0.392 -23.026  1.00 74.45           O
ATOM   4970  HA  ARG A 325      12.692  -1.477 -21.106  1.00 74.45           H
ATOM   4971  CB  ARG A 325      12.582  -3.276 -22.304  1.00 74.45           C
ATOM   4972 1HB  ARG A 325      11.868  -3.872 -21.735  1.00 74.45           H
ATOM   4973 2HB  ARG A 325      12.433  -3.521 -23.356  1.00 74.45           H
ATOM   4974  CG  ARG A 325      14.007  -3.642 -21.886  1.00 74.45           C
ATOM   4975 1HG  ARG A 325      14.718  -2.995 -22.401  1.00 74.45           H
ATOM   4976 2HG  ARG A 325      14.133  -3.468 -20.818  1.00 74.45           H
ATOM   4977  CD  ARG A 325      14.315  -5.106 -22.210  1.00 74.45           C
ATOM   4978 1HD  ARG A 325      14.296  -5.260 -23.288  1.00 74.45           H
ATOM   4979 2HD  ARG A 325      15.319  -5.359 -21.869  1.00 74.45           H
ATOM   4980  NE  ARG A 325      13.322  -5.988 -21.556  1.00 74.45           N
ATOM   4981  HE  ARG A 325      12.751  -5.597 -20.834  1.00 74.45           H
ATOM   4982  CZ  ARG A 325      13.141  -7.277 -21.871  1.00 74.45           C
ATOM   4983  NH1 ARG A 325      13.878  -7.853 -22.831  1.00 74.45           N
ATOM   4984 1HH1 ARG A 325      14.569  -7.320 -23.318  1.00 74.45           H
ATOM   4985 2HH1 ARG A 325      13.736  -8.816 -23.060  1.00 74.45           H
ATOM   4986  NH2 ARG A 325      12.211  -7.982 -21.213  1.00 74.45           N
ATOM   4987 1HH2 ARG A 325      12.063  -8.946 -21.436  1.00 74.45           H
ATOM   4988 2HH2 ARG A 325      11.665  -7.545 -20.498  1.00 74.45           H
ATOM   4989  HN  ARG A 325      10.296  -2.319 -22.159  1.00 74.45           H
ATOM   4990  N   ARG A 326      12.277  -0.980 -24.348  1.00 68.03           N
ATOM   4991  CA  ARG A 326      12.763  -0.245 -25.504  1.00 68.03           C
ATOM   4992  C   ARG A 326      12.721   1.260 -25.232  1.00 68.03           C
ATOM   4993  O   ARG A 326      13.669   1.978 -25.545  1.00 68.03           O
ATOM   4994  HA  ARG A 326      13.788  -0.590 -25.642  1.00 68.03           H
ATOM   4995  CB  ARG A 326      11.926  -0.556 -26.746  1.00 68.03           C
ATOM   4996 1HB  ARG A 326      10.881  -0.682 -26.463  1.00 68.03           H
ATOM   4997 2HB  ARG A 326      11.969   0.285 -27.438  1.00 68.03           H
ATOM   4998  CG  ARG A 326      12.428  -1.822 -27.443  1.00 68.03           C
ATOM   4999 1HG  ARG A 326      13.480  -1.706 -27.703  1.00 68.03           H
ATOM   5000 2HG  ARG A 326      12.361  -2.669 -26.759  1.00 68.03           H
ATOM   5001  CD  ARG A 326      11.614  -2.114 -28.704  1.00 68.03           C
ATOM   5002 1HD  ARG A 326      11.381  -1.182 -29.220  1.00 68.03           H
ATOM   5003 2HD  ARG A 326      12.200  -2.722 -29.393  1.00 68.03           H
ATOM   5004  NE  ARG A 326      10.362  -2.819 -28.347  1.00 68.03           N
ATOM   5005  HE  ARG A 326      10.225  -3.074 -27.390  1.00 68.03           H
ATOM   5006  CZ  ARG A 326       9.402  -3.137 -29.226  1.00 68.03           C
ATOM   5007  NH1 ARG A 326       9.533  -2.819 -30.521  1.00 68.03           N
ATOM   5008 1HH1 ARG A 326      10.352  -2.341 -30.839  1.00 68.03           H
ATOM   5009 2HH1 ARG A 326       8.812  -3.060 -31.171  1.00 68.03           H
ATOM   5010  NH2 ARG A 326       8.309  -3.777 -28.791  1.00 68.03           N
ATOM   5011 1HH2 ARG A 326       7.583  -4.022 -29.433  1.00 68.03           H
ATOM   5012 2HH2 ARG A 326       8.219  -4.011 -27.822  1.00 68.03           H
ATOM   5013  HN  ARG A 326      11.416  -1.468 -24.489  1.00 68.03           H
ATOM   5014  N   ASP A 327      11.610   1.693 -24.653  1.00 78.37           N
ATOM   5015  CA  ASP A 327      11.399   3.109 -24.405  1.00 78.37           C
ATOM   5016  C   ASP A 327      12.417   3.599 -23.373  1.00 78.37           C
ATOM   5017  O   ASP A 327      12.882   4.736 -23.445  1.00 78.37           O
ATOM   5018  HA  ASP A 327      11.523   3.592 -25.374  1.00 78.37           H
ATOM   5019  CB  ASP A 327       9.998   3.368 -23.846  1.00 78.37           C
ATOM   5020 1HB  ASP A 327       9.797   2.678 -23.027  1.00 78.37           H
ATOM   5021 2HB  ASP A 327       9.948   4.376 -23.435  1.00 78.37           H
ATOM   5022  CG  ASP A 327       8.935   3.201 -24.934  1.00 78.37           C
ATOM   5023  OD1 ASP A 327       9.340   3.106 -26.113  1.00 78.37           O
ATOM   5024  OD2 ASP A 327       7.742   3.171 -24.561  1.00 78.37           O
ATOM   5025  HN  ASP A 327      10.865   1.096 -24.356  1.00 78.37           H
ATOM   5026  N   LEU A 328      12.735   2.717 -22.437  1.00 79.93           N
ATOM   5027  CA  LEU A 328      13.722   3.030 -21.418  1.00 79.93           C
ATOM   5028  C   LEU A 328      15.076   3.281 -22.086  1.00 79.93           C
ATOM   5029  O   LEU A 328      15.689   4.328 -21.881  1.00 79.93           O
ATOM   5030  HA  LEU A 328      13.404   3.949 -20.926  1.00 79.93           H
ATOM   5031  CB  LEU A 328      13.757   1.934 -20.351  1.00 79.93           C
ATOM   5032 1HB  LEU A 328      12.785   1.904 -19.858  1.00 79.93           H
ATOM   5033 2HB  LEU A 328      13.891   0.974 -20.849  1.00 79.93           H
ATOM   5034  CG  LEU A 328      14.838   2.076 -19.278  1.00 79.93           C
ATOM   5035  HG  LEU A 328      15.804   2.159 -19.776  1.00 79.93           H
ATOM   5036  CD1 LEU A 328      14.638   3.356 -18.464  1.00 79.93           C
ATOM   5037 1HD1 LEU A 328      14.687   4.220 -19.126  1.00 79.93           H
ATOM   5038 2HD1 LEU A 328      13.663   3.327 -17.976  1.00 79.93           H
ATOM   5039 3HD1 LEU A 328      15.420   3.432 -17.708  1.00 79.93           H
ATOM   5040  CD2 LEU A 328      14.894   0.833 -18.388  1.00 79.93           C
ATOM   5041 1HD2 LEU A 328      13.931   0.694 -17.897  1.00 79.93           H
ATOM   5042 2HD2 LEU A 328      15.121  -0.041 -18.998  1.00 79.93           H
ATOM   5043 3HD2 LEU A 328      15.671   0.961 -17.634  1.00 79.93           H
ATOM   5044  HN  LEU A 328      12.331   1.805 -22.368  1.00 79.93           H
ATOM   5045  N   VAL A 329      15.503   2.303 -22.871  1.00 80.06           N
ATOM   5046  CA  VAL A 329      16.812   2.364 -23.499  1.00 80.06           C
ATOM   5047  C   VAL A 329      16.881   3.596 -24.404  1.00 80.06           C
ATOM   5048  O   VAL A 329      17.920   4.249 -24.490  1.00 80.06           O
ATOM   5049  HA  VAL A 329      17.552   2.470 -22.706  1.00 80.06           H
ATOM   5050  CB  VAL A 329      17.097   1.058 -24.243  1.00 80.06           C
ATOM   5051  HB  VAL A 329      16.278   0.884 -24.941  1.00 80.06           H
ATOM   5052  CG1 VAL A 329      18.391   1.160 -25.053  1.00 80.06           C
ATOM   5053 1HG1 VAL A 329      18.301   1.965 -25.782  1.00 80.06           H
ATOM   5054 2HG1 VAL A 329      19.224   1.369 -24.382  1.00 80.06           H
ATOM   5055 3HG1 VAL A 329      18.570   0.218 -25.572  1.00 80.06           H
ATOM   5056  CG2 VAL A 329      17.148  -0.125 -23.274  1.00 80.06           C
ATOM   5057 1HG2 VAL A 329      17.938   0.039 -22.541  1.00 80.06           H
ATOM   5058 2HG2 VAL A 329      16.191  -0.217 -22.761  1.00 80.06           H
ATOM   5059 3HG2 VAL A 329      17.352  -1.041 -23.829  1.00 80.06           H
ATOM   5060  HN  VAL A 329      14.972   1.481 -23.080  1.00 80.06           H
ATOM   5061  N   LYS A 330      15.763   3.875 -25.056  1.00 74.24           N
ATOM   5062  CA  LYS A 330      15.678   5.027 -25.938  1.00 74.24           C
ATOM   5063  C   LYS A 330      15.911   6.303 -25.127  1.00 74.24           C
[truncated: 117,478 more chars]
