# Supplementary material for: Noncanonical roles of chemokine regions in CCR9 activation revealed by structural modeling and mutational mapping
Source: Nat Commun. 2025 Aug 18;16:7695. doi: 10.1038/s41467-025-62321-9 (PMC12361432; doi:10.1038/s41467-025-62321-9)
Supplement: Supplementary file 7 — Supplementary Data 5 [file 41467_2025_62321_MOESM7_ESM.zip › CCR9_CCL25x1P6_15_rnk4.pdb]

ATOM      1  N   GLU A  20      -5.691  -3.414  58.414  1.00 49.87           N
ATOM      2  CA  GLU A  20      -5.677  -4.440  57.386  1.00 49.87           C
ATOM      3  C   GLU A  20      -6.239  -5.752  57.937  1.00 49.87           C
ATOM      4  O   GLU A  20      -5.512  -6.539  58.540  1.00 49.87           O
ATOM      5  HA  GLU A  20      -6.323  -4.065  56.593  1.00 49.87           H
ATOM      6  CB  GLU A  20      -4.265  -4.640  56.831  1.00 49.87           C
ATOM      7 1HB  GLU A  20      -3.534  -4.503  57.627  1.00 49.87           H
ATOM      8 2HB  GLU A  20      -4.196  -5.613  56.345  1.00 49.87           H
ATOM      9  CG  GLU A  20      -3.946  -3.598  55.756  1.00 49.87           C
ATOM     10 1HG  GLU A  20      -4.831  -3.417  55.146  1.00 49.87           H
ATOM     11 2HG  GLU A  20      -3.685  -2.651  56.228  1.00 49.87           H
ATOM     12  CD  GLU A  20      -2.793  -4.065  54.865  1.00 49.87           C
ATOM     13  OE1 GLU A  20      -2.706  -3.545  53.732  1.00 49.87           O
ATOM     14  OE2 GLU A  20      -2.025  -4.931  55.338  1.00 49.87           O
ATOM     15  HN  GLU A  20      -6.081  -3.698  59.290  1.00 49.87           H
ATOM     16  N   SER A  21      -7.531  -5.946  57.711  1.00 58.34           N
ATOM     17  CA  SER A  21      -8.177  -7.191  58.088  1.00 58.34           C
ATOM     18  C   SER A  21      -7.444  -8.375  57.453  1.00 58.34           C
ATOM     19  O   SER A  21      -7.020  -8.301  56.301  1.00 58.34           O
ATOM     20  HA  SER A  21      -8.106  -7.236  59.175  1.00 58.34           H
ATOM     21  CB  SER A  21      -9.650  -7.195  57.673  1.00 58.34           C
ATOM     22 1HB  SER A  21     -10.123  -8.112  58.024  1.00 58.34           H
ATOM     23 2HB  SER A  21     -10.165  -6.365  58.157  1.00 58.34           H
ATOM     24  OG  SER A  21      -9.807  -7.092  56.260  1.00 58.34           O
ATOM     25  HG  SER A  21     -10.226  -7.925  55.901  1.00 58.34           H
ATOM     26  HN  SER A  21      -8.130  -5.272  57.280  1.00 58.34           H
ATOM     27  N   THR A  22      -7.317  -9.439  58.232  1.00 59.24           N
ATOM     28  CA  THR A  22      -6.650 -10.639  57.757  1.00 59.24           C
ATOM     29  C   THR A  22      -7.235 -11.078  56.414  1.00 59.24           C
ATOM     30  O   THR A  22      -6.522 -11.615  55.568  1.00 59.24           O
ATOM     31  HA  THR A  22      -5.600 -10.404  57.587  1.00 59.24           H
ATOM     32  CB  THR A  22      -6.765 -11.706  58.848  1.00 59.24           C
ATOM     33  HB  THR A  22      -6.835 -12.702  58.411  1.00 59.24           H
ATOM     34  OG1 THR A  22      -7.888 -11.293  59.621  1.00 59.24           O
ATOM     35  HG1 THR A  22      -8.221 -12.056  60.175  1.00 59.24           H
ATOM     36  CG2 THR A  22      -5.596 -11.663  59.835  1.00 59.24           C
ATOM     37 1HG2 THR A  22      -5.567 -10.688  60.321  1.00 59.24           H
ATOM     38 2HG2 THR A  22      -4.662 -11.829  59.299  1.00 59.24           H
ATOM     39 3HG2 THR A  22      -5.727 -12.440  60.587  1.00 59.24           H
ATOM     40  HN  THR A  22      -7.661  -9.489  59.170  1.00 59.24           H
ATOM     41  N   SER A  23      -8.528 -10.834  56.259  1.00 62.34           N
ATOM     42  CA  SER A  23      -9.206 -11.151  55.013  1.00 62.34           C
ATOM     43  C   SER A  23      -8.572 -10.371  53.860  1.00 62.34           C
ATOM     44  O   SER A  23      -8.380 -10.912  52.772  1.00 62.34           O
ATOM     45  HA  SER A  23      -9.066 -12.223  54.873  1.00 62.34           H
ATOM     46  CB  SER A  23     -10.701 -10.841  55.106  1.00 62.34           C
ATOM     47 1HB  SER A  23     -11.201 -11.192  54.203  1.00 62.34           H
ATOM     48 2HB  SER A  23     -11.134 -11.388  55.943  1.00 62.34           H
ATOM     49  OG  SER A  23     -10.948  -9.447  55.272  1.00 62.34           O
ATOM     50  HG  SER A  23     -11.930  -9.265  55.221  1.00 62.34           H
ATOM     51  HN  SER A  23      -9.109 -10.427  56.964  1.00 62.34           H
ATOM     52  N   SER A  24      -8.265  -9.112  54.136  1.00 69.02           N
ATOM     53  CA  SER A  24      -7.734  -8.229  53.112  1.00 69.02           C
ATOM     54  C   SER A  24      -6.371  -8.737  52.639  1.00 69.02           C
ATOM     55  O   SER A  24      -6.013  -8.571  51.474  1.00 69.02           O
ATOM     56  HA  SER A  24      -8.459  -8.262  52.299  1.00 69.02           H
ATOM     57  CB  SER A  24      -7.615  -6.794  53.630  1.00 69.02           C
ATOM     58 1HB  SER A  24      -7.645  -6.101  52.789  1.00 69.02           H
ATOM     59 2HB  SER A  24      -8.473  -6.565  54.263  1.00 69.02           H
ATOM     60  OG  SER A  24      -6.413  -6.591  54.369  1.00 69.02           O
ATOM     61  HG  SER A  24      -6.430  -7.136  55.207  1.00 69.02           H
ATOM     62  HN  SER A  24      -8.374  -8.696  55.039  1.00 69.02           H
ATOM     63  N   MET A  25      -5.647  -9.346  53.567  1.00 66.59           N
ATOM     64  CA  MET A  25      -4.315  -9.844  53.269  1.00 66.59           C
ATOM     65  C   MET A  25      -4.383 -11.182  52.529  1.00 66.59           C
ATOM     66  O   MET A  25      -3.589 -11.437  51.625  1.00 66.59           O
ATOM     67  HA  MET A  25      -3.856  -9.091  52.629  1.00 66.59           H
ATOM     68  CB  MET A  25      -3.532 -10.020  54.572  1.00 66.59           C
ATOM     69 1HB  MET A  25      -3.790  -9.220  55.266  1.00 66.59           H
ATOM     70 2HB  MET A  25      -3.817 -10.959  55.047  1.00 66.59           H
ATOM     71  CG  MET A  25      -2.025 -10.011  54.311  1.00 66.59           C
ATOM     72 1HG  MET A  25      -1.721 -10.950  53.848  1.00 66.59           H
ATOM     73 2HG  MET A  25      -1.773  -9.214  53.611  1.00 66.59           H
ATOM     74  SD  MET A  25      -1.142  -9.775  55.844  1.00 66.59           S
ATOM     75  CE  MET A  25       0.526  -9.637  55.224  1.00 66.59           C
ATOM     76 1HE  MET A  25       0.794 -10.552  54.695  1.00 66.59           H
ATOM     77 2HE  MET A  25       0.591  -8.790  54.540  1.00 66.59           H
ATOM     78 3HE  MET A  25       1.212  -9.485  56.056  1.00 66.59           H
ATOM     79  HN  MET A  25      -5.956  -9.499  54.505  1.00 66.59           H
ATOM     80  N   GLU A  26      -5.340 -12.001  52.941  1.00 61.33           N
ATOM     81  CA  GLU A  26      -5.587 -13.263  52.264  1.00 61.33           C
ATOM     82  C   GLU A  26      -6.025 -13.012  50.819  1.00 61.33           C
ATOM     83  O   GLU A  26      -5.574 -13.697  49.903  1.00 61.33           O
ATOM     84  HA  GLU A  26      -4.633 -13.790  52.275  1.00 61.33           H
ATOM     85  CB  GLU A  26      -6.629 -14.094  53.016  1.00 61.33           C
ATOM     86 1HB  GLU A  26      -7.335 -13.432  53.517  1.00 61.33           H
ATOM     87 2HB  GLU A  26      -7.106 -14.793  52.330  1.00 61.33           H
ATOM     88  CG  GLU A  26      -5.970 -14.941  54.106  1.00 61.33           C
ATOM     89 1HG  GLU A  26      -5.185 -15.558  53.668  1.00 61.33           H
ATOM     90 2HG  GLU A  26      -5.493 -14.291  54.839  1.00 61.33           H
ATOM     91  CD  GLU A  26      -6.999 -15.835  54.803  1.00 61.33           C
ATOM     92  OE1 GLU A  26      -6.584 -16.914  55.277  1.00 61.33           O
ATOM     93  OE2 GLU A  26      -8.176 -15.418  54.845  1.00 61.33           O
ATOM     94  HN  GLU A  26      -5.938 -11.816  53.721  1.00 61.33           H
ATOM     95  N   ASP A  27      -6.899 -12.029  50.661  1.00 68.63           N
ATOM     96  CA  ASP A  27      -7.448 -11.719  49.352  1.00 68.63           C
ATOM     97  C   ASP A  27      -6.306 -11.376  48.394  1.00 68.63           C
ATOM     98  O   ASP A  27      -6.336 -11.758  47.225  1.00 68.63           O
ATOM     99  HA  ASP A  27      -7.992 -12.614  49.050  1.00 68.63           H
ATOM    100  CB  ASP A  27      -8.387 -10.512  49.421  1.00 68.63           C
ATOM    101 1HB  ASP A  27      -7.923  -9.719  50.008  1.00 68.63           H
ATOM    102 2HB  ASP A  27      -8.547 -10.114  48.419  1.00 68.63           H
ATOM    103  CG  ASP A  27      -9.730 -10.897  50.043  1.00 68.63           C
ATOM    104  OD1 ASP A  27     -10.044 -12.107  50.013  1.00 68.63           O
ATOM    105  OD2 ASP A  27     -10.413  -9.973  50.535  1.00 68.63           O
ATOM    106  HN  ASP A  27      -7.231 -11.451  51.407  1.00 68.63           H
ATOM    107  N   TYR A  28      -5.327 -10.658  48.923  1.00 67.95           N
ATOM    108  CA  TYR A  28      -4.192 -10.233  48.121  1.00 67.95           C
ATOM    109  C   TYR A  28      -3.277 -11.416  47.796  1.00 67.95           C
ATOM    110  O   TYR A  28      -2.751 -11.512  46.688  1.00 67.95           O
ATOM    111  HA  TYR A  28      -4.575  -9.814  47.191  1.00 67.95           H
ATOM    112  CB  TYR A  28      -3.421  -9.229  48.980  1.00 67.95           C
ATOM    113 1HB  TYR A  28      -4.078  -8.394  49.223  1.00 67.95           H
ATOM    114 2HB  TYR A  28      -3.149  -9.704  49.922  1.00 67.95           H
ATOM    115  CG  TYR A  28      -2.154  -8.685  48.316  1.00 67.95           C
ATOM    116  CD1 TYR A  28      -0.926  -9.236  48.619  1.00 67.95           C
ATOM    117  HD1 TYR A  28      -0.858 -10.058  49.331  1.00 67.95           H
ATOM    118  CD2 TYR A  28      -2.241  -7.644  47.414  1.00 67.95           C
ATOM    119  HD2 TYR A  28      -3.211  -7.209  47.175  1.00 67.95           H
ATOM    120  CE1 TYR A  28       0.266  -8.724  47.993  1.00 67.95           C
ATOM    121  HE1 TYR A  28       1.243  -9.150  48.224  1.00 67.95           H
ATOM    122  CE2 TYR A  28      -1.049  -7.133  46.789  1.00 67.95           C
ATOM    123  HE2 TYR A  28      -1.102  -6.311  46.074  1.00 67.95           H
ATOM    124  CZ  TYR A  28       0.146  -7.698  47.109  1.00 67.95           C
ATOM    125  OH  TYR A  28       1.272  -7.215  46.519  1.00 67.95           O
ATOM    126  HH  TYR A  28       1.053  -6.403  45.978  1.00 67.95           H
ATOM    127  HN  TYR A  28      -5.300 -10.368  49.880  1.00 67.95           H
ATOM    128  N   VAL A  29      -3.115 -12.286  48.782  1.00 68.47           N
ATOM    129  CA  VAL A  29      -2.206 -13.411  48.645  1.00 68.47           C
ATOM    130  C   VAL A  29      -2.799 -14.425  47.666  1.00 68.47           C
ATOM    131  O   VAL A  29      -2.075 -15.028  46.875  1.00 68.47           O
ATOM    132  HA  VAL A  29      -1.271 -13.031  48.233  1.00 68.47           H
ATOM    133  CB  VAL A  29      -1.907 -14.012  50.020  1.00 68.47           C
ATOM    134  HB  VAL A  29      -2.858 -14.215  50.512  1.00 68.47           H
ATOM    135  CG1 VAL A  29      -1.155 -15.338  49.887  1.00 68.47           C
ATOM    136 1HG1 VAL A  29      -1.762 -16.045  49.321  1.00 68.47           H
ATOM    137 2HG1 VAL A  29      -0.212 -15.170  49.366  1.00 68.47           H
ATOM    138 3HG1 VAL A  29      -0.955 -15.744  50.879  1.00 68.47           H
ATOM    139  CG2 VAL A  29      -1.128 -13.026  50.893  1.00 68.47           C
ATOM    140 1HG2 VAL A  29      -0.184 -12.778  50.407  1.00 68.47           H
ATOM    141 2HG2 VAL A  29      -1.716 -12.118  51.028  1.00 68.47           H
ATOM    142 3HG2 VAL A  29      -0.929 -13.478  51.864  1.00 68.47           H
ATOM    143  HN  VAL A  29      -3.591 -12.232  49.660  1.00 68.47           H
ATOM    144  N   ASN A  30      -4.112 -14.583  47.750  1.00 63.89           N
ATOM    145  CA  ASN A  30      -4.795 -15.602  46.972  1.00 63.89           C
ATOM    146  C   ASN A  30      -5.125 -15.044  45.586  1.00 63.89           C
ATOM    147  O   ASN A  30      -5.600 -15.773  44.716  1.00 63.89           O
ATOM    148  HA  ASN A  30      -4.102 -16.442  46.929  1.00 63.89           H
ATOM    149  CB  ASN A  30      -6.108 -16.017  47.639  1.00 63.89           C
ATOM    150 1HB  ASN A  30      -6.700 -15.131  47.868  1.00 63.89           H
ATOM    151 2HB  ASN A  30      -6.695 -16.623  46.950  1.00 63.89           H
ATOM    152  CG  ASN A  30      -5.845 -16.806  48.924  1.00 63.89           C
ATOM    153  OD1 ASN A  30      -4.822 -17.450  49.089  1.00 63.89           O
ATOM    154  ND2 ASN A  30      -6.823 -16.720  49.821  1.00 63.89           N
ATOM    155 1HD2 ASN A  30      -7.637 -16.175  49.623  1.00 63.89           H
ATOM    156 2HD2 ASN A  30      -6.744 -17.202  50.694  1.00 63.89           H
ATOM    157  HN  ASN A  30      -4.705 -14.029  48.335  1.00 63.89           H
ATOM    158  N   PHE A  31      -4.861 -13.756  45.423  1.00 69.84           N
ATOM    159  CA  PHE A  31      -5.115 -13.094  44.155  1.00 69.84           C
ATOM    160  C   PHE A  31      -4.236 -13.677  43.046  1.00 69.84           C
ATOM    161  O   PHE A  31      -3.017 -13.754  43.192  1.00 69.84           O
ATOM    162  HA  PHE A  31      -6.164 -13.259  43.909  1.00 69.84           H
ATOM    163  CB  PHE A  31      -4.765 -11.617  44.343  1.00 69.84           C
ATOM    164 1HB  PHE A  31      -5.285 -11.241  45.225  1.00 69.84           H
ATOM    165 2HB  PHE A  31      -3.697 -11.529  44.542  1.00 69.84           H
ATOM    166  CG  PHE A  31      -5.121 -10.736  43.144  1.00 69.84           C
ATOM    167  CD1 PHE A  31      -4.159 -10.385  42.249  1.00 69.84           C
ATOM    168  HD1 PHE A  31      -3.134 -10.731  42.386  1.00 69.84           H
ATOM    169  CD2 PHE A  31      -6.399 -10.303  42.974  1.00 69.84           C
ATOM    170  HD2 PHE A  31      -7.170 -10.584  43.691  1.00 69.84           H
ATOM    171  CE1 PHE A  31      -4.489  -9.567  41.137  1.00 69.84           C
ATOM    172  HE1 PHE A  31      -3.718  -9.285  40.419  1.00 69.84           H
ATOM    173  CE2 PHE A  31      -6.729  -9.485  41.861  1.00 69.84           C
ATOM    174  HE2 PHE A  31      -7.753  -9.138  41.724  1.00 69.84           H
ATOM    175  CZ  PHE A  31      -5.767  -9.134  40.966  1.00 69.84           C
ATOM    176  HZ  PHE A  31      -6.020  -8.506  40.112  1.00 69.84           H
ATOM    177  HN  PHE A  31      -4.480 -13.169  46.138  1.00 69.84           H
ATOM    178  N   ASN A  32      -4.889 -14.072  41.963  1.00 63.03           N
ATOM    179  CA  ASN A  32      -4.181 -14.632  40.825  1.00 63.03           C
ATOM    180  C   ASN A  32      -3.630 -13.494  39.963  1.00 63.03           C
ATOM    181  O   ASN A  32      -4.360 -12.905  39.167  1.00 63.03           O
ATOM    182  HA  ASN A  32      -3.391 -15.249  41.254  1.00 63.03           H
ATOM    183  CB  ASN A  32      -5.115 -15.475  39.955  1.00 63.03           C
ATOM    184 1HB  ASN A  32      -5.667 -16.176  40.581  1.00 63.03           H
ATOM    185 2HB  ASN A  32      -5.851 -14.830  39.475  1.00 63.03           H
ATOM    186  CG  ASN A  32      -4.329 -16.242  38.890  1.00 63.03           C
ATOM    187  OD1 ASN A  32      -3.116 -16.154  38.792  1.00 63.03           O
ATOM    188  ND2 ASN A  32      -5.086 -16.998  38.099  1.00 63.03           N
ATOM    189 1HD2 ASN A  32      -6.076 -17.026  38.233  1.00 63.03           H
ATOM    190 2HD2 ASN A  32      -4.664 -17.539  37.371  1.00 63.03           H
ATOM    191  HN  ASN A  32      -5.882 -14.015  41.857  1.00 63.03           H
ATOM    192  N   PHE A  33      -2.348 -13.219  40.150  1.00 65.83           N
ATOM    193  CA  PHE A  33      -1.669 -12.226  39.336  1.00 65.83           C
ATOM    194  C   PHE A  33      -1.273 -12.807  37.978  1.00 65.83           C
ATOM    195  O   PHE A  33      -0.100 -12.785  37.606  1.00 65.83           O
ATOM    196  HA  PHE A  33      -2.364 -11.399  39.187  1.00 65.83           H
ATOM    197  CB  PHE A  33      -0.402 -11.818  40.092  1.00 65.83           C
ATOM    198 1HB  PHE A  33       0.172 -12.715  40.328  1.00 65.83           H
ATOM    199 2HB  PHE A  33       0.218 -11.206  39.437  1.00 65.83           H
ATOM    200  CG  PHE A  33      -0.670 -11.047  41.385  1.00 65.83           C
ATOM    201  CD1 PHE A  33      -0.890  -9.705  41.344  1.00 65.83           C
ATOM    202  HD1 PHE A  33      -0.875  -9.180  40.389  1.00 65.83           H
ATOM    203  CD2 PHE A  33      -0.689 -11.702  42.577  1.00 65.83           C
ATOM    204  HD2 PHE A  33      -0.512 -12.777  42.610  1.00 65.83           H
ATOM    205  CE1 PHE A  33      -1.138  -8.989  42.544  1.00 65.83           C
ATOM    206  HE1 PHE A  33      -1.314  -7.913  42.511  1.00 65.83           H
ATOM    207  CE2 PHE A  33      -0.937 -10.985  43.778  1.00 65.83           C
ATOM    208  HE2 PHE A  33      -0.952 -11.511  44.733  1.00 65.83           H
ATOM    209  CZ  PHE A  33      -1.157  -9.644  43.736  1.00 65.83           C
ATOM    210  HZ  PHE A  33      -1.348  -9.094  44.657  1.00 65.83           H
ATOM    211  HN  PHE A  33      -1.777 -13.661  40.842  1.00 65.83           H
ATOM    212  N   THR A  34      -2.274 -13.315  37.273  1.00 63.27           N
ATOM    213  CA  THR A  34      -2.108 -13.644  35.867  1.00 63.27           C
ATOM    214  C   THR A  34      -1.568 -12.437  35.097  1.00 63.27           C
ATOM    215  O   THR A  34      -2.122 -11.342  35.184  1.00 63.27           O
ATOM    216  HA  THR A  34      -1.363 -14.435  35.785  1.00 63.27           H
ATOM    217  CB  THR A  34      -3.451 -14.150  35.339  1.00 63.27           C
ATOM    218  HB  THR A  34      -4.170 -13.335  35.256  1.00 63.27           H
ATOM    219  OG1 THR A  34      -3.808 -15.195  36.240  1.00 63.27           O
ATOM    220  HG1 THR A  34      -3.049 -15.840  36.333  1.00 63.27           H
ATOM    221  CG2 THR A  34      -3.321 -14.854  33.986  1.00 63.27           C
ATOM    222 1HG2 THR A  34      -2.655 -15.711  34.085  1.00 63.27           H
ATOM    223 2HG2 THR A  34      -2.912 -14.159  33.253  1.00 63.27           H
ATOM    224 3HG2 THR A  34      -4.303 -15.193  33.657  1.00 63.27           H
ATOM    225  HN  THR A  34      -3.182 -13.501  37.646  1.00 63.27           H
ATOM    226  N   ASP A  35      -0.492 -12.678  34.362  1.00 68.22           N
ATOM    227  CA  ASP A  35       0.197 -11.602  33.670  1.00 68.22           C
ATOM    228  C   ASP A  35      -0.506 -11.324  32.340  1.00 68.22           C
ATOM    229  O   ASP A  35      -0.156 -11.905  31.314  1.00 68.22           O
ATOM    230  HA  ASP A  35       0.156 -10.752  34.350  1.00 68.22           H
ATOM    231  CB  ASP A  35       1.648 -11.983  33.367  1.00 68.22           C
ATOM    232 1HB  ASP A  35       2.075 -12.511  34.219  1.00 68.22           H
ATOM    233 2HB  ASP A  35       1.678 -12.669  32.520  1.00 68.22           H
ATOM    234  CG  ASP A  35       2.487 -10.742  33.056  1.00 68.22           C
ATOM    235  OD1 ASP A  35       1.924  -9.633  33.175  1.00 68.22           O
ATOM    236  OD2 ASP A  35       3.672 -10.932  32.707  1.00 68.22           O
ATOM    237  HN  ASP A  35      -0.093 -13.586  34.235  1.00 68.22           H
ATOM    238  N   PHE A  36      -1.486 -10.434  32.400  1.00 82.17           N
ATOM    239  CA  PHE A  36      -2.174  -9.995  31.198  1.00 82.17           C
ATOM    240  C   PHE A  36      -1.441  -8.824  30.543  1.00 82.17           C
ATOM    241  O   PHE A  36      -1.803  -8.394  29.449  1.00 82.17           O
ATOM    242  HA  PHE A  36      -2.193 -10.841  30.510  1.00 82.17           H
ATOM    243  CB  PHE A  36      -3.569  -9.534  31.624  1.00 82.17           C
ATOM    244 1HB  PHE A  36      -3.471  -8.816  32.438  1.00 82.17           H
ATOM    245 2HB  PHE A  36      -4.038  -9.010  30.792  1.00 82.17           H
ATOM    246  CG  PHE A  36      -4.490 -10.671  32.075  1.00 82.17           C
ATOM    247  CD1 PHE A  36      -4.544 -11.826  31.360  1.00 82.17           C
ATOM    248  HD1 PHE A  36      -3.931 -11.943  30.466  1.00 82.17           H
ATOM    249  CD2 PHE A  36      -5.254 -10.525  33.191  1.00 82.17           C
ATOM    250  HD2 PHE A  36      -5.210  -9.599  33.764  1.00 82.17           H
ATOM    251  CE1 PHE A  36      -5.398 -12.881  31.778  1.00 82.17           C
ATOM    252  HE1 PHE A  36      -5.441 -13.807  31.205  1.00 82.17           H
ATOM    253  CE2 PHE A  36      -6.108 -11.580  33.609  1.00 82.17           C
ATOM    254  HE2 PHE A  36      -6.720 -11.463  34.503  1.00 82.17           H
ATOM    255  CZ  PHE A  36      -6.162 -12.735  32.894  1.00 82.17           C
ATOM    256  HZ  PHE A  36      -6.817 -13.545  33.215  1.00 82.17           H
ATOM    257  HN  PHE A  36      -1.810 -10.015  33.249  1.00 82.17           H
ATOM    258  N   TYR A  37      -0.423  -8.340  31.240  1.00 86.57           N
ATOM    259  CA  TYR A  37       0.401  -7.265  30.713  1.00 86.57           C
ATOM    260  C   TYR A  37       1.548  -7.818  29.866  1.00 86.57           C
ATOM    261  O   TYR A  37       2.479  -8.424  30.395  1.00 86.57           O
ATOM    262  HA  TYR A  37      -0.230  -6.632  30.089  1.00 86.57           H
ATOM    263  CB  TYR A  37       0.983  -6.545  31.931  1.00 86.57           C
ATOM    264 1HB  TYR A  37       0.171  -6.291  32.613  1.00 86.57           H
ATOM    265 2HB  TYR A  37       1.644  -7.229  32.463  1.00 86.57           H
ATOM    266  CG  TYR A  37       1.759  -5.271  31.589  1.00 86.57           C
ATOM    267  CD1 TYR A  37       3.135  -5.308  31.486  1.00 86.57           C
ATOM    268  HD1 TYR A  37       3.668  -6.244  31.649  1.00 86.57           H
ATOM    269  CD2 TYR A  37       1.083  -4.086  31.383  1.00 86.57           C
ATOM    270  HD2 TYR A  37      -0.004  -4.057  31.464  1.00 86.57           H
ATOM    271  CE1 TYR A  37       3.865  -4.109  31.164  1.00 86.57           C
ATOM    272  HE1 TYR A  37       4.951  -4.124  31.080  1.00 86.57           H
ATOM    273  CE2 TYR A  37       1.813  -2.887  31.061  1.00 86.57           C
ATOM    274  HE2 TYR A  37       1.291  -1.944  30.895  1.00 86.57           H
ATOM    275  CZ  TYR A  37       3.168  -2.958  30.967  1.00 86.57           C
ATOM    276  OH  TYR A  37       3.857  -1.826  30.663  1.00 86.57           O
ATOM    277  HH  TYR A  37       4.825  -2.039  30.534  1.00 86.57           H
ATOM    278  HN  TYR A  37      -0.159  -8.669  32.146  1.00 86.57           H
ATOM    279  N   CYS A  38       1.444  -7.590  28.565  1.00 90.36           N
ATOM    280  CA  CYS A  38       2.400  -8.153  27.627  1.00 90.36           C
ATOM    281  C   CYS A  38       3.476  -7.102  27.348  1.00 90.36           C
ATOM    282  O   CYS A  38       3.192  -6.058  26.762  1.00 90.36           O
ATOM    283  HA  CYS A  38       2.832  -9.030  28.110  1.00 90.36           H
ATOM    284  CB  CYS A  38       1.719  -8.629  26.342  1.00 90.36           C
ATOM    285 1HB  CYS A  38       0.895  -9.299  26.585  1.00 90.36           H
ATOM    286 2HB  CYS A  38       1.293  -7.778  25.811  1.00 90.36           H
ATOM    287  SG  CYS A  38       2.931  -9.490  25.274  1.00 90.36           S
ATOM    288  HN  CYS A  38       0.725  -7.032  28.151  1.00 90.36           H
ATOM    289  N   GLU A  39       4.689  -7.414  27.779  1.00 81.85           N
ATOM    290  CA  GLU A  39       5.843  -6.609  27.416  1.00 81.85           C
ATOM    291  C   GLU A  39       6.404  -7.063  26.067  1.00 81.85           C
ATOM    292  O   GLU A  39       6.723  -8.237  25.887  1.00 81.85           O
ATOM    293  HA  GLU A  39       5.470  -5.588  27.336  1.00 81.85           H
ATOM    294  CB  GLU A  39       6.917  -6.667  28.504  1.00 81.85           C
ATOM    295 1HB  GLU A  39       7.220  -7.701  28.667  1.00 81.85           H
ATOM    296 2HB  GLU A  39       7.746  -6.012  28.237  1.00 81.85           H
ATOM    297  CG  GLU A  39       6.374  -6.152  29.839  1.00 81.85           C
ATOM    298 1HG  GLU A  39       5.926  -5.168  29.698  1.00 81.85           H
ATOM    299 2HG  GLU A  39       5.584  -6.813  30.194  1.00 81.85           H
ATOM    300  CD  GLU A  39       7.485  -6.066  30.887  1.00 81.85           C
ATOM    301  OE1 GLU A  39       7.225  -5.448  31.941  1.00 81.85           O
ATOM    302  OE2 GLU A  39       8.570  -6.622  30.610  1.00 81.85           O
ATOM    303  HN  GLU A  39       4.890  -8.199  28.366  1.00 81.85           H
ATOM    304  N   LYS A  40       6.507  -6.109  25.153  1.00 88.88           N
ATOM    305  CA  LYS A  40       6.844  -6.425  23.776  1.00 88.88           C
ATOM    306  C   LYS A  40       8.249  -5.907  23.467  1.00 88.88           C
ATOM    307  O   LYS A  40       8.535  -5.513  22.337  1.00 88.88           O
ATOM    308  HA  LYS A  40       6.848  -7.511  23.682  1.00 88.88           H
ATOM    309  CB  LYS A  40       5.769  -5.893  22.826  1.00 88.88           C
ATOM    310 1HB  LYS A  40       5.620  -4.827  23.000  1.00 88.88           H
ATOM    311 2HB  LYS A  40       6.103  -6.003  21.794  1.00 88.88           H
ATOM    312  CG  LYS A  40       4.447  -6.637  23.022  1.00 88.88           C
ATOM    313 1HG  LYS A  40       4.612  -7.711  22.928  1.00 88.88           H
ATOM    314 2HG  LYS A  40       4.071  -6.459  24.029  1.00 88.88           H
ATOM    315  CD  LYS A  40       3.406  -6.185  21.996  1.00 88.88           C
ATOM    316 1HD  LYS A  40       3.209  -5.120  22.117  1.00 88.88           H
ATOM    317 2HD  LYS A  40       3.798  -6.324  20.988  1.00 88.88           H
ATOM    318  CE  LYS A  40       2.102  -6.971  22.154  1.00 88.88           C
ATOM    319 1HE  LYS A  40       2.294  -8.035  22.017  1.00 88.88           H
ATOM    320 2HE  LYS A  40       1.715  -6.845  23.165  1.00 88.88           H
ATOM    321  NZ  LYS A  40       1.097  -6.511  21.171  1.00 88.88           N
ATOM    322 1HZ  LYS A  40       0.341  -7.185  21.119  1.00 88.88           H
ATOM    323 2HZ  LYS A  40       0.729  -5.611  21.460  1.00 88.88           H
ATOM    324 3HZ  LYS A  40       1.532  -6.421  20.259  1.00 88.88           H
ATOM    325  HN  LYS A  40       6.366  -5.137  25.341  1.00 88.88           H
ATOM    326  N   ASN A  41       9.090  -5.923  24.491  1.00 82.22           N
ATOM    327  CA  ASN A  41      10.455  -5.444  24.346  1.00 82.22           C
ATOM    328  C   ASN A  41      11.144  -6.214  23.217  1.00 82.22           C
ATOM    329  O   ASN A  41      11.880  -5.631  22.423  1.00 82.22           O
ATOM    330  HA  ASN A  41      10.363  -4.380  24.130  1.00 82.22           H
ATOM    331  CB  ASN A  41      11.256  -5.670  25.630  1.00 82.22           C
ATOM    332 1HB  ASN A  41      11.159  -6.708  25.946  1.00 82.22           H
ATOM    333 2HB  ASN A  41      12.314  -5.493  25.438  1.00 82.22           H
ATOM    334  CG  ASN A  41      10.773  -4.743  26.748  1.00 82.22           C
ATOM    335  OD1 ASN A  41      10.293  -3.646  26.516  1.00 82.22           O
ATOM    336  ND2 ASN A  41      10.925  -5.245  27.970  1.00 82.22           N
ATOM    337 1HD2 ASN A  41      11.326  -6.153  28.091  1.00 82.22           H
ATOM    338 2HD2 ASN A  41      10.639  -4.714  28.768  1.00 82.22           H
ATOM    339  HN  ASN A  41       8.853  -6.254  25.404  1.00 82.22           H
ATOM    340  N   ASN A  42      10.880  -7.512  23.182  1.00 84.28           N
ATOM    341  CA  ASN A  42      11.523  -8.380  22.211  1.00 84.28           C
ATOM    342  C   ASN A  42      11.108  -7.956  20.801  1.00 84.28           C
ATOM    343  O   ASN A  42      11.910  -8.016  19.870  1.00 84.28           O
ATOM    344  HA  ASN A  42      12.592  -8.262  22.384  1.00 84.28           H
ATOM    345  CB  ASN A  42      11.100  -9.837  22.410  1.00 84.28           C
ATOM    346 1HB  ASN A  42      10.013  -9.911  22.387  1.00 84.28           H
ATOM    347 2HB  ASN A  42      11.478 -10.445  21.587  1.00 84.28           H
ATOM    348  CG  ASN A  42      11.626 -10.384  23.738  1.00 84.28           C
ATOM    349  OD1 ASN A  42      12.433  -9.770  24.416  1.00 84.28           O
ATOM    350  ND2 ASN A  42      11.126 -11.571  24.071  1.00 84.28           N
ATOM    351 1HD2 ASN A  42      10.466 -12.022  23.469  1.00 84.28           H
ATOM    352 2HD2 ASN A  42      11.408 -12.012  24.923  1.00 84.28           H
ATOM    353  HN  ASN A  42      10.241  -7.970  23.801  1.00 84.28           H
ATOM    354  N   VAL A  43       9.856  -7.537  20.688  1.00 91.55           N
ATOM    355  CA  VAL A  43       9.311  -7.149  19.398  1.00 91.55           C
ATOM    356  C   VAL A  43      10.012  -5.878  18.915  1.00 91.55           C
ATOM    357  O   VAL A  43      10.372  -5.770  17.744  1.00 91.55           O
ATOM    358  HA  VAL A  43       9.522  -7.955  18.695  1.00 91.55           H
ATOM    359  CB  VAL A  43       7.792  -6.993  19.498  1.00 91.55           C
ATOM    360  HB  VAL A  43       7.584  -6.149  20.155  1.00 91.55           H
ATOM    361  CG1 VAL A  43       7.182  -6.684  18.129  1.00 91.55           C
ATOM    362 1HG1 VAL A  43       7.604  -5.756  17.744  1.00 91.55           H
ATOM    363 2HG1 VAL A  43       7.405  -7.499  17.440  1.00 91.55           H
ATOM    364 3HG1 VAL A  43       6.101  -6.578  18.229  1.00 91.55           H
ATOM    365  CG2 VAL A  43       7.152  -8.238  20.115  1.00 91.55           C
ATOM    366 1HG2 VAL A  43       7.374  -9.106  19.495  1.00 91.55           H
ATOM    367 2HG2 VAL A  43       7.554  -8.394  21.117  1.00 91.55           H
ATOM    368 3HG2 VAL A  43       6.073  -8.100  20.175  1.00 91.55           H
ATOM    369  HN  VAL A  43       9.220  -7.461  21.456  1.00 91.55           H
ATOM    370  N   ARG A  44      10.184  -4.946  19.841  1.00 86.75           N
ATOM    371  CA  ARG A  44      10.823  -3.681  19.521  1.00 86.75           C
ATOM    372  C   ARG A  44      12.284  -3.909  19.129  1.00 86.75           C
ATOM    373  O   ARG A  44      12.801  -3.245  18.231  1.00 86.75           O
ATOM    374  HA  ARG A  44      10.250  -3.283  18.684  1.00 86.75           H
ATOM    375  CB  ARG A  44      10.765  -2.719  20.709  1.00 86.75           C
ATOM    376 1HB  ARG A  44      11.186  -3.200  21.592  1.00 86.75           H
ATOM    377 2HB  ARG A  44      11.379  -1.842  20.501  1.00 86.75           H
ATOM    378  CG  ARG A  44       9.326  -2.285  20.994  1.00 86.75           C
ATOM    379 1HG  ARG A  44       8.833  -2.012  20.061  1.00 86.75           H
ATOM    380 2HG  ARG A  44       8.768  -3.121  21.417  1.00 86.75           H
ATOM    381  CD  ARG A  44       9.292  -1.101  21.961  1.00 86.75           C
ATOM    382 1HD  ARG A  44       9.974  -0.322  21.620  1.00 86.75           H
ATOM    383 2HD  ARG A  44       8.293  -0.664  21.979  1.00 86.75           H
ATOM    384  NE  ARG A  44       9.672  -1.546  23.321  1.00 86.75           N
ATOM    385  HE  ARG A  44      10.646  -1.590  23.544  1.00 86.75           H
ATOM    386  CZ  ARG A  44       8.794  -1.893  24.271  1.00 86.75           C
ATOM    387  NH1 ARG A  44       7.477  -1.853  24.027  1.00 86.75           N
ATOM    388 1HH1 ARG A  44       7.143  -1.562  23.130  1.00 86.75           H
ATOM    389 2HH1 ARG A  44       6.828  -2.114  24.742  1.00 86.75           H
ATOM    390  NH2 ARG A  44       9.252  -2.282  25.469  1.00 86.75           N
ATOM    391 1HH2 ARG A  44       8.610  -2.544  26.189  1.00 86.75           H
ATOM    392 2HH2 ARG A  44      10.237  -2.309  25.642  1.00 86.75           H
ATOM    393  HN  ARG A  44       9.895  -5.044  20.793  1.00 86.75           H
ATOM    394  N   GLN A  45      12.909  -4.851  19.820  1.00 83.48           N
ATOM    395  CA  GLN A  45      14.308  -5.158  19.573  1.00 83.48           C
ATOM    396  C   GLN A  45      14.483  -5.740  18.169  1.00 83.48           C
ATOM    397  O   GLN A  45      15.411  -5.371  17.451  1.00 83.48           O
ATOM    398  HA  GLN A  45      14.831  -4.204  19.646  1.00 83.48           H
ATOM    399  CB  GLN A  45      14.856  -6.113  20.635  1.00 83.48           C
ATOM    400 1HB  GLN A  45      14.628  -5.727  21.629  1.00 83.48           H
ATOM    401 2HB  GLN A  45      14.362  -7.081  20.548  1.00 83.48           H
ATOM    402  CG  GLN A  45      16.368  -6.290  20.485  1.00 83.48           C
ATOM    403 1HG  GLN A  45      16.593  -6.706  19.503  1.00 83.48           H
ATOM    404 2HG  GLN A  45      16.859  -5.319  20.540  1.00 83.48           H
ATOM    405  CD  GLN A  45      16.923  -7.211  21.573  1.00 83.48           C
ATOM    406  OE1 GLN A  45      16.193  -7.842  22.321  1.00 83.48           O
ATOM    407  NE2 GLN A  45      18.251  -7.253  21.621  1.00 83.48           N
ATOM    408 1HE2 GLN A  45      18.792  -6.711  20.978  1.00 83.48           H
ATOM    409 2HE2 GLN A  45      18.709  -7.827  22.300  1.00 83.48           H
ATOM    410  HN  GLN A  45      12.477  -5.398  20.537  1.00 83.48           H
ATOM    411  N   PHE A  46      13.576  -6.640  17.819  1.00 92.68           N
ATOM    412  CA  PHE A  46      13.584  -7.234  16.493  1.00 92.68           C
ATOM    413  C   PHE A  46      13.460  -6.161  15.410  1.00 92.68           C
ATOM    414  O   PHE A  46      14.226  -6.154  14.447  1.00 92.68           O
ATOM    415  HA  PHE A  46      14.535  -7.755  16.378  1.00 92.68           H
ATOM    416  CB  PHE A  46      12.373  -8.166  16.413  1.00 92.68           C
ATOM    417 1HB  PHE A  46      12.527  -9.004  17.092  1.00 92.68           H
ATOM    418 2HB  PHE A  46      11.491  -7.629  16.763  1.00 92.68           H
ATOM    419  CG  PHE A  46      12.098  -8.709  15.009  1.00 92.68           C
ATOM    420  CD1 PHE A  46      11.144  -8.130  14.231  1.00 92.68           C
ATOM    421  HD1 PHE A  46      10.576  -7.280  14.607  1.00 92.68           H
ATOM    422  CD2 PHE A  46      12.807  -9.770  14.539  1.00 92.68           C
ATOM    423  HD2 PHE A  46      13.571 -10.234  15.163  1.00 92.68           H
ATOM    424  CE1 PHE A  46      10.889  -8.635  12.928  1.00 92.68           C
ATOM    425  HE1 PHE A  46      10.124  -8.171  12.305  1.00 92.68           H
ATOM    426  CE2 PHE A  46      12.551 -10.275  13.237  1.00 92.68           C
ATOM    427  HE2 PHE A  46      13.119 -11.125  12.860  1.00 92.68           H
ATOM    428  CZ  PHE A  46      11.598  -9.696  12.459  1.00 92.68           C
ATOM    429  HZ  PHE A  46      11.402 -10.083  11.459  1.00 92.68           H
ATOM    430  HN  PHE A  46      12.846  -6.962  18.422  1.00 92.68           H
ATOM    431  N   ALA A  47      12.489  -5.280  15.603  1.00 93.43           N
ATOM    432  CA  ALA A  47      12.209  -4.247  14.621  1.00 93.43           C
ATOM    433  C   ALA A  47      13.454  -3.379  14.431  1.00 93.43           C
ATOM    434  O   ALA A  47      13.780  -2.990  13.310  1.00 93.43           O
ATOM    435  HA  ALA A  47      11.974  -4.741  13.678  1.00 93.43           H
ATOM    436  CB  ALA A  47      10.993  -3.433  15.067  1.00 93.43           C
ATOM    437 1HB  ALA A  47      10.129  -4.091  15.159  1.00 93.43           H
ATOM    438 2HB  ALA A  47      11.200  -2.970  16.032  1.00 93.43           H
ATOM    439 3HB  ALA A  47      10.784  -2.658  14.330  1.00 93.43           H
ATOM    440  HN  ALA A  47      11.901  -5.265  16.412  1.00 93.43           H
ATOM    441  N   SER A  48      14.117  -3.100  15.544  1.00 91.68           N
ATOM    442  CA  SER A  48      15.210  -2.142  15.544  1.00 91.68           C
ATOM    443  C   SER A  48      16.372  -2.674  14.704  1.00 91.68           C
ATOM    444  O   SER A  48      17.175  -1.899  14.187  1.00 91.68           O
ATOM    445  HA  SER A  48      14.799  -1.236  15.099  1.00 91.68           H
ATOM    446  CB  SER A  48      15.678  -1.841  16.969  1.00 91.68           C
ATOM    447 1HB  SER A  48      16.357  -0.988  16.956  1.00 91.68           H
ATOM    448 2HB  SER A  48      14.822  -1.557  17.581  1.00 91.68           H
ATOM    449  OG  SER A  48      16.334  -2.959  17.563  1.00 91.68           O
ATOM    450  HG  SER A  48      15.923  -3.810  17.236  1.00 91.68           H
ATOM    451  HN  SER A  48      13.918  -3.514  16.432  1.00 91.68           H
ATOM    452  N   HIS A  49      16.426  -3.994  14.595  1.00 87.92           N
ATOM    453  CA  HIS A  49      17.530  -4.643  13.909  1.00 87.92           C
ATOM    454  C   HIS A  49      17.130  -4.943  12.463  1.00 87.92           C
ATOM    455  O   HIS A  49      17.933  -4.774  11.546  1.00 87.92           O
ATOM    456  HA  HIS A  49      18.359  -3.935  13.909  1.00 87.92           H
ATOM    457  CB  HIS A  49      17.983  -5.891  14.669  1.00 87.92           C
ATOM    458 1HB  HIS A  49      17.112  -6.513  14.879  1.00 87.92           H
ATOM    459 2HB  HIS A  49      18.644  -6.475  14.028  1.00 87.92           H
ATOM    460  CG  HIS A  49      18.696  -5.595  15.967  1.00 87.92           C
ATOM    461  ND1 HIS A  49      19.822  -4.794  16.037  1.00 87.92           N
ATOM    462  HD1 HIS A  49      20.268  -4.343  15.265  1.00 87.92           H
ATOM    463  CD2 HIS A  49      18.431  -5.999  17.242  1.00 87.92           C
ATOM    464  HD2 HIS A  49      17.607  -6.645  17.548  1.00 87.92           H
ATOM    465  CE1 HIS A  49      20.210  -4.727  17.303  1.00 87.92           C
ATOM    466  HE1 HIS A  49      21.068  -4.172  17.682  1.00 87.92           H
ATOM    467  NE2 HIS A  49      19.346  -5.476  18.048  1.00 87.92           N
ATOM    468  HN  HIS A  49      15.734  -4.614  14.964  1.00 87.92           H
ATOM    469  N   PHE A  50      15.890  -5.381  12.304  1.00 83.18           N
ATOM    470  CA  PHE A  50      15.470  -6.001  11.059  1.00 83.18           C
ATOM    471  C   PHE A  50      14.940  -4.955  10.076  1.00 83.18           C
ATOM    472  O   PHE A  50      15.256  -4.998   8.888  1.00 83.18           O
ATOM    473  HA  PHE A  50      16.344  -6.490  10.629  1.00 83.18           H
ATOM    474  CB  PHE A  50      14.343  -6.977  11.403  1.00 83.18           C
ATOM    475 1HB  PHE A  50      14.685  -7.648  12.190  1.00 83.18           H
ATOM    476 2HB  PHE A  50      13.501  -6.415  11.808  1.00 83.18           H
ATOM    477  CG  PHE A  50      13.857  -7.811  10.216  1.00 83.18           C
ATOM    478  CD1 PHE A  50      12.654  -7.541   9.642  1.00 83.18           C
ATOM    479  HD1 PHE A  50      12.036  -6.730  10.027  1.00 83.18           H
ATOM    480  CD2 PHE A  50      14.628  -8.823   9.735  1.00 83.18           C
ATOM    481  HD2 PHE A  50      15.592  -9.039  10.195  1.00 83.18           H
ATOM    482  CE1 PHE A  50      12.203  -8.315   8.540  1.00 83.18           C
ATOM    483  HE1 PHE A  50      11.239  -8.099   8.080  1.00 83.18           H
ATOM    484  CE2 PHE A  50      14.177  -9.597   8.633  1.00 83.18           C
ATOM    485  HE2 PHE A  50      14.796 -10.408   8.248  1.00 83.18           H
ATOM    486  CZ  PHE A  50      12.975  -9.327   8.059  1.00 83.18           C
ATOM    487  HZ  PHE A  50      12.629  -9.921   7.213  1.00 83.18           H
ATOM    488  HN  PHE A  50      15.181  -5.318  13.005  1.00 83.18           H
ATOM    489  N   LEU A  51      14.144  -4.039  10.609  1.00 94.13           N
ATOM    490  CA  LEU A  51      13.331  -3.175   9.770  1.00 94.13           C
ATOM    491  C   LEU A  51      14.222  -2.110   9.127  1.00 94.13           C
ATOM    492  O   LEU A  51      14.113  -1.843   7.932  1.00 94.13           O
ATOM    493  HA  LEU A  51      12.907  -3.793   8.979  1.00 94.13           H
ATOM    494  CB  LEU A  51      12.162  -2.597  10.570  1.00 94.13           C
ATOM    495 1HB  LEU A  51      12.567  -2.020  11.401  1.00 94.13           H
ATOM    496 2HB  LEU A  51      11.620  -1.900   9.931  1.00 94.13           H
ATOM    497  CG  LEU A  51      11.165  -3.614  11.129  1.00 94.13           C
ATOM    498  HG  LEU A  51      11.680  -4.227  11.868  1.00 94.13           H
ATOM    499  CD1 LEU A  51      10.012  -2.912  11.850  1.00 94.13           C
ATOM    500 1HD1 LEU A  51      10.407  -2.319  12.675  1.00 94.13           H
ATOM    501 2HD1 LEU A  51       9.490  -2.259  11.150  1.00 94.13           H
ATOM    502 3HD1 LEU A  51       9.318  -3.658  12.237  1.00 94.13           H
ATOM    503  CD2 LEU A  51      10.666  -4.554  10.030  1.00 94.13           C
ATOM    504 1HD2 LEU A  51      10.173  -3.973   9.251  1.00 94.13           H
ATOM    505 2HD2 LEU A  51      11.511  -5.093   9.602  1.00 94.13           H
ATOM    506 3HD2 LEU A  51       9.958  -5.266  10.455  1.00 94.13           H
ATOM    507  HN  LEU A  51      14.050  -3.884  11.592  1.00 94.13           H
ATOM    508  N   PRO A  52      15.117  -1.486   9.905  1.00 95.90           N
ATOM    509  CA  PRO A  52      15.843  -0.307   9.424  1.00 95.90           C
ATOM    510  C   PRO A  52      16.533  -0.559   8.093  1.00 95.90           C
ATOM    511  O   PRO A  52      16.405   0.236   7.163  1.00 95.90           O
ATOM    512  HA  PRO A  52      15.147   0.509   9.234  1.00 95.90           H
ATOM    513  CB  PRO A  52      16.849  -0.021  10.541  1.00 95.90           C
ATOM    514 1HB  PRO A  52      17.801  -0.518  10.360  1.00 95.90           H
ATOM    515 2HB  PRO A  52      17.058   1.046  10.627  1.00 95.90           H
ATOM    516  CG  PRO A  52      16.158  -0.562  11.786  1.00 95.90           C
ATOM    517 1HG  PRO A  52      16.867  -0.755  12.591  1.00 95.90           H
ATOM    518 2HG  PRO A  52      15.428   0.143  12.183  1.00 95.90           H
ATOM    519  CD  PRO A  52      15.503  -1.838  11.283  1.00 95.90           C
ATOM    520 1HD  PRO A  52      16.193  -2.682  11.302  1.00 95.90           H
ATOM    521 2HD  PRO A  52      14.644  -2.120  11.892  1.00 95.90           H
ATOM    522  N   PRO A  53      17.280  -1.665   7.971  1.00 96.11           N
ATOM    523  CA  PRO A  53      18.053  -1.923   6.754  1.00 96.11           C
ATOM    524  C   PRO A  53      17.164  -2.222   5.558  1.00 96.11           C
ATOM    525  O   PRO A  53      17.490  -1.857   4.430  1.00 96.11           O
ATOM    526  HA  PRO A  53      18.618  -1.034   6.472  1.00 96.11           H
ATOM    527  CB  PRO A  53      18.926  -3.122   7.127  1.00 96.11           C
ATOM    528 1HB  PRO A  53      19.113  -3.765   6.267  1.00 96.11           H
ATOM    529 2HB  PRO A  53      19.899  -2.808   7.506  1.00 96.11           H
ATOM    530  CG  PRO A  53      18.126  -3.831   8.182  1.00 96.11           C
ATOM    531 1HG  PRO A  53      17.396  -4.507   7.735  1.00 96.11           H
ATOM    532 2HG  PRO A  53      18.767  -4.434   8.824  1.00 96.11           H
ATOM    533  CD  PRO A  53      17.448  -2.743   8.962  1.00 96.11           C
ATOM    534 1HD  PRO A  53      16.490  -3.074   9.363  1.00 96.11           H
ATOM    535 2HD  PRO A  53      18.054  -2.419   9.809  1.00 96.11           H
ATOM    536  N   LEU A  54      16.052  -2.887   5.840  1.00 94.38           N
ATOM    537  CA  LEU A  54      15.136  -3.292   4.787  1.00 94.38           C
ATOM    538  C   LEU A  54      14.467  -2.051   4.194  1.00 94.38           C
ATOM    539  O   LEU A  54      14.305  -1.950   2.978  1.00 94.38           O
ATOM    540  HA  LEU A  54      15.727  -3.772   4.007  1.00 94.38           H
ATOM    541  CB  LEU A  54      14.145  -4.334   5.311  1.00 94.38           C
ATOM    542 1HB  LEU A  54      13.656  -3.928   6.197  1.00 94.38           H
ATOM    543 2HB  LEU A  54      13.371  -4.481   4.558  1.00 94.38           H
ATOM    544  CG  LEU A  54      14.735  -5.699   5.669  1.00 94.38           C
ATOM    545  HG  LEU A  54      15.474  -5.556   6.458  1.00 94.38           H
ATOM    546  CD1 LEU A  54      13.657  -6.633   6.224  1.00 94.38           C
ATOM    547 1HD1 LEU A  54      13.223  -6.194   7.122  1.00 94.38           H
ATOM    548 2HD1 LEU A  54      12.878  -6.775   5.475  1.00 94.38           H
ATOM    549 3HD1 LEU A  54      14.104  -7.597   6.470  1.00 94.38           H
ATOM    550  CD2 LEU A  54      15.465  -6.313   4.472  1.00 94.38           C
ATOM    551 1HD2 LEU A  54      14.765  -6.440   3.647  1.00 94.38           H
ATOM    552 2HD2 LEU A  54      16.275  -5.652   4.164  1.00 94.38           H
ATOM    553 3HD2 LEU A  54      15.874  -7.283   4.754  1.00 94.38           H
ATOM    554  HN  LEU A  54      15.775  -3.147   6.765  1.00 94.38           H
ATOM    555  N   TYR A  55      14.096  -1.137   5.079  1.00 94.59           N
ATOM    556  CA  TYR A  55      13.417   0.077   4.661  1.00 94.59           C
ATOM    557  C   TYR A  55      14.345   0.967   3.832  1.00 94.59           C
ATOM    558  O   TYR A  55      13.915   1.581   2.857  1.00 94.59           O
ATOM    559  HA  TYR A  55      12.560  -0.209   4.051  1.00 94.59           H
ATOM    560  CB  TYR A  55      13.039   0.814   5.948  1.00 94.59           C
ATOM    561 1HB  TYR A  55      13.895   0.806   6.623  1.00 94.59           H
ATOM    562 2HB  TYR A  55      12.831   1.857   5.710  1.00 94.59           H
ATOM    563  CG  TYR A  55      11.830   0.220   6.673  1.00 94.59           C
ATOM    564  CD1 TYR A  55      11.240  -0.935   6.199  1.00 94.59           C
ATOM    565  HD1 TYR A  55      11.636  -1.423   5.309  1.00 94.59           H
ATOM    566  CD2 TYR A  55      11.329   0.839   7.800  1.00 94.59           C
ATOM    567  HD2 TYR A  55      11.795   1.751   8.174  1.00 94.59           H
ATOM    568  CE1 TYR A  55      10.102  -1.494   6.882  1.00 94.59           C
ATOM    569  HE1 TYR A  55       9.627  -2.405   6.519  1.00 94.59           H
ATOM    570  CE2 TYR A  55      10.191   0.280   8.482  1.00 94.59           C
ATOM    571  HE2 TYR A  55       9.785   0.758   9.373  1.00 94.59           H
ATOM    572  CZ  TYR A  55       9.634  -0.859   7.990  1.00 94.59           C
ATOM    573  OH  TYR A  55       8.559  -1.387   8.634  1.00 94.59           O
ATOM    574  HH  TYR A  55       8.219  -2.185   8.136  1.00 94.59           H
ATOM    575  HN  TYR A  55      14.252  -1.217   6.063  1.00 94.59           H
ATOM    576  N   TRP A  56      15.602   1.008   4.250  1.00 93.18           N
ATOM    577  CA  TRP A  56      16.605   1.775   3.531  1.00 93.18           C
ATOM    578  C   TRP A  56      16.752   1.170   2.134  1.00 93.18           C
ATOM    579  O   TRP A  56      16.828   1.895   1.144  1.00 93.18           O
ATOM    580  HA  TRP A  56      16.248   2.803   3.457  1.00 93.18           H
ATOM    581  CB  TRP A  56      17.923   1.816   4.307  1.00 93.18           C
ATOM    582 1HB  TRP A  56      18.095   0.841   4.763  1.00 93.18           H
ATOM    583 2HB  TRP A  56      18.740   1.989   3.606  1.00 93.18           H
ATOM    584  CG  TRP A  56      17.971   2.889   5.397  1.00 93.18           C
ATOM    585  CD1 TRP A  56      18.083   2.715   6.721  1.00 93.18           C
ATOM    586  HD1 TRP A  56      18.157   1.743   7.208  1.00 93.18           H
ATOM    587  CD2 TRP A  56      17.904   4.317   5.201  1.00 93.18           C
ATOM    588  NE1 TRP A  56      18.092   3.922   7.390  1.00 93.18           N
ATOM    589  HE1 TRP A  56      18.166   4.050   8.379  1.00 93.18           H
ATOM    590  CE2 TRP A  56      17.980   4.927   6.437  1.00 93.18           C
ATOM    591  CE3 TRP A  56      17.783   5.069   4.019  1.00 93.18           C
ATOM    592  HE3 TRP A  56      17.721   4.611   3.032  1.00 93.18           H
ATOM    593  CZ2 TRP A  56      17.943   6.316   6.610  1.00 93.18           C
ATOM    594  HZ2 TRP A  56      18.005   6.773   7.597  1.00 93.18           H
ATOM    595  CZ3 TRP A  56      17.747   6.455   4.209  1.00 93.18           C
ATOM    596  HZ3 TRP A  56      17.654   7.086   3.325  1.00 93.18           H
ATOM    597  CH2 TRP A  56      17.823   7.085   5.446  1.00 93.18           C
ATOM    598  HH2 TRP A  56      17.788   8.172   5.510  1.00 93.18           H
ATOM    599  HN  TRP A  56      15.937   0.530   5.062  1.00 93.18           H
ATOM    600  N   LEU A  57      16.787  -0.154   2.098  1.00 93.33           N
ATOM    601  CA  LEU A  57      16.935  -0.866   0.840  1.00 93.33           C
ATOM    602  C   LEU A  57      15.758  -0.524  -0.076  1.00 93.33           C
ATOM    603  O   LEU A  57      15.953  -0.152  -1.232  1.00 93.33           O
ATOM    604  HA  LEU A  57      17.852  -0.511   0.370  1.00 93.33           H
ATOM    605  CB  LEU A  57      17.105  -2.366   1.089  1.00 93.33           C
ATOM    606 1HB  LEU A  57      17.978  -2.512   1.725  1.00 93.33           H
ATOM    607 2HB  LEU A  57      16.240  -2.721   1.649  1.00 93.33           H
ATOM    608  CG  LEU A  57      17.265  -3.238  -0.158  1.00 93.33           C
ATOM    609  HG  LEU A  57      16.427  -3.037  -0.825  1.00 93.33           H
ATOM    610  CD1 LEU A  57      18.544  -2.881  -0.917  1.00 93.33           C
ATOM    611 1HD1 LEU A  57      18.503  -1.836  -1.225  1.00 93.33           H
ATOM    612 2HD1 LEU A  57      19.406  -3.036  -0.269  1.00 93.33           H
ATOM    613 3HD1 LEU A  57      18.632  -3.516  -1.799  1.00 93.33           H
ATOM    614  CD2 LEU A  57      17.208  -4.724   0.203  1.00 93.33           C
ATOM    615 1HD2 LEU A  57      18.013  -4.960   0.900  1.00 93.33           H
ATOM    616 2HD2 LEU A  57      16.248  -4.950   0.667  1.00 93.33           H
ATOM    617 3HD2 LEU A  57      17.324  -5.322  -0.701  1.00 93.33           H
ATOM    618  HN  LEU A  57      16.717  -0.738   2.908  1.00 93.33           H
ATOM    619  N   VAL A  58      14.561  -0.661   0.476  1.00 95.15           N
ATOM    620  CA  VAL A  58      13.351  -0.432  -0.294  1.00 95.15           C
ATOM    621  C   VAL A  58      13.347   1.008  -0.813  1.00 95.15           C
ATOM    622  O   VAL A  58      13.012   1.254  -1.970  1.00 95.15           O
ATOM    623  HA  VAL A  58      13.370  -1.111  -1.146  1.00 95.15           H
ATOM    624  CB  VAL A  58      12.121  -0.766   0.552  1.00 95.15           C
ATOM    625  HB  VAL A  58      12.183  -0.191   1.475  1.00 95.15           H
ATOM    626  CG1 VAL A  58      10.833  -0.360  -0.169  1.00 95.15           C
ATOM    627 1HG1 VAL A  58      10.846   0.713  -0.358  1.00 95.15           H
ATOM    628 2HG1 VAL A  58      10.762  -0.896  -1.116  1.00 95.15           H
ATOM    629 3HG1 VAL A  58       9.974  -0.609   0.454  1.00 95.15           H
ATOM    630  CG2 VAL A  58      12.097  -2.250   0.922  1.00 95.15           C
ATOM    631 1HG2 VAL A  58      12.070  -2.851   0.013  1.00 95.15           H
ATOM    632 2HG2 VAL A  58      12.992  -2.496   1.494  1.00 95.15           H
ATOM    633 3HG2 VAL A  58      11.212  -2.461   1.523  1.00 95.15           H
ATOM    634  HN  VAL A  58      14.412  -0.924   1.430  1.00 95.15           H
ATOM    635  N   PHE A  59      13.723   1.922   0.070  1.00 96.09           N
ATOM    636  CA  PHE A  59      13.728   3.334  -0.271  1.00 96.09           C
ATOM    637  C   PHE A  59      14.639   3.606  -1.470  1.00 96.09           C
ATOM    638  O   PHE A  59      14.217   4.222  -2.447  1.00 96.09           O
ATOM    639  HA  PHE A  59      12.704   3.609  -0.525  1.00 96.09           H
ATOM    640  CB  PHE A  59      14.269   4.087   0.946  1.00 96.09           C
ATOM    641 1HB  PHE A  59      13.557   3.990   1.766  1.00 96.09           H
ATOM    642 2HB  PHE A  59      15.195   3.613   1.271  1.00 96.09           H
ATOM    643  CG  PHE A  59      14.533   5.572   0.693  1.00 96.09           C
ATOM    644  CD1 PHE A  59      15.810   6.039   0.661  1.00 96.09           C
ATOM    645  HD1 PHE A  59      16.645   5.355   0.816  1.00 96.09           H
ATOM    646  CD2 PHE A  59      13.492   6.425   0.499  1.00 96.09           C
ATOM    647  HD2 PHE A  59      12.469   6.051   0.525  1.00 96.09           H
ATOM    648  CE1 PHE A  59      16.056   7.418   0.426  1.00 96.09           C
ATOM    649  HE1 PHE A  59      17.079   7.792   0.400  1.00 96.09           H
ATOM    650  CE2 PHE A  59      13.738   7.804   0.264  1.00 96.09           C
ATOM    651  HE2 PHE A  59      12.903   8.487   0.109  1.00 96.09           H
ATOM    652  CZ  PHE A  59      15.015   8.271   0.232  1.00 96.09           C
ATOM    653  HZ  PHE A  59      15.203   9.329   0.051  1.00 96.09           H
ATOM    654  HN  PHE A  59      14.020   1.711   1.001  1.00 96.09           H
ATOM    655  N   ILE A  60      15.871   3.132  -1.355  1.00 94.11           N
ATOM    656  CA  ILE A  60      16.891   3.454  -2.339  1.00 94.11           C
ATOM    657  C   ILE A  60      16.458   2.924  -3.708  1.00 94.11           C
ATOM    658  O   ILE A  60      16.437   3.668  -4.687  1.00 94.11           O
ATOM    659  HA  ILE A  60      16.959   4.540  -2.395  1.00 94.11           H
ATOM    660  CB  ILE A  60      18.257   2.938  -1.883  1.00 94.11           C
ATOM    661  HB  ILE A  60      18.144   1.897  -1.578  1.00 94.11           H
ATOM    662  CG1 ILE A  60      18.758   3.714  -0.664  1.00 94.11           C
ATOM    663 1HG1 ILE A  60      19.054   4.719  -0.965  1.00 94.11           H
ATOM    664 2HG1 ILE A  60      17.949   3.824   0.059  1.00 94.11           H
ATOM    665  CG2 ILE A  60      19.265   2.964  -3.034  1.00 94.11           C
ATOM    666 1HG2 ILE A  60      18.906   2.333  -3.846  1.00 94.11           H
ATOM    667 2HG2 ILE A  60      19.380   3.987  -3.392  1.00 94.11           H
ATOM    668 3HG2 ILE A  60      20.227   2.592  -2.682  1.00 94.11           H
ATOM    669  CD1 ILE A  60      19.942   3.002  -0.008  1.00 94.11           C
ATOM    670 1HD1 ILE A  60      19.635   2.007   0.313  1.00 94.11           H
ATOM    671 2HD1 ILE A  60      20.757   2.916  -0.727  1.00 94.11           H
ATOM    672 3HD1 ILE A  60      20.278   3.575   0.856  1.00 94.11           H
ATOM    673  HN  ILE A  60      16.175   2.540  -0.609  1.00 94.11           H
ATOM    674  N   VAL A  61      16.124   1.642  -3.732  1.00 93.87           N
ATOM    675  CA  VAL A  61      15.818   0.972  -4.984  1.00 93.87           C
ATOM    676  C   VAL A  61      14.532   1.557  -5.569  1.00 93.87           C
ATOM    677  O   VAL A  61      14.448   1.802  -6.772  1.00 93.87           O
ATOM    678  HA  VAL A  61      16.639   1.171  -5.673  1.00 93.87           H
ATOM    679  CB  VAL A  61      15.741  -0.540  -4.763  1.00 93.87           C
ATOM    680  HB  VAL A  61      14.982  -0.730  -4.004  1.00 93.87           H
ATOM    681  CG1 VAL A  61      15.315  -1.260  -6.044  1.00 93.87           C
ATOM    682 1HG1 VAL A  61      14.333  -0.902  -6.353  1.00 93.87           H
ATOM    683 2HG1 VAL A  61      16.040  -1.059  -6.833  1.00 93.87           H
ATOM    684 3HG1 VAL A  61      15.269  -2.334  -5.859  1.00 93.87           H
ATOM    685  CG2 VAL A  61      17.073  -1.087  -4.244  1.00 93.87           C
ATOM    686 1HG2 VAL A  61      17.859  -0.880  -4.970  1.00 93.87           H
ATOM    687 2HG2 VAL A  61      17.317  -0.607  -3.296  1.00 93.87           H
ATOM    688 3HG2 VAL A  61      16.990  -2.164  -4.095  1.00 93.87           H
ATOM    689  HN  VAL A  61      16.062   1.065  -2.917  1.00 93.87           H
ATOM    690  N   GLY A  62      13.561   1.763  -4.692  1.00 95.39           N
ATOM    691  CA  GLY A  62      12.241   2.192  -5.123  1.00 95.39           C
ATOM    692  C   GLY A  62      12.276   3.630  -5.646  1.00 95.39           C
ATOM    693  O   GLY A  62      11.669   3.936  -6.671  1.00 95.39           O
ATOM    694 1HA  GLY A  62      11.875   1.526  -5.904  1.00 95.39           H
ATOM    695 2HA  GLY A  62      11.541   2.121  -4.290  1.00 95.39           H
ATOM    696  HN  GLY A  62      13.664   1.642  -3.705  1.00 95.39           H
ATOM    697  N   ALA A  63      12.992   4.474  -4.918  1.00 95.34           N
ATOM    698  CA  ALA A  63      13.072   5.882  -5.266  1.00 95.34           C
ATOM    699  C   ALA A  63      13.702   6.025  -6.653  1.00 95.34           C
ATOM    700  O   ALA A  63      13.206   6.778  -7.489  1.00 95.34           O
ATOM    701  HA  ALA A  63      12.055   6.274  -5.296  1.00 95.34           H
ATOM    702  CB  ALA A  63      13.858   6.631  -4.188  1.00 95.34           C
ATOM    703 1HB  ALA A  63      13.352   6.522  -3.228  1.00 95.34           H
ATOM    704 2HB  ALA A  63      14.863   6.217  -4.118  1.00 95.34           H
ATOM    705 3HB  ALA A  63      13.917   7.687  -4.449  1.00 95.34           H
ATOM    706  HN  ALA A  63      13.511   4.209  -4.105  1.00 95.34           H
ATOM    707  N   LEU A  64      14.786   5.291  -6.853  1.00 89.72           N
ATOM    708  CA  LEU A  64      15.490   5.327  -8.124  1.00 89.72           C
ATOM    709  C   LEU A  64      14.568   4.803  -9.227  1.00 89.72           C
ATOM    710  O   LEU A  64      14.455   5.414 -10.289  1.00 89.72           O
ATOM    711  HA  LEU A  64      15.726   6.369  -8.338  1.00 89.72           H
ATOM    712  CB  LEU A  64      16.818   4.574  -8.023  1.00 89.72           C
ATOM    713 1HB  LEU A  64      16.620   3.582  -7.617  1.00 89.72           H
ATOM    714 2HB  LEU A  64      17.210   4.433  -9.030  1.00 89.72           H
ATOM    715  CG  LEU A  64      17.902   5.237  -7.171  1.00 89.72           C
ATOM    716  HG  LEU A  64      17.486   5.434  -6.183  1.00 89.72           H
ATOM    717  CD1 LEU A  64      19.097   4.301  -6.980  1.00 89.72           C
ATOM    718 1HD1 LEU A  64      18.769   3.390  -6.481  1.00 89.72           H
ATOM    719 2HD1 LEU A  64      19.522   4.051  -7.953  1.00 89.72           H
ATOM    720 3HD1 LEU A  64      19.853   4.797  -6.371  1.00 89.72           H
ATOM    721  CD2 LEU A  64      18.317   6.584  -7.764  1.00 89.72           C
ATOM    722 1HD2 LEU A  64      18.707   6.434  -8.771  1.00 89.72           H
ATOM    723 2HD2 LEU A  64      17.452   7.246  -7.805  1.00 89.72           H
ATOM    724 3HD2 LEU A  64      19.089   7.034  -7.139  1.00 89.72           H
ATOM    725  HN  LEU A  64      15.184   4.681  -6.168  1.00 89.72           H
ATOM    726  N   GLY A  65      13.932   3.677  -8.938  1.00 92.83           N
ATOM    727  CA  GLY A  65      13.147   2.981  -9.943  1.00 92.83           C
ATOM    728  C   GLY A  65      11.952   3.827 -10.388  1.00 92.83           C
ATOM    729  O   GLY A  65      11.749   4.041 -11.582  1.00 92.83           O
ATOM    730 1HA  GLY A  65      13.774   2.750 -10.804  1.00 92.83           H
ATOM    731 2HA  GLY A  65      12.795   2.031  -9.541  1.00 92.83           H
ATOM    732  HN  GLY A  65      13.947   3.242  -8.038  1.00 92.83           H
ATOM    733  N   ASN A  66      11.193   4.286  -9.404  1.00 90.72           N
ATOM    734  CA  ASN A  66       9.955   4.993  -9.681  1.00 90.72           C
ATOM    735  C   ASN A  66      10.277   6.347 -10.317  1.00 90.72           C
ATOM    736  O   ASN A  66       9.556   6.809 -11.200  1.00 90.72           O
ATOM    737  HA  ASN A  66       9.396   4.340 -10.351  1.00 90.72           H
ATOM    738  CB  ASN A  66       9.167   5.251  -8.395  1.00 90.72           C
ATOM    739 1HB  ASN A  66       9.846   5.586  -7.610  1.00 90.72           H
ATOM    740 2HB  ASN A  66       8.448   6.053  -8.559  1.00 90.72           H
ATOM    741  CG  ASN A  66       8.435   3.988  -7.938  1.00 90.72           C
ATOM    742  OD1 ASN A  66       7.510   3.511  -8.575  1.00 90.72           O
ATOM    743  ND2 ASN A  66       8.898   3.474  -6.802  1.00 90.72           N
ATOM    744 1HD2 ASN A  66       9.661   3.914  -6.329  1.00 90.72           H
ATOM    745 2HD2 ASN A  66       8.484   2.647  -6.422  1.00 90.72           H
ATOM    746  HN  ASN A  66      11.412   4.181  -8.434  1.00 90.72           H
ATOM    747  N   SER A  67      11.360   6.945  -9.843  1.00 91.17           N
ATOM    748  CA  SER A  67      11.831   8.198 -10.408  1.00 91.17           C
ATOM    749  C   SER A  67      12.139   8.019 -11.896  1.00 91.17           C
ATOM    750  O   SER A  67      11.866   8.907 -12.701  1.00 91.17           O
ATOM    751  HA  SER A  67      11.011   8.903 -10.269  1.00 91.17           H
ATOM    752  CB  SER A  67      13.069   8.705  -9.667  1.00 91.17           C
ATOM    753 1HB  SER A  67      13.860   7.958  -9.728  1.00 91.17           H
ATOM    754 2HB  SER A  67      13.442   9.605 -10.156  1.00 91.17           H
ATOM    755  OG  SER A  67      12.793   8.991  -8.298  1.00 91.17           O
ATOM    756  HG  SER A  67      13.307   8.368  -7.708  1.00 91.17           H
ATOM    757  HN  SER A  67      11.912   6.587  -9.090  1.00 91.17           H
ATOM    758  N   LEU A  68      12.705   6.864 -12.215  1.00 85.49           N
ATOM    759  CA  LEU A  68      13.058   6.559 -13.591  1.00 85.49           C
ATOM    760  C   LEU A  68      11.781   6.413 -14.421  1.00 85.49           C
ATOM    761  O   LEU A  68      11.724   6.866 -15.563  1.00 85.49           O
ATOM    762  HA  LEU A  68      13.626   7.406 -13.978  1.00 85.49           H
ATOM    763  CB  LEU A  68      13.974   5.335 -13.651  1.00 85.49           C
ATOM    764 1HB  LEU A  68      14.734   5.436 -12.875  1.00 85.49           H
ATOM    765 2HB  LEU A  68      13.383   4.452 -13.405  1.00 85.49           H
ATOM    766  CG  LEU A  68      14.678   5.088 -14.986  1.00 85.49           C
ATOM    767  HG  LEU A  68      13.941   5.184 -15.784  1.00 85.49           H
ATOM    768  CD1 LEU A  68      15.758   6.141 -15.240  1.00 85.49           C
ATOM    769 1HD1 LEU A  68      15.302   7.131 -15.263  1.00 85.49           H
ATOM    770 2HD1 LEU A  68      16.499   6.102 -14.442  1.00 85.49           H
ATOM    771 3HD1 LEU A  68      16.242   5.942 -16.196  1.00 85.49           H
ATOM    772  CD2 LEU A  68      15.237   3.665 -15.057  1.00 85.49           C
ATOM    773 1HD2 LEU A  68      15.955   3.517 -14.250  1.00 85.49           H
ATOM    774 2HD2 LEU A  68      14.422   2.949 -14.953  1.00 85.49           H
ATOM    775 3HD2 LEU A  68      15.732   3.517 -16.016  1.00 85.49           H
ATOM    776  HN  LEU A  68      12.920   6.145 -11.554  1.00 85.49           H
ATOM    777  N   VAL A  69      10.789   5.779 -13.815  1.00 88.47           N
ATOM    778  CA  VAL A  69       9.518   5.563 -14.485  1.00 88.47           C
ATOM    779  C   VAL A  69       8.925   6.913 -14.891  1.00 88.47           C
ATOM    780  O   VAL A  69       8.539   7.105 -16.043  1.00 88.47           O
ATOM    781  HA  VAL A  69       9.716   4.982 -15.386  1.00 88.47           H
ATOM    782  CB  VAL A  69       8.586   4.745 -13.589  1.00 88.47           C
ATOM    783  HB  VAL A  69       8.541   5.235 -12.617  1.00 88.47           H
ATOM    784  CG1 VAL A  69       7.168   4.708 -14.163  1.00 88.47           C
ATOM    785 1HG1 VAL A  69       6.779   5.723 -14.237  1.00 88.47           H
ATOM    786 2HG1 VAL A  69       7.188   4.253 -15.153  1.00 88.47           H
ATOM    787 3HG1 VAL A  69       6.526   4.120 -13.506  1.00 88.47           H
ATOM    788  CG2 VAL A  69       9.130   3.331 -13.378  1.00 88.47           C
ATOM    789 1HG2 VAL A  69       9.218   2.828 -14.341  1.00 88.47           H
ATOM    790 2HG2 VAL A  69      10.110   3.385 -12.905  1.00 88.47           H
ATOM    791 3HG2 VAL A  69       8.448   2.771 -12.738  1.00 88.47           H
ATOM    792  HN  VAL A  69      10.843   5.416 -12.884  1.00 88.47           H
ATOM    793  N   ILE A  70       8.870   7.815 -13.921  1.00 89.12           N
ATOM    794  CA  ILE A  70       8.265   9.117 -14.144  1.00 89.12           C
ATOM    795  C   ILE A  70       9.016   9.839 -15.265  1.00 89.12           C
ATOM    796  O   ILE A  70       8.400  10.460 -16.129  1.00 89.12           O
ATOM    797  HA  ILE A  70       7.238   8.949 -14.469  1.00 89.12           H
ATOM    798  CB  ILE A  70       8.202   9.909 -12.836  1.00 89.12           C
ATOM    799  HB  ILE A  70       9.199   9.920 -12.395  1.00 89.12           H
ATOM    800  CG1 ILE A  70       7.270   9.232 -11.829  1.00 89.12           C
ATOM    801 1HG1 ILE A  70       6.233   9.391 -12.124  1.00 89.12           H
ATOM    802 2HG1 ILE A  70       7.442   8.156 -11.836  1.00 89.12           H
ATOM    803  CG2 ILE A  70       7.806  11.364 -13.095  1.00 89.12           C
ATOM    804 1HG2 ILE A  70       8.542  11.830 -13.751  1.00 89.12           H
ATOM    805 2HG2 ILE A  70       6.826  11.395 -13.570  1.00 89.12           H
ATOM    806 3HG2 ILE A  70       7.769  11.904 -12.149  1.00 89.12           H
ATOM    807  CD1 ILE A  70       7.495   9.782 -10.419  1.00 89.12           C
ATOM    808 1HD1 ILE A  70       8.526   9.599 -10.118  1.00 89.12           H
ATOM    809 2HD1 ILE A  70       7.298  10.854 -10.411  1.00 89.12           H
ATOM    810 3HD1 ILE A  70       6.820   9.283  -9.723  1.00 89.12           H
ATOM    811  HN  ILE A  70       9.228   7.667 -13.000  1.00 89.12           H
ATOM    812  N   LEU A  71      10.335   9.733 -15.213  1.00 83.99           N
ATOM    813  CA  LEU A  71      11.179  10.415 -16.179  1.00 83.99           C
ATOM    814  C   LEU A  71      10.855   9.903 -17.584  1.00 83.99           C
ATOM    815  O   LEU A  71      10.734  10.689 -18.522  1.00 83.99           O
ATOM    816  HA  LEU A  71      10.936  11.477 -16.134  1.00 83.99           H
ATOM    817  CB  LEU A  71      12.654  10.272 -15.798  1.00 83.99           C
ATOM    818 1HB  LEU A  71      12.759  10.503 -14.738  1.00 83.99           H
ATOM    819 2HB  LEU A  71      12.943   9.229 -15.927  1.00 83.99           H
ATOM    820  CG  LEU A  71      13.637  11.145 -16.581  1.00 83.99           C
ATOM    821  HG  LEU A  71      13.280  11.224 -17.608  1.00 83.99           H
ATOM    822  CD1 LEU A  71      13.687  12.563 -16.009  1.00 83.99           C
ATOM    823 1HD1 LEU A  71      12.696  13.014 -16.068  1.00 83.99           H
ATOM    824 2HD1 LEU A  71      14.007  12.524 -14.968  1.00 83.99           H
ATOM    825 3HD1 LEU A  71      14.393  13.162 -16.584  1.00 83.99           H
ATOM    826  CD2 LEU A  71      15.023  10.499 -16.632  1.00 83.99           C
ATOM    827 1HD2 LEU A  71      15.402  10.369 -15.618  1.00 83.99           H
ATOM    828 2HD2 LEU A  71      14.953   9.527 -17.121  1.00 83.99           H
ATOM    829 3HD2 LEU A  71      15.702  11.140 -17.195  1.00 83.99           H
ATOM    830  HN  LEU A  71      10.827   9.194 -14.529  1.00 83.99           H
ATOM    831  N   VAL A  72      10.724   8.589 -17.685  1.00 84.14           N
ATOM    832  CA  VAL A  72      10.503   7.955 -18.974  1.00 84.14           C
ATOM    833  C   VAL A  72       9.197   8.476 -19.576  1.00 84.14           C
ATOM    834  O   VAL A  72       9.147   8.822 -20.756  1.00 84.14           O
ATOM    835  HA  VAL A  72      11.328   8.240 -19.626  1.00 84.14           H
ATOM    836  CB  VAL A  72      10.525   6.433 -18.819  1.00 84.14           C
ATOM    837  HB  VAL A  72       9.836   6.168 -18.017  1.00 84.14           H
ATOM    838  CG1 VAL A  72      10.044   5.745 -20.098  1.00 84.14           C
ATOM    839 1HG1 VAL A  72       9.023   6.060 -20.318  1.00 84.14           H
ATOM    840 2HG1 VAL A  72      10.695   6.022 -20.927  1.00 84.14           H
ATOM    841 3HG1 VAL A  72      10.069   4.664 -19.961  1.00 84.14           H
ATOM    842  CG2 VAL A  72      11.919   5.942 -18.424  1.00 84.14           C
ATOM    843 1HG2 VAL A  72      12.636   6.226 -19.194  1.00 84.14           H
ATOM    844 2HG2 VAL A  72      12.208   6.394 -17.475  1.00 84.14           H
ATOM    845 3HG2 VAL A  72      11.906   4.857 -18.321  1.00 84.14           H
ATOM    846  HN  VAL A  72      10.766   7.961 -16.907  1.00 84.14           H
ATOM    847  N   TYR A  73       8.171   8.517 -18.739  1.00 80.53           N
ATOM    848  CA  TYR A  73       6.858   8.954 -19.183  1.00 80.53           C
ATOM    849  C   TYR A  73       6.871  10.438 -19.554  1.00 80.53           C
ATOM    850  O   TYR A  73       6.167  10.859 -20.470  1.00 80.53           O
ATOM    851  HA  TYR A  73       6.590   8.370 -20.064  1.00 80.53           H
ATOM    852  CB  TYR A  73       5.919   8.745 -17.994  1.00 80.53           C
ATOM    853 1HB  TYR A  73       6.493   8.831 -17.071  1.00 80.53           H
ATOM    854 2HB  TYR A  73       5.178   9.545 -17.984  1.00 80.53           H
ATOM    855  CG  TYR A  73       5.193   7.398 -18.003  1.00 80.53           C
ATOM    856  CD1 TYR A  73       4.261   7.123 -18.982  1.00 80.53           C
ATOM    857  HD1 TYR A  73       4.041   7.866 -19.750  1.00 80.53           H
ATOM    858  CD2 TYR A  73       5.471   6.459 -17.031  1.00 80.53           C
ATOM    859  HD2 TYR A  73       6.207   6.676 -16.257  1.00 80.53           H
ATOM    860  CE1 TYR A  73       3.578   5.856 -18.991  1.00 80.53           C
ATOM    861  HE1 TYR A  73       2.839   5.626 -19.758  1.00 80.53           H
ATOM    862  CE2 TYR A  73       4.788   5.191 -17.039  1.00 80.53           C
ATOM    863  HE2 TYR A  73       4.998   4.440 -16.278  1.00 80.53           H
ATOM    864  CZ  TYR A  73       3.875   4.952 -18.019  1.00 80.53           C
ATOM    865  OH  TYR A  73       3.230   3.755 -18.027  1.00 80.53           O
ATOM    866  HH  TYR A  73       2.741   3.635 -18.891  1.00 80.53           H
ATOM    867  HN  TYR A  73       8.225   8.258 -17.774  1.00 80.53           H
ATOM    868  N   TRP A  74       7.680  11.191 -18.823  1.00 71.05           N
ATOM    869  CA  TRP A  74       7.721  12.633 -18.995  1.00 71.05           C
ATOM    870  C   TRP A  74       8.293  12.927 -20.384  1.00 71.05           C
ATOM    871  O   TRP A  74       7.691  13.663 -21.164  1.00 71.05           O
ATOM    872  HA  TRP A  74       6.699  13.006 -18.927  1.00 71.05           H
ATOM    873  CB  TRP A  74       8.514  13.298 -17.869  1.00 71.05           C
ATOM    874 1HB  TRP A  74       8.099  12.984 -16.911  1.00 71.05           H
ATOM    875 2HB  TRP A  74       9.543  12.941 -17.903  1.00 71.05           H
ATOM    876  CG  TRP A  74       8.518  14.827 -17.929  1.00 71.05           C
ATOM    877  CD1 TRP A  74       9.435  15.628 -18.488  1.00 71.05           C
ATOM    878  HD1 TRP A  74      10.334  15.274 -18.992  1.00 71.05           H
ATOM    879  CD2 TRP A  74       7.515  15.711 -17.386  1.00 71.05           C
ATOM    880  NE1 TRP A  74       9.098  16.959 -18.345  1.00 71.05           N
ATOM    881  HE1 TRP A  74       9.624  17.742 -18.678  1.00 71.05           H
ATOM    882  CE2 TRP A  74       7.894  17.011 -17.653  1.00 71.05           C
ATOM    883  CE3 TRP A  74       6.328  15.423 -16.691  1.00 71.05           C
ATOM    884  HE3 TRP A  74       6.006  14.405 -16.467  1.00 71.05           H
ATOM    885  CZ2 TRP A  74       7.141  18.125 -17.262  1.00 71.05           C
ATOM    886  HZ2 TRP A  74       7.462  19.142 -17.485  1.00 71.05           H
ATOM    887  CZ3 TRP A  74       5.587  16.547 -16.307  1.00 71.05           C
ATOM    888  HZ3 TRP A  74       4.656  16.379 -15.764  1.00 71.05           H
ATOM    889  CH2 TRP A  74       5.954  17.861 -16.568  1.00 71.05           C
ATOM    890  HH2 TRP A  74       5.321  18.684 -16.235  1.00 71.05           H
ATOM    891  HN  TRP A  74       8.299  10.831 -18.124  1.00 71.05           H
ATOM    892  N   TYR A  75       9.449  12.336 -20.649  1.00 69.93           N
ATOM    893  CA  TYR A  75      10.267  12.764 -21.771  1.00 69.93           C
ATOM    894  C   TYR A  75       9.943  11.953 -23.028  1.00 69.93           C
ATOM    895  O   TYR A  75      10.074  12.452 -24.144  1.00 69.93           O
ATOM    896  HA  TYR A  75      10.054  13.815 -21.961  1.00 69.93           H
ATOM    897  CB  TYR A  75      11.717  12.491 -21.364  1.00 69.93           C
ATOM    898 1HB  TYR A  75      11.759  11.550 -20.816  1.00 69.93           H
ATOM    899 2HB  TYR A  75      12.319  12.363 -22.263  1.00 69.93           H
ATOM    900  CG  TYR A  75      12.339  13.593 -20.504  1.00 69.93           C
ATOM    901  CD1 TYR A  75      12.813  14.746 -21.097  1.00 69.93           C
ATOM    902  HD1 TYR A  75      12.744  14.871 -22.177  1.00 69.93           H
ATOM    903  CD2 TYR A  75      12.426  13.434 -19.136  1.00 69.93           C
ATOM    904  HD2 TYR A  75      12.052  12.524 -18.668  1.00 69.93           H
ATOM    905  CE1 TYR A  75      13.399  15.783 -20.288  1.00 69.93           C
ATOM    906  HE1 TYR A  75      13.777  16.698 -20.743  1.00 69.93           H
ATOM    907  CE2 TYR A  75      13.012  14.472 -18.327  1.00 69.93           C
ATOM    908  HE2 TYR A  75      13.087  14.359 -17.245  1.00 69.93           H
ATOM    909  CZ  TYR A  75      13.469  15.595 -18.942  1.00 69.93           C
ATOM    910  OH  TYR A  75      14.022  16.574 -18.178  1.00 69.93           O
ATOM    911  HH  TYR A  75      14.002  16.309 -17.214  1.00 69.93           H
ATOM    912  HN  TYR A  75       9.826  11.580 -20.115  1.00 69.93           H
ATOM    913  N   CYS A  76       9.524  10.716 -22.803  1.00 68.68           N
ATOM    914  CA  CYS A  76       9.524   9.722 -23.863  1.00 68.68           C
ATOM    915  C   CYS A  76       8.081   9.272 -24.100  1.00 68.68           C
ATOM    916  O   CYS A  76       7.492   9.584 -25.133  1.00 68.68           O
ATOM    917  HA  CYS A  76       9.928  10.210 -24.750  1.00 68.68           H
ATOM    918  CB  CYS A  76      10.443   8.544 -23.533  1.00 68.68           C
ATOM    919 1HB  CYS A  76      11.396   8.911 -23.153  1.00 68.68           H
ATOM    920 2HB  CYS A  76       9.999   7.935 -22.746  1.00 68.68           H
ATOM    921  SG  CYS A  76      10.718   7.526 -25.029  1.00 68.68           S
ATOM    922  HG  CYS A  76       9.494   7.006 -25.070  1.00 68.68           H
ATOM    923  HN  CYS A  76       9.190  10.391 -21.919  1.00 68.68           H
ATOM    924  N   THR A  77       7.554   8.545 -23.125  1.00 61.53           N
ATOM    925  CA  THR A  77       6.338   7.779 -23.337  1.00 61.53           C
ATOM    926  C   THR A  77       5.157   8.715 -23.601  1.00 61.53           C
ATOM    927  O   THR A  77       4.341   8.457 -24.484  1.00 61.53           O
ATOM    928  HA  THR A  77       6.468   7.169 -24.231  1.00 61.53           H
ATOM    929  CB  THR A  77       6.134   6.871 -22.123  1.00 61.53           C
ATOM    930  HB  THR A  77       5.871   7.454 -21.241  1.00 61.53           H
ATOM    931  OG1 THR A  77       7.351   6.134 -22.033  1.00 61.53           O
ATOM    932  HG1 THR A  77       7.440   5.523 -22.820  1.00 61.53           H
ATOM    933  CG2 THR A  77       5.068   5.801 -22.365  1.00 61.53           C
ATOM    934 1HG2 THR A  77       5.365   5.175 -23.206  1.00 61.53           H
ATOM    935 2HG2 THR A  77       4.115   6.281 -22.588  1.00 61.53           H
ATOM    936 3HG2 THR A  77       4.963   5.184 -21.472  1.00 61.53           H
ATOM    937  HN  THR A  77       7.943   8.476 -22.207  1.00 61.53           H
ATOM    938  N   ARG A  78       5.103   9.783 -22.818  1.00 55.27           N
ATOM    939  CA  ARG A  78       3.880  10.557 -22.691  1.00 55.27           C
ATOM    940  C   ARG A  78       2.695   9.633 -22.401  1.00 55.27           C
ATOM    941  O   ARG A  78       2.698   8.470 -22.802  1.00 55.27           O
ATOM    942  HA  ARG A  78       4.064  11.233 -21.856  1.00 55.27           H
ATOM    943  CB  ARG A  78       3.597  11.353 -23.966  1.00 55.27           C
ATOM    944 1HB  ARG A  78       3.483  10.670 -24.808  1.00 55.27           H
ATOM    945 2HB  ARG A  78       2.654  11.891 -23.861  1.00 55.27           H
ATOM    946  CG  ARG A  78       4.726  12.344 -24.255  1.00 55.27           C
ATOM    947 1HG  ARG A  78       4.910  12.959 -23.374  1.00 55.27           H
ATOM    948 2HG  ARG A  78       5.647  11.801 -24.463  1.00 55.27           H
ATOM    949  CD  ARG A  78       4.377  13.241 -25.445  1.00 55.27           C
ATOM    950 1HD  ARG A  78       4.235  12.634 -26.339  1.00 55.27           H
ATOM    951 2HD  ARG A  78       3.435  13.757 -25.258  1.00 55.27           H
ATOM    952  NE  ARG A  78       5.457  14.226 -25.671  1.00 55.27           N
ATOM    953  HE  ARG A  78       6.300  14.127 -25.141  1.00 55.27           H
ATOM    954  CZ  ARG A  78       5.377  15.244 -26.539  1.00 55.27           C
ATOM    955  NH1 ARG A  78       4.272  15.425 -27.274  1.00 55.27           N
ATOM    956 1HH1 ARG A  78       3.498  14.798 -27.177  1.00 55.27           H
ATOM    957 2HH1 ARG A  78       4.220  16.186 -27.920  1.00 55.27           H
ATOM    958  NH2 ARG A  78       6.419  16.077 -26.662  1.00 55.27           N
ATOM    959 1HH2 ARG A  78       6.376  16.841 -27.305  1.00 55.27           H
ATOM    960 2HH2 ARG A  78       7.241  15.935 -26.109  1.00 55.27           H
ATOM    961  HN  ARG A  78       5.875  10.120 -22.278  1.00 55.27           H
ATOM    962  N   VAL A  79       1.712  10.185 -21.706  1.00 71.45           N
ATOM    963  CA  VAL A  79       0.515   9.431 -21.374  1.00 71.45           C
ATOM    964  C   VAL A  79      -0.398   9.366 -22.600  1.00 71.45           C
ATOM    965  O   VAL A  79      -1.050  10.351 -22.945  1.00 71.45           O
ATOM    966  HA  VAL A  79       0.825   8.419 -21.114  1.00 71.45           H
ATOM    967  CB  VAL A  79      -0.169  10.046 -20.151  1.00 71.45           C
ATOM    968  HB  VAL A  79      -0.480  11.057 -20.414  1.00 71.45           H
ATOM    969  CG1 VAL A  79      -1.420   9.254 -19.766  1.00 71.45           C
ATOM    970 1HG1 VAL A  79      -2.123   9.259 -20.599  1.00 71.45           H
ATOM    971 2HG1 VAL A  79      -1.142   8.226 -19.531  1.00 71.45           H
ATOM    972 3HG1 VAL A  79      -1.886   9.712 -18.894  1.00 71.45           H
ATOM    973  CG2 VAL A  79       0.802  10.144 -18.972  1.00 71.45           C
ATOM    974 1HG2 VAL A  79       1.157   9.148 -18.709  1.00 71.45           H
ATOM    975 2HG2 VAL A  79       1.649  10.771 -19.250  1.00 71.45           H
ATOM    976 3HG2 VAL A  79       0.290  10.585 -18.116  1.00 71.45           H
ATOM    977  HN  VAL A  79       1.723  11.128 -21.372  1.00 71.45           H
ATOM    978  N   LYS A  80      -0.416   8.197 -23.223  1.00 64.80           N
ATOM    979  CA  LYS A  80      -1.169   8.017 -24.453  1.00 64.80           C
ATOM    980  C   LYS A  80      -2.444   7.225 -24.153  1.00 64.80           C
ATOM    981  O   LYS A  80      -3.441   7.355 -24.862  1.00 64.80           O
ATOM    982  HA  LYS A  80      -1.454   9.006 -24.810  1.00 64.80           H
ATOM    983  CB  LYS A  80      -0.290   7.382 -25.532  1.00 64.80           C
ATOM    984 1HB  LYS A  80       0.160   6.466 -25.147  1.00 64.80           H
ATOM    985 2HB  LYS A  80      -0.904   7.099 -26.387  1.00 64.80           H
ATOM    986  CG  LYS A  80       0.809   8.347 -25.982  1.00 64.80           C
ATOM    987 1HG  LYS A  80       0.360   9.279 -26.324  1.00 64.80           H
ATOM    988 2HG  LYS A  80       1.450   8.593 -25.136  1.00 64.80           H
ATOM    989  CD  LYS A  80       1.648   7.736 -27.106  1.00 64.80           C
ATOM    990 1HD  LYS A  80       2.078   6.792 -26.771  1.00 64.80           H
ATOM    991 2HD  LYS A  80       1.010   7.510 -27.960  1.00 64.80           H
ATOM    992  CE  LYS A  80       2.766   8.688 -27.535  1.00 64.80           C
ATOM    993 1HE  LYS A  80       2.338   9.631 -27.874  1.00 64.80           H
ATOM    994 2HE  LYS A  80       3.404   8.917 -26.681  1.00 64.80           H
ATOM    995  NZ  LYS A  80       3.574   8.085 -28.618  1.00 64.80           N
ATOM    996 1HZ  LYS A  80       4.306   8.730 -28.893  1.00 64.80           H
ATOM    997 2HZ  LYS A  80       3.990   7.221 -28.288  1.00 64.80           H
ATOM    998 3HZ  LYS A  80       2.979   7.890 -29.415  1.00 64.80           H
ATOM    999  HN  LYS A  80       0.071   7.385 -22.903  1.00 64.80           H
ATOM   1000  N   THR A  81      -2.370   6.422 -23.102  1.00 75.82           N
ATOM   1001  CA  THR A  81      -3.454   5.510 -22.779  1.00 75.82           C
ATOM   1002  C   THR A  81      -3.912   5.716 -21.334  1.00 75.82           C
ATOM   1003  O   THR A  81      -3.205   6.332 -20.537  1.00 75.82           O
ATOM   1004  HA  THR A  81      -4.304   5.746 -23.420  1.00 75.82           H
ATOM   1005  CB  THR A  81      -2.976   4.086 -23.068  1.00 75.82           C
ATOM   1006  HB  THR A  81      -3.819   3.396 -23.123  1.00 75.82           H
ATOM   1007  OG1 THR A  81      -2.031   3.820 -22.036  1.00 75.82           O
ATOM   1008  HG1 THR A  81      -1.826   2.842 -22.003  1.00 75.82           H
ATOM   1009  CG2 THR A  81      -2.157   3.993 -24.357  1.00 75.82           C
ATOM   1010 1HG2 THR A  81      -1.277   4.632 -24.275  1.00 75.82           H
ATOM   1011 2HG2 THR A  81      -2.766   4.320 -25.199  1.00 75.82           H
ATOM   1012 3HG2 THR A  81      -1.843   2.961 -24.514  1.00 75.82           H
ATOM   1013  HN  THR A  81      -1.589   6.387 -22.478  1.00 75.82           H
ATOM   1014  N   MET A  82      -5.091   5.189 -21.039  1.00 76.62           N
ATOM   1015  CA  MET A  82      -5.631   5.268 -19.692  1.00 76.62           C
ATOM   1016  C   MET A  82      -4.726   4.540 -18.696  1.00 76.62           C
ATOM   1017  O   MET A  82      -4.553   4.991 -17.565  1.00 76.62           O
ATOM   1018  HA  MET A  82      -5.666   6.330 -19.452  1.00 76.62           H
ATOM   1019  CB  MET A  82      -7.027   4.644 -19.664  1.00 76.62           C
ATOM   1020 1HB  MET A  82      -7.609   5.006 -20.512  1.00 76.62           H
ATOM   1021 2HB  MET A  82      -6.949   3.562 -19.771  1.00 76.62           H
ATOM   1022  CG  MET A  82      -7.753   4.981 -18.360  1.00 76.62           C
ATOM   1023 1HG  MET A  82      -7.248   4.505 -17.520  1.00 76.62           H
ATOM   1024 2HG  MET A  82      -7.719   6.056 -18.184  1.00 76.62           H
ATOM   1025  SD  MET A  82      -9.448   4.430 -18.444  1.00 76.62           S
ATOM   1026  CE  MET A  82     -10.071   5.108 -16.915  1.00 76.62           C
ATOM   1027 1HE  MET A  82      -9.510   4.691 -16.078  1.00 76.62           H
ATOM   1028 2HE  MET A  82      -9.956   6.192 -16.924  1.00 76.62           H
ATOM   1029 3HE  MET A  82     -11.125   4.855 -16.808  1.00 76.62           H
ATOM   1030  HN  MET A  82      -5.673   4.716 -21.701  1.00 76.62           H
ATOM   1031  N   THR A  83      -4.173   3.425 -19.152  1.00 78.01           N
ATOM   1032  CA  THR A  83      -3.285   2.634 -18.317  1.00 78.01           C
ATOM   1033  C   THR A  83      -1.995   3.406 -18.030  1.00 78.01           C
ATOM   1034  O   THR A  83      -1.460   3.338 -16.925  1.00 78.01           O
ATOM   1035  HA  THR A  83      -3.776   2.464 -17.359  1.00 78.01           H
ATOM   1036  CB  THR A  83      -3.049   1.294 -19.016  1.00 78.01           C
ATOM   1037  HB  THR A  83      -2.517   1.434 -19.957  1.00 78.01           H
ATOM   1038  OG1 THR A  83      -4.351   0.724 -19.123  1.00 78.01           O
ATOM   1039  HG1 THR A  83      -4.900   1.247 -19.775  1.00 78.01           H
ATOM   1040  CG2 THR A  83      -2.280   0.304 -18.138  1.00 78.01           C
ATOM   1041 1HG2 THR A  83      -2.846   0.112 -17.226  1.00 78.01           H
ATOM   1042 2HG2 THR A  83      -1.308   0.724 -17.881  1.00 78.01           H
ATOM   1043 3HG2 THR A  83      -2.140  -0.631 -18.682  1.00 78.01           H
ATOM   1044  HN  THR A  83      -4.323   3.062 -20.072  1.00 78.01           H
ATOM   1045  N   ASP A  84      -1.534   4.122 -19.045  1.00 80.14           N
ATOM   1046  CA  ASP A  84      -0.342   4.941 -18.902  1.00 80.14           C
ATOM   1047  C   ASP A  84      -0.560   5.959 -17.781  1.00 80.14           C
ATOM   1048  O   ASP A  84       0.357   6.249 -17.014  1.00 80.14           O
ATOM   1049  HA  ASP A  84       0.462   4.240 -18.677  1.00 80.14           H
ATOM   1050  CB  ASP A  84      -0.045   5.711 -20.190  1.00 80.14           C
ATOM   1051 1HB  ASP A  84      -0.896   6.343 -20.445  1.00 80.14           H
ATOM   1052 2HB  ASP A  84       0.807   6.373 -20.034  1.00 80.14           H
ATOM   1053  CG  ASP A  84       0.250   4.753 -21.346  1.00 80.14           C
ATOM   1054  OD1 ASP A  84       0.868   3.703 -21.069  1.00 80.14           O
ATOM   1055  OD2 ASP A  84      -0.148   5.094 -22.481  1.00 80.14           O
ATOM   1056  HN  ASP A  84      -1.959   4.148 -19.950  1.00 80.14           H
ATOM   1057  N   MET A  85      -1.779   6.475 -17.723  1.00 84.82           N
ATOM   1058  CA  MET A  85      -2.128   7.458 -16.711  1.00 84.82           C
ATOM   1059  C   MET A  85      -2.045   6.855 -15.308  1.00 84.82           C
ATOM   1060  O   MET A  85      -1.452   7.447 -14.408  1.00 84.82           O
ATOM   1061  HA  MET A  85      -1.394   8.258 -16.814  1.00 84.82           H
ATOM   1062  CB  MET A  85      -3.548   7.970 -16.964  1.00 84.82           C
ATOM   1063 1HB  MET A  85      -3.616   8.379 -17.972  1.00 84.82           H
ATOM   1064 2HB  MET A  85      -4.252   7.140 -16.908  1.00 84.82           H
ATOM   1065  CG  MET A  85      -3.934   9.043 -15.945  1.00 84.82           C
ATOM   1066 1HG  MET A  85      -4.968   9.348 -16.100  1.00 84.82           H
ATOM   1067 2HG  MET A  85      -3.869   8.638 -14.935  1.00 84.82           H
ATOM   1068  SD  MET A  85      -2.852  10.454 -16.105  1.00 84.82           S
ATOM   1069  CE  MET A  85      -3.674  11.327 -17.427  1.00 84.82           C
ATOM   1070 1HE  MET A  85      -3.710  10.693 -18.313  1.00 84.82           H
ATOM   1071 2HE  MET A  85      -4.689  11.579 -17.120  1.00 84.82           H
ATOM   1072 3HE  MET A  85      -3.126  12.241 -17.655  1.00 84.82           H
ATOM   1073  HN  MET A  85      -2.520   6.232 -18.349  1.00 84.82           H
ATOM   1074  N   PHE A  86      -2.648   5.683 -15.166  1.00 88.65           N
ATOM   1075  CA  PHE A  86      -2.703   5.022 -13.873  1.00 88.65           C
ATOM   1076  C   PHE A  86      -1.308   4.588 -13.419  1.00 88.65           C
ATOM   1077  O   PHE A  86      -0.974   4.693 -12.240  1.00 88.65           O
ATOM   1078  HA  PHE A  86      -3.108   5.740 -13.160  1.00 88.65           H
ATOM   1079  CB  PHE A  86      -3.580   3.780 -14.043  1.00 88.65           C
ATOM   1080 1HB  PHE A  86      -3.191   3.182 -14.867  1.00 88.65           H
ATOM   1081 2HB  PHE A  86      -3.506   3.170 -13.143  1.00 88.65           H
ATOM   1082  CG  PHE A  86      -5.054   4.092 -14.311  1.00 88.65           C
ATOM   1083  CD1 PHE A  86      -5.656   5.133 -13.675  1.00 88.65           C
ATOM   1084  HD1 PHE A  86      -5.087   5.746 -12.975  1.00 88.65           H
ATOM   1085  CD2 PHE A  86      -5.763   3.327 -15.184  1.00 88.65           C
ATOM   1086  HD2 PHE A  86      -5.281   2.493 -15.693  1.00 88.65           H
ATOM   1087  CE1 PHE A  86      -7.023   5.422 -13.924  1.00 88.65           C
ATOM   1088  HE1 PHE A  86      -7.505   6.257 -13.415  1.00 88.65           H
ATOM   1089  CE2 PHE A  86      -7.131   3.616 -15.433  1.00 88.65           C
ATOM   1090  HE2 PHE A  86      -7.699   3.004 -16.133  1.00 88.65           H
ATOM   1091  CZ  PHE A  86      -7.732   4.658 -14.797  1.00 88.65           C
ATOM   1092  HZ  PHE A  86      -8.782   4.880 -14.988  1.00 88.65           H
ATOM   1093  HN  PHE A  86      -3.092   5.189 -15.913  1.00 88.65           H
ATOM   1094  N   LEU A  87      -0.530   4.110 -14.380  1.00 84.57           N
ATOM   1095  CA  LEU A  87       0.805   3.618 -14.086  1.00 84.57           C
ATOM   1096  C   LEU A  87       1.683   4.783 -13.623  1.00 84.57           C
ATOM   1097  O   LEU A  87       2.544   4.612 -12.762  1.00 84.57           O
ATOM   1098  HA  LEU A  87       0.718   2.905 -13.266  1.00 84.57           H
ATOM   1099  CB  LEU A  87       1.374   2.860 -15.287  1.00 84.57           C
ATOM   1100 1HB  LEU A  87       1.265   3.488 -16.172  1.00 84.57           H
ATOM   1101 2HB  LEU A  87       2.442   2.716 -15.128  1.00 84.57           H
ATOM   1102  CG  LEU A  87       0.741   1.499 -15.581  1.00 84.57           C
ATOM   1103  HG  LEU A  87      -0.331   1.642 -15.719  1.00 84.57           H
ATOM   1104  CD1 LEU A  87       1.289   0.909 -16.883  1.00 84.57           C
ATOM   1105 1HD1 LEU A  87       1.066   1.584 -17.709  1.00 84.57           H
ATOM   1106 2HD1 LEU A  87       2.368   0.783 -16.799  1.00 84.57           H
ATOM   1107 3HD1 LEU A  87       0.823  -0.058 -17.068  1.00 84.57           H
ATOM   1108  CD2 LEU A  87       0.921   0.544 -14.400  1.00 84.57           C
ATOM   1109 1HD2 LEU A  87       1.985   0.401 -14.207  1.00 84.57           H
ATOM   1110 2HD2 LEU A  87       0.445   0.967 -13.515  1.00 84.57           H
ATOM   1111 3HD2 LEU A  87       0.463  -0.417 -14.635  1.00 84.57           H
ATOM   1112  HN  LEU A  87      -0.798   4.056 -15.341  1.00 84.57           H
ATOM   1113  N   LEU A  88       1.433   5.942 -14.215  1.00 88.79           N
ATOM   1114  CA  LEU A  88       2.166   7.142 -13.850  1.00 88.79           C
ATOM   1115  C   LEU A  88       1.813   7.534 -12.414  1.00 88.79           C
ATOM   1116  O   LEU A  88       2.699   7.785 -11.599  1.00 88.79           O
ATOM   1117  HA  LEU A  88       3.228   6.901 -13.890  1.00 88.79           H
ATOM   1118  CB  LEU A  88       1.915   8.254 -14.870  1.00 88.79           C
ATOM   1119 1HB  LEU A  88       2.278   7.918 -15.841  1.00 88.79           H
ATOM   1120 2HB  LEU A  88       0.839   8.398 -14.964  1.00 88.79           H
ATOM   1121  CG  LEU A  88       2.556   9.608 -14.558  1.00 88.79           C
ATOM   1122  HG  LEU A  88       2.205   9.935 -13.579  1.00 88.79           H
ATOM   1123  CD1 LEU A  88       4.079   9.487 -14.475  1.00 88.79           C
ATOM   1124 1HD1 LEU A  88       4.345   8.784 -13.685  1.00 88.79           H
ATOM   1125 2HD1 LEU A  88       4.468   9.128 -15.427  1.00 88.79           H
ATOM   1126 3HD1 LEU A  88       4.510  10.463 -14.252  1.00 88.79           H
ATOM   1127  CD2 LEU A  88       2.120  10.668 -15.571  1.00 88.79           C
ATOM   1128 1HD2 LEU A  88       2.423  10.360 -16.572  1.00 88.79           H
ATOM   1129 2HD2 LEU A  88       1.036  10.779 -15.538  1.00 88.79           H
ATOM   1130 3HD2 LEU A  88       2.590  11.620 -15.326  1.00 88.79           H
ATOM   1131  HN  LEU A  88       0.745   6.068 -14.930  1.00 88.79           H
ATOM   1132  N   ASN A  89       0.516   7.573 -12.147  1.00 90.39           N
ATOM   1133  CA  ASN A  89       0.032   7.988 -10.841  1.00 90.39           C
ATOM   1134  C   ASN A  89       0.476   6.968  -9.790  1.00 90.39           C
ATOM   1135  O   ASN A  89       0.725   7.325  -8.640  1.00 90.39           O
ATOM   1136  HA  ASN A  89       0.467   8.974 -10.675  1.00 90.39           H
ATOM   1137  CB  ASN A  89      -1.496   8.058 -10.816  1.00 90.39           C
ATOM   1138 1HB  ASN A  89      -1.911   7.223 -11.380  1.00 90.39           H
ATOM   1139 2HB  ASN A  89      -1.851   7.959  -9.791  1.00 90.39           H
ATOM   1140  CG  ASN A  89      -1.994   9.378 -11.409  1.00 90.39           C
ATOM   1141  OD1 ASN A  89      -2.178  10.368 -10.720  1.00 90.39           O
ATOM   1142  ND2 ASN A  89      -2.201   9.337 -12.722  1.00 90.39           N
ATOM   1143 1HD2 ASN A  89      -2.031   8.492 -13.229  1.00 90.39           H
ATOM   1144 2HD2 ASN A  89      -2.528  10.151 -13.202  1.00 90.39           H
ATOM   1145  HN  ASN A  89      -0.198   7.328 -12.804  1.00 90.39           H
ATOM   1146  N   LEU A  90       0.561   5.719 -10.224  1.00 88.91           N
ATOM   1147  CA  LEU A  90       1.014   4.652  -9.347  1.00 88.91           C
ATOM   1148  C   LEU A  90       2.458   4.925  -8.923  1.00 88.91           C
ATOM   1149  O   LEU A  90       2.801   4.789  -7.749  1.00 88.91           O
ATOM   1150  HA  LEU A  90       0.384   4.670  -8.458  1.00 88.91           H
ATOM   1151  CB  LEU A  90       0.816   3.290 -10.015  1.00 88.91           C
ATOM   1152 1HB  LEU A  90      -0.231   3.198 -10.306  1.00 88.91           H
ATOM   1153 2HB  LEU A  90       1.405   3.267 -10.932  1.00 88.91           H
ATOM   1154  CG  LEU A  90       1.190   2.069  -9.172  1.00 88.91           C
ATOM   1155  HG  LEU A  90       2.212   2.199  -8.817  1.00 88.91           H
ATOM   1156  CD1 LEU A  90       0.293   1.959  -7.937  1.00 88.91           C
ATOM   1157 1HD1 LEU A  90       0.406   2.854  -7.325  1.00 88.91           H
ATOM   1158 2HD1 LEU A  90      -0.746   1.862  -8.251  1.00 88.91           H
ATOM   1159 3HD1 LEU A  90       0.581   1.083  -7.356  1.00 88.91           H
ATOM   1160  CD2 LEU A  90       1.164   0.792 -10.014  1.00 88.91           C
ATOM   1161 1HD2 LEU A  90       0.163   0.644 -10.419  1.00 88.91           H
ATOM   1162 2HD2 LEU A  90       1.877   0.883 -10.834  1.00 88.91           H
ATOM   1163 3HD2 LEU A  90       1.434  -0.060  -9.391  1.00 88.91           H
ATOM   1164  HN  LEU A  90       0.327   5.432 -11.153  1.00 88.91           H
ATOM   1165  N   ALA A  91       3.267   5.305  -9.902  1.00 92.64           N
ATOM   1166  CA  ALA A  91       4.675   5.560  -9.652  1.00 92.64           C
ATOM   1167  C   ALA A  91       4.813   6.756  -8.708  1.00 92.64           C
ATOM   1168  O   ALA A  91       5.681   6.767  -7.836  1.00 92.64           O
ATOM   1169  HA  ALA A  91       5.092   4.677  -9.168  1.00 92.64           H
ATOM   1170  CB  ALA A  91       5.398   5.781 -10.982  1.00 92.64           C
ATOM   1171 1HB  ALA A  91       5.295   4.892 -11.604  1.00 92.64           H
ATOM   1172 2HB  ALA A  91       4.959   6.636 -11.496  1.00 92.64           H
ATOM   1173 3HB  ALA A  91       6.454   5.973 -10.794  1.00 92.64           H
ATOM   1174  HN  ALA A  91       2.975   5.438 -10.849  1.00 92.64           H
ATOM   1175  N   ILE A  92       3.943   7.734  -8.913  1.00 91.53           N
ATOM   1176  CA  ILE A  92       3.950   8.928  -8.085  1.00 91.53           C
ATOM   1177  C   ILE A  92       3.599   8.547  -6.645  1.00 91.53           C
ATOM   1178  O   ILE A  92       4.254   8.992  -5.704  1.00 91.53           O
ATOM   1179  HA  ILE A  92       4.963   9.330  -8.099  1.00 91.53           H
ATOM   1180  CB  ILE A  92       3.031   9.998  -8.679  1.00 91.53           C
ATOM   1181  HB  ILE A  92       2.069   9.537  -8.900  1.00 91.53           H
ATOM   1182  CG1 ILE A  92       3.592  10.530  -9.999  1.00 91.53           C
ATOM   1183 1HG1 ILE A  92       4.465  11.153  -9.803  1.00 91.53           H
ATOM   1184 2HG1 ILE A  92       3.926   9.698 -10.618  1.00 91.53           H
ATOM   1185  CG2 ILE A  92       2.773  11.120  -7.671  1.00 91.53           C
ATOM   1186 1HG2 ILE A  92       2.299  10.707  -6.781  1.00 91.53           H
ATOM   1187 2HG2 ILE A  92       3.720  11.586  -7.396  1.00 91.53           H
ATOM   1188 3HG2 ILE A  92       2.118  11.867  -8.119  1.00 91.53           H
ATOM   1189  CD1 ILE A  92       2.538  11.343 -10.754  1.00 91.53           C
ATOM   1190 1HD1 ILE A  92       1.677  10.711 -10.969  1.00 91.53           H
ATOM   1191 2HD1 ILE A  92       2.224  12.188 -10.141  1.00 91.53           H
ATOM   1192 3HD1 ILE A  92       2.963  11.710 -11.688  1.00 91.53           H
ATOM   1193  HN  ILE A  92       3.244   7.721  -9.629  1.00 91.53           H
ATOM   1194  N   ALA A  93       2.567   7.726  -6.519  1.00 93.31           N
ATOM   1195  CA  ALA A  93       2.074   7.340  -5.208  1.00 93.31           C
ATOM   1196  C   ALA A  93       3.178   6.600  -4.450  1.00 93.31           C
ATOM   1197  O   ALA A  93       3.431   6.885  -3.281  1.00 93.31           O
ATOM   1198  HA  ALA A  93       1.822   8.252  -4.667  1.00 93.31           H
ATOM   1199  CB  ALA A  93       0.808   6.495  -5.367  1.00 93.31           C
ATOM   1200 1HB  ALA A  93       0.046   7.076  -5.885  1.00 93.31           H
ATOM   1201 2HB  ALA A  93       1.039   5.601  -5.946  1.00 93.31           H
ATOM   1202 3HB  ALA A  93       0.439   6.206  -4.383  1.00 93.31           H
ATOM   1203  HN  ALA A  93       2.071   7.328  -7.291  1.00 93.31           H
ATOM   1204  N   ASP A  94       3.805   5.664  -5.147  1.00 90.78           N
ATOM   1205  CA  ASP A  94       4.848   4.853  -4.543  1.00 90.78           C
ATOM   1206  C   ASP A  94       5.984   5.762  -4.069  1.00 90.78           C
ATOM   1207  O   ASP A  94       6.519   5.576  -2.977  1.00 90.78           O
ATOM   1208  HA  ASP A  94       4.363   4.329  -3.719  1.00 90.78           H
ATOM   1209  CB  ASP A  94       5.427   3.859  -5.551  1.00 90.78           C
ATOM   1210 1HB  ASP A  94       5.544   4.345  -6.520  1.00 90.78           H
ATOM   1211 2HB  ASP A  94       6.421   3.547  -5.230  1.00 90.78           H
ATOM   1212  CG  ASP A  94       4.523   2.634  -5.694  1.00 90.78           C
ATOM   1213  OD1 ASP A  94       3.886   2.276  -4.680  1.00 90.78           O
ATOM   1214  OD2 ASP A  94       4.488   2.082  -6.816  1.00 90.78           O
ATOM   1215  HN  ASP A  94       3.611   5.456  -6.106  1.00 90.78           H
ATOM   1216  N   LEU A  95       6.319   6.726  -4.915  1.00 91.19           N
ATOM   1217  CA  LEU A  95       7.432   7.617  -4.631  1.00 91.19           C
ATOM   1218  C   LEU A  95       7.142   8.394  -3.345  1.00 91.19           C
ATOM   1219  O   LEU A  95       8.020   8.546  -2.496  1.00 91.19           O
ATOM   1220  HA  LEU A  95       8.313   6.997  -4.469  1.00 91.19           H
ATOM   1221  CB  LEU A  95       7.723   8.512  -5.837  1.00 91.19           C
ATOM   1222 1HB  LEU A  95       7.831   7.878  -6.717  1.00 91.19           H
ATOM   1223 2HB  LEU A  95       6.856   9.150  -6.009  1.00 91.19           H
ATOM   1224  CG  LEU A  95       8.962   9.402  -5.729  1.00 91.19           C
ATOM   1225  HG  LEU A  95       8.883   9.988  -4.813  1.00 91.19           H
ATOM   1226  CD1 LEU A  95      10.234   8.559  -5.617  1.00 91.19           C
ATOM   1227 1HD1 LEU A  95      10.177   7.930  -4.729  1.00 91.19           H
ATOM   1228 2HD1 LEU A  95      10.332   7.930  -6.502  1.00 91.19           H
ATOM   1229 3HD1 LEU A  95      11.100   9.217  -5.541  1.00 91.19           H
ATOM   1230  CD2 LEU A  95       9.031  10.391  -6.894  1.00 91.19           C
ATOM   1231 1HD2 LEU A  95       9.076   9.842  -7.834  1.00 91.19           H
ATOM   1232 2HD2 LEU A  95       8.144  11.025  -6.885  1.00 91.19           H
ATOM   1233 3HD2 LEU A  95       9.921  11.012  -6.792  1.00 91.19           H
ATOM   1234  HN  LEU A  95       5.846   6.902  -5.778  1.00 91.19           H
ATOM   1235  N   LEU A  96       5.908   8.865  -3.241  1.00 88.41           N
ATOM   1236  CA  LEU A  96       5.502   9.652  -2.089  1.00 88.41           C
ATOM   1237  C   LEU A  96       5.667   8.813  -0.820  1.00 88.41           C
ATOM   1238  O   LEU A  96       6.144   9.310   0.199  1.00 88.41           O
ATOM   1239  HA  LEU A  96       6.173  10.509  -2.026  1.00 88.41           H
ATOM   1240  CB  LEU A  96       4.087  10.198  -2.285  1.00 88.41           C
ATOM   1241 1HB  LEU A  96       3.443   9.379  -2.605  1.00 88.41           H
ATOM   1242 2HB  LEU A  96       3.713  10.539  -1.320  1.00 88.41           H
ATOM   1243  CG  LEU A  96       3.943  11.344  -3.289  1.00 88.41           C
ATOM   1244  HG  LEU A  96       4.374  11.023  -4.237  1.00 88.41           H
ATOM   1245  CD1 LEU A  96       2.470  11.665  -3.548  1.00 88.41           C
ATOM   1246 1HD1 LEU A  96       1.971  10.783  -3.950  1.00 88.41           H
ATOM   1247 2HD1 LEU A  96       1.992  11.957  -2.613  1.00 88.41           H
ATOM   1248 3HD1 LEU A  96       2.397  12.482  -4.265  1.00 88.41           H
ATOM   1249  CD2 LEU A  96       4.726  12.576  -2.831  1.00 88.41           C
ATOM   1250 1HD2 LEU A  96       4.347  12.909  -1.865  1.00 88.41           H
ATOM   1251 2HD2 LEU A  96       5.782  12.322  -2.739  1.00 88.41           H
ATOM   1252 3HD2 LEU A  96       4.607  13.375  -3.563  1.00 88.41           H
ATOM   1253  HN  LEU A  96       5.194   8.717  -3.925  1.00 88.41           H
ATOM   1254  N   PHE A  97       5.263   7.556  -0.923  1.00 90.79           N
ATOM   1255  CA  PHE A  97       5.356   6.645   0.205  1.00 90.79           C
ATOM   1256  C   PHE A  97       6.814   6.423   0.613  1.00 90.79           C
ATOM   1257  O   PHE A  97       7.141   6.451   1.798  1.00 90.79           O
ATOM   1258  HA  PHE A  97       4.814   7.100   1.034  1.00 90.79           H
ATOM   1259  CB  PHE A  97       4.756   5.311  -0.247  1.00 90.79           C
ATOM   1260 1HB  PHE A  97       3.670   5.400  -0.262  1.00 90.79           H
ATOM   1261 2HB  PHE A  97       5.074   5.109  -1.269  1.00 90.79           H
ATOM   1262  CG  PHE A  97       5.144   4.124   0.637  1.00 90.79           C
ATOM   1263  CD1 PHE A  97       5.946   3.143   0.143  1.00 90.79           C
ATOM   1264  HD1 PHE A  97       6.313   3.203  -0.881  1.00 90.79           H
ATOM   1265  CD2 PHE A  97       4.687   4.049   1.915  1.00 90.79           C
ATOM   1266  HD2 PHE A  97       4.044   4.836   2.311  1.00 90.79           H
ATOM   1267  CE1 PHE A  97       6.307   2.041   0.963  1.00 90.79           C
ATOM   1268  HE1 PHE A  97       6.949   1.254   0.567  1.00 90.79           H
ATOM   1269  CE2 PHE A  97       5.047   2.947   2.735  1.00 90.79           C
ATOM   1270  HE2 PHE A  97       4.680   2.887   3.760  1.00 90.79           H
ATOM   1271  CZ  PHE A  97       5.849   1.966   2.242  1.00 90.79           C
ATOM   1272  HZ  PHE A  97       6.126   1.120   2.871  1.00 90.79           H
ATOM   1273  HN  PHE A  97       4.880   7.158  -1.757  1.00 90.79           H
ATOM   1274  N   LEU A  98       7.650   6.207  -0.392  1.00 93.57           N
ATOM   1275  CA  LEU A  98       9.022   5.798  -0.149  1.00 93.57           C
ATOM   1276  C   LEU A  98       9.737   6.882   0.660  1.00 93.57           C
ATOM   1277  O   LEU A  98      10.609   6.580   1.474  1.00 93.57           O
ATOM   1278  HA  LEU A  98       8.991   4.886   0.447  1.00 93.57           H
ATOM   1279  CB  LEU A  98       9.720   5.454  -1.467  1.00 93.57           C
ATOM   1280 1HB  LEU A  98       9.564   6.277  -2.164  1.00 93.57           H
ATOM   1281 2HB  LEU A  98      10.793   5.392  -1.281  1.00 93.57           H
ATOM   1282  CG  LEU A  98       9.273   4.157  -2.143  1.00 93.57           C
ATOM   1283  HG  LEU A  98       8.184   4.114  -2.115  1.00 93.57           H
ATOM   1284  CD1 LEU A  98       9.687   4.135  -3.616  1.00 93.57           C
ATOM   1285 1HD1 LEU A  98       9.228   4.977  -4.135  1.00 93.57           H
ATOM   1286 2HD1 LEU A  98      10.772   4.212  -3.689  1.00 93.57           H
ATOM   1287 3HD1 LEU A  98       9.357   3.203  -4.073  1.00 93.57           H
ATOM   1288  CD2 LEU A  98       9.792   2.934  -1.384  1.00 93.57           C
ATOM   1289 1HD2 LEU A  98      10.882   2.958  -1.360  1.00 93.57           H
ATOM   1290 2HD2 LEU A  98       9.406   2.948  -0.365  1.00 93.57           H
ATOM   1291 3HD2 LEU A  98       9.460   2.026  -1.887  1.00 93.57           H
ATOM   1292  HN  LEU A  98       7.403   6.307  -1.356  1.00 93.57           H
ATOM   1293  N   VAL A  99       9.342   8.121   0.409  1.00 90.74           N
ATOM   1294  CA  VAL A  99       9.956   9.254   1.080  1.00 90.74           C
ATOM   1295  C   VAL A  99       9.704   9.147   2.585  1.00 90.74           C
ATOM   1296  O   VAL A  99      10.411   9.761   3.382  1.00 90.74           O
ATOM   1297  HA  VAL A  99      11.030   9.200   0.900  1.00 90.74           H
ATOM   1298  CB  VAL A  99       9.439  10.562   0.479  1.00 90.74           C
ATOM   1299  HB  VAL A  99       8.350  10.544   0.522  1.00 90.74           H
ATOM   1300  CG1 VAL A  99       9.921  11.767   1.290  1.00 90.74           C
ATOM   1301 1HG1 VAL A  99       9.557  11.684   2.314  1.00 90.74           H
ATOM   1302 2HG1 VAL A  99      11.011  11.790   1.293  1.00 90.74           H
ATOM   1303 3HG1 VAL A  99       9.539  12.683   0.841  1.00 90.74           H
ATOM   1304  CG2 VAL A  99       9.849  10.690  -0.990  1.00 90.74           C
ATOM   1305 1HG2 VAL A  99      10.936  10.677  -1.066  1.00 90.74           H
ATOM   1306 2HG2 VAL A  99       9.434   9.857  -1.557  1.00 90.74           H
ATOM   1307 3HG2 VAL A  99       9.469  11.629  -1.392  1.00 90.74           H
ATOM   1308  HN  VAL A  99       8.617   8.356  -0.239  1.00 90.74           H
ATOM   1309  N   THR A 100       8.693   8.362   2.929  1.00 90.59           N
ATOM   1310  CA  THR A 100       8.312   8.200   4.322  1.00 90.59           C
ATOM   1311  C   THR A 100       9.192   7.146   4.997  1.00 90.59           C
ATOM   1312  O   THR A 100       9.331   7.137   6.219  1.00 90.59           O
ATOM   1313  HA  THR A 100       8.490   9.143   4.839  1.00 90.59           H
ATOM   1314  CB  THR A 100       6.820   7.865   4.368  1.00 90.59           C
ATOM   1315  HB  THR A 100       6.414   8.033   5.366  1.00 90.59           H
ATOM   1316  OG1 THR A 100       6.750   6.523   3.894  1.00 90.59           O
ATOM   1317  HG1 THR A 100       5.865   6.122   4.131  1.00 90.59           H
ATOM   1318  CG2 THR A 100       6.009   8.664   3.346  1.00 90.59           C
ATOM   1319 1HG2 THR A 100       6.372   8.443   2.342  1.00 90.59           H
ATOM   1320 2HG2 THR A 100       6.120   9.729   3.546  1.00 90.59           H
ATOM   1321 3HG2 THR A 100       4.957   8.388   3.421  1.00 90.59           H
ATOM   1322  HN  THR A 100       8.141   7.844   2.277  1.00 90.59           H
ATOM   1323  N   LEU A 101       9.764   6.282   4.171  1.00 93.00           N
ATOM   1324  CA  LEU A 101      10.439   5.098   4.675  1.00 93.00           C
ATOM   1325  C   LEU A 101      11.628   5.524   5.540  1.00 93.00           C
ATOM   1326  O   LEU A 101      11.890   4.922   6.580  1.00 93.00           O
ATOM   1327  HA  LEU A 101       9.730   4.561   5.305  1.00 93.00           H
ATOM   1328  CB  LEU A 101      10.819   4.166   3.523  1.00 93.00           C
ATOM   1329 1HB  LEU A 101      11.303   4.759   2.747  1.00 93.00           H
ATOM   1330 2HB  LEU A 101      11.559   3.453   3.888  1.00 93.00           H
ATOM   1331  CG  LEU A 101       9.669   3.383   2.887  1.00 93.00           C
ATOM   1332  HG  LEU A 101       8.975   4.097   2.443  1.00 93.00           H
ATOM   1333  CD1 LEU A 101      10.176   2.484   1.757  1.00 93.00           C
ATOM   1334 1HD1 LEU A 101      10.649   3.097   0.990  1.00 93.00           H
ATOM   1335 2HD1 LEU A 101      10.903   1.776   2.156  1.00 93.00           H
ATOM   1336 3HD1 LEU A 101       9.338   1.939   1.322  1.00 93.00           H
ATOM   1337  CD2 LEU A 101       8.892   2.594   3.943  1.00 93.00           C
ATOM   1338 1HD2 LEU A 101       9.563   1.891   4.436  1.00 93.00           H
ATOM   1339 2HD2 LEU A 101       8.480   3.282   4.680  1.00 93.00           H
ATOM   1340 3HD2 LEU A 101       8.080   2.047   3.463  1.00 93.00           H
ATOM   1341  HN  LEU A 101       9.772   6.380   3.176  1.00 93.00           H
ATOM   1342  N   PRO A 102      12.365   6.564   5.127  1.00 95.08           N
ATOM   1343  CA  PRO A 102      13.517   7.028   5.905  1.00 95.08           C
ATOM   1344  C   PRO A 102      13.160   7.304   7.356  1.00 95.08           C
ATOM   1345  O   PRO A 102      13.902   6.930   8.263  1.00 95.08           O
ATOM   1346  HA  PRO A 102      14.281   6.251   5.942  1.00 95.08           H
ATOM   1347  CB  PRO A 102      13.958   8.299   5.176  1.00 95.08           C
ATOM   1348 1HB  PRO A 102      13.484   9.186   5.596  1.00 95.08           H
ATOM   1349 2HB  PRO A 102      15.035   8.450   5.248  1.00 95.08           H
ATOM   1350  CG  PRO A 102      13.518   8.053   3.738  1.00 95.08           C
ATOM   1351 1HG  PRO A 102      13.437   8.982   3.175  1.00 95.08           H
ATOM   1352 2HG  PRO A 102      14.229   7.428   3.199  1.00 95.08           H
ATOM   1353  CD  PRO A 102      12.171   7.369   3.908  1.00 95.08           C
ATOM   1354 1HD  PRO A 102      11.363   8.090   4.029  1.00 95.08           H
ATOM   1355 2HD  PRO A 102      11.918   6.754   3.044  1.00 95.08           H
ATOM   1356  N   PHE A 103      12.022   7.958   7.538  1.00 93.60           N
ATOM   1357  CA  PHE A 103      11.582   8.337   8.870  1.00 93.60           C
ATOM   1358  C   PHE A 103      11.245   7.101   9.708  1.00 93.60           C
ATOM   1359  O   PHE A 103      11.586   7.035  10.887  1.00 93.60           O
ATOM   1360  HA  PHE A 103      12.402   8.879   9.340  1.00 93.60           H
ATOM   1361  CB  PHE A 103      10.319   9.183   8.700  1.00 93.60           C
ATOM   1362 1HB  PHE A 103       9.580   8.607   8.142  1.00 93.60           H
ATOM   1363 2HB  PHE A 103       9.892   9.382   9.682  1.00 93.60           H
ATOM   1364  CG  PHE A 103      10.553  10.514   7.982  1.00 93.60           C
ATOM   1365  CD1 PHE A 103      10.893  11.620   8.696  1.00 93.60           C
ATOM   1366  HD1 PHE A 103      10.998  11.559   9.779  1.00 93.60           H
ATOM   1367  CD2 PHE A 103      10.422  10.590   6.631  1.00 93.60           C
ATOM   1368  HD2 PHE A 103      10.150   9.704   6.059  1.00 93.60           H
ATOM   1369  CE1 PHE A 103      11.111  12.856   8.030  1.00 93.60           C
ATOM   1370  HE1 PHE A 103      11.383  13.742   8.603  1.00 93.60           H
ATOM   1371  CE2 PHE A 103      10.640  11.826   5.965  1.00 93.60           C
ATOM   1372  HE2 PHE A 103      10.535  11.887   4.882  1.00 93.60           H
ATOM   1373  CZ  PHE A 103      10.980  12.932   6.679  1.00 93.60           C
ATOM   1374  HZ  PHE A 103      11.147  13.880   6.168  1.00 93.60           H
ATOM   1375  HN  PHE A 103      11.408   8.228   6.797  1.00 93.60           H
ATOM   1376  N   TRP A 104      10.578   6.154   9.065  1.00 87.12           N
ATOM   1377  CA  TRP A 104      10.166   4.937   9.743  1.00 87.12           C
ATOM   1378  C   TRP A 104      11.426   4.153  10.116  1.00 87.12           C
ATOM   1379  O   TRP A 104      11.466   3.490  11.151  1.00 87.12           O
ATOM   1380  HA  TRP A 104       9.626   5.225  10.645  1.00 87.12           H
ATOM   1381  CB  TRP A 104       9.194   4.130   8.880  1.00 87.12           C
ATOM   1382 1HB  TRP A 104       9.615   4.023   7.880  1.00 87.12           H
ATOM   1383 2HB  TRP A 104       9.102   3.127   9.296  1.00 87.12           H
ATOM   1384  CG  TRP A 104       7.800   4.750   8.768  1.00 87.12           C
ATOM   1385  CD1 TRP A 104       7.134   5.087   7.655  1.00 87.12           C
ATOM   1386  HD1 TRP A 104       7.521   4.955   6.645  1.00 87.12           H
ATOM   1387  CD2 TRP A 104       6.922   5.095   9.860  1.00 87.12           C
ATOM   1388  NE1 TRP A 104       5.896   5.622   7.949  1.00 87.12           N
ATOM   1389  HE1 TRP A 104       5.220   5.946   7.288  1.00 87.12           H
ATOM   1390  CE2 TRP A 104       5.763   5.627   9.332  1.00 87.12           C
ATOM   1391  CE3 TRP A 104       7.101   4.961  11.248  1.00 87.12           C
ATOM   1392  HE3 TRP A 104       8.006   4.544  11.690  1.00 87.12           H
ATOM   1393  CZ2 TRP A 104       4.694   6.068  10.121  1.00 87.12           C
ATOM   1394  HZ2 TRP A 104       3.788   6.485   9.679  1.00 87.12           H
ATOM   1395  CZ3 TRP A 104       6.023   5.407  12.022  1.00 87.12           C
ATOM   1396  HZ3 TRP A 104       6.110   5.327  13.106  1.00 87.12           H
ATOM   1397  CH2 TRP A 104       4.850   5.945  11.506  1.00 87.12           C
ATOM   1398  HH2 TRP A 104       4.055   6.270  12.178  1.00 87.12           H
ATOM   1399  HN  TRP A 104      10.321   6.207   8.100  1.00 87.12           H
ATOM   1400  N   ALA A 105      12.426   4.256   9.252  1.00 95.51           N
ATOM   1401  CA  ALA A 105      13.679   3.553   9.470  1.00 95.51           C
ATOM   1402  C   ALA A 105      14.324   4.059  10.762  1.00 95.51           C
ATOM   1403  O   ALA A 105      14.775   3.265  11.586  1.00 95.51           O
ATOM   1404  HA  ALA A 105      13.450   2.493   9.579  1.00 95.51           H
ATOM   1405  CB  ALA A 105      14.587   3.739   8.253  1.00 95.51           C
ATOM   1406 1HB  ALA A 105      14.094   3.337   7.367  1.00 95.51           H
ATOM   1407 2HB  ALA A 105      14.787   4.801   8.107  1.00 95.51           H
ATOM   1408 3HB  ALA A 105      15.526   3.211   8.416  1.00 95.51           H
ATOM   1409  HN  ALA A 105      12.389   4.806   8.418  1.00 95.51           H
ATOM   1410  N   ILE A 106      14.348   5.376  10.897  1.00 92.36           N
ATOM   1411  CA  ILE A 106      14.942   5.997  12.069  1.00 92.36           C
ATOM   1412  C   ILE A 106      14.117   5.635  13.305  1.00 92.36           C
ATOM   1413  O   ILE A 106      14.672   5.286  14.346  1.00 92.36           O
ATOM   1414  HA  ILE A 106      15.942   5.582  12.188  1.00 92.36           H
ATOM   1415  CB  ILE A 106      15.100   7.504  11.855  1.00 92.36           C
ATOM   1416  HB  ILE A 106      14.149   7.900  11.498  1.00 92.36           H
ATOM   1417  CG1 ILE A 106      16.145   7.798  10.777  1.00 92.36           C
ATOM   1418 1HG1 ILE A 106      17.144   7.621  11.175  1.00 92.36           H
ATOM   1419 2HG1 ILE A 106      16.011   7.114   9.939  1.00 92.36           H
ATOM   1420  CG2 ILE A 106      15.419   8.215  13.172  1.00 92.36           C
ATOM   1421 1HG2 ILE A 106      14.610   8.046  13.881  1.00 92.36           H
ATOM   1422 2HG2 ILE A 106      16.350   7.820  13.581  1.00 92.36           H
ATOM   1423 3HG2 ILE A 106      15.527   9.284  12.991  1.00 92.36           H
ATOM   1424  CD1 ILE A 106      16.034   9.243  10.285  1.00 92.36           C
ATOM   1425 1HD1 ILE A 106      15.042   9.409   9.865  1.00 92.36           H
ATOM   1426 2HD1 ILE A 106      16.193   9.924  11.121  1.00 92.36           H
ATOM   1427 3HD1 ILE A 106      16.788   9.425   9.519  1.00 92.36           H
ATOM   1428  HN  ILE A 106      13.973   6.015  10.225  1.00 92.36           H
ATOM   1429  N   ALA A 107      12.804   5.731  13.151  1.00 93.48           N
ATOM   1430  CA  ALA A 107      11.901   5.507  14.267  1.00 93.48           C
ATOM   1431  C   ALA A 107      12.044   4.063  14.752  1.00 93.48           C
ATOM   1432  O   ALA A 107      11.955   3.795  15.949  1.00 93.48           O
ATOM   1433  HA  ALA A 107      12.193   6.182  15.071  1.00 93.48           H
ATOM   1434  CB  ALA A 107      10.470   5.840  13.840  1.00 93.48           C
ATOM   1435 1HB  ALA A 107      10.416   6.884  13.532  1.00 93.48           H
ATOM   1436 2HB  ALA A 107      10.182   5.200  13.005  1.00 93.48           H
ATOM   1437 3HB  ALA A 107       9.793   5.672  14.677  1.00 93.48           H
ATOM   1438  HN  ALA A 107      12.358   5.956  12.284  1.00 93.48           H
ATOM   1439  N   ALA A 108      12.264   3.171  13.797  1.00 92.94           N
ATOM   1440  CA  ALA A 108      12.376   1.756  14.107  1.00 92.94           C
ATOM   1441  C   ALA A 108      13.731   1.489  14.767  1.00 92.94           C
ATOM   1442  O   ALA A 108      13.850   0.601  15.610  1.00 92.94           O
ATOM   1443  HA  ALA A 108      11.583   1.506  14.812  1.00 92.94           H
ATOM   1444  CB  ALA A 108      12.178   0.936  12.831  1.00 92.94           C
ATOM   1445 1HB  ALA A 108      11.190   1.140  12.418  1.00 92.94           H
ATOM   1446 2HB  ALA A 108      12.940   1.210  12.101  1.00 92.94           H
ATOM   1447 3HB  ALA A 108      12.262  -0.125  13.064  1.00 92.94           H
ATOM   1448  HN  ALA A 108      12.364   3.401  12.829  1.00 92.94           H
ATOM   1449  N   ALA A 109      14.717   2.274  14.359  1.00 91.67           N
ATOM   1450  CA  ALA A 109      16.081   2.057  14.809  1.00 91.67           C
ATOM   1451  C   ALA A 109      16.185   2.409  16.294  1.00 91.67           C
ATOM   1452  O   ALA A 109      16.922   1.763  17.039  1.00 91.67           O
ATOM   1453  HA  ALA A 109      16.310   0.999  14.678  1.00 91.67           H
ATOM   1454  CB  ALA A 109      17.041   2.879  13.947  1.00 91.67           C
ATOM   1455 1HB  ALA A 109      16.949   2.571  12.905  1.00 91.67           H
ATOM   1456 2HB  ALA A 109      16.793   3.937  14.035  1.00 91.67           H
ATOM   1457 3HB  ALA A 109      18.064   2.717  14.285  1.00 91.67           H
ATOM   1458  HN  ALA A 109      14.596   3.044  13.733  1.00 91.67           H
ATOM   1459  N   ASP A 110      15.437   3.431  16.681  1.00 83.05           N
ATOM   1460  CA  ASP A 110      15.568   3.992  18.015  1.00 83.05           C
ATOM   1461  C   ASP A 110      14.200   4.478  18.497  1.00 83.05           C
ATOM   1462  O   ASP A 110      13.442   3.717  19.096  1.00 83.05           O
ATOM   1463  HA  ASP A 110      15.962   3.183  18.629  1.00 83.05           H
ATOM   1464  CB  ASP A 110      16.522   5.188  18.018  1.00 83.05           C
ATOM   1465 1HB  ASP A 110      17.459   4.912  17.535  1.00 83.05           H
ATOM   1466 2HB  ASP A 110      16.092   6.003  17.436  1.00 83.05           H
ATOM   1467  CG  ASP A 110      16.800   5.665  19.445  1.00 83.05           C
ATOM   1468  OD1 ASP A 110      16.382   4.943  20.376  1.00 83.05           O
ATOM   1469  OD2 ASP A 110      17.423   6.741  19.573  1.00 83.05           O
ATOM   1470  HN  ASP A 110      14.752   3.874  16.102  1.00 83.05           H
ATOM   1471  N   GLN A 111      13.924   5.744  18.216  1.00 86.12           N
ATOM   1472  CA  GLN A 111      12.664   6.343  18.620  1.00 86.12           C
ATOM   1473  C   GLN A 111      12.254   7.436  17.631  1.00 86.12           C
ATOM   1474  O   GLN A 111      13.034   7.813  16.759  1.00 86.12           O
ATOM   1475  HA  GLN A 111      11.936   5.531  18.597  1.00 86.12           H
ATOM   1476  CB  GLN A 111      12.751   6.896  20.044  1.00 86.12           C
ATOM   1477 1HB  GLN A 111      11.802   7.354  20.319  1.00 86.12           H
ATOM   1478 2HB  GLN A 111      12.927   6.080  20.745  1.00 86.12           H
ATOM   1479  CG  GLN A 111      13.875   7.928  20.163  1.00 86.12           C
ATOM   1480 1HG  GLN A 111      14.831   7.459  19.928  1.00 86.12           H
ATOM   1481 2HG  GLN A 111      13.722   8.723  19.433  1.00 86.12           H
ATOM   1482  CD  GLN A 111      13.926   8.524  21.571  1.00 86.12           C
ATOM   1483  OE1 GLN A 111      12.963   8.495  22.320  1.00 86.12           O
ATOM   1484  NE2 GLN A 111      15.099   9.064  21.888  1.00 86.12           N
ATOM   1485 1HE2 GLN A 111      15.849   9.055  21.226  1.00 86.12           H
ATOM   1486 2HE2 GLN A 111      15.231   9.479  22.788  1.00 86.12           H
ATOM   1487  HN  GLN A 111      14.543   6.354  17.722  1.00 86.12           H
ATOM   1488  N   TRP A 112      11.030   7.914  17.801  1.00 91.49           N
ATOM   1489  CA  TRP A 112      10.534   9.008  16.983  1.00 91.49           C
ATOM   1490  C   TRP A 112      11.227  10.293  17.442  1.00 91.49           C
ATOM   1491  O   TRP A 112      11.007  10.756  18.560  1.00 91.49           O
ATOM   1492  HA  TRP A 112      10.794   8.794  15.947  1.00 91.49           H
ATOM   1493  CB  TRP A 112       9.008   9.095  17.051  1.00 91.49           C
ATOM   1494 1HB  TRP A 112       8.588   8.117  16.816  1.00 91.49           H
ATOM   1495 2HB  TRP A 112       8.713   9.331  18.073  1.00 91.49           H
ATOM   1496  CG  TRP A 112       8.401  10.135  16.107  1.00 91.49           C
ATOM   1497  CD1 TRP A 112       8.018  11.387  16.395  1.00 91.49           C
ATOM   1498  HD1 TRP A 112       8.095  11.840  17.383  1.00 91.49           H
ATOM   1499  CD2 TRP A 112       8.123   9.962  14.702  1.00 91.49           C
ATOM   1500  NE1 TRP A 112       7.515  12.030  15.282  1.00 91.49           N
ATOM   1501  HE1 TRP A 112       7.167  12.967  15.247  1.00 91.49           H
ATOM   1502  CE2 TRP A 112       7.580  11.136  14.220  1.00 91.49           C
ATOM   1503  CE3 TRP A 112       8.322   8.850  13.865  1.00 91.49           C
ATOM   1504  HE3 TRP A 112       8.749   7.912  14.221  1.00 91.49           H
ATOM   1505  CZ2 TRP A 112       7.192  11.311  12.886  1.00 91.49           C
ATOM   1506  HZ2 TRP A 112       6.766  12.248  12.530  1.00 91.49           H
ATOM   1507  CZ3 TRP A 112       7.929   9.040  12.535  1.00 91.49           C
ATOM   1508  HZ3 TRP A 112       8.062   8.209  11.843  1.00 91.49           H
ATOM   1509  CH2 TRP A 112       7.382  10.216  12.034  1.00 91.49           C
ATOM   1510  HH2 TRP A 112       7.101  10.285  10.983  1.00 91.49           H
ATOM   1511  HN  TRP A 112      10.383   7.567  18.480  1.00 91.49           H
ATOM   1512  N   LYS A 113      12.050  10.832  16.555  1.00 84.33           N
ATOM   1513  CA  LYS A 113      12.903  11.954  16.911  1.00 84.33           C
ATOM   1514  C   LYS A 113      12.340  13.234  16.290  1.00 84.33           C
ATOM   1515  O   LYS A 113      12.970  14.288  16.354  1.00 84.33           O
ATOM   1516  HA  LYS A 113      12.874  12.055  17.996  1.00 84.33           H
ATOM   1517  CB  LYS A 113      14.354  11.668  16.521  1.00 84.33           C
ATOM   1518 1HB  LYS A 113      14.422  11.514  15.444  1.00 84.33           H
ATOM   1519 2HB  LYS A 113      14.975  12.532  16.758  1.00 84.33           H
ATOM   1520  CG  LYS A 113      14.886  10.434  17.253  1.00 84.33           C
ATOM   1521 1HG  LYS A 113      14.745  10.556  18.327  1.00 84.33           H
ATOM   1522 2HG  LYS A 113      14.315   9.555  16.953  1.00 84.33           H
ATOM   1523  CD  LYS A 113      16.369  10.214  16.949  1.00 84.33           C
ATOM   1524 1HD  LYS A 113      16.508  10.074  15.877  1.00 84.33           H
ATOM   1525 2HD  LYS A 113      16.938  11.100  17.231  1.00 84.33           H
ATOM   1526  CE  LYS A 113      16.908   8.995  17.701  1.00 84.33           C
ATOM   1527 1HE  LYS A 113      16.757   9.126  18.773  1.00 84.33           H
ATOM   1528 2HE  LYS A 113      16.351   8.105  17.408  1.00 84.33           H
ATOM   1529  NZ  LYS A 113      18.347   8.804  17.416  1.00 84.33           N
ATOM   1530 1HZ  LYS A 113      18.689   7.999  17.929  1.00 84.33           H
ATOM   1531 2HZ  LYS A 113      18.478   8.652  16.422  1.00 84.33           H
ATOM   1532 3HZ  LYS A 113      18.861   9.630  17.702  1.00 84.33           H
ATOM   1533  HN  LYS A 113      12.140  10.516  15.611  1.00 84.33           H
ATOM   1534  N   PHE A 114      11.159  13.099  15.703  1.00 90.05           N
ATOM   1535  CA  PHE A 114      10.583  14.182  14.924  1.00 90.05           C
ATOM   1536  C   PHE A 114       9.388  14.804  15.649  1.00 90.05           C
ATOM   1537  O   PHE A 114       8.930  14.278  16.663  1.00 90.05           O
ATOM   1538  HA  PHE A 114      11.360  14.936  14.794  1.00 90.05           H
ATOM   1539  CB  PHE A 114      10.104  13.577  13.603  1.00 90.05           C
ATOM   1540 1HB  PHE A 114       9.247  12.932  13.800  1.00 90.05           H
ATOM   1541 2HB  PHE A 114       9.756  14.379  12.952  1.00 90.05           H
ATOM   1542  CG  PHE A 114      11.173  12.768  12.865  1.00 90.05           C
ATOM   1543  CD1 PHE A 114      12.151  13.408  12.171  1.00 90.05           C
ATOM   1544  HD1 PHE A 114      12.175  14.497  12.141  1.00 90.05           H
ATOM   1545  CD2 PHE A 114      11.144  11.409  12.903  1.00 90.05           C
ATOM   1546  HD2 PHE A 114      10.359  10.895  13.459  1.00 90.05           H
ATOM   1547  CE1 PHE A 114      13.143  12.657  11.486  1.00 90.05           C
ATOM   1548  HE1 PHE A 114      13.928  13.170  10.930  1.00 90.05           H
ATOM   1549  CE2 PHE A 114      12.135  10.658  12.218  1.00 90.05           C
ATOM   1550  HE2 PHE A 114      12.112   9.569  12.248  1.00 90.05           H
ATOM   1551  CZ  PHE A 114      13.114  11.298  11.524  1.00 90.05           C
ATOM   1552  HZ  PHE A 114      13.876  10.722  10.999  1.00 90.05           H
ATOM   1553  HN  PHE A 114      10.601  12.271  15.754  1.00 90.05           H
ATOM   1554  N   GLN A 115       8.918  15.915  15.102  1.00 82.40           N
ATOM   1555  CA  GLN A 115       7.810  16.636  15.706  1.00 82.40           C
ATOM   1556  C   GLN A 115       6.495  15.894  15.458  1.00 82.40           C
ATOM   1557  O   GLN A 115       6.425  15.022  14.594  1.00 82.40           O
ATOM   1558  HA  GLN A 115       8.027  16.658  16.774  1.00 82.40           H
ATOM   1559  CB  GLN A 115       7.738  18.071  15.180  1.00 82.40           C
ATOM   1560 1HB  GLN A 115       7.672  18.061  14.092  1.00 82.40           H
ATOM   1561 2HB  GLN A 115       6.832  18.552  15.550  1.00 82.40           H
ATOM   1562  CG  GLN A 115       8.964  18.877  15.615  1.00 82.40           C
ATOM   1563 1HG  GLN A 115       9.066  18.834  16.699  1.00 82.40           H
ATOM   1564 2HG  GLN A 115       9.864  18.432  15.192  1.00 82.40           H
ATOM   1565  CD  GLN A 115       8.849  20.335  15.165  1.00 82.40           C
ATOM   1566  OE1 GLN A 115       7.939  20.721  14.451  1.00 82.40           O
ATOM   1567  NE2 GLN A 115       9.822  21.119  15.621  1.00 82.40           N
ATOM   1568 1HE2 GLN A 115      10.540  20.739  16.203  1.00 82.40           H
ATOM   1569 2HE2 GLN A 115       9.834  22.090  15.381  1.00 82.40           H
ATOM   1570  HN  GLN A 115       9.279  16.322  14.263  1.00 82.40           H
ATOM   1571  N   THR A 116       5.487  16.268  16.231  1.00 88.69           N
ATOM   1572  CA  THR A 116       4.177  15.652  16.103  1.00 88.69           C
ATOM   1573  C   THR A 116       3.633  15.845  14.686  1.00 88.69           C
ATOM   1574  O   THR A 116       3.008  14.944  14.129  1.00 88.69           O
ATOM   1575  HA  THR A 116       4.285  14.579  16.260  1.00 88.69           H
ATOM   1576  CB  THR A 116       3.271  16.238  17.187  1.00 88.69           C
ATOM   1577  HB  THR A 116       2.976  17.257  16.939  1.00 88.69           H
ATOM   1578  OG1 THR A 116       4.025  16.090  18.387  1.00 88.69           O
ATOM   1579  HG1 THR A 116       3.646  16.677  19.103  1.00 88.69           H
ATOM   1580  CG2 THR A 116       2.020  15.389  17.427  1.00 88.69           C
ATOM   1581 1HG2 THR A 116       2.315  14.388  17.741  1.00 88.69           H
ATOM   1582 2HG2 THR A 116       1.442  15.325  16.505  1.00 88.69           H
ATOM   1583 3HG2 THR A 116       1.412  15.850  18.206  1.00 88.69           H
ATOM   1584  HN  THR A 116       5.553  16.977  16.933  1.00 88.69           H
ATOM   1585  N   PHE A 117       3.889  17.027  14.144  1.00 91.79           N
ATOM   1586  CA  PHE A 117       3.424  17.354  12.807  1.00 91.79           C
ATOM   1587  C   PHE A 117       3.894  16.310  11.792  1.00 91.79           C
ATOM   1588  O   PHE A 117       3.108  15.836  10.974  1.00 91.79           O
ATOM   1589  HA  PHE A 117       2.334  17.363  12.837  1.00 91.79           H
ATOM   1590  CB  PHE A 117       4.029  18.711  12.443  1.00 91.79           C
ATOM   1591 1HB  PHE A 117       3.678  19.457  13.156  1.00 91.79           H
ATOM   1592 2HB  PHE A 117       5.112  18.654  12.547  1.00 91.79           H
ATOM   1593  CG  PHE A 117       3.691  19.183  11.027  1.00 91.79           C
ATOM   1594  CD1 PHE A 117       4.637  19.136  10.051  1.00 91.79           C
ATOM   1595  HD1 PHE A 117       5.635  18.763  10.277  1.00 91.79           H
ATOM   1596  CD2 PHE A 117       2.445  19.648  10.744  1.00 91.79           C
ATOM   1597  HD2 PHE A 117       1.686  19.686  11.527  1.00 91.79           H
ATOM   1598  CE1 PHE A 117       4.323  19.574   8.737  1.00 91.79           C
ATOM   1599  HE1 PHE A 117       5.081  19.537   7.955  1.00 91.79           H
ATOM   1600  CE2 PHE A 117       2.131  20.086   9.430  1.00 91.79           C
ATOM   1601  HE2 PHE A 117       1.132  20.459   9.204  1.00 91.79           H
ATOM   1602  CZ  PHE A 117       3.077  20.040   8.454  1.00 91.79           C
ATOM   1603  HZ  PHE A 117       2.836  20.375   7.446  1.00 91.79           H
ATOM   1604  HN  PHE A 117       4.404  17.752  14.602  1.00 91.79           H
ATOM   1605  N   MET A 118       5.175  15.982  11.879  1.00 89.18           N
ATOM   1606  CA  MET A 118       5.765  15.020  10.964  1.00 89.18           C
ATOM   1607  C   MET A 118       5.141  13.635  11.148  1.00 89.18           C
ATOM   1608  O   MET A 118       5.026  12.870  10.191  1.00 89.18           O
ATOM   1609  HA  MET A 118       5.547  15.394   9.964  1.00 89.18           H
ATOM   1610  CB  MET A 118       7.273  14.937  11.212  1.00 89.18           C
ATOM   1611 1HB  MET A 118       7.466  14.866  12.282  1.00 89.18           H
ATOM   1612 2HB  MET A 118       7.671  14.032  10.755  1.00 89.18           H
ATOM   1613  CG  MET A 118       7.990  16.162  10.639  1.00 89.18           C
ATOM   1614 1HG  MET A 118       7.698  17.055  11.191  1.00 89.18           H
ATOM   1615 2HG  MET A 118       9.068  16.051  10.758  1.00 89.18           H
ATOM   1616  SD  MET A 118       7.585  16.354   8.911  1.00 89.18           S
ATOM   1617  CE  MET A 118       8.236  14.821   8.268  1.00 89.18           C
ATOM   1618 1HE  MET A 118       9.306  14.768   8.469  1.00 89.18           H
ATOM   1619 2HE  MET A 118       7.734  13.982   8.750  1.00 89.18           H
ATOM   1620 3HE  MET A 118       8.066  14.777   7.192  1.00 89.18           H
ATOM   1621  HN  MET A 118       5.805  16.361  12.557  1.00 89.18           H
ATOM   1622  N   CYS A 119       4.754  13.354  12.383  1.00 94.10           N
ATOM   1623  CA  CYS A 119       4.086  12.102  12.692  1.00 94.10           C
ATOM   1624  C   CYS A 119       2.779  12.047  11.898  1.00 94.10           C
ATOM   1625  O   CYS A 119       2.478  11.039  11.261  1.00 94.10           O
ATOM   1626  HA  CYS A 119       4.760  11.303  12.384  1.00 94.10           H
ATOM   1627  CB  CYS A 119       3.847  11.943  14.195  1.00 94.10           C
ATOM   1628 1HB  CYS A 119       4.801  11.905  14.721  1.00 94.10           H
ATOM   1629 2HB  CYS A 119       3.306  12.808  14.579  1.00 94.10           H
ATOM   1630  SG  CYS A 119       2.893  10.416  14.520  1.00 94.10           S
ATOM   1631  HN  CYS A 119       4.891  13.964  13.164  1.00 94.10           H
ATOM   1632  N   LYS A 120       2.038  13.143  11.963  1.00 92.44           N
ATOM   1633  CA  LYS A 120       0.758  13.222  11.280  1.00 92.44           C
ATOM   1634  C   LYS A 120       0.975  13.042   9.776  1.00 92.44           C
ATOM   1635  O   LYS A 120       0.267  12.270   9.131  1.00 92.44           O
ATOM   1636  HA  LYS A 120       0.143  12.398  11.641  1.00 92.44           H
ATOM   1637  CB  LYS A 120       0.034  14.520  11.646  1.00 92.44           C
ATOM   1638 1HB  LYS A 120       0.699  15.369  11.485  1.00 92.44           H
ATOM   1639 2HB  LYS A 120      -0.825  14.659  10.990  1.00 92.44           H
ATOM   1640  CG  LYS A 120      -0.429  14.497  13.104  1.00 92.44           C
ATOM   1641 1HG  LYS A 120      -1.135  13.680  13.252  1.00 92.44           H
ATOM   1642 2HG  LYS A 120       0.423  14.304  13.756  1.00 92.44           H
ATOM   1643  CD  LYS A 120      -1.085  15.824  13.491  1.00 92.44           C
ATOM   1644 1HD  LYS A 120      -0.376  16.639  13.351  1.00 92.44           H
ATOM   1645 2HD  LYS A 120      -1.931  16.021  12.833  1.00 92.44           H
ATOM   1646  CE  LYS A 120      -1.559  15.796  14.946  1.00 92.44           C
ATOM   1647 1HE  LYS A 120      -0.777  15.382  15.582  1.00 92.44           H
ATOM   1648 2HE  LYS A 120      -1.747  16.813  15.293  1.00 92.44           H
ATOM   1649  NZ  LYS A 120      -2.792  14.987  15.074  1.00 92.44           N
ATOM   1650 1HZ  LYS A 120      -3.224  15.170  15.973  1.00 92.44           H
ATOM   1651 2HZ  LYS A 120      -3.437  15.234  14.332  1.00 92.44           H
ATOM   1652 3HZ  LYS A 120      -2.559  14.003  15.006  1.00 92.44           H
ATOM   1653  HN  LYS A 120       2.298  13.965  12.468  1.00 92.44           H
ATOM   1654  N   VAL A 121       1.956  13.769   9.261  1.00 93.59           N
ATOM   1655  CA  VAL A 121       2.206  13.781   7.830  1.00 93.59           C
ATOM   1656  C   VAL A 121       2.584  12.371   7.371  1.00 93.59           C
ATOM   1657  O   VAL A 121       2.012  11.851   6.414  1.00 93.59           O
ATOM   1658  HA  VAL A 121       1.280  14.073   7.336  1.00 93.59           H
ATOM   1659  CB  VAL A 121       3.273  14.825   7.494  1.00 93.59           C
ATOM   1660  HB  VAL A 121       4.136  14.641   8.134  1.00 93.59           H
ATOM   1661  CG1 VAL A 121       3.730  14.694   6.039  1.00 93.59           C
ATOM   1662 1HG1 VAL A 121       4.150  13.701   5.879  1.00 93.59           H
ATOM   1663 2HG1 VAL A 121       2.877  14.839   5.376  1.00 93.59           H
ATOM   1664 3HG1 VAL A 121       4.488  15.448   5.827  1.00 93.59           H
ATOM   1665  CG2 VAL A 121       2.766  16.239   7.784  1.00 93.59           C
ATOM   1666 1HG2 VAL A 121       1.880  16.438   7.181  1.00 93.59           H
ATOM   1667 2HG2 VAL A 121       2.514  16.325   8.841  1.00 93.59           H
ATOM   1668 3HG2 VAL A 121       3.544  16.962   7.536  1.00 93.59           H
ATOM   1669  HN  VAL A 121       2.572  14.341   9.802  1.00 93.59           H
ATOM   1670  N   VAL A 122       3.547  11.792   8.074  1.00 92.55           N
ATOM   1671  CA  VAL A 122       4.142  10.540   7.640  1.00 92.55           C
ATOM   1672  C   VAL A 122       3.074   9.445   7.641  1.00 92.55           C
ATOM   1673  O   VAL A 122       2.969   8.674   6.688  1.00 92.55           O
ATOM   1674  HA  VAL A 122       4.498  10.682   6.619  1.00 92.55           H
ATOM   1675  CB  VAL A 122       5.347  10.201   8.519  1.00 92.55           C
ATOM   1676  HB  VAL A 122       5.031  10.262   9.560  1.00 92.55           H
ATOM   1677  CG1 VAL A 122       5.831   8.773   8.259  1.00 92.55           C
ATOM   1678 1HG1 VAL A 122       5.027   8.071   8.481  1.00 92.55           H
ATOM   1679 2HG1 VAL A 122       6.122   8.673   7.213  1.00 92.55           H
ATOM   1680 3HG1 VAL A 122       6.688   8.558   8.897  1.00 92.55           H
ATOM   1681  CG2 VAL A 122       6.479  11.210   8.311  1.00 92.55           C
ATOM   1682 1HG2 VAL A 122       6.792  11.194   7.268  1.00 92.55           H
ATOM   1683 2HG2 VAL A 122       6.127  12.208   8.570  1.00 92.55           H
ATOM   1684 3HG2 VAL A 122       7.323  10.945   8.948  1.00 92.55           H
ATOM   1685  HN  VAL A 122       3.918  12.164   8.925  1.00 92.55           H
ATOM   1686  N   ASN A 123       2.308   9.411   8.722  1.00 91.50           N
ATOM   1687  CA  ASN A 123       1.242   8.433   8.853  1.00 91.50           C
ATOM   1688  C   ASN A 123       0.219   8.645   7.734  1.00 91.50           C
ATOM   1689  O   ASN A 123      -0.267   7.683   7.142  1.00 91.50           O
ATOM   1690  HA  ASN A 123       1.734   7.462   8.789  1.00 91.50           H
ATOM   1691  CB  ASN A 123       0.516   8.585  10.191  1.00 91.50           C
ATOM   1692 1HB  ASN A 123       0.604   9.613  10.542  1.00 91.50           H
ATOM   1693 2HB  ASN A 123      -0.547   8.383  10.058  1.00 91.50           H
ATOM   1694  CG  ASN A 123       1.094   7.631  11.239  1.00 91.50           C
ATOM   1695  OD1 ASN A 123       1.801   6.686  10.933  1.00 91.50           O
ATOM   1696  ND2 ASN A 123       0.753   7.931  12.490  1.00 91.50           N
ATOM   1697 1HD2 ASN A 123       0.169   8.722  12.673  1.00 91.50           H
ATOM   1698 2HD2 ASN A 123       1.082   7.366  13.247  1.00 91.50           H
ATOM   1699  HN  ASN A 123       2.406  10.036   9.496  1.00 91.50           H
ATOM   1700  N   SER A 124      -0.077   9.911   7.480  1.00 92.15           N
ATOM   1701  CA  SER A 124      -1.090  10.260   6.499  1.00 92.15           C
ATOM   1702  C   SER A 124      -0.621   9.864   5.097  1.00 92.15           C
ATOM   1703  O   SER A 124      -1.394   9.320   4.310  1.00 92.15           O
ATOM   1704  HA  SER A 124      -1.974   9.689   6.782  1.00 92.15           H
ATOM   1705  CB  SER A 124      -1.412  11.755   6.547  1.00 92.15           C
ATOM   1706 1HB  SER A 124      -0.522  12.327   6.287  1.00 92.15           H
ATOM   1707 2HB  SER A 124      -2.170  11.987   5.799  1.00 92.15           H
ATOM   1708  OG  SER A 124      -1.876  12.160   7.832  1.00 92.15           O
ATOM   1709  HG  SER A 124      -1.199  12.750   8.270  1.00 92.15           H
ATOM   1710  HN  SER A 124       0.362  10.690   7.929  1.00 92.15           H
ATOM   1711  N   MET A 125       0.645  10.152   4.828  1.00 85.95           N
ATOM   1712  CA  MET A 125       1.217   9.861   3.525  1.00 85.95           C
ATOM   1713  C   MET A 125       1.176   8.360   3.230  1.00 85.95           C
ATOM   1714  O   MET A 125       0.831   7.951   2.123  1.00 85.95           O
ATOM   1715  HA  MET A 125       0.598  10.397   2.806  1.00 85.95           H
ATOM   1716  CB  MET A 125       2.667  10.350   3.484  1.00 85.95           C
ATOM   1717 1HB  MET A 125       3.183  10.046   4.395  1.00 85.95           H
ATOM   1718 2HB  MET A 125       3.189   9.880   2.650  1.00 85.95           H
ATOM   1719  CG  MET A 125       2.728  11.872   3.339  1.00 85.95           C
ATOM   1720 1HG  MET A 125       2.195  12.182   2.441  1.00 85.95           H
ATOM   1721 2HG  MET A 125       2.230  12.346   4.185  1.00 85.95           H
ATOM   1722  SD  MET A 125       4.428  12.409   3.255  1.00 85.95           S
ATOM   1723  CE  MET A 125       4.839  11.879   1.601  1.00 85.95           C
ATOM   1724 1HE  MET A 125       4.712  10.800   1.523  1.00 85.95           H
ATOM   1725 2HE  MET A 125       4.182  12.376   0.887  1.00 85.95           H
ATOM   1726 3HE  MET A 125       5.875  12.139   1.383  1.00 85.95           H
ATOM   1727  HN  MET A 125       1.273  10.575   5.481  1.00 85.95           H
ATOM   1728  N   TYR A 126       1.533   7.581   4.241  1.00 85.08           N
ATOM   1729  CA  TYR A 126       1.495   6.134   4.119  1.00 85.08           C
ATOM   1730  C   TYR A 126       0.080   5.647   3.798  1.00 85.08           C
ATOM   1731  O   TYR A 126      -0.107   4.808   2.919  1.00 85.08           O
ATOM   1732  HA  TYR A 126       2.163   5.846   3.307  1.00 85.08           H
ATOM   1733  CB  TYR A 126       1.912   5.585   5.485  1.00 85.08           C
ATOM   1734 1HB  TYR A 126       2.987   5.719   5.606  1.00 85.08           H
ATOM   1735 2HB  TYR A 126       1.428   6.172   6.265  1.00 85.08           H
ATOM   1736  CG  TYR A 126       1.571   4.108   5.693  1.00 85.08           C
ATOM   1737  CD1 TYR A 126       0.552   3.750   6.553  1.00 85.08           C
ATOM   1738  HD1 TYR A 126      -0.009   4.519   7.083  1.00 85.08           H
ATOM   1739  CD2 TYR A 126       2.281   3.134   5.021  1.00 85.08           C
ATOM   1740  HD2 TYR A 126       3.086   3.417   4.343  1.00 85.08           H
ATOM   1741  CE1 TYR A 126       0.231   2.360   6.749  1.00 85.08           C
ATOM   1742  HE1 TYR A 126      -0.571   2.063   7.425  1.00 85.08           H
ATOM   1743  CE2 TYR A 126       1.960   1.744   5.217  1.00 85.08           C
ATOM   1744  HE2 TYR A 126       2.513   0.965   4.693  1.00 85.08           H
ATOM   1745  CZ  TYR A 126       0.950   1.426   6.071  1.00 85.08           C
ATOM   1746  OH  TYR A 126       0.646   0.113   6.256  1.00 85.08           O
ATOM   1747  HH  TYR A 126       1.140  -0.449   5.592  1.00 85.08           H
ATOM   1748  HN  TYR A 126       1.844   7.923   5.128  1.00 85.08           H
ATOM   1749  N   LYS A 127      -0.879   6.196   4.529  1.00 85.16           N
ATOM   1750  CA  LYS A 127      -2.255   5.741   4.420  1.00 85.16           C
ATOM   1751  C   LYS A 127      -2.795   6.090   3.031  1.00 85.16           C
ATOM   1752  O   LYS A 127      -3.519   5.302   2.427  1.00 85.16           O
ATOM   1753  HA  LYS A 127      -2.250   4.657   4.526  1.00 85.16           H
ATOM   1754  CB  LYS A 127      -3.098   6.304   5.566  1.00 85.16           C
ATOM   1755 1HB  LYS A 127      -2.554   6.205   6.506  1.00 85.16           H
ATOM   1756 2HB  LYS A 127      -3.268   7.369   5.409  1.00 85.16           H
ATOM   1757  CG  LYS A 127      -4.440   5.578   5.668  1.00 85.16           C
ATOM   1758 1HG  LYS A 127      -5.092   6.107   6.363  1.00 85.16           H
ATOM   1759 2HG  LYS A 127      -4.936   5.585   4.697  1.00 85.16           H
ATOM   1760  CD  LYS A 127      -4.248   4.134   6.138  1.00 85.16           C
ATOM   1761 1HD  LYS A 127      -3.786   3.548   5.344  1.00 85.16           H
ATOM   1762 2HD  LYS A 127      -3.566   4.113   6.988  1.00 85.16           H
ATOM   1763  CE  LYS A 127      -5.585   3.504   6.534  1.00 85.16           C
ATOM   1764 1HE  LYS A 127      -6.404   4.052   6.068  1.00 85.16           H
ATOM   1765 2HE  LYS A 127      -5.635   2.481   6.163  1.00 85.16           H
ATOM   1766  NZ  LYS A 127      -5.747   3.513   8.005  1.00 85.16           N
ATOM   1767 1HZ  LYS A 127      -6.538   2.932   8.261  1.00 85.16           H
ATOM   1768 2HZ  LYS A 127      -4.906   3.150   8.440  1.00 85.16           H
ATOM   1769 3HZ  LYS A 127      -5.909   4.463   8.321  1.00 85.16           H
ATOM   1770  HN  LYS A 127      -0.730   6.936   5.184  1.00 85.16           H
ATOM   1771  N   MET A 128      -2.420   7.273   2.566  1.00 85.89           N
ATOM   1772  CA  MET A 128      -2.848   7.731   1.255  1.00 85.89           C
ATOM   1773  C   MET A 128      -2.284   6.836   0.150  1.00 85.89           C
ATOM   1774  O   MET A 128      -2.992   6.488  -0.793  1.00 85.89           O
ATOM   1775  HA  MET A 128      -3.936   7.668   1.263  1.00 85.89           H
ATOM   1776  CB  MET A 128      -2.375   9.170   1.038  1.00 85.89           C
ATOM   1777 1HB  MET A 128      -2.655   9.782   1.895  1.00 85.89           H
ATOM   1778 2HB  MET A 128      -1.288   9.193   0.970  1.00 85.89           H
ATOM   1779  CG  MET A 128      -2.983   9.760  -0.236  1.00 85.89           C
ATOM   1780 1HG  MET A 128      -2.714   9.147  -1.096  1.00 85.89           H
ATOM   1781 2HG  MET A 128      -4.071   9.752  -0.168  1.00 85.89           H
ATOM   1782  SD  MET A 128      -2.400  11.431  -0.474  1.00 85.89           S
ATOM   1783  CE  MET A 128      -3.236  12.246   0.876  1.00 85.89           C
ATOM   1784 1HE  MET A 128      -4.314  12.132   0.759  1.00 85.89           H
ATOM   1785 2HE  MET A 128      -2.924  11.798   1.820  1.00 85.89           H
ATOM   1786 3HE  MET A 128      -2.981  13.305   0.875  1.00 85.89           H
ATOM   1787  HN  MET A 128      -1.837   7.912   3.067  1.00 85.89           H
ATOM   1788  N   ASN A 129      -1.015   6.489   0.305  1.00 81.85           N
ATOM   1789  CA  ASN A 129      -0.358   5.609  -0.647  1.00 81.85           C
ATOM   1790  C   ASN A 129      -1.079   4.259  -0.668  1.00 81.85           C
ATOM   1791  O   ASN A 129      -1.375   3.726  -1.737  1.00 81.85           O
ATOM   1792  HA  ASN A 129      -0.417   6.127  -1.604  1.00 81.85           H
ATOM   1793  CB  ASN A 129       1.099   5.360  -0.254  1.00 81.85           C
ATOM   1794 1HB  ASN A 129       1.671   6.282  -0.362  1.00 81.85           H
ATOM   1795 2HB  ASN A 129       1.152   5.074   0.796  1.00 81.85           H
ATOM   1796  CG  ASN A 129       1.722   4.263  -1.120  1.00 81.85           C
ATOM   1797  OD1 ASN A 129       1.768   3.100  -0.754  1.00 81.85           O
ATOM   1798  ND2 ASN A 129       2.196   4.697  -2.284  1.00 81.85           N
ATOM   1799 1HD2 ASN A 129       2.126   5.665  -2.523  1.00 81.85           H
ATOM   1800 2HD2 ASN A 129       2.622   4.054  -2.921  1.00 81.85           H
ATOM   1801  HN  ASN A 129      -0.438   6.797   1.062  1.00 81.85           H
ATOM   1802  N   PHE A 130      -1.340   3.745   0.524  1.00 87.15           N
ATOM   1803  CA  PHE A 130      -1.931   2.424   0.657  1.00 87.15           C
ATOM   1804  C   PHE A 130      -3.199   2.304  -0.189  1.00 87.15           C
ATOM   1805  O   PHE A 130      -3.331   1.378  -0.989  1.00 87.15           O
ATOM   1806  HA  PHE A 130      -1.192   1.703   0.307  1.00 87.15           H
ATOM   1807  CB  PHE A 130      -2.297   2.244   2.132  1.00 87.15           C
ATOM   1808 1HB  PHE A 130      -1.386   2.283   2.729  1.00 87.15           H
ATOM   1809 2HB  PHE A 130      -2.920   3.081   2.446  1.00 87.15           H
ATOM   1810  CG  PHE A 130      -3.032   0.937   2.435  1.00 87.15           C
ATOM   1811  CD1 PHE A 130      -4.382   0.938   2.599  1.00 87.15           C
ATOM   1812  HD1 PHE A 130      -4.940   1.871   2.514  1.00 87.15           H
ATOM   1813  CD2 PHE A 130      -2.335  -0.227   2.541  1.00 87.15           C
ATOM   1814  HD2 PHE A 130      -1.253  -0.228   2.410  1.00 87.15           H
ATOM   1815  CE1 PHE A 130      -5.064  -0.275   2.881  1.00 87.15           C
ATOM   1816  HE1 PHE A 130      -6.146  -0.274   3.012  1.00 87.15           H
ATOM   1817  CE2 PHE A 130      -3.018  -1.440   2.823  1.00 87.15           C
ATOM   1818  HE2 PHE A 130      -2.459  -2.372   2.907  1.00 87.15           H
ATOM   1819  CZ  PHE A 130      -4.368  -1.438   2.986  1.00 87.15           C
ATOM   1820  HZ  PHE A 130      -4.891  -2.369   3.202  1.00 87.15           H
ATOM   1821  HN  PHE A 130      -1.155   4.214   1.388  1.00 87.15           H
ATOM   1822  N   TYR A 131      -4.101   3.252   0.015  1.00 91.79           N
ATOM   1823  CA  TYR A 131      -5.383   3.227  -0.669  1.00 91.79           C
ATOM   1824  C   TYR A 131      -5.216   3.548  -2.156  1.00 91.79           C
ATOM   1825  O   TYR A 131      -5.811   2.889  -3.007  1.00 91.79           O
ATOM   1826  HA  TYR A 131      -5.799   2.225  -0.566  1.00 91.79           H
ATOM   1827  CB  TYR A 131      -6.232   4.319  -0.016  1.00 91.79           C
ATOM   1828 1HB  TYR A 131      -5.623   5.214   0.106  1.00 91.79           H
ATOM   1829 2HB  TYR A 131      -7.050   4.579  -0.687  1.00 91.79           H
ATOM   1830  CG  TYR A 131      -6.812   3.925   1.344  1.00 91.79           C
ATOM   1831  CD1 TYR A 131      -7.590   2.792   1.460  1.00 91.79           C
ATOM   1832  HD1 TYR A 131      -7.791   2.176   0.583  1.00 91.79           H
ATOM   1833  CD2 TYR A 131      -6.558   4.704   2.455  1.00 91.79           C
ATOM   1834  HD2 TYR A 131      -5.943   5.600   2.363  1.00 91.79           H
ATOM   1835  CE1 TYR A 131      -8.137   2.421   2.740  1.00 91.79           C
ATOM   1836  HE1 TYR A 131      -8.753   1.528   2.845  1.00 91.79           H
ATOM   1837  CE2 TYR A 131      -7.104   4.334   3.734  1.00 91.79           C
ATOM   1838  HE2 TYR A 131      -6.911   4.940   4.619  1.00 91.79           H
ATOM   1839  CZ  TYR A 131      -7.867   3.211   3.814  1.00 91.79           C
ATOM   1840  OH  TYR A 131      -8.382   2.861   5.023  1.00 91.79           O
ATOM   1841  HH  TYR A 131      -8.466   3.669   5.606  1.00 91.79           H
ATOM   1842  HN  TYR A 131      -3.968   4.026   0.634  1.00 91.79           H
ATOM   1843  N   SER A 132      -4.405   4.561  -2.423  1.00 91.77           N
ATOM   1844  CA  SER A 132      -4.267   5.074  -3.775  1.00 91.77           C
ATOM   1845  C   SER A 132      -3.694   3.989  -4.690  1.00 91.77           C
ATOM   1846  O   SER A 132      -4.158   3.814  -5.816  1.00 91.77           O
ATOM   1847  HA  SER A 132      -5.277   5.343  -4.086  1.00 91.77           H
ATOM   1848  CB  SER A 132      -3.377   6.318  -3.805  1.00 91.77           C
ATOM   1849 1HB  SER A 132      -3.309   6.690  -4.827  1.00 91.77           H
ATOM   1850 2HB  SER A 132      -3.835   7.106  -3.208  1.00 91.77           H
ATOM   1851  OG  SER A 132      -2.068   6.049  -3.310  1.00 91.77           O
ATOM   1852  HG  SER A 132      -1.555   6.903  -3.220  1.00 91.77           H
ATOM   1853  HN  SER A 132      -3.849   5.028  -1.735  1.00 91.77           H
ATOM   1854  N   CYS A 133      -2.695   3.290  -4.172  1.00 89.76           N
ATOM   1855  CA  CYS A 133      -2.027   2.255  -4.943  1.00 89.76           C
ATOM   1856  C   CYS A 133      -3.053   1.173  -5.284  1.00 89.76           C
ATOM   1857  O   CYS A 133      -3.179   0.774  -6.441  1.00 89.76           O
ATOM   1858  HA  CYS A 133      -1.652   2.733  -5.849  1.00 89.76           H
ATOM   1859  CB  CYS A 133      -0.821   1.684  -4.196  1.00 89.76           C
ATOM   1860 1HB  CYS A 133      -1.090   1.473  -3.161  1.00 89.76           H
ATOM   1861 2HB  CYS A 133      -0.519   0.737  -4.646  1.00 89.76           H
ATOM   1862  SG  CYS A 133       0.570   2.872  -4.250  1.00 89.76           S
ATOM   1863  HG  CYS A 133       1.484   2.039  -3.762  1.00 89.76           H
ATOM   1864  HN  CYS A 133      -2.343   3.421  -3.245  1.00 89.76           H
ATOM   1865  N   VAL A 134      -3.760   0.727  -4.256  1.00 88.46           N
ATOM   1866  CA  VAL A 134      -4.675  -0.392  -4.405  1.00 88.46           C
ATOM   1867  C   VAL A 134      -5.782  -0.011  -5.390  1.00 88.46           C
ATOM   1868  O   VAL A 134      -6.157  -0.810  -6.247  1.00 88.46           O
ATOM   1869  HA  VAL A 134      -4.109  -1.226  -4.819  1.00 88.46           H
ATOM   1870  CB  VAL A 134      -5.211  -0.815  -3.037  1.00 88.46           C
ATOM   1871  HB  VAL A 134      -5.671   0.057  -2.572  1.00 88.46           H
ATOM   1872  CG1 VAL A 134      -6.287  -1.894  -3.179  1.00 88.46           C
ATOM   1873 1HG1 VAL A 134      -7.114  -1.506  -3.774  1.00 88.46           H
ATOM   1874 2HG1 VAL A 134      -5.862  -2.768  -3.674  1.00 88.46           H
ATOM   1875 3HG1 VAL A 134      -6.651  -2.177  -2.192  1.00 88.46           H
ATOM   1876  CG2 VAL A 134      -4.077  -1.289  -2.126  1.00 88.46           C
ATOM   1877 1HG2 VAL A 134      -3.575  -2.142  -2.584  1.00 88.46           H
ATOM   1878 2HG2 VAL A 134      -3.361  -0.479  -1.985  1.00 88.46           H
ATOM   1879 3HG2 VAL A 134      -4.486  -1.585  -1.160  1.00 88.46           H
ATOM   1880  HN  VAL A 134      -3.715   1.117  -3.336  1.00 88.46           H
ATOM   1881  N   LEU A 135      -6.276   1.209  -5.234  1.00 92.49           N
ATOM   1882  CA  LEU A 135      -7.381   1.679  -6.051  1.00 92.49           C
ATOM   1883  C   LEU A 135      -6.914   1.824  -7.500  1.00 92.49           C
ATOM   1884  O   LEU A 135      -7.670   1.552  -8.431  1.00 92.49           O
ATOM   1885  HA  LEU A 135      -8.161   0.918  -6.015  1.00 92.49           H
ATOM   1886  CB  LEU A 135      -7.973   2.962  -5.464  1.00 92.49           C
ATOM   1887 1HB  LEU A 135      -7.163   3.675  -5.311  1.00 92.49           H
ATOM   1888 2HB  LEU A 135      -8.647   3.398  -6.202  1.00 92.49           H
ATOM   1889  CG  LEU A 135      -8.736   2.808  -4.147  1.00 92.49           C
ATOM   1890  HG  LEU A 135      -8.077   2.323  -3.426  1.00 92.49           H
ATOM   1891  CD1 LEU A 135      -9.113   4.173  -3.569  1.00 92.49           C
ATOM   1892 1HD1 LEU A 135      -8.208   4.752  -3.383  1.00 92.49           H
ATOM   1893 2HD1 LEU A 135      -9.746   4.706  -4.278  1.00 92.49           H
ATOM   1894 3HD1 LEU A 135      -9.654   4.034  -2.633  1.00 92.49           H
ATOM   1895  CD2 LEU A 135      -9.957   1.902  -4.323  1.00 92.49           C
ATOM   1896 1HD2 LEU A 135     -10.626   2.336  -5.065  1.00 92.49           H
ATOM   1897 2HD2 LEU A 135      -9.633   0.916  -4.657  1.00 92.49           H
ATOM   1898 3HD2 LEU A 135     -10.480   1.810  -3.371  1.00 92.49           H
ATOM   1899  HN  LEU A 135      -5.933   1.869  -4.566  1.00 92.49           H
ATOM   1900  N   LEU A 136      -5.668   2.253  -7.646  1.00 91.93           N
ATOM   1901  CA  LEU A 136      -5.093   2.444  -8.967  1.00 91.93           C
ATOM   1902  C   LEU A 136      -4.985   1.091  -9.672  1.00 91.93           C
ATOM   1903  O   LEU A 136      -5.344   0.966 -10.842  1.00 91.93           O
ATOM   1904  HA  LEU A 136      -5.778   3.075  -9.534  1.00 91.93           H
ATOM   1905  CB  LEU A 136      -3.763   3.194  -8.868  1.00 91.93           C
ATOM   1906 1HB  LEU A 136      -3.185   2.762  -8.051  1.00 91.93           H
ATOM   1907 2HB  LEU A 136      -3.200   3.018  -9.785  1.00 91.93           H
ATOM   1908  CG  LEU A 136      -3.860   4.705  -8.644  1.00 91.93           C
ATOM   1909  HG  LEU A 136      -4.553   4.884  -7.823  1.00 91.93           H
ATOM   1910  CD1 LEU A 136      -2.507   5.285  -8.229  1.00 91.93           C
ATOM   1911 1HD1 LEU A 136      -2.179   4.815  -7.302  1.00 91.93           H
ATOM   1912 2HD1 LEU A 136      -1.773   5.094  -9.012  1.00 91.93           H
ATOM   1913 3HD1 LEU A 136      -2.604   6.360  -8.076  1.00 91.93           H
ATOM   1914  CD2 LEU A 136      -4.430   5.406  -9.879  1.00 91.93           C
ATOM   1915 1HD2 LEU A 136      -3.781   5.221 -10.734  1.00 91.93           H
ATOM   1916 2HD2 LEU A 136      -5.427   5.019 -10.088  1.00 91.93           H
ATOM   1917 3HD2 LEU A 136      -4.488   6.479  -9.692  1.00 91.93           H
ATOM   1918  HN  LEU A 136      -5.058   2.468  -6.884  1.00 91.93           H
ATOM   1919  N   ILE A 137      -4.487   0.111  -8.931  1.00 87.13           N
ATOM   1920  CA  ILE A 137      -4.282  -1.216  -9.485  1.00 87.13           C
ATOM   1921  C   ILE A 137      -5.634  -1.816  -9.876  1.00 87.13           C
ATOM   1922  O   ILE A 137      -5.747  -2.484 -10.903  1.00 87.13           O
ATOM   1923  HA  ILE A 137      -3.680  -1.104 -10.387  1.00 87.13           H
ATOM   1924  CB  ILE A 137      -3.481  -2.085  -8.513  1.00 87.13           C
ATOM   1925  HB  ILE A 137      -3.905  -1.961  -7.516  1.00 87.13           H
ATOM   1926  CG1 ILE A 137      -2.023  -1.629  -8.443  1.00 87.13           C
ATOM   1927 1HG1 ILE A 137      -1.526  -1.842  -9.389  1.00 87.13           H
ATOM   1928 2HG1 ILE A 137      -1.982  -0.549  -8.298  1.00 87.13           H
ATOM   1929  CG2 ILE A 137      -3.602  -3.566  -8.874  1.00 87.13           C
ATOM   1930 1HG2 ILE A 137      -4.649  -3.867  -8.831  1.00 87.13           H
ATOM   1931 2HG2 ILE A 137      -3.219  -3.727  -9.882  1.00 87.13           H
ATOM   1932 3HG2 ILE A 137      -3.024  -4.161  -8.167  1.00 87.13           H
ATOM   1933  CD1 ILE A 137      -1.283  -2.330  -7.302  1.00 87.13           C
ATOM   1934 1HD1 ILE A 137      -1.768  -2.094  -6.355  1.00 87.13           H
ATOM   1935 2HD1 ILE A 137      -1.305  -3.408  -7.464  1.00 87.13           H
ATOM   1936 3HD1 ILE A 137      -0.248  -1.988  -7.276  1.00 87.13           H
ATOM   1937  HN  ILE A 137      -4.228   0.213  -7.971  1.00 87.13           H
ATOM   1938  N   MET A 138      -6.625  -1.557  -9.036  1.00 88.96           N
ATOM   1939  CA  MET A 138      -7.982  -1.991  -9.323  1.00 88.96           C
ATOM   1940  C   MET A 138      -8.491  -1.373 -10.627  1.00 88.96           C
ATOM   1941  O   MET A 138      -9.086  -2.063 -11.454  1.00 88.96           O
ATOM   1942  HA  MET A 138      -7.928  -3.075  -9.423  1.00 88.96           H
ATOM   1943  CB  MET A 138      -8.903  -1.584  -8.171  1.00 88.96           C
ATOM   1944 1HB  MET A 138      -8.513  -1.977  -7.232  1.00 88.96           H
ATOM   1945 2HB  MET A 138      -8.918  -0.498  -8.079  1.00 88.96           H
ATOM   1946  CG  MET A 138     -10.325  -2.102  -8.396  1.00 88.96           C
ATOM   1947 1HG  MET A 138     -10.703  -1.744  -9.354  1.00 88.96           H
ATOM   1948 2HG  MET A 138     -10.321  -3.191  -8.441  1.00 88.96           H
ATOM   1949  SD  MET A 138     -11.392  -1.550  -7.076  1.00 88.96           S
ATOM   1950  CE  MET A 138     -11.493   0.189  -7.465  1.00 88.96           C
ATOM   1951 1HE  MET A 138     -10.494   0.626  -7.440  1.00 88.96           H
ATOM   1952 2HE  MET A 138     -11.919   0.315  -8.461  1.00 88.96           H
ATOM   1953 3HE  MET A 138     -12.127   0.689  -6.733  1.00 88.96           H
ATOM   1954  HN  MET A 138      -6.513  -1.061  -8.175  1.00 88.96           H
ATOM   1955  N   CYS A 139      -8.239  -0.081 -10.770  1.00 91.54           N
ATOM   1956  CA  CYS A 139      -8.727   0.654 -11.925  1.00 91.54           C
ATOM   1957  C   CYS A 139      -8.019   0.117 -13.170  1.00 91.54           C
ATOM   1958  O   CYS A 139      -8.620   0.026 -14.240  1.00 91.54           O
ATOM   1959  HA  CYS A 139      -9.800   0.471 -11.981  1.00 91.54           H
ATOM   1960  CB  CYS A 139      -8.529   2.162 -11.761  1.00 91.54           C
ATOM   1961 1HB  CYS A 139      -7.517   2.368 -11.414  1.00 91.54           H
ATOM   1962 2HB  CYS A 139      -8.643   2.659 -12.725  1.00 91.54           H
ATOM   1963  SG  CYS A 139      -9.746   2.827 -10.568  1.00 91.54           S
ATOM   1964  HG  CYS A 139      -9.136   2.372  -9.478  1.00 91.54           H
ATOM   1965  HN  CYS A 139      -7.712   0.462 -10.116  1.00 91.54           H
ATOM   1966  N   ILE A 140      -6.752  -0.225 -12.990  1.00 86.49           N
ATOM   1967  CA  ILE A 140      -5.975  -0.815 -14.068  1.00 86.49           C
ATOM   1968  C   ILE A 140      -6.668  -2.091 -14.550  1.00 86.49           C
ATOM   1969  O   ILE A 140      -6.790  -2.319 -15.753  1.00 86.49           O
ATOM   1970  HA  ILE A 140      -5.960  -0.099 -14.889  1.00 86.49           H
ATOM   1971  CB  ILE A 140      -4.526  -1.031 -13.628  1.00 86.49           C
ATOM   1972  HB  ILE A 140      -4.534  -1.479 -12.634  1.00 86.49           H
ATOM   1973  CG1 ILE A 140      -3.783   0.302 -13.517  1.00 86.49           C
ATOM   1974 1HG1 ILE A 140      -3.583   0.695 -14.514  1.00 86.49           H
ATOM   1975 2HG1 ILE A 140      -4.411   1.032 -13.007  1.00 86.49           H
ATOM   1976  CG2 ILE A 140      -3.810  -2.011 -14.560  1.00 86.49           C
ATOM   1977 1HG2 ILE A 140      -4.327  -2.970 -14.544  1.00 86.49           H
ATOM   1978 2HG2 ILE A 140      -3.812  -1.614 -15.575  1.00 86.49           H
ATOM   1979 3HG2 ILE A 140      -2.782  -2.146 -14.225  1.00 86.49           H
ATOM   1980  CD1 ILE A 140      -2.466   0.134 -12.757  1.00 86.49           C
ATOM   1981 1HD1 ILE A 140      -2.671  -0.236 -11.753  1.00 86.49           H
ATOM   1982 2HD1 ILE A 140      -1.830  -0.578 -13.284  1.00 86.49           H
ATOM   1983 3HD1 ILE A 140      -1.958   1.096 -12.693  1.00 86.49           H
ATOM   1984  HN  ILE A 140      -6.257  -0.106 -12.130  1.00 86.49           H
ATOM   1985  N   SER A 141      -7.103  -2.891 -13.587  1.00 86.42           N
ATOM   1986  CA  SER A 141      -7.702  -4.178 -13.897  1.00 86.42           C
ATOM   1987  C   SER A 141      -9.001  -3.976 -14.679  1.00 86.42           C
ATOM   1988  O   SER A 141      -9.267  -4.693 -15.643  1.00 86.42           O
ATOM   1989  HA  SER A 141      -6.965  -4.700 -14.507  1.00 86.42           H
ATOM   1990  CB  SER A 141      -7.969  -4.982 -12.623  1.00 86.42           C
ATOM   1991 1HB  SER A 141      -8.707  -4.460 -12.014  1.00 86.42           H
ATOM   1992 2HB  SER A 141      -8.399  -5.948 -12.887  1.00 86.42           H
ATOM   1993  OG  SER A 141      -6.783  -5.183 -11.860  1.00 86.42           O
ATOM   1994  HG  SER A 141      -6.640  -4.413 -11.239  1.00 86.42           H
ATOM   1995  HN  SER A 141      -7.051  -2.672 -12.613  1.00 86.42           H
ATOM   1996  N   VAL A 142      -9.775  -2.997 -14.236  1.00 88.46           N
ATOM   1997  CA  VAL A 142     -11.043  -2.696 -14.879  1.00 88.46           C
ATOM   1998  C   VAL A 142     -10.783  -2.203 -16.304  1.00 88.46           C
ATOM   1999  O   VAL A 142     -11.485  -2.592 -17.236  1.00 88.46           O
ATOM   2000  HA  VAL A 142     -11.616  -3.622 -14.927  1.00 88.46           H
ATOM   2001  CB  VAL A 142     -11.833  -1.694 -14.034  1.00 88.46           C
ATOM   2002  HB  VAL A 142     -11.214  -0.806 -13.902  1.00 88.46           H
ATOM   2003  CG1 VAL A 142     -13.118  -1.268 -14.748  1.00 88.46           C
ATOM   2004 1HG1 VAL A 142     -12.867  -0.801 -15.701  1.00 88.46           H
ATOM   2005 2HG1 VAL A 142     -13.742  -2.144 -14.926  1.00 88.46           H
ATOM   2006 3HG1 VAL A 142     -13.660  -0.556 -14.126  1.00 88.46           H
ATOM   2007  CG2 VAL A 142     -12.139  -2.265 -12.649  1.00 88.46           C
ATOM   2008 1HG2 VAL A 142     -12.729  -3.175 -12.753  1.00 88.46           H
ATOM   2009 2HG2 VAL A 142     -11.205  -2.494 -12.136  1.00 88.46           H
ATOM   2010 3HG2 VAL A 142     -12.701  -1.532 -12.069  1.00 88.46           H
ATOM   2011  HN  VAL A 142      -9.549  -2.416 -13.454  1.00 88.46           H
ATOM   2012  N   ASP A 143      -9.773  -1.355 -16.427  1.00 83.33           N
ATOM   2013  CA  ASP A 143      -9.437  -0.774 -17.716  1.00 83.33           C
ATOM   2014  C   ASP A 143      -9.092  -1.893 -18.701  1.00 83.33           C
ATOM   2015  O   ASP A 143      -9.518  -1.863 -19.854  1.00 83.33           O
ATOM   2016  HA  ASP A 143     -10.321  -0.212 -18.017  1.00 83.33           H
ATOM   2017  CB  ASP A 143      -8.221   0.149 -17.605  1.00 83.33           C
ATOM   2018 1HB  ASP A 143      -8.465   1.003 -16.972  1.00 83.33           H
ATOM   2019 2HB  ASP A 143      -7.401  -0.382 -17.121  1.00 83.33           H
ATOM   2020  CG  ASP A 143      -7.777   0.639 -18.984  1.00 83.33           C
ATOM   2021  OD1 ASP A 143      -8.631   1.230 -19.679  1.00 83.33           O
ATOM   2022  OD2 ASP A 143      -6.592   0.412 -19.312  1.00 83.33           O
ATOM   2023  HN  ASP A 143      -9.190  -1.065 -15.668  1.00 83.33           H
ATOM   2024  N   ARG A 144      -8.323  -2.854 -18.210  1.00 73.44           N
ATOM   2025  CA  ARG A 144      -7.873  -3.953 -19.046  1.00 73.44           C
ATOM   2026  C   ARG A 144      -9.061  -4.818 -19.471  1.00 73.44           C
ATOM   2027  O   ARG A 144      -9.142  -5.248 -20.621  1.00 73.44           O
ATOM   2028  HA  ARG A 144      -7.408  -3.475 -19.908  1.00 73.44           H
ATOM   2029  CB  ARG A 144      -6.854  -4.825 -18.309  1.00 73.44           C
ATOM   2030 1HB  ARG A 144      -7.243  -5.094 -17.327  1.00 73.44           H
ATOM   2031 2HB  ARG A 144      -6.701  -5.754 -18.857  1.00 73.44           H
ATOM   2032  CG  ARG A 144      -5.519  -4.094 -18.152  1.00 73.44           C
ATOM   2033 1HG  ARG A 144      -5.684  -3.126 -17.678  1.00 73.44           H
ATOM   2034 2HG  ARG A 144      -4.863  -4.664 -17.495  1.00 73.44           H
ATOM   2035  CD  ARG A 144      -4.841  -3.893 -19.509  1.00 73.44           C
ATOM   2036 1HD  ARG A 144      -4.126  -4.696 -19.690  1.00 73.44           H
ATOM   2037 2HD  ARG A 144      -5.582  -3.941 -20.306  1.00 73.44           H
ATOM   2038  NE  ARG A 144      -4.149  -2.585 -19.541  1.00 73.44           N
ATOM   2039  HE  ARG A 144      -4.077  -2.072 -18.686  1.00 73.44           H
ATOM   2040  CZ  ARG A 144      -3.613  -2.046 -20.644  1.00 73.44           C
ATOM   2041  NH1 ARG A 144      -3.680  -2.689 -21.817  1.00 73.44           N
ATOM   2042 1HH1 ARG A 144      -4.132  -3.579 -21.875  1.00 73.44           H
ATOM   2043 2HH1 ARG A 144      -3.277  -2.280 -22.636  1.00 73.44           H
ATOM   2044  NH2 ARG A 144      -3.009  -0.853 -20.556  1.00 73.44           N
ATOM   2045 1HH2 ARG A 144      -2.604  -0.436 -21.370  1.00 73.44           H
ATOM   2046 2HH2 ARG A 144      -2.963  -0.379 -19.677  1.00 73.44           H
ATOM   2047  HN  ARG A 144      -8.009  -2.889 -17.261  1.00 73.44           H
ATOM   2048  N   TYR A 145      -9.955  -5.048 -18.520  1.00 84.01           N
ATOM   2049  CA  TYR A 145     -11.174  -5.787 -18.801  1.00 84.01           C
ATOM   2050  C   TYR A 145     -11.935  -5.163 -19.973  1.00 84.01           C
ATOM   2051  O   TYR A 145     -12.297  -5.857 -20.922  1.00 84.01           O
ATOM   2052  HA  TYR A 145     -10.896  -6.808 -19.060  1.00 84.01           H
ATOM   2053  CB  TYR A 145     -12.031  -5.682 -17.538  1.00 84.01           C
ATOM   2054 1HB  TYR A 145     -11.606  -6.325 -16.768  1.00 84.01           H
ATOM   2055 2HB  TYR A 145     -11.983  -4.660 -17.162  1.00 84.01           H
ATOM   2056  CG  TYR A 145     -13.498  -6.064 -17.748  1.00 84.01           C
ATOM   2057  CD1 TYR A 145     -14.467  -5.082 -17.794  1.00 84.01           C
ATOM   2058  HD1 TYR A 145     -14.187  -4.035 -17.680  1.00 84.01           H
ATOM   2059  CD2 TYR A 145     -13.852  -7.390 -17.892  1.00 84.01           C
ATOM   2060  HD2 TYR A 145     -13.087  -8.165 -17.855  1.00 84.01           H
ATOM   2061  CE1 TYR A 145     -15.847  -5.441 -17.991  1.00 84.01           C
ATOM   2062  HE1 TYR A 145     -16.622  -4.676 -18.029  1.00 84.01           H
ATOM   2063  CE2 TYR A 145     -15.232  -7.749 -18.089  1.00 84.01           C
ATOM   2064  HE2 TYR A 145     -15.526  -8.793 -18.204  1.00 84.01           H
ATOM   2065  CZ  TYR A 145     -16.162  -6.757 -18.130  1.00 84.01           C
ATOM   2066  OH  TYR A 145     -17.465  -7.096 -18.316  1.00 84.01           O
ATOM   2067  HH  TYR A 145     -17.550  -8.088 -18.417  1.00 84.01           H
ATOM   2068  HN  TYR A 145      -9.856  -4.740 -17.573  1.00 84.01           H
ATOM   2069  N   ILE A 146     -12.155  -3.861 -19.868  1.00 81.21           N
ATOM   2070  CA  ILE A 146     -12.927  -3.149 -20.872  1.00 81.21           C
ATOM   2071  C   ILE A 146     -12.202  -3.227 -22.217  1.00 81.21           C
ATOM   2072  O   ILE A 146     -12.831  -3.424 -23.255  1.00 81.21           O
ATOM   2073  HA  ILE A 146     -13.887  -3.657 -20.967  1.00 81.21           H
ATOM   2074  CB  ILE A 146     -13.216  -1.719 -20.411  1.00 81.21           C
ATOM   2075  HB  ILE A 146     -12.270  -1.248 -20.145  1.00 81.21           H
ATOM   2076  CG1 ILE A 146     -14.092  -1.713 -19.157  1.00 81.21           C
ATOM   2077 1HG1 ILE A 146     -15.109  -2.008 -19.418  1.00 81.21           H
ATOM   2078 2HG1 ILE A 146     -13.720  -2.450 -18.446  1.00 81.21           H
ATOM   2079  CG2 ILE A 146     -13.829  -0.892 -21.543  1.00 81.21           C
ATOM   2080 1HG2 ILE A 146     -13.136  -0.855 -22.383  1.00 81.21           H
ATOM   2081 2HG2 ILE A 146     -14.764  -1.351 -21.863  1.00 81.21           H
ATOM   2082 3HG2 ILE A 146     -14.025   0.120 -21.189  1.00 81.21           H
ATOM   2083  CD1 ILE A 146     -14.108  -0.329 -18.506  1.00 81.21           C
ATOM   2084 1HD1 ILE A 146     -13.093  -0.048 -18.224  1.00 81.21           H
ATOM   2085 2HD1 ILE A 146     -14.504   0.401 -19.212  1.00 81.21           H
ATOM   2086 3HD1 ILE A 146     -14.738  -0.353 -17.617  1.00 81.21           H
ATOM   2087  HN  ILE A 146     -11.817  -3.295 -19.115  1.00 81.21           H
ATOM   2088  N   ALA A 147     -10.888  -3.069 -22.154  1.00 79.95           N
ATOM   2089  CA  ALA A 147     -10.083  -3.002 -23.362  1.00 79.95           C
ATOM   2090  C   ALA A 147     -10.194  -4.328 -24.118  1.00 79.95           C
ATOM   2091  O   ALA A 147     -10.018  -4.370 -25.335  1.00 79.95           O
ATOM   2092  HA  ALA A 147     -10.487  -2.204 -23.986  1.00 79.95           H
ATOM   2093  CB  ALA A 147      -8.638  -2.659 -22.996  1.00 79.95           C
ATOM   2094 1HB  ALA A 147      -8.612  -1.695 -22.488  1.00 79.95           H
ATOM   2095 2HB  ALA A 147      -8.238  -3.429 -22.336  1.00 79.95           H
ATOM   2096 3HB  ALA A 147      -8.035  -2.609 -23.902  1.00 79.95           H
ATOM   2097  HN  ALA A 147     -10.374  -2.988 -21.300  1.00 79.95           H
ATOM   2098  N   ILE A 148     -10.486  -5.379 -23.365  1.00 75.96           N
ATOM   2099  CA  ILE A 148     -10.453  -6.724 -23.913  1.00 75.96           C
ATOM   2100  C   ILE A 148     -11.876  -7.159 -24.272  1.00 75.96           C
ATOM   2101  O   ILE A 148     -12.127  -7.613 -25.387  1.00 75.96           O
ATOM   2102  HA  ILE A 148      -9.862  -6.690 -24.828  1.00 75.96           H
ATOM   2103  CB  ILE A 148      -9.743  -7.678 -22.951  1.00 75.96           C
ATOM   2104  HB  ILE A 148     -10.202  -7.575 -21.967  1.00 75.96           H
ATOM   2105  CG1 ILE A 148      -8.266  -7.306 -22.800  1.00 75.96           C
ATOM   2106 1HG1 ILE A 148      -7.710  -7.656 -23.670  1.00 75.96           H
ATOM   2107 2HG1 ILE A 148      -8.162  -6.222 -22.770  1.00 75.96           H
ATOM   2108  CG2 ILE A 148      -9.926  -9.133 -23.385  1.00 75.96           C
ATOM   2109 1HG2 ILE A 148     -10.989  -9.377 -23.399  1.00 75.96           H
ATOM   2110 2HG2 ILE A 148      -9.510  -9.269 -24.383  1.00 75.96           H
ATOM   2111 3HG2 ILE A 148      -9.412  -9.789 -22.684  1.00 75.96           H
ATOM   2112  CD1 ILE A 148      -7.674  -7.917 -21.529  1.00 75.96           C
ATOM   2113 1HD1 ILE A 148      -8.218  -7.546 -20.660  1.00 75.96           H
ATOM   2114 2HD1 ILE A 148      -7.758  -9.003 -21.574  1.00 75.96           H
ATOM   2115 3HD1 ILE A 148      -6.624  -7.637 -21.447  1.00 75.96           H
ATOM   2116  HN  ILE A 148     -10.740  -5.322 -22.400  1.00 75.96           H
ATOM   2117  N   ALA A 149     -12.769  -7.004 -23.306  1.00 75.68           N
ATOM   2118  CA  ALA A 149     -14.129  -7.491 -23.459  1.00 75.68           C
ATOM   2119  C   ALA A 149     -14.876  -6.599 -24.452  1.00 75.68           C
ATOM   2120  O   ALA A 149     -15.678  -7.085 -25.248  1.00 75.68           O
ATOM   2121  HA  ALA A 149     -14.076  -8.503 -23.861  1.00 75.68           H
ATOM   2122  CB  ALA A 149     -14.812  -7.540 -22.091  1.00 75.68           C
ATOM   2123 1HB  ALA A 149     -14.258  -8.210 -21.432  1.00 75.68           H
ATOM   2124 2HB  ALA A 149     -14.831  -6.539 -21.658  1.00 75.68           H
ATOM   2125 3HB  ALA A 149     -15.832  -7.905 -22.206  1.00 75.68           H
ATOM   2126  HN  ALA A 149     -12.576  -6.557 -22.432  1.00 75.68           H
ATOM   2127  N   GLN A 150     -14.588  -5.308 -24.372  1.00 67.04           N
ATOM   2128  CA  GLN A 150     -15.294  -4.331 -25.184  1.00 67.04           C
ATOM   2129  C   GLN A 150     -14.321  -3.621 -26.126  1.00 67.04           C
ATOM   2130  O   GLN A 150     -14.373  -2.401 -26.274  1.00 67.04           O
ATOM   2131  HA  GLN A 150     -16.018  -4.905 -25.763  1.00 67.04           H
ATOM   2132  CB  GLN A 150     -16.040  -3.325 -24.305  1.00 67.04           C
ATOM   2133 1HB  GLN A 150     -15.324  -2.741 -23.727  1.00 67.04           H
ATOM   2134 2HB  GLN A 150     -16.589  -2.625 -24.934  1.00 67.04           H
ATOM   2135  CG  GLN A 150     -17.008  -4.036 -23.358  1.00 67.04           C
ATOM   2136 1HG  GLN A 150     -17.638  -4.723 -23.924  1.00 67.04           H
ATOM   2137 2HG  GLN A 150     -16.447  -4.636 -22.641  1.00 67.04           H
ATOM   2138  CD  GLN A 150     -17.885  -3.028 -22.612  1.00 67.04           C
ATOM   2139  OE1 GLN A 150     -17.800  -1.827 -22.809  1.00 67.04           O
ATOM   2140  NE2 GLN A 150     -18.729  -3.582 -21.746  1.00 67.04           N
ATOM   2141 1HE2 GLN A 150     -18.748  -4.575 -21.632  1.00 67.04           H
ATOM   2142 2HE2 GLN A 150     -19.345  -3.005 -21.210  1.00 67.04           H
ATOM   2143  HN  GLN A 150     -13.887  -4.928 -23.769  1.00 67.04           H
ATOM   2144  N   ALA A 151     -13.455  -4.415 -26.740  1.00 67.77           N
ATOM   2145  CA  ALA A 151     -12.319  -3.867 -27.461  1.00 67.77           C
ATOM   2146  C   ALA A 151     -12.815  -2.842 -28.483  1.00 67.77           C
ATOM   2147  O   ALA A 151     -12.215  -1.780 -28.643  1.00 67.77           O
ATOM   2148  HA  ALA A 151     -11.677  -3.365 -26.738  1.00 67.77           H
ATOM   2149  CB  ALA A 151     -11.532  -5.005 -28.114  1.00 67.77           C
ATOM   2150 1HB  ALA A 151     -11.177  -5.690 -27.343  1.00 67.77           H
ATOM   2151 2HB  ALA A 151     -12.178  -5.543 -28.808  1.00 67.77           H
ATOM   2152 3HB  ALA A 151     -10.679  -4.594 -28.655  1.00 67.77           H
ATOM   2153  HN  ALA A 151     -13.521  -5.412 -26.749  1.00 67.77           H
ATOM   2154  N   MET A 152     -13.905  -3.195 -29.147  1.00 57.36           N
ATOM   2155  CA  MET A 152     -14.435  -2.362 -30.213  1.00 57.36           C
ATOM   2156  C   MET A 152     -14.842  -0.986 -29.683  1.00 57.36           C
ATOM   2157  O   MET A 152     -14.430   0.039 -30.224  1.00 57.36           O
ATOM   2158  HA  MET A 152     -13.624  -2.256 -30.934  1.00 57.36           H
ATOM   2159  CB  MET A 152     -15.651  -3.048 -30.841  1.00 57.36           C
ATOM   2160 1HB  MET A 152     -16.347  -3.349 -30.058  1.00 57.36           H
ATOM   2161 2HB  MET A 152     -16.179  -2.343 -31.484  1.00 57.36           H
ATOM   2162  CG  MET A 152     -15.229  -4.272 -31.656  1.00 57.36           C
ATOM   2163 1HG  MET A 152     -14.143  -4.359 -31.662  1.00 57.36           H
ATOM   2164 2HG  MET A 152     -15.619  -5.179 -31.192  1.00 57.36           H
ATOM   2165  SD  MET A 152     -15.839  -4.133 -33.327  1.00 57.36           S
ATOM   2166  CE  MET A 152     -17.545  -4.592 -33.075  1.00 57.36           C
ATOM   2167 1HE  MET A 152     -17.593  -5.603 -32.669  1.00 57.36           H
ATOM   2168 2HE  MET A 152     -18.009  -3.897 -32.375  1.00 57.36           H
ATOM   2169 3HE  MET A 152     -18.076  -4.557 -34.026  1.00 57.36           H
ATOM   2170  HN  MET A 152     -14.423  -4.032 -28.968  1.00 57.36           H
ATOM   2171  N   ARG A 153     -15.647  -1.007 -28.630  1.00 55.53           N
ATOM   2172  CA  ARG A 153     -16.144   0.226 -28.044  1.00 55.53           C
ATOM   2173  C   ARG A 153     -14.989   1.038 -27.456  1.00 55.53           C
ATOM   2174  O   ARG A 153     -15.010   2.267 -27.488  1.00 55.53           O
ATOM   2175  HA  ARG A 153     -16.617   0.757 -28.870  1.00 55.53           H
ATOM   2176  CB  ARG A 153     -17.168  -0.062 -26.944  1.00 55.53           C
ATOM   2177 1HB  ARG A 153     -16.802  -0.863 -26.302  1.00 55.53           H
ATOM   2178 2HB  ARG A 153     -17.289   0.820 -26.315  1.00 55.53           H
ATOM   2179  CG  ARG A 153     -18.520  -0.457 -27.542  1.00 55.53           C
ATOM   2180 1HG  ARG A 153     -18.831   0.291 -28.271  1.00 55.53           H
ATOM   2181 2HG  ARG A 153     -18.422  -1.402 -28.076  1.00 55.53           H
ATOM   2182  CD  ARG A 153     -19.585  -0.589 -26.451  1.00 55.53           C
ATOM   2183 1HD  ARG A 153     -19.325  -1.402 -25.774  1.00 55.53           H
ATOM   2184 2HD  ARG A 153     -19.621   0.323 -25.855  1.00 55.53           H
ATOM   2185  NE  ARG A 153     -20.907  -0.845 -27.064  1.00 55.53           N
ATOM   2186  HE  ARG A 153     -20.967  -0.857 -28.062  1.00 55.53           H
ATOM   2187  CZ  ARG A 153     -22.030  -1.060 -26.365  1.00 55.53           C
ATOM   2188  NH1 ARG A 153     -22.009  -1.054 -25.025  1.00 55.53           N
ATOM   2189 1HH1 ARG A 153     -21.150  -0.888 -24.539  1.00 55.53           H
ATOM   2190 2HH1 ARG A 153     -22.851  -1.216 -24.511  1.00 55.53           H
ATOM   2191  NH2 ARG A 153     -23.174  -1.282 -27.026  1.00 55.53           N
ATOM   2192 1HH2 ARG A 153     -24.021  -1.444 -26.519  1.00 55.53           H
ATOM   2193 2HH2 ARG A 153     -23.182  -1.284 -28.026  1.00 55.53           H
ATOM   2194  HN  ARG A 153     -15.958  -1.845 -28.181  1.00 55.53           H
ATOM   2195  N   ALA A 154     -14.007   0.317 -26.933  1.00 61.37           N
ATOM   2196  CA  ALA A 154     -12.899   0.953 -26.241  1.00 61.37           C
ATOM   2197  C   ALA A 154     -12.088   1.782 -27.239  1.00 61.37           C
ATOM   2198  O   ALA A 154     -11.517   2.810 -26.878  1.00 61.37           O
ATOM   2199  HA  ALA A 154     -13.317   1.618 -25.485  1.00 61.37           H
ATOM   2200  CB  ALA A 154     -12.052  -0.114 -25.545  1.00 61.37           C
ATOM   2201 1HB  ALA A 154     -12.667  -0.655 -24.825  1.00 61.37           H
ATOM   2202 2HB  ALA A 154     -11.664  -0.812 -26.287  1.00 61.37           H
ATOM   2203 3HB  ALA A 154     -11.221   0.363 -25.026  1.00 61.37           H
ATOM   2204  HN  ALA A 154     -13.962  -0.681 -26.976  1.00 61.37           H
ATOM   2205  N   HIS A 155     -12.063   1.304 -28.474  1.00 57.00           N
ATOM   2206  CA  HIS A 155     -11.254   1.932 -29.504  1.00 57.00           C
ATOM   2207  C   HIS A 155     -11.866   3.282 -29.885  1.00 57.00           C
ATOM   2208  O   HIS A 155     -11.148   4.265 -30.065  1.00 57.00           O
ATOM   2209  HA  HIS A 155     -10.269   2.100 -29.069  1.00 57.00           H
ATOM   2210  CB  HIS A 155     -11.081   1.000 -30.704  1.00 57.00           C
ATOM   2211 1HB  HIS A 155     -11.313  -0.020 -30.396  1.00 57.00           H
ATOM   2212 2HB  HIS A 155     -11.806   1.273 -31.471  1.00 57.00           H
ATOM   2213  CG  HIS A 155      -9.697   1.025 -31.308  1.00 57.00           C
ATOM   2214  ND1 HIS A 155      -9.206   2.112 -32.011  1.00 57.00           N
ATOM   2215  HD1 HIS A 155      -9.697   2.965 -32.187  1.00 57.00           H
ATOM   2216  CD2 HIS A 155      -8.706   0.088 -31.306  1.00 57.00           C
ATOM   2217  HD2 HIS A 155      -8.760  -0.895 -30.837  1.00 57.00           H
ATOM   2218  CE1 HIS A 155      -7.974   1.830 -32.410  1.00 57.00           C
ATOM   2219  HE1 HIS A 155      -7.322   2.485 -32.986  1.00 57.00           H
ATOM   2220  NE2 HIS A 155      -7.667   0.575 -31.972  1.00 57.00           N
ATOM   2221  HN  HIS A 155     -12.583   0.503 -28.775  1.00 57.00           H
ATOM   2222  N   THR A 156     -13.186   3.287 -29.996  1.00 63.34           N
ATOM   2223  CA  THR A 156     -13.893   4.466 -30.467  1.00 63.34           C
ATOM   2224  C   THR A 156     -13.813   5.586 -29.427  1.00 63.34           C
ATOM   2225  O   THR A 156     -13.782   6.764 -29.780  1.00 63.34           O
ATOM   2226  HA  THR A 156     -13.397   4.828 -31.367  1.00 63.34           H
ATOM   2227  CB  THR A 156     -15.327   4.053 -30.806  1.00 63.34           C
ATOM   2228  HB  THR A 156     -15.977   4.155 -29.937  1.00 63.34           H
ATOM   2229  OG1 THR A 156     -15.195   2.732 -31.323  1.00 63.34           O
ATOM   2230  HG1 THR A 156     -16.071   2.253 -31.265  1.00 63.34           H
ATOM   2231  CG2 THR A 156     -15.907   4.855 -31.973  1.00 63.34           C
ATOM   2232 1HG2 THR A 156     -15.293   4.698 -32.861  1.00 63.34           H
ATOM   2233 2HG2 THR A 156     -15.914   5.914 -31.718  1.00 63.34           H
ATOM   2234 3HG2 THR A 156     -16.925   4.522 -32.172  1.00 63.34           H
ATOM   2235  HN  THR A 156     -13.769   2.506 -29.772  1.00 63.34           H
ATOM   2236  N   TRP A 157     -13.782   5.179 -28.167  1.00 57.33           N
ATOM   2237  CA  TRP A 157     -13.920   6.124 -27.072  1.00 57.33           C
ATOM   2238  C   TRP A 157     -12.527   6.387 -26.496  1.00 57.33           C
ATOM   2239  O   TRP A 157     -12.392   6.733 -25.323  1.00 57.33           O
ATOM   2240  HA  TRP A 157     -14.336   7.046 -27.478  1.00 57.33           H
ATOM   2241  CB  TRP A 157     -14.912   5.610 -26.026  1.00 57.33           C
ATOM   2242 1HB  TRP A 157     -14.607   4.613 -25.710  1.00 57.33           H
ATOM   2243 2HB  TRP A 157     -14.863   6.253 -25.147  1.00 57.33           H
ATOM   2244  CG  TRP A 157     -16.360   5.553 -26.518  1.00 57.33           C
ATOM   2245  CD1 TRP A 157     -16.821   5.781 -27.755  1.00 57.33           C
ATOM   2246  HD1 TRP A 157     -16.192   6.049 -28.604  1.00 57.33           H
ATOM   2247  CD2 TRP A 157     -17.524   5.235 -25.727  1.00 57.33           C
ATOM   2248  NE1 TRP A 157     -18.192   5.635 -27.819  1.00 57.33           N
ATOM   2249  HE1 TRP A 157     -18.762   5.754 -28.631  1.00 57.33           H
ATOM   2250  CE2 TRP A 157     -18.633   5.292 -26.546  1.00 57.33           C
ATOM   2251  CE3 TRP A 157     -17.637   4.910 -24.363  1.00 57.33           C
ATOM   2252  HE3 TRP A 157     -16.777   4.858 -23.696  1.00 57.33           H
ATOM   2253  CZ2 TRP A 157     -19.933   5.037 -26.096  1.00 57.33           C
ATOM   2254  HZ2 TRP A 157     -20.793   5.089 -26.763  1.00 57.33           H
ATOM   2255  CZ3 TRP A 157     -18.943   4.657 -23.928  1.00 57.33           C
ATOM   2256  HZ3 TRP A 157     -19.087   4.400 -22.879  1.00 57.33           H
ATOM   2257  CH2 TRP A 157     -20.070   4.711 -24.741  1.00 57.33           C
ATOM   2258  HH2 TRP A 157     -21.055   4.500 -24.325  1.00 57.33           H
ATOM   2259  HN  TRP A 157     -13.665   4.225 -27.890  1.00 57.33           H
ATOM   2260  N   ARG A 158     -11.527   6.213 -27.347  1.00 58.47           N
ATOM   2261  CA  ARG A 158     -10.146   6.245 -26.896  1.00 58.47           C
ATOM   2262  C   ARG A 158      -9.845   7.574 -26.201  1.00 58.47           C
ATOM   2263  O   ARG A 158      -9.238   7.596 -25.132  1.00 58.47           O
ATOM   2264  HA  ARG A 158     -10.061   5.410 -26.200  1.00 58.47           H
ATOM   2265  CB  ARG A 158      -9.180   6.060 -28.068  1.00 58.47           C
ATOM   2266 1HB  ARG A 158      -9.494   5.209 -28.673  1.00 58.47           H
ATOM   2267 2HB  ARG A 158      -9.211   6.938 -28.713  1.00 58.47           H
ATOM   2268  CG  ARG A 158      -7.750   5.837 -27.570  1.00 58.47           C
ATOM   2269 1HG  ARG A 158      -7.401   6.728 -27.047  1.00 58.47           H
ATOM   2270 2HG  ARG A 158      -7.735   5.019 -26.850  1.00 58.47           H
ATOM   2271  CD  ARG A 158      -6.808   5.518 -28.732  1.00 58.47           C
ATOM   2272 1HD  ARG A 158      -7.162   4.636 -29.266  1.00 58.47           H
ATOM   2273 2HD  ARG A 158      -6.804   6.342 -29.445  1.00 58.47           H
ATOM   2274  NE  ARG A 158      -5.438   5.284 -28.223  1.00 58.47           N
ATOM   2275  HE  ARG A 158      -5.268   5.433 -27.249  1.00 58.47           H
ATOM   2276  CZ  ARG A 158      -4.411   4.885 -28.986  1.00 58.47           C
ATOM   2277  NH1 ARG A 158      -4.582   4.671 -30.298  1.00 58.47           N
ATOM   2278 1HH1 ARG A 158      -5.480   4.808 -30.714  1.00 58.47           H
ATOM   2279 2HH1 ARG A 158      -3.810   4.373 -30.860  1.00 58.47           H
ATOM   2280  NH2 ARG A 158      -3.211   4.705 -28.418  1.00 58.47           N
ATOM   2281 1HH2 ARG A 158      -2.434   4.407 -28.973  1.00 58.47           H
ATOM   2282 2HH2 ARG A 158      -3.092   4.867 -27.439  1.00 58.47           H
ATOM   2283  HN  ARG A 158     -11.648   6.053 -28.327  1.00 58.47           H
ATOM   2284  N   GLU A 159     -10.284   8.651 -26.838  1.00 64.00           N
ATOM   2285  CA  GLU A 159     -10.008   9.984 -26.331  1.00 64.00           C
ATOM   2286  C   GLU A 159     -10.780  10.228 -25.033  1.00 64.00           C
ATOM   2287  O   GLU A 159     -10.218  10.718 -24.054  1.00 64.00           O
ATOM   2288  HA  GLU A 159      -8.936  10.003 -26.132  1.00 64.00           H
ATOM   2289  CB  GLU A 159     -10.343  11.049 -27.377  1.00 64.00           C
ATOM   2290 1HB  GLU A 159     -11.332  10.856 -27.793  1.00 64.00           H
ATOM   2291 2HB  GLU A 159     -10.247  12.041 -26.935  1.00 64.00           H
ATOM   2292  CG  GLU A 159      -9.356  11.000 -28.545  1.00 64.00           C
ATOM   2293 1HG  GLU A 159      -8.335  11.007 -28.163  1.00 64.00           H
ATOM   2294 2HG  GLU A 159      -9.485  10.068 -29.095  1.00 64.00           H
ATOM   2295  CD  GLU A 159      -9.562  12.187 -29.487  1.00 64.00           C
ATOM   2296  OE1 GLU A 159      -8.625  12.462 -30.268  1.00 64.00           O
ATOM   2297  OE2 GLU A 159     -10.652  12.794 -29.405  1.00 64.00           O
ATOM   2298  HN  GLU A 159     -10.817   8.622 -27.683  1.00 64.00           H
ATOM   2299  N   LYS A 160     -12.057   9.877 -25.066  1.00 68.57           N
ATOM   2300  CA  LYS A 160     -12.916  10.065 -23.909  1.00 68.57           C
ATOM   2301  C   LYS A 160     -12.335   9.300 -22.718  1.00 68.57           C
ATOM   2302  O   LYS A 160     -12.380   9.780 -21.586  1.00 68.57           O
ATOM   2303  HA  LYS A 160     -12.914  11.129 -23.671  1.00 68.57           H
ATOM   2304  CB  LYS A 160     -14.358   9.678 -24.244  1.00 68.57           C
ATOM   2305 1HB  LYS A 160     -14.378   8.684 -24.691  1.00 68.57           H
ATOM   2306 2HB  LYS A 160     -14.947   9.627 -23.328  1.00 68.57           H
ATOM   2307  CG  LYS A 160     -14.988  10.689 -25.205  1.00 68.57           C
ATOM   2308 1HG  LYS A 160     -14.839  11.699 -24.825  1.00 68.57           H
ATOM   2309 2HG  LYS A 160     -14.488  10.635 -26.173  1.00 68.57           H
ATOM   2310  CD  LYS A 160     -16.483  10.419 -25.382  1.00 68.57           C
ATOM   2311 1HD  LYS A 160     -16.630   9.426 -25.808  1.00 68.57           H
ATOM   2312 2HD  LYS A 160     -16.975  10.424 -24.409  1.00 68.57           H
ATOM   2313  CE  LYS A 160     -17.126  11.469 -26.290  1.00 68.57           C
ATOM   2314 1HE  LYS A 160     -16.966  12.465 -25.875  1.00 68.57           H
ATOM   2315 2HE  LYS A 160     -16.649  11.452 -27.270  1.00 68.57           H
ATOM   2316  NZ  LYS A 160     -18.577  11.213 -26.433  1.00 68.57           N
ATOM   2317 1HZ  LYS A 160     -18.987  11.920 -27.032  1.00 68.57           H
ATOM   2318 2HZ  LYS A 160     -18.719  10.297 -26.845  1.00 68.57           H
ATOM   2319 3HZ  LYS A 160     -19.017  11.245 -25.520  1.00 68.57           H
ATOM   2320  HN  LYS A 160     -12.505   9.470 -25.863  1.00 68.57           H
ATOM   2321  N   ARG A 161     -11.803   8.124 -23.014  1.00 67.09           N
ATOM   2322  CA  ARG A 161     -11.259   7.266 -21.975  1.00 67.09           C
ATOM   2323  C   ARG A 161     -10.078   7.951 -21.285  1.00 67.09           C
ATOM   2324  O   ARG A 161      -9.860   7.764 -20.089  1.00 67.09           O
ATOM   2325  HA  ARG A 161     -12.084   7.112 -21.280  1.00 67.09           H
ATOM   2326  CB  ARG A 161     -10.796   5.927 -22.553  1.00 67.09           C
ATOM   2327 1HB  ARG A 161     -10.150   6.102 -23.413  1.00 67.09           H
ATOM   2328 2HB  ARG A 161     -10.202   5.393 -21.811  1.00 67.09           H
ATOM   2329  CG  ARG A 161     -11.991   5.068 -22.971  1.00 67.09           C
ATOM   2330 1HG  ARG A 161     -12.685   4.972 -22.136  1.00 67.09           H
ATOM   2331 2HG  ARG A 161     -12.531   5.559 -23.780  1.00 67.09           H
ATOM   2332  CD  ARG A 161     -11.536   3.679 -23.425  1.00 67.09           C
ATOM   2333 1HD  ARG A 161     -12.224   3.289 -24.175  1.00 67.09           H
ATOM   2334 2HD  ARG A 161     -10.555   3.744 -23.895  1.00 67.09           H
ATOM   2335  NE  ARG A 161     -11.480   2.761 -22.265  1.00 67.09           N
ATOM   2336  HE  ARG A 161     -12.110   2.925 -21.506  1.00 67.09           H
ATOM   2337  CZ  ARG A 161     -10.636   1.725 -22.168  1.00 67.09           C
ATOM   2338  NH1 ARG A 161      -9.769   1.458 -23.154  1.00 67.09           N
ATOM   2339 1HH1 ARG A 161      -9.748   2.035 -23.971  1.00 67.09           H
ATOM   2340 2HH1 ARG A 161      -9.143   0.682 -23.074  1.00 67.09           H
ATOM   2341  NH2 ARG A 161     -10.673   0.958 -21.069  1.00 67.09           N
ATOM   2342 1HH2 ARG A 161     -10.050   0.181 -20.981  1.00 67.09           H
ATOM   2343 2HH2 ARG A 161     -11.323   1.164 -20.337  1.00 67.09           H
ATOM   2344  HN  ARG A 161     -11.740   7.756 -23.942  1.00 67.09           H
ATOM   2345  N   LEU A 162      -9.347   8.731 -22.068  1.00 78.01           N
ATOM   2346  CA  LEU A 162      -8.193   9.444 -21.548  1.00 78.01           C
ATOM   2347  C   LEU A 162      -8.665  10.534 -20.584  1.00 78.01           C
ATOM   2348  O   LEU A 162      -8.044  10.763 -19.547  1.00 78.01           O
ATOM   2349  HA  LEU A 162      -7.591   8.727 -20.989  1.00 78.01           H
ATOM   2350  CB  LEU A 162      -7.326   9.968 -22.694  1.00 78.01           C
ATOM   2351 1HB  LEU A 162      -7.129   9.145 -23.380  1.00 78.01           H
ATOM   2352 2HB  LEU A 162      -7.899  10.713 -23.245  1.00 78.01           H
ATOM   2353  CG  LEU A 162      -5.987  10.591 -22.291  1.00 78.01           C
ATOM   2354  HG  LEU A 162      -6.175  11.328 -21.510  1.00 78.01           H
ATOM   2355  CD1 LEU A 162      -5.047   9.537 -21.702  1.00 78.01           C
ATOM   2356 1HD1 LEU A 162      -5.506   9.094 -20.819  1.00 78.01           H
ATOM   2357 2HD1 LEU A 162      -4.862   8.760 -22.444  1.00 78.01           H
ATOM   2358 3HD1 LEU A 162      -4.104  10.007 -21.425  1.00 78.01           H
ATOM   2359  CD2 LEU A 162      -5.352  11.333 -23.469  1.00 78.01           C
ATOM   2360 1HD2 LEU A 162      -5.180  10.634 -24.288  1.00 78.01           H
ATOM   2361 2HD2 LEU A 162      -6.020  12.126 -23.802  1.00 78.01           H
ATOM   2362 3HD2 LEU A 162      -4.402  11.766 -23.155  1.00 78.01           H
ATOM   2363  HN  LEU A 162      -9.532   8.878 -23.040  1.00 78.01           H
ATOM   2364  N   LEU A 163      -9.759  11.179 -20.961  1.00 80.60           N
ATOM   2365  CA  LEU A 163     -10.338  12.220 -20.129  1.00 80.60           C
ATOM   2366  C   LEU A 163     -10.813  11.608 -18.810  1.00 80.60           C
ATOM   2367  O   LEU A 163     -10.490  12.111 -17.735  1.00 80.60           O
ATOM   2368  HA  LEU A 163      -9.549  12.941 -19.910  1.00 80.60           H
ATOM   2369  CB  LEU A 163     -11.435  12.967 -20.890  1.00 80.60           C
ATOM   2370 1HB  LEU A 163     -11.015  13.332 -21.828  1.00 80.60           H
ATOM   2371 2HB  LEU A 163     -12.219  12.256 -21.148  1.00 80.60           H
ATOM   2372  CG  LEU A 163     -12.076  14.147 -20.158  1.00 80.60           C
ATOM   2373  HG  LEU A 163     -12.436  13.794 -19.191  1.00 80.60           H
ATOM   2374  CD1 LEU A 163     -11.047  15.246 -19.882  1.00 80.60           C
ATOM   2375 1HD1 LEU A 163     -10.244  14.845 -19.264  1.00 80.60           H
ATOM   2376 2HD1 LEU A 163     -10.635  15.603 -20.826  1.00 80.60           H
ATOM   2377 3HD1 LEU A 163     -11.529  16.073 -19.361  1.00 80.60           H
ATOM   2378  CD2 LEU A 163     -13.288  14.677 -20.926  1.00 80.60           C
ATOM   2379 1HD2 LEU A 163     -12.974  15.009 -21.916  1.00 80.60           H
ATOM   2380 2HD2 LEU A 163     -14.029  13.884 -21.027  1.00 80.60           H
ATOM   2381 3HD2 LEU A 163     -13.725  15.515 -20.383  1.00 80.60           H
ATOM   2382  HN  LEU A 163     -10.247  11.001 -21.815  1.00 80.60           H
ATOM   2383  N   TYR A 164     -11.574  10.530 -18.935  1.00 73.88           N
ATOM   2384  CA  TYR A 164     -12.099   9.845 -17.766  1.00 73.88           C
ATOM   2385  C   TYR A 164     -10.967   9.366 -16.856  1.00 73.88           C
ATOM   2386  O   TYR A 164     -11.116   9.338 -15.635  1.00 73.88           O
ATOM   2387  HA  TYR A 164     -12.724  10.549 -17.216  1.00 73.88           H
ATOM   2388  CB  TYR A 164     -12.861   8.629 -18.297  1.00 73.88           C
ATOM   2389 1HB  TYR A 164     -12.260   8.144 -19.066  1.00 73.88           H
ATOM   2390 2HB  TYR A 164     -12.984   7.909 -17.488  1.00 73.88           H
ATOM   2391  CG  TYR A 164     -14.236   8.961 -18.878  1.00 73.88           C
ATOM   2392  CD1 TYR A 164     -15.157   9.656 -18.120  1.00 73.88           C
ATOM   2393  HD1 TYR A 164     -14.903   9.969 -17.107  1.00 73.88           H
ATOM   2394  CD2 TYR A 164     -14.557   8.566 -20.161  1.00 73.88           C
ATOM   2395  HD2 TYR A 164     -13.830   8.016 -20.760  1.00 73.88           H
ATOM   2396  CE1 TYR A 164     -16.451   9.969 -18.667  1.00 73.88           C
ATOM   2397  HE1 TYR A 164     -17.187  10.517 -18.079  1.00 73.88           H
ATOM   2398  CE2 TYR A 164     -15.852   8.878 -20.708  1.00 73.88           C
ATOM   2399  HE2 TYR A 164     -16.118   8.572 -21.720  1.00 73.88           H
ATOM   2400  CZ  TYR A 164     -16.735   9.565 -19.935  1.00 73.88           C
ATOM   2401  OH  TYR A 164     -17.958   9.860 -20.452  1.00 73.88           O
ATOM   2402  HH  TYR A 164     -18.498  10.370 -19.782  1.00 73.88           H
ATOM   2403  HN  TYR A 164     -11.831  10.126 -19.812  1.00 73.88           H
ATOM   2404  N   SER A 165      -9.860   9.000 -17.485  1.00 85.67           N
ATOM   2405  CA  SER A 165      -8.710   8.504 -16.749  1.00 85.67           C
ATOM   2406  C   SER A 165      -8.192   9.583 -15.796  1.00 85.67           C
ATOM   2407  O   SER A 165      -7.752   9.280 -14.689  1.00 85.67           O
ATOM   2408  HA  SER A 165      -9.075   7.643 -16.189  1.00 85.67           H
ATOM   2409  CB  SER A 165      -7.597   8.058 -17.700  1.00 85.67           C
ATOM   2410 1HB  SER A 165      -6.871   7.457 -17.152  1.00 85.67           H
ATOM   2411 2HB  SER A 165      -8.018   7.419 -18.476  1.00 85.67           H
ATOM   2412  OG  SER A 165      -6.936   9.166 -18.305  1.00 85.67           O
ATOM   2413  HG  SER A 165      -7.598   9.734 -18.794  1.00 85.67           H
ATOM   2414  HN  SER A 165      -9.742   9.038 -18.477  1.00 85.67           H
ATOM   2415  N   LYS A 166      -8.263  10.822 -16.262  1.00 82.50           N
ATOM   2416  CA  LYS A 166      -7.834  11.951 -15.454  1.00 82.50           C
ATOM   2417  C   LYS A 166      -8.774  12.102 -14.256  1.00 82.50           C
ATOM   2418  O   LYS A 166      -8.321  12.251 -13.122  1.00 82.50           O
ATOM   2419  HA  LYS A 166      -6.835  11.725 -15.082  1.00 82.50           H
ATOM   2420  CB  LYS A 166      -7.724  13.212 -16.312  1.00 82.50           C
ATOM   2421 1HB  LYS A 166      -8.661  13.379 -16.844  1.00 82.50           H
ATOM   2422 2HB  LYS A 166      -7.563  14.079 -15.672  1.00 82.50           H
ATOM   2423  CG  LYS A 166      -6.576  13.093 -17.317  1.00 82.50           C
ATOM   2424 1HG  LYS A 166      -5.643  12.900 -16.788  1.00 82.50           H
ATOM   2425 2HG  LYS A 166      -6.751  12.243 -17.976  1.00 82.50           H
ATOM   2426  CD  LYS A 166      -6.441  14.370 -18.149  1.00 82.50           C
ATOM   2427 1HD  LYS A 166      -7.365  14.550 -18.699  1.00 82.50           H
ATOM   2428 2HD  LYS A 166      -6.292  15.225 -17.489  1.00 82.50           H
ATOM   2429  CE  LYS A 166      -5.270  14.265 -19.129  1.00 82.50           C
ATOM   2430 1HE  LYS A 166      -4.354  14.031 -18.586  1.00 82.50           H
ATOM   2431 2HE  LYS A 166      -5.445  13.447 -19.827  1.00 82.50           H
ATOM   2432  NZ  LYS A 166      -5.102  15.533 -19.874  1.00 82.50           N
ATOM   2433 1HZ  LYS A 166      -4.333  15.441 -20.528  1.00 82.50           H
ATOM   2434 2HZ  LYS A 166      -5.955  15.742 -20.381  1.00 82.50           H
ATOM   2435 3HZ  LYS A 166      -4.904  16.284 -19.222  1.00 82.50           H
ATOM   2436  HN  LYS A 166      -8.606  11.058 -17.171  1.00 82.50           H
ATOM   2437  N   MET A 167     -10.066  12.058 -14.549  1.00 84.34           N
ATOM   2438  CA  MET A 167     -11.073  12.237 -13.517  1.00 84.34           C
ATOM   2439  C   MET A 167     -10.972  11.140 -12.456  1.00 84.34           C
ATOM   2440  O   MET A 167     -11.032  11.421 -11.260  1.00 84.34           O
ATOM   2441  HA  MET A 167     -10.864  13.208 -13.068  1.00 84.34           H
ATOM   2442  CB  MET A 167     -12.465  12.207 -14.152  1.00 84.34           C
ATOM   2443 1HB  MET A 167     -12.603  11.268 -14.689  1.00 84.34           H
ATOM   2444 2HB  MET A 167     -13.225  12.243 -13.372  1.00 84.34           H
ATOM   2445  CG  MET A 167     -12.655  13.382 -15.112  1.00 84.34           C
ATOM   2446 1HG  MET A 167     -12.524  14.324 -14.579  1.00 84.34           H
ATOM   2447 2HG  MET A 167     -11.897  13.351 -15.894  1.00 84.34           H
ATOM   2448  SD  MET A 167     -14.284  13.318 -15.841  1.00 84.34           S
ATOM   2449  CE  MET A 167     -15.267  13.857 -14.452  1.00 84.34           C
ATOM   2450 1HE  MET A 167     -15.127  13.168 -13.619  1.00 84.34           H
ATOM   2451 2HE  MET A 167     -14.955  14.857 -14.153  1.00 84.34           H
ATOM   2452 3HE  MET A 167     -16.319  13.874 -14.736  1.00 84.34           H
ATOM   2453  HN  MET A 167     -10.425  11.904 -15.469  1.00 84.34           H
ATOM   2454  N   VAL A 168     -10.820   9.913 -12.932  1.00 92.25           N
ATOM   2455  CA  VAL A 168     -10.754   8.767 -12.040  1.00 92.25           C
ATOM   2456  C   VAL A 168      -9.554   8.923 -11.105  1.00 92.25           C
ATOM   2457  O   VAL A 168      -9.657   8.662  -9.907  1.00 92.25           O
ATOM   2458  HA  VAL A 168     -11.666   8.763 -11.443  1.00 92.25           H
ATOM   2459  CB  VAL A 168     -10.714   7.472 -12.854  1.00 92.25           C
ATOM   2460  HB  VAL A 168      -9.910   7.560 -13.584  1.00 92.25           H
ATOM   2461  CG1 VAL A 168     -10.406   6.271 -11.958  1.00 92.25           C
ATOM   2462 1HG1 VAL A 168      -9.437   6.413 -11.480  1.00 92.25           H
ATOM   2463 2HG1 VAL A 168     -11.179   6.180 -11.194  1.00 92.25           H
ATOM   2464 3HG1 VAL A 168     -10.384   5.364 -12.562  1.00 92.25           H
ATOM   2465  CG2 VAL A 168     -12.023   7.265 -13.619  1.00 92.25           C
ATOM   2466 1HG2 VAL A 168     -12.851   7.208 -12.913  1.00 92.25           H
ATOM   2467 2HG2 VAL A 168     -12.182   8.101 -14.300  1.00 92.25           H
ATOM   2468 3HG2 VAL A 168     -11.967   6.337 -14.189  1.00 92.25           H
ATOM   2469  HN  VAL A 168     -10.742   9.696 -13.905  1.00 92.25           H
ATOM   2470  N   CYS A 169      -8.441   9.347 -11.687  1.00 93.79           N
ATOM   2471  CA  CYS A 169      -7.221   9.536 -10.921  1.00 93.79           C
ATOM   2472  C   CYS A 169      -7.497  10.568  -9.826  1.00 93.79           C
ATOM   2473  O   CYS A 169      -7.147  10.356  -8.666  1.00 93.79           O
ATOM   2474  HA  CYS A 169      -6.971   8.568 -10.486  1.00 93.79           H
ATOM   2475  CB  CYS A 169      -6.051   9.951 -11.815  1.00 93.79           C
ATOM   2476 1HB  CYS A 169      -6.354  10.769 -12.468  1.00 93.79           H
ATOM   2477 2HB  CYS A 169      -5.228  10.321 -11.202  1.00 93.79           H
ATOM   2478  SG  CYS A 169      -5.492   8.525 -12.816  1.00 93.79           S
ATOM   2479  HG  CYS A 169      -6.472   8.592 -13.713  1.00 93.79           H
ATOM   2480  HN  CYS A 169      -8.366   9.559 -12.661  1.00 93.79           H
ATOM   2481  N   PHE A 170      -8.121  11.663 -10.233  1.00 93.24           N
ATOM   2482  CA  PHE A 170      -8.416  12.745  -9.308  1.00 93.24           C
ATOM   2483  C   PHE A 170      -9.315  12.262  -8.168  1.00 93.24           C
ATOM   2484  O   PHE A 170      -9.062  12.564  -7.003  1.00 93.24           O
ATOM   2485  HA  PHE A 170      -7.465  13.088  -8.899  1.00 93.24           H
ATOM   2486  CB  PHE A 170      -9.154  13.824 -10.102  1.00 93.24           C
ATOM   2487 1HB  PHE A 170      -8.534  14.129 -10.945  1.00 93.24           H
ATOM   2488 2HB  PHE A 170     -10.066  13.395 -10.517  1.00 93.24           H
ATOM   2489  CG  PHE A 170      -9.518  15.062  -9.280  1.00 93.24           C
ATOM   2490  CD1 PHE A 170     -10.791  15.232  -8.834  1.00 93.24           C
ATOM   2491  HD1 PHE A 170     -11.553  14.486  -9.061  1.00 93.24           H
ATOM   2492  CD2 PHE A 170      -8.568  15.993  -8.996  1.00 93.24           C
ATOM   2493  HD2 PHE A 170      -7.547  15.857  -9.354  1.00 93.24           H
ATOM   2494  CE1 PHE A 170     -11.129  16.381  -8.071  1.00 93.24           C
ATOM   2495  HE1 PHE A 170     -12.149  16.517  -7.713  1.00 93.24           H
ATOM   2496  CE2 PHE A 170      -8.905  17.142  -8.233  1.00 93.24           C
ATOM   2497  HE2 PHE A 170      -8.144  17.888  -8.006  1.00 93.24           H
ATOM   2498  CZ  PHE A 170     -10.179  17.312  -7.787  1.00 93.24           C
ATOM   2499  HZ  PHE A 170     -10.438  18.194  -7.201  1.00 93.24           H
ATOM   2500  HN  PHE A 170      -8.424  11.818 -11.173  1.00 93.24           H
ATOM   2501  N   THR A 171     -10.346  11.520  -8.544  1.00 92.94           N
ATOM   2502  CA  THR A 171     -11.293  11.005  -7.569  1.00 92.94           C
ATOM   2503  C   THR A 171     -10.578  10.114  -6.551  1.00 92.94           C
ATOM   2504  O   THR A 171     -10.889  10.152  -5.362  1.00 92.94           O
ATOM   2505  HA  THR A 171     -11.711  11.847  -7.019  1.00 92.94           H
ATOM   2506  CB  THR A 171     -12.409  10.285  -8.329  1.00 92.94           C
ATOM   2507  HB  THR A 171     -12.034   9.379  -8.805  1.00 92.94           H
ATOM   2508  OG1 THR A 171     -12.923  11.277  -9.214  1.00 92.94           O
ATOM   2509  HG1 THR A 171     -12.445  11.234 -10.091  1.00 92.94           H
ATOM   2510  CG2 THR A 171     -13.597   9.936  -7.431  1.00 92.94           C
ATOM   2511 1HG2 THR A 171     -14.014  10.850  -7.008  1.00 92.94           H
ATOM   2512 2HG2 THR A 171     -13.264   9.282  -6.625  1.00 92.94           H
ATOM   2513 3HG2 THR A 171     -14.360   9.427  -8.019  1.00 92.94           H
ATOM   2514  HN  THR A 171     -10.539  11.271  -9.493  1.00 92.94           H
ATOM   2515  N   ILE A 172      -9.633   9.334  -7.056  1.00 93.83           N
ATOM   2516  CA  ILE A 172      -8.894   8.412  -6.210  1.00 93.83           C
ATOM   2517  C   ILE A 172      -8.098   9.205  -5.172  1.00 93.83           C
ATOM   2518  O   ILE A 172      -8.096   8.861  -3.991  1.00 93.83           O
ATOM   2519  HA  ILE A 172      -9.623   7.792  -5.687  1.00 93.83           H
ATOM   2520  CB  ILE A 172      -8.034   7.476  -7.062  1.00 93.83           C
ATOM   2521  HB  ILE A 172      -7.538   8.072  -7.829  1.00 93.83           H
ATOM   2522  CG1 ILE A 172      -8.898   6.440  -7.783  1.00 93.83           C
ATOM   2523 1HG1 ILE A 172      -9.296   5.727  -7.061  1.00 93.83           H
ATOM   2524 2HG1 ILE A 172      -9.753   6.934  -8.247  1.00 93.83           H
ATOM   2525  CG2 ILE A 172      -6.937   6.822  -6.220  1.00 93.83           C
ATOM   2526 1HG2 ILE A 172      -6.296   7.594  -5.794  1.00 93.83           H
ATOM   2527 2HG2 ILE A 172      -7.392   6.243  -5.417  1.00 93.83           H
ATOM   2528 3HG2 ILE A 172      -6.340   6.162  -6.850  1.00 93.83           H
ATOM   2529  CD1 ILE A 172      -8.090   5.698  -8.850  1.00 93.83           C
ATOM   2530 1HD1 ILE A 172      -7.716   6.412  -9.583  1.00 93.83           H
ATOM   2531 2HD1 ILE A 172      -7.251   5.186  -8.379  1.00 93.83           H
ATOM   2532 3HD1 ILE A 172      -8.729   4.968  -9.346  1.00 93.83           H
ATOM   2533  HN  ILE A 172      -9.371   9.325  -8.021  1.00 93.83           H
ATOM   2534  N   TRP A 173      -7.440  10.251  -5.651  1.00 92.17           N
ATOM   2535  CA  TRP A 173      -6.573  11.044  -4.796  1.00 92.17           C
ATOM   2536  C   TRP A 173      -7.439  11.688  -3.711  1.00 92.17           C
ATOM   2537  O   TRP A 173      -7.073  11.686  -2.537  1.00 92.17           O
ATOM   2538  HA  TRP A 173      -5.846  10.371  -4.342  1.00 92.17           H
ATOM   2539  CB  TRP A 173      -5.783  12.067  -5.615  1.00 92.17           C
ATOM   2540 1HB  TRP A 173      -6.445  12.511  -6.359  1.00 92.17           H
ATOM   2541 2HB  TRP A 173      -5.459  12.873  -4.956  1.00 92.17           H
ATOM   2542  CG  TRP A 173      -4.559  11.484  -6.325  1.00 92.17           C
ATOM   2543  CD1 TRP A 173      -4.374  11.310  -7.641  1.00 92.17           C
ATOM   2544  HD1 TRP A 173      -5.107  11.574  -8.404  1.00 92.17           H
ATOM   2545  CD2 TRP A 173      -3.351  11.004  -5.700  1.00 92.17           C
ATOM   2546  NE1 TRP A 173      -3.140  10.754  -7.908  1.00 92.17           N
ATOM   2547  HE1 TRP A 173      -2.774  10.530  -8.812  1.00 92.17           H
ATOM   2548  CE2 TRP A 173      -2.498  10.562  -6.690  1.00 92.17           C
ATOM   2549  CE3 TRP A 173      -2.990  10.944  -4.342  1.00 92.17           C
ATOM   2550  HE3 TRP A 173      -3.646  11.287  -3.542  1.00 92.17           H
ATOM   2551  CZ2 TRP A 173      -1.230  10.029  -6.429  1.00 92.17           C
ATOM   2552  HZ2 TRP A 173      -0.574   9.687  -7.229  1.00 92.17           H
ATOM   2553  CZ3 TRP A 173      -1.720  10.410  -4.097  1.00 92.17           C
ATOM   2554  HZ3 TRP A 173      -1.390  10.341  -3.061  1.00 92.17           H
ATOM   2555  CH2 TRP A 173      -0.849   9.960  -5.083  1.00 92.17           C
ATOM   2556  HH2 TRP A 173       0.126   9.556  -4.810  1.00 92.17           H
ATOM   2557  HN  TRP A 173      -7.492  10.557  -6.601  1.00 92.17           H
ATOM   2558  N   VAL A 174      -8.572  12.223  -4.143  1.00 95.52           N
ATOM   2559  CA  VAL A 174      -9.479  12.895  -3.229  1.00 95.52           C
ATOM   2560  C   VAL A 174      -9.966  11.898  -2.175  1.00 95.52           C
ATOM   2561  O   VAL A 174      -9.993  12.210  -0.986  1.00 95.52           O
ATOM   2562  HA  VAL A 174      -8.918  13.685  -2.731  1.00 95.52           H
ATOM   2563  CB  VAL A 174     -10.623  13.546  -4.009  1.00 95.52           C
ATOM   2564  HB  VAL A 174     -11.077  12.780  -4.638  1.00 95.52           H
ATOM   2565  CG1 VAL A 174     -11.700  14.077  -3.062  1.00 95.52           C
ATOM   2566 1HG1 VAL A 174     -12.104  13.254  -2.473  1.00 95.52           H
ATOM   2567 2HG1 VAL A 174     -11.264  14.822  -2.396  1.00 95.52           H
ATOM   2568 3HG1 VAL A 174     -12.501  14.535  -3.643  1.00 95.52           H
ATOM   2569  CG2 VAL A 174     -10.100  14.656  -4.924  1.00 95.52           C
ATOM   2570 1HG2 VAL A 174      -9.608  15.420  -4.323  1.00 95.52           H
ATOM   2571 2HG2 VAL A 174      -9.387  14.236  -5.633  1.00 95.52           H
ATOM   2572 3HG2 VAL A 174     -10.934  15.101  -5.467  1.00 95.52           H
ATOM   2573  HN  VAL A 174      -8.872  12.202  -5.097  1.00 95.52           H
ATOM   2574  N   LEU A 175     -10.339  10.719  -2.650  1.00 90.10           N
ATOM   2575  CA  LEU A 175     -10.884   9.697  -1.773  1.00 90.10           C
ATOM   2576  C   LEU A 175      -9.823   9.291  -0.748  1.00 90.10           C
ATOM   2577  O   LEU A 175     -10.109   9.203   0.445  1.00 90.10           O
ATOM   2578  HA  LEU A 175     -11.726  10.139  -1.241  1.00 90.10           H
ATOM   2579  CB  LEU A 175     -11.430   8.524  -2.591  1.00 90.10           C
ATOM   2580 1HB  LEU A 175     -12.194   8.905  -3.269  1.00 90.10           H
ATOM   2581 2HB  LEU A 175     -10.623   8.131  -3.209  1.00 90.10           H
ATOM   2582  CG  LEU A 175     -12.029   7.368  -1.788  1.00 90.10           C
ATOM   2583  HG  LEU A 175     -11.277   7.017  -1.082  1.00 90.10           H
ATOM   2584  CD1 LEU A 175     -13.234   7.836  -0.969  1.00 90.10           C
ATOM   2585 1HD1 LEU A 175     -12.921   8.617  -0.276  1.00 90.10           H
ATOM   2586 2HD1 LEU A 175     -13.998   8.229  -1.639  1.00 90.10           H
ATOM   2587 3HD1 LEU A 175     -13.641   6.995  -0.408  1.00 90.10           H
ATOM   2588  CD2 LEU A 175     -12.379   6.190  -2.700  1.00 90.10           C
ATOM   2589 1HD2 LEU A 175     -13.106   6.512  -3.446  1.00 90.10           H
ATOM   2590 2HD2 LEU A 175     -11.476   5.838  -3.200  1.00 90.10           H
ATOM   2591 3HD2 LEU A 175     -12.803   5.383  -2.103  1.00 90.10           H
ATOM   2592  HN  LEU A 175     -10.273  10.458  -3.613  1.00 90.10           H
ATOM   2593  N   ALA A 176      -8.620   9.055  -1.252  1.00 95.17           N
ATOM   2594  CA  ALA A 176      -7.535   8.586  -0.407  1.00 95.17           C
ATOM   2595  C   ALA A 176      -7.239   9.636   0.666  1.00 95.17           C
ATOM   2596  O   ALA A 176      -6.969   9.294   1.816  1.00 95.17           O
ATOM   2597  HA  ALA A 176      -7.864   7.667   0.077  1.00 95.17           H
ATOM   2598  CB  ALA A 176      -6.312   8.276  -1.273  1.00 95.17           C
ATOM   2599 1HB  ALA A 176      -6.567   7.504  -1.999  1.00 95.17           H
ATOM   2600 2HB  ALA A 176      -6.000   9.179  -1.797  1.00 95.17           H
ATOM   2601 3HB  ALA A 176      -5.498   7.924  -0.639  1.00 95.17           H
ATOM   2602  HN  ALA A 176      -8.383   9.178  -2.215  1.00 95.17           H
ATOM   2603  N   ALA A 177      -7.299  10.893   0.250  1.00 95.05           N
ATOM   2604  CA  ALA A 177      -7.011  11.994   1.154  1.00 95.05           C
ATOM   2605  C   ALA A 177      -8.016  11.977   2.307  1.00 95.05           C
ATOM   2606  O   ALA A 177      -7.636  12.115   3.469  1.00 95.05           O
ATOM   2607  HA  ALA A 177      -6.009  11.841   1.554  1.00 95.05           H
ATOM   2608  CB  ALA A 177      -7.037  13.312   0.377  1.00 95.05           C
ATOM   2609 1HB  ALA A 177      -6.285  13.283  -0.411  1.00 95.05           H
ATOM   2610 2HB  ALA A 177      -8.023  13.453  -0.066  1.00 95.05           H
ATOM   2611 3HB  ALA A 177      -6.821  14.137   1.055  1.00 95.05           H
ATOM   2612  HN  ALA A 177      -7.538  11.163  -0.682  1.00 95.05           H
ATOM   2613  N   ALA A 178      -9.280  11.807   1.947  1.00 95.26           N
ATOM   2614  CA  ALA A 178     -10.347  11.818   2.932  1.00 95.26           C
ATOM   2615  C   ALA A 178     -10.145  10.659   3.911  1.00 95.26           C
ATOM   2616  O   ALA A 178     -10.419  10.793   5.102  1.00 95.26           O
ATOM   2617  HA  ALA A 178     -10.285  12.759   3.479  1.00 95.26           H
ATOM   2618  CB  ALA A 178     -11.700  11.750   2.220  1.00 95.26           C
ATOM   2619 1HB  ALA A 178     -11.807  12.611   1.560  1.00 95.26           H
ATOM   2620 2HB  ALA A 178     -11.757  10.833   1.634  1.00 95.26           H
ATOM   2621 3HB  ALA A 178     -12.501  11.759   2.960  1.00 95.26           H
ATOM   2622  HN  ALA A 178      -9.577  11.663   1.003  1.00 95.26           H
ATOM   2623  N   LEU A 179      -9.666   9.548   3.371  1.00 92.39           N
ATOM   2624  CA  LEU A 179      -9.491   8.345   4.167  1.00 92.39           C
ATOM   2625  C   LEU A 179      -8.271   8.512   5.075  1.00 92.39           C
ATOM   2626  O   LEU A 179      -7.993   7.654   5.911  1.00 92.39           O
ATOM   2627  HA  LEU A 179     -10.376   8.236   4.793  1.00 92.39           H
ATOM   2628  CB  LEU A 179      -9.421   7.111   3.264  1.00 92.39           C
ATOM   2629 1HB  LEU A 179      -8.634   7.269   2.527  1.00 92.39           H
ATOM   2630 2HB  LEU A 179      -9.121   6.257   3.872  1.00 92.39           H
ATOM   2631  CG  LEU A 179     -10.709   6.748   2.524  1.00 92.39           C
ATOM   2632  HG  LEU A 179     -11.065   7.636   2.002  1.00 92.39           H
ATOM   2633  CD1 LEU A 179     -10.449   5.674   1.465  1.00 92.39           C
ATOM   2634 1HD1 LEU A 179      -9.723   6.046   0.741  1.00 92.39           H
ATOM   2635 2HD1 LEU A 179     -10.057   4.778   1.945  1.00 92.39           H
ATOM   2636 3HD1 LEU A 179     -11.381   5.435   0.954  1.00 92.39           H
ATOM   2637  CD2 LEU A 179     -11.806   6.330   3.505  1.00 92.39           C
ATOM   2638 1HD2 LEU A 179     -11.473   5.462   4.075  1.00 92.39           H
ATOM   2639 2HD2 LEU A 179     -12.016   7.154   4.188  1.00 92.39           H
ATOM   2640 3HD2 LEU A 179     -12.711   6.077   2.953  1.00 92.39           H
ATOM   2641  HN  LEU A 179      -9.400   9.462   2.411  1.00 92.39           H
ATOM   2642  N   CYS A 180      -7.576   9.623   4.880  1.00 91.43           N
ATOM   2643  CA  CYS A 180      -6.388   9.910   5.666  1.00 91.43           C
ATOM   2644  C   CYS A 180      -6.797  10.779   6.856  1.00 91.43           C
ATOM   2645  O   CYS A 180      -5.975  11.082   7.720  1.00 91.43           O
ATOM   2646  HA  CYS A 180      -5.997   8.950   6.003  1.00 91.43           H
ATOM   2647  CB  CYS A 180      -5.299  10.575   4.821  1.00 91.43           C
ATOM   2648 1HB  CYS A 180      -5.673  11.506   4.397  1.00 91.43           H
ATOM   2649 2HB  CYS A 180      -4.446  10.831   5.450  1.00 91.43           H
ATOM   2650  SG  CYS A 180      -4.770   9.446   3.481  1.00 91.43           S
ATOM   2651  HG  CYS A 180      -5.664   9.862   2.588  1.00 91.43           H
ATOM   2652  HN  CYS A 180      -7.813  10.319   4.202  1.00 91.43           H
ATOM   2653  N   ILE A 181      -8.067  11.157   6.864  1.00 91.30           N
ATOM   2654  CA  ILE A 181      -8.568  12.077   7.871  1.00 91.30           C
ATOM   2655  C   ILE A 181      -8.280  11.510   9.262  1.00 91.30           C
ATOM   2656  O   ILE A 181      -7.770  12.216  10.130  1.00 91.30           O
ATOM   2657  HA  ILE A 181      -8.021  13.013   7.759  1.00 91.30           H
ATOM   2658  CB  ILE A 181     -10.047  12.385   7.626  1.00 91.30           C
ATOM   2659  HB  ILE A 181     -10.568  11.443   7.454  1.00 91.30           H
ATOM   2660  CG1 ILE A 181     -10.229  13.239   6.370  1.00 91.30           C
ATOM   2661 1HG1 ILE A 181      -9.789  14.223   6.528  1.00 91.30           H
ATOM   2662 2HG1 ILE A 181      -9.696  12.782   5.535  1.00 91.30           H
ATOM   2663  CG2 ILE A 181     -10.683  13.034   8.857  1.00 91.30           C
ATOM   2664 1HG2 ILE A 181     -10.603  12.356   9.707  1.00 91.30           H
ATOM   2665 2HG2 ILE A 181     -10.165  13.965   9.085  1.00 91.30           H
ATOM   2666 3HG2 ILE A 181     -11.734  13.242   8.656  1.00 91.30           H
ATOM   2667  CD1 ILE A 181     -11.710  13.386   6.017  1.00 91.30           C
ATOM   2668 1HD1 ILE A 181     -12.140  12.401   5.835  1.00 91.30           H
ATOM   2669 2HD1 ILE A 181     -12.235  13.865   6.844  1.00 91.30           H
ATOM   2670 3HD1 ILE A 181     -11.811  13.998   5.120  1.00 91.30           H
ATOM   2671  HN  ILE A 181      -8.747  10.846   6.200  1.00 91.30           H
ATOM   2672  N   PRO A 182      -8.600  10.230   9.499  1.00 92.90           N
ATOM   2673  CA  PRO A 182      -8.381   9.629  10.817  1.00 92.90           C
ATOM   2674  C   PRO A 182      -6.952   9.810  11.303  1.00 92.90           C
ATOM   2675  O   PRO A 182      -6.727  10.173  12.456  1.00 92.90           O
ATOM   2676  HA  PRO A 182      -9.001  10.126  11.563  1.00 92.90           H
ATOM   2677  CB  PRO A 182      -8.725   8.154  10.603  1.00 92.90           C
ATOM   2678 1HB  PRO A 182      -7.844   7.570  10.337  1.00 92.90           H
ATOM   2679 2HB  PRO A 182      -9.142   7.705  11.505  1.00 92.90           H
ATOM   2680  CG  PRO A 182      -9.742   8.188   9.469  1.00 92.90           C
ATOM   2681 1HG  PRO A 182      -9.821   7.224   8.966  1.00 92.90           H
ATOM   2682 2HG  PRO A 182     -10.742   8.430   9.829  1.00 92.90           H
ATOM   2683  CD  PRO A 182      -9.190   9.267   8.551  1.00 92.90           C
ATOM   2684 1HD  PRO A 182      -8.442   8.871   7.865  1.00 92.90           H
ATOM   2685 2HD  PRO A 182      -9.972   9.718   7.940  1.00 92.90           H
ATOM   2686  N   GLU A 183      -6.017   9.550  10.402  1.00 89.62           N
ATOM   2687  CA  GLU A 183      -4.607   9.610  10.748  1.00 89.62           C
ATOM   2688  C   GLU A 183      -4.219  11.034  11.149  1.00 89.62           C
ATOM   2689  O   GLU A 183      -3.427  11.230  12.070  1.00 89.62           O
ATOM   2690  HA  GLU A 183      -4.489   8.940  11.600  1.00 89.62           H
ATOM   2691  CB  GLU A 183      -3.737   9.110   9.593  1.00 89.62           C
ATOM   2692 1HB  GLU A 183      -4.148   9.459   8.646  1.00 89.62           H
ATOM   2693 2HB  GLU A 183      -2.703   9.415   9.753  1.00 89.62           H
ATOM   2694  CG  GLU A 183      -3.730   7.581   9.534  1.00 89.62           C
ATOM   2695 1HG  GLU A 183      -2.935   7.243   8.870  1.00 89.62           H
ATOM   2696 2HG  GLU A 183      -3.514   7.176  10.523  1.00 89.62           H
ATOM   2697  CD  GLU A 183      -5.076   7.045   9.041  1.00 89.62           C
ATOM   2698  OE1 GLU A 183      -5.293   5.825   9.201  1.00 89.62           O
ATOM   2699  OE2 GLU A 183      -5.856   7.868   8.516  1.00 89.62           O
ATOM   2700  HN  GLU A 183      -6.208   9.303   9.452  1.00 89.62           H
ATOM   2701  N   ILE A 184      -4.794  11.993  10.439  1.00 91.22           N
ATOM   2702  CA  ILE A 184      -4.476  13.391  10.672  1.00 91.22           C
ATOM   2703  C   ILE A 184      -4.880  13.771  12.098  1.00 91.22           C
ATOM   2704  O   ILE A 184      -4.159  14.501  12.777  1.00 91.22           O
ATOM   2705  HA  ILE A 184      -3.395  13.500  10.578  1.00 91.22           H
ATOM   2706  CB  ILE A 184      -5.114  14.273   9.596  1.00 91.22           C
ATOM   2707  HB  ILE A 184      -6.174  14.023   9.535  1.00 91.22           H
ATOM   2708  CG1 ILE A 184      -4.503  13.991   8.222  1.00 91.22           C
ATOM   2709 1HG1 ILE A 184      -3.483  14.373   8.189  1.00 91.22           H
ATOM   2710 2HG1 ILE A 184      -4.446  12.915   8.059  1.00 91.22           H
ATOM   2711  CG2 ILE A 184      -5.020  15.753   9.973  1.00 91.22           C
ATOM   2712 1HG2 ILE A 184      -5.539  15.921  10.916  1.00 91.22           H
ATOM   2713 2HG2 ILE A 184      -3.973  16.035  10.079  1.00 91.22           H
ATOM   2714 3HG2 ILE A 184      -5.482  16.357   9.192  1.00 91.22           H
ATOM   2715  CD1 ILE A 184      -5.332  14.638   7.110  1.00 91.22           C
ATOM   2716 1HD1 ILE A 184      -6.345  14.235   7.131  1.00 91.22           H
ATOM   2717 2HD1 ILE A 184      -5.366  15.716   7.263  1.00 91.22           H
ATOM   2718 3HD1 ILE A 184      -4.875  14.422   6.144  1.00 91.22           H
ATOM   2719  HN  ILE A 184      -5.466  11.827   9.716  1.00 91.22           H
ATOM   2720  N   LEU A 185      -6.030  13.259  12.509  1.00 91.49           N
ATOM   2721  CA  LEU A 185      -6.642  13.697  13.752  1.00 91.49           C
ATOM   2722  C   LEU A 185      -5.911  13.051  14.931  1.00 91.49           C
ATOM   2723  O   LEU A 185      -5.534  13.734  15.882  1.00 91.49           O
ATOM   2724  HA  LEU A 185      -6.514  14.778  13.816  1.00 91.49           H
ATOM   2725  CB  LEU A 185      -8.147  13.420  13.735  1.00 91.49           C
ATOM   2726 1HB  LEU A 185      -8.299  12.366  13.504  1.00 91.49           H
ATOM   2727 2HB  LEU A 185      -8.538  13.586  14.739  1.00 91.49           H
ATOM   2728  CG  LEU A 185      -8.971  14.253  12.752  1.00 91.49           C
ATOM   2729  HG  LEU A 185      -8.604  14.056  11.745  1.00 91.49           H
ATOM   2730  CD1 LEU A 185     -10.444  13.841  12.785  1.00 91.49           C
ATOM   2731 1HD1 LEU A 185     -10.533  12.789  12.512  1.00 91.49           H
ATOM   2732 2HD1 LEU A 185     -10.842  13.991  13.789  1.00 91.49           H
ATOM   2733 3HD1 LEU A 185     -11.008  14.449  12.077  1.00 91.49           H
ATOM   2734  CD2 LEU A 185      -8.789  15.750  13.014  1.00 91.49           C
ATOM   2735 1HD2 LEU A 185      -9.114  15.983  14.028  1.00 91.49           H
ATOM   2736 2HD2 LEU A 185      -7.738  16.013  12.900  1.00 91.49           H
ATOM   2737 3HD2 LEU A 185      -9.386  16.319  12.302  1.00 91.49           H
ATOM   2738  HN  LEU A 185      -6.541  12.559  12.010  1.00 91.49           H
ATOM   2739  N   TYR A 186      -5.732  11.742  14.829  1.00 91.83           N
ATOM   2740  CA  TYR A 186      -5.457  10.932  16.003  1.00 91.83           C
ATOM   2741  C   TYR A 186      -3.997  10.477  16.025  1.00 91.83           C
ATOM   2742  O   TYR A 186      -3.571   9.790  16.953  1.00 91.83           O
ATOM   2743  HA  TYR A 186      -5.654  11.540  16.886  1.00 91.83           H
ATOM   2744  CB  TYR A 186      -6.360   9.702  15.888  1.00 91.83           C
ATOM   2745 1HB  TYR A 186      -6.053   9.118  15.020  1.00 91.83           H
ATOM   2746 2HB  TYR A 186      -6.213   9.071  16.765  1.00 91.83           H
ATOM   2747  CG  TYR A 186      -7.849  10.033  15.761  1.00 91.83           C
ATOM   2748  CD1 TYR A 186      -8.439  10.910  16.648  1.00 91.83           C
ATOM   2749  HD1 TYR A 186      -7.845  11.367  17.439  1.00 91.83           H
ATOM   2750  CD2 TYR A 186      -8.601   9.454  14.759  1.00 91.83           C
ATOM   2751  HD2 TYR A 186      -8.135   8.761  14.058  1.00 91.83           H
ATOM   2752  CE1 TYR A 186      -9.840  11.221  16.528  1.00 91.83           C
ATOM   2753  HE1 TYR A 186     -10.318  11.912  17.222  1.00 91.83           H
ATOM   2754  CE2 TYR A 186     -10.002   9.765  14.639  1.00 91.83           C
ATOM   2755  HE2 TYR A 186     -10.608   9.315  13.853  1.00 91.83           H
ATOM   2756  CZ  TYR A 186     -10.552  10.634  15.529  1.00 91.83           C
ATOM   2757  OH  TYR A 186     -11.875  10.928  15.416  1.00 91.83           O
ATOM   2758  HH  TYR A 186     -12.279  10.404  14.666  1.00 91.83           H
ATOM   2759  HN  TYR A 186      -5.773  11.237  13.967  1.00 91.83           H
ATOM   2760  N   SER A 187      -3.270  10.877  14.993  1.00 92.71           N
ATOM   2761  CA  SER A 187      -1.829  10.690  14.974  1.00 92.71           C
ATOM   2762  C   SER A 187      -1.171  11.586  16.026  1.00 92.71           C
ATOM   2763  O   SER A 187      -1.313  12.807  15.983  1.00 92.71           O
ATOM   2764  HA  SER A 187      -1.671   9.639  15.215  1.00 92.71           H
ATOM   2765  CB  SER A 187      -1.253  10.987  13.588  1.00 92.71           C
ATOM   2766 1HB  SER A 187      -1.509  12.007  13.300  1.00 92.71           H
ATOM   2767 2HB  SER A 187      -0.165  10.932  13.628  1.00 92.71           H
ATOM   2768  OG  SER A 187      -1.738  10.080  12.603  1.00 92.71           O
ATOM   2769  HG  SER A 187      -2.178  10.585  11.860  1.00 92.71           H
ATOM   2770  HN  SER A 187      -3.649  11.322  14.181  1.00 92.71           H
ATOM   2771  N   GLN A 188      -0.465  10.944  16.946  1.00 85.65           N
ATOM   2772  CA  GLN A 188       0.184  11.665  18.028  1.00 85.65           C
ATOM   2773  C   GLN A 188       1.530  11.019  18.362  1.00 85.65           C
ATOM   2774  O   GLN A 188       1.802   9.893  17.949  1.00 85.65           O
ATOM   2775  HA  GLN A 188       0.342  12.675  17.650  1.00 85.65           H
ATOM   2776  CB  GLN A 188      -0.716  11.727  19.263  1.00 85.65           C
ATOM   2777 1HB  GLN A 188      -0.933  10.717  19.611  1.00 85.65           H
ATOM   2778 2HB  GLN A 188      -0.195  12.238  20.072  1.00 85.65           H
ATOM   2779  CG  GLN A 188      -2.025  12.456  18.951  1.00 85.65           C
ATOM   2780 1HG  GLN A 188      -1.809  13.405  18.462  1.00 85.65           H
ATOM   2781 2HG  GLN A 188      -2.618  11.865  18.253  1.00 85.65           H
ATOM   2782  CD  GLN A 188      -2.831  12.706  20.228  1.00 85.65           C
ATOM   2783  OE1 GLN A 188      -2.360  12.515  21.337  1.00 85.65           O
ATOM   2784  NE2 GLN A 188      -4.068  13.142  20.010  1.00 85.65           N
ATOM   2785 1HE2 GLN A 188      -4.393  13.277  19.074  1.00 85.65           H
ATOM   2786 2HE2 GLN A 188      -4.674  13.334  20.782  1.00 85.65           H
ATOM   2787  HN  GLN A 188      -0.334   9.953  16.959  1.00 85.65           H
ATOM   2788  N   ILE A 189       2.337  11.760  19.108  1.00 90.43           N
ATOM   2789  CA  ILE A 189       3.510  11.183  19.742  1.00 90.43           C
ATOM   2790  C   ILE A 189       3.133  10.672  21.134  1.00 90.43           C
ATOM   2791  O   ILE A 189       2.685  11.443  21.982  1.00 90.43           O
ATOM   2792  HA  ILE A 189       3.824  10.333  19.136  1.00 90.43           H
ATOM   2793  CB  ILE A 189       4.664  12.187  19.747  1.00 90.43           C
ATOM   2794  HB  ILE A 189       4.333  13.086  20.268  1.00 90.43           H
ATOM   2795  CG1 ILE A 189       5.037  12.601  18.322  1.00 90.43           C
ATOM   2796 1HG1 ILE A 189       5.416  11.737  17.776  1.00 90.43           H
ATOM   2797 2HG1 ILE A 189       4.148  12.946  17.796  1.00 90.43           H
ATOM   2798  CG2 ILE A 189       5.866  11.636  20.517  1.00 90.43           C
ATOM   2799 1HG2 ILE A 189       5.575  11.433  21.548  1.00 90.43           H
ATOM   2800 2HG2 ILE A 189       6.207  10.714  20.047  1.00 90.43           H
ATOM   2801 3HG2 ILE A 189       6.672  12.370  20.505  1.00 90.43           H
ATOM   2802  CD1 ILE A 189       6.093  13.708  18.332  1.00 90.43           C
ATOM   2803 1HD1 ILE A 189       5.702  14.579  18.858  1.00 90.43           H
ATOM   2804 2HD1 ILE A 189       6.990  13.351  18.838  1.00 90.43           H
ATOM   2805 3HD1 ILE A 189       6.340  13.984  17.307  1.00 90.43           H
ATOM   2806  HN  ILE A 189       2.199  12.735  19.281  1.00 90.43           H
ATOM   2807  N   LYS A 190       3.328   9.376  21.327  1.00 85.46           N
ATOM   2808  CA  LYS A 190       3.123   8.774  22.633  1.00 85.46           C
ATOM   2809  C   LYS A 190       4.479   8.401  23.236  1.00 85.46           C
ATOM   2810  O   LYS A 190       5.362   7.913  22.533  1.00 85.46           O
ATOM   2811  HA  LYS A 190       2.657   9.526  23.270  1.00 85.46           H
ATOM   2812  CB  LYS A 190       2.149   7.598  22.535  1.00 85.46           C
ATOM   2813 1HB  LYS A 190       1.231   7.921  22.043  1.00 85.46           H
ATOM   2814 2HB  LYS A 190       2.582   6.813  21.916  1.00 85.46           H
ATOM   2815  CG  LYS A 190       1.821   7.040  23.922  1.00 85.46           C
ATOM   2816 1HG  LYS A 190       2.741   6.740  24.423  1.00 85.46           H
ATOM   2817 2HG  LYS A 190       1.365   7.819  24.533  1.00 85.46           H
ATOM   2818  CD  LYS A 190       0.875   5.843  23.821  1.00 85.46           C
ATOM   2819 1HD  LYS A 190      -0.084   6.165  23.414  1.00 85.46           H
ATOM   2820 2HD  LYS A 190       1.284   5.108  23.128  1.00 85.46           H
ATOM   2821  CE  LYS A 190       0.661   5.196  25.191  1.00 85.46           C
ATOM   2822 1HE  LYS A 190       1.609   5.140  25.725  1.00 85.46           H
ATOM   2823 2HE  LYS A 190      -0.006   5.815  25.792  1.00 85.46           H
ATOM   2824  NZ  LYS A 190       0.087   3.840  25.041  1.00 85.46           N
ATOM   2825 1HZ  LYS A 190       0.004   3.406  25.953  1.00 85.46           H
ATOM   2826 2HZ  LYS A 190      -0.830   3.907  24.613  1.00 85.46           H
ATOM   2827 3HZ  LYS A 190       0.695   3.280  24.454  1.00 85.46           H
ATOM   2828  HN  LYS A 190       3.619   8.742  20.611  1.00 85.46           H
ATOM   2829  N   GLU A 191       4.601   8.644  24.533  1.00 75.87           N
ATOM   2830  CA  GLU A 191       5.773   8.203  25.270  1.00 75.87           C
ATOM   2831  C   GLU A 191       5.491   6.871  25.969  1.00 75.87           C
ATOM   2832  O   GLU A 191       4.561   6.770  26.768  1.00 75.87           O
ATOM   2833  HA  GLU A 191       6.553   8.069  24.520  1.00 75.87           H
ATOM   2834  CB  GLU A 191       6.220   9.266  26.275  1.00 75.87           C
ATOM   2835 1HB  GLU A 191       6.272  10.237  25.784  1.00 75.87           H
ATOM   2836 2HB  GLU A 191       5.558   9.255  27.141  1.00 75.87           H
ATOM   2837  CG  GLU A 191       7.624   8.964  26.804  1.00 75.87           C
ATOM   2838 1HG  GLU A 191       7.611   8.033  27.371  1.00 75.87           H
ATOM   2839 2HG  GLU A 191       8.308   8.818  25.967  1.00 75.87           H
ATOM   2840  CD  GLU A 191       8.132  10.102  27.692  1.00 75.87           C
ATOM   2841  OE1 GLU A 191       9.232   9.931  28.259  1.00 75.87           O
ATOM   2842  OE2 GLU A 191       7.407  11.116  27.784  1.00 75.87           O
ATOM   2843  HN  GLU A 191       3.918   9.131  25.077  1.00 75.87           H
ATOM   2844  N   GLU A 192       6.310   5.883  25.643  1.00 76.09           N
ATOM   2845  CA  GLU A 192       6.153   4.559  26.220  1.00 76.09           C
ATOM   2846  C   GLU A 192       7.488   4.061  26.778  1.00 76.09           C
ATOM   2847  O   GLU A 192       8.429   3.818  26.024  1.00 76.09           O
ATOM   2848  HA  GLU A 192       5.435   4.680  27.031  1.00 76.09           H
ATOM   2849  CB  GLU A 192       5.588   3.576  25.193  1.00 76.09           C
ATOM   2850 1HB  GLU A 192       4.668   3.977  24.769  1.00 76.09           H
ATOM   2851 2HB  GLU A 192       6.347   3.353  24.442  1.00 76.09           H
ATOM   2852  CG  GLU A 192       5.228   2.242  25.850  1.00 76.09           C
ATOM   2853 1HG  GLU A 192       5.169   1.463  25.091  1.00 76.09           H
ATOM   2854 2HG  GLU A 192       6.014   1.951  26.546  1.00 76.09           H
ATOM   2855  CD  GLU A 192       3.893   2.340  26.593  1.00 76.09           C
ATOM   2856  OE1 GLU A 192       3.693   1.516  27.511  1.00 76.09           O
ATOM   2857  OE2 GLU A 192       3.104   3.237  26.225  1.00 76.09           O
ATOM   2858  HN  GLU A 192       7.069   5.975  24.998  1.00 76.09           H
ATOM   2859  N   SER A 193       7.528   3.926  28.096  1.00 74.53           N
ATOM   2860  CA  SER A 193       8.710   3.399  28.758  1.00 74.53           C
ATOM   2861  C   SER A 193       9.931   4.249  28.403  1.00 74.53           C
ATOM   2862  O   SER A 193      11.033   3.725  28.247  1.00 74.53           O
ATOM   2863  HA  SER A 193       8.495   3.464  29.825  1.00 74.53           H
ATOM   2864  CB  SER A 193       8.951   1.938  28.375  1.00 74.53           C
ATOM   2865 1HB  SER A 193       9.188   1.876  27.313  1.00 74.53           H
ATOM   2866 2HB  SER A 193       9.817   1.559  28.917  1.00 74.53           H
ATOM   2867  OG  SER A 193       7.820   1.118  28.656  1.00 74.53           O
ATOM   2868  HG  SER A 193       7.953   0.206  28.269  1.00 74.53           H
ATOM   2869  HN  SER A 193       6.774   4.168  28.706  1.00 74.53           H
ATOM   2870  N   GLY A 194       9.695   5.548  28.287  1.00 82.02           N
ATOM   2871  CA  GLY A 194      10.774   6.484  28.020  1.00 82.02           C
ATOM   2872  C   GLY A 194      11.132   6.499  26.533  1.00 82.02           C
ATOM   2873  O   GLY A 194      12.112   7.125  26.132  1.00 82.02           O
ATOM   2874 1HA  GLY A 194      10.479   7.484  28.337  1.00 82.02           H
ATOM   2875 2HA  GLY A 194      11.651   6.210  28.606  1.00 82.02           H
ATOM   2876  HN  GLY A 194       8.788   5.961  28.372  1.00 82.02           H
ATOM   2877  N   ILE A 195      10.317   5.802  25.754  1.00 80.63           N
ATOM   2878  CA  ILE A 195      10.497   5.779  24.312  1.00 80.63           C
ATOM   2879  C   ILE A 195       9.361   6.561  23.648  1.00 80.63           C
ATOM   2880  O   ILE A 195       8.188   6.292  23.901  1.00 80.63           O
ATOM   2881  HA  ILE A 195      11.438   6.284  24.093  1.00 80.63           H
ATOM   2882  CB  ILE A 195      10.628   4.340  23.811  1.00 80.63           C
ATOM   2883  HB  ILE A 195       9.726   3.797  24.092  1.00 80.63           H
ATOM   2884  CG1 ILE A 195      11.809   3.632  24.479  1.00 80.63           C
ATOM   2885 1HG1 ILE A 195      12.735   4.154  24.237  1.00 80.63           H
ATOM   2886 2HG1 ILE A 195      11.695   3.671  25.563  1.00 80.63           H
ATOM   2887  CG2 ILE A 195      10.724   4.297  22.285  1.00 80.63           C
ATOM   2888 1HG2 ILE A 195       9.826   4.737  21.852  1.00 80.63           H
ATOM   2889 2HG2 ILE A 195      11.598   4.862  21.959  1.00 80.63           H
ATOM   2890 3HG2 ILE A 195      10.817   3.262  21.955  1.00 80.63           H
ATOM   2891  CD1 ILE A 195      11.904   2.175  24.023  1.00 80.63           C
ATOM   2892 1HD1 ILE A 195      10.986   1.650  24.288  1.00 80.63           H
ATOM   2893 2HD1 ILE A 195      12.042   2.141  22.942  1.00 80.63           H
ATOM   2894 3HD1 ILE A 195      12.751   1.695  24.513  1.00 80.63           H
ATOM   2895  HN  ILE A 195       9.547   5.261  26.092  1.00 80.63           H
ATOM   2896  N   ALA A 196       9.750   7.512  22.812  1.00 91.37           N
ATOM   2897  CA  ALA A 196       8.782   8.270  22.039  1.00 91.37           C
ATOM   2898  C   ALA A 196       8.328   7.436  20.838  1.00 91.37           C
ATOM   2899  O   ALA A 196       9.155   6.946  20.071  1.00 91.37           O
ATOM   2900  HA  ALA A 196       7.922   8.464  22.681  1.00 91.37           H
ATOM   2901  CB  ALA A 196       9.396   9.607  21.621  1.00 91.37           C
ATOM   2902 1HB  ALA A 196       9.674  10.173  22.510  1.00 91.37           H
ATOM   2903 2HB  ALA A 196      10.283   9.426  21.014  1.00 91.37           H
ATOM   2904 3HB  ALA A 196       8.669  10.176  21.041  1.00 91.37           H
ATOM   2905  HN  ALA A 196      10.705   7.766  22.659  1.00 91.37           H
ATOM   2906  N   ILE A 197       7.016   7.301  20.714  1.00 86.69           N
ATOM   2907  CA  ILE A 197       6.444   6.510  19.638  1.00 86.69           C
ATOM   2908  C   ILE A 197       5.407   7.350  18.889  1.00 86.69           C
ATOM   2909  O   ILE A 197       4.523   7.944  19.505  1.00 86.69           O
ATOM   2910  HA  ILE A 197       7.252   6.264  18.948  1.00 86.69           H
ATOM   2911  CB  ILE A 197       5.892   5.190  20.178  1.00 86.69           C
ATOM   2912  HB  ILE A 197       5.122   5.417  20.915  1.00 86.69           H
ATOM   2913  CG1 ILE A 197       6.983   4.392  20.896  1.00 86.69           C
ATOM   2914 1HG1 ILE A 197       7.779   4.145  20.194  1.00 86.69           H
ATOM   2915 2HG1 ILE A 197       7.428   5.003  21.681  1.00 86.69           H
ATOM   2916  CG2 ILE A 197       5.226   4.378  19.065  1.00 86.69           C
ATOM   2917 1HG2 ILE A 197       4.404   4.952  18.638  1.00 86.69           H
ATOM   2918 2HG2 ILE A 197       5.958   4.159  18.287  1.00 86.69           H
ATOM   2919 3HG2 ILE A 197       4.843   3.444  19.476  1.00 86.69           H
ATOM   2920  CD1 ILE A 197       6.413   3.108  21.502  1.00 86.69           C
ATOM   2921 1HD1 ILE A 197       5.634   3.360  22.221  1.00 86.69           H
ATOM   2922 2HD1 ILE A 197       5.991   2.489  20.711  1.00 86.69           H
ATOM   2923 3HD1 ILE A 197       7.210   2.560  22.006  1.00 86.69           H
ATOM   2924  HN  ILE A 197       6.350   7.719  21.331  1.00 86.69           H
ATOM   2925  N   CYS A 198       5.550   7.373  17.572  1.00 92.56           N
ATOM   2926  CA  CYS A 198       4.513   7.925  16.717  1.00 92.56           C
ATOM   2927  C   CYS A 198       3.459   6.841  16.480  1.00 92.56           C
ATOM   2928  O   CYS A 198       3.728   5.844  15.812  1.00 92.56           O
ATOM   2929  HA  CYS A 198       4.084   8.772  17.251  1.00 92.56           H
ATOM   2930  CB  CYS A 198       5.088   8.458  15.403  1.00 92.56           C
ATOM   2931 1HB  CYS A 198       5.699   9.340  15.596  1.00 92.56           H
ATOM   2932 2HB  CYS A 198       5.741   7.711  14.952  1.00 92.56           H
ATOM   2933  SG  CYS A 198       3.730   8.878  14.250  1.00 92.56           S
ATOM   2934  HN  CYS A 198       6.354   7.024  17.091  1.00 92.56           H
ATOM   2935  N   THR A 199       2.281   7.074  17.040  1.00 90.71           N
ATOM   2936  CA  THR A 199       1.199   6.109  16.937  1.00 90.71           C
ATOM   2937  C   THR A 199      -0.148   6.827  16.835  1.00 90.71           C
ATOM   2938  O   THR A 199      -0.239   8.025  17.101  1.00 90.71           O
ATOM   2939  HA  THR A 199       1.330   5.543  16.014  1.00 90.71           H
ATOM   2940  CB  THR A 199       1.294   5.162  18.135  1.00 90.71           C
ATOM   2941  HB  THR A 199       2.323   4.837  18.293  1.00 90.71           H
ATOM   2942  OG1 THR A 199       0.361   4.128  17.835  1.00 90.71           O
ATOM   2943  HG1 THR A 199       0.490   3.359  18.460  1.00 90.71           H
ATOM   2944  CG2 THR A 199       0.755   5.790  19.421  1.00 90.71           C
ATOM   2945 1HG2 THR A 199      -0.294   6.054  19.285  1.00 90.71           H
ATOM   2946 2HG2 THR A 199       1.328   6.687  19.656  1.00 90.71           H
ATOM   2947 3HG2 THR A 199       0.846   5.076  20.240  1.00 90.71           H
ATOM   2948  HN  THR A 199       2.061   7.902  17.556  1.00 90.71           H
ATOM   2949  N   MET A 200      -1.161   6.065  16.450  1.00 89.38           N
ATOM   2950  CA  MET A 200      -2.534   6.519  16.590  1.00 89.38           C
ATOM   2951  C   MET A 200      -3.005   6.402  18.041  1.00 89.38           C
ATOM   2952  O   MET A 200      -2.842   5.356  18.668  1.00 89.38           O
ATOM   2953  HA  MET A 200      -2.530   7.565  16.286  1.00 89.38           H
ATOM   2954  CB  MET A 200      -3.443   5.680  15.689  1.00 89.38           C
ATOM   2955 1HB  MET A 200      -3.341   4.625  15.944  1.00 89.38           H
ATOM   2956 2HB  MET A 200      -4.485   5.951  15.864  1.00 89.38           H
ATOM   2957  CG  MET A 200      -3.097   5.890  14.214  1.00 89.38           C
ATOM   2958 1HG  MET A 200      -2.015   5.914  14.085  1.00 89.38           H
ATOM   2959 2HG  MET A 200      -3.470   5.054  13.622  1.00 89.38           H
ATOM   2960  SD  MET A 200      -3.814   7.417  13.630  1.00 89.38           S
ATOM   2961  CE  MET A 200      -5.518   6.915  13.460  1.00 89.38           C
ATOM   2962 1HE  MET A 200      -5.585   6.093  12.747  1.00 89.38           H
ATOM   2963 2HE  MET A 200      -5.899   6.588  14.428  1.00 89.38           H
ATOM   2964 3HE  MET A 200      -6.111   7.756  13.101  1.00 89.38           H
ATOM   2965  HN  MET A 200      -1.055   5.155  16.050  1.00 89.38           H
ATOM   2966  N   VAL A 201      -3.580   7.490  18.533  1.00 91.80           N
ATOM   2967  CA  VAL A 201      -4.233   7.470  19.831  1.00 91.80           C
ATOM   2968  C   VAL A 201      -5.687   7.919  19.672  1.00 91.80           C
ATOM   2969  O   VAL A 201      -5.949   9.052  19.271  1.00 91.80           O
ATOM   2970  HA  VAL A 201      -4.221   6.440  20.189  1.00 91.80           H
ATOM   2971  CB  VAL A 201      -3.447   8.326  20.825  1.00 91.80           C
ATOM   2972  HB  VAL A 201      -3.482   9.359  20.479  1.00 91.80           H
ATOM   2973  CG1 VAL A 201      -4.084   8.276  22.216  1.00 91.80           C
ATOM   2974 1HG1 VAL A 201      -5.106   8.652  22.161  1.00 91.80           H
ATOM   2975 2HG1 VAL A 201      -4.094   7.246  22.573  1.00 91.80           H
ATOM   2976 3HG1 VAL A 201      -3.506   8.893  22.903  1.00 91.80           H
ATOM   2977  CG2 VAL A 201      -1.979   7.898  20.879  1.00 91.80           C
ATOM   2978 1HG2 VAL A 201      -1.916   6.855  21.190  1.00 91.80           H
ATOM   2979 2HG2 VAL A 201      -1.532   8.010  19.891  1.00 91.80           H
ATOM   2980 3HG2 VAL A 201      -1.444   8.523  21.593  1.00 91.80           H
ATOM   2981  HN  VAL A 201      -3.603   8.371  18.062  1.00 91.80           H
ATOM   2982  N   TYR A 202      -6.593   7.009  19.996  1.00 91.82           N
ATOM   2983  CA  TYR A 202      -8.011   7.265  19.809  1.00 91.82           C
ATOM   2984  C   TYR A 202      -8.632   7.860  21.074  1.00 91.82           C
ATOM   2985  O   TYR A 202      -8.248   7.502  22.186  1.00 91.82           O
ATOM   2986  HA  TYR A 202      -8.119   7.976  18.990  1.00 91.82           H
ATOM   2987  CB  TYR A 202      -8.652   5.903  19.533  1.00 91.82           C
ATOM   2988 1HB  TYR A 202      -8.432   5.234  20.364  1.00 91.82           H
ATOM   2989 2HB  TYR A 202      -9.735   6.023  19.499  1.00 91.82           H
ATOM   2990  CG  TYR A 202      -8.185   5.248  18.232  1.00 91.82           C
ATOM   2991  CD1 TYR A 202      -8.816   5.550  17.042  1.00 91.82           C
ATOM   2992  HD1 TYR A 202      -9.646   6.256  17.029  1.00 91.82           H
ATOM   2993  CD2 TYR A 202      -7.133   4.355  18.248  1.00 91.82           C
ATOM   2994  HD2 TYR A 202      -6.635   4.116  19.188  1.00 91.82           H
ATOM   2995  CE1 TYR A 202      -8.376   4.933  15.817  1.00 91.82           C
ATOM   2996  HE1 TYR A 202      -8.865   5.163  14.870  1.00 91.82           H
ATOM   2997  CE2 TYR A 202      -6.694   3.738  17.023  1.00 91.82           C
ATOM   2998  HE2 TYR A 202      -5.864   3.031  17.022  1.00 91.82           H
ATOM   2999  CZ  TYR A 202      -7.337   4.058  15.868  1.00 91.82           C
ATOM   3000  OH  TYR A 202      -6.921   3.475  14.711  1.00 91.82           O
ATOM   3001  HH  TYR A 202      -7.455   3.825  13.942  1.00 91.82           H
ATOM   3002  HN  TYR A 202      -6.372   6.112  20.379  1.00 91.82           H
ATOM   3003  N   PRO A 203      -9.599   8.777  20.929  1.00 86.48           N
ATOM   3004  CA  PRO A 203     -10.287   9.339  22.093  1.00 86.48           C
ATOM   3005  C   PRO A 203     -10.851   8.262  23.006  1.00 86.48           C
ATOM   3006  O   PRO A 203     -11.261   7.201  22.539  1.00 86.48           O
ATOM   3007  HA  PRO A 203      -9.582   9.896  22.712  1.00 86.48           H
ATOM   3008  CB  PRO A 203     -11.393  10.201  21.480  1.00 86.48           C
ATOM   3009 1HB  PRO A 203     -12.321   9.641  21.367  1.00 86.48           H
ATOM   3010 2HB  PRO A 203     -11.618  11.067  22.102  1.00 86.48           H
ATOM   3011  CG  PRO A 203     -10.814  10.610  20.131  1.00 86.48           C
ATOM   3012 1HG  PRO A 203     -11.592  10.923  19.435  1.00 86.48           H
ATOM   3013 2HG  PRO A 203     -10.129  11.453  20.224  1.00 86.48           H
ATOM   3014  CD  PRO A 203     -10.106   9.347  19.668  1.00 86.48           C
ATOM   3015 1HD  PRO A 203     -10.789   8.662  19.165  1.00 86.48           H
ATOM   3016 2HD  PRO A 203      -9.304   9.568  18.963  1.00 86.48           H
ATOM   3017  N   SER A 204     -10.857   8.568  24.295  1.00 78.27           N
ATOM   3018  CA  SER A 204     -11.238   7.585  25.295  1.00 78.27           C
ATOM   3019  C   SER A 204     -12.668   7.105  25.039  1.00 78.27           C
ATOM   3020  O   SER A 204     -12.974   5.928  25.221  1.00 78.27           O
ATOM   3021  HA  SER A 204     -10.532   6.763  25.176  1.00 78.27           H
ATOM   3022  CB  SER A 204     -11.116   8.160  26.708  1.00 78.27           C
ATOM   3023 1HB  SER A 204     -11.524   7.448  27.425  1.00 78.27           H
ATOM   3024 2HB  SER A 204     -10.062   8.293  26.955  1.00 78.27           H
ATOM   3025  OG  SER A 204     -11.794   9.406  26.837  1.00 78.27           O
ATOM   3026  HG  SER A 204     -12.746   9.252  27.101  1.00 78.27           H
ATOM   3027  HN  SER A 204     -10.608   9.465  24.659  1.00 78.27           H
ATOM   3028  N   ASP A 205     -13.506   8.042  24.621  1.00 72.58           N
ATOM   3029  CA  ASP A 205     -14.905   7.738  24.372  1.00 72.58           C
ATOM   3030  C   ASP A 205     -15.031   6.984  23.047  1.00 72.58           C
ATOM   3031  O   ASP A 205     -14.627   7.489  22.000  1.00 72.58           O
ATOM   3032  HA  ASP A 205     -15.224   7.138  25.225  1.00 72.58           H
ATOM   3033  CB  ASP A 205     -15.738   9.017  24.269  1.00 72.58           C
ATOM   3034 1HB  ASP A 205     -15.282   9.694  23.547  1.00 72.58           H
ATOM   3035 2HB  ASP A 205     -16.734   8.778  23.897  1.00 72.58           H
ATOM   3036  CG  ASP A 205     -15.847   9.711  25.628  1.00 72.58           C
ATOM   3037  OD1 ASP A 205     -15.689   8.999  26.643  1.00 72.58           O
ATOM   3038  OD2 ASP A 205     -16.086  10.938  25.621  1.00 72.58           O
ATOM   3039  HN  ASP A 205     -13.244   8.992  24.453  1.00 72.58           H
ATOM   3040  N   GLU A 206     -15.592   5.787  23.134  1.00 76.09           N
ATOM   3041  CA  GLU A 206     -15.830   4.984  21.947  1.00 76.09           C
ATOM   3042  C   GLU A 206     -14.513   4.708  21.219  1.00 76.09           C
ATOM   3043  O   GLU A 206     -14.508   4.426  20.022  1.00 76.09           O
ATOM   3044  HA  GLU A 206     -16.255   4.048  22.311  1.00 76.09           H
ATOM   3045  CB  GLU A 206     -16.838   5.664  21.018  1.00 76.09           C
ATOM   3046 1HB  GLU A 206     -16.411   6.586  20.625  1.00 76.09           H
ATOM   3047 2HB  GLU A 206     -17.148   4.967  20.239  1.00 76.09           H
ATOM   3048  CG  GLU A 206     -18.107   6.054  21.778  1.00 76.09           C
ATOM   3049 1HG  GLU A 206     -18.280   5.349  22.591  1.00 76.09           H
ATOM   3050 2HG  GLU A 206     -17.977   7.037  22.230  1.00 76.09           H
ATOM   3051  CD  GLU A 206     -19.320   6.071  20.845  1.00 76.09           C
ATOM   3052  OE1 GLU A 206     -20.310   5.388  21.188  1.00 76.09           O
ATOM   3053  OE2 GLU A 206     -19.231   6.767  19.811  1.00 76.09           O
ATOM   3054  HN  GLU A 206     -15.881   5.366  23.994  1.00 76.09           H
ATOM   3055  N   SER A 207     -13.427   4.798  21.973  1.00 87.73           N
ATOM   3056  CA  SER A 207     -12.107   4.554  21.417  1.00 87.73           C
ATOM   3057  C   SER A 207     -12.097   3.226  20.658  1.00 87.73           C
ATOM   3058  O   SER A 207     -11.540   3.136  19.564  1.00 87.73           O
ATOM   3059  HA  SER A 207     -11.923   5.386  20.736  1.00 87.73           H
ATOM   3060  CB  SER A 207     -11.040   4.548  22.513  1.00 87.73           C
ATOM   3061 1HB  SER A 207     -10.079   4.265  22.082  1.00 87.73           H
ATOM   3062 2HB  SER A 207     -10.925   5.555  22.914  1.00 87.73           H
ATOM   3063  OG  SER A 207     -11.367   3.651  23.571  1.00 87.73           O
ATOM   3064  HG  SER A 207     -10.782   3.827  24.362  1.00 87.73           H
ATOM   3065  HN  SER A 207     -13.439   5.033  22.945  1.00 87.73           H
ATOM   3066  N   THR A 208     -12.719   2.228  21.268  1.00 87.37           N
ATOM   3067  CA  THR A 208     -12.736   0.894  20.692  1.00 87.37           C
ATOM   3068  C   THR A 208     -13.479   0.899  19.355  1.00 87.37           C
ATOM   3069  O   THR A 208     -13.017   0.307  18.381  1.00 87.37           O
ATOM   3070  HA  THR A 208     -11.708   0.595  20.485  1.00 87.37           H
ATOM   3071  CB  THR A 208     -13.346  -0.058  21.722  1.00 87.37           C
ATOM   3072  HB  THR A 208     -14.414   0.127  21.839  1.00 87.37           H
ATOM   3073  OG1 THR A 208     -12.556   0.143  22.891  1.00 87.37           O
ATOM   3074  HG1 THR A 208     -11.600  -0.080  22.701  1.00 87.37           H
ATOM   3075  CG2 THR A 208     -13.119  -1.529  21.368  1.00 87.37           C
ATOM   3076 1HG2 THR A 208     -12.049  -1.730  21.318  1.00 87.37           H
ATOM   3077 2HG2 THR A 208     -13.575  -1.744  20.401  1.00 87.37           H
ATOM   3078 3HG2 THR A 208     -13.572  -2.161  22.131  1.00 87.37           H
ATOM   3079  HN  THR A 208     -13.203   2.319  22.137  1.00 87.37           H
ATOM   3080  N   LYS A 209     -14.619   1.575  19.351  1.00 83.28           N
ATOM   3081  CA  LYS A 209     -15.455   1.625  18.163  1.00 83.28           C
ATOM   3082  C   LYS A 209     -14.673   2.275  17.021  1.00 83.28           C
ATOM   3083  O   LYS A 209     -14.702   1.792  15.890  1.00 83.28           O
ATOM   3084  HA  LYS A 209     -15.685   0.597  17.883  1.00 83.28           H
ATOM   3085  CB  LYS A 209     -16.784   2.318  18.473  1.00 83.28           C
ATOM   3086 1HB  LYS A 209     -16.594   3.296  18.914  1.00 83.28           H
ATOM   3087 2HB  LYS A 209     -17.333   2.488  17.547  1.00 83.28           H
ATOM   3088  CG  LYS A 209     -17.632   1.477  19.428  1.00 83.28           C
ATOM   3089 1HG  LYS A 209     -17.741   0.468  19.031  1.00 83.28           H
ATOM   3090 2HG  LYS A 209     -17.124   1.387  20.389  1.00 83.28           H
ATOM   3091  CD  LYS A 209     -19.013   2.103  19.632  1.00 83.28           C
ATOM   3092 1HD  LYS A 209     -18.906   3.166  19.849  1.00 83.28           H
ATOM   3093 2HD  LYS A 209     -19.592   2.022  18.712  1.00 83.28           H
ATOM   3094  CE  LYS A 209     -19.763   1.416  20.775  1.00 83.28           C
ATOM   3095 1HE  LYS A 209     -20.057   0.411  20.473  1.00 83.28           H
ATOM   3096 2HE  LYS A 209     -19.105   1.310  21.638  1.00 83.28           H
ATOM   3097  NZ  LYS A 209     -20.962   2.199  21.152  1.00 83.28           N
ATOM   3098 1HZ  LYS A 209     -21.427   1.749  21.933  1.00 83.28           H
ATOM   3099 2HZ  LYS A 209     -20.684   3.137  21.418  1.00 83.28           H
ATOM   3100 3HZ  LYS A 209     -21.596   2.246  20.362  1.00 83.28           H
ATOM   3101  HN  LYS A 209     -14.972   2.082  20.137  1.00 83.28           H
ATOM   3102  N   LEU A 210     -13.993   3.362  17.355  1.00 89.40           N
ATOM   3103  CA  LEU A 210     -13.311   4.157  16.348  1.00 89.40           C
ATOM   3104  C   LEU A 210     -12.213   3.314  15.697  1.00 89.40           C
ATOM   3105  O   LEU A 210     -12.119   3.250  14.472  1.00 89.40           O
ATOM   3106  HA  LEU A 210     -14.044   4.418  15.586  1.00 89.40           H
ATOM   3107  CB  LEU A 210     -12.802   5.467  16.954  1.00 89.40           C
ATOM   3108 1HB  LEU A 210     -13.623   5.938  17.494  1.00 89.40           H
ATOM   3109 2HB  LEU A 210     -12.033   5.229  17.689  1.00 89.40           H
ATOM   3110  CG  LEU A 210     -12.226   6.484  15.967  1.00 89.40           C
ATOM   3111  HG  LEU A 210     -11.409   6.009  15.424  1.00 89.40           H
ATOM   3112  CD1 LEU A 210     -13.275   6.897  14.933  1.00 89.40           C
ATOM   3113 1HD1 LEU A 210     -13.605   6.019  14.378  1.00 89.40           H
ATOM   3114 2HD1 LEU A 210     -14.129   7.347  15.440  1.00 89.40           H
ATOM   3115 3HD1 LEU A 210     -12.840   7.621  14.243  1.00 89.40           H
ATOM   3116  CD2 LEU A 210     -11.639   7.690  16.702  1.00 89.40           C
ATOM   3117 1HD2 LEU A 210     -12.421   8.175  17.287  1.00 89.40           H
ATOM   3118 2HD2 LEU A 210     -10.841   7.358  17.366  1.00 89.40           H
ATOM   3119 3HD2 LEU A 210     -11.238   8.398  15.976  1.00 89.40           H
ATOM   3120  HN  LEU A 210     -13.905   3.701  18.292  1.00 89.40           H
ATOM   3121  N   LYS A 211     -11.411   2.687  16.545  1.00 94.06           N
ATOM   3122  CA  LYS A 211     -10.328   1.844  16.066  1.00 94.06           C
ATOM   3123  C   LYS A 211     -10.896   0.765  15.143  1.00 94.06           C
ATOM   3124  O   LYS A 211     -10.407   0.573  14.031  1.00 94.06           O
ATOM   3125  HA  LYS A 211      -9.655   2.476  15.486  1.00 94.06           H
ATOM   3126  CB  LYS A 211      -9.523   1.287  17.242  1.00 94.06           C
ATOM   3127 1HB  LYS A 211      -9.091   2.108  17.814  1.00 94.06           H
ATOM   3128 2HB  LYS A 211     -10.186   0.744  17.916  1.00 94.06           H
ATOM   3129  CG  LYS A 211      -8.411   0.357  16.754  1.00 94.06           C
ATOM   3130 1HG  LYS A 211      -8.848  -0.551  16.338  1.00 94.06           H
ATOM   3131 2HG  LYS A 211      -7.855   0.840  15.951  1.00 94.06           H
ATOM   3132  CD  LYS A 211      -7.459  -0.006  17.895  1.00 94.06           C
ATOM   3133 1HD  LYS A 211      -7.042   0.904  18.329  1.00 94.06           H
ATOM   3134 2HD  LYS A 211      -8.011  -0.512  18.687  1.00 94.06           H
ATOM   3135  CE  LYS A 211      -6.326  -0.906  17.399  1.00 94.06           C
ATOM   3136 1HE  LYS A 211      -6.733  -1.858  17.058  1.00 94.06           H
ATOM   3137 2HE  LYS A 211      -5.835  -0.445  16.543  1.00 94.06           H
ATOM   3138  NZ  LYS A 211      -5.339  -1.140  18.477  1.00 94.06           N
ATOM   3139 1HZ  LYS A 211      -4.695  -1.870  18.194  1.00 94.06           H
ATOM   3140 2HZ  LYS A 211      -4.824  -0.285  18.655  1.00 94.06           H
ATOM   3141 3HZ  LYS A 211      -5.823  -1.425  19.322  1.00 94.06           H
ATOM   3142  HN  LYS A 211     -11.492   2.747  17.540  1.00 94.06           H
ATOM   3143  N   SER A 212     -11.922   0.088  15.639  1.00 91.58           N
ATOM   3144  CA  SER A 212     -12.508  -1.023  14.908  1.00 91.58           C
ATOM   3145  C   SER A 212     -13.020  -0.543  13.549  1.00 91.58           C
ATOM   3146  O   SER A 212     -12.871  -1.238  12.545  1.00 91.58           O
ATOM   3147  HA  SER A 212     -11.700  -1.743  14.780  1.00 91.58           H
ATOM   3148  CB  SER A 212     -13.644  -1.668  15.705  1.00 91.58           C
ATOM   3149 1HB  SER A 212     -14.417  -0.924  15.902  1.00 91.58           H
ATOM   3150 2HB  SER A 212     -14.104  -2.455  15.108  1.00 91.58           H
ATOM   3151  OG  SER A 212     -13.187  -2.214  16.939  1.00 91.58           O
ATOM   3152  HG  SER A 212     -13.228  -1.519  17.657  1.00 91.58           H
ATOM   3153  HN  SER A 212     -12.349   0.286  16.521  1.00 91.58           H
ATOM   3154  N   ALA A 213     -13.613   0.642  13.560  1.00 94.72           N
ATOM   3155  CA  ALA A 213     -14.167   1.213  12.345  1.00 94.72           C
ATOM   3156  C   ALA A 213     -13.034   1.499  11.357  1.00 94.72           C
ATOM   3157  O   ALA A 213     -13.132   1.157  10.179  1.00 94.72           O
ATOM   3158  HA  ALA A 213     -14.841   0.475  11.908  1.00 94.72           H
ATOM   3159  CB  ALA A 213     -14.970   2.469  12.690  1.00 94.72           C
ATOM   3160 1HB  ALA A 213     -15.780   2.207  13.371  1.00 94.72           H
ATOM   3161 2HB  ALA A 213     -14.316   3.198  13.168  1.00 94.72           H
ATOM   3162 3HB  ALA A 213     -15.386   2.897  11.778  1.00 94.72           H
ATOM   3163  HN  ALA A 213     -13.716   1.208  14.378  1.00 94.72           H
ATOM   3164  N   VAL A 214     -11.985   2.122  11.873  1.00 93.07           N
ATOM   3165  CA  VAL A 214     -10.865   2.520  11.038  1.00 93.07           C
ATOM   3166  C   VAL A 214     -10.249   1.278  10.392  1.00 93.07           C
ATOM   3167  O   VAL A 214      -9.956   1.275   9.197  1.00 93.07           O
ATOM   3168  HA  VAL A 214     -11.255   3.168  10.252  1.00 93.07           H
ATOM   3169  CB  VAL A 214      -9.859   3.327  11.861  1.00 93.07           C
ATOM   3170  HB  VAL A 214      -9.621   2.753  12.756  1.00 93.07           H
ATOM   3171  CG1 VAL A 214      -8.560   3.542  11.081  1.00 93.07           C
ATOM   3172 1HG1 VAL A 214      -8.118   2.576  10.838  1.00 93.07           H
ATOM   3173 2HG1 VAL A 214      -8.775   4.086  10.161  1.00 93.07           H
ATOM   3174 3HG1 VAL A 214      -7.863   4.118  11.689  1.00 93.07           H
ATOM   3175  CG2 VAL A 214     -10.460   4.663  12.305  1.00 93.07           C
ATOM   3176 1HG2 VAL A 214     -10.740   5.245  11.427  1.00 93.07           H
ATOM   3177 2HG2 VAL A 214     -11.343   4.478  12.916  1.00 93.07           H
ATOM   3178 3HG2 VAL A 214      -9.723   5.216  12.888  1.00 93.07           H
ATOM   3179  HN  VAL A 214     -11.894   2.355  12.842  1.00 93.07           H
ATOM   3180  N   LEU A 215     -10.072   0.251  11.210  1.00 92.81           N
ATOM   3181  CA  LEU A 215      -9.419  -0.964  10.755  1.00 92.81           C
ATOM   3182  C   LEU A 215     -10.314  -1.667   9.732  1.00 92.81           C
ATOM   3183  O   LEU A 215      -9.834  -2.134   8.700  1.00 92.81           O
ATOM   3184  HA  LEU A 215      -8.492  -0.672  10.261  1.00 92.81           H
ATOM   3185  CB  LEU A 215      -9.037  -1.846  11.946  1.00 92.81           C
ATOM   3186 1HB  LEU A 215      -9.917  -1.969  12.578  1.00 92.81           H
ATOM   3187 2HB  LEU A 215      -8.773  -2.835  11.571  1.00 92.81           H
ATOM   3188  CG  LEU A 215      -7.886  -1.337  12.816  1.00 92.81           C
ATOM   3189  HG  LEU A 215      -8.187  -0.388  13.259  1.00 92.81           H
ATOM   3190  CD1 LEU A 215      -7.600  -2.303  13.967  1.00 92.81           C
ATOM   3191 1HD1 LEU A 215      -8.490  -2.402  14.588  1.00 92.81           H
ATOM   3192 2HD1 LEU A 215      -7.328  -3.279  13.564  1.00 92.81           H
ATOM   3193 3HD1 LEU A 215      -6.777  -1.917  14.569  1.00 92.81           H
ATOM   3194  CD2 LEU A 215      -6.639  -1.066  11.971  1.00 92.81           C
ATOM   3195 1HD2 LEU A 215      -6.325  -1.988  11.481  1.00 92.81           H
ATOM   3196 2HD2 LEU A 215      -6.867  -0.313  11.218  1.00 92.81           H
ATOM   3197 3HD2 LEU A 215      -5.836  -0.706  12.614  1.00 92.81           H
ATOM   3198  HN  LEU A 215     -10.364   0.241  12.166  1.00 92.81           H
ATOM   3199  N   THR A 216     -11.598  -1.719  10.054  1.00 92.09           N
ATOM   3200  CA  THR A 216     -12.559  -2.384   9.191  1.00 92.09           C
ATOM   3201  C   THR A 216     -12.573  -1.733   7.807  1.00 92.09           C
ATOM   3202  O   THR A 216     -12.584  -2.426   6.791  1.00 92.09           O
ATOM   3203  HA  THR A 216     -12.241  -3.418   9.055  1.00 92.09           H
ATOM   3204  CB  THR A 216     -13.920  -2.357   9.890  1.00 92.09           C
ATOM   3205  HB  THR A 216     -14.266  -1.333  10.028  1.00 92.09           H
ATOM   3206  OG1 THR A 216     -13.711  -3.102  11.087  1.00 92.09           O
ATOM   3207  HG1 THR A 216     -13.678  -2.484  11.873  1.00 92.09           H
ATOM   3208  CG2 THR A 216     -14.983  -3.157   9.134  1.00 92.09           C
ATOM   3209 1HG2 THR A 216     -14.667  -4.197   9.055  1.00 92.09           H
ATOM   3210 2HG2 THR A 216     -15.110  -2.739   8.135  1.00 92.09           H
ATOM   3211 3HG2 THR A 216     -15.929  -3.105   9.673  1.00 92.09           H
ATOM   3212  HN  THR A 216     -11.983  -1.319  10.886  1.00 92.09           H
ATOM   3213  N   LEU A 217     -12.574  -0.408   7.812  1.00 88.82           N
ATOM   3214  CA  LEU A 217     -12.598   0.345   6.569  1.00 88.82           C
ATOM   3215  C   LEU A 217     -11.342   0.021   5.757  1.00 88.82           C
ATOM   3216  O   LEU A 217     -11.407  -0.118   4.537  1.00 88.82           O
ATOM   3217  HA  LEU A 217     -13.469   0.015   6.004  1.00 88.82           H
ATOM   3218  CB  LEU A 217     -12.780   1.838   6.851  1.00 88.82           C
ATOM   3219 1HB  LEU A 217     -13.597   1.956   7.562  1.00 88.82           H
ATOM   3220 2HB  LEU A 217     -11.878   2.208   7.338  1.00 88.82           H
ATOM   3221  CG  LEU A 217     -13.067   2.720   5.634  1.00 88.82           C
ATOM   3222  HG  LEU A 217     -12.339   2.479   4.859  1.00 88.82           H
ATOM   3223  CD1 LEU A 217     -14.454   2.426   5.059  1.00 88.82           C
ATOM   3224 1HD1 LEU A 217     -14.507   1.381   4.754  1.00 88.82           H
ATOM   3225 2HD1 LEU A 217     -15.211   2.621   5.818  1.00 88.82           H
ATOM   3226 3HD1 LEU A 217     -14.632   3.066   4.195  1.00 88.82           H
ATOM   3227  CD2 LEU A 217     -12.890   4.200   5.976  1.00 88.82           C
ATOM   3228 1HD2 LEU A 217     -13.578   4.473   6.776  1.00 88.82           H
ATOM   3229 2HD2 LEU A 217     -11.865   4.378   6.302  1.00 88.82           H
ATOM   3230 3HD2 LEU A 217     -13.100   4.805   5.093  1.00 88.82           H
ATOM   3231  HN  LEU A 217     -12.558   0.148   8.643  1.00 88.82           H
ATOM   3232  N   LYS A 218     -10.229  -0.091   6.468  1.00 86.69           N
ATOM   3233  CA  LYS A 218      -8.955  -0.365   5.824  1.00 86.69           C
ATOM   3234  C   LYS A 218      -9.023  -1.724   5.125  1.00 86.69           C
ATOM   3235  O   LYS A 218      -8.595  -1.859   3.980  1.00 86.69           O
ATOM   3236  HA  LYS A 218      -8.799   0.405   5.069  1.00 86.69           H
ATOM   3237  CB  LYS A 218      -7.810  -0.248   6.833  1.00 86.69           C
ATOM   3238 1HB  LYS A 218      -7.883   0.701   7.363  1.00 86.69           H
ATOM   3239 2HB  LYS A 218      -7.897  -1.037   7.580  1.00 86.69           H
ATOM   3240  CG  LYS A 218      -6.453  -0.347   6.134  1.00 86.69           C
ATOM   3241 1HG  LYS A 218      -6.405  -1.268   5.554  1.00 86.69           H
ATOM   3242 2HG  LYS A 218      -6.341   0.479   5.431  1.00 86.69           H
ATOM   3243  CD  LYS A 218      -5.310  -0.318   7.151  1.00 86.69           C
ATOM   3244 1HD  LYS A 218      -5.327   0.626   7.696  1.00 86.69           H
ATOM   3245 2HD  LYS A 218      -5.450  -1.111   7.884  1.00 86.69           H
ATOM   3246  CE  LYS A 218      -3.956  -0.489   6.459  1.00 86.69           C
ATOM   3247 1HE  LYS A 218      -3.983  -1.360   5.804  1.00 86.69           H
ATOM   3248 2HE  LYS A 218      -3.751   0.377   5.829  1.00 86.69           H
ATOM   3249  NZ  LYS A 218      -2.878  -0.648   7.461  1.00 86.69           N
ATOM   3250 1HZ  LYS A 218      -2.033  -0.965   7.000  1.00 86.69           H
ATOM   3251 2HZ  LYS A 218      -2.703   0.243   7.913  1.00 86.69           H
ATOM   3252 3HZ  LYS A 218      -3.161  -1.330   8.156  1.00 86.69           H
ATOM   3253  HN  LYS A 218     -10.189   0.001   7.462  1.00 86.69           H
ATOM   3254  N   VAL A 219      -9.565  -2.697   5.843  1.00 90.79           N
ATOM   3255  CA  VAL A 219      -9.583  -4.065   5.356  1.00 90.79           C
ATOM   3256  C   VAL A 219     -10.520  -4.160   4.150  1.00 90.79           C
ATOM   3257  O   VAL A 219     -10.179  -4.777   3.142  1.00 90.79           O
ATOM   3258  HA  VAL A 219      -8.572  -4.314   5.035  1.00 90.79           H
ATOM   3259  CB  VAL A 219      -9.969  -5.019   6.489  1.00 90.79           C
ATOM   3260  HB  VAL A 219     -10.897  -4.657   6.931  1.00 90.79           H
ATOM   3261  CG1 VAL A 219     -10.222  -6.430   5.955  1.00 90.79           C
ATOM   3262 1HG1 VAL A 219     -11.035  -6.404   5.229  1.00 90.79           H
ATOM   3263 2HG1 VAL A 219      -9.318  -6.805   5.475  1.00 90.79           H
ATOM   3264 3HG1 VAL A 219     -10.494  -7.088   6.781  1.00 90.79           H
ATOM   3265  CG2 VAL A 219      -8.900  -5.030   7.584  1.00 90.79           C
ATOM   3266 1HG2 VAL A 219      -7.950  -5.356   7.161  1.00 90.79           H
ATOM   3267 2HG2 VAL A 219      -8.790  -4.027   7.994  1.00 90.79           H
ATOM   3268 3HG2 VAL A 219      -9.199  -5.716   8.376  1.00 90.79           H
ATOM   3269  HN  VAL A 219      -9.985  -2.562   6.741  1.00 90.79           H
ATOM   3270  N   ILE A 220     -11.682  -3.540   4.293  1.00 91.25           N
ATOM   3271  CA  ILE A 220     -12.713  -3.639   3.275  1.00 91.25           C
ATOM   3272  C   ILE A 220     -12.216  -2.980   1.986  1.00 91.25           C
ATOM   3273  O   ILE A 220     -12.153  -3.625   0.940  1.00 91.25           O
ATOM   3274  HA  ILE A 220     -12.880  -4.698   3.079  1.00 91.25           H
ATOM   3275  CB  ILE A 220     -14.033  -3.061   3.791  1.00 91.25           C
ATOM   3276  HB  ILE A 220     -13.829  -2.086   4.233  1.00 91.25           H
ATOM   3277  CG1 ILE A 220     -14.624  -3.943   4.893  1.00 91.25           C
ATOM   3278 1HG1 ILE A 220     -14.867  -4.925   4.487  1.00 91.25           H
ATOM   3279 2HG1 ILE A 220     -13.882  -4.097   5.677  1.00 91.25           H
ATOM   3280  CG2 ILE A 220     -15.020  -2.839   2.643  1.00 91.25           C
ATOM   3281 1HG2 ILE A 220     -14.591  -2.142   1.924  1.00 91.25           H
ATOM   3282 2HG2 ILE A 220     -15.224  -3.790   2.150  1.00 91.25           H
ATOM   3283 3HG2 ILE A 220     -15.950  -2.429   3.038  1.00 91.25           H
ATOM   3284  CD1 ILE A 220     -15.880  -3.306   5.490  1.00 91.25           C
ATOM   3285 1HD1 ILE A 220     -15.628  -2.335   5.916  1.00 91.25           H
ATOM   3286 2HD1 ILE A 220     -16.628  -3.177   4.708  1.00 91.25           H
ATOM   3287 3HD1 ILE A 220     -16.280  -3.954   6.271  1.00 91.25           H
ATOM   3288  HN  ILE A 220     -11.923  -2.980   5.086  1.00 91.25           H
ATOM   3289  N   LEU A 221     -11.876  -1.705   2.104  1.00 90.27           N
ATOM   3290  CA  LEU A 221     -11.568  -0.902   0.933  1.00 90.27           C
ATOM   3291  C   LEU A 221     -10.144  -1.213   0.467  1.00 90.27           C
ATOM   3292  O   LEU A 221      -9.827  -1.065  -0.712  1.00 90.27           O
ATOM   3293  HA  LEU A 221     -12.261  -1.194   0.144  1.00 90.27           H
ATOM   3294  CB  LEU A 221     -11.810   0.581   1.222  1.00 90.27           C
ATOM   3295 1HB  LEU A 221     -11.204   0.867   2.082  1.00 90.27           H
ATOM   3296 2HB  LEU A 221     -11.449   1.160   0.372  1.00 90.27           H
ATOM   3297  CG  LEU A 221     -13.260   0.983   1.499  1.00 90.27           C
ATOM   3298  HG  LEU A 221     -13.586   0.479   2.408  1.00 90.27           H
ATOM   3299  CD1 LEU A 221     -13.374   2.488   1.750  1.00 90.27           C
ATOM   3300 1HD1 LEU A 221     -12.765   2.759   2.613  1.00 90.27           H
ATOM   3301 2HD1 LEU A 221     -13.022   3.030   0.873  1.00 90.27           H
ATOM   3302 3HD1 LEU A 221     -14.415   2.746   1.944  1.00 90.27           H
ATOM   3303  CD2 LEU A 221     -14.182   0.519   0.369  1.00 90.27           C
ATOM   3304 1HD2 LEU A 221     -13.866   0.976  -0.569  1.00 90.27           H
ATOM   3305 2HD2 LEU A 221     -14.131  -0.566   0.281  1.00 90.27           H
ATOM   3306 3HD2 LEU A 221     -15.207   0.817   0.591  1.00 90.27           H
ATOM   3307  HN  LEU A 221     -11.811  -1.222   2.977  1.00 90.27           H
ATOM   3308  N   GLY A 222      -9.325  -1.640   1.417  1.00 89.05           N
ATOM   3309  CA  GLY A 222      -7.900  -1.780   1.168  1.00 89.05           C
ATOM   3310  C   GLY A 222      -7.586  -3.134   0.529  1.00 89.05           C
ATOM   3311  O   GLY A 222      -6.562  -3.289  -0.135  1.00 89.05           O
ATOM   3312 1HA  GLY A 222      -7.560  -0.977   0.514  1.00 89.05           H
ATOM   3313 2HA  GLY A 222      -7.352  -1.681   2.105  1.00 89.05           H
ATOM   3314  HN  GLY A 222      -9.619  -1.886   2.340  1.00 89.05           H
ATOM   3315  N   PHE A 223      -8.487  -4.081   0.750  1.00 81.66           N
ATOM   3316  CA  PHE A 223      -8.245  -5.454   0.341  1.00 81.66           C
ATOM   3317  C   PHE A 223      -9.466  -6.034  -0.376  1.00 81.66           C
ATOM   3318  O   PHE A 223      -9.429  -6.265  -1.584  1.00 81.66           O
ATOM   3319  HA  PHE A 223      -7.396  -5.443  -0.342  1.00 81.66           H
ATOM   3320  CB  PHE A 223      -7.985  -6.261   1.615  1.00 81.66           C
ATOM   3321 1HB  PHE A 223      -7.179  -5.787   2.175  1.00 81.66           H
ATOM   3322 2HB  PHE A 223      -8.875  -6.225   2.243  1.00 81.66           H
ATOM   3323  CG  PHE A 223      -7.617  -7.724   1.360  1.00 81.66           C
ATOM   3324  CD1 PHE A 223      -8.397  -8.718   1.862  1.00 81.66           C
ATOM   3325  HD1 PHE A 223      -9.284  -8.473   2.447  1.00 81.66           H
ATOM   3326  CD2 PHE A 223      -6.511  -8.030   0.631  1.00 81.66           C
ATOM   3327  HD2 PHE A 223      -5.886  -7.233   0.228  1.00 81.66           H
ATOM   3328  CE1 PHE A 223      -8.055 -10.076   1.626  1.00 81.66           C
ATOM   3329  HE1 PHE A 223      -8.680 -10.874   2.029  1.00 81.66           H
ATOM   3330  CE2 PHE A 223      -6.169  -9.388   0.394  1.00 81.66           C
ATOM   3331  HE2 PHE A 223      -5.283  -9.633  -0.190  1.00 81.66           H
ATOM   3332  CZ  PHE A 223      -6.949 -10.382   0.897  1.00 81.66           C
ATOM   3333  HZ  PHE A 223      -6.687 -11.425   0.715  1.00 81.66           H
ATOM   3334  HN  PHE A 223      -9.366  -3.922   1.200  1.00 81.66           H
ATOM   3335  N   PHE A 224     -10.518  -6.254   0.398  1.00 85.17           N
ATOM   3336  CA  PHE A 224     -11.608  -7.107  -0.045  1.00 85.17           C
ATOM   3337  C   PHE A 224     -12.222  -6.582  -1.344  1.00 85.17           C
ATOM   3338  O   PHE A 224     -12.326  -7.315  -2.326  1.00 85.17           O
ATOM   3339  HA  PHE A 224     -11.192  -8.100  -0.217  1.00 85.17           H
ATOM   3340  CB  PHE A 224     -12.671  -7.082   1.055  1.00 85.17           C
ATOM   3341 1HB  PHE A 224     -12.725  -6.076   1.471  1.00 85.17           H
ATOM   3342 2HB  PHE A 224     -13.643  -7.297   0.612  1.00 85.17           H
ATOM   3343  CG  PHE A 224     -12.415  -8.075   2.191  1.00 85.17           C
ATOM   3344  CD1 PHE A 224     -12.590  -9.407   1.982  1.00 85.17           C
ATOM   3345  HD1 PHE A 224     -12.912  -9.768   1.005  1.00 85.17           H
ATOM   3346  CD2 PHE A 224     -12.012  -7.625   3.410  1.00 85.17           C
ATOM   3347  HD2 PHE A 224     -11.872  -6.557   3.577  1.00 85.17           H
ATOM   3348  CE1 PHE A 224     -12.352 -10.329   3.036  1.00 85.17           C
ATOM   3349  HE1 PHE A 224     -12.493 -11.396   2.869  1.00 85.17           H
ATOM   3350  CE2 PHE A 224     -11.775  -8.546   4.464  1.00 85.17           C
ATOM   3351  HE2 PHE A 224     -11.452  -8.185   5.440  1.00 85.17           H
ATOM   3352  CZ  PHE A 224     -11.950  -9.878   4.255  1.00 85.17           C
ATOM   3353  HZ  PHE A 224     -11.767 -10.586   5.064  1.00 85.17           H
ATOM   3354  HN  PHE A 224     -10.633  -5.861   1.310  1.00 85.17           H
ATOM   3355  N   LEU A 225     -12.614  -5.317  -1.307  1.00 90.06           N
ATOM   3356  CA  LEU A 225     -13.288  -4.709  -2.441  1.00 90.06           C
ATOM   3357  C   LEU A 225     -12.380  -4.787  -3.670  1.00 90.06           C
ATOM   3358  O   LEU A 225     -12.766  -5.344  -4.697  1.00 90.06           O
ATOM   3359  HA  LEU A 225     -14.187  -5.293  -2.638  1.00 90.06           H
ATOM   3360  CB  LEU A 225     -13.737  -3.287  -2.098  1.00 90.06           C
ATOM   3361 1HB  LEU A 225     -14.460  -3.342  -1.284  1.00 90.06           H
ATOM   3362 2HB  LEU A 225     -12.875  -2.736  -1.722  1.00 90.06           H
ATOM   3363  CG  LEU A 225     -14.361  -2.486  -3.243  1.00 90.06           C
ATOM   3364  HG  LEU A 225     -13.709  -2.569  -4.112  1.00 90.06           H
ATOM   3365  CD1 LEU A 225     -15.720  -3.065  -3.640  1.00 90.06           C
ATOM   3366 1HD1 LEU A 225     -15.594  -4.098  -3.964  1.00 90.06           H
ATOM   3367 2HD1 LEU A 225     -16.393  -3.033  -2.784  1.00 90.06           H
ATOM   3368 3HD1 LEU A 225     -16.141  -2.477  -4.456  1.00 90.06           H
ATOM   3369  CD2 LEU A 225     -14.453  -1.001  -2.886  1.00 90.06           C
ATOM   3370 1HD2 LEU A 225     -15.070  -0.878  -1.997  1.00 90.06           H
ATOM   3371 2HD2 LEU A 225     -13.453  -0.612  -2.691  1.00 90.06           H
ATOM   3372 3HD2 LEU A 225     -14.899  -0.455  -3.717  1.00 90.06           H
ATOM   3373  HN  LEU A 225     -12.478  -4.712  -0.522  1.00 90.06           H
ATOM   3374  N   PRO A 226     -11.163  -4.233  -3.589  1.00 90.57           N
ATOM   3375  CA  PRO A 226     -10.236  -4.279  -4.723  1.00 90.57           C
ATOM   3376  C   PRO A 226     -10.030  -5.692  -5.244  1.00 90.57           C
ATOM   3377  O   PRO A 226     -10.044  -5.921  -6.452  1.00 90.57           O
ATOM   3378  HA  PRO A 226     -10.647  -3.722  -5.565  1.00 90.57           H
ATOM   3379  CB  PRO A 226      -8.943  -3.688  -4.159  1.00 90.57           C
ATOM   3380 1HB  PRO A 226      -8.288  -4.463  -3.761  1.00 90.57           H
ATOM   3381 2HB  PRO A 226      -8.378  -3.155  -4.923  1.00 90.57           H
ATOM   3382  CG  PRO A 226      -9.433  -2.748  -3.063  1.00 90.57           C
ATOM   3383 1HG  PRO A 226      -8.647  -2.523  -2.342  1.00 90.57           H
ATOM   3384 2HG  PRO A 226      -9.762  -1.791  -3.468  1.00 90.57           H
ATOM   3385  CD  PRO A 226     -10.578  -3.527  -2.435  1.00 90.57           C
ATOM   3386 1HD  PRO A 226     -10.224  -4.224  -1.676  1.00 90.57           H
ATOM   3387 2HD  PRO A 226     -11.296  -2.868  -1.948  1.00 90.57           H
ATOM   3388  N   PHE A 227      -9.843  -6.611  -4.308  1.00 83.43           N
ATOM   3389  CA  PHE A 227      -9.492  -7.977  -4.660  1.00 83.43           C
ATOM   3390  C   PHE A 227     -10.621  -8.648  -5.445  1.00 83.43           C
ATOM   3391  O   PHE A 227     -10.375  -9.299  -6.459  1.00 83.43           O
ATOM   3392  HA  PHE A 227      -8.598  -7.931  -5.281  1.00 83.43           H
ATOM   3393  CB  PHE A 227      -9.278  -8.736  -3.349  1.00 83.43           C
ATOM   3394 1HB  PHE A 227      -8.547  -8.198  -2.745  1.00 83.43           H
ATOM   3395 2HB  PHE A 227     -10.212  -8.742  -2.788  1.00 83.43           H
ATOM   3396  CG  PHE A 227      -8.801 -10.178  -3.536  1.00 83.43           C
ATOM   3397  CD1 PHE A 227      -9.692 -11.203  -3.464  1.00 83.43           C
ATOM   3398  HD1 PHE A 227     -10.746 -10.997  -3.274  1.00 83.43           H
ATOM   3399  CD2 PHE A 227      -7.487 -10.434  -3.773  1.00 83.43           C
ATOM   3400  HD2 PHE A 227      -6.773  -9.613  -3.830  1.00 83.43           H
ATOM   3401  CE1 PHE A 227      -9.250 -12.541  -3.637  1.00 83.43           C
ATOM   3402  HE1 PHE A 227      -9.964 -13.362  -3.580  1.00 83.43           H
ATOM   3403  CE2 PHE A 227      -7.045 -11.773  -3.946  1.00 83.43           C
ATOM   3404  HE2 PHE A 227      -5.991 -11.978  -4.136  1.00 83.43           H
ATOM   3405  CZ  PHE A 227      -7.936 -12.798  -3.875  1.00 83.43           C
ATOM   3406  HZ  PHE A 227      -7.596 -13.825  -4.008  1.00 83.43           H
ATOM   3407  HN  PHE A 227      -9.928  -6.436  -3.327  1.00 83.43           H
ATOM   3408  N   VAL A 228     -11.835  -8.466  -4.947  1.00 92.26           N
ATOM   3409  CA  VAL A 228     -13.000  -9.066  -5.575  1.00 92.26           C
ATOM   3410  C   VAL A 228     -13.121  -8.552  -7.010  1.00 92.26           C
ATOM   3411  O   VAL A 228     -13.359  -9.329  -7.934  1.00 92.26           O
ATOM   3412  HA  VAL A 228     -12.841 -10.144  -5.601  1.00 92.26           H
ATOM   3413  CB  VAL A 228     -14.248  -8.791  -4.733  1.00 92.26           C
ATOM   3414  HB  VAL A 228     -14.292  -7.720  -4.539  1.00 92.26           H
ATOM   3415  CG1 VAL A 228     -15.518  -9.183  -5.492  1.00 92.26           C
ATOM   3416 1HG1 VAL A 228     -15.583  -8.605  -6.414  1.00 92.26           H
ATOM   3417 2HG1 VAL A 228     -15.484 -10.246  -5.731  1.00 92.26           H
ATOM   3418 3HG1 VAL A 228     -16.390  -8.978  -4.871  1.00 92.26           H
ATOM   3419  CG2 VAL A 228     -14.170  -9.511  -3.386  1.00 92.26           C
ATOM   3420 1HG2 VAL A 228     -14.090 -10.585  -3.552  1.00 92.26           H
ATOM   3421 2HG2 VAL A 228     -13.295  -9.162  -2.837  1.00 92.26           H
ATOM   3422 3HG2 VAL A 228     -15.070  -9.299  -2.808  1.00 92.26           H
ATOM   3423  HN  VAL A 228     -12.029  -7.921  -4.131  1.00 92.26           H
ATOM   3424  N   VAL A 229     -12.953  -7.245  -7.153  1.00 92.36           N
ATOM   3425  CA  VAL A 229     -13.100  -6.609  -8.452  1.00 92.36           C
ATOM   3426  C   VAL A 229     -12.037  -7.157  -9.406  1.00 92.36           C
ATOM   3427  O   VAL A 229     -12.342  -7.507 -10.545  1.00 92.36           O
ATOM   3428  HA  VAL A 229     -14.086  -6.871  -8.837  1.00 92.36           H
ATOM   3429  CB  VAL A 229     -13.039  -5.088  -8.299  1.00 92.36           C
ATOM   3430  HB  VAL A 229     -12.128  -4.842  -7.755  1.00 92.36           H
ATOM   3431  CG1 VAL A 229     -12.971  -4.403  -9.665  1.00 92.36           C
ATOM   3432 1HG1 VAL A 229     -12.079  -4.737 -10.195  1.00 92.36           H
ATOM   3433 2HG1 VAL A 229     -13.857  -4.661 -10.246  1.00 92.36           H
ATOM   3434 3HG1 VAL A 229     -12.929  -3.322  -9.528  1.00 92.36           H
ATOM   3435  CG2 VAL A 229     -14.227  -4.571  -7.485  1.00 92.36           C
ATOM   3436 1HG2 VAL A 229     -15.156  -4.835  -7.990  1.00 92.36           H
ATOM   3437 2HG2 VAL A 229     -14.211  -5.023  -6.493  1.00 92.36           H
ATOM   3438 3HG2 VAL A 229     -14.159  -3.487  -7.392  1.00 92.36           H
ATOM   3439  HN  VAL A 229     -12.722  -6.626  -6.403  1.00 92.36           H
ATOM   3440  N   MET A 230     -10.812  -7.215  -8.906  1.00 84.60           N
ATOM   3441  CA  MET A 230      -9.694  -7.669  -9.715  1.00 84.60           C
ATOM   3442  C   MET A 230      -9.891  -9.120 -10.159  1.00 84.60           C
ATOM   3443  O   MET A 230      -9.713  -9.443 -11.333  1.00 84.60           O
ATOM   3444  HA  MET A 230      -9.678  -7.014 -10.587  1.00 84.60           H
ATOM   3445  CB  MET A 230      -8.399  -7.553  -8.909  1.00 84.60           C
ATOM   3446 1HB  MET A 230      -8.546  -7.976  -7.915  1.00 84.60           H
ATOM   3447 2HB  MET A 230      -7.613  -8.135  -9.390  1.00 84.60           H
ATOM   3448  CG  MET A 230      -7.957  -6.093  -8.787  1.00 84.60           C
ATOM   3449 1HG  MET A 230      -7.933  -5.628  -9.773  1.00 84.60           H
ATOM   3450 2HG  MET A 230      -8.678  -5.535  -8.189  1.00 84.60           H
ATOM   3451  SD  MET A 230      -6.342  -6.004  -8.033  1.00 84.60           S
ATOM   3452  CE  MET A 230      -6.746  -6.525  -6.374  1.00 84.60           C
ATOM   3453 1HE  MET A 230      -7.474  -5.837  -5.944  1.00 84.60           H
ATOM   3454 2HE  MET A 230      -7.167  -7.530  -6.401  1.00 84.60           H
ATOM   3455 3HE  MET A 230      -5.843  -6.526  -5.763  1.00 84.60           H
ATOM   3456  HN  MET A 230     -10.578  -6.960  -7.968  1.00 84.60           H
ATOM   3457  N   ALA A 231     -10.255  -9.955  -9.197  1.00 90.49           N
ATOM   3458  CA  ALA A 231     -10.402 -11.377  -9.457  1.00 90.49           C
ATOM   3459  C   ALA A 231     -11.439 -11.585 -10.562  1.00 90.49           C
ATOM   3460  O   ALA A 231     -11.224 -12.374 -11.480  1.00 90.49           O
ATOM   3461  HA  ALA A 231      -9.438 -11.753  -9.800  1.00 90.49           H
ATOM   3462  CB  ALA A 231     -10.778 -12.097  -8.160  1.00 90.49           C
ATOM   3463 1HB  ALA A 231      -9.995 -11.942  -7.418  1.00 90.49           H
ATOM   3464 2HB  ALA A 231     -11.720 -11.697  -7.784  1.00 90.49           H
ATOM   3465 3HB  ALA A 231     -10.888 -13.163  -8.356  1.00 90.49           H
ATOM   3466  HN  ALA A 231     -10.447  -9.675  -8.257  1.00 90.49           H
ATOM   3467  N   CYS A 232     -12.543 -10.863 -10.436  1.00 89.61           N
ATOM   3468  CA  CYS A 232     -13.629 -10.982 -11.395  1.00 89.61           C
ATOM   3469  C   CYS A 232     -13.113 -10.530 -12.763  1.00 89.61           C
ATOM   3470  O   CYS A 232     -13.317 -11.215 -13.764  1.00 89.61           O
ATOM   3471  HA  CYS A 232     -13.913 -12.034 -11.417  1.00 89.61           H
ATOM   3472  CB  CYS A 232     -14.860 -10.186 -10.957  1.00 89.61           C
ATOM   3473 1HB  CYS A 232     -14.574  -9.163 -10.712  1.00 89.61           H
ATOM   3474 2HB  CYS A 232     -15.576 -10.129 -11.777  1.00 89.61           H
ATOM   3475  SG  CYS A 232     -15.636 -10.982  -9.504  1.00 89.61           S
ATOM   3476  HG  CYS A 232     -14.815 -10.453  -8.601  1.00 89.61           H
ATOM   3477  HN  CYS A 232     -12.702 -10.207  -9.698  1.00 89.61           H
ATOM   3478  N   CYS A 233     -12.456  -9.379 -12.761  1.00 88.36           N
ATOM   3479  CA  CYS A 233     -12.027  -8.762 -14.004  1.00 88.36           C
ATOM   3480  C   CYS A 233     -11.139  -9.757 -14.754  1.00 88.36           C
ATOM   3481  O   CYS A 233     -11.369 -10.037 -15.929  1.00 88.36           O
ATOM   3482  HA  CYS A 233     -12.930  -8.543 -14.574  1.00 88.36           H
ATOM   3483  CB  CYS A 233     -11.311  -7.432 -13.757  1.00 88.36           C
ATOM   3484 1HB  CYS A 233     -10.573  -7.549 -12.964  1.00 88.36           H
ATOM   3485 2HB  CYS A 233     -10.770  -7.129 -14.654  1.00 88.36           H
ATOM   3486  SG  CYS A 233     -12.526  -6.144 -13.295  1.00 88.36           S
ATOM   3487  HG  CYS A 233     -12.673  -6.537 -12.033  1.00 88.36           H
ATOM   3488  HN  CYS A 233     -12.218  -8.873 -11.933  1.00 88.36           H
ATOM   3489  N   TYR A 234     -10.142 -10.264 -14.043  1.00 74.82           N
ATOM   3490  CA  TYR A 234      -9.109 -11.069 -14.671  1.00 74.82           C
ATOM   3491  C   TYR A 234      -9.631 -12.468 -15.006  1.00 74.82           C
ATOM   3492  O   TYR A 234      -9.167 -13.096 -15.956  1.00 74.82           O
ATOM   3493  HA  TYR A 234      -8.808 -10.571 -15.592  1.00 74.82           H
ATOM   3494  CB  TYR A 234      -7.985 -11.192 -13.640  1.00 74.82           C
ATOM   3495 1HB  TYR A 234      -8.421 -11.206 -12.641  1.00 74.82           H
ATOM   3496 2HB  TYR A 234      -7.480 -12.148 -13.780  1.00 74.82           H
ATOM   3497  CG  TYR A 234      -6.948 -10.069 -13.712  1.00 74.82           C
ATOM   3498  CD1 TYR A 234      -5.797 -10.239 -14.454  1.00 74.82           C
ATOM   3499  HD1 TYR A 234      -5.626 -11.173 -14.988  1.00 74.82           H
ATOM   3500  CD2 TYR A 234      -7.165  -8.885 -13.036  1.00 74.82           C
ATOM   3501  HD2 TYR A 234      -8.074  -8.751 -12.450  1.00 74.82           H
ATOM   3502  CE1 TYR A 234      -4.822  -9.181 -14.523  1.00 74.82           C
ATOM   3503  HE1 TYR A 234      -3.908  -9.303 -15.105  1.00 74.82           H
ATOM   3504  CE2 TYR A 234      -6.190  -7.828 -13.104  1.00 74.82           C
ATOM   3505  HE2 TYR A 234      -6.348  -6.889 -12.575  1.00 74.82           H
ATOM   3506  CZ  TYR A 234      -5.066  -8.028 -13.844  1.00 74.82           C
ATOM   3507  OH  TYR A 234      -4.145  -7.030 -13.909  1.00 74.82           O
ATOM   3508  HH  TYR A 234      -4.468  -6.234 -13.397  1.00 74.82           H
ATOM   3509  HN  TYR A 234     -10.035 -10.132 -13.057  1.00 74.82           H
ATOM   3510  N   THR A 235     -10.591 -12.913 -14.208  1.00 85.37           N
ATOM   3511  CA  THR A 235     -11.284 -14.157 -14.495  1.00 85.37           C
ATOM   3512  C   THR A 235     -11.912 -14.110 -15.889  1.00 85.37           C
ATOM   3513  O   THR A 235     -11.779 -15.054 -16.666  1.00 85.37           O
ATOM   3514  HA  THR A 235     -10.553 -14.965 -14.501  1.00 85.37           H
ATOM   3515  CB  THR A 235     -12.303 -14.398 -13.379  1.00 85.37           C
ATOM   3516  HB  THR A 235     -13.061 -13.615 -13.367  1.00 85.37           H
ATOM   3517  OG1 THR A 235     -11.508 -14.503 -12.200  1.00 85.37           O
ATOM   3518  HG1 THR A 235     -11.626 -13.686 -11.635  1.00 85.37           H
ATOM   3519  CG2 THR A 235     -12.983 -15.764 -13.491  1.00 85.37           C
ATOM   3520 1HG2 THR A 235     -12.230 -16.551 -13.435  1.00 85.37           H
ATOM   3521 2HG2 THR A 235     -13.508 -15.831 -14.445  1.00 85.37           H
ATOM   3522 3HG2 THR A 235     -13.696 -15.884 -12.675  1.00 85.37           H
ATOM   3523  HN  THR A 235     -10.894 -12.441 -13.381  1.00 85.37           H
ATOM   3524  N   ILE A 236     -12.581 -13.000 -16.165  1.00 83.97           N
ATOM   3525  CA  ILE A 236     -13.238 -12.821 -17.448  1.00 83.97           C
ATOM   3526  C   ILE A 236     -12.180 -12.626 -18.536  1.00 83.97           C
ATOM   3527  O   ILE A 236     -12.325 -13.134 -19.647  1.00 83.97           O
ATOM   3528  HA  ILE A 236     -13.789 -13.737 -17.663  1.00 83.97           H
ATOM   3529  CB  ILE A 236     -14.260 -11.685 -17.374  1.00 83.97           C
ATOM   3530  HB  ILE A 236     -13.742 -10.781 -17.050  1.00 83.97           H
ATOM   3531  CG1 ILE A 236     -15.339 -11.985 -16.331  1.00 83.97           C
ATOM   3532 1HG1 ILE A 236     -16.016 -12.749 -16.714  1.00 83.97           H
ATOM   3533 2HG1 ILE A 236     -14.877 -12.390 -15.431  1.00 83.97           H
ATOM   3534  CG2 ILE A 236     -14.858 -11.394 -18.751  1.00 83.97           C
ATOM   3535 1HG2 ILE A 236     -14.064 -11.105 -19.439  1.00 83.97           H
ATOM   3536 2HG2 ILE A 236     -15.357 -12.288 -19.127  1.00 83.97           H
ATOM   3537 3HG2 ILE A 236     -15.581 -10.582 -18.670  1.00 83.97           H
ATOM   3538  CD1 ILE A 236     -16.130 -10.723 -15.982  1.00 83.97           C
ATOM   3539 1HD1 ILE A 236     -15.453  -9.970 -15.578  1.00 83.97           H
ATOM   3540 2HD1 ILE A 236     -16.610 -10.334 -16.880  1.00 83.97           H
ATOM   3541 3HD1 ILE A 236     -16.890 -10.964 -15.239  1.00 83.97           H
ATOM   3542  HN  ILE A 236     -12.678 -12.233 -15.530  1.00 83.97           H
ATOM   3543  N   ILE A 237     -11.138 -11.889 -18.178  1.00 80.33           N
ATOM   3544  CA  ILE A 237     -10.062 -11.611 -19.113  1.00 80.33           C
ATOM   3545  C   ILE A 237      -9.481 -12.932 -19.623  1.00 80.33           C
ATOM   3546  O   ILE A 237      -9.407 -13.156 -20.831  1.00 80.33           O
ATOM   3547  HA  ILE A 237     -10.493 -11.074 -19.958  1.00 80.33           H
ATOM   3548  CB  ILE A 237      -9.022 -10.689 -18.474  1.00 80.33           C
ATOM   3549  HB  ILE A 237      -8.870 -11.008 -17.443  1.00 80.33           H
ATOM   3550  CG1 ILE A 237      -9.523  -9.244 -18.430  1.00 80.33           C
ATOM   3551 1HG1 ILE A 237      -9.504  -8.818 -19.434  1.00 80.33           H
ATOM   3552 2HG1 ILE A 237     -10.561  -9.225 -18.096  1.00 80.33           H
ATOM   3553  CG2 ILE A 237      -7.673 -10.806 -19.187  1.00 80.33           C
ATOM   3554 1HG2 ILE A 237      -7.316 -11.834 -19.121  1.00 80.33           H
ATOM   3555 2HG2 ILE A 237      -7.790 -10.528 -20.234  1.00 80.33           H
ATOM   3556 3HG2 ILE A 237      -6.952 -10.140 -18.712  1.00 80.33           H
ATOM   3557  CD1 ILE A 237      -8.664  -8.393 -17.493  1.00 80.33           C
ATOM   3558 1HD1 ILE A 237      -8.705  -8.808 -16.486  1.00 80.33           H
ATOM   3559 2HD1 ILE A 237      -7.632  -8.395 -17.844  1.00 80.33           H
ATOM   3560 3HD1 ILE A 237      -9.042  -7.371 -17.481  1.00 80.33           H
ATOM   3561  HN  ILE A 237     -11.024 -11.486 -17.270  1.00 80.33           H
ATOM   3562  N   ILE A 238      -9.084 -13.771 -18.678  1.00 77.80           N
ATOM   3563  CA  ILE A 238      -8.418 -15.017 -19.016  1.00 77.80           C
ATOM   3564  C   ILE A 238      -9.330 -15.851 -19.918  1.00 77.80           C
ATOM   3565  O   ILE A 238      -8.882 -16.403 -20.921  1.00 77.80           O
ATOM   3566  HA  ILE A 238      -7.517 -14.765 -19.576  1.00 77.80           H
ATOM   3567  CB  ILE A 238      -7.973 -15.748 -17.748  1.00 77.80           C
ATOM   3568  HB  ILE A 238      -8.810 -15.761 -17.050  1.00 77.80           H
ATOM   3569  CG1 ILE A 238      -6.824 -15.006 -17.062  1.00 77.80           C
ATOM   3570 1HG1 ILE A 238      -5.903 -15.154 -17.625  1.00 77.80           H
ATOM   3571 2HG1 ILE A 238      -7.028 -13.935 -17.061  1.00 77.80           H
ATOM   3572  CG2 ILE A 238      -7.614 -17.204 -18.051  1.00 77.80           C
ATOM   3573 1HG2 ILE A 238      -8.485 -17.715 -18.461  1.00 77.80           H
ATOM   3574 2HG2 ILE A 238      -6.801 -17.235 -18.776  1.00 77.80           H
ATOM   3575 3HG2 ILE A 238      -7.301 -17.700 -17.132  1.00 77.80           H
ATOM   3576  CD1 ILE A 238      -6.635 -15.496 -15.625  1.00 77.80           C
ATOM   3577 1HD1 ILE A 238      -7.550 -15.323 -15.059  1.00 77.80           H
ATOM   3578 2HD1 ILE A 238      -6.408 -16.562 -15.632  1.00 77.80           H
ATOM   3579 3HD1 ILE A 238      -5.813 -14.952 -15.161  1.00 77.80           H
ATOM   3580  HN  ILE A 238      -9.211 -13.612 -17.699  1.00 77.80           H
ATOM   3581  N   HIS A 239     -10.595 -15.916 -19.528  1.00 77.42           N
ATOM   3582  CA  HIS A 239     -11.569 -16.696 -20.273  1.00 77.42           C
ATOM   3583  C   HIS A 239     -11.622 -16.203 -21.721  1.00 77.42           C
ATOM   3584  O   HIS A 239     -11.641 -17.005 -22.653  1.00 77.42           O
ATOM   3585  HA  HIS A 239     -11.218 -17.727 -20.262  1.00 77.42           H
ATOM   3586  CB  HIS A 239     -12.935 -16.660 -19.585  1.00 77.42           C
ATOM   3587 1HB  HIS A 239     -12.820 -16.995 -18.554  1.00 77.42           H
ATOM   3588 2HB  HIS A 239     -13.285 -15.628 -19.547  1.00 77.42           H
ATOM   3589  CG  HIS A 239     -13.985 -17.508 -20.260  1.00 77.42           C
ATOM   3590  ND1 HIS A 239     -14.950 -16.980 -21.100  1.00 77.42           N
ATOM   3591  HD1 HIS A 239     -15.050 -16.014 -21.341  1.00 77.42           H
ATOM   3592  CD2 HIS A 239     -14.212 -18.853 -20.212  1.00 77.42           C
ATOM   3593  HD2 HIS A 239     -13.632 -19.576 -19.639  1.00 77.42           H
ATOM   3594  CE1 HIS A 239     -15.717 -17.970 -21.532  1.00 77.42           C
ATOM   3595  HE1 HIS A 239     -16.566 -17.875 -22.209  1.00 77.42           H
ATOM   3596  NE2 HIS A 239     -15.259 -19.130 -20.979  1.00 77.42           N
ATOM   3597  HN  HIS A 239     -10.956 -15.449 -18.721  1.00 77.42           H
ATOM   3598  N   THR A 240     -11.643 -14.886 -21.864  1.00 78.89           N
ATOM   3599  CA  THR A 240     -11.751 -14.278 -23.179  1.00 78.89           C
ATOM   3600  C   THR A 240     -10.504 -14.582 -24.011  1.00 78.89           C
ATOM   3601  O   THR A 240     -10.597 -14.803 -25.217  1.00 78.89           O
ATOM   3602  HA  THR A 240     -12.598 -14.727 -23.697  1.00 78.89           H
ATOM   3603  CB  THR A 240     -12.004 -12.781 -22.988  1.00 78.89           C
ATOM   3604  HB  THR A 240     -11.120 -12.285 -22.587  1.00 78.89           H
ATOM   3605  OG1 THR A 240     -13.166 -12.727 -22.165  1.00 78.89           O
ATOM   3606  HG1 THR A 240     -12.904 -12.559 -21.215  1.00 78.89           H
ATOM   3607  CG2 THR A 240     -12.433 -12.090 -24.284  1.00 78.89           C
ATOM   3608 1HG2 THR A 240     -13.355 -12.542 -24.649  1.00 78.89           H
ATOM   3609 2HG2 THR A 240     -11.650 -12.205 -25.034  1.00 78.89           H
ATOM   3610 3HG2 THR A 240     -12.599 -11.030 -24.092  1.00 78.89           H
ATOM   3611  HN  THR A 240     -11.588 -14.240 -21.102  1.00 78.89           H
ATOM   3612  N   LEU A 241      -9.365 -14.583 -23.334  1.00 74.71           N
ATOM   3613  CA  LEU A 241      -8.092 -14.769 -24.010  1.00 74.71           C
ATOM   3614  C   LEU A 241      -8.013 -16.197 -24.554  1.00 74.71           C
ATOM   3615  O   LEU A 241      -7.581 -16.411 -25.686  1.00 74.71           O
ATOM   3616  HA  LEU A 241      -8.065 -14.077 -24.851  1.00 74.71           H
ATOM   3617  CB  LEU A 241      -6.933 -14.400 -23.081  1.00 74.71           C
ATOM   3618 1HB  LEU A 241      -7.111 -14.862 -22.110  1.00 74.71           H
ATOM   3619 2HB  LEU A 241      -6.020 -14.840 -23.481  1.00 74.71           H
ATOM   3620  CG  LEU A 241      -6.696 -12.904 -22.868  1.00 74.71           C
ATOM   3621  HG  LEU A 241      -7.626 -12.456 -22.519  1.00 74.71           H
ATOM   3622  CD1 LEU A 241      -5.644 -12.665 -21.782  1.00 74.71           C
ATOM   3623 1HD1 LEU A 241      -5.986 -13.102 -20.844  1.00 74.71           H
ATOM   3624 2HD1 LEU A 241      -4.704 -13.130 -22.079  1.00 74.71           H
ATOM   3625 3HD1 LEU A 241      -5.495 -11.593 -21.651  1.00 74.71           H
ATOM   3626  CD2 LEU A 241      -6.328 -12.214 -24.183  1.00 74.71           C
ATOM   3627 1HD2 LEU A 241      -5.417 -12.659 -24.585  1.00 74.71           H
ATOM   3628 2HD2 LEU A 241      -7.140 -12.340 -24.899  1.00 74.71           H
ATOM   3629 3HD2 LEU A 241      -6.164 -11.152 -24.003  1.00 74.71           H
ATOM   3630  HN  LEU A 241      -9.303 -14.460 -22.343  1.00 74.71           H
ATOM   3631  N   ILE A 242      -8.437 -17.138 -23.723  1.00 75.16           N
ATOM   3632  CA  ILE A 242      -8.400 -18.541 -24.099  1.00 75.16           C
ATOM   3633  C   ILE A 242      -9.214 -18.743 -25.378  1.00 75.16           C
ATOM   3634  O   ILE A 242      -8.796 -19.475 -26.275  1.00 75.16           O
ATOM   3635  HA  ILE A 242      -7.361 -18.796 -24.306  1.00 75.16           H
ATOM   3636  CB  ILE A 242      -8.858 -19.420 -22.933  1.00 75.16           C
ATOM   3637  HB  ILE A 242      -9.788 -19.009 -22.540  1.00 75.16           H
ATOM   3638  CG1 ILE A 242      -7.837 -19.396 -21.794  1.00 75.16           C
ATOM   3639 1HG1 ILE A 242      -6.953 -19.966 -22.082  1.00 75.16           H
ATOM   3640 2HG1 ILE A 242      -7.511 -18.372 -21.614  1.00 75.16           H
ATOM   3641  CG2 ILE A 242      -9.158 -20.844 -23.405  1.00 75.16           C
ATOM   3642 1HG2 ILE A 242      -9.948 -20.819 -24.156  1.00 75.16           H
ATOM   3643 2HG2 ILE A 242      -8.258 -21.280 -23.839  1.00 75.16           H
ATOM   3644 3HG2 ILE A 242      -9.481 -21.447 -22.557  1.00 75.16           H
ATOM   3645  CD1 ILE A 242      -8.432 -19.981 -20.512  1.00 75.16           C
ATOM   3646 1HD1 ILE A 242      -9.301 -19.394 -20.214  1.00 75.16           H
ATOM   3647 2HD1 ILE A 242      -8.734 -21.013 -20.689  1.00 75.16           H
ATOM   3648 3HD1 ILE A 242      -7.685 -19.952 -19.718  1.00 75.16           H
ATOM   3649  HN  ILE A 242      -8.801 -16.954 -22.809  1.00 75.16           H
ATOM   3650  N   GLN A 243     -10.361 -18.082 -25.423  1.00 70.38           N
ATOM   3651  CA  GLN A 243     -11.259 -18.217 -26.557  1.00 70.38           C
ATOM   3652  C   GLN A 243     -10.655 -17.552 -27.796  1.00 70.38           C
ATOM   3653  O   GLN A 243     -10.852 -18.022 -28.915  1.00 70.38           O
ATOM   3654  HA  GLN A 243     -11.356 -19.290 -26.723  1.00 70.38           H
ATOM   3655  CB  GLN A 243     -12.637 -17.633 -26.239  1.00 70.38           C
ATOM   3656 1HB  GLN A 243     -12.525 -16.624 -25.840  1.00 70.38           H
ATOM   3657 2HB  GLN A 243     -13.222 -17.549 -27.155  1.00 70.38           H
ATOM   3658  CG  GLN A 243     -13.383 -18.507 -25.229  1.00 70.38           C
ATOM   3659 1HG  GLN A 243     -13.416 -19.535 -25.587  1.00 70.38           H
ATOM   3660 2HG  GLN A 243     -12.844 -18.516 -24.282  1.00 70.38           H
ATOM   3661  CD  GLN A 243     -14.807 -17.993 -25.006  1.00 70.38           C
ATOM   3662  OE1 GLN A 243     -15.162 -16.888 -25.382  1.00 70.38           O
ATOM   3663  NE2 GLN A 243     -15.600 -18.854 -24.374  1.00 70.38           N
ATOM   3664 1HE2 GLN A 243     -15.246 -19.746 -24.092  1.00 70.38           H
ATOM   3665 2HE2 GLN A 243     -16.550 -18.610 -24.182  1.00 70.38           H
ATOM   3666  HN  GLN A 243     -10.679 -17.464 -24.704  1.00 70.38           H
ATOM   3667  N   ALA A 244      -9.931 -16.470 -27.553  1.00 71.12           N
ATOM   3668  CA  ALA A 244      -9.485 -15.609 -28.635  1.00 71.12           C
ATOM   3669  C   ALA A 244      -8.350 -16.298 -29.395  1.00 71.12           C
ATOM   3670  O   ALA A 244      -8.100 -15.989 -30.559  1.00 71.12           O
ATOM   3671  HA  ALA A 244     -10.328 -15.463 -29.312  1.00 71.12           H
ATOM   3672  CB  ALA A 244      -9.067 -14.251 -28.069  1.00 71.12           C
ATOM   3673 1HB  ALA A 244      -9.917 -13.790 -27.565  1.00 71.12           H
ATOM   3674 2HB  ALA A 244      -8.254 -14.389 -27.357  1.00 71.12           H
ATOM   3675 3HB  ALA A 244      -8.733 -13.605 -28.881  1.00 71.12           H
ATOM   3676  HN  ALA A 244      -9.650 -16.178 -26.638  1.00 71.12           H
ATOM   3677  N   LYS A 245      -7.693 -17.219 -28.705  1.00 59.75           N
ATOM   3678  CA  LYS A 245      -6.583 -17.947 -29.296  1.00 59.75           C
ATOM   3679  C   LYS A 245      -5.628 -16.956 -29.965  1.00 59.75           C
ATOM   3680  O   LYS A 245      -4.761 -17.352 -30.742  1.00 59.75           O
ATOM   3681  HA  LYS A 245      -6.051 -18.446 -28.486  1.00 59.75           H
ATOM   3682  CB  LYS A 245      -7.098 -19.036 -30.239  1.00 59.75           C
ATOM   3683 1HB  LYS A 245      -7.819 -18.609 -30.936  1.00 59.75           H
ATOM   3684 2HB  LYS A 245      -6.273 -19.426 -30.835  1.00 59.75           H
ATOM   3685  CG  LYS A 245      -7.751 -20.176 -29.455  1.00 59.75           C
ATOM   3686 1HG  LYS A 245      -7.110 -20.463 -28.622  1.00 59.75           H
ATOM   3687 2HG  LYS A 245      -8.695 -19.835 -29.029  1.00 59.75           H
ATOM   3688  CD  LYS A 245      -8.001 -21.388 -30.355  1.00 59.75           C
ATOM   3689 1HD  LYS A 245      -8.730 -21.131 -31.123  1.00 59.75           H
ATOM   3690 2HD  LYS A 245      -7.079 -21.659 -30.869  1.00 59.75           H
ATOM   3691  CE  LYS A 245      -8.508 -22.580 -29.541  1.00 59.75           C
ATOM   3692 1HE  LYS A 245      -7.838 -22.766 -28.702  1.00 59.75           H
ATOM   3693 2HE  LYS A 245      -9.488 -22.352 -29.122  1.00 59.75           H
ATOM   3694  NZ  LYS A 245      -8.594 -23.789 -30.391  1.00 59.75           N
ATOM   3695 1HZ  LYS A 245      -8.957 -24.561 -29.844  1.00 59.75           H
ATOM   3696 2HZ  LYS A 245      -9.214 -23.608 -31.173  1.00 59.75           H
ATOM   3697 3HZ  LYS A 245      -7.672 -24.025 -30.738  1.00 59.75           H
ATOM   3698  HN  LYS A 245      -7.908 -17.470 -27.761  1.00 59.75           H
ATOM   3699  N   LYS A 246      -5.819 -15.686 -29.638  1.00 52.63           N
ATOM   3700  CA  LYS A 246      -5.056 -14.626 -30.274  1.00 52.63           C
ATOM   3701  C   LYS A 246      -3.834 -14.297 -29.415  1.00 52.63           C
ATOM   3702  O   LYS A 246      -3.966 -13.722 -28.336  1.00 52.63           O
ATOM   3703  HA  LYS A 246      -4.709 -15.005 -31.236  1.00 52.63           H
ATOM   3704  CB  LYS A 246      -5.951 -13.419 -30.560  1.00 52.63           C
ATOM   3705 1HB  LYS A 246      -6.602 -13.234 -29.705  1.00 52.63           H
ATOM   3706 2HB  LYS A 246      -5.336 -12.528 -30.690  1.00 52.63           H
ATOM   3707  CG  LYS A 246      -6.798 -13.648 -31.813  1.00 52.63           C
ATOM   3708 1HG  LYS A 246      -6.166 -14.018 -32.620  1.00 52.63           H
ATOM   3709 2HG  LYS A 246      -7.546 -14.416 -31.616  1.00 52.63           H
ATOM   3710  CD  LYS A 246      -7.489 -12.355 -32.252  1.00 52.63           C
ATOM   3711 1HD  LYS A 246      -8.167 -12.018 -31.468  1.00 52.63           H
ATOM   3712 2HD  LYS A 246      -6.746 -11.570 -32.390  1.00 52.63           H
ATOM   3713  CE  LYS A 246      -8.267 -12.563 -33.553  1.00 52.63           C
ATOM   3714 1HE  LYS A 246      -7.620 -13.023 -34.300  1.00 52.63           H
ATOM   3715 2HE  LYS A 246      -9.095 -13.251 -33.382  1.00 52.63           H
ATOM   3716  NZ  LYS A 246      -8.782 -11.272 -34.061  1.00 52.63           N
ATOM   3717 1HZ  LYS A 246      -9.314 -11.431 -34.909  1.00 52.63           H
ATOM   3718 2HZ  LYS A 246      -9.380 -10.848 -33.360  1.00 52.63           H
ATOM   3719 3HZ  LYS A 246      -8.004 -10.653 -34.261  1.00 52.63           H
ATOM   3720  HN  LYS A 246      -6.479 -15.378 -28.953  1.00 52.63           H
ATOM   3721  N   SER A 247      -2.671 -14.675 -29.926  1.00 56.12           N
ATOM   3722  CA  SER A 247      -1.434 -14.492 -29.187  1.00 56.12           C
ATOM   3723  C   SER A 247      -1.229 -13.010 -28.866  1.00 56.12           C
ATOM   3724  O   SER A 247      -0.792 -12.663 -27.770  1.00 56.12           O
ATOM   3725  HA  SER A 247      -1.558 -15.068 -28.270  1.00 56.12           H
ATOM   3726  CB  SER A 247      -0.238 -15.035 -29.972  1.00 56.12           C
ATOM   3727 1HB  SER A 247      -0.276 -16.125 -29.982  1.00 56.12           H
ATOM   3728 2HB  SER A 247      -0.304 -14.704 -31.008  1.00 56.12           H
ATOM   3729  OG  SER A 247       1.003 -14.609 -29.416  1.00 56.12           O
ATOM   3730  HG  SER A 247       1.133 -15.020 -28.513  1.00 56.12           H
ATOM   3731  HN  SER A 247      -2.567 -15.098 -30.826  1.00 56.12           H
ATOM   3732  N   SER A 248      -1.556 -12.176 -29.842  1.00 56.30           N
ATOM   3733  CA  SER A 248      -1.187 -10.772 -29.782  1.00 56.30           C
ATOM   3734  C   SER A 248      -1.754 -10.136 -28.510  1.00 56.30           C
ATOM   3735  O   SER A 248      -1.151  -9.224 -27.947  1.00 56.30           O
ATOM   3736  HA  SER A 248      -0.097 -10.760 -29.762  1.00 56.30           H
ATOM   3737  CB  SER A 248      -1.682 -10.018 -31.018  1.00 56.30           C
ATOM   3738 1HB  SER A 248      -1.317  -8.992 -30.987  1.00 56.30           H
ATOM   3739 2HB  SER A 248      -1.265 -10.478 -31.914  1.00 56.30           H
ATOM   3740  OG  SER A 248      -3.104 -10.013 -31.106  1.00 56.30           O
ATOM   3741  HG  SER A 248      -3.395  -9.495 -31.910  1.00 56.30           H
ATOM   3742  HN  SER A 248      -2.062 -12.445 -30.662  1.00 56.30           H
ATOM   3743  N   LYS A 249      -2.906 -10.644 -28.096  1.00 51.99           N
ATOM   3744  CA  LYS A 249      -3.595 -10.092 -26.942  1.00 51.99           C
ATOM   3745  C   LYS A 249      -2.803 -10.422 -25.675  1.00 51.99           C
ATOM   3746  O   LYS A 249      -2.839  -9.670 -24.703  1.00 51.99           O
ATOM   3747  HA  LYS A 249      -3.617  -9.009 -27.062  1.00 51.99           H
ATOM   3748  CB  LYS A 249      -5.046 -10.573 -26.904  1.00 51.99           C
ATOM   3749 1HB  LYS A 249      -5.082 -11.648 -27.082  1.00 51.99           H
ATOM   3750 2HB  LYS A 249      -5.464 -10.401 -25.912  1.00 51.99           H
ATOM   3751  CG  LYS A 249      -5.892  -9.849 -27.953  1.00 51.99           C
ATOM   3752 1HG  LYS A 249      -5.707  -8.776 -27.896  1.00 51.99           H
ATOM   3753 2HG  LYS A 249      -5.596 -10.171 -28.951  1.00 51.99           H
ATOM   3754  CD  LYS A 249      -7.382 -10.126 -27.742  1.00 51.99           C
ATOM   3755 1HD  LYS A 249      -7.586 -11.184 -27.909  1.00 51.99           H
ATOM   3756 2HD  LYS A 249      -7.654  -9.908 -26.709  1.00 51.99           H
ATOM   3757  CE  LYS A 249      -8.236  -9.281 -28.689  1.00 51.99           C
ATOM   3758 1HE  LYS A 249      -7.933  -8.235 -28.627  1.00 51.99           H
ATOM   3759 2HE  LYS A 249      -8.072  -9.599 -29.719  1.00 51.99           H
ATOM   3760  NZ  LYS A 249      -9.670  -9.408 -28.347  1.00 51.99           N
ATOM   3761 1HZ  LYS A 249     -10.224  -8.869 -29.004  1.00 51.99           H
ATOM   3762 2HZ  LYS A 249      -9.944 -10.383 -28.395  1.00 51.99           H
ATOM   3763 3HZ  LYS A 249      -9.826  -9.059 -27.408  1.00 51.99           H
ATOM   3764  HN  LYS A 249      -3.366 -11.416 -28.534  1.00 51.99           H
ATOM   3765  N   HIS A 250      -2.107 -11.549 -25.728  1.00 54.52           N
ATOM   3766  CA  HIS A 250      -1.391 -12.041 -24.563  1.00 54.52           C
ATOM   3767  C   HIS A 250      -0.230 -11.098 -24.238  1.00 54.52           C
ATOM   3768  O   HIS A 250      -0.010 -10.756 -23.078  1.00 54.52           O
ATOM   3769  HA  HIS A 250      -2.099 -12.031 -23.734  1.00 54.52           H
ATOM   3770  CB  HIS A 250      -0.939 -13.487 -24.774  1.00 54.52           C
ATOM   3771 1HB  HIS A 250      -0.384 -13.551 -25.710  1.00 54.52           H
ATOM   3772 2HB  HIS A 250      -0.250 -13.762 -23.976  1.00 54.52           H
ATOM   3773  CG  HIS A 250      -2.072 -14.485 -24.808  1.00 54.52           C
ATOM   3774  ND1 HIS A 250      -2.632 -15.023 -23.663  1.00 54.52           N
ATOM   3775  HD1 HIS A 250      -2.357 -14.816 -22.724  1.00 54.52           H
ATOM   3776  CD2 HIS A 250      -2.743 -15.037 -25.860  1.00 54.52           C
ATOM   3777  HD2 HIS A 250      -2.555 -14.831 -26.914  1.00 54.52           H
ATOM   3778  CE1 HIS A 250      -3.595 -15.860 -24.021  1.00 54.52           C
ATOM   3779  HE1 HIS A 250      -4.223 -16.440 -23.346  1.00 54.52           H
ATOM   3780  NE2 HIS A 250      -3.661 -15.867 -25.384  1.00 54.52           N
ATOM   3781  HN  HIS A 250      -2.028 -12.120 -26.545  1.00 54.52           H
ATOM   3782  N   LYS A 251       0.482 -10.706 -25.284  1.00 56.62           N
ATOM   3783  CA  LYS A 251       1.679  -9.900 -25.115  1.00 56.62           C
ATOM   3784  C   LYS A 251       1.311  -8.587 -24.422  1.00 56.62           C
ATOM   3785  O   LYS A 251       2.049  -8.105 -23.564  1.00 56.62           O
ATOM   3786  HA  LYS A 251       2.357 -10.454 -24.466  1.00 56.62           H
ATOM   3787  CB  LYS A 251       2.391  -9.709 -26.456  1.00 56.62           C
ATOM   3788 1HB  LYS A 251       1.669  -9.409 -27.216  1.00 56.62           H
ATOM   3789 2HB  LYS A 251       3.120  -8.903 -26.373  1.00 56.62           H
ATOM   3790  CG  LYS A 251       3.093 -10.997 -26.892  1.00 56.62           C
ATOM   3791 1HG  LYS A 251       3.770 -11.330 -26.105  1.00 56.62           H
ATOM   3792 2HG  LYS A 251       2.356 -11.787 -27.033  1.00 56.62           H
ATOM   3793  CD  LYS A 251       3.875 -10.783 -28.189  1.00 56.62           C
ATOM   3794 1HD  LYS A 251       3.196 -10.459 -28.978  1.00 56.62           H
ATOM   3795 2HD  LYS A 251       4.605  -9.985 -28.050  1.00 56.62           H
ATOM   3796  CE  LYS A 251       4.590 -12.066 -28.617  1.00 56.62           C
ATOM   3797 1HE  LYS A 251       5.393 -12.293 -27.917  1.00 56.62           H
ATOM   3798 2HE  LYS A 251       3.893 -12.904 -28.586  1.00 56.62           H
ATOM   3799  NZ  LYS A 251       5.140 -11.922 -29.983  1.00 56.62           N
ATOM   3800 1HZ  LYS A 251       5.612 -12.779 -30.250  1.00 56.62           H
ATOM   3801 2HZ  LYS A 251       4.385 -11.736 -30.634  1.00 56.62           H
ATOM   3802 3HZ  LYS A 251       5.800 -11.153 -30.002  1.00 56.62           H
ATOM   3803  HN  LYS A 251       0.253 -10.929 -26.232  1.00 56.62           H
ATOM   3804  N   ALA A 252       0.169  -8.045 -24.820  1.00 64.41           N
ATOM   3805  CA  ALA A 252      -0.247  -6.738 -24.339  1.00 64.41           C
ATOM   3806  C   ALA A 252      -0.604  -6.837 -22.854  1.00 64.41           C
ATOM   3807  O   ALA A 252      -0.535  -5.846 -22.129  1.00 64.41           O
ATOM   3808  HA  ALA A 252       0.595  -6.057 -24.457  1.00 64.41           H
ATOM   3809  CB  ALA A 252      -1.415  -6.230 -25.186  1.00 64.41           C
ATOM   3810 1HB  ALA A 252      -1.101  -6.151 -26.227  1.00 64.41           H
ATOM   3811 2HB  ALA A 252      -2.250  -6.928 -25.111  1.00 64.41           H
ATOM   3812 3HB  ALA A 252      -1.727  -5.250 -24.825  1.00 64.41           H
ATOM   3813  HN  ALA A 252      -0.465  -8.482 -25.458  1.00 64.41           H
ATOM   3814  N   LEU A 253      -0.977  -8.041 -22.446  1.00 67.76           N
ATOM   3815  CA  LEU A 253      -1.509  -8.247 -21.110  1.00 67.76           C
ATOM   3816  C   LEU A 253      -0.370  -8.645 -20.168  1.00 67.76           C
ATOM   3817  O   LEU A 253      -0.505  -8.549 -18.950  1.00 67.76           O
ATOM   3818  HA  LEU A 253      -1.919  -7.295 -20.771  1.00 67.76           H
ATOM   3819  CB  LEU A 253      -2.662  -9.252 -21.141  1.00 67.76           C
ATOM   3820 1HB  LEU A 253      -2.379 -10.079 -21.792  1.00 67.76           H
ATOM   3821 2HB  LEU A 253      -2.786  -9.664 -20.139  1.00 67.76           H
ATOM   3822  CG  LEU A 253      -4.013  -8.709 -21.610  1.00 67.76           C
ATOM   3823  HG  LEU A 253      -3.845  -8.094 -22.494  1.00 67.76           H
ATOM   3824  CD1 LEU A 253      -4.948  -9.847 -22.022  1.00 67.76           C
ATOM   3825 1HD1 LEU A 253      -4.497 -10.412 -22.837  1.00 67.76           H
ATOM   3826 2HD1 LEU A 253      -5.114 -10.508 -21.171  1.00 67.76           H
ATOM   3827 3HD1 LEU A 253      -5.902  -9.433 -22.351  1.00 67.76           H
ATOM   3828  CD2 LEU A 253      -4.641  -7.808 -20.545  1.00 67.76           C
ATOM   3829 1HD2 LEU A 253      -4.793  -8.379 -19.629  1.00 67.76           H
ATOM   3830 2HD2 LEU A 253      -3.977  -6.967 -20.343  1.00 67.76           H
ATOM   3831 3HD2 LEU A 253      -5.600  -7.435 -20.904  1.00 67.76           H
ATOM   3832  HN  LEU A 253      -0.921  -8.865 -23.010  1.00 67.76           H
ATOM   3833  N   LYS A 254       0.726  -9.085 -20.770  1.00 71.09           N
ATOM   3834  CA  LYS A 254       1.784  -9.734 -20.015  1.00 71.09           C
ATOM   3835  C   LYS A 254       2.169  -8.854 -18.824  1.00 71.09           C
ATOM   3836  O   LYS A 254       2.315  -9.345 -17.706  1.00 71.09           O
ATOM   3837  HA  LYS A 254       1.385 -10.674 -19.635  1.00 71.09           H
ATOM   3838  CB  LYS A 254       2.960 -10.079 -20.931  1.00 71.09           C
ATOM   3839 1HB  LYS A 254       2.595 -10.589 -21.822  1.00 71.09           H
ATOM   3840 2HB  LYS A 254       3.447  -9.163 -21.265  1.00 71.09           H
ATOM   3841  CG  LYS A 254       3.975 -10.967 -20.208  1.00 71.09           C
ATOM   3842 1HG  LYS A 254       4.353 -10.450 -19.326  1.00 71.09           H
ATOM   3843 2HG  LYS A 254       3.485 -11.876 -19.859  1.00 71.09           H
ATOM   3844  CD  LYS A 254       5.140 -11.331 -21.131  1.00 71.09           C
ATOM   3845 1HD  LYS A 254       4.762 -11.842 -22.016  1.00 71.09           H
ATOM   3846 2HD  LYS A 254       5.634 -10.422 -21.474  1.00 71.09           H
ATOM   3847  CE  LYS A 254       6.151 -12.226 -20.411  1.00 71.09           C
ATOM   3848 1HE  LYS A 254       6.515 -11.725 -19.514  1.00 71.09           H
ATOM   3849 2HE  LYS A 254       5.664 -13.146 -20.086  1.00 71.09           H
ATOM   3850  NZ  LYS A 254       7.287 -12.548 -21.303  1.00 71.09           N
ATOM   3851 1HZ  LYS A 254       7.947 -13.138 -20.810  1.00 71.09           H
ATOM   3852 2HZ  LYS A 254       6.944 -13.035 -22.124  1.00 71.09           H
ATOM   3853 3HZ  LYS A 254       7.747 -11.690 -21.587  1.00 71.09           H
ATOM   3854  HN  LYS A 254       0.895  -9.003 -21.752  1.00 71.09           H
ATOM   3855  N   VAL A 255       2.323  -7.568 -19.105  1.00 75.37           N
ATOM   3856  CA  VAL A 255       2.782  -6.631 -18.094  1.00 75.37           C
ATOM   3857  C   VAL A 255       1.769  -6.585 -16.949  1.00 75.37           C
ATOM   3858  O   VAL A 255       2.129  -6.779 -15.788  1.00 75.37           O
ATOM   3859  HA  VAL A 255       3.732  -7.003 -17.708  1.00 75.37           H
ATOM   3860  CB  VAL A 255       3.032  -5.260 -18.726  1.00 75.37           C
ATOM   3861  HB  VAL A 255       2.096  -4.919 -19.169  1.00 75.37           H
ATOM   3862  CG1 VAL A 255       3.451  -4.237 -17.668  1.00 75.37           C
ATOM   3863 1HG1 VAL A 255       2.661  -4.140 -16.924  1.00 75.37           H
ATOM   3864 2HG1 VAL A 255       4.369  -4.571 -17.183  1.00 75.37           H
ATOM   3865 3HG1 VAL A 255       3.623  -3.272 -18.144  1.00 75.37           H
ATOM   3866  CG2 VAL A 255       4.074  -5.353 -19.842  1.00 75.37           C
ATOM   3867 1HG2 VAL A 255       5.013  -5.725 -19.433  1.00 75.37           H
ATOM   3868 2HG2 VAL A 255       3.719  -6.034 -20.615  1.00 75.37           H
ATOM   3869 3HG2 VAL A 255       4.233  -4.365 -20.274  1.00 75.37           H
ATOM   3870  HN  VAL A 255       2.139  -7.165 -20.002  1.00 75.37           H
ATOM   3871  N   THR A 256       0.522  -6.328 -17.314  1.00 73.56           N
ATOM   3872  CA  THR A 256      -0.502  -6.031 -16.327  1.00 73.56           C
ATOM   3873  C   THR A 256      -0.784  -7.263 -15.464  1.00 73.56           C
ATOM   3874  O   THR A 256      -1.066  -7.140 -14.273  1.00 73.56           O
ATOM   3875  HA  THR A 256      -0.123  -5.255 -15.662  1.00 73.56           H
ATOM   3876  CB  THR A 256      -1.736  -5.512 -17.066  1.00 73.56           C
ATOM   3877  HB  THR A 256      -2.580  -5.401 -16.385  1.00 73.56           H
ATOM   3878  OG1 THR A 256      -1.922  -6.443 -18.129  1.00 73.56           O
ATOM   3879  HG1 THR A 256      -2.267  -7.310 -17.768  1.00 73.56           H
ATOM   3880  CG2 THR A 256      -1.477  -4.183 -17.777  1.00 73.56           C
ATOM   3881 1HG2 THR A 256      -0.677  -4.311 -18.507  1.00 73.56           H
ATOM   3882 2HG2 THR A 256      -1.183  -3.430 -17.045  1.00 73.56           H
ATOM   3883 3HG2 THR A 256      -2.385  -3.859 -18.286  1.00 73.56           H
ATOM   3884  HN  THR A 256       0.208  -6.321 -18.264  1.00 73.56           H
ATOM   3885  N   ILE A 257      -0.697  -8.423 -16.098  1.00 76.73           N
ATOM   3886  CA  ILE A 257      -0.883  -9.679 -15.392  1.00 76.73           C
ATOM   3887  C   ILE A 257       0.191  -9.815 -14.311  1.00 76.73           C
ATOM   3888  O   ILE A 257      -0.116 -10.123 -13.161  1.00 76.73           O
ATOM   3889  HA  ILE A 257      -1.858  -9.638 -14.905  1.00 76.73           H
ATOM   3890  CB  ILE A 257      -0.917 -10.849 -16.377  1.00 76.73           C
ATOM   3891  HB  ILE A 257      -0.062 -10.756 -17.046  1.00 76.73           H
ATOM   3892  CG1 ILE A 257      -2.177 -10.799 -17.244  1.00 76.73           C
ATOM   3893 1HG1 ILE A 257      -3.058 -10.948 -16.620  1.00 76.73           H
ATOM   3894 2HG1 ILE A 257      -2.271  -9.813 -17.699  1.00 76.73           H
ATOM   3895  CG2 ILE A 257      -0.776 -12.185 -15.646  1.00 76.73           C
ATOM   3896 1HG2 ILE A 257       0.172 -12.208 -15.109  1.00 76.73           H
ATOM   3897 2HG2 ILE A 257      -1.597 -12.301 -14.939  1.00 76.73           H
ATOM   3898 3HG2 ILE A 257      -0.803 -13.000 -16.370  1.00 76.73           H
ATOM   3899  CD1 ILE A 257      -2.132 -11.869 -18.337  1.00 76.73           C
ATOM   3900 1HD1 ILE A 257      -1.263 -11.702 -18.974  1.00 76.73           H
ATOM   3901 2HD1 ILE A 257      -2.062 -12.855 -17.878  1.00 76.73           H
ATOM   3902 3HD1 ILE A 257      -3.039 -11.811 -18.939  1.00 76.73           H
ATOM   3903  HN  ILE A 257      -0.504  -8.513 -17.076  1.00 76.73           H
ATOM   3904  N   THR A 258       1.430  -9.580 -14.720  1.00 81.74           N
ATOM   3905  CA  THR A 258       2.560  -9.760 -13.825  1.00 81.74           C
ATOM   3906  C   THR A 258       2.439  -8.827 -12.619  1.00 81.74           C
ATOM   3907  O   THR A 258       2.620  -9.253 -11.479  1.00 81.74           O
ATOM   3908  HA  THR A 258       2.537 -10.780 -13.444  1.00 81.74           H
ATOM   3909  CB  THR A 258       3.841  -9.545 -14.634  1.00 81.74           C
ATOM   3910  HB  THR A 258       3.944  -8.501 -14.931  1.00 81.74           H
ATOM   3911  OG1 THR A 258       3.739 -10.482 -15.703  1.00 81.74           O
ATOM   3912  HG1 THR A 258       3.360 -10.035 -16.513  1.00 81.74           H
ATOM   3913  CG2 THR A 258       5.094  -9.984 -13.873  1.00 81.74           C
ATOM   3914 1HG2 THR A 258       5.021 -11.045 -13.635  1.00 81.74           H
ATOM   3915 2HG2 THR A 258       5.179  -9.410 -12.950  1.00 81.74           H
ATOM   3916 3HG2 THR A 258       5.975  -9.810 -14.491  1.00 81.74           H
ATOM   3917  HN  THR A 258       1.665  -9.272 -15.642  1.00 81.74           H
ATOM   3918  N   VAL A 259       2.134  -7.571 -12.911  1.00 80.34           N
ATOM   3919  CA  VAL A 259       2.033  -6.564 -11.868  1.00 80.34           C
ATOM   3920  C   VAL A 259       0.978  -6.996 -10.848  1.00 80.34           C
ATOM   3921  O   VAL A 259       1.200  -6.900  -9.642  1.00 80.34           O
ATOM   3922  HA  VAL A 259       3.000  -6.507 -11.370  1.00 80.34           H
ATOM   3923  CB  VAL A 259       1.739  -5.196 -12.489  1.00 80.34           C
ATOM   3924  HB  VAL A 259       0.890  -5.310 -13.164  1.00 80.34           H
ATOM   3925  CG1 VAL A 259       1.351  -4.179 -11.414  1.00 80.34           C
ATOM   3926 1HG1 VAL A 259       0.459  -4.524 -10.891  1.00 80.34           H
ATOM   3927 2HG1 VAL A 259       2.170  -4.071 -10.703  1.00 80.34           H
ATOM   3928 3HG1 VAL A 259       1.147  -3.216 -11.882  1.00 80.34           H
ATOM   3929  CG2 VAL A 259       2.930  -4.699 -13.310  1.00 80.34           C
ATOM   3930 1HG2 VAL A 259       3.804  -4.610 -12.665  1.00 80.34           H
ATOM   3931 2HG2 VAL A 259       3.140  -5.408 -14.111  1.00 80.34           H
ATOM   3932 3HG2 VAL A 259       2.694  -3.726 -13.739  1.00 80.34           H
ATOM   3933  HN  VAL A 259       1.958  -7.239 -13.838  1.00 80.34           H
ATOM   3934  N   LEU A 260      -0.147  -7.464 -11.369  1.00 76.29           N
ATOM   3935  CA  LEU A 260      -1.255  -7.867 -10.520  1.00 76.29           C
ATOM   3936  C   LEU A 260      -0.812  -9.029  -9.629  1.00 76.29           C
ATOM   3937  O   LEU A 260      -1.022  -9.002  -8.417  1.00 76.29           O
ATOM   3938  HA  LEU A 260      -1.503  -7.018  -9.882  1.00 76.29           H
ATOM   3939  CB  LEU A 260      -2.493  -8.175 -11.364  1.00 76.29           C
ATOM   3940 1HB  LEU A 260      -2.683  -7.325 -12.019  1.00 76.29           H
ATOM   3941 2HB  LEU A 260      -2.268  -9.027 -12.006  1.00 76.29           H
ATOM   3942  CG  LEU A 260      -3.775  -8.482 -10.587  1.00 76.29           C
ATOM   3943  HG  LEU A 260      -3.497  -8.831  -9.593  1.00 76.29           H
ATOM   3944  CD1 LEU A 260      -4.620  -7.220 -10.403  1.00 76.29           C
ATOM   3945 1HD1 LEU A 260      -4.046  -6.476  -9.850  1.00 76.29           H
ATOM   3946 2HD1 LEU A 260      -4.890  -6.818 -11.380  1.00 76.29           H
ATOM   3947 3HD1 LEU A 260      -5.525  -7.466  -9.848  1.00 76.29           H
ATOM   3948  CD2 LEU A 260      -4.565  -9.608 -11.257  1.00 76.29           C
ATOM   3949 1HD2 LEU A 260      -4.834  -9.311 -12.271  1.00 76.29           H
ATOM   3950 2HD2 LEU A 260      -3.954 -10.510 -11.293  1.00 76.29           H
ATOM   3951 3HD2 LEU A 260      -5.472  -9.806 -10.685  1.00 76.29           H
ATOM   3952  HN  LEU A 260      -0.307  -7.569 -12.351  1.00 76.29           H
ATOM   3953  N   THR A 261      -0.209 -10.023 -10.265  1.00 84.25           N
ATOM   3954  CA  THR A 261       0.156 -11.245  -9.568  1.00 84.25           C
ATOM   3955  C   THR A 261       1.117 -10.937  -8.419  1.00 84.25           C
ATOM   3956  O   THR A 261       0.952 -11.448  -7.312  1.00 84.25           O
ATOM   3957  HA  THR A 261      -0.745 -11.670  -9.126  1.00 84.25           H
ATOM   3958  CB  THR A 261       0.730 -12.222 -10.596  1.00 84.25           C
ATOM   3959  HB  THR A 261       1.651 -11.833 -11.030  1.00 84.25           H
ATOM   3960  OG1 THR A 261      -0.341 -12.432 -11.512  1.00 84.25           O
ATOM   3961  HG1 THR A 261      -0.311 -11.743 -12.237  1.00 84.25           H
ATOM   3962  CG2 THR A 261       0.991 -13.609 -10.004  1.00 84.25           C
ATOM   3963 1HG2 THR A 261       0.056 -14.026  -9.630  1.00 84.25           H
ATOM   3964 2HG2 THR A 261       1.704 -13.525  -9.184  1.00 84.25           H
ATOM   3965 3HG2 THR A 261       1.398 -14.262 -10.775  1.00 84.25           H
ATOM   3966  HN  THR A 261       0.030 -10.003 -11.235  1.00 84.25           H
ATOM   3967  N   VAL A 262       2.101 -10.102  -8.720  1.00 87.43           N
ATOM   3968  CA  VAL A 262       3.111  -9.750  -7.737  1.00 87.43           C
ATOM   3969  C   VAL A 262       2.451  -8.995  -6.582  1.00 87.43           C
ATOM   3970  O   VAL A 262       2.778  -9.224  -5.418  1.00 87.43           O
ATOM   3971  HA  VAL A 262       3.535 -10.678  -7.353  1.00 87.43           H
ATOM   3972  CB  VAL A 262       4.237  -8.956  -8.405  1.00 87.43           C
ATOM   3973  HB  VAL A 262       3.788  -8.108  -8.921  1.00 87.43           H
ATOM   3974  CG1 VAL A 262       5.214  -8.409  -7.363  1.00 87.43           C
ATOM   3975 1HG1 VAL A 262       4.681  -7.750  -6.676  1.00 87.43           H
ATOM   3976 2HG1 VAL A 262       5.653  -9.236  -6.805  1.00 87.43           H
ATOM   3977 3HG1 VAL A 262       6.003  -7.849  -7.864  1.00 87.43           H
ATOM   3978  CG2 VAL A 262       4.966  -9.808  -9.445  1.00 87.43           C
ATOM   3979 1HG2 VAL A 262       5.396 -10.685  -8.961  1.00 87.43           H
ATOM   3980 2HG2 VAL A 262       4.260 -10.127 -10.213  1.00 87.43           H
ATOM   3981 3HG2 VAL A 262       5.760  -9.220  -9.904  1.00 87.43           H
ATOM   3982  HN  VAL A 262       2.214  -9.671  -9.615  1.00 87.43           H
ATOM   3983  N   PHE A 263       1.534  -8.109  -6.943  1.00 82.48           N
ATOM   3984  CA  PHE A 263       0.824  -7.320  -5.951  1.00 82.48           C
ATOM   3985  C   PHE A 263       0.058  -8.221  -4.980  1.00 82.48           C
ATOM   3986  O   PHE A 263       0.233  -8.121  -3.766  1.00 82.48           O
ATOM   3987  HA  PHE A 263       1.569  -6.746  -5.400  1.00 82.48           H
ATOM   3988  CB  PHE A 263      -0.174  -6.442  -6.709  1.00 82.48           C
ATOM   3989 1HB  PHE A 263       0.373  -5.807  -7.406  1.00 82.48           H
ATOM   3990 2HB  PHE A 263      -0.826  -7.081  -7.303  1.00 82.48           H
ATOM   3991  CG  PHE A 263      -1.036  -5.558  -5.805  1.00 82.48           C
ATOM   3992  CD1 PHE A 263      -2.321  -5.912  -5.534  1.00 82.48           C
ATOM   3993  HD1 PHE A 263      -2.736  -6.825  -5.960  1.00 82.48           H
ATOM   3994  CD2 PHE A 263      -0.518  -4.419  -5.274  1.00 82.48           C
ATOM   3995  HD2 PHE A 263       0.512  -4.135  -5.491  1.00 82.48           H
ATOM   3996  CE1 PHE A 263      -3.121  -5.092  -4.695  1.00 82.48           C
ATOM   3997  HE1 PHE A 263      -4.151  -5.375  -4.478  1.00 82.48           H
ATOM   3998  CE2 PHE A 263      -1.318  -3.598  -4.435  1.00 82.48           C
ATOM   3999  HE2 PHE A 263      -0.902  -2.685  -4.009  1.00 82.48           H
ATOM   4000  CZ  PHE A 263      -2.603  -3.952  -4.164  1.00 82.48           C
ATOM   4001  HZ  PHE A 263      -3.217  -3.322  -3.520  1.00 82.48           H
ATOM   4002  HN  PHE A 263       1.275  -7.928  -7.892  1.00 82.48           H
ATOM   4003  N   VAL A 264      -0.774  -9.080  -5.551  1.00 86.51           N
ATOM   4004  CA  VAL A 264      -1.648  -9.920  -4.750  1.00 86.51           C
ATOM   4005  C   VAL A 264      -0.801 -10.776  -3.806  1.00 86.51           C
ATOM   4006  O   VAL A 264      -1.117 -10.902  -2.624  1.00 86.51           O
ATOM   4007  HA  VAL A 264      -2.281  -9.263  -4.154  1.00 86.51           H
ATOM   4008  CB  VAL A 264      -2.553 -10.752  -5.661  1.00 86.51           C
ATOM   4009  HB  VAL A 264      -1.919 -11.275  -6.376  1.00 86.51           H
ATOM   4010  CG1 VAL A 264      -3.322 -11.803  -4.857  1.00 86.51           C
ATOM   4011 1HG1 VAL A 264      -2.616 -12.470  -4.362  1.00 86.51           H
ATOM   4012 2HG1 VAL A 264      -3.940 -11.307  -4.109  1.00 86.51           H
ATOM   4013 3HG1 VAL A 264      -3.958 -12.380  -5.529  1.00 86.51           H
ATOM   4014  CG2 VAL A 264      -3.510  -9.856  -6.449  1.00 86.51           C
ATOM   4015 1HG2 VAL A 264      -4.135  -9.292  -5.756  1.00 86.51           H
ATOM   4016 2HG2 VAL A 264      -2.935  -9.163  -7.065  1.00 86.51           H
ATOM   4017 3HG2 VAL A 264      -4.142 -10.472  -7.088  1.00 86.51           H
ATOM   4018  HN  VAL A 264      -0.856  -9.206  -6.539  1.00 86.51           H
ATOM   4019  N   LEU A 265       0.260 -11.342  -4.363  1.00 88.56           N
ATOM   4020  CA  LEU A 265       1.092 -12.270  -3.617  1.00 88.56           C
ATOM   4021  C   LEU A 265       1.750 -11.533  -2.448  1.00 88.56           C
ATOM   4022  O   LEU A 265       1.910 -12.096  -1.366  1.00 88.56           O
ATOM   4023  HA  LEU A 265       0.437 -13.043  -3.213  1.00 88.56           H
ATOM   4024  CB  LEU A 265       2.089 -12.963  -4.547  1.00 88.56           C
ATOM   4025 1HB  LEU A 265       2.593 -12.200  -5.140  1.00 88.56           H
ATOM   4026 2HB  LEU A 265       2.852 -13.445  -3.935  1.00 88.56           H
ATOM   4027  CG  LEU A 265       1.504 -14.007  -5.501  1.00 88.56           C
ATOM   4028  HG  LEU A 265       0.716 -13.532  -6.085  1.00 88.56           H
ATOM   4029  CD1 LEU A 265       2.563 -14.502  -6.488  1.00 88.56           C
ATOM   4030 1HD1 LEU A 265       2.934 -13.661  -7.075  1.00 88.56           H
ATOM   4031 2HD1 LEU A 265       3.389 -14.954  -5.939  1.00 88.56           H
ATOM   4032 3HD1 LEU A 265       2.120 -15.243  -7.154  1.00 88.56           H
ATOM   4033  CD2 LEU A 265       0.860 -15.158  -4.725  1.00 88.56           C
ATOM   4034 1HD2 LEU A 265       1.612 -15.639  -4.099  1.00 88.56           H
ATOM   4035 2HD2 LEU A 265       0.059 -14.769  -4.097  1.00 88.56           H
ATOM   4036 3HD2 LEU A 265       0.453 -15.885  -5.427  1.00 88.56           H
ATOM   4037  HN  LEU A 265       0.553 -11.175  -5.305  1.00 88.56           H
ATOM   4038  N   SER A 266       2.113 -10.286  -2.707  1.00 90.28           N
ATOM   4039  CA  SER A 266       2.847  -9.502  -1.728  1.00 90.28           C
ATOM   4040  C   SER A 266       1.886  -8.949  -0.673  1.00 90.28           C
ATOM   4041  O   SER A 266       2.245  -8.830   0.497  1.00 90.28           O
ATOM   4042  HA  SER A 266       3.555 -10.196  -1.274  1.00 90.28           H
ATOM   4043  CB  SER A 266       3.613  -8.360  -2.398  1.00 90.28           C
ATOM   4044 1HB  SER A 266       4.151  -7.790  -1.641  1.00 90.28           H
ATOM   4045 2HB  SER A 266       4.359  -8.773  -3.076  1.00 90.28           H
ATOM   4046  OG  SER A 266       2.747  -7.488  -3.120  1.00 90.28           O
ATOM   4047  HG  SER A 266       2.728  -7.748  -4.086  1.00 90.28           H
ATOM   4048  HN  SER A 266       1.915  -9.812  -3.565  1.00 90.28           H
ATOM   4049  N   GLN A 267       0.683  -8.628  -1.126  1.00 85.33           N
ATOM   4050  CA  GLN A 267      -0.267  -7.916  -0.287  1.00 85.33           C
ATOM   4051  C   GLN A 267      -1.060  -8.903   0.572  1.00 85.33           C
ATOM   4052  O   GLN A 267      -1.501  -8.562   1.668  1.00 85.33           O
ATOM   4053  HA  GLN A 267       0.337  -7.272   0.352  1.00 85.33           H
ATOM   4054  CB  GLN A 267      -1.203  -7.050  -1.132  1.00 85.33           C
ATOM   4055 1HB  GLN A 267      -1.707  -7.670  -1.874  1.00 85.33           H
ATOM   4056 2HB  GLN A 267      -1.977  -6.619  -0.497  1.00 85.33           H
ATOM   4057  CG  GLN A 267      -0.431  -5.931  -1.834  1.00 85.33           C
ATOM   4058 1HG  GLN A 267       0.351  -6.362  -2.460  1.00 85.33           H
ATOM   4059 2HG  GLN A 267      -1.101  -5.381  -2.494  1.00 85.33           H
ATOM   4060  CD  GLN A 267       0.193  -4.974  -0.817  1.00 85.33           C
ATOM   4061  OE1 GLN A 267      -0.348  -4.717   0.246  1.00 85.33           O
ATOM   4062  NE2 GLN A 267       1.359  -4.462  -1.200  1.00 85.33           N
ATOM   4063 1HE2 GLN A 267       1.749  -4.714  -2.086  1.00 85.33           H
ATOM   4064 2HE2 GLN A 267       1.846  -3.824  -0.603  1.00 85.33           H
ATOM   4065  HN  GLN A 267       0.355  -8.845  -2.045  1.00 85.33           H
ATOM   4066  N   PHE A 268      -1.216 -10.108   0.042  1.00 91.25           N
ATOM   4067  CA  PHE A 268      -2.126 -11.074   0.633  1.00 91.25           C
ATOM   4068  C   PHE A 268      -1.717 -11.403   2.071  1.00 91.25           C
ATOM   4069  O   PHE A 268      -2.523 -11.281   2.992  1.00 91.25           O
ATOM   4070  HA  PHE A 268      -3.119 -10.625   0.634  1.00 91.25           H
ATOM   4071  CB  PHE A 268      -2.040 -12.346  -0.212  1.00 91.25           C
ATOM   4072 1HB  PHE A 268      -2.266 -12.097  -1.249  1.00 91.25           H
ATOM   4073 2HB  PHE A 268      -1.015 -12.716  -0.190  1.00 91.25           H
ATOM   4074  CG  PHE A 268      -2.980 -13.463   0.246  1.00 91.25           C
ATOM   4075  CD1 PHE A 268      -2.498 -14.494   0.991  1.00 91.25           C
ATOM   4076  HD1 PHE A 268      -1.443 -14.524   1.261  1.00 91.25           H
ATOM   4077  CD2 PHE A 268      -4.296 -13.424  -0.092  1.00 91.25           C
ATOM   4078  HD2 PHE A 268      -4.682 -12.598  -0.689  1.00 91.25           H
ATOM   4079  CE1 PHE A 268      -3.371 -15.530   1.416  1.00 91.25           C
ATOM   4080  HE1 PHE A 268      -2.985 -16.357   2.013  1.00 91.25           H
ATOM   4081  CE2 PHE A 268      -5.169 -14.461   0.334  1.00 91.25           C
ATOM   4082  HE2 PHE A 268      -6.224 -14.430   0.063  1.00 91.25           H
ATOM   4083  CZ  PHE A 268      -4.688 -15.492   1.078  1.00 91.25           C
ATOM   4084  HZ  PHE A 268      -5.357 -16.287   1.405  1.00 91.25           H
ATOM   4085  HN  PHE A 268      -0.735 -10.425  -0.776  1.00 91.25           H
ATOM   4086  N   PRO A 269      -0.464 -11.823   2.288  1.00 94.90           N
ATOM   4087  CA  PRO A 269      -0.015 -12.194   3.632  1.00 94.90           C
ATOM   4088  C   PRO A 269      -0.282 -11.100   4.653  1.00 94.90           C
ATOM   4089  O   PRO A 269      -0.758 -11.376   5.753  1.00 94.90           O
ATOM   4090  HA  PRO A 269      -0.574 -13.059   3.988  1.00 94.90           H
ATOM   4091  CB  PRO A 269       1.483 -12.452   3.455  1.00 94.90           C
ATOM   4092 1HB  PRO A 269       2.070 -11.554   3.650  1.00 94.90           H
ATOM   4093 2HB  PRO A 269       1.842 -13.221   4.140  1.00 94.90           H
ATOM   4094  CG  PRO A 269       1.597 -12.894   2.002  1.00 94.90           C
ATOM   4095 1HG  PRO A 269       2.611 -12.777   1.621  1.00 94.90           H
ATOM   4096 2HG  PRO A 269       1.342 -13.947   1.878  1.00 94.90           H
ATOM   4097  CD  PRO A 269       0.611 -11.981   1.291  1.00 94.90           C
ATOM   4098 1HD  PRO A 269       1.061 -11.023   1.032  1.00 94.90           H
ATOM   4099 2HD  PRO A 269       0.249 -12.421   0.362  1.00 94.90           H
ATOM   4100  N   TYR A 270       0.034  -9.876   4.257  1.00 92.13           N
ATOM   4101  CA  TYR A 270      -0.120  -8.739   5.148  1.00 92.13           C
ATOM   4102  C   TYR A 270      -1.585  -8.548   5.546  1.00 92.13           C
ATOM   4103  O   TYR A 270      -1.894  -8.368   6.723  1.00 92.13           O
ATOM   4104  HA  TYR A 270       0.470  -8.931   6.044  1.00 92.13           H
ATOM   4105  CB  TYR A 270       0.343  -7.515   4.354  1.00 92.13           C
ATOM   4106 1HB  TYR A 270       1.420  -7.581   4.200  1.00 92.13           H
ATOM   4107 2HB  TYR A 270      -0.122  -7.537   3.368  1.00 92.13           H
ATOM   4108  CG  TYR A 270       0.019  -6.179   5.025  1.00 92.13           C
ATOM   4109  CD1 TYR A 270      -0.889  -5.318   4.444  1.00 92.13           C
ATOM   4110  HD1 TYR A 270      -1.376  -5.589   3.507  1.00 92.13           H
ATOM   4111  CD2 TYR A 270       0.635  -5.835   6.211  1.00 92.13           C
ATOM   4112  HD2 TYR A 270       1.353  -6.516   6.670  1.00 92.13           H
ATOM   4113  CE1 TYR A 270      -1.194  -4.060   5.075  1.00 92.13           C
ATOM   4114  HE1 TYR A 270      -1.909  -3.370   4.627  1.00 92.13           H
ATOM   4115  CE2 TYR A 270       0.330  -4.577   6.842  1.00 92.13           C
ATOM   4116  HE2 TYR A 270       0.810  -4.293   7.779  1.00 92.13           H
ATOM   4117  CZ  TYR A 270      -0.569  -3.752   6.243  1.00 92.13           C
ATOM   4118  OH  TYR A 270      -0.857  -2.564   6.840  1.00 92.13           O
ATOM   4119  HH  TYR A 270      -0.392  -2.503   7.723  1.00 92.13           H
ATOM   4120  HN  TYR A 270       0.388  -9.656   3.348  1.00 92.13           H
ATOM   4121  N   ASN A 271      -2.449  -8.595   4.542  1.00 89.93           N
ATOM   4122  CA  ASN A 271      -3.860  -8.320   4.755  1.00 89.93           C
ATOM   4123  C   ASN A 271      -4.473  -9.444   5.594  1.00 89.93           C
ATOM   4124  O   ASN A 271      -5.465  -9.233   6.290  1.00 89.93           O
ATOM   4125  HA  ASN A 271      -3.890  -7.357   5.264  1.00 89.93           H
ATOM   4126  CB  ASN A 271      -4.615  -8.256   3.426  1.00 89.93           C
ATOM   4127 1HB  ASN A 271      -4.283  -9.065   2.775  1.00 89.93           H
ATOM   4128 2HB  ASN A 271      -5.681  -8.406   3.602  1.00 89.93           H
ATOM   4129  CG  ASN A 271      -4.392  -6.911   2.733  1.00 89.93           C
ATOM   4130  OD1 ASN A 271      -4.900  -5.880   3.142  1.00 89.93           O
ATOM   4131  ND2 ASN A 271      -3.604  -6.978   1.663  1.00 89.93           N
ATOM   4132 1HD2 ASN A 271      -3.219  -7.856   1.381  1.00 89.93           H
ATOM   4133 2HD2 ASN A 271      -3.398  -6.150   1.141  1.00 89.93           H
ATOM   4134  HN  ASN A 271      -2.199  -8.816   3.599  1.00 89.93           H
ATOM   4135  N   CYS A 272      -3.857 -10.613   5.500  1.00 94.95           N
ATOM   4136  CA  CYS A 272      -4.261 -11.740   6.323  1.00 94.95           C
ATOM   4137  C   CYS A 272      -4.075 -11.353   7.792  1.00 94.95           C
ATOM   4138  O   CYS A 272      -4.981 -11.533   8.604  1.00 94.95           O
ATOM   4139  HA  CYS A 272      -5.311 -11.928   6.102  1.00 94.95           H
ATOM   4140  CB  CYS A 272      -3.485 -13.009   5.965  1.00 94.95           C
ATOM   4141 1HB  CYS A 272      -2.416 -12.795   5.933  1.00 94.95           H
ATOM   4142 2HB  CYS A 272      -3.635 -13.766   6.735  1.00 94.95           H
ATOM   4143  SG  CYS A 272      -4.043 -13.647   4.344  1.00 94.95           S
ATOM   4144  HG  CYS A 272      -3.416 -12.732   3.611  1.00 94.95           H
ATOM   4145  HN  CYS A 272      -3.096 -10.796   4.877  1.00 94.95           H
ATOM   4146  N   ILE A 273      -2.896 -10.828   8.088  1.00 94.04           N
ATOM   4147  CA  ILE A 273      -2.570 -10.440   9.450  1.00 94.04           C
ATOM   4148  C   ILE A 273      -3.426  -9.238   9.852  1.00 94.04           C
ATOM   4149  O   ILE A 273      -3.895  -9.157  10.986  1.00 94.04           O
ATOM   4150  HA  ILE A 273      -2.825 -11.278  10.098  1.00 94.04           H
ATOM   4151  CB  ILE A 273      -1.065 -10.199   9.593  1.00 94.04           C
ATOM   4152  HB  ILE A 273      -0.773  -9.432   8.876  1.00 94.04           H
ATOM   4153  CG1 ILE A 273      -0.273 -11.462   9.252  1.00 94.04           C
ATOM   4154 1HG1 ILE A 273      -0.465 -11.748   8.218  1.00 94.04           H
ATOM   4155 2HG1 ILE A 273       0.795 -11.259   9.334  1.00 94.04           H
ATOM   4156  CG2 ILE A 273      -0.725  -9.667  10.987  1.00 94.04           C
ATOM   4157 1HG2 ILE A 273      -1.248  -8.725  11.153  1.00 94.04           H
ATOM   4158 2HG2 ILE A 273      -1.036 -10.393  11.738  1.00 94.04           H
ATOM   4159 3HG2 ILE A 273       0.350  -9.504  11.061  1.00 94.04           H
ATOM   4160  CD1 ILE A 273      -0.651 -12.615  10.185  1.00 94.04           C
ATOM   4161 1HD1 ILE A 273      -0.434 -12.334  11.216  1.00 94.04           H
ATOM   4162 2HD1 ILE A 273      -1.714 -12.831  10.083  1.00 94.04           H
ATOM   4163 3HD1 ILE A 273      -0.072 -13.500   9.921  1.00 94.04           H
ATOM   4164  HN  ILE A 273      -2.171 -10.667   7.418  1.00 94.04           H
ATOM   4165  N   LEU A 274      -3.604  -8.333   8.900  1.00 90.47           N
ATOM   4166  CA  LEU A 274      -4.379  -7.129   9.147  1.00 90.47           C
ATOM   4167  C   LEU A 274      -5.806  -7.518   9.541  1.00 90.47           C
ATOM   4168  O   LEU A 274      -6.417  -6.872  10.391  1.00 90.47           O
ATOM   4169  HA  LEU A 274      -3.918  -6.611   9.988  1.00 90.47           H
ATOM   4170  CB  LEU A 274      -4.309  -6.190   7.942  1.00 90.47           C
ATOM   4171 1HB  LEU A 274      -3.260  -6.015   7.704  1.00 90.47           H
ATOM   4172 2HB  LEU A 274      -4.750  -6.698   7.084  1.00 90.47           H
ATOM   4173  CG  LEU A 274      -4.998  -4.834   8.107  1.00 90.47           C
ATOM   4174  HG  LEU A 274      -6.025  -5.010   8.428  1.00 90.47           H
ATOM   4175  CD1 LEU A 274      -4.320  -4.003   9.197  1.00 90.47           C
ATOM   4176 1HD1 LEU A 274      -4.369  -4.538  10.146  1.00 90.47           H
ATOM   4177 2HD1 LEU A 274      -3.277  -3.834   8.930  1.00 90.47           H
ATOM   4178 3HD1 LEU A 274      -4.830  -3.044   9.294  1.00 90.47           H
ATOM   4179  CD2 LEU A 274      -5.064  -4.087   6.773  1.00 90.47           C
ATOM   4180 1HD2 LEU A 274      -4.053  -3.922   6.399  1.00 90.47           H
ATOM   4181 2HD2 LEU A 274      -5.626  -4.679   6.052  1.00 90.47           H
ATOM   4182 3HD2 LEU A 274      -5.559  -3.126   6.919  1.00 90.47           H
ATOM   4183  HN  LEU A 274      -3.230  -8.413   7.976  1.00 90.47           H
ATOM   4184  N   LEU A 275      -6.294  -8.573   8.905  1.00 93.07           N
ATOM   4185  CA  LEU A 275      -7.630  -9.067   9.192  1.00 93.07           C
ATOM   4186  C   LEU A 275      -7.697  -9.529  10.649  1.00 93.07           C
ATOM   4187  O   LEU A 275      -8.631  -9.185  11.371  1.00 93.07           O
ATOM   4188  HA  LEU A 275      -8.321  -8.234   9.062  1.00 93.07           H
ATOM   4189  CB  LEU A 275      -8.030 -10.147   8.185  1.00 93.07           C
ATOM   4190 1HB  LEU A 275      -8.004  -9.712   7.186  1.00 93.07           H
ATOM   4191 2HB  LEU A 275      -7.277 -10.934   8.209  1.00 93.07           H
ATOM   4192  CG  LEU A 275      -9.403 -10.787   8.397  1.00 93.07           C
ATOM   4193  HG  LEU A 275      -9.437 -11.197   9.406  1.00 93.07           H
ATOM   4194  CD1 LEU A 275     -10.516  -9.742   8.297  1.00 93.07           C
ATOM   4195 1HD1 LEU A 275     -10.366  -8.977   9.058  1.00 93.07           H
ATOM   4196 2HD1 LEU A 275     -10.494  -9.281   7.309  1.00 93.07           H
ATOM   4197 3HD1 LEU A 275     -11.482 -10.224   8.451  1.00 93.07           H
ATOM   4198  CD2 LEU A 275      -9.621 -11.951   7.428  1.00 93.07           C
ATOM   4199 1HD2 LEU A 275      -9.560 -11.587   6.403  1.00 93.07           H
ATOM   4200 2HD2 LEU A 275      -8.854 -12.708   7.591  1.00 93.07           H
ATOM   4201 3HD2 LEU A 275     -10.605 -12.388   7.601  1.00 93.07           H
ATOM   4202  HN  LEU A 275      -5.795  -9.086   8.207  1.00 93.07           H
ATOM   4203  N   VAL A 276      -6.694 -10.303  11.037  1.00 95.12           N
ATOM   4204  CA  VAL A 276      -6.636 -10.831  12.390  1.00 95.12           C
ATOM   4205  C   VAL A 276      -6.652  -9.670  13.386  1.00 95.12           C
ATOM   4206  O   VAL A 276      -7.389  -9.703  14.371  1.00 95.12           O
ATOM   4207  HA  VAL A 276      -7.527 -11.438  12.544  1.00 95.12           H
ATOM   4208  CB  VAL A 276      -5.412 -11.736  12.546  1.00 95.12           C
ATOM   4209  HB  VAL A 276      -4.532 -11.163  12.253  1.00 95.12           H
ATOM   4210  CG1 VAL A 276      -5.230 -12.164  14.004  1.00 95.12           C
ATOM   4211 1HG1 VAL A 276      -5.094 -11.281  14.628  1.00 95.12           H
ATOM   4212 2HG1 VAL A 276      -6.113 -12.710  14.335  1.00 95.12           H
ATOM   4213 3HG1 VAL A 276      -4.353 -12.806  14.086  1.00 95.12           H
ATOM   4214  CG2 VAL A 276      -5.509 -12.953  11.625  1.00 95.12           C
ATOM   4215 1HG2 VAL A 276      -6.402 -13.527  11.873  1.00 95.12           H
ATOM   4216 2HG2 VAL A 276      -5.568 -12.621  10.588  1.00 95.12           H
ATOM   4217 3HG2 VAL A 276      -4.627 -13.579  11.756  1.00 95.12           H
ATOM   4218  HN  VAL A 276      -5.932 -10.569  10.446  1.00 95.12           H
ATOM   4219  N   GLN A 277      -5.832  -8.671  13.096  1.00 91.48           N
ATOM   4220  CA  GLN A 277      -5.721  -7.515  13.970  1.00 91.48           C
ATOM   4221  C   GLN A 277      -7.064  -6.788  14.060  1.00 91.48           C
ATOM   4222  O   GLN A 277      -7.417  -6.256  15.111  1.00 91.48           O
ATOM   4223  HA  GLN A 277      -5.451  -7.915  14.947  1.00 91.48           H
ATOM   4224  CB  GLN A 277      -4.617  -6.570  13.492  1.00 91.48           C
ATOM   4225 1HB  GLN A 277      -4.716  -6.402  12.420  1.00 91.48           H
ATOM   4226 2HB  GLN A 277      -4.727  -5.601  13.978  1.00 91.48           H
ATOM   4227  CG  GLN A 277      -3.233  -7.145  13.798  1.00 91.48           C
ATOM   4228 1HG  GLN A 277      -3.168  -7.406  14.854  1.00 91.48           H
ATOM   4229 2HG  GLN A 277      -3.085  -8.066  13.233  1.00 91.48           H
ATOM   4230  CD  GLN A 277      -2.132  -6.142  13.446  1.00 91.48           C
ATOM   4231  OE1 GLN A 277      -2.303  -5.257  12.624  1.00 91.48           O
ATOM   4232  NE2 GLN A 277      -0.996  -6.330  14.112  1.00 91.48           N
ATOM   4233 1HE2 GLN A 277      -0.922  -7.077  14.773  1.00 91.48           H
ATOM   4234 2HE2 GLN A 277      -0.217  -5.725  13.951  1.00 91.48           H
ATOM   4235  HN  GLN A 277      -5.250  -8.643  12.283  1.00 91.48           H
ATOM   4236  N   THR A 278      -7.777  -6.788  12.943  1.00 92.53           N
ATOM   4237  CA  THR A 278      -9.053  -6.096  12.869  1.00 92.53           C
ATOM   4238  C   THR A 278     -10.085  -6.784  13.764  1.00 92.53           C
ATOM   4239  O   THR A 278     -10.825  -6.120  14.489  1.00 92.53           O
ATOM   4240  HA  THR A 278      -8.918  -5.085  13.255  1.00 92.53           H
ATOM   4241  CB  THR A 278      -9.470  -6.030  11.399  1.00 92.53           C
ATOM   4242  HB  THR A 278      -9.654  -7.028  11.001  1.00 92.53           H
ATOM   4243  OG1 THR A 278      -8.418  -5.302  10.771  1.00 92.53           O
ATOM   4244  HG1 THR A 278      -7.750  -5.935  10.380  1.00 92.53           H
ATOM   4245  CG2 THR A 278     -10.709  -5.158  11.180  1.00 92.53           C
ATOM   4246 1HG2 THR A 278     -10.501  -4.142  11.516  1.00 92.53           H
ATOM   4247 2HG2 THR A 278     -11.545  -5.565  11.749  1.00 92.53           H
ATOM   4248 3HG2 THR A 278     -10.962  -5.145  10.120  1.00 92.53           H
ATOM   4249  HN  THR A 278      -7.497  -7.249  12.101  1.00 92.53           H
ATOM   4250  N   ILE A 279     -10.104  -8.106  13.684  1.00 92.92           N
ATOM   4251  CA  ILE A 279     -11.033  -8.892  14.478  1.00 92.92           C
ATOM   4252  C   ILE A 279     -10.683  -8.741  15.960  1.00 92.92           C
ATOM   4253  O   ILE A 279     -11.570  -8.571  16.796  1.00 92.92           O
ATOM   4254  HA  ILE A 279     -12.029  -8.482  14.315  1.00 92.92           H
ATOM   4255  CB  ILE A 279     -11.055 -10.344  13.996  1.00 92.92           C
ATOM   4256  HB  ILE A 279     -10.033 -10.722  14.003  1.00 92.92           H
ATOM   4257  CG1 ILE A 279     -11.562 -10.435  12.556  1.00 92.92           C
ATOM   4258 1HG1 ILE A 279     -12.635 -10.245  12.531  1.00 92.92           H
ATOM   4259 2HG1 ILE A 279     -11.087  -9.664  11.950  1.00 92.92           H
ATOM   4260  CG2 ILE A 279     -11.868 -11.224  14.947  1.00 92.92           C
ATOM   4261 1HG2 ILE A 279     -11.423 -11.193  15.942  1.00 92.92           H
ATOM   4262 2HG2 ILE A 279     -12.893 -10.856  14.996  1.00 92.92           H
ATOM   4263 3HG2 ILE A 279     -11.868 -12.251  14.581  1.00 92.92           H
ATOM   4264  CD1 ILE A 279     -11.269 -11.813  11.958  1.00 92.92           C
ATOM   4265 1HD1 ILE A 279     -10.194 -11.990  11.963  1.00 92.92           H
ATOM   4266 2HD1 ILE A 279     -11.766 -12.580  12.553  1.00 92.92           H
ATOM   4267 3HD1 ILE A 279     -11.640 -11.851  10.934  1.00 92.92           H
ATOM   4268  HN  ILE A 279      -9.500  -8.639  13.090  1.00 92.92           H
ATOM   4269  N   ASP A 280      -9.390  -8.808  16.240  1.00 92.21           N
ATOM   4270  CA  ASP A 280      -8.917  -8.735  17.612  1.00 92.21           C
ATOM   4271  C   ASP A 280      -9.248  -7.358  18.189  1.00 92.21           C
ATOM   4272  O   ASP A 280      -9.550  -7.233  19.375  1.00 92.21           O
ATOM   4273  HA  ASP A 280      -9.432  -9.541  18.136  1.00 92.21           H
ATOM   4274  CB  ASP A 280      -7.400  -8.926  17.683  1.00 92.21           C
ATOM   4275 1HB  ASP A 280      -7.124  -9.859  17.192  1.00 92.21           H
ATOM   4276 2HB  ASP A 280      -6.904  -8.122  17.140  1.00 92.21           H
ATOM   4277  CG  ASP A 280      -6.917  -8.943  19.134  1.00 92.21           C
ATOM   4278  OD1 ASP A 280      -7.536  -9.682  19.930  1.00 92.21           O
ATOM   4279  OD2 ASP A 280      -5.939  -8.217  19.415  1.00 92.21           O
ATOM   4280  HN  ASP A 280      -8.673  -8.910  15.551  1.00 92.21           H
ATOM   4281  N   ALA A 281      -9.180  -6.357  17.323  1.00 91.64           N
ATOM   4282  CA  ALA A 281      -9.478  -4.994  17.730  1.00 91.64           C
ATOM   4283  C   ALA A 281     -10.913  -4.926  18.257  1.00 91.64           C
ATOM   4284  O   ALA A 281     -11.224  -4.105  19.118  1.00 91.64           O
ATOM   4285  HA  ALA A 281      -8.792  -4.730  18.534  1.00 91.64           H
ATOM   4286  CB  ALA A 281      -9.245  -4.047  16.551  1.00 91.64           C
ATOM   4287 1HB  ALA A 281      -8.204  -4.112  16.234  1.00 91.64           H
ATOM   4288 2HB  ALA A 281      -9.895  -4.330  15.723  1.00 91.64           H
ATOM   4289 3HB  ALA A 281      -9.469  -3.025  16.856  1.00 91.64           H
ATOM   4290  HN  ALA A 281      -8.927  -6.466  16.362  1.00 91.64           H
ATOM   4291  N   TYR A 282     -11.750  -5.801  17.718  1.00 79.66           N
ATOM   4292  CA  TYR A 282     -13.152  -5.829  18.099  1.00 79.66           C
ATOM   4293  C   TYR A 282     -13.395  -6.845  19.217  1.00 79.66           C
ATOM   4294  O   TYR A 282     -14.042  -6.531  20.216  1.00 79.66           O
ATOM   4295  HA  TYR A 282     -13.423  -4.836  18.456  1.00 79.66           H
ATOM   4296  CB  TYR A 282     -13.920  -6.268  16.851  1.00 79.66           C
ATOM   4297 1HB  TYR A 282     -13.669  -5.598  16.029  1.00 79.66           H
ATOM   4298 2HB  TYR A 282     -13.585  -7.265  16.563  1.00 79.66           H
ATOM   4299  CG  TYR A 282     -15.439  -6.288  17.030  1.00 79.66           C
ATOM   4300  CD1 TYR A 282     -16.098  -7.488  17.205  1.00 79.66           C
ATOM   4301  HD1 TYR A 282     -15.535  -8.421  17.216  1.00 79.66           H
ATOM   4302  CD2 TYR A 282     -16.150  -5.105  17.016  1.00 79.66           C
ATOM   4303  HD2 TYR A 282     -15.630  -4.158  16.878  1.00 79.66           H
ATOM   4304  CE1 TYR A 282     -17.528  -7.506  17.374  1.00 79.66           C
ATOM   4305  HE1 TYR A 282     -18.060  -8.447  17.513  1.00 79.66           H
ATOM   4306  CE2 TYR A 282     -17.580  -5.124  17.185  1.00 79.66           C
ATOM   4307  HE2 TYR A 282     -18.155  -4.197  17.176  1.00 79.66           H
ATOM   4308  CZ  TYR A 282     -18.198  -6.323  17.355  1.00 79.66           C
ATOM   4309  OH  TYR A 282     -19.549  -6.341  17.514  1.00 79.66           O
ATOM   4310  HH  TYR A 282     -19.906  -5.407  17.506  1.00 79.66           H
ATOM   4311  HN  TYR A 282     -11.484  -6.481  17.034  1.00 79.66           H
ATOM   4312  N   ALA A 283     -12.865  -8.042  19.012  1.00 89.51           N
ATOM   4313  CA  ALA A 283     -13.233  -9.176  19.843  1.00 89.51           C
ATOM   4314  C   ALA A 283     -12.264  -9.274  21.023  1.00 89.51           C
ATOM   4315  O   ALA A 283     -12.583  -9.882  22.043  1.00 89.51           O
ATOM   4316  HA  ALA A 283     -14.239  -8.996  20.223  1.00 89.51           H
ATOM   4317  CB  ALA A 283     -13.247 -10.448  18.993  1.00 89.51           C
ATOM   4318 1HB  ALA A 283     -13.971 -10.338  18.186  1.00 89.51           H
ATOM   4319 2HB  ALA A 283     -12.255 -10.613  18.570  1.00 89.51           H
ATOM   4320 3HB  ALA A 283     -13.523 -11.298  19.616  1.00 89.51           H
ATOM   4321  HN  ALA A 283     -12.196  -8.242  18.296  1.00 89.51           H
ATOM   4322  N   MET A 284     -11.101  -8.665  20.845  1.00 83.02           N
ATOM   4323  CA  MET A 284     -10.072  -8.703  21.870  1.00 83.02           C
ATOM   4324  C   MET A 284      -9.867 -10.128  22.389  1.00 83.02           C
ATOM   4325  O   MET A 284      -9.779 -10.346  23.596  1.00 83.02           O
ATOM   4326  HA  MET A 284      -9.161  -8.352  21.384  1.00 83.02           H
ATOM   4327  CB  MET A 284     -10.472  -7.790  23.030  1.00 83.02           C
ATOM   4328 1HB  MET A 284     -11.386  -8.163  23.492  1.00 83.02           H
ATOM   4329 2HB  MET A 284      -9.697  -7.808  23.796  1.00 83.02           H
ATOM   4330  CG  MET A 284     -10.687  -6.354  22.548  1.00 83.02           C
ATOM   4331 1HG  MET A 284      -9.768  -5.968  22.106  1.00 83.02           H
ATOM   4332 2HG  MET A 284     -11.448  -6.333  21.768  1.00 83.02           H
ATOM   4333  SD  MET A 284     -11.187  -5.319  23.914  1.00 83.02           S
ATOM   4334  CE  MET A 284     -11.416  -3.768  23.061  1.00 83.02           C
ATOM   4335 1HE  MET A 284     -10.477  -3.466  22.597  1.00 83.02           H
ATOM   4336 2HE  MET A 284     -12.179  -3.886  22.292  1.00 83.02           H
ATOM   4337 3HE  MET A 284     -11.732  -3.005  23.772  1.00 83.02           H
ATOM   4338  HN  MET A 284     -10.857  -8.155  20.020  1.00 83.02           H
ATOM   4339  N   PHE A 285      -9.798 -11.061  21.450  1.00 86.20           N
ATOM   4340  CA  PHE A 285      -9.779 -12.472  21.798  1.00 86.20           C
ATOM   4341  C   PHE A 285      -8.356 -12.942  22.108  1.00 86.20           C
ATOM   4342  O   PHE A 285      -8.162 -14.024  22.658  1.00 86.20           O
ATOM   4343  HA  PHE A 285     -10.401 -12.595  22.684  1.00 86.20           H
ATOM   4344  CB  PHE A 285     -10.303 -13.239  20.582  1.00 86.20           C
ATOM   4345 1HB  PHE A 285     -10.472 -14.278  20.866  1.00 86.20           H
ATOM   4346 2HB  PHE A 285     -11.270 -12.826  20.294  1.00 86.20           H
ATOM   4347  CG  PHE A 285      -9.368 -13.202  19.372  1.00 86.20           C
ATOM   4348  CD1 PHE A 285      -9.494 -12.214  18.446  1.00 86.20           C
ATOM   4349  HD1 PHE A 285     -10.261 -11.449  18.565  1.00 86.20           H
ATOM   4350  CD2 PHE A 285      -8.411 -14.156  19.223  1.00 86.20           C
ATOM   4351  HD2 PHE A 285      -8.310 -14.948  19.965  1.00 86.20           H
ATOM   4352  CE1 PHE A 285      -8.626 -12.180  17.322  1.00 86.20           C
ATOM   4353  HE1 PHE A 285      -8.727 -11.388  16.580  1.00 86.20           H
ATOM   4354  CE2 PHE A 285      -7.543 -14.121  18.100  1.00 86.20           C
ATOM   4355  HE2 PHE A 285      -6.776 -14.886  17.980  1.00 86.20           H
ATOM   4356  CZ  PHE A 285      -7.669 -13.134  17.173  1.00 86.20           C
ATOM   4357  HZ  PHE A 285      -7.002 -13.107  16.311  1.00 86.20           H
ATOM   4358  HN  PHE A 285      -9.755 -10.867  20.470  1.00 86.20           H
ATOM   4359  N   ILE A 286      -7.398 -12.104  21.741  1.00 86.94           N
ATOM   4360  CA  ILE A 286      -5.999 -12.411  21.990  1.00 86.94           C
ATOM   4361  C   ILE A 286      -5.619 -11.931  23.392  1.00 86.94           C
ATOM   4362  O   ILE A 286      -5.401 -10.740  23.607  1.00 86.94           O
ATOM   4363  HA  ILE A 286      -5.891 -13.495  21.955  1.00 86.94           H
ATOM   4364  CB  ILE A 286      -5.118 -11.832  20.882  1.00 86.94           C
ATOM   4365  HB  ILE A 286      -5.256 -10.751  20.865  1.00 86.94           H
ATOM   4366  CG1 ILE A 286      -5.541 -12.363  19.511  1.00 86.94           C
ATOM   4367 1HG1 ILE A 286      -5.365 -13.437  19.463  1.00 86.94           H
ATOM   4368 2HG1 ILE A 286      -6.611 -12.208  19.372  1.00 86.94           H
ATOM   4369  CG2 ILE A 286      -3.637 -12.094  21.166  1.00 86.94           C
ATOM   4370 1HG2 ILE A 286      -3.361 -11.628  22.112  1.00 86.94           H
ATOM   4371 2HG2 ILE A 286      -3.463 -13.168  21.226  1.00 86.94           H
ATOM   4372 3HG2 ILE A 286      -3.033 -11.672  20.363  1.00 86.94           H
ATOM   4373  CD1 ILE A 286      -4.769 -11.663  18.390  1.00 86.94           C
ATOM   4374 1HD1 ILE A 286      -4.967 -10.592  18.426  1.00 86.94           H
ATOM   4375 2HD1 ILE A 286      -3.701 -11.841  18.519  1.00 86.94           H
ATOM   4376 3HD1 ILE A 286      -5.089 -12.060  17.426  1.00 86.94           H
ATOM   4377  HN  ILE A 286      -7.563 -11.231  21.282  1.00 86.94           H
ATOM   4378  N   SER A 287      -5.550 -12.884  24.311  1.00 85.10           N
ATOM   4379  CA  SER A 287      -5.196 -12.574  25.685  1.00 85.10           C
ATOM   4380  C   SER A 287      -3.785 -13.081  25.989  1.00 85.10           C
ATOM   4381  O   SER A 287      -3.184 -12.694  26.990  1.00 85.10           O
ATOM   4382  HA  SER A 287      -5.235 -11.487  25.756  1.00 85.10           H
ATOM   4383  CB  SER A 287      -6.201 -13.184  26.664  1.00 85.10           C
ATOM   4384 1HB  SER A 287      -5.894 -12.960  27.686  1.00 85.10           H
ATOM   4385 2HB  SER A 287      -7.177 -12.723  26.516  1.00 85.10           H
ATOM   4386  OG  SER A 287      -6.315 -14.596  26.502  1.00 85.10           O
ATOM   4387  HG  SER A 287      -7.007 -14.957  27.126  1.00 85.10           H
ATOM   4388  HN  SER A 287      -5.731 -13.850  24.128  1.00 85.10           H
ATOM   4389  N   ASN A 288      -3.296 -13.939  25.106  1.00 86.23           N
ATOM   4390  CA  ASN A 288      -2.002 -14.568  25.310  1.00 86.23           C
ATOM   4391  C   ASN A 288      -0.906 -13.665  24.740  1.00 86.23           C
ATOM   4392  O   ASN A 288      -0.929 -13.323  23.559  1.00 86.23           O
ATOM   4393  HA  ASN A 288      -1.914 -14.700  26.388  1.00 86.23           H
ATOM   4394  CB  ASN A 288      -1.925 -15.916  24.590  1.00 86.23           C
ATOM   4395 1HB  ASN A 288      -2.788 -16.525  24.859  1.00 86.23           H
ATOM   4396 2HB  ASN A 288      -1.967 -15.760  23.512  1.00 86.23           H
ATOM   4397  CG  ASN A 288      -0.637 -16.658  24.954  1.00 86.23           C
ATOM   4398  OD1 ASN A 288       0.454 -16.114  24.921  1.00 86.23           O
ATOM   4399  ND2 ASN A 288      -0.825 -17.929  25.301  1.00 86.23           N
ATOM   4400 1HD2 ASN A 288      -1.747 -18.314  25.307  1.00 86.23           H
ATOM   4401 2HD2 ASN A 288      -0.043 -18.498  25.556  1.00 86.23           H
ATOM   4402  HN  ASN A 288      -3.767 -14.206  24.265  1.00 86.23           H
ATOM   4403  N   CYS A 289       0.029 -13.304  25.607  1.00 91.29           N
ATOM   4404  CA  CYS A 289       1.066 -12.356  25.238  1.00 91.29           C
ATOM   4405  C   CYS A 289       1.917 -12.981  24.130  1.00 91.29           C
ATOM   4406  O   CYS A 289       2.316 -12.298  23.188  1.00 91.29           O
ATOM   4407  HA  CYS A 289       0.559 -11.461  24.877  1.00 91.29           H
ATOM   4408  CB  CYS A 289       1.913 -11.945  26.444  1.00 91.29           C
ATOM   4409 1HB  CYS A 289       1.275 -11.519  27.219  1.00 91.29           H
ATOM   4410 2HB  CYS A 289       2.396 -12.822  26.876  1.00 91.29           H
ATOM   4411  SG  CYS A 289       3.176 -10.723  25.935  1.00 91.29           S
ATOM   4412  HN  CYS A 289       0.084 -13.647  26.545  1.00 91.29           H
ATOM   4413  N   ALA A 290       2.169 -14.273  24.281  1.00 93.39           N
ATOM   4414  CA  ALA A 290       3.030 -14.981  23.348  1.00 93.39           C
ATOM   4415  C   ALA A 290       2.422 -14.912  21.946  1.00 93.39           C
ATOM   4416  O   ALA A 290       3.133 -14.690  20.967  1.00 93.39           O
ATOM   4417  HA  ALA A 290       3.996 -14.477  23.341  1.00 93.39           H
ATOM   4418  CB  ALA A 290       3.228 -16.421  23.827  1.00 93.39           C
ATOM   4419 1HB  ALA A 290       3.689 -16.414  24.815  1.00 93.39           H
ATOM   4420 2HB  ALA A 290       2.261 -16.922  23.881  1.00 93.39           H
ATOM   4421 3HB  ALA A 290       3.874 -16.951  23.128  1.00 93.39           H
ATOM   4422  HN  ALA A 290       1.797 -14.833  25.021  1.00 93.39           H
ATOM   4423  N   VAL A 291       1.112 -15.106  21.894  1.00 93.67           N
ATOM   4424  CA  VAL A 291       0.399 -15.062  20.628  1.00 93.67           C
ATOM   4425  C   VAL A 291       0.462 -13.642  20.062  1.00 93.67           C
ATOM   4426  O   VAL A 291       0.699 -13.456  18.869  1.00 93.67           O
ATOM   4427  HA  VAL A 291       0.907 -15.737  19.940  1.00 93.67           H
ATOM   4428  CB  VAL A 291      -1.033 -15.567  20.817  1.00 93.67           C
ATOM   4429  HB  VAL A 291      -1.512 -14.943  21.571  1.00 93.67           H
ATOM   4430  CG1 VAL A 291      -1.835 -15.438  19.520  1.00 93.67           C
ATOM   4431 1HG1 VAL A 291      -1.871 -14.391  19.218  1.00 93.67           H
ATOM   4432 2HG1 VAL A 291      -1.357 -16.026  18.737  1.00 93.67           H
ATOM   4433 3HG1 VAL A 291      -2.849 -15.804  19.682  1.00 93.67           H
ATOM   4434  CG2 VAL A 291      -1.043 -17.010  21.326  1.00 93.67           C
ATOM   4435 1HG2 VAL A 291      -0.537 -17.653  20.605  1.00 93.67           H
ATOM   4436 2HG2 VAL A 291      -0.525 -17.061  22.284  1.00 93.67           H
ATOM   4437 3HG2 VAL A 291      -2.073 -17.344  21.451  1.00 93.67           H
ATOM   4438  HN  VAL A 291       0.542 -15.291  22.694  1.00 93.67           H
ATOM   4439  N   SER A 292       0.245 -12.677  20.944  1.00 94.00           N
ATOM   4440  CA  SER A 292       0.237 -11.282  20.539  1.00 94.00           C
ATOM   4441  C   SER A 292       1.602 -10.895  19.966  1.00 94.00           C
ATOM   4442  O   SER A 292       1.680 -10.197  18.956  1.00 94.00           O
ATOM   4443  HA  SER A 292      -0.535 -11.208  19.772  1.00 94.00           H
ATOM   4444  CB  SER A 292      -0.124 -10.370  21.713  1.00 94.00           C
ATOM   4445 1HB  SER A 292      -1.050 -10.718  22.171  1.00 94.00           H
ATOM   4446 2HB  SER A 292       0.653 -10.435  22.475  1.00 94.00           H
ATOM   4447  OG  SER A 292      -0.277  -9.012  21.308  1.00 94.00           O
ATOM   4448  HG  SER A 292      -1.121  -8.906  20.782  1.00 94.00           H
ATOM   4449  HN  SER A 292       0.078 -12.836  21.917  1.00 94.00           H
ATOM   4450  N   THR A 293       2.644 -11.365  20.636  1.00 90.56           N
ATOM   4451  CA  THR A 293       4.001 -11.046  20.228  1.00 90.56           C
ATOM   4452  C   THR A 293       4.274 -11.580  18.820  1.00 90.56           C
ATOM   4453  O   THR A 293       4.808 -10.864  17.974  1.00 90.56           O
ATOM   4454  HA  THR A 293       4.101  -9.962  20.184  1.00 90.56           H
ATOM   4455  CB  THR A 293       4.956 -11.605  21.285  1.00 90.56           C
ATOM   4456  HB  THR A 293       4.851 -12.686  21.372  1.00 90.56           H
ATOM   4457  OG1 THR A 293       4.647 -10.860  22.460  1.00 90.56           O
ATOM   4458  HG1 THR A 293       3.952 -11.339  22.995  1.00 90.56           H
ATOM   4459  CG2 THR A 293       6.418 -11.256  20.996  1.00 90.56           C
ATOM   4460 1HG2 THR A 293       6.536 -10.173  20.976  1.00 90.56           H
ATOM   4461 2HG2 THR A 293       6.707 -11.671  20.030  1.00 90.56           H
ATOM   4462 3HG2 THR A 293       7.053 -11.676  21.776  1.00 90.56           H
ATOM   4463  HN  THR A 293       2.572 -11.952  21.442  1.00 90.56           H
ATOM   4464  N   ASN A 294       3.895 -12.832  18.612  1.00 92.45           N
ATOM   4465  CA  ASN A 294       4.158 -13.494  17.346  1.00 92.45           C
ATOM   4466  C   ASN A 294       3.385 -12.783  16.234  1.00 92.45           C
ATOM   4467  O   ASN A 294       3.884 -12.640  15.119  1.00 92.45           O
ATOM   4468  HA  ASN A 294       5.238 -13.431  17.208  1.00 92.45           H
ATOM   4469  CB  ASN A 294       3.701 -14.953  17.381  1.00 92.45           C
ATOM   4470 1HB  ASN A 294       2.697 -15.013  17.800  1.00 92.45           H
ATOM   4471 2HB  ASN A 294       3.647 -15.346  16.366  1.00 92.45           H
ATOM   4472  CG  ASN A 294       4.659 -15.808  18.214  1.00 92.45           C
ATOM   4473  OD1 ASN A 294       5.797 -15.447  18.463  1.00 92.45           O
ATOM   4474  ND2 ASN A 294       4.135 -16.957  18.630  1.00 92.45           N
ATOM   4475 1HD2 ASN A 294       3.193 -17.194  18.391  1.00 92.45           H
ATOM   4476 2HD2 ASN A 294       4.683 -17.586  19.182  1.00 92.45           H
ATOM   4477  HN  ASN A 294       3.417 -13.391  19.290  1.00 92.45           H
ATOM   4478  N   ILE A 295       2.178 -12.356  16.576  1.00 92.38           N
ATOM   4479  CA  ILE A 295       1.321 -11.684  15.613  1.00 92.38           C
ATOM   4480  C   ILE A 295       1.973 -10.368  15.187  1.00 92.38           C
ATOM   4481  O   ILE A 295       1.975 -10.026  14.005  1.00 92.38           O
ATOM   4482  HA  ILE A 295       1.243 -12.331  14.739  1.00 92.38           H
ATOM   4483  CB  ILE A 295      -0.091 -11.516  16.179  1.00 92.38           C
ATOM   4484  HB  ILE A 295      -0.007 -11.180  17.213  1.00 92.38           H
ATOM   4485  CG1 ILE A 295      -0.837 -12.851  16.198  1.00 92.38           C
ATOM   4486 1HG1 ILE A 295      -1.035 -13.176  15.176  1.00 92.38           H
ATOM   4487 2HG1 ILE A 295      -0.211 -13.615  16.659  1.00 92.38           H
ATOM   4488  CG2 ILE A 295      -0.863 -10.439  15.415  1.00 92.38           C
ATOM   4489 1HG2 ILE A 295      -0.337  -9.487  15.498  1.00 92.38           H
ATOM   4490 2HG2 ILE A 295      -0.938 -10.722  14.365  1.00 92.38           H
ATOM   4491 3HG2 ILE A 295      -1.863 -10.339  15.837  1.00 92.38           H
ATOM   4492  CD1 ILE A 295      -2.155 -12.732  16.966  1.00 92.38           C
ATOM   4493 1HD1 ILE A 295      -1.951 -12.431  17.993  1.00 92.38           H
ATOM   4494 2HD1 ILE A 295      -2.788 -11.985  16.487  1.00 92.38           H
ATOM   4495 3HD1 ILE A 295      -2.665 -13.696  16.964  1.00 92.38           H
ATOM   4496  HN  ILE A 295       1.786 -12.461  17.489  1.00 92.38           H
ATOM   4497  N   ASP A 296       2.513  -9.665  16.172  1.00 93.65           N
ATOM   4498  CA  ASP A 296       3.122  -8.370  15.921  1.00 93.65           C
ATOM   4499  C   ASP A 296       4.328  -8.549  14.996  1.00 93.65           C
ATOM   4500  O   ASP A 296       4.533  -7.757  14.078  1.00 93.65           O
ATOM   4501  HA  ASP A 296       2.335  -7.767  15.468  1.00 93.65           H
ATOM   4502  CB  ASP A 296       3.614  -7.732  17.221  1.00 93.65           C
ATOM   4503 1HB  ASP A 296       4.073  -8.492  17.853  1.00 93.65           H
ATOM   4504 2HB  ASP A 296       4.385  -6.994  16.999  1.00 93.65           H
ATOM   4505  CG  ASP A 296       2.462  -7.063  17.974  1.00 93.65           C
ATOM   4506  OD1 ASP A 296       1.302  -7.353  17.609  1.00 93.65           O
ATOM   4507  OD2 ASP A 296       2.767  -6.277  18.897  1.00 93.65           O
ATOM   4508  HN  ASP A 296       2.538  -9.966  17.125  1.00 93.65           H
ATOM   4509  N   ILE A 297       5.094  -9.595  15.271  1.00 93.68           N
ATOM   4510  CA  ILE A 297       6.256  -9.906  14.456  1.00 93.68           C
ATOM   4511  C   ILE A 297       5.801 -10.247  13.035  1.00 93.68           C
ATOM   4512  O   ILE A 297       6.376  -9.761  12.062  1.00 93.68           O
ATOM   4513  HA  ILE A 297       6.875  -9.010  14.414  1.00 93.68           H
ATOM   4514  CB  ILE A 297       7.093 -11.005  15.114  1.00 93.68           C
ATOM   4515  HB  ILE A 297       6.427 -11.822  15.391  1.00 93.68           H
ATOM   4516  CG1 ILE A 297       7.747 -10.499  16.401  1.00 93.68           C
ATOM   4517 1HG1 ILE A 297       8.494  -9.743  16.161  1.00 93.68           H
ATOM   4518 2HG1 ILE A 297       6.997 -10.018  17.029  1.00 93.68           H
ATOM   4519  CG2 ILE A 297       8.121 -11.572  14.133  1.00 93.68           C
ATOM   4520 1HG2 ILE A 297       7.606 -11.994  13.271  1.00 93.68           H
ATOM   4521 2HG2 ILE A 297       8.787 -10.775  13.804  1.00 93.68           H
ATOM   4522 3HG2 ILE A 297       8.702 -12.351  14.627  1.00 93.68           H
ATOM   4523  CD1 ILE A 297       8.404 -11.647  17.170  1.00 93.68           C
ATOM   4524 1HD1 ILE A 297       7.649 -12.389  17.430  1.00 93.68           H
ATOM   4525 2HD1 ILE A 297       9.169 -12.110  16.548  1.00 93.68           H
ATOM   4526 3HD1 ILE A 297       8.861 -11.260  18.081  1.00 93.68           H
ATOM   4527  HN  ILE A 297       4.931 -10.222  16.032  1.00 93.68           H
ATOM   4528  N   CYS A 298       4.773 -11.079  12.961  1.00 95.26           N
ATOM   4529  CA  CYS A 298       4.243 -11.502  11.676  1.00 95.26           C
ATOM   4530  C   CYS A 298       3.824 -10.255  10.895  1.00 95.26           C
ATOM   4531  O   CYS A 298       4.057 -10.165   9.690  1.00 95.26           O
ATOM   4532  HA  CYS A 298       5.049 -12.027  11.163  1.00 95.26           H
ATOM   4533  CB  CYS A 298       3.086 -12.489  11.838  1.00 95.26           C
ATOM   4534 1HB  CYS A 298       2.395 -12.130  12.600  1.00 95.26           H
ATOM   4535 2HB  CYS A 298       2.524 -12.560  10.907  1.00 95.26           H
ATOM   4536  SG  CYS A 298       3.730 -14.137  12.305  1.00 95.26           S
ATOM   4537  HG  CYS A 298       3.971 -13.837  13.578  1.00 95.26           H
ATOM   4538  HN  CYS A 298       4.304 -11.462  13.758  1.00 95.26           H
ATOM   4539  N   PHE A 299       3.214  -9.323  11.613  1.00 94.21           N
ATOM   4540  CA  PHE A 299       2.760  -8.086  11.002  1.00 94.21           C
ATOM   4541  C   PHE A 299       3.930  -7.317  10.385  1.00 94.21           C
ATOM   4542  O   PHE A 299       3.852  -6.873   9.241  1.00 94.21           O
ATOM   4543  HA  PHE A 299       2.050  -8.353  10.219  1.00 94.21           H
ATOM   4544  CB  PHE A 299       2.139  -7.239  12.115  1.00 94.21           C
ATOM   4545 1HB  PHE A 299       1.326  -7.801  12.574  1.00 94.21           H
ATOM   4546 2HB  PHE A 299       2.888  -7.071  12.890  1.00 94.21           H
ATOM   4547  CG  PHE A 299       1.603  -5.886  11.642  1.00 94.21           C
ATOM   4548  CD1 PHE A 299       2.362  -4.767  11.785  1.00 94.21           C
ATOM   4549  HD1 PHE A 299       3.352  -4.833  12.235  1.00 94.21           H
ATOM   4550  CD2 PHE A 299       0.367  -5.804  11.080  1.00 94.21           C
ATOM   4551  HD2 PHE A 299      -0.241  -6.701  10.966  1.00 94.21           H
ATOM   4552  CE1 PHE A 299       1.864  -3.511  11.346  1.00 94.21           C
ATOM   4553  HE1 PHE A 299       2.472  -2.614  11.460  1.00 94.21           H
ATOM   4554  CE2 PHE A 299      -0.130  -4.548  10.641  1.00 94.21           C
ATOM   4555  HE2 PHE A 299      -1.121  -4.482  10.191  1.00 94.21           H
ATOM   4556  CZ  PHE A 299       0.628  -3.428  10.784  1.00 94.21           C
ATOM   4557  HZ  PHE A 299       0.246  -2.465  10.447  1.00 94.21           H
ATOM   4558  HN  PHE A 299       3.029  -9.404  12.592  1.00 94.21           H
ATOM   4559  N   GLN A 300       4.989  -7.183  11.171  1.00 90.62           N
ATOM   4560  CA  GLN A 300       6.143  -6.409  10.747  1.00 90.62           C
ATOM   4561  C   GLN A 300       6.755  -7.016   9.484  1.00 90.62           C
ATOM   4562  O   GLN A 300       7.123  -6.294   8.559  1.00 90.62           O
ATOM   4563  HA  GLN A 300       5.758  -5.412  10.530  1.00 90.62           H
ATOM   4564  CB  GLN A 300       7.180  -6.312  11.867  1.00 90.62           C
ATOM   4565 1HB  GLN A 300       7.367  -7.303  12.281  1.00 90.62           H
ATOM   4566 2HB  GLN A 300       8.126  -5.953  11.462  1.00 90.62           H
ATOM   4567  CG  GLN A 300       6.704  -5.372  12.976  1.00 90.62           C
ATOM   4568 1HG  GLN A 300       6.530  -4.378  12.565  1.00 90.62           H
ATOM   4569 2HG  GLN A 300       5.752  -5.724  13.373  1.00 90.62           H
ATOM   4570  CD  GLN A 300       7.734  -5.289  14.105  1.00 90.62           C
ATOM   4571  OE1 GLN A 300       8.821  -5.837  14.029  1.00 90.62           O
ATOM   4572  NE2 GLN A 300       7.332  -4.576  15.153  1.00 90.62           N
ATOM   4573 1HE2 GLN A 300       6.426  -4.152  15.152  1.00 90.62           H
ATOM   4574 2HE2 GLN A 300       7.935  -4.463  15.942  1.00 90.62           H
ATOM   4575  HN  GLN A 300       5.065  -7.592  12.080  1.00 90.62           H
ATOM   4576  N   VAL A 301       6.844  -8.338   9.485  1.00 95.64           N
ATOM   4577  CA  VAL A 301       7.472  -9.047   8.382  1.00 95.64           C
ATOM   4578  C   VAL A 301       6.628  -8.866   7.119  1.00 95.64           C
ATOM   4579  O   VAL A 301       7.142  -8.463   6.077  1.00 95.64           O
ATOM   4580  HA  VAL A 301       8.451  -8.598   8.217  1.00 95.64           H
ATOM   4581  CB  VAL A 301       7.681 -10.516   8.756  1.00 95.64           C
ATOM   4582  HB  VAL A 301       6.717 -10.925   9.058  1.00 95.64           H
ATOM   4583  CG1 VAL A 301       8.178 -11.321   7.554  1.00 95.64           C
ATOM   4584 1HG1 VAL A 301       7.444 -11.266   6.750  1.00 95.64           H
ATOM   4585 2HG1 VAL A 301       9.127 -10.910   7.208  1.00 95.64           H
ATOM   4586 3HG1 VAL A 301       8.319 -12.362   7.847  1.00 95.64           H
ATOM   4587  CG2 VAL A 301       8.640 -10.649   9.940  1.00 95.64           C
ATOM   4588 1HG2 VAL A 301       9.605 -10.215   9.677  1.00 95.64           H
ATOM   4589 2HG2 VAL A 301       8.228 -10.124  10.802  1.00 95.64           H
ATOM   4590 3HG2 VAL A 301       8.771 -11.703  10.185  1.00 95.64           H
ATOM   4591  HN  VAL A 301       6.498  -8.922  10.220  1.00 95.64           H
ATOM   4592  N   THR A 302       5.346  -9.172   7.253  1.00 94.89           N
ATOM   4593  CA  THR A 302       4.456  -9.192   6.105  1.00 94.89           C
ATOM   4594  C   THR A 302       4.282  -7.780   5.541  1.00 94.89           C
ATOM   4595  O   THR A 302       4.139  -7.604   4.332  1.00 94.89           O
ATOM   4596  HA  THR A 302       4.919  -9.794   5.322  1.00 94.89           H
ATOM   4597  CB  THR A 302       3.140  -9.840   6.537  1.00 94.89           C
ATOM   4598  HB  THR A 302       2.427  -9.861   5.712  1.00 94.89           H
ATOM   4599  OG1 THR A 302       2.739  -9.085   7.677  1.00 94.89           O
ATOM   4600  HG1 THR A 302       1.831  -9.376   7.978  1.00 94.89           H
ATOM   4601  CG2 THR A 302       3.335 -11.258   7.078  1.00 94.89           C
ATOM   4602 1HG2 THR A 302       3.995 -11.228   7.945  1.00 94.89           H
ATOM   4603 2HG2 THR A 302       3.780 -11.884   6.305  1.00 94.89           H
ATOM   4604 3HG2 THR A 302       2.370 -11.671   7.370  1.00 94.89           H
ATOM   4605  HN  THR A 302       4.915  -9.404   8.126  1.00 94.89           H
ATOM   4606  N   GLN A 303       4.300  -6.811   6.443  1.00 91.79           N
ATOM   4607  CA  GLN A 303       4.211  -5.416   6.045  1.00 91.79           C
ATOM   4608  C   GLN A 303       5.412  -5.034   5.178  1.00 91.79           C
ATOM   4609  O   GLN A 303       5.265  -4.318   4.188  1.00 91.79           O
ATOM   4610  HA  GLN A 303       3.294  -5.339   5.462  1.00 91.79           H
ATOM   4611  CB  GLN A 303       4.105  -4.503   7.268  1.00 91.79           C
ATOM   4612 1HB  GLN A 303       3.237  -4.785   7.864  1.00 91.79           H
ATOM   4613 2HB  GLN A 303       4.983  -4.633   7.902  1.00 91.79           H
ATOM   4614  CG  GLN A 303       3.986  -3.036   6.849  1.00 91.79           C
ATOM   4615 1HG  GLN A 303       4.909  -2.717   6.363  1.00 91.79           H
ATOM   4616 2HG  GLN A 303       3.187  -2.927   6.116  1.00 91.79           H
ATOM   4617  CD  GLN A 303       3.704  -2.141   8.057  1.00 91.79           C
ATOM   4618  OE1 GLN A 303       4.546  -1.924   8.912  1.00 91.79           O
ATOM   4619  NE2 GLN A 303       2.474  -1.635   8.079  1.00 91.79           N
ATOM   4620 1HE2 GLN A 303       1.830  -1.853   7.346  1.00 91.79           H
ATOM   4621 2HE2 GLN A 303       2.193  -1.037   8.830  1.00 91.79           H
ATOM   4622  HN  GLN A 303       4.374  -6.965   7.429  1.00 91.79           H
ATOM   4623  N   THR A 304       6.574  -5.528   5.581  1.00 93.44           N
ATOM   4624  CA  THR A 304       7.805  -5.216   4.875  1.00 93.44           C
ATOM   4625  C   THR A 304       7.760  -5.775   3.452  1.00 93.44           C
ATOM   4626  O   THR A 304       8.153  -5.099   2.503  1.00 93.44           O
ATOM   4627  HA  THR A 304       7.888  -4.132   4.791  1.00 93.44           H
ATOM   4628  CB  THR A 304       8.974  -5.754   5.703  1.00 93.44           C
ATOM   4629  HB  THR A 304       8.950  -6.843   5.747  1.00 93.44           H
ATOM   4630  OG1 THR A 304       8.850  -5.085   6.955  1.00 93.44           O
ATOM   4631  HG1 THR A 304       8.428  -5.693   7.627  1.00 93.44           H
ATOM   4632  CG2 THR A 304      10.331  -5.295   5.167  1.00 93.44           C
ATOM   4633 1HG2 THR A 304      10.380  -4.206   5.186  1.00 93.44           H
ATOM   4634 2HG2 THR A 304      10.456  -5.646   4.143  1.00 93.44           H
ATOM   4635 3HG2 THR A 304      11.126  -5.705   5.791  1.00 93.44           H
ATOM   4636  HN  THR A 304       6.681  -6.129   6.373  1.00 93.44           H
ATOM   4637  N   ILE A 305       7.277  -7.005   3.348  1.00 93.19           N
ATOM   4638  CA  ILE A 305       7.149  -7.652   2.054  1.00 93.19           C
ATOM   4639  C   ILE A 305       6.247  -6.805   1.153  1.00 93.19           C
ATOM   4640  O   ILE A 305       6.504  -6.676  -0.043  1.00 93.19           O
ATOM   4641  HA  ILE A 305       8.143  -7.691   1.608  1.00 93.19           H
ATOM   4642  CB  ILE A 305       6.670  -9.095   2.221  1.00 93.19           C
ATOM   4643  HB  ILE A 305       5.775  -9.088   2.842  1.00 93.19           H
ATOM   4644  CG1 ILE A 305       7.718  -9.939   2.949  1.00 93.19           C
ATOM   4645 1HG1 ILE A 305       8.556 -10.140   2.282  1.00 93.19           H
ATOM   4646 2HG1 ILE A 305       8.113  -9.382   3.799  1.00 93.19           H
ATOM   4647  CG2 ILE A 305       6.280  -9.703   0.873  1.00 93.19           C
ATOM   4648 1HG2 ILE A 305       5.475  -9.118   0.429  1.00 93.19           H
ATOM   4649 2HG2 ILE A 305       7.144  -9.697   0.208  1.00 93.19           H
ATOM   4650 3HG2 ILE A 305       5.944 -10.730   1.021  1.00 93.19           H
ATOM   4651  CD1 ILE A 305       7.118 -11.261   3.433  1.00 93.19           C
ATOM   4652 1HD1 ILE A 305       6.296 -11.057   4.119  1.00 93.19           H
ATOM   4653 2HD1 ILE A 305       6.746 -11.826   2.579  1.00 93.19           H
ATOM   4654 3HD1 ILE A 305       7.884 -11.841   3.947  1.00 93.19           H
ATOM   4655  HN  ILE A 305       6.978  -7.555   4.127  1.00 93.19           H
ATOM   4656  N   ALA A 306       5.209  -6.251   1.761  1.00 92.98           N
ATOM   4657  CA  ALA A 306       4.250  -5.448   1.022  1.00 92.98           C
ATOM   4658  C   ALA A 306       4.949  -4.205   0.469  1.00 92.98           C
ATOM   4659  O   ALA A 306       4.646  -3.759  -0.636  1.00 92.98           O
ATOM   4660  HA  ALA A 306       3.885  -6.050   0.190  1.00 92.98           H
ATOM   4661  CB  ALA A 306       3.070  -5.097   1.931  1.00 92.98           C
ATOM   4662 1HB  ALA A 306       2.590  -6.014   2.274  1.00 92.98           H
ATOM   4663 2HB  ALA A 306       3.430  -4.533   2.791  1.00 92.98           H
ATOM   4664 3HB  ALA A 306       2.350  -4.496   1.377  1.00 92.98           H
ATOM   4665  HN  ALA A 306       5.020  -6.342   2.739  1.00 92.98           H
ATOM   4666  N   PHE A 307       5.872  -3.682   1.263  1.00 91.10           N
ATOM   4667  CA  PHE A 307       6.573  -2.464   0.894  1.00 91.10           C
ATOM   4668  C   PHE A 307       7.513  -2.709  -0.288  1.00 91.10           C
ATOM   4669  O   PHE A 307       7.737  -1.815  -1.103  1.00 91.10           O
ATOM   4670  HA  PHE A 307       5.819  -1.730   0.610  1.00 91.10           H
ATOM   4671  CB  PHE A 307       7.400  -2.038   2.109  1.00 91.10           C
ATOM   4672 1HB  PHE A 307       7.988  -2.890   2.452  1.00 91.10           H
ATOM   4673 2HB  PHE A 307       8.106  -1.266   1.803  1.00 91.10           H
ATOM   4674  CG  PHE A 307       6.564  -1.511   3.277  1.00 91.10           C
ATOM   4675  CD1 PHE A 307       5.224  -1.334   3.129  1.00 91.10           C
ATOM   4676  HD1 PHE A 307       4.745  -1.568   2.178  1.00 91.10           H
ATOM   4677  CD2 PHE A 307       7.162  -1.219   4.463  1.00 91.10           C
ATOM   4678  HD2 PHE A 307       8.236  -1.361   4.582  1.00 91.10           H
ATOM   4679  CE1 PHE A 307       4.449  -0.844   4.213  1.00 91.10           C
ATOM   4680  HE1 PHE A 307       3.374  -0.702   4.094  1.00 91.10           H
ATOM   4681  CE2 PHE A 307       6.386  -0.730   5.547  1.00 91.10           C
ATOM   4682  HE2 PHE A 307       6.865  -0.496   6.498  1.00 91.10           H
ATOM   4683  CZ  PHE A 307       5.046  -0.552   5.399  1.00 91.10           C
ATOM   4684  HZ  PHE A 307       4.451  -0.177   6.231  1.00 91.10           H
ATOM   4685  HN  PHE A 307       6.141  -4.075   2.142  1.00 91.10           H
ATOM   4686  N   PHE A 308       8.038  -3.924  -0.343  1.00 88.15           N
ATOM   4687  CA  PHE A 308       8.942  -4.301  -1.417  1.00 88.15           C
ATOM   4688  C   PHE A 308       8.249  -4.199  -2.777  1.00 88.15           C
ATOM   4689  O   PHE A 308       8.907  -4.031  -3.802  1.00 88.15           O
ATOM   4690  HA  PHE A 308       9.784  -3.610  -1.388  1.00 88.15           H
ATOM   4691  CB  PHE A 308       9.346  -5.756  -1.172  1.00 88.15           C
ATOM   4692 1HB  PHE A 308       8.539  -6.262  -0.642  1.00 88.15           H
ATOM   4693 2HB  PHE A 308       9.460  -6.257  -2.132  1.00 88.15           H
ATOM   4694  CG  PHE A 308      10.640  -5.916  -0.372  1.00 88.15           C
ATOM   4695  CD1 PHE A 308      11.842  -5.716  -0.976  1.00 88.15           C
ATOM   4696  HD1 PHE A 308      11.883  -5.442  -2.030  1.00 88.15           H
ATOM   4697  CD2 PHE A 308      10.589  -6.258   0.944  1.00 88.15           C
ATOM   4698  HD2 PHE A 308       9.626  -6.418   1.428  1.00 88.15           H
ATOM   4699  CE1 PHE A 308      13.043  -5.864  -0.234  1.00 88.15           C
ATOM   4700  HE1 PHE A 308      14.007  -5.704  -0.718  1.00 88.15           H
ATOM   4701  CE2 PHE A 308      11.791  -6.406   1.686  1.00 88.15           C
ATOM   4702  HE2 PHE A 308      11.750  -6.680   2.740  1.00 88.15           H
ATOM   4703  CZ  PHE A 308      12.992  -6.206   1.081  1.00 88.15           C
ATOM   4704  HZ  PHE A 308      13.914  -6.320   1.651  1.00 88.15           H
ATOM   4705  HN  PHE A 308       7.856  -4.643   0.328  1.00 88.15           H
ATOM   4706  N   HIS A 309       6.928  -4.304  -2.742  1.00 79.84           N
ATOM   4707  CA  HIS A 309       6.141  -4.248  -3.962  1.00 79.84           C
ATOM   4708  C   HIS A 309       6.368  -2.905  -4.658  1.00 79.84           C
ATOM   4709  O   HIS A 309       6.448  -2.842  -5.884  1.00 79.84           O
ATOM   4710  HA  HIS A 309       6.505  -5.048  -4.607  1.00 79.84           H
ATOM   4711  CB  HIS A 309       4.664  -4.522  -3.668  1.00 79.84           C
ATOM   4712 1HB  HIS A 309       4.573  -5.503  -3.203  1.00 79.84           H
ATOM   4713 2HB  HIS A 309       4.307  -3.790  -2.944  1.00 79.84           H
ATOM   4714  CG  HIS A 309       3.776  -4.475  -4.889  1.00 79.84           C
ATOM   4715  ND1 HIS A 309       3.871  -5.393  -5.920  1.00 79.84           N
ATOM   4716  HD1 HIS A 309       4.513  -6.158  -5.965  1.00 79.84           H
ATOM   4717  CD2 HIS A 309       2.777  -3.612  -5.232  1.00 79.84           C
ATOM   4718  HD2 HIS A 309       2.438  -2.762  -4.640  1.00 79.84           H
ATOM   4719  CE1 HIS A 309       2.965  -5.087  -6.837  1.00 79.84           C
ATOM   4720  HE1 HIS A 309       2.790  -5.623  -7.770  1.00 79.84           H
ATOM   4721  NE2 HIS A 309       2.288  -3.983  -6.409  1.00 79.84           N
ATOM   4722  HN  HIS A 309       6.399  -4.425  -1.903  1.00 79.84           H
ATOM   4723  N   SER A 310       6.464  -1.862  -3.846  1.00 85.26           N
ATOM   4724  CA  SER A 310       6.539  -0.509  -4.370  1.00 85.26           C
ATOM   4725  C   SER A 310       7.857  -0.310  -5.121  1.00 85.26           C
ATOM   4726  O   SER A 310       7.954   0.549  -5.995  1.00 85.26           O
ATOM   4727  HA  SER A 310       5.693  -0.417  -5.051  1.00 85.26           H
ATOM   4728  CB  SER A 310       6.405   0.524  -3.249  1.00 85.26           C
ATOM   4729 1HB  SER A 310       7.164   0.335  -2.490  1.00 85.26           H
ATOM   4730 2HB  SER A 310       6.595   1.520  -3.650  1.00 85.26           H
ATOM   4731  OG  SER A 310       5.114   0.494  -2.647  1.00 85.26           O
ATOM   4732  HG  SER A 310       4.452   0.960  -3.233  1.00 85.26           H
ATOM   4733  HN  SER A 310       6.493  -1.931  -2.849  1.00 85.26           H
ATOM   4734  N   CYS A 311       8.839  -1.119  -4.752  1.00 87.73           N
ATOM   4735  CA  CYS A 311      10.150  -1.037  -5.373  1.00 87.73           C
ATOM   4736  C   CYS A 311      10.201  -2.044  -6.523  1.00 87.73           C
ATOM   4737  O   CYS A 311      11.077  -1.965  -7.383  1.00 87.73           O
ATOM   4738  HA  CYS A 311      10.256  -0.018  -5.745  1.00 87.73           H
ATOM   4739  CB  CYS A 311      11.272  -1.271  -4.359  1.00 87.73           C
ATOM   4740 1HB  CYS A 311      12.219  -0.912  -4.763  1.00 87.73           H
ATOM   4741 2HB  CYS A 311      11.077  -0.702  -3.450  1.00 87.73           H
ATOM   4742  SG  CYS A 311      11.397  -3.054  -3.965  1.00 87.73           S
ATOM   4743  HG  CYS A 311      12.466  -2.948  -3.180  1.00 87.73           H
ATOM   4744  HN  CYS A 311       8.750  -1.820  -4.044  1.00 87.73           H
ATOM   4745  N   LEU A 312       9.250  -2.967  -6.502  1.00 85.05           N
ATOM   4746  CA  LEU A 312       9.271  -4.084  -7.431  1.00 85.05           C
ATOM   4747  C   LEU A 312       8.652  -3.647  -8.760  1.00 85.05           C
ATOM   4748  O   LEU A 312       9.070  -4.103  -9.823  1.00 85.05           O
ATOM   4749  HA  LEU A 312      10.315  -4.344  -7.606  1.00 85.05           H
ATOM   4750  CB  LEU A 312       8.596  -5.309  -6.811  1.00 85.05           C
ATOM   4751 1HB  LEU A 312       7.675  -4.985  -6.325  1.00 85.05           H
ATOM   4752 2HB  LEU A 312       8.310  -5.987  -7.615  1.00 85.05           H
ATOM   4753  CG  LEU A 312       9.429  -6.091  -5.794  1.00 85.05           C
ATOM   4754  HG  LEU A 312       9.719  -5.409  -4.994  1.00 85.05           H
ATOM   4755  CD1 LEU A 312       8.606  -7.212  -5.157  1.00 85.05           C
ATOM   4756 1HD1 LEU A 312       7.743  -6.784  -4.647  1.00 85.05           H
ATOM   4757 2HD1 LEU A 312       8.266  -7.899  -5.932  1.00 85.05           H
ATOM   4758 3HD1 LEU A 312       9.222  -7.752  -4.437  1.00 85.05           H
ATOM   4759  CD2 LEU A 312      10.718  -6.616  -6.428  1.00 85.05           C
ATOM   4760 1HD2 LEU A 312      10.471  -7.277  -7.259  1.00 85.05           H
ATOM   4761 2HD2 LEU A 312      11.311  -5.778  -6.795  1.00 85.05           H
ATOM   4762 3HD2 LEU A 312      11.291  -7.168  -5.683  1.00 85.05           H
ATOM   4763  HN  LEU A 312       8.478  -2.960  -5.866  1.00 85.05           H
ATOM   4764  N   ASN A 313       7.665  -2.770  -8.657  1.00 80.03           N
ATOM   4765  CA  ASN A 313       6.880  -2.385  -9.818  1.00 80.03           C
ATOM   4766  C   ASN A 313       7.821  -1.938 -10.938  1.00 80.03           C
ATOM   4767  O   ASN A 313       7.768  -2.467 -12.047  1.00 80.03           O
ATOM   4768  HA  ASN A 313       6.308  -3.274 -10.084  1.00 80.03           H
ATOM   4769  CB  ASN A 313       5.946  -1.218  -9.490  1.00 80.03           C
ATOM   4770 1HB  ASN A 313       6.453  -0.517  -8.827  1.00 80.03           H
ATOM   4771 2HB  ASN A 313       5.703  -0.675 -10.403  1.00 80.03           H
ATOM   4772  CG  ASN A 313       4.659  -1.715  -8.828  1.00 80.03           C
ATOM   4773  OD1 ASN A 313       4.197  -2.820  -9.061  1.00 80.03           O
ATOM   4774  ND2 ASN A 313       4.109  -0.840  -7.992  1.00 80.03           N
ATOM   4775 1HD2 ASN A 313       4.539   0.051  -7.845  1.00 80.03           H
ATOM   4776 2HD2 ASN A 313       3.264  -1.072  -7.509  1.00 80.03           H
ATOM   4777  HN  ASN A 313       7.399  -2.325  -7.801  1.00 80.03           H
ATOM   4778  N   PRO A 314       8.695  -0.958 -10.671  1.00 81.14           N
ATOM   4779  CA  PRO A 314       9.595  -0.447 -11.708  1.00 81.14           C
ATOM   4780  C   PRO A 314      10.386  -1.556 -12.383  1.00 81.14           C
ATOM   4781  O   PRO A 314      10.558  -1.548 -13.601  1.00 81.14           O
ATOM   4782  HA  PRO A 314       9.019   0.019 -12.508  1.00 81.14           H
ATOM   4783  CB  PRO A 314      10.507   0.521 -10.952  1.00 81.14           C
ATOM   4784 1HB  PRO A 314      11.411   0.027 -10.597  1.00 81.14           H
ATOM   4785 2HB  PRO A 314      10.826   1.349 -11.585  1.00 81.14           H
ATOM   4786  CG  PRO A 314       9.635   0.998  -9.797  1.00 81.14           C
ATOM   4787 1HG  PRO A 314      10.231   1.408  -8.981  1.00 81.14           H
ATOM   4788 2HG  PRO A 314       8.952   1.791 -10.105  1.00 81.14           H
ATOM   4789  CD  PRO A 314       8.895  -0.264  -9.386  1.00 81.14           C
ATOM   4790 1HD  PRO A 314       9.480  -0.868  -8.692  1.00 81.14           H
ATOM   4791 2HD  PRO A 314       7.952  -0.038  -8.890  1.00 81.14           H
ATOM   4792  N   VAL A 315      10.851  -2.489 -11.566  1.00 82.65           N
ATOM   4793  CA  VAL A 315      11.685  -3.571 -12.062  1.00 82.65           C
ATOM   4794  C   VAL A 315      10.874  -4.430 -13.034  1.00 82.65           C
ATOM   4795  O   VAL A 315      11.388  -4.862 -14.065  1.00 82.65           O
ATOM   4796  HA  VAL A 315      12.518  -3.122 -12.603  1.00 82.65           H
ATOM   4797  CB  VAL A 315      12.256  -4.371 -10.890  1.00 82.65           C
ATOM   4798  HB  VAL A 315      11.420  -4.787 -10.329  1.00 82.65           H
ATOM   4799  CG1 VAL A 315      13.114  -5.536 -11.388  1.00 82.65           C
ATOM   4800 1HG1 VAL A 315      12.504  -6.200 -12.001  1.00 82.65           H
ATOM   4801 2HG1 VAL A 315      13.941  -5.150 -11.984  1.00 82.65           H
ATOM   4802 3HG1 VAL A 315      13.508  -6.088 -10.535  1.00 82.65           H
ATOM   4803  CG2 VAL A 315      13.053  -3.468  -9.946  1.00 82.65           C
ATOM   4804 1HG2 VAL A 315      13.878  -3.010 -10.492  1.00 82.65           H
ATOM   4805 2HG2 VAL A 315      12.401  -2.689  -9.552  1.00 82.65           H
ATOM   4806 3HG2 VAL A 315      13.448  -4.062  -9.122  1.00 82.65           H
ATOM   4807  HN  VAL A 315      10.667  -2.515 -10.583  1.00 82.65           H
ATOM   4808  N   LEU A 316       9.619  -4.653 -12.671  1.00 81.09           N
ATOM   4809  CA  LEU A 316       8.741  -5.480 -13.481  1.00 81.09           C
ATOM   4810  C   LEU A 316       8.639  -4.883 -14.886  1.00 81.09           C
ATOM   4811  O   LEU A 316       8.667  -5.611 -15.877  1.00 81.09           O
ATOM   4812  HA  LEU A 316       9.199  -6.466 -13.557  1.00 81.09           H
ATOM   4813  CB  LEU A 316       7.388  -5.661 -12.790  1.00 81.09           C
ATOM   4814 1HB  LEU A 316       6.972  -4.675 -12.585  1.00 81.09           H
ATOM   4815 2HB  LEU A 316       6.710  -6.154 -13.487  1.00 81.09           H
ATOM   4816  CG  LEU A 316       7.402  -6.460 -11.485  1.00 81.09           C
ATOM   4817  HG  LEU A 316       8.074  -5.960 -10.787  1.00 81.09           H
ATOM   4818  CD1 LEU A 316       6.015  -6.482 -10.840  1.00 81.09           C
ATOM   4819 1HD1 LEU A 316       5.700  -5.461 -10.622  1.00 81.09           H
ATOM   4820 2HD1 LEU A 316       5.304  -6.944 -11.525  1.00 81.09           H
ATOM   4821 3HD1 LEU A 316       6.054  -7.056  -9.915  1.00 81.09           H
ATOM   4822  CD2 LEU A 316       7.952  -7.870 -11.711  1.00 81.09           C
ATOM   4823 1HD2 LEU A 316       7.325  -8.392 -12.434  1.00 81.09           H
ATOM   4824 2HD2 LEU A 316       8.971  -7.806 -12.093  1.00 81.09           H
ATOM   4825 3HD2 LEU A 316       7.951  -8.415 -10.768  1.00 81.09           H
ATOM   4826  HN  LEU A 316       9.202  -4.281 -11.841  1.00 81.09           H
ATOM   4827  N   TYR A 317       8.523  -3.564 -14.927  1.00 73.04           N
ATOM   4828  CA  TYR A 317       8.366  -2.866 -16.192  1.00 73.04           C
ATOM   4829  C   TYR A 317       9.607  -3.036 -17.070  1.00 73.04           C
ATOM   4830  O   TYR A 317       9.499  -3.138 -18.291  1.00 73.04           O
ATOM   4831  HA  TYR A 317       7.505  -3.291 -16.706  1.00 73.04           H
ATOM   4832  CB  TYR A 317       8.205  -1.386 -15.839  1.00 73.04           C
ATOM   4833 1HB  TYR A 317       9.113  -1.040 -15.344  1.00 73.04           H
ATOM   4834 2HB  TYR A 317       8.106  -0.812 -16.760  1.00 73.04           H
ATOM   4835  CG  TYR A 317       7.005  -1.087 -14.938  1.00 73.04           C
ATOM   4836  CD1 TYR A 317       5.916  -1.935 -14.937  1.00 73.04           C
ATOM   4837  HD1 TYR A 317       5.910  -2.816 -15.579  1.00 73.04           H
ATOM   4838  CD2 TYR A 317       7.012   0.029 -14.126  1.00 73.04           C
ATOM   4839  HD2 TYR A 317       7.872   0.698 -14.127  1.00 73.04           H
ATOM   4840  CE1 TYR A 317       4.786  -1.654 -14.090  1.00 73.04           C
ATOM   4841  HE1 TYR A 317       3.919  -2.315 -14.079  1.00 73.04           H
ATOM   4842  CE2 TYR A 317       5.882   0.309 -13.278  1.00 73.04           C
ATOM   4843  HE2 TYR A 317       5.875   1.187 -12.632  1.00 73.04           H
ATOM   4844  CZ  TYR A 317       4.825  -0.546 -13.302  1.00 73.04           C
ATOM   4845  OH  TYR A 317       3.758  -0.281 -12.501  1.00 73.04           O
ATOM   4846  HH  TYR A 317       3.906   0.576 -12.008  1.00 73.04           H
ATOM   4847  HN  TYR A 317       8.534  -2.976 -14.118  1.00 73.04           H
ATOM   4848  N   VAL A 318      10.758  -3.062 -16.414  1.00 74.15           N
ATOM   4849  CA  VAL A 318      12.021  -3.172 -17.123  1.00 74.15           C
ATOM   4850  C   VAL A 318      12.096  -4.536 -17.814  1.00 74.15           C
ATOM   4851  O   VAL A 318      12.421  -4.619 -18.997  1.00 74.15           O
ATOM   4852  HA  VAL A 318      12.041  -2.392 -17.884  1.00 74.15           H
ATOM   4853  CB  VAL A 318      13.185  -2.925 -16.161  1.00 74.15           C
ATOM   4854  HB  VAL A 318      13.067  -3.598 -15.312  1.00 74.15           H
ATOM   4855  CG1 VAL A 318      14.525  -3.242 -16.828  1.00 74.15           C
ATOM   4856 1HG1 VAL A 318      14.540  -4.288 -17.133  1.00 74.15           H
ATOM   4857 2HG1 VAL A 318      14.654  -2.606 -17.704  1.00 74.15           H
ATOM   4858 3HG1 VAL A 318      15.335  -3.057 -16.122  1.00 74.15           H
ATOM   4859  CG2 VAL A 318      13.162  -1.490 -15.631  1.00 74.15           C
ATOM   4860 1HG2 VAL A 318      13.244  -0.793 -16.465  1.00 74.15           H
ATOM   4861 2HG2 VAL A 318      12.227  -1.313 -15.101  1.00 74.15           H
ATOM   4862 3HG2 VAL A 318      14.000  -1.341 -14.950  1.00 74.15           H
ATOM   4863  HN  VAL A 318      10.836  -3.009 -15.418  1.00 74.15           H
ATOM   4864  N   PHE A 319      11.791  -5.570 -17.045  1.00 73.07           N
ATOM   4865  CA  PHE A 319      11.984  -6.933 -17.512  1.00 73.07           C
ATOM   4866  C   PHE A 319      10.833  -7.369 -18.421  1.00 73.07           C
ATOM   4867  O   PHE A 319      11.046  -8.085 -19.398  1.00 73.07           O
ATOM   4868  HA  PHE A 319      12.917  -6.953 -18.075  1.00 73.07           H
ATOM   4869  CB  PHE A 319      12.008  -7.831 -16.273  1.00 73.07           C
ATOM   4870 1HB  PHE A 319      11.242  -7.492 -15.576  1.00 73.07           H
ATOM   4871 2HB  PHE A 319      11.744  -8.846 -16.568  1.00 73.07           H
ATOM   4872  CG  PHE A 319      13.357  -7.860 -15.552  1.00 73.07           C
ATOM   4873  CD1 PHE A 319      14.421  -8.483 -16.126  1.00 73.07           C
ATOM   4874  HD1 PHE A 319      14.313  -8.962 -17.099  1.00 73.07           H
ATOM   4875  CD2 PHE A 319      13.492  -7.263 -14.338  1.00 73.07           C
ATOM   4876  HD2 PHE A 319      12.639  -6.763 -13.878  1.00 73.07           H
ATOM   4877  CE1 PHE A 319      15.674  -8.510 -15.456  1.00 73.07           C
ATOM   4878  HE1 PHE A 319      16.526  -9.009 -15.916  1.00 73.07           H
ATOM   4879  CE2 PHE A 319      14.744  -7.290 -13.669  1.00 73.07           C
ATOM   4880  HE2 PHE A 319      14.853  -6.811 -12.695  1.00 73.07           H
ATOM   4881  CZ  PHE A 319      15.809  -7.913 -14.242  1.00 73.07           C
ATOM   4882  HZ  PHE A 319      16.770  -7.933 -13.728  1.00 73.07           H
ATOM   4883  HN  PHE A 319      11.418  -5.489 -16.120  1.00 73.07           H
ATOM   4884  N   VAL A 320       9.638  -6.919 -18.067  1.00 76.11           N
ATOM   4885  CA  VAL A 320       8.430  -7.430 -18.692  1.00 76.11           C
ATOM   4886  C   VAL A 320       7.969  -6.453 -19.775  1.00 76.11           C
ATOM   4887  O   VAL A 320       7.378  -6.862 -20.773  1.00 76.11           O
ATOM   4888  HA  VAL A 320       8.680  -8.382 -19.161  1.00 76.11           H
ATOM   4889  CB  VAL A 320       7.361  -7.692 -17.629  1.00 76.11           C
ATOM   4890  HB  VAL A 320       7.055  -6.731 -17.217  1.00 76.11           H
ATOM   4891  CG1 VAL A 320       6.127  -8.355 -18.244  1.00 76.11           C
ATOM   4892 1HG1 VAL A 320       5.707  -7.702 -19.008  1.00 76.11           H
ATOM   4893 2HG1 VAL A 320       6.412  -9.306 -18.695  1.00 76.11           H
ATOM   4894 3HG1 VAL A 320       5.384  -8.531 -17.466  1.00 76.11           H
ATOM   4895  CG2 VAL A 320       7.923  -8.536 -16.483  1.00 76.11           C
ATOM   4896 1HG2 VAL A 320       8.271  -9.493 -16.872  1.00 76.11           H
ATOM   4897 2HG2 VAL A 320       8.757  -8.009 -16.018  1.00 76.11           H
ATOM   4898 3HG2 VAL A 320       7.143  -8.707 -15.741  1.00 76.11           H
ATOM   4899  HN  VAL A 320       9.489  -6.219 -17.368  1.00 76.11           H
ATOM   4900  N   GLY A 321       8.257  -5.181 -19.541  1.00 77.27           N
ATOM   4901  CA  GLY A 321       7.738  -4.127 -20.397  1.00 77.27           C
ATOM   4902  C   GLY A 321       8.691  -3.848 -21.561  1.00 77.27           C
ATOM   4903  O   GLY A 321       9.609  -3.040 -21.436  1.00 77.27           O
ATOM   4904 1HA  GLY A 321       6.761  -4.416 -20.783  1.00 77.27           H
ATOM   4905 2HA  GLY A 321       7.595  -3.218 -19.814  1.00 77.27           H
ATOM   4906  HN  GLY A 321       8.831  -4.868 -18.785  1.00 77.27           H
ATOM   4907  N   GLU A 322       8.439  -4.533 -22.667  1.00 67.70           N
ATOM   4908  CA  GLU A 322       9.219  -4.318 -23.874  1.00 67.70           C
ATOM   4909  C   GLU A 322       9.137  -2.853 -24.306  1.00 67.70           C
ATOM   4910  O   GLU A 322      10.153  -2.239 -24.628  1.00 67.70           O
ATOM   4911  HA  GLU A 322      10.245  -4.567 -23.604  1.00 67.70           H
ATOM   4912  CB  GLU A 322       8.757  -5.248 -24.998  1.00 67.70           C
ATOM   4913 1HB  GLU A 322       8.725  -6.275 -24.635  1.00 67.70           H
ATOM   4914 2HB  GLU A 322       7.802  -4.900 -25.393  1.00 67.70           H
ATOM   4915  CG  GLU A 322       9.742  -5.224 -26.169  1.00 67.70           C
ATOM   4916 1HG  GLU A 322      10.052  -4.199 -26.367  1.00 67.70           H
ATOM   4917 2HG  GLU A 322      10.639  -5.784 -25.905  1.00 67.70           H
ATOM   4918  CD  GLU A 322       9.112  -5.824 -27.428  1.00 67.70           C
ATOM   4919  OE1 GLU A 322       9.589  -5.468 -28.526  1.00 67.70           O
ATOM   4920  OE2 GLU A 322       8.167  -6.626 -27.262  1.00 67.70           O
ATOM   4921  HN  GLU A 322       7.719  -5.222 -22.747  1.00 67.70           H
ATOM   4922  N   ARG A 323       7.917  -2.335 -24.299  1.00 64.78           N
ATOM   4923  CA  ARG A 323       7.688  -0.955 -24.694  1.00 64.78           C
ATOM   4924  C   ARG A 323       8.465  -0.005 -23.780  1.00 64.78           C
ATOM   4925  O   ARG A 323       9.138   0.908 -24.255  1.00 64.78           O
ATOM   4926  HA  ARG A 323       8.050  -0.896 -25.720  1.00 64.78           H
ATOM   4927  CB  ARG A 323       6.200  -0.606 -24.635  1.00 64.78           C
ATOM   4928 1HB  ARG A 323       5.642  -1.263 -25.302  1.00 64.78           H
ATOM   4929 2HB  ARG A 323       5.821  -0.779 -23.627  1.00 64.78           H
ATOM   4930  CG  ARG A 323       5.963   0.853 -25.031  1.00 64.78           C
ATOM   4931 1HG  ARG A 323       6.499   1.511 -24.347  1.00 64.78           H
ATOM   4932 2HG  ARG A 323       6.366   1.033 -26.027  1.00 64.78           H
ATOM   4933  CD  ARG A 323       4.471   1.192 -25.009  1.00 64.78           C
ATOM   4934 1HD  ARG A 323       3.950   0.626 -25.780  1.00 64.78           H
ATOM   4935 2HD  ARG A 323       4.038   0.901 -24.052  1.00 64.78           H
ATOM   4936  NE  ARG A 323       4.279   2.643 -25.229  1.00 64.78           N
ATOM   4937  HE  ARG A 323       5.009   3.148 -25.690  1.00 64.78           H
ATOM   4938  CZ  ARG A 323       3.188   3.322 -24.850  1.00 64.78           C
ATOM   4939  NH1 ARG A 323       2.179   2.696 -24.228  1.00 64.78           N
ATOM   4940 1HH1 ARG A 323       2.237   1.715 -24.044  1.00 64.78           H
ATOM   4941 2HH1 ARG A 323       1.368   3.211 -23.949  1.00 64.78           H
ATOM   4942  NH2 ARG A 323       3.121   4.637 -25.102  1.00 64.78           N
ATOM   4943 1HH2 ARG A 323       2.313   5.158 -24.825  1.00 64.78           H
ATOM   4944 2HH2 ARG A 323       3.878   5.096 -25.566  1.00 64.78           H
ATOM   4945  HN  ARG A 323       7.097  -2.839 -24.030  1.00 64.78           H
ATOM   4946  N   PHE A 324       8.345  -0.253 -22.483  1.00 78.15           N
ATOM   4947  CA  PHE A 324       8.996   0.593 -21.497  1.00 78.15           C
ATOM   4948  C   PHE A 324      10.519   0.499 -21.613  1.00 78.15           C
ATOM   4949  O   PHE A 324      11.215   1.510 -21.525  1.00 78.15           O
ATOM   4950  HA  PHE A 324       8.681   1.618 -21.692  1.00 78.15           H
ATOM   4951  CB  PHE A 324       8.569   0.082 -20.119  1.00 78.15           C
ATOM   4952 1HB  PHE A 324       7.481   0.094 -20.060  1.00 78.15           H
ATOM   4953 2HB  PHE A 324       8.882  -0.956 -20.015  1.00 78.15           H
ATOM   4954  CG  PHE A 324       9.138   0.891 -18.952  1.00 78.15           C
ATOM   4955  CD1 PHE A 324      10.275   0.480 -18.330  1.00 78.15           C
ATOM   4956  HD1 PHE A 324      10.781  -0.427 -18.663  1.00 78.15           H
ATOM   4957  CD2 PHE A 324       8.508   2.023 -18.537  1.00 78.15           C
ATOM   4958  HD2 PHE A 324       7.596   2.353 -19.036  1.00 78.15           H
ATOM   4959  CE1 PHE A 324      10.804   1.230 -17.247  1.00 78.15           C
ATOM   4960  HE1 PHE A 324      11.715   0.900 -16.748  1.00 78.15           H
ATOM   4961  CE2 PHE A 324       9.036   2.773 -17.454  1.00 78.15           C
ATOM   4962  HE2 PHE A 324       8.530   3.680 -17.121  1.00 78.15           H
ATOM   4963  CZ  PHE A 324      10.173   2.362 -16.832  1.00 78.15           C
ATOM   4964  HZ  PHE A 324      10.579   2.938 -16.000  1.00 78.15           H
ATOM   4965  HN  PHE A 324       7.817  -1.014 -22.106  1.00 78.15           H
ATOM   4966  N   ARG A 325      10.991  -0.723 -21.809  1.00 74.81           N
ATOM   4967  CA  ARG A 325      12.420  -0.965 -21.909  1.00 74.81           C
ATOM   4968  C   ARG A 325      13.015  -0.164 -23.069  1.00 74.81           C
ATOM   4969  O   ARG A 325      14.094   0.412 -22.942  1.00 74.81           O
ATOM   4970  HA  ARG A 325      12.827  -0.633 -20.954  1.00 74.81           H
ATOM   4971  CB  ARG A 325      12.713  -2.452 -22.122  1.00 74.81           C
ATOM   4972 1HB  ARG A 325      12.132  -3.045 -21.416  1.00 74.81           H
ATOM   4973 2HB  ARG A 325      12.398  -2.749 -23.122  1.00 74.81           H
ATOM   4974  CG  ARG A 325      14.203  -2.749 -21.942  1.00 74.81           C
ATOM   4975 1HG  ARG A 325      14.780  -2.201 -22.687  1.00 74.81           H
ATOM   4976 2HG  ARG A 325      14.532  -2.397 -20.964  1.00 74.81           H
ATOM   4977  CD  ARG A 325      14.484  -4.247 -22.071  1.00 74.81           C
ATOM   4978 1HD  ARG A 325      15.216  -4.422 -22.860  1.00 74.81           H
ATOM   4979 2HD  ARG A 325      14.916  -4.626 -21.145  1.00 74.81           H
ATOM   4980  NE  ARG A 325      13.230  -4.972 -22.377  1.00 74.81           N
ATOM   4981  HE  ARG A 325      12.376  -4.451 -22.379  1.00 74.81           H
ATOM   4982  CZ  ARG A 325      13.168  -6.282 -22.651  1.00 74.81           C
ATOM   4983  NH1 ARG A 325      14.280  -7.029 -22.661  1.00 74.81           N
ATOM   4984 1HH1 ARG A 325      15.166  -6.609 -22.464  1.00 74.81           H
ATOM   4985 2HH1 ARG A 325      14.225  -8.006 -22.866  1.00 74.81           H
ATOM   4986  NH2 ARG A 325      11.975  -6.835 -22.913  1.00 74.81           N
ATOM   4987 1HH2 ARG A 325      11.911  -7.811 -23.119  1.00 74.81           H
ATOM   4988 2HH2 ARG A 325      11.150  -6.271 -22.903  1.00 74.81           H
ATOM   4989  HN  ARG A 325      10.417  -1.537 -21.899  1.00 74.81           H
ATOM   4990  N   ARG A 326      12.284  -0.154 -24.175  1.00 68.07           N
ATOM   4991  CA  ARG A 326      12.724   0.571 -25.355  1.00 68.07           C
ATOM   4992  C   ARG A 326      12.730   2.076 -25.082  1.00 68.07           C
ATOM   4993  O   ARG A 326      13.684   2.770 -25.431  1.00 68.07           O
ATOM   4994  HA  ARG A 326      13.731   0.203 -25.549  1.00 68.07           H
ATOM   4995  CB  ARG A 326      11.814   0.280 -26.550  1.00 68.07           C
ATOM   4996 1HB  ARG A 326      11.721  -0.798 -26.688  1.00 68.07           H
ATOM   4997 2HB  ARG A 326      10.813   0.663 -26.352  1.00 68.07           H
ATOM   4998  CG  ARG A 326      12.366   0.916 -27.827  1.00 68.07           C
ATOM   4999 1HG  ARG A 326      12.486   1.990 -27.681  1.00 68.07           H
ATOM   5000 2HG  ARG A 326      13.355   0.512 -28.042  1.00 68.07           H
ATOM   5001  CD  ARG A 326      11.435   0.659 -29.015  1.00 68.07           C
ATOM   5002 1HD  ARG A 326      11.880   1.054 -29.928  1.00 68.07           H
ATOM   5003 2HD  ARG A 326      11.306  -0.413 -29.160  1.00 68.07           H
ATOM   5004  NE  ARG A 326      10.122   1.299 -28.776  1.00 68.07           N
ATOM   5005  HE  ARG A 326      10.018   1.866 -27.959  1.00 68.07           H
ATOM   5006  CZ  ARG A 326       9.063   1.165 -29.586  1.00 68.07           C
ATOM   5007  NH1 ARG A 326       9.145   0.417 -30.695  1.00 68.07           N
ATOM   5008 1HH1 ARG A 326      10.002  -0.047 -30.923  1.00 68.07           H
ATOM   5009 2HH1 ARG A 326       8.351   0.322 -31.294  1.00 68.07           H
ATOM   5010  NH2 ARG A 326       7.921   1.790 -29.271  1.00 68.07           N
ATOM   5011 1HH2 ARG A 326       7.121   1.701 -29.865  1.00 68.07           H
ATOM   5012 2HH2 ARG A 326       7.868   2.347 -28.442  1.00 68.07           H
ATOM   5013  HN  ARG A 326      11.409  -0.627 -24.271  1.00 68.07           H
ATOM   5014  N   ASP A 327      11.654   2.537 -24.461  1.00 78.65           N
ATOM   5015  CA  ASP A 327      11.475   3.961 -24.233  1.00 78.65           C
ATOM   5016  C   ASP A 327      12.486   4.437 -23.189  1.00 78.65           C
ATOM   5017  O   ASP A 327      12.941   5.579 -23.236  1.00 78.65           O
ATOM   5018  HA  ASP A 327      11.628   4.429 -25.205  1.00 78.65           H
ATOM   5019  CB  ASP A 327      10.071   4.261 -23.703  1.00 78.65           C
ATOM   5020 1HB  ASP A 327       9.844   3.596 -22.869  1.00 78.65           H
ATOM   5021 2HB  ASP A 327      10.034   5.279 -23.317  1.00 78.65           H
ATOM   5022  CG  ASP A 327       9.021   4.088 -24.802  1.00 78.65           C
ATOM   5023  OD1 ASP A 327       9.442   3.924 -25.967  1.00 78.65           O
ATOM   5024  OD2 ASP A 327       7.822   4.123 -24.451  1.00 78.65           O
ATOM   5025  HN  ASP A 327      10.915   1.957 -24.118  1.00 78.65           H
ATOM   5026  N   LEU A 328      12.809   3.538 -22.271  1.00 80.28           N
ATOM   5027  CA  LEU A 328      13.802   3.832 -21.252  1.00 80.28           C
ATOM   5028  C   LEU A 328      15.142   4.139 -21.925  1.00 80.28           C
ATOM   5029  O   LEU A 328      15.730   5.194 -21.692  1.00 80.28           O
ATOM   5030  HA  LEU A 328      13.471   4.724 -20.720  1.00 80.28           H
ATOM   5031  CB  LEU A 328      13.874   2.696 -20.230  1.00 80.28           C
ATOM   5032 1HB  LEU A 328      12.926   2.656 -19.693  1.00 80.28           H
ATOM   5033 2HB  LEU A 328      13.975   1.754 -20.769  1.00 80.28           H
ATOM   5034  CG  LEU A 328      15.005   2.787 -19.203  1.00 80.28           C
ATOM   5035  HG  LEU A 328      15.952   2.819 -19.741  1.00 80.28           H
ATOM   5036  CD1 LEU A 328      14.903   4.079 -18.389  1.00 80.28           C
ATOM   5037 1HD1 LEU A 328      14.969   4.936 -19.059  1.00 80.28           H
ATOM   5038 2HD1 LEU A 328      13.950   4.102 -17.862  1.00 80.28           H
ATOM   5039 3HD1 LEU A 328      15.719   4.118 -17.667  1.00 80.28           H
ATOM   5040  CD2 LEU A 328      15.035   1.547 -18.308  1.00 80.28           C
ATOM   5041 1HD2 LEU A 328      14.087   1.459 -17.777  1.00 80.28           H
ATOM   5042 2HD2 LEU A 328      15.191   0.660 -18.922  1.00 80.28           H
ATOM   5043 3HD2 LEU A 328      15.848   1.638 -17.588  1.00 80.28           H
ATOM   5044  HN  LEU A 328      12.406   2.625 -22.216  1.00 80.28           H
ATOM   5045  N   VAL A 329      15.584   3.198 -22.746  1.00 80.64           N
ATOM   5046  CA  VAL A 329      16.880   3.318 -23.392  1.00 80.64           C
ATOM   5047  C   VAL A 329      16.906   4.589 -24.242  1.00 80.64           C
ATOM   5048  O   VAL A 329      17.928   5.270 -24.317  1.00 80.64           O
ATOM   5049  HA  VAL A 329      17.632   3.405 -22.607  1.00 80.64           H
ATOM   5050  CB  VAL A 329      17.182   2.053 -24.198  1.00 80.64           C
ATOM   5051  HB  VAL A 329      16.350   1.886 -24.883  1.00 80.64           H
ATOM   5052  CG1 VAL A 329      18.452   2.225 -25.034  1.00 80.64           C
ATOM   5053 1HG1 VAL A 329      18.321   3.058 -25.726  1.00 80.64           H
ATOM   5054 2HG1 VAL A 329      19.296   2.429 -24.375  1.00 80.64           H
ATOM   5055 3HG1 VAL A 329      18.643   1.312 -25.598  1.00 80.64           H
ATOM   5056  CG2 VAL A 329      17.289   0.832 -23.283  1.00 80.64           C
ATOM   5057 1HG2 VAL A 329      18.093   0.987 -22.563  1.00 80.64           H
ATOM   5058 2HG2 VAL A 329      16.348   0.691 -22.752  1.00 80.64           H
ATOM   5059 3HG2 VAL A 329      17.504  -0.053 -23.882  1.00 80.64           H
ATOM   5060  HN  VAL A 329      15.075   2.367 -22.971  1.00 80.64           H
ATOM   5061  N   LYS A 330      15.769   4.872 -24.862  1.00 74.41           N
ATOM   5062  CA  LYS A 330      15.643   6.060 -25.689  1.00 74.41           C
ATOM   5063  C   LYS A 330      15.871   7.303 -24.826  1.00 74.41           C
[truncated: 117,478 more chars]
