# Supplementary material for: Noncanonical roles of chemokine regions in CCR9 activation revealed by structural modeling and mutational mapping
Source: Nat Commun. 2025 Aug 18;16:7695. doi: 10.1038/s41467-025-62321-9 (PMC12361432; doi:10.1038/s41467-025-62321-9)
Supplement: Supplementary file 7 — Supplementary Data 5 [file 41467_2025_62321_MOESM7_ESM.zip › CCR9_CCL25x1P6_16_rnk0.pdb]

ATOM      1  N   GLU A  20      -5.239  -6.683  58.506  1.00 49.13           N
ATOM      2  CA  GLU A  20      -5.364  -7.514  57.321  1.00 49.13           C
ATOM      3  C   GLU A  20      -5.804  -8.927  57.707  1.00 49.13           C
ATOM      4  O   GLU A  20      -4.978  -9.758  58.080  1.00 49.13           O
ATOM      5  HA  GLU A  20      -6.135  -7.039  56.714  1.00 49.13           H
ATOM      6  CB  GLU A  20      -4.053  -7.544  56.531  1.00 49.13           C
ATOM      7 1HB  GLU A  20      -3.209  -7.511  57.220  1.00 49.13           H
ATOM      8 2HB  GLU A  20      -4.040  -8.415  55.875  1.00 49.13           H
ATOM      9  CG  GLU A  20      -3.931  -6.318  55.624  1.00 49.13           C
ATOM     10 1HG  GLU A  20      -4.908  -6.069  55.210  1.00 49.13           H
ATOM     11 2HG  GLU A  20      -3.604  -5.459  56.210  1.00 49.13           H
ATOM     12  CD  GLU A  20      -2.939  -6.574  54.487  1.00 49.13           C
ATOM     13  OE1 GLU A  20      -2.976  -5.790  53.515  1.00 49.13           O
ATOM     14  OE2 GLU A  20      -2.167  -7.549  54.617  1.00 49.13           O
ATOM     15  HN  GLU A  20      -5.469  -7.137  59.367  1.00 49.13           H
ATOM     16  N   SER A  21      -7.105  -9.156  57.605  1.00 57.12           N
ATOM     17  CA  SER A  21      -7.664 -10.457  57.931  1.00 57.12           C
ATOM     18  C   SER A  21      -6.937 -11.550  57.145  1.00 57.12           C
ATOM     19  O   SER A  21      -6.588 -11.356  55.982  1.00 57.12           O
ATOM     20  HA  SER A  21      -7.500 -10.582  59.001  1.00 57.12           H
ATOM     21  CB  SER A  21      -9.165 -10.501  57.637  1.00 57.12           C
ATOM     22 1HB  SER A  21      -9.555 -11.486  57.893  1.00 57.12           H
ATOM     23 2HB  SER A  21      -9.680  -9.780  58.271  1.00 57.12           H
ATOM     24  OG  SER A  21      -9.450 -10.219  56.270  1.00 57.12           O
ATOM     25  HG  SER A  21      -9.862 -11.019  55.834  1.00 57.12           H
ATOM     26  HN  SER A  21      -7.771  -8.473  57.307  1.00 57.12           H
ATOM     27  N   THR A  22      -6.731 -12.677  57.812  1.00 58.61           N
ATOM     28  CA  THR A  22      -6.057 -13.803  57.188  1.00 58.61           C
ATOM     29  C   THR A  22      -6.700 -14.129  55.839  1.00 58.61           C
ATOM     30  O   THR A  22      -6.019 -14.560  54.911  1.00 58.61           O
ATOM     31  HA  THR A  22      -5.024 -13.518  56.989  1.00 58.61           H
ATOM     32  CB  THR A  22      -6.083 -14.973  58.173  1.00 58.61           C
ATOM     33  HB  THR A  22      -6.195 -15.922  57.648  1.00 58.61           H
ATOM     34  OG1 THR A  22      -7.133 -14.643  59.078  1.00 58.61           O
ATOM     35  HG1 THR A  22      -7.423 -15.459  59.578  1.00 58.61           H
ATOM     36  CG2 THR A  22      -4.833 -15.024  59.055  1.00 58.61           C
ATOM     37 1HG2 THR A  22      -4.758 -14.102  59.632  1.00 58.61           H
ATOM     38 2HG2 THR A  22      -3.949 -15.134  58.427  1.00 58.61           H
ATOM     39 3HG2 THR A  22      -4.903 -15.873  59.735  1.00 58.61           H
ATOM     40  HN  THR A  22      -7.014 -12.825  58.759  1.00 58.61           H
ATOM     41  N   SER A  23      -8.006 -13.912  55.775  1.00 60.70           N
ATOM     42  CA  SER A  23      -8.743 -14.143  54.544  1.00 60.70           C
ATOM     43  C   SER A  23      -8.207 -13.236  53.435  1.00 60.70           C
ATOM     44  O   SER A  23      -8.063 -13.666  52.291  1.00 60.70           O
ATOM     45  HA  SER A  23      -8.571 -15.191  54.297  1.00 60.70           H
ATOM     46  CB  SER A  23     -10.241 -13.906  54.746  1.00 60.70           C
ATOM     47 1HB  SER A  23     -10.782 -14.224  53.855  1.00 60.70           H
ATOM     48 2HB  SER A  23     -10.597 -14.522  55.572  1.00 60.70           H
ATOM     49  OG  SER A  23     -10.533 -12.537  55.015  1.00 60.70           O
ATOM     50  HG  SER A  23     -11.523 -12.397  55.039  1.00 60.70           H
ATOM     51  HN  SER A  23      -8.557 -13.584  56.542  1.00 60.70           H
ATOM     52  N   SER A  24      -7.925 -11.997  53.811  1.00 67.47           N
ATOM     53  CA  SER A  24      -7.444 -11.015  52.855  1.00 67.47           C
ATOM     54  C   SER A  24      -6.107 -11.469  52.266  1.00 67.47           C
ATOM     55  O   SER A  24      -5.842 -11.258  51.084  1.00 67.47           O
ATOM     56  HA  SER A  24      -8.208 -10.970  52.078  1.00 67.47           H
ATOM     57  CB  SER A  24      -7.298  -9.638  53.505  1.00 67.47           C
ATOM     58 1HB  SER A  24      -8.285  -9.245  53.749  1.00 67.47           H
ATOM     59 2HB  SER A  24      -6.754  -9.737  54.445  1.00 67.47           H
ATOM     60  OG  SER A  24      -6.617  -8.716  52.658  1.00 67.47           O
ATOM     61  HG  SER A  24      -6.466  -7.854  53.141  1.00 67.47           H
ATOM     62  HN  SER A  24      -8.021 -11.662  54.749  1.00 67.47           H
ATOM     63  N   MET A  25      -5.300 -12.083  53.119  1.00 64.68           N
ATOM     64  CA  MET A  25      -3.976 -12.522  52.712  1.00 64.68           C
ATOM     65  C   MET A  25      -4.055 -13.792  51.863  1.00 64.68           C
ATOM     66  O   MET A  25      -3.303 -13.949  50.903  1.00 64.68           O
ATOM     67  HA  MET A  25      -3.566 -11.705  52.118  1.00 64.68           H
ATOM     68  CB  MET A  25      -3.123 -12.790  53.954  1.00 64.68           C
ATOM     69 1HB  MET A  25      -3.386 -12.082  54.740  1.00 64.68           H
ATOM     70 2HB  MET A  25      -3.336 -13.787  54.338  1.00 64.68           H
ATOM     71  CG  MET A  25      -1.632 -12.670  53.631  1.00 64.68           C
ATOM     72 1HG  MET A  25      -1.308 -13.529  53.043  1.00 64.68           H
ATOM     73 2HG  MET A  25      -1.453 -11.783  53.023  1.00 64.68           H
ATOM     74  SD  MET A  25      -0.686 -12.574  55.142  1.00 64.68           S
ATOM     75  CE  MET A  25       0.938 -12.262  54.471  1.00 64.68           C
ATOM     76 1HE  MET A  25       1.227 -13.087  53.819  1.00 64.68           H
ATOM     77 2HE  MET A  25       0.923 -11.335  53.899  1.00 64.68           H
ATOM     78 3HE  MET A  25       1.657 -12.174  55.286  1.00 64.68           H
ATOM     79  HN  MET A  25      -5.537 -12.282  54.070  1.00 64.68           H
ATOM     80  N   GLU A  26      -4.974 -14.666  52.248  1.00 60.13           N
ATOM     81  CA  GLU A  26      -5.201 -15.891  51.501  1.00 60.13           C
ATOM     82  C   GLU A  26      -5.712 -15.568  50.095  1.00 60.13           C
ATOM     83  O   GLU A  26      -5.280 -16.178  49.118  1.00 60.13           O
ATOM     84  HA  GLU A  26      -4.227 -16.377  51.438  1.00 60.13           H
ATOM     85  CB  GLU A  26      -6.174 -16.812  52.240  1.00 60.13           C
ATOM     86 1HB  GLU A  26      -6.990 -16.223  52.659  1.00 60.13           H
ATOM     87 2HB  GLU A  26      -6.512 -17.603  51.570  1.00 60.13           H
ATOM     88  CG  GLU A  26      -5.485 -17.508  53.415  1.00 60.13           C
ATOM     89 1HG  GLU A  26      -4.642 -18.096  53.050  1.00 60.13           H
ATOM     90 2HG  GLU A  26      -5.081 -16.762  54.098  1.00 60.13           H
ATOM     91  CD  GLU A  26      -6.462 -18.417  54.163  1.00 60.13           C
ATOM     92  OE1 GLU A  26      -5.967 -19.282  54.918  1.00 60.13           O
ATOM     93  OE2 GLU A  26      -7.681 -18.227  53.963  1.00 60.13           O
ATOM     94  HN  GLU A  26      -5.555 -14.548  53.053  1.00 60.13           H
ATOM     95  N   ASP A  27      -6.625 -14.610  50.038  1.00 66.57           N
ATOM     96  CA  ASP A  27      -7.234 -14.231  48.774  1.00 66.57           C
ATOM     97  C   ASP A  27      -6.143 -13.780  47.802  1.00 66.57           C
ATOM     98  O   ASP A  27      -6.197 -14.092  46.614  1.00 66.57           O
ATOM     99  HA  ASP A  27      -7.757 -15.123  48.430  1.00 66.57           H
ATOM    100  CB  ASP A  27      -8.211 -13.068  48.961  1.00 66.57           C
ATOM    101 1HB  ASP A  27      -7.752 -12.298  49.579  1.00 66.57           H
ATOM    102 2HB  ASP A  27      -8.429 -12.613  47.994  1.00 66.57           H
ATOM    103  CG  ASP A  27      -9.512 -13.544  49.611  1.00 66.57           C
ATOM    104  OD1 ASP A  27      -9.779 -14.762  49.522  1.00 66.57           O
ATOM    105  OD2 ASP A  27     -10.210 -12.679  50.182  1.00 66.57           O
ATOM    106  HN  ASP A  27      -6.949 -14.097  50.834  1.00 66.57           H
ATOM    107  N   TYR A  28      -5.176 -13.053  48.343  1.00 66.68           N
ATOM    108  CA  TYR A  28      -4.091 -12.528  47.532  1.00 66.68           C
ATOM    109  C   TYR A  28      -3.146 -13.647  47.090  1.00 66.68           C
ATOM    110  O   TYR A  28      -2.658 -13.642  45.961  1.00 66.68           O
ATOM    111  HA  TYR A  28      -4.527 -12.060  46.649  1.00 66.68           H
ATOM    112  CB  TYR A  28      -3.325 -11.555  48.431  1.00 66.68           C
ATOM    113 1HB  TYR A  28      -4.006 -10.771  48.764  1.00 66.68           H
ATOM    114 2HB  TYR A  28      -2.990 -12.086  49.322  1.00 66.68           H
ATOM    115  CG  TYR A  28      -2.115 -10.906  47.756  1.00 66.68           C
ATOM    116  CD1 TYR A  28      -0.855 -11.436  47.942  1.00 66.68           C
ATOM    117  HD1 TYR A  28      -0.721 -12.318  48.569  1.00 66.68           H
ATOM    118  CD2 TYR A  28      -2.284  -9.790  46.962  1.00 66.68           C
ATOM    119  HD2 TYR A  28      -3.279  -9.371  46.816  1.00 66.68           H
ATOM    120  CE1 TYR A  28       0.284 -10.826  47.307  1.00 66.68           C
ATOM    121  HE1 TYR A  28       1.285 -11.235  47.446  1.00 66.68           H
ATOM    122  CE2 TYR A  28      -1.145  -9.179  46.327  1.00 66.68           C
ATOM    123  HE2 TYR A  28      -1.264  -8.297  45.698  1.00 66.68           H
ATOM    124  CZ  TYR A  28       0.083  -9.727  46.531  1.00 66.68           C
ATOM    125  OH  TYR A  28       1.159  -9.150  45.932  1.00 66.68           O
ATOM    126  HH  TYR A  28       0.928  -8.225  45.631  1.00 66.68           H
ATOM    127  HN  TYR A  28      -5.128 -12.821  49.315  1.00 66.68           H
ATOM    128  N   VAL A  29      -2.916 -14.579  48.003  1.00 66.90           N
ATOM    129  CA  VAL A  29      -1.974 -15.656  47.753  1.00 66.90           C
ATOM    130  C   VAL A  29      -2.570 -16.622  46.727  1.00 66.90           C
ATOM    131  O   VAL A  29      -1.853 -17.161  45.886  1.00 66.90           O
ATOM    132  HA  VAL A  29      -1.071 -15.212  47.333  1.00 66.90           H
ATOM    133  CB  VAL A  29      -1.597 -16.339  49.069  1.00 66.90           C
ATOM    134  HB  VAL A  29      -2.520 -16.602  49.586  1.00 66.90           H
ATOM    135  CG1 VAL A  29      -0.817 -17.630  48.814  1.00 66.90           C
ATOM    136 1HG1 VAL A  29      -1.430 -18.315  48.227  1.00 66.90           H
ATOM    137 2HG1 VAL A  29       0.096 -17.400  48.266  1.00 66.90           H
ATOM    138 3HG1 VAL A  29      -0.563 -18.095  49.766  1.00 66.90           H
ATOM    139  CG2 VAL A  29      -0.807 -15.390  49.973  1.00 66.90           C
ATOM    140 1HG2 VAL A  29       0.107 -15.083  49.465  1.00 66.90           H
ATOM    141 2HG2 VAL A  29      -1.412 -14.512  50.195  1.00 66.90           H
ATOM    142 3HG2 VAL A  29      -0.552 -15.901  50.901  1.00 66.90           H
ATOM    143  HN  VAL A  29      -3.360 -14.606  48.899  1.00 66.90           H
ATOM    144  N   ASN A  30      -3.878 -16.811  46.831  1.00 62.65           N
ATOM    145  CA  ASN A  30      -4.558 -17.798  46.010  1.00 62.65           C
ATOM    146  C   ASN A  30      -4.919 -17.172  44.661  1.00 62.65           C
ATOM    147  O   ASN A  30      -5.399 -17.860  43.762  1.00 62.65           O
ATOM    148  HA  ASN A  30      -3.853 -18.624  45.911  1.00 62.65           H
ATOM    149  CB  ASN A  30      -5.854 -18.269  46.674  1.00 62.65           C
ATOM    150 1HB  ASN A  30      -6.452 -17.405  46.965  1.00 62.65           H
ATOM    151 2HB  ASN A  30      -6.446 -18.840  45.960  1.00 62.65           H
ATOM    152  CG  ASN A  30      -5.558 -19.129  47.905  1.00 62.65           C
ATOM    153  OD1 ASN A  30      -4.517 -19.755  48.021  1.00 62.65           O
ATOM    154  ND2 ASN A  30      -6.529 -19.125  48.814  1.00 62.65           N
ATOM    155 1HD2 ASN A  30      -7.358 -18.589  48.657  1.00 62.65           H
ATOM    156 2HD2 ASN A  30      -6.429 -19.658  49.654  1.00 62.65           H
ATOM    157  HN  ASN A  30      -4.468 -16.306  47.461  1.00 62.65           H
ATOM    158  N   PHE A  31      -4.674 -15.873  44.564  1.00 68.66           N
ATOM    159  CA  PHE A  31      -4.946 -15.151  43.333  1.00 68.66           C
ATOM    160  C   PHE A  31      -4.041 -15.638  42.200  1.00 68.66           C
ATOM    161  O   PHE A  31      -2.822 -15.694  42.355  1.00 68.66           O
ATOM    162  HA  PHE A  31      -5.987 -15.340  43.070  1.00 68.66           H
ATOM    163  CB  PHE A  31      -4.652 -13.675  43.606  1.00 68.66           C
ATOM    164 1HB  PHE A  31      -5.180 -13.371  44.510  1.00 68.66           H
ATOM    165 2HB  PHE A  31      -3.586 -13.558  43.805  1.00 68.66           H
ATOM    166  CG  PHE A  31      -5.048 -12.739  42.462  1.00 68.66           C
ATOM    167  CD1 PHE A  31      -4.104 -12.294  41.590  1.00 68.66           C
ATOM    168  HD1 PHE A  31      -3.066 -12.604  41.705  1.00 68.66           H
ATOM    169  CD2 PHE A  31      -6.344 -12.352  42.318  1.00 68.66           C
ATOM    170  HD2 PHE A  31      -7.100 -12.709  43.017  1.00 68.66           H
ATOM    171  CE1 PHE A  31      -4.472 -11.426  40.528  1.00 68.66           C
ATOM    172  HE1 PHE A  31      -3.716 -11.069  39.829  1.00 68.66           H
ATOM    173  CE2 PHE A  31      -6.712 -11.484  41.256  1.00 68.66           C
ATOM    174  HE2 PHE A  31      -7.750 -11.174  41.140  1.00 68.66           H
ATOM    175  CZ  PHE A  31      -5.768 -11.039  40.383  1.00 68.66           C
ATOM    176  HZ  PHE A  31      -6.050 -10.373  39.568  1.00 68.66           H
ATOM    177  HN  PHE A  31      -4.297 -15.318  45.305  1.00 68.66           H
ATOM    178  N   ASN A  32      -4.672 -15.978  41.085  1.00 61.29           N
ATOM    179  CA  ASN A  32      -3.938 -16.456  39.926  1.00 61.29           C
ATOM    180  C   ASN A  32      -3.404 -15.259  39.137  1.00 61.29           C
ATOM    181  O   ASN A  32      -4.135 -14.648  38.359  1.00 61.29           O
ATOM    182  HA  ASN A  32      -3.140 -17.079  40.329  1.00 61.29           H
ATOM    183  CB  ASN A  32      -4.844 -17.268  38.998  1.00 61.29           C
ATOM    184 1HB  ASN A  32      -5.394 -18.009  39.577  1.00 61.29           H
ATOM    185 2HB  ASN A  32      -5.582 -16.611  38.537  1.00 61.29           H
ATOM    186  CG  ASN A  32      -4.027 -17.968  37.910  1.00 61.29           C
ATOM    187  OD1 ASN A  32      -2.817 -17.835  37.823  1.00 61.29           O
ATOM    188  ND2 ASN A  32      -4.753 -18.720  37.087  1.00 61.29           N
ATOM    189 1HD2 ASN A  32      -5.743 -18.787  37.214  1.00 61.29           H
ATOM    190 2HD2 ASN A  32      -4.309 -19.218  36.342  1.00 61.29           H
ATOM    191  HN  ASN A  32      -5.664 -15.931  40.968  1.00 61.29           H
ATOM    192  N   PHE A  33      -2.134 -14.960  39.364  1.00 64.14           N
ATOM    193  CA  PHE A  33      -1.466 -13.909  38.615  1.00 64.14           C
ATOM    194  C   PHE A  33      -1.009 -14.417  37.246  1.00 64.14           C
ATOM    195  O   PHE A  33       0.187 -14.459  36.963  1.00 64.14           O
ATOM    196  HA  PHE A  33      -2.186 -13.102  38.479  1.00 64.14           H
ATOM    197  CB  PHE A  33      -0.238 -13.492  39.427  1.00 64.14           C
ATOM    198 1HB  PHE A  33       0.349 -14.380  39.661  1.00 64.14           H
ATOM    199 2HB  PHE A  33       0.390 -12.847  38.811  1.00 64.14           H
ATOM    200  CG  PHE A  33      -0.572 -12.761  40.729  1.00 64.14           C
ATOM    201  CD1 PHE A  33      -0.810 -11.422  40.716  1.00 64.14           C
ATOM    202  HD1 PHE A  33      -0.763 -10.870  39.777  1.00 64.14           H
ATOM    203  CD2 PHE A  33      -0.631 -13.451  41.900  1.00 64.14           C
ATOM    204  HD2 PHE A  33      -0.440 -14.524  41.910  1.00 64.14           H
ATOM    205  CE1 PHE A  33      -1.120 -10.744  41.924  1.00 64.14           C
ATOM    206  HE1 PHE A  33      -1.311  -9.671  41.914  1.00 64.14           H
ATOM    207  CE2 PHE A  33      -0.941 -12.773  43.108  1.00 64.14           C
ATOM    208  HE2 PHE A  33      -0.988 -13.325  44.047  1.00 64.14           H
ATOM    209  CZ  PHE A  33      -1.179 -11.434  43.095  1.00 64.14           C
ATOM    210  HZ  PHE A  33      -1.417 -10.913  44.023  1.00 64.14           H
ATOM    211  HN  PHE A  33      -1.564 -15.421  40.045  1.00 64.14           H
ATOM    212  N   THR A  34      -1.986 -14.791  36.433  1.00 63.27           N
ATOM    213  CA  THR A  34      -1.744 -14.988  35.014  1.00 63.27           C
ATOM    214  C   THR A  34      -1.179 -13.712  34.387  1.00 63.27           C
ATOM    215  O   THR A  34      -1.738 -12.630  34.562  1.00 63.27           O
ATOM    216  HA  THR A  34      -0.986 -15.763  34.899  1.00 63.27           H
ATOM    217  CB  THR A  34      -3.052 -15.453  34.371  1.00 63.27           C
ATOM    218  HB  THR A  34      -3.773 -14.637  34.320  1.00 63.27           H
ATOM    219  OG1 THR A  34      -3.447 -16.573  35.158  1.00 63.27           O
ATOM    220  HG1 THR A  34      -2.690 -17.223  35.232  1.00 63.27           H
ATOM    221  CG2 THR A  34      -2.843 -16.036  32.972  1.00 63.27           C
ATOM    222 1HG2 THR A  34      -2.175 -16.895  33.033  1.00 63.27           H
ATOM    223 2HG2 THR A  34      -2.402 -15.278  32.325  1.00 63.27           H
ATOM    224 3HG2 THR A  34      -3.802 -16.351  32.562  1.00 63.27           H
ATOM    225  HN  THR A  34      -2.927 -14.957  36.728  1.00 63.27           H
ATOM    226  N   ASP A  35      -0.078 -13.880  33.669  1.00 68.26           N
ATOM    227  CA  ASP A  35       0.611 -12.745  33.078  1.00 68.26           C
ATOM    228  C   ASP A  35      -0.061 -12.380  31.753  1.00 68.26           C
ATOM    229  O   ASP A  35       0.330 -12.875  30.697  1.00 68.26           O
ATOM    230  HA  ASP A  35       0.535 -11.948  33.817  1.00 68.26           H
ATOM    231  CB  ASP A  35       2.075 -13.080  32.789  1.00 68.26           C
ATOM    232 1HB  ASP A  35       2.485 -13.674  33.606  1.00 68.26           H
ATOM    233 2HB  ASP A  35       2.142 -13.690  31.888  1.00 68.26           H
ATOM    234  CG  ASP A  35       2.904 -11.806  32.612  1.00 68.26           C
ATOM    235  OD1 ASP A  35       2.311 -10.717  32.769  1.00 68.26           O
ATOM    236  OD2 ASP A  35       4.112 -11.950  32.323  1.00 68.26           O
ATOM    237  HN  ASP A  35       0.341 -14.770  33.489  1.00 68.26           H
ATOM    238  N   PHE A  36      -1.061 -11.517  31.851  1.00 82.52           N
ATOM    239  CA  PHE A  36      -1.750 -11.031  30.667  1.00 82.52           C
ATOM    240  C   PHE A  36      -1.041  -9.808  30.084  1.00 82.52           C
ATOM    241  O   PHE A  36      -1.388  -9.343  28.999  1.00 82.52           O
ATOM    242  HA  PHE A  36      -1.742 -11.838  29.934  1.00 82.52           H
ATOM    243  CB  PHE A  36      -3.160 -10.629  31.104  1.00 82.52           C
ATOM    244 1HB  PHE A  36      -3.087  -9.965  31.966  1.00 82.52           H
ATOM    245 2HB  PHE A  36      -3.629 -10.059  30.302  1.00 82.52           H
ATOM    246  CG  PHE A  36      -4.062 -11.811  31.464  1.00 82.52           C
ATOM    247  CD1 PHE A  36      -4.067 -12.925  30.683  1.00 82.52           C
ATOM    248  HD1 PHE A  36      -3.428 -12.974  29.800  1.00 82.52           H
ATOM    249  CD2 PHE A  36      -4.858 -11.749  32.564  1.00 82.52           C
ATOM    250  HD2 PHE A  36      -4.854 -10.857  33.190  1.00 82.52           H
ATOM    251  CE1 PHE A  36      -4.903 -14.022  31.016  1.00 82.52           C
ATOM    252  HE1 PHE A  36      -4.908 -14.915  30.390  1.00 82.52           H
ATOM    253  CE2 PHE A  36      -5.695 -12.847  32.898  1.00 82.52           C
ATOM    254  HE2 PHE A  36      -6.333 -12.797  33.780  1.00 82.52           H
ATOM    255  CZ  PHE A  36      -5.700 -13.960  32.117  1.00 82.52           C
ATOM    256  HZ  PHE A  36      -6.342 -14.803  32.373  1.00 82.52           H
ATOM    257  HN  PHE A  36      -1.401 -11.151  32.718  1.00 82.52           H
ATOM    258  N   TYR A  37      -0.060  -9.320  30.829  1.00 87.05           N
ATOM    259  CA  TYR A  37       0.732  -8.189  30.378  1.00 87.05           C
ATOM    260  C   TYR A  37       1.929  -8.655  29.546  1.00 87.05           C
ATOM    261  O   TYR A  37       2.859  -9.261  30.076  1.00 87.05           O
ATOM    262  HA  TYR A  37       0.094  -7.557  29.760  1.00 87.05           H
ATOM    263  CB  TYR A  37       1.243  -7.500  31.644  1.00 87.05           C
ATOM    264 1HB  TYR A  37       0.401  -7.316  32.311  1.00 87.05           H
ATOM    265 2HB  TYR A  37       1.921  -8.176  32.165  1.00 87.05           H
ATOM    266  CG  TYR A  37       1.967  -6.177  31.384  1.00 87.05           C
ATOM    267  CD1 TYR A  37       3.345  -6.147  31.310  1.00 87.05           C
ATOM    268  HD1 TYR A  37       3.917  -7.066  31.437  1.00 87.05           H
ATOM    269  CD2 TYR A  37       1.242  -5.014  31.223  1.00 87.05           C
ATOM    270  HD2 TYR A  37       0.154  -5.037  31.282  1.00 87.05           H
ATOM    271  CE1 TYR A  37       4.026  -4.902  31.065  1.00 87.05           C
ATOM    272  HE1 TYR A  37       5.113  -4.864  31.004  1.00 87.05           H
ATOM    273  CE2 TYR A  37       1.923  -3.769  30.978  1.00 87.05           C
ATOM    274  HE2 TYR A  37       1.362  -2.843  30.850  1.00 87.05           H
ATOM    275  CZ  TYR A  37       3.281  -3.775  30.911  1.00 87.05           C
ATOM    276  OH  TYR A  37       3.924  -2.599  30.680  1.00 87.05           O
ATOM    277  HH  TYR A  37       3.269  -1.903  30.385  1.00 87.05           H
ATOM    278  HN  TYR A  37       0.195  -9.684  31.725  1.00 87.05           H
ATOM    279  N   CYS A  38       1.866  -8.353  28.257  1.00 90.54           N
ATOM    280  CA  CYS A  38       2.869  -8.840  27.326  1.00 90.54           C
ATOM    281  C   CYS A  38       3.892  -7.725  27.095  1.00 90.54           C
ATOM    282  O   CYS A  38       3.562  -6.682  26.532  1.00 90.54           O
ATOM    283  HA  CYS A  38       3.339  -9.705  27.795  1.00 90.54           H
ATOM    284  CB  CYS A  38       2.240  -9.318  26.015  1.00 90.54           C
ATOM    285 1HB  CYS A  38       1.438 -10.025  26.225  1.00 90.54           H
ATOM    286 2HB  CYS A  38       1.792  -8.475  25.489  1.00 90.54           H
ATOM    287  SG  CYS A  38       3.511 -10.108  24.962  1.00 90.54           S
ATOM    288  HN  CYS A  38       1.149  -7.789  27.849  1.00 90.54           H
ATOM    289  N   GLU A  39       5.112  -7.983  27.541  1.00 82.90           N
ATOM    290  CA  GLU A  39       6.228  -7.111  27.216  1.00 82.90           C
ATOM    291  C   GLU A  39       6.824  -7.493  25.860  1.00 82.90           C
ATOM    292  O   GLU A  39       7.139  -8.658  25.623  1.00 82.90           O
ATOM    293  HA  GLU A  39       5.805  -6.107  27.165  1.00 82.90           H
ATOM    294  CB  GLU A  39       7.293  -7.151  28.314  1.00 82.90           C
ATOM    295 1HB  GLU A  39       7.629  -8.177  28.462  1.00 82.90           H
ATOM    296 2HB  GLU A  39       8.102  -6.463  28.067  1.00 82.90           H
ATOM    297  CG  GLU A  39       6.719  -6.679  29.652  1.00 82.90           C
ATOM    298 1HG  GLU A  39       6.265  -5.695  29.530  1.00 82.90           H
ATOM    299 2HG  GLU A  39       5.929  -7.357  29.973  1.00 82.90           H
ATOM    300  CD  GLU A  39       7.810  -6.613  30.723  1.00 82.90           C
ATOM    301  OE1 GLU A  39       7.492  -6.120  31.827  1.00 82.90           O
ATOM    302  OE2 GLU A  39       8.936  -7.059  30.414  1.00 82.90           O
ATOM    303  HN  GLU A  39       5.344  -8.770  28.113  1.00 82.90           H
ATOM    304  N   LYS A  40       6.960  -6.490  25.006  1.00 89.49           N
ATOM    305  CA  LYS A  40       7.327  -6.731  23.621  1.00 89.49           C
ATOM    306  C   LYS A  40       8.683  -6.081  23.336  1.00 89.49           C
ATOM    307  O   LYS A  40       8.934  -5.622  22.223  1.00 89.49           O
ATOM    308  HA  LYS A  40       7.428  -7.809  23.492  1.00 89.49           H
ATOM    309  CB  LYS A  40       6.213  -6.265  22.682  1.00 89.49           C
ATOM    310 1HB  LYS A  40       5.961  -5.226  22.897  1.00 89.49           H
ATOM    311 2HB  LYS A  40       6.562  -6.300  21.650  1.00 89.49           H
ATOM    312  CG  LYS A  40       4.966  -7.139  22.834  1.00 89.49           C
ATOM    313 1HG  LYS A  40       5.230  -8.184  22.678  1.00 89.49           H
ATOM    314 2HG  LYS A  40       4.582  -7.056  23.851  1.00 89.49           H
ATOM    315  CD  LYS A  40       3.882  -6.725  21.838  1.00 89.49           C
ATOM    316 1HD  LYS A  40       3.577  -5.697  22.032  1.00 89.49           H
ATOM    317 2HD  LYS A  40       4.284  -6.752  20.825  1.00 89.49           H
ATOM    318  CE  LYS A  40       2.667  -7.650  21.935  1.00 89.49           C
ATOM    319 1HE  LYS A  40       2.964  -8.676  21.717  1.00 89.49           H
ATOM    320 2HE  LYS A  40       2.275  -7.641  22.952  1.00 89.49           H
ATOM    321  NZ  LYS A  40       1.613  -7.222  20.988  1.00 89.49           N
ATOM    322 1HZ  LYS A  40       0.913  -7.952  20.908  1.00 89.49           H
ATOM    323 2HZ  LYS A  40       1.177  -6.372  21.328  1.00 89.49           H
ATOM    324 3HZ  LYS A  40       2.026  -7.049  20.078  1.00 89.49           H
ATOM    325  HN  LYS A  40       6.825  -5.528  25.246  1.00 89.49           H
ATOM    326  N   ASN A  41       9.522  -6.063  24.362  1.00 83.36           N
ATOM    327  CA  ASN A  41      10.843  -5.471  24.238  1.00 83.36           C
ATOM    328  C   ASN A  41      11.621  -6.198  23.140  1.00 83.36           C
ATOM    329  O   ASN A  41      12.358  -5.573  22.378  1.00 83.36           O
ATOM    330  HA  ASN A  41      10.666  -4.422  23.999  1.00 83.36           H
ATOM    331  CB  ASN A  41      11.630  -5.604  25.543  1.00 83.36           C
ATOM    332 1HB  ASN A  41      11.610  -6.640  25.880  1.00 83.36           H
ATOM    333 2HB  ASN A  41      12.675  -5.346  25.369  1.00 83.36           H
ATOM    334  CG  ASN A  41      11.049  -4.696  26.629  1.00 83.36           C
ATOM    335  OD1 ASN A  41      10.511  -3.634  26.364  1.00 83.36           O
ATOM    336  ND2 ASN A  41      11.187  -5.172  27.863  1.00 83.36           N
ATOM    337 1HD2 ASN A  41      11.639  -6.052  28.012  1.00 83.36           H
ATOM    338 2HD2 ASN A  41      10.839  -4.651  28.642  1.00 83.36           H
ATOM    339  HN  ASN A  41       9.311  -6.442  25.263  1.00 83.36           H
ATOM    340  N   ASN A  42      11.432  -7.509  23.093  1.00 84.58           N
ATOM    341  CA  ASN A  42      12.135  -8.332  22.124  1.00 84.58           C
ATOM    342  C   ASN A  42      11.700  -7.936  20.712  1.00 84.58           C
ATOM    343  O   ASN A  42      12.510  -7.931  19.787  1.00 84.58           O
ATOM    344  HA  ASN A  42      13.194  -8.143  22.302  1.00 84.58           H
ATOM    345  CB  ASN A  42      11.809  -9.814  22.321  1.00 84.58           C
ATOM    346 1HB  ASN A  42      12.331 -10.408  21.571  1.00 84.58           H
ATOM    347 2HB  ASN A  42      12.170 -10.143  23.296  1.00 84.58           H
ATOM    348  CG  ASN A  42      10.303 -10.062  22.218  1.00 84.58           C
ATOM    349  OD1 ASN A  42       9.492  -9.153  22.281  1.00 84.58           O
ATOM    350  ND2 ASN A  42       9.975 -11.341  22.057  1.00 84.58           N
ATOM    351 1HD2 ASN A  42      10.690 -12.039  22.013  1.00 84.58           H
ATOM    352 2HD2 ASN A  42       9.014 -11.605  21.979  1.00 84.58           H
ATOM    353  HN  ASN A  42      10.813  -8.006  23.701  1.00 84.58           H
ATOM    354  N   VAL A  43      10.420  -7.613  20.591  1.00 91.90           N
ATOM    355  CA  VAL A  43       9.858  -7.253  19.300  1.00 91.90           C
ATOM    356  C   VAL A  43      10.486  -5.942  18.824  1.00 91.90           C
ATOM    357  O   VAL A  43      10.858  -5.815  17.658  1.00 91.90           O
ATOM    358  HA  VAL A  43      10.120  -8.043  18.596  1.00 91.90           H
ATOM    359  CB  VAL A  43       8.333  -7.187  19.394  1.00 91.90           C
ATOM    360  HB  VAL A  43       8.073  -6.363  20.058  1.00 91.90           H
ATOM    361  CG1 VAL A  43       7.712  -6.902  18.025  1.00 91.90           C
ATOM    362 1HG1 VAL A  43       8.080  -5.947  17.650  1.00 91.90           H
ATOM    363 2HG1 VAL A  43       7.985  -7.695  17.329  1.00 91.90           H
ATOM    364 3HG1 VAL A  43       6.626  -6.860  18.120  1.00 91.90           H
ATOM    365  CG2 VAL A  43       7.764  -8.473  19.997  1.00 91.90           C
ATOM    366 1HG2 VAL A  43       8.039  -9.321  19.369  1.00 91.90           H
ATOM    367 2HG2 VAL A  43       8.170  -8.615  20.998  1.00 91.90           H
ATOM    368 3HG2 VAL A  43       6.678  -8.399  20.051  1.00 91.90           H
ATOM    369  HN  VAL A  43       9.773  -7.595  21.353  1.00 91.90           H
ATOM    370  N   ARG A  44      10.583  -4.999  19.749  1.00 87.36           N
ATOM    371  CA  ARG A  44      11.136  -3.693  19.432  1.00 87.36           C
ATOM    372  C   ARG A  44      12.611  -3.821  19.045  1.00 87.36           C
ATOM    373  O   ARG A  44      13.085  -3.118  18.154  1.00 87.36           O
ATOM    374  HA  ARG A  44      10.540  -3.334  18.594  1.00 87.36           H
ATOM    375  CB  ARG A  44      11.009  -2.738  20.621  1.00 87.36           C
ATOM    376 1HB  ARG A  44      11.445  -3.197  21.509  1.00 87.36           H
ATOM    377 2HB  ARG A  44      11.575  -1.828  20.422  1.00 87.36           H
ATOM    378  CG  ARG A  44       9.545  -2.387  20.888  1.00 87.36           C
ATOM    379 1HG  ARG A  44       9.054  -2.120  19.952  1.00 87.36           H
ATOM    380 2HG  ARG A  44       9.024  -3.259  21.283  1.00 87.36           H
ATOM    381  CD  ARG A  44       9.431  -1.226  21.878  1.00 87.36           C
ATOM    382 1HD  ARG A  44      10.082  -0.408  21.569  1.00 87.36           H
ATOM    383 2HD  ARG A  44       8.412  -0.838  21.882  1.00 87.36           H
ATOM    384  NE  ARG A  44       9.803  -1.681  23.237  1.00 87.36           N
ATOM    385  HE  ARG A  44      10.771  -1.669  23.486  1.00 87.36           H
ATOM    386  CZ  ARG A  44       8.923  -2.109  24.153  1.00 87.36           C
ATOM    387  NH1 ARG A  44       7.613  -2.146  23.873  1.00 87.36           N
ATOM    388 1HH1 ARG A  44       7.286  -1.853  22.974  1.00 87.36           H
ATOM    389 2HH1 ARG A  44       6.963  -2.466  24.562  1.00 87.36           H
ATOM    390  NH2 ARG A  44       9.373  -2.498  25.353  1.00 87.36           N
ATOM    391 1HH2 ARG A  44       8.730  -2.820  26.048  1.00 87.36           H
ATOM    392 2HH2 ARG A  44      10.352  -2.468  25.554  1.00 87.36           H
ATOM    393  HN  ARG A  44      10.293  -5.115  20.699  1.00 87.36           H
ATOM    394  N   GLN A  45      13.294  -4.723  19.733  1.00 83.58           N
ATOM    395  CA  GLN A  45      14.713  -4.931  19.494  1.00 83.58           C
ATOM    396  C   GLN A  45      14.937  -5.491  18.088  1.00 83.58           C
ATOM    397  O   GLN A  45      15.850  -5.063  17.384  1.00 83.58           O
ATOM    398  HA  GLN A  45      15.168  -3.944  19.576  1.00 83.58           H
ATOM    399  CB  GLN A  45      15.319  -5.852  20.554  1.00 83.58           C
ATOM    400 1HB  GLN A  45      15.064  -5.485  21.548  1.00 83.58           H
ATOM    401 2HB  GLN A  45      14.890  -6.850  20.463  1.00 83.58           H
ATOM    402  CG  GLN A  45      16.840  -5.930  20.408  1.00 83.58           C
ATOM    403 1HG  GLN A  45      17.095  -6.327  19.425  1.00 83.58           H
ATOM    404 2HG  GLN A  45      17.266  -4.928  20.468  1.00 83.58           H
ATOM    405  CD  GLN A  45      17.451  -6.815  21.496  1.00 83.58           C
ATOM    406  OE1 GLN A  45      16.762  -7.504  22.231  1.00 83.58           O
ATOM    407  NE2 GLN A  45      18.778  -6.759  21.557  1.00 83.58           N
ATOM    408 1HE2 GLN A  45      19.283  -6.173  20.924  1.00 83.58           H
ATOM    409 2HE2 GLN A  45      19.271  -7.303  22.236  1.00 83.58           H
ATOM    410  HN  GLN A  45      12.896  -5.305  20.442  1.00 83.58           H
ATOM    411  N   PHE A  46      14.088  -6.439  17.721  1.00 92.81           N
ATOM    412  CA  PHE A  46      14.147  -7.024  16.392  1.00 92.81           C
ATOM    413  C   PHE A  46      13.985  -5.951  15.313  1.00 92.81           C
ATOM    414  O   PHE A  46      14.763  -5.900  14.362  1.00 92.81           O
ATOM    415  HA  PHE A  46      15.125  -7.495  16.289  1.00 92.81           H
ATOM    416  CB  PHE A  46      12.987  -8.016  16.287  1.00 92.81           C
ATOM    417 1HB  PHE A  46      13.173  -8.850  16.963  1.00 92.81           H
ATOM    418 2HB  PHE A  46      12.074  -7.528  16.628  1.00 92.81           H
ATOM    419  CG  PHE A  46      12.760  -8.561  14.876  1.00 92.81           C
ATOM    420  CD1 PHE A  46      11.787  -8.029  14.089  1.00 92.81           C
ATOM    421  HD1 PHE A  46      11.168  -7.214  14.464  1.00 92.81           H
ATOM    422  CD2 PHE A  46      13.532  -9.578  14.408  1.00 92.81           C
ATOM    423  HD2 PHE A  46      14.313 -10.005  15.038  1.00 92.81           H
ATOM    424  CE1 PHE A  46      11.576  -8.536  12.779  1.00 92.81           C
ATOM    425  HE1 PHE A  46      10.796  -8.109  12.149  1.00 92.81           H
ATOM    426  CE2 PHE A  46      13.322 -10.085  13.098  1.00 92.81           C
ATOM    427  HE2 PHE A  46      13.941 -10.900  12.723  1.00 92.81           H
ATOM    428  CZ  PHE A  46      12.348  -9.553  12.311  1.00 92.81           C
ATOM    429  HZ  PHE A  46      12.187  -9.941  11.306  1.00 92.81           H
ATOM    430  HN  PHE A  46      13.370  -6.807  18.312  1.00 92.81           H
ATOM    431  N   ALA A  47      12.969  -5.121  15.497  1.00 93.66           N
ATOM    432  CA  ALA A  47      12.646  -4.103  14.512  1.00 93.66           C
ATOM    433  C   ALA A  47      13.844  -3.168  14.340  1.00 93.66           C
ATOM    434  O   ALA A  47      14.158  -2.754  13.225  1.00 93.66           O
ATOM    435  HA  ALA A  47      12.451  -4.608  13.565  1.00 93.66           H
ATOM    436  CB  ALA A  47      11.382  -3.358  14.943  1.00 93.66           C
ATOM    437 1HB  ALA A  47      10.554  -4.062  15.022  1.00 93.66           H
ATOM    438 2HB  ALA A  47      11.550  -2.886  15.911  1.00 93.66           H
ATOM    439 3HB  ALA A  47      11.140  -2.595  14.203  1.00 93.66           H
ATOM    440  HN  ALA A  47      12.373  -5.136  16.300  1.00 93.66           H
ATOM    441  N   SER A  48      14.481  -2.862  15.460  1.00 91.78           N
ATOM    442  CA  SER A  48      15.524  -1.850  15.476  1.00 91.78           C
ATOM    443  C   SER A  48      16.718  -2.315  14.640  1.00 91.78           C
ATOM    444  O   SER A  48      17.486  -1.495  14.140  1.00 91.78           O
ATOM    445  HA  SER A  48      15.071  -0.962  15.036  1.00 91.78           H
ATOM    446  CB  SER A  48      15.967  -1.538  16.907  1.00 91.78           C
ATOM    447 1HB  SER A  48      16.590  -0.644  16.907  1.00 91.78           H
ATOM    448 2HB  SER A  48      15.092  -1.317  17.518  1.00 91.78           H
ATOM    449  OG  SER A  48      16.691  -2.619  17.489  1.00 91.78           O
ATOM    450  HG  SER A  48      16.312  -3.491  17.178  1.00 91.78           H
ATOM    451  HN  SER A  48      14.296  -3.291  16.344  1.00 91.78           H
ATOM    452  N   HIS A  49      16.835  -3.628  14.514  1.00 87.09           N
ATOM    453  CA  HIS A  49      17.968  -4.215  13.818  1.00 87.09           C
ATOM    454  C   HIS A  49      17.586  -4.498  12.364  1.00 87.09           C
ATOM    455  O   HIS A  49      18.379  -4.263  11.453  1.00 87.09           O
ATOM    456  HA  HIS A  49      18.766  -3.473  13.837  1.00 87.09           H
ATOM    457  CB  HIS A  49      18.471  -5.460  14.552  1.00 87.09           C
ATOM    458 1HB  HIS A  49      17.625  -6.118  14.752  1.00 87.09           H
ATOM    459 2HB  HIS A  49      19.151  -6.005  13.897  1.00 87.09           H
ATOM    460  CG  HIS A  49      19.178  -5.162  15.853  1.00 87.09           C
ATOM    461  ND1 HIS A  49      20.297  -4.351  15.929  1.00 87.09           N
ATOM    462  HD1 HIS A  49      20.741  -3.893  15.159  1.00 87.09           H
ATOM    463  CD2 HIS A  49      18.913  -5.573  17.126  1.00 87.09           C
ATOM    464  HD2 HIS A  49      18.094  -6.226  17.427  1.00 87.09           H
ATOM    465  CE1 HIS A  49      20.680  -4.286  17.196  1.00 87.09           C
ATOM    466  HE1 HIS A  49      21.533  -3.724  17.579  1.00 87.09           H
ATOM    467  NE2 HIS A  49      19.821  -5.044  17.936  1.00 87.09           N
ATOM    468  HN  HIS A  49      16.175  -4.286  14.876  1.00 87.09           H
ATOM    469  N   PHE A  50      16.372  -5.000  12.191  1.00 83.00           N
ATOM    470  CA  PHE A  50      15.988  -5.613  10.931  1.00 83.00           C
ATOM    471  C   PHE A  50      15.449  -4.567   9.953  1.00 83.00           C
ATOM    472  O   PHE A  50      15.785  -4.587   8.770  1.00 83.00           O
ATOM    473  HA  PHE A  50      16.882  -6.075  10.510  1.00 83.00           H
ATOM    474  CB  PHE A  50      14.880  -6.621  11.243  1.00 83.00           C
ATOM    475 1HB  PHE A  50      15.230  -7.301  12.020  1.00 83.00           H
ATOM    476 2HB  PHE A  50      14.022  -6.087  11.650  1.00 83.00           H
ATOM    477  CG  PHE A  50      14.427  -7.442  10.034  1.00 83.00           C
ATOM    478  CD1 PHE A  50      13.231  -7.178   9.443  1.00 83.00           C
ATOM    479  HD1 PHE A  50      12.596  -6.381   9.830  1.00 83.00           H
ATOM    480  CD2 PHE A  50      15.219  -8.436   9.551  1.00 83.00           C
ATOM    481  HD2 PHE A  50      16.178  -8.648  10.025  1.00 83.00           H
ATOM    482  CE1 PHE A  50      12.810  -7.939   8.321  1.00 83.00           C
ATOM    483  HE1 PHE A  50      11.852  -7.728   7.847  1.00 83.00           H
ATOM    484  CE2 PHE A  50      14.798  -9.198   8.429  1.00 83.00           C
ATOM    485  HE2 PHE A  50      15.433  -9.995   8.042  1.00 83.00           H
ATOM    486  CZ  PHE A  50      13.602  -8.933   7.838  1.00 83.00           C
ATOM    487  HZ  PHE A  50      13.279  -9.518   6.977  1.00 83.00           H
ATOM    488  HN  PHE A  50      15.659  -4.992  12.891  1.00 83.00           H
ATOM    489  N   LEU A  51      14.622  -3.679  10.484  1.00 94.25           N
ATOM    490  CA  LEU A  51      13.782  -2.842   9.643  1.00 94.25           C
ATOM    491  C   LEU A  51      14.633  -1.729   9.029  1.00 94.25           C
ATOM    492  O   LEU A  51      14.524  -1.446   7.837  1.00 94.25           O
ATOM    493  HA  LEU A  51      13.399  -3.469   8.838  1.00 94.25           H
ATOM    494  CB  LEU A  51      12.575  -2.330  10.432  1.00 94.25           C
ATOM    495 1HB  LEU A  51      12.939  -1.739  11.272  1.00 94.25           H
ATOM    496 2HB  LEU A  51      12.007  -1.656   9.791  1.00 94.25           H
ATOM    497  CG  LEU A  51      11.623  -3.400  10.971  1.00 94.25           C
ATOM    498  HG  LEU A  51      12.166  -4.005  11.697  1.00 94.25           H
ATOM    499  CD1 LEU A  51      10.443  -2.763  11.706  1.00 94.25           C
ATOM    500 1HD1 LEU A  51      10.812  -2.170  12.543  1.00 94.25           H
ATOM    501 2HD1 LEU A  51       9.892  -2.119  11.020  1.00 94.25           H
ATOM    502 3HD1 LEU A  51       9.782  -3.546  12.079  1.00 94.25           H
ATOM    503  CD2 LEU A  51      11.164  -4.339   9.854  1.00 94.25           C
ATOM    504 1HD2 LEU A  51      10.645  -3.764   9.087  1.00 94.25           H
ATOM    505 2HD2 LEU A  51      12.031  -4.832   9.414  1.00 94.25           H
ATOM    506 3HD2 LEU A  51      10.489  -5.089  10.264  1.00 94.25           H
ATOM    507  HN  LEU A  51      14.520  -3.527  11.467  1.00 94.25           H
ATOM    508  N   PRO A  52      15.491  -1.079   9.827  1.00 95.88           N
ATOM    509  CA  PRO A  52      16.157   0.147   9.380  1.00 95.88           C
ATOM    510  C   PRO A  52      16.865  -0.035   8.047  1.00 95.88           C
ATOM    511  O   PRO A  52      16.705   0.780   7.139  1.00 95.88           O
ATOM    512  HA  PRO A  52      15.421   0.931   9.207  1.00 95.88           H
ATOM    513  CB  PRO A  52      17.143   0.456  10.509  1.00 95.88           C
ATOM    514 1HB  PRO A  52      18.120   0.012  10.320  1.00 95.88           H
ATOM    515 2HB  PRO A  52      17.297   1.529  10.624  1.00 95.88           H
ATOM    516  CG  PRO A  52      16.475  -0.152  11.736  1.00 95.88           C
ATOM    517 1HG  PRO A  52      17.191  -0.330  12.540  1.00 95.88           H
ATOM    518 2HG  PRO A  52      15.709   0.504  12.148  1.00 95.88           H
ATOM    519  CD  PRO A  52      15.889  -1.447  11.198  1.00 95.88           C
ATOM    520 1HD  PRO A  52      16.622  -2.254  11.199  1.00 95.88           H
ATOM    521 2HD  PRO A  52      15.043  -1.788  11.795  1.00 95.88           H
ATOM    522  N   PRO A  53      17.661  -1.102   7.898  1.00 96.02           N
ATOM    523  CA  PRO A  53      18.459  -1.284   6.683  1.00 96.02           C
ATOM    524  C   PRO A  53      17.598  -1.582   5.466  1.00 96.02           C
ATOM    525  O   PRO A  53      17.917  -1.157   4.357  1.00 96.02           O
ATOM    526  HA  PRO A  53      18.988  -0.363   6.438  1.00 96.02           H
ATOM    527  CB  PRO A  53      19.381  -2.456   7.027  1.00 96.02           C
ATOM    528 1HB  PRO A  53      19.606  -3.061   6.148  1.00 96.02           H
ATOM    529 2HB  PRO A  53      20.334  -2.113   7.429  1.00 96.02           H
ATOM    530  CG  PRO A  53      18.600  -3.235   8.046  1.00 96.02           C
ATOM    531 1HG  PRO A  53      17.906  -3.927   7.568  1.00 96.02           H
ATOM    532 2HG  PRO A  53      19.260  -3.831   8.677  1.00 96.02           H
ATOM    533  CD  PRO A  53      17.865  -2.205   8.854  1.00 96.02           C
ATOM    534 1HD  PRO A  53      16.918  -2.591   9.231  1.00 96.02           H
ATOM    535 2HD  PRO A  53      18.446  -1.884   9.719  1.00 96.02           H
ATOM    536  N   LEU A  54      16.519  -2.311   5.708  1.00 94.45           N
ATOM    537  CA  LEU A  54      15.637  -2.723   4.630  1.00 94.45           C
ATOM    538  C   LEU A  54      14.925  -1.494   4.062  1.00 94.45           C
ATOM    539  O   LEU A  54      14.781  -1.362   2.847  1.00 94.45           O
ATOM    540  HA  LEU A  54      16.258  -3.156   3.846  1.00 94.45           H
ATOM    541  CB  LEU A  54      14.683  -3.820   5.108  1.00 94.45           C
ATOM    542 1HB  LEU A  54      14.153  -3.456   5.988  1.00 94.45           H
ATOM    543 2HB  LEU A  54      13.936  -3.988   4.332  1.00 94.45           H
ATOM    544  CG  LEU A  54      15.327  -5.164   5.456  1.00 94.45           C
ATOM    545  HG  LEU A  54      16.032  -5.004   6.271  1.00 94.45           H
ATOM    546  CD1 LEU A  54      14.279  -6.161   5.954  1.00 94.45           C
ATOM    547 1HD1 LEU A  54      13.795  -5.764   6.847  1.00 94.45           H
ATOM    548 2HD1 LEU A  54      13.532  -6.323   5.177  1.00 94.45           H
ATOM    549 3HD1 LEU A  54      14.764  -7.108   6.195  1.00 94.45           H
ATOM    550  CD2 LEU A  54      16.123  -5.714   4.271  1.00 94.45           C
ATOM    551 1HD2 LEU A  54      15.457  -5.855   3.420  1.00 94.45           H
ATOM    552 2HD2 LEU A  54      16.910  -5.008   4.003  1.00 94.45           H
ATOM    553 3HD2 LEU A  54      16.570  -6.669   4.545  1.00 94.45           H
ATOM    554  HN  LEU A  54      16.245  -2.619   6.620  1.00 94.45           H
ATOM    555  N   TYR A  55      14.498  -0.626   4.967  1.00 94.72           N
ATOM    556  CA  TYR A  55      13.763   0.564   4.574  1.00 94.72           C
ATOM    557  C   TYR A  55      14.653   1.519   3.776  1.00 94.72           C
ATOM    558  O   TYR A  55      14.202   2.131   2.808  1.00 94.72           O
ATOM    559  HA  TYR A  55      12.926   0.252   3.949  1.00 94.72           H
ATOM    560  CB  TYR A  55      13.340   1.248   5.876  1.00 94.72           C
ATOM    561 1HB  TYR A  55      14.192   1.271   6.555  1.00 94.72           H
ATOM    562 2HB  TYR A  55      13.076   2.284   5.661  1.00 94.72           H
ATOM    563  CG  TYR A  55      12.162   0.572   6.580  1.00 94.72           C
ATOM    564  CD1 TYR A  55      11.622  -0.587   6.061  1.00 94.72           C
ATOM    565  HD1 TYR A  55      12.034  -1.021   5.150  1.00 94.72           H
ATOM    566  CD2 TYR A  55      11.640   1.121   7.733  1.00 94.72           C
ATOM    567  HD2 TYR A  55      12.067   2.036   8.143  1.00 94.72           H
ATOM    568  CE1 TYR A  55      10.513  -1.224   6.724  1.00 94.72           C
ATOM    569  HE1 TYR A  55      10.077  -2.140   6.325  1.00 94.72           H
ATOM    570  CE2 TYR A  55      10.531   0.484   8.396  1.00 94.72           C
ATOM    571  HE2 TYR A  55      10.109   0.907   9.307  1.00 94.72           H
ATOM    572  CZ  TYR A  55      10.023  -0.657   7.858  1.00 94.72           C
ATOM    573  OH  TYR A  55       8.976  -1.258   8.484  1.00 94.72           O
ATOM    574  HH  TYR A  55       8.657  -2.038   7.945  1.00 94.72           H
ATOM    575  HN  TYR A  55      14.646  -0.725   5.951  1.00 94.72           H
ATOM    576  N   TRP A  56      15.900   1.618   4.211  1.00 93.16           N
ATOM    577  CA  TRP A  56      16.867   2.460   3.527  1.00 93.16           C
ATOM    578  C   TRP A  56      17.067   1.901   2.117  1.00 93.16           C
ATOM    579  O   TRP A  56      17.123   2.658   1.148  1.00 93.16           O
ATOM    580  HA  TRP A  56      16.454   3.467   3.475  1.00 93.16           H
ATOM    581  CB  TRP A  56      18.171   2.555   4.323  1.00 93.16           C
ATOM    582 1HB  TRP A  56      18.391   1.579   4.757  1.00 93.16           H
ATOM    583 2HB  TRP A  56      18.986   2.790   3.638  1.00 93.16           H
ATOM    584  CG  TRP A  56      18.144   3.600   5.440  1.00 93.16           C
ATOM    585  CD1 TRP A  56      18.256   3.400   6.760  1.00 93.16           C
ATOM    586  HD1 TRP A  56      18.386   2.422   7.223  1.00 93.16           H
ATOM    587  CD2 TRP A  56      17.990   5.026   5.279  1.00 93.16           C
ATOM    588  NE1 TRP A  56      18.185   4.587   7.459  1.00 93.16           N
ATOM    589  HE1 TRP A  56      18.243   4.694   8.452  1.00 93.16           H
ATOM    590  CE2 TRP A  56      18.019   5.608   6.530  1.00 93.16           C
ATOM    591  CE3 TRP A  56      17.833   5.799   4.115  1.00 93.16           C
ATOM    592  HE3 TRP A  56      17.807   5.363   3.116  1.00 93.16           H
ATOM    593  CZ2 TRP A  56      17.895   6.987   6.737  1.00 93.16           C
ATOM    594  HZ2 TRP A  56      17.921   7.422   7.736  1.00 93.16           H
ATOM    595  CZ3 TRP A  56      17.711   7.175   4.339  1.00 93.16           C
ATOM    596  HZ3 TRP A  56      17.586   7.821   3.470  1.00 93.16           H
ATOM    597  CH2 TRP A  56      17.737   7.776   5.592  1.00 93.16           C
ATOM    598  HH2 TRP A  56      17.635   8.858   5.682  1.00 93.16           H
ATOM    599  HN  TRP A  56      16.252   1.136   5.013  1.00 93.16           H
ATOM    600  N   LEU A  57      17.169   0.582   2.046  1.00 93.46           N
ATOM    601  CA  LEU A  57      17.377  -0.085   0.772  1.00 93.46           C
ATOM    602  C   LEU A  57      16.205   0.228  -0.160  1.00 93.46           C
ATOM    603  O   LEU A  57      16.407   0.652  -1.297  1.00 93.46           O
ATOM    604  HA  LEU A  57      18.286   0.326   0.333  1.00 93.46           H
ATOM    605  CB  LEU A  57      17.613  -1.582   0.984  1.00 93.46           C
ATOM    606 1HB  LEU A  57      18.484  -1.705   1.627  1.00 93.46           H
ATOM    607 2HB  LEU A  57      16.758  -1.991   1.522  1.00 93.46           H
ATOM    608  CG  LEU A  57      17.828  -2.412  -0.283  1.00 93.46           C
ATOM    609  HG  LEU A  57      16.990  -2.232  -0.956  1.00 93.46           H
ATOM    610  CD1 LEU A  57      19.098  -1.976  -1.016  1.00 93.46           C
ATOM    611 1HD1 LEU A  57      19.013  -0.926  -1.296  1.00 93.46           H
ATOM    612 2HD1 LEU A  57      19.959  -2.108  -0.361  1.00 93.46           H
ATOM    613 3HD1 LEU A  57      19.227  -2.582  -1.912  1.00 93.46           H
ATOM    614  CD2 LEU A  57      17.837  -3.908   0.037  1.00 93.46           C
ATOM    615 1HD2 LEU A  57      18.642  -4.125   0.738  1.00 93.46           H
ATOM    616 2HD2 LEU A  57      16.882  -4.190   0.482  1.00 93.46           H
ATOM    617 3HD2 LEU A  57      17.991  -4.475  -0.881  1.00 93.46           H
ATOM    618  HN  LEU A  57      17.111  -0.026   2.837  1.00 93.46           H
ATOM    619  N   VAL A  58      15.005   0.006   0.356  1.00 95.20           N
ATOM    620  CA  VAL A  58      13.803   0.188  -0.440  1.00 95.20           C
ATOM    621  C   VAL A  58      13.727   1.640  -0.916  1.00 95.20           C
ATOM    622  O   VAL A  58      13.401   1.902  -2.073  1.00 95.20           O
ATOM    623  HA  VAL A  58      13.883  -0.463  -1.311  1.00 95.20           H
ATOM    624  CB  VAL A  58      12.574  -0.244   0.362  1.00 95.20           C
ATOM    625  HB  VAL A  58      12.580   0.303   1.305  1.00 95.20           H
ATOM    626  CG1 VAL A  58      11.283   0.112  -0.379  1.00 95.20           C
ATOM    627 1HG1 VAL A  58      11.238   1.190  -0.534  1.00 95.20           H
ATOM    628 2HG1 VAL A  58      11.266  -0.395  -1.344  1.00 95.20           H
ATOM    629 3HG1 VAL A  58      10.425  -0.206   0.214  1.00 95.20           H
ATOM    630  CG2 VAL A  58      12.627  -1.738   0.685  1.00 95.20           C
ATOM    631 1HG2 VAL A  58      12.657  -2.310  -0.243  1.00 95.20           H
ATOM    632 2HG2 VAL A  58      13.520  -1.952   1.272  1.00 95.20           H
ATOM    633 3HG2 VAL A  58      11.741  -2.019   1.255  1.00 95.20           H
ATOM    634  HN  VAL A  58      14.847  -0.293   1.297  1.00 95.20           H
ATOM    635  N   PHE A  59      14.032   2.546   0.001  1.00 96.14           N
ATOM    636  CA  PHE A  59      13.956   3.967  -0.296  1.00 96.14           C
ATOM    637  C   PHE A  59      14.868   4.331  -1.470  1.00 96.14           C
ATOM    638  O   PHE A  59      14.425   4.953  -2.434  1.00 96.14           O
ATOM    639  HA  PHE A  59      12.922   4.187  -0.560  1.00 96.14           H
ATOM    640  CB  PHE A  59      14.431   4.711   0.953  1.00 96.14           C
ATOM    641 1HB  PHE A  59      13.719   4.537   1.760  1.00 96.14           H
ATOM    642 2HB  PHE A  59      15.384   4.291   1.274  1.00 96.14           H
ATOM    643  CG  PHE A  59      14.596   6.219   0.754  1.00 96.14           C
ATOM    644  CD1 PHE A  59      15.837   6.775   0.762  1.00 96.14           C
ATOM    645  HD1 PHE A  59      16.715   6.145   0.911  1.00 96.14           H
ATOM    646  CD2 PHE A  59      13.501   7.004   0.569  1.00 96.14           C
ATOM    647  HD2 PHE A  59      12.506   6.559   0.563  1.00 96.14           H
ATOM    648  CE1 PHE A  59      15.990   8.174   0.578  1.00 96.14           C
ATOM    649  HE1 PHE A  59      16.985   8.619   0.584  1.00 96.14           H
ATOM    650  CE2 PHE A  59      13.653   8.404   0.385  1.00 96.14           C
ATOM    651  HE2 PHE A  59      12.776   9.033   0.236  1.00 96.14           H
ATOM    652  CZ  PHE A  59      14.895   8.959   0.393  1.00 96.14           C
ATOM    653  HZ  PHE A  59      15.012  10.034   0.251  1.00 96.14           H
ATOM    654  HN  PHE A  59      14.327   2.324   0.930  1.00 96.14           H
ATOM    655  N   ILE A  60      16.124   3.928  -1.349  1.00 93.95           N
ATOM    656  CA  ILE A  60      17.140   4.351  -2.297  1.00 93.95           C
ATOM    657  C   ILE A  60      16.771   3.843  -3.693  1.00 93.95           C
ATOM    658  O   ILE A  60      16.726   4.618  -4.647  1.00 93.95           O
ATOM    659  HA  ILE A  60      17.138   5.440  -2.315  1.00 93.95           H
ATOM    660  CB  ILE A  60      18.528   3.908  -1.829  1.00 93.95           C
ATOM    661  HB  ILE A  60      18.479   2.851  -1.566  1.00 93.95           H
ATOM    662  CG1 ILE A  60      18.950   4.668  -0.570  1.00 93.95           C
ATOM    663 1HG1 ILE A  60      19.184   5.701  -0.826  1.00 93.95           H
ATOM    664 2HG1 ILE A  60      18.121   4.695   0.137  1.00 93.95           H
ATOM    665  CG2 ILE A  60      19.556   4.046  -2.954  1.00 93.95           C
ATOM    666 1HG2 ILE A  60      19.257   3.424  -3.797  1.00 93.95           H
ATOM    667 2HG2 ILE A  60      19.610   5.088  -3.271  1.00 93.95           H
ATOM    668 3HG2 ILE A  60      20.534   3.725  -2.594  1.00 93.95           H
ATOM    669  CD1 ILE A  60      20.166   4.011   0.086  1.00 93.95           C
ATOM    670 1HD1 ILE A  60      19.920   2.986   0.362  1.00 93.95           H
ATOM    671 2HD1 ILE A  60      21.000   4.007  -0.617  1.00 93.95           H
ATOM    672 3HD1 ILE A  60      20.445   4.571   0.978  1.00 93.95           H
ATOM    673  HN  ILE A  60      16.450   3.325  -0.621  1.00 93.95           H
ATOM    674  N   VAL A  61      16.517   2.545  -3.768  1.00 94.08           N
ATOM    675  CA  VAL A  61      16.284   1.901  -5.049  1.00 94.08           C
ATOM    676  C   VAL A  61      14.979   2.428  -5.649  1.00 94.08           C
ATOM    677  O   VAL A  61      14.913   2.718  -6.843  1.00 94.08           O
ATOM    678  HA  VAL A  61      17.108   2.172  -5.709  1.00 94.08           H
ATOM    679  CB  VAL A  61      16.293   0.380  -4.880  1.00 94.08           C
ATOM    680  HB  VAL A  61      15.532   0.120  -4.144  1.00 94.08           H
ATOM    681  CG1 VAL A  61      15.935  -0.320  -6.192  1.00 94.08           C
ATOM    682 1HG1 VAL A  61      14.940  -0.010  -6.510  1.00 94.08           H
ATOM    683 2HG1 VAL A  61      16.662  -0.049  -6.958  1.00 94.08           H
ATOM    684 3HG1 VAL A  61      15.949  -1.400  -6.043  1.00 94.08           H
ATOM    685  CG2 VAL A  61      17.644  -0.104  -4.350  1.00 94.08           C
ATOM    686 1HG2 VAL A  61      18.430   0.174  -5.051  1.00 94.08           H
ATOM    687 2HG2 VAL A  61      17.841   0.356  -3.382  1.00 94.08           H
ATOM    688 3HG2 VAL A  61      17.623  -1.189  -4.238  1.00 94.08           H
ATOM    689  HN  VAL A  61      16.470   1.938  -2.975  1.00 94.08           H
ATOM    690  N   GLY A  62      13.972   2.535  -4.795  1.00 95.57           N
ATOM    691  CA  GLY A  62      12.640   2.894  -5.249  1.00 95.57           C
ATOM    692  C   GLY A  62      12.595   4.349  -5.722  1.00 95.57           C
ATOM    693  O   GLY A  62      11.982   4.655  -6.743  1.00 95.57           O
ATOM    694 1HA  GLY A  62      12.339   2.234  -6.062  1.00 95.57           H
ATOM    695 2HA  GLY A  62      11.924   2.749  -4.439  1.00 95.57           H
ATOM    696  HN  GLY A  62      14.056   2.382  -3.810  1.00 95.57           H
ATOM    697  N   ALA A  63      13.252   5.207  -4.956  1.00 95.43           N
ATOM    698  CA  ALA A  63      13.247   6.630  -5.251  1.00 95.43           C
ATOM    699  C   ALA A  63      13.884   6.865  -6.621  1.00 95.43           C
ATOM    700  O   ALA A  63      13.354   7.619  -7.436  1.00 95.43           O
ATOM    701  HA  ALA A  63      12.208   6.959  -5.281  1.00 95.43           H
ATOM    702  CB  ALA A  63      13.970   7.386  -4.134  1.00 95.43           C
ATOM    703 1HB  ALA A  63      13.461   7.209  -3.187  1.00 95.43           H
ATOM    704 2HB  ALA A  63      14.999   7.033  -4.064  1.00 95.43           H
ATOM    705 3HB  ALA A  63      13.966   8.453  -4.356  1.00 95.43           H
ATOM    706  HN  ALA A  63      13.781   4.945  -4.148  1.00 95.43           H
ATOM    707  N   LEU A  64      15.013   6.204  -6.834  1.00 89.68           N
ATOM    708  CA  LEU A  64      15.731   6.335  -8.091  1.00 89.68           C
ATOM    709  C   LEU A  64      14.864   5.788  -9.227  1.00 89.68           C
ATOM    710  O   LEU A  64      14.728   6.425 -10.271  1.00 89.68           O
ATOM    711  HA  LEU A  64      15.896   7.398  -8.264  1.00 89.68           H
ATOM    712  CB  LEU A  64      17.107   5.673  -7.994  1.00 89.68           C
ATOM    713 1HB  LEU A  64      16.973   4.654  -7.631  1.00 89.68           H
ATOM    714 2HB  LEU A  64      17.526   5.602  -8.998  1.00 89.68           H
ATOM    715  CG  LEU A  64      18.126   6.375  -7.094  1.00 89.68           C
ATOM    716  HG  LEU A  64      17.677   6.511  -6.110  1.00 89.68           H
ATOM    717  CD1 LEU A  64      19.376   5.512  -6.905  1.00 89.68           C
ATOM    718 1HD1 LEU A  64      19.097   4.565  -6.444  1.00 89.68           H
ATOM    719 2HD1 LEU A  64      19.837   5.323  -7.874  1.00 89.68           H
ATOM    720 3HD1 LEU A  64      20.084   6.035  -6.262  1.00 89.68           H
ATOM    721  CD2 LEU A  64      18.466   7.766  -7.632  1.00 89.68           C
ATOM    722 1HD2 LEU A  64      18.888   7.675  -8.633  1.00 89.68           H
ATOM    723 2HD2 LEU A  64      17.561   8.371  -7.672  1.00 89.68           H
ATOM    724 3HD2 LEU A  64      19.193   8.243  -6.974  1.00 89.68           H
ATOM    725  HN  LEU A  64      15.436   5.591  -6.168  1.00 89.68           H
ATOM    726  N   GLY A  65      14.301   4.613  -8.986  1.00 93.10           N
ATOM    727  CA  GLY A  65      13.579   3.902 -10.027  1.00 93.10           C
ATOM    728  C   GLY A  65      12.344   4.688 -10.473  1.00 93.10           C
ATOM    729  O   GLY A  65      12.154   4.928 -11.664  1.00 93.10           O
ATOM    730 1HA  GLY A  65      14.235   3.734 -10.881  1.00 93.10           H
ATOM    731 2HA  GLY A  65      13.277   2.921  -9.660  1.00 93.10           H
ATOM    732  HN  GLY A  65      14.332   4.149  -8.101  1.00 93.10           H
ATOM    733  N   ASN A  66      11.537   5.066  -9.493  1.00 90.95           N
ATOM    734  CA  ASN A  66      10.260   5.699  -9.776  1.00 90.95           C
ATOM    735  C   ASN A  66      10.506   7.089 -10.369  1.00 90.95           C
ATOM    736  O   ASN A  66       9.765   7.534 -11.243  1.00 90.95           O
ATOM    737  HA  ASN A  66       9.758   5.031 -10.476  1.00 90.95           H
ATOM    738  CB  ASN A  66       9.434   5.869  -8.500  1.00 90.95           C
ATOM    739 1HB  ASN A  66      10.074   6.224  -7.692  1.00 90.95           H
ATOM    740 2HB  ASN A  66       8.668   6.628  -8.657  1.00 90.95           H
ATOM    741  CG  ASN A  66       8.775   4.549  -8.094  1.00 90.95           C
ATOM    742  OD1 ASN A  66       7.877   4.046  -8.749  1.00 90.95           O
ATOM    743  ND2 ASN A  66       9.270   4.018  -6.979  1.00 90.95           N
ATOM    744 1HD2 ASN A  66      10.007   4.482  -6.489  1.00 90.95           H
ATOM    745 2HD2 ASN A  66       8.904   3.154  -6.632  1.00 90.95           H
ATOM    746  HN  ASN A  66      11.742   4.946  -8.521  1.00 90.95           H
ATOM    747  N   SER A  67      11.549   7.734  -9.868  1.00 91.45           N
ATOM    748  CA  SER A  67      11.943   9.034 -10.385  1.00 91.45           C
ATOM    749  C   SER A  67      12.270   8.926 -11.876  1.00 91.45           C
ATOM    750  O   SER A  67      11.933   9.817 -12.654  1.00 91.45           O
ATOM    751  HA  SER A  67      11.080   9.681 -10.228  1.00 91.45           H
ATOM    752  CB  SER A  67      13.144   9.591  -9.617  1.00 91.45           C
ATOM    753 1HB  SER A  67      13.978   8.894  -9.694  1.00 91.45           H
ATOM    754 2HB  SER A  67      13.465  10.526 -10.076  1.00 91.45           H
ATOM    755  OG  SER A  67      12.840   9.816  -8.243  1.00 91.45           O
ATOM    756  HG  SER A  67      13.368   9.190  -7.669  1.00 91.45           H
ATOM    757  HN  SER A  67      12.119   7.385  -9.124  1.00 91.45           H
ATOM    758  N   LEU A  68      12.923   7.829 -12.228  1.00 85.50           N
ATOM    759  CA  LEU A  68      13.301   7.594 -13.611  1.00 85.50           C
ATOM    760  C   LEU A  68      12.039   7.387 -14.451  1.00 85.50           C
ATOM    761  O   LEU A  68      11.939   7.897 -15.566  1.00 85.50           O
ATOM    762  HA  LEU A  68      13.809   8.490 -13.968  1.00 85.50           H
ATOM    763  CB  LEU A  68      14.299   6.438 -13.706  1.00 85.50           C
ATOM    764 1HB  LEU A  68      15.114   6.630 -13.008  1.00 85.50           H
ATOM    765 2HB  LEU A  68      13.802   5.527 -13.373  1.00 85.50           H
ATOM    766  CG  LEU A  68      14.899   6.182 -15.090  1.00 85.50           C
ATOM    767  HG  LEU A  68      14.083   6.120 -15.810  1.00 85.50           H
ATOM    768  CD1 LEU A  68      15.796   7.344 -15.522  1.00 85.50           C
ATOM    769 1HD1 LEU A  68      15.208   8.261 -15.560  1.00 85.50           H
ATOM    770 2HD1 LEU A  68      16.608   7.462 -14.805  1.00 85.50           H
ATOM    771 3HD1 LEU A  68      16.209   7.136 -16.509  1.00 85.50           H
ATOM    772  CD2 LEU A  68      15.638   4.843 -15.127  1.00 85.50           C
ATOM    773 1HD2 LEU A  68      16.444   4.852 -14.393  1.00 85.50           H
ATOM    774 2HD2 LEU A  68      14.942   4.037 -14.893  1.00 85.50           H
ATOM    775 3HD2 LEU A  68      16.055   4.686 -16.122  1.00 85.50           H
ATOM    776  HN  LEU A  68      13.194   7.109 -11.588  1.00 85.50           H
ATOM    777  N   VAL A  69      11.105   6.636 -13.884  1.00 88.69           N
ATOM    778  CA  VAL A  69       9.861   6.342 -14.573  1.00 88.69           C
ATOM    779  C   VAL A  69       9.161   7.653 -14.937  1.00 88.69           C
ATOM    780  O   VAL A  69       8.765   7.852 -16.084  1.00 88.69           O
ATOM    781  HA  VAL A  69      10.111   5.811 -15.492  1.00 88.69           H
ATOM    782  CB  VAL A  69       8.993   5.419 -13.715  1.00 88.69           C
ATOM    783  HB  VAL A  69       8.905   5.867 -12.725  1.00 88.69           H
ATOM    784  CG1 VAL A  69       7.584   5.292 -14.299  1.00 88.69           C
ATOM    785 1HG1 VAL A  69       7.117   6.275 -14.338  1.00 88.69           H
ATOM    786 2HG1 VAL A  69       7.645   4.877 -15.306  1.00 88.69           H
ATOM    787 3HG1 VAL A  69       6.989   4.631 -13.670  1.00 88.69           H
ATOM    788  CG2 VAL A  69       9.646   4.046 -13.553  1.00 88.69           C
ATOM    789 1HG2 VAL A  69       9.778   3.588 -14.533  1.00 88.69           H
ATOM    790 2HG2 VAL A  69      10.617   4.160 -13.071  1.00 88.69           H
ATOM    791 3HG2 VAL A  69       9.008   3.410 -12.939  1.00 88.69           H
ATOM    792  HN  VAL A  69      11.189   6.233 -12.973  1.00 88.69           H
ATOM    793  N   ILE A  70       9.031   8.514 -13.938  1.00 89.19           N
ATOM    794  CA  ILE A  70       8.314   9.765 -14.117  1.00 89.19           C
ATOM    795  C   ILE A  70       8.989  10.581 -15.221  1.00 89.19           C
ATOM    796  O   ILE A  70       8.314  11.169 -16.065  1.00 89.19           O
ATOM    797  HA  ILE A  70       7.303   9.519 -14.439  1.00 89.19           H
ATOM    798  CB  ILE A  70       8.198  10.511 -12.786  1.00 89.19           C
ATOM    799  HB  ILE A  70       9.191  10.574 -12.342  1.00 89.19           H
ATOM    800  CG1 ILE A  70       7.311   9.743 -11.803  1.00 89.19           C
ATOM    801 1HG1 ILE A  70       6.266   9.841 -12.097  1.00 89.19           H
ATOM    802 2HG1 ILE A  70       7.554   8.681 -11.842  1.00 89.19           H
ATOM    803  CG2 ILE A  70       7.707  11.944 -13.001  1.00 89.19           C
ATOM    804 1HG2 ILE A  70       8.411  12.477 -13.640  1.00 89.19           H
ATOM    805 2HG2 ILE A  70       6.727  11.924 -13.478  1.00 89.19           H
ATOM    806 3HG2 ILE A  70       7.633  12.451 -12.040  1.00 89.19           H
ATOM    807  CD1 ILE A  70       7.496  10.263 -10.376  1.00 89.19           C
ATOM    808 1HD1 ILE A  70       8.537  10.140 -10.077  1.00 89.19           H
ATOM    809 2HD1 ILE A  70       7.229  11.319 -10.337  1.00 89.19           H
ATOM    810 3HD1 ILE A  70       6.855   9.700  -9.698  1.00 89.19           H
ATOM    811  HN  ILE A  70       9.404   8.368 -13.022  1.00 89.19           H
ATOM    812  N   LEU A  71      10.314  10.590 -15.181  1.00 83.87           N
ATOM    813  CA  LEU A  71      11.085  11.406 -16.103  1.00 83.87           C
ATOM    814  C   LEU A  71      10.863  10.903 -17.531  1.00 83.87           C
ATOM    815  O   LEU A  71      10.720  11.698 -18.458  1.00 83.87           O
ATOM    816  HA  LEU A  71      10.705  12.425 -16.034  1.00 83.87           H
ATOM    817  CB  LEU A  71      12.556  11.442 -15.686  1.00 83.87           C
ATOM    818 1HB  LEU A  71      12.609  11.741 -14.639  1.00 83.87           H
ATOM    819 2HB  LEU A  71      12.956  10.430 -15.749  1.00 83.87           H
ATOM    820  CG  LEU A  71      13.462  12.369 -16.498  1.00 83.87           C
ATOM    821  HG  LEU A  71      12.832  13.084 -17.028  1.00 83.87           H
ATOM    822  CD1 LEU A  71      14.386  13.174 -15.582  1.00 83.87           C
ATOM    823 1HD1 LEU A  71      13.786  13.779 -14.902  1.00 83.87           H
ATOM    824 2HD1 LEU A  71      15.011  12.492 -15.007  1.00 83.87           H
ATOM    825 3HD1 LEU A  71      15.019  13.825 -16.186  1.00 83.87           H
ATOM    826  CD2 LEU A  71      14.243  11.586 -17.555  1.00 83.87           C
ATOM    827 1HD2 LEU A  71      14.862  10.833 -17.066  1.00 83.87           H
ATOM    828 2HD2 LEU A  71      13.545  11.096 -18.234  1.00 83.87           H
ATOM    829 3HD2 LEU A  71      14.878  12.269 -18.118  1.00 83.87           H
ATOM    830  HN  LEU A  71      10.857  10.054 -14.535  1.00 83.87           H
ATOM    831  N   VAL A  72      10.841   9.584 -17.663  1.00 83.94           N
ATOM    832  CA  VAL A  72      10.691   8.965 -18.969  1.00 83.94           C
ATOM    833  C   VAL A  72       9.343   9.372 -19.569  1.00 83.94           C
ATOM    834  O   VAL A  72       9.268   9.745 -20.739  1.00 83.94           O
ATOM    835  HA  VAL A  72      11.488   9.346 -19.607  1.00 83.94           H
ATOM    836  CB  VAL A  72      10.860   7.449 -18.852  1.00 83.94           C
ATOM    837  HB  VAL A  72      10.190   7.097 -18.068  1.00 83.94           H
ATOM    838  CG1 VAL A  72      10.466   6.751 -20.155  1.00 83.94           C
ATOM    839 1HG1 VAL A  72       9.423   6.970 -20.383  1.00 83.94           H
ATOM    840 2HG1 VAL A  72      11.098   7.112 -20.966  1.00 83.94           H
ATOM    841 3HG1 VAL A  72      10.596   5.675 -20.044  1.00 83.94           H
ATOM    842  CG2 VAL A  72      12.290   7.087 -18.447  1.00 83.94           C
ATOM    843 1HG2 VAL A  72      12.986   7.459 -19.198  1.00 83.94           H
ATOM    844 2HG2 VAL A  72      12.521   7.540 -17.482  1.00 83.94           H
ATOM    845 3HG2 VAL A  72      12.383   6.004 -18.371  1.00 83.94           H
ATOM    846  HN  VAL A  72      10.923   8.945 -16.899  1.00 83.94           H
ATOM    847  N   TYR A  73       8.313   9.286 -18.741  1.00 80.90           N
ATOM    848  CA  TYR A  73       6.964   9.585 -19.192  1.00 80.90           C
ATOM    849  C   TYR A  73       6.816  11.070 -19.532  1.00 80.90           C
ATOM    850  O   TYR A  73       6.102  11.428 -20.466  1.00 80.90           O
ATOM    851  HA  TYR A  73       6.769   8.994 -20.086  1.00 80.90           H
ATOM    852  CB  TYR A  73       6.043   9.250 -18.017  1.00 80.90           C
ATOM    853 1HB  TYR A  73       6.608   9.336 -17.089  1.00 80.90           H
ATOM    854 2HB  TYR A  73       5.243   9.989 -17.973  1.00 80.90           H
ATOM    855  CG  TYR A  73       5.423   7.853 -18.092  1.00 80.90           C
ATOM    856  CD1 TYR A  73       4.492   7.563 -19.068  1.00 80.90           C
ATOM    857  HD1 TYR A  73       4.199   8.328 -19.787  1.00 80.90           H
ATOM    858  CD2 TYR A  73       5.795   6.884 -17.182  1.00 80.90           C
ATOM    859  HD2 TYR A  73       6.530   7.113 -16.411  1.00 80.90           H
ATOM    860  CE1 TYR A  73       3.909   6.248 -19.139  1.00 80.90           C
ATOM    861  HE1 TYR A  73       3.172   6.005 -19.905  1.00 80.90           H
ATOM    862  CE2 TYR A  73       5.211   5.569 -17.253  1.00 80.90           C
ATOM    863  HE2 TYR A  73       5.495   4.794 -16.541  1.00 80.90           H
ATOM    864  CZ  TYR A  73       4.297   5.316 -18.228  1.00 80.90           C
ATOM    865  OH  TYR A  73       3.746   4.074 -18.294  1.00 80.90           O
ATOM    866  HH  TYR A  73       3.148   4.008 -19.093  1.00 80.90           H
ATOM    867  HN  TYR A  73       8.388   9.018 -17.781  1.00 80.90           H
ATOM    868  N   TRP A  74       7.504  11.893 -18.755  1.00 70.50           N
ATOM    869  CA  TRP A  74       7.352  13.334 -18.870  1.00 70.50           C
ATOM    870  C   TRP A  74       7.936  13.765 -20.217  1.00 70.50           C
ATOM    871  O   TRP A  74       7.286  14.478 -20.980  1.00 70.50           O
ATOM    872  HA  TRP A  74       6.286  13.560 -18.837  1.00 70.50           H
ATOM    873  CB  TRP A  74       7.997  14.051 -17.682  1.00 70.50           C
ATOM    874 1HB  TRP A  74       7.674  13.567 -16.760  1.00 70.50           H
ATOM    875 2HB  TRP A  74       9.078  13.931 -17.743  1.00 70.50           H
ATOM    876  CG  TRP A  74       7.666  15.542 -17.601  1.00 70.50           C
ATOM    877  CD1 TRP A  74       8.327  16.565 -18.161  1.00 70.50           C
ATOM    878  HD1 TRP A  74       9.224  16.456 -18.771  1.00 70.50           H
ATOM    879  CD2 TRP A  74       6.559  16.140 -16.895  1.00 70.50           C
ATOM    880  NE1 TRP A  74       7.730  17.774 -17.867  1.00 70.50           N
ATOM    881  HE1 TRP A  74       8.038  18.676 -18.170  1.00 70.50           H
ATOM    882  CE2 TRP A  74       6.620  17.508 -17.073  1.00 70.50           C
ATOM    883  CE3 TRP A  74       5.540  15.546 -16.130  1.00 70.50           C
ATOM    884  HE3 TRP A  74       5.470  14.469 -15.975  1.00 70.50           H
ATOM    885  CZ2 TRP A  74       5.691  18.395 -16.517  1.00 70.50           C
ATOM    886  HZ2 TRP A  74       5.762  19.472 -16.673  1.00 70.50           H
ATOM    887  CZ3 TRP A  74       4.619  16.447 -15.582  1.00 70.50           C
ATOM    888  HZ3 TRP A  74       3.808  16.038 -14.980  1.00 70.50           H
ATOM    889  CH2 TRP A  74       4.667  17.826 -15.752  1.00 70.50           C
ATOM    890  HH2 TRP A  74       3.910  18.460 -15.291  1.00 70.50           H
ATOM    891  HN  TRP A  74       8.155  11.592 -18.058  1.00 70.50           H
ATOM    892  N   TYR A  75       9.156  13.313 -20.469  1.00 68.95           N
ATOM    893  CA  TYR A  75       9.950  13.868 -21.552  1.00 68.95           C
ATOM    894  C   TYR A  75       9.743  13.076 -22.845  1.00 68.95           C
ATOM    895  O   TYR A  75       9.807  13.638 -23.937  1.00 68.95           O
ATOM    896  HA  TYR A  75       9.631  14.898 -21.710  1.00 68.95           H
ATOM    897  CB  TYR A  75      11.410  13.734 -21.114  1.00 68.95           C
ATOM    898 1HB  TYR A  75      11.528  12.807 -20.553  1.00 68.95           H
ATOM    899 2HB  TYR A  75      12.039  13.651 -22.001  1.00 68.95           H
ATOM    900  CG  TYR A  75      11.912  14.899 -20.258  1.00 68.95           C
ATOM    901  CD1 TYR A  75      12.385  16.046 -20.863  1.00 68.95           C
ATOM    902  HD1 TYR A  75      12.401  16.122 -21.950  1.00 68.95           H
ATOM    903  CD2 TYR A  75      11.892  14.802 -18.882  1.00 68.95           C
ATOM    904  HD2 TYR A  75      11.519  13.896 -18.404  1.00 68.95           H
ATOM    905  CE1 TYR A  75      12.858  17.142 -20.057  1.00 68.95           C
ATOM    906  HE1 TYR A  75      13.234  18.053 -20.522  1.00 68.95           H
ATOM    907  CE2 TYR A  75      12.365  15.898 -18.076  1.00 68.95           C
ATOM    908  HE2 TYR A  75      12.355  15.835 -16.988  1.00 68.95           H
ATOM    909  CZ  TYR A  75      12.824  17.014 -18.704  1.00 68.95           C
ATOM    910  OH  TYR A  75      13.270  18.049 -17.943  1.00 68.95           O
ATOM    911  HH  TYR A  75      13.168  17.830 -16.973  1.00 68.95           H
ATOM    912  HN  TYR A  75       9.600  12.584 -19.949  1.00 68.95           H
ATOM    913  N   CYS A  76       9.501  11.784 -22.678  1.00 68.75           N
ATOM    914  CA  CYS A  76       9.617  10.852 -23.786  1.00 68.75           C
ATOM    915  C   CYS A  76       8.222  10.310 -24.106  1.00 68.75           C
ATOM    916  O   CYS A  76       7.669  10.598 -25.167  1.00 68.75           O
ATOM    917  HA  CYS A  76      10.016  11.416 -24.629  1.00 68.75           H
ATOM    918  CB  CYS A  76      10.609   9.728 -23.478  1.00 68.75           C
ATOM    919 1HB  CYS A  76      11.515  10.143 -23.038  1.00 68.75           H
ATOM    920 2HB  CYS A  76      10.181   9.046 -22.744  1.00 68.75           H
ATOM    921  SG  CYS A  76      11.019   8.818 -25.012  1.00 68.75           S
ATOM    922  HG  CYS A  76       9.838   8.219 -25.138  1.00 68.75           H
ATOM    923  HN  CYS A  76       9.230  11.374 -21.807  1.00 68.75           H
ATOM    924  N   THR A  77       7.694   9.536 -23.170  1.00 61.41           N
ATOM    925  CA  THR A  77       6.516   8.729 -23.443  1.00 61.41           C
ATOM    926  C   THR A  77       5.299   9.625 -23.681  1.00 61.41           C
ATOM    927  O   THR A  77       4.514   9.381 -24.595  1.00 61.41           O
ATOM    928  HA  THR A  77       6.688   8.172 -24.364  1.00 61.41           H
ATOM    929  CB  THR A  77       6.333   7.751 -22.280  1.00 61.41           C
ATOM    930  HB  THR A  77       6.043   8.278 -21.371  1.00 61.41           H
ATOM    931  OG1 THR A  77       7.573   7.052 -22.217  1.00 61.41           O
ATOM    932  HG1 THR A  77       7.681   6.472 -23.025  1.00 61.41           H
ATOM    933  CG2 THR A  77       5.305   6.661 -22.589  1.00 61.41           C
ATOM    934 1HG2 THR A  77       5.630   6.091 -23.459  1.00 61.41           H
ATOM    935 2HG2 THR A  77       4.339   7.121 -22.796  1.00 61.41           H
ATOM    936 3HG2 THR A  77       5.214   5.995 -21.731  1.00 61.41           H
ATOM    937  HN  THR A  77       8.055   9.455 -22.241  1.00 61.41           H
ATOM    938  N   ARG A  78       5.181  10.644 -22.841  1.00 56.79           N
ATOM    939  CA  ARG A  78       3.922  11.355 -22.700  1.00 56.79           C
ATOM    940  C   ARG A  78       2.774  10.365 -22.492  1.00 56.79           C
ATOM    941  O   ARG A  78       2.824   9.239 -22.985  1.00 56.79           O
ATOM    942  HA  ARG A  78       4.057  11.989 -21.823  1.00 56.79           H
ATOM    943  CB  ARG A  78       3.631  12.211 -23.934  1.00 56.79           C
ATOM    944 1HB  ARG A  78       3.559  11.573 -24.815  1.00 56.79           H
ATOM    945 2HB  ARG A  78       2.667  12.705 -23.819  1.00 56.79           H
ATOM    946  CG  ARG A  78       4.726  13.259 -24.145  1.00 56.79           C
ATOM    947 1HG  ARG A  78       4.878  13.821 -23.224  1.00 56.79           H
ATOM    948 2HG  ARG A  78       5.669  12.763 -24.375  1.00 56.79           H
ATOM    949  CD  ARG A  78       4.356  14.217 -25.279  1.00 56.79           C
ATOM    950 1HD  ARG A  78       4.222  13.661 -26.207  1.00 56.79           H
ATOM    951 2HD  ARG A  78       3.407  14.705 -25.059  1.00 56.79           H
ATOM    952  NE  ARG A  78       5.419  15.233 -25.449  1.00 56.79           N
ATOM    953  HE  ARG A  78       6.276  15.104 -24.950  1.00 56.79           H
ATOM    954  CZ  ARG A  78       5.304  16.316 -26.230  1.00 56.79           C
ATOM    955  NH1 ARG A  78       4.179  16.540 -26.922  1.00 56.79           N
ATOM    956 1HH1 ARG A  78       3.416  15.897 -26.857  1.00 56.79           H
ATOM    957 2HH1 ARG A  78       4.101  17.351 -27.502  1.00 56.79           H
ATOM    958  NH2 ARG A  78       6.333  17.172 -26.309  1.00 56.79           N
ATOM    959 1HH2 ARG A  78       6.264  17.985 -26.887  1.00 56.79           H
ATOM    960 2HH2 ARG A  78       7.169  16.997 -25.790  1.00 56.79           H
ATOM    961  HN  ARG A  78       5.925  10.983 -22.266  1.00 56.79           H
ATOM    962  N   VAL A  79       1.767  10.821 -21.762  1.00 71.88           N
ATOM    963  CA  VAL A  79       0.617   9.983 -21.468  1.00 71.88           C
ATOM    964  C   VAL A  79      -0.298   9.932 -22.693  1.00 71.88           C
ATOM    965  O   VAL A  79      -0.996  10.899 -22.992  1.00 71.88           O
ATOM    966  HA  VAL A  79       0.985   8.978 -21.263  1.00 71.88           H
ATOM    967  CB  VAL A  79      -0.094  10.493 -20.212  1.00 71.88           C
ATOM    968  HB  VAL A  79      -0.481  11.489 -20.427  1.00 71.88           H
ATOM    969  CG1 VAL A  79      -1.281   9.596 -19.852  1.00 71.88           C
ATOM    970 1HG1 VAL A  79      -1.993   9.587 -20.678  1.00 71.88           H
ATOM    971 2HG1 VAL A  79      -0.927   8.582 -19.666  1.00 71.88           H
ATOM    972 3HG1 VAL A  79      -1.768   9.981 -18.957  1.00 71.88           H
ATOM    973  CG2 VAL A  79       0.881  10.609 -19.039  1.00 71.88           C
ATOM    974 1HG2 VAL A  79       1.310   9.630 -18.825  1.00 71.88           H
ATOM    975 2HG2 VAL A  79       1.678  11.306 -19.297  1.00 71.88           H
ATOM    976 3HG2 VAL A  79       0.349  10.973 -18.160  1.00 71.88           H
ATOM    977  HN  VAL A  79       1.729  11.742 -21.375  1.00 71.88           H
ATOM    978  N   LYS A  80      -0.265   8.793 -23.369  1.00 65.46           N
ATOM    979  CA  LYS A  80      -1.015   8.632 -24.603  1.00 65.46           C
ATOM    980  C   LYS A  80      -2.245   7.762 -24.337  1.00 65.46           C
ATOM    981  O   LYS A  80      -3.258   7.886 -25.024  1.00 65.46           O
ATOM    982  HA  LYS A  80      -1.353   9.622 -24.911  1.00 65.46           H
ATOM    983  CB  LYS A  80      -0.111   8.096 -25.715  1.00 65.46           C
ATOM    984 1HB  LYS A  80       0.386   7.186 -25.377  1.00 65.46           H
ATOM    985 2HB  LYS A  80      -0.715   7.826 -26.581  1.00 65.46           H
ATOM    986  CG  LYS A  80       0.936   9.136 -26.119  1.00 65.46           C
ATOM    987 1HG  LYS A  80       0.440  10.061 -26.412  1.00 65.46           H
ATOM    988 2HG  LYS A  80       1.570   9.371 -25.264  1.00 65.46           H
ATOM    989  CD  LYS A  80       1.798   8.625 -27.275  1.00 65.46           C
ATOM    990 1HD  LYS A  80       2.275   7.687 -26.991  1.00 65.46           H
ATOM    991 2HD  LYS A  80       1.167   8.412 -28.138  1.00 65.46           H
ATOM    992  CE  LYS A  80       2.866   9.651 -27.658  1.00 65.46           C
ATOM    993 1HE  LYS A  80       2.392  10.591 -27.939  1.00 65.46           H
ATOM    994 2HE  LYS A  80       3.503   9.860 -26.798  1.00 65.46           H
ATOM    995  NZ  LYS A  80       3.689   9.148 -28.781  1.00 65.46           N
ATOM    996 1HZ  LYS A  80       4.390   9.840 -29.023  1.00 65.46           H
ATOM    997 2HZ  LYS A  80       4.145   8.286 -28.506  1.00 65.46           H
ATOM    998 3HZ  LYS A  80       3.094   8.975 -29.584  1.00 65.46           H
ATOM    999  HN  LYS A  80       0.262   7.990 -23.088  1.00 65.46           H
ATOM   1000  N   THR A  81      -2.117   6.901 -23.338  1.00 76.51           N
ATOM   1001  CA  THR A  81      -3.157   5.928 -23.050  1.00 76.51           C
ATOM   1002  C   THR A  81      -3.625   6.061 -21.600  1.00 76.51           C
ATOM   1003  O   THR A  81      -2.947   6.678 -20.779  1.00 76.51           O
ATOM   1004  HA  THR A  81      -4.016   6.146 -23.685  1.00 76.51           H
ATOM   1005  CB  THR A  81      -2.612   4.539 -23.388  1.00 76.51           C
ATOM   1006  HB  THR A  81      -3.418   3.809 -23.451  1.00 76.51           H
ATOM   1007  OG1 THR A  81      -1.637   4.293 -22.378  1.00 76.51           O
ATOM   1008  HG1 THR A  81      -1.375   3.328 -22.383  1.00 76.51           H
ATOM   1009  CG2 THR A  81      -1.809   4.526 -24.691  1.00 76.51           C
ATOM   1010 1HG2 THR A  81      -0.962   5.207 -24.602  1.00 76.51           H
ATOM   1011 2HG2 THR A  81      -2.447   4.845 -25.514  1.00 76.51           H
ATOM   1012 3HG2 THR A  81      -1.445   3.517 -24.883  1.00 76.51           H
ATOM   1013  HN  THR A  81      -1.322   6.861 -22.733  1.00 76.51           H
ATOM   1014  N   MET A  82      -4.780   5.472 -21.328  1.00 76.25           N
ATOM   1015  CA  MET A  82      -5.327   5.483 -19.982  1.00 76.25           C
ATOM   1016  C   MET A  82      -4.404   4.745 -19.009  1.00 76.25           C
ATOM   1017  O   MET A  82      -4.244   5.162 -17.863  1.00 76.25           O
ATOM   1018  HA  MET A  82      -5.395   6.534 -19.701  1.00 76.25           H
ATOM   1019  CB  MET A  82      -6.704   4.817 -19.985  1.00 76.25           C
ATOM   1020 1HB  MET A  82      -7.292   5.193 -20.822  1.00 76.25           H
ATOM   1021 2HB  MET A  82      -6.592   3.742 -20.131  1.00 76.25           H
ATOM   1022  CG  MET A  82      -7.445   5.084 -18.673  1.00 76.25           C
ATOM   1023 1HG  MET A  82      -6.935   4.584 -17.849  1.00 76.25           H
ATOM   1024 2HG  MET A  82      -7.437   6.151 -18.452  1.00 76.25           H
ATOM   1025  SD  MET A  82      -9.127   4.499 -18.792  1.00 76.25           S
ATOM   1026  CE  MET A  82      -9.752   5.026 -17.205  1.00 76.25           C
ATOM   1027 1HE  MET A  82      -9.174   4.553 -16.412  1.00 76.25           H
ATOM   1028 2HE  MET A  82      -9.664   6.109 -17.122  1.00 76.25           H
ATOM   1029 3HE  MET A  82     -10.799   4.738 -17.113  1.00 76.25           H
ATOM   1030  HN  MET A  82      -5.338   4.995 -22.007  1.00 76.25           H
ATOM   1031  N   THR A  83      -3.823   3.661 -19.502  1.00 78.61           N
ATOM   1032  CA  THR A  83      -2.898   2.878 -18.700  1.00 78.61           C
ATOM   1033  C   THR A  83      -1.667   3.712 -18.338  1.00 78.61           C
ATOM   1034  O   THR A  83      -1.174   3.641 -17.214  1.00 78.61           O
ATOM   1035  HA  THR A  83      -3.392   2.615 -17.765  1.00 78.61           H
ATOM   1036  CB  THR A  83      -2.562   1.604 -19.477  1.00 78.61           C
ATOM   1037  HB  THR A  83      -2.028   1.838 -20.398  1.00 78.61           H
ATOM   1038  OG1 THR A  83      -3.820   0.956 -19.643  1.00 78.61           O
ATOM   1039  HG1 THR A  83      -4.459   1.264 -18.939  1.00 78.61           H
ATOM   1040  CG2 THR A  83      -1.740   0.613 -18.649  1.00 78.61           C
ATOM   1041 1HG2 THR A  83      -2.303   0.327 -17.761  1.00 78.61           H
ATOM   1042 2HG2 THR A  83      -0.802   1.081 -18.349  1.00 78.61           H
ATOM   1043 3HG2 THR A  83      -1.528  -0.273 -19.248  1.00 78.61           H
ATOM   1044  HN  THR A  83      -3.974   3.318 -20.429  1.00 78.61           H
ATOM   1045  N   ASP A  84      -1.207   4.483 -19.313  1.00 80.54           N
ATOM   1046  CA  ASP A  84      -0.047   5.334 -19.109  1.00 80.54           C
ATOM   1047  C   ASP A  84      -0.333   6.313 -17.968  1.00 80.54           C
ATOM   1048  O   ASP A  84       0.553   6.620 -17.172  1.00 80.54           O
ATOM   1049  HA  ASP A  84       0.771   4.653 -18.878  1.00 80.54           H
ATOM   1050  CB  ASP A  84       0.264   6.150 -20.365  1.00 80.54           C
ATOM   1051 1HB  ASP A  84      -0.599   6.761 -20.630  1.00 80.54           H
ATOM   1052 2HB  ASP A  84       1.089   6.834 -20.163  1.00 80.54           H
ATOM   1053  CG  ASP A  84       0.628   5.236 -21.536  1.00 80.54           C
ATOM   1054  OD1 ASP A  84       1.258   4.191 -21.266  1.00 80.54           O
ATOM   1055  OD2 ASP A  84       0.268   5.603 -22.676  1.00 80.54           O
ATOM   1056  HN  ASP A  84      -1.612   4.532 -20.226  1.00 80.54           H
ATOM   1057  N   MET A  85      -1.574   6.775 -17.924  1.00 85.33           N
ATOM   1058  CA  MET A  85      -1.981   7.732 -16.909  1.00 85.33           C
ATOM   1059  C   MET A  85      -1.891   7.119 -15.510  1.00 85.33           C
ATOM   1060  O   MET A  85      -1.360   7.739 -14.590  1.00 85.33           O
ATOM   1061  HA  MET A  85      -1.282   8.565 -16.994  1.00 85.33           H
ATOM   1062  CB  MET A  85      -3.418   8.183 -17.178  1.00 85.33           C
ATOM   1063 1HB  MET A  85      -3.515   8.498 -18.217  1.00 85.33           H
ATOM   1064 2HB  MET A  85      -4.099   7.344 -17.034  1.00 85.33           H
ATOM   1065  CG  MET A  85      -3.815   9.333 -16.251  1.00 85.33           C
ATOM   1066 1HG  MET A  85      -4.884   9.526 -16.334  1.00 85.33           H
ATOM   1067 2HG  MET A  85      -3.619   9.060 -15.214  1.00 85.33           H
ATOM   1068  SD  MET A  85      -2.897  10.804 -16.676  1.00 85.33           S
ATOM   1069  CE  MET A  85      -3.266  11.821 -15.257  1.00 85.33           C
ATOM   1070 1HE  MET A  85      -4.343  11.975 -15.190  1.00 85.33           H
ATOM   1071 2HE  MET A  85      -2.913  11.325 -14.353  1.00 85.33           H
ATOM   1072 3HE  MET A  85      -2.767  12.785 -15.360  1.00 85.33           H
ATOM   1073  HN  MET A  85      -2.293   6.507 -18.565  1.00 85.33           H
ATOM   1074  N   PHE A  86      -2.418   5.909 -15.394  1.00 88.94           N
ATOM   1075  CA  PHE A  86      -2.452   5.228 -14.112  1.00 88.94           C
ATOM   1076  C   PHE A  86      -1.044   4.832 -13.663  1.00 88.94           C
ATOM   1077  O   PHE A  86      -0.716   4.925 -12.481  1.00 88.94           O
ATOM   1078  HA  PHE A  86      -2.881   5.921 -13.388  1.00 88.94           H
ATOM   1079  CB  PHE A  86      -3.289   3.961 -14.300  1.00 88.94           C
ATOM   1080 1HB  PHE A  86      -2.881   3.389 -15.134  1.00 88.94           H
ATOM   1081 2HB  PHE A  86      -3.193   3.338 -13.411  1.00 88.94           H
ATOM   1082  CG  PHE A  86      -4.773   4.228 -14.561  1.00 88.94           C
ATOM   1083  CD1 PHE A  86      -5.419   5.204 -13.870  1.00 88.94           C
ATOM   1084  HD1 PHE A  86      -4.881   5.797 -13.131  1.00 88.94           H
ATOM   1085  CD2 PHE A  86      -5.445   3.488 -15.484  1.00 88.94           C
ATOM   1086  HD2 PHE A  86      -4.927   2.706 -16.037  1.00 88.94           H
ATOM   1087  CE1 PHE A  86      -6.796   5.452 -14.112  1.00 88.94           C
ATOM   1088  HE1 PHE A  86      -7.315   6.235 -13.558  1.00 88.94           H
ATOM   1089  CE2 PHE A  86      -6.822   3.736 -15.726  1.00 88.94           C
ATOM   1090  HE2 PHE A  86      -7.361   3.144 -16.465  1.00 88.94           H
ATOM   1091  CZ  PHE A  86      -7.469   4.713 -15.035  1.00 88.94           C
ATOM   1092  HZ  PHE A  86      -8.526   4.904 -15.221  1.00 88.94           H
ATOM   1093  HN  PHE A  86      -2.816   5.398 -16.156  1.00 88.94           H
ATOM   1094  N   LEU A  87      -0.249   4.400 -14.631  1.00 85.14           N
ATOM   1095  CA  LEU A  87       1.104   3.954 -14.345  1.00 85.14           C
ATOM   1096  C   LEU A  87       1.934   5.141 -13.851  1.00 85.14           C
ATOM   1097  O   LEU A  87       2.804   4.981 -12.996  1.00 85.14           O
ATOM   1098  HA  LEU A  87       1.043   3.218 -13.543  1.00 85.14           H
ATOM   1099  CB  LEU A  87       1.704   3.249 -15.563  1.00 85.14           C
ATOM   1100 1HB  LEU A  87       1.571   3.891 -16.433  1.00 85.14           H
ATOM   1101 2HB  LEU A  87       2.778   3.145 -15.405  1.00 85.14           H
ATOM   1102  CG  LEU A  87       1.129   1.869 -15.889  1.00 85.14           C
ATOM   1103  HG  LEU A  87       0.052   1.970 -16.021  1.00 85.14           H
ATOM   1104  CD1 LEU A  87       1.697   1.336 -17.206  1.00 85.14           C
ATOM   1105 1HD1 LEU A  87       1.443   2.021 -18.015  1.00 85.14           H
ATOM   1106 2HD1 LEU A  87       2.781   1.253 -17.128  1.00 85.14           H
ATOM   1107 3HD1 LEU A  87       1.272   0.354 -17.415  1.00 85.14           H
ATOM   1108  CD2 LEU A  87       1.354   0.893 -14.732  1.00 85.14           C
ATOM   1109 1HD2 LEU A  87       2.422   0.791 -14.545  1.00 85.14           H
ATOM   1110 2HD2 LEU A  87       0.862   1.273 -13.836  1.00 85.14           H
ATOM   1111 3HD2 LEU A  87       0.935  -0.079 -14.991  1.00 85.14           H
ATOM   1112  HN  LEU A  87      -0.515   4.352 -15.594  1.00 85.14           H
ATOM   1113  N   LEU A  88       1.635   6.304 -14.409  1.00 89.31           N
ATOM   1114  CA  LEU A  88       2.320   7.523 -14.013  1.00 89.31           C
ATOM   1115  C   LEU A  88       1.954   7.861 -12.566  1.00 89.31           C
ATOM   1116  O   LEU A  88       2.831   8.128 -11.746  1.00 89.31           O
ATOM   1117  HA  LEU A  88       3.391   7.326 -14.060  1.00 89.31           H
ATOM   1118  CB  LEU A  88       2.023   8.651 -15.002  1.00 89.31           C
ATOM   1119 1HB  LEU A  88       2.395   8.355 -15.983  1.00 89.31           H
ATOM   1120 2HB  LEU A  88       0.942   8.756 -15.089  1.00 89.31           H
ATOM   1121  CG  LEU A  88       2.614  10.020 -14.656  1.00 89.31           C
ATOM   1122  HG  LEU A  88       2.260  10.303 -13.665  1.00 89.31           H
ATOM   1123  CD1 LEU A  88       4.141   9.957 -14.591  1.00 89.31           C
ATOM   1124 1HD1 LEU A  88       4.443   9.242 -13.825  1.00 89.31           H
ATOM   1125 2HD1 LEU A  88       4.533   9.641 -15.557  1.00 89.31           H
ATOM   1126 3HD1 LEU A  88       4.535  10.943 -14.343  1.00 89.31           H
ATOM   1127  CD2 LEU A  88       2.125  11.090 -15.634  1.00 89.31           C
ATOM   1128 1HD2 LEU A  88       2.429  10.824 -16.646  1.00 89.31           H
ATOM   1129 2HD2 LEU A  88       1.038  11.157 -15.586  1.00 89.31           H
ATOM   1130 3HD2 LEU A  88       2.560  12.053 -15.365  1.00 89.31           H
ATOM   1131  HN  LEU A  88       0.941   6.422 -15.120  1.00 89.31           H
ATOM   1132  N   ASN A  89       0.657   7.838 -12.297  1.00 90.67           N
ATOM   1133  CA  ASN A  89       0.159   8.199 -10.981  1.00 90.67           C
ATOM   1134  C   ASN A  89       0.636   7.166  -9.959  1.00 90.67           C
ATOM   1135  O   ASN A  89       0.852   7.494  -8.793  1.00 90.67           O
ATOM   1136  HA  ASN A  89       0.560   9.194 -10.786  1.00 90.67           H
ATOM   1137  CB  ASN A  89      -1.371   8.218 -10.956  1.00 90.67           C
ATOM   1138 1HB  ASN A  89      -1.758   7.380 -11.536  1.00 90.67           H
ATOM   1139 2HB  ASN A  89      -1.723   8.087  -9.933  1.00 90.67           H
ATOM   1140  CG  ASN A  89      -1.913   9.531 -11.525  1.00 90.67           C
ATOM   1141  OD1 ASN A  89      -2.139  10.498 -10.816  1.00 90.67           O
ATOM   1142  ND2 ASN A  89      -2.107   9.512 -12.840  1.00 90.67           N
ATOM   1143 1HD2 ASN A  89      -1.901   8.685 -13.364  1.00 90.67           H
ATOM   1144 2HD2 ASN A  89      -2.460  10.324 -13.306  1.00 90.67           H
ATOM   1145  HN  ASN A  89      -0.047   7.580 -12.959  1.00 90.67           H
ATOM   1146  N   LEU A  90       0.785   5.937 -10.433  1.00 89.63           N
ATOM   1147  CA  LEU A  90       1.267   4.861  -9.584  1.00 89.63           C
ATOM   1148  C   LEU A  90       2.695   5.174  -9.133  1.00 89.63           C
ATOM   1149  O   LEU A  90       3.031   5.005  -7.962  1.00 89.63           O
ATOM   1150  HA  LEU A  90       0.626   4.827  -8.703  1.00 89.63           H
ATOM   1151  CB  LEU A  90       1.129   3.514 -10.296  1.00 89.63           C
ATOM   1152 1HB  LEU A  90       0.089   3.390 -10.598  1.00 89.63           H
ATOM   1153 2HB  LEU A  90       1.724   3.545 -11.209  1.00 89.63           H
ATOM   1154  CG  LEU A  90       1.547   2.283  -9.490  1.00 89.63           C
ATOM   1155  HG  LEU A  90       2.569   2.434  -9.141  1.00 89.63           H
ATOM   1156  CD1 LEU A  90       0.667   2.115  -8.250  1.00 89.63           C
ATOM   1157 1HD1 LEU A  90       0.760   2.996  -7.616  1.00 89.63           H
ATOM   1158 2HD1 LEU A  90      -0.372   1.995  -8.556  1.00 89.63           H
ATOM   1159 3HD1 LEU A  90       0.986   1.232  -7.695  1.00 89.63           H
ATOM   1160  CD2 LEU A  90       1.550   1.029 -10.366  1.00 89.63           C
ATOM   1161 1HD2 LEU A  90       0.549   0.862 -10.764  1.00 89.63           H
ATOM   1162 2HD2 LEU A  90       2.251   1.162 -11.189  1.00 89.63           H
ATOM   1163 3HD2 LEU A  90       1.851   0.168  -9.768  1.00 89.63           H
ATOM   1164  HN  LEU A  90       0.583   5.673 -11.376  1.00 89.63           H
ATOM   1165  N   ALA A  91       3.497   5.626 -10.085  1.00 92.88           N
ATOM   1166  CA  ALA A  91       4.890   5.932  -9.808  1.00 92.88           C
ATOM   1167  C   ALA A  91       4.966   7.104  -8.828  1.00 92.88           C
ATOM   1168  O   ALA A  91       5.835   7.135  -7.958  1.00 92.88           O
ATOM   1169  HA  ALA A  91       5.337   5.052  -9.345  1.00 92.88           H
ATOM   1170  CB  ALA A  91       5.621   6.222 -11.121  1.00 92.88           C
ATOM   1171 1HB  ALA A  91       5.563   5.348 -11.770  1.00 92.88           H
ATOM   1172 2HB  ALA A  91       5.154   7.073 -11.616  1.00 92.88           H
ATOM   1173 3HB  ALA A  91       6.666   6.451 -10.913  1.00 92.88           H
ATOM   1174  HN  ALA A  91       3.210   5.784 -11.030  1.00 92.88           H
ATOM   1175  N   ILE A  92       4.044   8.040  -9.002  1.00 91.89           N
ATOM   1176  CA  ILE A  92       3.980   9.199  -8.129  1.00 91.89           C
ATOM   1177  C   ILE A  92       3.631   8.745  -6.710  1.00 91.89           C
ATOM   1178  O   ILE A  92       4.245   9.192  -5.743  1.00 91.89           O
ATOM   1179  HA  ILE A  92       4.972   9.651  -8.112  1.00 91.89           H
ATOM   1180  CB  ILE A  92       3.016  10.244  -8.695  1.00 91.89           C
ATOM   1181  HB  ILE A  92       2.075   9.747  -8.932  1.00 91.89           H
ATOM   1182  CG1 ILE A  92       3.555  10.838  -9.998  1.00 91.89           C
ATOM   1183 1HG1 ILE A  92       4.401  11.491  -9.781  1.00 91.89           H
ATOM   1184 2HG1 ILE A  92       3.925  10.039 -10.640  1.00 91.89           H
ATOM   1185  CG2 ILE A  92       2.707  11.324  -7.656  1.00 91.89           C
ATOM   1186 1HG2 ILE A  92       2.250  10.866  -6.780  1.00 91.89           H
ATOM   1187 2HG2 ILE A  92       3.632  11.823  -7.365  1.00 91.89           H
ATOM   1188 3HG2 ILE A  92       2.020  12.054  -8.085  1.00 91.89           H
ATOM   1189  CD1 ILE A  92       2.469  11.629 -10.730  1.00 91.89           C
ATOM   1190 1HD1 ILE A  92       1.635  10.967 -10.966  1.00 91.89           H
ATOM   1191 2HD1 ILE A  92       2.119  12.441 -10.093  1.00 91.89           H
ATOM   1192 3HD1 ILE A  92       2.878  12.040 -11.653  1.00 91.89           H
ATOM   1193  HN  ILE A  92       3.351   8.015  -9.723  1.00 91.89           H
ATOM   1194  N   ALA A  93       2.646   7.862  -6.631  1.00 93.36           N
ATOM   1195  CA  ALA A  93       2.164   7.392  -5.344  1.00 93.36           C
ATOM   1196  C   ALA A  93       3.300   6.681  -4.607  1.00 93.36           C
ATOM   1197  O   ALA A  93       3.531   6.931  -3.424  1.00 93.36           O
ATOM   1198  HA  ALA A  93       1.857   8.264  -4.766  1.00 93.36           H
ATOM   1199  CB  ALA A  93       0.948   6.488  -5.553  1.00 93.36           C
ATOM   1200 1HB  ALA A  93       0.159   7.049  -6.054  1.00 93.36           H
ATOM   1201 2HB  ALA A  93       1.232   5.634  -6.168  1.00 93.36           H
ATOM   1202 3HB  ALA A  93       0.587   6.135  -4.587  1.00 93.36           H
ATOM   1203  HN  ALA A  93       2.182   7.470  -7.425  1.00 93.36           H
ATOM   1204  N   ASP A  94       3.981   5.809  -5.336  1.00 91.00           N
ATOM   1205  CA  ASP A  94       5.069   5.038  -4.758  1.00 91.00           C
ATOM   1206  C   ASP A  94       6.135   5.994  -4.219  1.00 91.00           C
ATOM   1207  O   ASP A  94       6.662   5.790  -3.127  1.00 91.00           O
ATOM   1208  HA  ASP A  94       4.610   4.439  -3.971  1.00 91.00           H
ATOM   1209  CB  ASP A  94       5.726   4.140  -5.808  1.00 91.00           C
ATOM   1210 1HB  ASP A  94       5.835   4.688  -6.744  1.00 91.00           H
ATOM   1211 2HB  ASP A  94       6.729   3.865  -5.481  1.00 91.00           H
ATOM   1212  CG  ASP A  94       4.897   2.876  -6.045  1.00 91.00           C
ATOM   1213  OD1 ASP A  94       4.218   2.454  -5.083  1.00 91.00           O
ATOM   1214  OD2 ASP A  94       4.960   2.360  -7.182  1.00 91.00           O
ATOM   1215  HN  ASP A  94       3.800   5.625  -6.302  1.00 91.00           H
ATOM   1216  N   LEU A  95       6.422   7.017  -5.011  1.00 91.30           N
ATOM   1217  CA  LEU A  95       7.473   7.959  -4.666  1.00 91.30           C
ATOM   1218  C   LEU A  95       7.108   8.668  -3.361  1.00 91.30           C
ATOM   1219  O   LEU A  95       7.957   8.850  -2.491  1.00 91.30           O
ATOM   1220  HA  LEU A  95       8.385   7.385  -4.504  1.00 91.30           H
ATOM   1221  CB  LEU A  95       7.740   8.913  -5.832  1.00 91.30           C
ATOM   1222 1HB  LEU A  95       7.895   8.320  -6.733  1.00 91.30           H
ATOM   1223 2HB  LEU A  95       6.846   9.515  -5.995  1.00 91.30           H
ATOM   1224  CG  LEU A  95       8.933   9.857  -5.665  1.00 91.30           C
ATOM   1225  HG  LEU A  95       8.816  10.392  -4.723  1.00 91.30           H
ATOM   1226  CD1 LEU A  95      10.245   9.074  -5.581  1.00 91.30           C
ATOM   1227 1HD1 LEU A  95      10.211   8.399  -4.725  1.00 91.30           H
ATOM   1228 2HD1 LEU A  95      10.382   8.495  -6.494  1.00 91.30           H
ATOM   1229 3HD1 LEU A  95      11.076   9.769  -5.463  1.00 91.30           H
ATOM   1230  CD2 LEU A  95       8.962  10.905  -6.780  1.00 91.30           C
ATOM   1231 1HD2 LEU A  95       9.043  10.407  -7.745  1.00 91.30           H
ATOM   1232 2HD2 LEU A  95       8.045  11.493  -6.750  1.00 91.30           H
ATOM   1233 3HD2 LEU A  95       9.820  11.563  -6.637  1.00 91.30           H
ATOM   1234  HN  LEU A  95       5.950   7.206  -5.873  1.00 91.30           H
ATOM   1235  N   LEU A  96       5.843   9.051  -3.267  1.00 87.84           N
ATOM   1236  CA  LEU A  96       5.366   9.780  -2.104  1.00 87.84           C
ATOM   1237  C   LEU A  96       5.527   8.906  -0.858  1.00 87.84           C
ATOM   1238  O   LEU A  96       5.890   9.399   0.208  1.00 87.84           O
ATOM   1239  HA  LEU A  96       5.996  10.662  -1.990  1.00 87.84           H
ATOM   1240  CB  LEU A  96       3.935  10.271  -2.329  1.00 87.84           C
ATOM   1241 1HB  LEU A  96       3.339   9.437  -2.699  1.00 87.84           H
ATOM   1242 2HB  LEU A  96       3.515  10.560  -1.365  1.00 87.84           H
ATOM   1243  CG  LEU A  96       3.774  11.446  -3.296  1.00 87.84           C
ATOM   1244  HG  LEU A  96       4.242  11.176  -4.243  1.00 87.84           H
ATOM   1245  CD1 LEU A  96       2.296  11.720  -3.585  1.00 87.84           C
ATOM   1246 1HD1 LEU A  96       1.843  10.835  -4.031  1.00 87.84           H
ATOM   1247 2HD1 LEU A  96       1.783  11.960  -2.654  1.00 87.84           H
ATOM   1248 3HD1 LEU A  96       2.211  12.559  -4.275  1.00 87.84           H
ATOM   1249  CD2 LEU A  96       4.496  12.690  -2.774  1.00 87.84           C
ATOM   1250 1HD2 LEU A  96       4.079  12.973  -1.807  1.00 87.84           H
ATOM   1251 2HD2 LEU A  96       5.558  12.473  -2.661  1.00 87.84           H
ATOM   1252 3HD2 LEU A  96       4.365  13.509  -3.480  1.00 87.84           H
ATOM   1253  HN  LEU A  96       5.150   8.871  -3.966  1.00 87.84           H
ATOM   1254  N   PHE A  97       5.249   7.622  -1.035  1.00 90.12           N
ATOM   1255  CA  PHE A  97       5.375   6.672   0.057  1.00 90.12           C
ATOM   1256  C   PHE A  97       6.830   6.557   0.519  1.00 90.12           C
ATOM   1257  O   PHE A  97       7.109   6.591   1.716  1.00 90.12           O
ATOM   1258  HA  PHE A  97       4.763   7.041   0.879  1.00 90.12           H
ATOM   1259  CB  PHE A  97       4.914   5.314  -0.476  1.00 90.12           C
ATOM   1260 1HB  PHE A  97       3.827   5.319  -0.562  1.00 90.12           H
ATOM   1261 2HB  PHE A  97       5.312   5.175  -1.482  1.00 90.12           H
ATOM   1262  CG  PHE A  97       5.337   4.128   0.392  1.00 90.12           C
ATOM   1263  CD1 PHE A  97       6.274   3.253  -0.062  1.00 90.12           C
ATOM   1264  HD1 PHE A  97       6.723   3.396  -1.045  1.00 90.12           H
ATOM   1265  CD2 PHE A  97       4.776   3.948   1.618  1.00 90.12           C
ATOM   1266  HD2 PHE A  97       4.026   4.650   1.982  1.00 90.12           H
ATOM   1267  CE1 PHE A  97       6.667   2.152   0.744  1.00 90.12           C
ATOM   1268  HE1 PHE A  97       7.417   1.450   0.380  1.00 90.12           H
ATOM   1269  CE2 PHE A  97       5.169   2.847   2.424  1.00 90.12           C
ATOM   1270  HE2 PHE A  97       4.720   2.703   3.407  1.00 90.12           H
ATOM   1271  CZ  PHE A  97       6.106   1.972   1.970  1.00 90.12           C
ATOM   1272  HZ  PHE A  97       6.408   1.127   2.589  1.00 90.12           H
ATOM   1273  HN  PHE A  97       4.944   7.230  -1.903  1.00 90.12           H
ATOM   1274  N   LEU A  98       7.718   6.424  -0.455  1.00 93.39           N
ATOM   1275  CA  LEU A  98       9.108   6.117  -0.164  1.00 93.39           C
ATOM   1276  C   LEU A  98       9.700   7.229   0.703  1.00 93.39           C
ATOM   1277  O   LEU A  98      10.559   6.973   1.546  1.00 93.39           O
ATOM   1278  HA  LEU A  98       9.124   5.188   0.407  1.00 93.39           H
ATOM   1279  CB  LEU A  98       9.884   5.867  -1.458  1.00 93.39           C
ATOM   1280 1HB  LEU A  98       9.709   6.706  -2.132  1.00 93.39           H
ATOM   1281 2HB  LEU A  98      10.949   5.862  -1.225  1.00 93.39           H
ATOM   1282  CG  LEU A  98       9.548   4.573  -2.203  1.00 93.39           C
ATOM   1283  HG  LEU A  98       8.464   4.457  -2.215  1.00 93.39           H
ATOM   1284  CD1 LEU A  98      10.012   4.642  -3.659  1.00 93.39           C
ATOM   1285 1HD1 LEU A  98       9.514   5.472  -4.160  1.00 93.39           H
ATOM   1286 2HD1 LEU A  98      11.091   4.793  -3.690  1.00 93.39           H
ATOM   1287 3HD1 LEU A  98       9.761   3.709  -4.165  1.00 93.39           H
ATOM   1288  CD2 LEU A  98      10.124   3.356  -1.475  1.00 93.39           C
ATOM   1289 1HD2 LEU A  98      11.208   3.451  -1.410  1.00 93.39           H
ATOM   1290 2HD2 LEU A  98       9.703   3.301  -0.471  1.00 93.39           H
ATOM   1291 3HD2 LEU A  98       9.870   2.450  -2.025  1.00 93.39           H
ATOM   1292  HN  LEU A  98       7.501   6.522  -1.427  1.00 93.39           H
ATOM   1293  N   VAL A  99       9.219   8.440   0.467  1.00 90.29           N
ATOM   1294  CA  VAL A  99       9.725   9.600   1.182  1.00 90.29           C
ATOM   1295  C   VAL A  99       9.455   9.429   2.678  1.00 90.29           C
ATOM   1296  O   VAL A  99      10.095  10.077   3.506  1.00 90.29           O
ATOM   1297  HA  VAL A  99      10.802   9.640   1.022  1.00 90.29           H
ATOM   1298  CB  VAL A  99       9.111  10.878   0.607  1.00 90.29           C
ATOM   1299  HB  VAL A  99       8.027  10.765   0.618  1.00 90.29           H
ATOM   1300  CG1 VAL A  99       9.466  12.092   1.467  1.00 90.29           C
ATOM   1301 1HG1 VAL A  99       9.084  11.945   2.478  1.00 90.29           H
ATOM   1302 2HG1 VAL A  99      10.550  12.209   1.502  1.00 90.29           H
ATOM   1303 3HG1 VAL A  99       9.018  12.987   1.036  1.00 90.29           H
ATOM   1304  CG2 VAL A  99       9.546  11.089  -0.845  1.00 90.29           C
ATOM   1305 1HG2 VAL A  99      10.632  11.171  -0.891  1.00 90.29           H
ATOM   1306 2HG2 VAL A  99       9.220  10.243  -1.449  1.00 90.29           H
ATOM   1307 3HG2 VAL A  99       9.096  12.005  -1.230  1.00 90.29           H
ATOM   1308  HN  VAL A  99       8.497   8.635  -0.197  1.00 90.29           H
ATOM   1309  N   THR A 100       8.508   8.552   2.980  1.00 90.16           N
ATOM   1310  CA  THR A 100       8.114   8.322   4.359  1.00 90.16           C
ATOM   1311  C   THR A 100       9.064   7.326   5.027  1.00 90.16           C
ATOM   1312  O   THR A 100       9.183   7.300   6.251  1.00 90.16           O
ATOM   1313  HA  THR A 100       8.203   9.263   4.904  1.00 90.16           H
ATOM   1314  CB  THR A 100       6.654   7.866   4.364  1.00 90.16           C
ATOM   1315  HB  THR A 100       6.225   7.941   5.363  1.00 90.16           H
ATOM   1316  OG1 THR A 100       6.699   6.553   3.812  1.00 90.16           O
ATOM   1317  HG1 THR A 100       7.477   6.470   3.189  1.00 90.16           H
ATOM   1318  CG2 THR A 100       5.790   8.655   3.377  1.00 90.16           C
ATOM   1319 1HG2 THR A 100       6.180   8.524   2.368  1.00 90.16           H
ATOM   1320 2HG2 THR A 100       5.812   9.712   3.641  1.00 90.16           H
ATOM   1321 3HG2 THR A 100       4.764   8.290   3.421  1.00 90.16           H
ATOM   1322  HN  THR A 100       8.015   8.006   2.303  1.00 90.16           H
ATOM   1323  N   LEU A 101       9.717   6.531   4.193  1.00 93.11           N
ATOM   1324  CA  LEU A 101      10.467   5.386   4.683  1.00 93.11           C
ATOM   1325  C   LEU A 101      11.613   5.875   5.570  1.00 93.11           C
ATOM   1326  O   LEU A 101      11.903   5.273   6.603  1.00 93.11           O
ATOM   1327  HA  LEU A 101       9.789   4.789   5.292  1.00 93.11           H
ATOM   1328  CB  LEU A 101      10.923   4.506   3.518  1.00 93.11           C
ATOM   1329 1HB  LEU A 101      11.379   5.146   2.762  1.00 93.11           H
ATOM   1330 2HB  LEU A 101      11.702   3.835   3.879  1.00 93.11           H
ATOM   1331  CG  LEU A 101       9.836   3.665   2.846  1.00 93.11           C
ATOM   1332  HG  LEU A 101       9.107   4.343   2.401  1.00 93.11           H
ATOM   1333  CD1 LEU A 101      10.418   2.820   1.712  1.00 93.11           C
ATOM   1334 1HD1 LEU A 101      10.866   3.475   0.964  1.00 93.11           H
ATOM   1335 2HD1 LEU A 101      11.180   2.151   2.111  1.00 93.11           H
ATOM   1336 3HD1 LEU A 101       9.624   2.233   1.251  1.00 93.11           H
ATOM   1337  CD2 LEU A 101       9.090   2.811   3.873  1.00 93.11           C
ATOM   1338 1HD2 LEU A 101       9.794   2.141   4.368  1.00 93.11           H
ATOM   1339 2HD2 LEU A 101       8.623   3.459   4.614  1.00 93.11           H
ATOM   1340 3HD2 LEU A 101       8.323   2.223   3.369  1.00 93.11           H
ATOM   1341  HN  LEU A 101       9.740   6.657   3.201  1.00 93.11           H
ATOM   1342  N   PRO A 102      12.283   6.970   5.186  1.00 95.07           N
ATOM   1343  CA  PRO A 102      13.408   7.482   5.974  1.00 95.07           C
ATOM   1344  C   PRO A 102      13.040   7.694   7.433  1.00 95.07           C
ATOM   1345  O   PRO A 102      13.811   7.350   8.328  1.00 95.07           O
ATOM   1346  HA  PRO A 102      14.218   6.753   5.987  1.00 95.07           H
ATOM   1347  CB  PRO A 102      13.766   8.798   5.281  1.00 95.07           C
ATOM   1348 1HB  PRO A 102      13.240   9.642   5.727  1.00 95.07           H
ATOM   1349 2HB  PRO A 102      14.832   9.013   5.355  1.00 95.07           H
ATOM   1350  CG  PRO A 102      13.336   8.566   3.837  1.00 95.07           C
ATOM   1351 1HG  PRO A 102      13.196   9.504   3.301  1.00 95.07           H
ATOM   1352 2HG  PRO A 102      14.083   8.001   3.279  1.00 95.07           H
ATOM   1353  CD  PRO A 102      12.035   7.796   3.990  1.00 95.07           C
ATOM   1354 1HD  PRO A 102      11.185   8.462   4.134  1.00 95.07           H
ATOM   1355 2HD  PRO A 102      11.817   7.191   3.110  1.00 95.07           H
ATOM   1356  N   PHE A 103      11.860   8.261   7.637  1.00 93.65           N
ATOM   1357  CA  PHE A 103      11.403   8.576   8.980  1.00 93.65           C
ATOM   1358  C   PHE A 103      11.145   7.300   9.784  1.00 93.65           C
ATOM   1359  O   PHE A 103      11.482   7.228  10.965  1.00 93.65           O
ATOM   1360  HA  PHE A 103      12.190   9.155   9.462  1.00 93.65           H
ATOM   1361  CB  PHE A 103      10.090   9.348   8.835  1.00 93.65           C
ATOM   1362 1HB  PHE A 103       9.389   8.747   8.255  1.00 93.65           H
ATOM   1363 2HB  PHE A 103       9.650   9.484   9.823  1.00 93.65           H
ATOM   1364  CG  PHE A 103      10.242  10.716   8.168  1.00 93.65           C
ATOM   1365  CD1 PHE A 103      10.522  11.813   8.921  1.00 93.65           C
ATOM   1366  HD1 PHE A 103      10.638  11.717  10.001  1.00 93.65           H
ATOM   1367  CD2 PHE A 103      10.097  10.835   6.821  1.00 93.65           C
ATOM   1368  HD2 PHE A 103       9.873   9.956   6.217  1.00 93.65           H
ATOM   1369  CE1 PHE A 103      10.664  13.082   8.302  1.00 93.65           C
ATOM   1370  HE1 PHE A 103      10.888  13.962   8.906  1.00 93.65           H
ATOM   1371  CE2 PHE A 103      10.239  12.105   6.201  1.00 93.65           C
ATOM   1372  HE2 PHE A 103      10.123  12.200   5.121  1.00 93.65           H
ATOM   1373  CZ  PHE A 103      10.519  13.202   6.955  1.00 93.65           C
ATOM   1374  HZ  PHE A 103      10.628  14.176   6.479  1.00 93.65           H
ATOM   1375  HN  PHE A 103      11.223   8.504   6.905  1.00 93.65           H
ATOM   1376  N   TRP A 104      10.550   6.325   9.112  1.00 86.69           N
ATOM   1377  CA  TRP A 104      10.218   5.066   9.757  1.00 86.69           C
ATOM   1378  C   TRP A 104      11.527   4.362  10.120  1.00 86.69           C
ATOM   1379  O   TRP A 104      11.604   3.673  11.137  1.00 86.69           O
ATOM   1380  HA  TRP A 104       9.654   5.294  10.661  1.00 86.69           H
ATOM   1381  CB  TRP A 104       9.309   4.217   8.867  1.00 86.69           C
ATOM   1382 1HB  TRP A 104       9.758   4.138   7.877  1.00 86.69           H
ATOM   1383 2HB  TRP A 104       9.258   3.207   9.275  1.00 86.69           H
ATOM   1384  CG  TRP A 104       7.888   4.766   8.723  1.00 86.69           C
ATOM   1385  CD1 TRP A 104       7.245   5.106   7.598  1.00 86.69           C
ATOM   1386  HD1 TRP A 104       7.674   5.030   6.599  1.00 86.69           H
ATOM   1387  CD2 TRP A 104       6.955   5.027   9.793  1.00 86.69           C
ATOM   1388  NE1 TRP A 104       5.971   5.565   7.863  1.00 86.69           N
ATOM   1389  HE1 TRP A 104       5.301   5.876   7.189  1.00 86.69           H
ATOM   1390  CE2 TRP A 104       5.789   5.515   9.241  1.00 86.69           C
ATOM   1391  CE3 TRP A 104       7.093   4.855  11.182  1.00 86.69           C
ATOM   1392  HE3 TRP A 104       8.003   4.471  11.642  1.00 86.69           H
ATOM   1393  CZ2 TRP A 104       4.671   5.873  10.003  1.00 86.69           C
ATOM   1394  HZ2 TRP A 104       3.760   6.257   9.542  1.00 86.69           H
ATOM   1395  CZ3 TRP A 104       5.966   5.217  11.930  1.00 86.69           C
ATOM   1396  HZ3 TRP A 104       6.019   5.104  13.013  1.00 86.69           H
ATOM   1397  CH2 TRP A 104       4.784   5.710  11.389  1.00 86.69           C
ATOM   1398  HH2 TRP A 104       3.950   5.970  12.041  1.00 86.69           H
ATOM   1399  HN  TRP A 104      10.296   6.385   8.147  1.00 86.69           H
ATOM   1400  N   ALA A 105      12.523   4.558   9.270  1.00 95.56           N
ATOM   1401  CA  ALA A 105      13.817   3.930   9.475  1.00 95.56           C
ATOM   1402  C   ALA A 105      14.428   4.443  10.780  1.00 95.56           C
ATOM   1403  O   ALA A 105      14.926   3.660  11.587  1.00 95.56           O
ATOM   1404  HA  ALA A 105      13.655   2.855   9.558  1.00 95.56           H
ATOM   1405  CB  ALA A 105      14.714   4.200   8.265  1.00 95.56           C
ATOM   1406 1HB  ALA A 105      14.249   3.790   7.369  1.00 95.56           H
ATOM   1407 2HB  ALA A 105      14.848   5.276   8.146  1.00 95.56           H
ATOM   1408 3HB  ALA A 105      15.685   3.729   8.420  1.00 95.56           H
ATOM   1409  HN  ALA A 105      12.458   5.133   8.454  1.00 95.56           H
ATOM   1410  N   ILE A 106      14.369   5.757  10.947  1.00 92.38           N
ATOM   1411  CA  ILE A 106      14.930   6.386  12.130  1.00 92.38           C
ATOM   1412  C   ILE A 106      14.138   5.944  13.362  1.00 92.38           C
ATOM   1413  O   ILE A 106      14.721   5.597  14.388  1.00 92.38           O
ATOM   1414  HA  ILE A 106      15.956   6.032  12.234  1.00 92.38           H
ATOM   1415  CB  ILE A 106      14.992   7.904  11.951  1.00 92.38           C
ATOM   1416  HB  ILE A 106      14.015   8.248  11.610  1.00 92.38           H
ATOM   1417  CG1 ILE A 106      16.008   8.288  10.873  1.00 92.38           C
ATOM   1418 1HG1 ILE A 106      17.019   8.158  11.259  1.00 92.38           H
ATOM   1419 2HG1 ILE A 106      15.905   7.622  10.017  1.00 92.38           H
ATOM   1420  CG2 ILE A 106      15.277   8.603  13.282  1.00 92.38           C
ATOM   1421 1HG2 ILE A 106      14.485   8.367  13.993  1.00 92.38           H
ATOM   1422 2HG2 ILE A 106      16.233   8.258  13.676  1.00 92.38           H
ATOM   1423 3HG2 ILE A 106      15.315   9.681  13.126  1.00 92.38           H
ATOM   1424  CD1 ILE A 106      15.810   9.738  10.425  1.00 92.38           C
ATOM   1425 1HD1 ILE A 106      14.806   9.858  10.018  1.00 92.38           H
ATOM   1426 2HD1 ILE A 106      15.938  10.403  11.279  1.00 92.38           H
ATOM   1427 3HD1 ILE A 106      16.545   9.985   9.659  1.00 92.38           H
ATOM   1428  HN  ILE A 106      13.949   6.385  10.293  1.00 92.38           H
ATOM   1429  N   ALA A 107      12.821   5.971  13.220  1.00 93.64           N
ATOM   1430  CA  ALA A 107      11.941   5.670  14.337  1.00 93.64           C
ATOM   1431  C   ALA A 107      12.175   4.227  14.789  1.00 93.64           C
ATOM   1432  O   ALA A 107      12.101   3.926  15.979  1.00 93.64           O
ATOM   1433  HA  ALA A 107      12.199   6.344  15.154  1.00 93.64           H
ATOM   1434  CB  ALA A 107      10.489   5.924  13.926  1.00 93.64           C
ATOM   1435 1HB  ALA A 107      10.370   6.969  13.642  1.00 93.64           H
ATOM   1436 2HB  ALA A 107      10.234   5.286  13.080  1.00 93.64           H
ATOM   1437 3HB  ALA A 107       9.830   5.697  14.764  1.00 93.64           H
ATOM   1438  HN  ALA A 107      12.355   6.194  12.364  1.00 93.64           H
ATOM   1439  N   ALA A 108      12.452   3.373  13.815  1.00 92.98           N
ATOM   1440  CA  ALA A 108      12.655   1.961  14.093  1.00 92.98           C
ATOM   1441  C   ALA A 108      14.027   1.765  14.741  1.00 92.98           C
ATOM   1442  O   ALA A 108      14.204   0.874  15.570  1.00 92.98           O
ATOM   1443  HA  ALA A 108      11.883   1.646  14.795  1.00 92.98           H
ATOM   1444  CB  ALA A 108      12.501   1.158  12.799  1.00 92.98           C
ATOM   1445 1HB  ALA A 108      11.500   1.309  12.395  1.00 92.98           H
ATOM   1446 2HB  ALA A 108      13.241   1.495  12.073  1.00 92.98           H
ATOM   1447 3HB  ALA A 108      12.654   0.100  13.008  1.00 92.98           H
ATOM   1448  HN  ALA A 108      12.538   3.630  12.852  1.00 92.98           H
ATOM   1449  N   ALA A 109      14.962   2.613  14.339  1.00 91.85           N
ATOM   1450  CA  ALA A 109      16.343   2.463  14.767  1.00 91.85           C
ATOM   1451  C   ALA A 109      16.449   2.794  16.257  1.00 91.85           C
ATOM   1452  O   ALA A 109      17.220   2.167  16.982  1.00 91.85           O
ATOM   1453  HA  ALA A 109      16.626   1.421  14.613  1.00 91.85           H
ATOM   1454  CB  ALA A 109      17.244   3.350  13.906  1.00 91.85           C
ATOM   1455 1HB  ALA A 109      17.153   3.055  12.861  1.00 91.85           H
ATOM   1456 2HB  ALA A 109      16.941   4.392  14.017  1.00 91.85           H
ATOM   1457 3HB  ALA A 109      18.279   3.237  14.228  1.00 91.85           H
ATOM   1458  HN  ALA A 109      14.790   3.390  13.733  1.00 91.85           H
ATOM   1459  N   ASP A 110      15.664   3.778  16.669  1.00 83.35           N
ATOM   1460  CA  ASP A 110      15.791   4.326  18.009  1.00 83.35           C
ATOM   1461  C   ASP A 110      14.410   4.740  18.519  1.00 83.35           C
ATOM   1462  O   ASP A 110      13.690   3.929  19.101  1.00 83.35           O
ATOM   1463  HA  ASP A 110      16.233   3.527  18.604  1.00 83.35           H
ATOM   1464  CB  ASP A 110      16.688   5.565  18.014  1.00 83.35           C
ATOM   1465 1HB  ASP A 110      17.629   5.340  17.511  1.00 83.35           H
ATOM   1466 2HB  ASP A 110      16.210   6.367  17.452  1.00 83.35           H
ATOM   1467  CG  ASP A 110      16.968   6.033  19.444  1.00 83.35           C
ATOM   1468  OD1 ASP A 110      16.599   5.279  20.370  1.00 83.35           O
ATOM   1469  OD2 ASP A 110      17.545   7.134  19.578  1.00 83.35           O
ATOM   1470  HN  ASP A 110      14.953   4.199  16.106  1.00 83.35           H
ATOM   1471  N   GLN A 111      14.081   6.001  18.284  1.00 86.90           N
ATOM   1472  CA  GLN A 111      12.803   6.536  18.723  1.00 86.90           C
ATOM   1473  C   GLN A 111      12.328   7.631  17.765  1.00 86.90           C
ATOM   1474  O   GLN A 111      13.078   8.064  16.892  1.00 86.90           O
ATOM   1475  HA  GLN A 111      12.111   5.694  18.694  1.00 86.90           H
ATOM   1476  CB  GLN A 111      12.893   7.063  20.156  1.00 86.90           C
ATOM   1477 1HB  GLN A 111      11.928   7.470  20.459  1.00 86.90           H
ATOM   1478 2HB  GLN A 111      13.119   6.242  20.836  1.00 86.90           H
ATOM   1479  CG  GLN A 111      13.969   8.144  20.277  1.00 86.90           C
ATOM   1480 1HG  GLN A 111      14.940   7.727  20.009  1.00 86.90           H
ATOM   1481 2HG  GLN A 111      13.762   8.948  19.571  1.00 86.90           H
ATOM   1482  CD  GLN A 111      14.024   8.706  21.699  1.00 86.90           C
ATOM   1483  OE1 GLN A 111      13.121   8.528  22.500  1.00 86.90           O
ATOM   1484  NE2 GLN A 111      15.130   9.394  21.966  1.00 86.90           N
ATOM   1485 1HE2 GLN A 111      15.833   9.503  21.263  1.00 86.90           H
ATOM   1486 2HE2 GLN A 111      15.260   9.802  22.870  1.00 86.90           H
ATOM   1487  HN  GLN A 111      14.669   6.652  17.803  1.00 86.90           H
ATOM   1488  N   TRP A 112      11.086   8.046  17.961  1.00 91.81           N
ATOM   1489  CA  TRP A 112      10.526   9.131  17.172  1.00 91.81           C
ATOM   1490  C   TRP A 112      11.155  10.439  17.654  1.00 91.81           C
ATOM   1491  O   TRP A 112      10.909  10.874  18.778  1.00 91.81           O
ATOM   1492  HA  TRP A 112      10.787   8.953  16.129  1.00 91.81           H
ATOM   1493  CB  TRP A 112       8.998   9.136  17.255  1.00 91.81           C
ATOM   1494 1HB  TRP A 112       8.627   8.143  17.000  1.00 91.81           H
ATOM   1495 2HB  TRP A 112       8.700   9.333  18.284  1.00 91.81           H
ATOM   1496  CG  TRP A 112       8.329  10.165  16.340  1.00 91.81           C
ATOM   1497  CD1 TRP A 112       7.867  11.380  16.664  1.00 91.81           C
ATOM   1498  HD1 TRP A 112       7.912  11.806  17.666  1.00 91.81           H
ATOM   1499  CD2 TRP A 112       8.066  10.017  14.929  1.00 91.81           C
ATOM   1500  NE1 TRP A 112       7.326  12.024  15.570  1.00 91.81           N
ATOM   1501  HE1 TRP A 112       6.920  12.937  15.562  1.00 91.81           H
ATOM   1502  CE2 TRP A 112       7.451  11.169  14.481  1.00 91.81           C
ATOM   1503  CE3 TRP A 112       8.338   8.946  14.059  1.00 91.81           C
ATOM   1504  HE3 TRP A 112       8.822   8.027  14.388  1.00 91.81           H
ATOM   1505  CZ2 TRP A 112       7.057  11.360  13.151  1.00 91.81           C
ATOM   1506  HZ2 TRP A 112       6.573  12.280  12.822  1.00 91.81           H
ATOM   1507  CZ3 TRP A 112       7.938   9.153  12.734  1.00 91.81           C
ATOM   1508  HZ3 TRP A 112       8.125   8.353  12.017  1.00 91.81           H
ATOM   1509  CH2 TRP A 112       7.318  10.306  12.267  1.00 91.81           C
ATOM   1510  HH2 TRP A 112       7.036  10.390  11.217  1.00 91.81           H
ATOM   1511  HN  TRP A 112      10.467   7.656  18.643  1.00 91.81           H
ATOM   1512  N   LYS A 113      11.955  11.031  16.779  1.00 84.80           N
ATOM   1513  CA  LYS A 113      12.753  12.186  17.156  1.00 84.80           C
ATOM   1514  C   LYS A 113      12.112  13.452  16.584  1.00 84.80           C
ATOM   1515  O   LYS A 113      12.697  14.532  16.651  1.00 84.80           O
ATOM   1516  HA  LYS A 113      12.738  12.252  18.244  1.00 84.80           H
ATOM   1517  CB  LYS A 113      14.211  11.990  16.735  1.00 84.80           C
ATOM   1518 1HB  LYS A 113      14.268  11.865  15.654  1.00 84.80           H
ATOM   1519 2HB  LYS A 113      14.788  12.881  16.984  1.00 84.80           H
ATOM   1520  CG  LYS A 113      14.823  10.770  17.427  1.00 84.80           C
ATOM   1521 1HG  LYS A 113      14.672  10.845  18.504  1.00 84.80           H
ATOM   1522 2HG  LYS A 113      14.312   9.866  17.097  1.00 84.80           H
ATOM   1523  CD  LYS A 113      16.318  10.659  17.122  1.00 84.80           C
ATOM   1524 1HD  LYS A 113      16.466  10.552  16.047  1.00 84.80           H
ATOM   1525 2HD  LYS A 113      16.824  11.575  17.424  1.00 84.80           H
ATOM   1526  CE  LYS A 113      16.938   9.463  17.848  1.00 84.80           C
ATOM   1527 1HE  LYS A 113      16.791   9.567  18.923  1.00 84.80           H
ATOM   1528 2HE  LYS A 113      16.435   8.545  17.545  1.00 84.80           H
ATOM   1529  NZ  LYS A 113      18.384   9.367  17.547  1.00 84.80           N
ATOM   1530 1HZ  LYS A 113      18.774   8.559  18.019  1.00 84.80           H
ATOM   1531 2HZ  LYS A 113      18.515   9.271  16.546  1.00 84.80           H
ATOM   1532 3HZ  LYS A 113      18.853  10.207  17.869  1.00 84.80           H
ATOM   1533  HN  LYS A 113      12.062  10.735  15.830  1.00 84.80           H
ATOM   1534  N   PHE A 114      10.919  13.277  16.036  1.00 89.96           N
ATOM   1535  CA  PHE A 114      10.266  14.351  15.306  1.00 89.96           C
ATOM   1536  C   PHE A 114       9.047  14.870  16.070  1.00 89.96           C
ATOM   1537  O   PHE A 114       8.625  14.268  17.056  1.00 89.96           O
ATOM   1538  HA  PHE A 114      10.993  15.155  15.196  1.00 89.96           H
ATOM   1539  CB  PHE A 114       9.806  13.767  13.969  1.00 89.96           C
ATOM   1540 1HB  PHE A 114       9.008  13.048  14.154  1.00 89.96           H
ATOM   1541 2HB  PHE A 114       9.380  14.566  13.362  1.00 89.96           H
ATOM   1542  CG  PHE A 114      10.918  13.080  13.174  1.00 89.96           C
ATOM   1543  CD1 PHE A 114      11.829  13.827  12.494  1.00 89.96           C
ATOM   1544  HD1 PHE A 114      11.767  14.915  12.516  1.00 89.96           H
ATOM   1545  CD2 PHE A 114      10.995  11.722  13.146  1.00 89.96           C
ATOM   1546  HD2 PHE A 114      10.265  11.124  13.691  1.00 89.96           H
ATOM   1547  CE1 PHE A 114      12.861  13.189  11.756  1.00 89.96           C
ATOM   1548  HE1 PHE A 114      13.591  13.787  11.211  1.00 89.96           H
ATOM   1549  CE2 PHE A 114      12.027  11.085  12.408  1.00 89.96           C
ATOM   1550  HE2 PHE A 114      12.089   9.997  12.386  1.00 89.96           H
ATOM   1551  CZ  PHE A 114      12.938  11.831  11.729  1.00 89.96           C
ATOM   1552  HZ  PHE A 114      13.730  11.342  11.162  1.00 89.96           H
ATOM   1553  HN  PHE A 114      10.401  12.423  16.084  1.00 89.96           H
ATOM   1554  N   GLN A 115       8.514  15.982  15.584  1.00 82.60           N
ATOM   1555  CA  GLN A 115       7.370  16.607  16.227  1.00 82.60           C
ATOM   1556  C   GLN A 115       6.098  15.808  15.940  1.00 82.60           C
ATOM   1557  O   GLN A 115       6.074  14.975  15.035  1.00 82.60           O
ATOM   1558  HA  GLN A 115       7.590  16.582  17.295  1.00 82.60           H
ATOM   1559  CB  GLN A 115       7.217  18.062  15.780  1.00 82.60           C
ATOM   1560 1HB  GLN A 115       7.157  18.107  14.693  1.00 82.60           H
ATOM   1561 2HB  GLN A 115       6.283  18.469  16.168  1.00 82.60           H
ATOM   1562  CG  GLN A 115       8.392  18.912  16.267  1.00 82.60           C
ATOM   1563 1HG  GLN A 115       8.502  18.803  17.346  1.00 82.60           H
ATOM   1564 2HG  GLN A 115       9.317  18.554  15.815  1.00 82.60           H
ATOM   1565  CD  GLN A 115       8.184  20.387  15.917  1.00 82.60           C
ATOM   1566  OE1 GLN A 115       7.266  20.759  15.205  1.00 82.60           O
ATOM   1567  NE2 GLN A 115       9.086  21.203  16.455  1.00 82.60           N
ATOM   1568 1HE2 GLN A 115       9.815  20.832  17.030  1.00 82.60           H
ATOM   1569 2HE2 GLN A 115       9.035  22.187  16.284  1.00 82.60           H
ATOM   1570  HN  GLN A 115       8.850  16.453  14.769  1.00 82.60           H
ATOM   1571  N   THR A 116       5.070  16.089  16.728  1.00 89.08           N
ATOM   1572  CA  THR A 116       3.795  15.412  16.565  1.00 89.08           C
ATOM   1573  C   THR A 116       3.245  15.643  15.156  1.00 89.08           C
ATOM   1574  O   THR A 116       2.664  14.739  14.557  1.00 89.08           O
ATOM   1575  HA  THR A 116       3.959  14.339  16.672  1.00 89.08           H
ATOM   1576  CB  THR A 116       2.857  15.898  17.671  1.00 89.08           C
ATOM   1577  HB  THR A 116       2.529  16.920  17.482  1.00 89.08           H
ATOM   1578  OG1 THR A 116       3.602  15.704  18.870  1.00 89.08           O
ATOM   1579  HG1 THR A 116       3.190  16.224  19.618  1.00 89.08           H
ATOM   1580  CG2 THR A 116       1.634  14.994  17.842  1.00 89.08           C
ATOM   1581 1HG2 THR A 116       1.961  13.986  18.098  1.00 89.08           H
ATOM   1582 2HG2 THR A 116       1.069  14.967  16.910  1.00 89.08           H
ATOM   1583 3HG2 THR A 116       1.002  15.384  18.639  1.00 89.08           H
ATOM   1584  HN  THR A 116       5.099  16.764  17.465  1.00 89.08           H
ATOM   1585  N   PHE A 117       3.446  16.858  14.669  1.00 91.57           N
ATOM   1586  CA  PHE A 117       2.966  17.224  13.347  1.00 91.57           C
ATOM   1587  C   PHE A 117       3.481  16.249  12.287  1.00 91.57           C
ATOM   1588  O   PHE A 117       2.715  15.775  11.450  1.00 91.57           O
ATOM   1589  HA  PHE A 117       1.877  17.183  13.377  1.00 91.57           H
ATOM   1590  CB  PHE A 117       3.509  18.622  13.044  1.00 91.57           C
ATOM   1591 1HB  PHE A 117       3.128  19.318  13.792  1.00 91.57           H
ATOM   1592 2HB  PHE A 117       4.594  18.608  13.145  1.00 91.57           H
ATOM   1593  CG  PHE A 117       3.147  19.142  11.652  1.00 91.57           C
ATOM   1594  CD1 PHE A 117       4.091  19.181  10.674  1.00 91.57           C
ATOM   1595  HD1 PHE A 117       5.105  18.842  10.882  1.00 91.57           H
ATOM   1596  CD2 PHE A 117       1.881  19.565  11.392  1.00 91.57           C
ATOM   1597  HD2 PHE A 117       1.124  19.534  12.176  1.00 91.57           H
ATOM   1598  CE1 PHE A 117       3.755  19.664   9.382  1.00 91.57           C
ATOM   1599  HE1 PHE A 117       4.511  19.696   8.598  1.00 91.57           H
ATOM   1600  CE2 PHE A 117       1.544  20.048  10.100  1.00 91.57           C
ATOM   1601  HE2 PHE A 117       0.530  20.387   9.892  1.00 91.57           H
ATOM   1602  CZ  PHE A 117       2.488  20.087   9.122  1.00 91.57           C
ATOM   1603  HZ  PHE A 117       2.230  20.458   8.130  1.00 91.57           H
ATOM   1604  HN  PHE A 117       3.928  17.585  15.159  1.00 91.57           H
ATOM   1605  N   MET A 118       4.776  15.978  12.358  1.00 88.88           N
ATOM   1606  CA  MET A 118       5.408  15.088  11.399  1.00 88.88           C
ATOM   1607  C   MET A 118       4.859  13.666  11.525  1.00 88.88           C
ATOM   1608  O   MET A 118       4.778  12.937  10.538  1.00 88.88           O
ATOM   1609  HA  MET A 118       5.164  15.493  10.417  1.00 88.88           H
ATOM   1610  CB  MET A 118       6.920  15.074  11.634  1.00 88.88           C
ATOM   1611 1HB  MET A 118       7.125  14.913  12.693  1.00 88.88           H
ATOM   1612 2HB  MET A 118       7.368  14.241  11.093  1.00 88.88           H
ATOM   1613  CG  MET A 118       7.558  16.388  11.179  1.00 88.88           C
ATOM   1614 1HG  MET A 118       7.207  17.208  11.805  1.00 88.88           H
ATOM   1615 2HG  MET A 118       8.640  16.337  11.299  1.00 88.88           H
ATOM   1616  SD  MET A 118       7.149  16.706   9.471  1.00 88.88           S
ATOM   1617  CE  MET A 118       7.949  15.311   8.696  1.00 88.88           C
ATOM   1618 1HE  MET A 118       9.017  15.341   8.908  1.00 88.88           H
ATOM   1619 2HE  MET A 118       7.526  14.386   9.087  1.00 88.88           H
ATOM   1620 3HE  MET A 118       7.791  15.355   7.618  1.00 88.88           H
ATOM   1621  HN  MET A 118       5.389  16.354  13.053  1.00 88.88           H
ATOM   1622  N   CYS A 119       4.494  13.313  12.749  1.00 94.13           N
ATOM   1623  CA  CYS A 119       3.890  12.017  13.006  1.00 94.13           C
ATOM   1624  C   CYS A 119       2.582  11.931  12.218  1.00 94.13           C
ATOM   1625  O   CYS A 119       2.323  10.935  11.545  1.00 94.13           O
ATOM   1626  HA  CYS A 119       4.601  11.267  12.660  1.00 94.13           H
ATOM   1627  CB  CYS A 119       3.671  11.781  14.502  1.00 94.13           C
ATOM   1628 1HB  CYS A 119       4.630  11.765  15.020  1.00 94.13           H
ATOM   1629 2HB  CYS A 119       3.094  12.602  14.927  1.00 94.13           H
ATOM   1630  SG  CYS A 119       2.792  10.198  14.764  1.00 94.13           S
ATOM   1631  HN  CYS A 119       4.605  13.895  13.555  1.00 94.13           H
ATOM   1632  N   LYS A 120       1.792  12.990  12.326  1.00 92.26           N
ATOM   1633  CA  LYS A 120       0.509  13.039  11.646  1.00 92.26           C
ATOM   1634  C   LYS A 120       0.732  12.919  10.137  1.00 92.26           C
ATOM   1635  O   LYS A 120       0.051  12.146   9.465  1.00 92.26           O
ATOM   1636  HA  LYS A 120      -0.070  12.178  11.979  1.00 92.26           H
ATOM   1637  CB  LYS A 120      -0.266  14.293  12.056  1.00 92.26           C
ATOM   1638 1HB  LYS A 120       0.362  15.174  11.922  1.00 92.26           H
ATOM   1639 2HB  LYS A 120      -1.132  14.418  11.405  1.00 92.26           H
ATOM   1640  CG  LYS A 120      -0.725  14.203  13.513  1.00 92.26           C
ATOM   1641 1HG  LYS A 120      -1.412  13.365  13.630  1.00 92.26           H
ATOM   1642 2HG  LYS A 120       0.133  14.004  14.156  1.00 92.26           H
ATOM   1643  CD  LYS A 120      -1.410  15.498  13.953  1.00 92.26           C
ATOM   1644 1HD  LYS A 120      -0.717  16.333  13.852  1.00 92.26           H
ATOM   1645 2HD  LYS A 120      -2.257  15.706  13.299  1.00 92.26           H
ATOM   1646  CE  LYS A 120      -1.890  15.398  15.402  1.00 92.26           C
ATOM   1647 1HE  LYS A 120      -1.110  14.954  16.021  1.00 92.26           H
ATOM   1648 2HE  LYS A 120      -2.081  16.396  15.798  1.00 92.26           H
ATOM   1649  NZ  LYS A 120      -3.122  14.581  15.485  1.00 92.26           N
ATOM   1650 1HZ  LYS A 120      -3.562  14.725  16.388  1.00 92.26           H
ATOM   1651 2HZ  LYS A 120      -3.762  14.859  14.749  1.00 92.26           H
ATOM   1652 3HZ  LYS A 120      -2.885  13.601  15.376  1.00 92.26           H
ATOM   1653  HN  LYS A 120       2.016  13.801  12.866  1.00 92.26           H
ATOM   1654  N   VAL A 121       1.688  13.696   9.649  1.00 93.32           N
ATOM   1655  CA  VAL A 121       1.938  13.766   8.219  1.00 93.32           C
ATOM   1656  C   VAL A 121       2.362  12.386   7.712  1.00 93.32           C
ATOM   1657  O   VAL A 121       1.809  11.882   6.737  1.00 93.32           O
ATOM   1658  HA  VAL A 121       1.003  14.045   7.735  1.00 93.32           H
ATOM   1659  CB  VAL A 121       2.970  14.855   7.921  1.00 93.32           C
ATOM   1660  HB  VAL A 121       3.841  14.675   8.552  1.00 93.32           H
ATOM   1661  CG1 VAL A 121       3.427  14.794   6.462  1.00 93.32           C
ATOM   1662 1HG1 VAL A 121       3.878  13.821   6.263  1.00 93.32           H
ATOM   1663 2HG1 VAL A 121       2.568  14.937   5.806  1.00 93.32           H
ATOM   1664 3HG1 VAL A 121       4.160  15.579   6.278  1.00 93.32           H
ATOM   1665  CG2 VAL A 121       2.420  16.241   8.266  1.00 93.32           C
ATOM   1666 1HG2 VAL A 121       1.526  16.435   7.672  1.00 93.32           H
ATOM   1667 2HG2 VAL A 121       2.168  16.279   9.325  1.00 93.32           H
ATOM   1668 3HG2 VAL A 121       3.174  16.997   8.044  1.00 93.32           H
ATOM   1669  HN  VAL A 121       2.284  14.270  10.211  1.00 93.32           H
ATOM   1670  N   VAL A 122       3.341  11.814   8.399  1.00 92.44           N
ATOM   1671  CA  VAL A 122       3.979  10.599   7.921  1.00 92.44           C
ATOM   1672  C   VAL A 122       2.948   9.469   7.879  1.00 92.44           C
ATOM   1673  O   VAL A 122       2.867   8.734   6.896  1.00 92.44           O
ATOM   1674  HA  VAL A 122       4.332  10.789   6.907  1.00 92.44           H
ATOM   1675  CB  VAL A 122       5.193  10.268   8.792  1.00 92.44           C
ATOM   1676  HB  VAL A 122       4.873  10.288   9.834  1.00 92.44           H
ATOM   1677  CG1 VAL A 122       5.718   8.864   8.488  1.00 92.44           C
ATOM   1678 1HG1 VAL A 122       4.936   8.132   8.687  1.00 92.44           H
ATOM   1679 2HG1 VAL A 122       6.013   8.805   7.440  1.00 92.44           H
ATOM   1680 3HG1 VAL A 122       6.581   8.654   9.121  1.00 92.44           H
ATOM   1681  CG2 VAL A 122       6.294  11.315   8.617  1.00 92.44           C
ATOM   1682 1HG2 VAL A 122       6.609  11.341   7.574  1.00 92.44           H
ATOM   1683 2HG2 VAL A 122       5.913  12.295   8.907  1.00 92.44           H
ATOM   1684 3HG2 VAL A 122       7.145  11.056   9.247  1.00 92.44           H
ATOM   1685  HN  VAL A 122       3.697  12.166   9.264  1.00 92.44           H
ATOM   1686  N   ASN A 123       2.184   9.368   8.957  1.00 91.71           N
ATOM   1687  CA  ASN A 123       1.166   8.336   9.058  1.00 91.71           C
ATOM   1688  C   ASN A 123       0.128   8.540   7.953  1.00 91.71           C
ATOM   1689  O   ASN A 123      -0.318   7.578   7.330  1.00 91.71           O
ATOM   1690  HA  ASN A 123       1.703   7.393   8.957  1.00 91.71           H
ATOM   1691  CB  ASN A 123       0.443   8.406  10.405  1.00 91.71           C
ATOM   1692 1HB  ASN A 123       0.389   9.442  10.740  1.00 91.71           H
ATOM   1693 2HB  ASN A 123      -0.582   8.055  10.290  1.00 91.71           H
ATOM   1694  CG  ASN A 123       1.162   7.561  11.458  1.00 91.71           C
ATOM   1695  OD1 ASN A 123       2.035   6.762  11.160  1.00 91.71           O
ATOM   1696  ND2 ASN A 123       0.749   7.781  12.703  1.00 91.71           N
ATOM   1697 1HD2 ASN A 123       0.029   8.452  12.879  1.00 91.71           H
ATOM   1698 2HD2 ASN A 123       1.159   7.276  13.463  1.00 91.71           H
ATOM   1699  HN  ASN A 123       2.253   9.973   9.750  1.00 91.71           H
ATOM   1700  N   SER A 124      -0.227   9.800   7.744  1.00 92.29           N
ATOM   1701  CA  SER A 124      -1.261  10.136   6.780  1.00 92.29           C
ATOM   1702  C   SER A 124      -0.787   9.799   5.365  1.00 92.29           C
ATOM   1703  O   SER A 124      -1.529   9.209   4.582  1.00 92.29           O
ATOM   1704  HA  SER A 124      -2.120   9.522   7.052  1.00 92.29           H
ATOM   1705  CB  SER A 124      -1.643  11.614   6.874  1.00 92.29           C
ATOM   1706 1HB  SER A 124      -0.778  12.228   6.624  1.00 92.29           H
ATOM   1707 2HB  SER A 124      -2.416  11.837   6.139  1.00 92.29           H
ATOM   1708  OG  SER A 124      -2.111  11.963   8.174  1.00 92.29           O
ATOM   1709  HG  SER A 124      -1.445  12.555   8.630  1.00 92.29           H
ATOM   1710  HN  SER A 124       0.178  10.581   8.219  1.00 92.29           H
ATOM   1711  N   MET A 125       0.447  10.189   5.080  1.00 85.10           N
ATOM   1712  CA  MET A 125       1.016   9.969   3.762  1.00 85.10           C
ATOM   1713  C   MET A 125       1.044   8.478   3.419  1.00 85.10           C
ATOM   1714  O   MET A 125       0.655   8.083   2.321  1.00 85.10           O
ATOM   1715  HA  MET A 125       0.361  10.496   3.068  1.00 85.10           H
ATOM   1716  CB  MET A 125       2.438  10.530   3.719  1.00 85.10           C
ATOM   1717 1HB  MET A 125       2.978  10.232   4.618  1.00 85.10           H
ATOM   1718 2HB  MET A 125       2.975  10.105   2.871  1.00 85.10           H
ATOM   1719  CG  MET A 125       2.423  12.056   3.608  1.00 85.10           C
ATOM   1720 1HG  MET A 125       1.809  12.361   2.761  1.00 85.10           H
ATOM   1721 2HG  MET A 125       1.972  12.489   4.501  1.00 85.10           H
ATOM   1722  SD  MET A 125       4.087  12.670   3.407  1.00 85.10           S
ATOM   1723  CE  MET A 125       4.381  12.217   1.706  1.00 85.10           C
ATOM   1724 1HE  MET A 125       4.292  11.136   1.597  1.00 85.10           H
ATOM   1725 2HE  MET A 125       3.647  12.708   1.067  1.00 85.10           H
ATOM   1726 3HE  MET A 125       5.384  12.530   1.414  1.00 85.10           H
ATOM   1727  HN  MET A 125       1.053  10.647   5.731  1.00 85.10           H
ATOM   1728  N   TYR A 126       1.508   7.691   4.379  1.00 84.57           N
ATOM   1729  CA  TYR A 126       1.595   6.253   4.191  1.00 84.57           C
ATOM   1730  C   TYR A 126       0.233   5.666   3.816  1.00 84.57           C
ATOM   1731  O   TYR A 126       0.126   4.894   2.864  1.00 84.57           O
ATOM   1732  HA  TYR A 126       2.300   6.061   3.382  1.00 84.57           H
ATOM   1733  CB  TYR A 126       2.031   5.677   5.540  1.00 84.57           C
ATOM   1734 1HB  TYR A 126       3.083   5.913   5.700  1.00 84.57           H
ATOM   1735 2HB  TYR A 126       1.469   6.171   6.333  1.00 84.57           H
ATOM   1736  CG  TYR A 126       1.837   4.165   5.663  1.00 84.57           C
ATOM   1737  CD1 TYR A 126       0.828   3.661   6.458  1.00 84.57           C
ATOM   1738  HD1 TYR A 126       0.170   4.340   6.998  1.00 84.57           H
ATOM   1739  CD2 TYR A 126       2.672   3.304   4.978  1.00 84.57           C
ATOM   1740  HD2 TYR A 126       3.469   3.702   4.350  1.00 84.57           H
ATOM   1741  CE1 TYR A 126       0.646   2.237   6.573  1.00 84.57           C
ATOM   1742  HE1 TYR A 126      -0.147   1.826   7.198  1.00 84.57           H
ATOM   1743  CE2 TYR A 126       2.489   1.881   5.094  1.00 84.57           C
ATOM   1744  HE2 TYR A 126       3.141   1.190   4.559  1.00 84.57           H
ATOM   1745  CZ  TYR A 126       1.485   1.417   5.886  1.00 84.57           C
ATOM   1746  OH  TYR A 126       1.313   0.073   5.995  1.00 84.57           O
ATOM   1747  HH  TYR A 126       1.700  -0.388   5.196  1.00 84.57           H
ATOM   1748  HN  TYR A 126       1.820   8.021   5.270  1.00 84.57           H
ATOM   1749  N   LYS A 127      -0.775   6.054   4.584  1.00 85.00           N
ATOM   1750  CA  LYS A 127      -2.096   5.467   4.438  1.00 85.00           C
ATOM   1751  C   LYS A 127      -2.700   5.905   3.102  1.00 85.00           C
ATOM   1752  O   LYS A 127      -3.336   5.110   2.413  1.00 85.00           O
ATOM   1753  HA  LYS A 127      -1.973   4.384   4.422  1.00 85.00           H
ATOM   1754  CB  LYS A 127      -2.969   5.805   5.648  1.00 85.00           C
ATOM   1755 1HB  LYS A 127      -2.417   5.607   6.567  1.00 85.00           H
ATOM   1756 2HB  LYS A 127      -3.208   6.868   5.643  1.00 85.00           H
ATOM   1757  CG  LYS A 127      -4.262   4.987   5.637  1.00 85.00           C
ATOM   1758 1HG  LYS A 127      -4.851   5.243   4.757  1.00 85.00           H
ATOM   1759 2HG  LYS A 127      -4.025   3.925   5.564  1.00 85.00           H
ATOM   1760  CD  LYS A 127      -5.085   5.245   6.901  1.00 85.00           C
ATOM   1761 1HD  LYS A 127      -4.511   4.951   7.779  1.00 85.00           H
ATOM   1762 2HD  LYS A 127      -5.289   6.311   6.995  1.00 85.00           H
ATOM   1763  CE  LYS A 127      -6.403   4.469   6.865  1.00 85.00           C
ATOM   1764 1HE  LYS A 127      -6.930   4.678   5.933  1.00 85.00           H
ATOM   1765 2HE  LYS A 127      -6.203   3.398   6.884  1.00 85.00           H
ATOM   1766  NZ  LYS A 127      -7.255   4.840   8.016  1.00 85.00           N
ATOM   1767 1HZ  LYS A 127      -8.151   4.371   7.940  1.00 85.00           H
ATOM   1768 2HZ  LYS A 127      -6.799   4.561   8.878  1.00 85.00           H
ATOM   1769 3HZ  LYS A 127      -7.399   5.844   8.020  1.00 85.00           H
ATOM   1770  HN  LYS A 127      -0.700   6.754   5.294  1.00 85.00           H
ATOM   1771  N   MET A 128      -2.479   7.171   2.776  1.00 86.23           N
ATOM   1772  CA  MET A 128      -2.994   7.725   1.536  1.00 86.23           C
ATOM   1773  C   MET A 128      -2.432   6.977   0.326  1.00 86.23           C
ATOM   1774  O   MET A 128      -3.169   6.649  -0.603  1.00 86.23           O
ATOM   1775  HA  MET A 128      -4.075   7.593   1.583  1.00 86.23           H
ATOM   1776  CB  MET A 128      -2.617   9.205   1.443  1.00 86.23           C
ATOM   1777 1HB  MET A 128      -2.948   9.726   2.342  1.00 86.23           H
ATOM   1778 2HB  MET A 128      -1.533   9.305   1.398  1.00 86.23           H
ATOM   1779  CG  MET A 128      -3.247   9.854   0.209  1.00 86.23           C
ATOM   1780 1HG  MET A 128      -2.878   9.371  -0.695  1.00 86.23           H
ATOM   1781 2HG  MET A 128      -4.328   9.715   0.227  1.00 86.23           H
ATOM   1782  SD  MET A 128      -2.858  11.596   0.170  1.00 86.23           S
ATOM   1783  CE  MET A 128      -1.113  11.516  -0.195  1.00 86.23           C
ATOM   1784 1HE  MET A 128      -0.601  10.965   0.594  1.00 86.23           H
ATOM   1785 2HE  MET A 128      -0.964  11.008  -1.148  1.00 86.23           H
ATOM   1786 3HE  MET A 128      -0.707  12.526  -0.255  1.00 86.23           H
ATOM   1787  HN  MET A 128      -1.959   7.811   3.342  1.00 86.23           H
ATOM   1788  N   ASN A 129      -1.131   6.730   0.375  1.00 81.21           N
ATOM   1789  CA  ASN A 129      -0.443   6.118  -0.749  1.00 81.21           C
ATOM   1790  C   ASN A 129      -0.819   4.638  -0.828  1.00 81.21           C
ATOM   1791  O   ASN A 129      -0.884   4.067  -1.915  1.00 81.21           O
ATOM   1792  HA  ASN A 129      -0.770   6.679  -1.625  1.00 81.21           H
ATOM   1793  CB  ASN A 129       1.075   6.212  -0.582  1.00 81.21           C
ATOM   1794 1HB  ASN A 129       1.363   5.813   0.391  1.00 81.21           H
ATOM   1795 2HB  ASN A 129       1.566   5.598  -1.337  1.00 81.21           H
ATOM   1796  CG  ASN A 129       1.552   7.661  -0.706  1.00 81.21           C
ATOM   1797  OD1 ASN A 129       1.053   8.440  -1.502  1.00 81.21           O
ATOM   1798  ND2 ASN A 129       2.544   7.977   0.122  1.00 81.21           N
ATOM   1799 1HD2 ASN A 129       2.908   7.290   0.750  1.00 81.21           H
ATOM   1800 2HD2 ASN A 129       2.924   8.901   0.116  1.00 81.21           H
ATOM   1801  HN  ASN A 129      -0.552   6.939   1.163  1.00 81.21           H
ATOM   1802  N   PHE A 130      -1.057   4.057   0.340  1.00 86.08           N
ATOM   1803  CA  PHE A 130      -1.498   2.675   0.412  1.00 86.08           C
ATOM   1804  C   PHE A 130      -2.757   2.456  -0.429  1.00 86.08           C
ATOM   1805  O   PHE A 130      -2.794   1.566  -1.278  1.00 86.08           O
ATOM   1806  HA  PHE A 130      -0.690   2.057   0.021  1.00 86.08           H
ATOM   1807  CB  PHE A 130      -1.822   2.385   1.879  1.00 86.08           C
ATOM   1808 1HB  PHE A 130      -0.907   2.465   2.466  1.00 86.08           H
ATOM   1809 2HB  PHE A 130      -2.505   3.150   2.247  1.00 86.08           H
ATOM   1810  CG  PHE A 130      -2.445   1.008   2.118  1.00 86.08           C
ATOM   1811  CD1 PHE A 130      -3.789   0.891   2.291  1.00 86.08           C
ATOM   1812  HD1 PHE A 130      -4.422   1.777   2.259  1.00 86.08           H
ATOM   1813  CD2 PHE A 130      -1.655  -0.098   2.158  1.00 86.08           C
ATOM   1814  HD2 PHE A 130      -0.578  -0.004   2.019  1.00 86.08           H
ATOM   1815  CE1 PHE A 130      -4.367  -0.387   2.513  1.00 86.08           C
ATOM   1816  HE1 PHE A 130      -5.444  -0.481   2.652  1.00 86.08           H
ATOM   1817  CE2 PHE A 130      -2.233  -1.376   2.380  1.00 86.08           C
ATOM   1818  HE2 PHE A 130      -1.600  -2.263   2.412  1.00 86.08           H
ATOM   1819  CZ  PHE A 130      -3.577  -1.494   2.553  1.00 86.08           C
ATOM   1820  HZ  PHE A 130      -4.021  -2.474   2.723  1.00 86.08           H
ATOM   1821  HN  PHE A 130      -0.953   4.515   1.223  1.00 86.08           H
ATOM   1822  N   TYR A 131      -3.758   3.283  -0.164  1.00 91.49           N
ATOM   1823  CA  TYR A 131      -5.033   3.158  -0.850  1.00 91.49           C
ATOM   1824  C   TYR A 131      -4.900   3.534  -2.327  1.00 91.49           C
ATOM   1825  O   TYR A 131      -5.468   2.871  -3.194  1.00 91.49           O
ATOM   1826  HA  TYR A 131      -5.355   2.119  -0.775  1.00 91.49           H
ATOM   1827  CB  TYR A 131      -5.978   4.148  -0.167  1.00 91.49           C
ATOM   1828 1HB  TYR A 131      -5.446   5.085   0.002  1.00 91.49           H
ATOM   1829 2HB  TYR A 131      -6.805   4.369  -0.841  1.00 91.49           H
ATOM   1830  CG  TYR A 131      -6.542   3.652   1.166  1.00 91.49           C
ATOM   1831  CD1 TYR A 131      -7.205   2.443   1.226  1.00 91.49           C
ATOM   1832  HD1 TYR A 131      -7.326   1.842   0.325  1.00 91.49           H
ATOM   1833  CD2 TYR A 131      -6.389   4.412   2.307  1.00 91.49           C
ATOM   1834  HD2 TYR A 131      -5.865   5.367   2.259  1.00 91.49           H
ATOM   1835  CE1 TYR A 131      -7.737   1.975   2.480  1.00 91.49           C
ATOM   1836  HE1 TYR A 131      -8.262   1.022   2.542  1.00 91.49           H
ATOM   1837  CE2 TYR A 131      -6.920   3.945   3.561  1.00 91.49           C
ATOM   1838  HE2 TYR A 131      -6.806   4.536   4.469  1.00 91.49           H
ATOM   1839  CZ  TYR A 131      -7.568   2.749   3.585  1.00 91.49           C
ATOM   1840  OH  TYR A 131      -8.070   2.307   4.770  1.00 91.49           O
ATOM   1841  HH  TYR A 131      -8.312   3.085   5.350  1.00 91.49           H
ATOM   1842  HN  TYR A 131      -3.708   4.025   0.503  1.00 91.49           H
ATOM   1843  N   SER A 132      -4.147   4.597  -2.569  1.00 91.74           N
ATOM   1844  CA  SER A 132      -4.036   5.147  -3.909  1.00 91.74           C
ATOM   1845  C   SER A 132      -3.409   4.114  -4.848  1.00 91.74           C
ATOM   1846  O   SER A 132      -3.858   3.946  -5.981  1.00 91.74           O
ATOM   1847  HA  SER A 132      -5.058   5.371  -4.215  1.00 91.74           H
ATOM   1848  CB  SER A 132      -3.210   6.434  -3.910  1.00 91.74           C
ATOM   1849 1HB  SER A 132      -3.213   6.866  -4.911  1.00 91.74           H
ATOM   1850 2HB  SER A 132      -3.675   7.164  -3.247  1.00 91.74           H
ATOM   1851  OG  SER A 132      -1.865   6.206  -3.496  1.00 91.74           O
ATOM   1852  HG  SER A 132      -1.336   7.052  -3.572  1.00 91.74           H
ATOM   1853  HN  SER A 132      -3.620   5.080  -1.869  1.00 91.74           H
ATOM   1854  N   CYS A 133      -2.382   3.448  -4.342  1.00 89.83           N
ATOM   1855  CA  CYS A 133      -1.677   2.449  -5.127  1.00 89.83           C
ATOM   1856  C   CYS A 133      -2.667   1.341  -5.495  1.00 89.83           C
ATOM   1857  O   CYS A 133      -2.777   0.964  -6.660  1.00 89.83           O
ATOM   1858  HA  CYS A 133      -1.312   2.954  -6.022  1.00 89.83           H
ATOM   1859  CB  CYS A 133      -0.458   1.901  -4.383  1.00 89.83           C
ATOM   1860 1HB  CYS A 133      -0.736   1.623  -3.367  1.00 89.83           H
ATOM   1861 2HB  CYS A 133      -0.099   0.996  -4.874  1.00 89.83           H
ATOM   1862  SG  CYS A 133       0.870   3.159  -4.345  1.00 89.83           S
ATOM   1863  HG  CYS A 133       0.395   3.831  -3.300  1.00 89.83           H
ATOM   1864  HN  CYS A 133      -2.030   3.581  -3.415  1.00 89.83           H
ATOM   1865  N   VAL A 134      -3.361   0.851  -4.478  1.00 88.46           N
ATOM   1866  CA  VAL A 134      -4.225  -0.305  -4.651  1.00 88.46           C
ATOM   1867  C   VAL A 134      -5.345   0.043  -5.633  1.00 88.46           C
ATOM   1868  O   VAL A 134      -5.683  -0.757  -6.504  1.00 88.46           O
ATOM   1869  HA  VAL A 134      -3.622  -1.106  -5.076  1.00 88.46           H
ATOM   1870  CB  VAL A 134      -4.748  -0.775  -3.291  1.00 88.46           C
ATOM   1871  HB  VAL A 134      -5.238   0.071  -2.810  1.00 88.46           H
ATOM   1872  CG1 VAL A 134      -5.785  -1.887  -3.458  1.00 88.46           C
ATOM   1873 1HG1 VAL A 134      -6.625  -1.515  -4.045  1.00 88.46           H
ATOM   1874 2HG1 VAL A 134      -5.330  -2.735  -3.969  1.00 88.46           H
ATOM   1875 3HG1 VAL A 134      -6.140  -2.202  -2.476  1.00 88.46           H
ATOM   1876  CG2 VAL A 134      -3.598  -1.228  -2.389  1.00 88.46           C
ATOM   1877 1HG2 VAL A 134      -3.067  -2.053  -2.864  1.00 88.46           H
ATOM   1878 2HG2 VAL A 134      -2.911  -0.397  -2.231  1.00 88.46           H
ATOM   1879 3HG2 VAL A 134      -3.997  -1.557  -1.430  1.00 88.46           H
ATOM   1880  HN  VAL A 134      -3.340   1.228  -3.553  1.00 88.46           H
ATOM   1881  N   LEU A 135      -5.890   1.239  -5.461  1.00 92.59           N
ATOM   1882  CA  LEU A 135      -7.015   1.672  -6.271  1.00 92.59           C
ATOM   1883  C   LEU A 135      -6.555   1.856  -7.719  1.00 92.59           C
ATOM   1884  O   LEU A 135      -7.296   1.550  -8.653  1.00 92.59           O
ATOM   1885  HA  LEU A 135      -7.762   0.879  -6.244  1.00 92.59           H
ATOM   1886  CB  LEU A 135      -7.660   2.922  -5.668  1.00 92.59           C
ATOM   1887 1HB  LEU A 135      -6.881   3.667  -5.508  1.00 92.59           H
ATOM   1888 2HB  LEU A 135      -8.354   3.337  -6.399  1.00 92.59           H
ATOM   1889  CG  LEU A 135      -8.411   2.719  -4.351  1.00 92.59           C
ATOM   1890  HG  LEU A 135      -7.731   2.254  -3.638  1.00 92.59           H
ATOM   1891  CD1 LEU A 135      -8.843   4.060  -3.754  1.00 92.59           C
ATOM   1892 1HD1 LEU A 135      -7.962   4.674  -3.563  1.00 92.59           H
ATOM   1893 2HD1 LEU A 135      -9.500   4.575  -4.455  1.00 92.59           H
ATOM   1894 3HD1 LEU A 135      -9.375   3.887  -2.818  1.00 92.59           H
ATOM   1895  CD2 LEU A 135      -9.594   1.766  -4.535  1.00 92.59           C
ATOM   1896 1HD2 LEU A 135     -10.284   2.181  -5.270  1.00 92.59           H
ATOM   1897 2HD2 LEU A 135      -9.231   0.799  -4.882  1.00 92.59           H
ATOM   1898 3HD2 LEU A 135     -10.111   1.640  -3.583  1.00 92.59           H
ATOM   1899  HN  LEU A 135      -5.575   1.905  -4.785  1.00 92.59           H
ATOM   1900  N   LEU A 136      -5.336   2.354  -7.861  1.00 92.37           N
ATOM   1901  CA  LEU A 136      -4.770   2.585  -9.179  1.00 92.37           C
ATOM   1902  C   LEU A 136      -4.613   1.247  -9.903  1.00 92.37           C
ATOM   1903  O   LEU A 136      -4.958   1.128 -11.078  1.00 92.37           O
ATOM   1904  HA  LEU A 136      -5.479   3.198  -9.736  1.00 92.37           H
ATOM   1905  CB  LEU A 136      -3.469   3.382  -9.071  1.00 92.37           C
ATOM   1906 1HB  LEU A 136      -2.876   2.964  -8.257  1.00 92.37           H
ATOM   1907 2HB  LEU A 136      -2.899   3.235  -9.988  1.00 92.37           H
ATOM   1908  CG  LEU A 136      -3.621   4.886  -8.834  1.00 92.37           C
ATOM   1909  HG  LEU A 136      -4.327   5.033  -8.017  1.00 92.37           H
ATOM   1910  CD1 LEU A 136      -2.293   5.510  -8.401  1.00 92.37           C
ATOM   1911 1HD1 LEU A 136      -1.956   5.043  -7.475  1.00 92.37           H
ATOM   1912 2HD1 LEU A 136      -1.546   5.353  -9.179  1.00 92.37           H
ATOM   1913 3HD1 LEU A 136      -2.430   6.579  -8.239  1.00 92.37           H
ATOM   1914  CD2 LEU A 136      -4.205   5.579 -10.066  1.00 92.37           C
ATOM   1915 1HD2 LEU A 136      -3.542   5.425 -10.918  1.00 92.37           H
ATOM   1916 2HD2 LEU A 136      -5.186   5.159 -10.289  1.00 92.37           H
ATOM   1917 3HD2 LEU A 136      -4.303   6.647  -9.871  1.00 92.37           H
ATOM   1918  HN  LEU A 136      -4.740   2.598  -7.096  1.00 92.37           H
ATOM   1919  N   ILE A 137      -4.092   0.272  -9.172  1.00 87.56           N
ATOM   1920  CA  ILE A 137      -3.832  -1.037  -9.746  1.00 87.56           C
ATOM   1921  C   ILE A 137      -5.158  -1.681 -10.158  1.00 87.56           C
ATOM   1922  O   ILE A 137      -5.238  -2.336 -11.197  1.00 87.56           O
ATOM   1923  HA  ILE A 137      -3.229  -0.887 -10.641  1.00 87.56           H
ATOM   1924  CB  ILE A 137      -3.007  -1.891  -8.782  1.00 87.56           C
ATOM   1925  HB  ILE A 137      -3.406  -1.753  -7.777  1.00 87.56           H
ATOM   1926  CG1 ILE A 137      -1.547  -1.434  -8.756  1.00 87.56           C
ATOM   1927 1HG1 ILE A 137      -1.087  -1.620  -9.726  1.00 87.56           H
ATOM   1928 2HG1 ILE A 137      -1.502  -0.359  -8.583  1.00 87.56           H
ATOM   1929  CG2 ILE A 137      -3.136  -3.378  -9.118  1.00 87.56           C
ATOM   1930 1HG2 ILE A 137      -4.182  -3.678  -9.044  1.00 87.56           H
ATOM   1931 2HG2 ILE A 137      -2.779  -3.554 -10.133  1.00 87.56           H
ATOM   1932 3HG2 ILE A 137      -2.540  -3.962  -8.417  1.00 87.56           H
ATOM   1933  CD1 ILE A 137      -0.763  -2.165  -7.664  1.00 87.56           C
ATOM   1934 1HD1 ILE A 137      -1.212  -1.957  -6.693  1.00 87.56           H
ATOM   1935 2HD1 ILE A 137      -0.790  -3.238  -7.854  1.00 87.56           H
ATOM   1936 3HD1 ILE A 137       0.271  -1.821  -7.668  1.00 87.56           H
ATOM   1937  HN  ILE A 137      -3.850   0.365  -8.206  1.00 87.56           H
ATOM   1938  N   MET A 138      -6.165  -1.473  -9.323  1.00 89.29           N
ATOM   1939  CA  MET A 138      -7.503  -1.948  -9.631  1.00 89.29           C
ATOM   1940  C   MET A 138      -8.018  -1.331 -10.932  1.00 89.29           C
ATOM   1941  O   MET A 138      -8.594  -2.026 -11.768  1.00 89.29           O
ATOM   1942  HA  MET A 138      -7.412  -3.029  -9.744  1.00 89.29           H
ATOM   1943  CB  MET A 138      -8.450  -1.587  -8.484  1.00 89.29           C
ATOM   1944 1HB  MET A 138      -8.058  -1.981  -7.547  1.00 89.29           H
ATOM   1945 2HB  MET A 138      -8.501  -0.504  -8.378  1.00 89.29           H
ATOM   1946  CG  MET A 138      -9.851  -2.148  -8.733  1.00 89.29           C
ATOM   1947 1HG  MET A 138     -10.225  -1.802  -9.697  1.00 89.29           H
ATOM   1948 2HG  MET A 138      -9.813  -3.237  -8.778  1.00 89.29           H
ATOM   1949  SD  MET A 138     -10.956  -1.631  -7.430  1.00 89.29           S
ATOM   1950  CE  MET A 138     -11.091   0.108  -7.811  1.00 89.29           C
ATOM   1951 1HE  MET A 138     -10.104   0.568  -7.763  1.00 89.29           H
ATOM   1952 2HE  MET A 138     -11.501   0.230  -8.814  1.00 89.29           H
ATOM   1953 3HE  MET A 138     -11.751   0.588  -7.088  1.00 89.29           H
ATOM   1954  HN  MET A 138      -6.078  -0.991  -8.451  1.00 89.29           H
ATOM   1955  N   CYS A 139      -7.792  -0.032 -11.064  1.00 91.83           N
ATOM   1956  CA  CYS A 139      -8.286   0.701 -12.217  1.00 91.83           C
ATOM   1957  C   CYS A 139      -7.558   0.187 -13.461  1.00 91.83           C
ATOM   1958  O   CYS A 139      -8.147   0.096 -14.536  1.00 91.83           O
ATOM   1959  HA  CYS A 139      -9.355   0.497 -12.283  1.00 91.83           H
ATOM   1960  CB  CYS A 139      -8.120   2.212 -12.041  1.00 91.83           C
ATOM   1961 1HB  CYS A 139      -7.114   2.436 -11.686  1.00 91.83           H
ATOM   1962 2HB  CYS A 139      -8.238   2.713 -13.002  1.00 91.83           H
ATOM   1963  SG  CYS A 139      -9.358   2.844 -10.851  1.00 91.83           S
ATOM   1964  HG  CYS A 139      -8.748   2.388  -9.761  1.00 91.83           H
ATOM   1965  HN  CYS A 139      -7.283   0.517 -10.401  1.00 91.83           H
ATOM   1966  N   ILE A 140      -6.286  -0.134 -13.272  1.00 87.26           N
ATOM   1967  CA  ILE A 140      -5.486  -0.686 -14.352  1.00 87.26           C
ATOM   1968  C   ILE A 140      -6.145  -1.967 -14.866  1.00 87.26           C
ATOM   1969  O   ILE A 140      -6.249  -2.175 -16.074  1.00 87.26           O
ATOM   1970  HA  ILE A 140      -5.477   0.046 -15.160  1.00 87.26           H
ATOM   1971  CB  ILE A 140      -4.037  -0.879 -13.900  1.00 87.26           C
ATOM   1972  HB  ILE A 140      -4.045  -1.352 -12.918  1.00 87.26           H
ATOM   1973  CG1 ILE A 140      -3.327   0.468 -13.747  1.00 87.26           C
ATOM   1974 1HG1 ILE A 140      -3.133   0.895 -14.731  1.00 87.26           H
ATOM   1975 2HG1 ILE A 140      -3.975   1.167 -13.218  1.00 87.26           H
ATOM   1976  CG2 ILE A 140      -3.287  -1.818 -14.848  1.00 87.26           C
ATOM   1977 1HG2 ILE A 140      -3.781  -2.789 -14.862  1.00 87.26           H
ATOM   1978 2HG2 ILE A 140      -3.287  -1.395 -15.853  1.00 87.26           H
ATOM   1979 3HG2 ILE A 140      -2.260  -1.937 -14.503  1.00 87.26           H
ATOM   1980  CD1 ILE A 140      -2.009   0.309 -12.986  1.00 87.26           C
ATOM   1981 1HD1 ILE A 140      -2.209  -0.095 -11.994  1.00 87.26           H
ATOM   1982 2HD1 ILE A 140      -1.354  -0.371 -13.530  1.00 87.26           H
ATOM   1983 3HD1 ILE A 140      -1.525   1.281 -12.891  1.00 87.26           H
ATOM   1984  HN  ILE A 140      -5.804  -0.023 -12.403  1.00 87.26           H
ATOM   1985  N   SER A 141      -6.573  -2.794 -13.923  1.00 87.03           N
ATOM   1986  CA  SER A 141      -7.154  -4.082 -14.264  1.00 87.03           C
ATOM   1987  C   SER A 141      -8.427  -3.880 -15.088  1.00 87.03           C
ATOM   1988  O   SER A 141      -8.644  -4.572 -16.081  1.00 87.03           O
ATOM   1989  HA  SER A 141      -6.394  -4.594 -14.853  1.00 87.03           H
ATOM   1990  CB  SER A 141      -7.459  -4.898 -13.007  1.00 87.03           C
ATOM   1991 1HB  SER A 141      -8.248  -4.406 -12.437  1.00 87.03           H
ATOM   1992 2HB  SER A 141      -7.839  -5.879 -13.294  1.00 87.03           H
ATOM   1993  OG  SER A 141      -6.308  -5.059 -12.182  1.00 87.03           O
ATOM   1994  HG  SER A 141      -6.215  -4.275 -11.568  1.00 87.03           H
ATOM   1995  HN  SER A 141      -6.529  -2.596 -12.944  1.00 87.03           H
ATOM   1996  N   VAL A 142      -9.236  -2.929 -14.645  1.00 88.68           N
ATOM   1997  CA  VAL A 142     -10.492  -2.642 -15.317  1.00 88.68           C
ATOM   1998  C   VAL A 142     -10.205  -2.130 -16.730  1.00 88.68           C
ATOM   1999  O   VAL A 142     -10.888  -2.505 -17.681  1.00 88.68           O
ATOM   2000  HA  VAL A 142     -11.048  -3.577 -15.389  1.00 88.68           H
ATOM   2001  CB  VAL A 142     -11.320  -1.662 -14.483  1.00 88.68           C
ATOM   2002  HB  VAL A 142     -10.721  -0.765 -14.328  1.00 88.68           H
ATOM   2003  CG1 VAL A 142     -12.596  -1.254 -15.222  1.00 88.68           C
ATOM   2004 1HG1 VAL A 142     -12.332  -0.775 -16.165  1.00 88.68           H
ATOM   2005 2HG1 VAL A 142     -13.199  -2.140 -15.422  1.00 88.68           H
ATOM   2006 3HG1 VAL A 142     -13.165  -0.558 -14.607  1.00 88.68           H
ATOM   2007  CG2 VAL A 142     -11.647  -2.252 -13.109  1.00 88.68           C
ATOM   2008 1HG2 VAL A 142     -12.217  -3.172 -13.235  1.00 88.68           H
ATOM   2009 2HG2 VAL A 142     -10.721  -2.469 -12.577  1.00 88.68           H
ATOM   2010 3HG2 VAL A 142     -12.236  -1.535 -12.537  1.00 88.68           H
ATOM   2011  HN  VAL A 142      -9.045  -2.360 -13.845  1.00 88.68           H
ATOM   2012  N   ASP A 143      -9.192  -1.280 -16.822  1.00 83.19           N
ATOM   2013  CA  ASP A 143      -8.833  -0.680 -18.096  1.00 83.19           C
ATOM   2014  C   ASP A 143      -8.435  -1.783 -19.080  1.00 83.19           C
ATOM   2015  O   ASP A 143      -8.809  -1.739 -20.251  1.00 83.19           O
ATOM   2016  HA  ASP A 143      -9.720  -0.136 -18.417  1.00 83.19           H
ATOM   2017  CB  ASP A 143      -7.641   0.267 -17.942  1.00 83.19           C
ATOM   2018 1HB  ASP A 143      -7.900   1.073 -17.255  1.00 83.19           H
ATOM   2019 2HB  ASP A 143      -6.800  -0.269 -17.502  1.00 83.19           H
ATOM   2020  CG  ASP A 143      -7.229   0.854 -19.293  1.00 83.19           C
ATOM   2021  OD1 ASP A 143      -8.089   1.523 -19.907  1.00 83.19           O
ATOM   2022  OD2 ASP A 143      -6.064   0.622 -19.681  1.00 83.19           O
ATOM   2023  HN  ASP A 143      -8.624  -1.001 -16.048  1.00 83.19           H
ATOM   2024  N   ARG A 144      -7.683  -2.746 -18.567  1.00 74.01           N
ATOM   2025  CA  ARG A 144      -7.218  -3.850 -19.390  1.00 74.01           C
ATOM   2026  C   ARG A 144      -8.405  -4.671 -19.898  1.00 74.01           C
ATOM   2027  O   ARG A 144      -8.452  -5.041 -21.070  1.00 74.01           O
ATOM   2028  HA  ARG A 144      -6.686  -3.377 -20.216  1.00 74.01           H
ATOM   2029  CB  ARG A 144      -6.274  -4.762 -18.605  1.00 74.01           C
ATOM   2030 1HB  ARG A 144      -6.736  -5.041 -17.658  1.00 74.01           H
ATOM   2031 2HB  ARG A 144      -6.107  -5.684 -19.161  1.00 74.01           H
ATOM   2032  CG  ARG A 144      -4.935  -4.070 -18.341  1.00 74.01           C
ATOM   2033 1HG  ARG A 144      -5.100  -3.158 -17.766  1.00 74.01           H
ATOM   2034 2HG  ARG A 144      -4.300  -4.717 -17.736  1.00 74.01           H
ATOM   2035  CD  ARG A 144      -4.225  -3.730 -19.653  1.00 74.01           C
ATOM   2036 1HD  ARG A 144      -3.145  -3.755 -19.508  1.00 74.01           H
ATOM   2037 2HD  ARG A 144      -4.463  -4.479 -20.409  1.00 74.01           H
ATOM   2038  NE  ARG A 144      -4.641  -2.389 -20.121  1.00 74.01           N
ATOM   2039  HE  ARG A 144      -5.238  -1.850 -19.528  1.00 74.01           H
ATOM   2040  CZ  ARG A 144      -4.268  -1.853 -21.291  1.00 74.01           C
ATOM   2041  NH1 ARG A 144      -3.469  -2.531 -22.126  1.00 74.01           N
ATOM   2042 1HH1 ARG A 144      -3.147  -3.445 -21.878  1.00 74.01           H
ATOM   2043 2HH1 ARG A 144      -3.195  -2.124 -22.997  1.00 74.01           H
ATOM   2044  NH2 ARG A 144      -4.706  -0.628 -21.614  1.00 74.01           N
ATOM   2045 1HH2 ARG A 144      -4.437  -0.214 -22.483  1.00 74.01           H
ATOM   2046 2HH2 ARG A 144      -5.302  -0.129 -20.985  1.00 74.01           H
ATOM   2047  HN  ARG A 144      -7.393  -2.780 -17.611  1.00 74.01           H
ATOM   2048  N   TYR A 145      -9.334  -4.932 -18.990  1.00 84.22           N
ATOM   2049  CA  TYR A 145     -10.535  -5.671 -19.340  1.00 84.22           C
ATOM   2050  C   TYR A 145     -11.267  -5.006 -20.508  1.00 84.22           C
ATOM   2051  O   TYR A 145     -11.576  -5.659 -21.503  1.00 84.22           O
ATOM   2052  HA  TYR A 145     -10.238  -6.678 -19.633  1.00 84.22           H
ATOM   2053  CB  TYR A 145     -11.432  -5.628 -18.101  1.00 84.22           C
ATOM   2054 1HB  TYR A 145     -11.018  -6.292 -17.342  1.00 84.22           H
ATOM   2055 2HB  TYR A 145     -11.414  -4.620 -17.686  1.00 84.22           H
ATOM   2056  CG  TYR A 145     -12.884  -6.028 -18.370  1.00 84.22           C
ATOM   2057  CD1 TYR A 145     -13.866  -5.060 -18.430  1.00 84.22           C
ATOM   2058  HD1 TYR A 145     -13.608  -4.011 -18.285  1.00 84.22           H
ATOM   2059  CD2 TYR A 145     -13.212  -7.356 -18.554  1.00 84.22           C
ATOM   2060  HD2 TYR A 145     -12.436  -8.120 -18.506  1.00 84.22           H
ATOM   2061  CE1 TYR A 145     -15.233  -5.436 -18.683  1.00 84.22           C
ATOM   2062  HE1 TYR A 145     -16.019  -4.682 -18.733  1.00 84.22           H
ATOM   2063  CE2 TYR A 145     -14.579  -7.732 -18.807  1.00 84.22           C
ATOM   2064  HE2 TYR A 145     -14.851  -8.777 -18.954  1.00 84.22           H
ATOM   2065  CZ  TYR A 145     -15.522  -6.753 -18.859  1.00 84.22           C
ATOM   2066  OH  TYR A 145     -16.813  -7.108 -19.099  1.00 84.22           O
ATOM   2067  HH  TYR A 145     -16.880  -8.100 -19.210  1.00 84.22           H
ATOM   2068  HN  TYR A 145      -9.276  -4.649 -18.032  1.00 84.22           H
ATOM   2069  N   ILE A 146     -11.522  -3.716 -20.347  1.00 81.35           N
ATOM   2070  CA  ILE A 146     -12.284  -2.975 -21.338  1.00 81.35           C
ATOM   2071  C   ILE A 146     -11.551  -3.025 -22.680  1.00 81.35           C
ATOM   2072  O   ILE A 146     -12.177  -3.185 -23.727  1.00 81.35           O
ATOM   2073  HA  ILE A 146     -13.246  -3.474 -21.451  1.00 81.35           H
ATOM   2074  CB  ILE A 146     -12.566  -1.554 -20.844  1.00 81.35           C
ATOM   2075  HB  ILE A 146     -11.622  -1.109 -20.529  1.00 81.35           H
ATOM   2076  CG1 ILE A 146     -13.488  -1.571 -19.623  1.00 81.35           C
ATOM   2077 1HG1 ILE A 146     -14.494  -1.861 -19.927  1.00 81.35           H
ATOM   2078 2HG1 ILE A 146     -13.141  -2.320 -18.912  1.00 81.35           H
ATOM   2079  CG2 ILE A 146     -13.123  -0.683 -21.972  1.00 81.35           C
ATOM   2080 1HG2 ILE A 146     -12.399  -0.633 -22.784  1.00 81.35           H
ATOM   2081 2HG2 ILE A 146     -14.053  -1.116 -22.340  1.00 81.35           H
ATOM   2082 3HG2 ILE A 146     -13.315   0.321 -21.594  1.00 81.35           H
ATOM   2083  CD1 ILE A 146     -13.529  -0.199 -18.949  1.00 81.35           C
ATOM   2084 1HD1 ILE A 146     -12.525   0.077 -18.625  1.00 81.35           H
ATOM   2085 2HD1 ILE A 146     -13.899   0.543 -19.656  1.00 81.35           H
ATOM   2086 3HD1 ILE A 146     -14.191  -0.238 -18.084  1.00 81.35           H
ATOM   2087  HN  ILE A 146     -11.219  -3.180 -19.559  1.00 81.35           H
ATOM   2088  N   ALA A 147     -10.236  -2.887 -22.606  1.00 80.06           N
ATOM   2089  CA  ALA A 147      -9.426  -2.776 -23.807  1.00 80.06           C
ATOM   2090  C   ALA A 147      -9.507  -4.085 -24.594  1.00 80.06           C
ATOM   2091  O   ALA A 147      -9.276  -4.102 -25.802  1.00 80.06           O
ATOM   2092  HA  ALA A 147      -9.840  -1.970 -24.413  1.00 80.06           H
ATOM   2093  CB  ALA A 147      -7.989  -2.415 -23.423  1.00 80.06           C
ATOM   2094 1HB  ALA A 147      -7.984  -1.463 -22.892  1.00 80.06           H
ATOM   2095 2HB  ALA A 147      -7.579  -3.192 -22.778  1.00 80.06           H
ATOM   2096 3HB  ALA A 147      -7.382  -2.332 -24.324  1.00 80.06           H
ATOM   2097  HN  ALA A 147      -9.725  -2.850 -21.747  1.00 80.06           H
ATOM   2098  N   ILE A 148      -9.836  -5.150 -23.878  1.00 76.52           N
ATOM   2099  CA  ILE A 148      -9.805  -6.481 -24.458  1.00 76.52           C
ATOM   2100  C   ILE A 148     -11.225  -6.896 -24.850  1.00 76.52           C
ATOM   2101  O   ILE A 148     -11.471  -7.274 -25.994  1.00 76.52           O
ATOM   2102  HA  ILE A 148      -9.199  -6.429 -25.363  1.00 76.52           H
ATOM   2103  CB  ILE A 148      -9.118  -7.464 -23.508  1.00 76.52           C
ATOM   2104  HB  ILE A 148      -9.594  -7.384 -22.531  1.00 76.52           H
ATOM   2105  CG1 ILE A 148      -7.642  -7.106 -23.322  1.00 76.52           C
ATOM   2106 1HG1 ILE A 148      -7.082  -7.380 -24.217  1.00 76.52           H
ATOM   2107 2HG1 ILE A 148      -7.538  -6.028 -23.200  1.00 76.52           H
ATOM   2108  CG2 ILE A 148      -9.302  -8.907 -23.984  1.00 76.52           C
ATOM   2109 1HG2 ILE A 148     -10.365  -9.143 -24.023  1.00 76.52           H
ATOM   2110 2HG2 ILE A 148      -8.868  -9.020 -24.978  1.00 76.52           H
ATOM   2111 3HG2 ILE A 148      -8.804  -9.584 -23.291  1.00 76.52           H
ATOM   2112  CD1 ILE A 148      -7.053  -7.822 -22.106  1.00 76.52           C
ATOM   2113 1HD1 ILE A 148      -7.600  -7.527 -21.210  1.00 76.52           H
ATOM   2114 2HD1 ILE A 148      -7.136  -8.900 -22.243  1.00 76.52           H
ATOM   2115 3HD1 ILE A 148      -6.003  -7.550 -21.997  1.00 76.52           H
ATOM   2116  HN  ILE A 148     -10.120  -5.113 -22.920  1.00 76.52           H
ATOM   2117  N   ALA A 149     -12.121  -6.810 -23.878  1.00 75.76           N
ATOM   2118  CA  ALA A 149     -13.459  -7.353 -24.044  1.00 75.76           C
ATOM   2119  C   ALA A 149     -14.271  -6.428 -24.953  1.00 75.76           C
ATOM   2120  O   ALA A 149     -15.090  -6.892 -25.745  1.00 75.76           O
ATOM   2121  HA  ALA A 149     -13.365  -8.328 -24.523  1.00 75.76           H
ATOM   2122  CB  ALA A 149     -14.109  -7.538 -22.672  1.00 75.76           C
ATOM   2123 1HB  ALA A 149     -13.509  -8.227 -22.076  1.00 75.76           H
ATOM   2124 2HB  ALA A 149     -14.168  -6.575 -22.165  1.00 75.76           H
ATOM   2125 3HB  ALA A 149     -15.112  -7.946 -22.797  1.00 75.76           H
ATOM   2126  HN  ALA A 149     -11.947  -6.381 -22.992  1.00 75.76           H
ATOM   2127  N   GLN A 150     -14.015  -5.136 -24.810  1.00 67.33           N
ATOM   2128  CA  GLN A 150     -14.783  -4.136 -25.532  1.00 67.33           C
ATOM   2129  C   GLN A 150     -13.874  -3.347 -26.476  1.00 67.33           C
ATOM   2130  O   GLN A 150     -13.985  -2.126 -26.575  1.00 67.33           O
ATOM   2131  HA  GLN A 150     -15.519  -4.697 -26.108  1.00 67.33           H
ATOM   2132  CB  GLN A 150     -15.512  -3.201 -24.564  1.00 67.33           C
ATOM   2133 1HB  GLN A 150     -14.784  -2.643 -23.975  1.00 67.33           H
ATOM   2134 2HB  GLN A 150     -16.093  -2.471 -25.127  1.00 67.33           H
ATOM   2135  CG  GLN A 150     -16.435  -3.988 -23.632  1.00 67.33           C
ATOM   2136 1HG  GLN A 150     -17.051  -4.671 -24.217  1.00 67.33           H
ATOM   2137 2HG  GLN A 150     -15.839  -4.598 -22.953  1.00 67.33           H
ATOM   2138  CD  GLN A 150     -17.332  -3.046 -22.826  1.00 67.33           C
ATOM   2139  OE1 GLN A 150     -17.260  -1.833 -22.935  1.00 67.33           O
ATOM   2140  NE2 GLN A 150     -18.180  -3.670 -22.013  1.00 67.33           N
ATOM   2141 1HE2 GLN A 150     -18.188  -4.670 -21.971  1.00 67.33           H
ATOM   2142 2HE2 GLN A 150     -18.808  -3.141 -21.444  1.00 67.33           H
ATOM   2143  HN  GLN A 150     -13.299  -4.770 -24.215  1.00 67.33           H
ATOM   2144  N   ALA A 151     -12.995  -4.078 -27.147  1.00 67.60           N
ATOM   2145  CA  ALA A 151     -11.906  -3.453 -27.878  1.00 67.60           C
ATOM   2146  C   ALA A 151     -12.476  -2.417 -28.848  1.00 67.60           C
ATOM   2147  O   ALA A 151     -11.935  -1.320 -28.979  1.00 67.60           O
ATOM   2148  HA  ALA A 151     -11.267  -2.947 -27.153  1.00 67.60           H
ATOM   2149  CB  ALA A 151     -11.085  -4.530 -28.591  1.00 67.60           C
ATOM   2150 1HB  ALA A 151     -10.679  -5.224 -27.855  1.00 67.60           H
ATOM   2151 2HB  ALA A 151     -11.725  -5.073 -29.287  1.00 67.60           H
ATOM   2152 3HB  ALA A 151     -10.268  -4.061 -29.139  1.00 67.60           H
ATOM   2153  HN  ALA A 151     -13.019  -5.076 -27.196  1.00 67.60           H
ATOM   2154  N   MET A 152     -13.562  -2.801 -29.504  1.00 57.78           N
ATOM   2155  CA  MET A 152     -14.154  -1.960 -30.529  1.00 57.78           C
ATOM   2156  C   MET A 152     -14.632  -0.631 -29.940  1.00 57.78           C
ATOM   2157  O   MET A 152     -14.302   0.435 -30.456  1.00 57.78           O
ATOM   2158  HA  MET A 152     -13.361  -1.779 -31.254  1.00 57.78           H
ATOM   2159  CB  MET A 152     -15.337  -2.690 -31.169  1.00 57.78           C
ATOM   2160 1HB  MET A 152     -15.979  -3.100 -30.390  1.00 57.78           H
ATOM   2161 2HB  MET A 152     -15.939  -1.983 -31.740  1.00 57.78           H
ATOM   2162  CG  MET A 152     -14.855  -3.815 -32.086  1.00 57.78           C
ATOM   2163 1HG  MET A 152     -13.850  -3.597 -32.446  1.00 57.78           H
ATOM   2164 2HG  MET A 152     -14.798  -4.751 -31.529  1.00 57.78           H
ATOM   2165  SD  MET A 152     -15.971  -3.997 -33.467  1.00 57.78           S
ATOM   2166  CE  MET A 152     -17.372  -4.730 -32.639  1.00 57.78           C
ATOM   2167 1HE  MET A 152     -17.073  -5.674 -32.184  1.00 57.78           H
ATOM   2168 2HE  MET A 152     -17.732  -4.052 -31.865  1.00 57.78           H
ATOM   2169 3HE  MET A 152     -18.168  -4.911 -33.362  1.00 57.78           H
ATOM   2170  HN  MET A 152     -14.033  -3.668 -29.344  1.00 57.78           H
ATOM   2171  N   ARG A 153     -15.402  -0.740 -28.867  1.00 55.00           N
ATOM   2172  CA  ARG A 153     -15.962   0.438 -28.225  1.00 55.00           C
ATOM   2173  C   ARG A 153     -14.848   1.291 -27.616  1.00 55.00           C
ATOM   2174  O   ARG A 153     -14.974   2.511 -27.525  1.00 55.00           O
ATOM   2175  HA  ARG A 153     -16.473   0.974 -29.025  1.00 55.00           H
ATOM   2176  CB  ARG A 153     -16.955   0.048 -27.129  1.00 55.00           C
ATOM   2177 1HB  ARG A 153     -16.550  -0.778 -26.544  1.00 55.00           H
ATOM   2178 2HB  ARG A 153     -17.094   0.885 -26.444  1.00 55.00           H
ATOM   2179  CG  ARG A 153     -18.303  -0.357 -27.728  1.00 55.00           C
ATOM   2180 1HG  ARG A 153     -18.654   0.424 -28.403  1.00 55.00           H
ATOM   2181 2HG  ARG A 153     -18.183  -1.263 -28.322  1.00 55.00           H
ATOM   2182  CD  ARG A 153     -19.342  -0.594 -26.630  1.00 55.00           C
ATOM   2183 1HD  ARG A 153     -19.050  -1.448 -26.020  1.00 55.00           H
ATOM   2184 2HD  ARG A 153     -19.387   0.271 -25.968  1.00 55.00           H
ATOM   2185  NE  ARG A 153     -20.671  -0.837 -27.235  1.00 55.00           N
ATOM   2186  HE  ARG A 153     -20.751  -0.778 -28.230  1.00 55.00           H
ATOM   2187  CZ  ARG A 153     -21.773  -1.131 -26.533  1.00 55.00           C
ATOM   2188  NH1 ARG A 153     -21.725  -1.222 -25.197  1.00 55.00           N
ATOM   2189 1HH1 ARG A 153     -20.861  -1.071 -24.716  1.00 55.00           H
ATOM   2190 2HH1 ARG A 153     -22.552  -1.442 -24.680  1.00 55.00           H
ATOM   2191  NH2 ARG A 153     -22.926  -1.332 -27.187  1.00 55.00           N
ATOM   2192 1HH2 ARG A 153     -23.758  -1.552 -26.677  1.00 55.00           H
ATOM   2193 2HH2 ARG A 153     -22.954  -1.262 -28.184  1.00 55.00           H
ATOM   2194  HN  ARG A 153     -15.643  -1.610 -28.437  1.00 55.00           H
ATOM   2195  N   ALA A 154     -13.781   0.615 -27.214  1.00 61.05           N
ATOM   2196  CA  ALA A 154     -12.689   1.281 -26.524  1.00 61.05           C
ATOM   2197  C   ALA A 154     -11.943   2.181 -27.510  1.00 61.05           C
ATOM   2198  O   ALA A 154     -11.352   3.185 -27.114  1.00 61.05           O
ATOM   2199  HA  ALA A 154     -13.121   1.898 -25.736  1.00 61.05           H
ATOM   2200  CB  ALA A 154     -11.775   0.233 -25.884  1.00 61.05           C
ATOM   2201 1HB  ALA A 154     -12.347  -0.360 -25.171  1.00 61.05           H
ATOM   2202 2HB  ALA A 154     -11.372  -0.419 -26.659  1.00 61.05           H
ATOM   2203 3HB  ALA A 154     -10.957   0.733 -25.367  1.00 61.05           H
ATOM   2204  HN  ALA A 154     -13.657  -0.368 -27.352  1.00 61.05           H
ATOM   2205  N   HIS A 155     -11.994   1.790 -28.775  1.00 56.35           N
ATOM   2206  CA  HIS A 155     -11.194   2.448 -29.794  1.00 56.35           C
ATOM   2207  C   HIS A 155     -11.813   3.806 -30.134  1.00 56.35           C
ATOM   2208  O   HIS A 155     -11.098   4.794 -30.296  1.00 56.35           O
ATOM   2209  HA  HIS A 155     -10.206   2.606 -29.363  1.00 56.35           H
ATOM   2210  CB  HIS A 155     -11.030   1.548 -31.020  1.00 56.35           C
ATOM   2211 1HB  HIS A 155     -11.132   0.507 -30.711  1.00 56.35           H
ATOM   2212 2HB  HIS A 155     -11.839   1.753 -31.721  1.00 56.35           H
ATOM   2213  CG  HIS A 155      -9.710   1.718 -31.735  1.00 56.35           C
ATOM   2214  ND1 HIS A 155      -9.330   2.906 -32.335  1.00 56.35           N
ATOM   2215  HD1 HIS A 155      -9.870   3.747 -32.359  1.00 56.35           H
ATOM   2216  CD2 HIS A 155      -8.686   0.839 -31.937  1.00 56.35           C
ATOM   2217  HD2 HIS A 155      -8.657  -0.194 -31.593  1.00 56.35           H
ATOM   2218  CE1 HIS A 155      -8.131   2.738 -32.872  1.00 56.35           C
ATOM   2219  HE1 HIS A 155      -7.562   3.491 -33.416  1.00 56.35           H
ATOM   2220  NE2 HIS A 155      -7.734   1.456 -32.625  1.00 56.35           N
ATOM   2221  HN  HIS A 155     -12.567   1.040 -29.106  1.00 56.35           H
ATOM   2222  N   THR A 156     -13.134   3.811 -30.233  1.00 62.51           N
ATOM   2223  CA  THR A 156     -13.849   5.004 -30.652  1.00 62.51           C
ATOM   2224  C   THR A 156     -13.791   6.072 -29.558  1.00 62.51           C
ATOM   2225  O   THR A 156     -13.852   7.266 -29.848  1.00 62.51           O
ATOM   2226  HA  THR A 156     -13.346   5.416 -31.528  1.00 62.51           H
ATOM   2227  CB  THR A 156     -15.274   4.594 -31.027  1.00 62.51           C
ATOM   2228  HB  THR A 156     -15.905   5.471 -31.175  1.00 62.51           H
ATOM   2229  OG1 THR A 156     -15.673   3.721 -29.973  1.00 62.51           O
ATOM   2230  HG1 THR A 156     -16.664   3.587 -29.996  1.00 62.51           H
ATOM   2231  CG2 THR A 156     -15.321   3.714 -32.278  1.00 62.51           C
ATOM   2232 1HG2 THR A 156     -14.745   2.805 -32.104  1.00 62.51           H
ATOM   2233 2HG2 THR A 156     -14.896   4.259 -33.121  1.00 62.51           H
ATOM   2234 3HG2 THR A 156     -16.356   3.452 -32.499  1.00 62.51           H
ATOM   2235  HN  THR A 156     -13.712   3.020 -30.032  1.00 62.51           H
ATOM   2236  N   TRP A 157     -13.674   5.604 -28.324  1.00 56.54           N
ATOM   2237  CA  TRP A 157     -13.790   6.486 -27.175  1.00 56.54           C
ATOM   2238  C   TRP A 157     -12.379   6.777 -26.659  1.00 56.54           C
ATOM   2239  O   TRP A 157     -12.198   7.094 -25.484  1.00 56.54           O
ATOM   2240  HA  TRP A 157     -14.262   7.409 -27.510  1.00 56.54           H
ATOM   2241  CB  TRP A 157     -14.704   5.880 -26.108  1.00 56.54           C
ATOM   2242 1HB  TRP A 157     -14.418   4.840 -25.948  1.00 56.54           H
ATOM   2243 2HB  TRP A 157     -14.543   6.404 -25.166  1.00 56.54           H
ATOM   2244  CG  TRP A 157     -16.192   5.936 -26.459  1.00 56.54           C
ATOM   2245  CD1 TRP A 157     -16.761   5.807 -27.665  1.00 56.54           C
ATOM   2246  HD1 TRP A 157     -16.208   5.639 -28.589  1.00 56.54           H
ATOM   2247  CD2 TRP A 157     -17.285   6.142 -25.539  1.00 56.54           C
ATOM   2248  NE1 TRP A 157     -18.135   5.915 -27.591  1.00 56.54           N
ATOM   2249  HE1 TRP A 157     -18.776   5.854 -28.355  1.00 56.54           H
ATOM   2250  CE2 TRP A 157     -18.463   6.125 -26.256  1.00 56.54           C
ATOM   2251  CE3 TRP A 157     -17.277   6.336 -24.146  1.00 56.54           C
ATOM   2252  HE3 TRP A 157     -16.360   6.353 -23.557  1.00 56.54           H
ATOM   2253  CZ2 TRP A 157     -19.722   6.296 -25.667  1.00 56.54           C
ATOM   2254  HZ2 TRP A 157     -20.639   6.279 -26.256  1.00 56.54           H
ATOM   2255  CZ3 TRP A 157     -18.543   6.506 -23.573  1.00 56.54           C
ATOM   2256  HZ3 TRP A 157     -18.594   6.660 -22.495  1.00 56.54           H
ATOM   2257  CH2 TRP A 157     -19.739   6.492 -24.281  1.00 56.54           C
ATOM   2258  HH2 TRP A 157     -20.686   6.632 -23.760  1.00 56.54           H
ATOM   2259  HN  TRP A 157     -13.504   4.644 -28.104  1.00 56.54           H
ATOM   2260  N   ARG A 158     -11.417   6.659 -27.562  1.00 57.20           N
ATOM   2261  CA  ARG A 158     -10.017   6.689 -27.172  1.00 57.20           C
ATOM   2262  C   ARG A 158      -9.695   7.999 -26.451  1.00 57.20           C
ATOM   2263  O   ARG A 158      -9.038   7.994 -25.411  1.00 57.20           O
ATOM   2264  HA  ARG A 158      -9.895   5.834 -26.507  1.00 57.20           H
ATOM   2265  CB  ARG A 158      -9.103   6.548 -28.391  1.00 57.20           C
ATOM   2266 1HB  ARG A 158      -9.431   5.706 -29.000  1.00 57.20           H
ATOM   2267 2HB  ARG A 158      -9.180   7.440 -29.013  1.00 57.20           H
ATOM   2268  CG  ARG A 158      -7.649   6.340 -27.964  1.00 57.20           C
ATOM   2269 1HG  ARG A 158      -7.286   7.231 -27.451  1.00 57.20           H
ATOM   2270 2HG  ARG A 158      -7.589   5.516 -27.253  1.00 57.20           H
ATOM   2271  CD  ARG A 158      -6.760   6.044 -29.174  1.00 57.20           C
ATOM   2272 1HD  ARG A 158      -7.106   5.141 -29.677  1.00 57.20           H
ATOM   2273 2HD  ARG A 158      -6.829   6.858 -29.895  1.00 57.20           H
ATOM   2274  NE  ARG A 158      -5.355   5.872 -28.739  1.00 57.20           N
ATOM   2275  HE  ARG A 158      -5.132   6.073 -27.786  1.00 57.20           H
ATOM   2276  CZ  ARG A 158      -4.365   5.464 -29.544  1.00 57.20           C
ATOM   2277  NH1 ARG A 158      -4.607   5.180 -30.831  1.00 57.20           N
ATOM   2278 1HH1 ARG A 158      -5.533   5.273 -31.198  1.00 57.20           H
ATOM   2279 2HH1 ARG A 158      -3.862   4.876 -31.425  1.00 57.20           H
ATOM   2280  NH2 ARG A 158      -3.128   5.343 -29.042  1.00 57.20           N
ATOM   2281 1HH2 ARG A 158      -2.377   5.040 -29.629  1.00 57.20           H
ATOM   2282 2HH2 ARG A 158      -2.955   5.557 -28.081  1.00 57.20           H
ATOM   2283  HN  ARG A 158     -11.580   6.545 -28.542  1.00 57.20           H
ATOM   2284  N   GLU A 159     -10.173   9.090 -27.031  1.00 63.35           N
ATOM   2285  CA  GLU A 159      -9.885  10.410 -26.496  1.00 63.35           C
ATOM   2286  C   GLU A 159     -10.612  10.614 -25.166  1.00 63.35           C
ATOM   2287  O   GLU A 159     -10.015  11.067 -24.190  1.00 63.35           O
ATOM   2288  HA  GLU A 159      -8.807  10.428 -26.335  1.00 63.35           H
ATOM   2289  CB  GLU A 159     -10.260  11.503 -27.499  1.00 63.35           C
ATOM   2290 1HB  GLU A 159     -11.264  11.320 -27.882  1.00 63.35           H
ATOM   2291 2HB  GLU A 159     -10.147  12.482 -27.035  1.00 63.35           H
ATOM   2292  CG  GLU A 159      -9.319  11.486 -28.705  1.00 63.35           C
ATOM   2293 1HG  GLU A 159      -8.284  11.477 -28.363  1.00 63.35           H
ATOM   2294 2HG  GLU A 159      -9.473  10.572 -29.279  1.00 63.35           H
ATOM   2295  CD  GLU A 159      -9.555  12.703 -29.602  1.00 63.35           C
ATOM   2296  OE1 GLU A 159      -8.641  13.006 -30.399  1.00 63.35           O
ATOM   2297  OE2 GLU A 159     -10.643  13.303 -29.469  1.00 63.35           O
ATOM   2298  HN  GLU A 159     -10.746   9.083 -27.850  1.00 63.35           H
ATOM   2299  N   LYS A 160     -11.892  10.270 -25.168  1.00 69.03           N
ATOM   2300  CA  LYS A 160     -12.714  10.437 -23.983  1.00 69.03           C
ATOM   2301  C   LYS A 160     -12.111   9.631 -22.831  1.00 69.03           C
ATOM   2302  O   LYS A 160     -12.164  10.055 -21.677  1.00 69.03           O
ATOM   2303  HA  LYS A 160     -12.690  11.493 -23.715  1.00 69.03           H
ATOM   2304  CB  LYS A 160     -14.171  10.080 -24.286  1.00 69.03           C
ATOM   2305 1HB  LYS A 160     -14.220   9.089 -24.739  1.00 69.03           H
ATOM   2306 2HB  LYS A 160     -14.739  10.033 -23.357  1.00 69.03           H
ATOM   2307  CG  LYS A 160     -14.803  11.108 -25.226  1.00 69.03           C
ATOM   2308 1HG  LYS A 160     -14.650  12.111 -24.828  1.00 69.03           H
ATOM   2309 2HG  LYS A 160     -14.310  11.071 -26.197  1.00 69.03           H
ATOM   2310  CD  LYS A 160     -16.301  10.845 -25.398  1.00 69.03           C
ATOM   2311 1HD  LYS A 160     -16.453   9.853 -25.823  1.00 69.03           H
ATOM   2312 2HD  LYS A 160     -16.789  10.853 -24.424  1.00 69.03           H
ATOM   2313  CE  LYS A 160     -16.941  11.899 -26.304  1.00 69.03           C
ATOM   2314 1HE  LYS A 160     -16.783  12.892 -25.885  1.00 69.03           H
ATOM   2315 2HE  LYS A 160     -16.462  11.885 -27.283  1.00 69.03           H
ATOM   2316  NZ  LYS A 160     -18.391  11.642 -26.452  1.00 69.03           N
ATOM   2317 1HZ  LYS A 160     -18.801  12.352 -27.049  1.00 69.03           H
ATOM   2318 2HZ  LYS A 160     -18.532  10.728 -26.869  1.00 69.03           H
ATOM   2319 3HZ  LYS A 160     -18.834  11.670 -25.541  1.00 69.03           H
ATOM   2320  HN  LYS A 160     -12.365   9.884 -25.960  1.00 69.03           H
ATOM   2321  N   ARG A 161     -11.550   8.483 -23.183  1.00 67.29           N
ATOM   2322  CA  ARG A 161     -10.979   7.592 -22.188  1.00 67.29           C
ATOM   2323  C   ARG A 161      -9.838   8.289 -21.444  1.00 67.29           C
ATOM   2324  O   ARG A 161      -9.640   8.061 -20.252  1.00 67.29           O
ATOM   2325  HA  ARG A 161     -11.804   7.362 -21.514  1.00 67.29           H
ATOM   2326  CB  ARG A 161     -10.450   6.310 -22.835  1.00 67.29           C
ATOM   2327 1HB  ARG A 161      -9.923   6.555 -23.757  1.00 67.29           H
ATOM   2328 2HB  ARG A 161      -9.728   5.835 -22.171  1.00 67.29           H
ATOM   2329  CG  ARG A 161     -11.592   5.337 -23.137  1.00 67.29           C
ATOM   2330 1HG  ARG A 161     -12.095   5.062 -22.210  1.00 67.29           H
ATOM   2331 2HG  ARG A 161     -12.333   5.826 -23.769  1.00 67.29           H
ATOM   2332  CD  ARG A 161     -11.069   4.079 -23.833  1.00 67.29           C
ATOM   2333 1HD  ARG A 161     -11.901   3.517 -24.259  1.00 67.29           H
ATOM   2334 2HD  ARG A 161     -10.415   4.356 -24.660  1.00 67.29           H
ATOM   2335  NE  ARG A 161     -10.332   3.235 -22.867  1.00 67.29           N
ATOM   2336  HE  ARG A 161     -10.312   3.525 -21.910  1.00 67.29           H
ATOM   2337  CZ  ARG A 161      -9.689   2.106 -23.194  1.00 67.29           C
ATOM   2338  NH1 ARG A 161      -9.682   1.669 -24.461  1.00 67.29           N
ATOM   2339 1HH1 ARG A 161     -10.159   2.187 -25.171  1.00 67.29           H
ATOM   2340 2HH1 ARG A 161      -9.200   0.825 -24.696  1.00 67.29           H
ATOM   2341  NH2 ARG A 161      -9.053   1.419 -22.234  1.00 67.29           N
ATOM   2342 1HH2 ARG A 161      -8.568   0.575 -22.462  1.00 67.29           H
ATOM   2343 2HH2 ARG A 161      -9.063   1.752 -21.292  1.00 67.29           H
ATOM   2344  HN  ARG A 161     -11.483   8.161 -24.128  1.00 67.29           H
ATOM   2345  N   LEU A 162      -9.117   9.123 -22.179  1.00 78.58           N
ATOM   2346  CA  LEU A 162      -7.981   9.829 -21.613  1.00 78.58           C
ATOM   2347  C   LEU A 162      -8.480  10.866 -20.606  1.00 78.58           C
ATOM   2348  O   LEU A 162      -7.864  11.070 -19.561  1.00 78.58           O
ATOM   2349  HA  LEU A 162      -7.373   9.096 -21.081  1.00 78.58           H
ATOM   2350  CB  LEU A 162      -7.109  10.419 -22.723  1.00 78.58           C
ATOM   2351 1HB  LEU A 162      -6.867   9.625 -23.429  1.00 78.58           H
ATOM   2352 2HB  LEU A 162      -7.699  11.159 -23.266  1.00 78.58           H
ATOM   2353  CG  LEU A 162      -5.805  11.079 -22.273  1.00 78.58           C
ATOM   2354  HG  LEU A 162      -6.040  11.806 -21.495  1.00 78.58           H
ATOM   2355  CD1 LEU A 162      -4.854  10.050 -21.656  1.00 78.58           C
ATOM   2356 1HD1 LEU A 162      -5.330   9.589 -20.791  1.00 78.58           H
ATOM   2357 2HD1 LEU A 162      -4.621   9.283 -22.394  1.00 78.58           H
ATOM   2358 3HD1 LEU A 162      -3.935  10.546 -21.345  1.00 78.58           H
ATOM   2359  CD2 LEU A 162      -5.151  11.845 -23.425  1.00 78.58           C
ATOM   2360 1HD2 LEU A 162      -4.931  11.156 -24.240  1.00 78.58           H
ATOM   2361 2HD2 LEU A 162      -5.831  12.620 -23.777  1.00 78.58           H
ATOM   2362 3HD2 LEU A 162      -4.226  12.304 -23.077  1.00 78.58           H
ATOM   2363  HN  LEU A 162      -9.299   9.319 -23.143  1.00 78.58           H
ATOM   2364  N   LEU A 163      -9.593  11.495 -20.955  1.00 81.39           N
ATOM   2365  CA  LEU A 163     -10.198  12.487 -20.082  1.00 81.39           C
ATOM   2366  C   LEU A 163     -10.671  11.807 -18.795  1.00 81.39           C
ATOM   2367  O   LEU A 163     -10.364  12.267 -17.697  1.00 81.39           O
ATOM   2368  HA  LEU A 163      -9.425  13.211 -19.825  1.00 81.39           H
ATOM   2369  CB  LEU A 163     -11.303  13.246 -20.818  1.00 81.39           C
ATOM   2370 1HB  LEU A 163     -10.886  13.653 -21.739  1.00 81.39           H
ATOM   2371 2HB  LEU A 163     -12.076  12.533 -21.106  1.00 81.39           H
ATOM   2372  CG  LEU A 163     -11.965  14.387 -20.042  1.00 81.39           C
ATOM   2373  HG  LEU A 163     -12.319  13.992 -19.090  1.00 81.39           H
ATOM   2374  CD1 LEU A 163     -10.955  15.492 -19.726  1.00 81.39           C
ATOM   2375 1HD1 LEU A 163     -10.145  15.082 -19.122  1.00 81.39           H
ATOM   2376 2HD1 LEU A 163     -10.549  15.890 -20.655  1.00 81.39           H
ATOM   2377 3HD1 LEU A 163     -11.451  16.290 -19.174  1.00 81.39           H
ATOM   2378  CD2 LEU A 163     -13.186  14.924 -20.792  1.00 81.39           C
ATOM   2379 1HD2 LEU A 163     -12.877  15.298 -21.768  1.00 81.39           H
ATOM   2380 2HD2 LEU A 163     -13.913  14.122 -20.923  1.00 81.39           H
ATOM   2381 3HD2 LEU A 163     -13.637  15.734 -20.218  1.00 81.39           H
ATOM   2382  HN  LEU A 163     -10.079  11.337 -21.815  1.00 81.39           H
ATOM   2383  N   TYR A 164     -11.410  10.722 -18.975  1.00 74.13           N
ATOM   2384  CA  TYR A 164     -11.944   9.985 -17.842  1.00 74.13           C
ATOM   2385  C   TYR A 164     -10.819   9.477 -16.938  1.00 74.13           C
ATOM   2386  O   TYR A 164     -10.977   9.412 -15.720  1.00 74.13           O
ATOM   2387  HA  TYR A 164     -12.582  10.660 -17.271  1.00 74.13           H
ATOM   2388  CB  TYR A 164     -12.688   8.785 -18.433  1.00 74.13           C
ATOM   2389 1HB  TYR A 164     -12.049   8.302 -19.172  1.00 74.13           H
ATOM   2390 2HB  TYR A 164     -12.867   8.056 -17.642  1.00 74.13           H
ATOM   2391  CG  TYR A 164     -14.023   9.142 -19.089  1.00 74.13           C
ATOM   2392  CD1 TYR A 164     -14.940   9.919 -18.410  1.00 74.13           C
ATOM   2393  HD1 TYR A 164     -14.713  10.278 -17.406  1.00 74.13           H
ATOM   2394  CD2 TYR A 164     -14.311   8.688 -20.360  1.00 74.13           C
ATOM   2395  HD2 TYR A 164     -13.587   8.074 -20.896  1.00 74.13           H
ATOM   2396  CE1 TYR A 164     -16.196  10.255 -19.028  1.00 74.13           C
ATOM   2397  HE1 TYR A 164     -16.929  10.868 -18.503  1.00 74.13           H
ATOM   2398  CE2 TYR A 164     -15.567   9.024 -20.978  1.00 74.13           C
ATOM   2399  HE2 TYR A 164     -15.807   8.672 -21.981  1.00 74.13           H
ATOM   2400  CZ  TYR A 164     -16.448   9.791 -20.281  1.00 74.13           C
ATOM   2401  OH  TYR A 164     -17.635  10.109 -20.865  1.00 74.13           O
ATOM   2402  HH  TYR A 164     -18.182  10.669 -20.243  1.00 74.13           H
ATOM   2403  HN  TYR A 164     -11.645  10.347 -19.871  1.00 74.13           H
ATOM   2404  N   SER A 165      -9.707   9.130 -17.570  1.00 86.19           N
ATOM   2405  CA  SER A 165      -8.561   8.615 -16.840  1.00 86.19           C
ATOM   2406  C   SER A 165      -8.049   9.670 -15.857  1.00 86.19           C
ATOM   2407  O   SER A 165      -7.609   9.337 -14.758  1.00 86.19           O
ATOM   2408  HA  SER A 165      -8.930   7.740 -16.305  1.00 86.19           H
ATOM   2409  CB  SER A 165      -7.443   8.193 -17.796  1.00 86.19           C
ATOM   2410 1HB  SER A 165      -6.720   7.579 -17.259  1.00 86.19           H
ATOM   2411 2HB  SER A 165      -7.860   7.574 -18.590  1.00 86.19           H
ATOM   2412  OG  SER A 165      -6.779   9.316 -18.368  1.00 86.19           O
ATOM   2413  HG  SER A 165      -7.449  10.002 -18.653  1.00 86.19           H
ATOM   2414  HN  SER A 165      -9.582   9.196 -18.560  1.00 86.19           H
ATOM   2415  N   LYS A 166      -8.125  10.920 -16.288  1.00 83.44           N
ATOM   2416  CA  LYS A 166      -7.698  12.028 -15.450  1.00 83.44           C
ATOM   2417  C   LYS A 166      -8.649  12.155 -14.258  1.00 83.44           C
ATOM   2418  O   LYS A 166      -8.206  12.283 -13.117  1.00 83.44           O
ATOM   2419  HA  LYS A 166      -6.703  11.789 -15.074  1.00 83.44           H
ATOM   2420  CB  LYS A 166      -7.574  13.309 -16.277  1.00 83.44           C
ATOM   2421 1HB  LYS A 166      -8.497  13.479 -16.832  1.00 83.44           H
ATOM   2422 2HB  LYS A 166      -7.440  14.163 -15.614  1.00 83.44           H
ATOM   2423  CG  LYS A 166      -6.397  13.221 -17.250  1.00 83.44           C
ATOM   2424 1HG  LYS A 166      -5.478  13.025 -16.697  1.00 83.44           H
ATOM   2425 2HG  LYS A 166      -6.544  12.383 -17.931  1.00 83.44           H
ATOM   2426  CD  LYS A 166      -6.250  14.517 -18.051  1.00 83.44           C
ATOM   2427 1HD  LYS A 166      -7.156  14.695 -18.630  1.00 83.44           H
ATOM   2428 2HD  LYS A 166      -6.136  15.359 -17.370  1.00 83.44           H
ATOM   2429  CE  LYS A 166      -5.044  14.447 -18.990  1.00 83.44           C
ATOM   2430 1HE  LYS A 166      -4.148  14.196 -18.422  1.00 83.44           H
ATOM   2431 2HE  LYS A 166      -5.190  13.653 -19.722  1.00 83.44           H
ATOM   2432  NZ  LYS A 166      -4.852  15.740 -19.684  1.00 83.44           N
ATOM   2433 1HZ  LYS A 166      -4.060  15.671 -20.313  1.00 83.44           H
ATOM   2434 2HZ  LYS A 166      -5.686  15.965 -20.215  1.00 83.44           H
ATOM   2435 3HZ  LYS A 166      -4.679  16.468 -19.001  1.00 83.44           H
ATOM   2436  HN  LYS A 166      -8.469  11.181 -17.190  1.00 83.44           H
ATOM   2437  N   MET A 167      -9.938  12.117 -14.563  1.00 84.86           N
ATOM   2438  CA  MET A 167     -10.954  12.266 -13.535  1.00 84.86           C
ATOM   2439  C   MET A 167     -10.850  11.150 -12.494  1.00 84.86           C
ATOM   2440  O   MET A 167     -10.916  11.408 -11.294  1.00 84.86           O
ATOM   2441  HA  MET A 167     -10.758  13.230 -13.066  1.00 84.86           H
ATOM   2442  CB  MET A 167     -12.341  12.235 -14.181  1.00 84.86           C
ATOM   2443 1HB  MET A 167     -12.458  11.316 -14.756  1.00 84.86           H
ATOM   2444 2HB  MET A 167     -13.107  12.224 -13.406  1.00 84.86           H
ATOM   2445  CG  MET A 167     -12.549  13.445 -15.094  1.00 84.86           C
ATOM   2446 1HG  MET A 167     -12.424  14.366 -14.525  1.00 84.86           H
ATOM   2447 2HG  MET A 167     -11.794  13.451 -15.881  1.00 84.86           H
ATOM   2448  SD  MET A 167     -14.180  13.391 -15.817  1.00 84.86           S
ATOM   2449  CE  MET A 167     -15.164  13.831 -14.394  1.00 84.86           C
ATOM   2450 1HE  MET A 167     -15.006  13.098 -13.603  1.00 84.86           H
ATOM   2451 2HE  MET A 167     -14.869  14.818 -14.039  1.00 84.86           H
ATOM   2452 3HE  MET A 167     -16.218  13.845 -14.671  1.00 84.86           H
ATOM   2453  HN  MET A 167     -10.289  11.987 -15.490  1.00 84.86           H
ATOM   2454  N   VAL A 168     -10.689   9.933 -12.993  1.00 92.58           N
ATOM   2455  CA  VAL A 168     -10.621   8.771 -12.123  1.00 92.58           C
ATOM   2456  C   VAL A 168      -9.432   8.921 -11.171  1.00 92.58           C
ATOM   2457  O   VAL A 168      -9.549   8.643  -9.978  1.00 92.58           O
ATOM   2458  HA  VAL A 168     -11.539   8.745 -11.536  1.00 92.58           H
ATOM   2459  CB  VAL A 168     -10.557   7.493 -12.961  1.00 92.58           C
ATOM   2460  HB  VAL A 168      -9.752   7.607 -13.687  1.00 92.58           H
ATOM   2461  CG1 VAL A 168     -10.234   6.279 -12.087  1.00 92.58           C
ATOM   2462 1HG1 VAL A 168      -9.268   6.428 -11.602  1.00 92.58           H
ATOM   2463 2HG1 VAL A 168     -11.007   6.162 -11.328  1.00 92.58           H
ATOM   2464 3HG1 VAL A 168     -10.195   5.384 -12.708  1.00 92.58           H
ATOM   2465  CG2 VAL A 168     -11.860   7.279 -13.735  1.00 92.58           C
ATOM   2466 1HG2 VAL A 168     -12.690   7.196 -13.033  1.00 92.58           H
ATOM   2467 2HG2 VAL A 168     -12.030   8.126 -14.400  1.00 92.58           H
ATOM   2468 3HG2 VAL A 168     -11.788   6.364 -14.322  1.00 92.58           H
ATOM   2469  HN  VAL A 168     -10.606   9.735 -13.969  1.00 92.58           H
ATOM   2470  N   CYS A 169      -8.316   9.361 -11.734  1.00 94.04           N
ATOM   2471  CA  CYS A 169      -7.104   9.539 -10.953  1.00 94.04           C
ATOM   2472  C   CYS A 169      -7.397  10.540  -9.833  1.00 94.04           C
ATOM   2473  O   CYS A 169      -7.054  10.301  -8.676  1.00 94.04           O
ATOM   2474  HA  CYS A 169      -6.850   8.562 -10.542  1.00 94.04           H
ATOM   2475  CB  CYS A 169      -5.930   9.987 -11.825  1.00 94.04           C
ATOM   2476 1HB  CYS A 169      -6.232  10.823 -12.455  1.00 94.04           H
ATOM   2477 2HB  CYS A 169      -5.113  10.341 -11.196  1.00 94.04           H
ATOM   2478  SG  CYS A 169      -5.358   8.595 -12.867  1.00 94.04           S
ATOM   2479  HG  CYS A 169      -6.330   8.689 -13.769  1.00 94.04           H
ATOM   2480  HN  CYS A 169      -8.232   9.593 -12.703  1.00 94.04           H
ATOM   2481  N   PHE A 170      -8.029  11.639 -10.216  1.00 93.62           N
ATOM   2482  CA  PHE A 170      -8.341  12.693  -9.265  1.00 93.62           C
ATOM   2483  C   PHE A 170      -9.234  12.168  -8.138  1.00 93.62           C
ATOM   2484  O   PHE A 170      -8.980  12.437  -6.965  1.00 93.62           O
ATOM   2485  HA  PHE A 170      -7.397  13.040  -8.846  1.00 93.62           H
ATOM   2486  CB  PHE A 170      -9.096  13.780 -10.033  1.00 93.62           C
ATOM   2487 1HB  PHE A 170      -8.482  14.111 -10.871  1.00 93.62           H
ATOM   2488 2HB  PHE A 170     -10.004  13.348 -10.455  1.00 93.62           H
ATOM   2489  CG  PHE A 170      -9.473  14.995  -9.183  1.00 93.62           C
ATOM   2490  CD1 PHE A 170     -10.746  15.138  -8.729  1.00 93.62           C
ATOM   2491  HD1 PHE A 170     -11.499  14.387  -8.969  1.00 93.62           H
ATOM   2492  CD2 PHE A 170      -8.534  15.932  -8.883  1.00 93.62           C
ATOM   2493  HD2 PHE A 170      -7.513  15.817  -9.247  1.00 93.62           H
ATOM   2494  CE1 PHE A 170     -11.096  16.266  -7.940  1.00 93.62           C
ATOM   2495  HE1 PHE A 170     -12.117  16.381  -7.575  1.00 93.62           H
ATOM   2496  CE2 PHE A 170      -8.884  17.060  -8.094  1.00 93.62           C
ATOM   2497  HE2 PHE A 170      -8.131  17.811  -7.853  1.00 93.62           H
ATOM   2498  CZ  PHE A 170     -10.157  17.203  -7.639  1.00 93.62           C
ATOM   2499  HZ  PHE A 170     -10.425  18.069  -7.034  1.00 93.62           H
ATOM   2500  HN  PHE A 170      -8.326  11.816 -11.154  1.00 93.62           H
ATOM   2501  N   THR A 171     -10.260  11.430  -8.535  1.00 93.37           N
ATOM   2502  CA  THR A 171     -11.201  10.880  -7.574  1.00 93.37           C
ATOM   2503  C   THR A 171     -10.476   9.980  -6.571  1.00 93.37           C
ATOM   2504  O   THR A 171     -10.797   9.984  -5.384  1.00 93.37           O
ATOM   2505  HA  THR A 171     -11.636  11.704  -7.009  1.00 93.37           H
ATOM   2506  CB  THR A 171     -12.303  10.157  -8.352  1.00 93.37           C
ATOM   2507  HB  THR A 171     -11.915   9.257  -8.830  1.00 93.37           H
ATOM   2508  OG1 THR A 171     -12.813  11.151  -9.237  1.00 93.37           O
ATOM   2509  HG1 THR A 171     -12.336  11.105 -10.115  1.00 93.37           H
ATOM   2510  CG2 THR A 171     -13.499   9.792  -7.471  1.00 93.37           C
ATOM   2511 1HG2 THR A 171     -13.928  10.700  -7.048  1.00 93.37           H
ATOM   2512 2HG2 THR A 171     -13.171   9.135  -6.666  1.00 93.37           H
ATOM   2513 3HG2 THR A 171     -14.251   9.282  -8.073  1.00 93.37           H
ATOM   2514  HN  THR A 171     -10.452  11.206  -9.490  1.00 93.37           H
ATOM   2515  N   ILE A 172      -9.511   9.232  -7.086  1.00 94.00           N
ATOM   2516  CA  ILE A 172      -8.764   8.301  -6.258  1.00 94.00           C
ATOM   2517  C   ILE A 172      -8.002   9.079  -5.183  1.00 94.00           C
ATOM   2518  O   ILE A 172      -8.012   8.701  -4.013  1.00 94.00           O
ATOM   2519  HA  ILE A 172      -9.485   7.649  -5.765  1.00 94.00           H
ATOM   2520  CB  ILE A 172      -7.869   7.412  -7.124  1.00 94.00           C
ATOM   2521  HB  ILE A 172      -7.379   8.042  -7.867  1.00 94.00           H
ATOM   2522  CG1 ILE A 172      -8.698   6.376  -7.886  1.00 94.00           C
ATOM   2523 1HG1 ILE A 172      -9.086   5.633  -7.189  1.00 94.00           H
ATOM   2524 2HG1 ILE A 172      -9.558   6.861  -8.346  1.00 94.00           H
ATOM   2525  CG2 ILE A 172      -6.767   6.761  -6.286  1.00 94.00           C
ATOM   2526 1HG2 ILE A 172      -6.152   7.536  -5.829  1.00 94.00           H
ATOM   2527 2HG2 ILE A 172      -7.218   6.148  -5.506  1.00 94.00           H
ATOM   2528 3HG2 ILE A 172      -6.145   6.135  -6.926  1.00 94.00           H
ATOM   2529  CD1 ILE A 172      -7.858   5.686  -8.962  1.00 94.00           C
ATOM   2530 1HD1 ILE A 172      -7.492   6.430  -9.670  1.00 94.00           H
ATOM   2531 2HD1 ILE A 172      -7.012   5.182  -8.495  1.00 94.00           H
ATOM   2532 3HD1 ILE A 172      -8.471   4.954  -9.488  1.00 94.00           H
ATOM   2533  HN  ILE A 172      -9.239   9.254  -8.048  1.00 94.00           H
ATOM   2534  N   TRP A 173      -7.359  10.153  -5.619  1.00 92.25           N
ATOM   2535  CA  TRP A 173      -6.516  10.933  -4.730  1.00 92.25           C
ATOM   2536  C   TRP A 173      -7.404  11.526  -3.634  1.00 92.25           C
ATOM   2537  O   TRP A 173      -7.048  11.496  -2.457  1.00 92.25           O
ATOM   2538  HA  TRP A 173      -5.781  10.258  -4.290  1.00 92.25           H
ATOM   2539  CB  TRP A 173      -5.735  11.996  -5.506  1.00 92.25           C
ATOM   2540 1HB  TRP A 173      -6.408  12.484  -6.211  1.00 92.25           H
ATOM   2541 2HB  TRP A 173      -5.393  12.762  -4.810  1.00 92.25           H
ATOM   2542  CG  TRP A 173      -4.529  11.447  -6.271  1.00 92.25           C
ATOM   2543  CD1 TRP A 173      -4.361  11.366  -7.598  1.00 92.25           C
ATOM   2544  HD1 TRP A 173      -5.097  11.696  -8.331  1.00 92.25           H
ATOM   2545  CD2 TRP A 173      -3.322  10.904  -5.697  1.00 92.25           C
ATOM   2546  NE1 TRP A 173      -3.139  10.812  -7.920  1.00 92.25           N
ATOM   2547  HE1 TRP A 173      -2.787  10.649  -8.842  1.00 92.25           H
ATOM   2548  CE2 TRP A 173      -2.487  10.522  -6.727  1.00 92.25           C
ATOM   2549  CE3 TRP A 173      -2.947  10.741  -4.351  1.00 92.25           C
ATOM   2550  HE3 TRP A 173      -3.588  11.034  -3.520  1.00 92.25           H
ATOM   2551  CZ2 TRP A 173      -1.225   9.952  -6.520  1.00 92.25           C
ATOM   2552  HZ2 TRP A 173      -0.584   9.659  -7.351  1.00 92.25           H
ATOM   2553  CZ3 TRP A 173      -1.683  10.170  -4.161  1.00 92.25           C
ATOM   2554  HZ3 TRP A 173      -1.343  10.021  -3.137  1.00 92.25           H
ATOM   2555  CH2 TRP A 173      -0.831   9.780  -5.188  1.00 92.25           C
ATOM   2556  HH2 TRP A 173       0.140   9.342  -4.957  1.00 92.25           H
ATOM   2557  HN  TRP A 173      -7.408  10.491  -6.559  1.00 92.25           H
ATOM   2558  N   VAL A 174      -8.545  12.049  -4.060  1.00 95.45           N
ATOM   2559  CA  VAL A 174      -9.470  12.681  -3.135  1.00 95.45           C
ATOM   2560  C   VAL A 174      -9.941  11.650  -2.108  1.00 95.45           C
ATOM   2561  O   VAL A 174      -9.974  11.931  -0.911  1.00 95.45           O
ATOM   2562  HA  VAL A 174      -8.928  13.471  -2.616  1.00 95.45           H
ATOM   2563  CB  VAL A 174     -10.623  13.326  -3.907  1.00 95.45           C
ATOM   2564  HB  VAL A 174     -11.065  12.563  -4.548  1.00 95.45           H
ATOM   2565  CG1 VAL A 174     -11.710  13.825  -2.952  1.00 95.45           C
ATOM   2566 1HG1 VAL A 174     -12.101  12.987  -2.376  1.00 95.45           H
ATOM   2567 2HG1 VAL A 174     -11.285  14.566  -2.275  1.00 95.45           H
ATOM   2568 3HG1 VAL A 174     -12.517  14.279  -3.527  1.00 95.45           H
ATOM   2569  CG2 VAL A 174     -10.118  14.458  -4.803  1.00 95.45           C
ATOM   2570 1HG2 VAL A 174      -9.638  15.220  -4.190  1.00 95.45           H
ATOM   2571 2HG2 VAL A 174      -9.397  14.061  -5.518  1.00 95.45           H
ATOM   2572 3HG2 VAL A 174     -10.958  14.898  -5.340  1.00 95.45           H
ATOM   2573  HN  VAL A 174      -8.839  12.046  -5.016  1.00 95.45           H
ATOM   2574  N   LEU A 175     -10.293  10.476  -2.613  1.00 89.91           N
ATOM   2575  CA  LEU A 175     -10.831   9.427  -1.764  1.00 89.91           C
ATOM   2576  C   LEU A 175      -9.774   9.017  -0.736  1.00 89.91           C
ATOM   2577  O   LEU A 175     -10.072   8.893   0.451  1.00 89.91           O
ATOM   2578  HA  LEU A 175     -11.686   9.843  -1.232  1.00 89.91           H
ATOM   2579  CB  LEU A 175     -11.347   8.263  -2.612  1.00 89.91           C
ATOM   2580 1HB  LEU A 175     -12.102   8.647  -3.298  1.00 89.91           H
ATOM   2581 2HB  LEU A 175     -10.524   7.890  -3.220  1.00 89.91           H
ATOM   2582  CG  LEU A 175     -11.950   7.087  -1.841  1.00 89.91           C
ATOM   2583  HG  LEU A 175     -11.212   6.737  -1.120  1.00 89.91           H
ATOM   2584  CD1 LEU A 175     -13.184   7.525  -1.049  1.00 89.91           C
ATOM   2585 1HD1 LEU A 175     -12.902   8.302  -0.338  1.00 89.91           H
ATOM   2586 2HD1 LEU A 175     -13.936   7.916  -1.734  1.00 89.91           H
ATOM   2587 3HD1 LEU A 175     -13.592   6.670  -0.511  1.00 89.91           H
ATOM   2588  CD2 LEU A 175     -12.257   5.917  -2.778  1.00 89.91           C
ATOM   2589 1HD2 LEU A 175     -12.968   6.237  -3.539  1.00 89.91           H
ATOM   2590 2HD2 LEU A 175     -11.336   5.585  -3.258  1.00 89.91           H
ATOM   2591 3HD2 LEU A 175     -12.684   5.095  -2.204  1.00 89.91           H
ATOM   2592  HN  LEU A 175     -10.216  10.239  -3.581  1.00 89.91           H
ATOM   2593  N   ALA A 176      -8.560   8.817  -1.230  1.00 94.98           N
ATOM   2594  CA  ALA A 176      -7.479   8.336  -0.387  1.00 94.98           C
ATOM   2595  C   ALA A 176      -7.210   9.356   0.721  1.00 94.98           C
ATOM   2596  O   ALA A 176      -6.930   8.983   1.859  1.00 94.98           O
ATOM   2597  HA  ALA A 176      -7.803   7.398   0.065  1.00 94.98           H
ATOM   2598  CB  ALA A 176      -6.242   8.068  -1.246  1.00 94.98           C
ATOM   2599 1HB  ALA A 176      -6.478   7.315  -1.998  1.00 94.98           H
ATOM   2600 2HB  ALA A 176      -5.935   8.991  -1.739  1.00 94.98           H
ATOM   2601 3HB  ALA A 176      -5.431   7.707  -0.613  1.00 94.98           H
ATOM   2602  HN  ALA A 176      -8.312   8.978  -2.185  1.00 94.98           H
ATOM   2603  N   ALA A 177      -7.302  10.625   0.349  1.00 94.95           N
ATOM   2604  CA  ALA A 177      -7.042  11.701   1.290  1.00 94.95           C
ATOM   2605  C   ALA A 177      -8.057  11.632   2.432  1.00 94.95           C
ATOM   2606  O   ALA A 177      -7.688  11.723   3.602  1.00 94.95           O
ATOM   2607  HA  ALA A 177      -6.041  11.553   1.695  1.00 94.95           H
ATOM   2608  CB  ALA A 177      -7.083  13.042   0.554  1.00 94.95           C
ATOM   2609 1HB  ALA A 177      -6.323  13.051  -0.227  1.00 94.95           H
ATOM   2610 2HB  ALA A 177      -8.066  13.182   0.106  1.00 94.95           H
ATOM   2611 3HB  ALA A 177      -6.887  13.850   1.260  1.00 94.95           H
ATOM   2612  HN  ALA A 177      -7.550  10.920  -0.574  1.00 94.95           H
ATOM   2613  N   ALA A 178      -9.317  11.470   2.053  1.00 95.05           N
ATOM   2614  CA  ALA A 178     -10.395  11.456   3.026  1.00 95.05           C
ATOM   2615  C   ALA A 178     -10.195  10.282   3.986  1.00 95.05           C
ATOM   2616  O   ALA A 178     -10.508  10.384   5.171  1.00 95.05           O
ATOM   2617  HA  ALA A 178     -10.346  12.388   3.589  1.00 95.05           H
ATOM   2618  CB  ALA A 178     -11.739  11.390   2.298  1.00 95.05           C
ATOM   2619 1HB  ALA A 178     -11.845  12.261   1.651  1.00 95.05           H
ATOM   2620 2HB  ALA A 178     -11.782  10.483   1.695  1.00 95.05           H
ATOM   2621 3HB  ALA A 178     -12.548  11.380   3.028  1.00 95.05           H
ATOM   2622  HN  ALA A 178      -9.604  11.351   1.102  1.00 95.05           H
ATOM   2623  N   LEU A 179      -9.673   9.194   3.439  1.00 92.30           N
ATOM   2624  CA  LEU A 179      -9.497   7.978   4.214  1.00 92.30           C
ATOM   2625  C   LEU A 179      -8.332   8.163   5.189  1.00 92.30           C
ATOM   2626  O   LEU A 179      -8.056   7.286   6.006  1.00 92.30           O
ATOM   2627  HA  LEU A 179     -10.408   7.823   4.791  1.00 92.30           H
ATOM   2628  CB  LEU A 179      -9.337   6.771   3.288  1.00 92.30           C
ATOM   2629 1HB  LEU A 179      -8.532   6.982   2.584  1.00 92.30           H
ATOM   2630 2HB  LEU A 179      -9.020   5.917   3.887  1.00 92.30           H
ATOM   2631  CG  LEU A 179     -10.580   6.366   2.493  1.00 92.30           C
ATOM   2632  HG  LEU A 179     -10.965   7.252   1.988  1.00 92.30           H
ATOM   2633  CD1 LEU A 179     -10.230   5.344   1.410  1.00 92.30           C
ATOM   2634 1HD1 LEU A 179      -9.502   5.777   0.724  1.00 92.30           H
ATOM   2635 2HD1 LEU A 179      -9.807   4.453   1.874  1.00 92.30           H
ATOM   2636 3HD1 LEU A 179     -11.131   5.074   0.860  1.00 92.30           H
ATOM   2637  CD2 LEU A 179     -11.685   5.860   3.423  1.00 92.30           C
ATOM   2638 1HD2 LEU A 179     -11.325   4.992   3.975  1.00 92.30           H
ATOM   2639 2HD2 LEU A 179     -11.959   6.649   4.124  1.00 92.30           H
ATOM   2640 3HD2 LEU A 179     -12.557   5.579   2.832  1.00 92.30           H
ATOM   2641  HN  LEU A 179      -9.374   9.135   2.487  1.00 92.30           H
ATOM   2642  N   CYS A 180      -7.680   9.311   5.071  1.00 91.37           N
ATOM   2643  CA  CYS A 180      -6.507   9.592   5.880  1.00 91.37           C
ATOM   2644  C   CYS A 180      -6.941  10.440   7.077  1.00 91.37           C
ATOM   2645  O   CYS A 180      -6.123  10.781   7.930  1.00 91.37           O
ATOM   2646  HA  CYS A 180      -6.116   8.629   6.210  1.00 91.37           H
ATOM   2647  CB  CYS A 180      -5.407  10.275   5.065  1.00 91.37           C
ATOM   2648 1HB  CYS A 180      -5.784  11.205   4.638  1.00 91.37           H
ATOM   2649 2HB  CYS A 180      -4.572  10.539   5.714  1.00 91.37           H
ATOM   2650  SG  CYS A 180      -4.834   9.162   3.730  1.00 91.37           S
ATOM   2651  HG  CYS A 180      -5.979   9.157   3.052  1.00 91.37           H
ATOM   2652  HN  CYS A 180      -7.941  10.039   4.437  1.00 91.37           H
ATOM   2653  N   ILE A 181      -8.227  10.757   7.101  1.00 91.14           N
ATOM   2654  CA  ILE A 181      -8.764  11.627   8.135  1.00 91.14           C
ATOM   2655  C   ILE A 181      -8.439  11.039   9.509  1.00 91.14           C
ATOM   2656  O   ILE A 181      -7.958  11.747  10.393  1.00 91.14           O
ATOM   2657  HA  ILE A 181      -8.263  12.591   8.044  1.00 91.14           H
ATOM   2658  CB  ILE A 181     -10.257  11.870   7.907  1.00 91.14           C
ATOM   2659  HB  ILE A 181     -10.736  10.908   7.724  1.00 91.14           H
ATOM   2660  CG1 ILE A 181     -10.489  12.734   6.666  1.00 91.14           C
ATOM   2661 1HG1 ILE A 181     -10.101  13.738   6.840  1.00 91.14           H
ATOM   2662 2HG1 ILE A 181      -9.937  12.321   5.822  1.00 91.14           H
ATOM   2663  CG2 ILE A 181     -10.911  12.470   9.154  1.00 91.14           C
ATOM   2664 1HG2 ILE A 181     -10.792  11.783   9.992  1.00 91.14           H
ATOM   2665 2HG2 ILE A 181     -10.434  13.420   9.393  1.00 91.14           H
ATOM   2666 3HG2 ILE A 181     -11.972  12.632   8.965  1.00 91.14           H
ATOM   2667  CD1 ILE A 181     -11.978  12.810   6.322  1.00 91.14           C
ATOM   2668 1HD1 ILE A 181     -12.357  11.807   6.125  1.00 91.14           H
ATOM   2669 2HD1 ILE A 181     -12.523  13.247   7.159  1.00 91.14           H
ATOM   2670 3HD1 ILE A 181     -12.115  13.431   5.436  1.00 91.14           H
ATOM   2671  HN  ILE A 181      -8.896  10.432   6.433  1.00 91.14           H
ATOM   2672  N   PRO A 182      -8.694   9.740   9.714  1.00 93.05           N
ATOM   2673  CA  PRO A 182      -8.458   9.122  11.022  1.00 93.05           C
ATOM   2674  C   PRO A 182      -7.047   9.367  11.529  1.00 93.05           C
ATOM   2675  O   PRO A 182      -6.852   9.695  12.698  1.00 93.05           O
ATOM   2676  HA  PRO A 182      -9.112   9.569  11.771  1.00 93.05           H
ATOM   2677  CB  PRO A 182      -8.723   7.636  10.773  1.00 93.05           C
ATOM   2678 1HB  PRO A 182      -7.809   7.105  10.504  1.00 93.05           H
ATOM   2679 2HB  PRO A 182      -9.126   7.146  11.659  1.00 93.05           H
ATOM   2680  CG  PRO A 182      -9.728   7.643   9.627  1.00 93.05           C
ATOM   2681 1HG  PRO A 182      -9.751   6.687   9.103  1.00 93.05           H
ATOM   2682 2HG  PRO A 182     -10.743   7.823   9.980  1.00 93.05           H
ATOM   2683  CD  PRO A 182      -9.223   8.769   8.740  1.00 93.05           C
ATOM   2684 1HD  PRO A 182      -8.447   8.427   8.054  1.00 93.05           H
ATOM   2685 2HD  PRO A 182     -10.020   9.191   8.128  1.00 93.05           H
ATOM   2686  N   GLU A 183      -6.090   9.198  10.627  1.00 90.01           N
ATOM   2687  CA  GLU A 183      -4.689   9.324  10.990  1.00 90.01           C
ATOM   2688  C   GLU A 183      -4.386  10.751  11.452  1.00 90.01           C
ATOM   2689  O   GLU A 183      -3.627  10.953  12.398  1.00 90.01           O
ATOM   2690  HA  GLU A 183      -4.540   8.629  11.817  1.00 90.01           H
ATOM   2691  CB  GLU A 183      -3.783   8.920   9.826  1.00 90.01           C
ATOM   2692 1HB  GLU A 183      -4.208   9.278   8.888  1.00 90.01           H
ATOM   2693 2HB  GLU A 183      -2.770   9.282  10.005  1.00 90.01           H
ATOM   2694  CG  GLU A 183      -3.682   7.398   9.711  1.00 90.01           C
ATOM   2695 1HG  GLU A 183      -2.958   7.135   8.940  1.00 90.01           H
ATOM   2696 2HG  GLU A 183      -3.314   6.983  10.650  1.00 90.01           H
ATOM   2697  CD  GLU A 183      -5.042   6.782   9.374  1.00 90.01           C
ATOM   2698  OE1 GLU A 183      -5.217   5.586   9.692  1.00 90.01           O
ATOM   2699  OE2 GLU A 183      -5.874   7.522   8.807  1.00 90.01           O
ATOM   2700  HN  GLU A 183      -6.260   8.981   9.666  1.00 90.01           H
ATOM   2701  N   ILE A 184      -4.995  11.704  10.761  1.00 91.13           N
ATOM   2702  CA  ILE A 184      -4.748  13.108  11.044  1.00 91.13           C
ATOM   2703  C   ILE A 184      -5.174  13.417  12.480  1.00 91.13           C
ATOM   2704  O   ILE A 184      -4.515  14.189  13.175  1.00 91.13           O
ATOM   2705  HA  ILE A 184      -3.674  13.274  10.959  1.00 91.13           H
ATOM   2706  CB  ILE A 184      -5.427  13.993   9.997  1.00 91.13           C
ATOM   2707  HB  ILE A 184      -6.474  13.700   9.929  1.00 91.13           H
ATOM   2708  CG1 ILE A 184      -4.808  13.779   8.614  1.00 91.13           C
ATOM   2709 1HG1 ILE A 184      -3.797  14.187   8.597  1.00 91.13           H
ATOM   2710 2HG1 ILE A 184      -4.724  12.712   8.410  1.00 91.13           H
ATOM   2711  CG2 ILE A 184      -5.395  15.463  10.418  1.00 91.13           C
ATOM   2712 1HG2 ILE A 184      -5.918  15.581  11.367  1.00 91.13           H
ATOM   2713 2HG2 ILE A 184      -4.360  15.787  10.531  1.00 91.13           H
ATOM   2714 3HG2 ILE A 184      -5.884  16.070   9.656  1.00 91.13           H
ATOM   2715  CD1 ILE A 184      -5.651  14.447   7.526  1.00 91.13           C
ATOM   2716 1HD1 ILE A 184      -6.654  14.019   7.530  1.00 91.13           H
ATOM   2717 2HD1 ILE A 184      -5.712  15.518   7.720  1.00 91.13           H
ATOM   2718 3HD1 ILE A 184      -5.189  14.280   6.554  1.00 91.13           H
ATOM   2719  HN  ILE A 184      -5.646  11.530  10.022  1.00 91.13           H
ATOM   2720  N   LEU A 185      -6.275  12.799  12.883  1.00 91.83           N
ATOM   2721  CA  LEU A 185      -6.913  13.150  14.141  1.00 91.83           C
ATOM   2722  C   LEU A 185      -6.148  12.499  15.295  1.00 91.83           C
ATOM   2723  O   LEU A 185      -5.785  13.169  16.260  1.00 91.83           O
ATOM   2724  HA  LEU A 185      -6.846  14.233  14.250  1.00 91.83           H
ATOM   2725  CB  LEU A 185      -8.399  12.789  14.107  1.00 91.83           C
ATOM   2726 1HB  LEU A 185      -8.490  11.734  13.847  1.00 91.83           H
ATOM   2727 2HB  LEU A 185      -8.804  12.906  15.112  1.00 91.83           H
ATOM   2728  CG  LEU A 185      -9.265  13.600  13.141  1.00 91.83           C
ATOM   2729  HG  LEU A 185      -8.881  13.452  12.132  1.00 91.83           H
ATOM   2730  CD1 LEU A 185     -10.712  13.104  13.152  1.00 91.83           C
ATOM   2731 1HD1 LEU A 185     -10.739  12.057  12.850  1.00 91.83           H
ATOM   2732 2HD1 LEU A 185     -11.122  13.203  14.157  1.00 91.83           H
ATOM   2733 3HD1 LEU A 185     -11.305  13.698  12.457  1.00 91.83           H
ATOM   2734  CD2 LEU A 185      -9.170  15.097  13.445  1.00 91.83           C
ATOM   2735 1HD2 LEU A 185      -9.513  15.283  14.463  1.00 91.83           H
ATOM   2736 2HD2 LEU A 185      -8.135  15.423  13.345  1.00 91.83           H
ATOM   2737 3HD2 LEU A 185      -9.795  15.650  12.744  1.00 91.83           H
ATOM   2738  HN  LEU A 185      -6.729  12.073  12.367  1.00 91.83           H
ATOM   2739  N   TYR A 186      -5.924  11.200  15.156  1.00 92.21           N
ATOM   2740  CA  TYR A 186      -5.628  10.365  16.308  1.00 92.21           C
ATOM   2741  C   TYR A 186      -4.149   9.972  16.334  1.00 92.21           C
ATOM   2742  O   TYR A 186      -3.706   9.273  17.243  1.00 92.21           O
ATOM   2743  HA  TYR A 186      -5.861  10.936  17.206  1.00 92.21           H
ATOM   2744  CB  TYR A 186      -6.476   9.102  16.142  1.00 92.21           C
ATOM   2745 1HB  TYR A 186      -6.137   8.563  15.257  1.00 92.21           H
ATOM   2746 2HB  TYR A 186      -6.307   8.448  16.998  1.00 92.21           H
ATOM   2747  CG  TYR A 186      -7.976   9.372  16.013  1.00 92.21           C
ATOM   2748  CD1 TYR A 186      -8.612  10.185  16.929  1.00 92.21           C
ATOM   2749  HD1 TYR A 186      -8.045  10.634  17.745  1.00 92.21           H
ATOM   2750  CD2 TYR A 186      -8.694   8.803  14.980  1.00 92.21           C
ATOM   2751  HD2 TYR A 186      -8.191   8.161  14.257  1.00 92.21           H
ATOM   2752  CE1 TYR A 186     -10.024  10.439  16.808  1.00 92.21           C
ATOM   2753  HE1 TYR A 186     -10.539  11.079  17.525  1.00 92.21           H
ATOM   2754  CE2 TYR A 186     -10.106   9.058  14.859  1.00 92.21           C
ATOM   2755  HE2 TYR A 186     -10.684   8.615  14.048  1.00 92.21           H
ATOM   2756  CZ  TYR A 186     -10.701   9.863  15.779  1.00 92.21           C
ATOM   2757  OH  TYR A 186     -12.035  10.104  15.664  1.00 92.21           O
ATOM   2758  HH  TYR A 186     -12.412   9.580  14.900  1.00 92.21           H
ATOM   2759  HN  TYR A 186      -5.944  10.720  14.279  1.00 92.21           H
ATOM   2760  N   SER A 187      -3.428  10.439  15.326  1.00 93.05           N
ATOM   2761  CA  SER A 187      -1.980  10.322  15.325  1.00 93.05           C
ATOM   2762  C   SER A 187      -1.377  11.272  16.362  1.00 93.05           C
ATOM   2763  O   SER A 187      -1.607  12.479  16.312  1.00 93.05           O
ATOM   2764  HA  SER A 187      -1.774   9.285  15.590  1.00 93.05           H
ATOM   2765  CB  SER A 187      -1.404  10.618  13.938  1.00 93.05           C
ATOM   2766 1HB  SER A 187      -1.686  11.626  13.636  1.00 93.05           H
ATOM   2767 2HB  SER A 187      -0.315  10.592  13.984  1.00 93.05           H
ATOM   2768  OG  SER A 187      -1.860   9.685  12.962  1.00 93.05           O
ATOM   2769  HG  SER A 187      -2.423  10.152  12.280  1.00 93.05           H
ATOM   2770  HN  SER A 187      -3.816  10.890  14.522  1.00 93.05           H
ATOM   2771  N   GLN A 188      -0.618  10.690  17.279  1.00 86.05           N
ATOM   2772  CA  GLN A 188       0.113  11.479  18.256  1.00 86.05           C
ATOM   2773  C   GLN A 188       1.373  10.736  18.703  1.00 86.05           C
ATOM   2774  O   GLN A 188       1.553   9.562  18.383  1.00 86.05           O
ATOM   2775  HA  GLN A 188       0.389  12.398  17.739  1.00 86.05           H
ATOM   2776  CB  GLN A 188      -0.773  11.825  19.455  1.00 86.05           C
ATOM   2777 1HB  GLN A 188      -0.237  12.495  20.127  1.00 86.05           H
ATOM   2778 2HB  GLN A 188      -1.661  12.359  19.114  1.00 86.05           H
ATOM   2779  CG  GLN A 188      -1.191  10.562  20.211  1.00 86.05           C
ATOM   2780 1HG  GLN A 188      -1.653   9.857  19.521  1.00 86.05           H
ATOM   2781 2HG  GLN A 188      -0.308  10.073  20.624  1.00 86.05           H
ATOM   2782  CD  GLN A 188      -2.170  10.897  21.338  1.00 86.05           C
ATOM   2783  OE1 GLN A 188      -2.780  11.953  21.373  1.00 86.05           O
ATOM   2784  NE2 GLN A 188      -2.286   9.941  22.255  1.00 86.05           N
ATOM   2785 1HE2 GLN A 188      -1.756   9.097  22.168  1.00 86.05           H
ATOM   2786 2HE2 GLN A 188      -2.902  10.066  23.033  1.00 86.05           H
ATOM   2787  HN  GLN A 188      -0.498   9.701  17.361  1.00 86.05           H
ATOM   2788  N   ILE A 189       2.214  11.451  19.436  1.00 90.65           N
ATOM   2789  CA  ILE A 189       3.393  10.843  20.031  1.00 90.65           C
ATOM   2790  C   ILE A 189       3.023  10.248  21.391  1.00 90.65           C
ATOM   2791  O   ILE A 189       2.479  10.943  22.249  1.00 90.65           O
ATOM   2792  HA  ILE A 189       3.708  10.032  19.374  1.00 90.65           H
ATOM   2793  CB  ILE A 189       4.543  11.850  20.091  1.00 90.65           C
ATOM   2794  HB  ILE A 189       4.216  12.706  20.682  1.00 90.65           H
ATOM   2795  CG1 ILE A 189       4.890  12.370  18.695  1.00 90.65           C
ATOM   2796 1HG1 ILE A 189       5.274  11.553  18.084  1.00 90.65           H
ATOM   2797 2HG1 ILE A 189       3.989  12.738  18.205  1.00 90.65           H
ATOM   2798  CG2 ILE A 189       5.760  11.250  20.799  1.00 90.65           C
ATOM   2799 1HG2 ILE A 189       5.487  10.970  21.816  1.00 90.65           H
ATOM   2800 2HG2 ILE A 189       6.097  10.367  20.256  1.00 90.65           H
ATOM   2801 3HG2 ILE A 189       6.562  11.987  20.828  1.00 90.65           H
ATOM   2802  CD1 ILE A 189       5.930  13.490  18.770  1.00 90.65           C
ATOM   2803 1HD1 ILE A 189       5.533  14.315  19.362  1.00 90.65           H
ATOM   2804 2HD1 ILE A 189       6.838  13.112  19.239  1.00 90.65           H
ATOM   2805 3HD1 ILE A 189       6.159  13.842  17.764  1.00 90.65           H
ATOM   2806  HN  ILE A 189       2.101  12.426  19.626  1.00 90.65           H
ATOM   2807  N   LYS A 190       3.333   8.970  21.547  1.00 86.20           N
ATOM   2808  CA  LYS A 190       3.141   8.303  22.823  1.00 86.20           C
ATOM   2809  C   LYS A 190       4.501   7.896  23.392  1.00 86.20           C
ATOM   2810  O   LYS A 190       5.396   7.499  22.647  1.00 86.20           O
ATOM   2811  HA  LYS A 190       2.683   9.022  23.502  1.00 86.20           H
ATOM   2812  CB  LYS A 190       2.162   7.135  22.675  1.00 86.20           C
ATOM   2813 1HB  LYS A 190       1.224   7.493  22.251  1.00 86.20           H
ATOM   2814 2HB  LYS A 190       2.568   6.403  21.978  1.00 86.20           H
ATOM   2815  CG  LYS A 190       1.896   6.469  24.026  1.00 86.20           C
ATOM   2816 1HG  LYS A 190       2.832   6.098  24.443  1.00 86.20           H
ATOM   2817 2HG  LYS A 190       1.504   7.205  24.728  1.00 86.20           H
ATOM   2818  CD  LYS A 190       0.903   5.314  23.882  1.00 86.20           C
ATOM   2819 1HD  LYS A 190      -0.081   5.706  23.625  1.00 86.20           H
ATOM   2820 2HD  LYS A 190       1.211   4.665  23.062  1.00 86.20           H
ATOM   2821  CE  LYS A 190       0.812   4.503  25.176  1.00 86.20           C
ATOM   2822 1HE  LYS A 190       1.808   4.367  25.597  1.00 86.20           H
ATOM   2823 2HE  LYS A 190       0.226   5.050  25.914  1.00 86.20           H
ATOM   2824  NZ  LYS A 190       0.192   3.184  24.919  1.00 86.20           N
ATOM   2825 1HZ  LYS A 190      -0.040   2.742  25.802  1.00 86.20           H
ATOM   2826 2HZ  LYS A 190      -0.652   3.309  24.371  1.00 86.20           H
ATOM   2827 3HZ  LYS A 190       0.843   2.598  24.408  1.00 86.20           H
ATOM   2828  HN  LYS A 190       3.709   8.393  20.821  1.00 86.20           H
ATOM   2829  N   GLU A 191       4.615   8.010  24.707  1.00 77.19           N
ATOM   2830  CA  GLU A 191       5.807   7.549  25.398  1.00 77.19           C
ATOM   2831  C   GLU A 191       5.606   6.121  25.909  1.00 77.19           C
ATOM   2832  O   GLU A 191       4.635   5.840  26.609  1.00 77.19           O
ATOM   2833  HA  GLU A 191       6.600   7.566  24.650  1.00 77.19           H
ATOM   2834  CB  GLU A 191       6.178   8.494  26.543  1.00 77.19           C
ATOM   2835 1HB  GLU A 191       6.178   9.523  26.184  1.00 77.19           H
ATOM   2836 2HB  GLU A 191       5.505   8.332  27.385  1.00 77.19           H
ATOM   2837  CG  GLU A 191       7.590   8.206  27.057  1.00 77.19           C
ATOM   2838 1HG  GLU A 191       7.629   7.201  27.479  1.00 77.19           H
ATOM   2839 2HG  GLU A 191       8.295   8.230  26.226  1.00 77.19           H
ATOM   2840  CD  GLU A 191       8.006   9.227  28.118  1.00 77.19           C
ATOM   2841  OE1 GLU A 191       9.133   9.077  28.637  1.00 77.19           O
ATOM   2842  OE2 GLU A 191       7.188  10.133  28.384  1.00 77.19           O
ATOM   2843  HN  GLU A 191       3.912   8.408  25.297  1.00 77.19           H
ATOM   2844  N   GLU A 192       6.540   5.257  25.539  1.00 78.28           N
ATOM   2845  CA  GLU A 192       6.476   3.864  25.949  1.00 78.28           C
ATOM   2846  C   GLU A 192       7.829   3.410  26.499  1.00 78.28           C
ATOM   2847  O   GLU A 192       8.813   3.347  25.763  1.00 78.28           O
ATOM   2848  HA  GLU A 192       5.725   3.829  26.738  1.00 78.28           H
ATOM   2849  CB  GLU A 192       6.027   2.972  24.790  1.00 78.28           C
ATOM   2850 1HB  GLU A 192       5.070   3.324  24.405  1.00 78.28           H
ATOM   2851 2HB  GLU A 192       6.809   2.935  24.031  1.00 78.28           H
ATOM   2852  CG  GLU A 192       5.812   1.532  25.258  1.00 78.28           C
ATOM   2853 1HG  GLU A 192       5.579   0.898  24.402  1.00 78.28           H
ATOM   2854 2HG  GLU A 192       6.732   1.148  25.699  1.00 78.28           H
ATOM   2855  CD  GLU A 192       4.677   1.452  26.281  1.00 78.28           C
ATOM   2856  OE1 GLU A 192       4.718   0.509  27.102  1.00 78.28           O
ATOM   2857  OE2 GLU A 192       3.795   2.335  26.220  1.00 78.28           O
ATOM   2858  HN  GLU A 192       7.329   5.495  24.972  1.00 78.28           H
ATOM   2859  N   SER A 193       7.835   3.104  27.788  1.00 77.05           N
ATOM   2860  CA  SER A 193       9.041   2.614  28.435  1.00 77.05           C
ATOM   2861  C   SER A 193      10.185   3.609  28.232  1.00 77.05           C
ATOM   2862  O   SER A 193      11.333   3.209  28.040  1.00 77.05           O
ATOM   2863  HA  SER A 193       8.788   2.533  29.492  1.00 77.05           H
ATOM   2864  CB  SER A 193       9.433   1.236  27.898  1.00 77.05           C
ATOM   2865 1HB  SER A 193       9.702   1.321  26.845  1.00 77.05           H
ATOM   2866 2HB  SER A 193      10.318   0.880  28.425  1.00 77.05           H
ATOM   2867  OG  SER A 193       8.380   0.287  28.043  1.00 77.05           O
ATOM   2868  HG  SER A 193       8.649  -0.587  27.639  1.00 77.05           H
ATOM   2869  HN  SER A 193       7.038   3.187  28.386  1.00 77.05           H
ATOM   2870  N   GLY A 194       9.833   4.885  28.280  1.00 84.85           N
ATOM   2871  CA  GLY A 194      10.826   5.940  28.169  1.00 84.85           C
ATOM   2872  C   GLY A 194      11.232   6.160  26.710  1.00 84.85           C
ATOM   2873  O   GLY A 194      12.162   6.914  26.427  1.00 84.85           O
ATOM   2874 1HA  GLY A 194      10.426   6.866  28.583  1.00 84.85           H
ATOM   2875 2HA  GLY A 194      11.705   5.681  28.759  1.00 84.85           H
ATOM   2876  HN  GLY A 194       8.891   5.202  28.393  1.00 84.85           H
ATOM   2877  N   ILE A 195      10.514   5.488  25.822  1.00 82.35           N
ATOM   2878  CA  ILE A 195      10.754   5.639  24.397  1.00 82.35           C
ATOM   2879  C   ILE A 195       9.562   6.354  23.757  1.00 82.35           C
ATOM   2880  O   ILE A 195       8.414   5.967  23.970  1.00 82.35           O
ATOM   2881  HA  ILE A 195      11.637   6.267  24.279  1.00 82.35           H
ATOM   2882  CB  ILE A 195      11.073   4.285  23.761  1.00 82.35           C
ATOM   2883  HB  ILE A 195      10.233   3.615  23.943  1.00 82.35           H
ATOM   2884  CG1 ILE A 195      12.305   3.651  24.410  1.00 82.35           C
ATOM   2885 1HG1 ILE A 195      13.171   4.296  24.262  1.00 82.35           H
ATOM   2886 2HG1 ILE A 195      12.151   3.567  25.485  1.00 82.35           H
ATOM   2887  CG2 ILE A 195      11.227   4.415  22.244  1.00 82.35           C
ATOM   2888 1HG2 ILE A 195      10.299   4.792  21.815  1.00 82.35           H
ATOM   2889 2HG2 ILE A 195      12.039   5.107  22.019  1.00 82.35           H
ATOM   2890 3HG2 ILE A 195      11.454   3.438  21.817  1.00 82.35           H
ATOM   2891  CD1 ILE A 195      12.585   2.268  23.819  1.00 82.35           C
ATOM   2892 1HD1 ILE A 195      11.727   1.619  23.991  1.00 82.35           H
ATOM   2893 2HD1 ILE A 195      12.763   2.359  22.748  1.00 82.35           H
ATOM   2894 3HD1 ILE A 195      13.466   1.840  24.298  1.00 82.35           H
ATOM   2895  HN  ILE A 195       9.782   4.850  26.062  1.00 82.35           H
ATOM   2896  N   ALA A 196       9.875   7.384  22.985  1.00 92.16           N
ATOM   2897  CA  ALA A 196       8.852   8.105  22.247  1.00 92.16           C
ATOM   2898  C   ALA A 196       8.453   7.294  21.012  1.00 92.16           C
ATOM   2899  O   ALA A 196       9.311   6.883  20.232  1.00 92.16           O
ATOM   2900  HA  ALA A 196       7.984   8.209  22.899  1.00 92.16           H
ATOM   2901  CB  ALA A 196       9.368   9.499  21.888  1.00 92.16           C
ATOM   2902 1HB  ALA A 196       9.609  10.044  22.800  1.00 92.16           H
ATOM   2903 2HB  ALA A 196      10.263   9.408  21.272  1.00 92.16           H
ATOM   2904 3HB  ALA A 196       8.600  10.040  21.334  1.00 92.16           H
ATOM   2905  HN  ALA A 196      10.806   7.726  22.861  1.00 92.16           H
ATOM   2906  N   ILE A 197       7.152   7.089  20.873  1.00 87.86           N
ATOM   2907  CA  ILE A 197       6.630   6.326  19.752  1.00 87.86           C
ATOM   2908  C   ILE A 197       5.547   7.144  19.044  1.00 87.86           C
ATOM   2909  O   ILE A 197       4.648   7.679  19.689  1.00 87.86           O
ATOM   2910  HA  ILE A 197       7.452   6.166  19.055  1.00 87.86           H
ATOM   2911  CB  ILE A 197       6.155   4.948  20.217  1.00 87.86           C
ATOM   2912  HB  ILE A 197       5.395   5.090  20.985  1.00 87.86           H
ATOM   2913  CG1 ILE A 197       7.300   4.159  20.854  1.00 87.86           C
ATOM   2914 1HG1 ILE A 197       8.088   3.997  20.119  1.00 87.86           H
ATOM   2915 2HG1 ILE A 197       7.737   4.739  21.667  1.00 87.86           H
ATOM   2916  CG2 ILE A 197       5.498   4.179  19.069  1.00 87.86           C
ATOM   2917 1HG2 ILE A 197       4.639   4.739  18.701  1.00 87.86           H
ATOM   2918 2HG2 ILE A 197       6.218   4.046  18.261  1.00 87.86           H
ATOM   2919 3HG2 ILE A 197       5.169   3.203  19.427  1.00 87.86           H
ATOM   2920  CD1 ILE A 197       6.808   2.812  21.388  1.00 87.86           C
ATOM   2921 1HD1 ILE A 197       6.037   2.979  22.140  1.00 87.86           H
ATOM   2922 2HD1 ILE A 197       6.394   2.226  20.567  1.00 87.86           H
ATOM   2923 3HD1 ILE A 197       7.642   2.272  21.836  1.00 87.86           H
ATOM   2924  HN  ILE A 197       6.460   7.433  21.508  1.00 87.86           H
ATOM   2925  N   CYS A 198       5.670   7.214  17.727  1.00 92.77           N
ATOM   2926  CA  CYS A 198       4.602   7.754  16.903  1.00 92.77           C
ATOM   2927  C   CYS A 198       3.584   6.641  16.646  1.00 92.77           C
ATOM   2928  O   CYS A 198       3.878   5.677  15.941  1.00 92.77           O
ATOM   2929  HA  CYS A 198       4.151   8.568  17.470  1.00 92.77           H
ATOM   2930  CB  CYS A 198       5.139   8.349  15.600  1.00 92.77           C
ATOM   2931 1HB  CYS A 198       5.720   9.247  15.813  1.00 92.77           H
ATOM   2932 2HB  CYS A 198       5.812   7.641  15.117  1.00 92.77           H
ATOM   2933  SG  CYS A 198       3.751   8.756  14.479  1.00 92.77           S
ATOM   2934  HN  CYS A 198       6.479   6.910  17.224  1.00 92.77           H
ATOM   2935  N   THR A 199       2.408   6.813  17.231  1.00 91.05           N
ATOM   2936  CA  THR A 199       1.340   5.842  17.061  1.00 91.05           C
ATOM   2937  C   THR A 199      -0.016   6.548  16.996  1.00 91.05           C
ATOM   2938  O   THR A 199      -0.118   7.735  17.302  1.00 91.05           O
ATOM   2939  HA  THR A 199       1.483   5.336  16.107  1.00 91.05           H
ATOM   2940  CB  THR A 199       1.441   4.825  18.200  1.00 91.05           C
ATOM   2941  HB  THR A 199       2.470   4.495  18.336  1.00 91.05           H
ATOM   2942  OG1 THR A 199       0.511   3.806  17.838  1.00 91.05           O
ATOM   2943  HG1 THR A 199       0.674   2.985  18.385  1.00 91.05           H
ATOM   2944  CG2 THR A 199       0.900   5.370  19.523  1.00 91.05           C
ATOM   2945 1HG2 THR A 199      -0.150   5.638  19.403  1.00 91.05           H
ATOM   2946 2HG2 THR A 199       1.469   6.254  19.811  1.00 91.05           H
ATOM   2947 3HG2 THR A 199       0.995   4.608  20.296  1.00 91.05           H
ATOM   2948  HN  THR A 199       2.180   7.595  17.810  1.00 91.05           H
ATOM   2949  N   MET A 200      -1.024   5.787  16.594  1.00 89.73           N
ATOM   2950  CA  MET A 200      -2.400   6.231  16.739  1.00 89.73           C
ATOM   2951  C   MET A 200      -2.927   5.931  18.144  1.00 89.73           C
ATOM   2952  O   MET A 200      -2.747   4.827  18.656  1.00 89.73           O
ATOM   2953  HA  MET A 200      -2.381   7.308  16.573  1.00 89.73           H
ATOM   2954  CB  MET A 200      -3.277   5.523  15.704  1.00 89.73           C
ATOM   2955 1HB  MET A 200      -3.148   4.444  15.789  1.00 89.73           H
ATOM   2956 2HB  MET A 200      -4.327   5.736  15.905  1.00 89.73           H
ATOM   2957  CG  MET A 200      -2.922   5.974  14.285  1.00 89.73           C
ATOM   2958 1HG  MET A 200      -2.899   7.063  14.236  1.00 89.73           H
ATOM   2959 2HG  MET A 200      -1.924   5.622  14.022  1.00 89.73           H
ATOM   2960  SD  MET A 200      -4.118   5.336  13.125  1.00 89.73           S
ATOM   2961  CE  MET A 200      -5.553   6.283  13.606  1.00 89.73           C
ATOM   2962 1HE  MET A 200      -5.792   6.075  14.648  1.00 89.73           H
ATOM   2963 2HE  MET A 200      -5.343   7.346  13.486  1.00 89.73           H
ATOM   2964 3HE  MET A 200      -6.398   6.007  12.976  1.00 89.73           H
ATOM   2965  HN  MET A 200      -0.913   4.886  16.176  1.00 89.73           H
ATOM   2966  N   VAL A 201      -3.567   6.934  18.728  1.00 92.14           N
ATOM   2967  CA  VAL A 201      -4.240   6.751  20.003  1.00 92.14           C
ATOM   2968  C   VAL A 201      -5.717   7.123  19.853  1.00 92.14           C
ATOM   2969  O   VAL A 201      -6.044   8.265  19.535  1.00 92.14           O
ATOM   2970  HA  VAL A 201      -4.169   5.696  20.264  1.00 92.14           H
ATOM   2971  CB  VAL A 201      -3.528   7.558  21.090  1.00 92.14           C
ATOM   2972  HB  VAL A 201      -3.623   8.615  20.840  1.00 92.14           H
ATOM   2973  CG1 VAL A 201      -4.184   7.337  22.455  1.00 92.14           C
ATOM   2974 1HG1 VAL A 201      -5.227   7.652  22.412  1.00 92.14           H
ATOM   2975 2HG1 VAL A 201      -4.135   6.280  22.715  1.00 92.14           H
ATOM   2976 3HG1 VAL A 201      -3.659   7.922  23.210  1.00 92.14           H
ATOM   2977  CG2 VAL A 201      -2.037   7.218  21.137  1.00 92.14           C
ATOM   2978 1HG2 VAL A 201      -1.913   6.157  21.352  1.00 92.14           H
ATOM   2979 2HG2 VAL A 201      -1.581   7.451  20.175  1.00 92.14           H
ATOM   2980 3HG2 VAL A 201      -1.555   7.806  21.919  1.00 92.14           H
ATOM   2981  HN  VAL A 201      -3.630   7.856  18.345  1.00 92.14           H
ATOM   2982  N   TYR A 202      -6.569   6.136  20.089  1.00 92.45           N
ATOM   2983  CA  TYR A 202      -8.001   6.333  19.940  1.00 92.45           C
ATOM   2984  C   TYR A 202      -8.624   6.833  21.245  1.00 92.45           C
ATOM   2985  O   TYR A 202      -8.188   6.454  22.331  1.00 92.45           O
ATOM   2986  HA  TYR A 202      -8.159   7.079  19.161  1.00 92.45           H
ATOM   2987  CB  TYR A 202      -8.583   4.958  19.605  1.00 92.45           C
ATOM   2988 1HB  TYR A 202      -8.324   4.261  20.402  1.00 92.45           H
ATOM   2989 2HB  TYR A 202      -9.670   5.030  19.585  1.00 92.45           H
ATOM   2990  CG  TYR A 202      -8.099   4.387  18.270  1.00 92.45           C
ATOM   2991  CD1 TYR A 202      -8.763   4.704  17.103  1.00 92.45           C
ATOM   2992  HD1 TYR A 202      -9.632   5.362  17.131  1.00 92.45           H
ATOM   2993  CD2 TYR A 202      -6.999   3.554  18.235  1.00 92.45           C
ATOM   2994  HD2 TYR A 202      -6.475   3.303  19.157  1.00 92.45           H
ATOM   2995  CE1 TYR A 202      -8.308   4.166  15.847  1.00 92.45           C
ATOM   2996  HE1 TYR A 202      -8.823   4.408  14.917  1.00 92.45           H
ATOM   2997  CE2 TYR A 202      -6.544   3.016  16.979  1.00 92.45           C
ATOM   2998  HE2 TYR A 202      -5.677   2.357  16.936  1.00 92.45           H
ATOM   2999  CZ  TYR A 202      -7.221   3.348  15.847  1.00 92.45           C
ATOM   3000  OH  TYR A 202      -6.791   2.840  14.661  1.00 92.45           O
ATOM   3001  HH  TYR A 202      -7.368   3.176  13.916  1.00 92.45           H
ATOM   3002  HN  TYR A 202      -6.296   5.218  20.376  1.00 92.45           H
ATOM   3003  N   PRO A 203      -9.652   7.689  21.164  1.00 86.94           N
ATOM   3004  CA  PRO A 203     -10.257   8.258  22.370  1.00 86.94           C
ATOM   3005  C   PRO A 203     -11.008   7.218  23.184  1.00 86.94           C
ATOM   3006  O   PRO A 203     -11.509   6.238  22.635  1.00 86.94           O
ATOM   3007  HA  PRO A 203      -9.482   8.636  23.038  1.00 86.94           H
ATOM   3008  CB  PRO A 203     -11.194   9.341  21.830  1.00 86.94           C
ATOM   3009 1HB  PRO A 203     -12.078   9.456  22.457  1.00 86.94           H
ATOM   3010 2HB  PRO A 203     -10.703  10.313  21.792  1.00 86.94           H
ATOM   3011  CG  PRO A 203     -11.551   8.849  20.457  1.00 86.94           C
ATOM   3012 1HG  PRO A 203     -12.387   8.151  20.494  1.00 86.94           H
ATOM   3013 2HG  PRO A 203     -11.853   9.672  19.809  1.00 86.94           H
ATOM   3014  CD  PRO A 203     -10.311   8.180  19.940  1.00 86.94           C
ATOM   3015 1HD  PRO A 203     -10.549   7.365  19.257  1.00 86.94           H
ATOM   3016 2HD  PRO A 203      -9.676   8.879  19.395  1.00 86.94           H
ATOM   3017  N   SER A 204     -11.067   7.460  24.486  1.00 78.40           N
ATOM   3018  CA  SER A 204     -11.548   6.451  25.414  1.00 78.40           C
ATOM   3019  C   SER A 204     -12.949   5.991  25.007  1.00 78.40           C
ATOM   3020  O   SER A 204     -13.280   4.813  25.132  1.00 78.40           O
ATOM   3021  HA  SER A 204     -10.838   5.627  25.338  1.00 78.40           H
ATOM   3022  CB  SER A 204     -11.560   6.983  26.849  1.00 78.40           C
ATOM   3023 1HB  SER A 204     -12.057   6.263  27.498  1.00 78.40           H
ATOM   3024 2HB  SER A 204     -10.535   7.081  27.207  1.00 78.40           H
ATOM   3025  OG  SER A 204     -12.219   8.243  26.945  1.00 78.40           O
ATOM   3026  HG  SER A 204     -13.204   8.106  27.048  1.00 78.40           H
ATOM   3027  HN  SER A 204     -10.794   8.325  24.906  1.00 78.40           H
ATOM   3028  N   ASP A 205     -13.735   6.944  24.528  1.00 72.64           N
ATOM   3029  CA  ASP A 205     -15.122   6.673  24.193  1.00 72.64           C
ATOM   3030  C   ASP A 205     -15.180   5.847  22.907  1.00 72.64           C
ATOM   3031  O   ASP A 205     -14.783   6.320  21.843  1.00 72.64           O
ATOM   3032  HA  ASP A 205     -15.525   6.136  25.052  1.00 72.64           H
ATOM   3033  CB  ASP A 205     -15.896   7.972  23.956  1.00 72.64           C
ATOM   3034 1HB  ASP A 205     -15.388   8.569  23.199  1.00 72.64           H
ATOM   3035 2HB  ASP A 205     -16.888   7.742  23.568  1.00 72.64           H
ATOM   3036  CG  ASP A 205     -16.022   8.779  25.250  1.00 72.64           C
ATOM   3037  OD1 ASP A 205     -15.787   8.177  26.319  1.00 72.64           O
ATOM   3038  OD2 ASP A 205     -16.349   9.980  25.139  1.00 72.64           O
ATOM   3039  HN  ASP A 205     -13.438   7.886  24.370  1.00 72.64           H
ATOM   3040  N   GLU A 206     -15.676   4.626  23.047  1.00 76.13           N
ATOM   3041  CA  GLU A 206     -15.864   3.758  21.897  1.00 76.13           C
ATOM   3042  C   GLU A 206     -14.538   3.558  21.160  1.00 76.13           C
ATOM   3043  O   GLU A 206     -14.524   3.306  19.957  1.00 76.13           O
ATOM   3044  HA  GLU A 206     -16.208   2.808  22.305  1.00 76.13           H
ATOM   3045  CB  GLU A 206     -16.934   4.318  20.957  1.00 76.13           C
ATOM   3046 1HB  GLU A 206     -16.597   5.266  20.539  1.00 76.13           H
ATOM   3047 2HB  GLU A 206     -17.180   3.575  20.198  1.00 76.13           H
ATOM   3048  CG  GLU A 206     -18.232   4.606  21.714  1.00 76.13           C
ATOM   3049 1HG  GLU A 206     -18.336   3.908  22.545  1.00 76.13           H
ATOM   3050 2HG  GLU A 206     -18.192   5.608  22.143  1.00 76.13           H
ATOM   3051  CD  GLU A 206     -19.444   4.489  20.788  1.00 76.13           C
ATOM   3052  OE1 GLU A 206     -20.398   3.788  21.188  1.00 76.13           O
ATOM   3053  OE2 GLU A 206     -19.390   5.104  19.701  1.00 76.13           O
ATOM   3054  HN  GLU A 206     -15.947   4.230  23.924  1.00 76.13           H
ATOM   3055  N   SER A 207     -13.455   3.679  21.914  1.00 88.35           N
ATOM   3056  CA  SER A 207     -12.127   3.525  21.346  1.00 88.35           C
ATOM   3057  C   SER A 207     -12.049   2.226  20.541  1.00 88.35           C
ATOM   3058  O   SER A 207     -11.482   2.201  19.450  1.00 88.35           O
ATOM   3059  HA  SER A 207     -11.990   4.388  20.694  1.00 88.35           H
ATOM   3060  CB  SER A 207     -11.055   3.538  22.438  1.00 88.35           C
ATOM   3061 1HB  SER A 207     -10.083   3.320  21.995  1.00 88.35           H
ATOM   3062 2HB  SER A 207     -10.991   4.536  22.872  1.00 88.35           H
ATOM   3063  OG  SER A 207     -11.330   2.591  23.467  1.00 88.35           O
ATOM   3064  HG  SER A 207     -10.749   2.770  24.261  1.00 88.35           H
ATOM   3065  HN  SER A 207     -13.475   3.878  22.894  1.00 88.35           H
ATOM   3066  N   THR A 208     -12.627   1.179  21.111  1.00 88.18           N
ATOM   3067  CA  THR A 208     -12.576  -0.134  20.491  1.00 88.18           C
ATOM   3068  C   THR A 208     -13.293  -0.113  19.140  1.00 88.18           C
ATOM   3069  O   THR A 208     -12.781  -0.640  18.153  1.00 88.18           O
ATOM   3070  HA  THR A 208     -11.532  -0.381  20.295  1.00 88.18           H
ATOM   3071  CB  THR A 208     -13.164  -1.146  21.476  1.00 88.18           C
ATOM   3072  HB  THR A 208     -14.236  -0.991  21.599  1.00 88.18           H
ATOM   3073  OG1 THR A 208     -12.380  -0.979  22.654  1.00 88.18           O
ATOM   3074  HG1 THR A 208     -11.417  -1.159  22.453  1.00 88.18           H
ATOM   3075  CG2 THR A 208     -12.902  -2.593  21.056  1.00 88.18           C
ATOM   3076 1HG2 THR A 208     -11.827  -2.766  20.998  1.00 88.18           H
ATOM   3077 2HG2 THR A 208     -13.352  -2.775  20.079  1.00 88.18           H
ATOM   3078 3HG2 THR A 208     -13.340  -3.270  21.789  1.00 88.18           H
ATOM   3079  HN  THR A 208     -13.122   1.217  21.979  1.00 88.18           H
ATOM   3080  N   LYS A 209     -14.467   0.500  19.139  1.00 83.82           N
ATOM   3081  CA  LYS A 209     -15.284   0.551  17.938  1.00 83.82           C
ATOM   3082  C   LYS A 209     -14.518   1.286  16.836  1.00 83.82           C
ATOM   3083  O   LYS A 209     -14.511   0.853  15.685  1.00 83.82           O
ATOM   3084  HA  LYS A 209     -15.454  -0.476  17.614  1.00 83.82           H
ATOM   3085  CB  LYS A 209     -16.653   1.160  18.247  1.00 83.82           C
ATOM   3086 1HB  LYS A 209     -16.525   2.128  18.731  1.00 83.82           H
ATOM   3087 2HB  LYS A 209     -17.194   1.339  17.317  1.00 83.82           H
ATOM   3088  CG  LYS A 209     -17.473   0.237  19.150  1.00 83.82           C
ATOM   3089 1HG  LYS A 209     -17.507  -0.763  18.719  1.00 83.82           H
ATOM   3090 2HG  LYS A 209     -16.987   0.148  20.122  1.00 83.82           H
ATOM   3091  CD  LYS A 209     -18.896   0.769  19.332  1.00 83.82           C
ATOM   3092 1HD  LYS A 209     -18.862   1.831  19.577  1.00 83.82           H
ATOM   3093 2HD  LYS A 209     -19.445   0.676  18.395  1.00 83.82           H
ATOM   3094  CE  LYS A 209     -19.629   0.008  20.438  1.00 83.82           C
ATOM   3095 1HE  LYS A 209     -19.859  -1.003  20.101  1.00 83.82           H
ATOM   3096 2HE  LYS A 209     -18.985  -0.086  21.312  1.00 83.82           H
ATOM   3097  NZ  LYS A 209     -20.879   0.709  20.809  1.00 83.82           N
ATOM   3098 1HZ  LYS A 209     -21.363   0.180  21.526  1.00 83.82           H
ATOM   3099 2HZ  LYS A 209     -20.656   1.633  21.163  1.00 83.82           H
ATOM   3100 3HZ  LYS A 209     -21.473   0.795  19.992  1.00 83.82           H
ATOM   3101  HN  LYS A 209     -14.861   0.956  19.937  1.00 83.82           H
ATOM   3102  N   LEU A 210     -13.892   2.386  17.228  1.00 90.07           N
ATOM   3103  CA  LEU A 210     -13.231   3.253  16.267  1.00 90.07           C
ATOM   3104  C   LEU A 210     -12.089   2.488  15.596  1.00 90.07           C
ATOM   3105  O   LEU A 210     -11.983   2.472  14.371  1.00 90.07           O
ATOM   3106  HA  LEU A 210     -13.965   3.516  15.505  1.00 90.07           H
ATOM   3107  CB  LEU A 210     -12.789   4.556  16.937  1.00 90.07           C
ATOM   3108 1HB  LEU A 210     -13.644   4.980  17.463  1.00 90.07           H
ATOM   3109 2HB  LEU A 210     -12.038   4.317  17.690  1.00 90.07           H
ATOM   3110  CG  LEU A 210     -12.215   5.627  16.007  1.00 90.07           C
ATOM   3111  HG  LEU A 210     -11.368   5.197  15.472  1.00 90.07           H
ATOM   3112  CD1 LEU A 210     -13.245   6.050  14.958  1.00 90.07           C
ATOM   3113 1HD1 LEU A 210     -13.531   5.185  14.360  1.00 90.07           H
ATOM   3114 2HD1 LEU A 210     -14.126   6.455  15.456  1.00 90.07           H
ATOM   3115 3HD1 LEU A 210     -12.811   6.812  14.310  1.00 90.07           H
ATOM   3116  CD2 LEU A 210     -11.687   6.820  16.806  1.00 90.07           C
ATOM   3117 1HD2 LEU A 210     -12.500   7.259  17.385  1.00 90.07           H
ATOM   3118 2HD2 LEU A 210     -10.899   6.485  17.481  1.00 90.07           H
ATOM   3119 3HD2 LEU A 210     -11.285   7.566  16.121  1.00 90.07           H
ATOM   3120  HN  LEU A 210     -13.832   2.686  18.180  1.00 90.07           H
ATOM   3121  N   LYS A 211     -11.264   1.871  16.429  1.00 94.37           N
ATOM   3122  CA  LYS A 211     -10.136   1.101  15.931  1.00 94.37           C
ATOM   3123  C   LYS A 211     -10.641   0.038  14.954  1.00 94.37           C
ATOM   3124  O   LYS A 211     -10.114  -0.097  13.851  1.00 94.37           O
ATOM   3125  HA  LYS A 211      -9.486   1.788  15.389  1.00 94.37           H
ATOM   3126  CB  LYS A 211      -9.322   0.531  17.095  1.00 94.37           C
ATOM   3127 1HB  LYS A 211      -8.927   1.345  17.702  1.00 94.37           H
ATOM   3128 2HB  LYS A 211      -9.970  -0.063  17.740  1.00 94.37           H
ATOM   3129  CG  LYS A 211      -8.169  -0.336  16.584  1.00 94.37           C
ATOM   3130 1HG  LYS A 211      -8.566  -1.251  16.142  1.00 94.37           H
ATOM   3131 2HG  LYS A 211      -7.633   0.192  15.796  1.00 94.37           H
ATOM   3132  CD  LYS A 211      -7.204  -0.688  17.717  1.00 94.37           C
ATOM   3133 1HD  LYS A 211      -6.819   0.226  18.169  1.00 94.37           H
ATOM   3134 2HD  LYS A 211      -7.737  -1.230  18.499  1.00 94.37           H
ATOM   3135  CE  LYS A 211      -6.040  -1.538  17.202  1.00 94.37           C
ATOM   3136 1HE  LYS A 211      -6.414  -2.495  16.839  1.00 94.37           H
ATOM   3137 2HE  LYS A 211      -5.564  -1.040  16.358  1.00 94.37           H
ATOM   3138  NZ  LYS A 211      -5.048  -1.763  18.277  1.00 94.37           N
ATOM   3139 1HZ  LYS A 211      -4.329  -2.397  17.946  1.00 94.37           H
ATOM   3140 2HZ  LYS A 211      -4.625  -0.879  18.537  1.00 94.37           H
ATOM   3141 3HZ  LYS A 211      -5.509  -2.168  19.084  1.00 94.37           H
ATOM   3142  HN  LYS A 211     -11.355   1.890  17.424  1.00 94.37           H
ATOM   3143  N   SER A 212     -11.656  -0.690  15.395  1.00 91.87           N
ATOM   3144  CA  SER A 212     -12.172  -1.804  14.616  1.00 91.87           C
ATOM   3145  C   SER A 212     -12.679  -1.305  13.261  1.00 91.87           C
ATOM   3146  O   SER A 212     -12.455  -1.947  12.236  1.00 91.87           O
ATOM   3147  HA  SER A 212     -11.327  -2.479  14.483  1.00 91.87           H
ATOM   3148  CB  SER A 212     -13.290  -2.529  15.367  1.00 91.87           C
ATOM   3149 1HB  SER A 212     -14.118  -1.841  15.538  1.00 91.87           H
ATOM   3150 2HB  SER A 212     -13.674  -3.342  14.749  1.00 91.87           H
ATOM   3151  OG  SER A 212     -12.844  -3.053  16.615  1.00 91.87           O
ATOM   3152  HG  SER A 212     -13.069  -2.417  17.353  1.00 91.87           H
ATOM   3153  HN  SER A 212     -12.123  -0.531  16.264  1.00 91.87           H
ATOM   3154  N   ALA A 213     -13.351  -0.164  13.301  1.00 94.88           N
ATOM   3155  CA  ALA A 213     -13.919   0.412  12.094  1.00 94.88           C
ATOM   3156  C   ALA A 213     -12.789   0.792  11.135  1.00 94.88           C
ATOM   3157  O   ALA A 213     -12.857   0.497   9.942  1.00 94.88           O
ATOM   3158  HA  ALA A 213     -14.542  -0.349  11.624  1.00 94.88           H
ATOM   3159  CB  ALA A 213     -14.797   1.609  12.463  1.00 94.88           C
ATOM   3160 1HB  ALA A 213     -15.601   1.281  13.121  1.00 94.88           H
ATOM   3161 2HB  ALA A 213     -14.193   2.359  12.974  1.00 94.88           H
ATOM   3162 3HB  ALA A 213     -15.222   2.041  11.557  1.00 94.88           H
ATOM   3163  HN  ALA A 213     -13.510   0.363  14.136  1.00 94.88           H
ATOM   3164  N   VAL A 214     -11.776   1.439  11.691  1.00 93.18           N
ATOM   3165  CA  VAL A 214     -10.666   1.925  10.889  1.00 93.18           C
ATOM   3166  C   VAL A 214      -9.988   0.742  10.195  1.00 93.18           C
ATOM   3167  O   VAL A 214      -9.686   0.806   9.005  1.00 93.18           O
ATOM   3168  HA  VAL A 214     -11.077   2.589  10.128  1.00 93.18           H
ATOM   3169  CB  VAL A 214      -9.707   2.738  11.760  1.00 93.18           C
ATOM   3170  HB  VAL A 214      -9.471   2.144  12.643  1.00 93.18           H
ATOM   3171  CG1 VAL A 214      -8.398   3.018  11.019  1.00 93.18           C
ATOM   3172 1HG1 VAL A 214      -7.919   2.075  10.758  1.00 93.18           H
ATOM   3173 2HG1 VAL A 214      -8.608   3.583  10.111  1.00 93.18           H
ATOM   3174 3HG1 VAL A 214      -7.734   3.597  11.661  1.00 93.18           H
ATOM   3175  CG2 VAL A 214     -10.361   4.039  12.229  1.00 93.18           C
ATOM   3176 1HG2 VAL A 214     -10.639   4.639  11.363  1.00 93.18           H
ATOM   3177 2HG2 VAL A 214     -11.252   3.808  12.813  1.00 93.18           H
ATOM   3178 3HG2 VAL A 214      -9.657   4.597  12.847  1.00 93.18           H
ATOM   3179  HN  VAL A 214     -11.706   1.633  12.670  1.00 93.18           H
ATOM   3180  N   LEU A 215      -9.768  -0.310  10.970  1.00 93.01           N
ATOM   3181  CA  LEU A 215      -9.045  -1.468  10.472  1.00 93.01           C
ATOM   3182  C   LEU A 215      -9.896  -2.180   9.418  1.00 93.01           C
ATOM   3183  O   LEU A 215      -9.387  -2.586   8.375  1.00 93.01           O
ATOM   3184  HA  LEU A 215      -8.136  -1.105   9.993  1.00 93.01           H
ATOM   3185  CB  LEU A 215      -8.618  -2.372  11.630  1.00 93.01           C
ATOM   3186 1HB  LEU A 215      -9.492  -2.574  12.249  1.00 93.01           H
ATOM   3187 2HB  LEU A 215      -8.290  -3.326  11.218  1.00 93.01           H
ATOM   3188  CG  LEU A 215      -7.506  -1.828  12.530  1.00 93.01           C
ATOM   3189  HG  LEU A 215      -7.865  -0.913  13.001  1.00 93.01           H
ATOM   3190  CD1 LEU A 215      -7.176  -2.815  13.651  1.00 93.01           C
ATOM   3191 1HD1 LEU A 215      -8.065  -2.986  14.258  1.00 93.01           H
ATOM   3192 2HD1 LEU A 215      -6.845  -3.759  13.218  1.00 93.01           H
ATOM   3193 3HD1 LEU A 215      -6.383  -2.404  14.275  1.00 93.01           H
ATOM   3194  CD2 LEU A 215      -6.269  -1.457  11.709  1.00 93.01           C
ATOM   3195 1HD2 LEU A 215      -5.898  -2.342  11.191  1.00 93.01           H
ATOM   3196 2HD2 LEU A 215      -6.533  -0.693  10.979  1.00 93.01           H
ATOM   3197 3HD2 LEU A 215      -5.494  -1.074  12.373  1.00 93.01           H
ATOM   3198  HN  LEU A 215     -10.074  -0.379  11.919  1.00 93.01           H
ATOM   3199  N   THR A 216     -11.178  -2.311   9.728  1.00 92.39           N
ATOM   3200  CA  THR A 216     -12.098  -2.994   8.835  1.00 92.39           C
ATOM   3201  C   THR A 216     -12.123  -2.308   7.468  1.00 92.39           C
ATOM   3202  O   THR A 216     -12.069  -2.973   6.434  1.00 92.39           O
ATOM   3203  HA  THR A 216     -11.732  -4.009   8.676  1.00 92.39           H
ATOM   3204  CB  THR A 216     -13.467  -3.045   9.515  1.00 92.39           C
ATOM   3205  HB  THR A 216     -13.861  -2.041   9.672  1.00 92.39           H
ATOM   3206  OG1 THR A 216     -13.240  -3.808  10.697  1.00 92.39           O
ATOM   3207  HG1 THR A 216     -13.195  -3.203  11.491  1.00 92.39           H
ATOM   3208  CG2 THR A 216     -14.483  -3.873   8.725  1.00 92.39           C
ATOM   3209 1HG2 THR A 216     -14.119  -4.896   8.627  1.00 92.39           H
ATOM   3210 2HG2 THR A 216     -14.616  -3.438   7.735  1.00 92.39           H
ATOM   3211 3HG2 THR A 216     -15.437  -3.876   9.252  1.00 92.39           H
ATOM   3212  HN  THR A 216     -11.588  -1.960  10.569  1.00 92.39           H
ATOM   3213  N   LEU A 217     -12.206  -0.986   7.506  1.00 88.86           N
ATOM   3214  CA  LEU A 217     -12.251  -0.203   6.283  1.00 88.86           C
ATOM   3215  C   LEU A 217     -10.971  -0.444   5.480  1.00 88.86           C
ATOM   3216  O   LEU A 217     -11.013  -0.546   4.255  1.00 88.86           O
ATOM   3217  HA  LEU A 217     -13.098  -0.561   5.698  1.00 88.86           H
ATOM   3218  CB  LEU A 217     -12.510   1.271   6.600  1.00 88.86           C
ATOM   3219 1HB  LEU A 217     -13.354   1.332   7.288  1.00 88.86           H
ATOM   3220 2HB  LEU A 217     -11.641   1.667   7.126  1.00 88.86           H
ATOM   3221  CG  LEU A 217     -12.801   2.174   5.400  1.00 88.86           C
ATOM   3222  HG  LEU A 217     -12.035   1.996   4.645  1.00 88.86           H
ATOM   3223  CD1 LEU A 217     -14.150   1.827   4.766  1.00 88.86           C
ATOM   3224 1HD1 LEU A 217     -14.137   0.791   4.429  1.00 88.86           H
ATOM   3225 2HD1 LEU A 217     -14.942   1.959   5.503  1.00 88.86           H
ATOM   3226 3HD1 LEU A 217     -14.332   2.484   3.916  1.00 88.86           H
ATOM   3227  CD2 LEU A 217     -12.715   3.651   5.791  1.00 88.86           C
ATOM   3228 1HD2 LEU A 217     -13.445   3.863   6.573  1.00 88.86           H
ATOM   3229 2HD2 LEU A 217     -11.713   3.871   6.160  1.00 88.86           H
ATOM   3230 3HD2 LEU A 217     -12.926   4.271   4.920  1.00 88.86           H
ATOM   3231  HN  LEU A 217     -12.241  -0.452   8.351  1.00 88.86           H
ATOM   3232  N   LYS A 218      -9.864  -0.527   6.203  1.00 86.58           N
ATOM   3233  CA  LYS A 218      -8.569  -0.710   5.571  1.00 86.58           C
ATOM   3234  C   LYS A 218      -8.551  -2.051   4.835  1.00 86.58           C
ATOM   3235  O   LYS A 218      -8.083  -2.135   3.700  1.00 86.58           O
ATOM   3236  HA  LYS A 218      -8.448   0.087   4.838  1.00 86.58           H
ATOM   3237  CB  LYS A 218      -7.445  -0.556   6.597  1.00 86.58           C
ATOM   3238 1HB  LYS A 218      -7.592   0.359   7.170  1.00 86.58           H
ATOM   3239 2HB  LYS A 218      -7.479  -1.384   7.306  1.00 86.58           H
ATOM   3240  CG  LYS A 218      -6.078  -0.521   5.911  1.00 86.58           C
ATOM   3241 1HG  LYS A 218      -5.943  -1.423   5.314  1.00 86.58           H
ATOM   3242 2HG  LYS A 218      -6.032   0.325   5.226  1.00 86.58           H
ATOM   3243  CD  LYS A 218      -4.951  -0.412   6.940  1.00 86.58           C
ATOM   3244 1HD  LYS A 218      -5.050   0.521   7.496  1.00 86.58           H
ATOM   3245 2HD  LYS A 218      -5.033  -1.224   7.663  1.00 86.58           H
ATOM   3246  CE  LYS A 218      -3.581  -0.463   6.261  1.00 86.58           C
ATOM   3247 1HE  LYS A 218      -3.521  -1.339   5.616  1.00 86.58           H
ATOM   3248 2HE  LYS A 218      -3.452   0.412   5.623  1.00 86.58           H
ATOM   3249  NZ  LYS A 218      -2.502  -0.509   7.273  1.00 86.58           N
ATOM   3250 1HZ  LYS A 218      -1.609  -0.633   6.809  1.00 86.58           H
ATOM   3251 2HZ  LYS A 218      -2.493   0.359   7.797  1.00 86.58           H
ATOM   3252 3HZ  LYS A 218      -2.665  -1.284   7.906  1.00 86.58           H
ATOM   3253  HN  LYS A 218      -9.843  -0.472   7.202  1.00 86.58           H
ATOM   3254  N   VAL A 219      -9.066  -3.068   5.511  1.00 90.91           N
ATOM   3255  CA  VAL A 219      -9.016  -4.420   4.981  1.00 90.91           C
ATOM   3256  C   VAL A 219      -9.930  -4.518   3.758  1.00 90.91           C
ATOM   3257  O   VAL A 219      -9.546  -5.086   2.736  1.00 90.91           O
ATOM   3258  HA  VAL A 219      -7.990  -4.614   4.669  1.00 90.91           H
ATOM   3259  CB  VAL A 219      -9.377  -5.425   6.077  1.00 90.91           C
ATOM   3260  HB  VAL A 219     -10.328  -5.119   6.513  1.00 90.91           H
ATOM   3261  CG1 VAL A 219      -9.555  -6.829   5.497  1.00 90.91           C
ATOM   3262 1HG1 VAL A 219     -10.355  -6.818   4.757  1.00 90.91           H
ATOM   3263 2HG1 VAL A 219      -8.626  -7.147   5.023  1.00 90.91           H
ATOM   3264 3HG1 VAL A 219      -9.810  -7.524   6.298  1.00 90.91           H
ATOM   3265  CG2 VAL A 219      -8.327  -5.421   7.191  1.00 90.91           C
ATOM   3266 1HG2 VAL A 219      -7.356  -5.690   6.776  1.00 90.91           H
ATOM   3267 2HG2 VAL A 219      -8.271  -4.426   7.633  1.00 90.91           H
ATOM   3268 3HG2 VAL A 219      -8.608  -6.144   7.957  1.00 90.91           H
ATOM   3269  HN  VAL A 219      -9.509  -2.979   6.403  1.00 90.91           H
ATOM   3270  N   ILE A 220     -11.121  -3.955   3.901  1.00 91.58           N
ATOM   3271  CA  ILE A 220     -12.134  -4.072   2.866  1.00 91.58           C
ATOM   3272  C   ILE A 220     -11.641  -3.378   1.595  1.00 91.58           C
ATOM   3273  O   ILE A 220     -11.564  -3.997   0.535  1.00 91.58           O
ATOM   3274  HA  ILE A 220     -12.261  -5.133   2.653  1.00 91.58           H
ATOM   3275  CB  ILE A 220     -13.479  -3.547   3.372  1.00 91.58           C
ATOM   3276  HB  ILE A 220     -13.313  -2.577   3.841  1.00 91.58           H
ATOM   3277  CG1 ILE A 220     -14.062  -4.473   4.442  1.00 91.58           C
ATOM   3278 1HG1 ILE A 220     -14.274  -5.449   4.006  1.00 91.58           H
ATOM   3279 2HG1 ILE A 220     -13.327  -4.629   5.232  1.00 91.58           H
ATOM   3280  CG2 ILE A 220     -14.452  -3.327   2.212  1.00 91.58           C
ATOM   3281 1HG2 ILE A 220     -14.032  -2.600   1.518  1.00 91.58           H
ATOM   3282 2HG2 ILE A 220     -14.618  -4.271   1.693  1.00 91.58           H
ATOM   3283 3HG2 ILE A 220     -15.401  -2.954   2.599  1.00 91.58           H
ATOM   3284  CD1 ILE A 220     -15.343  -3.884   5.037  1.00 91.58           C
ATOM   3285 1HD1 ILE A 220     -15.122  -2.919   5.493  1.00 91.58           H
ATOM   3286 2HD1 ILE A 220     -16.083  -3.753   4.248  1.00 91.58           H
ATOM   3287 3HD1 ILE A 220     -15.736  -4.562   5.794  1.00 91.58           H
ATOM   3288  HN  ILE A 220     -11.397  -3.428   4.705  1.00 91.58           H
ATOM   3289  N   LEU A 221     -11.320  -2.101   1.743  1.00 90.21           N
ATOM   3290  CA  LEU A 221     -11.008  -1.269   0.593  1.00 90.21           C
ATOM   3291  C   LEU A 221      -9.572  -1.545   0.143  1.00 90.21           C
ATOM   3292  O   LEU A 221      -9.235  -1.351  -1.023  1.00 90.21           O
ATOM   3293  HA  LEU A 221     -11.684  -1.558  -0.212  1.00 90.21           H
ATOM   3294  CB  LEU A 221     -11.282   0.203   0.907  1.00 90.21           C
ATOM   3295 1HB  LEU A 221     -10.693   0.484   1.780  1.00 90.21           H
ATOM   3296 2HB  LEU A 221     -10.923   0.805   0.072  1.00 90.21           H
ATOM   3297  CG  LEU A 221     -12.743   0.572   1.173  1.00 90.21           C
ATOM   3298  HG  LEU A 221     -13.075   0.034   2.061  1.00 90.21           H
ATOM   3299  CD1 LEU A 221     -12.886   2.066   1.470  1.00 90.21           C
ATOM   3300 1HD1 LEU A 221     -12.296   2.320   2.351  1.00 90.21           H
ATOM   3301 2HD1 LEU A 221     -12.531   2.642   0.616  1.00 90.21           H
ATOM   3302 3HD1 LEU A 221     -13.934   2.301   1.656  1.00 90.21           H
ATOM   3303  CD2 LEU A 221     -13.640   0.129   0.015  1.00 90.21           C
ATOM   3304 1HD2 LEU A 221     -13.317   0.620  -0.903  1.00 90.21           H
ATOM   3305 2HD2 LEU A 221     -13.569  -0.952  -0.106  1.00 90.21           H
ATOM   3306 3HD2 LEU A 221     -14.673   0.403   0.230  1.00 90.21           H
ATOM   3307  HN  LEU A 221     -11.271  -1.635   2.627  1.00 90.21           H
ATOM   3308  N   GLY A 222      -8.765  -1.994   1.093  1.00 89.08           N
ATOM   3309  CA  GLY A 222      -7.334  -2.108   0.866  1.00 89.08           C
ATOM   3310  C   GLY A 222      -6.990  -3.436   0.188  1.00 89.08           C
ATOM   3311  O   GLY A 222      -5.945  -3.560  -0.447  1.00 89.08           O
ATOM   3312 1HA  GLY A 222      -6.993  -1.280   0.245  1.00 89.08           H
ATOM   3313 2HA  GLY A 222      -6.805  -2.033   1.816  1.00 89.08           H
ATOM   3314  HN  GLY A 222      -9.072  -2.277   2.002  1.00 89.08           H
ATOM   3315  N   PHE A 223      -7.891  -4.395   0.346  1.00 81.60           N
ATOM   3316  CA  PHE A 223      -7.625  -5.752  -0.101  1.00 81.60           C
ATOM   3317  C   PHE A 223      -8.829  -6.328  -0.848  1.00 81.60           C
ATOM   3318  O   PHE A 223      -8.774  -6.529  -2.061  1.00 81.60           O
ATOM   3319  HA  PHE A 223      -6.769  -5.709  -0.774  1.00 81.60           H
ATOM   3320  CB  PHE A 223      -7.366  -6.593   1.151  1.00 81.60           C
ATOM   3321 1HB  PHE A 223      -6.586  -6.115   1.742  1.00 81.60           H
ATOM   3322 2HB  PHE A 223      -8.269  -6.602   1.762  1.00 81.60           H
ATOM   3323  CG  PHE A 223      -6.952  -8.036   0.856  1.00 81.60           C
ATOM   3324  CD1 PHE A 223      -7.741  -9.066   1.263  1.00 81.60           C
ATOM   3325  HD1 PHE A 223      -8.669  -8.864   1.798  1.00 81.60           H
ATOM   3326  CD2 PHE A 223      -5.795  -8.288   0.188  1.00 81.60           C
ATOM   3327  HD2 PHE A 223      -5.162  -7.462  -0.138  1.00 81.60           H
ATOM   3328  CE1 PHE A 223      -7.356 -10.405   0.989  1.00 81.60           C
ATOM   3329  HE1 PHE A 223      -7.988 -11.231   1.315  1.00 81.60           H
ATOM   3330  CE2 PHE A 223      -5.410  -9.627  -0.085  1.00 81.60           C
ATOM   3331  HE2 PHE A 223      -4.482  -9.829  -0.621  1.00 81.60           H
ATOM   3332  CZ  PHE A 223      -6.199 -10.658   0.321  1.00 81.60           C
ATOM   3333  HZ  PHE A 223      -5.904 -11.686   0.111  1.00 81.60           H
ATOM   3334  HN  PHE A 223      -8.786  -4.257   0.770  1.00 81.60           H
ATOM   3335  N   PHE A 224      -9.889  -6.578  -0.094  1.00 84.94           N
ATOM   3336  CA  PHE A 224     -10.966  -7.428  -0.574  1.00 84.94           C
ATOM   3337  C   PHE A 224     -11.561  -6.879  -1.872  1.00 84.94           C
ATOM   3338  O   PHE A 224     -11.631  -7.588  -2.875  1.00 84.94           O
ATOM   3339  HA  PHE A 224     -10.541  -8.415  -0.759  1.00 84.94           H
ATOM   3340  CB  PHE A 224     -12.048  -7.433   0.508  1.00 84.94           C
ATOM   3341 1HB  PHE A 224     -12.123  -6.433   0.937  1.00 84.94           H
ATOM   3342 2HB  PHE A 224     -13.010  -7.653   0.044  1.00 84.94           H
ATOM   3343  CG  PHE A 224     -11.799  -8.438   1.633  1.00 84.94           C
ATOM   3344  CD1 PHE A 224     -11.996  -9.766   1.415  1.00 84.94           C
ATOM   3345  HD1 PHE A 224     -12.330 -10.114   0.437  1.00 84.94           H
ATOM   3346  CD2 PHE A 224     -11.382  -8.005   2.853  1.00 84.94           C
ATOM   3347  HD2 PHE A 224     -11.224  -6.940   3.028  1.00 84.94           H
ATOM   3348  CE1 PHE A 224     -11.764 -10.700   2.459  1.00 84.94           C
ATOM   3349  HE1 PHE A 224     -11.922 -11.764   2.284  1.00 84.94           H
ATOM   3350  CE2 PHE A 224     -11.150  -8.938   3.898  1.00 84.94           C
ATOM   3351  HE2 PHE A 224     -10.816  -8.591   4.875  1.00 84.94           H
ATOM   3352  CZ  PHE A 224     -11.347 -10.266   3.679  1.00 84.94           C
ATOM   3353  HZ  PHE A 224     -11.169 -10.983   4.481  1.00 84.94           H
ATOM   3354  HN  PHE A 224     -10.019  -6.212   0.828  1.00 84.94           H
ATOM   3355  N   LEU A 225     -11.974  -5.622  -1.811  1.00 90.47           N
ATOM   3356  CA  LEU A 225     -12.648  -5.000  -2.938  1.00 90.47           C
ATOM   3357  C   LEU A 225     -11.732  -5.045  -4.162  1.00 90.47           C
ATOM   3358  O   LEU A 225     -12.107  -5.583  -5.203  1.00 90.47           O
ATOM   3359  HA  LEU A 225     -13.539  -5.590  -3.151  1.00 90.47           H
ATOM   3360  CB  LEU A 225     -13.115  -3.590  -2.571  1.00 90.47           C
ATOM   3361 1HB  LEU A 225     -13.843  -3.668  -1.763  1.00 90.47           H
ATOM   3362 2HB  LEU A 225     -12.262  -3.036  -2.179  1.00 90.47           H
ATOM   3363  CG  LEU A 225     -13.740  -2.774  -3.705  1.00 90.47           C
ATOM   3364  HG  LEU A 225     -13.087  -2.842  -4.574  1.00 90.47           H
ATOM   3365  CD1 LEU A 225     -15.097  -3.351  -4.112  1.00 90.47           C
ATOM   3366 1HD1 LEU A 225     -14.968  -4.379  -4.451  1.00 90.47           H
ATOM   3367 2HD1 LEU A 225     -15.772  -3.334  -3.256  1.00 90.47           H
ATOM   3368 3HD1 LEU A 225     -15.519  -2.753  -4.920  1.00 90.47           H
ATOM   3369  CD2 LEU A 225     -13.836  -1.295  -3.327  1.00 90.47           C
ATOM   3370 1HD2 LEU A 225     -14.456  -1.187  -2.436  1.00 90.47           H
ATOM   3371 2HD2 LEU A 225     -12.839  -0.906  -3.125  1.00 90.47           H
ATOM   3372 3HD2 LEU A 225     -14.284  -0.738  -4.150  1.00 90.47           H
ATOM   3373  HN  LEU A 225     -11.855  -5.032  -1.012  1.00 90.47           H
ATOM   3374  N   PRO A 226     -10.519  -4.484  -4.062  1.00 90.92           N
ATOM   3375  CA  PRO A 226      -9.588  -4.494  -5.192  1.00 90.92           C
ATOM   3376  C   PRO A 226      -9.368  -5.892  -5.747  1.00 90.92           C
ATOM   3377  O   PRO A 226      -9.363  -6.088  -6.961  1.00 90.92           O
ATOM   3378  HA  PRO A 226      -9.999  -3.920  -6.022  1.00 90.92           H
ATOM   3379  CB  PRO A 226      -8.302  -3.907  -4.607  1.00 90.92           C
ATOM   3380 1HB  PRO A 226      -7.642  -4.687  -4.226  1.00 90.92           H
ATOM   3381 2HB  PRO A 226      -7.737  -3.351  -5.355  1.00 90.92           H
ATOM   3382  CG  PRO A 226      -8.804  -2.999  -3.491  1.00 90.92           C
ATOM   3383 1HG  PRO A 226      -8.023  -2.786  -2.760  1.00 90.92           H
ATOM   3384 2HG  PRO A 226      -9.138  -2.035  -3.873  1.00 90.92           H
ATOM   3385  CD  PRO A 226      -9.945  -3.802  -2.888  1.00 90.92           C
ATOM   3386 1HD  PRO A 226      -9.590  -4.516  -2.145  1.00 90.92           H
ATOM   3387 2HD  PRO A 226     -10.671  -3.161  -2.388  1.00 90.92           H
ATOM   3388  N   PHE A 227      -9.191  -6.835  -4.833  1.00 85.10           N
ATOM   3389  CA  PHE A 227      -8.832  -8.190  -5.216  1.00 85.10           C
ATOM   3390  C   PHE A 227      -9.952  -8.846  -6.027  1.00 85.10           C
ATOM   3391  O   PHE A 227      -9.695  -9.468  -7.056  1.00 85.10           O
ATOM   3392  HA  PHE A 227      -7.933  -8.126  -5.828  1.00 85.10           H
ATOM   3393  CB  PHE A 227      -8.626  -8.981  -3.923  1.00 85.10           C
ATOM   3394 1HB  PHE A 227      -7.911  -8.450  -3.294  1.00 85.10           H
ATOM   3395 2HB  PHE A 227      -9.567  -9.015  -3.375  1.00 85.10           H
ATOM   3396  CG  PHE A 227      -8.127 -10.411  -4.140  1.00 85.10           C
ATOM   3397  CD1 PHE A 227      -9.005 -11.449  -4.106  1.00 85.10           C
ATOM   3398  HD1 PHE A 227     -10.063 -11.263  -3.924  1.00 85.10           H
ATOM   3399  CD2 PHE A 227      -6.807 -10.644  -4.368  1.00 85.10           C
ATOM   3400  HD2 PHE A 227      -6.103  -9.811  -4.395  1.00 85.10           H
ATOM   3401  CE1 PHE A 227      -8.542 -12.777  -4.308  1.00 85.10           C
ATOM   3402  HE1 PHE A 227      -9.245 -13.609  -4.281  1.00 85.10           H
ATOM   3403  CE2 PHE A 227      -6.344 -11.971  -4.570  1.00 85.10           C
ATOM   3404  HE2 PHE A 227      -5.286 -12.158  -4.753  1.00 85.10           H
ATOM   3405  CZ  PHE A 227      -7.222 -13.009  -4.536  1.00 85.10           C
ATOM   3406  HZ  PHE A 227      -6.867 -14.028  -4.691  1.00 85.10           H
ATOM   3407  HN  PHE A 227      -9.289  -6.686  -3.849  1.00 85.10           H
ATOM   3408  N   VAL A 228     -11.171  -8.683  -5.532  1.00 92.79           N
ATOM   3409  CA  VAL A 228     -12.326  -9.287  -6.175  1.00 92.79           C
ATOM   3410  C   VAL A 228     -12.453  -8.745  -7.600  1.00 92.79           C
ATOM   3411  O   VAL A 228     -12.690  -9.504  -8.538  1.00 92.79           O
ATOM   3412  HA  VAL A 228     -12.151 -10.362  -6.222  1.00 92.79           H
ATOM   3413  CB  VAL A 228     -13.579  -9.047  -5.330  1.00 92.79           C
ATOM   3414  HB  VAL A 228     -13.634  -7.981  -5.108  1.00 92.79           H
ATOM   3415  CG1 VAL A 228     -14.842  -9.433  -6.102  1.00 92.79           C
ATOM   3416 1HG1 VAL A 228     -14.912  -8.832  -7.009  1.00 92.79           H
ATOM   3417 2HG1 VAL A 228     -14.797 -10.489  -6.368  1.00 92.79           H
ATOM   3418 3HG1 VAL A 228     -15.718  -9.253  -5.479  1.00 92.79           H
ATOM   3419  CG2 VAL A 228     -13.497  -9.801  -4.001  1.00 92.79           C
ATOM   3420 1HG2 VAL A 228     -13.405 -10.869  -4.194  1.00 92.79           H
ATOM   3421 2HG2 VAL A 228     -12.627  -9.457  -3.441  1.00 92.79           H
ATOM   3422 3HG2 VAL A 228     -14.400  -9.613  -3.420  1.00 92.79           H
ATOM   3423  HN  VAL A 228     -11.374  -8.152  -4.710  1.00 92.79           H
ATOM   3424  N   VAL A 229     -12.289  -7.435  -7.717  1.00 92.77           N
ATOM   3425  CA  VAL A 229     -12.447  -6.774  -9.001  1.00 92.77           C
ATOM   3426  C   VAL A 229     -11.382  -7.290  -9.971  1.00 92.77           C
ATOM   3427  O   VAL A 229     -11.686  -7.612 -11.119  1.00 92.77           O
ATOM   3428  HA  VAL A 229     -13.431  -7.038  -9.388  1.00 92.77           H
ATOM   3429  CB  VAL A 229     -12.402  -5.256  -8.817  1.00 92.77           C
ATOM   3430  HB  VAL A 229     -11.491  -5.011  -8.271  1.00 92.77           H
ATOM   3431  CG1 VAL A 229     -12.346  -4.541 -10.169  1.00 92.77           C
ATOM   3432 1HG1 VAL A 229     -11.452  -4.854 -10.709  1.00 92.77           H
ATOM   3433 2HG1 VAL A 229     -13.231  -4.796 -10.752  1.00 92.77           H
ATOM   3434 3HG1 VAL A 229     -12.314  -3.463 -10.008  1.00 92.77           H
ATOM   3435  CG2 VAL A 229     -13.592  -4.768  -7.988  1.00 92.77           C
ATOM   3436 1HG2 VAL A 229     -14.520  -5.031  -8.495  1.00 92.77           H
ATOM   3437 2HG2 VAL A 229     -13.568  -5.240  -7.006  1.00 92.77           H
ATOM   3438 3HG2 VAL A 229     -13.535  -3.686  -7.872  1.00 92.77           H
ATOM   3439  HN  VAL A 229     -12.053  -6.831  -6.957  1.00 92.77           H
ATOM   3440  N   MET A 230     -10.156  -7.354  -9.474  1.00 85.19           N
ATOM   3441  CA  MET A 230      -9.039  -7.799 -10.290  1.00 85.19           C
ATOM   3442  C   MET A 230      -9.254  -9.232 -10.780  1.00 85.19           C
ATOM   3443  O   MET A 230      -9.107  -9.515 -11.968  1.00 85.19           O
ATOM   3444  HA  MET A 230      -9.009  -7.118 -11.141  1.00 85.19           H
ATOM   3445  CB  MET A 230      -7.748  -7.726  -9.473  1.00 85.19           C
ATOM   3446 1HB  MET A 230      -7.916  -8.150  -8.483  1.00 85.19           H
ATOM   3447 2HB  MET A 230      -6.976  -8.329  -9.952  1.00 85.19           H
ATOM   3448  CG  MET A 230      -7.264  -6.281  -9.339  1.00 85.19           C
ATOM   3449 1HG  MET A 230      -7.236  -5.806 -10.320  1.00 85.19           H
ATOM   3450 2HG  MET A 230      -7.963  -5.709  -8.729  1.00 85.19           H
ATOM   3451  SD  MET A 230      -5.640  -6.246  -8.600  1.00 85.19           S
ATOM   3452  CE  MET A 230      -6.066  -6.595  -6.901  1.00 85.19           C
ATOM   3453 1HE  MET A 230      -6.738  -5.822  -6.529  1.00 85.19           H
ATOM   3454 2HE  MET A 230      -6.559  -7.565  -6.842  1.00 85.19           H
ATOM   3455 3HE  MET A 230      -5.160  -6.610  -6.296  1.00 85.19           H
ATOM   3456  HN  MET A 230      -9.920  -7.109  -8.533  1.00 85.19           H
ATOM   3457  N   ALA A 231      -9.599 -10.099  -9.839  1.00 91.03           N
ATOM   3458  CA  ALA A 231      -9.730 -11.515 -10.137  1.00 91.03           C
ATOM   3459  C   ALA A 231     -10.779 -11.705 -11.235  1.00 91.03           C
ATOM   3460  O   ALA A 231     -10.575 -12.481 -12.166  1.00 91.03           O
ATOM   3461  HA  ALA A 231      -8.766 -11.868 -10.504  1.00 91.03           H
ATOM   3462  CB  ALA A 231     -10.081 -12.277  -8.858  1.00 91.03           C
ATOM   3463 1HB  ALA A 231      -9.290 -12.133  -8.121  1.00 91.03           H
ATOM   3464 2HB  ALA A 231     -11.022 -11.901  -8.458  1.00 91.03           H
ATOM   3465 3HB  ALA A 231     -10.179 -13.339  -9.082  1.00 91.03           H
ATOM   3466  HN  ALA A 231      -9.786  -9.849  -8.889  1.00 91.03           H
ATOM   3467  N   CYS A 232     -11.880 -10.982 -11.088  1.00 90.36           N
ATOM   3468  CA  CYS A 232     -12.977 -11.088 -12.036  1.00 90.36           C
ATOM   3469  C   CYS A 232     -12.480 -10.604 -13.400  1.00 90.36           C
ATOM   3470  O   CYS A 232     -12.693 -11.268 -14.413  1.00 90.36           O
ATOM   3471  HA  CYS A 232     -13.255 -12.141 -12.076  1.00 90.36           H
ATOM   3472  CB  CYS A 232     -14.207 -10.308 -11.566  1.00 90.36           C
ATOM   3473 1HB  CYS A 232     -13.922  -9.292 -11.295  1.00 90.36           H
ATOM   3474 2HB  CYS A 232     -14.930 -10.230 -12.379  1.00 90.36           H
ATOM   3475  SG  CYS A 232     -14.969 -11.147 -10.130  1.00 90.36           S
ATOM   3476  HG  CYS A 232     -14.139 -10.647  -9.220  1.00 90.36           H
ATOM   3477  HN  CYS A 232     -12.029 -10.336 -10.340  1.00 90.36           H
ATOM   3478  N   CYS A 233     -11.829  -9.450 -13.382  1.00 88.81           N
ATOM   3479  CA  CYS A 233     -11.408  -8.809 -14.616  1.00 88.81           C
ATOM   3480  C   CYS A 233     -10.517  -9.786 -15.385  1.00 88.81           C
ATOM   3481  O   CYS A 233     -10.737 -10.032 -16.570  1.00 88.81           O
ATOM   3482  HA  CYS A 233     -12.315  -8.588 -15.178  1.00 88.81           H
ATOM   3483  CB  CYS A 233     -10.701  -7.479 -14.349  1.00 88.81           C
ATOM   3484 1HB  CYS A 233      -9.956  -7.604 -13.564  1.00 88.81           H
ATOM   3485 2HB  CYS A 233     -10.169  -7.155 -15.244  1.00 88.81           H
ATOM   3486  SG  CYS A 233     -11.922  -6.209 -13.854  1.00 88.81           S
ATOM   3487  HG  CYS A 233     -12.043  -6.616 -12.594  1.00 88.81           H
ATOM   3488  HN  CYS A 233     -11.589  -8.957 -12.546  1.00 88.81           H
ATOM   3489  N   TYR A 234      -9.528 -10.315 -14.680  1.00 76.06           N
ATOM   3490  CA  TYR A 234      -8.500 -11.119 -15.319  1.00 76.06           C
ATOM   3491  C   TYR A 234      -9.050 -12.485 -15.734  1.00 76.06           C
ATOM   3492  O   TYR A 234      -8.629 -13.047 -16.743  1.00 76.06           O
ATOM   3493  HA  TYR A 234      -8.161 -10.587 -16.208  1.00 76.06           H
ATOM   3494  CB  TYR A 234      -7.407 -11.321 -14.267  1.00 76.06           C
ATOM   3495 1HB  TYR A 234      -7.866 -11.328 -13.278  1.00 76.06           H
ATOM   3496 2HB  TYR A 234      -6.952 -12.300 -14.414  1.00 76.06           H
ATOM   3497  CG  TYR A 234      -6.310 -10.254 -14.296  1.00 76.06           C
ATOM   3498  CD1 TYR A 234      -5.342 -10.287 -15.279  1.00 76.06           C
ATOM   3499  HD1 TYR A 234      -5.359 -11.073 -16.034  1.00 76.06           H
ATOM   3500  CD2 TYR A 234      -6.289  -9.260 -13.340  1.00 76.06           C
ATOM   3501  HD2 TYR A 234      -7.054  -9.234 -12.564  1.00 76.06           H
ATOM   3502  CE1 TYR A 234      -4.310  -9.284 -15.307  1.00 76.06           C
ATOM   3503  HE1 TYR A 234      -3.539  -9.298 -16.077  1.00 76.06           H
ATOM   3504  CE2 TYR A 234      -5.257  -8.256 -13.368  1.00 76.06           C
ATOM   3505  HE2 TYR A 234      -5.229  -7.465 -12.618  1.00 76.06           H
ATOM   3506  CZ  TYR A 234      -4.318  -8.318 -14.350  1.00 76.06           C
ATOM   3507  OH  TYR A 234      -3.343  -7.370 -14.376  1.00 76.06           O
ATOM   3508  HH  TYR A 234      -2.868  -7.392 -15.256  1.00 76.06           H
ATOM   3509  HN  TYR A 234      -9.423 -10.203 -13.692  1.00 76.06           H
ATOM   3510  N   THR A 235      -9.984 -12.979 -14.934  1.00 85.52           N
ATOM   3511  CA  THR A 235     -10.660 -14.224 -15.253  1.00 85.52           C
ATOM   3512  C   THR A 235     -11.283 -14.150 -16.649  1.00 85.52           C
ATOM   3513  O   THR A 235     -11.169 -15.090 -17.434  1.00 85.52           O
ATOM   3514  HA  THR A 235      -9.918 -15.022 -15.276  1.00 85.52           H
ATOM   3515  CB  THR A 235     -11.679 -14.506 -14.147  1.00 85.52           C
ATOM   3516  HB  THR A 235     -12.451 -13.737 -14.124  1.00 85.52           H
ATOM   3517  OG1 THR A 235     -10.888 -14.618 -12.967  1.00 85.52           O
ATOM   3518  HG1 THR A 235     -10.987 -13.794 -12.409  1.00 85.52           H
ATOM   3519  CG2 THR A 235     -12.333 -15.882 -14.290  1.00 85.52           C
ATOM   3520 1HG2 THR A 235     -11.567 -16.655 -14.245  1.00 85.52           H
ATOM   3521 2HG2 THR A 235     -12.852 -15.940 -15.247  1.00 85.52           H
ATOM   3522 3HG2 THR A 235     -13.047 -16.030 -13.480  1.00 85.52           H
ATOM   3523  HN  THR A 235     -10.278 -12.544 -14.083  1.00 85.52           H
ATOM   3524  N   ILE A 236     -11.930 -13.024 -16.914  1.00 84.25           N
ATOM   3525  CA  ILE A 236     -12.575 -12.818 -18.200  1.00 84.25           C
ATOM   3526  C   ILE A 236     -11.507 -12.598 -19.273  1.00 84.25           C
ATOM   3527  O   ILE A 236     -11.631 -13.098 -20.389  1.00 84.25           O
ATOM   3528  HA  ILE A 236     -13.124 -13.728 -18.440  1.00 84.25           H
ATOM   3529  CB  ILE A 236     -13.598 -11.683 -18.109  1.00 84.25           C
ATOM   3530  HB  ILE A 236     -13.083 -10.786 -17.767  1.00 84.25           H
ATOM   3531  CG1 ILE A 236     -14.682 -12.004 -17.077  1.00 84.25           C
ATOM   3532 1HG1 ILE A 236     -15.354 -12.763 -17.475  1.00 84.25           H
ATOM   3533 2HG1 ILE A 236     -14.223 -12.421 -16.181  1.00 84.25           H
ATOM   3534  CG2 ILE A 236     -14.191 -11.369 -19.484  1.00 84.25           C
ATOM   3535 1HG2 ILE A 236     -13.394 -11.066 -20.163  1.00 84.25           H
ATOM   3536 2HG2 ILE A 236     -14.687 -12.256 -19.878  1.00 84.25           H
ATOM   3537 3HG2 ILE A 236     -14.915 -10.559 -19.391  1.00 84.25           H
ATOM   3538  CD1 ILE A 236     -15.479 -10.750 -16.712  1.00 84.25           C
ATOM   3539 1HD1 ILE A 236     -14.807 -10.001 -16.292  1.00 84.25           H
ATOM   3540 2HD1 ILE A 236     -15.955 -10.349 -17.607  1.00 84.25           H
ATOM   3541 3HD1 ILE A 236     -16.242 -11.005 -15.977  1.00 84.25           H
ATOM   3542  HN  ILE A 236     -12.015 -12.264 -16.271  1.00 84.25           H
ATOM   3543  N   ILE A 237     -10.481 -11.849 -18.896  1.00 81.19           N
ATOM   3544  CA  ILE A 237      -9.404 -11.535 -19.820  1.00 81.19           C
ATOM   3545  C   ILE A 237      -8.799 -12.835 -20.352  1.00 81.19           C
ATOM   3546  O   ILE A 237      -8.703 -13.031 -21.563  1.00 81.19           O
ATOM   3547  HA  ILE A 237      -9.841 -10.990 -20.657  1.00 81.19           H
ATOM   3548  CB  ILE A 237      -8.384 -10.606 -19.159  1.00 81.19           C
ATOM   3549  HB  ILE A 237      -8.225 -10.947 -18.136  1.00 81.19           H
ATOM   3550  CG1 ILE A 237      -8.916  -9.174 -19.081  1.00 81.19           C
ATOM   3551 1HG1 ILE A 237      -8.912  -8.727 -20.075  1.00 81.19           H
ATOM   3552 2HG1 ILE A 237      -9.951  -9.184 -18.740  1.00 81.19           H
ATOM   3553  CG2 ILE A 237      -7.033 -10.678 -19.874  1.00 81.19           C
ATOM   3554 1HG2 ILE A 237      -6.654 -11.700 -19.833  1.00 81.19           H
ATOM   3555 2HG2 ILE A 237      -7.156 -10.378 -20.914  1.00 81.19           H
ATOM   3556 3HG2 ILE A 237      -6.326 -10.009 -19.383  1.00 81.19           H
ATOM   3557  CD1 ILE A 237      -8.068  -8.325 -18.131  1.00 81.19           C
ATOM   3558 1HD1 ILE A 237      -8.094  -8.763 -17.133  1.00 81.19           H
ATOM   3559 2HD1 ILE A 237      -7.039  -8.297 -18.489  1.00 81.19           H
ATOM   3560 3HD1 ILE A 237      -8.468  -7.312 -18.094  1.00 81.19           H
ATOM   3561  HN  ILE A 237     -10.378 -11.460 -17.980  1.00 81.19           H
ATOM   3562  N   ILE A 238      -8.405 -13.692 -19.420  1.00 78.35           N
ATOM   3563  CA  ILE A 238      -7.713 -14.919 -19.776  1.00 78.35           C
ATOM   3564  C   ILE A 238      -8.598 -15.746 -20.711  1.00 78.35           C
ATOM   3565  O   ILE A 238      -8.125 -16.266 -21.720  1.00 78.35           O
ATOM   3566  HA  ILE A 238      -6.808 -14.639 -20.315  1.00 78.35           H
ATOM   3567  CB  ILE A 238      -7.276 -15.671 -18.518  1.00 78.35           C
ATOM   3568  HB  ILE A 238      -8.123 -15.714 -17.834  1.00 78.35           H
ATOM   3569  CG1 ILE A 238      -6.150 -14.927 -17.797  1.00 78.35           C
ATOM   3570 1HG1 ILE A 238      -5.222 -15.034 -18.357  1.00 78.35           H
ATOM   3571 2HG1 ILE A 238      -6.379 -13.862 -17.760  1.00 78.35           H
ATOM   3572  CG2 ILE A 238      -6.889 -17.114 -18.848  1.00 78.35           C
ATOM   3573 1HG2 ILE A 238      -7.746 -17.629 -19.284  1.00 78.35           H
ATOM   3574 2HG2 ILE A 238      -6.064 -17.115 -19.561  1.00 78.35           H
ATOM   3575 3HG2 ILE A 238      -6.583 -17.626 -17.936  1.00 78.35           H
ATOM   3576  CD1 ILE A 238      -5.960 -15.463 -16.377  1.00 78.35           C
ATOM   3577 1HD1 ILE A 238      -6.883 -15.332 -15.812  1.00 78.35           H
ATOM   3578 2HD1 ILE A 238      -5.707 -16.522 -16.419  1.00 78.35           H
ATOM   3579 3HD1 ILE A 238      -5.154 -14.917 -15.887  1.00 78.35           H
ATOM   3580  HN  ILE A 238      -8.552 -13.558 -18.440  1.00 78.35           H
ATOM   3581  N   HIS A 239      -9.867 -15.841 -20.342  1.00 77.06           N
ATOM   3582  CA  HIS A 239     -10.813 -16.630 -21.112  1.00 77.06           C
ATOM   3583  C   HIS A 239     -10.863 -16.111 -22.551  1.00 77.06           C
ATOM   3584  O   HIS A 239     -10.872 -16.896 -23.498  1.00 77.06           O
ATOM   3585  HA  HIS A 239     -10.437 -17.653 -21.117  1.00 77.06           H
ATOM   3586  CB  HIS A 239     -12.187 -16.641 -20.439  1.00 77.06           C
ATOM   3587 1HB  HIS A 239     -12.070 -16.961 -19.403  1.00 77.06           H
ATOM   3588 2HB  HIS A 239     -12.577 -15.623 -20.415  1.00 77.06           H
ATOM   3589  CG  HIS A 239     -13.196 -17.537 -21.116  1.00 77.06           C
ATOM   3590  ND1 HIS A 239     -14.154 -17.058 -21.993  1.00 77.06           N
ATOM   3591  HD1 HIS A 239     -14.275 -16.102 -22.262  1.00 77.06           H
ATOM   3592  CD2 HIS A 239     -13.386 -18.885 -21.037  1.00 77.06           C
ATOM   3593  HD2 HIS A 239     -12.801 -19.576 -20.432  1.00 77.06           H
ATOM   3594  CE1 HIS A 239     -14.882 -18.081 -22.416  1.00 77.06           C
ATOM   3595  HE1 HIS A 239     -15.716 -18.027 -23.116  1.00 77.06           H
ATOM   3596  NE2 HIS A 239     -14.405 -19.212 -21.822  1.00 77.06           N
ATOM   3597  HN  HIS A 239     -10.250 -15.392 -19.535  1.00 77.06           H
ATOM   3598  N   THR A 240     -10.893 -14.792 -22.670  1.00 78.93           N
ATOM   3599  CA  THR A 240     -11.004 -14.160 -23.973  1.00 78.93           C
ATOM   3600  C   THR A 240      -9.742 -14.417 -24.800  1.00 78.93           C
ATOM   3601  O   THR A 240      -9.822 -14.651 -26.005  1.00 78.93           O
ATOM   3602  HA  THR A 240     -11.835 -14.620 -24.508  1.00 78.93           H
ATOM   3603  CB  THR A 240     -11.296 -12.674 -23.756  1.00 78.93           C
ATOM   3604  HB  THR A 240     -10.421 -12.160 -23.357  1.00 78.93           H
ATOM   3605  OG1 THR A 240     -12.449 -12.666 -22.919  1.00 78.93           O
ATOM   3606  HG1 THR A 240     -12.181 -12.506 -21.968  1.00 78.93           H
ATOM   3607  CG2 THR A 240     -11.759 -11.975 -25.035  1.00 78.93           C
ATOM   3608 1HG2 THR A 240     -12.673 -12.447 -25.397  1.00 78.93           H
ATOM   3609 2HG2 THR A 240     -10.983 -12.057 -25.796  1.00 78.93           H
ATOM   3610 3HG2 THR A 240     -11.952 -10.923 -24.825  1.00 78.93           H
ATOM   3611  HN  THR A 240     -10.844 -14.159 -21.897  1.00 78.93           H
ATOM   3612  N   LEU A 241      -8.607 -14.365 -24.118  1.00 75.45           N
ATOM   3613  CA  LEU A 241      -7.325 -14.481 -24.792  1.00 75.45           C
ATOM   3614  C   LEU A 241      -7.174 -15.897 -25.353  1.00 75.45           C
ATOM   3615  O   LEU A 241      -6.671 -16.079 -26.460  1.00 75.45           O
ATOM   3616  HA  LEU A 241      -7.328 -13.778 -25.624  1.00 75.45           H
ATOM   3617  CB  LEU A 241      -6.188 -14.067 -23.854  1.00 75.45           C
ATOM   3618 1HB  LEU A 241      -6.341 -14.557 -22.892  1.00 75.45           H
ATOM   3619 2HB  LEU A 241      -5.251 -14.449 -24.261  1.00 75.45           H
ATOM   3620  CG  LEU A 241      -6.032 -12.565 -23.612  1.00 75.45           C
ATOM   3621  HG  LEU A 241      -6.981 -12.179 -23.239  1.00 75.45           H
ATOM   3622  CD1 LEU A 241      -4.979 -12.289 -22.537  1.00 75.45           C
ATOM   3623 1HD1 LEU A 241      -5.279 -12.765 -21.603  1.00 75.45           H
ATOM   3624 2HD1 LEU A 241      -4.019 -12.693 -22.858  1.00 75.45           H
ATOM   3625 3HD1 LEU A 241      -4.888 -11.214 -22.384  1.00 75.45           H
ATOM   3626  CD2 LEU A 241      -5.726 -11.827 -24.917  1.00 75.45           C
ATOM   3627 1HD2 LEU A 241      -4.799 -12.211 -25.342  1.00 75.45           H
ATOM   3628 2HD2 LEU A 241      -6.542 -11.985 -25.623  1.00 75.45           H
ATOM   3629 3HD2 LEU A 241      -5.621 -10.761 -24.716  1.00 75.45           H
ATOM   3630  HN  LEU A 241      -8.555 -14.247 -23.127  1.00 75.45           H
ATOM   3631  N   ILE A 242      -7.620 -16.863 -24.563  1.00 74.83           N
ATOM   3632  CA  ILE A 242      -7.532 -18.257 -24.963  1.00 74.83           C
ATOM   3633  C   ILE A 242      -8.304 -18.458 -26.269  1.00 74.83           C
ATOM   3634  O   ILE A 242      -7.846 -19.169 -27.162  1.00 74.83           O
ATOM   3635  HA  ILE A 242      -6.481 -18.478 -25.146  1.00 74.83           H
ATOM   3636  CB  ILE A 242      -7.997 -19.170 -23.827  1.00 74.83           C
ATOM   3637  HB  ILE A 242      -8.942 -18.786 -23.445  1.00 74.83           H
ATOM   3638  CG1 ILE A 242      -6.999 -19.153 -22.667  1.00 74.83           C
ATOM   3639 1HG1 ILE A 242      -6.089 -19.677 -22.958  1.00 74.83           H
ATOM   3640 2HG1 ILE A 242      -6.717 -18.125 -22.441  1.00 74.83           H
ATOM   3641  CG2 ILE A 242      -8.259 -20.589 -24.337  1.00 74.83           C
ATOM   3642 1HG2 ILE A 242      -9.034 -20.562 -25.103  1.00 74.83           H
ATOM   3643 2HG2 ILE A 242      -7.342 -20.998 -24.762  1.00 74.83           H
ATOM   3644 3HG2 ILE A 242      -8.588 -21.217 -23.510  1.00 74.83           H
ATOM   3645  CD1 ILE A 242      -7.596 -19.811 -21.421  1.00 74.83           C
ATOM   3646 1HD1 ILE A 242      -8.493 -19.269 -21.119  1.00 74.83           H
ATOM   3647 2HD1 ILE A 242      -7.855 -20.846 -21.645  1.00 74.83           H
ATOM   3648 3HD1 ILE A 242      -6.866 -19.785 -20.612  1.00 74.83           H
ATOM   3649  HN  ILE A 242      -8.034 -16.705 -23.667  1.00 74.83           H
ATOM   3650  N   GLN A 243      -9.462 -17.818 -26.339  1.00 70.12           N
ATOM   3651  CA  GLN A 243     -10.329 -17.965 -27.496  1.00 70.12           C
ATOM   3652  C   GLN A 243      -9.715 -17.267 -28.711  1.00 70.12           C
ATOM   3653  O   GLN A 243      -9.887 -17.717 -29.843  1.00 70.12           O
ATOM   3654  HA  GLN A 243     -10.391 -19.038 -27.677  1.00 70.12           H
ATOM   3655  CB  GLN A 243     -11.730 -17.424 -27.203  1.00 70.12           C
ATOM   3656 1HB  GLN A 243     -11.656 -16.422 -26.779  1.00 70.12           H
ATOM   3657 2HB  GLN A 243     -12.292 -17.336 -28.133  1.00 70.12           H
ATOM   3658  CG  GLN A 243     -12.480 -18.340 -26.233  1.00 70.12           C
ATOM   3659 1HG  GLN A 243     -12.467 -19.363 -26.610  1.00 70.12           H
ATOM   3660 2HG  GLN A 243     -11.971 -18.349 -25.269  1.00 70.12           H
ATOM   3661  CD  GLN A 243     -13.926 -17.876 -26.048  1.00 70.12           C
ATOM   3662  OE1 GLN A 243     -14.316 -16.796 -26.459  1.00 70.12           O
ATOM   3663  NE2 GLN A 243     -14.697 -18.752 -25.409  1.00 70.12           N
ATOM   3664 1HE2 GLN A 243     -14.314 -19.621 -25.098  1.00 70.12           H
ATOM   3665 2HE2 GLN A 243     -15.659 -18.540 -25.240  1.00 70.12           H
ATOM   3666  HN  GLN A 243      -9.810 -17.211 -25.625  1.00 70.12           H
ATOM   3667  N   ALA A 244      -9.012 -16.178 -28.435  1.00 70.93           N
ATOM   3668  CA  ALA A 244      -8.585 -15.276 -29.491  1.00 70.93           C
ATOM   3669  C   ALA A 244      -7.442 -15.921 -30.277  1.00 70.93           C
ATOM   3670  O   ALA A 244      -7.180 -15.546 -31.419  1.00 70.93           O
ATOM   3671  HA  ALA A 244      -9.433 -15.122 -30.159  1.00 70.93           H
ATOM   3672  CB  ALA A 244      -8.186 -13.930 -28.882  1.00 70.93           C
ATOM   3673 1HB  ALA A 244      -9.041 -13.500 -28.360  1.00 70.93           H
ATOM   3674 2HB  ALA A 244      -7.367 -14.078 -28.178  1.00 70.93           H
ATOM   3675 3HB  ALA A 244      -7.866 -13.253 -29.675  1.00 70.93           H
ATOM   3676  HN  ALA A 244      -8.734 -15.910 -27.513  1.00 70.93           H
ATOM   3677  N   LYS A 245      -6.793 -16.882 -29.635  1.00 59.02           N
ATOM   3678  CA  LYS A 245      -5.687 -17.586 -30.262  1.00 59.02           C
ATOM   3679  C   LYS A 245      -4.693 -16.568 -30.824  1.00 59.02           C
ATOM   3680  O   LYS A 245      -3.619 -16.938 -31.295  1.00 59.02           O
ATOM   3681  HA  LYS A 245      -5.187 -18.165 -29.485  1.00 59.02           H
ATOM   3682  CB  LYS A 245      -6.206 -18.579 -31.304  1.00 59.02           C
ATOM   3683 1HB  LYS A 245      -6.930 -18.086 -31.953  1.00 59.02           H
ATOM   3684 2HB  LYS A 245      -5.383 -18.909 -31.938  1.00 59.02           H
ATOM   3685  CG  LYS A 245      -6.857 -19.789 -30.632  1.00 59.02           C
ATOM   3686 1HG  LYS A 245      -6.212 -20.157 -29.834  1.00 59.02           H
ATOM   3687 2HG  LYS A 245      -7.797 -19.491 -30.169  1.00 59.02           H
ATOM   3688  CD  LYS A 245      -7.113 -20.907 -31.645  1.00 59.02           C
ATOM   3689 1HD  LYS A 245      -7.849 -20.577 -32.378  1.00 59.02           H
ATOM   3690 2HD  LYS A 245      -6.195 -21.125 -32.190  1.00 59.02           H
ATOM   3691  CE  LYS A 245      -7.612 -22.174 -30.948  1.00 59.02           C
ATOM   3692 1HE  LYS A 245      -6.932 -22.445 -30.140  1.00 59.02           H
ATOM   3693 2HE  LYS A 245      -8.586 -21.988 -30.495  1.00 59.02           H
ATOM   3694  NZ  LYS A 245      -7.713 -23.291 -31.914  1.00 59.02           N
ATOM   3695 1HZ  LYS A 245      -8.063 -24.117 -31.440  1.00 59.02           H
ATOM   3696 2HZ  LYS A 245      -8.349 -23.035 -32.661  1.00 59.02           H
ATOM   3697 3HZ  LYS A 245      -6.797 -23.487 -32.301  1.00 59.02           H
ATOM   3698  HN  LYS A 245      -7.012 -17.180 -28.706  1.00 59.02           H
ATOM   3699  N   LYS A 246      -5.086 -15.304 -30.755  1.00 51.98           N
ATOM   3700  CA  LYS A 246      -4.337 -14.250 -31.417  1.00 51.98           C
ATOM   3701  C   LYS A 246      -3.183 -13.807 -30.515  1.00 51.98           C
ATOM   3702  O   LYS A 246      -3.409 -13.282 -29.425  1.00 51.98           O
ATOM   3703  HA  LYS A 246      -3.918 -14.671 -32.331  1.00 51.98           H
ATOM   3704  CB  LYS A 246      -5.268 -13.109 -31.830  1.00 51.98           C
ATOM   3705 1HB  LYS A 246      -5.990 -12.918 -31.036  1.00 51.98           H
ATOM   3706 2HB  LYS A 246      -4.691 -12.193 -31.962  1.00 51.98           H
ATOM   3707  CG  LYS A 246      -6.006 -13.445 -33.127  1.00 51.98           C
ATOM   3708 1HG  LYS A 246      -5.299 -13.832 -33.861  1.00 51.98           H
ATOM   3709 2HG  LYS A 246      -6.735 -14.233 -32.941  1.00 51.98           H
ATOM   3710  CD  LYS A 246      -6.713 -12.211 -33.692  1.00 51.98           C
ATOM   3711 1HD  LYS A 246      -7.491 -11.886 -33.001  1.00 51.98           H
ATOM   3712 2HD  LYS A 246      -6.002 -11.389 -33.780  1.00 51.98           H
ATOM   3713  CE  LYS A 246      -7.329 -12.510 -35.060  1.00 51.98           C
ATOM   3714 1HE  LYS A 246      -6.571 -12.927 -35.723  1.00 51.98           H
ATOM   3715 2HE  LYS A 246      -8.110 -13.263 -34.957  1.00 51.98           H
ATOM   3716  NZ  LYS A 246      -7.894 -11.278 -35.654  1.00 51.98           N
ATOM   3717 1HZ  LYS A 246      -8.313 -11.497 -36.551  1.00 51.98           H
ATOM   3718 2HZ  LYS A 246      -8.600 -10.897 -35.035  1.00 51.98           H
ATOM   3719 3HZ  LYS A 246      -7.155 -10.596 -35.784  1.00 51.98           H
ATOM   3720  HN  LYS A 246      -5.899 -14.998 -30.259  1.00 51.98           H
ATOM   3721  N   SER A 247      -1.972 -14.035 -31.001  1.00 54.99           N
ATOM   3722  CA  SER A 247      -0.788 -13.838 -30.183  1.00 54.99           C
ATOM   3723  C   SER A 247      -0.638 -12.358 -29.826  1.00 54.99           C
ATOM   3724  O   SER A 247      -0.265 -12.021 -28.704  1.00 54.99           O
ATOM   3725  HA  SER A 247      -0.955 -14.433 -29.286  1.00 54.99           H
ATOM   3726  CB  SER A 247       0.467 -14.340 -30.901  1.00 54.99           C
ATOM   3727 1HB  SER A 247       0.446 -15.429 -30.949  1.00 54.99           H
ATOM   3728 2HB  SER A 247       0.467 -13.976 -31.929  1.00 54.99           H
ATOM   3729  OG  SER A 247       1.661 -13.917 -30.248  1.00 54.99           O
ATOM   3730  HG  SER A 247       1.732 -14.352 -29.351  1.00 54.99           H
ATOM   3731  HN  SER A 247      -1.794 -14.347 -31.935  1.00 54.99           H
ATOM   3732  N   SER A 248      -0.937 -11.513 -30.802  1.00 55.16           N
ATOM   3733  CA  SER A 248      -0.406 -10.161 -30.811  1.00 55.16           C
ATOM   3734  C   SER A 248      -0.848  -9.417 -29.549  1.00 55.16           C
ATOM   3735  O   SER A 248      -0.111  -8.583 -29.026  1.00 55.16           O
ATOM   3736  HA  SER A 248       0.678 -10.277 -30.827  1.00 55.16           H
ATOM   3737  CB  SER A 248      -0.855  -9.401 -32.060  1.00 55.16           C
ATOM   3738 1HB  SER A 248      -0.193  -8.550 -32.225  1.00 55.16           H
ATOM   3739 2HB  SER A 248      -0.764 -10.049 -32.932  1.00 55.16           H
ATOM   3740  OG  SER A 248      -2.199  -8.940 -31.951  1.00 55.16           O
ATOM   3741  HG  SER A 248      -2.447  -8.413 -32.763  1.00 55.16           H
ATOM   3742  HN  SER A 248      -1.530 -11.739 -31.575  1.00 55.16           H
ATOM   3743  N   LYS A 249      -2.050  -9.745 -29.098  1.00 51.55           N
ATOM   3744  CA  LYS A 249      -2.650  -9.034 -27.982  1.00 51.55           C
ATOM   3745  C   LYS A 249      -1.888  -9.370 -26.699  1.00 51.55           C
ATOM   3746  O   LYS A 249      -1.984  -8.648 -25.708  1.00 51.55           O
ATOM   3747  HA  LYS A 249      -2.542  -7.967 -28.178  1.00 51.55           H
ATOM   3748  CB  LYS A 249      -4.149  -9.329 -27.902  1.00 51.55           C
ATOM   3749 1HB  LYS A 249      -4.321 -10.396 -28.039  1.00 51.55           H
ATOM   3750 2HB  LYS A 249      -4.522  -9.071 -26.911  1.00 51.55           H
ATOM   3751  CG  LYS A 249      -4.920  -8.542 -28.964  1.00 51.55           C
ATOM   3752 1HG  LYS A 249      -4.615  -7.496 -28.939  1.00 51.55           H
ATOM   3753 2HG  LYS A 249      -4.673  -8.923 -29.955  1.00 51.55           H
ATOM   3754  CD  LYS A 249      -6.429  -8.644 -28.734  1.00 51.55           C
ATOM   3755 1HD  LYS A 249      -6.746  -9.682 -28.832  1.00 51.55           H
ATOM   3756 2HD  LYS A 249      -6.668  -8.333 -27.717  1.00 51.55           H
ATOM   3757  CE  LYS A 249      -7.196  -7.774 -29.732  1.00 51.55           C
ATOM   3758 1HE  LYS A 249      -6.834  -6.747 -29.682  1.00 51.55           H
ATOM   3759 2HE  LYS A 249      -7.014  -8.128 -30.747  1.00 51.55           H
ATOM   3760  NZ  LYS A 249      -8.647  -7.809 -29.441  1.00 51.55           N
ATOM   3761 1HZ  LYS A 249      -9.140  -7.226 -30.110  1.00 51.55           H
ATOM   3762 2HZ  LYS A 249      -8.983  -8.763 -29.512  1.00 51.55           H
ATOM   3763 3HZ  LYS A 249      -8.813  -7.461 -28.503  1.00 51.55           H
ATOM   3764  HN  LYS A 249      -2.609 -10.480 -29.480  1.00 51.55           H
ATOM   3765  N   HIS A 250      -1.148 -10.468 -26.759  1.00 54.94           N
ATOM   3766  CA  HIS A 250      -0.523 -11.015 -25.567  1.00 54.94           C
ATOM   3767  C   HIS A 250       0.612 -10.094 -25.113  1.00 54.94           C
ATOM   3768  O   HIS A 250       0.800  -9.878 -23.917  1.00 54.94           O
ATOM   3769  HA  HIS A 250      -1.291 -11.039 -24.794  1.00 54.94           H
ATOM   3770  CB  HIS A 250      -0.059 -12.453 -25.808  1.00 54.94           C
ATOM   3771 1HB  HIS A 250       0.539 -12.483 -26.719  1.00 54.94           H
ATOM   3772 2HB  HIS A 250       0.594 -12.755 -24.989  1.00 54.94           H
ATOM   3773  CG  HIS A 250      -1.186 -13.450 -25.929  1.00 54.94           C
ATOM   3774  ND1 HIS A 250      -1.832 -13.989 -24.830  1.00 54.94           N
ATOM   3775  HD1 HIS A 250      -1.628 -13.784 -23.873  1.00 54.94           H
ATOM   3776  CD2 HIS A 250      -1.777 -13.998 -27.030  1.00 54.94           C
ATOM   3777  HD2 HIS A 250      -1.510 -13.790 -28.066  1.00 54.94           H
ATOM   3778  CE1 HIS A 250      -2.766 -14.824 -25.262  1.00 54.94           C
ATOM   3779  HE1 HIS A 250      -3.444 -15.405 -24.637  1.00 54.94           H
ATOM   3780  NE2 HIS A 250      -2.730 -14.828 -26.626  1.00 54.94           N
ATOM   3781  HN  HIS A 250      -0.973 -10.979 -27.600  1.00 54.94           H
ATOM   3782  N   LYS A 251       1.338  -9.576 -26.093  1.00 56.37           N
ATOM   3783  CA  LYS A 251       2.578  -8.872 -25.813  1.00 56.37           C
ATOM   3784  C   LYS A 251       2.281  -7.653 -24.937  1.00 56.37           C
ATOM   3785  O   LYS A 251       3.016  -7.369 -23.993  1.00 56.37           O
ATOM   3786  HA  LYS A 251       3.221  -9.551 -25.253  1.00 56.37           H
ATOM   3787  CB  LYS A 251       3.306  -8.531 -27.115  1.00 56.37           C
ATOM   3788 1HB  LYS A 251       2.601  -8.103 -27.829  1.00 56.37           H
ATOM   3789 2HB  LYS A 251       4.065  -7.772 -26.924  1.00 56.37           H
ATOM   3790  CG  LYS A 251       3.961  -9.774 -27.719  1.00 56.37           C
ATOM   3791 1HG  LYS A 251       4.578 -10.266 -26.967  1.00 56.37           H
ATOM   3792 2HG  LYS A 251       3.192 -10.487 -28.016  1.00 56.37           H
ATOM   3793  CD  LYS A 251       4.819  -9.408 -28.932  1.00 56.37           C
ATOM   3794 1HD  LYS A 251       4.193  -8.958 -29.702  1.00 56.37           H
ATOM   3795 2HD  LYS A 251       5.558  -8.659 -28.646  1.00 56.37           H
ATOM   3796  CE  LYS A 251       5.526 -10.641 -29.497  1.00 56.37           C
ATOM   3797 1HE  LYS A 251       6.203 -11.054 -28.749  1.00 56.37           H
ATOM   3798 2HE  LYS A 251       4.793 -11.415 -29.724  1.00 56.37           H
ATOM   3799  NZ  LYS A 251       6.282 -10.291 -30.720  1.00 56.37           N
ATOM   3800 1HZ  LYS A 251       6.742 -11.119 -31.081  1.00 56.37           H
ATOM   3801 2HZ  LYS A 251       5.644  -9.927 -31.419  1.00 56.37           H
ATOM   3802 3HZ  LYS A 251       6.977  -9.587 -30.498  1.00 56.37           H
ATOM   3803  HN  LYS A 251       1.093  -9.632 -27.061  1.00 56.37           H
ATOM   3804  N   ALA A 252       1.201  -6.966 -25.281  1.00 64.26           N
ATOM   3805  CA  ALA A 252       0.872  -5.712 -24.625  1.00 64.26           C
ATOM   3806  C   ALA A 252       0.425  -5.994 -23.189  1.00 64.26           C
ATOM   3807  O   ALA A 252       0.473  -5.109 -22.336  1.00 64.26           O
ATOM   3808  HA  ALA A 252       1.776  -5.102 -24.603  1.00 64.26           H
ATOM   3809  CB  ALA A 252      -0.198  -4.978 -25.436  1.00 64.26           C
ATOM   3810 1HB  ALA A 252       0.180  -4.776 -26.438  1.00 64.26           H
ATOM   3811 2HB  ALA A 252      -1.092  -5.598 -25.503  1.00 64.26           H
ATOM   3812 3HB  ALA A 252      -0.444  -4.037 -24.944  1.00 64.26           H
ATOM   3813  HN  ALA A 252       0.559  -7.253 -25.991  1.00 64.26           H
ATOM   3814  N   LEU A 253       0.001  -7.229 -22.967  1.00 68.41           N
ATOM   3815  CA  LEU A 253      -0.601  -7.597 -21.697  1.00 68.41           C
ATOM   3816  C   LEU A 253       0.496  -8.042 -20.727  1.00 68.41           C
ATOM   3817  O   LEU A 253       0.297  -8.033 -19.514  1.00 68.41           O
ATOM   3818  HA  LEU A 253      -1.079  -6.705 -21.292  1.00 68.41           H
ATOM   3819  CB  LEU A 253      -1.698  -8.642 -21.906  1.00 68.41           C
ATOM   3820 1HB  LEU A 253      -1.399  -9.295 -22.726  1.00 68.41           H
ATOM   3821 2HB  LEU A 253      -1.758  -9.262 -21.011  1.00 68.41           H
ATOM   3822  CG  LEU A 253      -3.095  -8.097 -22.209  1.00 68.41           C
ATOM   3823  HG  LEU A 253      -2.985  -7.141 -22.720  1.00 68.41           H
ATOM   3824  CD1 LEU A 253      -3.855  -9.030 -23.155  1.00 68.41           C
ATOM   3825 1HD1 LEU A 253      -3.305  -9.124 -24.091  1.00 68.41           H
ATOM   3826 2HD1 LEU A 253      -3.955 -10.012 -22.693  1.00 68.41           H
ATOM   3827 3HD1 LEU A 253      -4.844  -8.619 -23.353  1.00 68.41           H
ATOM   3828  CD2 LEU A 253      -3.872  -7.833 -20.918  1.00 68.41           C
ATOM   3829 1HD2 LEU A 253      -3.974  -8.762 -20.358  1.00 68.41           H
ATOM   3830 2HD2 LEU A 253      -3.335  -7.102 -20.314  1.00 68.41           H
ATOM   3831 3HD2 LEU A 253      -4.862  -7.446 -21.162  1.00 68.41           H
ATOM   3832  HN  LEU A 253       0.063  -7.970 -23.636  1.00 68.41           H
ATOM   3833  N   LYS A 254       1.629  -8.420 -21.300  1.00 71.42           N
ATOM   3834  CA  LYS A 254       2.698  -9.021 -20.520  1.00 71.42           C
ATOM   3835  C   LYS A 254       3.016  -8.123 -19.322  1.00 71.42           C
ATOM   3836  O   LYS A 254       3.080  -8.595 -18.188  1.00 71.42           O
ATOM   3837  HA  LYS A 254       2.331  -9.977 -20.146  1.00 71.42           H
ATOM   3838  CB  LYS A 254       3.909  -9.316 -21.407  1.00 71.42           C
ATOM   3839 1HB  LYS A 254       4.082  -8.478 -22.082  1.00 71.42           H
ATOM   3840 2HB  LYS A 254       4.801  -9.416 -20.789  1.00 71.42           H
ATOM   3841  CG  LYS A 254       3.696 -10.596 -22.217  1.00 71.42           C
ATOM   3842 1HG  LYS A 254       3.412 -11.410 -21.551  1.00 71.42           H
ATOM   3843 2HG  LYS A 254       2.873 -10.454 -22.917  1.00 71.42           H
ATOM   3844  CD  LYS A 254       4.965 -10.976 -22.984  1.00 71.42           C
ATOM   3845 1HD  LYS A 254       5.205 -10.197 -23.707  1.00 71.42           H
ATOM   3846 2HD  LYS A 254       5.806 -11.040 -22.293  1.00 71.42           H
ATOM   3847  CE  LYS A 254       4.788 -12.313 -23.706  1.00 71.42           C
ATOM   3848 1HE  LYS A 254       4.425 -13.067 -23.007  1.00 71.42           H
ATOM   3849 2HE  LYS A 254       4.034 -12.215 -24.487  1.00 71.42           H
ATOM   3850  NZ  LYS A 254       6.070 -12.755 -24.299  1.00 71.42           N
ATOM   3851 1HZ  LYS A 254       5.930 -13.628 -24.796  1.00 71.42           H
ATOM   3852 2HZ  LYS A 254       6.405 -12.049 -24.944  1.00 71.42           H
ATOM   3853 3HZ  LYS A 254       6.754 -12.892 -23.562  1.00 71.42           H
ATOM   3854  HN  LYS A 254       1.823  -8.321 -22.276  1.00 71.42           H
ATOM   3855  N   VAL A 255       3.208  -6.846 -19.616  1.00 76.18           N
ATOM   3856  CA  VAL A 255       3.668  -5.907 -18.607  1.00 76.18           C
ATOM   3857  C   VAL A 255       2.661  -5.866 -17.456  1.00 76.18           C
ATOM   3858  O   VAL A 255       3.031  -6.040 -16.296  1.00 76.18           O
ATOM   3859  HA  VAL A 255       4.621  -6.275 -18.226  1.00 76.18           H
ATOM   3860  CB  VAL A 255       3.909  -4.535 -19.240  1.00 76.18           C
ATOM   3861  HB  VAL A 255       2.965  -4.190 -19.660  1.00 76.18           H
ATOM   3862  CG1 VAL A 255       4.355  -3.517 -18.188  1.00 76.18           C
ATOM   3863 1HG1 VAL A 255       3.582  -3.419 -17.426  1.00 76.18           H
ATOM   3864 2HG1 VAL A 255       5.281  -3.855 -17.725  1.00 76.18           H
ATOM   3865 3HG1 VAL A 255       4.519  -2.550 -18.665  1.00 76.18           H
ATOM   3866  CG2 VAL A 255       4.926  -4.627 -20.379  1.00 76.18           C
ATOM   3867 1HG2 VAL A 255       5.872  -5.004 -19.992  1.00 76.18           H
ATOM   3868 2HG2 VAL A 255       4.551  -5.305 -21.146  1.00 76.18           H
ATOM   3869 3HG2 VAL A 255       5.078  -3.638 -20.811  1.00 76.18           H
ATOM   3870  HN  VAL A 255       3.054  -6.451 -20.521  1.00 76.18           H
ATOM   3871  N   THR A 256       1.407  -5.636 -17.818  1.00 74.70           N
ATOM   3872  CA  THR A 256       0.374  -5.394 -16.825  1.00 74.70           C
ATOM   3873  C   THR A 256       0.163  -6.639 -15.960  1.00 74.70           C
ATOM   3874  O   THR A 256      -0.041  -6.533 -14.752  1.00 74.70           O
ATOM   3875  HA  THR A 256       0.715  -4.599 -16.162  1.00 74.70           H
ATOM   3876  CB  THR A 256      -0.890  -4.942 -17.558  1.00 74.70           C
ATOM   3877  HB  THR A 256      -1.752  -4.955 -16.891  1.00 74.70           H
ATOM   3878  OG1 THR A 256      -0.969  -5.812 -18.683  1.00 74.70           O
ATOM   3879  HG1 THR A 256      -1.245  -6.727 -18.389  1.00 74.70           H
ATOM   3880  CG2 THR A 256      -0.743  -3.549 -18.174  1.00 74.70           C
ATOM   3881 1HG2 THR A 256       0.077  -3.554 -18.892  1.00 74.70           H
ATOM   3882 2HG2 THR A 256      -0.534  -2.824 -17.388  1.00 74.70           H
ATOM   3883 3HG2 THR A 256      -1.668  -3.277 -18.682  1.00 74.70           H
ATOM   3884  HN  THR A 256       1.094  -5.613 -18.767  1.00 74.70           H
ATOM   3885  N   ILE A 257       0.220  -7.790 -16.614  1.00 77.51           N
ATOM   3886  CA  ILE A 257       0.032  -9.054 -15.921  1.00 77.51           C
ATOM   3887  C   ILE A 257       1.101  -9.199 -14.836  1.00 77.51           C
ATOM   3888  O   ILE A 257       0.787  -9.505 -13.687  1.00 77.51           O
ATOM   3889  HA  ILE A 257      -0.945  -9.021 -15.440  1.00 77.51           H
ATOM   3890  CB  ILE A 257       0.007 -10.213 -16.919  1.00 77.51           C
ATOM   3891  HB  ILE A 257       0.863 -10.108 -17.586  1.00 77.51           H
ATOM   3892  CG1 ILE A 257      -1.251 -10.162 -17.788  1.00 77.51           C
ATOM   3893 1HG1 ILE A 257      -2.131 -10.344 -17.171  1.00 77.51           H
ATOM   3894 2HG1 ILE A 257      -1.362  -9.165 -18.215  1.00 77.51           H
ATOM   3895  CG2 ILE A 257       0.154 -11.557 -16.202  1.00 77.51           C
ATOM   3896 1HG2 ILE A 257       1.102 -11.579 -15.664  1.00 77.51           H
ATOM   3897 2HG2 ILE A 257      -0.667 -11.684 -15.497  1.00 77.51           H
ATOM   3898 3HG2 ILE A 257       0.133 -12.363 -16.935  1.00 77.51           H
ATOM   3899  CD1 ILE A 257      -1.186 -11.199 -18.910  1.00 77.51           C
ATOM   3900 1HD1 ILE A 257      -0.318 -11.000 -19.539  1.00 77.51           H
ATOM   3901 2HD1 ILE A 257      -1.099 -12.197 -18.479  1.00 77.51           H
ATOM   3902 3HD1 ILE A 257      -2.092 -11.141 -19.512  1.00 77.51           H
ATOM   3903  HN  ILE A 257       0.389  -7.868 -17.596  1.00 77.51           H
ATOM   3904  N   THR A 258       2.343  -8.973 -15.240  1.00 82.46           N
ATOM   3905  CA  THR A 258       3.469  -9.178 -14.345  1.00 82.46           C
ATOM   3906  C   THR A 258       3.345  -8.275 -13.116  1.00 82.46           C
ATOM   3907  O   THR A 258       3.501  -8.734 -11.986  1.00 82.46           O
ATOM   3908  HA  THR A 258       3.443 -10.207 -13.989  1.00 82.46           H
ATOM   3909  CB  THR A 258       4.754  -8.945 -15.142  1.00 82.46           C
ATOM   3910  HB  THR A 258       4.831  -7.907 -15.464  1.00 82.46           H
ATOM   3911  OG1 THR A 258       4.693  -9.910 -16.189  1.00 82.46           O
ATOM   3912  HG1 THR A 258       4.219  -9.526 -16.981  1.00 82.46           H
ATOM   3913  CG2 THR A 258       6.009  -9.329 -14.355  1.00 82.46           C
ATOM   3914 1HG2 THR A 258       5.964 -10.386 -14.092  1.00 82.46           H
ATOM   3915 2HG2 THR A 258       6.065  -8.730 -13.446  1.00 82.46           H
ATOM   3916 3HG2 THR A 258       6.892  -9.144 -14.967  1.00 82.46           H
ATOM   3917  HN  THR A 258       2.584  -8.657 -16.157  1.00 82.46           H
ATOM   3918  N   VAL A 259       3.065  -7.006 -13.379  1.00 81.74           N
ATOM   3919  CA  VAL A 259       2.991  -6.020 -12.315  1.00 81.74           C
ATOM   3920  C   VAL A 259       1.929  -6.450 -11.301  1.00 81.74           C
ATOM   3921  O   VAL A 259       2.145  -6.359 -10.093  1.00 81.74           O
ATOM   3922  HA  VAL A 259       3.961  -5.998 -11.818  1.00 81.74           H
ATOM   3923  CB  VAL A 259       2.728  -4.633 -12.904  1.00 81.74           C
ATOM   3924  HB  VAL A 259       1.875  -4.711 -13.578  1.00 81.74           H
ATOM   3925  CG1 VAL A 259       2.368  -3.630 -11.806  1.00 81.74           C
ATOM   3926 1HG1 VAL A 259       1.469  -3.966 -11.288  1.00 81.74           H
ATOM   3927 2HG1 VAL A 259       3.191  -3.558 -11.095  1.00 81.74           H
ATOM   3928 3HG1 VAL A 259       2.186  -2.653 -12.252  1.00 81.74           H
ATOM   3929  CG2 VAL A 259       3.929  -4.147 -13.718  1.00 81.74           C
ATOM   3930 1HG2 VAL A 259       4.806  -4.092 -13.074  1.00 81.74           H
ATOM   3931 2HG2 VAL A 259       4.120  -4.843 -14.535  1.00 81.74           H
ATOM   3932 3HG2 VAL A 259       3.715  -3.159 -14.126  1.00 81.74           H
ATOM   3933  HN  VAL A 259       2.892  -6.651 -14.298  1.00 81.74           H
ATOM   3934  N   LEU A 260       0.804  -6.909 -11.829  1.00 77.39           N
ATOM   3935  CA  LEU A 260      -0.333  -7.249 -10.990  1.00 77.39           C
ATOM   3936  C   LEU A 260       0.002  -8.490 -10.162  1.00 77.39           C
ATOM   3937  O   LEU A 260      -0.304  -8.549  -8.972  1.00 77.39           O
ATOM   3938  HA  LEU A 260      -0.497  -6.414 -10.309  1.00 77.39           H
ATOM   3939  CB  LEU A 260      -1.598  -7.398 -11.837  1.00 77.39           C
ATOM   3940 1HB  LEU A 260      -1.322  -7.847 -12.791  1.00 77.39           H
ATOM   3941 2HB  LEU A 260      -2.266  -8.099 -11.336  1.00 77.39           H
ATOM   3942  CG  LEU A 260      -2.374  -6.109 -12.117  1.00 77.39           C
ATOM   3943  HG  LEU A 260      -1.690  -5.268 -12.006  1.00 77.39           H
ATOM   3944  CD1 LEU A 260      -2.892  -6.083 -13.556  1.00 77.39           C
ATOM   3945 1HD1 LEU A 260      -2.051  -6.141 -14.247  1.00 77.39           H
ATOM   3946 2HD1 LEU A 260      -3.555  -6.932 -13.719  1.00 77.39           H
ATOM   3947 3HD1 LEU A 260      -3.440  -5.156 -13.729  1.00 77.39           H
ATOM   3948  CD2 LEU A 260      -3.500  -5.914 -11.099  1.00 77.39           C
ATOM   3949 1HD2 LEU A 260      -4.189  -6.757 -11.155  1.00 77.39           H
ATOM   3950 2HD2 LEU A 260      -3.076  -5.857 -10.096  1.00 77.39           H
ATOM   3951 3HD2 LEU A 260      -4.035  -4.991 -11.321  1.00 77.39           H
ATOM   3952  HN  LEU A 260       0.663  -7.050 -12.809  1.00 77.39           H
ATOM   3953  N   THR A 261       0.628  -9.453 -10.823  1.00 85.10           N
ATOM   3954  CA  THR A 261       0.990 -10.698 -10.168  1.00 85.10           C
ATOM   3955  C   THR A 261       1.938 -10.428  -8.998  1.00 85.10           C
ATOM   3956  O   THR A 261       1.760 -10.977  -7.911  1.00 85.10           O
ATOM   3957  HA  THR A 261       0.087 -11.143  -9.752  1.00 85.10           H
ATOM   3958  CB  THR A 261       1.581 -11.634 -11.225  1.00 85.10           C
ATOM   3959  HB  THR A 261       2.504 -11.225 -11.635  1.00 85.10           H
ATOM   3960  OG1 THR A 261       0.520 -11.816 -12.159  1.00 85.10           O
ATOM   3961  HG1 THR A 261       0.557 -11.104 -12.861  1.00 85.10           H
ATOM   3962  CG2 THR A 261       1.843 -13.040 -10.681  1.00 85.10           C
ATOM   3963 1HG2 THR A 261       0.907 -13.475 -10.332  1.00 85.10           H
ATOM   3964 2HG2 THR A 261       2.548 -12.983  -9.852  1.00 85.10           H
ATOM   3965 3HG2 THR A 261       2.262 -13.663 -11.471  1.00 85.10           H
ATOM   3966  HN  THR A 261       0.885  -9.393 -11.788  1.00 85.10           H
ATOM   3967  N   VAL A 262       2.924  -9.583  -9.259  1.00 87.99           N
ATOM   3968  CA  VAL A 262       3.928  -9.271  -8.256  1.00 87.99           C
ATOM   3969  C   VAL A 262       3.261  -8.561  -7.076  1.00 87.99           C
ATOM   3970  O   VAL A 262       3.575  -8.841  -5.921  1.00 87.99           O
ATOM   3971  HA  VAL A 262       4.348 -10.215  -7.906  1.00 87.99           H
ATOM   3972  CB  VAL A 262       5.059  -8.454  -8.884  1.00 87.99           C
ATOM   3973  HB  VAL A 262       4.613  -7.595  -9.386  1.00 87.99           H
ATOM   3974  CG1 VAL A 262       6.015  -7.927  -7.812  1.00 87.99           C
ATOM   3975 1HG1 VAL A 262       5.467  -7.290  -7.118  1.00 87.99           H
ATOM   3976 2HG1 VAL A 262       6.450  -8.766  -7.269  1.00 87.99           H
ATOM   3977 3HG1 VAL A 262       6.809  -7.350  -8.285  1.00 87.99           H
ATOM   3978  CG2 VAL A 262       5.811  -9.274  -9.934  1.00 87.99           C
ATOM   3979 1HG2 VAL A 262       6.239 -10.160  -9.465  1.00 87.99           H
ATOM   3980 2HG2 VAL A 262       5.120  -9.578 -10.721  1.00 87.99           H
ATOM   3981 3HG2 VAL A 262       6.609  -8.669 -10.364  1.00 87.99           H
ATOM   3982  HN  VAL A 262       3.043  -9.116 -10.135  1.00 87.99           H
ATOM   3983  N   PHE A 263       2.352  -7.656  -7.409  1.00 83.77           N
ATOM   3984  CA  PHE A 263       1.639  -6.903  -6.392  1.00 83.77           C
ATOM   3985  C   PHE A 263       0.875  -7.838  -5.452  1.00 83.77           C
ATOM   3986  O   PHE A 263       1.053  -7.783  -4.236  1.00 83.77           O
ATOM   3987  HA  PHE A 263       2.382  -6.346  -5.822  1.00 83.77           H
ATOM   3988  CB  PHE A 263       0.639  -6.003  -7.120  1.00 83.77           C
ATOM   3989 1HB  PHE A 263       1.183  -5.356  -7.809  1.00 83.77           H
ATOM   3990 2HB  PHE A 263      -0.023  -6.625  -7.723  1.00 83.77           H
ATOM   3991  CG  PHE A 263      -0.209  -5.134  -6.190  1.00 83.77           C
ATOM   3992  CD1 PHE A 263      -1.494  -5.486  -5.914  1.00 83.77           C
ATOM   3993  HD1 PHE A 263      -1.918  -6.387  -6.356  1.00 83.77           H
ATOM   3994  CD2 PHE A 263       0.321  -4.009  -5.638  1.00 83.77           C
ATOM   3995  HD2 PHE A 263       1.350  -3.727  -5.860  1.00 83.77           H
ATOM   3996  CE1 PHE A 263      -2.281  -4.680  -5.050  1.00 83.77           C
ATOM   3997  HE1 PHE A 263      -3.310  -4.962  -4.829  1.00 83.77           H
ATOM   3998  CE2 PHE A 263      -0.467  -3.203  -4.774  1.00 83.77           C
ATOM   3999  HE2 PHE A 263      -0.042  -2.302  -4.332  1.00 83.77           H
ATOM   4000  CZ  PHE A 263      -1.751  -3.555  -4.498  1.00 83.77           C
ATOM   4001  HZ  PHE A 263      -2.355  -2.936  -3.835  1.00 83.77           H
ATOM   4002  HN  PHE A 263       2.101  -7.436  -8.352  1.00 83.77           H
ATOM   4003  N   VAL A 264       0.039  -8.674  -6.051  1.00 87.40           N
ATOM   4004  CA  VAL A 264      -0.837  -9.538  -5.279  1.00 87.40           C
ATOM   4005  C   VAL A 264       0.007 -10.421  -4.358  1.00 87.40           C
ATOM   4006  O   VAL A 264      -0.324 -10.597  -3.187  1.00 87.40           O
ATOM   4007  HA  VAL A 264      -1.473  -8.899  -4.666  1.00 87.40           H
ATOM   4008  CB  VAL A 264      -1.739 -10.342  -6.218  1.00 87.40           C
ATOM   4009  HB  VAL A 264      -1.102 -10.842  -6.947  1.00 87.40           H
ATOM   4010  CG1 VAL A 264      -2.508 -11.419  -5.450  1.00 87.40           C
ATOM   4011 1HG1 VAL A 264      -1.802 -12.100  -4.974  1.00 87.40           H
ATOM   4012 2HG1 VAL A 264      -3.128 -10.948  -4.687  1.00 87.40           H
ATOM   4013 3HG1 VAL A 264      -3.141 -11.976  -6.141  1.00 87.40           H
ATOM   4014  CG2 VAL A 264      -2.695  -9.423  -6.980  1.00 87.40           C
ATOM   4015 1HG2 VAL A 264      -3.323  -8.883  -6.271  1.00 87.40           H
ATOM   4016 2HG2 VAL A 264      -2.121  -8.711  -7.572  1.00 87.40           H
ATOM   4017 3HG2 VAL A 264      -3.324 -10.021  -7.640  1.00 87.40           H
ATOM   4018  HN  VAL A 264      -0.044  -8.766  -7.044  1.00 87.40           H
ATOM   4019  N   LEU A 265       1.081 -10.953  -4.923  1.00 89.15           N
ATOM   4020  CA  LEU A 265       1.914 -11.900  -4.201  1.00 89.15           C
ATOM   4021  C   LEU A 265       2.561 -11.197  -3.006  1.00 89.15           C
ATOM   4022  O   LEU A 265       2.721 -11.794  -1.943  1.00 89.15           O
ATOM   4023  HA  LEU A 265       1.262 -12.689  -3.826  1.00 89.15           H
ATOM   4024  CB  LEU A 265       2.922 -12.557  -5.147  1.00 89.15           C
ATOM   4025 1HB  LEU A 265       3.421 -11.772  -5.716  1.00 89.15           H
ATOM   4026 2HB  LEU A 265       3.685 -13.051  -4.547  1.00 89.15           H
ATOM   4027  CG  LEU A 265       2.349 -13.576  -6.134  1.00 89.15           C
ATOM   4028  HG  LEU A 265       1.562 -13.090  -6.710  1.00 89.15           H
ATOM   4029  CD1 LEU A 265       3.417 -14.037  -7.128  1.00 89.15           C
ATOM   4030 1HD1 LEU A 265       3.787 -13.177  -7.688  1.00 89.15           H
ATOM   4031 2HD1 LEU A 265       4.243 -14.499  -6.587  1.00 89.15           H
ATOM   4032 3HD1 LEU A 265       2.984 -14.761  -7.818  1.00 89.15           H
ATOM   4033  CD2 LEU A 265       1.708 -14.753  -5.396  1.00 89.15           C
ATOM   4034 1HD2 LEU A 265       2.459 -15.247  -4.779  1.00 89.15           H
ATOM   4035 2HD2 LEU A 265       0.900 -14.388  -4.763  1.00 89.15           H
ATOM   4036 3HD2 LEU A 265       1.310 -15.463  -6.121  1.00 89.15           H
ATOM   4037  HN  LEU A 265       1.384 -10.747  -5.853  1.00 89.15           H
ATOM   4038  N   SER A 266       2.914  -9.938  -3.221  1.00 90.59           N
ATOM   4039  CA  SER A 266       3.631  -9.180  -2.211  1.00 90.59           C
ATOM   4040  C   SER A 266       2.660  -8.693  -1.134  1.00 90.59           C
ATOM   4041  O   SER A 266       3.018  -8.614   0.041  1.00 90.59           O
ATOM   4042  HA  SER A 266       4.355  -9.876  -1.787  1.00 90.59           H
ATOM   4043  CB  SER A 266       4.371  -7.994  -2.834  1.00 90.59           C
ATOM   4044 1HB  SER A 266       4.911  -7.454  -2.056  1.00 90.59           H
ATOM   4045 2HB  SER A 266       5.114  -8.361  -3.542  1.00 90.59           H
ATOM   4046  OG  SER A 266       3.482  -7.101  -3.500  1.00 90.59           O
ATOM   4047  HG  SER A 266       3.423  -7.337  -4.470  1.00 90.59           H
ATOM   4048  HN  SER A 266       2.719  -9.439  -4.065  1.00 90.59           H
ATOM   4049  N   GLN A 267       1.449  -8.379  -1.572  1.00 85.57           N
ATOM   4050  CA  GLN A 267       0.487  -7.721  -0.705  1.00 85.57           C
ATOM   4051  C   GLN A 267      -0.279  -8.758   0.120  1.00 85.57           C
ATOM   4052  O   GLN A 267      -0.728  -8.466   1.228  1.00 85.57           O
ATOM   4053  HA  GLN A 267       1.078  -7.086  -0.045  1.00 85.57           H
ATOM   4054  CB  GLN A 267      -0.473  -6.848  -1.515  1.00 85.57           C
ATOM   4055 1HB  GLN A 267      -0.936  -7.442  -2.302  1.00 85.57           H
ATOM   4056 2HB  GLN A 267      -1.277  -6.491  -0.871  1.00 85.57           H
ATOM   4057  CG  GLN A 267       0.260  -5.655  -2.133  1.00 85.57           C
ATOM   4058 1HG  GLN A 267       1.108  -6.009  -2.719  1.00 85.57           H
ATOM   4059 2HG  GLN A 267      -0.405  -5.131  -2.819  1.00 85.57           H
ATOM   4060  CD  GLN A 267       0.748  -4.690  -1.050  1.00 85.57           C
ATOM   4061  OE1 GLN A 267       0.150  -4.546   0.004  1.00 85.57           O
ATOM   4062  NE2 GLN A 267       1.863  -4.040  -1.368  1.00 85.57           N
ATOM   4063 1HE2 GLN A 267       2.304  -4.205  -2.250  1.00 85.57           H
ATOM   4064 2HE2 GLN A 267       2.261  -3.386  -0.724  1.00 85.57           H
ATOM   4065  HN  GLN A 267       1.124  -8.566  -2.499  1.00 85.57           H
ATOM   4066  N   PHE A 268      -0.405  -9.946  -0.451  1.00 91.44           N
ATOM   4067  CA  PHE A 268      -1.297 -10.951   0.101  1.00 91.44           C
ATOM   4068  C   PHE A 268      -0.902 -11.307   1.536  1.00 91.44           C
ATOM   4069  O   PHE A 268      -1.724 -11.230   2.448  1.00 91.44           O
ATOM   4070  HA  PHE A 268      -2.302 -10.529   0.098  1.00 91.44           H
ATOM   4071  CB  PHE A 268      -1.165 -12.198  -0.776  1.00 91.44           C
ATOM   4072 1HB  PHE A 268      -1.391 -11.929  -1.808  1.00 91.44           H
ATOM   4073 2HB  PHE A 268      -0.129 -12.536  -0.755  1.00 91.44           H
ATOM   4074  CG  PHE A 268      -2.072 -13.355  -0.354  1.00 91.44           C
ATOM   4075  CD1 PHE A 268      -1.564 -14.389   0.368  1.00 91.44           C
ATOM   4076  HD1 PHE A 268      -0.511 -14.394   0.647  1.00 91.44           H
ATOM   4077  CD2 PHE A 268      -3.387 -13.349  -0.702  1.00 91.44           C
ATOM   4078  HD2 PHE A 268      -3.794 -12.520  -1.281  1.00 91.44           H
ATOM   4079  CE1 PHE A 268      -2.407 -15.463   0.760  1.00 91.44           C
ATOM   4080  HE1 PHE A 268      -2.000 -16.292   1.338  1.00 91.44           H
ATOM   4081  CE2 PHE A 268      -4.230 -14.423  -0.310  1.00 91.44           C
ATOM   4082  HE2 PHE A 268      -5.284 -14.419  -0.589  1.00 91.44           H
ATOM   4083  CZ  PHE A 268      -3.722 -15.457   0.412  1.00 91.44           C
ATOM   4084  HZ  PHE A 268      -4.369 -16.282   0.713  1.00 91.44           H
ATOM   4085  HN  PHE A 268       0.089 -10.226  -1.274  1.00 91.44           H
ATOM   4086  N   PRO A 269       0.359 -11.702   1.761  1.00 94.98           N
ATOM   4087  CA  PRO A 269       0.796 -12.104   3.101  1.00 94.98           C
ATOM   4088  C   PRO A 269       0.483 -11.050   4.150  1.00 94.98           C
ATOM   4089  O   PRO A 269       0.009 -11.373   5.238  1.00 94.98           O
ATOM   4090  HA  PRO A 269       0.253 -12.994   3.420  1.00 94.98           H
ATOM   4091  CB  PRO A 269       2.302 -12.318   2.942  1.00 94.98           C
ATOM   4092 1HB  PRO A 269       2.863 -11.412   3.174  1.00 94.98           H
ATOM   4093 2HB  PRO A 269       2.669 -13.099   3.608  1.00 94.98           H
ATOM   4094  CG  PRO A 269       2.450 -12.712   1.477  1.00 94.98           C
ATOM   4095 1HG  PRO A 269       3.468 -12.557   1.117  1.00 94.98           H
ATOM   4096 2HG  PRO A 269       2.226 -13.766   1.317  1.00 94.98           H
ATOM   4097  CD  PRO A 269       1.453 -11.802   0.778  1.00 94.98           C
ATOM   4098 1HD  PRO A 269       1.882 -10.825   0.557  1.00 94.98           H
ATOM   4099 2HD  PRO A 269       1.118 -12.222  -0.170  1.00 94.98           H
ATOM   4100  N   TYR A 270       0.760  -9.804   3.792  1.00 92.17           N
ATOM   4101  CA  TYR A 270       0.567  -8.700   4.716  1.00 92.17           C
ATOM   4102  C   TYR A 270      -0.907  -8.559   5.103  1.00 92.17           C
ATOM   4103  O   TYR A 270      -1.232  -8.418   6.280  1.00 92.17           O
ATOM   4104  HA  TYR A 270       1.152  -8.905   5.612  1.00 92.17           H
ATOM   4105  CB  TYR A 270       1.007  -7.441   3.966  1.00 92.17           C
ATOM   4106 1HB  TYR A 270       2.086  -7.481   3.812  1.00 92.17           H
ATOM   4107 2HB  TYR A 270       0.545  -7.438   2.979  1.00 92.17           H
ATOM   4108  CG  TYR A 270       0.657  -6.135   4.682  1.00 92.17           C
ATOM   4109  CD1 TYR A 270      -0.259  -5.267   4.124  1.00 92.17           C
ATOM   4110  HD1 TYR A 270      -0.732  -5.511   3.174  1.00 92.17           H
ATOM   4111  CD2 TYR A 270       1.257  -5.826   5.886  1.00 92.17           C
ATOM   4112  HD2 TYR A 270       1.980  -6.513   6.327  1.00 92.17           H
ATOM   4113  CE1 TYR A 270      -0.589  -4.038   4.799  1.00 92.17           C
ATOM   4114  HE1 TYR A 270      -1.310  -3.343   4.369  1.00 92.17           H
ATOM   4115  CE2 TYR A 270       0.927  -4.597   6.560  1.00 92.17           C
ATOM   4116  HE2 TYR A 270       1.393  -4.341   7.512  1.00 92.17           H
ATOM   4117  CZ  TYR A 270       0.020  -3.764   5.983  1.00 92.17           C
ATOM   4118  OH  TYR A 270      -0.291  -2.603   6.620  1.00 92.17           O
ATOM   4119  HH  TYR A 270       0.098  -2.603   7.541  1.00 92.17           H
ATOM   4120  HN  TYR A 270       1.109  -9.546   2.891  1.00 92.17           H
ATOM   4121  N   ASN A 271      -1.758  -8.603   4.088  1.00 89.88           N
ATOM   4122  CA  ASN A 271      -3.179  -8.378   4.294  1.00 89.88           C
ATOM   4123  C   ASN A 271      -3.764  -9.539   5.099  1.00 89.88           C
ATOM   4124  O   ASN A 271      -4.766  -9.375   5.794  1.00 89.88           O
ATOM   4125  HA  ASN A 271      -3.244  -7.428   4.825  1.00 89.88           H
ATOM   4126  CB  ASN A 271      -3.924  -8.305   2.959  1.00 89.88           C
ATOM   4127 1HB  ASN A 271      -3.556  -9.083   2.291  1.00 89.88           H
ATOM   4128 2HB  ASN A 271      -4.985  -8.497   3.120  1.00 89.88           H
ATOM   4129  CG  ASN A 271      -3.742  -6.934   2.304  1.00 89.88           C
ATOM   4130  OD1 ASN A 271      -4.304  -5.937   2.725  1.00 89.88           O
ATOM   4131  ND2 ASN A 271      -2.928  -6.942   1.253  1.00 89.88           N
ATOM   4132 1HD2 ASN A 271      -2.498  -7.795   0.959  1.00 89.88           H
ATOM   4133 2HD2 ASN A 271      -2.745  -6.093   0.756  1.00 89.88           H
ATOM   4134  HN  ASN A 271      -1.492  -8.788   3.142  1.00 89.88           H
ATOM   4135  N   CYS A 272      -3.113 -10.687   4.980  1.00 95.11           N
ATOM   4136  CA  CYS A 272      -3.494 -11.849   5.766  1.00 95.11           C
ATOM   4137  C   CYS A 272      -3.331 -11.500   7.247  1.00 95.11           C
ATOM   4138  O   CYS A 272      -4.241 -11.722   8.044  1.00 95.11           O
ATOM   4139  HA  CYS A 272      -4.537 -12.058   5.530  1.00 95.11           H
ATOM   4140  CB  CYS A 272      -2.681 -13.085   5.378  1.00 95.11           C
ATOM   4141 1HB  CYS A 272      -1.619 -12.841   5.357  1.00 95.11           H
ATOM   4142 2HB  CYS A 272      -2.814 -13.867   6.126  1.00 95.11           H
ATOM   4143  SG  CYS A 272      -3.214 -13.695   3.737  1.00 95.11           S
ATOM   4144  HG  CYS A 272      -2.607 -12.745   3.032  1.00 95.11           H
ATOM   4145  HN  CYS A 272      -2.341 -10.831   4.361  1.00 95.11           H
ATOM   4146  N   ILE A 273      -2.165 -10.960   7.571  1.00 94.25           N
ATOM   4147  CA  ILE A 273      -1.861 -10.606   8.946  1.00 94.25           C
ATOM   4148  C   ILE A 273      -2.765  -9.452   9.383  1.00 94.25           C
ATOM   4149  O   ILE A 273      -3.249  -9.431  10.514  1.00 94.25           O
ATOM   4150  HA  ILE A 273      -2.086 -11.474   9.565  1.00 94.25           H
ATOM   4151  CB  ILE A 273      -0.368 -10.311   9.106  1.00 94.25           C
ATOM   4152  HB  ILE A 273      -0.101  -9.513   8.414  1.00 94.25           H
ATOM   4153  CG1 ILE A 273       0.475 -11.533   8.733  1.00 94.25           C
ATOM   4154 1HG1 ILE A 273       0.298 -11.796   7.690  1.00 94.25           H
ATOM   4155 2HG1 ILE A 273       1.533 -11.291   8.826  1.00 94.25           H
ATOM   4156  CG2 ILE A 273      -0.056  -9.809  10.517  1.00 94.25           C
ATOM   4157 1HG2 ILE A 273      -0.615  -8.893  10.709  1.00 94.25           H
ATOM   4158 2HG2 ILE A 273      -0.342 -10.569  11.245  1.00 94.25           H
ATOM   4159 3HG2 ILE A 273       1.012  -9.608  10.603  1.00 94.25           H
ATOM   4160  CD1 ILE A 273       0.138 -12.726   9.629  1.00 94.25           C
ATOM   4161 1HD1 ILE A 273       0.339 -12.467  10.669  1.00 94.25           H
ATOM   4162 2HD1 ILE A 273      -0.916 -12.980   9.515  1.00 94.25           H
ATOM   4163 3HD1 ILE A 273       0.751 -13.580   9.343  1.00 94.25           H
ATOM   4164  HN  ILE A 273      -1.438 -10.765   6.913  1.00 94.25           H
ATOM   4165  N   LEU A 274      -2.967  -8.519   8.464  1.00 90.78           N
ATOM   4166  CA  LEU A 274      -3.783  -7.351   8.749  1.00 90.78           C
ATOM   4167  C   LEU A 274      -5.197  -7.801   9.122  1.00 90.78           C
ATOM   4168  O   LEU A 274      -5.833  -7.204   9.989  1.00 90.78           O
ATOM   4169  HA  LEU A 274      -3.342  -6.847   9.609  1.00 90.78           H
ATOM   4170  CB  LEU A 274      -3.739  -6.368   7.577  1.00 90.78           C
ATOM   4171 1HB  LEU A 274      -2.696  -6.169   7.334  1.00 90.78           H
ATOM   4172 2HB  LEU A 274      -4.182  -6.852   6.707  1.00 90.78           H
ATOM   4173  CG  LEU A 274      -4.447  -5.030   7.798  1.00 90.78           C
ATOM   4174  HG  LEU A 274      -5.466  -5.233   8.126  1.00 90.78           H
ATOM   4175  CD1 LEU A 274      -3.766  -4.226   8.907  1.00 90.78           C
ATOM   4176 1HD1 LEU A 274      -3.794  -4.794   9.837  1.00 90.78           H
ATOM   4177 2HD1 LEU A 274      -2.729  -4.032   8.632  1.00 90.78           H
ATOM   4178 3HD1 LEU A 274      -4.289  -3.279   9.044  1.00 90.78           H
ATOM   4179  CD2 LEU A 274      -4.542  -4.238   6.492  1.00 90.78           C
ATOM   4180 1HD2 LEU A 274      -3.539  -4.045   6.111  1.00 90.78           H
ATOM   4181 2HD2 LEU A 274      -5.105  -4.814   5.758  1.00 90.78           H
ATOM   4182 3HD2 LEU A 274      -5.049  -3.291   6.677  1.00 90.78           H
ATOM   4183  HN  LEU A 274      -2.585  -8.553   7.540  1.00 90.78           H
ATOM   4184  N   LEU A 275      -5.647  -8.849   8.449  1.00 93.28           N
ATOM   4185  CA  LEU A 275      -6.968  -9.395   8.710  1.00 93.28           C
ATOM   4186  C   LEU A 275      -7.026  -9.913  10.148  1.00 93.28           C
ATOM   4187  O   LEU A 275      -7.978  -9.633  10.875  1.00 93.28           O
ATOM   4188  HA  LEU A 275      -7.685  -8.580   8.607  1.00 93.28           H
ATOM   4189  CB  LEU A 275      -7.329 -10.450   7.661  1.00 93.28           C
ATOM   4190 1HB  LEU A 275      -7.316  -9.977   6.680  1.00 93.28           H
ATOM   4191 2HB  LEU A 275      -6.549 -11.212   7.658  1.00 93.28           H
ATOM   4192  CG  LEU A 275      -8.680 -11.144   7.845  1.00 93.28           C
ATOM   4193  HG  LEU A 275      -8.701 -11.592   8.839  1.00 93.28           H
ATOM   4194  CD1 LEU A 275      -9.828 -10.134   7.779  1.00 93.28           C
ATOM   4195 1HD1 LEU A 275      -9.705  -9.393   8.569  1.00 93.28           H
ATOM   4196 2HD1 LEU A 275      -9.819  -9.637   6.809  1.00 93.28           H
ATOM   4197 3HD1 LEU A 275     -10.777 -10.654   7.913  1.00 93.28           H
ATOM   4198  CD2 LEU A 275      -8.855 -12.278   6.834  1.00 93.28           C
ATOM   4199 1HD2 LEU A 275      -8.804 -11.875   5.823  1.00 93.28           H
ATOM   4200 2HD2 LEU A 275      -8.063 -13.014   6.972  1.00 93.28           H
ATOM   4201 3HD2 LEU A 275      -9.824 -12.754   6.987  1.00 93.28           H
ATOM   4202  HN  LEU A 275      -5.127  -9.323   7.738  1.00 93.28           H
ATOM   4203  N   VAL A 276      -5.995 -10.660  10.516  1.00 95.29           N
ATOM   4204  CA  VAL A 276      -5.924 -11.231  11.851  1.00 95.29           C
ATOM   4205  C   VAL A 276      -5.990 -10.106  12.886  1.00 95.29           C
ATOM   4206  O   VAL A 276      -6.731 -10.200  13.863  1.00 95.29           O
ATOM   4207  HA  VAL A 276      -6.792 -11.877  11.979  1.00 95.29           H
ATOM   4208  CB  VAL A 276      -4.667 -12.093  11.984  1.00 95.29           C
ATOM   4209  HB  VAL A 276      -3.808 -11.477  11.717  1.00 95.29           H
ATOM   4210  CG1 VAL A 276      -4.476 -12.565  13.427  1.00 95.29           C
ATOM   4211 1HG1 VAL A 276      -4.378 -11.700  14.082  1.00 95.29           H
ATOM   4212 2HG1 VAL A 276      -5.340 -13.156  13.733  1.00 95.29           H
ATOM   4213 3HG1 VAL A 276      -3.576 -13.176  13.494  1.00 95.29           H
ATOM   4214  CG2 VAL A 276      -4.712 -13.281  11.020  1.00 95.29           C
ATOM   4215 1HG2 VAL A 276      -5.583 -13.896  11.243  1.00 95.29           H
ATOM   4216 2HG2 VAL A 276      -4.777 -12.915   9.996  1.00 95.29           H
ATOM   4217 3HG2 VAL A 276      -3.806 -13.877  11.136  1.00 95.29           H
ATOM   4218  HN  VAL A 276      -5.221 -10.876   9.922  1.00 95.29           H
ATOM   4219  N   GLN A 277      -5.205  -9.068  12.636  1.00 91.91           N
ATOM   4220  CA  GLN A 277      -5.146  -7.939  13.548  1.00 91.91           C
ATOM   4221  C   GLN A 277      -6.517  -7.268  13.652  1.00 91.91           C
ATOM   4222  O   GLN A 277      -6.897  -6.788  14.719  1.00 91.91           O
ATOM   4223  HA  GLN A 277      -4.865  -8.360  14.513  1.00 91.91           H
ATOM   4224  CB  GLN A 277      -4.077  -6.935  13.109  1.00 91.91           C
ATOM   4225 1HB  GLN A 277      -4.181  -6.731  12.043  1.00 91.91           H
ATOM   4226 2HB  GLN A 277      -4.224  -5.990  13.631  1.00 91.91           H
ATOM   4227  CG  GLN A 277      -2.672  -7.469  13.396  1.00 91.91           C
ATOM   4228 1HG  GLN A 277      -2.602  -7.775  14.439  1.00 91.91           H
ATOM   4229 2HG  GLN A 277      -2.486  -8.356  12.790  1.00 91.91           H
ATOM   4230  CD  GLN A 277      -1.611  -6.408  13.098  1.00 91.91           C
ATOM   4231  OE1 GLN A 277      -1.809  -5.499  12.308  1.00 91.91           O
ATOM   4232  NE2 GLN A 277      -0.476  -6.574  13.771  1.00 91.91           N
ATOM   4233 1HE2 GLN A 277      -0.378  -7.342  14.404  1.00 91.91           H
ATOM   4234 2HE2 GLN A 277       0.279  -5.931  13.644  1.00 91.91           H
ATOM   4235  HN  GLN A 277      -4.618  -8.992  11.830  1.00 91.91           H
ATOM   4236  N   THR A 278      -7.222  -7.258  12.531  1.00 93.08           N
ATOM   4237  CA  THR A 278      -8.524  -6.615  12.471  1.00 93.08           C
ATOM   4238  C   THR A 278      -9.530  -7.365  13.346  1.00 93.08           C
ATOM   4239  O   THR A 278     -10.293  -6.749  14.088  1.00 93.08           O
ATOM   4240  HA  THR A 278      -8.430  -5.610  12.882  1.00 93.08           H
ATOM   4241  CB  THR A 278      -8.942  -6.529  11.002  1.00 93.08           C
ATOM   4242  HB  THR A 278      -9.094  -7.524  10.582  1.00 93.08           H
ATOM   4243  OG1 THR A 278      -7.913  -5.755  10.392  1.00 93.08           O
ATOM   4244  HG1 THR A 278      -7.218  -6.358  10.000  1.00 93.08           H
ATOM   4245  CG2 THR A 278     -10.207  -5.692  10.801  1.00 93.08           C
ATOM   4246 1HG2 THR A 278     -10.032  -4.678  11.160  1.00 93.08           H
ATOM   4247 2HG2 THR A 278     -11.030  -6.138  11.359  1.00 93.08           H
ATOM   4248 3HG2 THR A 278     -10.459  -5.664   9.741  1.00 93.08           H
ATOM   4249  HN  THR A 278      -6.918  -7.677  11.675  1.00 93.08           H
ATOM   4250  N   ILE A 279      -9.498  -8.685  13.231  1.00 93.36           N
ATOM   4251  CA  ILE A 279     -10.401  -9.525  13.998  1.00 93.36           C
ATOM   4252  C   ILE A 279     -10.060  -9.408  15.485  1.00 93.36           C
ATOM   4253  O   ILE A 279     -10.952  -9.296  16.324  1.00 93.36           O
ATOM   4254  HA  ILE A 279     -11.411  -9.144  13.846  1.00 93.36           H
ATOM   4255  CB  ILE A 279     -10.374 -10.961  13.472  1.00 93.36           C
ATOM   4256  HB  ILE A 279      -9.340 -11.305  13.471  1.00 93.36           H
ATOM   4257  CG1 ILE A 279     -10.873 -11.025  12.027  1.00 93.36           C
ATOM   4258 1HG1 ILE A 279     -11.952 -10.870  12.004  1.00 93.36           H
ATOM   4259 2HG1 ILE A 279     -10.423 -10.219  11.447  1.00 93.36           H
ATOM   4260  CG2 ILE A 279     -11.161 -11.897  14.392  1.00 93.36           C
ATOM   4261 1HG2 ILE A 279     -10.720 -11.882  15.388  1.00 93.36           H
ATOM   4262 2HG2 ILE A 279     -12.198 -11.565  14.448  1.00 93.36           H
ATOM   4263 3HG2 ILE A 279     -11.126 -12.911  13.994  1.00 93.36           H
ATOM   4264  CD1 ILE A 279     -10.532 -12.373  11.388  1.00 93.36           C
ATOM   4265 1HD1 ILE A 279      -9.452 -12.513  11.391  1.00 93.36           H
ATOM   4266 2HD1 ILE A 279     -11.005 -13.174  11.957  1.00 93.36           H
ATOM   4267 3HD1 ILE A 279     -10.898 -12.391  10.362  1.00 93.36           H
ATOM   4268  HN  ILE A 279      -8.872  -9.178  12.627  1.00 93.36           H
ATOM   4269  N   ASP A 280      -8.765  -9.440  15.766  1.00 92.74           N
ATOM   4270  CA  ASP A 280      -8.297  -9.393  17.141  1.00 92.74           C
ATOM   4271  C   ASP A 280      -8.681  -8.049  17.761  1.00 92.74           C
ATOM   4272  O   ASP A 280      -8.988  -7.974  18.950  1.00 92.74           O
ATOM   4273  HA  ASP A 280      -8.780 -10.235  17.637  1.00 92.74           H
ATOM   4274  CB  ASP A 280      -6.774  -9.527  17.209  1.00 92.74           C
ATOM   4275 1HB  ASP A 280      -6.460 -10.423  16.674  1.00 92.74           H
ATOM   4276 2HB  ASP A 280      -6.308  -8.678  16.709  1.00 92.74           H
ATOM   4277  CG  ASP A 280      -6.294  -9.597  18.660  1.00 92.74           C
ATOM   4278  OD1 ASP A 280      -6.886 -10.398  19.415  1.00 92.74           O
ATOM   4279  OD2 ASP A 280      -5.345  -8.849  18.980  1.00 92.74           O
ATOM   4280  HN  ASP A 280      -8.044  -9.495  15.076  1.00 92.74           H
ATOM   4281  N   ALA A 281      -8.652  -7.019  16.928  1.00 92.48           N
ATOM   4282  CA  ALA A 281      -9.003  -5.682  17.378  1.00 92.48           C
ATOM   4283  C   ALA A 281     -10.442  -5.685  17.897  1.00 92.48           C
ATOM   4284  O   ALA A 281     -10.783  -4.916  18.795  1.00 92.48           O
ATOM   4285  HA  ALA A 281      -8.331  -5.420  18.195  1.00 92.48           H
ATOM   4286  CB  ALA A 281      -8.798  -4.688  16.233  1.00 92.48           C
ATOM   4287 1HB  ALA A 281      -7.754  -4.704  15.920  1.00 92.48           H
ATOM   4288 2HB  ALA A 281      -9.433  -4.967  15.392  1.00 92.48           H
ATOM   4289 3HB  ALA A 281      -9.061  -3.686  16.570  1.00 92.48           H
ATOM   4290  HN  ALA A 281      -8.396  -7.087  15.964  1.00 92.48           H
ATOM   4291  N   TYR A 282     -11.248  -6.557  17.310  1.00 82.10           N
ATOM   4292  CA  TYR A 282     -12.653  -6.639  17.672  1.00 82.10           C
ATOM   4293  C   TYR A 282     -12.879  -7.695  18.757  1.00 82.10           C
ATOM   4294  O   TYR A 282     -13.566  -7.438  19.744  1.00 82.10           O
ATOM   4295  HA  TYR A 282     -12.959  -5.665  18.053  1.00 82.10           H
ATOM   4296  CB  TYR A 282     -13.391  -7.065  16.401  1.00 82.10           C
ATOM   4297 1HB  TYR A 282     -13.129  -6.381  15.595  1.00 82.10           H
ATOM   4298 2HB  TYR A 282     -13.043  -8.055  16.106  1.00 82.10           H
ATOM   4299  CG  TYR A 282     -14.914  -7.098  16.548  1.00 82.10           C
ATOM   4300  CD1 TYR A 282     -15.564  -8.303  16.719  1.00 82.10           C
ATOM   4301  HD1 TYR A 282     -14.994  -9.231  16.750  1.00 82.10           H
ATOM   4302  CD2 TYR A 282     -15.636  -5.923  16.509  1.00 82.10           C
ATOM   4303  HD2 TYR A 282     -15.122  -4.971  16.374  1.00 82.10           H
ATOM   4304  CE1 TYR A 282     -16.997  -8.334  16.857  1.00 82.10           C
ATOM   4305  HE1 TYR A 282     -17.524  -9.279  16.993  1.00 82.10           H
ATOM   4306  CE2 TYR A 282     -17.069  -5.954  16.647  1.00 82.10           C
ATOM   4307  HE2 TYR A 282     -17.652  -5.033  16.618  1.00 82.10           H
ATOM   4308  CZ  TYR A 282     -17.679  -7.158  16.814  1.00 82.10           C
ATOM   4309  OH  TYR A 282     -19.033  -7.187  16.945  1.00 82.10           O
ATOM   4310  HH  TYR A 282     -19.397  -6.257  16.934  1.00 82.10           H
ATOM   4311  HN  TYR A 282     -10.956  -7.199  16.601  1.00 82.10           H
ATOM   4312  N   ALA A 283     -12.287  -8.859  18.537  1.00 90.58           N
ATOM   4313  CA  ALA A 283     -12.634 -10.035  19.318  1.00 90.58           C
ATOM   4314  C   ALA A 283     -11.655 -10.174  20.485  1.00 90.58           C
ATOM   4315  O   ALA A 283     -11.951 -10.846  21.471  1.00 90.58           O
ATOM   4316  HA  ALA A 283     -13.639  -9.885  19.713  1.00 90.58           H
ATOM   4317  CB  ALA A 283     -12.640 -11.267  18.411  1.00 90.58           C
ATOM   4318 1HB  ALA A 283     -13.373 -11.130  17.616  1.00 90.58           H
ATOM   4319 2HB  ALA A 283     -11.650 -11.401  17.974  1.00 90.58           H
ATOM   4320 3HB  ALA A 283     -12.900 -12.148  18.997  1.00 90.58           H
ATOM   4321  HN  ALA A 283     -11.584  -9.007  17.841  1.00 90.58           H
ATOM   4322  N   MET A 284     -10.508  -9.527  20.334  1.00 84.02           N
ATOM   4323  CA  MET A 284      -9.478  -9.583  21.356  1.00 84.02           C
ATOM   4324  C   MET A 284      -9.225 -11.024  21.803  1.00 84.02           C
ATOM   4325  O   MET A 284      -9.149 -11.303  22.998  1.00 84.02           O
ATOM   4326  HA  MET A 284      -8.580  -9.176  20.890  1.00 84.02           H
ATOM   4327  CB  MET A 284      -9.908  -8.743  22.561  1.00 84.02           C
ATOM   4328 1HB  MET A 284     -10.803  -9.176  23.009  1.00 84.02           H
ATOM   4329 2HB  MET A 284      -9.128  -8.765  23.322  1.00 84.02           H
ATOM   4330  CG  MET A 284     -10.186  -7.296  22.149  1.00 84.02           C
ATOM   4331 1HG  MET A 284      -9.277  -6.840  21.757  1.00 84.02           H
ATOM   4332 2HG  MET A 284     -10.925  -7.272  21.349  1.00 84.02           H
ATOM   4333  SD  MET A 284     -10.778  -6.365  23.553  1.00 84.02           S
ATOM   4334  CE  MET A 284     -11.125  -4.802  22.764  1.00 84.02           C
ATOM   4335 1HE  MET A 284     -10.209  -4.406  22.324  1.00 84.02           H
ATOM   4336 2HE  MET A 284     -11.870  -4.947  21.982  1.00 84.02           H
ATOM   4337 3HE  MET A 284     -11.506  -4.098  23.504  1.00 84.02           H
ATOM   4338  HN  MET A 284     -10.279  -8.975  19.532  1.00 84.02           H
ATOM   4339  N   PHE A 285      -9.100 -11.902  20.818  1.00 87.20           N
ATOM   4340  CA  PHE A 285      -9.042 -13.328  21.089  1.00 87.20           C
ATOM   4341  C   PHE A 285      -7.610 -13.770  21.397  1.00 87.20           C
ATOM   4342  O   PHE A 285      -7.390 -14.875  21.889  1.00 87.20           O
ATOM   4343  HA  PHE A 285      -9.674 -13.518  21.957  1.00 87.20           H
ATOM   4344  CB  PHE A 285      -9.524 -14.043  19.825  1.00 87.20           C
ATOM   4345 1HB  PHE A 285      -9.686 -15.096  20.056  1.00 87.20           H
ATOM   4346 2HB  PHE A 285     -10.488 -13.630  19.531  1.00 87.20           H
ATOM   4347  CG  PHE A 285      -8.557 -13.938  18.644  1.00 87.20           C
ATOM   4348  CD1 PHE A 285      -8.658 -12.897  17.774  1.00 87.20           C
ATOM   4349  HD1 PHE A 285      -9.427 -12.138  17.919  1.00 87.20           H
ATOM   4350  CD2 PHE A 285      -7.598 -14.884  18.463  1.00 87.20           C
ATOM   4351  HD2 PHE A 285      -7.518 -15.719  19.160  1.00 87.20           H
ATOM   4352  CE1 PHE A 285      -7.761 -12.798  16.678  1.00 87.20           C
ATOM   4353  HE1 PHE A 285      -7.842 -11.964  15.981  1.00 87.20           H
ATOM   4354  CE2 PHE A 285      -6.701 -14.786  17.366  1.00 87.20           C
ATOM   4355  HE2 PHE A 285      -5.932 -15.545  17.221  1.00 87.20           H
ATOM   4356  CZ  PHE A 285      -6.802 -13.745  16.497  1.00 87.20           C
ATOM   4357  HZ  PHE A 285      -6.113 -13.670  15.655  1.00 87.20           H
ATOM   4358  HN  PHE A 285      -9.040 -11.652  19.851  1.00 87.20           H
ATOM   4359  N   ILE A 286      -6.673 -12.883  21.094  1.00 88.24           N
ATOM   4360  CA  ILE A 286      -5.271 -13.155  21.360  1.00 88.24           C
ATOM   4361  C   ILE A 286      -4.938 -12.737  22.793  1.00 88.24           C
ATOM   4362  O   ILE A 286      -4.776 -11.551  23.076  1.00 88.24           O
ATOM   4363  HA  ILE A 286      -5.125 -14.232  21.272  1.00 88.24           H
ATOM   4364  CB  ILE A 286      -4.386 -12.490  20.304  1.00 88.24           C
ATOM   4365  HB  ILE A 286      -4.564 -11.415  20.337  1.00 88.24           H
ATOM   4366  CG1 ILE A 286      -4.757 -12.967  18.898  1.00 88.24           C
ATOM   4367 1HG1 ILE A 286      -4.522 -14.027  18.796  1.00 88.24           H
ATOM   4368 2HG1 ILE A 286      -5.832 -12.863  18.747  1.00 88.24           H
ATOM   4369  CG2 ILE A 286      -2.904 -12.712  20.612  1.00 88.24           C
ATOM   4370 1HG2 ILE A 286      -2.667 -12.284  21.586  1.00 88.24           H
ATOM   4371 2HG2 ILE A 286      -2.691 -13.781  20.623  1.00 88.24           H
ATOM   4372 3HG2 ILE A 286      -2.297 -12.229  19.846  1.00 88.24           H
ATOM   4373  CD1 ILE A 286      -4.006 -12.167  17.832  1.00 88.24           C
ATOM   4374 1HD1 ILE A 286      -4.263 -11.112  17.922  1.00 88.24           H
ATOM   4375 2HD1 ILE A 286      -2.933 -12.293  17.972  1.00 88.24           H
ATOM   4376 3HD1 ILE A 286      -4.289 -12.527  16.842  1.00 88.24           H
ATOM   4377  HN  ILE A 286      -6.859 -11.994  20.674  1.00 88.24           H
ATOM   4378  N   SER A 287      -4.846 -13.734  23.661  1.00 86.20           N
ATOM   4379  CA  SER A 287      -4.547 -13.483  25.060  1.00 86.20           C
ATOM   4380  C   SER A 287      -3.130 -13.959  25.386  1.00 86.20           C
ATOM   4381  O   SER A 287      -2.581 -13.616  26.432  1.00 86.20           O
ATOM   4382  HA  SER A 287      -4.625 -12.403  25.183  1.00 86.20           H
ATOM   4383  CB  SER A 287      -5.562 -14.175  25.973  1.00 86.20           C
ATOM   4384 1HB  SER A 287      -5.294 -13.995  27.014  1.00 86.20           H
ATOM   4385 2HB  SER A 287      -6.547 -13.736  25.817  1.00 86.20           H
ATOM   4386  OG  SER A 287      -5.625 -15.578  25.735  1.00 86.20           O
ATOM   4387  HG  SER A 287      -6.325 -15.993  26.316  1.00 86.20           H
ATOM   4388  HN  SER A 287      -4.971 -14.697  23.421  1.00 86.20           H
ATOM   4389  N   ASN A 288      -2.578 -14.743  24.471  1.00 87.30           N
ATOM   4390  CA  ASN A 288      -1.267 -15.332  24.683  1.00 87.30           C
ATOM   4391  C   ASN A 288      -0.191 -14.367  24.180  1.00 87.30           C
ATOM   4392  O   ASN A 288      -0.205 -13.967  23.017  1.00 87.30           O
ATOM   4393  HA  ASN A 288      -1.201 -15.507  25.757  1.00 87.30           H
ATOM   4394  CB  ASN A 288      -1.122 -16.645  23.911  1.00 87.30           C
ATOM   4395 1HB  ASN A 288      -1.965 -17.298  24.135  1.00 87.30           H
ATOM   4396 2HB  ASN A 288      -1.150 -16.446  22.839  1.00 87.30           H
ATOM   4397  CG  ASN A 288       0.187 -17.352  24.270  1.00 87.30           C
ATOM   4398  OD1 ASN A 288       1.270 -16.802  24.158  1.00 87.30           O
ATOM   4399  ND2 ASN A 288       0.027 -18.597  24.708  1.00 87.30           N
ATOM   4400 1HD2 ASN A 288      -0.891 -18.989  24.776  1.00 87.30           H
ATOM   4401 2HD2 ASN A 288       0.824 -19.142  24.968  1.00 87.30           H
ATOM   4402  HN  ASN A 288      -3.010 -14.975  23.600  1.00 87.30           H
ATOM   4403  N   CYS A 289       0.716 -14.022  25.082  1.00 91.80           N
ATOM   4404  CA  CYS A 289       1.723 -13.017  24.784  1.00 91.80           C
ATOM   4405  C   CYS A 289       2.621 -13.553  23.667  1.00 91.80           C
ATOM   4406  O   CYS A 289       3.004 -12.811  22.764  1.00 91.80           O
ATOM   4407  HA  CYS A 289       1.188 -12.126  24.456  1.00 91.80           H
ATOM   4408  CB  CYS A 289       2.527 -12.635  26.028  1.00 91.80           C
ATOM   4409 1HB  CYS A 289       1.856 -12.274  26.808  1.00 91.80           H
ATOM   4410 2HB  CYS A 289       3.035 -13.512  26.426  1.00 91.80           H
ATOM   4411  SG  CYS A 289       3.750 -11.340  25.609  1.00 91.80           S
ATOM   4412  HN  CYS A 289       0.771 -14.415  26.000  1.00 91.80           H
ATOM   4413  N   ALA A 290       2.930 -14.838  23.765  1.00 93.66           N
ATOM   4414  CA  ALA A 290       3.840 -15.463  22.820  1.00 93.66           C
ATOM   4415  C   ALA A 290       3.249 -15.371  21.412  1.00 93.66           C
ATOM   4416  O   ALA A 290       3.961 -15.072  20.454  1.00 93.66           O
ATOM   4417  HA  ALA A 290       4.779 -14.909  22.848  1.00 93.66           H
ATOM   4418  CB  ALA A 290       4.107 -16.907  23.247  1.00 93.66           C
ATOM   4419 1HB  ALA A 290       4.553 -16.916  24.242  1.00 93.66           H
ATOM   4420 2HB  ALA A 290       3.167 -17.460  23.266  1.00 93.66           H
ATOM   4421 3HB  ALA A 290       4.789 -17.376  22.538  1.00 93.66           H
ATOM   4422  HN  ALA A 290       2.571 -15.447  24.472  1.00 93.66           H
ATOM   4423  N   VAL A 291       1.953 -15.633  21.330  1.00 94.00           N
ATOM   4424  CA  VAL A 291       1.257 -15.579  20.056  1.00 94.00           C
ATOM   4425  C   VAL A 291       1.263 -14.140  19.537  1.00 94.00           C
ATOM   4426  O   VAL A 291       1.508 -13.903  18.355  1.00 94.00           O
ATOM   4427  HA  VAL A 291       1.806 -16.207  19.354  1.00 94.00           H
ATOM   4428  CB  VAL A 291      -0.152 -16.156  20.204  1.00 94.00           C
ATOM   4429  HB  VAL A 291      -0.671 -15.581  20.972  1.00 94.00           H
ATOM   4430  CG1 VAL A 291      -0.941 -16.017  18.901  1.00 94.00           C
ATOM   4431 1HG1 VAL A 291      -1.021 -14.963  18.635  1.00 94.00           H
ATOM   4432 2HG1 VAL A 291      -0.426 -16.555  18.105  1.00 94.00           H
ATOM   4433 3HG1 VAL A 291      -1.939 -16.435  19.034  1.00 94.00           H
ATOM   4434  CG2 VAL A 291      -0.103 -17.614  20.663  1.00 94.00           C
ATOM   4435 1HG2 VAL A 291       0.442 -18.208  19.929  1.00 94.00           H
ATOM   4436 2HG2 VAL A 291       0.403 -17.675  21.627  1.00 94.00           H
ATOM   4437 3HG2 VAL A 291      -1.118 -17.999  20.761  1.00 94.00           H
ATOM   4438  HN  VAL A 291       1.382 -15.878  22.114  1.00 94.00           H
ATOM   4439  N   SER A 292       0.990 -13.216  20.447  1.00 94.36           N
ATOM   4440  CA  SER A 292       0.920 -11.810  20.087  1.00 94.36           C
ATOM   4441  C   SER A 292       2.273 -11.339  19.549  1.00 94.36           C
ATOM   4442  O   SER A 292       2.331 -10.604  18.564  1.00 94.36           O
ATOM   4443  HA  SER A 292       0.157 -11.747  19.312  1.00 94.36           H
ATOM   4444  CB  SER A 292       0.500 -10.955  21.285  1.00 94.36           C
ATOM   4445 1HB  SER A 292      -0.413 -11.363  21.719  1.00 94.36           H
ATOM   4446 2HB  SER A 292       1.269 -11.007  22.055  1.00 94.36           H
ATOM   4447  OG  SER A 292       0.284  -9.594  20.920  1.00 94.36           O
ATOM   4448  HG  SER A 292      -0.567  -9.510  20.403  1.00 94.36           H
ATOM   4449  HN  SER A 292       0.818 -13.414  21.412  1.00 94.36           H
ATOM   4450  N   THR A 293       3.327 -11.783  20.218  1.00 90.83           N
ATOM   4451  CA  THR A 293       4.673 -11.387  19.842  1.00 90.83           C
ATOM   4452  C   THR A 293       4.988 -11.853  18.419  1.00 90.83           C
ATOM   4453  O   THR A 293       5.505 -11.083  17.610  1.00 90.83           O
ATOM   4454  HA  THR A 293       4.723 -10.298  19.840  1.00 90.83           H
ATOM   4455  CB  THR A 293       5.639 -11.941  20.890  1.00 90.83           C
ATOM   4456  HB  THR A 293       5.573 -13.028  20.945  1.00 90.83           H
ATOM   4457  OG1 THR A 293       5.294 -11.244  22.084  1.00 90.83           O
ATOM   4458  HG1 THR A 293       4.595 -11.752  22.587  1.00 90.83           H
ATOM   4459  CG2 THR A 293       7.089 -11.531  20.625  1.00 90.83           C
ATOM   4460 1HG2 THR A 293       7.168 -10.444  20.638  1.00 90.83           H
ATOM   4461 2HG2 THR A 293       7.401 -11.907  19.650  1.00 90.83           H
ATOM   4462 3HG2 THR A 293       7.733 -11.951  21.398  1.00 90.83           H
ATOM   4463  HN  THR A 293       3.272 -12.401  21.002  1.00 90.83           H
ATOM   4464  N   ASN A 294       4.663 -13.110  18.156  1.00 92.75           N
ATOM   4465  CA  ASN A 294       4.977 -13.711  16.871  1.00 92.75           C
ATOM   4466  C   ASN A 294       4.179 -13.005  15.773  1.00 92.75           C
ATOM   4467  O   ASN A 294       4.680 -12.803  14.669  1.00 92.75           O
ATOM   4468  HA  ASN A 294       6.053 -13.585  16.751  1.00 92.75           H
ATOM   4469  CB  ASN A 294       4.600 -15.194  16.850  1.00 92.75           C
ATOM   4470 1HB  ASN A 294       3.595 -15.323  17.253  1.00 92.75           H
ATOM   4471 2HB  ASN A 294       4.579 -15.553  15.821  1.00 92.75           H
ATOM   4472  CG  ASN A 294       5.593 -16.024  17.666  1.00 92.75           C
ATOM   4473  OD1 ASN A 294       6.714 -15.619  17.926  1.00 92.75           O
ATOM   4474  ND2 ASN A 294       5.120 -17.205  18.055  1.00 92.75           N
ATOM   4475 1HD2 ASN A 294       4.190 -17.477  17.808  1.00 92.75           H
ATOM   4476 2HD2 ASN A 294       5.695 -17.821  18.593  1.00 92.75           H
ATOM   4477  HN  ASN A 294       4.194 -13.713  18.801  1.00 92.75           H
ATOM   4478  N   ILE A 295       2.949 -12.649  16.116  1.00 92.55           N
ATOM   4479  CA  ILE A 295       2.069 -11.991  15.165  1.00 92.55           C
ATOM   4480  C   ILE A 295       2.657 -10.630  14.789  1.00 92.55           C
ATOM   4481  O   ILE A 295       2.642 -10.245  13.621  1.00 92.55           O
ATOM   4482  HA  ILE A 295       2.033 -12.611  14.270  1.00 92.55           H
ATOM   4483  CB  ILE A 295       0.645 -11.914  15.719  1.00 92.55           C
ATOM   4484  HB  ILE A 295       0.701 -11.609  16.764  1.00 92.55           H
ATOM   4485  CG1 ILE A 295      -0.032 -13.286  15.685  1.00 92.55           C
ATOM   4486 1HG1 ILE A 295      -0.194 -13.590  14.651  1.00 92.55           H
ATOM   4487 2HG1 ILE A 295       0.623 -14.030  16.138  1.00 92.55           H
ATOM   4488  CG2 ILE A 295      -0.174 -10.853  14.982  1.00 92.55           C
ATOM   4489 1HG2 ILE A 295       0.301  -9.879  15.102  1.00 92.55           H
ATOM   4490 2HG2 ILE A 295      -0.224 -11.104  13.922  1.00 92.55           H
ATOM   4491 3HG2 ILE A 295      -1.182 -10.819  15.395  1.00 92.55           H
ATOM   4492  CD1 ILE A 295      -1.369 -13.257  16.429  1.00 92.55           C
ATOM   4493 1HD1 ILE A 295      -1.200 -12.976  17.469  1.00 92.55           H
ATOM   4494 2HD1 ILE A 295      -2.030 -12.529  15.959  1.00 92.55           H
ATOM   4495 3HD1 ILE A 295      -1.829 -14.244  16.389  1.00 92.55           H
ATOM   4496  HN  ILE A 295       2.554 -12.803  17.022  1.00 92.55           H
ATOM   4497  N   ASP A 296       3.161  -9.939  15.801  1.00 94.13           N
ATOM   4498  CA  ASP A 296       3.710  -8.609  15.599  1.00 94.13           C
ATOM   4499  C   ASP A 296       4.929  -8.700  14.678  1.00 94.13           C
ATOM   4500  O   ASP A 296       5.106  -7.866  13.792  1.00 94.13           O
ATOM   4501  HA  ASP A 296       2.900  -8.028  15.160  1.00 94.13           H
ATOM   4502  CB  ASP A 296       4.164  -7.993  16.924  1.00 94.13           C
ATOM   4503 1HB  ASP A 296       4.677  -8.746  17.523  1.00 94.13           H
ATOM   4504 2HB  ASP A 296       4.882  -7.196  16.732  1.00 94.13           H
ATOM   4505  CG  ASP A 296       2.972  -7.437  17.706  1.00 94.13           C
ATOM   4506  OD1 ASP A 296       1.832  -7.767  17.314  1.00 94.13           O
ATOM   4507  OD2 ASP A 296       3.228  -6.694  18.678  1.00 94.13           O
ATOM   4508  HN  ASP A 296       3.197 -10.273  16.743  1.00 94.13           H
ATOM   4509  N   ILE A 297       5.739  -9.721  14.921  1.00 93.84           N
ATOM   4510  CA  ILE A 297       6.921  -9.948  14.107  1.00 93.84           C
ATOM   4511  C   ILE A 297       6.493 -10.268  12.673  1.00 93.84           C
ATOM   4512  O   ILE A 297       7.054  -9.730  11.719  1.00 93.84           O
ATOM   4513  HA  ILE A 297       7.494  -9.021  14.097  1.00 93.84           H
ATOM   4514  CB  ILE A 297       7.808 -11.023  14.738  1.00 93.84           C
ATOM   4515  HB  ILE A 297       7.182 -11.880  14.986  1.00 93.84           H
ATOM   4516  CG1 ILE A 297       8.428 -10.523  16.045  1.00 93.84           C
ATOM   4517 1HG1 ILE A 297       9.137  -9.723  15.832  1.00 93.84           H
ATOM   4518 2HG1 ILE A 297       7.652 -10.101  16.682  1.00 93.84           H
ATOM   4519  CG2 ILE A 297       8.869 -11.509  13.749  1.00 93.84           C
ATOM   4520 1HG2 ILE A 297       8.381 -11.931  12.871  1.00 93.84           H
ATOM   4521 2HG2 ILE A 297       9.497 -10.670  13.448  1.00 93.84           H
ATOM   4522 3HG2 ILE A 297       9.486 -12.272  14.223  1.00 93.84           H
ATOM   4523  CD1 ILE A 297       9.140 -11.659  16.783  1.00 93.84           C
ATOM   4524 1HD1 ILE A 297       8.423 -12.447  17.015  1.00 93.84           H
ATOM   4525 2HD1 ILE A 297       9.932 -12.062  16.152  1.00 93.84           H
ATOM   4526 3HD1 ILE A 297       9.572 -11.276  17.708  1.00 93.84           H
ATOM   4527  HN  ILE A 297       5.598 -10.384  15.656  1.00 93.84           H
ATOM   4528  N   CYS A 298       5.504 -11.143  12.565  1.00 95.28           N
ATOM   4529  CA  CYS A 298       5.003 -11.550  11.263  1.00 95.28           C
ATOM   4530  C   CYS A 298       4.547 -10.298  10.511  1.00 95.28           C
ATOM   4531  O   CYS A 298       4.791 -10.165   9.313  1.00 95.28           O
ATOM   4532  HA  CYS A 298       5.833 -12.031  10.746  1.00 95.28           H
ATOM   4533  CB  CYS A 298       3.881 -12.582  11.387  1.00 95.28           C
ATOM   4534 1HB  CYS A 298       3.175 -12.274  12.158  1.00 95.28           H
ATOM   4535 2HB  CYS A 298       3.325 -12.641  10.451  1.00 95.28           H
ATOM   4536  SG  CYS A 298       4.582 -14.221  11.801  1.00 95.28           S
ATOM   4537  HG  CYS A 298       4.811 -13.954  13.083  1.00 95.28           H
ATOM   4538  HN  CYS A 298       5.048 -11.570  13.346  1.00 95.28           H
ATOM   4539  N   PHE A 299       3.891  -9.411  11.246  1.00 94.30           N
ATOM   4540  CA  PHE A 299       3.394  -8.177  10.663  1.00 94.30           C
ATOM   4541  C   PHE A 299       4.538  -7.351  10.071  1.00 94.30           C
ATOM   4542  O   PHE A 299       4.450  -6.885   8.936  1.00 94.30           O
ATOM   4543  HA  PHE A 299       2.699  -8.451   9.870  1.00 94.30           H
ATOM   4544  CB  PHE A 299       2.738  -7.381  11.792  1.00 94.30           C
ATOM   4545 1HB  PHE A 299       1.930  -7.975  12.220  1.00 94.30           H
ATOM   4546 2HB  PHE A 299       3.470  -7.221  12.584  1.00 94.30           H
ATOM   4547  CG  PHE A 299       2.178  -6.026  11.354  1.00 94.30           C
ATOM   4548  CD1 PHE A 299       2.902  -4.893  11.560  1.00 94.30           C
ATOM   4549  HD1 PHE A 299       3.880  -4.950  12.037  1.00 94.30           H
ATOM   4550  CD2 PHE A 299       0.957  -5.954  10.760  1.00 94.30           C
ATOM   4551  HD2 PHE A 299       0.377  -6.862  10.595  1.00 94.30           H
ATOM   4552  CE1 PHE A 299       2.382  -3.635  11.154  1.00 94.30           C
ATOM   4553  HE1 PHE A 299       2.962  -2.727  11.319  1.00 94.30           H
ATOM   4554  CE2 PHE A 299       0.438  -4.696  10.354  1.00 94.30           C
ATOM   4555  HE2 PHE A 299      -0.541  -4.639   9.877  1.00 94.30           H
ATOM   4556  CZ  PHE A 299       1.161  -3.563  10.559  1.00 94.30           C
ATOM   4557  HZ  PHE A 299       0.763  -2.598  10.248  1.00 94.30           H
ATOM   4558  HN  PHE A 299       3.699  -9.525  12.221  1.00 94.30           H
ATOM   4559  N   GLN A 300       5.586  -7.194  10.867  1.00 90.57           N
ATOM   4560  CA  GLN A 300       6.709  -6.362  10.470  1.00 90.57           C
ATOM   4561  C   GLN A 300       7.353  -6.911   9.196  1.00 90.57           C
ATOM   4562  O   GLN A 300       7.704  -6.150   8.296  1.00 90.57           O
ATOM   4563  HA  GLN A 300       6.285  -5.377  10.276  1.00 90.57           H
ATOM   4564  CB  GLN A 300       7.735  -6.252  11.600  1.00 90.57           C
ATOM   4565 1HB  GLN A 300       7.965  -7.245  11.985  1.00 90.57           H
ATOM   4566 2HB  GLN A 300       8.666  -5.838  11.211  1.00 90.57           H
ATOM   4567  CG  GLN A 300       7.212  -5.367  12.733  1.00 90.57           C
ATOM   4568 1HG  GLN A 300       7.019  -4.363  12.355  1.00 90.57           H
ATOM   4569 2HG  GLN A 300       6.261  -5.759  13.095  1.00 90.57           H
ATOM   4570  CD  GLN A 300       8.215  -5.301  13.886  1.00 90.57           C
ATOM   4571  OE1 GLN A 300       9.325  -5.802  13.806  1.00 90.57           O
ATOM   4572  NE2 GLN A 300       7.765  -4.657  14.958  1.00 90.57           N
ATOM   4573 1HE2 GLN A 300       6.843  -4.269  14.959  1.00 90.57           H
ATOM   4574 2HE2 GLN A 300       8.348  -4.561  15.765  1.00 90.57           H
ATOM   4575  HN  GLN A 300       5.674  -7.623  11.766  1.00 90.57           H
ATOM   4576  N   VAL A 301       7.488  -8.229   9.160  1.00 95.74           N
ATOM   4577  CA  VAL A 301       8.158  -8.882   8.048  1.00 95.74           C
ATOM   4578  C   VAL A 301       7.321  -8.706   6.779  1.00 95.74           C
ATOM   4579  O   VAL A 301       7.830  -8.258   5.753  1.00 95.74           O
ATOM   4580  HA  VAL A 301       9.119  -8.387   7.906  1.00 95.74           H
ATOM   4581  CB  VAL A 301       8.427 -10.349   8.388  1.00 95.74           C
ATOM   4582  HB  VAL A 301       7.478 -10.808   8.667  1.00 95.74           H
ATOM   4583  CG1 VAL A 301       8.973 -11.102   7.173  1.00 95.74           C
ATOM   4584 1HG1 VAL A 301       8.247 -11.059   6.362  1.00 95.74           H
ATOM   4585 2HG1 VAL A 301       9.907 -10.642   6.850  1.00 95.74           H
ATOM   4586 3HG1 VAL A 301       9.155 -12.143   7.443  1.00 95.74           H
ATOM   4587  CG2 VAL A 301       9.376 -10.470   9.581  1.00 95.74           C
ATOM   4588 1HG2 VAL A 301      10.324  -9.988   9.342  1.00 95.74           H
ATOM   4589 2HG2 VAL A 301       8.931  -9.986  10.451  1.00 95.74           H
ATOM   4590 3HG2 VAL A 301       9.550 -11.524   9.802  1.00 95.74           H
ATOM   4591  HN  VAL A 301       7.151  -8.845   9.871  1.00 95.74           H
ATOM   4592  N   THR A 302       6.051  -9.068   6.891  1.00 94.87           N
ATOM   4593  CA  THR A 302       5.177  -9.098   5.732  1.00 94.87           C
ATOM   4594  C   THR A 302       4.950  -7.682   5.198  1.00 94.87           C
ATOM   4595  O   THR A 302       4.802  -7.485   3.993  1.00 94.87           O
ATOM   4596  HA  THR A 302       5.673  -9.661   4.941  1.00 94.87           H
ATOM   4597  CB  THR A 302       3.884  -9.810   6.133  1.00 94.87           C
ATOM   4598  HB  THR A 302       3.180  -9.838   5.301  1.00 94.87           H
ATOM   4599  OG1 THR A 302       3.442  -9.104   7.289  1.00 94.87           O
ATOM   4600  HG1 THR A 302       2.517  -9.393   7.534  1.00 94.87           H
ATOM   4601  CG2 THR A 302       4.132 -11.233   6.638  1.00 94.87           C
ATOM   4602 1HG2 THR A 302       4.782 -11.200   7.512  1.00 94.87           H
ATOM   4603 2HG2 THR A 302       4.608 -11.820   5.852  1.00 94.87           H
ATOM   4604 3HG2 THR A 302       3.181 -11.693   6.909  1.00 94.87           H
ATOM   4605  HN  THR A 302       5.620  -9.337   7.753  1.00 94.87           H
ATOM   4606  N   GLN A 303       4.929  -6.732   6.122  1.00 91.89           N
ATOM   4607  CA  GLN A 303       4.785  -5.334   5.754  1.00 91.89           C
ATOM   4608  C   GLN A 303       5.973  -4.884   4.901  1.00 91.89           C
ATOM   4609  O   GLN A 303       5.799  -4.164   3.919  1.00 91.89           O
ATOM   4610  HA  GLN A 303       3.867  -5.282   5.167  1.00 91.89           H
ATOM   4611  CB  GLN A 303       4.636  -4.453   6.996  1.00 91.89           C
ATOM   4612 1HB  GLN A 303       3.786  -4.792   7.587  1.00 91.89           H
ATOM   4613 2HB  GLN A 303       5.521  -4.552   7.624  1.00 91.89           H
ATOM   4614  CG  GLN A 303       4.441  -2.986   6.607  1.00 91.89           C
ATOM   4615 1HG  GLN A 303       5.333  -2.618   6.101  1.00 91.89           H
ATOM   4616 2HG  GLN A 303       3.615  -2.900   5.901  1.00 91.89           H
ATOM   4617  CD  GLN A 303       4.157  -2.125   7.840  1.00 91.89           C
ATOM   4618  OE1 GLN A 303       4.995  -1.940   8.707  1.00 91.89           O
ATOM   4619  NE2 GLN A 303       2.931  -1.611   7.870  1.00 91.89           N
ATOM   4620 1HE2 GLN A 303       2.290  -1.802   7.126  1.00 91.89           H
ATOM   4621 2HE2 GLN A 303       2.649  -1.034   8.636  1.00 91.89           H
ATOM   4622  HN  GLN A 303       5.008  -6.905   7.103  1.00 91.89           H
ATOM   4623  N   THR A 304       7.153  -5.327   5.308  1.00 93.50           N
ATOM   4624  CA  THR A 304       8.374  -4.945   4.618  1.00 93.50           C
ATOM   4625  C   THR A 304       8.365  -5.477   3.184  1.00 93.50           C
ATOM   4626  O   THR A 304       8.722  -4.761   2.250  1.00 93.50           O
ATOM   4627  HA  THR A 304       8.407  -3.858   4.556  1.00 93.50           H
ATOM   4628  CB  THR A 304       9.560  -5.446   5.445  1.00 93.50           C
ATOM   4629  HB  THR A 304       9.593  -6.535   5.459  1.00 93.50           H
ATOM   4630  OG1 THR A 304       9.389  -4.819   6.713  1.00 93.50           O
ATOM   4631  HG1 THR A 304       8.976  -5.462   7.359  1.00 93.50           H
ATOM   4632  CG2 THR A 304      10.898  -4.902   4.939  1.00 93.50           C
ATOM   4633 1HG2 THR A 304      10.889  -3.813   4.989  1.00 93.50           H
ATOM   4634 2HG2 THR A 304      11.051  -5.217   3.907  1.00 93.50           H
ATOM   4635 3HG2 THR A 304      11.706  -5.288   5.560  1.00 93.50           H
ATOM   4636  HN  THR A 304       7.283  -5.935   6.091  1.00 93.50           H
ATOM   4637  N   ILE A 305       7.953  -6.730   3.054  1.00 93.31           N
ATOM   4638  CA  ILE A 305       7.871  -7.359   1.747  1.00 93.31           C
ATOM   4639  C   ILE A 305       6.951  -6.533   0.845  1.00 93.31           C
ATOM   4640  O   ILE A 305       7.226  -6.366  -0.342  1.00 93.31           O
ATOM   4641  HA  ILE A 305       8.873  -7.352   1.317  1.00 93.31           H
ATOM   4642  CB  ILE A 305       7.447  -8.823   1.882  1.00 93.31           C
ATOM   4643  HB  ILE A 305       6.546  -8.862   2.494  1.00 93.31           H
ATOM   4644  CG1 ILE A 305       8.520  -9.640   2.604  1.00 93.31           C
ATOM   4645 1HG1 ILE A 305       9.369  -9.799   1.940  1.00 93.31           H
ATOM   4646 2HG1 ILE A 305       8.889  -9.082   3.465  1.00 93.31           H
ATOM   4647  CG2 ILE A 305       7.093  -9.419   0.519  1.00 93.31           C
ATOM   4648 1HG2 ILE A 305       6.270  -8.857   0.078  1.00 93.31           H
ATOM   4649 2HG2 ILE A 305       7.961  -9.366  -0.138  1.00 93.31           H
ATOM   4650 3HG2 ILE A 305       6.795 -10.460   0.644  1.00 93.31           H
ATOM   4651  CD1 ILE A 305       7.964 -10.989   3.064  1.00 93.31           C
ATOM   4652 1HD1 ILE A 305       7.131 -10.826   3.747  1.00 93.31           H
ATOM   4653 2HD1 ILE A 305       7.619 -11.554   2.198  1.00 93.31           H
ATOM   4654 3HD1 ILE A 305       8.748 -11.550   3.574  1.00 93.31           H
ATOM   4655  HN  ILE A 305       7.680  -7.311   3.821  1.00 93.31           H
ATOM   4656  N   ALA A 306       5.877  -6.038   1.444  1.00 93.03           N
ATOM   4657  CA  ALA A 306       4.894  -5.269   0.701  1.00 93.03           C
ATOM   4658  C   ALA A 306       5.546  -3.988   0.176  1.00 93.03           C
ATOM   4659  O   ALA A 306       5.227  -3.529  -0.920  1.00 93.03           O
ATOM   4660  HA  ALA A 306       4.569  -5.874  -0.145  1.00 93.03           H
ATOM   4661  CB  ALA A 306       3.686  -4.984   1.596  1.00 93.03           C
ATOM   4662 1HB  ALA A 306       3.242  -5.926   1.918  1.00 93.03           H
ATOM   4663 2HB  ALA A 306       4.007  -4.416   2.469  1.00 93.03           H
ATOM   4664 3HB  ALA A 306       2.949  -4.406   1.038  1.00 93.03           H
ATOM   4665  HN  ALA A 306       5.675  -6.156   2.416  1.00 93.03           H
ATOM   4666  N   PHE A 307       6.448  -3.448   0.982  1.00 91.31           N
ATOM   4667  CA  PHE A 307       7.088  -2.186   0.650  1.00 91.31           C
ATOM   4668  C   PHE A 307       8.051  -2.353  -0.527  1.00 91.31           C
ATOM   4669  O   PHE A 307       8.254  -1.421  -1.304  1.00 91.31           O
ATOM   4670  HA  PHE A 307       6.299  -1.486   0.376  1.00 91.31           H
ATOM   4671  CB  PHE A 307       7.880  -1.748   1.884  1.00 91.31           C
ATOM   4672 1HB  PHE A 307       8.518  -2.572   2.204  1.00 91.31           H
ATOM   4673 2HB  PHE A 307       8.538  -0.925   1.607  1.00 91.31           H
ATOM   4674  CG  PHE A 307       7.007  -1.311   3.061  1.00 91.31           C
ATOM   4675  CD1 PHE A 307       5.657  -1.236   2.916  1.00 91.31           C
ATOM   4676  HD1 PHE A 307       5.197  -1.489   1.960  1.00 91.31           H
ATOM   4677  CD2 PHE A 307       7.581  -0.996   4.253  1.00 91.31           C
ATOM   4678  HD2 PHE A 307       8.663  -1.055   4.370  1.00 91.31           H
ATOM   4679  CE1 PHE A 307       4.846  -0.830   4.008  1.00 91.31           C
ATOM   4680  HE1 PHE A 307       3.764  -0.770   3.892  1.00 91.31           H
ATOM   4681  CE2 PHE A 307       6.770  -0.589   5.346  1.00 91.31           C
ATOM   4682  HE2 PHE A 307       7.230  -0.337   6.301  1.00 91.31           H
ATOM   4683  CZ  PHE A 307       5.420  -0.515   5.200  1.00 91.31           C
ATOM   4684  HZ  PHE A 307       4.798  -0.203   6.039  1.00 91.31           H
ATOM   4685  HN  PHE A 307       6.741  -3.856   1.846  1.00 91.31           H
ATOM   4686  N   PHE A 308       8.618  -3.547  -0.622  1.00 89.57           N
ATOM   4687  CA  PHE A 308       9.558  -3.846  -1.689  1.00 89.57           C
ATOM   4688  C   PHE A 308       8.888  -3.725  -3.060  1.00 89.57           C
ATOM   4689  O   PHE A 308       9.562  -3.512  -4.067  1.00 89.57           O
ATOM   4690  HA  PHE A 308      10.369  -3.121  -1.618  1.00 89.57           H
ATOM   4691  CB  PHE A 308      10.020  -5.290  -1.486  1.00 89.57           C
ATOM   4692 1HB  PHE A 308       9.224  -5.850  -0.996  1.00 89.57           H
ATOM   4693 2HB  PHE A 308      10.180  -5.750  -2.461  1.00 89.57           H
ATOM   4694  CG  PHE A 308      11.300  -5.423  -0.659  1.00 89.57           C
ATOM   4695  CD1 PHE A 308      12.511  -5.213  -1.242  1.00 89.57           C
ATOM   4696  HD1 PHE A 308      12.569  -4.950  -2.298  1.00 89.57           H
ATOM   4697  CD2 PHE A 308      11.228  -5.751   0.659  1.00 89.57           C
ATOM   4698  HD2 PHE A 308      10.258  -5.920   1.126  1.00 89.57           H
ATOM   4699  CE1 PHE A 308      13.700  -5.337  -0.475  1.00 89.57           C
ATOM   4700  HE1 PHE A 308      14.670  -5.168  -0.942  1.00 89.57           H
ATOM   4701  CE2 PHE A 308      12.417  -5.875   1.426  1.00 89.57           C
ATOM   4702  HE2 PHE A 308      12.359  -6.138   2.482  1.00 89.57           H
ATOM   4703  CZ  PHE A 308      13.627  -5.665   0.843  1.00 89.57           C
ATOM   4704  HZ  PHE A 308      14.540  -5.760   1.432  1.00 89.57           H
ATOM   4705  HN  PHE A 308       8.444  -4.300   0.012  1.00 89.57           H
ATOM   4706  N   HIS A 309       7.571  -3.868  -3.054  1.00 80.71           N
ATOM   4707  CA  HIS A 309       6.805  -3.791  -4.286  1.00 80.71           C
ATOM   4708  C   HIS A 309       7.036  -2.433  -4.951  1.00 80.71           C
ATOM   4709  O   HIS A 309       7.125  -2.345  -6.175  1.00 80.71           O
ATOM   4710  HA  HIS A 309       7.185  -4.576  -4.940  1.00 80.71           H
ATOM   4711  CB  HIS A 309       5.325  -4.078  -4.024  1.00 80.71           C
ATOM   4712 1HB  HIS A 309       5.219  -5.109  -3.686  1.00 80.71           H
ATOM   4713 2HB  HIS A 309       4.980  -3.440  -3.211  1.00 80.71           H
ATOM   4714  CG  HIS A 309       4.436  -3.864  -5.226  1.00 80.71           C
ATOM   4715  ND1 HIS A 309       3.732  -2.691  -5.438  1.00 80.71           N
ATOM   4716  HD1 HIS A 309       3.738  -1.889  -4.841  1.00 80.71           H
ATOM   4717  CD2 HIS A 309       4.144  -4.684  -6.276  1.00 80.71           C
ATOM   4718  HD2 HIS A 309       4.531  -5.691  -6.425  1.00 80.71           H
ATOM   4719  CE1 HIS A 309       3.051  -2.811  -6.568  1.00 80.71           C
ATOM   4720  HE1 HIS A 309       2.400  -2.055  -7.007  1.00 80.71           H
ATOM   4721  NE2 HIS A 309       3.307  -4.047  -7.086  1.00 80.71           N
ATOM   4722  HN  HIS A 309       7.030  -4.032  -2.229  1.00 80.71           H
ATOM   4723  N   SER A 310       7.128  -1.409  -4.116  1.00 85.78           N
ATOM   4724  CA  SER A 310       7.178  -0.043  -4.610  1.00 85.78           C
ATOM   4725  C   SER A 310       8.504   0.204  -5.332  1.00 85.78           C
ATOM   4726  O   SER A 310       8.607   1.112  -6.155  1.00 85.78           O
ATOM   4727  HA  SER A 310       6.342   0.044  -5.304  1.00 85.78           H
ATOM   4728  CB  SER A 310       7.000   0.962  -3.470  1.00 85.78           C
ATOM   4729 1HB  SER A 310       7.766   0.790  -2.713  1.00 85.78           H
ATOM   4730 2HB  SER A 310       7.149   1.972  -3.850  1.00 85.78           H
ATOM   4731  OG  SER A 310       5.711   0.866  -2.870  1.00 85.78           O
ATOM   4732  HG  SER A 310       5.020   1.254  -3.480  1.00 85.78           H
ATOM   4733  HN  SER A 310       7.167  -1.500  -3.121  1.00 85.78           H
ATOM   4734  N   CYS A 311       9.486  -0.622  -4.999  1.00 88.51           N
ATOM   4735  CA  CYS A 311      10.801  -0.503  -5.604  1.00 88.51           C
ATOM   4736  C   CYS A 311      10.876  -1.473  -6.785  1.00 88.51           C
ATOM   4737  O   CYS A 311      11.754  -1.351  -7.638  1.00 88.51           O
ATOM   4738  HA  CYS A 311      10.898   0.528  -5.943  1.00 88.51           H
ATOM   4739  CB  CYS A 311      11.916  -0.756  -4.587  1.00 88.51           C
ATOM   4740 1HB  CYS A 311      12.864  -0.383  -4.974  1.00 88.51           H
ATOM   4741 2HB  CYS A 311      11.711  -0.209  -3.667  1.00 88.51           H
ATOM   4742  SG  CYS A 311      12.047  -2.546  -4.233  1.00 88.51           S
ATOM   4743  HG  CYS A 311      13.083  -2.449  -3.405  1.00 88.51           H
ATOM   4744  HN  CYS A 311       9.393  -1.360  -4.331  1.00 88.51           H
ATOM   4745  N   LEU A 312       9.944  -2.414  -6.797  1.00 85.92           N
ATOM   4746  CA  LEU A 312       9.991  -3.502  -7.759  1.00 85.92           C
ATOM   4747  C   LEU A 312       9.386  -3.033  -9.083  1.00 85.92           C
ATOM   4748  O   LEU A 312       9.842  -3.431 -10.154  1.00 85.92           O
ATOM   4749  HA  LEU A 312      11.041  -3.745  -7.926  1.00 85.92           H
ATOM   4750  CB  LEU A 312       9.323  -4.753  -7.186  1.00 85.92           C
ATOM   4751 1HB  LEU A 312       8.387  -4.457  -6.712  1.00 85.92           H
ATOM   4752 2HB  LEU A 312       9.065  -5.415  -8.013  1.00 85.92           H
ATOM   4753  CG  LEU A 312      10.147  -5.549  -6.171  1.00 85.92           C
ATOM   4754  HG  LEU A 312      10.408  -4.885  -5.347  1.00 85.92           H
ATOM   4755  CD1 LEU A 312       9.328  -6.700  -5.582  1.00 85.92           C
ATOM   4756 1HD1 LEU A 312       8.447  -6.299  -5.080  1.00 85.92           H
ATOM   4757 2HD1 LEU A 312       9.016  -7.371  -6.382  1.00 85.92           H
ATOM   4758 3HD1 LEU A 312       9.937  -7.249  -4.864  1.00 85.92           H
ATOM   4759  CD2 LEU A 312      11.457  -6.037  -6.791  1.00 85.92           C
ATOM   4760 1HD2 LEU A 312      11.239  -6.679  -7.644  1.00 85.92           H
ATOM   4761 2HD2 LEU A 312      12.044  -5.180  -7.122  1.00 85.92           H
ATOM   4762 3HD2 LEU A 312      12.023  -6.599  -6.049  1.00 85.92           H
ATOM   4763  HN  LEU A 312       9.168  -2.441  -6.167  1.00 85.92           H
ATOM   4764  N   ASN A 313       8.367  -2.194  -8.967  1.00 81.21           N
ATOM   4765  CA  ASN A 313       7.586  -1.800 -10.128  1.00 81.21           C
ATOM   4766  C   ASN A 313       8.527  -1.290 -11.221  1.00 81.21           C
ATOM   4767  O   ASN A 313       8.508  -1.790 -12.344  1.00 81.21           O
ATOM   4768  HA  ASN A 313       7.046  -2.698 -10.428  1.00 81.21           H
ATOM   4769  CB  ASN A 313       6.612  -0.673  -9.779  1.00 81.21           C
ATOM   4770 1HB  ASN A 313       7.098   0.040  -9.113  1.00 81.21           H
ATOM   4771 2HB  ASN A 313       6.340  -0.129 -10.684  1.00 81.21           H
ATOM   4772  CG  ASN A 313       5.351  -1.225  -9.111  1.00 81.21           C
ATOM   4773  OD1 ASN A 313       4.943  -2.353  -9.333  1.00 81.21           O
ATOM   4774  ND2 ASN A 313       4.758  -0.369  -8.283  1.00 81.21           N
ATOM   4775 1HD2 ASN A 313       5.145   0.543  -8.145  1.00 81.21           H
ATOM   4776 2HD2 ASN A 313       3.926  -0.638  -7.798  1.00 81.21           H
ATOM   4777  HN  ASN A 313       8.073  -1.787  -8.102  1.00 81.21           H
ATOM   4778  N   PRO A 314       9.365  -0.290 -10.914  1.00 82.16           N
ATOM   4779  CA  PRO A 314      10.247   0.294 -11.927  1.00 82.16           C
ATOM   4780  C   PRO A 314      11.079  -0.758 -12.642  1.00 82.16           C
ATOM   4781  O   PRO A 314      11.261  -0.690 -13.857  1.00 82.16           O
ATOM   4782  HA  PRO A 314       9.655   0.769 -12.710  1.00 82.16           H
ATOM   4783  CB  PRO A 314      11.121   1.265 -11.131  1.00 82.16           C
ATOM   4784 1HB  PRO A 314      12.042   0.791 -10.793  1.00 82.16           H
ATOM   4785 2HB  PRO A 314      11.410   2.129 -11.731  1.00 82.16           H
ATOM   4786  CG  PRO A 314      10.229   1.665  -9.961  1.00 82.16           C
ATOM   4787 1HG  PRO A 314      10.809   2.064  -9.129  1.00 82.16           H
ATOM   4788 2HG  PRO A 314       9.519   2.443 -10.241  1.00 82.16           H
ATOM   4789  CD  PRO A 314       9.537   0.361  -9.602  1.00 82.16           C
ATOM   4790 1HD  PRO A 314      10.142  -0.248  -8.930  1.00 82.16           H
ATOM   4791 2HD  PRO A 314       8.585   0.533  -9.100  1.00 82.16           H
ATOM   4792  N   VAL A 315      11.567  -1.711 -11.862  1.00 83.00           N
ATOM   4793  CA  VAL A 315      12.441  -2.742 -12.397  1.00 83.00           C
ATOM   4794  C   VAL A 315      11.664  -3.589 -13.406  1.00 83.00           C
ATOM   4795  O   VAL A 315      12.193  -3.949 -14.457  1.00 83.00           O
ATOM   4796  HA  VAL A 315      13.260  -2.243 -12.914  1.00 83.00           H
ATOM   4797  CB  VAL A 315      13.035  -3.568 -11.254  1.00 83.00           C
ATOM   4798  HB  VAL A 315      12.212  -4.033 -10.713  1.00 83.00           H
ATOM   4799  CG1 VAL A 315      13.933  -4.683 -11.794  1.00 83.00           C
ATOM   4800 1HG1 VAL A 315      13.347  -5.343 -12.434  1.00 83.00           H
ATOM   4801 2HG1 VAL A 315      14.748  -4.247 -12.371  1.00 83.00           H
ATOM   4802 3HG1 VAL A 315      14.342  -5.255 -10.961  1.00 83.00           H
ATOM   4803  CG2 VAL A 315      13.799  -2.676 -10.273  1.00 83.00           C
ATOM   4804 1HG2 VAL A 315      14.610  -2.170 -10.797  1.00 83.00           H
ATOM   4805 2HG2 VAL A 315      13.120  -1.935  -9.851  1.00 83.00           H
ATOM   4806 3HG2 VAL A 315      14.211  -3.289  -9.471  1.00 83.00           H
ATOM   4807  HN  VAL A 315      11.375  -1.786 -10.884  1.00 83.00           H
ATOM   4808  N   LEU A 316      10.422  -3.884 -13.052  1.00 81.64           N
ATOM   4809  CA  LEU A 316       9.582  -4.719 -13.893  1.00 81.64           C
ATOM   4810  C   LEU A 316       9.445  -4.072 -15.273  1.00 81.64           C
ATOM   4811  O   LEU A 316       9.495  -4.759 -16.292  1.00 81.64           O
ATOM   4812  HA  LEU A 316      10.087  -5.678 -14.010  1.00 81.64           H
ATOM   4813  CB  LEU A 316       8.242  -4.994 -13.208  1.00 81.64           C
ATOM   4814 1HB  LEU A 316       7.779  -4.038 -12.961  1.00 81.64           H
ATOM   4815 2HB  LEU A 316       7.585  -5.490 -13.923  1.00 81.64           H
ATOM   4816  CG  LEU A 316       8.300  -5.843 -11.936  1.00 81.64           C
ATOM   4817  HG  LEU A 316       8.967  -5.352 -11.228  1.00 81.64           H
ATOM   4818  CD1 LEU A 316       6.924  -5.935 -11.274  1.00 81.64           C
ATOM   4819 1HD1 LEU A 316       6.580  -4.935 -11.011  1.00 81.64           H
ATOM   4820 2HD1 LEU A 316       6.217  -6.391 -11.967  1.00 81.64           H
ATOM   4821 3HD1 LEU A 316       6.994  -6.544 -10.373  1.00 81.64           H
ATOM   4822  CD2 LEU A 316       8.890  -7.225 -12.227  1.00 81.64           C
ATOM   4823 1HD2 LEU A 316       8.269  -7.738 -12.962  1.00 81.64           H
ATOM   4824 2HD2 LEU A 316       9.900  -7.113 -12.620  1.00 81.64           H
ATOM   4825 3HD2 LEU A 316       8.920  -7.808 -11.306  1.00 81.64           H
ATOM   4826  HN  LEU A 316       9.990  -3.563 -12.209  1.00 81.64           H
ATOM   4827  N   TYR A 317       9.276  -2.758 -15.261  1.00 73.18           N
ATOM   4828  CA  TYR A 317       9.098  -2.015 -16.497  1.00 73.18           C
ATOM   4829  C   TYR A 317      10.341  -2.119 -17.382  1.00 73.18           C
ATOM   4830  O   TYR A 317      10.232  -2.198 -18.605  1.00 73.18           O
ATOM   4831  HA  TYR A 317       8.247  -2.442 -17.027  1.00 73.18           H
ATOM   4832  CB  TYR A 317       8.900  -0.554 -16.086  1.00 73.18           C
ATOM   4833 1HB  TYR A 317       9.786  -0.215 -15.548  1.00 73.18           H
ATOM   4834 2HB  TYR A 317       8.819   0.057 -16.984  1.00 73.18           H
ATOM   4835  CG  TYR A 317       7.668  -0.316 -15.211  1.00 73.18           C
ATOM   4836  CD1 TYR A 317       6.593  -1.178 -15.283  1.00 73.18           C
ATOM   4837  HD1 TYR A 317       6.621  -2.028 -15.964  1.00 73.18           H
ATOM   4838  CD2 TYR A 317       7.632   0.762 -14.349  1.00 73.18           C
ATOM   4839  HD2 TYR A 317       8.481   1.443 -14.292  1.00 73.18           H
ATOM   4840  CE1 TYR A 317       5.433  -0.953 -14.460  1.00 73.18           C
ATOM   4841  HE1 TYR A 317       4.577  -1.626 -14.507  1.00 73.18           H
ATOM   4842  CE2 TYR A 317       6.472   0.987 -13.526  1.00 73.18           C
ATOM   4843  HE2 TYR A 317       6.430   1.834 -12.841  1.00 73.18           H
ATOM   4844  CZ  TYR A 317       5.430   0.118 -13.622  1.00 73.18           C
ATOM   4845  OH  TYR A 317       4.335   0.330 -12.844  1.00 73.18           O
ATOM   4846  HH  TYR A 317       4.443   1.179 -12.326  1.00 73.18           H
ATOM   4847  HN  TYR A 317       9.258  -2.204 -14.428  1.00 73.18           H
ATOM   4848  N   VAL A 318      11.495  -2.116 -16.731  1.00 74.04           N
ATOM   4849  CA  VAL A 318      12.759  -2.150 -17.446  1.00 74.04           C
ATOM   4850  C   VAL A 318      12.886  -3.483 -18.186  1.00 74.04           C
ATOM   4851  O   VAL A 318      13.228  -3.512 -19.367  1.00 74.04           O
ATOM   4852  HA  VAL A 318      12.744  -1.342 -18.179  1.00 74.04           H
ATOM   4853  CB  VAL A 318      13.916  -1.890 -16.479  1.00 74.04           C
ATOM   4854  HB  VAL A 318      13.830  -2.601 -15.656  1.00 74.04           H
ATOM   4855  CG1 VAL A 318      15.265  -2.122 -17.162  1.00 74.04           C
ATOM   4856 1HG1 VAL A 318      15.324  -3.154 -17.509  1.00 74.04           H
ATOM   4857 2HG1 VAL A 318      15.362  -1.447 -18.012  1.00 74.04           H
ATOM   4858 3HG1 VAL A 318      16.069  -1.931 -16.452  1.00 74.04           H
ATOM   4859  CG2 VAL A 318      13.833  -0.480 -15.892  1.00 74.04           C
ATOM   4860 1HG2 VAL A 318      13.881   0.252 -16.697  1.00 74.04           H
ATOM   4861 2HG2 VAL A 318      12.893  -0.365 -15.352  1.00 74.04           H
ATOM   4862 3HG2 VAL A 318      14.667  -0.322 -15.207  1.00 74.04           H
ATOM   4863  HN  VAL A 318      11.574  -2.091 -15.734  1.00 74.04           H
ATOM   4864  N   PHE A 319      12.604  -4.555 -17.460  1.00 73.18           N
ATOM   4865  CA  PHE A 319      12.863  -5.892 -17.967  1.00 73.18           C
ATOM   4866  C   PHE A 319      11.742  -6.350 -18.903  1.00 73.18           C
ATOM   4867  O   PHE A 319      11.996  -7.030 -19.896  1.00 73.18           O
ATOM   4868  HA  PHE A 319      13.801  -5.851 -18.520  1.00 73.18           H
ATOM   4869  CB  PHE A 319      12.916  -6.827 -16.758  1.00 73.18           C
ATOM   4870 1HB  PHE A 319      12.120  -6.553 -16.064  1.00 73.18           H
ATOM   4871 2HB  PHE A 319      12.713  -7.845 -17.089  1.00 73.18           H
ATOM   4872  CG  PHE A 319      14.252  -6.805 -16.013  1.00 73.18           C
ATOM   4873  CD1 PHE A 319      15.352  -7.376 -16.573  1.00 73.18           C
ATOM   4874  HD1 PHE A 319      15.282  -7.849 -17.552  1.00 73.18           H
ATOM   4875  CD2 PHE A 319      14.340  -6.215 -14.790  1.00 73.18           C
ATOM   4876  HD2 PHE A 319      13.458  -5.758 -14.342  1.00 73.18           H
ATOM   4877  CE1 PHE A 319      16.592  -7.356 -15.881  1.00 73.18           C
ATOM   4878  HE1 PHE A 319      17.474  -7.814 -16.330  1.00 73.18           H
ATOM   4879  CE2 PHE A 319      15.580  -6.195 -14.099  1.00 73.18           C
ATOM   4880  HE2 PHE A 319      15.650  -5.722 -13.119  1.00 73.18           H
ATOM   4881  CZ  PHE A 319      16.680  -6.766 -14.659  1.00 73.18           C
ATOM   4882  HZ  PHE A 319      17.632  -6.751 -14.128  1.00 73.18           H
ATOM   4883  HN  PHE A 319      12.206  -4.521 -16.543  1.00 73.18           H
ATOM   4884  N   VAL A 320      10.525  -5.959 -18.552  1.00 75.94           N
ATOM   4885  CA  VAL A 320       9.347  -6.510 -19.199  1.00 75.94           C
ATOM   4886  C   VAL A 320       8.860  -5.538 -20.275  1.00 75.94           C
ATOM   4887  O   VAL A 320       8.249  -5.951 -21.260  1.00 75.94           O
ATOM   4888  HA  VAL A 320       9.641  -7.444 -19.678  1.00 75.94           H
ATOM   4889  CB  VAL A 320       8.277  -6.830 -18.154  1.00 75.94           C
ATOM   4890  HB  VAL A 320       7.905  -5.886 -17.756  1.00 75.94           H
ATOM   4891  CG1 VAL A 320       7.097  -7.571 -18.786  1.00 75.94           C
ATOM   4892 1HG1 VAL A 320       6.651  -6.949 -19.563  1.00 75.94           H
ATOM   4893 2HG1 VAL A 320       7.447  -8.505 -19.224  1.00 75.94           H
ATOM   4894 3HG1 VAL A 320       6.351  -7.786 -18.020  1.00 75.94           H
ATOM   4895  CG2 VAL A 320       8.868  -7.630 -16.991  1.00 75.94           C
ATOM   4896 1HG2 VAL A 320       9.280  -8.567 -17.367  1.00 75.94           H
ATOM   4897 2HG2 VAL A 320       9.659  -7.050 -16.516  1.00 75.94           H
ATOM   4898 3HG2 VAL A 320       8.086  -7.844 -16.263  1.00 75.94           H
ATOM   4899  HN  VAL A 320      10.339  -5.281 -17.842  1.00 75.94           H
ATOM   4900  N   GLY A 321       9.148  -4.264 -20.051  1.00 77.38           N
ATOM   4901  CA  GLY A 321       8.594  -3.213 -20.887  1.00 77.38           C
ATOM   4902  C   GLY A 321       9.518  -2.907 -22.068  1.00 77.38           C
ATOM   4903  O   GLY A 321      10.469  -2.139 -21.934  1.00 77.38           O
ATOM   4904 1HA  GLY A 321       7.614  -3.516 -21.257  1.00 77.38           H
ATOM   4905 2HA  GLY A 321       8.446  -2.311 -20.294  1.00 77.38           H
ATOM   4906  HN  GLY A 321       9.747  -3.948 -19.316  1.00 77.38           H
ATOM   4907  N   GLU A 322       9.206  -3.524 -23.198  1.00 67.80           N
ATOM   4908  CA  GLU A 322       9.883  -3.198 -24.441  1.00 67.80           C
ATOM   4909  C   GLU A 322       9.721  -1.710 -24.759  1.00 67.80           C
ATOM   4910  O   GLU A 322      10.694  -1.032 -25.085  1.00 67.80           O
ATOM   4911  HA  GLU A 322      10.935  -3.426 -24.266  1.00 67.80           H
ATOM   4912  CB  GLU A 322       9.367  -4.064 -25.591  1.00 67.80           C
ATOM   4913 1HB  GLU A 322       8.277  -4.055 -25.597  1.00 67.80           H
ATOM   4914 2HB  GLU A 322       9.805  -3.727 -26.531  1.00 67.80           H
ATOM   4915  CG  GLU A 322       9.795  -5.522 -25.415  1.00 67.80           C
ATOM   4916 1HG  GLU A 322      10.879  -5.578 -25.317  1.00 67.80           H
ATOM   4917 2HG  GLU A 322       9.370  -5.921 -24.493  1.00 67.80           H
ATOM   4918  CD  GLU A 322       9.340  -6.375 -26.601  1.00 67.80           C
ATOM   4919  OE1 GLU A 322       9.675  -7.579 -26.596  1.00 67.80           O
ATOM   4920  OE2 GLU A 322       8.669  -5.803 -27.487  1.00 67.80           O
ATOM   4921  HN  GLU A 322       8.505  -4.234 -23.272  1.00 67.80           H
ATOM   4922  N   ARG A 323       8.485  -1.247 -24.654  1.00 64.62           N
ATOM   4923  CA  ARG A 323       8.175   0.138 -24.968  1.00 64.62           C
ATOM   4924  C   ARG A 323       8.952   1.078 -24.044  1.00 64.62           C
ATOM   4925  O   ARG A 323       9.507   2.079 -24.496  1.00 64.62           O
ATOM   4926  HA  ARG A 323       8.484   0.264 -26.006  1.00 64.62           H
ATOM   4927  CB  ARG A 323       6.677   0.414 -24.823  1.00 64.62           C
ATOM   4928 1HB  ARG A 323       6.115  -0.261 -25.468  1.00 64.62           H
ATOM   4929 2HB  ARG A 323       6.364   0.211 -23.799  1.00 64.62           H
ATOM   4930  CG  ARG A 323       6.349   1.864 -25.184  1.00 64.62           C
ATOM   4931 1HG  ARG A 323       6.882   2.539 -24.514  1.00 64.62           H
ATOM   4932 2HG  ARG A 323       6.698   2.079 -26.195  1.00 64.62           H
ATOM   4933  CD  ARG A 323       4.845   2.126 -25.091  1.00 64.62           C
ATOM   4934 1HD  ARG A 323       4.319   1.545 -25.849  1.00 64.62           H
ATOM   4935 2HD  ARG A 323       4.470   1.799 -24.122  1.00 64.62           H
ATOM   4936  NE  ARG A 323       4.569   3.568 -25.279  1.00 64.62           N
ATOM   4937  HE  ARG A 323       5.256   4.118 -25.753  1.00 64.62           H
ATOM   4938  CZ  ARG A 323       3.456   4.181 -24.854  1.00 64.62           C
ATOM   4939  NH1 ARG A 323       2.502   3.493 -24.214  1.00 64.62           N
ATOM   4940 1HH1 ARG A 323       2.618   2.513 -24.049  1.00 64.62           H
ATOM   4941 2HH1 ARG A 323       1.675   3.958 -23.900  1.00 64.62           H
ATOM   4942  NH2 ARG A 323       3.312   5.494 -25.080  1.00 64.62           N
ATOM   4943 1HH2 ARG A 323       2.488   5.968 -24.769  1.00 64.62           H
ATOM   4944 2HH2 ARG A 323       4.029   6.001 -25.558  1.00 64.62           H
ATOM   4945  HN  ARG A 323       7.704  -1.798 -24.361  1.00 64.62           H
ATOM   4946  N   PHE A 324       8.967   0.723 -22.768  1.00 77.21           N
ATOM   4947  CA  PHE A 324       9.612   1.556 -21.767  1.00 77.21           C
ATOM   4948  C   PHE A 324      11.127   1.590 -21.976  1.00 77.21           C
ATOM   4949  O   PHE A 324      11.743   2.652 -21.904  1.00 77.21           O
ATOM   4950  HA  PHE A 324       9.209   2.563 -21.876  1.00 77.21           H
ATOM   4951  CB  PHE A 324       9.310   0.931 -20.403  1.00 77.21           C
ATOM   4952 1HB  PHE A 324       8.233   0.795 -20.307  1.00 77.21           H
ATOM   4953 2HB  PHE A 324       9.762  -0.061 -20.362  1.00 77.21           H
ATOM   4954  CG  PHE A 324       9.814   1.754 -19.216  1.00 77.21           C
ATOM   4955  CD1 PHE A 324      11.011   1.458 -18.642  1.00 77.21           C
ATOM   4956  HD1 PHE A 324      11.611   0.634 -19.028  1.00 77.21           H
ATOM   4957  CD2 PHE A 324       9.065   2.783 -18.735  1.00 77.21           C
ATOM   4958  HD2 PHE A 324       8.105   3.020 -19.195  1.00 77.21           H
ATOM   4959  CE1 PHE A 324      11.478   2.223 -17.540  1.00 77.21           C
ATOM   4960  HE1 PHE A 324      12.437   1.985 -17.080  1.00 77.21           H
ATOM   4961  CE2 PHE A 324       9.532   3.547 -17.634  1.00 77.21           C
ATOM   4962  HE2 PHE A 324       8.931   4.371 -17.248  1.00 77.21           H
ATOM   4963  CZ  PHE A 324      10.729   3.251 -17.059  1.00 77.21           C
ATOM   4964  HZ  PHE A 324      11.087   3.838 -16.214  1.00 77.21           H
ATOM   4965  HN  PHE A 324       8.549  -0.114 -22.415  1.00 77.21           H
ATOM   4966  N   ARG A 325      11.684   0.414 -22.229  1.00 74.80           N
ATOM   4967  CA  ARG A 325      13.111   0.300 -22.476  1.00 74.80           C
ATOM   4968  C   ARG A 325      13.527   1.221 -23.624  1.00 74.80           C
ATOM   4969  O   ARG A 325      14.527   1.930 -23.525  1.00 74.80           O
ATOM   4970  HA  ARG A 325      13.581   0.603 -21.540  1.00 74.80           H
ATOM   4971  CB  ARG A 325      13.497  -1.140 -22.820  1.00 74.80           C
ATOM   4972 1HB  ARG A 325      12.711  -1.597 -23.422  1.00 74.80           H
ATOM   4973 2HB  ARG A 325      14.403  -1.142 -23.426  1.00 74.80           H
ATOM   4974  CG  ARG A 325      13.721  -1.966 -21.552  1.00 74.80           C
ATOM   4975 1HG  ARG A 325      14.433  -1.456 -20.903  1.00 74.80           H
ATOM   4976 2HG  ARG A 325      12.787  -2.049 -20.998  1.00 74.80           H
ATOM   4977  CD  ARG A 325      14.244  -3.363 -21.893  1.00 74.80           C
ATOM   4978 1HD  ARG A 325      14.914  -3.310 -22.752  1.00 74.80           H
ATOM   4979 2HD  ARG A 325      14.826  -3.756 -21.060  1.00 74.80           H
ATOM   4980  NE  ARG A 325      13.112  -4.268 -22.191  1.00 74.80           N
ATOM   4981  HE  ARG A 325      12.198  -3.988 -21.898  1.00 74.80           H
ATOM   4982  CZ  ARG A 325      13.235  -5.440 -22.830  1.00 74.80           C
ATOM   4983  NH1 ARG A 325      14.436  -5.865 -23.246  1.00 74.80           N
ATOM   4984 1HH1 ARG A 325      15.249  -5.307 -23.081  1.00 74.80           H
ATOM   4985 2HH1 ARG A 325      14.519  -6.741 -23.722  1.00 74.80           H
ATOM   4986  NH2 ARG A 325      12.139  -6.180 -23.046  1.00 74.80           N
ATOM   4987 1HH2 ARG A 325      12.214  -7.057 -23.521  1.00 74.80           H
ATOM   4988 2HH2 ARG A 325      11.247  -5.856 -22.733  1.00 74.80           H
ATOM   4989  HN  ARG A 325      11.178  -0.447 -22.268  1.00 74.80           H
ATOM   4990  N   ARG A 326      12.738   1.181 -24.688  1.00 67.92           N
ATOM   4991  CA  ARG A 326      13.042   1.962 -25.875  1.00 67.92           C
ATOM   4992  C   ARG A 326      12.999   3.457 -25.553  1.00 67.92           C
ATOM   4993  O   ARG A 326      13.874   4.212 -25.973  1.00 67.92           O
ATOM   4994  HA  ARG A 326      14.047   1.652 -26.163  1.00 67.92           H
ATOM   4995  CB  ARG A 326      12.051   1.660 -27.001  1.00 67.92           C
ATOM   4996 1HB  ARG A 326      12.002   0.584 -27.169  1.00 67.92           H
ATOM   4997 2HB  ARG A 326      11.053   1.983 -26.708  1.00 67.92           H
ATOM   4998  CG  ARG A 326      12.462   2.365 -28.296  1.00 67.92           C
ATOM   4999 1HG  ARG A 326      12.580   3.433 -28.111  1.00 67.92           H
ATOM   5000 2HG  ARG A 326      13.430   1.990 -28.627  1.00 67.92           H
ATOM   5001  CD  ARG A 326      11.420   2.145 -29.394  1.00 67.92           C
ATOM   5002 1HD  ARG A 326      11.773   2.572 -30.333  1.00 67.92           H
ATOM   5003 2HD  ARG A 326      11.277   1.077 -29.563  1.00 67.92           H
ATOM   5004  NE  ARG A 326      10.136   2.770 -29.007  1.00 67.92           N
ATOM   5005  HE  ARG A 326      10.123   3.349 -28.191  1.00 67.92           H
ATOM   5006  CZ  ARG A 326       8.988   2.609 -29.680  1.00 67.92           C
ATOM   5007  NH1 ARG A 326       8.946   1.845 -30.779  1.00 67.92           N
ATOM   5008 1HH1 ARG A 326       9.775   1.389 -31.103  1.00 67.92           H
ATOM   5009 2HH1 ARG A 326       8.086   1.730 -31.276  1.00 67.92           H
ATOM   5010  NH2 ARG A 326       7.883   3.225 -29.237  1.00 67.92           N
ATOM   5011 1HH2 ARG A 326       7.019   3.115 -29.728  1.00 67.92           H
ATOM   5012 2HH2 ARG A 326       7.923   3.794 -28.416  1.00 67.92           H
ATOM   5013  HN  ARG A 326      11.906   0.629 -24.747  1.00 67.92           H
ATOM   5014  N   ASP A 327      11.971   3.839 -24.809  1.00 78.10           N
ATOM   5015  CA  ASP A 327      11.736   5.244 -24.524  1.00 78.10           C
ATOM   5016  C   ASP A 327      12.752   5.727 -23.487  1.00 78.10           C
ATOM   5017  O   ASP A 327      13.139   6.894 -23.488  1.00 78.10           O
ATOM   5018  HA  ASP A 327      11.844   5.753 -25.482  1.00 78.10           H
ATOM   5019  CB  ASP A 327      10.335   5.463 -23.950  1.00 78.10           C
ATOM   5020 1HB  ASP A 327      10.170   4.782 -23.114  1.00 78.10           H
ATOM   5021 2HB  ASP A 327      10.253   6.476 -23.556  1.00 78.10           H
ATOM   5022  CG  ASP A 327       9.263   5.237 -25.018  1.00 78.10           C
ATOM   5023  OD1 ASP A 327       9.655   5.114 -26.198  1.00 78.10           O
ATOM   5024  OD2 ASP A 327       8.075   5.193 -24.630  1.00 78.10           O
ATOM   5025  HN  ASP A 327      11.307   3.209 -24.406  1.00 78.10           H
ATOM   5026  N   LEU A 328      13.156   4.803 -22.627  1.00 79.48           N
ATOM   5027  CA  LEU A 328      14.187   5.094 -21.646  1.00 79.48           C
ATOM   5028  C   LEU A 328      15.477   5.485 -22.370  1.00 79.48           C
ATOM   5029  O   LEU A 328      16.072   6.520 -22.070  1.00 79.48           O
ATOM   5030  HA  LEU A 328      13.849   5.948 -21.059  1.00 79.48           H
ATOM   5031  CB  LEU A 328      14.356   3.919 -20.681  1.00 79.48           C
ATOM   5032 1HB  LEU A 328      13.427   3.795 -20.125  1.00 79.48           H
ATOM   5033 2HB  LEU A 328      14.500   3.011 -21.267  1.00 79.48           H
ATOM   5034  CG  LEU A 328      15.506   4.033 -19.679  1.00 79.48           C
ATOM   5035  HG  LEU A 328      16.433   4.171 -20.237  1.00 79.48           H
ATOM   5036  CD1 LEU A 328      15.332   5.260 -18.782  1.00 79.48           C
ATOM   5037 1HD1 LEU A 328      15.313   6.160 -19.396  1.00 79.48           H
ATOM   5038 2HD1 LEU A 328      14.395   5.177 -18.230  1.00 79.48           H
ATOM   5039 3HD1 LEU A 328      16.163   5.317 -18.079  1.00 79.48           H
ATOM   5040  CD2 LEU A 328      15.656   2.745 -18.867  1.00 79.48           C
ATOM   5041 1HD2 LEU A 328      14.734   2.552 -18.319  1.00 79.48           H
ATOM   5042 2HD2 LEU A 328      15.860   1.913 -19.540  1.00 79.48           H
ATOM   5043 3HD2 LEU A 328      16.481   2.854 -18.162  1.00 79.48           H
ATOM   5044  HN  LEU A 328      12.791   3.873 -22.593  1.00 79.48           H
ATOM   5045  N   VAL A 329      15.872   4.637 -23.308  1.00 80.37           N
ATOM   5046  CA  VAL A 329      17.118   4.843 -24.026  1.00 80.37           C
ATOM   5047  C   VAL A 329      17.046   6.164 -24.796  1.00 80.37           C
ATOM   5048  O   VAL A 329      18.042   6.877 -24.906  1.00 80.37           O
ATOM   5049  HA  VAL A 329      17.917   4.911 -23.288  1.00 80.37           H
ATOM   5050  CB  VAL A 329      17.408   3.641 -24.928  1.00 80.37           C
ATOM   5051  HB  VAL A 329      16.546   3.496 -25.579  1.00 80.37           H
ATOM   5052  CG1 VAL A 329      18.628   3.901 -25.813  1.00 80.37           C
ATOM   5053 1HG1 VAL A 329      18.442   4.772 -26.442  1.00 80.37           H
ATOM   5054 2HG1 VAL A 329      19.500   4.085 -25.186  1.00 80.37           H
ATOM   5055 3HG1 VAL A 329      18.811   3.031 -26.444  1.00 80.37           H
ATOM   5056  CG2 VAL A 329      17.592   2.367 -24.100  1.00 80.37           C
ATOM   5057 1HG2 VAL A 329      18.428   2.498 -23.413  1.00 80.37           H
ATOM   5058 2HG2 VAL A 329      16.683   2.168 -23.533  1.00 80.37           H
ATOM   5059 3HG2 VAL A 329      17.796   1.528 -24.765  1.00 80.37           H
ATOM   5060  HN  VAL A 329      15.358   3.824 -23.579  1.00 80.37           H
ATOM   5061  N   LYS A 330      15.858   6.449 -25.309  1.00 74.22           N
ATOM   5062  CA  LYS A 330      15.622   7.707 -25.997  1.00 74.22           C
ATOM   5063  C   LYS A 330      15.919   8.867 -25.045  1.00 74.22           C
[truncated: 117,478 more chars]
