# Supplementary material for: Noncanonical roles of chemokine regions in CCR9 activation revealed by structural modeling and mutational mapping
Source: Nat Commun. 2025 Aug 18;16:7695. doi: 10.1038/s41467-025-62321-9 (PMC12361432; doi:10.1038/s41467-025-62321-9)
Supplement: Supplementary file 7 — Supplementary Data 5 [file 41467_2025_62321_MOESM7_ESM.zip › CCR9_CCL25x1P6_16_rnk1.pdb]

ATOM      1  N   GLU A  20      -7.115  -5.662  58.405  1.00 49.51           N
ATOM      2  CA  GLU A  20      -7.173  -6.553  57.259  1.00 49.51           C
ATOM      3  C   GLU A  20      -7.693  -7.928  57.682  1.00 49.51           C
ATOM      4  O   GLU A  20      -6.944  -8.739  58.224  1.00 49.51           O
ATOM      5  HA  GLU A  20      -7.875  -6.089  56.566  1.00 49.51           H
ATOM      6  CB  GLU A  20      -5.805  -6.668  56.585  1.00 49.51           C
ATOM      7 1HB  GLU A  20      -5.019  -6.633  57.339  1.00 49.51           H
ATOM      8 2HB  GLU A  20      -5.772  -7.568  55.971  1.00 49.51           H
ATOM      9  CG  GLU A  20      -5.559  -5.492  55.638  1.00 49.51           C
ATOM     10 1HG  GLU A  20      -6.481  -5.247  55.109  1.00 49.51           H
ATOM     11 2HG  GLU A  20      -5.278  -4.610  56.213  1.00 49.51           H
ATOM     12  CD  GLU A  20      -4.458  -5.821  54.628  1.00 49.51           C
ATOM     13  OE1 GLU A  20      -4.413  -5.125  53.590  1.00 49.51           O
ATOM     14  OE2 GLU A  20      -3.686  -6.761  54.916  1.00 49.51           O
ATOM     15  HN  GLU A  20      -7.433  -6.059  59.266  1.00 49.51           H
ATOM     16  N   SER A  21      -8.973  -8.148  57.417  1.00 57.57           N
ATOM     17  CA  SER A  21      -9.582  -9.439  57.689  1.00 57.57           C
ATOM     18  C   SER A  21      -8.786 -10.549  56.999  1.00 57.57           C
ATOM     19  O   SER A  21      -8.310 -10.372  55.879  1.00 57.57           O
ATOM     20  HA  SER A  21      -9.541  -9.556  58.772  1.00 57.57           H
ATOM     21  CB  SER A  21     -11.041  -9.468  57.229  1.00 57.57           C
ATOM     22 1HB  SER A  21     -11.478 -10.437  57.471  1.00 57.57           H
ATOM     23 2HB  SER A  21     -11.609  -8.717  57.778  1.00 57.57           H
ATOM     24  OG  SER A  21     -11.164  -9.227  55.830  1.00 57.57           O
ATOM     25  HG  SER A  21     -11.484 -10.054  55.368  1.00 57.57           H
ATOM     26  HN  SER A  21      -9.589  -7.465  57.026  1.00 57.57           H
ATOM     27  N   THR A  22      -8.666 -11.669  57.697  1.00 58.80           N
ATOM     28  CA  THR A  22      -7.940 -12.809  57.164  1.00 58.80           C
ATOM     29  C   THR A  22      -8.454 -13.163  55.767  1.00 58.80           C
ATOM     30  O   THR A  22      -7.690 -13.619  54.918  1.00 58.80           O
ATOM     31  HA  THR A  22      -6.892 -12.529  57.057  1.00 58.80           H
ATOM     32  CB  THR A  22      -8.062 -13.958  58.166  1.00 58.80           C
ATOM     33  HB  THR A  22      -8.050 -14.922  57.656  1.00 58.80           H
ATOM     34  OG1 THR A  22      -9.252 -13.661  58.892  1.00 58.80           O
ATOM     35  HG1 THR A  22     -10.054 -13.917  58.353  1.00 58.80           H
ATOM     36  CG2 THR A  22      -6.960 -13.929  59.227  1.00 58.80           C
ATOM     37 1HG2 THR A  22      -7.015 -12.993  59.782  1.00 58.80           H
ATOM     38 2HG2 THR A  22      -5.987 -14.008  58.743  1.00 58.80           H
ATOM     39 3HG2 THR A  22      -7.094 -14.766  59.913  1.00 58.80           H
ATOM     40  HN  THR A  22      -9.054 -11.804  58.609  1.00 58.80           H
ATOM     41  N   SER A  23      -9.746 -12.940  55.573  1.00 61.03           N
ATOM     42  CA  SER A  23     -10.363 -13.193  54.282  1.00 61.03           C
ATOM     43  C   SER A  23      -9.721 -12.308  53.212  1.00 61.03           C
ATOM     44  O   SER A  23      -9.515 -12.745  52.081  1.00 61.03           O
ATOM     45  HA  SER A  23     -10.172 -14.246  54.072  1.00 61.03           H
ATOM     46  CB  SER A  23     -11.873 -12.951  54.336  1.00 61.03           C
ATOM     47 1HB  SER A  23     -12.329 -13.300  53.410  1.00 61.03           H
ATOM     48 2HB  SER A  23     -12.305 -13.539  55.146  1.00 61.03           H
ATOM     49  OG  SER A  23     -12.186 -11.575  54.530  1.00 61.03           O
ATOM     50  HG  SER A  23     -13.176 -11.439  54.483  1.00 61.03           H
ATOM     51  HN  SER A  23     -10.365 -12.593  56.277  1.00 61.03           H
ATOM     52  N   SER A  24      -9.424 -11.079  53.607  1.00 67.70           N
ATOM     53  CA  SER A  24      -8.850 -10.114  52.685  1.00 67.70           C
ATOM     54  C   SER A  24      -7.465 -10.582  52.233  1.00 67.70           C
ATOM     55  O   SER A  24      -7.085 -10.386  51.080  1.00 67.70           O
ATOM     56  HA  SER A  24      -9.536 -10.080  51.839  1.00 67.70           H
ATOM     57  CB  SER A  24      -8.759  -8.727  53.323  1.00 67.70           C
ATOM     58 1HB  SER A  24      -9.624  -8.134  53.026  1.00 67.70           H
ATOM     59 2HB  SER A  24      -8.797  -8.824  54.408  1.00 67.70           H
ATOM     60  OG  SER A  24      -7.565  -8.044  52.951  1.00 67.70           O
ATOM     61  HG  SER A  24      -7.514  -7.163  53.420  1.00 67.70           H
ATOM     62  HN  SER A  24      -9.569 -10.740  54.537  1.00 67.70           H
ATOM     63  N   MET A  25      -6.748 -11.192  53.166  1.00 65.03           N
ATOM     64  CA  MET A  25      -5.434 -11.734  52.866  1.00 65.03           C
ATOM     65  C   MET A  25      -5.541 -12.962  51.960  1.00 65.03           C
ATOM     66  O   MET A  25      -4.773 -13.106  51.010  1.00 65.03           O
ATOM     67  HA  MET A  25      -4.900 -10.937  52.347  1.00 65.03           H
ATOM     68  CB  MET A  25      -4.730 -12.119  54.168  1.00 65.03           C
ATOM     69 1HB  MET A  25      -5.473 -12.335  54.937  1.00 65.03           H
ATOM     70 2HB  MET A  25      -4.153 -13.032  54.018  1.00 65.03           H
ATOM     71  CG  MET A  25      -3.806 -10.997  54.645  1.00 65.03           C
ATOM     72 1HG  MET A  25      -3.970 -10.101  54.047  1.00 65.03           H
ATOM     73 2HG  MET A  25      -4.038 -10.738  55.678  1.00 65.03           H
ATOM     74  SD  MET A  25      -2.102 -11.513  54.514  1.00 65.03           S
ATOM     75  CE  MET A  25      -1.395 -10.593  55.871  1.00 65.03           C
ATOM     76 1HE  MET A  25      -1.549  -9.526  55.706  1.00 65.03           H
ATOM     77 2HE  MET A  25      -1.877 -10.890  56.802  1.00 65.03           H
ATOM     78 3HE  MET A  25      -0.326 -10.800  55.933  1.00 65.03           H
ATOM     79  HN  MET A  25      -7.051 -11.318  54.111  1.00 65.03           H
ATOM     80  N   GLU A  26      -6.499 -13.817  52.287  1.00 60.54           N
ATOM     81  CA  GLU A  26      -6.699 -15.042  51.531  1.00 60.54           C
ATOM     82  C   GLU A  26      -7.089 -14.717  50.088  1.00 60.54           C
ATOM     83  O   GLU A  26      -6.614 -15.360  49.153  1.00 60.54           O
ATOM     84  HA  GLU A  26      -5.737 -15.553  51.548  1.00 60.54           H
ATOM     85  CB  GLU A  26      -7.751 -15.931  52.197  1.00 60.54           C
ATOM     86 1HB  GLU A  26      -8.583 -15.318  52.545  1.00 60.54           H
ATOM     87 2HB  GLU A  26      -8.055 -16.719  51.508  1.00 60.54           H
ATOM     88  CG  GLU A  26      -7.175 -16.634  53.428  1.00 60.54           C
ATOM     89 1HG  GLU A  26      -6.310 -17.231  53.139  1.00 60.54           H
ATOM     90 2HG  GLU A  26      -6.825 -15.891  54.145  1.00 60.54           H
ATOM     91  CD  GLU A  26      -8.224 -17.532  54.087  1.00 60.54           C
ATOM     92  OE1 GLU A  26      -7.805 -18.424  54.855  1.00 60.54           O
ATOM     93  OE2 GLU A  26      -9.421 -17.307  53.807  1.00 60.54           O
ATOM     94  HN  GLU A  26      -7.131 -13.683  53.050  1.00 60.54           H
ATOM     95  N   ASP A  27      -7.951 -13.721  49.951  1.00 67.49           N
ATOM     96  CA  ASP A  27      -8.448 -13.335  48.641  1.00 67.49           C
ATOM     97  C   ASP A  27      -7.271 -12.920  47.756  1.00 67.49           C
ATOM     98  O   ASP A  27      -7.247 -13.225  46.565  1.00 67.49           O
ATOM     99  HA  ASP A  27      -8.965 -14.215  48.260  1.00 67.49           H
ATOM    100  CB  ASP A  27      -9.405 -12.146  48.743  1.00 67.49           C
ATOM    101 1HB  ASP A  27      -8.982 -11.389  49.404  1.00 67.49           H
ATOM    102 2HB  ASP A  27      -9.522 -11.683  47.763  1.00 67.49           H
ATOM    103  CG  ASP A  27     -10.772 -12.586  49.272  1.00 67.49           C
ATOM    104  OD1 ASP A  27     -11.063 -13.795  49.153  1.00 67.49           O
ATOM    105  OD2 ASP A  27     -11.494 -11.702  49.783  1.00 67.49           O
ATOM    106  HN  ASP A  27      -8.309 -13.182  50.714  1.00 67.49           H
ATOM    107  N   TYR A  28      -6.323 -12.229  48.373  1.00 67.06           N
ATOM    108  CA  TYR A  28      -5.166 -11.733  47.647  1.00 67.06           C
ATOM    109  C   TYR A  28      -4.214 -12.876  47.286  1.00 67.06           C
ATOM    110  O   TYR A  28      -3.628 -12.882  46.205  1.00 67.06           O
ATOM    111  HA  TYR A  28      -5.520 -11.262  46.730  1.00 67.06           H
ATOM    112  CB  TYR A  28      -4.451 -10.772  48.599  1.00 67.06           C
ATOM    113 1HB  TYR A  28      -5.146  -9.985  48.893  1.00 67.06           H
ATOM    114 2HB  TYR A  28      -4.177 -11.311  49.506  1.00 67.06           H
ATOM    115  CG  TYR A  28      -3.196 -10.128  48.007  1.00 67.06           C
ATOM    116  CD1 TYR A  28      -1.955 -10.673  48.263  1.00 67.06           C
ATOM    117  HD1 TYR A  28      -1.868 -11.562  48.888  1.00 67.06           H
ATOM    118  CD2 TYR A  28      -3.306  -9.002  47.216  1.00 67.06           C
ATOM    119  HD2 TYR A  28      -4.286  -8.572  47.013  1.00 67.06           H
ATOM    120  CE1 TYR A  28      -0.773 -10.067  47.706  1.00 67.06           C
ATOM    121  HE1 TYR A  28       0.214 -10.487  47.901  1.00 67.06           H
ATOM    122  CE2 TYR A  28      -2.124  -8.396  46.658  1.00 67.06           C
ATOM    123  HE2 TYR A  28      -2.197  -7.507  46.032  1.00 67.06           H
ATOM    124  CZ  TYR A  28      -0.916  -8.959  46.931  1.00 67.06           C
ATOM    125  OH  TYR A  28       0.199  -8.386  46.404  1.00 67.06           O
ATOM    126  HH  TYR A  28      -0.048  -7.569  45.884  1.00 67.06           H
ATOM    127  HN  TYR A  28      -6.336 -12.008  49.348  1.00 67.06           H
ATOM    128  N   VAL A  29      -4.089 -13.814  48.213  1.00 67.28           N
ATOM    129  CA  VAL A  29      -3.152 -14.912  48.045  1.00 67.28           C
ATOM    130  C   VAL A  29      -3.688 -15.878  46.987  1.00 67.28           C
ATOM    131  O   VAL A  29      -2.923 -16.423  46.193  1.00 67.28           O
ATOM    132  HA  VAL A  29      -2.211 -14.490  47.690  1.00 67.28           H
ATOM    133  CB  VAL A  29      -2.889 -15.586  49.393  1.00 67.28           C
ATOM    134  HB  VAL A  29      -3.853 -15.847  49.831  1.00 67.28           H
ATOM    135  CG1 VAL A  29      -2.090 -16.879  49.213  1.00 67.28           C
ATOM    136 1HG1 VAL A  29      -2.651 -17.567  48.580  1.00 67.28           H
ATOM    137 2HG1 VAL A  29      -1.133 -16.652  48.743  1.00 67.28           H
ATOM    138 3HG1 VAL A  29      -1.918 -17.338  50.186  1.00 67.28           H
ATOM    139  CG2 VAL A  29      -2.178 -14.632  50.355  1.00 67.28           C
ATOM    140 1HG2 VAL A  29      -1.224 -14.327  49.925  1.00 67.28           H
ATOM    141 2HG2 VAL A  29      -2.800 -13.752  50.520  1.00 67.28           H
ATOM    142 3HG2 VAL A  29      -2.004 -15.137  51.305  1.00 67.28           H
ATOM    143  HN  VAL A  29      -4.614 -13.833  49.064  1.00 67.28           H
ATOM    144  N   ASN A  30      -5.000 -16.062  47.011  1.00 62.97           N
ATOM    145  CA  ASN A  30      -5.634 -17.042  46.146  1.00 62.97           C
ATOM    146  C   ASN A  30      -5.882 -16.419  44.771  1.00 62.97           C
ATOM    147  O   ASN A  30      -6.299 -17.106  43.840  1.00 62.97           O
ATOM    148  HA  ASN A  30      -4.938 -17.880  46.105  1.00 62.97           H
ATOM    149  CB  ASN A  30      -6.984 -17.486  46.714  1.00 62.97           C
ATOM    150 1HB  ASN A  30      -7.583 -16.611  46.964  1.00 62.97           H
ATOM    151 2HB  ASN A  30      -7.535 -18.044  45.957  1.00 62.97           H
ATOM    152  CG  ASN A  30      -6.796 -18.355  47.959  1.00 62.97           C
ATOM    153  OD1 ASN A  30      -5.776 -18.996  48.153  1.00 62.97           O
ATOM    154  ND2 ASN A  30      -7.834 -18.340  48.791  1.00 62.97           N
ATOM    155 1HD2 ASN A  30      -8.642 -17.792  48.573  1.00 62.97           H
ATOM    156 2HD2 ASN A  30      -7.807 -18.877  49.634  1.00 62.97           H
ATOM    157  HN  ASN A  30      -5.625 -15.555  47.605  1.00 62.97           H
ATOM    158  N   PHE A  31      -5.614 -15.124  44.687  1.00 68.78           N
ATOM    159  CA  PHE A  31      -5.785 -14.405  43.436  1.00 68.78           C
ATOM    160  C   PHE A  31      -4.816 -14.919  42.370  1.00 68.78           C
ATOM    161  O   PHE A  31      -3.609 -14.983  42.603  1.00 68.78           O
ATOM    162  HA  PHE A  31      -6.810 -14.572  43.104  1.00 68.78           H
ATOM    163  CB  PHE A  31      -5.478 -12.933  43.721  1.00 68.78           C
ATOM    164 1HB  PHE A  31      -6.058 -12.612  44.586  1.00 68.78           H
ATOM    165 2HB  PHE A  31      -4.426 -12.838  43.989  1.00 68.78           H
ATOM    166  CG  PHE A  31      -5.776 -11.997  42.548  1.00 68.78           C
ATOM    167  CD1 PHE A  31      -4.768 -11.581  41.736  1.00 68.78           C
ATOM    168  HD1 PHE A  31      -3.747 -11.916  41.920  1.00 68.78           H
ATOM    169  CD2 PHE A  31      -7.050 -11.580  42.318  1.00 68.78           C
ATOM    170  HD2 PHE A  31      -7.858 -11.913  42.969  1.00 68.78           H
ATOM    171  CE1 PHE A  31      -5.045 -10.712  40.647  1.00 68.78           C
ATOM    172  HE1 PHE A  31      -4.236 -10.379  39.996  1.00 68.78           H
ATOM    173  CE2 PHE A  31      -7.327 -10.711  41.230  1.00 68.78           C
ATOM    174  HE2 PHE A  31      -8.348 -10.376  41.046  1.00 68.78           H
ATOM    175  CZ  PHE A  31      -6.319 -10.295  40.417  1.00 68.78           C
ATOM    176  HZ  PHE A  31      -6.531  -9.628  39.582  1.00 68.78           H
ATOM    177  HN  PHE A  31      -5.287 -14.570  45.452  1.00 68.78           H
ATOM    178  N   ASN A  32      -5.379 -15.273  41.224  1.00 61.82           N
ATOM    179  CA  ASN A  32      -4.579 -15.778  40.122  1.00 61.82           C
ATOM    180  C   ASN A  32      -3.973 -14.601  39.355  1.00 61.82           C
ATOM    181  O   ASN A  32      -4.641 -13.986  38.526  1.00 61.82           O
ATOM    182  HA  ASN A  32      -3.820 -16.409  40.584  1.00 61.82           H
ATOM    183  CB  ASN A  32      -5.435 -16.588  39.145  1.00 61.82           C
ATOM    184 1HB  ASN A  32      -6.052 -17.296  39.698  1.00 61.82           H
ATOM    185 2HB  ASN A  32      -6.113 -15.921  38.613  1.00 61.82           H
ATOM    186  CG  ASN A  32      -4.559 -17.341  38.142  1.00 61.82           C
ATOM    187  OD1 ASN A  32      -3.343 -17.241  38.143  1.00 61.82           O
ATOM    188  ND2 ASN A  32      -5.243 -18.098  37.289  1.00 61.82           N
ATOM    189 1HD2 ASN A  32      -6.240 -18.136  37.343  1.00 61.82           H
ATOM    190 2HD2 ASN A  32      -4.759 -18.630  36.594  1.00 61.82           H
ATOM    191  HN  ASN A  32      -6.361 -15.219  41.044  1.00 61.82           H
ATOM    192  N   PHE A  33      -2.714 -14.322  39.660  1.00 64.24           N
ATOM    193  CA  PHE A  33      -1.988 -13.278  38.959  1.00 64.24           C
ATOM    194  C   PHE A  33      -1.460 -13.785  37.615  1.00 64.24           C
ATOM    195  O   PHE A  33      -0.254 -13.773  37.373  1.00 64.24           O
ATOM    196  HA  PHE A  33      -2.685 -12.458  38.787  1.00 64.24           H
ATOM    197  CB  PHE A  33      -0.802 -12.886  39.843  1.00 64.24           C
ATOM    198 1HB  PHE A  33      -0.241 -13.784  40.101  1.00 64.24           H
ATOM    199 2HB  PHE A  33      -0.132 -12.244  39.271  1.00 64.24           H
ATOM    200  CG  PHE A  33      -1.200 -12.163  41.132  1.00 64.24           C
ATOM    201  CD1 PHE A  33      -1.436 -10.824  41.115  1.00 64.24           C
ATOM    202  HD1 PHE A  33      -1.342 -10.265  40.184  1.00 64.24           H
ATOM    203  CD2 PHE A  33      -1.317 -12.860  42.294  1.00 64.24           C
ATOM    204  HD2 PHE A  33      -1.128 -13.933  42.307  1.00 64.24           H
ATOM    205  CE1 PHE A  33      -1.805 -10.153  42.312  1.00 64.24           C
ATOM    206  HE1 PHE A  33      -1.994  -9.080  42.298  1.00 64.24           H
ATOM    207  CE2 PHE A  33      -1.687 -12.190  43.490  1.00 64.24           C
ATOM    208  HE2 PHE A  33      -1.780 -12.748  44.421  1.00 64.24           H
ATOM    209  CZ  PHE A  33      -1.923 -10.850  43.473  1.00 64.24           C
ATOM    210  HZ  PHE A  33      -2.206 -10.336  44.392  1.00 64.24           H
ATOM    211  HN  PHE A  33      -2.193 -14.795  40.371  1.00 64.24           H
ATOM    212  N   THR A  34      -2.389 -14.218  36.776  1.00 63.09           N
ATOM    213  CA  THR A  34      -2.084 -14.448  35.374  1.00 63.09           C
ATOM    214  C   THR A  34      -1.511 -13.180  34.738  1.00 63.09           C
ATOM    215  O   THR A  34      -2.093 -12.103  34.860  1.00 63.09           O
ATOM    216  HA  THR A  34      -1.310 -15.214  35.312  1.00 63.09           H
ATOM    217  CB  THR A  34      -3.356 -14.951  34.689  1.00 63.09           C
ATOM    218  HB  THR A  34      -4.068 -14.138  34.546  1.00 63.09           H
ATOM    219  OG1 THR A  34      -3.801 -16.018  35.522  1.00 63.09           O
ATOM    220  HG1 THR A  34      -3.050 -16.658  35.688  1.00 63.09           H
ATOM    221  CG2 THR A  34      -3.070 -15.622  33.344  1.00 63.09           C
ATOM    222 1HG2 THR A  34      -2.412 -16.477  33.497  1.00 63.09           H
ATOM    223 2HG2 THR A  34      -2.589 -14.907  32.676  1.00 63.09           H
ATOM    224 3HG2 THR A  34      -4.007 -15.960  32.900  1.00 63.09           H
ATOM    225  HN  THR A  34      -3.335 -14.410  37.039  1.00 63.09           H
ATOM    226  N   ASP A  35      -0.378 -13.350  34.073  1.00 67.97           N
ATOM    227  CA  ASP A  35       0.316 -12.221  33.476  1.00 67.97           C
ATOM    228  C   ASP A  35      -0.282 -11.931  32.099  1.00 67.97           C
ATOM    229  O   ASP A  35       0.149 -12.502  31.098  1.00 67.97           O
ATOM    230  HA  ASP A  35       0.175 -11.396  34.175  1.00 67.97           H
ATOM    231  CB  ASP A  35       1.804 -12.524  33.292  1.00 67.97           C
ATOM    232 1HB  ASP A  35       2.164 -13.121  34.129  1.00 67.97           H
ATOM    233 2HB  ASP A  35       1.948 -13.120  32.390  1.00 67.97           H
ATOM    234  CG  ASP A  35       2.619 -11.233  33.191  1.00 67.97           C
ATOM    235  OD1 ASP A  35       1.990 -10.157  33.281  1.00 67.97           O
ATOM    236  OD2 ASP A  35       3.852 -11.352  33.027  1.00 67.97           O
ATOM    237  HN  ASP A  35       0.065 -14.236  33.939  1.00 67.97           H
ATOM    238  N   PHE A  36      -1.265 -11.042  32.091  1.00 82.13           N
ATOM    239  CA  PHE A  36      -1.890 -10.628  30.846  1.00 82.13           C
ATOM    240  C   PHE A  36      -1.160  -9.428  30.239  1.00 82.13           C
ATOM    241  O   PHE A  36      -1.486  -8.991  29.137  1.00 82.13           O
ATOM    242  HA  PHE A  36      -1.831 -11.472  30.158  1.00 82.13           H
ATOM    243  CB  PHE A  36      -3.326 -10.221  31.180  1.00 82.13           C
ATOM    244 1HB  PHE A  36      -3.309  -9.517  32.012  1.00 82.13           H
ATOM    245 2HB  PHE A  36      -3.752  -9.695  30.326  1.00 82.13           H
ATOM    246  CG  PHE A  36      -4.237 -11.395  31.543  1.00 82.13           C
ATOM    247  CD1 PHE A  36      -4.210 -12.533  30.798  1.00 82.13           C
ATOM    248  HD1 PHE A  36      -3.538 -12.608  29.942  1.00 82.13           H
ATOM    249  CD2 PHE A  36      -5.075 -11.302  32.610  1.00 82.13           C
ATOM    250  HD2 PHE A  36      -5.097 -10.390  33.207  1.00 82.13           H
ATOM    251  CE1 PHE A  36      -5.055 -13.623  31.134  1.00 82.13           C
ATOM    252  HE1 PHE A  36      -5.034 -14.534  30.537  1.00 82.13           H
ATOM    253  CE2 PHE A  36      -5.921 -12.391  32.947  1.00 82.13           C
ATOM    254  HE2 PHE A  36      -6.592 -12.316  33.802  1.00 82.13           H
ATOM    255  CZ  PHE A  36      -5.893 -13.529  32.202  1.00 82.13           C
ATOM    256  HZ  PHE A  36      -6.542 -14.365  32.460  1.00 82.13           H
ATOM    257  HN  PHE A  36      -1.634 -10.609  32.913  1.00 82.13           H
ATOM    258  N   TYR A  37      -0.186  -8.929  30.986  1.00 86.55           N
ATOM    259  CA  TYR A  37       0.617  -7.811  30.520  1.00 86.55           C
ATOM    260  C   TYR A  37       1.810  -8.299  29.696  1.00 86.55           C
ATOM    261  O   TYR A  37       2.715  -8.940  30.227  1.00 86.55           O
ATOM    262  HA  TYR A  37      -0.015  -7.182  29.893  1.00 86.55           H
ATOM    263  CB  TYR A  37       1.133  -7.109  31.777  1.00 86.55           C
ATOM    264 1HB  TYR A  37       0.292  -6.912  32.442  1.00 86.55           H
ATOM    265 2HB  TYR A  37       1.807  -7.783  32.307  1.00 86.55           H
ATOM    266  CG  TYR A  37       1.865  -5.794  31.500  1.00 86.55           C
ATOM    267  CD1 TYR A  37       3.244  -5.772  31.440  1.00 86.55           C
ATOM    268  HD1 TYR A  37       3.811  -6.690  31.589  1.00 86.55           H
ATOM    269  CD2 TYR A  37       1.147  -4.631  31.310  1.00 86.55           C
ATOM    270  HD2 TYR A  37       0.058  -4.649  31.358  1.00 86.55           H
ATOM    271  CE1 TYR A  37       3.933  -4.534  31.179  1.00 86.55           C
ATOM    272  HE1 TYR A  37       5.021  -4.502  31.128  1.00 86.55           H
ATOM    273  CE2 TYR A  37       1.836  -3.394  31.049  1.00 86.55           C
ATOM    274  HE2 TYR A  37       1.280  -2.468  30.898  1.00 86.55           H
ATOM    275  CZ  TYR A  37       3.194  -3.407  30.996  1.00 86.55           C
ATOM    276  OH  TYR A  37       3.845  -2.238  30.750  1.00 86.55           O
ATOM    277  HH  TYR A  37       3.190  -1.532  30.480  1.00 86.55           H
ATOM    278  HN  TYR A  37       0.057  -9.274  31.892  1.00 86.55           H
ATOM    279  N   CYS A  38       1.773  -7.976  28.411  1.00 90.07           N
ATOM    280  CA  CYS A  38       2.773  -8.480  27.484  1.00 90.07           C
ATOM    281  C   CYS A  38       3.793  -7.369  27.228  1.00 90.07           C
ATOM    282  O   CYS A  38       3.451  -6.321  26.681  1.00 90.07           O
ATOM    283  HA  CYS A  38       3.245  -9.335  27.967  1.00 90.07           H
ATOM    284  CB  CYS A  38       2.138  -8.982  26.186  1.00 90.07           C
ATOM    285 1HB  CYS A  38       1.361  -9.713  26.411  1.00 90.07           H
ATOM    286 2HB  CYS A  38       1.656  -8.156  25.664  1.00 90.07           H
ATOM    287  SG  CYS A  38       3.416  -9.737  25.116  1.00 90.07           S
ATOM    288  HN  CYS A  38       1.078  -7.384  28.003  1.00 90.07           H
ATOM    289  N   GLU A  39       5.025  -7.635  27.635  1.00 82.41           N
ATOM    290  CA  GLU A  39       6.133  -6.762  27.288  1.00 82.41           C
ATOM    291  C   GLU A  39       6.732  -7.175  25.941  1.00 82.41           C
ATOM    292  O   GLU A  39       7.094  -8.334  25.748  1.00 82.41           O
ATOM    293  HA  GLU A  39       5.703  -5.764  27.211  1.00 82.41           H
ATOM    294  CB  GLU A  39       7.199  -6.766  28.385  1.00 82.41           C
ATOM    295 1HB  GLU A  39       7.562  -7.782  28.542  1.00 82.41           H
ATOM    296 2HB  GLU A  39       7.991  -6.060  28.131  1.00 82.41           H
ATOM    297  CG  GLU A  39       6.615  -6.295  29.719  1.00 82.41           C
ATOM    298 1HG  GLU A  39       6.110  -5.339  29.581  1.00 82.41           H
ATOM    299 2HG  GLU A  39       5.863  -7.006  30.061  1.00 82.41           H
ATOM    300  CD  GLU A  39       7.710  -6.154  30.778  1.00 82.41           C
ATOM    301  OE1 GLU A  39       7.391  -5.600  31.852  1.00 82.41           O
ATOM    302  OE2 GLU A  39       8.840  -6.602  30.489  1.00 82.41           O
ATOM    303  HN  GLU A  39       5.271  -8.429  28.192  1.00 82.41           H
ATOM    304  N   LYS A  40       6.817  -6.203  25.045  1.00 89.04           N
ATOM    305  CA  LYS A  40       7.181  -6.485  23.667  1.00 89.04           C
ATOM    306  C   LYS A  40       8.572  -5.915  23.384  1.00 89.04           C
ATOM    307  O   LYS A  40       8.852  -5.475  22.270  1.00 89.04           O
ATOM    308  HA  LYS A  40       7.223  -7.569  23.555  1.00 89.04           H
ATOM    309  CB  LYS A  40       6.101  -5.974  22.712  1.00 89.04           C
ATOM    310 1HB  LYS A  40       5.910  -4.918  22.904  1.00 89.04           H
ATOM    311 2HB  LYS A  40       6.453  -6.051  21.683  1.00 89.04           H
ATOM    312  CG  LYS A  40       4.804  -6.770  22.873  1.00 89.04           C
ATOM    313 1HG  LYS A  40       5.009  -7.834  22.752  1.00 89.04           H
ATOM    314 2HG  LYS A  40       4.412  -6.633  23.881  1.00 89.04           H
ATOM    315  CD  LYS A  40       3.758  -6.327  21.849  1.00 89.04           C
ATOM    316 1HD  LYS A  40       3.518  -5.274  22.000  1.00 89.04           H
ATOM    317 2HD  LYS A  40       4.166  -6.419  20.842  1.00 89.04           H
ATOM    318  CE  LYS A  40       2.484  -7.167  21.967  1.00 89.04           C
ATOM    319 1HE  LYS A  40       2.720  -8.219  21.810  1.00 89.04           H
ATOM    320 2HE  LYS A  40       2.076  -7.079  22.974  1.00 89.04           H
ATOM    321  NZ  LYS A  40       1.477  -6.725  20.977  1.00 89.04           N
ATOM    322 1HZ  LYS A  40       0.725  -7.404  20.933  1.00 89.04           H
ATOM    323 2HZ  LYS A  40       1.104  -5.824  21.254  1.00 89.04           H
ATOM    324 3HZ  LYS A  40       1.913  -6.644  20.065  1.00 89.04           H
ATOM    325  HN  LYS A  40       6.642  -5.239  25.247  1.00 89.04           H
ATOM    326  N   ASN A  41       9.407  -5.940  24.412  1.00 82.57           N
ATOM    327  CA  ASN A  41      10.754  -5.406  24.296  1.00 82.57           C
ATOM    328  C   ASN A  41      11.488  -6.129  23.165  1.00 82.57           C
ATOM    329  O   ASN A  41      12.228  -5.507  22.404  1.00 82.57           O
ATOM    330  HA  ASN A  41      10.624  -4.343  24.097  1.00 82.57           H
ATOM    331  CB  ASN A  41      11.545  -5.623  25.588  1.00 82.57           C
ATOM    332 1HB  ASN A  41      11.464  -6.665  25.898  1.00 82.57           H
ATOM    333 2HB  ASN A  41      12.602  -5.425  25.408  1.00 82.57           H
ATOM    334  CG  ASN A  41      11.032  -4.711  26.704  1.00 82.57           C
ATOM    335  OD1 ASN A  41      10.581  -3.601  26.477  1.00 82.57           O
ATOM    336  ND2 ASN A  41      11.127  -5.240  27.921  1.00 82.57           N
ATOM    337 1HD2 ASN A  41      11.508  -6.158  28.039  1.00 82.57           H
ATOM    338 2HD2 ASN A  41      10.817  -4.721  28.718  1.00 82.57           H
ATOM    339  HN  ASN A  41       9.177  -6.316  25.310  1.00 82.57           H
ATOM    340  N   ASN A  42      11.258  -7.431  23.090  1.00 84.12           N
ATOM    341  CA  ASN A  42      11.953  -8.259  22.119  1.00 84.12           C
ATOM    342  C   ASN A  42      11.562  -7.818  20.707  1.00 84.12           C
ATOM    343  O   ASN A  42      12.392  -7.825  19.799  1.00 84.12           O
ATOM    344  HA  ASN A  42      13.013  -8.112  22.323  1.00 84.12           H
ATOM    345  CB  ASN A  42      11.570  -9.732  22.276  1.00 84.12           C
ATOM    346 1HB  ASN A  42      10.486  -9.838  22.224  1.00 84.12           H
ATOM    347 2HB  ASN A  42      11.987 -10.310  21.452  1.00 84.12           H
ATOM    348  CG  ASN A  42      12.078 -10.291  23.607  1.00 84.12           C
ATOM    349  OD1 ASN A  42      12.846  -9.666  24.320  1.00 84.12           O
ATOM    350  ND2 ASN A  42      11.609 -11.501  23.900  1.00 84.12           N
ATOM    351 1HD2 ASN A  42      10.981 -11.959  23.271  1.00 84.12           H
ATOM    352 2HD2 ASN A  42      11.883 -11.951  24.749  1.00 84.12           H
ATOM    353  HN  ASN A  42      10.613  -7.920  23.677  1.00 84.12           H
ATOM    354  N   VAL A  43      10.299  -7.444  20.567  1.00 91.23           N
ATOM    355  CA  VAL A  43       9.774  -7.051  19.270  1.00 91.23           C
ATOM    356  C   VAL A  43      10.450  -5.754  18.822  1.00 91.23           C
ATOM    357  O   VAL A  43      10.801  -5.604  17.653  1.00 91.23           O
ATOM    358  HA  VAL A  43      10.025  -7.840  18.561  1.00 91.23           H
ATOM    359  CB  VAL A  43       8.250  -6.940  19.334  1.00 91.23           C
ATOM    360  HB  VAL A  43       8.002  -6.111  19.998  1.00 91.23           H
ATOM    361  CG1 VAL A  43       7.664  -6.628  17.955  1.00 91.23           C
ATOM    362 1HG1 VAL A  43       8.069  -5.683  17.594  1.00 91.23           H
ATOM    363 2HG1 VAL A  43       7.927  -7.426  17.260  1.00 91.23           H
ATOM    364 3HG1 VAL A  43       6.579  -6.554  18.029  1.00 91.23           H
ATOM    365  CG2 VAL A  43       7.631  -8.211  19.918  1.00 91.23           C
ATOM    366 1HG2 VAL A  43       7.893  -9.064  19.291  1.00 91.23           H
ATOM    367 2HG2 VAL A  43       8.012  -8.371  20.926  1.00 91.23           H
ATOM    368 3HG2 VAL A  43       6.547  -8.105  19.952  1.00 91.23           H
ATOM    369  HN  VAL A  43       9.640  -7.406  21.318  1.00 91.23           H
ATOM    370  N   ARG A  44      10.613  -4.849  19.776  1.00 86.45           N
ATOM    371  CA  ARG A  44      11.206  -3.555  19.487  1.00 86.45           C
ATOM    372  C   ARG A  44      12.676  -3.719  19.098  1.00 86.45           C
ATOM    373  O   ARG A  44      13.171  -3.018  18.217  1.00 86.45           O
ATOM    374  HA  ARG A  44      10.622  -3.160  18.655  1.00 86.45           H
ATOM    375  CB  ARG A  44      11.106  -2.621  20.695  1.00 86.45           C
ATOM    376 1HB  ARG A  44      11.425  -3.148  21.594  1.00 86.45           H
ATOM    377 2HB  ARG A  44      11.783  -1.776  20.563  1.00 86.45           H
ATOM    378  CG  ARG A  44       9.675  -2.111  20.877  1.00 86.45           C
ATOM    379 1HG  ARG A  44       9.338  -1.628  19.960  1.00 86.45           H
ATOM    380 2HG  ARG A  44       9.006  -2.952  21.059  1.00 86.45           H
ATOM    381  CD  ARG A  44       9.589  -1.122  22.041  1.00 86.45           C
ATOM    382 1HD  ARG A  44      10.567  -0.676  22.223  1.00 86.45           H
ATOM    383 2HD  ARG A  44       8.910  -0.308  21.789  1.00 86.45           H
ATOM    384  NE  ARG A  44       9.116  -1.815  23.260  1.00 86.45           N
ATOM    385  HE  ARG A  44       8.546  -2.629  23.145  1.00 86.45           H
ATOM    386  CZ  ARG A  44       9.404  -1.422  24.508  1.00 86.45           C
ATOM    387  NH1 ARG A  44      10.164  -0.339  24.721  1.00 86.45           N
ATOM    388 1HH1 ARG A  44      10.521   0.182  23.946  1.00 86.45           H
ATOM    389 2HH1 ARG A  44      10.375  -0.052  25.656  1.00 86.45           H
ATOM    390  NH2 ARG A  44       8.921  -2.127  25.540  1.00 86.45           N
ATOM    391 1HH2 ARG A  44       9.127  -1.846  26.477  1.00 86.45           H
ATOM    392 2HH2 ARG A  44       8.354  -2.934  25.372  1.00 86.45           H
ATOM    393  HN  ARG A  44      10.348  -4.989  20.730  1.00 86.45           H
ATOM    394  N   GLN A  45      13.334  -4.650  19.774  1.00 83.07           N
ATOM    395  CA  GLN A  45      14.732  -4.931  19.495  1.00 83.07           C
ATOM    396  C   GLN A  45      14.893  -5.449  18.065  1.00 83.07           C
ATOM    397  O   GLN A  45      15.778  -5.004  17.336  1.00 83.07           O
ATOM    398  HA  GLN A  45      15.246  -3.976  19.603  1.00 83.07           H
ATOM    399  CB  GLN A  45      15.304  -5.926  20.507  1.00 83.07           C
ATOM    400 1HB  GLN A  45      14.585  -6.727  20.681  1.00 83.07           H
ATOM    401 2HB  GLN A  45      16.203  -6.388  20.100  1.00 83.07           H
ATOM    402  CG  GLN A  45      15.634  -5.233  21.831  1.00 83.07           C
ATOM    403 1HG  GLN A  45      16.305  -4.394  21.648  1.00 83.07           H
ATOM    404 2HG  GLN A  45      14.723  -4.824  22.268  1.00 83.07           H
ATOM    405  CD  GLN A  45      16.284  -6.210  22.813  1.00 83.07           C
ATOM    406  OE1 GLN A  45      16.317  -7.411  22.604  1.00 83.07           O
ATOM    407  NE2 GLN A  45      16.798  -5.628  23.893  1.00 83.07           N
ATOM    408 1HE2 GLN A  45      16.738  -4.636  24.004  1.00 83.07           H
ATOM    409 2HE2 GLN A  45      17.245  -6.183  24.595  1.00 83.07           H
ATOM    410  HN  GLN A  45      12.928  -5.205  20.500  1.00 83.07           H
ATOM    411  N   PHE A  46      14.025  -6.383  17.706  1.00 92.30           N
ATOM    412  CA  PHE A  46      14.053  -6.959  16.372  1.00 92.30           C
ATOM    413  C   PHE A  46      13.898  -5.875  15.304  1.00 92.30           C
ATOM    414  O   PHE A  46      14.651  -5.844  14.332  1.00 92.30           O
ATOM    415  HA  PHE A  46      15.019  -7.449  16.252  1.00 92.30           H
ATOM    416  CB  PHE A  46      12.871  -7.925  16.277  1.00 92.30           C
ATOM    417 1HB  PHE A  46      13.030  -8.748  16.973  1.00 92.30           H
ATOM    418 2HB  PHE A  46      11.966  -7.408  16.597  1.00 92.30           H
ATOM    419  CG  PHE A  46      12.646  -8.497  14.876  1.00 92.30           C
ATOM    420  CD1 PHE A  46      11.697  -7.956  14.065  1.00 92.30           C
ATOM    421  HD1 PHE A  46      11.097  -7.115  14.413  1.00 92.30           H
ATOM    422  CD2 PHE A  46      13.394  -9.546  14.441  1.00 92.30           C
ATOM    423  HD2 PHE A  46      14.154  -9.979  15.091  1.00 92.30           H
ATOM    424  CE1 PHE A  46      11.488  -8.486  12.764  1.00 92.30           C
ATOM    425  HE1 PHE A  46      10.728  -8.053  12.114  1.00 92.30           H
ATOM    426  CE2 PHE A  46      13.185 -10.076  13.140  1.00 92.30           C
ATOM    427  HE2 PHE A  46      13.785 -10.917  12.792  1.00 92.30           H
ATOM    428  CZ  PHE A  46      12.237  -9.535  12.330  1.00 92.30           C
ATOM    429  HZ  PHE A  46      12.077  -9.943  11.331  1.00 92.30           H
ATOM    430  HN  PHE A  46      13.313  -6.745  18.308  1.00 92.30           H
ATOM    431  N   ALA A  47      12.916  -5.012  15.520  1.00 92.96           N
ATOM    432  CA  ALA A  47      12.610  -3.969  14.556  1.00 92.96           C
ATOM    433  C   ALA A  47      13.831  -3.062  14.387  1.00 92.96           C
ATOM    434  O   ALA A  47      14.149  -2.643  13.275  1.00 92.96           O
ATOM    435  HA  ALA A  47      12.393  -4.451  13.603  1.00 92.96           H
ATOM    436  CB  ALA A  47      11.370  -3.198  15.013  1.00 92.96           C
ATOM    437 1HB  ALA A  47      10.525  -3.882  15.088  1.00 92.96           H
ATOM    438 2HB  ALA A  47      11.561  -2.747  15.987  1.00 92.96           H
ATOM    439 3HB  ALA A  47      11.141  -2.416  14.289  1.00 92.96           H
ATOM    440  HN  ALA A  47      12.336  -5.017  16.335  1.00 92.96           H
ATOM    441  N   SER A  48      14.482  -2.785  15.508  1.00 91.00           N
ATOM    442  CA  SER A  48      15.545  -1.795  15.531  1.00 91.00           C
ATOM    443  C   SER A  48      16.730  -2.280  14.693  1.00 91.00           C
ATOM    444  O   SER A  48      17.505  -1.473  14.183  1.00 91.00           O
ATOM    445  HA  SER A  48      15.111  -0.895  15.095  1.00 91.00           H
ATOM    446  CB  SER A  48      15.993  -1.501  16.964  1.00 91.00           C
ATOM    447 1HB  SER A  48      16.621  -0.610  16.972  1.00 91.00           H
ATOM    448 2HB  SER A  48      15.121  -1.282  17.579  1.00 91.00           H
ATOM    449  OG  SER A  48      16.712  -2.592  17.532  1.00 91.00           O
ATOM    450  HG  SER A  48      16.325  -3.458  17.218  1.00 91.00           H
ATOM    451  HN  SER A  48      14.293  -3.223  16.387  1.00 91.00           H
ATOM    452  N   HIS A  49      16.832  -3.595  14.576  1.00 86.67           N
ATOM    453  CA  HIS A  49      17.961  -4.201  13.891  1.00 86.67           C
ATOM    454  C   HIS A  49      17.587  -4.481  12.434  1.00 86.67           C
ATOM    455  O   HIS A  49      18.385  -4.247  11.528  1.00 86.67           O
ATOM    456  HA  HIS A  49      18.770  -3.470  13.915  1.00 86.67           H
ATOM    457  CB  HIS A  49      18.440  -5.451  14.631  1.00 86.67           C
ATOM    458 1HB  HIS A  49      17.583  -6.098  14.822  1.00 86.67           H
ATOM    459 2HB  HIS A  49      19.120  -6.005  13.985  1.00 86.67           H
ATOM    460  CG  HIS A  49      19.135  -5.161  15.940  1.00 86.67           C
ATOM    461  ND1 HIS A  49      20.266  -4.369  16.028  1.00 86.67           N
ATOM    462  HD1 HIS A  49      20.727  -3.920  15.263  1.00 86.67           H
ATOM    463  CD2 HIS A  49      18.847  -5.564  17.211  1.00 86.67           C
ATOM    464  HD2 HIS A  49      18.014  -6.204  17.503  1.00 86.67           H
ATOM    465  CE1 HIS A  49      20.635  -4.306  17.300  1.00 86.67           C
ATOM    466  HE1 HIS A  49      21.491  -3.758  17.692  1.00 86.67           H
ATOM    467  NE2 HIS A  49      19.754  -5.048  18.031  1.00 86.67           N
ATOM    468  HN  HIS A  49      16.162  -4.243  14.939  1.00 86.67           H
ATOM    469  N   PHE A  50      16.372  -4.979  12.254  1.00 82.40           N
ATOM    470  CA  PHE A  50      15.999  -5.606  10.997  1.00 82.40           C
ATOM    471  C   PHE A  50      15.461  -4.571  10.007  1.00 82.40           C
ATOM    472  O   PHE A  50      15.795  -4.606   8.824  1.00 82.40           O
ATOM    473  HA  PHE A  50      16.897  -6.067  10.586  1.00 82.40           H
ATOM    474  CB  PHE A  50      14.893  -6.616  11.312  1.00 82.40           C
ATOM    475 1HB  PHE A  50      15.253  -7.306  12.075  1.00 82.40           H
ATOM    476 2HB  PHE A  50      14.041  -6.086  11.737  1.00 82.40           H
ATOM    477  CG  PHE A  50      14.422  -7.420  10.099  1.00 82.40           C
ATOM    478  CD1 PHE A  50      13.219  -7.145   9.527  1.00 82.40           C
ATOM    479  HD1 PHE A  50      12.591  -6.352   9.932  1.00 82.40           H
ATOM    480  CD2 PHE A  50      15.205  -8.410   9.593  1.00 82.40           C
ATOM    481  HD2 PHE A  50      16.169  -8.631  10.052  1.00 82.40           H
ATOM    482  CE1 PHE A  50      12.781  -7.892   8.401  1.00 82.40           C
ATOM    483  HE1 PHE A  50      11.817  -7.671   7.942  1.00 82.40           H
ATOM    484  CE2 PHE A  50      14.767  -9.157   8.467  1.00 82.40           C
ATOM    485  HE2 PHE A  50      15.395  -9.950   8.062  1.00 82.40           H
ATOM    486  CZ  PHE A  50      13.565  -8.882   7.895  1.00 82.40           C
ATOM    487  HZ  PHE A  50      13.229  -9.455   7.031  1.00 82.40           H
ATOM    488  HN  PHE A  50      15.651  -4.959  12.947  1.00 82.40           H
ATOM    489  N   LEU A  51      14.636  -3.674  10.527  1.00 93.81           N
ATOM    490  CA  LEU A  51      13.796  -2.848   9.677  1.00 93.81           C
ATOM    491  C   LEU A  51      14.656  -1.778   9.002  1.00 93.81           C
ATOM    492  O   LEU A  51      14.574  -1.584   7.790  1.00 93.81           O
ATOM    493  HA  LEU A  51      13.378  -3.493   8.904  1.00 93.81           H
ATOM    494  CB  LEU A  51      12.621  -2.279  10.475  1.00 93.81           C
ATOM    495 1HB  LEU A  51      13.020  -1.680  11.294  1.00 93.81           H
ATOM    496 2HB  LEU A  51      12.062  -1.603   9.829  1.00 93.81           H
ATOM    497  CG  LEU A  51      11.647  -3.305  11.058  1.00 93.81           C
ATOM    498  HG  LEU A  51      12.189  -3.922  11.775  1.00 93.81           H
ATOM    499  CD1 LEU A  51      10.515  -2.614  11.821  1.00 93.81           C
ATOM    500 1HD1 LEU A  51      10.933  -2.026  12.638  1.00 93.81           H
ATOM    501 2HD1 LEU A  51       9.968  -1.958  11.144  1.00 93.81           H
ATOM    502 3HD1 LEU A  51       9.837  -3.366  12.225  1.00 93.81           H
ATOM    503  CD2 LEU A  51      11.117  -4.239   9.968  1.00 93.81           C
ATOM    504 1HD2 LEU A  51      10.596  -3.654   9.210  1.00 93.81           H
ATOM    505 2HD2 LEU A  51      11.950  -4.770   9.508  1.00 93.81           H
ATOM    506 3HD2 LEU A  51      10.427  -4.958  10.409  1.00 93.81           H
ATOM    507  HN  LEU A  51      14.538  -3.508  11.508  1.00 93.81           H
ATOM    508  N   PRO A  52      15.494  -1.067   9.770  1.00 95.51           N
ATOM    509  CA  PRO A  52      16.165   0.126   9.249  1.00 95.51           C
ATOM    510  C   PRO A  52      16.904  -0.148   7.950  1.00 95.51           C
ATOM    511  O   PRO A  52      16.718   0.563   6.964  1.00 95.51           O
ATOM    512  HA  PRO A  52      15.430   0.892   9.003  1.00 95.51           H
ATOM    513  CB  PRO A  52      17.123   0.522  10.374  1.00 95.51           C
ATOM    514 1HB  PRO A  52      18.107   0.072  10.241  1.00 95.51           H
ATOM    515 2HB  PRO A  52      17.271   1.601  10.414  1.00 95.51           H
ATOM    516  CG  PRO A  52      16.431   0.002  11.628  1.00 95.51           C
ATOM    517 1HG  PRO A  52      17.128  -0.112  12.458  1.00 95.51           H
ATOM    518 2HG  PRO A  52      15.652   0.683  11.973  1.00 95.51           H
ATOM    519  CD  PRO A  52      15.862  -1.332  11.172  1.00 95.51           C
ATOM    520 1HD  PRO A  52      16.597  -2.133  11.249  1.00 95.51           H
ATOM    521 2HD  PRO A  52      15.004  -1.633  11.774  1.00 95.51           H
ATOM    522  N   PRO A  53      17.756  -1.182   7.916  1.00 95.78           N
ATOM    523  CA  PRO A  53      18.520  -1.492   6.705  1.00 95.78           C
ATOM    524  C   PRO A  53      17.629  -1.632   5.482  1.00 95.78           C
ATOM    525  O   PRO A  53      17.954  -1.121   4.411  1.00 95.78           O
ATOM    526  HA  PRO A  53      19.199  -0.672   6.471  1.00 95.78           H
ATOM    527  CB  PRO A  53      19.225  -2.806   7.048  1.00 95.78           C
ATOM    528 1HB  PRO A  53      18.636  -3.669   6.738  1.00 95.78           H
ATOM    529 2HB  PRO A  53      20.190  -2.885   6.549  1.00 95.78           H
ATOM    530  CG  PRO A  53      19.377  -2.741   8.562  1.00 95.78           C
ATOM    531 1HG  PRO A  53      19.533  -3.728   8.996  1.00 95.78           H
ATOM    532 2HG  PRO A  53      20.235  -2.137   8.858  1.00 95.78           H
ATOM    533  CD  PRO A  53      18.062  -2.123   9.009  1.00 95.78           C
ATOM    534 1HD  PRO A  53      17.280  -2.873   9.122  1.00 95.78           H
ATOM    535 2HD  PRO A  53      18.158  -1.619   9.971  1.00 95.78           H
ATOM    536  N   LEU A  54      16.518  -2.327   5.675  1.00 94.17           N
ATOM    537  CA  LEU A  54      15.641  -2.661   4.565  1.00 94.17           C
ATOM    538  C   LEU A  54      14.979  -1.385   4.042  1.00 94.17           C
ATOM    539  O   LEU A  54      14.863  -1.191   2.833  1.00 94.17           O
ATOM    540  HA  LEU A  54      16.263  -3.077   3.772  1.00 94.17           H
ATOM    541  CB  LEU A  54      14.645  -3.747   4.976  1.00 94.17           C
ATOM    542 1HB  LEU A  54      14.090  -3.393   5.844  1.00 94.17           H
ATOM    543 2HB  LEU A  54      13.925  -3.876   4.168  1.00 94.17           H
ATOM    544  CG  LEU A  54      15.244  -5.114   5.311  1.00 94.17           C
ATOM    545  HG  LEU A  54      15.961  -4.983   6.123  1.00 94.17           H
ATOM    546  CD1 LEU A  54      14.166  -6.077   5.811  1.00 94.17           C
ATOM    547 1HD1 LEU A  54      13.702  -5.669   6.709  1.00 94.17           H
ATOM    548 2HD1 LEU A  54      13.409  -6.208   5.038  1.00 94.17           H
ATOM    549 3HD1 LEU A  54      14.619  -7.041   6.043  1.00 94.17           H
ATOM    550  CD2 LEU A  54      16.013  -5.684   4.118  1.00 94.17           C
ATOM    551 1HD2 LEU A  54      15.337  -5.797   3.270  1.00 94.17           H
ATOM    552 2HD2 LEU A  54      16.822  -5.004   3.848  1.00 94.17           H
ATOM    553 3HD2 LEU A  54      16.429  -6.656   4.383  1.00 94.17           H
ATOM    554  HN  LEU A  54      16.214  -2.660   6.567  1.00 94.17           H
ATOM    555  N   TYR A  55      14.560  -0.547   4.979  1.00 94.32           N
ATOM    556  CA  TYR A  55      13.863   0.679   4.630  1.00 94.32           C
ATOM    557  C   TYR A  55      14.772   1.621   3.837  1.00 94.32           C
ATOM    558  O   TYR A  55      14.319   2.291   2.910  1.00 94.32           O
ATOM    559  HA  TYR A  55      13.003   0.413   4.015  1.00 94.32           H
ATOM    560  CB  TYR A  55      13.491   1.345   5.956  1.00 94.32           C
ATOM    561 1HB  TYR A  55      14.351   1.306   6.625  1.00 94.32           H
ATOM    562 2HB  TYR A  55      13.277   2.398   5.774  1.00 94.32           H
ATOM    563  CG  TYR A  55      12.289   0.709   6.657  1.00 94.32           C
ATOM    564  CD1 TYR A  55      11.699  -0.420   6.126  1.00 94.32           C
ATOM    565  HD1 TYR A  55      12.089  -0.858   5.207  1.00 94.32           H
ATOM    566  CD2 TYR A  55      11.795   1.263   7.820  1.00 94.32           C
ATOM    567  HD2 TYR A  55      12.261   2.155   8.239  1.00 94.32           H
ATOM    568  CE1 TYR A  55      10.568  -1.020   6.785  1.00 94.32           C
ATOM    569  HE1 TYR A  55      10.093  -1.911   6.377  1.00 94.32           H
ATOM    570  CE2 TYR A  55      10.664   0.664   8.479  1.00 94.32           C
ATOM    571  HE2 TYR A  55      10.263   1.092   9.399  1.00 94.32           H
ATOM    572  CZ  TYR A  55      10.106  -0.448   7.930  1.00 94.32           C
ATOM    573  OH  TYR A  55       9.038  -1.014   8.553  1.00 94.32           O
ATOM    574  HH  TYR A  55       8.709  -1.797   8.024  1.00 94.32           H
ATOM    575  HN  TYR A  55      14.691  -0.694   5.960  1.00 94.32           H
ATOM    576  N   TRP A  56      16.037   1.641   4.231  1.00 92.59           N
ATOM    577  CA  TRP A  56      17.024   2.447   3.534  1.00 92.59           C
ATOM    578  C   TRP A  56      17.195   1.874   2.126  1.00 92.59           C
ATOM    579  O   TRP A  56      17.271   2.622   1.152  1.00 92.59           O
ATOM    580  HA  TRP A  56      16.642   3.467   3.478  1.00 92.59           H
ATOM    581  CB  TRP A  56      18.336   2.506   4.319  1.00 92.59           C
ATOM    582 1HB  TRP A  56      18.531   1.526   4.754  1.00 92.59           H
ATOM    583 2HB  TRP A  56      19.152   2.715   3.627  1.00 92.59           H
ATOM    584  CG  TRP A  56      18.349   3.555   5.432  1.00 92.59           C
ATOM    585  CD1 TRP A  56      18.467   3.356   6.752  1.00 92.59           C
ATOM    586  HD1 TRP A  56      18.574   2.376   7.217  1.00 92.59           H
ATOM    587  CD2 TRP A  56      18.235   4.984   5.268  1.00 92.59           C
ATOM    588  NE1 TRP A  56      18.437   4.547   7.448  1.00 92.59           N
ATOM    589  HE1 TRP A  56      18.507   4.655   8.440  1.00 92.59           H
ATOM    590  CE2 TRP A  56      18.291   5.569   6.517  1.00 92.59           C
ATOM    591  CE3 TRP A  56      18.088   5.758   4.103  1.00 92.59           C
ATOM    592  HE3 TRP A  56      18.041   5.320   3.106  1.00 92.59           H
ATOM    593  CZ2 TRP A  56      18.208   6.951   6.721  1.00 92.59           C
ATOM    594  HZ2 TRP A  56      18.256   7.389   7.718  1.00 92.59           H
ATOM    595  CZ3 TRP A  56      18.007   7.138   4.324  1.00 92.59           C
ATOM    596  HZ3 TRP A  56      17.892   7.784   3.454  1.00 92.59           H
ATOM    597  CH2 TRP A  56      18.062   7.742   5.575  1.00 92.59           C
ATOM    598  HH2 TRP A  56      17.991   8.826   5.663  1.00 92.59           H
ATOM    599  HN  TRP A  56      16.389   1.120   5.008  1.00 92.59           H
ATOM    600  N   LEU A  57      17.250   0.552   2.062  1.00 93.06           N
ATOM    601  CA  LEU A  57      17.434  -0.130   0.792  1.00 93.06           C
ATOM    602  C   LEU A  57      16.256   0.193  -0.130  1.00 93.06           C
ATOM    603  O   LEU A  57      16.452   0.597  -1.275  1.00 93.06           O
ATOM    604  HA  LEU A  57      18.344   0.263   0.340  1.00 93.06           H
ATOM    605  CB  LEU A  57      17.647  -1.628   1.014  1.00 93.06           C
ATOM    606 1HB  LEU A  57      18.518  -1.760   1.657  1.00 93.06           H
ATOM    607 2HB  LEU A  57      16.788  -2.021   1.558  1.00 93.06           H
ATOM    608  CG  LEU A  57      17.847  -2.471  -0.247  1.00 93.06           C
ATOM    609  HG  LEU A  57      17.024  -2.264  -0.930  1.00 93.06           H
ATOM    610  CD1 LEU A  57      19.141  -2.084  -0.966  1.00 93.06           C
ATOM    611 1HD1 LEU A  57      19.097  -1.033  -1.252  1.00 93.06           H
ATOM    612 2HD1 LEU A  57      19.989  -2.245  -0.301  1.00 93.06           H
ATOM    613 3HD1 LEU A  57      19.258  -2.698  -1.859  1.00 93.06           H
ATOM    614  CD2 LEU A  57      17.798  -3.965   0.079  1.00 93.06           C
ATOM    615 1HD2 LEU A  57      18.587  -4.209   0.790  1.00 93.06           H
ATOM    616 2HD2 LEU A  57      16.829  -4.211   0.514  1.00 93.06           H
ATOM    617 3HD2 LEU A  57      17.942  -4.542  -0.835  1.00 93.06           H
ATOM    618  HN  LEU A  57      17.172  -0.050   2.857  1.00 93.06           H
ATOM    619  N   VAL A  58      15.058   0.004   0.404  1.00 94.93           N
ATOM    620  CA  VAL A  58      13.850   0.205  -0.377  1.00 94.93           C
ATOM    621  C   VAL A  58      13.800   1.654  -0.866  1.00 94.93           C
ATOM    622  O   VAL A  58      13.462   1.912  -2.020  1.00 94.93           O
ATOM    623  HA  VAL A  58      13.904  -0.455  -1.243  1.00 94.93           H
ATOM    624  CB  VAL A  58      12.622  -0.191   0.446  1.00 94.93           C
ATOM    625  HB  VAL A  58      12.651   0.368   1.381  1.00 94.93           H
ATOM    626  CG1 VAL A  58      11.330   0.180  -0.284  1.00 94.93           C
ATOM    627 1HG1 VAL A  58      11.305   1.257  -0.454  1.00 94.93           H
ATOM    628 2HG1 VAL A  58      11.292  -0.339  -1.242  1.00 94.93           H
ATOM    629 3HG1 VAL A  58      10.473  -0.112   0.323  1.00 94.93           H
ATOM    630  CG2 VAL A  58      12.650  -1.682   0.788  1.00 94.93           C
ATOM    631 1HG2 VAL A  58      12.657  -2.266  -0.132  1.00 94.93           H
ATOM    632 2HG2 VAL A  58      13.546  -1.905   1.367  1.00 94.93           H
ATOM    633 3HG2 VAL A  58      11.766  -1.937   1.373  1.00 94.93           H
ATOM    634  HN  VAL A  58      14.907  -0.282   1.351  1.00 94.93           H
ATOM    635  N   PHE A  59      14.141   2.562   0.037  1.00 95.91           N
ATOM    636  CA  PHE A  59      14.100   3.980  -0.276  1.00 95.91           C
ATOM    637  C   PHE A  59      15.001   4.305  -1.469  1.00 95.91           C
ATOM    638  O   PHE A  59      14.561   4.933  -2.431  1.00 95.91           O
ATOM    639  HA  PHE A  59      13.068   4.227  -0.525  1.00 95.91           H
ATOM    640  CB  PHE A  59      14.617   4.725   0.957  1.00 95.91           C
ATOM    641 1HB  PHE A  59      13.921   4.570   1.781  1.00 95.91           H
ATOM    642 2HB  PHE A  59      15.570   4.290   1.258  1.00 95.91           H
ATOM    643  CG  PHE A  59      14.804   6.228   0.742  1.00 95.91           C
ATOM    644  CD1 PHE A  59      16.055   6.759   0.700  1.00 95.91           C
ATOM    645  HD1 PHE A  59      16.925   6.113   0.819  1.00 95.91           H
ATOM    646  CD2 PHE A  59      13.718   7.034   0.595  1.00 95.91           C
ATOM    647  HD2 PHE A  59      12.715   6.609   0.629  1.00 95.91           H
ATOM    648  CE1 PHE A  59      16.229   8.154   0.501  1.00 95.91           C
ATOM    649  HE1 PHE A  59      17.232   8.579   0.467  1.00 95.91           H
ATOM    650  CE2 PHE A  59      13.892   8.429   0.396  1.00 95.91           C
ATOM    651  HE2 PHE A  59      13.022   9.075   0.277  1.00 95.91           H
ATOM    652  CZ  PHE A  59      15.144   8.960   0.353  1.00 95.91           C
ATOM    653  HZ  PHE A  59      15.277  10.031   0.200  1.00 95.91           H
ATOM    654  HN  PHE A  59      14.441   2.342   0.965  1.00 95.91           H
ATOM    655  N   ILE A  60      16.246   3.864  -1.366  1.00 93.53           N
ATOM    656  CA  ILE A  60      17.255   4.235  -2.345  1.00 93.53           C
ATOM    657  C   ILE A  60      16.831   3.727  -3.725  1.00 93.53           C
ATOM    658  O   ILE A  60      16.791   4.493  -4.686  1.00 93.53           O
ATOM    659  HA  ILE A  60      17.295   5.323  -2.375  1.00 93.53           H
ATOM    660  CB  ILE A  60      18.635   3.742  -1.905  1.00 93.53           C
ATOM    661  HB  ILE A  60      18.551   2.690  -1.631  1.00 93.53           H
ATOM    662  CG1 ILE A  60      19.116   4.496  -0.664  1.00 93.53           C
ATOM    663 1HG1 ILE A  60      19.383   5.517  -0.935  1.00 93.53           H
ATOM    664 2HG1 ILE A  60      18.307   4.560   0.064  1.00 93.53           H
ATOM    665  CG2 ILE A  60      19.640   3.830  -3.055  1.00 93.53           C
ATOM    666 1HG2 ILE A  60      19.298   3.213  -3.885  1.00 93.53           H
ATOM    667 2HG2 ILE A  60      19.727   4.866  -3.383  1.00 93.53           H
ATOM    668 3HG2 ILE A  60      20.613   3.474  -2.715  1.00 93.53           H
ATOM    669  CD1 ILE A  60      20.322   3.798  -0.032  1.00 93.53           C
ATOM    670 1HD1 ILE A  60      20.045   2.785   0.260  1.00 93.53           H
ATOM    671 2HD1 ILE A  60      21.138   3.757  -0.754  1.00 93.53           H
ATOM    672 3HD1 ILE A  60      20.644   4.354   0.848  1.00 93.53           H
ATOM    673  HN  ILE A  60      16.569   3.265  -0.634  1.00 93.53           H
ATOM    674  N   VAL A  61      16.527   2.438  -3.778  1.00 93.55           N
ATOM    675  CA  VAL A  61      16.241   1.789  -5.046  1.00 93.55           C
ATOM    676  C   VAL A  61      14.941   2.352  -5.621  1.00 93.55           C
ATOM    677  O   VAL A  61      14.854   2.625  -6.818  1.00 93.55           O
ATOM    678  HA  VAL A  61      17.058   2.025  -5.728  1.00 93.55           H
ATOM    679  CB  VAL A  61      16.204   0.270  -4.859  1.00 93.55           C
ATOM    680  HB  VAL A  61      15.450   0.044  -4.105  1.00 93.55           H
ATOM    681  CG1 VAL A  61      15.796  -0.432  -6.156  1.00 93.55           C
ATOM    682 1HG1 VAL A  61      14.805  -0.092  -6.457  1.00 93.55           H
ATOM    683 2HG1 VAL A  61      16.516  -0.193  -6.939  1.00 93.55           H
ATOM    684 3HG1 VAL A  61      15.778  -1.509  -5.995  1.00 93.55           H
ATOM    685  CG2 VAL A  61      17.549  -0.253  -4.351  1.00 93.55           C
ATOM    686 1HG2 VAL A  61      18.329  -0.009  -5.072  1.00 93.55           H
ATOM    687 2HG2 VAL A  61      17.781   0.212  -3.393  1.00 93.55           H
ATOM    688 3HG2 VAL A  61      17.494  -1.334  -4.227  1.00 93.55           H
ATOM    689  HN  VAL A  61      16.473   1.843  -2.976  1.00 93.55           H
ATOM    690  N   GLY A  62      13.961   2.510  -4.743  1.00 95.23           N
ATOM    691  CA  GLY A  62      12.630   2.907  -5.169  1.00 95.23           C
ATOM    692  C   GLY A  62      12.622   4.354  -5.665  1.00 95.23           C
ATOM    693  O   GLY A  62      11.994   4.664  -6.677  1.00 95.23           O
ATOM    694 1HA  GLY A  62      12.286   2.245  -5.964  1.00 95.23           H
ATOM    695 2HA  GLY A  62      11.931   2.799  -4.340  1.00 95.23           H
ATOM    696  HN  GLY A  62      14.066   2.372  -3.758  1.00 95.23           H
ATOM    697  N   ALA A  63      13.327   5.202  -4.930  1.00 95.20           N
ATOM    698  CA  ALA A  63      13.366   6.619  -5.252  1.00 95.20           C
ATOM    699  C   ALA A  63      13.977   6.805  -6.642  1.00 95.20           C
ATOM    700  O   ALA A  63      13.450   7.557  -7.460  1.00 95.20           O
ATOM    701  HA  ALA A  63      12.339   6.984  -5.264  1.00 95.20           H
ATOM    702  CB  ALA A  63      14.143   7.367  -4.168  1.00 95.20           C
ATOM    703 1HB  ALA A  63      13.652   7.227  -3.205  1.00 95.20           H
ATOM    704 2HB  ALA A  63      15.161   6.979  -4.116  1.00 95.20           H
ATOM    705 3HB  ALA A  63      14.172   8.430  -4.410  1.00 95.20           H
ATOM    706  HN  ALA A  63      13.863   4.936  -4.129  1.00 95.20           H
ATOM    707  N   LEU A  64      15.080   6.106  -6.867  1.00 89.08           N
ATOM    708  CA  LEU A  64      15.773   6.191  -8.141  1.00 89.08           C
ATOM    709  C   LEU A  64      14.858   5.669  -9.250  1.00 89.08           C
ATOM    710  O   LEU A  64      14.715   6.306 -10.293  1.00 89.08           O
ATOM    711  HA  LEU A  64      15.980   7.245  -8.331  1.00 89.08           H
ATOM    712  CB  LEU A  64      17.122   5.472  -8.067  1.00 89.08           C
ATOM    713 1HB  LEU A  64      16.956   4.473  -7.663  1.00 89.08           H
ATOM    714 2HB  LEU A  64      17.501   5.347  -9.081  1.00 89.08           H
ATOM    715  CG  LEU A  64      18.203   6.158  -7.229  1.00 89.08           C
ATOM    716  HG  LEU A  64      17.789   6.365  -6.242  1.00 89.08           H
ATOM    717  CD1 LEU A  64      19.409   5.238  -7.030  1.00 89.08           C
ATOM    718 1HD1 LEU A  64      19.092   4.330  -6.517  1.00 89.08           H
ATOM    719 2HD1 LEU A  64      19.831   4.978  -8.001  1.00 89.08           H
ATOM    720 3HD1 LEU A  64      20.162   5.750  -6.431  1.00 89.08           H
ATOM    721  CD2 LEU A  64      18.602   7.502  -7.842  1.00 89.08           C
ATOM    722 1HD2 LEU A  64      18.989   7.341  -8.848  1.00 89.08           H
ATOM    723 2HD2 LEU A  64      17.729   8.153  -7.889  1.00 89.08           H
ATOM    724 3HD2 LEU A  64      19.371   7.968  -7.227  1.00 89.08           H
ATOM    725  HN  LEU A  64      15.499   5.492  -6.198  1.00 89.08           H
ATOM    726  N   GLY A  65      14.262   4.515  -8.988  1.00 92.45           N
ATOM    727  CA  GLY A  65      13.486   3.826 -10.004  1.00 92.45           C
ATOM    728  C   GLY A  65      12.277   4.661 -10.431  1.00 92.45           C
ATOM    729  O   GLY A  65      12.086   4.919 -11.619  1.00 92.45           O
ATOM    730 1HA  GLY A  65      14.115   3.620 -10.870  1.00 92.45           H
ATOM    731 2HA  GLY A  65      13.149   2.863  -9.619  1.00 92.45           H
ATOM    732  HN  GLY A  65      14.303   4.053  -8.102  1.00 92.45           H
ATOM    733  N   ASN A  66      11.494   5.060  -9.440  1.00 90.23           N
ATOM    734  CA  ASN A  66      10.239   5.742  -9.707  1.00 90.23           C
ATOM    735  C   ASN A  66      10.530   7.122 -10.302  1.00 90.23           C
ATOM    736  O   ASN A  66       9.773   7.613 -11.138  1.00 90.23           O
ATOM    737  HA  ASN A  66       9.702   5.094 -10.400  1.00 90.23           H
ATOM    738  CB  ASN A  66       9.436   5.942  -8.420  1.00 90.23           C
ATOM    739 1HB  ASN A  66      10.099   6.279  -7.623  1.00 90.23           H
ATOM    740 2HB  ASN A  66       8.692   6.725  -8.569  1.00 90.23           H
ATOM    741  CG  ASN A  66       8.742   4.645  -7.999  1.00 90.23           C
ATOM    742  OD1 ASN A  66       7.877   4.123  -8.683  1.00 90.23           O
ATOM    743  ND2 ASN A  66       9.169   4.155  -6.839  1.00 90.23           N
ATOM    744 1HD2 ASN A  66       9.883   4.632  -6.326  1.00 90.23           H
ATOM    745 2HD2 ASN A  66       8.775   3.309  -6.478  1.00 90.23           H
ATOM    746  HN  ASN A  66      11.703   4.924  -8.472  1.00 90.23           H
ATOM    747  N   SER A  67      11.628   7.707  -9.847  1.00 91.00           N
ATOM    748  CA  SER A  67      12.062   8.991 -10.370  1.00 91.00           C
ATOM    749  C   SER A  67      12.329   8.882 -11.872  1.00 91.00           C
ATOM    750  O   SER A  67      11.973   9.778 -12.637  1.00 91.00           O
ATOM    751  HA  SER A  67      11.236   9.676 -10.177  1.00 91.00           H
ATOM    752  CB  SER A  67      13.314   9.487  -9.643  1.00 91.00           C
ATOM    753 1HB  SER A  67      14.108   8.747  -9.744  1.00 91.00           H
ATOM    754 2HB  SER A  67      13.669  10.402 -10.116  1.00 91.00           H
ATOM    755  OG  SER A  67      13.067   9.732  -8.261  1.00 91.00           O
ATOM    756  HG  SER A  67      13.601   9.099  -7.701  1.00 91.00           H
ATOM    757  HN  SER A  67      12.215   7.319  -9.137  1.00 91.00           H
ATOM    758  N   LEU A  68      12.953   7.776 -12.251  1.00 84.91           N
ATOM    759  CA  LEU A  68      13.254   7.529 -13.651  1.00 84.91           C
ATOM    760  C   LEU A  68      11.947   7.397 -14.434  1.00 84.91           C
ATOM    761  O   LEU A  68      11.823   7.926 -15.538  1.00 84.91           O
ATOM    762  HA  LEU A  68      13.795   8.398 -14.027  1.00 84.91           H
ATOM    763  CB  LEU A  68      14.182   6.321 -13.794  1.00 84.91           C
ATOM    764 1HB  LEU A  68      13.837   5.541 -13.116  1.00 84.91           H
ATOM    765 2HB  LEU A  68      14.083   5.930 -14.807  1.00 84.91           H
ATOM    766  CG  LEU A  68      15.665   6.578 -13.520  1.00 84.91           C
ATOM    767  HG  LEU A  68      15.748   7.137 -12.588  1.00 84.91           H
ATOM    768  CD1 LEU A  68      16.423   5.263 -13.326  1.00 84.91           C
ATOM    769 1HD1 LEU A  68      16.000   4.721 -12.481  1.00 84.91           H
ATOM    770 2HD1 LEU A  68      16.334   4.657 -14.228  1.00 84.91           H
ATOM    771 3HD1 LEU A  68      17.475   5.475 -13.133  1.00 84.91           H
ATOM    772  CD2 LEU A  68      16.285   7.440 -14.621  1.00 84.91           C
ATOM    773 1HD2 LEU A  68      16.191   6.929 -15.579  1.00 84.91           H
ATOM    774 2HD2 LEU A  68      15.767   8.398 -14.667  1.00 84.91           H
ATOM    775 3HD2 LEU A  68      17.340   7.608 -14.401  1.00 84.91           H
ATOM    776  HN  LEU A  68      13.251   7.059 -11.622  1.00 84.91           H
ATOM    777  N   VAL A  69      11.003   6.687 -13.832  1.00 87.58           N
ATOM    778  CA  VAL A  69       9.726   6.440 -14.479  1.00 87.58           C
ATOM    779  C   VAL A  69       9.069   7.777 -14.828  1.00 87.58           C
ATOM    780  O   VAL A  69       8.654   7.990 -15.966  1.00 87.58           O
ATOM    781  HA  VAL A  69       9.924   5.895 -15.402  1.00 87.58           H
ATOM    782  CB  VAL A  69       8.850   5.558 -13.587  1.00 87.58           C
ATOM    783  HB  VAL A  69       8.797   6.024 -12.603  1.00 87.58           H
ATOM    784  CG1 VAL A  69       7.426   5.463 -14.139  1.00 87.58           C
ATOM    785 1HG1 VAL A  69       6.987   6.460 -14.184  1.00 87.58           H
ATOM    786 2HG1 VAL A  69       7.452   5.032 -15.139  1.00 87.58           H
ATOM    787 3HG1 VAL A  69       6.825   4.831 -13.486  1.00 87.58           H
ATOM    788  CG2 VAL A  69       9.465   4.168 -13.416  1.00 87.58           C
ATOM    789 1HG2 VAL A  69       9.562   3.691 -14.392  1.00 87.58           H
ATOM    790 2HG2 VAL A  69      10.450   4.260 -12.958  1.00 87.58           H
ATOM    791 3HG2 VAL A  69       8.822   3.562 -12.778  1.00 87.58           H
ATOM    792  HN  VAL A  69      11.101   6.285 -12.922  1.00 87.58           H
ATOM    793  N   ILE A  70       8.994   8.642 -13.827  1.00 88.70           N
ATOM    794  CA  ILE A  70       8.328   9.923 -13.994  1.00 88.70           C
ATOM    795  C   ILE A  70       9.025  10.715 -15.102  1.00 88.70           C
ATOM    796  O   ILE A  70       8.367  11.351 -15.923  1.00 88.70           O
ATOM    797  HA  ILE A  70       7.303   9.720 -14.307  1.00 88.70           H
ATOM    798  CB  ILE A  70       8.255  10.666 -12.659  1.00 88.70           C
ATOM    799  HB  ILE A  70       9.256  10.695 -12.228  1.00 88.70           H
ATOM    800  CG1 ILE A  70       7.357   9.925 -11.666  1.00 88.70           C
ATOM    801 1HG1 ILE A  70       6.313  10.047 -11.954  1.00 88.70           H
ATOM    802 2HG1 ILE A  70       7.575   8.857 -11.701  1.00 88.70           H
ATOM    803  CG2 ILE A  70       7.810  12.116 -12.862  1.00 88.70           C
ATOM    804 1HG2 ILE A  70       8.522  12.628 -13.509  1.00 88.70           H
ATOM    805 2HG2 ILE A  70       6.823  12.131 -13.325  1.00 88.70           H
ATOM    806 3HG2 ILE A  70       7.766  12.621 -11.897  1.00 88.70           H
ATOM    807  CD1 ILE A  70       7.565  10.447 -10.243  1.00 88.70           C
ATOM    808 1HD1 ILE A  70       8.604  10.301  -9.950  1.00 88.70           H
ATOM    809 2HD1 ILE A  70       7.323  11.509 -10.207  1.00 88.70           H
ATOM    810 3HD1 ILE A  70       6.915   9.903  -9.558  1.00 88.70           H
ATOM    811  HN  ILE A  70       9.377   8.480 -12.918  1.00 88.70           H
ATOM    812  N   LEU A  71      10.348  10.651 -15.088  1.00 83.58           N
ATOM    813  CA  LEU A  71      11.146  11.464 -15.990  1.00 83.58           C
ATOM    814  C   LEU A  71      10.926  10.989 -17.428  1.00 83.58           C
ATOM    815  O   LEU A  71      10.854  11.801 -18.349  1.00 83.58           O
ATOM    816  HA  LEU A  71      10.789  12.490 -15.907  1.00 83.58           H
ATOM    817  CB  LEU A  71      12.614  11.459 -15.559  1.00 83.58           C
ATOM    818 1HB  LEU A  71      12.654  11.342 -14.476  1.00 83.58           H
ATOM    819 2HB  LEU A  71      13.096  10.582 -15.992  1.00 83.58           H
ATOM    820  CG  LEU A  71      13.430  12.696 -15.941  1.00 83.58           C
ATOM    821  HG  LEU A  71      12.736  13.509 -16.155  1.00 83.58           H
ATOM    822  CD1 LEU A  71      14.314  13.150 -14.778  1.00 83.58           C
ATOM    823 1HD1 LEU A  71      13.688  13.395 -13.919  1.00 83.58           H
ATOM    824 2HD1 LEU A  71      15.001  12.348 -14.509  1.00 83.58           H
ATOM    825 3HD1 LEU A  71      14.883  14.031 -15.076  1.00 83.58           H
ATOM    826  CD2 LEU A  71      14.241  12.447 -17.214  1.00 83.58           C
ATOM    827 1HD2 LEU A  71      14.925  11.613 -17.052  1.00 83.58           H
ATOM    828 2HD2 LEU A  71      13.564  12.207 -18.034  1.00 83.58           H
ATOM    829 3HD2 LEU A  71      14.811  13.342 -17.463  1.00 83.58           H
ATOM    830  HN  LEU A  71      10.873  10.058 -14.478  1.00 83.58           H
ATOM    831  N   VAL A  72      10.825   9.677 -17.575  1.00 83.12           N
ATOM    832  CA  VAL A  72      10.624   9.084 -18.886  1.00 83.12           C
ATOM    833  C   VAL A  72       9.293   9.569 -19.463  1.00 83.12           C
ATOM    834  O   VAL A  72       9.222   9.962 -20.626  1.00 83.12           O
ATOM    835  HA  VAL A  72      11.432   9.430 -19.531  1.00 83.12           H
ATOM    836  CB  VAL A  72      10.715   7.559 -18.791  1.00 83.12           C
ATOM    837  HB  VAL A  72      10.039   7.232 -18.001  1.00 83.12           H
ATOM    838  CG1 VAL A  72      10.265   6.901 -20.097  1.00 83.12           C
ATOM    839 1HG1 VAL A  72       9.232   7.177 -20.306  1.00 83.12           H
ATOM    840 2HG1 VAL A  72      10.904   7.238 -20.912  1.00 83.12           H
ATOM    841 3HG1 VAL A  72      10.339   5.817 -20.001  1.00 83.12           H
ATOM    842  CG2 VAL A  72      12.129   7.117 -18.412  1.00 83.12           C
ATOM    843 1HG2 VAL A  72      12.833   7.461 -19.169  1.00 83.12           H
ATOM    844 2HG2 VAL A  72      12.397   7.544 -17.445  1.00 83.12           H
ATOM    845 3HG2 VAL A  72      12.165   6.029 -18.351  1.00 83.12           H
ATOM    846  HN  VAL A  72      10.877   9.023 -16.820  1.00 83.12           H
ATOM    847  N   TYR A  73       8.270   9.525 -18.622  1.00 79.75           N
ATOM    848  CA  TYR A  73       6.934   9.904 -19.049  1.00 79.75           C
ATOM    849  C   TYR A  73       6.861  11.401 -19.358  1.00 79.75           C
ATOM    850  O   TYR A  73       6.123  11.819 -20.249  1.00 79.75           O
ATOM    851  HA  TYR A  73       6.697   9.342 -19.952  1.00 79.75           H
ATOM    852  CB  TYR A  73       6.010   9.594 -17.869  1.00 79.75           C
ATOM    853 1HB  TYR A  73       6.581   9.671 -16.944  1.00 79.75           H
ATOM    854 2HB  TYR A  73       5.227  10.351 -17.825  1.00 79.75           H
ATOM    855  CG  TYR A  73       5.359   8.211 -17.935  1.00 79.75           C
ATOM    856  CD1 TYR A  73       4.443   7.926 -18.927  1.00 79.75           C
ATOM    857  HD1 TYR A  73       4.184   8.686 -19.664  1.00 79.75           H
ATOM    858  CD2 TYR A  73       5.688   7.248 -17.002  1.00 79.75           C
ATOM    859  HD2 TYR A  73       6.412   7.473 -16.219  1.00 79.75           H
ATOM    860  CE1 TYR A  73       3.831   6.624 -18.990  1.00 79.75           C
ATOM    861  HE1 TYR A  73       3.106   6.386 -19.768  1.00 79.75           H
ATOM    862  CE2 TYR A  73       5.076   5.946 -17.065  1.00 79.75           C
ATOM    863  HE2 TYR A  73       5.326   5.177 -16.335  1.00 79.75           H
ATOM    864  CZ  TYR A  73       4.177   5.699 -18.055  1.00 79.75           C
ATOM    865  OH  TYR A  73       3.599   4.469 -18.114  1.00 79.75           O
ATOM    866  HH  TYR A  73       3.065   4.383 -18.955  1.00 79.75           H
ATOM    867  HN  TYR A  73       8.343   9.238 -17.667  1.00 79.75           H
ATOM    868  N   TRP A  74       7.636  12.167 -18.604  1.00 70.68           N
ATOM    869  CA  TRP A  74       7.592  13.615 -18.715  1.00 70.68           C
ATOM    870  C   TRP A  74       8.143  14.001 -20.089  1.00 70.68           C
ATOM    871  O   TRP A  74       7.500  14.738 -20.834  1.00 70.68           O
ATOM    872  HA  TRP A  74       6.550  13.924 -18.631  1.00 70.68           H
ATOM    873  CB  TRP A  74       8.347  14.276 -17.560  1.00 70.68           C
ATOM    874 1HB  TRP A  74       8.026  13.822 -16.622  1.00 70.68           H
ATOM    875 2HB  TRP A  74       9.411  14.067 -17.668  1.00 70.68           H
ATOM    876  CG  TRP A  74       8.146  15.790 -17.472  1.00 70.68           C
ATOM    877  CD1 TRP A  74       8.350  16.707 -18.428  1.00 70.68           C
ATOM    878  HD1 TRP A  74       8.700  16.476 -19.434  1.00 70.68           H
ATOM    879  CD2 TRP A  74       7.691  16.531 -16.320  1.00 70.68           C
ATOM    880  NE1 TRP A  74       8.061  17.979 -17.978  1.00 70.68           N
ATOM    881  HE1 TRP A  74       8.135  18.825 -18.507  1.00 70.68           H
ATOM    882  CE2 TRP A  74       7.647  17.869 -16.656  1.00 70.68           C
ATOM    883  CE3 TRP A  74       7.328  16.086 -15.037  1.00 70.68           C
ATOM    884  HE3 TRP A  74       7.354  15.036 -14.747  1.00 70.68           H
ATOM    885  CZ2 TRP A  74       7.246  18.871 -15.764  1.00 70.68           C
ATOM    886  HZ2 TRP A  74       7.221  19.921 -16.054  1.00 70.68           H
ATOM    887  CZ3 TRP A  74       6.930  17.100 -14.157  1.00 70.68           C
ATOM    888  HZ3 TRP A  74       6.638  16.809 -13.148  1.00 70.68           H
ATOM    889  CH2 TRP A  74       6.880  18.451 -14.480  1.00 70.68           C
ATOM    890  HH2 TRP A  74       6.558  19.180 -13.736  1.00 70.68           H
ATOM    891  HN  TRP A  74       8.284  11.814 -17.929  1.00 70.68           H
ATOM    892  N   TYR A  75       9.328  13.486 -20.382  1.00 69.23           N
ATOM    893  CA  TYR A  75      10.117  14.004 -21.487  1.00 69.23           C
ATOM    894  C   TYR A  75       9.822  13.237 -22.777  1.00 69.23           C
ATOM    895  O   TYR A  75       9.901  13.798 -23.869  1.00 69.23           O
ATOM    896  HA  TYR A  75       9.852  15.052 -21.627  1.00 69.23           H
ATOM    897  CB  TYR A  75      11.581  13.784 -21.099  1.00 69.23           C
ATOM    898 1HB  TYR A  75      11.667  12.835 -20.570  1.00 69.23           H
ATOM    899 2HB  TYR A  75      12.177  13.699 -22.007  1.00 69.23           H
ATOM    900  CG  TYR A  75      12.166  14.894 -20.224  1.00 69.23           C
ATOM    901  CD1 TYR A  75      12.668  16.040 -20.807  1.00 69.23           C
ATOM    902  HD1 TYR A  75      12.647  16.154 -21.891  1.00 69.23           H
ATOM    903  CD2 TYR A  75      12.193  14.750 -18.852  1.00 69.23           C
ATOM    904  HD2 TYR A  75      11.797  13.845 -18.392  1.00 69.23           H
ATOM    905  CE1 TYR A  75      13.219  17.085 -19.984  1.00 69.23           C
ATOM    906  HE1 TYR A  75      13.618  17.995 -20.432  1.00 69.23           H
ATOM    907  CE2 TYR A  75      12.744  15.795 -18.029  1.00 69.23           C
ATOM    908  HE2 TYR A  75      12.771  15.693 -16.944  1.00 69.23           H
ATOM    909  CZ  TYR A  75      13.230  16.911 -18.635  1.00 69.23           C
ATOM    910  OH  TYR A  75      13.750  17.898 -17.858  1.00 69.23           O
ATOM    911  HH  TYR A  75      13.681  17.645 -16.892  1.00 69.23           H
ATOM    912  HN  TYR A  75       9.749  12.730 -19.880  1.00 69.23           H
ATOM    913  N   CYS A  76       9.490  11.965 -22.609  1.00 68.75           N
ATOM    914  CA  CYS A  76       9.528  11.029 -23.720  1.00 68.75           C
ATOM    915  C   CYS A  76       8.106  10.524 -23.972  1.00 68.75           C
ATOM    916  O   CYS A  76       7.487  10.875 -24.975  1.00 68.75           O
ATOM    917  HA  CYS A  76       9.901  11.581 -24.582  1.00 68.75           H
ATOM    918  CB  CYS A  76      10.504   9.880 -23.457  1.00 68.75           C
ATOM    919 1HB  CYS A  76      11.439  10.270 -23.056  1.00 68.75           H
ATOM    920 2HB  CYS A  76      10.091   9.206 -22.707  1.00 68.75           H
ATOM    921  SG  CYS A  76      10.824   8.964 -25.009  1.00 68.75           S
ATOM    922  HG  CYS A  76       9.635   8.370 -25.069  1.00 68.75           H
ATOM    923  HN  CYS A  76       9.200  11.574 -21.736  1.00 68.75           H
ATOM    924  N   THR A  77       7.629   9.708 -23.043  1.00 61.00           N
ATOM    925  CA  THR A  77       6.432   8.919 -23.283  1.00 61.00           C
ATOM    926  C   THR A  77       5.213   9.831 -23.429  1.00 61.00           C
ATOM    927  O   THR A  77       4.388   9.634 -24.321  1.00 61.00           O
ATOM    928  HA  THR A  77       6.553   8.392 -24.230  1.00 61.00           H
ATOM    929  CB  THR A  77       6.299   7.904 -22.146  1.00 61.00           C
ATOM    930  HB  THR A  77       5.991   8.393 -21.222  1.00 61.00           H
ATOM    931  OG1 THR A  77       7.569   7.258 -22.107  1.00 61.00           O
ATOM    932  HG1 THR A  77       7.652   6.621 -22.873  1.00 61.00           H
ATOM    933  CG2 THR A  77       5.318   6.778 -22.479  1.00 61.00           C
ATOM    934 1HG2 THR A  77       5.663   6.246 -23.365  1.00 61.00           H
ATOM    935 2HG2 THR A  77       4.331   7.200 -22.669  1.00 61.00           H
ATOM    936 3HG2 THR A  77       5.261   6.086 -21.639  1.00 61.00           H
ATOM    937  HN  THR A  77       8.044   9.582 -22.142  1.00 61.00           H
ATOM    938  N   ARG A  78       5.136  10.811 -22.540  1.00 56.26           N
ATOM    939  CA  ARG A  78       3.894  11.535 -22.330  1.00 56.26           C
ATOM    940  C   ARG A  78       2.735  10.556 -22.139  1.00 56.26           C
ATOM    941  O   ARG A  78       2.809   9.408 -22.574  1.00 56.26           O
ATOM    942  HA  ARG A  78       4.064  12.123 -21.428  1.00 56.26           H
ATOM    943  CB  ARG A  78       3.586  12.456 -23.512  1.00 56.26           C
ATOM    944 1HB  ARG A  78       3.506  11.866 -24.425  1.00 56.26           H
ATOM    945 2HB  ARG A  78       2.621  12.939 -23.359  1.00 56.26           H
ATOM    946  CG  ARG A  78       4.674  13.518 -23.679  1.00 56.26           C
ATOM    947 1HG  ARG A  78       4.862  14.005 -22.721  1.00 56.26           H
ATOM    948 2HG  ARG A  78       5.607  13.043 -23.983  1.00 56.26           H
ATOM    949  CD  ARG A  78       4.265  14.564 -24.717  1.00 56.26           C
ATOM    950 1HD  ARG A  78       4.133  14.090 -25.690  1.00 56.26           H
ATOM    951 2HD  ARG A  78       3.307  15.004 -24.444  1.00 56.26           H
ATOM    952  NE  ARG A  78       5.299  15.620 -24.807  1.00 56.26           N
ATOM    953  HE  ARG A  78       6.176  15.456 -24.356  1.00 56.26           H
ATOM    954  CZ  ARG A  78       5.132  16.781 -25.454  1.00 56.26           C
ATOM    955  NH1 ARG A  78       3.977  17.054 -26.075  1.00 56.26           N
ATOM    956 1HH1 ARG A  78       3.231  16.388 -26.058  1.00 56.26           H
ATOM    957 2HH1 ARG A  78       3.860  17.923 -26.555  1.00 56.26           H
ATOM    958  NH2 ARG A  78       6.138  17.666 -25.469  1.00 56.26           N
ATOM    959 1HH2 ARG A  78       6.030  18.538 -25.948  1.00 56.26           H
ATOM    960 2HH2 ARG A  78       6.997  17.455 -25.003  1.00 56.26           H
ATOM    961  HN  ARG A  78       5.902  11.111 -21.971  1.00 56.26           H
ATOM    962  N   VAL A  79       1.690  11.045 -21.487  1.00 71.06           N
ATOM    963  CA  VAL A  79       0.517  10.226 -21.231  1.00 71.06           C
ATOM    964  C   VAL A  79      -0.347  10.172 -22.492  1.00 71.06           C
ATOM    965  O   VAL A  79      -1.023  11.144 -22.828  1.00 71.06           O
ATOM    966  HA  VAL A  79       0.863   9.219 -21.000  1.00 71.06           H
ATOM    967  CB  VAL A  79      -0.237  10.760 -20.011  1.00 71.06           C
ATOM    968  HB  VAL A  79      -0.604  11.757 -20.254  1.00 71.06           H
ATOM    969  CG1 VAL A  79      -1.447   9.881 -19.687  1.00 71.06           C
ATOM    970 1HG1 VAL A  79      -2.125   9.868 -20.540  1.00 71.06           H
ATOM    971 2HG1 VAL A  79      -1.111   8.865 -19.474  1.00 71.06           H
ATOM    972 3HG1 VAL A  79      -1.965  10.282 -18.816  1.00 71.06           H
ATOM    973  CG2 VAL A  79       0.692  10.882 -18.802  1.00 71.06           C
ATOM    974 1HG2 VAL A  79       1.102   9.901 -18.558  1.00 71.06           H
ATOM    975 2HG2 VAL A  79       1.506  11.567 -19.037  1.00 71.06           H
ATOM    976 3HG2 VAL A  79       0.131  11.263 -17.949  1.00 71.06           H
ATOM    977  HN  VAL A  79       1.637  11.980 -21.138  1.00 71.06           H
ATOM    978  N   LYS A  80      -0.298   9.027 -23.156  1.00 65.04           N
ATOM    979  CA  LYS A  80      -1.021   8.854 -24.405  1.00 65.04           C
ATOM    980  C   LYS A  80      -2.254   7.982 -24.158  1.00 65.04           C
ATOM    981  O   LYS A  80      -3.264   8.120 -24.848  1.00 65.04           O
ATOM    982  HA  LYS A  80      -1.354   9.840 -24.729  1.00 65.04           H
ATOM    983  CB  LYS A  80      -0.091   8.310 -25.491  1.00 65.04           C
ATOM    984 1HB  LYS A  80       0.394   7.401 -25.139  1.00 65.04           H
ATOM    985 2HB  LYS A  80      -0.674   8.039 -26.371  1.00 65.04           H
ATOM    986  CG  LYS A  80       0.969   9.345 -25.874  1.00 65.04           C
ATOM    987 1HG  LYS A  80       0.483  10.264 -26.202  1.00 65.04           H
ATOM    988 2HG  LYS A  80       1.568   9.597 -24.999  1.00 65.04           H
ATOM    989  CD  LYS A  80       1.876   8.816 -26.986  1.00 65.04           C
ATOM    990 1HD  LYS A  80       2.344   7.885 -26.666  1.00 65.04           H
ATOM    991 2HD  LYS A  80       1.279   8.585 -27.868  1.00 65.04           H
ATOM    992  CE  LYS A  80       2.955   9.838 -27.347  1.00 65.04           C
ATOM    993 1HE  LYS A  80       2.489  10.759 -27.698  1.00 65.04           H
ATOM    994 2HE  LYS A  80       3.535  10.093 -26.460  1.00 65.04           H
ATOM    995  NZ  LYS A  80       3.851   9.299 -28.394  1.00 65.04           N
ATOM    996 1HZ  LYS A  80       4.555   9.991 -28.627  1.00 65.04           H
ATOM    997 2HZ  LYS A  80       4.303   8.458 -28.052  1.00 65.04           H
ATOM    998 3HZ  LYS A  80       3.308   9.077 -29.222  1.00 65.04           H
ATOM    999  HN  LYS A  80       0.222   8.228 -22.855  1.00 65.04           H
ATOM   1000  N   THR A  81      -2.132   7.105 -23.173  1.00 75.74           N
ATOM   1001  CA  THR A  81      -3.182   6.139 -22.897  1.00 75.74           C
ATOM   1002  C   THR A  81      -3.657   6.267 -21.449  1.00 75.74           C
ATOM   1003  O   THR A  81      -2.991   6.893 -20.626  1.00 75.74           O
ATOM   1004  HA  THR A  81      -4.036   6.367 -23.535  1.00 75.74           H
ATOM   1005  CB  THR A  81      -2.646   4.747 -23.240  1.00 75.74           C
ATOM   1006  HB  THR A  81      -3.456   4.021 -23.299  1.00 75.74           H
ATOM   1007  OG1 THR A  81      -1.667   4.495 -22.235  1.00 75.74           O
ATOM   1008  HG1 THR A  81      -1.414   3.528 -22.239  1.00 75.74           H
ATOM   1009  CG2 THR A  81      -1.850   4.732 -24.547  1.00 75.74           C
ATOM   1010 1HG2 THR A  81      -1.000   5.408 -24.463  1.00 75.74           H
ATOM   1011 2HG2 THR A  81      -2.492   5.055 -25.367  1.00 75.74           H
ATOM   1012 3HG2 THR A  81      -1.493   3.721 -24.743  1.00 75.74           H
ATOM   1013  HN  THR A  81      -1.336   7.048 -22.571  1.00 75.74           H
ATOM   1014  N   MET A  82      -4.806   5.663 -21.181  1.00 75.86           N
ATOM   1015  CA  MET A  82      -5.350   5.652 -19.834  1.00 75.86           C
ATOM   1016  C   MET A  82      -4.418   4.912 -18.872  1.00 75.86           C
ATOM   1017  O   MET A  82      -4.270   5.307 -17.717  1.00 75.86           O
ATOM   1018  HA  MET A  82      -5.428   6.699 -19.540  1.00 75.86           H
ATOM   1019  CB  MET A  82      -6.720   4.972 -19.841  1.00 75.86           C
ATOM   1020 1HB  MET A  82      -7.320   5.363 -20.664  1.00 75.86           H
ATOM   1021 2HB  MET A  82      -6.599   3.903 -20.015  1.00 75.86           H
ATOM   1022  CG  MET A  82      -7.452   5.199 -18.517  1.00 75.86           C
ATOM   1023 1HG  MET A  82      -6.939   4.671 -17.713  1.00 75.86           H
ATOM   1024 2HG  MET A  82      -7.439   6.259 -18.261  1.00 75.86           H
ATOM   1025  SD  MET A  82      -9.138   4.625 -18.645  1.00 75.86           S
ATOM   1026  CE  MET A  82      -9.754   5.113 -17.042  1.00 75.86           C
ATOM   1027 1HE  MET A  82      -9.174   4.617 -16.263  1.00 75.86           H
ATOM   1028 2HE  MET A  82      -9.661   6.194 -16.930  1.00 75.86           H
ATOM   1029 3HE  MET A  82     -10.802   4.827 -16.953  1.00 75.86           H
ATOM   1030  HN  MET A  82      -5.361   5.188 -21.864  1.00 75.86           H
ATOM   1031  N   THR A  83      -3.813   3.850 -19.385  1.00 77.20           N
ATOM   1032  CA  THR A  83      -2.871   3.073 -18.598  1.00 77.20           C
ATOM   1033  C   THR A  83      -1.666   3.931 -18.208  1.00 77.20           C
ATOM   1034  O   THR A  83      -1.194   3.866 -17.074  1.00 77.20           O
ATOM   1035  HA  THR A  83      -3.362   2.771 -17.673  1.00 77.20           H
ATOM   1036  CB  THR A  83      -2.494   1.829 -19.405  1.00 77.20           C
ATOM   1037  HB  THR A  83      -1.766   2.072 -20.178  1.00 77.20           H
ATOM   1038  OG1 THR A  83      -3.743   1.327 -19.873  1.00 77.20           O
ATOM   1039  HG1 THR A  83      -4.432   1.398 -19.152  1.00 77.20           H
ATOM   1040  CG2 THR A  83      -1.946   0.703 -18.525  1.00 77.20           C
ATOM   1041 1HG2 THR A  83      -2.701   0.414 -17.794  1.00 77.20           H
ATOM   1042 2HG2 THR A  83      -1.053   1.050 -18.006  1.00 77.20           H
ATOM   1043 3HG2 THR A  83      -1.695  -0.155 -19.147  1.00 77.20           H
ATOM   1044  HN  THR A  83      -3.958   3.520 -20.318  1.00 77.20           H
ATOM   1045  N   ASP A  84      -1.204   4.717 -19.169  1.00 79.71           N
ATOM   1046  CA  ASP A  84      -0.045   5.567 -18.948  1.00 79.71           C
ATOM   1047  C   ASP A  84      -0.339   6.535 -17.801  1.00 79.71           C
ATOM   1048  O   ASP A  84       0.542   6.836 -16.998  1.00 79.71           O
ATOM   1049  HA  ASP A  84       0.772   4.883 -18.718  1.00 79.71           H
ATOM   1050  CB  ASP A  84       0.276   6.394 -20.195  1.00 79.71           C
ATOM   1051 1HB  ASP A  84      -0.577   7.022 -20.448  1.00 79.71           H
ATOM   1052 2HB  ASP A  84       1.113   7.061 -19.987  1.00 79.71           H
ATOM   1053  CG  ASP A  84       0.621   5.489 -21.380  1.00 79.71           C
ATOM   1054  OD1 ASP A  84       1.221   4.423 -21.124  1.00 79.71           O
ATOM   1055  OD2 ASP A  84       0.276   5.884 -22.514  1.00 79.71           O
ATOM   1056  HN  ASP A  84      -1.605   4.779 -20.082  1.00 79.71           H
ATOM   1057  N   MET A  85      -1.581   6.995 -17.760  1.00 84.75           N
ATOM   1058  CA  MET A  85      -2.000   7.928 -16.729  1.00 84.75           C
ATOM   1059  C   MET A  85      -1.895   7.294 -15.340  1.00 84.75           C
ATOM   1060  O   MET A  85      -1.354   7.899 -14.416  1.00 84.75           O
ATOM   1061  HA  MET A  85      -1.315   8.773 -16.802  1.00 84.75           H
ATOM   1062  CB  MET A  85      -3.445   8.359 -16.986  1.00 84.75           C
ATOM   1063 1HB  MET A  85      -3.533   8.766 -17.994  1.00 84.75           H
ATOM   1064 2HB  MET A  85      -4.102   7.491 -16.934  1.00 84.75           H
ATOM   1065  CG  MET A  85      -3.894   9.408 -15.966  1.00 84.75           C
ATOM   1066 1HG  MET A  85      -4.951   9.634 -16.106  1.00 84.75           H
ATOM   1067 2HG  MET A  85      -3.784   9.015 -14.956  1.00 84.75           H
ATOM   1068  SD  MET A  85      -2.924  10.894 -16.151  1.00 84.75           S
ATOM   1069  CE  MET A  85      -3.754  11.635 -17.547  1.00 84.75           C
ATOM   1070 1HE  MET A  85      -3.698  10.961 -18.402  1.00 84.75           H
ATOM   1071 2HE  MET A  85      -4.798  11.816 -17.295  1.00 84.75           H
ATOM   1072 3HE  MET A  85      -3.271  12.579 -17.798  1.00 84.75           H
ATOM   1073  HN  MET A  85      -2.293   6.741 -18.415  1.00 84.75           H
ATOM   1074  N   PHE A  86      -2.422   6.082 -15.237  1.00 87.97           N
ATOM   1075  CA  PHE A  86      -2.448   5.383 -13.964  1.00 87.97           C
ATOM   1076  C   PHE A  86      -1.033   5.011 -13.515  1.00 87.97           C
ATOM   1077  O   PHE A  86      -0.714   5.090 -12.329  1.00 87.97           O
ATOM   1078  HA  PHE A  86      -2.893   6.058 -13.233  1.00 87.97           H
ATOM   1079  CB  PHE A  86      -3.257   4.102 -14.173  1.00 87.97           C
ATOM   1080 1HB  PHE A  86      -2.831   3.547 -15.009  1.00 87.97           H
ATOM   1081 2HB  PHE A  86      -3.157   3.472 -13.289  1.00 87.97           H
ATOM   1082  CG  PHE A  86      -4.744   4.343 -14.444  1.00 87.97           C
ATOM   1083  CD1 PHE A  86      -5.415   5.301 -13.751  1.00 87.97           C
ATOM   1084  HD1 PHE A  86      -4.894   5.898 -13.002  1.00 87.97           H
ATOM   1085  CD2 PHE A  86      -5.394   3.598 -15.378  1.00 87.97           C
ATOM   1086  HD2 PHE A  86      -4.856   2.830 -15.934  1.00 87.97           H
ATOM   1087  CE1 PHE A  86      -6.795   5.524 -14.002  1.00 87.97           C
ATOM   1088  HE1 PHE A  86      -7.333   6.292 -13.446  1.00 87.97           H
ATOM   1089  CE2 PHE A  86      -6.774   3.821 -15.630  1.00 87.97           C
ATOM   1090  HE2 PHE A  86      -7.295   3.225 -16.378  1.00 87.97           H
ATOM   1091  CZ  PHE A  86      -7.445   4.780 -14.936  1.00 87.97           C
ATOM   1092  HZ  PHE A  86      -8.504   4.951 -15.130  1.00 87.97           H
ATOM   1093  HN  PHE A  86      -2.826   5.581 -16.003  1.00 87.97           H
ATOM   1094  N   LEU A  87      -0.224   4.613 -14.485  1.00 83.38           N
ATOM   1095  CA  LEU A  87       1.133   4.179 -14.197  1.00 83.38           C
ATOM   1096  C   LEU A  87       1.946   5.369 -13.686  1.00 83.38           C
ATOM   1097  O   LEU A  87       2.807   5.212 -12.821  1.00 83.38           O
ATOM   1098  HA  LEU A  87       1.076   3.433 -13.405  1.00 83.38           H
ATOM   1099  CB  LEU A  87       1.747   3.495 -15.420  1.00 83.38           C
ATOM   1100 1HB  LEU A  87       1.618   4.150 -16.282  1.00 83.38           H
ATOM   1101 2HB  LEU A  87       2.819   3.393 -15.254  1.00 83.38           H
ATOM   1102  CG  LEU A  87       1.181   2.117 -15.773  1.00 83.38           C
ATOM   1103  HG  LEU A  87       0.106   2.218 -15.920  1.00 83.38           H
ATOM   1104  CD1 LEU A  87       1.772   1.602 -17.087  1.00 83.38           C
ATOM   1105 1HD1 LEU A  87       1.529   2.296 -17.891  1.00 83.38           H
ATOM   1106 2HD1 LEU A  87       2.854   1.521 -16.991  1.00 83.38           H
ATOM   1107 3HD1 LEU A  87       1.352   0.622 -17.313  1.00 83.38           H
ATOM   1108  CD2 LEU A  87       1.389   1.129 -14.624  1.00 83.38           C
ATOM   1109 1HD2 LEU A  87       2.455   1.027 -14.421  1.00 83.38           H
ATOM   1110 2HD2 LEU A  87       0.883   1.497 -13.731  1.00 83.38           H
ATOM   1111 3HD2 LEU A  87       0.978   0.158 -14.901  1.00 83.38           H
ATOM   1112  HN  LEU A  87      -0.481   4.584 -15.451  1.00 83.38           H
ATOM   1113  N   LEU A  88       1.645   6.534 -14.241  1.00 88.42           N
ATOM   1114  CA  LEU A  88       2.320   7.754 -13.834  1.00 88.42           C
ATOM   1115  C   LEU A  88       1.951   8.078 -12.385  1.00 88.42           C
ATOM   1116  O   LEU A  88       2.826   8.333 -11.560  1.00 88.42           O
ATOM   1117  HA  LEU A  88       3.393   7.566 -13.883  1.00 88.42           H
ATOM   1118  CB  LEU A  88       2.015   8.889 -14.814  1.00 88.42           C
ATOM   1119 1HB  LEU A  88       2.385   8.601 -15.799  1.00 88.42           H
ATOM   1120 2HB  LEU A  88       0.932   8.988 -14.898  1.00 88.42           H
ATOM   1121  CG  LEU A  88       2.599  10.257 -14.460  1.00 88.42           C
ATOM   1122  HG  LEU A  88       2.256  10.527 -13.462  1.00 88.42           H
ATOM   1123  CD1 LEU A  88       4.128  10.205 -14.413  1.00 88.42           C
ATOM   1124 1HD1 LEU A  88       4.444   9.484 -13.660  1.00 88.42           H
ATOM   1125 2HD1 LEU A  88       4.511   9.903 -15.388  1.00 88.42           H
ATOM   1126 3HD1 LEU A  88       4.517  11.191 -14.159  1.00 88.42           H
ATOM   1127  CD2 LEU A  88       2.091  11.336 -15.420  1.00 88.42           C
ATOM   1128 1HD2 LEU A  88       2.386  11.083 -16.438  1.00 88.42           H
ATOM   1129 2HD2 LEU A  88       1.005  11.393 -15.359  1.00 88.42           H
ATOM   1130 3HD2 LEU A  88       2.522  12.298 -15.145  1.00 88.42           H
ATOM   1131  HN  LEU A  88       0.955   6.651 -14.956  1.00 88.42           H
ATOM   1132  N   ASN A  89       0.653   8.056 -12.120  1.00 90.15           N
ATOM   1133  CA  ASN A  89       0.152   8.414 -10.804  1.00 90.15           C
ATOM   1134  C   ASN A  89       0.638   7.385  -9.781  1.00 90.15           C
ATOM   1135  O   ASN A  89       0.865   7.719  -8.619  1.00 90.15           O
ATOM   1136  HA  ASN A  89       0.544   9.412 -10.610  1.00 90.15           H
ATOM   1137  CB  ASN A  89      -1.378   8.419 -10.780  1.00 90.15           C
ATOM   1138 1HB  ASN A  89      -1.757   7.571 -11.350  1.00 90.15           H
ATOM   1139 2HB  ASN A  89      -1.729   8.296  -9.755  1.00 90.15           H
ATOM   1140  CG  ASN A  89      -1.932   9.721 -11.362  1.00 90.15           C
ATOM   1141  OD1 ASN A  89      -2.139  10.703 -10.669  1.00 90.15           O
ATOM   1142  ND2 ASN A  89      -2.159   9.674 -12.672  1.00 90.15           N
ATOM   1143 1HD2 ASN A  89      -1.967   8.836 -13.183  1.00 90.15           H
ATOM   1144 2HD2 ASN A  89      -2.522  10.477 -13.145  1.00 90.15           H
ATOM   1145  HN  ASN A  89      -0.049   7.801 -12.785  1.00 90.15           H
ATOM   1146  N   LEU A  90       0.783   6.155 -10.250  1.00 88.30           N
ATOM   1147  CA  LEU A  90       1.268   5.082  -9.399  1.00 88.30           C
ATOM   1148  C   LEU A  90       2.696   5.400  -8.949  1.00 88.30           C
ATOM   1149  O   LEU A  90       3.031   5.241  -7.777  1.00 88.30           O
ATOM   1150  HA  LEU A  90       0.628   5.049  -8.518  1.00 88.30           H
ATOM   1151  CB  LEU A  90       1.133   3.733 -10.108  1.00 88.30           C
ATOM   1152 1HB  LEU A  90       0.098   3.616 -10.430  1.00 88.30           H
ATOM   1153 2HB  LEU A  90       1.746   3.755 -11.008  1.00 88.30           H
ATOM   1154  CG  LEU A  90       1.524   2.502  -9.287  1.00 88.30           C
ATOM   1155  HG  LEU A  90       2.524   2.663  -8.885  1.00 88.30           H
ATOM   1156  CD1 LEU A  90       0.582   2.315  -8.096  1.00 88.30           C
ATOM   1157 1HD1 LEU A  90       0.632   3.194  -7.453  1.00 88.30           H
ATOM   1158 2HD1 LEU A  90      -0.438   2.185  -8.456  1.00 88.30           H
ATOM   1159 3HD1 LEU A  90       0.883   1.433  -7.530  1.00 88.30           H
ATOM   1160  CD2 LEU A  90       1.588   1.253 -10.169  1.00 88.30           C
ATOM   1161 1HD2 LEU A  90       0.611   1.076 -10.620  1.00 88.30           H
ATOM   1162 2HD2 LEU A  90       2.329   1.400 -10.954  1.00 88.30           H
ATOM   1163 3HD2 LEU A  90       1.868   0.393  -9.561  1.00 88.30           H
ATOM   1164  HN  LEU A  90       0.575   5.887 -11.191  1.00 88.30           H
ATOM   1165  N   ALA A  91       3.499   5.843  -9.906  1.00 92.04           N
ATOM   1166  CA  ALA A  91       4.894   6.143  -9.633  1.00 92.04           C
ATOM   1167  C   ALA A  91       4.976   7.323  -8.662  1.00 92.04           C
ATOM   1168  O   ALA A  91       5.844   7.355  -7.791  1.00 92.04           O
ATOM   1169  HA  ALA A  91       5.336   5.265  -9.163  1.00 92.04           H
ATOM   1170  CB  ALA A  91       5.624   6.419 -10.949  1.00 92.04           C
ATOM   1171 1HB  ALA A  91       5.561   5.540 -11.590  1.00 92.04           H
ATOM   1172 2HB  ALA A  91       5.161   7.269 -11.450  1.00 92.04           H
ATOM   1173 3HB  ALA A  91       6.670   6.644 -10.743  1.00 92.04           H
ATOM   1174  HN  ALA A  91       3.210   5.997 -10.851  1.00 92.04           H
ATOM   1175  N   ILE A  92       4.061   8.263  -8.844  1.00 91.54           N
ATOM   1176  CA  ILE A  92       4.010   9.434  -7.985  1.00 91.54           C
ATOM   1177  C   ILE A  92       3.679   8.998  -6.556  1.00 91.54           C
ATOM   1178  O   ILE A  92       4.317   9.445  -5.604  1.00 91.54           O
ATOM   1179  HA  ILE A  92       5.002   9.885  -7.988  1.00 91.54           H
ATOM   1180  CB  ILE A  92       3.039  10.472  -8.551  1.00 91.54           C
ATOM   1181  HB  ILE A  92       2.098   9.971  -8.780  1.00 91.54           H
ATOM   1182  CG1 ILE A  92       3.567  11.060  -9.861  1.00 91.54           C
ATOM   1183 1HG1 ILE A  92       4.410  11.718  -9.654  1.00 91.54           H
ATOM   1184 2HG1 ILE A  92       3.938  10.258 -10.500  1.00 91.54           H
ATOM   1185  CG2 ILE A  92       2.733  11.558  -7.518  1.00 91.54           C
ATOM   1186 1HG2 ILE A  92       2.283  11.103  -6.635  1.00 91.54           H
ATOM   1187 2HG2 ILE A  92       3.657  12.061  -7.236  1.00 91.54           H
ATOM   1188 3HG2 ILE A  92       2.041  12.282  -7.946  1.00 91.54           H
ATOM   1189  CD1 ILE A  92       2.472  11.838 -10.594  1.00 91.54           C
ATOM   1190 1HD1 ILE A  92       1.641  11.171 -10.820  1.00 91.54           H
ATOM   1191 2HD1 ILE A  92       2.121  12.654  -9.961  1.00 91.54           H
ATOM   1192 3HD1 ILE A  92       2.875  12.245 -11.521  1.00 91.54           H
ATOM   1193  HN  ILE A  92       3.366   8.235  -9.562  1.00 91.54           H
ATOM   1194  N   ALA A  93       2.683   8.131  -6.451  1.00 92.78           N
ATOM   1195  CA  ALA A  93       2.211   7.687  -5.151  1.00 92.78           C
ATOM   1196  C   ALA A  93       3.349   6.977  -4.415  1.00 92.78           C
ATOM   1197  O   ALA A  93       3.585   7.232  -3.235  1.00 92.78           O
ATOM   1198  HA  ALA A  93       1.919   8.571  -4.584  1.00 92.78           H
ATOM   1199  CB  ALA A  93       0.985   6.790  -5.332  1.00 92.78           C
ATOM   1200 1HB  ALA A  93       0.195   7.350  -5.833  1.00 92.78           H
ATOM   1201 2HB  ALA A  93       1.254   5.923  -5.935  1.00 92.78           H
ATOM   1202 3HB  ALA A  93       0.631   6.457  -4.356  1.00 92.78           H
ATOM   1203  HN  ALA A  93       2.202   7.734  -7.234  1.00 92.78           H
ATOM   1204  N   ASP A  94       4.025   6.100  -5.143  1.00 90.38           N
ATOM   1205  CA  ASP A  94       5.100   5.314  -4.560  1.00 90.38           C
ATOM   1206  C   ASP A  94       6.192   6.254  -4.047  1.00 90.38           C
ATOM   1207  O   ASP A  94       6.733   6.050  -2.961  1.00 90.38           O
ATOM   1208  HA  ASP A  94       4.634   4.741  -3.759  1.00 90.38           H
ATOM   1209  CB  ASP A  94       5.727   4.383  -5.599  1.00 90.38           C
ATOM   1210 1HB  ASP A  94       5.847   4.914  -6.543  1.00 90.38           H
ATOM   1211 2HB  ASP A  94       6.724   4.086  -5.272  1.00 90.38           H
ATOM   1212  CG  ASP A  94       4.863   3.139  -5.814  1.00 90.38           C
ATOM   1213  OD1 ASP A  94       4.214   2.723  -4.830  1.00 90.38           O
ATOM   1214  OD2 ASP A  94       4.870   2.633  -6.956  1.00 90.38           O
ATOM   1215  HN  ASP A  94       3.849   5.922  -6.111  1.00 90.38           H
ATOM   1216  N   LEU A  95       6.485   7.265  -4.852  1.00 91.16           N
ATOM   1217  CA  LEU A  95       7.560   8.189  -4.533  1.00 91.16           C
ATOM   1218  C   LEU A  95       7.230   8.919  -3.230  1.00 91.16           C
ATOM   1219  O   LEU A  95       8.102   9.108  -2.382  1.00 91.16           O
ATOM   1220  HA  LEU A  95       8.463   7.598  -4.379  1.00 91.16           H
ATOM   1221  CB  LEU A  95       7.828   9.127  -5.712  1.00 91.16           C
ATOM   1222 1HB  LEU A  95       7.916   8.525  -6.617  1.00 91.16           H
ATOM   1223 2HB  LEU A  95       6.960   9.772  -5.842  1.00 91.16           H
ATOM   1224  CG  LEU A  95       9.072  10.010  -5.597  1.00 91.16           C
ATOM   1225  HG  LEU A  95       9.037  10.527  -4.638  1.00 91.16           H
ATOM   1226  CD1 LEU A  95      10.348   9.165  -5.609  1.00 91.16           C
ATOM   1227 1HD1 LEU A  95      10.332   8.472  -4.767  1.00 91.16           H
ATOM   1228 2HD1 LEU A  95      10.403   8.603  -6.541  1.00 91.16           H
ATOM   1229 3HD1 LEU A  95      11.217   9.817  -5.526  1.00 91.16           H
ATOM   1230  CD2 LEU A  95       9.086  11.083  -6.688  1.00 91.16           C
ATOM   1231 1HD2 LEU A  95       9.086  10.605  -7.668  1.00 91.16           H
ATOM   1232 2HD2 LEU A  95       8.201  11.711  -6.591  1.00 91.16           H
ATOM   1233 3HD2 LEU A  95       9.981  11.696  -6.583  1.00 91.16           H
ATOM   1234  HN  LEU A  95       6.002   7.457  -5.707  1.00 91.16           H
ATOM   1235  N   LEU A  96       5.970   9.309  -3.110  1.00 88.06           N
ATOM   1236  CA  LEU A  96       5.521  10.040  -1.937  1.00 88.06           C
ATOM   1237  C   LEU A  96       5.732   9.176  -0.692  1.00 88.06           C
ATOM   1238  O   LEU A  96       6.168   9.672   0.346  1.00 88.06           O
ATOM   1239  HA  LEU A  96       6.143  10.930  -1.849  1.00 88.06           H
ATOM   1240  CB  LEU A  96       4.077  10.511  -2.120  1.00 88.06           C
ATOM   1241 1HB  LEU A  96       3.482   9.669  -2.474  1.00 88.06           H
ATOM   1242 2HB  LEU A  96       3.681  10.793  -1.144  1.00 88.06           H
ATOM   1243  CG  LEU A  96       3.871  11.685  -3.080  1.00 88.06           C
ATOM   1244  HG  LEU A  96       4.332  11.429  -4.035  1.00 88.06           H
ATOM   1245  CD1 LEU A  96       2.383  11.922  -3.345  1.00 88.06           C
ATOM   1246 1HD1 LEU A  96       1.946  11.027  -3.788  1.00 88.06           H
ATOM   1247 2HD1 LEU A  96       1.878  12.146  -2.406  1.00 88.06           H
ATOM   1248 3HD1 LEU A  96       2.266  12.761  -4.031  1.00 88.06           H
ATOM   1249  CD2 LEU A  96       4.569  12.944  -2.564  1.00 88.06           C
ATOM   1250 1HD2 LEU A  96       4.160  13.214  -1.591  1.00 88.06           H
ATOM   1251 2HD2 LEU A  96       5.638  12.754  -2.469  1.00 88.06           H
ATOM   1252 3HD2 LEU A  96       4.407  13.763  -3.266  1.00 88.06           H
ATOM   1253  HN  LEU A  96       5.263   9.135  -3.796  1.00 88.06           H
ATOM   1254  N   PHE A  97       5.414   7.898  -0.836  1.00 90.46           N
ATOM   1255  CA  PHE A  97       5.552   6.963   0.267  1.00 90.46           C
ATOM   1256  C   PHE A  97       7.018   6.810   0.676  1.00 90.46           C
ATOM   1257  O   PHE A  97       7.340   6.824   1.863  1.00 90.46           O
ATOM   1258  HA  PHE A  97       4.983   7.365   1.105  1.00 90.46           H
ATOM   1259  CB  PHE A  97       5.028   5.611  -0.223  1.00 90.46           C
ATOM   1260 1HB  PHE A  97       3.939   5.639  -0.238  1.00 90.46           H
ATOM   1261 2HB  PHE A  97       5.357   5.457  -1.251  1.00 90.46           H
ATOM   1262  CG  PHE A  97       5.483   4.422   0.626  1.00 90.46           C
ATOM   1263  CD1 PHE A  97       6.334   3.499   0.103  1.00 90.46           C
ATOM   1264  HD1 PHE A  97       6.692   3.606  -0.921  1.00 90.46           H
ATOM   1265  CD2 PHE A  97       5.036   4.289   1.903  1.00 90.46           C
ATOM   1266  HD2 PHE A  97       4.354   5.029   2.322  1.00 90.46           H
ATOM   1267  CE1 PHE A  97       6.756   2.396   0.891  1.00 90.46           C
ATOM   1268  HE1 PHE A  97       7.437   1.656   0.471  1.00 90.46           H
ATOM   1269  CE2 PHE A  97       5.458   3.185   2.691  1.00 90.46           C
ATOM   1270  HE2 PHE A  97       5.100   3.078   3.715  1.00 90.46           H
ATOM   1271  CZ  PHE A  97       6.309   2.262   2.168  1.00 90.46           C
ATOM   1272  HZ  PHE A  97       6.633   1.415   2.773  1.00 90.46           H
ATOM   1273  HN  PHE A  97       5.067   7.500  -1.686  1.00 90.46           H
ATOM   1274  N   LEU A  98       7.868   6.668  -0.330  1.00 93.29           N
ATOM   1275  CA  LEU A  98       9.257   6.314  -0.092  1.00 93.29           C
ATOM   1276  C   LEU A  98       9.919   7.402   0.755  1.00 93.29           C
ATOM   1277  O   LEU A  98      10.810   7.116   1.554  1.00 93.29           O
ATOM   1278  HA  LEU A  98       9.264   5.383   0.475  1.00 93.29           H
ATOM   1279  CB  LEU A  98       9.976   6.043  -1.416  1.00 93.29           C
ATOM   1280 1HB  LEU A  98       9.783   6.879  -2.088  1.00 93.29           H
ATOM   1281 2HB  LEU A  98      11.049   6.027  -1.227  1.00 93.29           H
ATOM   1282  CG  LEU A  98       9.592   4.748  -2.135  1.00 93.29           C
ATOM   1283  HG  LEU A  98       8.506   4.655  -2.114  1.00 93.29           H
ATOM   1284  CD1 LEU A  98      10.014   4.792  -3.605  1.00 93.29           C
ATOM   1285 1HD1 LEU A  98       9.518   5.626  -4.101  1.00 93.29           H
ATOM   1286 2HD1 LEU A  98      11.094   4.921  -3.669  1.00 93.29           H
ATOM   1287 3HD1 LEU A  98       9.730   3.859  -4.092  1.00 93.29           H
ATOM   1288  CD2 LEU A  98      10.165   3.529  -1.410  1.00 93.29           C
ATOM   1289 1HD2 LEU A  98      11.252   3.602  -1.378  1.00 93.29           H
ATOM   1290 2HD2 LEU A  98       9.773   3.493  -0.393  1.00 93.29           H
ATOM   1291 3HD2 LEU A  98       9.878   2.622  -1.942  1.00 93.29           H
ATOM   1292  HN  LEU A  98       7.622   6.790  -1.292  1.00 93.29           H
ATOM   1293  N   VAL A  99       9.457   8.627   0.553  1.00 90.28           N
ATOM   1294  CA  VAL A  99      10.016   9.765   1.264  1.00 90.28           C
ATOM   1295  C   VAL A  99       9.755   9.601   2.763  1.00 90.28           C
ATOM   1296  O   VAL A  99      10.420  10.230   3.585  1.00 90.28           O
ATOM   1297  HA  VAL A  99      11.092   9.764   1.093  1.00 90.28           H
ATOM   1298  CB  VAL A  99       9.447  11.067   0.698  1.00 90.28           C
ATOM   1299  HB  VAL A  99       8.359  11.003   0.738  1.00 90.28           H
ATOM   1300  CG1 VAL A  99       9.878  12.267   1.543  1.00 90.28           C
ATOM   1301 1HG1 VAL A  99       9.516  12.142   2.563  1.00 90.28           H
ATOM   1302 2HG1 VAL A  99      10.966  12.335   1.550  1.00 90.28           H
ATOM   1303 3HG1 VAL A  99       9.460  13.180   1.118  1.00 90.28           H
ATOM   1304  CG2 VAL A  99       9.853  11.252  -0.765  1.00 90.28           C
ATOM   1305 1HG2 VAL A  99      10.940  11.285  -0.839  1.00 90.28           H
ATOM   1306 2HG2 VAL A  99       9.474  10.419  -1.356  1.00 90.28           H
ATOM   1307 3HG2 VAL A  99       9.436  12.186  -1.143  1.00 90.28           H
ATOM   1308  HN  VAL A  99       8.717   8.848  -0.083  1.00 90.28           H
ATOM   1309  N   THR A 100       8.787   8.751   3.074  1.00 90.10           N
ATOM   1310  CA  THR A 100       8.397   8.534   4.456  1.00 90.10           C
ATOM   1311  C   THR A 100       9.312   7.496   5.111  1.00 90.10           C
ATOM   1312  O   THR A 100       9.430   7.451   6.335  1.00 90.10           O
ATOM   1313  HA  THR A 100       8.531   9.468   5.002  1.00 90.10           H
ATOM   1314  CB  THR A 100       6.920   8.138   4.475  1.00 90.10           C
ATOM   1315  HB  THR A 100       6.504   8.231   5.478  1.00 90.10           H
ATOM   1316  OG1 THR A 100       6.905   6.824   3.923  1.00 90.10           O
ATOM   1317  HG1 THR A 100       6.794   6.872   2.930  1.00 90.10           H
ATOM   1318  CG2 THR A 100       6.080   8.963   3.497  1.00 90.10           C
ATOM   1319 1HG2 THR A 100       6.455   8.816   2.484  1.00 90.10           H
ATOM   1320 2HG2 THR A 100       6.149  10.018   3.760  1.00 90.10           H
ATOM   1321 3HG2 THR A 100       5.040   8.641   3.550  1.00 90.10           H
ATOM   1322  HN  THR A 100       8.273   8.219   2.401  1.00 90.10           H
ATOM   1323  N   LEU A 101       9.937   6.689   4.267  1.00 92.80           N
ATOM   1324  CA  LEU A 101      10.667   5.526   4.744  1.00 92.80           C
ATOM   1325  C   LEU A 101      11.818   5.986   5.641  1.00 92.80           C
ATOM   1326  O   LEU A 101      12.089   5.373   6.672  1.00 92.80           O
ATOM   1327  HA  LEU A 101       9.978   4.932   5.344  1.00 92.80           H
ATOM   1328  CB  LEU A 101      11.112   4.654   3.569  1.00 92.80           C
ATOM   1329 1HB  LEU A 101      11.565   5.297   2.815  1.00 92.80           H
ATOM   1330 2HB  LEU A 101      11.891   3.977   3.920  1.00 92.80           H
ATOM   1331  CG  LEU A 101      10.017   3.822   2.898  1.00 92.80           C
ATOM   1332  HG  LEU A 101       9.283   4.505   2.472  1.00 92.80           H
ATOM   1333  CD1 LEU A 101      10.587   2.994   1.745  1.00 92.80           C
ATOM   1334 1HD1 LEU A 101      11.025   3.659   1.001  1.00 92.80           H
ATOM   1335 2HD1 LEU A 101      11.354   2.319   2.126  1.00 92.80           H
ATOM   1336 3HD1 LEU A 101       9.787   2.412   1.286  1.00 92.80           H
ATOM   1337  CD2 LEU A 101       9.284   2.952   3.922  1.00 92.80           C
ATOM   1338 1HD2 LEU A 101       9.994   2.276   4.398  1.00 92.80           H
ATOM   1339 2HD2 LEU A 101       8.826   3.589   4.678  1.00 92.80           H
ATOM   1340 3HD2 LEU A 101       8.512   2.372   3.418  1.00 92.80           H
ATOM   1341  HN  LEU A 101       9.950   6.818   3.275  1.00 92.80           H
ATOM   1342  N   PRO A 102      12.514   7.068   5.266  1.00 94.64           N
ATOM   1343  CA  PRO A 102      13.643   7.553   6.065  1.00 94.64           C
ATOM   1344  C   PRO A 102      13.267   7.768   7.522  1.00 94.64           C
ATOM   1345  O   PRO A 102      14.022   7.403   8.422  1.00 94.64           O
ATOM   1346  HA  PRO A 102      14.437   6.807   6.083  1.00 94.64           H
ATOM   1347  CB  PRO A 102      14.034   8.864   5.380  1.00 94.64           C
ATOM   1348 1HB  PRO A 102      13.523   9.717   5.824  1.00 94.64           H
ATOM   1349 2HB  PRO A 102      15.104   9.056   5.463  1.00 94.64           H
ATOM   1350  CG  PRO A 102      13.612   8.645   3.932  1.00 94.64           C
ATOM   1351 1HG  PRO A 102      13.496   9.588   3.397  1.00 94.64           H
ATOM   1352 2HG  PRO A 102      14.351   8.067   3.377  1.00 94.64           H
ATOM   1353  CD  PRO A 102      12.293   7.902   4.071  1.00 94.64           C
ATOM   1354 1HD  PRO A 102      11.456   8.586   4.210  1.00 94.64           H
ATOM   1355 2HD  PRO A 102      12.070   7.305   3.187  1.00 94.64           H
ATOM   1356  N   PHE A 103      12.099   8.361   7.717  1.00 92.99           N
ATOM   1357  CA  PHE A 103      11.637   8.681   9.057  1.00 92.99           C
ATOM   1358  C   PHE A 103      11.355   7.409   9.858  1.00 92.99           C
ATOM   1359  O   PHE A 103      11.683   7.330  11.041  1.00 92.99           O
ATOM   1360  HA  PHE A 103      12.429   9.248   9.546  1.00 92.99           H
ATOM   1361  CB  PHE A 103      10.336   9.472   8.905  1.00 92.99           C
ATOM   1362 1HB  PHE A 103       9.631   8.884   8.317  1.00 92.99           H
ATOM   1363 2HB  PHE A 103       9.890   9.612   9.890  1.00 92.99           H
ATOM   1364  CG  PHE A 103      10.514  10.840   8.242  1.00 92.99           C
ATOM   1365  CD1 PHE A 103      10.829  11.926   8.998  1.00 92.99           C
ATOM   1366  HD1 PHE A 103      10.955  11.822  10.076  1.00 92.99           H
ATOM   1367  CD2 PHE A 103      10.356  10.970   6.898  1.00 92.99           C
ATOM   1368  HD2 PHE A 103      10.103  10.100   6.292  1.00 92.99           H
ATOM   1369  CE1 PHE A 103      10.994  13.195   8.383  1.00 92.99           C
ATOM   1370  HE1 PHE A 103      11.246  14.066   8.989  1.00 92.99           H
ATOM   1371  CE2 PHE A 103      10.521  12.239   6.283  1.00 92.99           C
ATOM   1372  HE2 PHE A 103      10.395  12.343   5.205  1.00 92.99           H
ATOM   1373  CZ  PHE A 103      10.836  13.325   7.039  1.00 92.99           C
ATOM   1374  HZ  PHE A 103      10.963  14.299   6.567  1.00 92.99           H
ATOM   1375  HN  PHE A 103      11.474   8.622   6.981  1.00 92.99           H
ATOM   1376  N   TRP A 104      10.749   6.444   9.182  1.00 85.46           N
ATOM   1377  CA  TRP A 104      10.393   5.189   9.823  1.00 85.46           C
ATOM   1378  C   TRP A 104      11.689   4.464  10.193  1.00 85.46           C
ATOM   1379  O   TRP A 104      11.748   3.770  11.206  1.00 85.46           O
ATOM   1380  HA  TRP A 104       9.828   5.425  10.725  1.00 85.46           H
ATOM   1381  CB  TRP A 104       9.476   4.356   8.927  1.00 85.46           C
ATOM   1382 1HB  TRP A 104       9.905   4.313   7.925  1.00 85.46           H
ATOM   1383 2HB  TRP A 104       9.446   3.334   9.305  1.00 85.46           H
ATOM   1384  CG  TRP A 104       8.046   4.890   8.831  1.00 85.46           C
ATOM   1385  CD1 TRP A 104       7.358   5.215   7.727  1.00 85.46           C
ATOM   1386  HD1 TRP A 104       7.752   5.135   6.714  1.00 85.46           H
ATOM   1387  CD2 TRP A 104       7.150   5.150   9.932  1.00 85.46           C
ATOM   1388  NE1 TRP A 104       6.090   5.664   8.035  1.00 85.46           N
ATOM   1389  HE1 TRP A 104       5.394   5.963   7.383  1.00 85.46           H
ATOM   1390  CE2 TRP A 104       5.959   5.623   9.418  1.00 85.46           C
ATOM   1391  CE3 TRP A 104       7.339   4.991  11.316  1.00 85.46           C
ATOM   1392  HE3 TRP A 104       8.269   4.620  11.746  1.00 85.46           H
ATOM   1393  CZ2 TRP A 104       4.866   5.976  10.218  1.00 85.46           C
ATOM   1394  HZ2 TRP A 104       3.935   6.347   9.788  1.00 85.46           H
ATOM   1395  CZ3 TRP A 104       6.236   5.348  12.102  1.00 85.46           C
ATOM   1396  HZ3 TRP A 104       6.329   5.244  13.183  1.00 85.46           H
ATOM   1397  CH2 TRP A 104       5.031   5.826  11.600  1.00 85.46           C
ATOM   1398  HH2 TRP A 104       4.218   6.082  12.280  1.00 85.46           H
ATOM   1399  HN  TRP A 104      10.501   6.509   8.215  1.00 85.46           H
ATOM   1400  N   ALA A 105      12.694   4.650   9.350  1.00 94.93           N
ATOM   1401  CA  ALA A 105      13.979   4.005   9.564  1.00 94.93           C
ATOM   1402  C   ALA A 105      14.582   4.503  10.879  1.00 94.93           C
ATOM   1403  O   ALA A 105      15.059   3.709  11.688  1.00 94.93           O
ATOM   1404  HA  ALA A 105      13.803   2.932   9.639  1.00 94.93           H
ATOM   1405  CB  ALA A 105      14.891   4.273   8.366  1.00 94.93           C
ATOM   1406 1HB  ALA A 105      14.430   3.873   7.462  1.00 94.93           H
ATOM   1407 2HB  ALA A 105      15.038   5.347   8.254  1.00 94.93           H
ATOM   1408 3HB  ALA A 105      15.854   3.789   8.527  1.00 94.93           H
ATOM   1409  HN  ALA A 105      12.642   5.227   8.536  1.00 94.93           H
ATOM   1410  N   ILE A 106      14.542   5.816  11.051  1.00 91.55           N
ATOM   1411  CA  ILE A 106      15.099   6.432  12.243  1.00 91.55           C
ATOM   1412  C   ILE A 106      14.280   6.006  13.463  1.00 91.55           C
ATOM   1413  O   ILE A 106      14.841   5.657  14.501  1.00 91.55           O
ATOM   1414  HA  ILE A 106      16.115   6.055  12.361  1.00 91.55           H
ATOM   1415  CB  ILE A 106      15.196   7.949  12.067  1.00 91.55           C
ATOM   1416  HB  ILE A 106      14.229   8.316  11.724  1.00 91.55           H
ATOM   1417  CG1 ILE A 106      16.224   8.312  10.994  1.00 91.55           C
ATOM   1418 1HG1 ILE A 106      17.231   8.162  11.384  1.00 91.55           H
ATOM   1419 2HG1 ILE A 106      16.112   7.646  10.138  1.00 91.55           H
ATOM   1420  CG2 ILE A 106      15.493   8.638  13.401  1.00 91.55           C
ATOM   1421 1HG2 ILE A 106      14.693   8.419  14.109  1.00 91.55           H
ATOM   1422 2HG2 ILE A 106      16.440   8.271  13.797  1.00 91.55           H
ATOM   1423 3HG2 ILE A 106      15.557   9.715  13.247  1.00 91.55           H
ATOM   1424  CD1 ILE A 106      16.057   9.764  10.543  1.00 91.55           C
ATOM   1425 1HD1 ILE A 106      15.058   9.904  10.131  1.00 91.55           H
ATOM   1426 2HD1 ILE A 106      16.195  10.428  11.397  1.00 91.55           H
ATOM   1427 3HD1 ILE A 106      16.800   9.996   9.780  1.00 91.55           H
ATOM   1428  HN  ILE A 106      14.138   6.454  10.395  1.00 91.55           H
ATOM   1429  N   ALA A 107      12.966   6.049  13.298  1.00 92.76           N
ATOM   1430  CA  ALA A 107      12.063   5.766  14.401  1.00 92.76           C
ATOM   1431  C   ALA A 107      12.262   4.320  14.859  1.00 92.76           C
ATOM   1432  O   ALA A 107      12.171   4.023  16.049  1.00 92.76           O
ATOM   1433  HA  ALA A 107      12.321   6.436  15.221  1.00 92.76           H
ATOM   1434  CB  ALA A 107      10.623   6.047  13.968  1.00 92.76           C
ATOM   1435 1HB  ALA A 107      10.529   7.095  13.680  1.00 92.76           H
ATOM   1436 2HB  ALA A 107      10.369   5.413  13.118  1.00 92.76           H
ATOM   1437 3HB  ALA A 107       9.947   5.835  14.795  1.00 92.76           H
ATOM   1438  HN  ALA A 107      12.518   6.271  12.432  1.00 92.76           H
ATOM   1439  N   ALA A 108      12.530   3.457  13.889  1.00 92.09           N
ATOM   1440  CA  ALA A 108      12.696   2.041  14.172  1.00 92.09           C
ATOM   1441  C   ALA A 108      14.054   1.815  14.839  1.00 92.09           C
ATOM   1442  O   ALA A 108      14.206   0.905  15.654  1.00 92.09           O
ATOM   1443  HA  ALA A 108      11.907   1.746  14.864  1.00 92.09           H
ATOM   1444  CB  ALA A 108      12.541   1.241  12.877  1.00 92.09           C
ATOM   1445 1HB  ALA A 108      11.550   1.414  12.460  1.00 92.09           H
ATOM   1446 2HB  ALA A 108      13.298   1.559  12.161  1.00 92.09           H
ATOM   1447 3HB  ALA A 108      12.666   0.179  13.090  1.00 92.09           H
ATOM   1448  HN  ALA A 108      12.634   3.711  12.928  1.00 92.09           H
ATOM   1449  N   ALA A 109      15.008   2.657  14.469  1.00 90.80           N
ATOM   1450  CA  ALA A 109      16.377   2.482  14.921  1.00 90.80           C
ATOM   1451  C   ALA A 109      16.456   2.775  16.421  1.00 90.80           C
ATOM   1452  O   ALA A 109      17.209   2.125  17.145  1.00 90.80           O
ATOM   1453  HA  ALA A 109      16.655   1.443  14.747  1.00 90.80           H
ATOM   1454  CB  ALA A 109      17.304   3.383  14.102  1.00 90.80           C
ATOM   1455 1HB  ALA A 109      17.233   3.115  13.048  1.00 90.80           H
ATOM   1456 2HB  ALA A 109      17.008   4.424  14.233  1.00 90.80           H
ATOM   1457 3HB  ALA A 109      18.332   3.252  14.442  1.00 90.80           H
ATOM   1458  HN  ALA A 109      14.857   3.445  13.872  1.00 90.80           H
ATOM   1459  N   ASP A 110      15.668   3.752  16.843  1.00 82.11           N
ATOM   1460  CA  ASP A 110      15.766   4.259  18.201  1.00 82.11           C
ATOM   1461  C   ASP A 110      14.376   4.675  18.688  1.00 82.11           C
ATOM   1462  O   ASP A 110      13.649   3.866  19.263  1.00 82.11           O
ATOM   1463  HA  ASP A 110      16.184   3.438  18.784  1.00 82.11           H
ATOM   1464  CB  ASP A 110      16.676   5.488  18.265  1.00 82.11           C
ATOM   1465 1HB  ASP A 110      17.625   5.268  17.776  1.00 82.11           H
ATOM   1466 2HB  ASP A 110      16.219   6.313  17.719  1.00 82.11           H
ATOM   1467  CG  ASP A 110      16.929   5.907  19.715  1.00 82.11           C
ATOM   1468  OD1 ASP A 110      16.574   5.107  20.607  1.00 82.11           O
ATOM   1469  OD2 ASP A 110      17.472   7.018  19.898  1.00 82.11           O
ATOM   1470  HN  ASP A 110      14.973   4.195  16.276  1.00 82.11           H
ATOM   1471  N   GLN A 111      14.049   5.934  18.439  1.00 85.59           N
ATOM   1472  CA  GLN A 111      12.763   6.469  18.852  1.00 85.59           C
ATOM   1473  C   GLN A 111      12.324   7.588  17.906  1.00 85.59           C
ATOM   1474  O   GLN A 111      13.104   8.038  17.068  1.00 85.59           O
ATOM   1475  HA  GLN A 111      12.066   5.633  18.784  1.00 85.59           H
ATOM   1476  CB  GLN A 111      12.813   6.963  20.299  1.00 85.59           C
ATOM   1477 1HB  GLN A 111      11.851   7.394  20.574  1.00 85.59           H
ATOM   1478 2HB  GLN A 111      12.988   6.121  20.969  1.00 85.59           H
ATOM   1479  CG  GLN A 111      13.918   8.006  20.484  1.00 85.59           C
ATOM   1480 1HG  GLN A 111      14.882   7.569  20.227  1.00 85.59           H
ATOM   1481 2HG  GLN A 111      13.753   8.839  19.801  1.00 85.59           H
ATOM   1482  CD  GLN A 111      13.951   8.519  21.925  1.00 85.59           C
ATOM   1483  OE1 GLN A 111      12.973   8.470  22.652  1.00 85.59           O
ATOM   1484  NE2 GLN A 111      15.130   9.012  22.296  1.00 85.59           N
ATOM   1485 1HE2 GLN A 111      15.893   9.023  21.650  1.00 85.59           H
ATOM   1486 2HE2 GLN A 111      15.252   9.373  23.221  1.00 85.59           H
ATOM   1487  HN  GLN A 111      14.644   6.584  17.966  1.00 85.59           H
ATOM   1488  N   TRP A 112      11.077   8.005  18.071  1.00 90.51           N
ATOM   1489  CA  TRP A 112      10.541   9.096  17.275  1.00 90.51           C
ATOM   1490  C   TRP A 112      11.162  10.400  17.780  1.00 90.51           C
ATOM   1491  O   TRP A 112      10.917  10.810  18.914  1.00 90.51           O
ATOM   1492  HA  TRP A 112      10.828   8.924  16.238  1.00 90.51           H
ATOM   1493  CB  TRP A 112       9.012   9.106  17.318  1.00 90.51           C
ATOM   1494 1HB  TRP A 112       8.644   8.116  17.048  1.00 90.51           H
ATOM   1495 2HB  TRP A 112       8.689   9.298  18.341  1.00 90.51           H
ATOM   1496  CG  TRP A 112       8.370  10.142  16.393  1.00 90.51           C
ATOM   1497  CD1 TRP A 112       7.923  11.366  16.709  1.00 90.51           C
ATOM   1498  HD1 TRP A 112       7.964  11.794  17.711  1.00 90.51           H
ATOM   1499  CD2 TRP A 112       8.120   9.995  14.980  1.00 90.51           C
ATOM   1500  NE1 TRP A 112       7.406  12.015  15.607  1.00 90.51           N
ATOM   1501  HE1 TRP A 112       7.014  12.935  15.592  1.00 90.51           H
ATOM   1502  CE2 TRP A 112       7.529  11.155  14.522  1.00 90.51           C
ATOM   1503  CE3 TRP A 112       8.385   8.918  14.116  1.00 90.51           C
ATOM   1504  HE3 TRP A 112       8.850   7.992  14.453  1.00 90.51           H
ATOM   1505  CZ2 TRP A 112       7.153  11.349  13.188  1.00 90.51           C
ATOM   1506  HZ2 TRP A 112       6.687  12.275  12.851  1.00 90.51           H
ATOM   1507  CZ3 TRP A 112       8.002   9.127  12.786  1.00 90.51           C
ATOM   1508  HZ3 TRP A 112       8.185   8.322  12.074  1.00 90.51           H
ATOM   1509  CH2 TRP A 112       7.406  10.289  12.309  1.00 90.51           C
ATOM   1510  HH2 TRP A 112       7.138  10.374  11.256  1.00 90.51           H
ATOM   1511  HN  TRP A 112      10.439   7.612  18.733  1.00 90.51           H
ATOM   1512  N   LYS A 113      11.955  11.015  16.915  1.00 83.13           N
ATOM   1513  CA  LYS A 113      12.737  12.174  17.309  1.00 83.13           C
ATOM   1514  C   LYS A 113      12.129  13.431  16.684  1.00 83.13           C
ATOM   1515  O   LYS A 113      12.726  14.505  16.734  1.00 83.13           O
ATOM   1516  HA  LYS A 113      12.669  12.260  18.393  1.00 83.13           H
ATOM   1517  CB  LYS A 113      14.213  11.967  16.962  1.00 83.13           C
ATOM   1518 1HB  LYS A 113      14.320  11.804  15.890  1.00 83.13           H
ATOM   1519 2HB  LYS A 113      14.777  12.868  17.205  1.00 83.13           H
ATOM   1520  CG  LYS A 113      14.794  10.775  17.726  1.00 83.13           C
ATOM   1521 1HG  LYS A 113      14.615  10.901  18.794  1.00 83.13           H
ATOM   1522 2HG  LYS A 113      14.284   9.861  17.422  1.00 83.13           H
ATOM   1523  CD  LYS A 113      16.295  10.638  17.467  1.00 83.13           C
ATOM   1524 1HD  LYS A 113      16.473  10.491  16.402  1.00 83.13           H
ATOM   1525 2HD  LYS A 113      16.803  11.560  17.751  1.00 83.13           H
ATOM   1526  CE  LYS A 113      16.882   9.464  18.254  1.00 83.13           C
ATOM   1527 1HE  LYS A 113      16.734   9.623  19.322  1.00 83.13           H
ATOM   1528 2HE  LYS A 113      16.356   8.545  17.993  1.00 83.13           H
ATOM   1529  NZ  LYS A 113      18.326   9.315  17.964  1.00 83.13           N
ATOM   1530 1HZ  LYS A 113      18.686   8.503  18.452  1.00 83.13           H
ATOM   1531 2HZ  LYS A 113      18.460   9.197  16.966  1.00 83.13           H
ATOM   1532 3HZ  LYS A 113      18.820  10.144  18.276  1.00 83.13           H
ATOM   1533  HN  LYS A 113      12.066  10.734  15.961  1.00 83.13           H
ATOM   1534  N   PHE A 114      10.948  13.255  16.108  1.00 88.76           N
ATOM   1535  CA  PHE A 114      10.333  14.313  15.325  1.00 88.76           C
ATOM   1536  C   PHE A 114       9.100  14.875  16.035  1.00 88.76           C
ATOM   1537  O   PHE A 114       8.639  14.311  17.026  1.00 88.76           O
ATOM   1538  HA  PHE A 114      11.075  15.102  15.208  1.00 88.76           H
ATOM   1539  CB  PHE A 114       9.901  13.690  13.995  1.00 88.76           C
ATOM   1540 1HB  PHE A 114       9.096  12.980  14.183  1.00 88.76           H
ATOM   1541 2HB  PHE A 114       9.493  14.473  13.355  1.00 88.76           H
ATOM   1542  CG  PHE A 114      11.028  12.975  13.247  1.00 88.76           C
ATOM   1543  CD1 PHE A 114      11.958  13.698  12.567  1.00 88.76           C
ATOM   1544  HD1 PHE A 114      11.900  14.786  12.555  1.00 88.76           H
ATOM   1545  CD2 PHE A 114      11.100  11.617  13.263  1.00 88.76           C
ATOM   1546  HD2 PHE A 114      10.355  11.038  13.808  1.00 88.76           H
ATOM   1547  CE1 PHE A 114      13.004  13.034  11.873  1.00 88.76           C
ATOM   1548  HE1 PHE A 114      13.750  13.613  11.328  1.00 88.76           H
ATOM   1549  CE2 PHE A 114      12.146  10.954  12.569  1.00 88.76           C
ATOM   1550  HE2 PHE A 114      12.204   9.865  12.582  1.00 88.76           H
ATOM   1551  CZ  PHE A 114      13.076  11.676  11.889  1.00 88.76           C
ATOM   1552  HZ  PHE A 114      13.879  11.167  11.356  1.00 88.76           H
ATOM   1553  HN  PHE A 114      10.416  12.411  16.171  1.00 88.76           H
ATOM   1554  N   GLN A 115       8.602  15.981  15.501  1.00 81.79           N
ATOM   1555  CA  GLN A 115       7.449  16.642  16.088  1.00 81.79           C
ATOM   1556  C   GLN A 115       6.177  15.841  15.803  1.00 81.79           C
ATOM   1557  O   GLN A 115       6.162  14.984  14.921  1.00 81.79           O
ATOM   1558  HA  GLN A 115       7.641  16.662  17.161  1.00 81.79           H
ATOM   1559  CB  GLN A 115       7.320  18.077  15.575  1.00 81.79           C
ATOM   1560 1HB  GLN A 115       7.284  18.076  14.486  1.00 81.79           H
ATOM   1561 2HB  GLN A 115       6.382  18.509  15.924  1.00 81.79           H
ATOM   1562  CG  GLN A 115       8.492  18.938  16.052  1.00 81.79           C
ATOM   1563 1HG  GLN A 115       8.573  18.879  17.137  1.00 81.79           H
ATOM   1564 2HG  GLN A 115       9.423  18.549  15.641  1.00 81.79           H
ATOM   1565  CD  GLN A 115       8.310  20.396  15.627  1.00 81.79           C
ATOM   1566  OE1 GLN A 115       7.397  20.748  14.898  1.00 81.79           O
ATOM   1567  NE2 GLN A 115       9.226  21.222  16.124  1.00 81.79           N
ATOM   1568 1HE2 GLN A 115       9.949  20.869  16.717  1.00 81.79           H
ATOM   1569 2HE2 GLN A 115       9.192  22.197  15.903  1.00 81.79           H
ATOM   1570  HN  GLN A 115       8.972  16.423  14.684  1.00 81.79           H
ATOM   1571  N   THR A 116       5.138  16.149  16.567  1.00 88.60           N
ATOM   1572  CA  THR A 116       3.862  15.476  16.402  1.00 88.60           C
ATOM   1573  C   THR A 116       3.332  15.678  14.980  1.00 88.60           C
ATOM   1574  O   THR A 116       2.758  14.763  14.392  1.00 88.60           O
ATOM   1575  HA  THR A 116       4.018  14.405  16.535  1.00 88.60           H
ATOM   1576  CB  THR A 116       2.911  15.992  17.484  1.00 88.60           C
ATOM   1577  HB  THR A 116       2.566  16.999  17.250  1.00 88.60           H
ATOM   1578  OG1 THR A 116       3.656  15.862  18.691  1.00 88.60           O
ATOM   1579  HG1 THR A 116       3.244  16.423  19.409  1.00 88.60           H
ATOM   1580  CG2 THR A 116       1.704  15.074  17.689  1.00 88.60           C
ATOM   1581 1HG2 THR A 116       2.048  14.084  17.989  1.00 88.60           H
ATOM   1582 2HG2 THR A 116       1.143  14.998  16.758  1.00 88.60           H
ATOM   1583 3HG2 THR A 116       1.062  15.487  18.468  1.00 88.60           H
ATOM   1584  HN  THR A 116       5.160  16.844  17.286  1.00 88.60           H
ATOM   1585  N   PHE A 117       3.544  16.882  14.470  1.00 91.32           N
ATOM   1586  CA  PHE A 117       3.079  17.221  13.135  1.00 91.32           C
ATOM   1587  C   PHE A 117       3.609  16.226  12.101  1.00 91.32           C
ATOM   1588  O   PHE A 117       2.854  15.735  11.263  1.00 91.32           O
ATOM   1589  HA  PHE A 117       1.990  17.180  13.152  1.00 91.32           H
ATOM   1590  CB  PHE A 117       3.625  18.613  12.812  1.00 91.32           C
ATOM   1591 1HB  PHE A 117       3.251  19.320  13.553  1.00 91.32           H
ATOM   1592 2HB  PHE A 117       4.711  18.598  12.907  1.00 91.32           H
ATOM   1593  CG  PHE A 117       3.257  19.117  11.415  1.00 91.32           C
ATOM   1594  CD1 PHE A 117       4.194  19.131  10.429  1.00 91.32           C
ATOM   1595  HD1 PHE A 117       5.206  18.783  10.634  1.00 91.32           H
ATOM   1596  CD2 PHE A 117       1.994  19.551  11.160  1.00 91.32           C
ATOM   1597  HD2 PHE A 117       1.244  19.540  11.951  1.00 91.32           H
ATOM   1598  CE1 PHE A 117       3.852  19.599   9.132  1.00 91.32           C
ATOM   1599  HE1 PHE A 117       4.603  19.610   8.342  1.00 91.32           H
ATOM   1600  CE2 PHE A 117       1.653  20.019   9.863  1.00 91.32           C
ATOM   1601  HE2 PHE A 117       0.640  20.367   9.659  1.00 91.32           H
ATOM   1602  CZ  PHE A 117       2.589  20.033   8.877  1.00 91.32           C
ATOM   1603  HZ  PHE A 117       2.327  20.392   7.882  1.00 91.32           H
ATOM   1604  HN  PHE A 117       4.022  17.617  14.951  1.00 91.32           H
ATOM   1605  N   MET A 118       4.903  15.957  12.194  1.00 88.84           N
ATOM   1606  CA  MET A 118       5.547  15.045  11.263  1.00 88.84           C
ATOM   1607  C   MET A 118       4.984  13.630  11.405  1.00 88.84           C
ATOM   1608  O   MET A 118       4.910  12.887  10.428  1.00 88.84           O
ATOM   1609  HA  MET A 118       5.324  15.434  10.270  1.00 88.84           H
ATOM   1610  CB  MET A 118       7.053  15.025  11.528  1.00 88.84           C
ATOM   1611 1HB  MET A 118       7.237  14.933  12.599  1.00 88.84           H
ATOM   1612 2HB  MET A 118       7.498  14.151  11.052  1.00 88.84           H
ATOM   1613  CG  MET A 118       7.721  16.296  10.998  1.00 88.84           C
ATOM   1614 1HG  MET A 118       7.383  17.159  11.571  1.00 88.84           H
ATOM   1615 2HG  MET A 118       8.801  16.230  11.127  1.00 88.84           H
ATOM   1616  SD  MET A 118       7.325  16.518   9.271  1.00 88.84           S
ATOM   1617  CE  MET A 118       8.087  15.055   8.588  1.00 88.84           C
ATOM   1618 1HE  MET A 118       9.155  15.067   8.803  1.00 88.84           H
ATOM   1619 2HE  MET A 118       7.637  14.168   9.035  1.00 88.84           H
ATOM   1620 3HE  MET A 118       7.933  15.035   7.509  1.00 88.84           H
ATOM   1621  HN  MET A 118       5.507  16.350  12.887  1.00 88.84           H
ATOM   1622  N   CYS A 119       4.601  13.299  12.630  1.00 93.98           N
ATOM   1623  CA  CYS A 119       3.992  12.008  12.901  1.00 93.98           C
ATOM   1624  C   CYS A 119       2.698  11.908  12.090  1.00 93.98           C
ATOM   1625  O   CYS A 119       2.450  10.898  11.433  1.00 93.98           O
ATOM   1626  HA  CYS A 119       4.708  11.251  12.582  1.00 93.98           H
ATOM   1627  CB  CYS A 119       3.745  11.802  14.397  1.00 93.98           C
ATOM   1628 1HB  CYS A 119       4.694  11.782  14.931  1.00 93.98           H
ATOM   1629 2HB  CYS A 119       3.171  12.638  14.797  1.00 93.98           H
ATOM   1630  SG  CYS A 119       2.841  10.235  14.671  1.00 93.98           S
ATOM   1631  HN  CYS A 119       4.702  13.895  13.427  1.00 93.98           H
ATOM   1632  N   LYS A 120       1.908  12.970  12.162  1.00 92.17           N
ATOM   1633  CA  LYS A 120       0.635  13.003  11.464  1.00 92.17           C
ATOM   1634  C   LYS A 120       0.879  12.864   9.960  1.00 92.17           C
ATOM   1635  O   LYS A 120       0.217  12.071   9.291  1.00 92.17           O
ATOM   1636  HA  LYS A 120       0.054  12.144  11.801  1.00 92.17           H
ATOM   1637  CB  LYS A 120      -0.152  14.259  11.845  1.00 92.17           C
ATOM   1638 1HB  LYS A 120       0.465  15.143  11.684  1.00 92.17           H
ATOM   1639 2HB  LYS A 120      -1.023  14.357  11.197  1.00 92.17           H
ATOM   1640  CG  LYS A 120      -0.600  14.202  13.307  1.00 92.17           C
ATOM   1641 1HG  LYS A 120      -1.186  13.298  13.477  1.00 92.17           H
ATOM   1642 2HG  LYS A 120       0.273  14.143  13.956  1.00 92.17           H
ATOM   1643  CD  LYS A 120      -1.433  15.432  13.673  1.00 92.17           C
ATOM   1644 1HD  LYS A 120      -0.856  16.337  13.483  1.00 92.17           H
ATOM   1645 2HD  LYS A 120      -2.317  15.480  13.037  1.00 92.17           H
ATOM   1646  CE  LYS A 120      -1.857  15.390  15.143  1.00 92.17           C
ATOM   1647 1HE  LYS A 120      -1.426  14.513  15.626  1.00 92.17           H
ATOM   1648 2HE  LYS A 120      -1.470  16.265  15.664  1.00 92.17           H
ATOM   1649  NZ  LYS A 120      -3.332  15.350  15.256  1.00 92.17           N
ATOM   1650 1HZ  LYS A 120      -3.593  15.199  16.224  1.00 92.17           H
ATOM   1651 2HZ  LYS A 120      -3.719  16.231  14.935  1.00 92.17           H
ATOM   1652 3HZ  LYS A 120      -3.695  14.594  14.685  1.00 92.17           H
ATOM   1653  HN  LYS A 120       2.126  13.794  12.684  1.00 92.17           H
ATOM   1654  N   VAL A 121       1.830  13.645   9.472  1.00 93.30           N
ATOM   1655  CA  VAL A 121       2.093  13.703   8.044  1.00 93.30           C
ATOM   1656  C   VAL A 121       2.530  12.321   7.554  1.00 93.30           C
ATOM   1657  O   VAL A 121       2.000  11.812   6.567  1.00 93.30           O
ATOM   1658  HA  VAL A 121       1.160  13.972   7.548  1.00 93.30           H
ATOM   1659  CB  VAL A 121       3.121  14.796   7.744  1.00 93.30           C
ATOM   1660  HB  VAL A 121       3.986  14.628   8.387  1.00 93.30           H
ATOM   1661  CG1 VAL A 121       3.594  14.720   6.291  1.00 93.30           C
ATOM   1662 1HG1 VAL A 121       4.053  13.748   6.109  1.00 93.30           H
ATOM   1663 2HG1 VAL A 121       2.741  14.850   5.624  1.00 93.30           H
ATOM   1664 3HG1 VAL A 121       4.324  15.508   6.105  1.00 93.30           H
ATOM   1665  CG2 VAL A 121       2.558  16.181   8.066  1.00 93.30           C
ATOM   1666 1HG2 VAL A 121       1.670  16.362   7.461  1.00 93.30           H
ATOM   1667 2HG2 VAL A 121       2.294  16.230   9.123  1.00 93.30           H
ATOM   1668 3HG2 VAL A 121       3.309  16.939   7.844  1.00 93.30           H
ATOM   1669  HN  VAL A 121       2.415  14.231  10.033  1.00 93.30           H
ATOM   1670  N   VAL A 122       3.492  11.752   8.266  1.00 92.24           N
ATOM   1671  CA  VAL A 122       4.137  10.532   7.813  1.00 92.24           C
ATOM   1672  C   VAL A 122       3.106   9.401   7.769  1.00 92.24           C
ATOM   1673  O   VAL A 122       3.046   8.650   6.798  1.00 92.24           O
ATOM   1674  HA  VAL A 122       4.505  10.710   6.803  1.00 92.24           H
ATOM   1675  CB  VAL A 122       5.337  10.212   8.706  1.00 92.24           C
ATOM   1676  HB  VAL A 122       5.000  10.234   9.743  1.00 92.24           H
ATOM   1677  CG1 VAL A 122       5.876   8.809   8.418  1.00 92.24           C
ATOM   1678 1HG1 VAL A 122       5.095   8.074   8.607  1.00 92.24           H
ATOM   1679 2HG1 VAL A 122       6.190   8.747   7.376  1.00 92.24           H
ATOM   1680 3HG1 VAL A 122       6.729   8.608   9.067  1.00 92.24           H
ATOM   1681  CG2 VAL A 122       6.435  11.265   8.547  1.00 92.24           C
ATOM   1682 1HG2 VAL A 122       6.768  11.288   7.509  1.00 92.24           H
ATOM   1683 2HG2 VAL A 122       6.044  12.244   8.825  1.00 92.24           H
ATOM   1684 3HG2 VAL A 122       7.277  11.014   9.192  1.00 92.24           H
ATOM   1685  HN  VAL A 122       3.830  12.111   9.136  1.00 92.24           H
ATOM   1686  N   ASN A 123       2.322   9.317   8.834  1.00 91.56           N
ATOM   1687  CA  ASN A 123       1.294   8.295   8.927  1.00 91.56           C
ATOM   1688  C   ASN A 123       0.279   8.495   7.799  1.00 91.56           C
ATOM   1689  O   ASN A 123      -0.152   7.531   7.168  1.00 91.56           O
ATOM   1690  HA  ASN A 123       1.824   7.346   8.846  1.00 91.56           H
ATOM   1691  CB  ASN A 123       0.545   8.386  10.258  1.00 91.56           C
ATOM   1692 1HB  ASN A 123       0.516   9.422  10.593  1.00 91.56           H
ATOM   1693 2HB  ASN A 123      -0.488   8.066  10.121  1.00 91.56           H
ATOM   1694  CG  ASN A 123       1.216   7.518  11.324  1.00 91.56           C
ATOM   1695  OD1 ASN A 123       2.006   6.634  11.036  1.00 91.56           O
ATOM   1696  ND2 ASN A 123       0.858   7.817  12.570  1.00 91.56           N
ATOM   1697 1HD2 ASN A 123       0.204   8.555  12.738  1.00 91.56           H
ATOM   1698 2HD2 ASN A 123       1.243   7.305  13.338  1.00 91.56           H
ATOM   1699  HN  ASN A 123       2.381   9.930   9.622  1.00 91.56           H
ATOM   1700  N   SER A 124      -0.074   9.753   7.580  1.00 92.17           N
ATOM   1701  CA  SER A 124      -1.086  10.085   6.592  1.00 92.17           C
ATOM   1702  C   SER A 124      -0.589   9.722   5.191  1.00 92.17           C
ATOM   1703  O   SER A 124      -1.330   9.148   4.395  1.00 92.17           O
ATOM   1704  HA  SER A 124      -1.956   9.484   6.857  1.00 92.17           H
ATOM   1705  CB  SER A 124      -1.453  11.569   6.657  1.00 92.17           C
ATOM   1706 1HB  SER A 124      -0.581  12.170   6.399  1.00 92.17           H
ATOM   1707 2HB  SER A 124      -2.220  11.786   5.913  1.00 92.17           H
ATOM   1708  OG  SER A 124      -1.924  11.947   7.948  1.00 92.17           O
ATOM   1709  HG  SER A 124      -1.262  12.552   8.390  1.00 92.17           H
ATOM   1710  HN  SER A 124       0.318  10.536   8.063  1.00 92.17           H
ATOM   1711  N   MET A 125       0.662  10.072   4.933  1.00 85.36           N
ATOM   1712  CA  MET A 125       1.250   9.838   3.625  1.00 85.36           C
ATOM   1713  C   MET A 125       1.270   8.344   3.292  1.00 85.36           C
ATOM   1714  O   MET A 125       0.986   7.953   2.162  1.00 85.36           O
ATOM   1715  HA  MET A 125       0.612  10.366   2.917  1.00 85.36           H
ATOM   1716  CB  MET A 125       2.679  10.385   3.602  1.00 85.36           C
ATOM   1717 1HB  MET A 125       3.206  10.074   4.504  1.00 85.36           H
ATOM   1718 2HB  MET A 125       3.220   9.963   2.755  1.00 85.36           H
ATOM   1719  CG  MET A 125       2.680  11.912   3.505  1.00 85.36           C
ATOM   1720 1HG  MET A 125       2.117  12.229   2.627  1.00 85.36           H
ATOM   1721 2HG  MET A 125       2.181  12.340   4.374  1.00 85.36           H
ATOM   1722  SD  MET A 125       4.356  12.517   3.404  1.00 85.36           S
ATOM   1723  CE  MET A 125       4.723  12.132   1.700  1.00 85.36           C
ATOM   1724 1HE  MET A 125       4.629  11.058   1.542  1.00 85.36           H
ATOM   1725 2HE  MET A 125       4.023  12.657   1.050  1.00 85.36           H
ATOM   1726 3HE  MET A 125       5.741  12.446   1.468  1.00 85.36           H
ATOM   1727  HN  MET A 125       1.270  10.508   5.597  1.00 85.36           H
ATOM   1728  N   TYR A 126       1.608   7.551   4.299  1.00 84.44           N
ATOM   1729  CA  TYR A 126       1.648   6.108   4.133  1.00 84.44           C
ATOM   1730  C   TYR A 126       0.271   5.562   3.749  1.00 84.44           C
ATOM   1731  O   TYR A 126       0.154   4.761   2.823  1.00 84.44           O
ATOM   1732  HA  TYR A 126       2.356   5.881   3.336  1.00 84.44           H
ATOM   1733  CB  TYR A 126       2.048   5.538   5.495  1.00 84.44           C
ATOM   1734 1HB  TYR A 126       3.103   5.750   5.671  1.00 84.44           H
ATOM   1735 2HB  TYR A 126       1.485   6.054   6.273  1.00 84.44           H
ATOM   1736  CG  TYR A 126       1.816   4.032   5.632  1.00 84.44           C
ATOM   1737  CD1 TYR A 126       0.807   3.561   6.447  1.00 84.44           C
ATOM   1738  HD1 TYR A 126       0.176   4.262   6.993  1.00 84.44           H
ATOM   1739  CD2 TYR A 126       2.616   3.145   4.940  1.00 84.44           C
ATOM   1740  HD2 TYR A 126       3.412   3.517   4.297  1.00 84.44           H
ATOM   1741  CE1 TYR A 126       0.589   2.143   6.576  1.00 84.44           C
ATOM   1742  HE1 TYR A 126      -0.205   1.758   7.216  1.00 84.44           H
ATOM   1743  CE2 TYR A 126       2.397   1.728   5.069  1.00 84.44           C
ATOM   1744  HE2 TYR A 126       3.021   1.016   4.529  1.00 84.44           H
ATOM   1745  CZ  TYR A 126       1.394   1.297   5.881  1.00 84.44           C
ATOM   1746  OH  TYR A 126       1.188  -0.042   6.002  1.00 84.44           O
ATOM   1747  HH  TYR A 126       1.682  -0.531   5.283  1.00 84.44           H
ATOM   1748  HN  TYR A 126       1.851   7.879   5.212  1.00 84.44           H
ATOM   1749  N   LYS A 127      -0.735   6.017   4.480  1.00 85.25           N
ATOM   1750  CA  LYS A 127      -2.088   5.527   4.278  1.00 85.25           C
ATOM   1751  C   LYS A 127      -2.572   5.936   2.886  1.00 85.25           C
ATOM   1752  O   LYS A 127      -3.225   5.154   2.197  1.00 85.25           O
ATOM   1753  HA  LYS A 127      -2.052   4.439   4.325  1.00 85.25           H
ATOM   1754  CB  LYS A 127      -3.003   5.999   5.410  1.00 85.25           C
ATOM   1755 1HB  LYS A 127      -2.783   7.039   5.652  1.00 85.25           H
ATOM   1756 2HB  LYS A 127      -4.042   5.962   5.082  1.00 85.25           H
ATOM   1757  CG  LYS A 127      -2.825   5.131   6.657  1.00 85.25           C
ATOM   1758 1HG  LYS A 127      -1.763   4.996   6.862  1.00 85.25           H
ATOM   1759 2HG  LYS A 127      -3.255   5.637   7.521  1.00 85.25           H
ATOM   1760  CD  LYS A 127      -3.492   3.766   6.475  1.00 85.25           C
ATOM   1761 1HD  LYS A 127      -4.507   3.900   6.102  1.00 85.25           H
ATOM   1762 2HD  LYS A 127      -2.950   3.190   5.725  1.00 85.25           H
ATOM   1763  CE  LYS A 127      -3.526   2.992   7.794  1.00 85.25           C
ATOM   1764 1HE  LYS A 127      -3.222   1.959   7.625  1.00 85.25           H
ATOM   1765 2HE  LYS A 127      -2.811   3.423   8.494  1.00 85.25           H
ATOM   1766  NZ  LYS A 127      -4.884   3.025   8.380  1.00 85.25           N
ATOM   1767 1HZ  LYS A 127      -4.872   2.573   9.288  1.00 85.25           H
ATOM   1768 2HZ  LYS A 127      -5.183   3.989   8.486  1.00 85.25           H
ATOM   1769 3HZ  LYS A 127      -5.529   2.537   7.768  1.00 85.25           H
ATOM   1770  HN  LYS A 127      -0.638   6.706   5.198  1.00 85.25           H
ATOM   1771  N   MET A 128      -2.231   7.161   2.512  1.00 86.41           N
ATOM   1772  CA  MET A 128      -2.642   7.691   1.223  1.00 86.41           C
ATOM   1773  C   MET A 128      -2.039   6.876   0.077  1.00 86.41           C
ATOM   1774  O   MET A 128      -2.714   6.596  -0.912  1.00 86.41           O
ATOM   1775  HA  MET A 128      -3.729   7.608   1.204  1.00 86.41           H
ATOM   1776  CB  MET A 128      -2.193   9.149   1.104  1.00 86.41           C
ATOM   1777 1HB  MET A 128      -2.433   9.683   2.023  1.00 86.41           H
ATOM   1778 2HB  MET A 128      -1.110   9.191   0.985  1.00 86.41           H
ATOM   1779  CG  MET A 128      -2.869   9.836  -0.084  1.00 86.41           C
ATOM   1780 1HG  MET A 128      -2.572   9.349  -1.013  1.00 86.41           H
ATOM   1781 2HG  MET A 128      -3.952   9.737  -0.004  1.00 86.41           H
ATOM   1782  SD  MET A 128      -2.417  11.562  -0.130  1.00 86.41           S
ATOM   1783  CE  MET A 128      -3.482  12.127  -1.446  1.00 86.41           C
ATOM   1784 1HE  MET A 128      -3.248  11.583  -2.361  1.00 86.41           H
ATOM   1785 2HE  MET A 128      -4.522  11.948  -1.174  1.00 86.41           H
ATOM   1786 3HE  MET A 128      -3.326  13.193  -1.607  1.00 86.41           H
ATOM   1787  HN  MET A 128      -1.686   7.785   3.072  1.00 86.41           H
ATOM   1788  N   ASN A 129      -0.775   6.517   0.249  1.00 81.40           N
ATOM   1789  CA  ASN A 129      -0.089   5.696  -0.734  1.00 81.40           C
ATOM   1790  C   ASN A 129      -0.778   4.333  -0.823  1.00 81.40           C
ATOM   1791  O   ASN A 129      -1.076   3.854  -1.916  1.00 81.40           O
ATOM   1792  HA  ASN A 129      -0.151   6.256  -1.667  1.00 81.40           H
ATOM   1793  CB  ASN A 129       1.370   5.464  -0.336  1.00 81.40           C
ATOM   1794 1HB  ASN A 129       1.923   6.400  -0.408  1.00 81.40           H
ATOM   1795 2HB  ASN A 129       1.420   5.143   0.704  1.00 81.40           H
ATOM   1796  CG  ASN A 129       2.021   4.409  -1.233  1.00 81.40           C
ATOM   1797  OD1 ASN A 129       2.083   3.234  -0.910  1.00 81.40           O
ATOM   1798  ND2 ASN A 129       2.502   4.893  -2.375  1.00 81.40           N
ATOM   1799 1HD2 ASN A 129       2.419   5.868  -2.579  1.00 81.40           H
ATOM   1800 2HD2 ASN A 129       2.947   4.281  -3.029  1.00 81.40           H
ATOM   1801  HN  ASN A 129      -0.223   6.778   1.041  1.00 81.40           H
ATOM   1802  N   PHE A 130      -1.011   3.746   0.342  1.00 87.13           N
ATOM   1803  CA  PHE A 130      -1.545   2.396   0.407  1.00 87.13           C
ATOM   1804  C   PHE A 130      -2.816   2.269  -0.436  1.00 87.13           C
ATOM   1805  O   PHE A 130      -2.915   1.387  -1.287  1.00 87.13           O
ATOM   1806  HA  PHE A 130      -0.781   1.727   0.012  1.00 87.13           H
ATOM   1807  CB  PHE A 130      -1.890   2.121   1.872  1.00 87.13           C
ATOM   1808 1HB  PHE A 130      -0.976   2.172   2.465  1.00 87.13           H
ATOM   1809 2HB  PHE A 130      -2.549   2.910   2.234  1.00 87.13           H
ATOM   1810  CG  PHE A 130      -2.561   0.767   2.110  1.00 87.13           C
ATOM   1811  CD1 PHE A 130      -3.908   0.697   2.282  1.00 87.13           C
ATOM   1812  HD1 PHE A 130      -4.510   1.605   2.250  1.00 87.13           H
ATOM   1813  CD2 PHE A 130      -1.810  -0.366   2.149  1.00 87.13           C
ATOM   1814  HD2 PHE A 130      -0.730  -0.310   2.012  1.00 87.13           H
ATOM   1815  CE1 PHE A 130      -4.531  -0.560   2.503  1.00 87.13           C
ATOM   1816  HE1 PHE A 130      -5.610  -0.617   2.641  1.00 87.13           H
ATOM   1817  CE2 PHE A 130      -2.433  -1.623   2.370  1.00 87.13           C
ATOM   1818  HE2 PHE A 130      -1.831  -2.532   2.402  1.00 87.13           H
ATOM   1819  CZ  PHE A 130      -3.780  -1.694   2.542  1.00 87.13           C
ATOM   1820  HZ  PHE A 130      -4.258  -2.659   2.711  1.00 87.13           H
ATOM   1821  HN  PHE A 130      -0.841   4.176   1.229  1.00 87.13           H
ATOM   1822  N   TYR A 131      -3.757   3.163  -0.169  1.00 91.84           N
ATOM   1823  CA  TYR A 131      -5.049   3.111  -0.832  1.00 91.84           C
ATOM   1824  C   TYR A 131      -4.922   3.491  -2.309  1.00 91.84           C
ATOM   1825  O   TYR A 131      -5.521   2.851  -3.172  1.00 91.84           O
ATOM   1826  HA  TYR A 131      -5.424   2.091  -0.758  1.00 91.84           H
ATOM   1827  CB  TYR A 131      -5.927   4.146  -0.126  1.00 91.84           C
ATOM   1828 1HB  TYR A 131      -5.360   5.068  -0.005  1.00 91.84           H
ATOM   1829 2HB  TYR A 131      -6.781   4.378  -0.763  1.00 91.84           H
ATOM   1830  CG  TYR A 131      -6.439   3.696   1.244  1.00 91.84           C
ATOM   1831  CD1 TYR A 131      -7.171   2.532   1.359  1.00 91.84           C
ATOM   1832  HD1 TYR A 131      -7.385   1.933   0.474  1.00 91.84           H
ATOM   1833  CD2 TYR A 131      -6.168   4.454   2.365  1.00 91.84           C
ATOM   1834  HD2 TYR A 131      -5.590   5.374   2.274  1.00 91.84           H
ATOM   1835  CE1 TYR A 131      -7.653   2.108   2.648  1.00 91.84           C
ATOM   1836  HE1 TYR A 131      -8.232   1.191   2.753  1.00 91.84           H
ATOM   1837  CE2 TYR A 131      -6.650   4.031   3.654  1.00 91.84           C
ATOM   1838  HE2 TYR A 131      -6.443   4.621   4.547  1.00 91.84           H
ATOM   1839  CZ  TYR A 131      -7.368   2.879   3.732  1.00 91.84           C
ATOM   1840  OH  TYR A 131      -7.823   2.479   4.950  1.00 91.84           O
ATOM   1841  HH  TYR A 131      -7.645   3.189   5.631  1.00 91.84           H
ATOM   1842  HN  TYR A 131      -3.648   3.911   0.486  1.00 91.84           H
ATOM   1843  N   SER A 132      -4.138   4.530  -2.555  1.00 91.68           N
ATOM   1844  CA  SER A 132      -4.027   5.084  -3.894  1.00 91.68           C
ATOM   1845  C   SER A 132      -3.427   4.044  -4.842  1.00 91.68           C
ATOM   1846  O   SER A 132      -3.903   3.874  -5.964  1.00 91.68           O
ATOM   1847  HA  SER A 132      -5.047   5.329  -4.190  1.00 91.68           H
ATOM   1848  CB  SER A 132      -3.177   6.356  -3.895  1.00 91.68           C
ATOM   1849 1HB  SER A 132      -3.092   6.735  -4.914  1.00 91.68           H
ATOM   1850 2HB  SER A 132      -3.678   7.128  -3.309  1.00 91.68           H
ATOM   1851  OG  SER A 132      -1.875   6.129  -3.363  1.00 91.68           O
ATOM   1852  HG  SER A 132      -1.775   6.602  -2.488  1.00 91.68           H
ATOM   1853  HN  SER A 132      -3.585   4.991  -1.860  1.00 91.68           H
ATOM   1854  N   CYS A 133      -2.391   3.376  -4.358  1.00 89.19           N
ATOM   1855  CA  CYS A 133      -1.696   2.386  -5.162  1.00 89.19           C
ATOM   1856  C   CYS A 133      -2.689   1.279  -5.524  1.00 89.19           C
ATOM   1857  O   CYS A 133      -2.815   0.910  -6.690  1.00 89.19           O
ATOM   1858  HA  CYS A 133      -1.346   2.899  -6.058  1.00 89.19           H
ATOM   1859  CB  CYS A 133      -0.464   1.834  -4.442  1.00 89.19           C
ATOM   1860 1HB  CYS A 133      -0.713   1.598  -3.408  1.00 89.19           H
ATOM   1861 2HB  CYS A 133      -0.142   0.905  -4.913  1.00 89.19           H
ATOM   1862  SG  CYS A 133       0.892   3.062  -4.493  1.00 89.19           S
ATOM   1863  HG  CYS A 133       0.350   3.905  -3.618  1.00 89.19           H
ATOM   1864  HN  CYS A 133      -2.026   3.502  -3.435  1.00 89.19           H
ATOM   1865  N   VAL A 134      -3.367   0.780  -4.501  1.00 88.10           N
ATOM   1866  CA  VAL A 134      -4.243  -0.367  -4.672  1.00 88.10           C
ATOM   1867  C   VAL A 134      -5.356  -0.011  -5.660  1.00 88.10           C
ATOM   1868  O   VAL A 134      -5.683  -0.801  -6.543  1.00 88.10           O
ATOM   1869  HA  VAL A 134      -3.647  -1.177  -5.093  1.00 88.10           H
ATOM   1870  CB  VAL A 134      -4.774  -0.828  -3.313  1.00 88.10           C
ATOM   1871  HB  VAL A 134      -5.203   0.039  -2.810  1.00 88.10           H
ATOM   1872  CG1 VAL A 134      -5.883  -1.869  -3.482  1.00 88.10           C
ATOM   1873 1HG1 VAL A 134      -6.705  -1.435  -4.050  1.00 88.10           H
ATOM   1874 2HG1 VAL A 134      -5.490  -2.735  -4.015  1.00 88.10           H
ATOM   1875 3HG1 VAL A 134      -6.242  -2.179  -2.501  1.00 88.10           H
ATOM   1876  CG2 VAL A 134      -3.643  -1.368  -2.437  1.00 88.10           C
ATOM   1877 1HG2 VAL A 134      -3.172  -2.217  -2.934  1.00 88.10           H
ATOM   1878 2HG2 VAL A 134      -2.902  -0.585  -2.275  1.00 88.10           H
ATOM   1879 3HG2 VAL A 134      -4.048  -1.689  -1.477  1.00 88.10           H
ATOM   1880  HN  VAL A 134      -3.326   1.145  -3.571  1.00 88.10           H
ATOM   1881  N   LEU A 135      -5.907   1.180  -5.476  1.00 92.45           N
ATOM   1882  CA  LEU A 135      -7.031   1.618  -6.287  1.00 92.45           C
ATOM   1883  C   LEU A 135      -6.567   1.812  -7.731  1.00 92.45           C
ATOM   1884  O   LEU A 135      -7.314   1.537  -8.669  1.00 92.45           O
ATOM   1885  HA  LEU A 135      -7.777   0.823  -6.267  1.00 92.45           H
ATOM   1886  CB  LEU A 135      -7.680   2.861  -5.676  1.00 92.45           C
ATOM   1887 1HB  LEU A 135      -6.903   3.607  -5.508  1.00 92.45           H
ATOM   1888 2HB  LEU A 135      -8.372   3.281  -6.406  1.00 92.45           H
ATOM   1889  CG  LEU A 135      -8.435   2.648  -4.363  1.00 92.45           C
ATOM   1890  HG  LEU A 135      -7.759   2.170  -3.654  1.00 92.45           H
ATOM   1891  CD1 LEU A 135      -8.859   3.985  -3.751  1.00 92.45           C
ATOM   1892 1HD1 LEU A 135      -7.975   4.590  -3.551  1.00 92.45           H
ATOM   1893 2HD1 LEU A 135      -9.511   4.512  -4.447  1.00 92.45           H
ATOM   1894 3HD1 LEU A 135      -9.394   3.804  -2.818  1.00 92.45           H
ATOM   1895  CD2 LEU A 135      -9.623   1.705  -4.560  1.00 92.45           C
ATOM   1896 1HD2 LEU A 135     -10.309   2.133  -5.292  1.00 92.45           H
ATOM   1897 2HD2 LEU A 135      -9.265   0.740  -4.919  1.00 92.45           H
ATOM   1898 3HD2 LEU A 135     -10.142   1.571  -3.611  1.00 92.45           H
ATOM   1899  HN  LEU A 135      -5.599   1.839  -4.790  1.00 92.45           H
ATOM   1900  N   LEU A 136      -5.337   2.285  -7.866  1.00 91.71           N
ATOM   1901  CA  LEU A 136      -4.770   2.534  -9.180  1.00 91.71           C
ATOM   1902  C   LEU A 136      -4.608   1.205  -9.921  1.00 91.71           C
ATOM   1903  O   LEU A 136      -4.962   1.097 -11.094  1.00 91.71           O
ATOM   1904  HA  LEU A 136      -5.480   3.152  -9.730  1.00 91.71           H
ATOM   1905  CB  LEU A 136      -3.471   3.333  -9.061  1.00 91.71           C
ATOM   1906 1HB  LEU A 136      -2.876   2.904  -8.255  1.00 91.71           H
ATOM   1907 2HB  LEU A 136      -2.902   3.204  -9.981  1.00 91.71           H
ATOM   1908  CG  LEU A 136      -3.628   4.833  -8.798  1.00 91.71           C
ATOM   1909  HG  LEU A 136      -4.329   4.963  -7.974  1.00 91.71           H
ATOM   1910  CD1 LEU A 136      -2.299   5.455  -8.365  1.00 91.71           C
ATOM   1911 1HD1 LEU A 136      -1.954   4.974  -7.449  1.00 91.71           H
ATOM   1912 2HD1 LEU A 136      -1.558   5.314  -9.151  1.00 91.71           H
ATOM   1913 3HD1 LEU A 136      -2.439   6.521  -8.185  1.00 91.71           H
ATOM   1914  CD2 LEU A 136      -4.223   5.543 -10.015  1.00 91.71           C
ATOM   1915 1HD2 LEU A 136      -3.566   5.405 -10.874  1.00 91.71           H
ATOM   1916 2HD2 LEU A 136      -5.204   5.123 -10.237  1.00 91.71           H
ATOM   1917 3HD2 LEU A 136      -4.324   6.607  -9.802  1.00 91.71           H
ATOM   1918  HN  LEU A 136      -4.732   2.497  -7.098  1.00 91.71           H
ATOM   1919  N   ILE A 137      -4.073   0.227  -9.206  1.00 86.41           N
ATOM   1920  CA  ILE A 137      -3.805  -1.073  -9.797  1.00 86.41           C
ATOM   1921  C   ILE A 137      -5.127  -1.718 -10.221  1.00 86.41           C
ATOM   1922  O   ILE A 137      -5.200  -2.365 -11.264  1.00 86.41           O
ATOM   1923  HA  ILE A 137      -3.201  -0.908 -10.689  1.00 86.41           H
ATOM   1924  CB  ILE A 137      -2.978  -1.936  -8.843  1.00 86.41           C
ATOM   1925  HB  ILE A 137      -3.411  -1.854  -7.846  1.00 86.41           H
ATOM   1926  CG1 ILE A 137      -1.537  -1.428  -8.753  1.00 86.41           C
ATOM   1927 1HG1 ILE A 137      -1.028  -1.601  -9.701  1.00 86.41           H
ATOM   1928 2HG1 ILE A 137      -1.538  -0.352  -8.583  1.00 86.41           H
ATOM   1929  CG2 ILE A 137      -3.041  -3.412  -9.243  1.00 86.41           C
ATOM   1930 1HG2 ILE A 137      -4.077  -3.752  -9.213  1.00 86.41           H
ATOM   1931 2HG2 ILE A 137      -2.648  -3.532 -10.253  1.00 86.41           H
ATOM   1932 3HG2 ILE A 137      -2.445  -4.003  -8.548  1.00 86.41           H
ATOM   1933  CD1 ILE A 137      -0.778  -2.129  -7.625  1.00 86.41           C
ATOM   1934 1HD1 ILE A 137      -1.277  -1.934  -6.675  1.00 86.41           H
ATOM   1935 2HD1 ILE A 137      -0.759  -3.203  -7.812  1.00 86.41           H
ATOM   1936 3HD1 ILE A 137       0.243  -1.749  -7.583  1.00 86.41           H
ATOM   1937  HN  ILE A 137      -3.824   0.311  -8.241  1.00 86.41           H
ATOM   1938  N   MET A 138      -6.139  -1.519  -9.389  1.00 88.78           N
ATOM   1939  CA  MET A 138      -7.471  -2.009  -9.700  1.00 88.78           C
ATOM   1940  C   MET A 138      -7.997  -1.384 -10.994  1.00 88.78           C
ATOM   1941  O   MET A 138      -8.557  -2.078 -11.840  1.00 88.78           O
ATOM   1942  HA  MET A 138      -7.365  -3.086  -9.826  1.00 88.78           H
ATOM   1943  CB  MET A 138      -8.420  -1.674  -8.548  1.00 88.78           C
ATOM   1944 1HB  MET A 138      -8.016  -2.063  -7.614  1.00 88.78           H
ATOM   1945 2HB  MET A 138      -8.495  -0.592  -8.437  1.00 88.78           H
ATOM   1946  CG  MET A 138      -9.810  -2.264  -8.794  1.00 88.78           C
ATOM   1947 1HG  MET A 138     -10.205  -1.903  -9.744  1.00 88.78           H
ATOM   1948 2HG  MET A 138      -9.746  -3.350  -8.868  1.00 88.78           H
ATOM   1949  SD  MET A 138     -10.911  -1.809  -7.464  1.00 88.78           S
ATOM   1950  CE  MET A 138     -11.090  -0.064  -7.794  1.00 88.78           C
ATOM   1951 1HE  MET A 138     -10.114   0.417  -7.745  1.00 88.78           H
ATOM   1952 2HE  MET A 138     -11.515   0.076  -8.788  1.00 88.78           H
ATOM   1953 3HE  MET A 138     -11.752   0.380  -7.050  1.00 88.78           H
ATOM   1954  HN  MET A 138      -6.060  -1.034  -8.518  1.00 88.78           H
ATOM   1955  N   CYS A 139      -7.798  -0.078 -11.106  1.00 91.22           N
ATOM   1956  CA  CYS A 139      -8.311   0.661 -12.246  1.00 91.22           C
ATOM   1957  C   CYS A 139      -7.572   0.187 -13.499  1.00 91.22           C
ATOM   1958  O   CYS A 139      -8.160   0.101 -14.576  1.00 91.22           O
ATOM   1959  HA  CYS A 139      -9.375   0.433 -12.315  1.00 91.22           H
ATOM   1960  CB  CYS A 139      -8.182   2.173 -12.045  1.00 91.22           C
ATOM   1961 1HB  CYS A 139      -7.180   2.416 -11.692  1.00 91.22           H
ATOM   1962 2HB  CYS A 139      -8.318   2.687 -12.996  1.00 91.22           H
ATOM   1963  SG  CYS A 139      -9.428   2.752 -10.837  1.00 91.22           S
ATOM   1964  HG  CYS A 139      -8.788   2.313  -9.756  1.00 91.22           H
ATOM   1965  HN  CYS A 139      -7.297   0.471 -10.437  1.00 91.22           H
ATOM   1966  N   ILE A 140      -6.293  -0.108 -13.317  1.00 85.63           N
ATOM   1967  CA  ILE A 140      -5.479  -0.617 -14.408  1.00 85.63           C
ATOM   1968  C   ILE A 140      -6.103  -1.906 -14.946  1.00 85.63           C
ATOM   1969  O   ILE A 140      -6.193  -2.097 -16.157  1.00 85.63           O
ATOM   1970  HA  ILE A 140      -5.493   0.131 -15.201  1.00 85.63           H
ATOM   1971  CB  ILE A 140      -4.025  -0.777 -13.961  1.00 85.63           C
ATOM   1972  HB  ILE A 140      -4.018  -1.264 -12.986  1.00 85.63           H
ATOM   1973  CG1 ILE A 140      -3.350   0.586 -13.790  1.00 85.63           C
ATOM   1974 1HG1 ILE A 140      -3.163   1.028 -14.769  1.00 85.63           H
ATOM   1975 2HG1 ILE A 140      -4.018   1.262 -13.257  1.00 85.63           H
ATOM   1976  CG2 ILE A 140      -3.253  -1.682 -14.924  1.00 85.63           C
ATOM   1977 1HG2 ILE A 140      -3.720  -2.666 -14.951  1.00 85.63           H
ATOM   1978 2HG2 ILE A 140      -3.266  -1.246 -15.922  1.00 85.63           H
ATOM   1979 3HG2 ILE A 140      -2.222  -1.779 -14.583  1.00 85.63           H
ATOM   1980  CD1 ILE A 140      -2.032   0.453 -13.024  1.00 85.63           C
ATOM   1981 1HD1 ILE A 140      -2.227   0.033 -12.038  1.00 85.63           H
ATOM   1982 2HD1 ILE A 140      -1.358  -0.205 -13.573  1.00 85.63           H
ATOM   1983 3HD1 ILE A 140      -1.574   1.436 -12.917  1.00 85.63           H
ATOM   1984  HN  ILE A 140      -5.814  -0.006 -12.445  1.00 85.63           H
ATOM   1985  N   SER A 141      -6.518  -2.757 -14.019  1.00 86.01           N
ATOM   1986  CA  SER A 141      -7.051  -4.059 -14.382  1.00 86.01           C
ATOM   1987  C   SER A 141      -8.354  -3.890 -15.165  1.00 86.01           C
ATOM   1988  O   SER A 141      -8.583  -4.585 -16.154  1.00 86.01           O
ATOM   1989  HA  SER A 141      -6.286  -4.519 -15.007  1.00 86.01           H
ATOM   1990  CB  SER A 141      -7.285  -4.924 -13.142  1.00 86.01           C
ATOM   1991 1HB  SER A 141      -8.057  -4.468 -12.523  1.00 86.01           H
ATOM   1992 2HB  SER A 141      -7.657  -5.902 -13.448  1.00 86.01           H
ATOM   1993  OG  SER A 141      -6.096  -5.088 -12.374  1.00 86.01           O
ATOM   1994  HG  SER A 141      -6.021  -4.355 -11.698  1.00 86.01           H
ATOM   1995  HN  SER A 141      -6.494  -2.569 -13.037  1.00 86.01           H
ATOM   1996  N   VAL A 142      -9.175  -2.963 -14.694  1.00 88.18           N
ATOM   1997  CA  VAL A 142     -10.448  -2.692 -15.339  1.00 88.18           C
ATOM   1998  C   VAL A 142     -10.196  -2.154 -16.749  1.00 88.18           C
ATOM   1999  O   VAL A 142     -10.884  -2.534 -17.695  1.00 88.18           O
ATOM   2000  HA  VAL A 142     -10.986  -3.637 -15.416  1.00 88.18           H
ATOM   2001  CB  VAL A 142     -11.281  -1.742 -14.477  1.00 88.18           C
ATOM   2002  HB  VAL A 142     -10.699  -0.833 -14.322  1.00 88.18           H
ATOM   2003  CG1 VAL A 142     -12.580  -1.353 -15.186  1.00 88.18           C
ATOM   2004 1HG1 VAL A 142     -12.345  -0.856 -16.127  1.00 88.18           H
ATOM   2005 2HG1 VAL A 142     -13.167  -2.250 -15.385  1.00 88.18           H
ATOM   2006 3HG1 VAL A 142     -13.152  -0.677 -14.551  1.00 88.18           H
ATOM   2007  CG2 VAL A 142     -11.568  -2.356 -13.105  1.00 88.18           C
ATOM   2008 1HG2 VAL A 142     -12.120  -3.287 -13.232  1.00 88.18           H
ATOM   2009 2HG2 VAL A 142     -10.627  -2.559 -12.593  1.00 88.18           H
ATOM   2010 3HG2 VAL A 142     -12.161  -1.660 -12.512  1.00 88.18           H
ATOM   2011  HN  VAL A 142      -8.983  -2.404 -13.887  1.00 88.18           H
ATOM   2012  N   ASP A 143      -9.207  -1.277 -16.845  1.00 82.52           N
ATOM   2013  CA  ASP A 143      -8.888  -0.644 -18.113  1.00 82.52           C
ATOM   2014  C   ASP A 143      -8.515  -1.721 -19.135  1.00 82.52           C
ATOM   2015  O   ASP A 143      -8.943  -1.664 -20.286  1.00 82.52           O
ATOM   2016  HA  ASP A 143      -9.787  -0.096 -18.395  1.00 82.52           H
ATOM   2017  CB  ASP A 143      -7.697   0.305 -17.971  1.00 82.52           C
ATOM   2018 1HB  ASP A 143      -7.952   1.114 -17.285  1.00 82.52           H
ATOM   2019 2HB  ASP A 143      -6.852  -0.228 -17.535  1.00 82.52           H
ATOM   2020  CG  ASP A 143      -7.295   0.888 -19.327  1.00 82.52           C
ATOM   2021  OD1 ASP A 143      -8.180   1.493 -19.970  1.00 82.52           O
ATOM   2022  OD2 ASP A 143      -6.112   0.715 -19.691  1.00 82.52           O
ATOM   2023  HN  ASP A 143      -8.631  -0.997 -16.076  1.00 82.52           H
ATOM   2024  N   ARG A 144      -7.720  -2.677 -18.676  1.00 72.98           N
ATOM   2025  CA  ARG A 144      -7.240  -3.734 -19.550  1.00 72.98           C
ATOM   2026  C   ARG A 144      -8.405  -4.614 -20.007  1.00 72.98           C
ATOM   2027  O   ARG A 144      -8.462  -5.021 -21.167  1.00 72.98           O
ATOM   2028  HA  ARG A 144      -6.787  -3.214 -20.393  1.00 72.98           H
ATOM   2029  CB  ARG A 144      -6.200  -4.604 -18.841  1.00 72.98           C
ATOM   2030 1HB  ARG A 144      -6.581  -4.912 -17.867  1.00 72.98           H
ATOM   2031 2HB  ARG A 144      -6.027  -5.513 -19.418  1.00 72.98           H
ATOM   2032  CG  ARG A 144      -4.882  -3.848 -18.664  1.00 72.98           C
ATOM   2033 1HG  ARG A 144      -5.054  -2.940 -18.085  1.00 72.98           H
ATOM   2034 2HG  ARG A 144      -4.181  -4.460 -18.096  1.00 72.98           H
ATOM   2035  CD  ARG A 144      -4.270  -3.487 -20.019  1.00 72.98           C
ATOM   2036 1HD  ARG A 144      -3.975  -4.393 -20.547  1.00 72.98           H
ATOM   2037 2HD  ARG A 144      -5.012  -2.983 -20.639  1.00 72.98           H
ATOM   2038  NE  ARG A 144      -3.094  -2.609 -19.826  1.00 72.98           N
ATOM   2039  HE  ARG A 144      -2.855  -2.345 -18.891  1.00 72.98           H
ATOM   2040  CZ  ARG A 144      -2.330  -2.147 -20.824  1.00 72.98           C
ATOM   2041  NH1 ARG A 144      -2.604  -2.469 -22.096  1.00 72.98           N
ATOM   2042 1HH1 ARG A 144      -3.384  -3.059 -22.305  1.00 72.98           H
ATOM   2043 2HH1 ARG A 144      -2.028  -2.120 -22.835  1.00 72.98           H
ATOM   2044  NH2 ARG A 144      -1.287  -1.357 -20.533  1.00 72.98           N
ATOM   2045 1HH2 ARG A 144      -0.707  -1.004 -21.266  1.00 72.98           H
ATOM   2046 2HH2 ARG A 144      -1.090  -1.121 -19.581  1.00 72.98           H
ATOM   2047  HN  ARG A 144      -7.406  -2.736 -17.729  1.00 72.98           H
ATOM   2048  N   TYR A 145      -9.305  -4.883 -19.072  1.00 83.69           N
ATOM   2049  CA  TYR A 145     -10.505  -5.640 -19.384  1.00 83.69           C
ATOM   2050  C   TYR A 145     -11.281  -4.990 -20.531  1.00 83.69           C
ATOM   2051  O   TYR A 145     -11.626  -5.654 -21.507  1.00 83.69           O
ATOM   2052  HA  TYR A 145     -10.201  -6.643 -19.684  1.00 83.69           H
ATOM   2053  CB  TYR A 145     -11.365  -5.608 -18.119  1.00 83.69           C
ATOM   2054 1HB  TYR A 145     -10.918  -6.263 -17.372  1.00 83.69           H
ATOM   2055 2HB  TYR A 145     -11.350  -4.598 -17.708  1.00 83.69           H
ATOM   2056  CG  TYR A 145     -12.818  -6.030 -18.344  1.00 83.69           C
ATOM   2057  CD1 TYR A 145     -13.821  -5.082 -18.340  1.00 83.69           C
ATOM   2058  HD1 TYR A 145     -13.578  -4.032 -18.177  1.00 83.69           H
ATOM   2059  CD2 TYR A 145     -13.126  -7.359 -18.551  1.00 83.69           C
ATOM   2060  HD2 TYR A 145     -12.334  -8.108 -18.554  1.00 83.69           H
ATOM   2061  CE1 TYR A 145     -15.189  -5.480 -18.551  1.00 83.69           C
ATOM   2062  HE1 TYR A 145     -15.990  -4.741 -18.551  1.00 83.69           H
ATOM   2063  CE2 TYR A 145     -14.494  -7.757 -18.762  1.00 83.69           C
ATOM   2064  HE2 TYR A 145     -14.751  -8.804 -18.926  1.00 83.69           H
ATOM   2065  CZ  TYR A 145     -15.458  -6.798 -18.752  1.00 83.69           C
ATOM   2066  OH  TYR A 145     -16.750  -7.173 -18.952  1.00 83.69           O
ATOM   2067  HH  TYR A 145     -16.798  -8.159 -19.111  1.00 83.69           H
ATOM   2068  HN  TYR A 145      -9.224  -4.593 -18.119  1.00 83.69           H
ATOM   2069  N   ILE A 146     -11.533  -3.699 -20.376  1.00 80.81           N
ATOM   2070  CA  ILE A 146     -12.323  -2.967 -21.352  1.00 80.81           C
ATOM   2071  C   ILE A 146     -11.597  -2.976 -22.699  1.00 80.81           C
ATOM   2072  O   ILE A 146     -12.225  -3.131 -23.745  1.00 80.81           O
ATOM   2073  HA  ILE A 146     -13.270  -3.494 -21.466  1.00 80.81           H
ATOM   2074  CB  ILE A 146     -12.645  -1.563 -20.836  1.00 80.81           C
ATOM   2075  HB  ILE A 146     -11.711  -1.085 -20.542  1.00 80.81           H
ATOM   2076  CG1 ILE A 146     -13.533  -1.627 -19.591  1.00 80.81           C
ATOM   2077 1HG1 ILE A 146     -14.541  -1.929 -19.874  1.00 80.81           H
ATOM   2078 2HG1 ILE A 146     -13.152  -2.385 -18.907  1.00 80.81           H
ATOM   2079  CG2 ILE A 146     -13.266  -0.703 -21.939  1.00 80.81           C
ATOM   2080 1HG2 ILE A 146     -12.566  -0.618 -22.770  1.00 80.81           H
ATOM   2081 2HG2 ILE A 146     -14.188  -1.168 -22.287  1.00 80.81           H
ATOM   2082 3HG2 ILE A 146     -13.485   0.289 -21.546  1.00 80.81           H
ATOM   2083  CD1 ILE A 146     -13.581  -0.272 -18.883  1.00 80.81           C
ATOM   2084 1HD1 ILE A 146     -12.574   0.016 -18.580  1.00 80.81           H
ATOM   2085 2HD1 ILE A 146     -13.985   0.479 -19.562  1.00 80.81           H
ATOM   2086 3HD1 ILE A 146     -14.218  -0.345 -18.001  1.00 80.81           H
ATOM   2087  HN  ILE A 146     -11.208  -3.155 -19.602  1.00 80.81           H
ATOM   2088  N   ALA A 147     -10.285  -2.808 -22.629  1.00 79.49           N
ATOM   2089  CA  ALA A 147      -9.483  -2.667 -23.833  1.00 79.49           C
ATOM   2090  C   ALA A 147      -9.561  -3.960 -24.646  1.00 79.49           C
ATOM   2091  O   ALA A 147      -9.391  -3.942 -25.864  1.00 79.49           O
ATOM   2092  HA  ALA A 147      -9.907  -1.852 -24.420  1.00 79.49           H
ATOM   2093  CB  ALA A 147      -8.047  -2.304 -23.450  1.00 79.49           C
ATOM   2094 1HB  ALA A 147      -8.044  -1.363 -22.900  1.00 79.49           H
ATOM   2095 2HB  ALA A 147      -7.627  -3.092 -22.825  1.00 79.49           H
ATOM   2096 3HB  ALA A 147      -7.446  -2.198 -24.353  1.00 79.49           H
ATOM   2097  HN  ALA A 147      -9.771  -2.768 -21.772  1.00 79.49           H
ATOM   2098  N   ILE A 148      -9.818  -5.051 -23.940  1.00 75.86           N
ATOM   2099  CA  ILE A 148      -9.787  -6.366 -24.557  1.00 75.86           C
ATOM   2100  C   ILE A 148     -11.209  -6.779 -24.941  1.00 75.86           C
ATOM   2101  O   ILE A 148     -11.459  -7.172 -26.080  1.00 75.86           O
ATOM   2102  HA  ILE A 148      -9.193  -6.286 -25.468  1.00 75.86           H
ATOM   2103  CB  ILE A 148      -9.081  -7.370 -23.643  1.00 75.86           C
ATOM   2104  HB  ILE A 148      -9.508  -7.282 -22.644  1.00 75.86           H
ATOM   2105  CG1 ILE A 148      -7.589  -7.051 -23.527  1.00 75.86           C
ATOM   2106 1HG1 ILE A 148      -7.093  -7.265 -24.473  1.00 75.86           H
ATOM   2107 2HG1 ILE A 148      -7.456  -5.987 -23.330  1.00 75.86           H
ATOM   2108  CG2 ILE A 148      -9.325  -8.806 -24.113  1.00 75.86           C
ATOM   2109 1HG2 ILE A 148     -10.395  -9.015 -24.102  1.00 75.86           H
ATOM   2110 2HG2 ILE A 148      -8.942  -8.926 -25.127  1.00 75.86           H
ATOM   2111 3HG2 ILE A 148      -8.812  -9.498 -23.446  1.00 75.86           H
ATOM   2112  CD1 ILE A 148      -6.940  -7.867 -22.408  1.00 75.86           C
ATOM   2113 1HD1 ILE A 148      -7.423  -7.632 -21.459  1.00 75.86           H
ATOM   2114 2HD1 ILE A 148      -7.054  -8.930 -22.620  1.00 75.86           H
ATOM   2115 3HD1 ILE A 148      -5.880  -7.621 -22.347  1.00 75.86           H
ATOM   2116  HN  ILE A 148     -10.045  -5.047 -22.966  1.00 75.86           H
ATOM   2117  N   ALA A 149     -12.104  -6.676 -23.970  1.00 75.15           N
ATOM   2118  CA  ALA A 149     -13.452  -7.191 -24.136  1.00 75.15           C
ATOM   2119  C   ALA A 149     -14.231  -6.275 -25.082  1.00 75.15           C
ATOM   2120  O   ALA A 149     -15.024  -6.747 -25.895  1.00 75.15           O
ATOM   2121  HA  ALA A 149     -13.376  -8.182 -24.584  1.00 75.15           H
ATOM   2122  CB  ALA A 149     -14.122  -7.320 -22.766  1.00 75.15           C
ATOM   2123 1HB  ALA A 149     -13.546  -8.004 -22.143  1.00 75.15           H
ATOM   2124 2HB  ALA A 149     -14.164  -6.341 -22.289  1.00 75.15           H
ATOM   2125 3HB  ALA A 149     -15.134  -7.707 -22.891  1.00 75.15           H
ATOM   2126  HN  ALA A 149     -11.921  -6.250 -23.084  1.00 75.15           H
ATOM   2127  N   GLN A 150     -13.977  -4.982 -24.944  1.00 66.67           N
ATOM   2128  CA  GLN A 150     -14.720  -3.989 -25.701  1.00 66.67           C
ATOM   2129  C   GLN A 150     -13.785  -3.233 -26.647  1.00 66.67           C
ATOM   2130  O   GLN A 150     -13.852  -2.009 -26.746  1.00 66.67           O
ATOM   2131  HA  GLN A 150     -15.453  -4.553 -26.278  1.00 66.67           H
ATOM   2132  CB  GLN A 150     -15.453  -3.023 -24.768  1.00 66.67           C
ATOM   2133 1HB  GLN A 150     -14.730  -2.489 -24.151  1.00 66.67           H
ATOM   2134 2HB  GLN A 150     -15.984  -2.275 -25.356  1.00 66.67           H
ATOM   2135  CG  GLN A 150     -16.442  -3.771 -23.872  1.00 66.67           C
ATOM   2136 1HG  GLN A 150     -17.064  -4.428 -24.480  1.00 66.67           H
ATOM   2137 2HG  GLN A 150     -15.897  -4.405 -23.173  1.00 66.67           H
ATOM   2138  CD  GLN A 150     -17.328  -2.793 -23.098  1.00 66.67           C
ATOM   2139  OE1 GLN A 150     -17.156  -1.587 -23.146  1.00 66.67           O
ATOM   2140  NE2 GLN A 150     -18.284  -3.379 -22.383  1.00 66.67           N
ATOM   2141 1HE2 GLN A 150     -18.372  -4.376 -22.386  1.00 66.67           H
ATOM   2142 2HE2 GLN A 150     -18.916  -2.824 -21.841  1.00 66.67           H
ATOM   2143  HN  GLN A 150     -13.280  -4.611 -24.331  1.00 66.67           H
ATOM   2144  N   ALA A 151     -12.933  -3.995 -27.319  1.00 66.69           N
ATOM   2145  CA  ALA A 151     -11.846  -3.407 -28.083  1.00 66.69           C
ATOM   2146  C   ALA A 151     -12.418  -2.404 -29.087  1.00 66.69           C
ATOM   2147  O   ALA A 151     -11.838  -1.342 -29.308  1.00 66.69           O
ATOM   2148  HA  ALA A 151     -11.197  -2.879 -27.385  1.00 66.69           H
ATOM   2149  CB  ALA A 151     -11.041  -4.517 -28.762  1.00 66.69           C
ATOM   2150 1HB  ALA A 151     -10.632  -5.185 -28.004  1.00 66.69           H
ATOM   2151 2HB  ALA A 151     -11.692  -5.081 -29.431  1.00 66.69           H
ATOM   2152 3HB  ALA A 151     -10.226  -4.075 -29.336  1.00 66.69           H
ATOM   2153  HN  ALA A 151     -12.977  -4.993 -27.346  1.00 66.69           H
ATOM   2154  N   MET A 152     -13.550  -2.776 -29.667  1.00 57.08           N
ATOM   2155  CA  MET A 152     -14.181  -1.945 -30.678  1.00 57.08           C
ATOM   2156  C   MET A 152     -14.550  -0.574 -30.109  1.00 57.08           C
ATOM   2157  O   MET A 152     -14.170   0.456 -30.665  1.00 57.08           O
ATOM   2158  HA  MET A 152     -13.439  -1.830 -31.469  1.00 57.08           H
ATOM   2159  CB  MET A 152     -15.442  -2.639 -31.196  1.00 57.08           C
ATOM   2160 1HB  MET A 152     -15.914  -3.195 -30.385  1.00 57.08           H
ATOM   2161 2HB  MET A 152     -16.161  -1.892 -31.531  1.00 57.08           H
ATOM   2162  CG  MET A 152     -15.111  -3.589 -32.349  1.00 57.08           C
ATOM   2163 1HG  MET A 152     -14.484  -3.081 -33.081  1.00 57.08           H
ATOM   2164 2HG  MET A 152     -14.541  -4.441 -31.977  1.00 57.08           H
ATOM   2165  SD  MET A 152     -16.616  -4.155 -33.124  1.00 57.08           S
ATOM   2166  CE  MET A 152     -15.939  -4.955 -34.569  1.00 57.08           C
ATOM   2167 1HE  MET A 152     -15.383  -4.227 -35.160  1.00 57.08           H
ATOM   2168 2HE  MET A 152     -15.270  -5.759 -34.260  1.00 57.08           H
ATOM   2169 3HE  MET A 152     -16.749  -5.367 -35.170  1.00 57.08           H
ATOM   2170  HN  MET A 152     -14.033  -3.626 -29.457  1.00 57.08           H
ATOM   2171  N   ARG A 153     -15.285  -0.604 -29.008  1.00 54.15           N
ATOM   2172  CA  ARG A 153     -15.770   0.622 -28.397  1.00 54.15           C
ATOM   2173  C   ARG A 153     -14.601   1.434 -27.836  1.00 54.15           C
ATOM   2174  O   ARG A 153     -14.672   2.660 -27.762  1.00 54.15           O
ATOM   2175  HA  ARG A 153     -16.268   1.158 -29.206  1.00 54.15           H
ATOM   2176  CB  ARG A 153     -16.761   0.322 -27.271  1.00 54.15           C
ATOM   2177 1HB  ARG A 153     -16.389  -0.504 -26.665  1.00 54.15           H
ATOM   2178 2HB  ARG A 153     -16.843   1.188 -26.613  1.00 54.15           H
ATOM   2179  CG  ARG A 153     -18.140  -0.030 -27.833  1.00 54.15           C
ATOM   2180 1HG  ARG A 153     -18.465   0.748 -28.523  1.00 54.15           H
ATOM   2181 2HG  ARG A 153     -18.078  -0.957 -28.403  1.00 54.15           H
ATOM   2182  CD  ARG A 153     -19.167  -0.185 -26.709  1.00 54.15           C
ATOM   2183 1HD  ARG A 153     -18.898  -1.028 -26.073  1.00 54.15           H
ATOM   2184 2HD  ARG A 153     -19.164   0.704 -26.078  1.00 54.15           H
ATOM   2185  NE  ARG A 153     -20.516  -0.393 -27.281  1.00 54.15           N
ATOM   2186  HE  ARG A 153     -20.611  -0.371 -28.276  1.00 54.15           H
ATOM   2187  CZ  ARG A 153     -21.617  -0.610 -26.549  1.00 54.15           C
ATOM   2188  NH1 ARG A 153     -21.547  -0.651 -25.211  1.00 54.15           N
ATOM   2189 1HH1 ARG A 153     -20.669  -0.518 -24.752  1.00 54.15           H
ATOM   2190 2HH1 ARG A 153     -22.374  -0.813 -24.672  1.00 54.15           H
ATOM   2191  NH2 ARG A 153     -22.789  -0.787 -27.174  1.00 54.15           N
ATOM   2192 1HH2 ARG A 153     -23.620  -0.950 -26.643  1.00 54.15           H
ATOM   2193 2HH2 ARG A 153     -22.832  -0.755 -28.173  1.00 54.15           H
ATOM   2194  HN  ARG A 153     -15.550  -1.445 -28.535  1.00 54.15           H
ATOM   2195  N   ALA A 154     -13.553   0.718 -27.456  1.00 59.67           N
ATOM   2196  CA  ALA A 154     -12.437   1.336 -26.762  1.00 59.67           C
ATOM   2197  C   ALA A 154     -11.708   2.282 -27.719  1.00 59.67           C
ATOM   2198  O   ALA A 154     -11.148   3.291 -27.293  1.00 59.67           O
ATOM   2199  HA  ALA A 154     -12.841   1.914 -25.931  1.00 59.67           H
ATOM   2200  CB  ALA A 154     -11.517   0.248 -26.204  1.00 59.67           C
ATOM   2201 1HB  ALA A 154     -12.075  -0.378 -25.509  1.00 59.67           H
ATOM   2202 2HB  ALA A 154     -11.141  -0.365 -27.024  1.00 59.67           H
ATOM   2203 3HB  ALA A 154     -10.679   0.712 -25.684  1.00 59.67           H
ATOM   2204  HN  ALA A 154     -13.461  -0.265 -27.615  1.00 59.67           H
ATOM   2205  N   HIS A 155     -11.738   1.922 -28.993  1.00 55.17           N
ATOM   2206  CA  HIS A 155     -11.036   2.693 -30.005  1.00 55.17           C
ATOM   2207  C   HIS A 155     -11.710   4.056 -30.173  1.00 55.17           C
ATOM   2208  O   HIS A 155     -11.038   5.085 -30.206  1.00 55.17           O
ATOM   2209  HA  HIS A 155     -10.021   2.842 -29.636  1.00 55.17           H
ATOM   2210  CB  HIS A 155     -10.945   1.911 -31.317  1.00 55.17           C
ATOM   2211 1HB  HIS A 155     -11.600   1.042 -31.257  1.00 55.17           H
ATOM   2212 2HB  HIS A 155     -11.320   2.536 -32.128  1.00 55.17           H
ATOM   2213  CG  HIS A 155      -9.549   1.449 -31.661  1.00 55.17           C
ATOM   2214  ND1 HIS A 155      -8.551   2.317 -32.069  1.00 55.17           N
ATOM   2215  HD1 HIS A 155      -8.644   3.307 -32.175  1.00 55.17           H
ATOM   2216  CD2 HIS A 155      -8.995   0.202 -31.654  1.00 55.17           C
ATOM   2217  HD2 HIS A 155      -9.507  -0.720 -31.380  1.00 55.17           H
ATOM   2218  CE1 HIS A 155      -7.451   1.613 -32.294  1.00 55.17           C
ATOM   2219  HE1 HIS A 155      -6.493   2.012 -32.627  1.00 55.17           H
ATOM   2220  NE2 HIS A 155      -7.729   0.303 -32.037  1.00 55.17           N
ATOM   2221  HN  HIS A 155     -12.231   1.123 -29.337  1.00 55.17           H
ATOM   2222  N   THR A 156     -13.031   4.018 -30.274  1.00 61.77           N
ATOM   2223  CA  THR A 156     -13.789   5.210 -30.614  1.00 61.77           C
ATOM   2224  C   THR A 156     -13.711   6.234 -29.479  1.00 61.77           C
ATOM   2225  O   THR A 156     -13.773   7.438 -29.719  1.00 61.77           O
ATOM   2226  HA  THR A 156     -13.333   5.670 -31.490  1.00 61.77           H
ATOM   2227  CB  THR A 156     -15.220   4.781 -30.947  1.00 61.77           C
ATOM   2228  HB  THR A 156     -15.855   4.824 -30.063  1.00 61.77           H
ATOM   2229  OG1 THR A 156     -15.068   3.492 -31.534  1.00 61.77           O
ATOM   2230  HG1 THR A 156     -15.934   2.993 -31.494  1.00 61.77           H
ATOM   2231  CG2 THR A 156     -15.840   5.627 -32.062  1.00 61.77           C
ATOM   2232 1HG2 THR A 156     -15.240   5.530 -32.967  1.00 61.77           H
ATOM   2233 2HG2 THR A 156     -15.866   6.672 -31.753  1.00 61.77           H
ATOM   2234 3HG2 THR A 156     -16.854   5.281 -32.259  1.00 61.77           H
ATOM   2235  HN  THR A 156     -13.580   3.195 -30.129  1.00 61.77           H
ATOM   2236  N   TRP A 157     -13.576   5.716 -28.267  1.00 56.14           N
ATOM   2237  CA  TRP A 157     -13.719   6.542 -27.080  1.00 56.14           C
ATOM   2238  C   TRP A 157     -12.318   6.857 -26.551  1.00 56.14           C
ATOM   2239  O   TRP A 157     -12.157   7.215 -25.385  1.00 56.14           O
ATOM   2240  HA  TRP A 157     -14.222   7.463 -27.374  1.00 56.14           H
ATOM   2241  CB  TRP A 157     -14.611   5.860 -26.041  1.00 56.14           C
ATOM   2242 1HB  TRP A 157     -14.320   4.813 -25.959  1.00 56.14           H
ATOM   2243 2HB  TRP A 157     -14.433   6.317 -25.068  1.00 56.14           H
ATOM   2244  CG  TRP A 157     -16.106   5.935 -26.358  1.00 56.14           C
ATOM   2245  CD1 TRP A 157     -16.725   5.601 -27.499  1.00 56.14           C
ATOM   2246  HD1 TRP A 157     -16.217   5.216 -28.383  1.00 56.14           H
ATOM   2247  CD2 TRP A 157     -17.151   6.389 -25.473  1.00 56.14           C
ATOM   2248  NE1 TRP A 157     -18.087   5.805 -27.414  1.00 56.14           N
ATOM   2249  HE1 TRP A 157     -18.758   5.630 -28.134  1.00 56.14           H
ATOM   2250  CE2 TRP A 157     -18.354   6.299 -26.142  1.00 56.14           C
ATOM   2251  CE3 TRP A 157     -17.082   6.859 -24.149  1.00 56.14           C
ATOM   2252  HE3 TRP A 157     -16.144   6.938 -23.599  1.00 56.14           H
ATOM   2253  CZ2 TRP A 157     -19.579   6.663 -25.569  1.00 56.14           C
ATOM   2254  HZ2 TRP A 157     -20.517   6.583 -26.120  1.00 56.14           H
ATOM   2255  CZ3 TRP A 157     -18.314   7.218 -23.591  1.00 56.14           C
ATOM   2256  HZ3 TRP A 157     -18.318   7.589 -22.567  1.00 56.14           H
ATOM   2257  CH2 TRP A 157     -19.535   7.134 -24.252  1.00 56.14           C
ATOM   2258  HH2 TRP A 157     -20.453   7.434 -23.747  1.00 56.14           H
ATOM   2259  HN  TRP A 157     -13.372   4.753 -28.089  1.00 56.14           H
ATOM   2260  N   ARG A 158     -11.341   6.712 -27.434  1.00 56.84           N
ATOM   2261  CA  ARG A 158      -9.948   6.754 -27.021  1.00 56.84           C
ATOM   2262  C   ARG A 158      -9.643   8.075 -26.313  1.00 56.84           C
ATOM   2263  O   ARG A 158      -8.995   8.088 -25.268  1.00 56.84           O
ATOM   2264  HA  ARG A 158      -9.833   5.909 -26.342  1.00 56.84           H
ATOM   2265  CB  ARG A 158      -9.013   6.599 -28.223  1.00 56.84           C
ATOM   2266 1HB  ARG A 158      -9.370   5.793 -28.864  1.00 56.84           H
ATOM   2267 2HB  ARG A 158      -9.028   7.511 -28.819  1.00 56.84           H
ATOM   2268  CG  ARG A 158      -7.582   6.302 -27.770  1.00 56.84           C
ATOM   2269 1HG  ARG A 158      -7.190   7.152 -27.211  1.00 56.84           H
ATOM   2270 2HG  ARG A 158      -7.581   5.448 -27.093  1.00 56.84           H
ATOM   2271  CD  ARG A 158      -6.677   6.012 -28.968  1.00 56.84           C
ATOM   2272 1HD  ARG A 158      -7.072   5.170 -29.537  1.00 56.84           H
ATOM   2273 2HD  ARG A 158      -6.661   6.870 -29.639  1.00 56.84           H
ATOM   2274  NE  ARG A 158      -5.305   5.708 -28.504  1.00 56.84           N
ATOM   2275  HE  ARG A 158      -5.113   5.784 -27.525  1.00 56.84           H
ATOM   2276  CZ  ARG A 158      -4.302   5.339 -29.313  1.00 56.84           C
ATOM   2277  NH1 ARG A 158      -4.502   5.221 -30.632  1.00 56.84           N
ATOM   2278 1HH1 ARG A 158      -5.404   5.409 -31.021  1.00 56.84           H
ATOM   2279 2HH1 ARG A 158      -3.749   4.944 -31.229  1.00 56.84           H
ATOM   2280  NH2 ARG A 158      -3.098   5.088 -28.782  1.00 56.84           N
ATOM   2281 1HH2 ARG A 158      -2.339   4.811 -29.372  1.00 56.84           H
ATOM   2282 2HH2 ARG A 158      -2.957   5.178 -27.796  1.00 56.84           H
ATOM   2283  HN  ARG A 158     -11.488   6.569 -28.412  1.00 56.84           H
ATOM   2284  N   GLU A 159     -10.125   9.155 -26.911  1.00 62.33           N
ATOM   2285  CA  GLU A 159      -9.864  10.483 -26.381  1.00 62.33           C
ATOM   2286  C   GLU A 159     -10.626  10.691 -25.071  1.00 62.33           C
ATOM   2287  O   GLU A 159     -10.060  11.163 -24.087  1.00 62.33           O
ATOM   2288  HA  GLU A 159      -8.791  10.514 -26.194  1.00 62.33           H
ATOM   2289  CB  GLU A 159     -10.226  11.562 -27.404  1.00 62.33           C
ATOM   2290 1HB  GLU A 159     -11.209  11.352 -27.827  1.00 62.33           H
ATOM   2291 2HB  GLU A 159     -10.159  12.545 -26.939  1.00 62.33           H
ATOM   2292  CG  GLU A 159      -9.236  11.567 -28.570  1.00 62.33           C
ATOM   2293 1HG  GLU A 159      -8.216  11.575 -28.186  1.00 62.33           H
ATOM   2294 2HG  GLU A 159      -9.350  10.652 -29.153  1.00 62.33           H
ATOM   2295  CD  GLU A 159      -9.457  12.783 -29.471  1.00 62.33           C
ATOM   2296  OE1 GLU A 159      -8.509  13.118 -30.215  1.00 62.33           O
ATOM   2297  OE2 GLU A 159     -10.568  13.351 -29.397  1.00 62.33           O
ATOM   2298  HN  GLU A 159     -10.683   9.133 -27.741  1.00 62.33           H
ATOM   2299  N   LYS A 160     -11.900  10.327 -25.101  1.00 68.56           N
ATOM   2300  CA  LYS A 160     -12.753  10.492 -23.936  1.00 68.56           C
ATOM   2301  C   LYS A 160     -12.169   9.699 -22.766  1.00 68.56           C
ATOM   2302  O   LYS A 160     -12.256  10.127 -21.616  1.00 68.56           O
ATOM   2303  HA  LYS A 160     -12.746  11.550 -23.673  1.00 68.56           H
ATOM   2304  CB  LYS A 160     -14.198  10.118 -24.272  1.00 68.56           C
ATOM   2305 1HB  LYS A 160     -14.222   9.142 -24.757  1.00 68.56           H
ATOM   2306 2HB  LYS A 160     -14.778  10.031 -23.354  1.00 68.56           H
ATOM   2307  CG  LYS A 160     -14.836  11.165 -25.188  1.00 68.56           C
ATOM   2308 1HG  LYS A 160     -14.684  12.160 -24.770  1.00 68.56           H
ATOM   2309 2HG  LYS A 160     -14.345  11.149 -26.161  1.00 68.56           H
ATOM   2310  CD  LYS A 160     -16.333  10.901 -25.361  1.00 68.56           C
ATOM   2311 1HD  LYS A 160     -16.484   9.921 -25.814  1.00 68.56           H
ATOM   2312 2HD  LYS A 160     -16.818  10.880 -24.385  1.00 68.56           H
ATOM   2313  CE  LYS A 160     -16.982  11.977 -26.235  1.00 68.56           C
ATOM   2314 1HE  LYS A 160     -16.831  12.959 -25.785  1.00 68.56           H
ATOM   2315 2HE  LYS A 160     -16.501  11.998 -27.213  1.00 68.56           H
ATOM   2316  NZ  LYS A 160     -18.430  11.714 -26.392  1.00 68.56           N
ATOM   2317 1HZ  LYS A 160     -18.845  12.440 -26.966  1.00 68.56           H
ATOM   2318 2HZ  LYS A 160     -18.563  10.814 -26.838  1.00 68.56           H
ATOM   2319 3HZ  LYS A 160     -18.873  11.709 -25.480  1.00 68.56           H
ATOM   2320  HN  LYS A 160     -12.349   9.928 -25.900  1.00 68.56           H
ATOM   2321  N   ARG A 161     -11.586   8.556 -23.099  1.00 66.68           N
ATOM   2322  CA  ARG A 161     -11.025   7.679 -22.086  1.00 66.68           C
ATOM   2323  C   ARG A 161      -9.891   8.387 -21.340  1.00 66.68           C
ATOM   2324  O   ARG A 161      -9.676   8.142 -20.154  1.00 66.68           O
ATOM   2325  HA  ARG A 161     -11.856   7.458 -21.417  1.00 66.68           H
ATOM   2326  CB  ARG A 161     -10.488   6.389 -22.710  1.00 66.68           C
ATOM   2327 1HB  ARG A 161      -9.880   6.629 -23.583  1.00 66.68           H
ATOM   2328 2HB  ARG A 161      -9.838   5.880 -21.999  1.00 66.68           H
ATOM   2329  CG  ARG A 161     -11.633   5.460 -23.118  1.00 66.68           C
ATOM   2330 1HG  ARG A 161     -12.274   5.267 -22.258  1.00 66.68           H
ATOM   2331 2HG  ARG A 161     -12.250   5.948 -23.873  1.00 66.68           H
ATOM   2332  CD  ARG A 161     -11.096   4.137 -23.668  1.00 66.68           C
ATOM   2333 1HD  ARG A 161     -11.753   3.768 -24.456  1.00 66.68           H
ATOM   2334 2HD  ARG A 161     -10.115   4.291 -24.116  1.00 66.68           H
ATOM   2335  NE  ARG A 161     -11.003   3.138 -22.580  1.00 66.68           N
ATOM   2336  HE  ARG A 161     -11.547   3.291 -21.755  1.00 66.68           H
ATOM   2337  CZ  ARG A 161     -10.234   2.041 -22.631  1.00 66.68           C
ATOM   2338  NH1 ARG A 161      -9.484   1.787 -23.712  1.00 66.68           N
ATOM   2339 1HH1 ARG A 161      -9.495   2.417 -24.488  1.00 66.68           H
ATOM   2340 2HH1 ARG A 161      -8.913   0.966 -23.742  1.00 66.68           H
ATOM   2341  NH2 ARG A 161     -10.227   1.204 -21.585  1.00 66.68           N
ATOM   2342 1HH2 ARG A 161      -9.659   0.381 -21.607  1.00 66.68           H
ATOM   2343 2HH2 ARG A 161     -10.790   1.401 -20.783  1.00 66.68           H
ATOM   2344  HN  ARG A 161     -11.495   8.228 -24.039  1.00 66.68           H
ATOM   2345  N   LEU A 162      -9.196   9.250 -22.067  1.00 78.07           N
ATOM   2346  CA  LEU A 162      -8.086   9.989 -21.492  1.00 78.07           C
ATOM   2347  C   LEU A 162      -8.623  11.003 -20.480  1.00 78.07           C
ATOM   2348  O   LEU A 162      -8.025  11.209 -19.425  1.00 78.07           O
ATOM   2349  HA  LEU A 162      -7.456   9.273 -20.962  1.00 78.07           H
ATOM   2350  CB  LEU A 162      -7.230  10.615 -22.595  1.00 78.07           C
ATOM   2351 1HB  LEU A 162      -7.026   9.852 -23.346  1.00 78.07           H
ATOM   2352 2HB  LEU A 162      -7.815  11.394 -23.083  1.00 78.07           H
ATOM   2353  CG  LEU A 162      -5.898  11.220 -22.148  1.00 78.07           C
ATOM   2354  HG  LEU A 162      -6.081  11.836 -21.267  1.00 78.07           H
ATOM   2355  CD1 LEU A 162      -4.909  10.127 -21.737  1.00 78.07           C
ATOM   2356 1HD1 LEU A 162      -5.326   9.552 -20.911  1.00 78.07           H
ATOM   2357 2HD1 LEU A 162      -4.726   9.466 -22.584  1.00 78.07           H
ATOM   2358 3HD1 LEU A 162      -3.971  10.585 -21.424  1.00 78.07           H
ATOM   2359  CD2 LEU A 162      -5.322  12.137 -23.229  1.00 78.07           C
ATOM   2360 1HD2 LEU A 162      -5.157  11.564 -24.141  1.00 78.07           H
ATOM   2361 2HD2 LEU A 162      -6.024  12.947 -23.430  1.00 78.07           H
ATOM   2362 3HD2 LEU A 162      -4.375  12.554 -22.885  1.00 78.07           H
ATOM   2363  HN  LEU A 162      -9.381   9.447 -23.030  1.00 78.07           H
ATOM   2364  N   LEU A 163      -9.745  11.610 -20.837  1.00 80.85           N
ATOM   2365  CA  LEU A 163     -10.383  12.580 -19.963  1.00 80.85           C
ATOM   2366  C   LEU A 163     -10.852  11.878 -18.687  1.00 80.85           C
ATOM   2367  O   LEU A 163     -10.583  12.346 -17.582  1.00 80.85           O
ATOM   2368  HA  LEU A 163      -9.631  13.321 -19.693  1.00 80.85           H
ATOM   2369  CB  LEU A 163     -11.499  13.318 -20.705  1.00 80.85           C
ATOM   2370 1HB  LEU A 163     -11.149  13.548 -21.711  1.00 80.85           H
ATOM   2371 2HB  LEU A 163     -12.347  12.641 -20.811  1.00 80.85           H
ATOM   2372  CG  LEU A 163     -11.993  14.613 -20.058  1.00 80.85           C
ATOM   2373  HG  LEU A 163     -11.935  14.497 -18.976  1.00 80.85           H
ATOM   2374  CD1 LEU A 163     -11.093  15.792 -20.434  1.00 80.85           C
ATOM   2375 1HD1 LEU A 163     -10.076  15.596 -20.094  1.00 80.85           H
ATOM   2376 2HD1 LEU A 163     -11.095  15.919 -21.517  1.00 80.85           H
ATOM   2377 3HD1 LEU A 163     -11.466  16.700 -19.961  1.00 80.85           H
ATOM   2378  CD2 LEU A 163     -13.459  14.877 -20.407  1.00 80.85           C
ATOM   2379 1HD2 LEU A 163     -13.564  14.964 -21.489  1.00 80.85           H
ATOM   2380 2HD2 LEU A 163     -14.072  14.050 -20.048  1.00 80.85           H
ATOM   2381 3HD2 LEU A 163     -13.784  15.803 -19.934  1.00 80.85           H
ATOM   2382  HN  LEU A 163     -10.216  11.449 -21.705  1.00 80.85           H
ATOM   2383  N   TYR A 164     -11.546  10.766 -18.882  1.00 73.67           N
ATOM   2384  CA  TYR A 164     -12.056   9.996 -17.761  1.00 73.67           C
ATOM   2385  C   TYR A 164     -10.915   9.523 -16.857  1.00 73.67           C
ATOM   2386  O   TYR A 164     -11.073   9.450 -15.639  1.00 73.67           O
ATOM   2387  HA  TYR A 164     -12.722  10.638 -17.186  1.00 73.67           H
ATOM   2388  CB  TYR A 164     -12.748   8.774 -18.368  1.00 73.67           C
ATOM   2389 1HB  TYR A 164     -12.130   8.384 -19.178  1.00 73.67           H
ATOM   2390 2HB  TYR A 164     -12.813   7.992 -17.612  1.00 73.67           H
ATOM   2391  CG  TYR A 164     -14.151   9.058 -18.909  1.00 73.67           C
ATOM   2392  CD1 TYR A 164     -15.136   9.522 -18.060  1.00 73.67           C
ATOM   2393  HD1 TYR A 164     -14.914   9.685 -17.006  1.00 73.67           H
ATOM   2394  CD2 TYR A 164     -14.431   8.852 -20.244  1.00 73.67           C
ATOM   2395  HD2 TYR A 164     -13.653   8.485 -20.914  1.00 73.67           H
ATOM   2396  CE1 TYR A 164     -16.456   9.790 -18.569  1.00 73.67           C
ATOM   2397  HE1 TYR A 164     -17.244  10.156 -17.910  1.00 73.67           H
ATOM   2398  CE2 TYR A 164     -15.752   9.119 -20.752  1.00 73.67           C
ATOM   2399  HE2 TYR A 164     -15.987   8.960 -21.805  1.00 73.67           H
ATOM   2400  CZ  TYR A 164     -16.699   9.575 -19.890  1.00 73.67           C
ATOM   2401  OH  TYR A 164     -17.946   9.828 -20.370  1.00 73.67           O
ATOM   2402  HH  TYR A 164     -18.528  10.184 -19.639  1.00 73.67           H
ATOM   2403  HN  TYR A 164     -11.761  10.392 -19.784  1.00 73.67           H
ATOM   2404  N   SER A 165      -9.792   9.215 -17.488  1.00 85.90           N
ATOM   2405  CA  SER A 165      -8.632   8.730 -16.758  1.00 85.90           C
ATOM   2406  C   SER A 165      -8.149   9.798 -15.775  1.00 85.90           C
ATOM   2407  O   SER A 165      -7.690   9.477 -14.680  1.00 85.90           O
ATOM   2408  HA  SER A 165      -8.977   7.846 -16.223  1.00 85.90           H
ATOM   2409  CB  SER A 165      -7.503   8.339 -17.714  1.00 85.90           C
ATOM   2410 1HB  SER A 165      -6.747   7.774 -17.170  1.00 85.90           H
ATOM   2411 2HB  SER A 165      -7.896   7.681 -18.489  1.00 85.90           H
ATOM   2412  OG  SER A 165      -6.899   9.478 -18.321  1.00 85.90           O
ATOM   2413  HG  SER A 165      -7.597  10.162 -18.535  1.00 85.90           H
ATOM   2414  HN  SER A 165      -9.667   9.291 -18.477  1.00 85.90           H
ATOM   2415  N   LYS A 166      -8.268  11.047 -16.202  1.00 83.07           N
ATOM   2416  CA  LYS A 166      -7.888  12.166 -15.357  1.00 83.07           C
ATOM   2417  C   LYS A 166      -8.835  12.239 -14.157  1.00 83.07           C
ATOM   2418  O   LYS A 166      -8.391  12.357 -13.017  1.00 83.07           O
ATOM   2419  HA  LYS A 166      -6.881  11.971 -14.989  1.00 83.07           H
ATOM   2420  CB  LYS A 166      -7.829  13.459 -16.173  1.00 83.07           C
ATOM   2421 1HB  LYS A 166      -8.752  13.577 -16.741  1.00 83.07           H
ATOM   2422 2HB  LYS A 166      -7.756  14.314 -15.502  1.00 83.07           H
ATOM   2423  CG  LYS A 166      -6.633  13.450 -17.128  1.00 83.07           C
ATOM   2424 1HG  LYS A 166      -5.714  13.291 -16.564  1.00 83.07           H
ATOM   2425 2HG  LYS A 166      -6.727  12.618 -17.826  1.00 83.07           H
ATOM   2426  CD  LYS A 166      -6.541  14.765 -17.904  1.00 83.07           C
ATOM   2427 1HD  LYS A 166      -7.446  14.907 -18.495  1.00 83.07           H
ATOM   2428 2HD  LYS A 166      -6.483  15.600 -17.205  1.00 83.07           H
ATOM   2429  CE  LYS A 166      -5.317  14.776 -18.822  1.00 83.07           C
ATOM   2430 1HE  LYS A 166      -4.419  14.560 -18.244  1.00 83.07           H
ATOM   2431 2HE  LYS A 166      -5.411  13.989 -19.571  1.00 83.07           H
ATOM   2432  NZ  LYS A 166      -5.181  16.090 -19.490  1.00 83.07           N
ATOM   2433 1HZ  LYS A 166      -4.376  16.074 -20.106  1.00 83.07           H
ATOM   2434 2HZ  LYS A 166      -6.017  16.282 -20.030  1.00 83.07           H
ATOM   2435 3HZ  LYS A 166      -5.057  16.813 -18.790  1.00 83.07           H
ATOM   2436  HN  LYS A 166      -8.617  11.299 -17.104  1.00 83.07           H
ATOM   2437  N   MET A 167     -10.124  12.167 -14.457  1.00 84.58           N
ATOM   2438  CA  MET A 167     -11.139  12.256 -13.421  1.00 84.58           C
ATOM   2439  C   MET A 167     -10.979  11.130 -12.397  1.00 84.58           C
ATOM   2440  O   MET A 167     -11.040  11.368 -11.192  1.00 84.58           O
ATOM   2441  HA  MET A 167     -10.981  13.220 -12.938  1.00 84.58           H
ATOM   2442  CB  MET A 167     -12.528  12.174 -14.058  1.00 84.58           C
ATOM   2443 1HB  MET A 167     -12.570  11.322 -14.737  1.00 84.58           H
ATOM   2444 2HB  MET A 167     -13.277  12.003 -13.285  1.00 84.58           H
ATOM   2445  CG  MET A 167     -12.858  13.458 -14.821  1.00 84.58           C
ATOM   2446 1HG  MET A 167     -12.786  14.316 -14.153  1.00 84.58           H
ATOM   2447 2HG  MET A 167     -12.132  13.614 -15.619  1.00 84.58           H
ATOM   2448  SD  MET A 167     -14.503  13.355 -15.506  1.00 84.58           S
ATOM   2449  CE  MET A 167     -14.743  15.056 -15.991  1.00 84.58           C
ATOM   2450 1HE  MET A 167     -14.668  15.699 -15.114  1.00 84.58           H
ATOM   2451 2HE  MET A 167     -13.979  15.339 -16.715  1.00 84.58           H
ATOM   2452 3HE  MET A 167     -15.729  15.170 -16.442  1.00 84.58           H
ATOM   2453  HN  MET A 167     -10.477  12.049 -15.385  1.00 84.58           H
ATOM   2454  N   VAL A 168     -10.778   9.927 -12.915  1.00 92.45           N
ATOM   2455  CA  VAL A 168     -10.671   8.754 -12.064  1.00 92.45           C
ATOM   2456  C   VAL A 168      -9.479   8.922 -11.119  1.00 92.45           C
ATOM   2457  O   VAL A 168      -9.576   8.614  -9.932  1.00 92.45           O
ATOM   2458  HA  VAL A 168     -11.583   8.694 -11.471  1.00 92.45           H
ATOM   2459  CB  VAL A 168     -10.580   7.491 -12.923  1.00 92.45           C
ATOM   2460  HB  VAL A 168      -9.776   7.634 -13.646  1.00 92.45           H
ATOM   2461  CG1 VAL A 168     -10.231   6.271 -12.068  1.00 92.45           C
ATOM   2462 1HG1 VAL A 168      -9.270   6.432 -11.580  1.00 92.45           H
ATOM   2463 2HG1 VAL A 168     -11.003   6.125 -11.312  1.00 92.45           H
ATOM   2464 3HG1 VAL A 168     -10.173   5.387 -12.704  1.00 92.45           H
ATOM   2465  CG2 VAL A 168     -11.877   7.263 -13.702  1.00 92.45           C
ATOM   2466 1HG2 VAL A 168     -12.706   7.151 -13.002  1.00 92.45           H
ATOM   2467 2HG2 VAL A 168     -12.065   8.116 -14.354  1.00 92.45           H
ATOM   2468 3HG2 VAL A 168     -11.785   6.359 -14.304  1.00 92.45           H
ATOM   2469  HN  VAL A 168     -10.688   9.748 -13.895  1.00 92.45           H
ATOM   2470  N   CYS A 169      -8.383   9.409 -11.682  1.00 93.99           N
ATOM   2471  CA  CYS A 169      -7.173   9.617 -10.905  1.00 93.99           C
ATOM   2472  C   CYS A 169      -7.487  10.607  -9.782  1.00 93.99           C
ATOM   2473  O   CYS A 169      -7.133  10.375  -8.627  1.00 93.99           O
ATOM   2474  HA  CYS A 169      -6.891   8.646 -10.498  1.00 93.99           H
ATOM   2475  CB  CYS A 169      -6.014  10.097 -11.781  1.00 93.99           C
ATOM   2476 1HB  CYS A 169      -6.345  10.916 -12.420  1.00 93.99           H
ATOM   2477 2HB  CYS A 169      -5.211  10.487 -11.155  1.00 93.99           H
ATOM   2478  SG  CYS A 169      -5.391   8.716 -12.808  1.00 93.99           S
ATOM   2479  HG  CYS A 169      -6.374   8.755 -13.703  1.00 93.99           H
ATOM   2480  HN  CYS A 169      -8.313   9.659 -12.648  1.00 93.99           H
ATOM   2481  N   PHE A 170      -8.149  11.691 -10.160  1.00 93.58           N
ATOM   2482  CA  PHE A 170      -8.487  12.733  -9.205  1.00 93.58           C
ATOM   2483  C   PHE A 170      -9.362  12.181  -8.078  1.00 93.58           C
ATOM   2484  O   PHE A 170      -9.119  12.460  -6.905  1.00 93.58           O
ATOM   2485  HA  PHE A 170      -7.551  13.104  -8.787  1.00 93.58           H
ATOM   2486  CB  PHE A 170      -9.272  13.802  -9.968  1.00 93.58           C
ATOM   2487 1HB  PHE A 170      -8.675  14.142 -10.814  1.00 93.58           H
ATOM   2488 2HB  PHE A 170     -10.176  13.351 -10.377  1.00 93.58           H
ATOM   2489  CG  PHE A 170      -9.663  15.012  -9.118  1.00 93.58           C
ATOM   2490  CD1 PHE A 170     -10.934  15.134  -8.651  1.00 93.58           C
ATOM   2491  HD1 PHE A 170     -11.675  14.368  -8.883  1.00 93.58           H
ATOM   2492  CD2 PHE A 170      -8.738  15.967  -8.829  1.00 93.58           C
ATOM   2493  HD2 PHE A 170      -7.719  15.870  -9.203  1.00 93.58           H
ATOM   2494  CE1 PHE A 170     -11.297  16.257  -7.862  1.00 93.58           C
ATOM   2495  HE1 PHE A 170     -12.316  16.354  -7.489  1.00 93.58           H
ATOM   2496  CE2 PHE A 170      -9.101  17.091  -8.040  1.00 93.58           C
ATOM   2497  HE2 PHE A 170      -8.360  17.856  -7.809  1.00 93.58           H
ATOM   2498  CZ  PHE A 170     -10.373  17.212  -7.573  1.00 93.58           C
ATOM   2499  HZ  PHE A 170     -10.651  18.075  -6.968  1.00 93.58           H
ATOM   2500  HN  PHE A 170      -8.452  11.863 -11.097  1.00 93.58           H
ATOM   2501  N   THR A 171     -10.363  11.408  -8.474  1.00 93.42           N
ATOM   2502  CA  THR A 171     -11.286  10.828  -7.514  1.00 93.42           C
ATOM   2503  C   THR A 171     -10.534   9.936  -6.524  1.00 93.42           C
ATOM   2504  O   THR A 171     -10.850   9.918  -5.335  1.00 93.42           O
ATOM   2505  HA  THR A 171     -11.735  11.637  -6.938  1.00 93.42           H
ATOM   2506  CB  THR A 171     -12.375  10.088  -8.292  1.00 93.42           C
ATOM   2507  HB  THR A 171     -11.971   9.201  -8.779  1.00 93.42           H
ATOM   2508  OG1 THR A 171     -12.912  11.079  -9.165  1.00 93.42           O
ATOM   2509  HG1 THR A 171     -12.437  11.052 -10.045  1.00 93.42           H
ATOM   2510  CG2 THR A 171     -13.559   9.690  -7.408  1.00 93.42           C
ATOM   2511 1HG2 THR A 171     -14.005  10.585  -6.974  1.00 93.42           H
ATOM   2512 2HG2 THR A 171     -13.212   9.034  -6.610  1.00 93.42           H
ATOM   2513 3HG2 THR A 171     -14.303   9.169  -8.010  1.00 93.42           H
ATOM   2514  HN  THR A 171     -10.546  11.177  -9.430  1.00 93.42           H
ATOM   2515  N   ILE A 172      -9.554   9.216  -7.050  1.00 94.13           N
ATOM   2516  CA  ILE A 172      -8.776   8.301  -6.234  1.00 94.13           C
ATOM   2517  C   ILE A 172      -8.017   9.094  -5.168  1.00 94.13           C
ATOM   2518  O   ILE A 172      -8.004   8.714  -3.998  1.00 94.13           O
ATOM   2519  HA  ILE A 172      -9.477   7.633  -5.733  1.00 94.13           H
ATOM   2520  CB  ILE A 172      -7.873   7.433  -7.113  1.00 94.13           C
ATOM   2521  HB  ILE A 172      -7.401   8.076  -7.857  1.00 94.13           H
ATOM   2522  CG1 ILE A 172      -8.690   6.387  -7.873  1.00 94.13           C
ATOM   2523 1HG1 ILE A 172      -9.054   5.630  -7.179  1.00 94.13           H
ATOM   2524 2HG1 ILE A 172      -9.566   6.858  -8.319  1.00 94.13           H
ATOM   2525  CG2 ILE A 172      -6.751   6.798  -6.289  1.00 94.13           C
ATOM   2526 1HG2 ILE A 172      -6.146   7.581  -5.833  1.00 94.13           H
ATOM   2527 2HG2 ILE A 172      -7.184   6.172  -5.508  1.00 94.13           H
ATOM   2528 3HG2 ILE A 172      -6.125   6.187  -6.939  1.00 94.13           H
ATOM   2529  CD1 ILE A 172      -7.849   5.722  -8.965  1.00 94.13           C
ATOM   2530 1HD1 ILE A 172      -7.507   6.479  -9.672  1.00 94.13           H
ATOM   2531 2HD1 ILE A 172      -6.987   5.232  -8.513  1.00 94.13           H
ATOM   2532 3HD1 ILE A 172      -8.454   4.983  -9.490  1.00 94.13           H
ATOM   2533  HN  ILE A 172      -9.290   9.252  -8.014  1.00 94.13           H
ATOM   2534  N   TRP A 173      -7.404  10.182  -5.610  1.00 92.29           N
ATOM   2535  CA  TRP A 173      -6.571  10.983  -4.728  1.00 92.29           C
ATOM   2536  C   TRP A 173      -7.464  11.553  -3.624  1.00 92.29           C
ATOM   2537  O   TRP A 173      -7.097  11.528  -2.450  1.00 92.29           O
ATOM   2538  HA  TRP A 173      -5.817  10.326  -4.296  1.00 92.29           H
ATOM   2539  CB  TRP A 173      -5.825  12.064  -5.512  1.00 92.29           C
ATOM   2540 1HB  TRP A 173      -6.509  12.515  -6.231  1.00 92.29           H
ATOM   2541 2HB  TRP A 173      -5.521  12.853  -4.823  1.00 92.29           H
ATOM   2542  CG  TRP A 173      -4.590  11.553  -6.256  1.00 92.29           C
ATOM   2543  CD1 TRP A 173      -4.411  11.444  -7.580  1.00 92.29           C
ATOM   2544  HD1 TRP A 173      -5.158  11.718  -8.324  1.00 92.29           H
ATOM   2545  CD2 TRP A 173      -3.361  11.083  -5.662  1.00 92.29           C
ATOM   2546  NE1 TRP A 173      -3.162  10.940  -7.881  1.00 92.29           N
ATOM   2547  HE1 TRP A 173      -2.798  10.769  -8.797  1.00 92.29           H
ATOM   2548  CE2 TRP A 173      -2.503  10.714  -6.678  1.00 92.29           C
ATOM   2549  CE3 TRP A 173      -2.987  10.974  -4.311  1.00 92.29           C
ATOM   2550  HE3 TRP A 173      -3.646  11.260  -3.491  1.00 92.29           H
ATOM   2551  CZ2 TRP A 173      -1.217  10.210  -6.450  1.00 92.29           C
ATOM   2552  HZ2 TRP A 173      -0.558   9.925  -7.270  1.00 92.29           H
ATOM   2553  CZ3 TRP A 173      -1.699  10.470  -4.100  1.00 92.29           C
ATOM   2554  HZ3 TRP A 173      -1.358  10.364  -3.070  1.00 92.29           H
ATOM   2555  CH2 TRP A 173      -0.823  10.093  -5.112  1.00 92.29           C
ATOM   2556  HH2 TRP A 173       0.166   9.708  -4.864  1.00 92.29           H
ATOM   2557  HN  TRP A 173      -7.469  10.518  -6.550  1.00 92.29           H
ATOM   2558  N   VAL A 174      -8.618  12.053  -4.039  1.00 95.67           N
ATOM   2559  CA  VAL A 174      -9.552  12.657  -3.104  1.00 95.67           C
ATOM   2560  C   VAL A 174      -9.996  11.606  -2.084  1.00 95.67           C
ATOM   2561  O   VAL A 174     -10.043  11.880  -0.886  1.00 95.67           O
ATOM   2562  HA  VAL A 174      -9.024  13.453  -2.579  1.00 95.67           H
ATOM   2563  CB  VAL A 174     -10.722  13.284  -3.864  1.00 95.67           C
ATOM   2564  HB  VAL A 174     -11.147  12.521  -4.516  1.00 95.67           H
ATOM   2565  CG1 VAL A 174     -11.819  13.743  -2.901  1.00 95.67           C
ATOM   2566 1HG1 VAL A 174     -12.188  12.887  -2.336  1.00 95.67           H
ATOM   2567 2HG1 VAL A 174     -11.411  14.484  -2.213  1.00 95.67           H
ATOM   2568 3HG1 VAL A 174     -12.638  14.185  -3.467  1.00 95.67           H
ATOM   2569  CG2 VAL A 174     -10.246  14.442  -4.744  1.00 95.67           C
ATOM   2570 1HG2 VAL A 174      -9.784  15.207  -4.120  1.00 95.67           H
ATOM   2571 2HG2 VAL A 174      -9.518  14.073  -5.467  1.00 95.67           H
ATOM   2572 3HG2 VAL A 174     -11.098  14.870  -5.273  1.00 95.67           H
ATOM   2573  HN  VAL A 174      -8.918  12.051  -4.993  1.00 95.67           H
ATOM   2574  N   LEU A 175     -10.311  10.426  -2.597  1.00 90.05           N
ATOM   2575  CA  LEU A 175     -10.811   9.353  -1.755  1.00 90.05           C
ATOM   2576  C   LEU A 175      -9.733   8.961  -0.742  1.00 90.05           C
ATOM   2577  O   LEU A 175     -10.016   8.820   0.447  1.00 90.05           O
ATOM   2578  HA  LEU A 175     -11.673   9.739  -1.210  1.00 90.05           H
ATOM   2579  CB  LEU A 175     -11.304   8.184  -2.611  1.00 90.05           C
ATOM   2580 1HB  LEU A 175     -12.061   8.558  -3.300  1.00 90.05           H
ATOM   2581 2HB  LEU A 175     -10.471   7.827  -3.216  1.00 90.05           H
ATOM   2582  CG  LEU A 175     -11.891   6.995  -1.848  1.00 90.05           C
ATOM   2583  HG  LEU A 175     -11.154   6.661  -1.117  1.00 90.05           H
ATOM   2584  CD1 LEU A 175     -13.144   7.405  -1.072  1.00 90.05           C
ATOM   2585 1HD1 LEU A 175     -12.888   8.187  -0.357  1.00 90.05           H
ATOM   2586 2HD1 LEU A 175     -13.895   7.780  -1.767  1.00 90.05           H
ATOM   2587 3HD1 LEU A 175     -13.540   6.541  -0.540  1.00 90.05           H
ATOM   2588  CD2 LEU A 175     -12.159   5.819  -2.790  1.00 90.05           C
ATOM   2589 1HD2 LEU A 175     -12.867   6.124  -3.560  1.00 90.05           H
ATOM   2590 2HD2 LEU A 175     -11.225   5.507  -3.257  1.00 90.05           H
ATOM   2591 3HD2 LEU A 175     -12.576   4.987  -2.222  1.00 90.05           H
ATOM   2592  HN  LEU A 175     -10.230  10.198  -3.568  1.00 90.05           H
ATOM   2593  N   ALA A 176      -8.520   8.797  -1.250  1.00 95.24           N
ATOM   2594  CA  ALA A 176      -7.416   8.349  -0.419  1.00 95.24           C
ATOM   2595  C   ALA A 176      -7.164   9.377   0.685  1.00 95.24           C
ATOM   2596  O   ALA A 176      -6.878   9.011   1.825  1.00 95.24           O
ATOM   2597  HA  ALA A 176      -7.706   7.402   0.036  1.00 95.24           H
ATOM   2598  CB  ALA A 176      -6.181   8.117  -1.293  1.00 95.24           C
ATOM   2599 1HB  ALA A 176      -6.404   7.358  -2.043  1.00 95.24           H
ATOM   2600 2HB  ALA A 176      -5.908   9.048  -1.789  1.00 95.24           H
ATOM   2601 3HB  ALA A 176      -5.353   7.781  -0.670  1.00 95.24           H
ATOM   2602  HN  ALA A 176      -8.288   8.965  -2.208  1.00 95.24           H
ATOM   2603  N   ALA A 177      -7.279  10.642   0.310  1.00 95.16           N
ATOM   2604  CA  ALA A 177      -7.039  11.726   1.248  1.00 95.16           C
ATOM   2605  C   ALA A 177      -8.046  11.632   2.396  1.00 95.16           C
ATOM   2606  O   ALA A 177      -7.673  11.745   3.563  1.00 95.16           O
ATOM   2607  HA  ALA A 177      -6.033  11.603   1.647  1.00 95.16           H
ATOM   2608  CB  ALA A 177      -7.118  13.065   0.512  1.00 95.16           C
ATOM   2609 1HB  ALA A 177      -6.364  13.092  -0.275  1.00 95.16           H
ATOM   2610 2HB  ALA A 177      -8.108  13.179   0.070  1.00 95.16           H
ATOM   2611 3HB  ALA A 177      -6.939  13.877   1.216  1.00 95.16           H
ATOM   2612  HN  ALA A 177      -7.530  10.931  -0.614  1.00 95.16           H
ATOM   2613  N   ALA A 178      -9.301  11.426   2.026  1.00 95.33           N
ATOM   2614  CA  ALA A 178     -10.372  11.376   3.006  1.00 95.33           C
ATOM   2615  C   ALA A 178     -10.136  10.197   3.953  1.00 95.33           C
ATOM   2616  O   ALA A 178     -10.429  10.285   5.145  1.00 95.33           O
ATOM   2617  HA  ALA A 178     -10.341  12.303   3.579  1.00 95.33           H
ATOM   2618  CB  ALA A 178     -11.719  11.285   2.287  1.00 95.33           C
ATOM   2619 1HB  ALA A 178     -11.851  12.160   1.650  1.00 95.33           H
ATOM   2620 2HB  ALA A 178     -11.744  10.383   1.675  1.00 95.33           H
ATOM   2621 3HB  ALA A 178     -12.522  11.248   3.023  1.00 95.33           H
ATOM   2622  HN  ALA A 178      -9.590  11.295   1.077  1.00 95.33           H
ATOM   2623  N   LEU A 179      -9.609   9.122   3.388  1.00 92.60           N
ATOM   2624  CA  LEU A 179      -9.396   7.903   4.151  1.00 92.60           C
ATOM   2625  C   LEU A 179      -8.204   8.097   5.090  1.00 92.60           C
ATOM   2626  O   LEU A 179      -7.925   7.242   5.929  1.00 92.60           O
ATOM   2627  HA  LEU A 179     -10.288   7.736   4.754  1.00 92.60           H
ATOM   2628  CB  LEU A 179      -9.251   6.703   3.213  1.00 92.60           C
ATOM   2629 1HB  LEU A 179      -8.457   6.919   2.498  1.00 92.60           H
ATOM   2630 2HB  LEU A 179      -8.925   5.845   3.802  1.00 92.60           H
ATOM   2631  CG  LEU A 179     -10.506   6.305   2.435  1.00 92.60           C
ATOM   2632  HG  LEU A 179     -10.888   7.190   1.927  1.00 92.60           H
ATOM   2633  CD1 LEU A 179     -10.177   5.271   1.356  1.00 92.60           C
ATOM   2634 1HD1 LEU A 179      -9.453   5.691   0.659  1.00 92.60           H
ATOM   2635 2HD1 LEU A 179      -9.758   4.380   1.822  1.00 92.60           H
ATOM   2636 3HD1 LEU A 179     -11.087   5.006   0.817  1.00 92.60           H
ATOM   2637  CD2 LEU A 179     -11.606   5.816   3.380  1.00 92.60           C
ATOM   2638 1HD2 LEU A 179     -11.249   4.949   3.935  1.00 92.60           H
ATOM   2639 2HD2 LEU A 179     -11.865   6.613   4.077  1.00 92.60           H
ATOM   2640 3HD2 LEU A 179     -12.487   5.540   2.800  1.00 92.60           H
ATOM   2641  HN  LEU A 179      -9.330   9.074   2.429  1.00 92.60           H
ATOM   2642  N   CYS A 180      -7.533   9.227   4.918  1.00 91.68           N
ATOM   2643  CA  CYS A 180      -6.358   9.529   5.718  1.00 91.68           C
ATOM   2644  C   CYS A 180      -6.790  10.407   6.894  1.00 91.68           C
ATOM   2645  O   CYS A 180      -5.973  10.757   7.744  1.00 91.68           O
ATOM   2646  HA  CYS A 180      -5.966   8.575   6.070  1.00 91.68           H
ATOM   2647  CB  CYS A 180      -5.261  10.192   4.883  1.00 91.68           C
ATOM   2648 1HB  CYS A 180      -5.642  11.105   4.425  1.00 91.68           H
ATOM   2649 2HB  CYS A 180      -4.428  10.480   5.524  1.00 91.68           H
ATOM   2650  SG  CYS A 180      -4.679   9.039   3.586  1.00 91.68           S
ATOM   2651  HG  CYS A 180      -5.859   8.890   2.992  1.00 91.68           H
ATOM   2652  HN  CYS A 180      -7.780   9.928   4.249  1.00 91.68           H
ATOM   2653  N   ILE A 181      -8.073  10.738   6.904  1.00 91.54           N
ATOM   2654  CA  ILE A 181      -8.606  11.632   7.918  1.00 91.54           C
ATOM   2655  C   ILE A 181      -8.312  11.058   9.305  1.00 91.54           C
ATOM   2656  O   ILE A 181      -7.837  11.770  10.188  1.00 91.54           O
ATOM   2657  HA  ILE A 181      -8.085  12.584   7.821  1.00 91.54           H
ATOM   2658  CB  ILE A 181     -10.092  11.901   7.666  1.00 91.54           C
ATOM   2659  HB  ILE A 181     -10.585  10.946   7.483  1.00 91.54           H
ATOM   2660  CG1 ILE A 181     -10.289  12.759   6.415  1.00 91.54           C
ATOM   2661 1HG1 ILE A 181      -9.877  13.754   6.584  1.00 91.54           H
ATOM   2662 2HG1 ILE A 181      -9.740  12.324   5.581  1.00 91.54           H
ATOM   2663  CG2 ILE A 181     -10.752  12.522   8.898  1.00 91.54           C
ATOM   2664 1HG2 ILE A 181     -10.659  11.841   9.744  1.00 91.54           H
ATOM   2665 2HG2 ILE A 181     -10.262  13.466   9.136  1.00 91.54           H
ATOM   2666 3HG2 ILE A 181     -11.807  12.703   8.692  1.00 91.54           H
ATOM   2667  CD1 ILE A 181     -11.772  12.869   6.055  1.00 91.54           C
ATOM   2668 1HD1 ILE A 181     -12.174  11.874   5.863  1.00 91.54           H
ATOM   2669 2HD1 ILE A 181     -12.314  13.327   6.882  1.00 91.54           H
ATOM   2670 3HD1 ILE A 181     -11.884  13.484   5.162  1.00 91.54           H
ATOM   2671  HN  ILE A 181      -8.741  10.407   6.238  1.00 91.54           H
ATOM   2672  N   PRO A 182      -8.586   9.764   9.521  1.00 93.26           N
ATOM   2673  CA  PRO A 182      -8.363   9.155  10.835  1.00 93.26           C
ATOM   2674  C   PRO A 182      -6.949   9.384  11.344  1.00 93.26           C
ATOM   2675  O   PRO A 182      -6.752   9.730  12.507  1.00 93.26           O
ATOM   2676  HA  PRO A 182      -9.011   9.618  11.578  1.00 93.26           H
ATOM   2677  CB  PRO A 182      -8.648   7.670  10.599  1.00 93.26           C
ATOM   2678 1HB  PRO A 182      -7.742   7.124  10.338  1.00 93.26           H
ATOM   2679 2HB  PRO A 182      -9.060   7.195  11.489  1.00 93.26           H
ATOM   2680  CG  PRO A 182      -9.650   7.681   9.451  1.00 93.26           C
ATOM   2681 1HG  PRO A 182      -9.686   6.721   8.936  1.00 93.26           H
ATOM   2682 2HG  PRO A 182     -10.663   7.880   9.800  1.00 93.26           H
ATOM   2683  CD  PRO A 182      -9.127   8.791   8.554  1.00 93.26           C
ATOM   2684 1HD  PRO A 182      -8.354   8.432   7.874  1.00 93.26           H
ATOM   2685 2HD  PRO A 182      -9.916   9.220   7.937  1.00 93.26           H
ATOM   2686  N   GLU A 183      -5.992   9.182  10.449  1.00 90.18           N
ATOM   2687  CA  GLU A 183      -4.590   9.293  10.815  1.00 90.18           C
ATOM   2688  C   GLU A 183      -4.268  10.722  11.256  1.00 90.18           C
ATOM   2689  O   GLU A 183      -3.497  10.927  12.192  1.00 90.18           O
ATOM   2690  HA  GLU A 183      -4.454   8.607  11.651  1.00 90.18           H
ATOM   2691  CB  GLU A 183      -3.686   8.859   9.659  1.00 90.18           C
ATOM   2692 1HB  GLU A 183      -4.110   9.199   8.714  1.00 90.18           H
ATOM   2693 2HB  GLU A 183      -2.672   9.218   9.831  1.00 90.18           H
ATOM   2694  CG  GLU A 183      -3.595   7.334   9.577  1.00 90.18           C
ATOM   2695 1HG  GLU A 183      -2.791   7.050   8.898  1.00 90.18           H
ATOM   2696 2HG  GLU A 183      -3.343   6.928  10.557  1.00 90.18           H
ATOM   2697  CD  GLU A 183      -4.915   6.731   9.093  1.00 90.18           C
ATOM   2698  OE1 GLU A 183      -5.092   5.511   9.300  1.00 90.18           O
ATOM   2699  OE2 GLU A 183      -5.718   7.503   8.526  1.00 90.18           O
ATOM   2700  HN  GLU A 183      -6.162   8.948   9.492  1.00 90.18           H
ATOM   2701  N   ILE A 184      -4.875  11.673  10.562  1.00 91.18           N
ATOM   2702  CA  ILE A 184      -4.611  13.077  10.826  1.00 91.18           C
ATOM   2703  C   ILE A 184      -5.054  13.415  12.251  1.00 91.18           C
ATOM   2704  O   ILE A 184      -4.389  14.182  12.946  1.00 91.18           O
ATOM   2705  HA  ILE A 184      -3.534  13.226  10.755  1.00 91.18           H
ATOM   2706  CB  ILE A 184      -5.261  13.955   9.755  1.00 91.18           C
ATOM   2707  HB  ILE A 184      -6.310  13.670   9.670  1.00 91.18           H
ATOM   2708  CG1 ILE A 184      -4.616  13.720   8.388  1.00 91.18           C
ATOM   2709 1HG1 ILE A 184      -3.603  14.122   8.385  1.00 91.18           H
ATOM   2710 2HG1 ILE A 184      -4.535  12.650   8.199  1.00 91.18           H
ATOM   2711  CG2 ILE A 184      -5.225  15.430  10.160  1.00 91.18           C
ATOM   2712 1HG2 ILE A 184      -5.766  15.564  11.096  1.00 91.18           H
ATOM   2713 2HG2 ILE A 184      -4.190  15.746  10.290  1.00 91.18           H
ATOM   2714 3HG2 ILE A 184      -5.694  16.032   9.381  1.00 91.18           H
ATOM   2715  CD1 ILE A 184      -5.434  14.379   7.275  1.00 91.18           C
ATOM   2716 1HD1 ILE A 184      -6.440  13.957   7.265  1.00 91.18           H
ATOM   2717 2HD1 ILE A 184      -5.493  15.453   7.454  1.00 91.18           H
ATOM   2718 3HD1 ILE A 184      -4.954  14.196   6.314  1.00 91.18           H
ATOM   2719  HN  ILE A 184      -5.535  11.497   9.831  1.00 91.18           H
ATOM   2720  N   LEU A 185      -6.175  12.827  12.643  1.00 91.67           N
ATOM   2721  CA  LEU A 185      -6.825  13.209  13.885  1.00 91.67           C
ATOM   2722  C   LEU A 185      -6.086  12.566  15.061  1.00 91.67           C
ATOM   2723  O   LEU A 185      -5.742  13.244  16.028  1.00 91.67           O
ATOM   2724  HA  LEU A 185      -6.744  14.292  13.977  1.00 91.67           H
ATOM   2725  CB  LEU A 185      -8.316  12.869  13.836  1.00 91.67           C
ATOM   2726 1HB  LEU A 185      -8.420  11.815  13.578  1.00 91.67           H
ATOM   2727 2HB  LEU A 185      -8.730  12.995  14.837  1.00 91.67           H
ATOM   2728  CG  LEU A 185      -9.159  13.690  12.859  1.00 91.67           C
ATOM   2729  HG  LEU A 185      -8.761  13.541  11.855  1.00 91.67           H
ATOM   2730  CD1 LEU A 185     -10.610  13.207  12.846  1.00 91.67           C
ATOM   2731 1HD1 LEU A 185     -10.642  12.161  12.542  1.00 91.67           H
ATOM   2732 2HD1 LEU A 185     -11.036  13.308  13.845  1.00 91.67           H
ATOM   2733 3HD1 LEU A 185     -11.188  13.808  12.143  1.00 91.67           H
ATOM   2734  CD2 LEU A 185      -9.055  15.185  13.167  1.00 91.67           C
ATOM   2735 1HD2 LEU A 185      -9.412  15.373  14.180  1.00 91.67           H
ATOM   2736 2HD2 LEU A 185      -8.016  15.502  13.084  1.00 91.67           H
ATOM   2737 3HD2 LEU A 185      -9.664  15.746  12.458  1.00 91.67           H
ATOM   2738  HN  LEU A 185      -6.636  12.104  12.130  1.00 91.67           H
ATOM   2739  N   TYR A 186      -5.864  11.266  14.940  1.00 92.02           N
ATOM   2740  CA  TYR A 186      -5.574  10.444  16.102  1.00 92.02           C
ATOM   2741  C   TYR A 186      -4.093  10.061  16.147  1.00 92.02           C
ATOM   2742  O   TYR A 186      -3.653   9.376  17.068  1.00 92.02           O
ATOM   2743  HA  TYR A 186      -5.818  11.023  16.993  1.00 92.02           H
ATOM   2744  CB  TYR A 186      -6.412   9.175  15.942  1.00 92.02           C
ATOM   2745 1HB  TYR A 186      -6.063   8.630  15.065  1.00 92.02           H
ATOM   2746 2HB  TYR A 186      -6.245   8.530  16.805  1.00 92.02           H
ATOM   2747  CG  TYR A 186      -7.913   9.434  15.799  1.00 92.02           C
ATOM   2748  CD1 TYR A 186      -8.570  10.214  16.729  1.00 92.02           C
ATOM   2749  HD1 TYR A 186      -8.019  10.646  17.565  1.00 92.02           H
ATOM   2750  CD2 TYR A 186      -8.610   8.888  14.741  1.00 92.02           C
ATOM   2751  HD2 TYR A 186      -8.092   8.271  14.007  1.00 92.02           H
ATOM   2752  CE1 TYR A 186      -9.983  10.459  16.595  1.00 92.02           C
ATOM   2753  HE1 TYR A 186     -10.513  11.073  17.322  1.00 92.02           H
ATOM   2754  CE2 TYR A 186     -10.023   9.132  14.607  1.00 92.02           C
ATOM   2755  HE2 TYR A 186     -10.586   8.707  13.776  1.00 92.02           H
ATOM   2756  CZ  TYR A 186     -10.639   9.905  15.540  1.00 92.02           C
ATOM   2757  OH  TYR A 186     -11.974  10.136  15.414  1.00 92.02           O
ATOM   2758  HH  TYR A 186     -12.332   9.645  14.619  1.00 92.02           H
ATOM   2759  HN  TYR A 186      -5.880  10.775  14.069  1.00 92.02           H
ATOM   2760  N   SER A 187      -3.365  10.521  15.139  1.00 92.83           N
ATOM   2761  CA  SER A 187      -1.918  10.387  15.140  1.00 92.83           C
ATOM   2762  C   SER A 187      -1.311  11.277  16.226  1.00 92.83           C
ATOM   2763  O   SER A 187      -1.493  12.494  16.210  1.00 92.83           O
ATOM   2764  HA  SER A 187      -1.725   9.336  15.354  1.00 92.83           H
ATOM   2765  CB  SER A 187      -1.332  10.744  13.772  1.00 92.83           C
ATOM   2766 1HB  SER A 187      -1.629  11.758  13.504  1.00 92.83           H
ATOM   2767 2HB  SER A 187      -0.244  10.735  13.831  1.00 92.83           H
ATOM   2768  OG  SER A 187      -1.759   9.840  12.756  1.00 92.83           O
ATOM   2769  HG  SER A 187      -2.233  10.340  12.031  1.00 92.83           H
ATOM   2770  HN  SER A 187      -3.747  10.976  14.335  1.00 92.83           H
ATOM   2771  N   GLN A 188      -0.602  10.637  17.143  1.00 85.72           N
ATOM   2772  CA  GLN A 188       0.001  11.350  18.256  1.00 85.72           C
ATOM   2773  C   GLN A 188       1.360  10.739  18.605  1.00 85.72           C
ATOM   2774  O   GLN A 188       1.681   9.637  18.162  1.00 85.72           O
ATOM   2775  HA  GLN A 188       0.135  12.373  17.906  1.00 85.72           H
ATOM   2776  CB  GLN A 188      -0.927  11.354  19.472  1.00 85.72           C
ATOM   2777 1HB  GLN A 188      -1.126  10.329  19.786  1.00 85.72           H
ATOM   2778 2HB  GLN A 188      -0.435  11.853  20.308  1.00 85.72           H
ATOM   2779  CG  GLN A 188      -2.246  12.061  19.153  1.00 85.72           C
ATOM   2780 1HG  GLN A 188      -2.042  13.023  18.683  1.00 85.72           H
ATOM   2781 2HG  GLN A 188      -2.815  11.469  18.437  1.00 85.72           H
ATOM   2782  CD  GLN A 188      -3.075  12.273  20.421  1.00 85.72           C
ATOM   2783  OE1 GLN A 188      -2.628  12.040  21.533  1.00 85.72           O
ATOM   2784  NE2 GLN A 188      -4.304  12.727  20.194  1.00 85.72           N
ATOM   2785 1HE2 GLN A 188      -4.609  12.897  19.257  1.00 85.72           H
ATOM   2786 2HE2 GLN A 188      -4.924  12.897  20.961  1.00 85.72           H
ATOM   2787  HN  GLN A 188      -0.437   9.650  17.135  1.00 85.72           H
ATOM   2788  N   ILE A 189       2.121  11.480  19.396  1.00 90.07           N
ATOM   2789  CA  ILE A 189       3.320  10.934  20.008  1.00 90.07           C
ATOM   2790  C   ILE A 189       2.977  10.393  21.398  1.00 90.07           C
ATOM   2791  O   ILE A 189       2.520  11.140  22.263  1.00 90.07           O
ATOM   2792  HA  ILE A 189       3.654  10.102  19.387  1.00 90.07           H
ATOM   2793  CB  ILE A 189       4.442  11.974  20.013  1.00 90.07           C
ATOM   2794  HB  ILE A 189       4.089  12.854  20.551  1.00 90.07           H
ATOM   2795  CG1 ILE A 189       4.781  12.421  18.590  1.00 90.07           C
ATOM   2796 1HG1 ILE A 189       5.198  11.583  18.031  1.00 90.07           H
ATOM   2797 2HG1 ILE A 189       3.871  12.727  18.074  1.00 90.07           H
ATOM   2798  CG2 ILE A 189       5.672  11.451  20.758  1.00 90.07           C
ATOM   2799 1HG2 ILE A 189       5.402  11.223  21.789  1.00 90.07           H
ATOM   2800 2HG2 ILE A 189       6.035  10.547  20.269  1.00 90.07           H
ATOM   2801 3HG2 ILE A 189       6.454  12.210  20.746  1.00 90.07           H
ATOM   2802  CD1 ILE A 189       5.780  13.580  18.602  1.00 90.07           C
ATOM   2803 1HD1 ILE A 189       5.350  14.424  19.141  1.00 90.07           H
ATOM   2804 2HD1 ILE A 189       6.698  13.263  19.097  1.00 90.07           H
ATOM   2805 3HD1 ILE A 189       6.004  13.878  17.578  1.00 90.07           H
ATOM   2806  HN  ILE A 189       1.931  12.436  19.619  1.00 90.07           H
ATOM   2807  N   LYS A 190       3.209   9.100  21.569  1.00 85.63           N
ATOM   2808  CA  LYS A 190       3.027   8.472  22.867  1.00 85.63           C
ATOM   2809  C   LYS A 190       4.395   8.149  23.469  1.00 85.63           C
ATOM   2810  O   LYS A 190       5.278   7.644  22.777  1.00 85.63           O
ATOM   2811  HA  LYS A 190       2.528   9.195  23.512  1.00 85.63           H
ATOM   2812  CB  LYS A 190       2.103   7.258  22.749  1.00 85.63           C
ATOM   2813 1HB  LYS A 190       1.196   7.536  22.214  1.00 85.63           H
ATOM   2814 2HB  LYS A 190       2.593   6.480  22.163  1.00 85.63           H
ATOM   2815  CG  LYS A 190       1.740   6.710  24.131  1.00 85.63           C
ATOM   2816 1HG  LYS A 190       2.648   6.443  24.671  1.00 85.63           H
ATOM   2817 2HG  LYS A 190       1.239   7.484  24.713  1.00 85.63           H
ATOM   2818  CD  LYS A 190       0.831   5.485  24.013  1.00 85.63           C
ATOM   2819 1HD  LYS A 190      -0.114   5.772  23.552  1.00 85.63           H
ATOM   2820 2HD  LYS A 190       1.294   4.746  23.359  1.00 85.63           H
ATOM   2821  CE  LYS A 190       0.567   4.864  25.387  1.00 85.63           C
ATOM   2822 1HE  LYS A 190       1.489   4.845  25.967  1.00 85.63           H
ATOM   2823 2HE  LYS A 190      -0.145   5.478  25.939  1.00 85.63           H
ATOM   2824  NZ  LYS A 190       0.037   3.490  25.241  1.00 85.63           N
ATOM   2825 1HZ  LYS A 190      -0.181   3.113  26.157  1.00 85.63           H
ATOM   2826 2HZ  LYS A 190      -0.804   3.510  24.675  1.00 85.63           H
ATOM   2827 3HZ  LYS A 190       0.733   2.905  24.791  1.00 85.63           H
ATOM   2828  HN  LYS A 190       3.516   8.486  20.842  1.00 85.63           H
ATOM   2829  N   GLU A 191       4.529   8.452  24.751  1.00 75.78           N
ATOM   2830  CA  GLU A 191       5.721   8.071  25.490  1.00 75.78           C
ATOM   2831  C   GLU A 191       5.452   6.811  26.316  1.00 75.78           C
ATOM   2832  O   GLU A 191       4.564   6.800  27.167  1.00 75.78           O
ATOM   2833  HA  GLU A 191       6.477   7.863  24.734  1.00 75.78           H
ATOM   2834  CB  GLU A 191       6.204   9.217  26.381  1.00 75.78           C
ATOM   2835 1HB  GLU A 191       6.254  10.138  25.799  1.00 75.78           H
ATOM   2836 2HB  GLU A 191       5.563   9.297  27.258  1.00 75.78           H
ATOM   2837  CG  GLU A 191       7.617   8.948  26.902  1.00 75.78           C
ATOM   2838 1HG  GLU A 191       7.610   8.069  27.546  1.00 75.78           H
ATOM   2839 2HG  GLU A 191       8.281   8.726  26.066  1.00 75.78           H
ATOM   2840  CD  GLU A 191       8.153  10.152  27.680  1.00 75.78           C
ATOM   2841  OE1 GLU A 191       9.343  10.098  28.059  1.00 75.78           O
ATOM   2842  OE2 GLU A 191       7.361  11.098  27.877  1.00 75.78           O
ATOM   2843  HN  GLU A 191       3.843   8.949  25.283  1.00 75.78           H
ATOM   2844  N   GLU A 192       6.236   5.781  26.037  1.00 75.41           N
ATOM   2845  CA  GLU A 192       6.042   4.495  26.685  1.00 75.41           C
ATOM   2846  C   GLU A 192       7.393   3.873  27.046  1.00 75.41           C
ATOM   2847  O   GLU A 192       8.262   3.728  26.188  1.00 75.41           O
ATOM   2848  HA  GLU A 192       5.480   4.711  27.594  1.00 75.41           H
ATOM   2849  CB  GLU A 192       5.224   3.552  25.801  1.00 75.41           C
ATOM   2850 1HB  GLU A 192       4.303   4.047  25.492  1.00 75.41           H
ATOM   2851 2HB  GLU A 192       5.833   3.213  24.963  1.00 75.41           H
ATOM   2852  CG  GLU A 192       4.813   2.296  26.571  1.00 75.41           C
ATOM   2853 1HG  GLU A 192       5.611   1.556  26.520  1.00 75.41           H
ATOM   2854 2HG  GLU A 192       4.672   2.541  27.624  1.00 75.41           H
ATOM   2855  CD  GLU A 192       3.522   1.702  26.003  1.00 75.41           C
ATOM   2856  OE1 GLU A 192       2.880   0.927  26.744  1.00 75.41           O
ATOM   2857  OE2 GLU A 192       3.207   2.037  24.841  1.00 75.41           O
ATOM   2858  HN  GLU A 192       6.991   5.814  25.382  1.00 75.41           H
ATOM   2859  N   SER A 193       7.526   3.522  28.317  1.00 74.71           N
ATOM   2860  CA  SER A 193       8.759   2.926  28.803  1.00 74.71           C
ATOM   2861  C   SER A 193       9.945   3.837  28.480  1.00 74.71           C
ATOM   2862  O   SER A 193      11.048   3.358  28.222  1.00 74.71           O
ATOM   2863  HA  SER A 193       8.629   2.834  29.881  1.00 74.71           H
ATOM   2864  CB  SER A 193       8.975   1.538  28.197  1.00 74.71           C
ATOM   2865 1HB  SER A 193       9.154   1.634  27.126  1.00 74.71           H
ATOM   2866 2HB  SER A 193       9.869   1.088  28.630  1.00 74.71           H
ATOM   2867  OG  SER A 193       7.859   0.680  28.415  1.00 74.71           O
ATOM   2868  HG  SER A 193       8.007  -0.197  27.957  1.00 74.71           H
ATOM   2869  HN  SER A 193       6.813   3.640  29.007  1.00 74.71           H
ATOM   2870  N   GLY A 194       9.677   5.134  28.505  1.00 82.70           N
ATOM   2871  CA  GLY A 194      10.723   6.119  28.287  1.00 82.70           C
ATOM   2872  C   GLY A 194      11.086   6.214  26.804  1.00 82.70           C
ATOM   2873  O   GLY A 194      12.066   6.863  26.441  1.00 82.70           O
ATOM   2874 1HA  GLY A 194      10.392   7.093  28.647  1.00 82.70           H
ATOM   2875 2HA  GLY A 194      11.607   5.849  28.865  1.00 82.70           H
ATOM   2876  HN  GLY A 194       8.767   5.514  28.670  1.00 82.70           H
ATOM   2877  N   ILE A 195      10.277   5.557  25.986  1.00 80.25           N
ATOM   2878  CA  ILE A 195      10.471   5.600  24.547  1.00 80.25           C
ATOM   2879  C   ILE A 195       9.323   6.383  23.905  1.00 80.25           C
ATOM   2880  O   ILE A 195       8.154   6.104  24.167  1.00 80.25           O
ATOM   2881  HA  ILE A 195      11.401   6.136  24.358  1.00 80.25           H
ATOM   2882  CB  ILE A 195      10.640   4.187  23.986  1.00 80.25           C
ATOM   2883  HB  ILE A 195       9.742   3.616  24.222  1.00 80.25           H
ATOM   2884  CG1 ILE A 195      11.819   3.472  24.649  1.00 80.25           C
ATOM   2885 1HG1 ILE A 195      12.738   4.028  24.463  1.00 80.25           H
ATOM   2886 2HG1 ILE A 195      11.674   3.448  25.729  1.00 80.25           H
ATOM   2887  CG2 ILE A 195      10.770   4.214  22.461  1.00 80.25           C
ATOM   2888 1HG2 ILE A 195       9.873   4.657  22.028  1.00 80.25           H
ATOM   2889 2HG2 ILE A 195      11.640   4.808  22.181  1.00 80.25           H
ATOM   2890 3HG2 ILE A 195      10.889   3.197  22.089  1.00 80.25           H
ATOM   2891  CD1 ILE A 195      11.964   2.045  24.116  1.00 80.25           C
ATOM   2892 1HD1 ILE A 195      11.052   1.484  24.326  1.00 80.25           H
ATOM   2893 2HD1 ILE A 195      12.133   2.074  23.040  1.00 80.25           H
ATOM   2894 3HD1 ILE A 195      12.809   1.559  24.604  1.00 80.25           H
ATOM   2895  HN  ILE A 195       9.502   5.003  26.291  1.00 80.25           H
ATOM   2896  N   ALA A 196       9.697   7.348  23.078  1.00 90.88           N
ATOM   2897  CA  ALA A 196       8.716   8.108  22.322  1.00 90.88           C
ATOM   2898  C   ALA A 196       8.293   7.304  21.091  1.00 90.88           C
ATOM   2899  O   ALA A 196       9.136   6.884  20.300  1.00 90.88           O
ATOM   2900  HA  ALA A 196       7.847   8.258  22.963  1.00 90.88           H
ATOM   2901  CB  ALA A 196       9.300   9.474  21.955  1.00 90.88           C
ATOM   2902 1HB  ALA A 196       9.557  10.015  22.865  1.00 90.88           H
ATOM   2903 2HB  ALA A 196      10.196   9.335  21.350  1.00 90.88           H
ATOM   2904 3HB  ALA A 196       8.563  10.043  21.388  1.00 90.88           H
ATOM   2905  HN  ALA A 196      10.648   7.612  22.920  1.00 90.88           H
ATOM   2906  N   ILE A 197       6.987   7.115  20.967  1.00 86.61           N
ATOM   2907  CA  ILE A 197       6.445   6.334  19.868  1.00 86.61           C
ATOM   2908  C   ILE A 197       5.397   7.165  19.125  1.00 86.61           C
ATOM   2909  O   ILE A 197       4.506   7.744  19.744  1.00 86.61           O
ATOM   2910  HA  ILE A 197       7.266   6.121  19.183  1.00 86.61           H
ATOM   2911  CB  ILE A 197       5.918   4.991  20.375  1.00 86.61           C
ATOM   2912  HB  ILE A 197       5.117   5.185  21.088  1.00 86.61           H
ATOM   2913  CG1 ILE A 197       7.009   4.219  21.120  1.00 86.61           C
ATOM   2914 1HG1 ILE A 197       7.841   4.016  20.446  1.00 86.61           H
ATOM   2915 2HG1 ILE A 197       7.400   4.830  21.934  1.00 86.61           H
ATOM   2916  CG2 ILE A 197       5.315   4.171  19.232  1.00 86.61           C
ATOM   2917 1HG2 ILE A 197       4.489   4.724  18.784  1.00 86.61           H
ATOM   2918 2HG2 ILE A 197       6.079   3.985  18.477  1.00 86.61           H
ATOM   2919 3HG2 ILE A 197       4.948   3.221  19.620  1.00 86.61           H
ATOM   2920  CD1 ILE A 197       6.465   2.903  21.679  1.00 86.61           C
ATOM   2921 1HD1 ILE A 197       5.650   3.111  22.372  1.00 86.61           H
ATOM   2922 2HD1 ILE A 197       6.097   2.285  20.860  1.00 86.61           H
ATOM   2923 3HD1 ILE A 197       7.261   2.374  22.204  1.00 86.61           H
ATOM   2924  HN  ILE A 197       6.306   7.485  21.599  1.00 86.61           H
ATOM   2925  N   CYS A 198       5.539   7.198  17.808  1.00 92.28           N
ATOM   2926  CA  CYS A 198       4.501   7.754  16.957  1.00 92.28           C
ATOM   2927  C   CYS A 198       3.456   6.666  16.701  1.00 92.28           C
ATOM   2928  O   CYS A 198       3.727   5.693  15.999  1.00 92.28           O
ATOM   2929  HA  CYS A 198       4.063   8.590  17.503  1.00 92.28           H
ATOM   2930  CB  CYS A 198       5.076   8.311  15.653  1.00 92.28           C
ATOM   2931 1HB  CYS A 198       5.676   9.197  15.861  1.00 92.28           H
ATOM   2932 2HB  CYS A 198       5.740   7.577  15.196  1.00 92.28           H
ATOM   2933  SG  CYS A 198       3.719   8.731  14.500  1.00 92.28           S
ATOM   2934  HN  CYS A 198       6.343   6.854  17.324  1.00 92.28           H
ATOM   2935  N   THR A 199       2.284   6.867  17.284  1.00 90.69           N
ATOM   2936  CA  THR A 199       1.203   5.906  17.142  1.00 90.69           C
ATOM   2937  C   THR A 199      -0.142   6.628  17.036  1.00 90.69           C
ATOM   2938  O   THR A 199      -0.229   7.827  17.297  1.00 90.69           O
ATOM   2939  HA  THR A 199       1.347   5.361  16.209  1.00 90.69           H
ATOM   2940  CB  THR A 199       1.278   4.932  18.319  1.00 90.69           C
ATOM   2941  HB  THR A 199       2.303   4.601  18.485  1.00 90.69           H
ATOM   2942  OG1 THR A 199       0.347   3.907  17.981  1.00 90.69           O
ATOM   2943  HG1 THR A 199       0.507   3.099  18.549  1.00 90.69           H
ATOM   2944  CG2 THR A 199       0.720   5.531  19.611  1.00 90.69           C
ATOM   2945 1HG2 THR A 199      -0.326   5.800  19.465  1.00 90.69           H
ATOM   2946 2HG2 THR A 199       1.291   6.421  19.875  1.00 90.69           H
ATOM   2947 3HG2 THR A 199       0.797   4.798  20.415  1.00 90.69           H
ATOM   2948  HN  THR A 199       2.067   7.666  17.844  1.00 90.69           H
ATOM   2949  N   MET A 200      -1.157   5.868  16.651  1.00 89.50           N
ATOM   2950  CA  MET A 200      -2.525   6.354  16.722  1.00 89.50           C
ATOM   2951  C   MET A 200      -3.125   6.102  18.107  1.00 89.50           C
ATOM   2952  O   MET A 200      -3.009   5.003  18.647  1.00 89.50           O
ATOM   2953  HA  MET A 200      -2.465   7.426  16.534  1.00 89.50           H
ATOM   2954  CB  MET A 200      -3.373   5.649  15.662  1.00 89.50           C
ATOM   2955 1HB  MET A 200      -3.286   4.569  15.781  1.00 89.50           H
ATOM   2956 2HB  MET A 200      -4.423   5.903  15.803  1.00 89.50           H
ATOM   2957  CG  MET A 200      -2.932   6.049  14.252  1.00 89.50           C
ATOM   2958 1HG  MET A 200      -2.908   7.135  14.164  1.00 89.50           H
ATOM   2959 2HG  MET A 200      -1.919   5.692  14.064  1.00 89.50           H
ATOM   2960  SD  MET A 200      -4.053   5.363  13.044  1.00 89.50           S
ATOM   2961  CE  MET A 200      -5.526   6.297  13.424  1.00 89.50           C
ATOM   2962 1HE  MET A 200      -5.819   6.110  14.457  1.00 89.50           H
ATOM   2963 2HE  MET A 200      -5.327   7.361  13.290  1.00 89.50           H
ATOM   2964 3HE  MET A 200      -6.332   5.992  12.756  1.00 89.50           H
ATOM   2965  HN  MET A 200      -1.057   4.939  16.297  1.00 89.50           H
ATOM   2966  N   VAL A 201      -3.753   7.139  18.642  1.00 91.77           N
ATOM   2967  CA  VAL A 201      -4.446   7.019  19.913  1.00 91.77           C
ATOM   2968  C   VAL A 201      -5.930   7.334  19.712  1.00 91.77           C
ATOM   2969  O   VAL A 201      -6.284   8.435  19.294  1.00 91.77           O
ATOM   2970  HA  VAL A 201      -4.349   5.986  20.245  1.00 91.77           H
ATOM   2971  CB  VAL A 201      -3.782   7.918  20.958  1.00 91.77           C
ATOM   2972  HB  VAL A 201      -3.908   8.952  20.640  1.00 91.77           H
ATOM   2973  CG1 VAL A 201      -4.454   7.761  22.323  1.00 91.77           C
ATOM   2974 1HG1 VAL A 201      -5.506   8.036  22.244  1.00 91.77           H
ATOM   2975 2HG1 VAL A 201      -4.374   6.724  22.651  1.00 91.77           H
ATOM   2976 3HG1 VAL A 201      -3.962   8.410  23.047  1.00 91.77           H
ATOM   2977  CG2 VAL A 201      -2.281   7.634  21.050  1.00 91.77           C
ATOM   2978 1HG2 VAL A 201      -2.125   6.593  21.334  1.00 91.77           H
ATOM   2979 2HG2 VAL A 201      -1.816   7.820  20.082  1.00 91.77           H
ATOM   2980 3HG2 VAL A 201      -1.833   8.286  21.800  1.00 91.77           H
ATOM   2981  HN  VAL A 201      -3.793   8.046  18.222  1.00 91.77           H
ATOM   2982  N   TYR A 202      -6.758   6.346  20.017  1.00 92.06           N
ATOM   2983  CA  TYR A 202      -8.191   6.483  19.821  1.00 92.06           C
ATOM   2984  C   TYR A 202      -8.878   6.959  21.103  1.00 92.06           C
ATOM   2985  O   TYR A 202      -8.488   6.568  22.202  1.00 92.06           O
ATOM   2986  HA  TYR A 202      -8.354   7.220  19.035  1.00 92.06           H
ATOM   2987  CB  TYR A 202      -8.705   5.084  19.471  1.00 92.06           C
ATOM   2988 1HB  TYR A 202      -8.430   4.397  20.271  1.00 92.06           H
ATOM   2989 2HB  TYR A 202      -9.794   5.108  19.432  1.00 92.06           H
ATOM   2990  CG  TYR A 202      -8.172   4.540  18.145  1.00 92.06           C
ATOM   2991  CD1 TYR A 202      -8.823   4.837  16.965  1.00 92.06           C
ATOM   2992  HD1 TYR A 202      -9.717   5.461  16.979  1.00 92.06           H
ATOM   2993  CD2 TYR A 202      -7.040   3.751  18.128  1.00 92.06           C
ATOM   2994  HD2 TYR A 202      -6.525   3.515  19.060  1.00 92.06           H
ATOM   2995  CE1 TYR A 202      -8.322   4.325  15.716  1.00 92.06           C
ATOM   2996  HE1 TYR A 202      -8.826   4.552  14.777  1.00 92.06           H
ATOM   2997  CE2 TYR A 202      -6.538   3.238  16.879  1.00 92.06           C
ATOM   2998  HE2 TYR A 202      -5.645   2.614  16.852  1.00 92.06           H
ATOM   2999  CZ  TYR A 202      -7.204   3.550  15.735  1.00 92.06           C
ATOM   3000  OH  TYR A 202      -6.730   3.066  14.556  1.00 92.06           O
ATOM   3001  HH  TYR A 202      -7.319   3.361  13.804  1.00 92.06           H
ATOM   3002  HN  TYR A 202      -6.465   5.466  20.392  1.00 92.06           H
ATOM   3003  N   PRO A 203      -9.907   7.809  20.987  1.00 86.31           N
ATOM   3004  CA  PRO A 203     -10.578   8.347  22.173  1.00 86.31           C
ATOM   3005  C   PRO A 203     -11.360   7.283  22.926  1.00 86.31           C
ATOM   3006  O   PRO A 203     -11.875   6.343  22.323  1.00 86.31           O
ATOM   3007  HA  PRO A 203      -9.842   8.717  22.887  1.00 86.31           H
ATOM   3008  CB  PRO A 203     -11.496   9.433  21.608  1.00 86.31           C
ATOM   3009 1HB  PRO A 203     -12.412   9.528  22.191  1.00 86.31           H
ATOM   3010 2HB  PRO A 203     -11.013  10.410  21.615  1.00 86.31           H
ATOM   3011  CG  PRO A 203     -11.779   8.967  20.208  1.00 86.31           C
ATOM   3012 1HG  PRO A 203     -12.609   8.262  20.188  1.00 86.31           H
ATOM   3013 2HG  PRO A 203     -12.054   9.802  19.563  1.00 86.31           H
ATOM   3014  CD  PRO A 203     -10.508   8.320  19.742  1.00 86.31           C
ATOM   3015 1HD  PRO A 203     -10.704   7.517  19.031  1.00 86.31           H
ATOM   3016 2HD  PRO A 203      -9.853   9.035  19.244  1.00 86.31           H
ATOM   3017  N   SER A 204     -11.429   7.462  24.237  1.00 77.56           N
ATOM   3018  CA  SER A 204     -11.752   6.360  25.127  1.00 77.56           C
ATOM   3019  C   SER A 204     -13.167   5.853  24.840  1.00 77.56           C
ATOM   3020  O   SER A 204     -13.424   4.652  24.897  1.00 77.56           O
ATOM   3021  HA  SER A 204     -11.017   5.586  24.906  1.00 77.56           H
ATOM   3022  CB  SER A 204     -11.626   6.779  26.592  1.00 77.56           C
ATOM   3023 1HB  SER A 204     -12.000   5.980  27.232  1.00 77.56           H
ATOM   3024 2HB  SER A 204     -10.574   6.919  26.840  1.00 77.56           H
ATOM   3025  OG  SER A 204     -12.342   7.981  26.867  1.00 77.56           O
ATOM   3026  HG  SER A 204     -13.315   7.781  26.981  1.00 77.56           H
ATOM   3027  HN  SER A 204     -11.269   8.338  24.691  1.00 77.56           H
ATOM   3028  N   ASP A 205     -14.049   6.795  24.537  1.00 71.09           N
ATOM   3029  CA  ASP A 205     -15.476   6.543  24.633  1.00 71.09           C
ATOM   3030  C   ASP A 205     -15.861   5.431  23.656  1.00 71.09           C
ATOM   3031  O   ASP A 205     -16.605   4.517  24.011  1.00 71.09           O
ATOM   3032  HA  ASP A 205     -15.648   6.263  25.673  1.00 71.09           H
ATOM   3033  CB  ASP A 205     -16.282   7.792  24.269  1.00 71.09           C
ATOM   3034 1HB  ASP A 205     -15.960   8.166  23.297  1.00 71.09           H
ATOM   3035 2HB  ASP A 205     -17.337   7.535  24.179  1.00 71.09           H
ATOM   3036  CG  ASP A 205     -16.106   8.885  25.325  1.00 71.09           C
ATOM   3037  OD1 ASP A 205     -15.628   8.538  26.427  1.00 71.09           O
ATOM   3038  OD2 ASP A 205     -16.455  10.042  25.007  1.00 71.09           O
ATOM   3039  HN  ASP A 205     -13.801   7.714  24.231  1.00 71.09           H
ATOM   3040  N   GLU A 206     -15.337   5.544  22.444  1.00 74.78           N
ATOM   3041  CA  GLU A 206     -15.660   4.590  21.397  1.00 74.78           C
ATOM   3042  C   GLU A 206     -14.380   4.040  20.766  1.00 74.78           C
ATOM   3043  O   GLU A 206     -14.371   3.669  19.594  1.00 74.78           O
ATOM   3044  HA  GLU A 206     -16.203   3.787  21.894  1.00 74.78           H
ATOM   3045  CB  GLU A 206     -16.564   5.225  20.338  1.00 74.78           C
ATOM   3046 1HB  GLU A 206     -16.109   6.145  19.971  1.00 74.78           H
ATOM   3047 2HB  GLU A 206     -16.769   4.502  19.549  1.00 74.78           H
ATOM   3048  CG  GLU A 206     -17.920   5.609  20.933  1.00 74.78           C
ATOM   3049 1HG  GLU A 206     -18.135   4.978  21.795  1.00 74.78           H
ATOM   3050 2HG  GLU A 206     -17.885   6.638  21.292  1.00 74.78           H
ATOM   3051  CD  GLU A 206     -19.035   5.463  19.896  1.00 74.78           C
ATOM   3052  OE1 GLU A 206     -20.057   4.835  20.247  1.00 74.78           O
ATOM   3053  OE2 GLU A 206     -18.840   5.982  18.776  1.00 74.78           O
ATOM   3054  HN  GLU A 206     -14.703   6.269  22.175  1.00 74.78           H
ATOM   3055  N   SER A 207     -13.329   4.004  21.573  1.00 87.79           N
ATOM   3056  CA  SER A 207     -12.006   3.682  21.065  1.00 87.79           C
ATOM   3057  C   SER A 207     -12.054   2.375  20.271  1.00 87.79           C
ATOM   3058  O   SER A 207     -11.512   2.294  19.169  1.00 87.79           O
ATOM   3059  HA  SER A 207     -11.736   4.515  20.415  1.00 87.79           H
ATOM   3060  CB  SER A 207     -10.990   3.574  22.203  1.00 87.79           C
ATOM   3061 1HB  SER A 207     -10.045   3.199  21.811  1.00 87.79           H
ATOM   3062 2HB  SER A 207     -10.794   4.567  22.610  1.00 87.79           H
ATOM   3063  OG  SER A 207     -11.445   2.716  23.246  1.00 87.79           O
ATOM   3064  HG  SER A 207     -10.867   2.824  24.055  1.00 87.79           H
ATOM   3065  HN  SER A 207     -13.371   4.189  22.555  1.00 87.79           H
ATOM   3066  N   THR A 208     -12.707   1.385  20.861  1.00 87.61           N
ATOM   3067  CA  THR A 208     -12.732   0.054  20.279  1.00 87.61           C
ATOM   3068  C   THR A 208     -13.433   0.078  18.920  1.00 87.61           C
ATOM   3069  O   THR A 208     -12.935  -0.492  17.950  1.00 87.61           O
ATOM   3070  HA  THR A 208     -11.704  -0.263  20.103  1.00 87.61           H
ATOM   3071  CB  THR A 208     -13.392  -0.890  21.287  1.00 87.61           C
ATOM   3072  HB  THR A 208     -14.458  -0.679  21.377  1.00 87.61           H
ATOM   3073  OG1 THR A 208     -12.628  -0.716  22.477  1.00 87.61           O
ATOM   3074  HG1 THR A 208     -11.671  -0.951  22.307  1.00 87.61           H
ATOM   3075  CG2 THR A 208     -13.192  -2.363  20.927  1.00 87.61           C
ATOM   3076 1HG2 THR A 208     -12.126  -2.590  20.904  1.00 87.61           H
ATOM   3077 2HG2 THR A 208     -13.627  -2.561  19.948  1.00 87.61           H
ATOM   3078 3HG2 THR A 208     -13.680  -2.989  21.674  1.00 87.61           H
ATOM   3079  HN  THR A 208     -13.213   1.481  21.718  1.00 87.61           H
ATOM   3080  N   LYS A 209     -14.579   0.744  18.892  1.00 83.37           N
ATOM   3081  CA  LYS A 209     -15.378   0.808  17.681  1.00 83.37           C
ATOM   3082  C   LYS A 209     -14.562   1.474  16.571  1.00 83.37           C
ATOM   3083  O   LYS A 209     -14.546   0.998  15.437  1.00 83.37           O
ATOM   3084  HA  LYS A 209     -15.598  -0.216  17.380  1.00 83.37           H
ATOM   3085  CB  LYS A 209     -16.716   1.496  17.958  1.00 83.37           C
ATOM   3086 1HB  LYS A 209     -16.542   2.463  18.431  1.00 83.37           H
ATOM   3087 2HB  LYS A 209     -17.231   1.690  17.017  1.00 83.37           H
ATOM   3088  CG  LYS A 209     -17.600   0.633  18.860  1.00 83.37           C
ATOM   3089 1HG  LYS A 209     -17.691  -0.367  18.437  1.00 83.37           H
ATOM   3090 2HG  LYS A 209     -17.131   0.524  19.838  1.00 83.37           H
ATOM   3091  CD  LYS A 209     -18.990   1.252  19.021  1.00 83.37           C
ATOM   3092 1HD  LYS A 209     -18.895   2.317  19.233  1.00 83.37           H
ATOM   3093 2HD  LYS A 209     -19.543   1.161  18.086  1.00 83.37           H
ATOM   3094  CE  LYS A 209     -19.768   0.570  20.148  1.00 83.37           C
ATOM   3095 1HE  LYS A 209     -20.100  -0.416  19.824  1.00 83.37           H
ATOM   3096 2HE  LYS A 209     -19.115   0.420  21.009  1.00 83.37           H
ATOM   3097  NZ  LYS A 209     -20.936   1.389  20.542  1.00 83.37           N
ATOM   3098 1HZ  LYS A 209     -21.426   0.935  21.305  1.00 83.37           H
ATOM   3099 2HZ  LYS A 209     -20.621   2.306  20.840  1.00 83.37           H
ATOM   3100 3HZ  LYS A 209     -21.561   1.488  19.750  1.00 83.37           H
ATOM   3101  HN  LYS A 209     -14.960   1.232  19.677  1.00 83.37           H
ATOM   3102  N   LEU A 210     -13.905   2.565  16.937  1.00 89.75           N
ATOM   3103  CA  LEU A 210     -13.215   3.386  15.957  1.00 89.75           C
ATOM   3104  C   LEU A 210     -12.077   2.578  15.332  1.00 89.75           C
ATOM   3105  O   LEU A 210     -11.939   2.536  14.110  1.00 89.75           O
ATOM   3106  HA  LEU A 210     -13.932   3.635  15.176  1.00 89.75           H
ATOM   3107  CB  LEU A 210     -12.759   4.703  16.589  1.00 89.75           C
ATOM   3108 1HB  LEU A 210     -13.602   5.137  17.126  1.00 89.75           H
ATOM   3109 2HB  LEU A 210     -11.989   4.481  17.329  1.00 89.75           H
ATOM   3110  CG  LEU A 210     -12.210   5.755  15.623  1.00 89.75           C
ATOM   3111  HG  LEU A 210     -11.401   5.303  15.048  1.00 89.75           H
ATOM   3112  CD1 LEU A 210     -13.282   6.196  14.625  1.00 89.75           C
ATOM   3113 1HD1 LEU A 210     -13.618   5.334  14.048  1.00 89.75           H
ATOM   3114 2HD1 LEU A 210     -14.127   6.624  15.164  1.00 89.75           H
ATOM   3115 3HD1 LEU A 210     -12.865   6.944  13.950  1.00 89.75           H
ATOM   3116  CD2 LEU A 210     -11.614   6.941  16.385  1.00 89.75           C
ATOM   3117 1HD2 LEU A 210     -12.385   7.402  17.001  1.00 89.75           H
ATOM   3118 2HD2 LEU A 210     -10.800   6.592  17.021  1.00 89.75           H
ATOM   3119 3HD2 LEU A 210     -11.231   7.674  15.674  1.00 89.75           H
ATOM   3120  HN  LEU A 210     -13.841   2.889  17.881  1.00 89.75           H
ATOM   3121  N   LYS A 211     -11.290   1.956  16.197  1.00 94.14           N
ATOM   3122  CA  LYS A 211     -10.169   1.150  15.744  1.00 94.14           C
ATOM   3123  C   LYS A 211     -10.677   0.067  14.791  1.00 94.14           C
ATOM   3124  O   LYS A 211     -10.135  -0.110  13.701  1.00 94.14           O
ATOM   3125  HA  LYS A 211      -9.496   1.807  15.193  1.00 94.14           H
ATOM   3126  CB  LYS A 211      -9.387   0.600  16.939  1.00 94.14           C
ATOM   3127 1HB  LYS A 211      -9.003   1.425  17.539  1.00 94.14           H
ATOM   3128 2HB  LYS A 211     -10.054   0.024  17.581  1.00 94.14           H
ATOM   3129  CG  LYS A 211      -8.227  -0.283  16.476  1.00 94.14           C
ATOM   3130 1HG  LYS A 211      -8.617  -1.210  16.055  1.00 94.14           H
ATOM   3131 2HG  LYS A 211      -7.676   0.220  15.681  1.00 94.14           H
ATOM   3132  CD  LYS A 211      -7.282  -0.601  17.636  1.00 94.14           C
ATOM   3133 1HD  LYS A 211      -6.923   0.327  18.082  1.00 94.14           H
ATOM   3134 2HD  LYS A 211      -7.823  -1.139  18.414  1.00 94.14           H
ATOM   3135  CE  LYS A 211      -6.093  -1.439  17.162  1.00 94.14           C
ATOM   3136 1HE  LYS A 211      -6.441  -2.414  16.821  1.00 94.14           H
ATOM   3137 2HE  LYS A 211      -5.616  -0.955  16.310  1.00 94.14           H
ATOM   3138  NZ  LYS A 211      -5.111  -1.611  18.255  1.00 94.14           N
ATOM   3139 1HZ  LYS A 211      -4.361  -2.219  17.944  1.00 94.14           H
ATOM   3140 2HZ  LYS A 211      -4.729  -0.707  18.512  1.00 94.14           H
ATOM   3141 3HZ  LYS A 211      -5.569  -2.025  19.060  1.00 94.14           H
ATOM   3142  HN  LYS A 211     -11.408   1.996  17.189  1.00 94.14           H
ATOM   3143  N   SER A 212     -11.712  -0.631  15.236  1.00 91.61           N
ATOM   3144  CA  SER A 212     -12.251  -1.742  14.471  1.00 91.61           C
ATOM   3145  C   SER A 212     -12.729  -1.251  13.102  1.00 91.61           C
ATOM   3146  O   SER A 212     -12.523  -1.922  12.092  1.00 91.61           O
ATOM   3147  HA  SER A 212     -11.424  -2.443  14.358  1.00 91.61           H
ATOM   3148  CB  SER A 212     -13.398  -2.422  15.220  1.00 91.61           C
ATOM   3149 1HB  SER A 212     -14.191  -1.698  15.404  1.00 91.61           H
ATOM   3150 2HB  SER A 212     -13.823  -3.209  14.597  1.00 91.61           H
ATOM   3151  OG  SER A 212     -12.969  -2.980  16.460  1.00 91.61           O
ATOM   3152  HG  SER A 212     -13.033  -2.293  17.184  1.00 91.61           H
ATOM   3153  HN  SER A 212     -12.179  -0.448  16.102  1.00 91.61           H
ATOM   3154  N   ALA A 213     -13.357  -0.085  13.114  1.00 94.85           N
ATOM   3155  CA  ALA A 213     -13.895   0.488  11.891  1.00 94.85           C
ATOM   3156  C   ALA A 213     -12.744   0.818  10.938  1.00 94.85           C
ATOM   3157  O   ALA A 213     -12.802   0.493   9.753  1.00 94.85           O
ATOM   3158  HA  ALA A 213     -14.536  -0.263  11.428  1.00 94.85           H
ATOM   3159  CB  ALA A 213     -14.741   1.716  12.232  1.00 94.85           C
ATOM   3160 1HB  ALA A 213     -15.561   1.422  12.887  1.00 94.85           H
ATOM   3161 2HB  ALA A 213     -14.120   2.456  12.736  1.00 94.85           H
ATOM   3162 3HB  ALA A 213     -15.144   2.145  11.314  1.00 94.85           H
ATOM   3163  HN  ALA A 213     -13.501   0.465  13.937  1.00 94.85           H
ATOM   3164  N   VAL A 214     -11.726   1.459  11.492  1.00 93.19           N
ATOM   3165  CA  VAL A 214     -10.596   1.901  10.692  1.00 93.19           C
ATOM   3166  C   VAL A 214      -9.928   0.686  10.045  1.00 93.19           C
ATOM   3167  O   VAL A 214      -9.594   0.714   8.862  1.00 93.19           O
ATOM   3168  HA  VAL A 214     -10.983   2.549   9.905  1.00 93.19           H
ATOM   3169  CB  VAL A 214      -9.635   2.723  11.553  1.00 93.19           C
ATOM   3170  HB  VAL A 214      -9.401   2.141  12.444  1.00 93.19           H
ATOM   3171  CG1 VAL A 214      -8.325   2.990  10.809  1.00 93.19           C
ATOM   3172 1HG1 VAL A 214      -7.848   2.042  10.561  1.00 93.19           H
ATOM   3173 2HG1 VAL A 214      -8.533   3.543   9.893  1.00 93.19           H
ATOM   3174 3HG1 VAL A 214      -7.660   3.577  11.444  1.00 93.19           H
ATOM   3175  CG2 VAL A 214     -10.286   4.032  12.004  1.00 93.19           C
ATOM   3176 1HG2 VAL A 214     -10.563   4.621  11.129  1.00 93.19           H
ATOM   3177 2HG2 VAL A 214     -11.178   3.811  12.590  1.00 93.19           H
ATOM   3178 3HG2 VAL A 214      -9.582   4.597  12.614  1.00 93.19           H
ATOM   3179  HN  VAL A 214     -11.665   1.677  12.466  1.00 93.19           H
ATOM   3180  N   LEU A 215      -9.755  -0.352  10.850  1.00 92.88           N
ATOM   3181  CA  LEU A 215      -9.053  -1.541  10.397  1.00 92.88           C
ATOM   3182  C   LEU A 215      -9.893  -2.250   9.333  1.00 92.88           C
ATOM   3183  O   LEU A 215      -9.368  -2.676   8.305  1.00 92.88           O
ATOM   3184  HA  LEU A 215      -8.119  -1.215   9.939  1.00 92.88           H
ATOM   3185  CB  LEU A 215      -8.686  -2.433  11.586  1.00 92.88           C
ATOM   3186 1HB  LEU A 215      -9.581  -2.585  12.189  1.00 92.88           H
ATOM   3187 2HB  LEU A 215      -8.390  -3.409  11.204  1.00 92.88           H
ATOM   3188  CG  LEU A 215      -7.573  -1.912  12.496  1.00 92.88           C
ATOM   3189  HG  LEU A 215      -7.898  -0.965  12.927  1.00 92.88           H
ATOM   3190  CD1 LEU A 215      -7.320  -2.874  13.659  1.00 92.88           C
ATOM   3191 1HD1 LEU A 215      -8.232  -2.980  14.247  1.00 92.88           H
ATOM   3192 2HD1 LEU A 215      -7.025  -3.848  13.267  1.00 92.88           H
ATOM   3193 3HD1 LEU A 215      -6.524  -2.480  14.290  1.00 92.88           H
ATOM   3194  CD2 LEU A 215      -6.298  -1.631  11.698  1.00 92.88           C
ATOM   3195 1HD2 LEU A 215      -5.958  -2.550  11.221  1.00 92.88           H
ATOM   3196 2HD2 LEU A 215      -6.505  -0.880  10.935  1.00 92.88           H
ATOM   3197 3HD2 LEU A 215      -5.523  -1.262  12.370  1.00 92.88           H
ATOM   3198  HN  LEU A 215     -10.084  -0.390  11.794  1.00 92.88           H
ATOM   3199  N   THR A 216     -11.183  -2.354   9.615  1.00 92.35           N
ATOM   3200  CA  THR A 216     -12.094  -3.037   8.713  1.00 92.35           C
ATOM   3201  C   THR A 216     -12.091  -2.362   7.340  1.00 92.35           C
ATOM   3202  O   THR A 216     -12.057  -3.037   6.312  1.00 92.35           O
ATOM   3203  HA  THR A 216     -11.735  -4.056   8.568  1.00 92.35           H
ATOM   3204  CB  THR A 216     -13.475  -3.071   9.371  1.00 92.35           C
ATOM   3205  HB  THR A 216     -13.868  -2.063   9.502  1.00 92.35           H
ATOM   3206  OG1 THR A 216     -13.270  -3.812  10.570  1.00 92.35           O
ATOM   3207  HG1 THR A 216     -13.254  -3.194  11.356  1.00 92.35           H
ATOM   3208  CG2 THR A 216     -14.480  -3.911   8.580  1.00 92.35           C
ATOM   3209 1HG2 THR A 216     -14.118  -4.937   8.507  1.00 92.35           H
ATOM   3210 2HG2 THR A 216     -14.595  -3.494   7.580  1.00 92.35           H
ATOM   3211 3HG2 THR A 216     -15.443  -3.901   9.091  1.00 92.35           H
ATOM   3212  HN  THR A 216     -11.606  -1.982  10.441  1.00 92.35           H
ATOM   3213  N   LEU A 217     -12.128  -1.038   7.367  1.00 89.09           N
ATOM   3214  CA  LEU A 217     -12.147  -0.264   6.138  1.00 89.09           C
ATOM   3215  C   LEU A 217     -10.865  -0.538   5.348  1.00 89.09           C
ATOM   3216  O   LEU A 217     -10.898  -0.647   4.123  1.00 89.09           O
ATOM   3217  HA  LEU A 217     -12.996  -0.608   5.548  1.00 89.09           H
ATOM   3218  CB  LEU A 217     -12.377   1.218   6.441  1.00 89.09           C
ATOM   3219 1HB  LEU A 217     -13.214   1.301   7.134  1.00 89.09           H
ATOM   3220 2HB  LEU A 217     -11.497   1.604   6.955  1.00 89.09           H
ATOM   3221  CG  LEU A 217     -12.661   2.113   5.233  1.00 89.09           C
ATOM   3222  HG  LEU A 217     -11.881   1.944   4.491  1.00 89.09           H
ATOM   3223  CD1 LEU A 217     -13.994   1.743   4.578  1.00 89.09           C
ATOM   3224 1HD1 LEU A 217     -13.959   0.706   4.244  1.00 89.09           H
ATOM   3225 2HD1 LEU A 217     -14.800   1.865   5.301  1.00 89.09           H
ATOM   3226 3HD1 LEU A 217     -14.171   2.395   3.722  1.00 89.09           H
ATOM   3227  CD2 LEU A 217     -12.604   3.592   5.621  1.00 89.09           C
ATOM   3228 1HD2 LEU A 217     -13.350   3.795   6.390  1.00 89.09           H
ATOM   3229 2HD2 LEU A 217     -11.612   3.829   6.005  1.00 89.09           H
ATOM   3230 3HD2 LEU A 217     -12.810   4.206   4.744  1.00 89.09           H
ATOM   3231  HN  LEU A 217     -12.145  -0.496   8.208  1.00 89.09           H
ATOM   3232  N   LYS A 218      -9.767  -0.643   6.082  1.00 86.86           N
ATOM   3233  CA  LYS A 218      -8.472  -0.866   5.462  1.00 86.86           C
ATOM   3234  C   LYS A 218      -8.482  -2.214   4.739  1.00 86.86           C
ATOM   3235  O   LYS A 218      -8.007  -2.320   3.609  1.00 86.86           O
ATOM   3236  HA  LYS A 218      -8.323  -0.079   4.723  1.00 86.86           H
ATOM   3237  CB  LYS A 218      -7.353  -0.731   6.497  1.00 86.86           C
ATOM   3238 1HB  LYS A 218      -7.476   0.198   7.053  1.00 86.86           H
ATOM   3239 2HB  LYS A 218      -7.420  -1.545   7.219  1.00 86.86           H
ATOM   3240  CG  LYS A 218      -5.979  -0.752   5.824  1.00 86.86           C
ATOM   3241 1HG  LYS A 218      -5.881  -1.650   5.215  1.00 86.86           H
ATOM   3242 2HG  LYS A 218      -5.886   0.101   5.152  1.00 86.86           H
ATOM   3243  CD  LYS A 218      -4.858  -0.711   6.865  1.00 86.86           C
ATOM   3244 1HD  LYS A 218      -4.929   0.209   7.446  1.00 86.86           H
ATOM   3245 2HD  LYS A 218      -4.976  -1.539   7.564  1.00 86.86           H
ATOM   3246  CE  LYS A 218      -3.485  -0.794   6.196  1.00 86.86           C
ATOM   3247 1HE  LYS A 218      -3.468  -1.623   5.488  1.00 86.86           H
ATOM   3248 2HE  LYS A 218      -3.296   0.116   5.626  1.00 86.86           H
ATOM   3249  NZ  LYS A 218      -2.424  -0.979   7.211  1.00 86.86           N
ATOM   3250 1HZ  LYS A 218      -1.636  -1.462   6.792  1.00 86.86           H
ATOM   3251 2HZ  LYS A 218      -2.122  -0.074   7.554  1.00 86.86           H
ATOM   3252 3HZ  LYS A 218      -2.786  -1.529   7.982  1.00 86.86           H
ATOM   3253  HN  LYS A 218      -9.753  -0.578   7.079  1.00 86.86           H
ATOM   3254  N   VAL A 219      -9.029  -3.210   5.420  1.00 90.95           N
ATOM   3255  CA  VAL A 219      -9.002  -4.570   4.908  1.00 90.95           C
ATOM   3256  C   VAL A 219      -9.902  -4.663   3.674  1.00 90.95           C
ATOM   3257  O   VAL A 219      -9.517  -5.249   2.664  1.00 90.95           O
ATOM   3258  HA  VAL A 219      -7.977  -4.790   4.612  1.00 90.95           H
ATOM   3259  CB  VAL A 219      -9.398  -5.553   6.012  1.00 90.95           C
ATOM   3260  HB  VAL A 219     -10.346  -5.219   6.434  1.00 90.95           H
ATOM   3261  CG1 VAL A 219      -9.605  -6.959   5.446  1.00 90.95           C
ATOM   3262 1HG1 VAL A 219     -10.397  -6.937   4.698  1.00 90.95           H
ATOM   3263 2HG1 VAL A 219      -8.679  -7.305   4.986  1.00 90.95           H
ATOM   3264 3HG1 VAL A 219      -9.885  -7.637   6.252  1.00 90.95           H
ATOM   3265  CG2 VAL A 219      -8.360  -5.561   7.137  1.00 90.95           C
ATOM   3266 1HG2 VAL A 219      -7.392  -5.858   6.735  1.00 90.95           H
ATOM   3267 2HG2 VAL A 219      -8.284  -4.563   7.568  1.00 90.95           H
ATOM   3268 3HG2 VAL A 219      -8.666  -6.268   7.908  1.00 90.95           H
ATOM   3269  HN  VAL A 219      -9.483  -3.101   6.305  1.00 90.95           H
ATOM   3270  N   ILE A 220     -11.084  -4.077   3.798  1.00 91.57           N
ATOM   3271  CA  ILE A 220     -12.082  -4.176   2.746  1.00 91.57           C
ATOM   3272  C   ILE A 220     -11.549  -3.508   1.478  1.00 91.57           C
ATOM   3273  O   ILE A 220     -11.474  -4.137   0.424  1.00 91.57           O
ATOM   3274  HA  ILE A 220     -12.235  -5.236   2.540  1.00 91.57           H
ATOM   3275  CB  ILE A 220     -13.421  -3.611   3.223  1.00 91.57           C
ATOM   3276  HB  ILE A 220     -13.238  -2.638   3.680  1.00 91.57           H
ATOM   3277  CG1 ILE A 220     -14.042  -4.505   4.299  1.00 91.57           C
ATOM   3278 1HG1 ILE A 220     -14.278  -5.480   3.874  1.00 91.57           H
ATOM   3279 2HG1 ILE A 220     -13.321  -4.671   5.099  1.00 91.57           H
ATOM   3280  CG2 ILE A 220     -14.372  -3.385   2.046  1.00 91.57           C
ATOM   3281 1HG2 ILE A 220     -13.923  -2.679   1.347  1.00 91.57           H
ATOM   3282 2HG2 ILE A 220     -14.554  -4.333   1.539  1.00 91.57           H
ATOM   3283 3HG2 ILE A 220     -15.316  -2.982   2.413  1.00 91.57           H
ATOM   3284  CD1 ILE A 220     -15.312  -3.871   4.872  1.00 91.57           C
ATOM   3285 1HD1 ILE A 220     -15.068  -2.907   5.317  1.00 91.57           H
ATOM   3286 2HD1 ILE A 220     -16.039  -3.729   4.073  1.00 91.57           H
ATOM   3287 3HD1 ILE A 220     -15.733  -4.528   5.634  1.00 91.57           H
ATOM   3288  HN  ILE A 220     -11.363  -3.543   4.596  1.00 91.57           H
ATOM   3289  N   LEU A 221     -11.192  -2.240   1.621  1.00 90.38           N
ATOM   3290  CA  LEU A 221     -10.826  -1.431   0.471  1.00 90.38           C
ATOM   3291  C   LEU A 221      -9.398  -1.777   0.043  1.00 90.38           C
ATOM   3292  O   LEU A 221      -9.030  -1.584  -1.115  1.00 90.38           O
ATOM   3293  HA  LEU A 221     -11.503  -1.693  -0.342  1.00 90.38           H
ATOM   3294  CB  LEU A 221     -11.035   0.055   0.772  1.00 90.38           C
ATOM   3295 1HB  LEU A 221     -10.454   0.310   1.659  1.00 90.38           H
ATOM   3296 2HB  LEU A 221     -10.625   0.634  -0.055  1.00 90.38           H
ATOM   3297  CG  LEU A 221     -12.482   0.496   1.000  1.00 90.38           C
ATOM   3298  HG  LEU A 221     -12.869  -0.037   1.868  1.00 90.38           H
ATOM   3299  CD1 LEU A 221     -12.556   1.991   1.317  1.00 90.38           C
ATOM   3300 1HD1 LEU A 221     -11.981   2.200   2.219  1.00 90.38           H
ATOM   3301 2HD1 LEU A 221     -12.144   2.560   0.483  1.00 90.38           H
ATOM   3302 3HD1 LEU A 221     -13.596   2.278   1.474  1.00 90.38           H
ATOM   3303  CD2 LEU A 221     -13.364   0.118  -0.192  1.00 90.38           C
ATOM   3304 1HD2 LEU A 221     -12.987   0.605  -1.092  1.00 90.38           H
ATOM   3305 2HD2 LEU A 221     -13.346  -0.963  -0.329  1.00 90.38           H
ATOM   3306 3HD2 LEU A 221     -14.387   0.444  -0.004  1.00 90.38           H
ATOM   3307  HN  LEU A 221     -11.150  -1.766   2.501  1.00 90.38           H
ATOM   3308  N   GLY A 222      -8.633  -2.282   0.999  1.00 88.58           N
ATOM   3309  CA  GLY A 222      -7.207  -2.470   0.796  1.00 88.58           C
ATOM   3310  C   GLY A 222      -6.924  -3.803   0.101  1.00 88.58           C
ATOM   3311  O   GLY A 222      -5.898  -3.957  -0.560  1.00 88.58           O
ATOM   3312 1HA  GLY A 222      -6.810  -1.651   0.196  1.00 88.58           H
ATOM   3313 2HA  GLY A 222      -6.692  -2.440   1.756  1.00 88.58           H
ATOM   3314  HN  GLY A 222      -8.973  -2.559   1.898  1.00 88.58           H
ATOM   3315  N   PHE A 223      -7.851  -4.733   0.275  1.00 80.81           N
ATOM   3316  CA  PHE A 223      -7.636  -6.098  -0.175  1.00 80.81           C
ATOM   3317  C   PHE A 223      -8.852  -6.621  -0.942  1.00 80.81           C
ATOM   3318  O   PHE A 223      -8.783  -6.835  -2.151  1.00 80.81           O
ATOM   3319  HA  PHE A 223      -6.769  -6.088  -0.836  1.00 80.81           H
ATOM   3320  CB  PHE A 223      -7.430  -6.954   1.076  1.00 80.81           C
ATOM   3321 1HB  PHE A 223      -6.631  -6.517   1.676  1.00 80.81           H
ATOM   3322 2HB  PHE A 223      -8.337  -6.921   1.680  1.00 80.81           H
ATOM   3323  CG  PHE A 223      -7.085  -8.415   0.781  1.00 80.81           C
ATOM   3324  CD1 PHE A 223      -7.936  -9.405   1.161  1.00 80.81           C
ATOM   3325  HD1 PHE A 223      -8.865  -9.158   1.675  1.00 80.81           H
ATOM   3326  CD2 PHE A 223      -5.926  -8.724   0.139  1.00 80.81           C
ATOM   3327  HD2 PHE A 223      -5.244  -7.931  -0.166  1.00 80.81           H
ATOM   3328  CE1 PHE A 223      -7.616 -10.761   0.886  1.00 80.81           C
ATOM   3329  HE1 PHE A 223      -8.299 -11.555   1.191  1.00 80.81           H
ATOM   3330  CE2 PHE A 223      -5.606 -10.080  -0.136  1.00 80.81           C
ATOM   3331  HE2 PHE A 223      -4.678 -10.327  -0.650  1.00 80.81           H
ATOM   3332  CZ  PHE A 223      -6.458 -11.070   0.244  1.00 80.81           C
ATOM   3333  HZ  PHE A 223      -6.212 -12.111   0.033  1.00 80.81           H
ATOM   3334  HN  PHE A 223      -8.735  -4.567   0.713  1.00 80.81           H
ATOM   3335  N   PHE A 224      -9.938  -6.812  -0.207  1.00 84.53           N
ATOM   3336  CA  PHE A 224     -11.044  -7.614  -0.701  1.00 84.53           C
ATOM   3337  C   PHE A 224     -11.609  -7.030  -1.998  1.00 84.53           C
ATOM   3338  O   PHE A 224     -11.714  -7.730  -3.004  1.00 84.53           O
ATOM   3339  HA  PHE A 224     -10.658  -8.615  -0.893  1.00 84.53           H
ATOM   3340  CB  PHE A 224     -12.133  -7.585   0.374  1.00 84.53           C
ATOM   3341 1HB  PHE A 224     -12.170  -6.587   0.812  1.00 84.53           H
ATOM   3342 2HB  PHE A 224     -13.099  -7.762  -0.097  1.00 84.53           H
ATOM   3343  CG  PHE A 224     -11.931  -8.609   1.492  1.00 84.53           C
ATOM   3344  CD1 PHE A 224     -12.192  -9.924   1.264  1.00 84.53           C
ATOM   3345  HD1 PHE A 224     -12.545 -10.248   0.285  1.00 84.53           H
ATOM   3346  CD2 PHE A 224     -11.490  -8.205   2.714  1.00 84.53           C
ATOM   3347  HD2 PHE A 224     -11.281  -7.151   2.896  1.00 84.53           H
ATOM   3348  CE1 PHE A 224     -12.005 -10.875   2.302  1.00 84.53           C
ATOM   3349  HE1 PHE A 224     -12.214 -11.929   2.120  1.00 84.53           H
ATOM   3350  CE2 PHE A 224     -11.303  -9.156   3.751  1.00 84.53           C
ATOM   3351  HE2 PHE A 224     -10.950  -8.832   4.730  1.00 84.53           H
ATOM   3352  CZ  PHE A 224     -11.564 -10.471   3.524  1.00 84.53           C
ATOM   3353  HZ  PHE A 224     -11.420 -11.201   4.320  1.00 84.53           H
ATOM   3354  HN  PHE A 224     -10.068  -6.431   0.708  1.00 84.53           H
ATOM   3355  N   LEU A 225     -11.957  -5.753  -1.932  1.00 90.53           N
ATOM   3356  CA  LEU A 225     -12.589  -5.091  -3.060  1.00 90.53           C
ATOM   3357  C   LEU A 225     -11.667  -5.174  -4.277  1.00 90.53           C
ATOM   3358  O   LEU A 225     -12.062  -5.679  -5.327  1.00 90.53           O
ATOM   3359  HA  LEU A 225     -13.507  -5.634  -3.284  1.00 90.53           H
ATOM   3360  CB  LEU A 225     -12.988  -3.661  -2.687  1.00 90.53           C
ATOM   3361 1HB  LEU A 225     -13.711  -3.708  -1.873  1.00 90.53           H
ATOM   3362 2HB  LEU A 225     -12.107  -3.148  -2.301  1.00 90.53           H
ATOM   3363  CG  LEU A 225     -13.584  -2.816  -3.814  1.00 90.53           C
ATOM   3364  HG  LEU A 225     -12.952  -2.926  -4.695  1.00 90.53           H
ATOM   3365  CD1 LEU A 225     -14.980  -3.314  -4.194  1.00 90.53           C
ATOM   3366 1HD1 LEU A 225     -14.917  -4.350  -4.529  1.00 90.53           H
ATOM   3367 2HD1 LEU A 225     -15.637  -3.253  -3.326  1.00 90.53           H
ATOM   3368 3HD1 LEU A 225     -15.380  -2.696  -4.997  1.00 90.53           H
ATOM   3369  CD2 LEU A 225     -13.587  -1.331  -3.443  1.00 90.53           C
ATOM   3370 1HD2 LEU A 225     -14.183  -1.183  -2.542  1.00 90.53           H
ATOM   3371 2HD2 LEU A 225     -12.565  -1.000  -3.261  1.00 90.53           H
ATOM   3372 3HD2 LEU A 225     -14.016  -0.753  -4.261  1.00 90.53           H
ATOM   3373  HN  LEU A 225     -11.814  -5.175  -1.128  1.00 90.53           H
ATOM   3374  N   PRO A 226     -10.425  -4.682  -4.161  1.00 90.61           N
ATOM   3375  CA  PRO A 226      -9.485  -4.735  -5.283  1.00 90.61           C
ATOM   3376  C   PRO A 226      -9.339  -6.139  -5.847  1.00 90.61           C
ATOM   3377  O   PRO A 226      -9.362  -6.328  -7.063  1.00 90.61           O
ATOM   3378  HA  PRO A 226      -9.856  -4.132  -6.111  1.00 90.61           H
ATOM   3379  CB  PRO A 226      -8.174  -4.226  -4.680  1.00 90.61           C
ATOM   3380 1HB  PRO A 226      -7.562  -5.044  -4.301  1.00 90.61           H
ATOM   3381 2HB  PRO A 226      -7.572  -3.696  -5.419  1.00 90.61           H
ATOM   3382  CG  PRO A 226      -8.635  -3.301  -3.561  1.00 90.61           C
ATOM   3383 1HG  PRO A 226      -7.851  -3.137  -2.822  1.00 90.61           H
ATOM   3384 2HG  PRO A 226      -8.912  -2.316  -3.937  1.00 90.61           H
ATOM   3385  CD  PRO A 226      -9.825  -4.043  -2.976  1.00 90.61           C
ATOM   3386 1HD  PRO A 226      -9.517  -4.782  -2.236  1.00 90.61           H
ATOM   3387 2HD  PRO A 226     -10.519  -3.367  -2.477  1.00 90.61           H
ATOM   3388  N   PHE A 227      -9.190  -7.094  -4.942  1.00 84.50           N
ATOM   3389  CA  PHE A 227      -8.884  -8.459  -5.336  1.00 84.50           C
ATOM   3390  C   PHE A 227     -10.026  -9.060  -6.158  1.00 84.50           C
ATOM   3391  O   PHE A 227      -9.791  -9.669  -7.201  1.00 84.50           O
ATOM   3392  HA  PHE A 227      -7.980  -8.425  -5.944  1.00 84.50           H
ATOM   3393  CB  PHE A 227      -8.715  -9.269  -4.050  1.00 84.50           C
ATOM   3394 1HB  PHE A 227      -7.963  -8.788  -3.425  1.00 84.50           H
ATOM   3395 2HB  PHE A 227      -9.652  -9.248  -3.494  1.00 84.50           H
ATOM   3396  CG  PHE A 227      -8.309 -10.726  -4.281  1.00 84.50           C
ATOM   3397  CD1 PHE A 227      -9.245 -11.711  -4.224  1.00 84.50           C
ATOM   3398  HD1 PHE A 227     -10.285 -11.462  -4.013  1.00 84.50           H
ATOM   3399  CD2 PHE A 227      -7.011 -11.036  -4.544  1.00 84.50           C
ATOM   3400  HD2 PHE A 227      -6.260 -10.247  -4.590  1.00 84.50           H
ATOM   3401  CE1 PHE A 227      -8.868 -13.063  -4.439  1.00 84.50           C
ATOM   3402  HE1 PHE A 227      -9.619 -13.852  -4.392  1.00 84.50           H
ATOM   3403  CE2 PHE A 227      -6.634 -12.388  -4.759  1.00 84.50           C
ATOM   3404  HE2 PHE A 227      -5.594 -12.637  -4.969  1.00 84.50           H
ATOM   3405  CZ  PHE A 227      -7.570 -13.373  -4.701  1.00 84.50           C
ATOM   3406  HZ  PHE A 227      -7.281 -14.411  -4.866  1.00 84.50           H
ATOM   3407  HN  PHE A 227      -9.275  -6.948  -3.956  1.00 84.50           H
ATOM   3408  N   VAL A 228     -11.238  -8.869  -5.657  1.00 92.26           N
ATOM   3409  CA  VAL A 228     -12.412  -9.425  -6.307  1.00 92.26           C
ATOM   3410  C   VAL A 228     -12.518  -8.863  -7.727  1.00 92.26           C
ATOM   3411  O   VAL A 228     -12.764  -9.606  -8.675  1.00 92.26           O
ATOM   3412  HA  VAL A 228     -12.275 -10.505  -6.367  1.00 92.26           H
ATOM   3413  CB  VAL A 228     -13.657  -9.151  -5.461  1.00 92.26           C
ATOM   3414  HB  VAL A 228     -13.684  -8.084  -5.240  1.00 92.26           H
ATOM   3415  CG1 VAL A 228     -14.932  -9.503  -6.231  1.00 92.26           C
ATOM   3416 1HG1 VAL A 228     -14.986  -8.901  -7.138  1.00 92.26           H
ATOM   3417 2HG1 VAL A 228     -14.915 -10.560  -6.497  1.00 92.26           H
ATOM   3418 3HG1 VAL A 228     -15.801  -9.299  -5.607  1.00 92.26           H
ATOM   3419  CG2 VAL A 228     -13.594  -9.906  -4.132  1.00 92.26           C
ATOM   3420 1HG2 VAL A 228     -13.531 -10.977  -4.325  1.00 92.26           H
ATOM   3421 2HG2 VAL A 228     -12.714  -9.586  -3.574  1.00 92.26           H
ATOM   3422 3HG2 VAL A 228     -14.491  -9.694  -3.550  1.00 92.26           H
ATOM   3423  HN  VAL A 228     -11.423  -8.347  -4.825  1.00 92.26           H
ATOM   3424  N   VAL A 229     -12.327  -7.556  -7.827  1.00 92.39           N
ATOM   3425  CA  VAL A 229     -12.471  -6.874  -9.102  1.00 92.39           C
ATOM   3426  C   VAL A 229     -11.419  -7.402 -10.079  1.00 92.39           C
ATOM   3427  O   VAL A 229     -11.731  -7.702 -11.230  1.00 92.39           O
ATOM   3428  HA  VAL A 229     -13.462  -7.110  -9.491  1.00 92.39           H
ATOM   3429  CB  VAL A 229     -12.391  -5.360  -8.898  1.00 92.39           C
ATOM   3430  HB  VAL A 229     -11.474  -5.144  -8.349  1.00 92.39           H
ATOM   3431  CG1 VAL A 229     -12.319  -4.629 -10.240  1.00 92.39           C
ATOM   3432 1HG1 VAL A 229     -11.433  -4.955 -10.784  1.00 92.39           H
ATOM   3433 2HG1 VAL A 229     -13.209  -4.855 -10.825  1.00 92.39           H
ATOM   3434 3HG1 VAL A 229     -12.262  -3.554 -10.065  1.00 92.39           H
ATOM   3435  CG2 VAL A 229     -13.569  -4.856  -8.061  1.00 92.39           C
ATOM   3436 1HG2 VAL A 229     -14.503  -5.090  -8.572  1.00 92.39           H
ATOM   3437 2HG2 VAL A 229     -13.556  -5.341  -7.086  1.00 92.39           H
ATOM   3438 3HG2 VAL A 229     -13.487  -3.777  -7.932  1.00 92.39           H
ATOM   3439  HN  VAL A 229     -12.079  -6.966  -7.058  1.00 92.39           H
ATOM   3440  N   MET A 230     -10.194  -7.499  -9.584  1.00 84.53           N
ATOM   3441  CA  MET A 230      -9.084  -7.936 -10.414  1.00 84.53           C
ATOM   3442  C   MET A 230      -9.297  -9.369 -10.905  1.00 84.53           C
ATOM   3443  O   MET A 230      -9.099  -9.662 -12.083  1.00 84.53           O
ATOM   3444  HA  MET A 230      -9.066  -7.253 -11.263  1.00 84.53           H
ATOM   3445  CB  MET A 230      -7.784  -7.859  -9.611  1.00 84.53           C
ATOM   3446 1HB  MET A 230      -7.930  -8.317  -8.632  1.00 84.53           H
ATOM   3447 2HB  MET A 230      -7.005  -8.429 -10.117  1.00 84.53           H
ATOM   3448  CG  MET A 230      -7.331  -6.408  -9.438  1.00 84.53           C
ATOM   3449 1HG  MET A 230      -7.321  -5.904 -10.405  1.00 84.53           H
ATOM   3450 2HG  MET A 230      -8.038  -5.870  -8.806  1.00 84.53           H
ATOM   3451  SD  MET A 230      -5.703  -6.359  -8.709  1.00 84.53           S
ATOM   3452  CE  MET A 230      -6.077  -6.973  -7.075  1.00 84.53           C
ATOM   3453 1HE  MET A 230      -6.797  -6.311  -6.594  1.00 84.53           H
ATOM   3454 2HE  MET A 230      -6.498  -7.975  -7.150  1.00 84.53           H
ATOM   3455 3HE  MET A 230      -5.163  -7.007  -6.481  1.00 84.53           H
ATOM   3456  HN  MET A 230      -9.955  -7.286  -8.637  1.00 84.53           H
ATOM   3457  N   ALA A 231      -9.698 -10.225  -9.976  1.00 90.17           N
ATOM   3458  CA  ALA A 231      -9.869 -11.635 -10.282  1.00 90.17           C
ATOM   3459  C   ALA A 231     -10.913 -11.789 -11.391  1.00 90.17           C
ATOM   3460  O   ALA A 231     -10.716 -12.557 -12.331  1.00 90.17           O
ATOM   3461  HA  ALA A 231      -8.913 -12.016 -10.640  1.00 90.17           H
ATOM   3462  CB  ALA A 231     -10.256 -12.391  -9.009  1.00 90.17           C
ATOM   3463 1HB  ALA A 231      -9.468 -12.274  -8.264  1.00 90.17           H
ATOM   3464 2HB  ALA A 231     -11.189 -11.988  -8.617  1.00 90.17           H
ATOM   3465 3HB  ALA A 231     -10.384 -13.449  -9.239  1.00 90.17           H
ATOM   3466  HN  ALA A 231      -9.903  -9.970  -9.031  1.00 90.17           H
ATOM   3467  N   CYS A 232     -12.000 -11.046 -11.243  1.00 89.72           N
ATOM   3468  CA  CYS A 232     -13.091 -11.118 -12.200  1.00 89.72           C
ATOM   3469  C   CYS A 232     -12.575 -10.623 -13.553  1.00 89.72           C
ATOM   3470  O   CYS A 232     -12.808 -11.258 -14.580  1.00 89.72           O
ATOM   3471  HA  CYS A 232     -13.388 -12.165 -12.259  1.00 89.72           H
ATOM   3472  CB  CYS A 232     -14.310 -10.323 -11.729  1.00 89.72           C
ATOM   3473 1HB  CYS A 232     -14.010  -9.313 -11.450  1.00 89.72           H
ATOM   3474 2HB  CYS A 232     -15.030 -10.228 -12.542  1.00 89.72           H
ATOM   3475  SG  CYS A 232     -15.089 -11.160 -10.300  1.00 89.72           S
ATOM   3476  HG  CYS A 232     -14.249 -10.684  -9.385  1.00 89.72           H
ATOM   3477  HN  CYS A 232     -12.142 -10.407 -10.488  1.00 89.72           H
ATOM   3478  N   CYS A 233     -11.885  -9.493 -13.510  1.00 88.26           N
ATOM   3479  CA  CYS A 233     -11.436  -8.843 -14.730  1.00 88.26           C
ATOM   3480  C   CYS A 233     -10.588  -9.840 -15.522  1.00 88.26           C
ATOM   3481  O   CYS A 233     -10.815 -10.045 -16.713  1.00 88.26           O
ATOM   3482  HA  CYS A 233     -12.333  -8.569 -15.286  1.00 88.26           H
ATOM   3483  CB  CYS A 233     -10.671  -7.551 -14.434  1.00 88.26           C
ATOM   3484 1HB  CYS A 233      -9.934  -7.727 -13.650  1.00 88.26           H
ATOM   3485 2HB  CYS A 233     -10.123  -7.233 -15.321  1.00 88.26           H
ATOM   3486  SG  CYS A 233     -11.836  -6.239 -13.914  1.00 88.26           S
ATOM   3487  HG  CYS A 233     -11.989  -6.675 -12.667  1.00 88.26           H
ATOM   3488  HN  CYS A 233     -11.632  -9.024 -12.664  1.00 88.26           H
ATOM   3489  N   TYR A 234      -9.628 -10.434 -14.828  1.00 74.98           N
ATOM   3490  CA  TYR A 234      -8.640 -11.272 -15.484  1.00 74.98           C
ATOM   3491  C   TYR A 234      -9.255 -12.601 -15.927  1.00 74.98           C
ATOM   3492  O   TYR A 234      -8.857 -13.165 -16.946  1.00 74.98           O
ATOM   3493  HA  TYR A 234      -8.275 -10.739 -16.362  1.00 74.98           H
ATOM   3494  CB  TYR A 234      -7.558 -11.548 -14.437  1.00 74.98           C
ATOM   3495 1HB  TYR A 234      -8.007 -11.500 -13.445  1.00 74.98           H
ATOM   3496 2HB  TYR A 234      -7.189 -12.565 -14.571  1.00 74.98           H
ATOM   3497  CG  TYR A 234      -6.376 -10.579 -14.494  1.00 74.98           C
ATOM   3498  CD1 TYR A 234      -5.220 -10.939 -15.156  1.00 74.98           C
ATOM   3499  HD1 TYR A 234      -5.149 -11.914 -15.639  1.00 74.98           H
ATOM   3500  CD2 TYR A 234      -6.465  -9.345 -13.883  1.00 74.98           C
ATOM   3501  HD2 TYR A 234      -7.378  -9.060 -13.360  1.00 74.98           H
ATOM   3502  CE1 TYR A 234      -4.107 -10.027 -15.210  1.00 74.98           C
ATOM   3503  HE1 TYR A 234      -3.188 -10.299 -15.729  1.00 74.98           H
ATOM   3504  CE2 TYR A 234      -5.352  -8.433 -13.937  1.00 74.98           C
ATOM   3505  HE2 TYR A 234      -5.409  -7.455 -13.458  1.00 74.98           H
ATOM   3506  CZ  TYR A 234      -4.228  -8.819 -14.597  1.00 74.98           C
ATOM   3507  OH  TYR A 234      -3.176  -7.958 -14.648  1.00 74.98           O
ATOM   3508  HH  TYR A 234      -3.354  -7.166 -14.063  1.00 74.98           H
ATOM   3509  HN  TYR A 234      -9.520 -10.350 -13.837  1.00 74.98           H
ATOM   3510  N   THR A 235     -10.214 -13.064 -15.139  1.00 84.71           N
ATOM   3511  CA  THR A 235     -10.942 -14.275 -15.479  1.00 84.71           C
ATOM   3512  C   THR A 235     -11.568 -14.150 -16.869  1.00 84.71           C
ATOM   3513  O   THR A 235     -11.491 -15.076 -17.675  1.00 84.71           O
ATOM   3514  HA  THR A 235     -10.232 -15.102 -15.521  1.00 84.71           H
ATOM   3515  CB  THR A 235     -11.966 -14.537 -14.372  1.00 84.71           C
ATOM   3516  HB  THR A 235     -12.715 -13.747 -14.341  1.00 84.71           H
ATOM   3517  OG1 THR A 235     -11.176 -14.683 -13.195  1.00 84.71           O
ATOM   3518  HG1 THR A 235     -11.230 -13.852 -12.642  1.00 84.71           H
ATOM   3519  CG2 THR A 235     -12.659 -15.893 -14.525  1.00 84.71           C
ATOM   3520 1HG2 THR A 235     -11.915 -16.688 -14.489  1.00 84.71           H
ATOM   3521 2HG2 THR A 235     -13.182 -15.927 -15.481  1.00 84.71           H
ATOM   3522 3HG2 THR A 235     -13.375 -16.028 -13.715  1.00 84.71           H
ATOM   3523  HN  THR A 235     -10.496 -12.627 -14.285  1.00 84.71           H
ATOM   3524  N   ILE A 236     -12.175 -12.996 -17.107  1.00 83.61           N
ATOM   3525  CA  ILE A 236     -12.833 -12.746 -18.378  1.00 83.61           C
ATOM   3526  C   ILE A 236     -11.775 -12.547 -19.465  1.00 83.61           C
ATOM   3527  O   ILE A 236     -11.942 -13.012 -20.592  1.00 83.61           O
ATOM   3528  HA  ILE A 236     -13.418 -13.632 -18.624  1.00 83.61           H
ATOM   3529  CB  ILE A 236     -13.813 -11.577 -18.253  1.00 83.61           C
ATOM   3530  HB  ILE A 236     -13.257 -10.699 -17.925  1.00 83.61           H
ATOM   3531  CG1 ILE A 236     -14.875 -11.864 -17.190  1.00 83.61           C
ATOM   3532 1HG1 ILE A 236     -15.586 -12.597 -17.569  1.00 83.61           H
ATOM   3533 2HG1 ILE A 236     -14.404 -12.302 -16.309  1.00 83.61           H
ATOM   3534  CG2 ILE A 236     -14.436 -11.237 -19.608  1.00 83.61           C
ATOM   3535 1HG2 ILE A 236     -13.650 -10.960 -20.311  1.00 83.61           H
ATOM   3536 2HG2 ILE A 236     -14.974 -12.105 -19.989  1.00 83.61           H
ATOM   3537 3HG2 ILE A 236     -15.128 -10.403 -19.491  1.00 83.61           H
ATOM   3538  CD1 ILE A 236     -15.615 -10.584 -16.795  1.00 83.61           C
ATOM   3539 1HD1 ILE A 236     -14.904  -9.862 -16.394  1.00 83.61           H
ATOM   3540 2HD1 ILE A 236     -16.105 -10.162 -17.673  1.00 83.61           H
ATOM   3541 3HD1 ILE A 236     -16.364 -10.816 -16.038  1.00 83.61           H
ATOM   3542  HN  ILE A 236     -12.221 -12.243 -16.452  1.00 83.61           H
ATOM   3543  N   ILE A 237     -10.709 -11.856 -19.089  1.00 80.32           N
ATOM   3544  CA  ILE A 237      -9.632 -11.573 -20.023  1.00 80.32           C
ATOM   3545  C   ILE A 237      -9.099 -12.889 -20.594  1.00 80.32           C
ATOM   3546  O   ILE A 237      -9.004 -13.048 -21.810  1.00 80.32           O
ATOM   3547  HA  ILE A 237     -10.054 -10.988 -20.840  1.00 80.32           H
ATOM   3548  CB  ILE A 237      -8.558 -10.711 -19.357  1.00 80.32           C
ATOM   3549  HB  ILE A 237      -8.398 -11.085 -18.346  1.00 80.32           H
ATOM   3550  CG1 ILE A 237      -9.019  -9.258 -19.234  1.00 80.32           C
ATOM   3551 1HG1 ILE A 237      -9.003  -8.783 -20.215  1.00 80.32           H
ATOM   3552 2HG1 ILE A 237     -10.050  -9.228 -18.882  1.00 80.32           H
ATOM   3553  CG2 ILE A 237      -7.224 -10.828 -20.098  1.00 80.32           C
ATOM   3554 1HG2 ILE A 237      -6.894 -11.867 -20.090  1.00 80.32           H
ATOM   3555 2HG2 ILE A 237      -7.350 -10.496 -21.128  1.00 80.32           H
ATOM   3556 3HG2 ILE A 237      -6.478 -10.206 -19.604  1.00 80.32           H
ATOM   3557  CD1 ILE A 237      -8.123  -8.478 -18.270  1.00 80.32           C
ATOM   3558 1HD1 ILE A 237      -8.161  -8.941 -17.284  1.00 80.32           H
ATOM   3559 2HD1 ILE A 237      -7.097  -8.489 -18.638  1.00 80.32           H
ATOM   3560 3HD1 ILE A 237      -8.473  -7.448 -18.201  1.00 80.32           H
ATOM   3561  HN  ILE A 237     -10.574 -11.493 -18.167  1.00 80.32           H
ATOM   3562  N   ILE A 238      -8.766 -13.797 -19.689  1.00 77.34           N
ATOM   3563  CA  ILE A 238      -8.157 -15.057 -20.083  1.00 77.34           C
ATOM   3564  C   ILE A 238      -9.106 -15.806 -21.020  1.00 77.34           C
ATOM   3565  O   ILE A 238      -8.681 -16.336 -22.045  1.00 77.34           O
ATOM   3566  HA  ILE A 238      -7.245 -14.822 -20.631  1.00 77.34           H
ATOM   3567  CB  ILE A 238      -7.749 -15.863 -18.848  1.00 77.34           C
ATOM   3568  HB  ILE A 238      -8.588 -15.872 -18.153  1.00 77.34           H
ATOM   3569  CG1 ILE A 238      -6.572 -15.203 -18.127  1.00 77.34           C
ATOM   3570 1HG1 ILE A 238      -5.659 -15.348 -18.704  1.00 77.34           H
ATOM   3571 2HG1 ILE A 238      -6.739 -14.128 -18.059  1.00 77.34           H
ATOM   3572  CG2 ILE A 238      -7.451 -17.318 -19.217  1.00 77.34           C
ATOM   3573 1HG2 ILE A 238      -8.342 -17.772 -19.652  1.00 77.34           H
ATOM   3574 2HG2 ILE A 238      -6.637 -17.350 -19.941  1.00 77.34           H
ATOM   3575 3HG2 ILE A 238      -7.164 -17.868 -18.321  1.00 77.34           H
ATOM   3576  CD1 ILE A 238      -6.392 -15.785 -16.723  1.00 77.34           C
ATOM   3577 1HD1 ILE A 238      -7.298 -15.617 -16.141  1.00 77.34           H
ATOM   3578 2HD1 ILE A 238      -6.202 -16.856 -16.796  1.00 77.34           H
ATOM   3579 3HD1 ILE A 238      -5.550 -15.298 -16.233  1.00 77.34           H
ATOM   3580  HN  ILE A 238      -8.904 -13.684 -18.705  1.00 77.34           H
ATOM   3581  N   HIS A 239     -10.374 -15.826 -20.635  1.00 76.41           N
ATOM   3582  CA  HIS A 239     -11.379 -16.539 -21.405  1.00 76.41           C
ATOM   3583  C   HIS A 239     -11.424 -15.982 -22.829  1.00 76.41           C
ATOM   3584  O   HIS A 239     -11.505 -16.741 -23.794  1.00 76.41           O
ATOM   3585  HA  HIS A 239     -11.063 -17.581 -21.441  1.00 76.41           H
ATOM   3586  CB  HIS A 239     -12.738 -16.487 -20.704  1.00 76.41           C
ATOM   3587 1HB  HIS A 239     -12.607 -16.765 -19.658  1.00 76.41           H
ATOM   3588 2HB  HIS A 239     -13.103 -15.460 -20.718  1.00 76.41           H
ATOM   3589  CG  HIS A 239     -13.782 -17.386 -21.321  1.00 76.41           C
ATOM   3590  ND1 HIS A 239     -14.657 -16.955 -22.303  1.00 76.41           N
ATOM   3591  HD1 HIS A 239     -14.691 -16.035 -22.693  1.00 76.41           H
ATOM   3592  CD2 HIS A 239     -14.080 -18.697 -21.088  1.00 76.41           C
ATOM   3593  HD2 HIS A 239     -13.579 -19.346 -20.370  1.00 76.41           H
ATOM   3594  CE1 HIS A 239     -15.444 -17.968 -22.636  1.00 76.41           C
ATOM   3595  HE1 HIS A 239     -16.238 -17.944 -23.383  1.00 76.41           H
ATOM   3596  NE2 HIS A 239     -15.085 -19.046 -21.882  1.00 76.41           N
ATOM   3597  HN  HIS A 239     -10.716 -15.367 -19.815  1.00 76.41           H
ATOM   3598  N   THR A 240     -11.371 -14.661 -22.916  1.00 78.17           N
ATOM   3599  CA  THR A 240     -11.469 -13.991 -24.201  1.00 78.17           C
ATOM   3600  C   THR A 240     -10.244 -14.305 -25.062  1.00 78.17           C
ATOM   3601  O   THR A 240     -10.363 -14.504 -26.270  1.00 78.17           O
ATOM   3602  HA  THR A 240     -12.339 -14.383 -24.728  1.00 78.17           H
ATOM   3603  CB  THR A 240     -11.661 -12.495 -23.942  1.00 78.17           C
ATOM   3604  HB  THR A 240     -10.746 -12.046 -23.557  1.00 78.17           H
ATOM   3605  OG1 THR A 240     -12.788 -12.436 -23.071  1.00 78.17           O
ATOM   3606  HG1 THR A 240     -12.484 -12.343 -22.123  1.00 78.17           H
ATOM   3607  CG2 THR A 240     -12.115 -11.738 -25.191  1.00 78.17           C
ATOM   3608 1HG2 THR A 240     -13.066 -12.143 -25.537  1.00 78.17           H
ATOM   3609 2HG2 THR A 240     -11.366 -11.848 -25.975  1.00 78.17           H
ATOM   3610 3HG2 THR A 240     -12.237 -10.681 -24.951  1.00 78.17           H
ATOM   3611  HN  THR A 240     -11.263 -14.053 -22.130  1.00 78.17           H
ATOM   3612  N   LEU A 241      -9.093 -14.340 -24.406  1.00 74.64           N
ATOM   3613  CA  LEU A 241      -7.836 -14.527 -25.110  1.00 74.64           C
ATOM   3614  C   LEU A 241      -7.796 -15.934 -25.709  1.00 74.64           C
ATOM   3615  O   LEU A 241      -7.345 -16.119 -26.838  1.00 74.64           O
ATOM   3616  HA  LEU A 241      -7.807 -13.804 -25.925  1.00 74.64           H
ATOM   3617  CB  LEU A 241      -6.654 -14.217 -24.188  1.00 74.64           C
ATOM   3618 1HB  LEU A 241      -6.838 -14.691 -23.224  1.00 74.64           H
ATOM   3619 2HB  LEU A 241      -5.761 -14.682 -24.607  1.00 74.64           H
ATOM   3620  CG  LEU A 241      -6.361 -12.735 -23.950  1.00 74.64           C
ATOM   3621  HG  LEU A 241      -7.282 -12.252 -23.625  1.00 74.64           H
ATOM   3622  CD1 LEU A 241      -5.336 -12.553 -22.828  1.00 74.64           C
ATOM   3623 1HD1 LEU A 241      -5.726 -12.985 -21.906  1.00 74.64           H
ATOM   3624 2HD1 LEU A 241      -4.407 -13.054 -23.100  1.00 74.64           H
ATOM   3625 3HD1 LEU A 241      -5.146 -11.490 -22.679  1.00 74.64           H
ATOM   3626  CD2 LEU A 241      -5.922 -12.048 -25.244  1.00 74.64           C
ATOM   3627 1HD2 LEU A 241      -5.018 -12.527 -25.621  1.00 74.64           H
ATOM   3628 2HD2 LEU A 241      -6.715 -12.131 -25.987  1.00 74.64           H
ATOM   3629 3HD2 LEU A 241      -5.719 -10.995 -25.046  1.00 74.64           H
ATOM   3630  HN  LEU A 241      -9.012 -14.244 -23.414  1.00 74.64           H
ATOM   3631  N   ILE A 242      -8.274 -16.890 -24.926  1.00 73.97           N
ATOM   3632  CA  ILE A 242      -8.290 -18.276 -25.361  1.00 73.97           C
ATOM   3633  C   ILE A 242      -9.089 -18.389 -26.661  1.00 73.97           C
ATOM   3634  O   ILE A 242      -8.706 -19.127 -27.567  1.00 73.97           O
ATOM   3635  HA  ILE A 242      -7.259 -18.567 -25.564  1.00 73.97           H
ATOM   3636  CB  ILE A 242      -8.804 -19.184 -24.242  1.00 73.97           C
ATOM   3637  HB  ILE A 242      -9.721 -18.748 -23.844  1.00 73.97           H
ATOM   3638  CG1 ILE A 242      -7.800 -19.256 -23.090  1.00 73.97           C
ATOM   3639 1HG1 ILE A 242      -6.926 -19.828 -23.400  1.00 73.97           H
ATOM   3640 2HG1 ILE A 242      -7.453 -18.253 -22.842  1.00 73.97           H
ATOM   3641  CG2 ILE A 242      -9.160 -20.571 -24.780  1.00 73.97           C
ATOM   3642 1HG2 ILE A 242      -9.936 -20.478 -25.539  1.00 73.97           H
ATOM   3643 2HG2 ILE A 242      -8.273 -21.028 -25.221  1.00 73.97           H
ATOM   3644 3HG2 ILE A 242      -9.522 -21.195 -23.964  1.00 73.97           H
ATOM   3645  CD1 ILE A 242      -8.429 -19.903 -21.854  1.00 73.97           C
ATOM   3646 1HD1 ILE A 242      -9.288 -19.315 -21.533  1.00 73.97           H
ATOM   3647 2HD1 ILE A 242      -8.753 -20.915 -22.100  1.00 73.97           H
ATOM   3648 3HD1 ILE A 242      -7.694 -19.942 -21.050  1.00 73.97           H
ATOM   3649  HN  ILE A 242      -8.646 -16.730 -24.011  1.00 73.97           H
ATOM   3650  N   GLN A 243     -10.185 -17.647 -26.710  1.00 69.61           N
ATOM   3651  CA  GLN A 243     -11.065 -17.688 -27.866  1.00 69.61           C
ATOM   3652  C   GLN A 243     -10.412 -16.982 -29.056  1.00 69.61           C
ATOM   3653  O   GLN A 243     -10.625 -17.368 -30.204  1.00 69.61           O
ATOM   3654  HA  GLN A 243     -11.199 -18.746 -28.091  1.00 69.61           H
ATOM   3655  CB  GLN A 243     -12.426 -17.068 -27.541  1.00 69.61           C
ATOM   3656 1HB  GLN A 243     -12.284 -16.088 -27.086  1.00 69.61           H
ATOM   3657 2HB  GLN A 243     -12.989 -16.914 -28.462  1.00 69.61           H
ATOM   3658  CG  GLN A 243     -13.225 -17.966 -26.593  1.00 69.61           C
ATOM   3659 1HG  GLN A 243     -13.298 -18.969 -27.012  1.00 69.61           H
ATOM   3660 2HG  GLN A 243     -12.699 -18.054 -25.642  1.00 69.61           H
ATOM   3661  CD  GLN A 243     -14.627 -17.402 -26.356  1.00 69.61           C
ATOM   3662  OE1 GLN A 243     -14.941 -16.278 -26.712  1.00 69.61           O
ATOM   3663  NE2 GLN A 243     -15.451 -18.244 -25.738  1.00 69.61           N
ATOM   3664 1HE2 GLN A 243     -15.130 -19.153 -25.473  1.00 69.61           H
ATOM   3665 2HE2 GLN A 243     -16.391 -17.967 -25.538  1.00 69.61           H
ATOM   3666  HN  GLN A 243     -10.475 -17.027 -25.981  1.00 69.61           H
ATOM   3667  N   ALA A 244      -9.630 -15.960 -28.740  1.00 70.67           N
ATOM   3668  CA  ALA A 244      -9.167 -15.031 -29.756  1.00 70.67           C
ATOM   3669  C   ALA A 244      -8.053 -15.688 -30.573  1.00 70.67           C
ATOM   3670  O   ALA A 244      -7.743 -15.244 -31.678  1.00 70.67           O
ATOM   3671  HA  ALA A 244     -10.008 -14.812 -30.415  1.00 70.67           H
ATOM   3672  CB  ALA A 244      -8.712 -13.731 -29.090  1.00 70.67           C
ATOM   3673 1HB  ALA A 244      -9.547 -13.289 -28.547  1.00 70.67           H
ATOM   3674 2HB  ALA A 244      -7.899 -13.944 -28.395  1.00 70.67           H
ATOM   3675 3HB  ALA A 244      -8.364 -13.034 -29.853  1.00 70.67           H
ATOM   3676  HN  ALA A 244      -9.314 -15.764 -27.812  1.00 70.67           H
ATOM   3677  N   LYS A 245      -7.481 -16.736 -29.999  1.00 58.35           N
ATOM   3678  CA  LYS A 245      -6.418 -17.468 -30.667  1.00 58.35           C
ATOM   3679  C   LYS A 245      -5.345 -16.485 -31.137  1.00 58.35           C
ATOM   3680  O   LYS A 245      -4.220 -16.884 -31.437  1.00 58.35           O
ATOM   3681  HA  LYS A 245      -5.973 -18.140 -29.932  1.00 58.35           H
ATOM   3682  CB  LYS A 245      -6.989 -18.338 -31.788  1.00 58.35           C
ATOM   3683 1HB  LYS A 245      -7.758 -17.785 -32.327  1.00 58.35           H
ATOM   3684 2HB  LYS A 245      -6.204 -18.573 -32.507  1.00 58.35           H
ATOM   3685  CG  LYS A 245      -7.582 -19.633 -31.230  1.00 58.35           C
ATOM   3686 1HG  LYS A 245      -6.893 -20.072 -30.509  1.00 58.35           H
ATOM   3687 2HG  LYS A 245      -8.506 -19.413 -30.694  1.00 58.35           H
ATOM   3688  CD  LYS A 245      -7.862 -20.636 -32.351  1.00 58.35           C
ATOM   3689 1HD  LYS A 245      -8.646 -20.249 -33.002  1.00 58.35           H
ATOM   3690 2HD  LYS A 245      -6.970 -20.759 -32.965  1.00 58.35           H
ATOM   3691  CE  LYS A 245      -8.287 -21.991 -31.781  1.00 58.35           C
ATOM   3692 1HE  LYS A 245      -7.553 -22.330 -31.049  1.00 58.35           H
ATOM   3693 2HE  LYS A 245      -9.237 -21.890 -31.256  1.00 58.35           H
ATOM   3694  NZ  LYS A 245      -8.415 -22.991 -32.864  1.00 58.35           N
ATOM   3695 1HZ  LYS A 245      -8.702 -23.881 -32.470  1.00 58.35           H
ATOM   3696 2HZ  LYS A 245      -9.111 -22.678 -33.532  1.00 58.35           H
ATOM   3697 3HZ  LYS A 245      -7.522 -23.100 -33.331  1.00 58.35           H
ATOM   3698  HN  LYS A 245      -7.732 -17.085 -29.096  1.00 58.35           H
ATOM   3699  N   LYS A 246      -5.729 -15.218 -31.187  1.00 51.88           N
ATOM   3700  CA  LYS A 246      -4.920 -14.216 -31.860  1.00 51.88           C
ATOM   3701  C   LYS A 246      -3.746 -13.826 -30.959  1.00 51.88           C
ATOM   3702  O   LYS A 246      -3.947 -13.329 -29.852  1.00 51.88           O
ATOM   3703  HA  LYS A 246      -4.523 -14.672 -32.767  1.00 51.88           H
ATOM   3704  CB  LYS A 246      -5.784 -13.030 -32.291  1.00 51.88           C
ATOM   3705 1HB  LYS A 246      -6.531 -12.821 -31.525  1.00 51.88           H
ATOM   3706 2HB  LYS A 246      -5.165 -12.138 -32.382  1.00 51.88           H
ATOM   3707  CG  LYS A 246      -6.480 -13.314 -33.624  1.00 51.88           C
ATOM   3708 1HG  LYS A 246      -5.757 -13.708 -34.338  1.00 51.88           H
ATOM   3709 2HG  LYS A 246      -7.241 -14.081 -33.485  1.00 51.88           H
ATOM   3710  CD  LYS A 246      -7.123 -12.045 -34.188  1.00 51.88           C
ATOM   3711 1HD  LYS A 246      -7.927 -11.717 -33.530  1.00 51.88           H
ATOM   3712 2HD  LYS A 246      -6.387 -11.242 -34.217  1.00 51.88           H
ATOM   3713  CE  LYS A 246      -7.674 -12.289 -35.594  1.00 51.88           C
ATOM   3714 1HE  LYS A 246      -6.886 -12.678 -36.238  1.00 51.88           H
ATOM   3715 2HE  LYS A 246      -8.458 -13.045 -35.558  1.00 51.88           H
ATOM   3716  NZ  LYS A 246      -8.215 -11.034 -36.164  1.00 51.88           N
ATOM   3717 1HZ  LYS A 246      -8.590 -11.216 -37.088  1.00 51.88           H
ATOM   3718 2HZ  LYS A 246      -8.951 -10.680 -35.564  1.00 51.88           H
ATOM   3719 3HZ  LYS A 246      -7.473 -10.346 -36.230  1.00 51.88           H
ATOM   3720  HN  LYS A 246      -6.575 -14.874 -30.780  1.00 51.88           H
ATOM   3721  N   SER A 247      -2.546 -14.067 -31.468  1.00 53.88           N
ATOM   3722  CA  SER A 247      -1.358 -14.028 -30.632  1.00 53.88           C
ATOM   3723  C   SER A 247      -1.055 -12.586 -30.220  1.00 53.88           C
ATOM   3724  O   SER A 247      -0.591 -12.339 -29.107  1.00 53.88           O
ATOM   3725  HA  SER A 247      -1.600 -14.633 -29.758  1.00 53.88           H
ATOM   3726  CB  SER A 247      -0.156 -14.637 -31.356  1.00 53.88           C
ATOM   3727 1HB  SER A 247      -0.297 -15.713 -31.452  1.00 53.88           H
ATOM   3728 2HB  SER A 247      -0.097 -14.232 -32.367  1.00 53.88           H
ATOM   3729  OG  SER A 247       1.067 -14.379 -30.671  1.00 53.88           O
ATOM   3730  HG  SER A 247       1.080 -14.869 -29.799  1.00 53.88           H
ATOM   3731  HN  SER A 247      -2.380 -14.284 -32.429  1.00 53.88           H
ATOM   3732  N   SER A 248      -1.329 -11.672 -31.139  1.00 52.88           N
ATOM   3733  CA  SER A 248      -0.528 -10.465 -31.255  1.00 52.88           C
ATOM   3734  C   SER A 248      -0.676  -9.615 -29.991  1.00 52.88           C
ATOM   3735  O   SER A 248       0.241  -8.883 -29.621  1.00 52.88           O
ATOM   3736  HA  SER A 248       0.500 -10.810 -31.366  1.00 52.88           H
ATOM   3737  CB  SER A 248      -0.929  -9.655 -32.489  1.00 52.88           C
ATOM   3738 1HB  SER A 248      -0.194  -8.869 -32.662  1.00 52.88           H
ATOM   3739 2HB  SER A 248      -0.918 -10.301 -33.367  1.00 52.88           H
ATOM   3740  OG  SER A 248      -2.222  -9.071 -32.348  1.00 52.88           O
ATOM   3741  HG  SER A 248      -2.446  -8.534 -33.161  1.00 52.88           H
ATOM   3742  HN  SER A 248      -2.080 -11.745 -31.794  1.00 52.88           H
ATOM   3743  N   LYS A 249      -1.836  -9.740 -29.365  1.00 51.05           N
ATOM   3744  CA  LYS A 249      -2.210  -8.833 -28.293  1.00 51.05           C
ATOM   3745  C   LYS A 249      -1.460  -9.221 -27.017  1.00 51.05           C
ATOM   3746  O   LYS A 249      -1.660  -8.614 -25.966  1.00 51.05           O
ATOM   3747  HA  LYS A 249      -1.894  -7.832 -28.587  1.00 51.05           H
ATOM   3748  CB  LYS A 249      -3.730  -8.797 -28.126  1.00 51.05           C
ATOM   3749 1HB  LYS A 249      -4.128  -9.811 -28.161  1.00 51.05           H
ATOM   3750 2HB  LYS A 249      -3.983  -8.390 -27.147  1.00 51.05           H
ATOM   3751  CG  LYS A 249      -4.382  -7.950 -29.221  1.00 51.05           C
ATOM   3752 1HG  LYS A 249      -3.870  -6.991 -29.297  1.00 51.05           H
ATOM   3753 2HG  LYS A 249      -4.272  -8.447 -30.185  1.00 51.05           H
ATOM   3754  CD  LYS A 249      -5.866  -7.720 -28.926  1.00 51.05           C
ATOM   3755 1HD  LYS A 249      -6.391  -8.675 -28.921  1.00 51.05           H
ATOM   3756 2HD  LYS A 249      -5.980  -7.288 -27.932  1.00 51.05           H
ATOM   3757  CE  LYS A 249      -6.494  -6.792 -29.967  1.00 51.05           C
ATOM   3758 1HE  LYS A 249      -5.958  -5.844 -29.989  1.00 51.05           H
ATOM   3759 2HE  LYS A 249      -6.402  -7.233 -30.960  1.00 51.05           H
ATOM   3760  NZ  LYS A 249      -7.921  -6.554 -29.655  1.00 51.05           N
ATOM   3761 1HZ  LYS A 249      -8.321  -5.935 -30.352  1.00 51.05           H
ATOM   3762 2HZ  LYS A 249      -8.420  -7.437 -29.661  1.00 51.05           H
ATOM   3763 3HZ  LYS A 249      -8.000  -6.127 -28.739  1.00 51.05           H
ATOM   3764  HN  LYS A 249      -2.514 -10.444 -29.578  1.00 51.05           H
ATOM   3765  N   HIS A 250      -0.613 -10.232 -27.151  1.00 53.26           N
ATOM   3766  CA  HIS A 250      -0.091 -10.929 -25.988  1.00 53.26           C
ATOM   3767  C   HIS A 250       0.902 -10.027 -25.252  1.00 53.26           C
ATOM   3768  O   HIS A 250       0.949 -10.022 -24.023  1.00 53.26           O
ATOM   3769  HA  HIS A 250      -0.940 -11.129 -25.335  1.00 53.26           H
ATOM   3770  CB  HIS A 250       0.516 -12.275 -26.389  1.00 53.26           C
ATOM   3771 1HB  HIS A 250       1.161 -12.128 -27.255  1.00 53.26           H
ATOM   3772 2HB  HIS A 250       1.148 -12.634 -25.577  1.00 53.26           H
ATOM   3773  CG  HIS A 250      -0.508 -13.336 -26.718  1.00 53.26           C
ATOM   3774  ND1 HIS A 250      -1.348 -13.887 -25.766  1.00 53.26           N
ATOM   3775  HD1 HIS A 250      -1.367 -13.650 -24.795  1.00 53.26           H
ATOM   3776  CD2 HIS A 250      -0.817 -13.941 -27.901  1.00 53.26           C
ATOM   3777  HD2 HIS A 250      -0.343 -13.741 -28.861  1.00 53.26           H
ATOM   3778  CE1 HIS A 250      -2.124 -14.782 -26.361  1.00 53.26           C
ATOM   3779  HE1 HIS A 250      -2.891 -15.386 -25.878  1.00 53.26           H
ATOM   3780  NE2 HIS A 250      -1.792 -14.814 -27.683  1.00 53.26           N
ATOM   3781  HN  HIS A 250      -0.286 -10.574 -28.032  1.00 53.26           H
ATOM   3782  N   LYS A 251       1.672  -9.286 -26.036  1.00 55.16           N
ATOM   3783  CA  LYS A 251       2.853  -8.622 -25.512  1.00 55.16           C
ATOM   3784  C   LYS A 251       2.435  -7.627 -24.427  1.00 55.16           C
ATOM   3785  O   LYS A 251       2.971  -7.649 -23.320  1.00 55.16           O
ATOM   3786  HA  LYS A 251       3.483  -9.386 -25.055  1.00 55.16           H
ATOM   3787  CB  LYS A 251       3.660  -7.989 -26.647  1.00 55.16           C
ATOM   3788 1HB  LYS A 251       2.987  -7.488 -27.342  1.00 55.16           H
ATOM   3789 2HB  LYS A 251       4.326  -7.226 -26.244  1.00 55.16           H
ATOM   3790  CG  LYS A 251       4.478  -9.045 -27.393  1.00 55.16           C
ATOM   3791 1HG  LYS A 251       4.952  -9.716 -26.677  1.00 55.16           H
ATOM   3792 2HG  LYS A 251       3.817  -9.654 -28.010  1.00 55.16           H
ATOM   3793  CD  LYS A 251       5.546  -8.392 -28.272  1.00 55.16           C
ATOM   3794 1HD  LYS A 251       5.069  -7.843 -29.083  1.00 55.16           H
ATOM   3795 2HD  LYS A 251       6.111  -7.667 -27.686  1.00 55.16           H
ATOM   3796  CE  LYS A 251       6.498  -9.441 -28.850  1.00 55.16           C
ATOM   3797 1HE  LYS A 251       6.721 -10.194 -28.094  1.00 55.16           H
ATOM   3798 2HE  LYS A 251       6.018  -9.957 -29.682  1.00 55.16           H
ATOM   3799  NZ  LYS A 251       7.753  -8.805 -29.310  1.00 55.16           N
ATOM   3800 1HZ  LYS A 251       8.339  -9.500 -29.759  1.00 55.16           H
ATOM   3801 2HZ  LYS A 251       7.535  -8.068 -29.972  1.00 55.16           H
ATOM   3802 3HZ  LYS A 251       8.244  -8.412 -28.515  1.00 55.16           H
ATOM   3803  HN  LYS A 251       1.500  -9.137 -27.009  1.00 55.16           H
ATOM   3804  N   ALA A 252       1.481  -6.779 -24.782  1.00 63.47           N
ATOM   3805  CA  ALA A 252       1.076  -5.697 -23.902  1.00 63.47           C
ATOM   3806  C   ALA A 252       0.457  -6.282 -22.631  1.00 63.47           C
ATOM   3807  O   ALA A 252       0.467  -5.644 -21.580  1.00 63.47           O
ATOM   3808  HA  ALA A 252       1.970  -5.134 -23.634  1.00 63.47           H
ATOM   3809  CB  ALA A 252       0.113  -4.768 -24.644  1.00 63.47           C
ATOM   3810 1HB  ALA A 252       0.611  -4.355 -25.522  1.00 63.47           H
ATOM   3811 2HB  ALA A 252      -0.767  -5.330 -24.956  1.00 63.47           H
ATOM   3812 3HB  ALA A 252      -0.190  -3.956 -23.984  1.00 63.47           H
ATOM   3813  HN  ALA A 252       0.989  -6.824 -25.652  1.00 63.47           H
ATOM   3814  N   LEU A 253      -0.067  -7.492 -22.770  1.00 66.99           N
ATOM   3815  CA  LEU A 253      -0.739  -8.147 -21.661  1.00 66.99           C
ATOM   3816  C   LEU A 253       0.305  -8.642 -20.658  1.00 66.99           C
ATOM   3817  O   LEU A 253       0.080  -8.595 -19.449  1.00 66.99           O
ATOM   3818  HA  LEU A 253      -1.364  -7.401 -21.170  1.00 66.99           H
ATOM   3819  CB  LEU A 253      -1.669  -9.249 -22.174  1.00 66.99           C
ATOM   3820 1HB  LEU A 253      -2.016  -8.970 -23.169  1.00 66.99           H
ATOM   3821 2HB  LEU A 253      -1.089 -10.165 -22.284  1.00 66.99           H
ATOM   3822  CG  LEU A 253      -2.891  -9.554 -21.305  1.00 66.99           C
ATOM   3823  HG  LEU A 253      -2.614  -9.404 -20.261  1.00 66.99           H
ATOM   3824  CD1 LEU A 253      -4.037  -8.587 -21.612  1.00 66.99           C
ATOM   3825 1HD1 LEU A 253      -3.713  -7.565 -21.414  1.00 66.99           H
ATOM   3826 2HD1 LEU A 253      -4.321  -8.681 -22.660  1.00 66.99           H
ATOM   3827 3HD1 LEU A 253      -4.893  -8.826 -20.980  1.00 66.99           H
ATOM   3828  CD2 LEU A 253      -3.319 -11.015 -21.453  1.00 66.99           C
ATOM   3829 1HD2 LEU A 253      -3.571 -11.216 -22.495  1.00 66.99           H
ATOM   3830 2HD2 LEU A 253      -2.500 -11.666 -21.146  1.00 66.99           H
ATOM   3831 3HD2 LEU A 253      -4.189 -11.205 -20.825  1.00 66.99           H
ATOM   3832  HN  LEU A 253      -0.038  -8.020 -23.618  1.00 66.99           H
ATOM   3833  N   LYS A 254       1.424  -9.104 -21.196  1.00 69.12           N
ATOM   3834  CA  LYS A 254       2.465  -9.690 -20.370  1.00 69.12           C
ATOM   3835  C   LYS A 254       2.818  -8.722 -19.239  1.00 69.12           C
ATOM   3836  O   LYS A 254       2.876  -9.116 -18.075  1.00 69.12           O
ATOM   3837  HA  LYS A 254       2.060 -10.601 -19.930  1.00 69.12           H
ATOM   3838  CB  LYS A 254       3.665 -10.096 -21.228  1.00 69.12           C
ATOM   3839 1HB  LYS A 254       3.867  -9.322 -21.968  1.00 69.12           H
ATOM   3840 2HB  LYS A 254       4.554 -10.177 -20.602  1.00 69.12           H
ATOM   3841  CG  LYS A 254       3.408 -11.429 -21.934  1.00 69.12           C
ATOM   3842 1HG  LYS A 254       3.112 -12.181 -21.202  1.00 69.12           H
ATOM   3843 2HG  LYS A 254       2.579 -11.321 -22.633  1.00 69.12           H
ATOM   3844  CD  LYS A 254       4.655 -11.902 -22.683  1.00 69.12           C
ATOM   3845 1HD  LYS A 254       4.913 -11.182 -23.459  1.00 69.12           H
ATOM   3846 2HD  LYS A 254       5.501 -11.946 -21.997  1.00 69.12           H
ATOM   3847  CE  LYS A 254       4.429 -13.279 -23.311  1.00 69.12           C
ATOM   3848 1HE  LYS A 254       4.087 -13.980 -22.550  1.00 69.12           H
ATOM   3849 2HE  LYS A 254       3.642 -13.216 -24.063  1.00 69.12           H
ATOM   3850  NZ  LYS A 254       5.677 -13.778 -23.930  1.00 69.12           N
ATOM   3851 1HZ  LYS A 254       5.504 -14.680 -24.359  1.00 69.12           H
ATOM   3852 2HZ  LYS A 254       5.989 -13.122 -24.638  1.00 69.12           H
ATOM   3853 3HZ  LYS A 254       6.392 -13.873 -23.218  1.00 69.12           H
ATOM   3854  HN  LYS A 254       1.623  -9.083 -22.176  1.00 69.12           H
ATOM   3855  N   VAL A 255       3.044  -7.473 -19.620  1.00 72.34           N
ATOM   3856  CA  VAL A 255       3.456  -6.461 -18.663  1.00 72.34           C
ATOM   3857  C   VAL A 255       2.452  -6.419 -17.508  1.00 72.34           C
ATOM   3858  O   VAL A 255       2.839  -6.484 -16.343  1.00 72.34           O
ATOM   3859  HA  VAL A 255       4.429  -6.755 -18.271  1.00 72.34           H
ATOM   3860  CB  VAL A 255       3.616  -5.111 -19.365  1.00 72.34           C
ATOM   3861  HB  VAL A 255       2.641  -4.819 -19.756  1.00 72.34           H
ATOM   3862  CG1 VAL A 255       4.070  -4.032 -18.380  1.00 72.34           C
ATOM   3863 1HG1 VAL A 255       3.329  -3.928 -17.588  1.00 72.34           H
ATOM   3864 2HG1 VAL A 255       5.029  -4.316 -17.946  1.00 72.34           H
ATOM   3865 3HG1 VAL A 255       4.176  -3.082 -18.905  1.00 72.34           H
ATOM   3866  CG2 VAL A 255       4.583  -5.218 -20.546  1.00 72.34           C
ATOM   3867 1HG2 VAL A 255       5.559  -5.544 -20.187  1.00 72.34           H
ATOM   3868 2HG2 VAL A 255       4.200  -5.943 -21.264  1.00 72.34           H
ATOM   3869 3HG2 VAL A 255       4.678  -4.245 -21.027  1.00 72.34           H
ATOM   3870  HN  VAL A 255       2.951  -7.151 -20.562  1.00 72.34           H
ATOM   3871  N   THR A 256       1.183  -6.311 -17.873  1.00 71.37           N
ATOM   3872  CA  THR A 256       0.141  -6.061 -16.892  1.00 71.37           C
ATOM   3873  C   THR A 256      -0.013  -7.265 -15.960  1.00 71.37           C
ATOM   3874  O   THR A 256      -0.205  -7.101 -14.756  1.00 71.37           O
ATOM   3875  HA  THR A 256       0.445  -5.216 -16.275  1.00 71.37           H
ATOM   3876  CB  THR A 256      -1.143  -5.708 -17.646  1.00 71.37           C
ATOM   3877  HB  THR A 256      -1.653  -6.608 -17.989  1.00 71.37           H
ATOM   3878  OG1 THR A 256      -0.710  -4.818 -18.671  1.00 71.37           O
ATOM   3879  HG1 THR A 256      -0.663  -5.301 -19.546  1.00 71.37           H
ATOM   3880  CG2 THR A 256      -2.104  -4.867 -16.803  1.00 71.37           C
ATOM   3881 1HG2 THR A 256      -1.616  -3.936 -16.517  1.00 71.37           H
ATOM   3882 2HG2 THR A 256      -2.382  -5.422 -15.907  1.00 71.37           H
ATOM   3883 3HG2 THR A 256      -2.998  -4.645 -17.385  1.00 71.37           H
ATOM   3884  HN  THR A 256       0.864  -6.391 -18.818  1.00 71.37           H
ATOM   3885  N   ILE A 257       0.077  -8.447 -16.552  1.00 75.85           N
ATOM   3886  CA  ILE A 257      -0.053  -9.677 -15.789  1.00 75.85           C
ATOM   3887  C   ILE A 257       1.043  -9.728 -14.723  1.00 75.85           C
ATOM   3888  O   ILE A 257       0.764  -9.985 -13.553  1.00 75.85           O
ATOM   3889  HA  ILE A 257      -1.020  -9.651 -15.289  1.00 75.85           H
ATOM   3890  CB  ILE A 257      -0.058 -10.888 -16.724  1.00 75.85           C
ATOM   3891  HB  ILE A 257       0.786 -10.797 -17.407  1.00 75.85           H
ATOM   3892  CG1 ILE A 257      -1.328 -10.917 -17.577  1.00 75.85           C
ATOM   3893 1HG1 ILE A 257      -2.196 -11.079 -16.937  1.00 75.85           H
ATOM   3894 2HG1 ILE A 257      -1.466  -9.951 -18.062  1.00 75.85           H
ATOM   3895  CG2 ILE A 257       0.134 -12.187 -15.939  1.00 75.85           C
ATOM   3896 1HG2 ILE A 257       1.089 -12.156 -15.413  1.00 75.85           H
ATOM   3897 2HG2 ILE A 257      -0.675 -12.299 -15.217  1.00 75.85           H
ATOM   3898 3HG2 ILE A 257       0.126 -13.032 -16.627  1.00 75.85           H
ATOM   3899  CD1 ILE A 257      -1.254 -12.020 -18.634  1.00 75.85           C
ATOM   3900 1HD1 ILE A 257      -0.399 -11.841 -19.286  1.00 75.85           H
ATOM   3901 2HD1 ILE A 257      -1.141 -12.987 -18.144  1.00 75.85           H
ATOM   3902 3HD1 ILE A 257      -2.169 -12.018 -19.226  1.00 75.85           H
ATOM   3903  HN  ILE A 257       0.234  -8.571 -17.531  1.00 75.85           H
ATOM   3904  N   THR A 258       2.267  -9.480 -15.165  1.00 80.39           N
ATOM   3905  CA  THR A 258       3.418  -9.586 -14.284  1.00 80.39           C
ATOM   3906  C   THR A 258       3.262  -8.643 -13.089  1.00 80.39           C
ATOM   3907  O   THR A 258       3.459  -9.048 -11.944  1.00 80.39           O
ATOM   3908  HA  THR A 258       3.454 -10.601 -13.887  1.00 80.39           H
ATOM   3909  CB  THR A 258       4.675  -9.316 -15.112  1.00 80.39           C
ATOM   3910  HB  THR A 258       4.708  -8.277 -15.441  1.00 80.39           H
ATOM   3911  OG1 THR A 258       4.621 -10.288 -16.152  1.00 80.39           O
ATOM   3912  HG1 THR A 258       4.141  -9.915 -16.946  1.00 80.39           H
ATOM   3913  CG2 THR A 258       5.960  -9.652 -14.353  1.00 80.39           C
ATOM   3914 1HG2 THR A 258       5.957 -10.708 -14.083  1.00 80.39           H
ATOM   3915 2HG2 THR A 258       6.017  -9.046 -13.449  1.00 80.39           H
ATOM   3916 3HG2 THR A 258       6.822  -9.441 -14.987  1.00 80.39           H
ATOM   3917  HN  THR A 258       2.479  -9.212 -16.105  1.00 80.39           H
ATOM   3918  N   VAL A 259       2.912  -7.403 -13.396  1.00 78.26           N
ATOM   3919  CA  VAL A 259       2.779  -6.386 -12.367  1.00 78.26           C
ATOM   3920  C   VAL A 259       1.726  -6.830 -11.350  1.00 78.26           C
ATOM   3921  O   VAL A 259       1.933  -6.709 -10.144  1.00 78.26           O
ATOM   3922  HA  VAL A 259       3.741  -6.302 -11.862  1.00 78.26           H
ATOM   3923  CB  VAL A 259       2.460  -5.033 -13.007  1.00 78.26           C
ATOM   3924  HB  VAL A 259       1.606  -5.169 -13.670  1.00 78.26           H
ATOM   3925  CG1 VAL A 259       2.070  -4.003 -11.945  1.00 78.26           C
ATOM   3926 1HG1 VAL A 259       1.189  -4.352 -11.406  1.00 78.26           H
ATOM   3927 2HG1 VAL A 259       2.896  -3.873 -11.245  1.00 78.26           H
ATOM   3928 3HG1 VAL A 259       1.848  -3.051 -12.426  1.00 78.26           H
ATOM   3929  CG2 VAL A 259       3.635  -4.534 -13.850  1.00 78.26           C
ATOM   3930 1HG2 VAL A 259       4.515  -4.422 -13.216  1.00 78.26           H
ATOM   3931 2HG2 VAL A 259       3.846  -5.253 -14.641  1.00 78.26           H
ATOM   3932 3HG2 VAL A 259       3.381  -3.571 -14.292  1.00 78.26           H
ATOM   3933  HN  VAL A 259       2.720  -7.091 -14.327  1.00 78.26           H
ATOM   3934  N   LEU A 260       0.619  -7.335 -11.874  1.00 75.74           N
ATOM   3935  CA  LEU A 260      -0.499  -7.723 -11.031  1.00 75.74           C
ATOM   3936  C   LEU A 260      -0.069  -8.875 -10.121  1.00 75.74           C
ATOM   3937  O   LEU A 260      -0.320  -8.847  -8.917  1.00 75.74           O
ATOM   3938  HA  LEU A 260      -0.751  -6.866 -10.407  1.00 75.74           H
ATOM   3939  CB  LEU A 260      -1.729  -8.040 -11.884  1.00 75.74           C
ATOM   3940 1HB  LEU A 260      -1.830  -7.263 -12.642  1.00 75.74           H
ATOM   3941 2HB  LEU A 260      -1.550  -8.977 -12.411  1.00 75.74           H
ATOM   3942  CG  LEU A 260      -3.056  -8.155 -11.131  1.00 75.74           C
ATOM   3943  HG  LEU A 260      -2.838  -8.383 -10.088  1.00 75.74           H
ATOM   3944  CD1 LEU A 260      -3.816  -6.827 -11.154  1.00 75.74           C
ATOM   3945 1HD1 LEU A 260      -3.211  -6.054 -10.680  1.00 75.74           H
ATOM   3946 2HD1 LEU A 260      -4.023  -6.545 -12.186  1.00 75.74           H
ATOM   3947 3HD1 LEU A 260      -4.755  -6.937 -10.611  1.00 75.74           H
ATOM   3948  CD2 LEU A 260      -3.899  -9.308 -11.679  1.00 75.74           C
ATOM   3949 1HD2 LEU A 260      -4.110  -9.134 -12.735  1.00 75.74           H
ATOM   3950 2HD2 LEU A 260      -3.351 -10.243 -11.568  1.00 75.74           H
ATOM   3951 3HD2 LEU A 260      -4.836  -9.367 -11.126  1.00 75.74           H
ATOM   3952  HN  LEU A 260       0.480  -7.479 -12.854  1.00 75.74           H
ATOM   3953  N   THR A 261       0.572  -9.862 -10.730  1.00 83.97           N
ATOM   3954  CA  THR A 261       0.948 -11.067 -10.011  1.00 83.97           C
ATOM   3955  C   THR A 261       1.898 -10.727  -8.861  1.00 83.97           C
ATOM   3956  O   THR A 261       1.732 -11.223  -7.748  1.00 83.97           O
ATOM   3957  HA  THR A 261       0.050 -11.497  -9.568  1.00 83.97           H
ATOM   3958  CB  THR A 261       1.542 -12.053 -11.019  1.00 83.97           C
ATOM   3959  HB  THR A 261       2.469 -11.665 -11.442  1.00 83.97           H
ATOM   3960  OG1 THR A 261       0.487 -12.276 -11.951  1.00 83.97           O
ATOM   3961  HG1 THR A 261       0.526 -11.594 -12.681  1.00 83.97           H
ATOM   3962  CG2 THR A 261       1.798 -13.432 -10.408  1.00 83.97           C
ATOM   3963 1HG2 THR A 261       0.858 -13.849 -10.046  1.00 83.97           H
ATOM   3964 2HG2 THR A 261       2.498 -13.338  -9.578  1.00 83.97           H
ATOM   3965 3HG2 THR A 261       2.220 -14.093 -11.166  1.00 83.97           H
ATOM   3966  HN  THR A 261       0.833  -9.847 -11.696  1.00 83.97           H
ATOM   3967  N   VAL A 262       2.872  -9.884  -9.170  1.00 86.49           N
ATOM   3968  CA  VAL A 262       3.869  -9.500  -8.185  1.00 86.49           C
ATOM   3969  C   VAL A 262       3.183  -8.771  -7.029  1.00 86.49           C
ATOM   3970  O   VAL A 262       3.509  -8.999  -5.865  1.00 86.49           O
ATOM   3971  HA  VAL A 262       4.324 -10.414  -7.803  1.00 86.49           H
ATOM   3972  CB  VAL A 262       4.967  -8.666  -8.850  1.00 86.49           C
ATOM   3973  HB  VAL A 262       4.488  -7.840  -9.376  1.00 86.49           H
ATOM   3974  CG1 VAL A 262       5.912  -8.072  -7.805  1.00 86.49           C
ATOM   3975 1HG1 VAL A 262       5.348  -7.430  -7.127  1.00 86.49           H
ATOM   3976 2HG1 VAL A 262       6.380  -8.877  -7.238  1.00 86.49           H
ATOM   3977 3HG1 VAL A 262       6.683  -7.484  -8.304  1.00 86.49           H
ATOM   3978  CG2 VAL A 262       5.738  -9.495  -9.879  1.00 86.49           C
ATOM   3979 1HG2 VAL A 262       6.199 -10.350  -9.384  1.00 86.49           H
ATOM   3980 2HG2 VAL A 262       5.052  -9.848 -10.649  1.00 86.49           H
ATOM   3981 3HG2 VAL A 262       6.512  -8.879 -10.336  1.00 86.49           H
ATOM   3982  HN  VAL A 262       2.986  -9.467 -10.072  1.00 86.49           H
ATOM   3983  N   PHE A 263       2.244  -7.908  -7.389  1.00 81.19           N
ATOM   3984  CA  PHE A 263       1.514  -7.138  -6.396  1.00 81.19           C
ATOM   3985  C   PHE A 263       0.764  -8.058  -5.431  1.00 81.19           C
ATOM   3986  O   PHE A 263       0.933  -7.961  -4.217  1.00 81.19           O
ATOM   3987  HA  PHE A 263       2.246  -6.551  -5.841  1.00 81.19           H
ATOM   3988  CB  PHE A 263       0.501  -6.277  -7.153  1.00 81.19           C
ATOM   3989 1HB  PHE A 263       1.035  -5.639  -7.857  1.00 81.19           H
ATOM   3990 2HB  PHE A 263      -0.146  -6.929  -7.742  1.00 81.19           H
ATOM   3991  CG  PHE A 263      -0.369  -5.400  -6.250  1.00 81.19           C
ATOM   3992  CD1 PHE A 263      -1.663  -5.744  -6.010  1.00 81.19           C
ATOM   3993  HD1 PHE A 263      -2.080  -6.644  -6.461  1.00 81.19           H
ATOM   3994  CD2 PHE A 263       0.152  -4.277  -5.688  1.00 81.19           C
ATOM   3995  HD2 PHE A 263       1.189  -4.001  -5.880  1.00 81.19           H
ATOM   3996  CE1 PHE A 263      -2.470  -4.930  -5.172  1.00 81.19           C
ATOM   3997  HE1 PHE A 263      -3.507  -5.206  -4.980  1.00 81.19           H
ATOM   3998  CE2 PHE A 263      -0.655  -3.463  -4.850  1.00 81.19           C
ATOM   3999  HE2 PHE A 263      -0.238  -2.563  -4.399  1.00 81.19           H
ATOM   4000  CZ  PHE A 263      -1.949  -3.807  -4.610  1.00 81.19           C
ATOM   4001  HZ  PHE A 263      -2.569  -3.182  -3.966  1.00 81.19           H
ATOM   4002  HN  PHE A 263       1.980  -7.732  -8.337  1.00 81.19           H
ATOM   4003  N   VAL A 264      -0.050  -8.931  -6.008  1.00 86.29           N
ATOM   4004  CA  VAL A 264      -0.912  -9.788  -5.213  1.00 86.29           C
ATOM   4005  C   VAL A 264      -0.055 -10.627  -4.263  1.00 86.29           C
ATOM   4006  O   VAL A 264      -0.381 -10.765  -3.085  1.00 86.29           O
ATOM   4007  HA  VAL A 264      -1.563  -9.143  -4.622  1.00 86.29           H
ATOM   4008  CB  VAL A 264      -1.794 -10.638  -6.131  1.00 86.29           C
ATOM   4009  HB  VAL A 264      -1.144 -11.152  -6.839  1.00 86.29           H
ATOM   4010  CG1 VAL A 264      -2.553 -11.700  -5.332  1.00 86.29           C
ATOM   4011 1HG1 VAL A 264      -1.841 -12.353  -4.829  1.00 86.29           H
ATOM   4012 2HG1 VAL A 264      -3.187 -11.213  -4.591  1.00 86.29           H
ATOM   4013 3HG1 VAL A 264      -3.172 -12.289  -6.009  1.00 86.29           H
ATOM   4014  CG2 VAL A 264      -2.759  -9.760  -6.930  1.00 86.29           C
ATOM   4015 1HG2 VAL A 264      -3.400  -9.206  -6.245  1.00 86.29           H
ATOM   4016 2HG2 VAL A 264      -2.191  -9.059  -7.542  1.00 86.29           H
ATOM   4017 3HG2 VAL A 264      -3.374 -10.389  -7.574  1.00 86.29           H
ATOM   4018  HN  VAL A 264      -0.125  -9.056  -6.997  1.00 86.29           H
ATOM   4019  N   LEU A 265       1.024 -11.166  -4.811  1.00 88.37           N
ATOM   4020  CA  LEU A 265       1.868 -12.080  -4.060  1.00 88.37           C
ATOM   4021  C   LEU A 265       2.510 -11.330  -2.891  1.00 88.37           C
ATOM   4022  O   LEU A 265       2.669 -11.885  -1.805  1.00 88.37           O
ATOM   4023  HA  LEU A 265       1.225 -12.862  -3.657  1.00 88.37           H
ATOM   4024  CB  LEU A 265       2.880 -12.758  -4.986  1.00 88.37           C
ATOM   4025 1HB  LEU A 265       3.370 -11.988  -5.582  1.00 88.37           H
ATOM   4026 2HB  LEU A 265       3.650 -13.224  -4.371  1.00 88.37           H
ATOM   4027  CG  LEU A 265       2.316 -13.816  -5.936  1.00 88.37           C
ATOM   4028  HG  LEU A 265       1.518 -13.359  -6.521  1.00 88.37           H
ATOM   4029  CD1 LEU A 265       3.384 -14.294  -6.921  1.00 88.37           C
ATOM   4030 1HD1 LEU A 265       3.738 -13.448  -7.511  1.00 88.37           H
ATOM   4031 2HD1 LEU A 265       4.219 -14.728  -6.371  1.00 88.37           H
ATOM   4032 3HD1 LEU A 265       2.956 -15.046  -7.585  1.00 88.37           H
ATOM   4033  CD2 LEU A 265       1.695 -14.978  -5.156  1.00 88.37           C
ATOM   4034 1HD2 LEU A 265       2.456 -15.441  -4.528  1.00 88.37           H
ATOM   4035 2HD2 LEU A 265       0.886 -14.603  -4.530  1.00 88.37           H
ATOM   4036 3HD2 LEU A 265       1.302 -15.715  -5.855  1.00 88.37           H
ATOM   4037  HN  LEU A 265       1.324 -10.987  -5.749  1.00 88.37           H
ATOM   4038  N   SER A 266       2.862 -10.080  -3.153  1.00 89.85           N
ATOM   4039  CA  SER A 266       3.567  -9.278  -2.167  1.00 89.85           C
ATOM   4040  C   SER A 266       2.588  -8.778  -1.103  1.00 89.85           C
ATOM   4041  O   SER A 266       2.948  -8.654   0.066  1.00 89.85           O
ATOM   4042  HA  SER A 266       4.304  -9.948  -1.724  1.00 89.85           H
ATOM   4043  CB  SER A 266       4.283  -8.098  -2.827  1.00 89.85           C
ATOM   4044 1HB  SER A 266       4.824  -7.532  -2.068  1.00 89.85           H
ATOM   4045 2HB  SER A 266       5.024  -8.473  -3.534  1.00 89.85           H
ATOM   4046  OG  SER A 266       3.376  -7.234  -3.506  1.00 89.85           O
ATOM   4047  HG  SER A 266       3.312  -7.493  -4.469  1.00 89.85           H
ATOM   4048  HN  SER A 266       2.674  -9.616  -4.019  1.00 89.85           H
ATOM   4049  N   GLN A 267       1.370  -8.503  -1.548  1.00 84.83           N
ATOM   4050  CA  GLN A 267       0.394  -7.844  -0.697  1.00 84.83           C
ATOM   4051  C   GLN A 267      -0.359  -8.877   0.144  1.00 84.83           C
ATOM   4052  O   GLN A 267      -0.829  -8.568   1.239  1.00 84.83           O
ATOM   4053  HA  GLN A 267       0.973  -7.189  -0.046  1.00 84.83           H
ATOM   4054  CB  GLN A 267      -0.575  -7.000  -1.526  1.00 84.83           C
ATOM   4055 1HB  GLN A 267      -1.023  -7.615  -2.306  1.00 84.83           H
ATOM   4056 2HB  GLN A 267      -1.388  -6.646  -0.893  1.00 84.83           H
ATOM   4057  CG  GLN A 267       0.142  -5.806  -2.160  1.00 84.83           C
ATOM   4058 1HG  GLN A 267       0.980  -6.158  -2.761  1.00 84.83           H
ATOM   4059 2HG  GLN A 267      -0.537  -5.285  -2.835  1.00 84.83           H
ATOM   4060  CD  GLN A 267       0.647  -4.838  -1.088  1.00 84.83           C
ATOM   4061  OE1 GLN A 267       0.062  -4.684  -0.029  1.00 84.83           O
ATOM   4062  NE2 GLN A 267       1.763  -4.195  -1.422  1.00 84.83           N
ATOM   4063 1HE2 GLN A 267       2.192  -4.367  -2.309  1.00 84.83           H
ATOM   4064 2HE2 GLN A 267       2.171  -3.540  -0.787  1.00 84.83           H
ATOM   4065  HN  GLN A 267       1.048  -8.723  -2.469  1.00 84.83           H
ATOM   4066  N   PHE A 268      -0.452 -10.082  -0.399  1.00 91.12           N
ATOM   4067  CA  PHE A 268      -1.318 -11.097   0.175  1.00 91.12           C
ATOM   4068  C   PHE A 268      -0.918 -11.405   1.620  1.00 91.12           C
ATOM   4069  O   PHE A 268      -1.741 -11.313   2.529  1.00 91.12           O
ATOM   4070  HA  PHE A 268      -2.334 -10.704   0.158  1.00 91.12           H
ATOM   4071  CB  PHE A 268      -1.147 -12.361  -0.669  1.00 91.12           C
ATOM   4072 1HB  PHE A 268      -1.381 -12.127  -1.708  1.00 91.12           H
ATOM   4073 2HB  PHE A 268      -0.101 -12.667  -0.640  1.00 91.12           H
ATOM   4074  CG  PHE A 268      -2.018 -13.535  -0.217  1.00 91.12           C
ATOM   4075  CD1 PHE A 268      -1.481 -14.530   0.538  1.00 91.12           C
ATOM   4076  HD1 PHE A 268      -0.429 -14.491   0.822  1.00 91.12           H
ATOM   4077  CD2 PHE A 268      -3.331 -13.583  -0.571  1.00 91.12           C
ATOM   4078  HD2 PHE A 268      -3.761 -12.786  -1.177  1.00 91.12           H
ATOM   4079  CE1 PHE A 268      -2.290 -15.619   0.958  1.00 91.12           C
ATOM   4080  HE1 PHE A 268      -1.859 -16.416   1.563  1.00 91.12           H
ATOM   4081  CE2 PHE A 268      -4.140 -14.672  -0.152  1.00 91.12           C
ATOM   4082  HE2 PHE A 268      -5.191 -14.711  -0.435  1.00 91.12           H
ATOM   4083  CZ  PHE A 268      -3.602 -15.667   0.604  1.00 91.12           C
ATOM   4084  HZ  PHE A 268      -4.223 -16.503   0.926  1.00 91.12           H
ATOM   4085  HN  PHE A 268       0.050 -10.367  -1.215  1.00 91.12           H
ATOM   4086  N   PRO A 269       0.348 -11.776   1.857  1.00 94.68           N
ATOM   4087  CA  PRO A 269       0.789 -12.135   3.207  1.00 94.68           C
ATOM   4088  C   PRO A 269       0.459 -11.058   4.227  1.00 94.68           C
ATOM   4089  O   PRO A 269      -0.000 -11.360   5.327  1.00 94.68           O
ATOM   4090  HA  PRO A 269       0.259 -13.024   3.549  1.00 94.68           H
ATOM   4091  CB  PRO A 269       2.299 -12.331   3.055  1.00 94.68           C
ATOM   4092 1HB  PRO A 269       2.845 -11.411   3.263  1.00 94.68           H
ATOM   4093 2HB  PRO A 269       2.676 -13.088   3.742  1.00 94.68           H
ATOM   4094  CG  PRO A 269       2.454 -12.761   1.601  1.00 94.68           C
ATOM   4095 1HG  PRO A 269       3.470 -12.601   1.238  1.00 94.68           H
ATOM   4096 2HG  PRO A 269       2.245 -13.823   1.469  1.00 94.68           H
ATOM   4097  CD  PRO A 269       1.445 -11.885   0.878  1.00 94.68           C
ATOM   4098 1HD  PRO A 269       1.860 -10.908   0.631  1.00 94.68           H
ATOM   4099 2HD  PRO A 269       1.116 -12.335  -0.059  1.00 94.68           H
ATOM   4100  N   TYR A 270       0.706  -9.818   3.831  1.00 91.95           N
ATOM   4101  CA  TYR A 270       0.505  -8.692   4.728  1.00 91.95           C
ATOM   4102  C   TYR A 270      -0.970  -8.550   5.109  1.00 91.95           C
ATOM   4103  O   TYR A 270      -1.297  -8.356   6.278  1.00 91.95           O
ATOM   4104  HA  TYR A 270       1.090  -8.873   5.630  1.00 91.95           H
ATOM   4105  CB  TYR A 270       0.941  -7.450   3.949  1.00 91.95           C
ATOM   4106 1HB  TYR A 270       2.009  -7.519   3.741  1.00 91.95           H
ATOM   4107 2HB  TYR A 270       0.429  -7.438   2.987  1.00 91.95           H
ATOM   4108  CG  TYR A 270       0.662  -6.131   4.674  1.00 91.95           C
ATOM   4109  CD1 TYR A 270      -0.134  -5.173   4.082  1.00 91.95           C
ATOM   4110  HD1 TYR A 270      -0.564  -5.355   3.097  1.00 91.95           H
ATOM   4111  CD2 TYR A 270       1.208  -5.901   5.921  1.00 91.95           C
ATOM   4112  HD2 TYR A 270       1.836  -6.658   6.389  1.00 91.95           H
ATOM   4113  CE1 TYR A 270      -0.396  -3.932   4.764  1.00 91.95           C
ATOM   4114  HE1 TYR A 270      -1.023  -3.166   4.307  1.00 91.95           H
ATOM   4115  CE2 TYR A 270       0.945  -4.661   6.604  1.00 91.95           C
ATOM   4116  HE2 TYR A 270       1.370  -4.466   7.589  1.00 91.95           H
ATOM   4117  CZ  TYR A 270       0.156  -3.737   5.991  1.00 91.95           C
ATOM   4118  OH  TYR A 270      -0.091  -2.566   6.636  1.00 91.95           O
ATOM   4119  HH  TYR A 270       0.261  -2.609   7.571  1.00 91.95           H
ATOM   4120  HN  TYR A 270       1.035  -9.577   2.918  1.00 91.95           H
ATOM   4121  N   ASN A 271      -1.821  -8.652   4.098  1.00 89.59           N
ATOM   4122  CA  ASN A 271      -3.246  -8.450   4.297  1.00 89.59           C
ATOM   4123  C   ASN A 271      -3.809  -9.603   5.131  1.00 89.59           C
ATOM   4124  O   ASN A 271      -4.818  -9.443   5.817  1.00 89.59           O
ATOM   4125  HA  ASN A 271      -3.331  -7.489   4.804  1.00 89.59           H
ATOM   4126  CB  ASN A 271      -3.991  -8.426   2.961  1.00 89.59           C
ATOM   4127 1HB  ASN A 271      -3.617  -9.223   2.318  1.00 89.59           H
ATOM   4128 2HB  ASN A 271      -5.050  -8.620   3.127  1.00 89.59           H
ATOM   4129  CG  ASN A 271      -3.818  -7.076   2.261  1.00 89.59           C
ATOM   4130  OD1 ASN A 271      -4.332  -6.056   2.689  1.00 89.59           O
ATOM   4131  ND2 ASN A 271      -3.068  -7.127   1.164  1.00 89.59           N
ATOM   4132 1HD2 ASN A 271      -2.675  -7.998   0.867  1.00 89.59           H
ATOM   4133 2HD2 ASN A 271      -2.896  -6.296   0.636  1.00 89.59           H
ATOM   4134  HN  ASN A 271      -1.552  -8.869   3.160  1.00 89.59           H
ATOM   4135  N   CYS A 272      -3.132 -10.738   5.045  1.00 94.93           N
ATOM   4136  CA  CYS A 272      -3.489 -11.886   5.863  1.00 94.93           C
ATOM   4137  C   CYS A 272      -3.346 -11.491   7.334  1.00 94.93           C
ATOM   4138  O   CYS A 272      -4.240 -11.746   8.139  1.00 94.93           O
ATOM   4139  HA  CYS A 272      -4.525 -12.128   5.626  1.00 94.93           H
ATOM   4140  CB  CYS A 272      -2.643 -13.112   5.516  1.00 94.93           C
ATOM   4141 1HB  CYS A 272      -1.587 -12.842   5.494  1.00 94.93           H
ATOM   4142 2HB  CYS A 272      -2.761 -13.875   6.286  1.00 94.93           H
ATOM   4143  SG  CYS A 272      -3.149 -13.783   3.890  1.00 94.93           S
ATOM   4144  HG  CYS A 272      -2.560 -12.839   3.161  1.00 94.93           H
ATOM   4145  HN  CYS A 272      -2.355 -10.881   4.433  1.00 94.93           H
ATOM   4146  N   ILE A 273      -2.214 -10.874   7.640  1.00 94.10           N
ATOM   4147  CA  ILE A 273      -1.924 -10.476   9.007  1.00 94.10           C
ATOM   4148  C   ILE A 273      -2.866  -9.341   9.414  1.00 94.10           C
ATOM   4149  O   ILE A 273      -3.340  -9.299  10.548  1.00 94.10           O
ATOM   4150  HA  ILE A 273      -2.125 -11.336   9.647  1.00 94.10           H
ATOM   4151  CB  ILE A 273      -0.442 -10.132   9.163  1.00 94.10           C
ATOM   4152  HB  ILE A 273      -0.199  -9.339   8.455  1.00 94.10           H
ATOM   4153  CG1 ILE A 273       0.440 -11.333   8.816  1.00 94.10           C
ATOM   4154 1HG1 ILE A 273       0.274 -11.622   7.778  1.00 94.10           H
ATOM   4155 2HG1 ILE A 273       1.490 -11.056   8.906  1.00 94.10           H
ATOM   4156  CG2 ILE A 273      -0.148  -9.592  10.564  1.00 94.10           C
ATOM   4157 1HG2 ILE A 273      -0.737  -8.690  10.736  1.00 94.10           H
ATOM   4158 2HG2 ILE A 273      -0.412 -10.345  11.306  1.00 94.10           H
ATOM   4159 3HG2 ILE A 273       0.912  -9.355  10.647  1.00 94.10           H
ATOM   4160  CD1 ILE A 273       0.138 -12.519   9.735  1.00 94.10           C
ATOM   4161 1HD1 ILE A 273       0.327 -12.234  10.769  1.00 94.10           H
ATOM   4162 2HD1 ILE A 273      -0.907 -12.808   9.623  1.00 94.10           H
ATOM   4163 3HD1 ILE A 273       0.778 -13.359   9.466  1.00 94.10           H
ATOM   4164  HN  ILE A 273      -1.503 -10.646   6.974  1.00 94.10           H
ATOM   4165  N   LEU A 274      -3.108  -8.447   8.466  1.00 90.73           N
ATOM   4166  CA  LEU A 274      -4.004  -7.328   8.703  1.00 90.73           C
ATOM   4167  C   LEU A 274      -5.375  -7.860   9.125  1.00 90.73           C
ATOM   4168  O   LEU A 274      -6.019  -7.294  10.007  1.00 90.73           O
ATOM   4169  HA  LEU A 274      -3.590  -6.747   9.527  1.00 90.73           H
ATOM   4170  CB  LEU A 274      -4.050  -6.410   7.480  1.00 90.73           C
ATOM   4171 1HB  LEU A 274      -4.064  -7.032   6.584  1.00 90.73           H
ATOM   4172 2HB  LEU A 274      -4.990  -5.859   7.499  1.00 90.73           H
ATOM   4173  CG  LEU A 274      -2.903  -5.406   7.352  1.00 90.73           C
ATOM   4174  HG  LEU A 274      -1.966  -5.961   7.310  1.00 90.73           H
ATOM   4175  CD1 LEU A 274      -3.015  -4.609   6.050  1.00 90.73           C
ATOM   4176 1HD1 LEU A 274      -2.977  -5.292   5.202  1.00 90.73           H
ATOM   4177 2HD1 LEU A 274      -3.959  -4.065   6.037  1.00 90.73           H
ATOM   4178 3HD1 LEU A 274      -2.188  -3.902   5.985  1.00 90.73           H
ATOM   4179  CD2 LEU A 274      -2.834  -4.493   8.578  1.00 90.73           C
ATOM   4180 1HD2 LEU A 274      -3.771  -3.944   8.675  1.00 90.73           H
ATOM   4181 2HD2 LEU A 274      -2.672  -5.097   9.471  1.00 90.73           H
ATOM   4182 3HD2 LEU A 274      -2.011  -3.789   8.461  1.00 90.73           H
ATOM   4183  HN  LEU A 274      -2.704  -8.479   7.551  1.00 90.73           H
ATOM   4184  N   LEU A 275      -5.781  -8.941   8.475  1.00 93.13           N
ATOM   4185  CA  LEU A 275      -7.076  -9.539   8.753  1.00 93.13           C
ATOM   4186  C   LEU A 275      -7.111 -10.017  10.206  1.00 93.13           C
ATOM   4187  O   LEU A 275      -8.070  -9.750  10.928  1.00 93.13           O
ATOM   4188  HA  LEU A 275      -7.829  -8.761   8.628  1.00 93.13           H
ATOM   4189  CB  LEU A 275      -7.387 -10.639   7.737  1.00 93.13           C
ATOM   4190 1HB  LEU A 275      -7.340 -10.206   6.737  1.00 93.13           H
ATOM   4191 2HB  LEU A 275      -6.603 -11.393   7.795  1.00 93.13           H
ATOM   4192  CG  LEU A 275      -8.740 -11.337   7.897  1.00 93.13           C
ATOM   4193  HG  LEU A 275      -8.801 -11.734   8.910  1.00 93.13           H
ATOM   4194  CD1 LEU A 275      -9.892 -10.344   7.730  1.00 93.13           C
ATOM   4195 1HD1 LEU A 275      -9.810  -9.563   8.486  1.00 93.13           H
ATOM   4196 2HD1 LEU A 275      -9.845  -9.896   6.738  1.00 93.13           H
ATOM   4197 3HD1 LEU A 275     -10.841 -10.866   7.849  1.00 93.13           H
ATOM   4198  CD2 LEU A 275      -8.861 -12.522   6.938  1.00 93.13           C
ATOM   4199 1HD2 LEU A 275      -8.770 -12.170   5.910  1.00 93.13           H
ATOM   4200 2HD2 LEU A 275      -8.070 -13.242   7.147  1.00 93.13           H
ATOM   4201 3HD2 LEU A 275      -9.832 -13.000   7.072  1.00 93.13           H
ATOM   4202  HN  LEU A 275      -5.243  -9.406   7.772  1.00 93.13           H
ATOM   4203  N   VAL A 276      -6.053 -10.715  10.592  1.00 95.14           N
ATOM   4204  CA  VAL A 276      -5.958 -11.246  11.941  1.00 95.14           C
ATOM   4205  C   VAL A 276      -6.051 -10.095  12.945  1.00 95.14           C
ATOM   4206  O   VAL A 276      -6.789 -10.181  13.925  1.00 95.14           O
ATOM   4207  HA  VAL A 276      -6.806 -11.913  12.092  1.00 95.14           H
ATOM   4208  CB  VAL A 276      -4.676 -12.067  12.091  1.00 95.14           C
ATOM   4209  HB  VAL A 276      -3.836 -11.432  11.810  1.00 95.14           H
ATOM   4210  CG1 VAL A 276      -4.470 -12.502  13.543  1.00 95.14           C
ATOM   4211 1HG1 VAL A 276      -4.396 -11.621  14.180  1.00 95.14           H
ATOM   4212 2HG1 VAL A 276      -5.315 -13.112  13.863  1.00 95.14           H
ATOM   4213 3HG1 VAL A 276      -3.552 -13.084  13.621  1.00 95.14           H
ATOM   4214  CG2 VAL A 276      -4.686 -13.275  11.152  1.00 95.14           C
ATOM   4215 1HG2 VAL A 276      -5.538 -13.912  11.389  1.00 95.14           H
ATOM   4216 2HG2 VAL A 276      -4.763 -12.934  10.120  1.00 95.14           H
ATOM   4217 3HG2 VAL A 276      -3.763 -13.842  11.279  1.00 95.14           H
ATOM   4218  HN  VAL A 276      -5.272 -10.918  10.002  1.00 95.14           H
ATOM   4219  N   GLN A 277      -5.293  -9.045  12.666  1.00 91.70           N
ATOM   4220  CA  GLN A 277      -5.251  -7.895  13.553  1.00 91.70           C
ATOM   4221  C   GLN A 277      -6.635  -7.250  13.650  1.00 91.70           C
ATOM   4222  O   GLN A 277      -7.019  -6.751  14.707  1.00 91.70           O
ATOM   4223  HA  GLN A 277      -4.958  -8.290  14.526  1.00 91.70           H
ATOM   4224  CB  GLN A 277      -4.205  -6.881  13.087  1.00 91.70           C
ATOM   4225 1HB  GLN A 277      -4.311  -6.709  12.016  1.00 91.70           H
ATOM   4226 2HB  GLN A 277      -4.375  -5.924  13.582  1.00 91.70           H
ATOM   4227  CG  GLN A 277      -2.789  -7.375  13.393  1.00 91.70           C
ATOM   4228 1HG  GLN A 277      -2.716  -7.651  14.445  1.00 91.70           H
ATOM   4229 2HG  GLN A 277      -2.580  -8.273  12.812  1.00 91.70           H
ATOM   4230  CD  GLN A 277      -1.751  -6.298  13.069  1.00 91.70           C
ATOM   4231  OE1 GLN A 277      -1.967  -5.416  12.254  1.00 91.70           O
ATOM   4232  NE2 GLN A 277      -0.616  -6.418  13.752  1.00 91.70           N
ATOM   4233 1HE2 GLN A 277      -0.504  -7.165  14.407  1.00 91.70           H
ATOM   4234 2HE2 GLN A 277       0.124  -5.761  13.611  1.00 91.70           H
ATOM   4235  HN  GLN A 277      -4.714  -8.973  11.854  1.00 91.70           H
ATOM   4236  N   THR A 278      -7.347  -7.280  12.533  1.00 92.83           N
ATOM   4237  CA  THR A 278      -8.663  -6.668  12.466  1.00 92.83           C
ATOM   4238  C   THR A 278      -9.648  -7.422  13.362  1.00 92.83           C
ATOM   4239  O   THR A 278     -10.416  -6.808  14.101  1.00 92.83           O
ATOM   4240  HA  THR A 278      -8.589  -5.652  12.856  1.00 92.83           H
ATOM   4241  CB  THR A 278      -9.089  -6.621  10.998  1.00 92.83           C
ATOM   4242  HB  THR A 278      -9.221  -7.627  10.599  1.00 92.83           H
ATOM   4243  OG1 THR A 278      -8.079  -5.837  10.368  1.00 92.83           O
ATOM   4244  HG1 THR A 278      -7.399  -6.434   9.943  1.00 92.83           H
ATOM   4245  CG2 THR A 278     -10.373  -5.816  10.786  1.00 92.83           C
ATOM   4246 1HG2 THR A 278     -10.218  -4.791  11.123  1.00 92.83           H
ATOM   4247 2HG2 THR A 278     -11.184  -6.268  11.357  1.00 92.83           H
ATOM   4248 3HG2 THR A 278     -10.630  -5.815   9.727  1.00 92.83           H
ATOM   4249  HN  THR A 278      -7.039  -7.713  11.685  1.00 92.83           H
ATOM   4250  N   ILE A 279      -9.594  -8.742  13.265  1.00 93.10           N
ATOM   4251  CA  ILE A 279     -10.475  -9.587  14.054  1.00 93.10           C
ATOM   4252  C   ILE A 279     -10.127  -9.437  15.536  1.00 93.10           C
ATOM   4253  O   ILE A 279     -11.016  -9.340  16.380  1.00 93.10           O
ATOM   4254  HA  ILE A 279     -11.493  -9.229  13.901  1.00 93.10           H
ATOM   4255  CB  ILE A 279     -10.423 -11.031  13.552  1.00 93.10           C
ATOM   4256  HB  ILE A 279      -9.383 -11.356  13.555  1.00 93.10           H
ATOM   4257  CG1 ILE A 279     -10.923 -11.129  12.109  1.00 93.10           C
ATOM   4258 1HG1 ILE A 279     -12.004 -10.992  12.085  1.00 93.10           H
ATOM   4259 2HG1 ILE A 279     -10.486 -10.327  11.514  1.00 93.10           H
ATOM   4260  CG2 ILE A 279     -11.191 -11.965  14.490  1.00 93.10           C
ATOM   4261 1HG2 ILE A 279     -10.749 -11.925  15.485  1.00 93.10           H
ATOM   4262 2HG2 ILE A 279     -12.234 -11.651  14.542  1.00 93.10           H
ATOM   4263 3HG2 ILE A 279     -11.138 -12.985  14.110  1.00 93.10           H
ATOM   4264  CD1 ILE A 279     -10.561 -12.483  11.495  1.00 93.10           C
ATOM   4265 1HD1 ILE A 279      -9.478 -12.606  11.498  1.00 93.10           H
ATOM   4266 2HD1 ILE A 279     -11.020 -13.281  12.078  1.00 93.10           H
ATOM   4267 3HD1 ILE A 279     -10.928 -12.526  10.469  1.00 93.10           H
ATOM   4268  HN  ILE A 279      -8.964  -9.234  12.664  1.00 93.10           H
ATOM   4269  N   ASP A 280      -8.830  -9.424  15.807  1.00 92.35           N
ATOM   4270  CA  ASP A 280      -8.353  -9.340  17.177  1.00 92.35           C
ATOM   4271  C   ASP A 280      -8.769  -7.995  17.776  1.00 92.35           C
ATOM   4272  O   ASP A 280      -9.085  -7.910  18.962  1.00 92.35           O
ATOM   4273  HA  ASP A 280      -8.811 -10.185  17.692  1.00 92.35           H
ATOM   4274  CB  ASP A 280      -6.827  -9.432  17.236  1.00 92.35           C
ATOM   4275 1HB  ASP A 280      -6.494 -10.335  16.726  1.00 92.35           H
ATOM   4276 2HB  ASP A 280      -6.388  -8.586  16.707  1.00 92.35           H
ATOM   4277  CG  ASP A 280      -6.334  -9.446  18.685  1.00 92.35           C
ATOM   4278  OD1 ASP A 280      -6.906 -10.233  19.471  1.00 92.35           O
ATOM   4279  OD2 ASP A 280      -5.397  -8.671  18.973  1.00 92.35           O
ATOM   4280  HN  ASP A 280      -8.112  -9.470  15.112  1.00 92.35           H
ATOM   4281  N   ALA A 281      -8.757  -6.977  16.928  1.00 91.95           N
ATOM   4282  CA  ALA A 281      -9.126  -5.639  17.359  1.00 91.95           C
ATOM   4283  C   ALA A 281     -10.571  -5.652  17.862  1.00 91.95           C
ATOM   4284  O   ALA A 281     -10.930  -4.878  18.748  1.00 91.95           O
ATOM   4285  HA  ALA A 281      -8.467  -5.361  18.181  1.00 91.95           H
ATOM   4286  CB  ALA A 281      -8.919  -4.656  16.206  1.00 91.95           C
ATOM   4287 1HB  ALA A 281      -7.872  -4.663  15.905  1.00 91.95           H
ATOM   4288 2HB  ALA A 281      -9.542  -4.950  15.361  1.00 91.95           H
ATOM   4289 3HB  ALA A 281      -9.197  -3.652  16.529  1.00 91.95           H
ATOM   4290  HN  ALA A 281      -8.500  -7.054  15.965  1.00 91.95           H
ATOM   4291  N   TYR A 282     -11.361  -6.539  17.276  1.00 80.85           N
ATOM   4292  CA  TYR A 282     -12.768  -6.634  17.624  1.00 80.85           C
ATOM   4293  C   TYR A 282     -12.991  -7.670  18.729  1.00 80.85           C
ATOM   4294  O   TYR A 282     -13.676  -7.396  19.712  1.00 80.85           O
ATOM   4295  HA  TYR A 282     -13.093  -5.657  17.982  1.00 80.85           H
ATOM   4296  CB  TYR A 282     -13.487  -7.097  16.356  1.00 80.85           C
ATOM   4297 1HB  TYR A 282     -13.240  -6.416  15.541  1.00 80.85           H
ATOM   4298 2HB  TYR A 282     -13.109  -8.080  16.074  1.00 80.85           H
ATOM   4299  CG  TYR A 282     -15.009  -7.172  16.494  1.00 80.85           C
ATOM   4300  CD1 TYR A 282     -15.626  -8.393  16.673  1.00 80.85           C
ATOM   4301  HD1 TYR A 282     -15.029  -9.304  16.716  1.00 80.85           H
ATOM   4302  CD2 TYR A 282     -15.764  -6.018  16.441  1.00 80.85           C
ATOM   4303  HD2 TYR A 282     -15.277  -5.054  16.299  1.00 80.85           H
ATOM   4304  CE1 TYR A 282     -17.058  -8.464  16.804  1.00 80.85           C
ATOM   4305  HE1 TYR A 282     -17.558  -9.422  16.946  1.00 80.85           H
ATOM   4306  CE2 TYR A 282     -17.197  -6.089  16.571  1.00 80.85           C
ATOM   4307  HE2 TYR A 282     -17.805  -5.186  16.531  1.00 80.85           H
ATOM   4308  CZ  TYR A 282     -17.773  -7.308  16.747  1.00 80.85           C
ATOM   4309  OH  TYR A 282     -19.126  -7.375  16.870  1.00 80.85           O
ATOM   4310  HH  TYR A 282     -19.518  -6.456  16.833  1.00 80.85           H
ATOM   4311  HN  TYR A 282     -11.055  -7.183  16.575  1.00 80.85           H
ATOM   4312  N   ALA A 283     -12.398  -8.838  18.529  1.00 90.02           N
ATOM   4313  CA  ALA A 283     -12.731  -9.995  19.341  1.00 90.02           C
ATOM   4314  C   ALA A 283     -11.764 -10.078  20.524  1.00 90.02           C
ATOM   4315  O   ALA A 283     -12.066 -10.712  21.534  1.00 90.02           O
ATOM   4316  HA  ALA A 283     -13.743  -9.854  19.720  1.00 90.02           H
ATOM   4317  CB  ALA A 283     -12.700 -11.255  18.473  1.00 90.02           C
ATOM   4318 1HB  ALA A 283     -13.425 -11.157  17.665  1.00 90.02           H
ATOM   4319 2HB  ALA A 283     -11.702 -11.381  18.052  1.00 90.02           H
ATOM   4320 3HB  ALA A 283     -12.950 -12.123  19.083  1.00 90.02           H
ATOM   4321  HN  ALA A 283     -11.702  -8.999  17.828  1.00 90.02           H
ATOM   4322  N   MET A 284     -10.621  -9.429  20.359  1.00 83.45           N
ATOM   4323  CA  MET A 284      -9.594  -9.449  21.387  1.00 83.45           C
ATOM   4324  C   MET A 284      -9.334 -10.876  21.875  1.00 83.45           C
ATOM   4325  O   MET A 284      -9.257 -11.120  23.078  1.00 83.45           O
ATOM   4326  HA  MET A 284      -8.696  -9.051  20.913  1.00 83.45           H
ATOM   4327  CB  MET A 284     -10.033  -8.578  22.565  1.00 83.45           C
ATOM   4328 1HB  MET A 284     -10.941  -8.989  23.007  1.00 83.45           H
ATOM   4329 2HB  MET A 284      -9.267  -8.595  23.340  1.00 83.45           H
ATOM   4330  CG  MET A 284     -10.283  -7.137  22.118  1.00 83.45           C
ATOM   4331 1HG  MET A 284      -9.367  -6.710  21.710  1.00 83.45           H
ATOM   4332 2HG  MET A 284     -11.027  -7.118  21.321  1.00 83.45           H
ATOM   4333  SD  MET A 284     -10.848  -6.158  23.500  1.00 83.45           S
ATOM   4334  CE  MET A 284     -11.072  -4.582  22.693  1.00 83.45           C
ATOM   4335 1HE  MET A 284     -10.123  -4.250  22.274  1.00 83.45           H
ATOM   4336 2HE  MET A 284     -11.806  -4.684  21.894  1.00 83.45           H
ATOM   4337 3HE  MET A 284     -11.425  -3.849  23.419  1.00 83.45           H
ATOM   4338  HN  MET A 284     -10.392  -8.897  19.543  1.00 83.45           H
ATOM   4339  N   PHE A 285      -9.207 -11.781  20.915  1.00 86.48           N
ATOM   4340  CA  PHE A 285      -9.133 -13.198  21.229  1.00 86.48           C
ATOM   4341  C   PHE A 285      -7.699 -13.613  21.562  1.00 86.48           C
ATOM   4342  O   PHE A 285      -7.470 -14.697  22.096  1.00 86.48           O
ATOM   4343  HA  PHE A 285      -9.770 -13.371  22.096  1.00 86.48           H
ATOM   4344  CB  PHE A 285      -9.594 -13.956  19.982  1.00 86.48           C
ATOM   4345 1HB  PHE A 285      -9.745 -15.004  20.242  1.00 86.48           H
ATOM   4346 2HB  PHE A 285     -10.561 -13.564  19.668  1.00 86.48           H
ATOM   4347  CG  PHE A 285      -8.619 -13.872  18.806  1.00 86.48           C
ATOM   4348  CD1 PHE A 285      -8.729 -12.861  17.904  1.00 86.48           C
ATOM   4349  HD1 PHE A 285      -9.511 -12.111  18.018  1.00 86.48           H
ATOM   4350  CD2 PHE A 285      -7.643 -14.808  18.664  1.00 86.48           C
ATOM   4351  HD2 PHE A 285      -7.555 -15.618  19.388  1.00 86.48           H
ATOM   4352  CE1 PHE A 285      -7.824 -12.782  16.812  1.00 86.48           C
ATOM   4353  HE1 PHE A 285      -7.911 -11.972  16.088  1.00 86.48           H
ATOM   4354  CE2 PHE A 285      -6.738 -14.729  17.573  1.00 86.48           C
ATOM   4355  HE2 PHE A 285      -5.955 -15.480  17.459  1.00 86.48           H
ATOM   4356  CZ  PHE A 285      -6.847 -13.718  16.670  1.00 86.48           C
ATOM   4357  HZ  PHE A 285      -6.152 -13.658  15.832  1.00 86.48           H
ATOM   4358  HN  PHE A 285      -9.154 -11.561  19.942  1.00 86.48           H
ATOM   4359  N   ILE A 286      -6.769 -12.727  21.233  1.00 87.64           N
ATOM   4360  CA  ILE A 286      -5.366 -12.976  21.514  1.00 87.64           C
ATOM   4361  C   ILE A 286      -5.050 -12.531  22.943  1.00 87.64           C
ATOM   4362  O   ILE A 286      -4.933 -11.337  23.213  1.00 87.64           O
ATOM   4363  HA  ILE A 286      -5.204 -14.052  21.444  1.00 87.64           H
ATOM   4364  CB  ILE A 286      -4.482 -12.316  20.454  1.00 87.64           C
ATOM   4365  HB  ILE A 286      -4.682 -11.244  20.462  1.00 87.64           H
ATOM   4366  CG1 ILE A 286      -4.826 -12.830  19.055  1.00 87.64           C
ATOM   4367 1HG1 ILE A 286      -4.587 -13.891  18.984  1.00 87.64           H
ATOM   4368 2HG1 ILE A 286      -5.898 -12.733  18.882  1.00 87.64           H
ATOM   4369  CG2 ILE A 286      -2.999 -12.501  20.784  1.00 87.64           C
ATOM   4370 1HG2 ILE A 286      -2.783 -12.048  21.751  1.00 87.64           H
ATOM   4371 2HG2 ILE A 286      -2.765 -13.565  20.820  1.00 87.64           H
ATOM   4372 3HG2 ILE A 286      -2.393 -12.022  20.015  1.00 87.64           H
ATOM   4373  CD1 ILE A 286      -4.059 -12.055  17.982  1.00 87.64           C
ATOM   4374 1HD1 ILE A 286      -4.320 -10.998  18.040  1.00 87.64           H
ATOM   4375 2HD1 ILE A 286      -2.988 -12.174  18.144  1.00 87.64           H
ATOM   4376 3HD1 ILE A 286      -4.323 -12.440  16.997  1.00 87.64           H
ATOM   4377  HN  ILE A 286      -6.962 -11.855  20.783  1.00 87.64           H
ATOM   4378  N   SER A 287      -4.920 -13.515  23.821  1.00 85.62           N
ATOM   4379  CA  SER A 287      -4.628 -13.239  25.217  1.00 85.62           C
ATOM   4380  C   SER A 287      -3.202 -13.684  25.551  1.00 85.62           C
ATOM   4381  O   SER A 287      -2.658 -13.308  26.588  1.00 85.62           O
ATOM   4382  HA  SER A 287      -4.727 -12.159  25.324  1.00 85.62           H
ATOM   4383  CB  SER A 287      -5.631 -13.937  26.138  1.00 85.62           C
ATOM   4384 1HB  SER A 287      -5.364 -13.743  27.177  1.00 85.62           H
ATOM   4385 2HB  SER A 287      -6.623 -13.515  25.980  1.00 85.62           H
ATOM   4386  OG  SER A 287      -5.672 -15.343  25.914  1.00 85.62           O
ATOM   4387  HG  SER A 287      -6.353 -15.765  26.513  1.00 85.62           H
ATOM   4388  HN  SER A 287      -5.012 -14.484  23.592  1.00 85.62           H
ATOM   4389  N   ASN A 288      -2.638 -14.477  24.652  1.00 86.81           N
ATOM   4390  CA  ASN A 288      -1.317 -15.039  24.874  1.00 86.81           C
ATOM   4391  C   ASN A 288      -0.259 -14.067  24.347  1.00 86.81           C
ATOM   4392  O   ASN A 288      -0.280 -13.698  23.173  1.00 86.81           O
ATOM   4393  HA  ASN A 288      -1.246 -15.188  25.951  1.00 86.81           H
ATOM   4394  CB  ASN A 288      -1.151 -16.367  24.132  1.00 86.81           C
ATOM   4395 1HB  ASN A 288      -1.993 -17.021  24.357  1.00 86.81           H
ATOM   4396 2HB  ASN A 288      -1.163 -16.190  23.056  1.00 86.81           H
ATOM   4397  CG  ASN A 288       0.157 -17.056  24.526  1.00 86.81           C
ATOM   4398  OD1 ASN A 288       1.182 -16.428  24.731  1.00 86.81           O
ATOM   4399  ND2 ASN A 288       0.064 -18.379  24.622  1.00 86.81           N
ATOM   4400 1HD2 ASN A 288      -0.809 -18.833  24.441  1.00 86.81           H
ATOM   4401 2HD2 ASN A 288       0.866 -18.920  24.874  1.00 86.81           H
ATOM   4402  HN  ASN A 288      -3.068 -14.736  23.787  1.00 86.81           H
ATOM   4403  N   CYS A 289       0.641 -13.681  25.239  1.00 91.53           N
ATOM   4404  CA  CYS A 289       1.649 -12.689  24.905  1.00 91.53           C
ATOM   4405  C   CYS A 289       2.538 -13.262  23.799  1.00 91.53           C
ATOM   4406  O   CYS A 289       2.920 -12.549  22.872  1.00 91.53           O
ATOM   4407  HA  CYS A 289       1.115 -11.806  24.553  1.00 91.53           H
ATOM   4408  CB  CYS A 289       2.461 -12.272  26.132  1.00 91.53           C
ATOM   4409 1HB  CYS A 289       1.796 -11.891  26.906  1.00 91.53           H
ATOM   4410 2HB  CYS A 289       2.974 -13.138  26.551  1.00 91.53           H
ATOM   4411  SG  CYS A 289       3.680 -10.988  25.669  1.00 91.53           S
ATOM   4412  HN  CYS A 289       0.688 -14.032  26.174  1.00 91.53           H
ATOM   4413  N   ALA A 290       2.842 -14.545  23.934  1.00 93.38           N
ATOM   4414  CA  ALA A 290       3.751 -15.199  23.008  1.00 93.38           C
ATOM   4415  C   ALA A 290       3.170 -15.129  21.595  1.00 93.38           C
ATOM   4416  O   ALA A 290       3.892 -14.866  20.635  1.00 93.38           O
ATOM   4417  HA  ALA A 290       4.696 -14.657  23.031  1.00 93.38           H
ATOM   4418  CB  ALA A 290       3.998 -16.638  23.466  1.00 93.38           C
ATOM   4419 1HB  ALA A 290       4.438 -16.631  24.463  1.00 93.38           H
ATOM   4420 2HB  ALA A 290       3.052 -17.179  23.490  1.00 93.38           H
ATOM   4421 3HB  ALA A 290       4.679 -17.129  22.772  1.00 93.38           H
ATOM   4422  HN  ALA A 290       2.481 -15.132  24.658  1.00 93.38           H
ATOM   4423  N   VAL A 291       1.869 -15.370  21.511  1.00 93.78           N
ATOM   4424  CA  VAL A 291       1.183 -15.338  20.231  1.00 93.78           C
ATOM   4425  C   VAL A 291       1.199 -13.910  19.683  1.00 93.78           C
ATOM   4426  O   VAL A 291       1.447 -13.699  18.497  1.00 93.78           O
ATOM   4427  HA  VAL A 291       1.734 -15.983  19.546  1.00 93.78           H
ATOM   4428  CB  VAL A 291      -0.230 -15.905  20.381  1.00 93.78           C
ATOM   4429  HB  VAL A 291      -0.754 -15.307  21.127  1.00 93.78           H
ATOM   4430  CG1 VAL A 291      -1.006 -15.799  19.066  1.00 93.78           C
ATOM   4431 1HG1 VAL A 291      -1.078 -14.753  18.770  1.00 93.78           H
ATOM   4432 2HG1 VAL A 291      -0.484 -16.361  18.291  1.00 93.78           H
ATOM   4433 3HG1 VAL A 291      -2.007 -16.209  19.201  1.00 93.78           H
ATOM   4434  CG2 VAL A 291      -0.191 -17.351  20.880  1.00 93.78           C
ATOM   4435 1HG2 VAL A 291       0.358 -17.966  20.168  1.00 93.78           H
ATOM   4436 2HG2 VAL A 291       0.305 -17.387  21.850  1.00 93.78           H
ATOM   4437 3HG2 VAL A 291      -1.209 -17.729  20.977  1.00 93.78           H
ATOM   4438  HN  VAL A 291       1.288 -15.582  22.297  1.00 93.78           H
ATOM   4439  N   SER A 292       0.932 -12.966  20.573  1.00 94.12           N
ATOM   4440  CA  SER A 292       0.867 -11.567  20.184  1.00 94.12           C
ATOM   4441  C   SER A 292       2.222 -11.112  19.637  1.00 94.12           C
ATOM   4442  O   SER A 292       2.283 -10.398  18.638  1.00 94.12           O
ATOM   4443  HA  SER A 292       0.105 -11.519  19.407  1.00 94.12           H
ATOM   4444  CB  SER A 292       0.448 -10.687  21.363  1.00 94.12           C
ATOM   4445 1HB  SER A 292      -0.460 -11.090  21.812  1.00 94.12           H
ATOM   4446 2HB  SER A 292       1.222 -10.714  22.130  1.00 94.12           H
ATOM   4447  OG  SER A 292       0.221  -9.337  20.967  1.00 94.12           O
ATOM   4448  HG  SER A 292      -0.617  -9.276  20.424  1.00 94.12           H
ATOM   4449  HN  SER A 292       0.763 -13.143  21.543  1.00 94.12           H
ATOM   4450  N   THR A 293       3.274 -11.546  20.317  1.00 90.60           N
ATOM   4451  CA  THR A 293       4.622 -11.161  19.934  1.00 90.60           C
ATOM   4452  C   THR A 293       4.937 -11.656  18.521  1.00 90.60           C
ATOM   4453  O   THR A 293       5.462 -10.907  17.699  1.00 90.60           O
ATOM   4454  HA  THR A 293       4.675 -10.073  19.910  1.00 90.60           H
ATOM   4455  CB  THR A 293       5.585 -11.697  20.994  1.00 90.60           C
ATOM   4456  HB  THR A 293       5.537 -12.785  21.050  1.00 90.60           H
ATOM   4457  OG1 THR A 293       5.215 -11.003  22.182  1.00 90.60           O
ATOM   4458  HG1 THR A 293       4.535 -11.532  22.690  1.00 90.60           H
ATOM   4459  CG2 THR A 293       7.031 -11.263  20.745  1.00 90.60           C
ATOM   4460 1HG2 THR A 293       7.091 -10.175  20.756  1.00 90.60           H
ATOM   4461 2HG2 THR A 293       7.360 -11.635  19.774  1.00 90.60           H
ATOM   4462 3HG2 THR A 293       7.673 -11.671  21.526  1.00 90.60           H
ATOM   4463  HN  THR A 293       3.216 -12.147  21.113  1.00 90.60           H
ATOM   4464  N   ASN A 294       4.603 -12.916  18.281  1.00 92.53           N
ATOM   4465  CA  ASN A 294       4.913 -13.544  17.008  1.00 92.53           C
ATOM   4466  C   ASN A 294       4.126 -12.846  15.896  1.00 92.53           C
ATOM   4467  O   ASN A 294       4.636 -12.663  14.792  1.00 92.53           O
ATOM   4468  HA  ASN A 294       5.990 -13.433  16.889  1.00 92.53           H
ATOM   4469  CB  ASN A 294       4.517 -15.022  17.012  1.00 92.53           C
ATOM   4470 1HB  ASN A 294       3.513 -15.132  17.420  1.00 92.53           H
ATOM   4471 2HB  ASN A 294       4.489 -15.397  15.989  1.00 92.53           H
ATOM   4472  CG  ASN A 294       5.503 -15.851  17.837  1.00 92.53           C
ATOM   4473  OD1 ASN A 294       6.630 -15.456  18.086  1.00 92.53           O
ATOM   4474  ND2 ASN A 294       5.017 -17.019  18.247  1.00 92.53           N
ATOM   4475 1HD2 ASN A 294       4.082 -17.283  18.008  1.00 92.53           H
ATOM   4476 2HD2 ASN A 294       5.586 -17.633  18.794  1.00 92.53           H
ATOM   4477  HN  ASN A 294       4.130 -13.504  18.938  1.00 92.53           H
ATOM   4478  N   ILE A 295       2.898 -12.477  16.226  1.00 92.35           N
ATOM   4479  CA  ILE A 295       2.025 -11.830  15.261  1.00 92.35           C
ATOM   4480  C   ILE A 295       2.625 -10.480  14.862  1.00 92.35           C
ATOM   4481  O   ILE A 295       2.625 -10.120  13.686  1.00 92.35           O
ATOM   4482  HA  ILE A 295       1.989 -12.466  14.376  1.00 92.35           H
ATOM   4483  CB  ILE A 295       0.600 -11.732  15.807  1.00 92.35           C
ATOM   4484  HB  ILE A 295       0.654 -11.407  16.846  1.00 92.35           H
ATOM   4485  CG1 ILE A 295      -0.086 -13.100  15.797  1.00 92.35           C
ATOM   4486 1HG1 ILE A 295      -0.237 -13.427  14.769  1.00 92.35           H
ATOM   4487 2HG1 ILE A 295       0.558 -13.837  16.276  1.00 92.35           H
ATOM   4488  CG2 ILE A 295      -0.208 -10.680  15.046  1.00 92.35           C
ATOM   4489 1HG2 ILE A 295       0.273  -9.707  15.149  1.00 92.35           H
ATOM   4490 2HG2 ILE A 295      -0.256 -10.951  13.991  1.00 92.35           H
ATOM   4491 3HG2 ILE A 295      -1.218 -10.631  15.455  1.00 92.35           H
ATOM   4492  CD1 ILE A 295      -1.432 -13.043  16.522  1.00 92.35           C
ATOM   4493 1HD1 ILE A 295      -1.275 -12.739  17.557  1.00 92.35           H
ATOM   4494 2HD1 ILE A 295      -2.082 -12.322  16.026  1.00 92.35           H
ATOM   4495 3HD1 ILE A 295      -1.899 -14.028  16.500  1.00 92.35           H
ATOM   4496  HN  ILE A 295       2.498 -12.612  17.133  1.00 92.35           H
ATOM   4497  N   ASP A 296       3.122  -9.770  15.864  1.00 93.86           N
ATOM   4498  CA  ASP A 296       3.672  -8.444  15.641  1.00 93.86           C
ATOM   4499  C   ASP A 296       4.898  -8.551  14.732  1.00 93.86           C
ATOM   4500  O   ASP A 296       5.089  -7.725  13.841  1.00 93.86           O
ATOM   4501  HA  ASP A 296       2.864  -7.872  15.185  1.00 93.86           H
ATOM   4502  CB  ASP A 296       4.115  -7.803  16.958  1.00 93.86           C
ATOM   4503 1HB  ASP A 296       4.620  -8.545  17.576  1.00 93.86           H
ATOM   4504 2HB  ASP A 296       4.837  -7.011  16.756  1.00 93.86           H
ATOM   4505  CG  ASP A 296       2.918  -7.227  17.717  1.00 93.86           C
ATOM   4506  OD1 ASP A 296       1.780  -7.540  17.303  1.00 93.86           O
ATOM   4507  OD2 ASP A 296       3.167  -6.488  18.693  1.00 93.86           O
ATOM   4508  HN  ASP A 296       3.153 -10.087  16.812  1.00 93.86           H
ATOM   4509  N   ILE A 297       5.698  -9.576  14.988  1.00 93.65           N
ATOM   4510  CA  ILE A 297       6.884  -9.819  14.185  1.00 93.65           C
ATOM   4511  C   ILE A 297       6.465 -10.147  12.750  1.00 93.65           C
ATOM   4512  O   ILE A 297       7.033  -9.615  11.798  1.00 93.65           O
ATOM   4513  HA  ILE A 297       7.465  -8.897  14.173  1.00 93.65           H
ATOM   4514  CB  ILE A 297       7.757 -10.896  14.832  1.00 93.65           C
ATOM   4515  HB  ILE A 297       7.123 -11.746  15.083  1.00 93.65           H
ATOM   4516  CG1 ILE A 297       8.373 -10.391  16.138  1.00 93.65           C
ATOM   4517 1HG1 ILE A 297       9.097  -9.605  15.924  1.00 93.65           H
ATOM   4518 2HG1 ILE A 297       7.597  -9.948  16.763  1.00 93.65           H
ATOM   4519  CG2 ILE A 297       8.821 -11.400  13.854  1.00 93.65           C
ATOM   4520 1HG2 ILE A 297       8.335 -11.825  12.976  1.00 93.65           H
ATOM   4521 2HG2 ILE A 297       9.458 -10.569  13.551  1.00 93.65           H
ATOM   4522 3HG2 ILE A 297       9.428 -12.164  14.340  1.00 93.65           H
ATOM   4523  CD1 ILE A 297       9.058 -11.529  16.898  1.00 93.65           C
ATOM   4524 1HD1 ILE A 297       8.326 -12.302  17.132  1.00 93.65           H
ATOM   4525 2HD1 ILE A 297       9.850 -11.953  16.279  1.00 93.65           H
ATOM   4526 3HD1 ILE A 297       9.487 -11.143  17.822  1.00 93.65           H
ATOM   4527  HN  ILE A 297       5.546 -10.233  15.727  1.00 93.65           H
ATOM   4528  N   CYS A 298       5.476 -11.021  12.642  1.00 95.14           N
ATOM   4529  CA  CYS A 298       4.983 -11.435  11.339  1.00 95.14           C
ATOM   4530  C   CYS A 298       4.525 -10.188  10.580  1.00 95.14           C
ATOM   4531  O   CYS A 298       4.764 -10.065   9.380  1.00 95.14           O
ATOM   4532  HA  CYS A 298       5.816 -11.916  10.827  1.00 95.14           H
ATOM   4533  CB  CYS A 298       3.864 -12.472  11.461  1.00 95.14           C
ATOM   4534 1HB  CYS A 298       3.152 -12.162  12.226  1.00 95.14           H
ATOM   4535 2HB  CYS A 298       3.314 -12.538  10.522  1.00 95.14           H
ATOM   4536  SG  CYS A 298       4.568 -14.106  11.890  1.00 95.14           S
ATOM   4537  HG  CYS A 298       4.781 -13.833  13.174  1.00 95.14           H
ATOM   4538  HN  CYS A 298       5.014 -11.443  13.422  1.00 95.14           H
ATOM   4539  N   PHE A 299       3.875  -9.295  11.311  1.00 94.16           N
ATOM   4540  CA  PHE A 299       3.379  -8.063  10.721  1.00 94.16           C
ATOM   4541  C   PHE A 299       4.523  -7.246  10.116  1.00 94.16           C
ATOM   4542  O   PHE A 299       4.431  -6.791   8.977  1.00 94.16           O
ATOM   4543  HA  PHE A 299       2.677  -8.340   9.934  1.00 94.16           H
ATOM   4544  CB  PHE A 299       2.733  -7.256  11.848  1.00 94.16           C
ATOM   4545 1HB  PHE A 299       1.918  -7.839  12.278  1.00 94.16           H
ATOM   4546 2HB  PHE A 299       3.467  -7.103  12.639  1.00 94.16           H
ATOM   4547  CG  PHE A 299       2.189  -5.895  11.407  1.00 94.16           C
ATOM   4548  CD1 PHE A 299       2.916  -4.768  11.630  1.00 94.16           C
ATOM   4549  HD1 PHE A 299       3.886  -4.833  12.124  1.00 94.16           H
ATOM   4550  CD2 PHE A 299       0.979  -5.814  10.791  1.00 94.16           C
ATOM   4551  HD2 PHE A 299       0.397  -6.717  10.612  1.00 94.16           H
ATOM   4552  CE1 PHE A 299       2.412  -3.505  11.221  1.00 94.16           C
ATOM   4553  HE1 PHE A 299       2.994  -2.601  11.400  1.00 94.16           H
ATOM   4554  CE2 PHE A 299       0.475  -4.551  10.381  1.00 94.16           C
ATOM   4555  HE2 PHE A 299      -0.495  -4.486   9.887  1.00 94.16           H
ATOM   4556  CZ  PHE A 299       1.202  -3.423  10.605  1.00 94.16           C
ATOM   4557  HZ  PHE A 299       0.815  -2.454  10.290  1.00 94.16           H
ATOM   4558  HN  PHE A 299       3.685  -9.402  12.287  1.00 94.16           H
ATOM   4559  N   GLN A 300       5.575  -7.085  10.905  1.00 90.34           N
ATOM   4560  CA  GLN A 300       6.695  -6.254  10.499  1.00 90.34           C
ATOM   4561  C   GLN A 300       7.344  -6.819   9.234  1.00 90.34           C
ATOM   4562  O   GLN A 300       7.709  -6.068   8.331  1.00 90.34           O
ATOM   4563  HA  GLN A 300       6.267  -5.274  10.289  1.00 90.34           H
ATOM   4564  CB  GLN A 300       7.718  -6.123  11.629  1.00 90.34           C
ATOM   4565 1HB  GLN A 300       7.956  -7.109  12.026  1.00 90.34           H
ATOM   4566 2HB  GLN A 300       8.646  -5.705  11.238  1.00 90.34           H
ATOM   4567  CG  GLN A 300       7.185  -5.230  12.751  1.00 90.34           C
ATOM   4568 1HG  GLN A 300       6.958  -4.240  12.356  1.00 90.34           H
ATOM   4569 2HG  GLN A 300       6.251  -5.641  13.135  1.00 90.34           H
ATOM   4570  CD  GLN A 300       8.202  -5.111  13.888  1.00 90.34           C
ATOM   4571  OE1 GLN A 300       9.320  -5.593  13.808  1.00 90.34           O
ATOM   4572  NE2 GLN A 300       7.753  -4.444  14.947  1.00 90.34           N
ATOM   4573 1HE2 GLN A 300       6.825  -4.073  14.949  1.00 90.34           H
ATOM   4574 2HE2 GLN A 300       8.345  -4.313  15.743  1.00 90.34           H
ATOM   4575  HN  GLN A 300       5.669  -7.510  11.806  1.00 90.34           H
ATOM   4576  N   VAL A 301       7.469  -8.138   9.210  1.00 95.53           N
ATOM   4577  CA  VAL A 301       8.133  -8.807   8.104  1.00 95.53           C
ATOM   4578  C   VAL A 301       7.300  -8.632   6.833  1.00 95.53           C
ATOM   4579  O   VAL A 301       7.813  -8.190   5.806  1.00 95.53           O
ATOM   4580  HA  VAL A 301       9.099  -8.323   7.960  1.00 95.53           H
ATOM   4581  CB  VAL A 301       8.386 -10.274   8.456  1.00 95.53           C
ATOM   4582  HB  VAL A 301       7.432 -10.721   8.734  1.00 95.53           H
ATOM   4583  CG1 VAL A 301       8.931 -11.041   7.250  1.00 95.53           C
ATOM   4584 1HG1 VAL A 301       8.208 -10.997   6.435  1.00 95.53           H
ATOM   4585 2HG1 VAL A 301       9.870 -10.592   6.928  1.00 95.53           H
ATOM   4586 3HG1 VAL A 301       9.101 -12.081   7.527  1.00 95.53           H
ATOM   4587  CG2 VAL A 301       9.329 -10.396   9.655  1.00 95.53           C
ATOM   4588 1HG2 VAL A 301      10.282  -9.924   9.416  1.00 95.53           H
ATOM   4589 2HG2 VAL A 301       8.885  -9.901  10.518  1.00 95.53           H
ATOM   4590 3HG2 VAL A 301       9.492 -11.449   9.883  1.00 95.53           H
ATOM   4591  HN  VAL A 301       7.125  -8.745   9.926  1.00 95.53           H
ATOM   4592  N   THR A 302       6.028  -8.987   6.944  1.00 94.62           N
ATOM   4593  CA  THR A 302       5.156  -9.019   5.782  1.00 94.62           C
ATOM   4594  C   THR A 302       4.938  -7.605   5.240  1.00 94.62           C
ATOM   4595  O   THR A 302       4.789  -7.415   4.034  1.00 94.62           O
ATOM   4596  HA  THR A 302       5.651  -9.590   4.996  1.00 94.62           H
ATOM   4597  CB  THR A 302       3.859  -9.723   6.184  1.00 94.62           C
ATOM   4598  HB  THR A 302       3.159  -9.757   5.348  1.00 94.62           H
ATOM   4599  OG1 THR A 302       3.413  -9.003   7.330  1.00 94.62           O
ATOM   4600  HG1 THR A 302       2.482  -9.279   7.567  1.00 94.62           H
ATOM   4601  CG2 THR A 302       4.099 -11.141   6.705  1.00 94.62           C
ATOM   4602 1HG2 THR A 302       4.744 -11.101   7.583  1.00 94.62           H
ATOM   4603 2HG2 THR A 302       4.578 -11.738   5.929  1.00 94.62           H
ATOM   4604 3HG2 THR A 302       3.146 -11.595   6.976  1.00 94.62           H
ATOM   4605  HN  THR A 302       5.594  -9.250   7.805  1.00 94.62           H
ATOM   4606  N   GLN A 303       4.925  -6.649   6.158  1.00 91.64           N
ATOM   4607  CA  GLN A 303       4.788  -5.253   5.782  1.00 91.64           C
ATOM   4608  C   GLN A 303       5.974  -4.816   4.919  1.00 91.64           C
ATOM   4609  O   GLN A 303       5.799  -4.106   3.931  1.00 91.64           O
ATOM   4610  HA  GLN A 303       3.868  -5.198   5.201  1.00 91.64           H
ATOM   4611  CB  GLN A 303       4.654  -4.363   7.019  1.00 91.64           C
ATOM   4612 1HB  GLN A 303       3.798  -4.684   7.612  1.00 91.64           H
ATOM   4613 2HB  GLN A 303       5.537  -4.473   7.649  1.00 91.64           H
ATOM   4614  CG  GLN A 303       4.484  -2.895   6.623  1.00 91.64           C
ATOM   4615 1HG  GLN A 303       5.396  -2.535   6.147  1.00 91.64           H
ATOM   4616 2HG  GLN A 303       3.684  -2.803   5.889  1.00 91.64           H
ATOM   4617  CD  GLN A 303       4.165  -2.030   7.844  1.00 91.64           C
ATOM   4618  OE1 GLN A 303       4.983  -1.830   8.727  1.00 91.64           O
ATOM   4619  NE2 GLN A 303       2.932  -1.530   7.846  1.00 91.64           N
ATOM   4620 1HE2 GLN A 303       2.309  -1.733   7.090  1.00 91.64           H
ATOM   4621 2HE2 GLN A 303       2.628  -0.952   8.603  1.00 91.64           H
ATOM   4622  HN  GLN A 303       5.006  -6.817   7.140  1.00 91.64           H
ATOM   4623  N   THR A 304       7.155  -5.261   5.324  1.00 93.12           N
ATOM   4624  CA  THR A 304       8.375  -4.883   4.631  1.00 93.12           C
ATOM   4625  C   THR A 304       8.364  -5.426   3.200  1.00 93.12           C
ATOM   4626  O   THR A 304       8.735  -4.721   2.262  1.00 93.12           O
ATOM   4627  HA  THR A 304       8.407  -3.796   4.560  1.00 93.12           H
ATOM   4628  CB  THR A 304       9.562  -5.377   5.459  1.00 93.12           C
ATOM   4629  HB  THR A 304       9.600  -6.466   5.474  1.00 93.12           H
ATOM   4630  OG1 THR A 304       9.385  -4.750   6.727  1.00 93.12           O
ATOM   4631  HG1 THR A 304       8.978  -5.396   7.374  1.00 93.12           H
ATOM   4632  CG2 THR A 304      10.897  -4.827   4.955  1.00 93.12           C
ATOM   4633 1HG2 THR A 304      10.884  -3.738   5.004  1.00 93.12           H
ATOM   4634 2HG2 THR A 304      11.054  -5.142   3.923  1.00 93.12           H
ATOM   4635 3HG2 THR A 304      11.706  -5.208   5.578  1.00 93.12           H
ATOM   4636  HN  THR A 304       7.285  -5.866   6.109  1.00 93.12           H
ATOM   4637  N   ILE A 305       7.937  -6.674   3.078  1.00 92.88           N
ATOM   4638  CA  ILE A 305       7.843  -7.309   1.774  1.00 92.88           C
ATOM   4639  C   ILE A 305       6.926  -6.480   0.873  1.00 92.88           C
ATOM   4640  O   ILE A 305       7.197  -6.321  -0.317  1.00 92.88           O
ATOM   4641  HA  ILE A 305       8.843  -7.312   1.340  1.00 92.88           H
ATOM   4642  CB  ILE A 305       7.408  -8.768   1.919  1.00 92.88           C
ATOM   4643  HB  ILE A 305       6.507  -8.797   2.532  1.00 92.88           H
ATOM   4644  CG1 ILE A 305       8.475  -9.589   2.644  1.00 92.88           C
ATOM   4645 1HG1 ILE A 305       9.324  -9.757   1.981  1.00 92.88           H
ATOM   4646 2HG1 ILE A 305       8.847  -9.031   3.503  1.00 92.88           H
ATOM   4647  CG2 ILE A 305       7.048  -9.370   0.559  1.00 92.88           C
ATOM   4648 1HG2 ILE A 305       6.229  -8.803   0.116  1.00 92.88           H
ATOM   4649 2HG2 ILE A 305       7.916  -9.328  -0.099  1.00 92.88           H
ATOM   4650 3HG2 ILE A 305       6.742 -10.408   0.691  1.00 92.88           H
ATOM   4651  CD1 ILE A 305       7.911 -10.934   3.109  1.00 92.88           C
ATOM   4652 1HD1 ILE A 305       7.078 -10.762   3.791  1.00 92.88           H
ATOM   4653 2HD1 ILE A 305       7.563 -11.499   2.245  1.00 92.88           H
ATOM   4654 3HD1 ILE A 305       8.691 -11.497   3.622  1.00 92.88           H
ATOM   4655  HN  ILE A 305       7.657  -7.247   3.848  1.00 92.88           H
ATOM   4656  N   ALA A 306       5.860  -5.972   1.474  1.00 92.56           N
ATOM   4657  CA  ALA A 306       4.878  -5.201   0.730  1.00 92.56           C
ATOM   4658  C   ALA A 306       5.535  -3.926   0.197  1.00 92.56           C
ATOM   4659  O   ALA A 306       5.215  -3.471  -0.900  1.00 92.56           O
ATOM   4660  HA  ALA A 306       4.547  -5.809  -0.112  1.00 92.56           H
ATOM   4661  CB  ALA A 306       3.675  -4.905   1.628  1.00 92.56           C
ATOM   4662 1HB  ALA A 306       3.227  -5.843   1.956  1.00 92.56           H
ATOM   4663 2HB  ALA A 306       4.002  -4.335   2.498  1.00 92.56           H
ATOM   4664 3HB  ALA A 306       2.939  -4.327   1.070  1.00 92.56           H
ATOM   4665  HN  ALA A 306       5.663  -6.081   2.448  1.00 92.56           H
ATOM   4666  N   PHE A 307       6.441  -3.386   0.998  1.00 90.74           N
ATOM   4667  CA  PHE A 307       7.095  -2.135   0.652  1.00 90.74           C
ATOM   4668  C   PHE A 307       8.036  -2.320  -0.539  1.00 90.74           C
ATOM   4669  O   PHE A 307       8.250  -1.391  -1.316  1.00 90.74           O
ATOM   4670  HA  PHE A 307       6.313  -1.423   0.388  1.00 90.74           H
ATOM   4671  CB  PHE A 307       7.913  -1.706   1.872  1.00 90.74           C
ATOM   4672 1HB  PHE A 307       8.546  -2.538   2.183  1.00 90.74           H
ATOM   4673 2HB  PHE A 307       8.577  -0.892   1.583  1.00 90.74           H
ATOM   4674  CG  PHE A 307       7.066  -1.256   3.063  1.00 90.74           C
ATOM   4675  CD1 PHE A 307       5.716  -1.145   2.934  1.00 90.74           C
ATOM   4676  HD1 PHE A 307       5.239  -1.378   1.983  1.00 90.74           H
ATOM   4677  CD2 PHE A 307       7.662  -0.965   4.251  1.00 90.74           C
ATOM   4678  HD2 PHE A 307       8.743  -1.053   4.354  1.00 90.74           H
ATOM   4679  CE1 PHE A 307       4.930  -0.727   4.040  1.00 90.74           C
ATOM   4680  HE1 PHE A 307       3.848  -0.639   3.937  1.00 90.74           H
ATOM   4681  CE2 PHE A 307       6.875  -0.547   5.356  1.00 90.74           C
ATOM   4682  HE2 PHE A 307       7.352  -0.314   6.308  1.00 90.74           H
ATOM   4683  CZ  PHE A 307       5.525  -0.437   5.228  1.00 90.74           C
ATOM   4684  HZ  PHE A 307       4.921  -0.116   6.076  1.00 90.74           H
ATOM   4685  HN  PHE A 307       6.729  -3.787   1.868  1.00 90.74           H
ATOM   4686  N   PHE A 308       8.574  -3.526  -0.646  1.00 88.84           N
ATOM   4687  CA  PHE A 308       9.480  -3.848  -1.736  1.00 88.84           C
ATOM   4688  C   PHE A 308       8.776  -3.727  -3.089  1.00 88.84           C
ATOM   4689  O   PHE A 308       9.425  -3.535  -4.115  1.00 88.84           O
ATOM   4690  HA  PHE A 308      10.304  -3.136  -1.692  1.00 88.84           H
ATOM   4691  CB  PHE A 308       9.926  -5.298  -1.534  1.00 88.84           C
ATOM   4692 1HB  PHE A 308       9.113  -5.855  -1.068  1.00 88.84           H
ATOM   4693 2HB  PHE A 308      10.106  -5.751  -2.509  1.00 88.84           H
ATOM   4694  CG  PHE A 308      11.185  -5.448  -0.677  1.00 88.84           C
ATOM   4695  CD1 PHE A 308      12.407  -5.194  -1.215  1.00 88.84           C
ATOM   4696  HD1 PHE A 308      12.491  -4.882  -2.256  1.00 88.84           H
ATOM   4697  CD2 PHE A 308      11.081  -5.837   0.622  1.00 88.84           C
ATOM   4698  HD2 PHE A 308      10.101  -6.041   1.053  1.00 88.84           H
ATOM   4699  CE1 PHE A 308      13.576  -5.333  -0.420  1.00 88.84           C
ATOM   4700  HE1 PHE A 308      14.556  -5.129  -0.851  1.00 88.84           H
ATOM   4701  CE2 PHE A 308      12.249  -5.976   1.417  1.00 88.84           C
ATOM   4702  HE2 PHE A 308      12.166  -6.287   2.458  1.00 88.84           H
ATOM   4703  CZ  PHE A 308      13.472  -5.722   0.879  1.00 88.84           C
ATOM   4704  HZ  PHE A 308      14.369  -5.829   1.489  1.00 88.84           H
ATOM   4705  HN  PHE A 308       8.400  -4.275  -0.006  1.00 88.84           H
ATOM   4706  N   HIS A 309       7.457  -3.845  -3.046  1.00 79.58           N
ATOM   4707  CA  HIS A 309       6.658  -3.767  -4.257  1.00 79.58           C
ATOM   4708  C   HIS A 309       6.862  -2.403  -4.919  1.00 79.58           C
ATOM   4709  O   HIS A 309       6.935  -2.308  -6.143  1.00 79.58           O
ATOM   4710  HA  HIS A 309       7.028  -4.545  -4.926  1.00 79.58           H
ATOM   4711  CB  HIS A 309       5.188  -4.068  -3.959  1.00 79.58           C
ATOM   4712 1HB  HIS A 309       5.114  -5.058  -3.509  1.00 79.58           H
ATOM   4713 2HB  HIS A 309       4.824  -3.353  -3.221  1.00 79.58           H
ATOM   4714  CG  HIS A 309       4.292  -4.015  -5.174  1.00 79.58           C
ATOM   4715  ND1 HIS A 309       4.433  -4.879  -6.247  1.00 79.58           N
ATOM   4716  HD1 HIS A 309       5.117  -5.603  -6.329  1.00 79.58           H
ATOM   4717  CD2 HIS A 309       3.244  -3.196  -5.474  1.00 79.58           C
ATOM   4718  HD2 HIS A 309       2.861  -2.395  -4.842  1.00 79.58           H
ATOM   4719  CE1 HIS A 309       3.506  -4.582  -7.146  1.00 79.58           C
ATOM   4720  HE1 HIS A 309       3.357  -5.084  -8.102  1.00 79.58           H
ATOM   4721  NE2 HIS A 309       2.770  -3.539  -6.665  1.00 79.58           N
ATOM   4722  HN  HIS A 309       6.935  -3.992  -2.205  1.00 79.58           H
ATOM   4723  N   SER A 310       6.950  -1.381  -4.080  1.00 84.81           N
ATOM   4724  CA  SER A 310       7.002  -0.014  -4.569  1.00 84.81           C
ATOM   4725  C   SER A 310       8.321   0.229  -5.305  1.00 84.81           C
ATOM   4726  O   SER A 310       8.413   1.123  -6.144  1.00 84.81           O
ATOM   4727  HA  SER A 310       6.159   0.080  -5.254  1.00 84.81           H
ATOM   4728  CB  SER A 310       6.841   0.987  -3.424  1.00 84.81           C
ATOM   4729 1HB  SER A 310       7.627   0.823  -2.686  1.00 84.81           H
ATOM   4730 2HB  SER A 310       6.970   2.000  -3.806  1.00 84.81           H
ATOM   4731  OG  SER A 310       5.568   0.877  -2.793  1.00 84.81           O
ATOM   4732  HG  SER A 310       4.870   1.325  -3.351  1.00 84.81           H
ATOM   4733  HN  SER A 310       6.984  -1.476  -3.085  1.00 84.81           H
ATOM   4734  N   CYS A 311       9.311  -0.584  -4.963  1.00 87.50           N
ATOM   4735  CA  CYS A 311      10.624  -0.461  -5.571  1.00 87.50           C
ATOM   4736  C   CYS A 311      10.697  -1.425  -6.757  1.00 87.50           C
ATOM   4737  O   CYS A 311      11.539  -1.268  -7.639  1.00 87.50           O
ATOM   4738  HA  CYS A 311      10.719   0.572  -5.906  1.00 87.50           H
ATOM   4739  CB  CYS A 311      11.743  -0.715  -4.559  1.00 87.50           C
ATOM   4740 1HB  CYS A 311      12.690  -0.343  -4.950  1.00 87.50           H
ATOM   4741 2HB  CYS A 311      11.542  -0.169  -3.637  1.00 87.50           H
ATOM   4742  SG  CYS A 311      11.873  -2.507  -4.208  1.00 87.50           S
ATOM   4743  HG  CYS A 311      12.894  -2.409  -3.361  1.00 87.50           H
ATOM   4744  HN  CYS A 311       9.226  -1.314  -4.285  1.00 87.50           H
ATOM   4745  N   LEU A 312       9.803  -2.403  -6.739  1.00 84.82           N
ATOM   4746  CA  LEU A 312       9.853  -3.481  -7.711  1.00 84.82           C
ATOM   4747  C   LEU A 312       9.202  -3.017  -9.016  1.00 84.82           C
ATOM   4748  O   LEU A 312       9.630  -3.407 -10.101  1.00 84.82           O
ATOM   4749  HA  LEU A 312      10.904  -3.695  -7.908  1.00 84.82           H
ATOM   4750  CB  LEU A 312       9.233  -4.754  -7.133  1.00 84.82           C
ATOM   4751 1HB  LEU A 312       8.312  -4.483  -6.615  1.00 84.82           H
ATOM   4752 2HB  LEU A 312       8.953  -5.407  -7.960  1.00 84.82           H
ATOM   4753  CG  LEU A 312      10.112  -5.550  -6.166  1.00 84.82           C
ATOM   4754  HG  LEU A 312      10.422  -4.885  -5.360  1.00 84.82           H
ATOM   4755  CD1 LEU A 312       9.328  -6.698  -5.529  1.00 84.82           C
ATOM   4756 1HD1 LEU A 312       8.478  -6.296  -4.978  1.00 84.82           H
ATOM   4757 2HD1 LEU A 312       8.969  -7.370  -6.310  1.00 84.82           H
ATOM   4758 3HD1 LEU A 312       9.977  -7.248  -4.847  1.00 84.82           H
ATOM   4759  CD2 LEU A 312      11.385  -6.040  -6.860  1.00 84.82           C
ATOM   4760 1HD2 LEU A 312      11.116  -6.683  -7.699  1.00 84.82           H
ATOM   4761 2HD2 LEU A 312      11.952  -5.185  -7.226  1.00 84.82           H
ATOM   4762 3HD2 LEU A 312      11.992  -6.603  -6.151  1.00 84.82           H
ATOM   4763  HN  LEU A 312       9.055  -2.465  -6.078  1.00 84.82           H
ATOM   4764  N   ASN A 313       8.176  -2.192  -8.866  1.00 79.45           N
ATOM   4765  CA  ASN A 313       7.360  -1.799 -10.003  1.00 79.45           C
ATOM   4766  C   ASN A 313       8.266  -1.265 -11.115  1.00 79.45           C
ATOM   4767  O   ASN A 313       8.225  -1.756 -12.242  1.00 79.45           O
ATOM   4768  HA  ASN A 313       6.826  -2.702 -10.298  1.00 79.45           H
ATOM   4769  CB  ASN A 313       6.379  -0.689  -9.619  1.00 79.45           C
ATOM   4770 1HB  ASN A 313       6.862   0.007  -8.933  1.00 79.45           H
ATOM   4771 2HB  ASN A 313       6.102  -0.121 -10.507  1.00 79.45           H
ATOM   4772  CG  ASN A 313       5.123  -1.270  -8.965  1.00 79.45           C
ATOM   4773  OD1 ASN A 313       4.742  -2.406  -9.194  1.00 79.45           O
ATOM   4774  ND2 ASN A 313       4.505  -0.429  -8.141  1.00 79.45           N
ATOM   4775 1HD2 ASN A 313       4.871   0.490  -7.997  1.00 79.45           H
ATOM   4776 2HD2 ASN A 313       3.674  -0.716  -7.665  1.00 79.45           H
ATOM   4777  HN  ASN A 313       7.900  -1.795  -7.991  1.00 79.45           H
ATOM   4778  N   PRO A 314       9.096  -0.255 -10.820  1.00 79.83           N
ATOM   4779  CA  PRO A 314       9.950   0.344 -11.848  1.00 79.83           C
ATOM   4780  C   PRO A 314      10.782  -0.693 -12.584  1.00 79.83           C
ATOM   4781  O   PRO A 314      10.929  -0.625 -13.804  1.00 79.83           O
ATOM   4782  HA  PRO A 314       9.336   0.815 -12.617  1.00 79.83           H
ATOM   4783  CB  PRO A 314      10.826   1.324 -11.066  1.00 79.83           C
ATOM   4784 1HB  PRO A 314      11.760   0.860 -10.747  1.00 79.83           H
ATOM   4785 2HB  PRO A 314      11.092   2.193 -11.667  1.00 79.83           H
ATOM   4786  CG  PRO A 314       9.953   1.706  -9.877  1.00 79.83           C
ATOM   4787 1HG  PRO A 314      10.544   2.110  -9.054  1.00 79.83           H
ATOM   4788 2HG  PRO A 314       9.227   2.476 -10.138  1.00 79.83           H
ATOM   4789  CD  PRO A 314       9.285   0.392  -9.509  1.00 79.83           C
ATOM   4790 1HD  PRO A 314       9.912  -0.211  -8.852  1.00 79.83           H
ATOM   4791 2HD  PRO A 314       8.341   0.549  -8.987  1.00 79.83           H
ATOM   4792  N   VAL A 315      11.308  -1.636 -11.817  1.00 81.13           N
ATOM   4793  CA  VAL A 315      12.192  -2.647 -12.372  1.00 81.13           C
ATOM   4794  C   VAL A 315      11.416  -3.500 -13.377  1.00 81.13           C
ATOM   4795  O   VAL A 315      11.931  -3.831 -14.444  1.00 81.13           O
ATOM   4796  HA  VAL A 315      12.994  -2.129 -12.897  1.00 81.13           H
ATOM   4797  CB  VAL A 315      12.817  -3.472 -11.245  1.00 81.13           C
ATOM   4798  HB  VAL A 315      12.010  -3.958 -10.698  1.00 81.13           H
ATOM   4799  CG1 VAL A 315      13.729  -4.564 -11.807  1.00 81.13           C
ATOM   4800 1HG1 VAL A 315      13.149  -5.229 -12.446  1.00 81.13           H
ATOM   4801 2HG1 VAL A 315      14.529  -4.106 -12.390  1.00 81.13           H
ATOM   4802 3HG1 VAL A 315      14.161  -5.135 -10.985  1.00 81.13           H
ATOM   4803  CG2 VAL A 315      13.575  -2.574 -10.265  1.00 81.13           C
ATOM   4804 1HG2 VAL A 315      14.369  -2.047 -10.794  1.00 81.13           H
ATOM   4805 2HG2 VAL A 315      12.887  -1.851  -9.828  1.00 81.13           H
ATOM   4806 3HG2 VAL A 315      14.010  -3.186  -9.474  1.00 81.13           H
ATOM   4807  HN  VAL A 315      11.140  -1.716 -10.834  1.00 81.13           H
ATOM   4808  N   LEU A 316      10.189  -3.831 -13.002  1.00 78.96           N
ATOM   4809  CA  LEU A 316       9.351  -4.672 -13.840  1.00 78.96           C
ATOM   4810  C   LEU A 316       9.178  -4.009 -15.208  1.00 78.96           C
ATOM   4811  O   LEU A 316       9.248  -4.677 -16.238  1.00 78.96           O
ATOM   4812  HA  LEU A 316       9.872  -5.619 -13.978  1.00 78.96           H
ATOM   4813  CB  LEU A 316       8.028  -4.982 -13.135  1.00 78.96           C
ATOM   4814 1HB  LEU A 316       7.558  -4.039 -12.856  1.00 78.96           H
ATOM   4815 2HB  LEU A 316       7.365  -5.470 -13.849  1.00 78.96           H
ATOM   4816  CG  LEU A 316       8.124  -5.861 -11.887  1.00 78.96           C
ATOM   4817  HG  LEU A 316       8.801  -5.379 -11.181  1.00 78.96           H
ATOM   4818  CD1 LEU A 316       6.764  -5.983 -11.197  1.00 78.96           C
ATOM   4819 1HD1 LEU A 316       6.416  -4.993 -10.902  1.00 78.96           H
ATOM   4820 2HD1 LEU A 316       6.046  -6.429 -11.885  1.00 78.96           H
ATOM   4821 3HD1 LEU A 316       6.860  -6.613 -10.313  1.00 78.96           H
ATOM   4822  CD2 LEU A 316       8.720  -7.229 -12.223  1.00 78.96           C
ATOM   4823 1HD2 LEU A 316       8.088  -7.730 -12.956  1.00 78.96           H
ATOM   4824 2HD2 LEU A 316       9.721  -7.097 -12.636  1.00 78.96           H
ATOM   4825 3HD2 LEU A 316       8.777  -7.833 -11.318  1.00 78.96           H
ATOM   4826  HN  LEU A 316       9.768  -3.536 -12.144  1.00 78.96           H
ATOM   4827  N   TYR A 317       8.955  -2.704 -15.174  1.00 68.54           N
ATOM   4828  CA  TYR A 317       8.714  -1.953 -16.395  1.00 68.54           C
ATOM   4829  C   TYR A 317       9.941  -1.982 -17.307  1.00 68.54           C
ATOM   4830  O   TYR A 317       9.809  -2.034 -18.529  1.00 68.54           O
ATOM   4831  HA  TYR A 317       7.874  -2.416 -16.913  1.00 68.54           H
ATOM   4832  CB  TYR A 317       8.450  -0.511 -15.958  1.00 68.54           C
ATOM   4833 1HB  TYR A 317       9.341  -0.124 -15.463  1.00 68.54           H
ATOM   4834 2HB  TYR A 317       8.286   0.102 -16.844  1.00 68.54           H
ATOM   4835  CG  TYR A 317       7.253  -0.354 -15.018  1.00 68.54           C
ATOM   4836  CD1 TYR A 317       6.212  -1.258 -15.070  1.00 68.54           C
ATOM   4837  HD1 TYR A 317       6.243  -2.084 -15.780  1.00 68.54           H
ATOM   4838  CD2 TYR A 317       7.215   0.693 -14.119  1.00 68.54           C
ATOM   4839  HD2 TYR A 317       8.038   1.407 -14.078  1.00 68.54           H
ATOM   4840  CE1 TYR A 317       5.086  -1.110 -14.185  1.00 68.54           C
ATOM   4841  HE1 TYR A 317       4.257  -1.817 -14.215  1.00 68.54           H
ATOM   4842  CE2 TYR A 317       6.089   0.841 -13.234  1.00 68.54           C
ATOM   4843  HE2 TYR A 317       6.046   1.662 -12.519  1.00 68.54           H
ATOM   4844  CZ  TYR A 317       5.079  -0.068 -13.311  1.00 68.54           C
ATOM   4845  OH  TYR A 317       4.016   0.072 -12.475  1.00 68.54           O
ATOM   4846  HH  TYR A 317       3.421  -0.730 -12.542  1.00 68.54           H
ATOM   4847  HN  TYR A 317       8.938  -2.161 -14.334  1.00 68.54           H
ATOM   4848  N   VAL A 318      11.107  -1.946 -16.679  1.00 70.00           N
ATOM   4849  CA  VAL A 318      12.355  -1.895 -17.421  1.00 70.00           C
ATOM   4850  C   VAL A 318      12.542  -3.205 -18.188  1.00 70.00           C
ATOM   4851  O   VAL A 318      12.861  -3.193 -19.376  1.00 70.00           O
ATOM   4852  HA  VAL A 318      12.280  -1.077 -18.137  1.00 70.00           H
ATOM   4853  CB  VAL A 318      13.516  -1.588 -16.472  1.00 70.00           C
ATOM   4854  HB  VAL A 318      13.476  -2.304 -15.651  1.00 70.00           H
ATOM   4855  CG1 VAL A 318      14.862  -1.759 -17.179  1.00 70.00           C
ATOM   4856 1HG1 VAL A 318      14.960  -2.786 -17.530  1.00 70.00           H
ATOM   4857 2HG1 VAL A 318      14.915  -1.077 -18.028  1.00 70.00           H
ATOM   4858 3HG1 VAL A 318      15.669  -1.534 -16.481  1.00 70.00           H
ATOM   4859  CG2 VAL A 318      13.382  -0.184 -15.878  1.00 70.00           C
ATOM   4860 1HG2 VAL A 318      13.384   0.552 -16.682  1.00 70.00           H
ATOM   4861 2HG2 VAL A 318      12.447  -0.112 -15.322  1.00 70.00           H
ATOM   4862 3HG2 VAL A 318      14.219   0.008 -15.208  1.00 70.00           H
ATOM   4863  HN  VAL A 318      11.207  -1.952 -15.684  1.00 70.00           H
ATOM   4864  N   PHE A 319      12.334  -4.305 -17.478  1.00 69.32           N
ATOM   4865  CA  PHE A 319      12.660  -5.615 -18.016  1.00 69.32           C
ATOM   4866  C   PHE A 319      11.547  -6.122 -18.936  1.00 69.32           C
ATOM   4867  O   PHE A 319      11.820  -6.755 -19.955  1.00 69.32           O
ATOM   4868  HA  PHE A 319      13.582  -5.510 -18.587  1.00 69.32           H
ATOM   4869  CB  PHE A 319      12.793  -6.566 -16.825  1.00 69.32           C
ATOM   4870 1HB  PHE A 319      12.000  -6.349 -16.109  1.00 69.32           H
ATOM   4871 2HB  PHE A 319      12.640  -7.588 -17.170  1.00 69.32           H
ATOM   4872  CG  PHE A 319      14.143  -6.482 -16.109  1.00 69.32           C
ATOM   4873  CD1 PHE A 319      15.265  -6.952 -16.716  1.00 69.32           C
ATOM   4874  HD1 PHE A 319      15.203  -7.389 -17.713  1.00 69.32           H
ATOM   4875  CD2 PHE A 319      14.220  -5.937 -14.865  1.00 69.32           C
ATOM   4876  HD2 PHE A 319      13.321  -5.560 -14.378  1.00 69.32           H
ATOM   4877  CE1 PHE A 319      16.517  -6.874 -16.052  1.00 69.32           C
ATOM   4878  HE1 PHE A 319      17.417  -7.252 -16.539  1.00 69.32           H
ATOM   4879  CE2 PHE A 319      15.473  -5.859 -14.201  1.00 69.32           C
ATOM   4880  HE2 PHE A 319      15.535  -5.422 -13.205  1.00 69.32           H
ATOM   4881  CZ  PHE A 319      16.595  -6.329 -14.809  1.00 69.32           C
ATOM   4882  HZ  PHE A 319      17.557  -6.269 -14.299  1.00 69.32           H
ATOM   4883  HN  PHE A 319      11.952  -4.310 -16.554  1.00 69.32           H
ATOM   4884  N   VAL A 320      10.317  -5.824 -18.544  1.00 73.28           N
ATOM   4885  CA  VAL A 320       9.161  -6.421 -19.191  1.00 73.28           C
ATOM   4886  C   VAL A 320       8.643  -5.473 -20.275  1.00 73.28           C
ATOM   4887  O   VAL A 320       8.044  -5.913 -21.255  1.00 73.28           O
ATOM   4888  HA  VAL A 320       9.489  -7.347 -19.662  1.00 73.28           H
ATOM   4889  CB  VAL A 320       8.099  -6.771 -18.146  1.00 73.28           C
ATOM   4890  HB  VAL A 320       7.662  -5.839 -17.787  1.00 73.28           H
ATOM   4891  CG1 VAL A 320       6.978  -7.609 -18.763  1.00 73.28           C
ATOM   4892 1HG1 VAL A 320       6.505  -7.047 -19.568  1.00 73.28           H
ATOM   4893 2HG1 VAL A 320       7.394  -8.534 -19.162  1.00 73.28           H
ATOM   4894 3HG1 VAL A 320       6.237  -7.844 -17.999  1.00 73.28           H
ATOM   4895  CG2 VAL A 320       8.725  -7.488 -16.948  1.00 73.28           C
ATOM   4896 1HG2 VAL A 320       9.201  -8.409 -17.284  1.00 73.28           H
ATOM   4897 2HG2 VAL A 320       9.470  -6.841 -16.486  1.00 73.28           H
ATOM   4898 3HG2 VAL A 320       7.948  -7.725 -16.221  1.00 73.28           H
ATOM   4899  HN  VAL A 320      10.105  -5.190 -17.800  1.00 73.28           H
ATOM   4900  N   GLY A 321       8.893  -4.189 -20.062  1.00 75.14           N
ATOM   4901  CA  GLY A 321       8.328  -3.164 -20.923  1.00 75.14           C
ATOM   4902  C   GLY A 321       9.291  -2.810 -22.058  1.00 75.14           C
ATOM   4903  O   GLY A 321      10.180  -1.977 -21.886  1.00 75.14           O
ATOM   4904 1HA  GLY A 321       7.383  -3.514 -21.340  1.00 75.14           H
ATOM   4905 2HA  GLY A 321       8.107  -2.272 -20.337  1.00 75.14           H
ATOM   4906  HN  GLY A 321       9.468  -3.847 -19.319  1.00 75.14           H
ATOM   4907  N   GLU A 322       9.082  -3.460 -23.194  1.00 66.30           N
ATOM   4908  CA  GLU A 322       9.823  -3.122 -24.397  1.00 66.30           C
ATOM   4909  C   GLU A 322       9.665  -1.634 -24.716  1.00 66.30           C
ATOM   4910  O   GLU A 322      10.646  -0.950 -25.004  1.00 66.30           O
ATOM   4911  HA  GLU A 322      10.865  -3.343 -24.168  1.00 66.30           H
ATOM   4912  CB  GLU A 322       9.375  -3.986 -25.578  1.00 66.30           C
ATOM   4913 1HB  GLU A 322       8.286  -4.022 -25.614  1.00 66.30           H
ATOM   4914 2HB  GLU A 322       9.824  -3.612 -26.498  1.00 66.30           H
ATOM   4915  CG  GLU A 322       9.860  -5.428 -25.416  1.00 66.30           C
ATOM   4916 1HG  GLU A 322      10.944  -5.441 -25.306  1.00 66.30           H
ATOM   4917 2HG  GLU A 322       9.442  -5.856 -24.505  1.00 66.30           H
ATOM   4918  CD  GLU A 322       9.453  -6.281 -26.620  1.00 66.30           C
ATOM   4919  OE1 GLU A 322       9.892  -7.451 -26.660  1.00 66.30           O
ATOM   4920  OE2 GLU A 322       8.714  -5.743 -27.473  1.00 66.30           O
ATOM   4921  HN  GLU A 322       8.423  -4.205 -23.299  1.00 66.30           H
ATOM   4922  N   ARG A 323       8.424  -1.176 -24.654  1.00 63.31           N
ATOM   4923  CA  ARG A 323       8.116   0.203 -24.994  1.00 63.31           C
ATOM   4924  C   ARG A 323       8.840   1.158 -24.043  1.00 63.31           C
ATOM   4925  O   ARG A 323       9.448   2.134 -24.481  1.00 63.31           O
ATOM   4926  HA  ARG A 323       8.472   0.323 -26.017  1.00 63.31           H
ATOM   4927  CB  ARG A 323       6.611   0.466 -24.922  1.00 63.31           C
ATOM   4928 1HB  ARG A 323       6.085  -0.224 -25.582  1.00 63.31           H
ATOM   4929 2HB  ARG A 323       6.253   0.274 -23.910  1.00 63.31           H
ATOM   4930  CG  ARG A 323       6.286   1.907 -25.319  1.00 63.31           C
ATOM   4931 1HG  ARG A 323       6.777   2.597 -24.633  1.00 63.31           H
ATOM   4932 2HG  ARG A 323       6.681   2.112 -26.314  1.00 63.31           H
ATOM   4933  CD  ARG A 323       4.776   2.153 -25.304  1.00 63.31           C
ATOM   4934 1HD  ARG A 323       4.295   1.558 -26.080  1.00 63.31           H
ATOM   4935 2HD  ARG A 323       4.357   1.832 -24.351  1.00 63.31           H
ATOM   4936  NE  ARG A 323       4.495   3.590 -25.522  1.00 63.31           N
ATOM   4937  HE  ARG A 323       5.185   4.135 -25.998  1.00 63.31           H
ATOM   4938  CZ  ARG A 323       3.374   4.205 -25.121  1.00 63.31           C
ATOM   4939  NH1 ARG A 323       2.417   3.523 -24.478  1.00 63.31           N
ATOM   4940 1HH1 ARG A 323       2.535   2.547 -24.294  1.00 63.31           H
ATOM   4941 2HH1 ARG A 323       1.583   3.990 -24.182  1.00 63.31           H
ATOM   4942  NH2 ARG A 323       3.226   5.513 -25.372  1.00 63.31           N
ATOM   4943 1HH2 ARG A 323       2.396   5.987 -25.079  1.00 63.31           H
ATOM   4944 2HH2 ARG A 323       3.945   6.015 -25.852  1.00 63.31           H
ATOM   4945  HN  ARG A 323       7.637  -1.728 -24.377  1.00 63.31           H
ATOM   4946  N   PHE A 324       8.750   0.845 -22.759  1.00 74.42           N
ATOM   4947  CA  PHE A 324       9.345   1.692 -21.739  1.00 74.42           C
ATOM   4948  C   PHE A 324      10.871   1.702 -21.855  1.00 74.42           C
ATOM   4949  O   PHE A 324      11.502   2.746 -21.696  1.00 74.42           O
ATOM   4950  HA  PHE A 324       8.964   2.701 -21.893  1.00 74.42           H
ATOM   4951  CB  PHE A 324       8.953   1.101 -20.383  1.00 74.42           C
ATOM   4952 1HB  PHE A 324       7.869   0.995 -20.344  1.00 74.42           H
ATOM   4953 2HB  PHE A 324       9.374   0.099 -20.299  1.00 74.42           H
ATOM   4954  CG  PHE A 324       9.414   1.933 -19.185  1.00 74.42           C
ATOM   4955  CD1 PHE A 324      10.580   1.630 -18.554  1.00 74.42           C
ATOM   4956  HD1 PHE A 324      11.186   0.794 -18.902  1.00 74.42           H
ATOM   4957  CD2 PHE A 324       8.657   2.976 -18.750  1.00 74.42           C
ATOM   4958  HD2 PHE A 324       7.722   3.219 -19.256  1.00 74.42           H
ATOM   4959  CE1 PHE A 324      11.007   2.403 -17.442  1.00 74.42           C
ATOM   4960  HE1 PHE A 324      11.941   2.160 -16.936  1.00 74.42           H
ATOM   4961  CE2 PHE A 324       9.084   3.749 -17.638  1.00 74.42           C
ATOM   4962  HE2 PHE A 324       8.477   4.585 -17.290  1.00 74.42           H
ATOM   4963  CZ  PHE A 324      10.250   3.446 -17.007  1.00 74.42           C
ATOM   4964  HZ  PHE A 324      10.578   4.039 -16.154  1.00 74.42           H
ATOM   4965  HN  PHE A 324       8.283   0.031 -22.413  1.00 74.42           H
ATOM   4966  N   ARG A 325      11.419   0.528 -22.133  1.00 73.07           N
ATOM   4967  CA  ARG A 325      12.859   0.388 -22.269  1.00 73.07           C
ATOM   4968  C   ARG A 325      13.377   1.297 -23.385  1.00 73.07           C
ATOM   4969  O   ARG A 325      14.407   1.951 -23.230  1.00 73.07           O
ATOM   4970  HA  ARG A 325      13.260   0.688 -21.301  1.00 73.07           H
ATOM   4971  CB  ARG A 325      13.245  -1.060 -22.579  1.00 73.07           C
ATOM   4972 1HB  ARG A 325      12.640  -1.738 -21.976  1.00 73.07           H
ATOM   4973 2HB  ARG A 325      13.028  -1.282 -23.623  1.00 73.07           H
ATOM   4974  CG  ARG A 325      14.729  -1.304 -22.297  1.00 73.07           C
ATOM   4975 1HG  ARG A 325      15.330  -0.577 -22.843  1.00 73.07           H
ATOM   4976 2HG  ARG A 325      14.931  -1.152 -21.237  1.00 73.07           H
ATOM   4977  CD  ARG A 325      15.138  -2.721 -22.703  1.00 73.07           C
ATOM   4978 1HD  ARG A 325      14.991  -2.858 -23.774  1.00 73.07           H
ATOM   4979 2HD  ARG A 325      16.199  -2.873 -22.504  1.00 73.07           H
ATOM   4980  NE  ARG A 325      14.337  -3.713 -21.952  1.00 73.07           N
ATOM   4981  HE  ARG A 325      13.915  -3.423 -21.093  1.00 73.07           H
ATOM   4982  CZ  ARG A 325      14.140  -4.977 -22.351  1.00 73.07           C
ATOM   4983  NH1 ARG A 325      14.681  -5.421 -23.494  1.00 73.07           N
ATOM   4984 1HH1 ARG A 325      15.236  -4.808 -24.056  1.00 73.07           H
ATOM   4985 2HH1 ARG A 325      14.530  -6.366 -23.785  1.00 73.07           H
ATOM   4986  NH2 ARG A 325      13.395  -5.791 -21.590  1.00 73.07           N
ATOM   4987 1HH2 ARG A 325      13.239  -6.737 -21.874  1.00 73.07           H
ATOM   4988 2HH2 ARG A 325      12.995  -5.452 -20.739  1.00 73.07           H
ATOM   4989  HN  ARG A 325      10.898  -0.315 -22.264  1.00 73.07           H
ATOM   4990  N   ARG A 326      12.640   1.309 -24.486  1.00 67.11           N
ATOM   4991  CA  ARG A 326      13.025   2.108 -25.636  1.00 67.11           C
ATOM   4992  C   ARG A 326      12.955   3.598 -25.294  1.00 67.11           C
ATOM   4993  O   ARG A 326      13.851   4.362 -25.650  1.00 67.11           O
ATOM   4994  HA  ARG A 326      14.048   1.804 -25.858  1.00 67.11           H
ATOM   4995  CB  ARG A 326      12.116   1.824 -26.834  1.00 67.11           C
ATOM   4996 1HB  ARG A 326      11.971   0.749 -26.938  1.00 67.11           H
ATOM   4997 2HB  ARG A 326      11.133   2.262 -26.661  1.00 67.11           H
ATOM   4998  CG  ARG A 326      12.714   2.391 -28.123  1.00 67.11           C
ATOM   4999 1HG  ARG A 326      12.893   3.460 -28.005  1.00 67.11           H
ATOM   5000 2HG  ARG A 326      13.680   1.925 -28.316  1.00 67.11           H
ATOM   5001  CD  ARG A 326      11.780   2.153 -29.312  1.00 67.11           C
ATOM   5002 1HD  ARG A 326      12.326   2.285 -30.246  1.00 67.11           H
ATOM   5003 2HD  ARG A 326      11.416   1.126 -29.298  1.00 67.11           H
ATOM   5004  NE  ARG A 326      10.640   3.094 -29.256  1.00 67.11           N
ATOM   5005  HE  ARG A 326      10.553   3.679 -28.449  1.00 67.11           H
ATOM   5006  CZ  ARG A 326       9.716   3.213 -30.220  1.00 67.11           C
ATOM   5007  NH1 ARG A 326       9.783   2.455 -31.323  1.00 67.11           N
ATOM   5008 1HH1 ARG A 326      10.526   1.795 -31.432  1.00 67.11           H
ATOM   5009 2HH1 ARG A 326       9.089   2.549 -32.037  1.00 67.11           H
ATOM   5010  NH2 ARG A 326       8.724   4.100 -30.063  1.00 67.11           N
ATOM   5011 1HH2 ARG A 326       8.027   4.201 -30.773  1.00 67.11           H
ATOM   5012 2HH2 ARG A 326       8.682   4.662 -29.237  1.00 67.11           H
ATOM   5013  HN  ARG A 326      11.795   0.786 -24.599  1.00 67.11           H
ATOM   5014  N   ASP A 327      11.883   3.966 -24.609  1.00 77.21           N
ATOM   5015  CA  ASP A 327      11.631   5.365 -24.306  1.00 77.21           C
ATOM   5016  C   ASP A 327      12.638   5.844 -23.259  1.00 77.21           C
ATOM   5017  O   ASP A 327      13.032   7.010 -23.259  1.00 77.21           O
ATOM   5018  HA  ASP A 327      11.738   5.887 -25.257  1.00 77.21           H
ATOM   5019  CB  ASP A 327      10.225   5.561 -23.736  1.00 77.21           C
ATOM   5020 1HB  ASP A 327      10.053   4.847 -22.930  1.00 77.21           H
ATOM   5021 2HB  ASP A 327      10.141   6.557 -23.303  1.00 77.21           H
ATOM   5022  CG  ASP A 327       9.163   5.378 -24.821  1.00 77.21           C
ATOM   5023  OD1 ASP A 327       9.566   5.288 -26.001  1.00 77.21           O
ATOM   5024  OD2 ASP A 327       7.971   5.332 -24.447  1.00 77.21           O
ATOM   5025  HN  ASP A 327      11.194   3.328 -24.263  1.00 77.21           H
ATOM   5026  N   LEU A 328      13.026   4.921 -22.391  1.00 78.38           N
ATOM   5027  CA  LEU A 328      14.025   5.218 -21.379  1.00 78.38           C
ATOM   5028  C   LEU A 328      15.331   5.627 -22.063  1.00 78.38           C
ATOM   5029  O   LEU A 328      15.885   6.686 -21.769  1.00 78.38           O
ATOM   5030  HA  LEU A 328      13.660   6.065 -20.798  1.00 78.38           H
ATOM   5031  CB  LEU A 328      14.179   4.040 -20.415  1.00 78.38           C
ATOM   5032 1HB  LEU A 328      13.227   3.886 -19.906  1.00 78.38           H
ATOM   5033 2HB  LEU A 328      14.376   3.141 -21.000  1.00 78.38           H
ATOM   5034  CG  LEU A 328      15.276   4.177 -19.358  1.00 78.38           C
ATOM   5035  HG  LEU A 328      16.217   4.383 -19.866  1.00 78.38           H
ATOM   5036  CD1 LEU A 328      14.996   5.359 -18.427  1.00 78.38           C
ATOM   5037 1HD1 LEU A 328      14.956   6.279 -19.011  1.00 78.38           H
ATOM   5038 2HD1 LEU A 328      14.041   5.206 -17.924  1.00 78.38           H
ATOM   5039 3HD1 LEU A 328      15.790   5.433 -17.685  1.00 78.38           H
ATOM   5040  CD2 LEU A 328      15.458   2.869 -18.584  1.00 78.38           C
ATOM   5041 1HD2 LEU A 328      14.524   2.608 -18.087  1.00 78.38           H
ATOM   5042 2HD2 LEU A 328      15.736   2.074 -19.275  1.00 78.38           H
ATOM   5043 3HD2 LEU A 328      16.243   2.994 -17.839  1.00 78.38           H
ATOM   5044  HN  LEU A 328      12.670   3.987 -22.372  1.00 78.38           H
ATOM   5045  N   VAL A 329      15.786   4.767 -22.963  1.00 79.57           N
ATOM   5046  CA  VAL A 329      17.054   4.989 -23.636  1.00 79.57           C
ATOM   5047  C   VAL A 329      16.986   6.300 -24.423  1.00 79.57           C
ATOM   5048  O   VAL A 329      17.971   7.033 -24.500  1.00 79.57           O
ATOM   5049  HA  VAL A 329      17.823   5.080 -22.869  1.00 79.57           H
ATOM   5050  CB  VAL A 329      17.399   3.783 -24.512  1.00 79.57           C
ATOM   5051  HB  VAL A 329      16.574   3.627 -25.207  1.00 79.57           H
ATOM   5052  CG1 VAL A 329      18.663   4.046 -25.334  1.00 79.57           C
ATOM   5053 1HG1 VAL A 329      18.504   4.911 -25.977  1.00 79.57           H
ATOM   5054 2HG1 VAL A 329      19.499   4.241 -24.662  1.00 79.57           H
ATOM   5055 3HG1 VAL A 329      18.885   3.173 -25.947  1.00 79.57           H
ATOM   5056  CG2 VAL A 329      17.548   2.516 -23.667  1.00 79.57           C
ATOM   5057 1HG2 VAL A 329      18.346   2.658 -22.938  1.00 79.57           H
ATOM   5058 2HG2 VAL A 329      16.612   2.314 -23.147  1.00 79.57           H
ATOM   5059 3HG2 VAL A 329      17.794   1.674 -24.315  1.00 79.57           H
ATOM   5060  HN  VAL A 329      15.304   3.933 -23.232  1.00 79.57           H
ATOM   5061  N   LYS A 330      15.815   6.554 -24.987  1.00 73.61           N
ATOM   5062  CA  LYS A 330      15.606   7.764 -25.765  1.00 73.61           C
ATOM   5063  C   LYS A 330      15.779   8.984 -24.858  1.00 73.61           C
[truncated: 117,478 more chars]
