# Supplementary material for: Noncanonical roles of chemokine regions in CCR9 activation revealed by structural modeling and mutational mapping
Source: Nat Commun. 2025 Aug 18;16:7695. doi: 10.1038/s41467-025-62321-9 (PMC12361432; doi:10.1038/s41467-025-62321-9)
Supplement: Supplementary file 7 — Supplementary Data 5 [file 41467_2025_62321_MOESM7_ESM.zip › CCR9_CCL25x1P6_16_rnk2.pdb]

ATOM      1  N   GLU A  20      -8.298  -6.399  57.976  1.00 49.11           N
ATOM      2  CA  GLU A  20      -7.980  -7.206  56.810  1.00 49.11           C
ATOM      3  C   GLU A  20      -7.906  -8.686  57.194  1.00 49.11           C
ATOM      4  O   GLU A  20      -6.833  -9.197  57.509  1.00 49.11           O
ATOM      5  HA  GLU A  20      -8.802  -7.045  56.113  1.00 49.11           H
ATOM      6  CB  GLU A  20      -6.674  -6.743  56.161  1.00 49.11           C
ATOM      7 1HB  GLU A  20      -5.964  -6.448  56.934  1.00 49.11           H
ATOM      8 2HB  GLU A  20      -6.294  -7.523  55.502  1.00 49.11           H
ATOM      9  CG  GLU A  20      -6.906  -5.512  55.283  1.00 49.11           C
ATOM     10 1HG  GLU A  20      -7.839  -5.625  54.731  1.00 49.11           H
ATOM     11 2HG  GLU A  20      -7.012  -4.627  55.911  1.00 49.11           H
ATOM     12  CD  GLU A  20      -5.748  -5.312  54.303  1.00 49.11           C
ATOM     13  OE1 GLU A  20      -5.954  -4.560  53.326  1.00 49.11           O
ATOM     14  OE2 GLU A  20      -4.682  -5.917  54.553  1.00 49.11           O
ATOM     15  HN  GLU A  20      -8.440  -6.914  58.821  1.00 49.11           H
ATOM     16  N   SER A  21      -9.062  -9.332  57.156  1.00 55.74           N
ATOM     17  CA  SER A  21      -9.155 -10.724  57.562  1.00 55.74           C
ATOM     18  C   SER A  21      -8.204 -11.579  56.721  1.00 55.74           C
ATOM     19  O   SER A  21      -7.814 -11.183  55.624  1.00 55.74           O
ATOM     20  HA  SER A  21      -8.858 -10.740  58.610  1.00 55.74           H
ATOM     21  CB  SER A  21     -10.589 -11.242  57.432  1.00 55.74           C
ATOM     22 1HB  SER A  21     -10.622 -12.294  57.714  1.00 55.74           H
ATOM     23 2HB  SER A  21     -11.233 -10.705  58.128  1.00 55.74           H
ATOM     24  OG  SER A  21     -11.093 -11.090  56.107  1.00 55.74           O
ATOM     25  HG  SER A  21     -11.017 -11.955  55.611  1.00 55.74           H
ATOM     26  HN  SER A  21      -9.923  -8.922  56.855  1.00 55.74           H
ATOM     27  N   THR A  22      -7.859 -12.735  57.268  1.00 57.36           N
ATOM     28  CA  THR A  22      -7.071 -13.707  56.529  1.00 57.36           C
ATOM     29  C   THR A  22      -7.644 -13.900  55.124  1.00 57.36           C
ATOM     30  O   THR A  22      -6.904 -14.178  54.181  1.00 57.36           O
ATOM     31  HA  THR A  22      -6.062 -13.313  56.412  1.00 57.36           H
ATOM     32  CB  THR A  22      -7.023 -14.998  57.348  1.00 57.36           C
ATOM     33  HB  THR A  22      -6.759 -15.849  56.720  1.00 57.36           H
ATOM     34  OG1 THR A  22      -8.306 -15.065  57.966  1.00 57.36           O
ATOM     35  HG1 THR A  22      -8.982 -15.407  57.313  1.00 57.36           H
ATOM     36  CG2 THR A  22      -6.048 -14.910  58.524  1.00 57.36           C
ATOM     37 1HG2 THR A  22      -6.352 -14.102  59.189  1.00 57.36           H
ATOM     38 2HG2 THR A  22      -5.044 -14.714  58.149  1.00 57.36           H
ATOM     39 3HG2 THR A  22      -6.053 -15.853  59.072  1.00 57.36           H
ATOM     40  HN  THR A  22      -8.108 -13.011  58.197  1.00 57.36           H
ATOM     41  N   SER A  23      -8.956 -13.744  55.027  1.00 59.74           N
ATOM     42  CA  SER A  23      -9.639 -13.917  53.757  1.00 59.74           C
ATOM     43  C   SER A  23      -9.041 -12.975  52.709  1.00 59.74           C
ATOM     44  O   SER A  23      -8.829 -13.370  51.564  1.00 59.74           O
ATOM     45  HA  SER A  23      -9.470 -14.957  53.477  1.00 59.74           H
ATOM     46  CB  SER A  23     -11.141 -13.665  53.900  1.00 59.74           C
ATOM     47 1HB  SER A  23     -11.648 -13.960  52.981  1.00 59.74           H
ATOM     48 2HB  SER A  23     -11.539 -14.292  54.698  1.00 59.74           H
ATOM     49  OG  SER A  23     -11.429 -12.298  54.182  1.00 59.74           O
ATOM     50  HG  SER A  23     -12.405 -12.121  54.054  1.00 59.74           H
ATOM     51  HN  SER A  23      -9.549 -13.506  55.797  1.00 59.74           H
ATOM     52  N   SER A  24      -8.786 -11.748  53.140  1.00 66.41           N
ATOM     53  CA  SER A  24      -8.300 -10.723  52.232  1.00 66.41           C
ATOM     54  C   SER A  24      -6.907 -11.093  51.721  1.00 66.41           C
ATOM     55  O   SER A  24      -6.551 -10.770  50.589  1.00 66.41           O
ATOM     56  HA  SER A  24      -9.016 -10.702  51.411  1.00 66.41           H
ATOM     57  CB  SER A  24      -8.268  -9.354  52.915  1.00 66.41           C
ATOM     58 1HB  SER A  24      -8.364  -8.571  52.162  1.00 66.41           H
ATOM     59 2HB  SER A  24      -9.126  -9.261  53.582  1.00 66.41           H
ATOM     60  OG  SER A  24      -7.068  -9.155  53.656  1.00 66.41           O
ATOM     61  HG  SER A  24      -7.055  -9.756  54.455  1.00 66.41           H
ATOM     62  HN  SER A  24      -8.905 -11.452  54.088  1.00 66.41           H
ATOM     63  N   MET A  25      -6.156 -11.767  52.580  1.00 63.74           N
ATOM     64  CA  MET A  25      -4.801 -12.164  52.238  1.00 63.74           C
ATOM     65  C   MET A  25      -4.802 -13.406  51.344  1.00 63.74           C
ATOM     66  O   MET A  25      -3.988 -13.517  50.429  1.00 63.74           O
ATOM     67  HA  MET A  25      -4.375 -11.319  51.697  1.00 63.74           H
ATOM     68  CB  MET A  25      -4.016 -12.458  53.518  1.00 63.74           C
ATOM     69 1HB  MET A  25      -4.370 -11.812  54.322  1.00 63.74           H
ATOM     70 2HB  MET A  25      -4.197 -13.486  53.832  1.00 63.74           H
ATOM     71  CG  MET A  25      -2.517 -12.240  53.305  1.00 63.74           C
ATOM     72 1HG  MET A  25      -2.125 -12.994  52.622  1.00 63.74           H
ATOM     73 2HG  MET A  25      -2.345 -11.269  52.841  1.00 63.74           H
ATOM     74  SD  MET A  25      -1.659 -12.329  54.867  1.00 63.74           S
ATOM     75  CE  MET A  25      -0.042 -11.762  54.366  1.00 63.74           C
ATOM     76 1HE  MET A  25       0.357 -12.430  53.603  1.00 63.74           H
ATOM     77 2HE  MET A  25      -0.121 -10.753  53.960  1.00 63.74           H
ATOM     78 3HE  MET A  25       0.625 -11.756  55.228  1.00 63.74           H
ATOM     79  HN  MET A  25      -6.459 -12.041  53.493  1.00 63.74           H
ATOM     80  N   GLU A  26      -5.726 -14.309  51.641  1.00 58.49           N
ATOM     81  CA  GLU A  26      -5.903 -15.495  50.822  1.00 58.49           C
ATOM     82  C   GLU A  26      -6.339 -15.104  49.408  1.00 58.49           C
ATOM     83  O   GLU A  26      -5.867 -15.678  48.428  1.00 58.49           O
ATOM     84  HA  GLU A  26      -4.924 -15.973  50.788  1.00 58.49           H
ATOM     85  CB  GLU A  26      -6.909 -16.456  51.459  1.00 58.49           C
ATOM     86 1HB  GLU A  26      -7.739 -15.891  51.882  1.00 58.49           H
ATOM     87 2HB  GLU A  26      -7.223 -17.199  50.725  1.00 58.49           H
ATOM     88  CG  GLU A  26      -6.270 -17.233  52.612  1.00 58.49           C
ATOM     89 1HG  GLU A  26      -5.412 -17.796  52.245  1.00 58.49           H
ATOM     90 2HG  GLU A  26      -5.896 -16.536  53.362  1.00 58.49           H
ATOM     91  CD  GLU A  26      -7.278 -18.189  53.254  1.00 58.49           C
ATOM     92  OE1 GLU A  26      -6.813 -19.140  53.919  1.00 58.49           O
ATOM     93  OE2 GLU A  26      -8.489 -17.947  53.065  1.00 58.49           O
ATOM     94  HN  GLU A  26      -6.345 -14.239  52.423  1.00 58.49           H
ATOM     95  N   ASP A  27      -7.235 -14.130  49.348  1.00 65.53           N
ATOM     96  CA  ASP A  27      -7.776 -13.688  48.073  1.00 65.53           C
ATOM     97  C   ASP A  27      -6.633 -13.201  47.180  1.00 65.53           C
ATOM     98  O   ASP A  27      -6.634 -13.448  45.975  1.00 65.53           O
ATOM     99  HA  ASP A  27      -8.285 -14.560  47.661  1.00 65.53           H
ATOM    100  CB  ASP A  27      -8.755 -12.528  48.263  1.00 65.53           C
ATOM    101 1HB  ASP A  27      -8.334 -11.802  48.958  1.00 65.53           H
ATOM    102 2HB  ASP A  27      -8.902 -12.013  47.314  1.00 65.53           H
ATOM    103  CG  ASP A  27     -10.101 -13.028  48.792  1.00 65.53           C
ATOM    104  OD1 ASP A  27     -10.371 -14.234  48.607  1.00 65.53           O
ATOM    105  OD2 ASP A  27     -10.830 -12.192  49.368  1.00 65.53           O
ATOM    106  HN  ASP A  27      -7.589 -13.646  50.148  1.00 65.53           H
ATOM    107  N   TYR A  28      -5.685 -12.518  47.806  1.00 65.43           N
ATOM    108  CA  TYR A  28      -4.552 -11.973  47.078  1.00 65.43           C
ATOM    109  C   TYR A  28      -3.579 -13.081  46.669  1.00 65.43           C
ATOM    110  O   TYR A  28      -3.003 -13.037  45.583  1.00 65.43           O
ATOM    111  HA  TYR A  28      -4.931 -11.484  46.182  1.00 65.43           H
ATOM    112  CB  TYR A  28      -3.845 -11.024  48.048  1.00 65.43           C
ATOM    113 1HB  TYR A  28      -4.557 -10.271  48.386  1.00 65.43           H
ATOM    114 2HB  TYR A  28      -3.534 -11.586  48.929  1.00 65.43           H
ATOM    115  CG  TYR A  28      -2.624 -10.321  47.452  1.00 65.43           C
ATOM    116  CD1 TYR A  28      -1.362 -10.844  47.648  1.00 65.43           C
ATOM    117  HD1 TYR A  28      -1.236 -11.758  48.228  1.00 65.43           H
ATOM    118  CD2 TYR A  28      -2.785  -9.163  46.718  1.00 65.43           C
ATOM    119  HD2 TYR A  28      -3.782  -8.750  46.563  1.00 65.43           H
ATOM    120  CE1 TYR A  28      -0.213 -10.182  47.087  1.00 65.43           C
ATOM    121  HE1 TYR A  28       0.789 -10.584  47.235  1.00 65.43           H
ATOM    122  CE2 TYR A  28      -1.636  -8.501  46.157  1.00 65.43           C
ATOM    123  HE2 TYR A  28      -1.748  -7.586  45.576  1.00 65.43           H
ATOM    124  CZ  TYR A  28      -0.407  -9.043  46.370  1.00 65.43           C
ATOM    125  OH  TYR A  28       0.679  -8.418  45.840  1.00 65.43           O
ATOM    126  HH  TYR A  28       0.414  -7.526  45.472  1.00 65.43           H
ATOM    127  HN  TYR A  28      -5.684 -12.336  48.789  1.00 65.43           H
ATOM    128  N   VAL A  29      -3.426 -14.050  47.561  1.00 65.39           N
ATOM    129  CA  VAL A  29      -2.476 -15.126  47.340  1.00 65.39           C
ATOM    130  C   VAL A  29      -3.021 -16.070  46.266  1.00 65.39           C
ATOM    131  O   VAL A  29      -2.265 -16.580  45.441  1.00 65.39           O
ATOM    132  HA  VAL A  29      -1.550 -14.680  46.976  1.00 65.39           H
ATOM    133  CB  VAL A  29      -2.172 -15.836  48.661  1.00 65.39           C
ATOM    134  HB  VAL A  29      -3.122 -16.108  49.121  1.00 65.39           H
ATOM    135  CG1 VAL A  29      -1.379 -17.122  48.423  1.00 65.39           C
ATOM    136 1HG1 VAL A  29      -1.959 -17.795  47.791  1.00 65.39           H
ATOM    137 2HG1 VAL A  29      -0.437 -16.883  47.931  1.00 65.39           H
ATOM    138 3HG1 VAL A  29      -1.177 -17.606  49.379  1.00 65.39           H
ATOM    139  CG2 VAL A  29      -1.433 -14.906  49.625  1.00 65.39           C
ATOM    140 1HG2 VAL A  29      -0.492 -14.589  49.175  1.00 65.39           H
ATOM    141 2HG2 VAL A  29      -2.049 -14.031  49.832  1.00 65.39           H
ATOM    142 3HG2 VAL A  29      -1.229 -15.435  50.556  1.00 65.39           H
ATOM    143  HN  VAL A  29      -3.936 -14.105  48.419  1.00 65.39           H
ATOM    144  N   ASN A  30      -4.330 -16.274  46.312  1.00 61.33           N
ATOM    145  CA  ASN A  30      -4.969 -17.234  45.429  1.00 61.33           C
ATOM    146  C   ASN A  30      -5.271 -16.565  44.087  1.00 61.33           C
ATOM    147  O   ASN A  30      -5.700 -17.225  43.142  1.00 61.33           O
ATOM    148  HA  ASN A  30      -4.258 -18.055  45.335  1.00 61.33           H
ATOM    149  CB  ASN A  30      -6.291 -17.729  46.019  1.00 61.33           C
ATOM    150 1HB  ASN A  30      -6.910 -16.877  46.301  1.00 61.33           H
ATOM    151 2HB  ASN A  30      -6.844 -18.288  45.263  1.00 61.33           H
ATOM    152  CG  ASN A  30      -6.049 -18.617  47.241  1.00 61.33           C
ATOM    153  OD1 ASN A  30      -5.000 -19.219  47.405  1.00 61.33           O
ATOM    154  ND2 ASN A  30      -7.074 -18.664  48.087  1.00 61.33           N
ATOM    155 1HD2 ASN A  30      -7.907 -18.146  47.893  1.00 61.33           H
ATOM    156 2HD2 ASN A  30      -7.012 -19.218  48.918  1.00 61.33           H
ATOM    157  HN  ASN A  30      -4.948 -15.797  46.937  1.00 61.33           H
ATOM    158  N   PHE A  31      -5.035 -15.262  44.046  1.00 67.03           N
ATOM    159  CA  PHE A  31      -5.226 -14.505  42.820  1.00 67.03           C
ATOM    160  C   PHE A  31      -4.268 -14.982  41.727  1.00 67.03           C
ATOM    161  O   PHE A  31      -3.057 -15.030  41.935  1.00 67.03           O
ATOM    162  HA  PHE A  31      -6.254 -14.667  42.497  1.00 67.03           H
ATOM    163  CB  PHE A  31      -4.921 -13.041  43.146  1.00 67.03           C
ATOM    164 1HB  PHE A  31      -5.488 -12.751  44.031  1.00 67.03           H
ATOM    165 2HB  PHE A  31      -3.865 -12.949  43.400  1.00 67.03           H
ATOM    166  CG  PHE A  31      -5.244 -12.070  42.009  1.00 67.03           C
ATOM    167  CD1 PHE A  31      -4.252 -11.626  41.191  1.00 67.03           C
ATOM    168  HD1 PHE A  31      -3.227 -11.962  41.346  1.00 67.03           H
ATOM    169  CD2 PHE A  31      -6.524 -11.651  41.816  1.00 67.03           C
ATOM    170  HD2 PHE A  31      -7.318 -12.007  42.471  1.00 67.03           H
ATOM    171  CE1 PHE A  31      -4.553 -10.725  40.136  1.00 67.03           C
ATOM    172  HE1 PHE A  31      -3.758 -10.369  39.481  1.00 67.03           H
ATOM    173  CE2 PHE A  31      -6.824 -10.750  40.760  1.00 67.03           C
ATOM    174  HE2 PHE A  31      -7.849 -10.414  40.606  1.00 67.03           H
ATOM    175  CZ  PHE A  31      -5.832 -10.306  39.943  1.00 67.03           C
ATOM    176  HZ  PHE A  31      -6.063  -9.614  39.133  1.00 67.03           H
ATOM    177  HN  PHE A  31      -4.720 -14.725  44.829  1.00 67.03           H
ATOM    178  N   ASN A  32      -4.847 -15.323  40.585  1.00 60.97           N
ATOM    179  CA  ASN A  32      -4.060 -15.797  39.459  1.00 60.97           C
ATOM    180  C   ASN A  32      -3.462 -14.598  38.720  1.00 60.97           C
ATOM    181  O   ASN A  32      -4.124 -13.988  37.881  1.00 60.97           O
ATOM    182  HA  ASN A  32      -3.297 -16.441  39.894  1.00 60.97           H
ATOM    183  CB  ASN A  32      -4.929 -16.577  38.470  1.00 60.97           C
ATOM    184 1HB  ASN A  32      -5.539 -17.302  39.009  1.00 60.97           H
ATOM    185 2HB  ASN A  32      -5.614 -15.895  37.966  1.00 60.97           H
ATOM    186  CG  ASN A  32      -4.065 -17.299  37.434  1.00 60.97           C
ATOM    187  OD1 ASN A  32      -2.848 -17.213  37.433  1.00 60.97           O
ATOM    188  ND2 ASN A  32      -4.761 -18.014  36.554  1.00 60.97           N
ATOM    189 1HD2 ASN A  32      -5.759 -18.043  36.610  1.00 60.97           H
ATOM    190 2HD2 ASN A  32      -4.286 -18.523  35.836  1.00 60.97           H
ATOM    191  HN  ASN A  32      -5.833 -15.279  40.423  1.00 60.97           H
ATOM    192  N   PHE A  33      -2.217 -14.296  39.058  1.00 63.52           N
ATOM    193  CA  PHE A  33      -1.488 -13.246  38.368  1.00 63.52           C
ATOM    194  C   PHE A  33      -0.945 -13.745  37.027  1.00 63.52           C
ATOM    195  O   PHE A  33       0.264 -13.737  36.801  1.00 63.52           O
ATOM    196  HA  PHE A  33      -2.187 -12.428  38.193  1.00 63.52           H
ATOM    197  CB  PHE A  33      -0.313 -12.852  39.266  1.00 63.52           C
ATOM    198 1HB  PHE A  33       0.247 -13.750  39.528  1.00 63.52           H
ATOM    199 2HB  PHE A  33       0.362 -12.209  38.702  1.00 63.52           H
ATOM    200  CG  PHE A  33      -0.727 -12.133  40.551  1.00 63.52           C
ATOM    201  CD1 PHE A  33      -0.959 -10.793  40.535  1.00 63.52           C
ATOM    202  HD1 PHE A  33      -0.851 -10.232  39.607  1.00 63.52           H
ATOM    203  CD2 PHE A  33      -0.862 -12.832  41.709  1.00 63.52           C
ATOM    204  HD2 PHE A  33      -0.675 -13.906  41.722  1.00 63.52           H
ATOM    205  CE1 PHE A  33      -1.342 -10.124  41.728  1.00 63.52           C
ATOM    206  HE1 PHE A  33      -1.528  -9.050  41.715  1.00 63.52           H
ATOM    207  CE2 PHE A  33      -1.245 -12.164  42.902  1.00 63.52           C
ATOM    208  HE2 PHE A  33      -1.353 -12.725  43.830  1.00 63.52           H
ATOM    209  CZ  PHE A  33      -1.477 -10.824  42.886  1.00 63.52           C
ATOM    210  HZ  PHE A  33      -1.772 -10.311  43.802  1.00 63.52           H
ATOM    211  HN  PHE A  33      -1.709 -14.755  39.786  1.00 63.52           H
ATOM    212  N   THR A  34      -1.865 -14.167  36.172  1.00 62.77           N
ATOM    213  CA  THR A  34      -1.545 -14.376  34.771  1.00 62.77           C
ATOM    214  C   THR A  34      -1.032 -13.079  34.142  1.00 62.77           C
ATOM    215  O   THR A  34      -1.687 -12.042  34.228  1.00 62.77           O
ATOM    216  HA  THR A  34      -0.736 -15.104  34.708  1.00 62.77           H
ATOM    217  CB  THR A  34      -2.790 -14.936  34.080  1.00 62.77           C
ATOM    218  HB  THR A  34      -3.522 -14.149  33.899  1.00 62.77           H
ATOM    219  OG1 THR A  34      -3.219 -15.990  34.937  1.00 62.77           O
ATOM    220  HG1 THR A  34      -2.452 -16.598  35.142  1.00 62.77           H
ATOM    221  CG2 THR A  34      -2.462 -15.638  32.761  1.00 62.77           C
ATOM    222 1HG2 THR A  34      -1.782 -16.469  32.951  1.00 62.77           H
ATOM    223 2HG2 THR A  34      -1.989 -14.931  32.080  1.00 62.77           H
ATOM    224 3HG2 THR A  34      -3.380 -16.017  32.312  1.00 62.77           H
ATOM    225  HN  THR A  34      -2.813 -14.365  36.423  1.00 62.77           H
ATOM    226  N   ASP A  35       0.135 -13.181  33.522  1.00 67.86           N
ATOM    227  CA  ASP A  35       0.754 -12.024  32.898  1.00 67.86           C
ATOM    228  C   ASP A  35       0.061 -11.737  31.565  1.00 67.86           C
ATOM    229  O   ASP A  35       0.517 -12.187  30.515  1.00 67.86           O
ATOM    230  HA  ASP A  35       0.631 -11.212  33.615  1.00 67.86           H
ATOM    231  CB  ASP A  35       2.236 -12.278  32.616  1.00 67.86           C
ATOM    232 1HB  ASP A  35       2.392 -13.333  32.391  1.00 67.86           H
ATOM    233 2HB  ASP A  35       2.544 -11.715  31.735  1.00 67.86           H
ATOM    234  CG  ASP A  35       3.100 -11.873  33.813  1.00 67.86           C
ATOM    235  OD1 ASP A  35       2.633 -11.005  34.582  1.00 67.86           O
ATOM    236  OD2 ASP A  35       4.206 -12.441  33.932  1.00 67.86           O
ATOM    237  HN  ASP A  35       0.654 -14.032  33.443  1.00 67.86           H
ATOM    238  N   PHE A  36      -1.029 -10.989  31.650  1.00 82.11           N
ATOM    239  CA  PHE A  36      -1.701 -10.508  30.455  1.00 82.11           C
ATOM    240  C   PHE A  36      -0.995  -9.276  29.886  1.00 82.11           C
ATOM    241  O   PHE A  36      -1.278  -8.856  28.765  1.00 82.11           O
ATOM    242  HA  PHE A  36      -1.672 -11.313  29.721  1.00 82.11           H
ATOM    243  CB  PHE A  36      -3.123 -10.120  30.867  1.00 82.11           C
ATOM    244 1HB  PHE A  36      -3.072  -9.457  31.730  1.00 82.11           H
ATOM    245 2HB  PHE A  36      -3.584  -9.555  30.057  1.00 82.11           H
ATOM    246  CG  PHE A  36      -4.018 -11.313  31.211  1.00 82.11           C
ATOM    247  CD1 PHE A  36      -4.044 -12.401  30.396  1.00 82.11           C
ATOM    248  HD1 PHE A  36      -3.427 -12.424  29.498  1.00 82.11           H
ATOM    249  CD2 PHE A  36      -4.788 -11.284  32.332  1.00 82.11           C
ATOM    250  HD2 PHE A  36      -4.767 -10.412  32.985  1.00 82.11           H
ATOM    251  CE1 PHE A  36      -4.875 -13.508  30.715  1.00 82.11           C
ATOM    252  HE1 PHE A  36      -4.895 -14.380  30.062  1.00 82.11           H
ATOM    253  CE2 PHE A  36      -5.618 -12.391  32.652  1.00 82.11           C
ATOM    254  HE2 PHE A  36      -6.235 -12.368  33.550  1.00 82.11           H
ATOM    255  CZ  PHE A  36      -5.644 -13.479  31.836  1.00 82.11           C
ATOM    256  HZ  PHE A  36      -6.282 -14.329  32.082  1.00 82.11           H
ATOM    257  HN  PHE A  36      -1.451 -10.712  32.513  1.00 82.11           H
ATOM    258  N   TYR A  37      -0.088  -8.732  30.684  1.00 86.69           N
ATOM    259  CA  TYR A  37       0.750  -7.637  30.228  1.00 86.69           C
ATOM    260  C   TYR A  37       1.961  -8.159  29.451  1.00 86.69           C
ATOM    261  O   TYR A  37       2.824  -8.829  30.016  1.00 86.69           O
ATOM    262  HA  TYR A  37       0.151  -7.006  29.571  1.00 86.69           H
ATOM    263  CB  TYR A  37       1.239  -6.925  31.491  1.00 86.69           C
ATOM    264 1HB  TYR A  37       0.383  -6.718  32.133  1.00 86.69           H
ATOM    265 2HB  TYR A  37       1.897  -7.596  32.043  1.00 86.69           H
ATOM    266  CG  TYR A  37       1.982  -5.615  31.219  1.00 86.69           C
ATOM    267  CD1 TYR A  37       3.361  -5.599  31.187  1.00 86.69           C
ATOM    268  HD1 TYR A  37       3.922  -6.518  31.355  1.00 86.69           H
ATOM    269  CD2 TYR A  37       1.272  -4.451  31.007  1.00 86.69           C
ATOM    270  HD2 TYR A  37       0.183  -4.464  31.032  1.00 86.69           H
ATOM    271  CE1 TYR A  37       4.061  -4.366  30.932  1.00 86.69           C
ATOM    272  HE1 TYR A  37       5.150  -4.339  30.904  1.00 86.69           H
ATOM    273  CE2 TYR A  37       1.972  -3.218  30.751  1.00 86.69           C
ATOM    274  HE2 TYR A  37       1.424  -2.291  30.582  1.00 86.69           H
ATOM    275  CZ  TYR A  37       3.332  -3.237  30.726  1.00 86.69           C
ATOM    276  OH  TYR A  37       3.992  -2.073  30.485  1.00 86.69           O
ATOM    277  HH  TYR A  37       3.349  -1.372  30.176  1.00 86.69           H
ATOM    278  HN  TYR A  37       0.079  -9.028  31.625  1.00 86.69           H
ATOM    279  N   CYS A  38       1.985  -7.832  28.167  1.00 90.15           N
ATOM    280  CA  CYS A  38       3.000  -8.370  27.277  1.00 90.15           C
ATOM    281  C   CYS A  38       4.028  -7.271  27.001  1.00 90.15           C
ATOM    282  O   CYS A  38       3.701  -6.244  26.409  1.00 90.15           O
ATOM    283  HA  CYS A  38       3.461  -9.209  27.799  1.00 90.15           H
ATOM    284  CB  CYS A  38       2.388  -8.916  25.986  1.00 90.15           C
ATOM    285 1HB  CYS A  38       1.621  -9.654  26.221  1.00 90.15           H
ATOM    286 2HB  CYS A  38       1.898  -8.112  25.437  1.00 90.15           H
ATOM    287  SG  CYS A  38       3.690  -9.677  24.949  1.00 90.15           S
ATOM    288  HN  CYS A  38       1.330  -7.212  27.735  1.00 90.15           H
ATOM    289  N   GLU A  39       5.252  -7.525  27.442  1.00 82.28           N
ATOM    290  CA  GLU A  39       6.369  -6.667  27.086  1.00 82.28           C
ATOM    291  C   GLU A  39       6.972  -7.109  25.751  1.00 82.28           C
ATOM    292  O   GLU A  39       7.405  -8.251  25.609  1.00 82.28           O
ATOM    293  HA  GLU A  39       5.947  -5.667  26.988  1.00 82.28           H
ATOM    294  CB  GLU A  39       7.428  -6.659  28.190  1.00 82.28           C
ATOM    295 1HB  GLU A  39       7.740  -7.681  28.408  1.00 82.28           H
ATOM    296 2HB  GLU A  39       8.254  -6.008  27.902  1.00 82.28           H
ATOM    297  CG  GLU A  39       6.860  -6.085  29.490  1.00 82.28           C
ATOM    298 1HG  GLU A  39       6.421  -5.106  29.298  1.00 82.28           H
ATOM    299 2HG  GLU A  39       6.060  -6.728  29.856  1.00 82.28           H
ATOM    300  CD  GLU A  39       7.950  -5.961  30.556  1.00 82.28           C
ATOM    301  OE1 GLU A  39       7.647  -5.360  31.610  1.00 82.28           O
ATOM    302  OE2 GLU A  39       9.062  -6.469  30.294  1.00 82.28           O
ATOM    303  HN  GLU A  39       5.484  -8.298  28.032  1.00 82.28           H
ATOM    304  N   LYS A  40       6.981  -6.180  24.806  1.00 89.06           N
ATOM    305  CA  LYS A  40       7.356  -6.506  23.440  1.00 89.06           C
ATOM    306  C   LYS A  40       8.761  -5.970  23.160  1.00 89.06           C
ATOM    307  O   LYS A  40       9.057  -5.545  22.044  1.00 89.06           O
ATOM    308  HA  LYS A  40       7.378  -7.592  23.358  1.00 89.06           H
ATOM    309  CB  LYS A  40       6.297  -5.999  22.459  1.00 89.06           C
ATOM    310 1HB  LYS A  40       6.165  -4.924  22.584  1.00 89.06           H
ATOM    311 2HB  LYS A  40       6.637  -6.161  21.436  1.00 89.06           H
ATOM    312  CG  LYS A  40       4.961  -6.711  22.677  1.00 89.06           C
ATOM    313 1HG  LYS A  40       5.107  -7.790  22.623  1.00 89.06           H
ATOM    314 2HG  LYS A  40       4.586  -6.490  23.677  1.00 89.06           H
ATOM    315  CD  LYS A  40       3.931  -6.277  21.633  1.00 89.06           C
ATOM    316 1HD  LYS A  40       3.745  -5.206  21.723  1.00 89.06           H
ATOM    317 2HD  LYS A  40       4.329  -6.447  20.632  1.00 89.06           H
ATOM    318  CE  LYS A  40       2.619  -7.044  21.804  1.00 89.06           C
ATOM    319 1HE  LYS A  40       2.798  -8.113  21.688  1.00 89.06           H
ATOM    320 2HE  LYS A  40       2.232  -6.894  22.812  1.00 89.06           H
ATOM    321  NZ  LYS A  40       1.620  -6.593  20.810  1.00 89.06           N
ATOM    322 1HZ  LYS A  40       0.850  -7.252  20.780  1.00 89.06           H
ATOM    323 2HZ  LYS A  40       1.272  -5.677  21.073  1.00 89.06           H
ATOM    324 3HZ  LYS A  40       2.054  -6.539  19.895  1.00 89.06           H
ATOM    325  HN  LYS A  40       6.739  -5.222  24.961  1.00 89.06           H
ATOM    326  N   ASN A  41       9.591  -6.007  24.193  1.00 82.65           N
ATOM    327  CA  ASN A  41      10.951  -5.509  24.078  1.00 82.65           C
ATOM    328  C   ASN A  41      11.665  -6.244  22.942  1.00 82.65           C
ATOM    329  O   ASN A  41      12.424  -5.639  22.187  1.00 82.65           O
ATOM    330  HA  ASN A  41      10.850  -4.441  23.885  1.00 82.65           H
ATOM    331  CB  ASN A  41      11.738  -5.753  25.368  1.00 82.65           C
ATOM    332 1HB  ASN A  41      11.625  -6.793  25.675  1.00 82.65           H
ATOM    333 2HB  ASN A  41      12.800  -5.587  25.187  1.00 82.65           H
ATOM    334  CG  ASN A  41      11.255  -4.829  26.488  1.00 82.65           C
ATOM    335  OD1 ASN A  41      10.798  -3.721  26.260  1.00 82.65           O
ATOM    336  ND2 ASN A  41      11.381  -5.346  27.707  1.00 82.65           N
ATOM    337 1HD2 ASN A  41      11.765  -6.262  27.825  1.00 82.65           H
ATOM    338 2HD2 ASN A  41      11.093  -4.818  28.506  1.00 82.65           H
ATOM    339  HN  ASN A  41       9.348  -6.369  25.093  1.00 82.65           H
ATOM    340  N   ASN A  42      11.397  -7.539  22.858  1.00 84.12           N
ATOM    341  CA  ASN A  42      12.056  -8.377  21.870  1.00 84.12           C
ATOM    342  C   ASN A  42      11.664  -7.909  20.467  1.00 84.12           C
ATOM    343  O   ASN A  42      12.484  -7.928  19.551  1.00 84.12           O
ATOM    344  HA  ASN A  42      13.123  -8.263  22.064  1.00 84.12           H
ATOM    345  CB  ASN A  42      11.632  -9.839  22.017  1.00 84.12           C
ATOM    346 1HB  ASN A  42      10.545  -9.913  21.971  1.00 84.12           H
ATOM    347 2HB  ASN A  42      12.026 -10.421  21.184  1.00 84.12           H
ATOM    348  CG  ASN A  42      12.132 -10.426  23.338  1.00 84.12           C
ATOM    349  OD1 ASN A  42      12.922  -9.830  24.052  1.00 84.12           O
ATOM    350  ND2 ASN A  42      11.630 -11.624  23.623  1.00 84.12           N
ATOM    351 1HD2 ASN A  42      10.985 -12.058  22.994  1.00 84.12           H
ATOM    352 2HD2 ASN A  42      11.897 -12.090  24.467  1.00 84.12           H
ATOM    353  HN  ASN A  42      10.745  -8.015  23.447  1.00 84.12           H
ATOM    354  N   VAL A  43      10.409  -7.500  20.344  1.00 91.33           N
ATOM    355  CA  VAL A  43       9.884  -7.074  19.058  1.00 91.33           C
ATOM    356  C   VAL A  43      10.577  -5.777  18.633  1.00 91.33           C
ATOM    357  O   VAL A  43      10.927  -5.610  17.466  1.00 91.33           O
ATOM    358  HA  VAL A  43      10.121  -7.852  18.332  1.00 91.33           H
ATOM    359  CB  VAL A  43       8.362  -6.942  19.132  1.00 91.33           C
ATOM    360  HB  VAL A  43       8.129  -6.126  19.816  1.00 91.33           H
ATOM    361  CG1 VAL A  43       7.775  -6.590  17.764  1.00 91.33           C
ATOM    362 1HG1 VAL A  43       8.191  -5.643  17.422  1.00 91.33           H
ATOM    363 2HG1 VAL A  43       8.023  -7.375  17.049  1.00 91.33           H
ATOM    364 3HG1 VAL A  43       6.691  -6.503  17.845  1.00 91.33           H
ATOM    365  CG2 VAL A  43       7.727  -8.218  19.689  1.00 91.33           C
ATOM    366 1HG2 VAL A  43       7.974  -9.059  19.042  1.00 91.33           H
ATOM    367 2HG2 VAL A  43       8.111  -8.406  20.692  1.00 91.33           H
ATOM    368 3HG2 VAL A  43       6.645  -8.097  19.731  1.00 91.33           H
ATOM    369  HN  VAL A  43       9.758  -7.458  21.101  1.00 91.33           H
ATOM    370  N   ARG A  44      10.753  -4.893  19.604  1.00 86.60           N
ATOM    371  CA  ARG A  44      11.374  -3.606  19.341  1.00 86.60           C
ATOM    372  C   ARG A  44      12.838  -3.796  18.938  1.00 86.60           C
ATOM    373  O   ARG A  44      13.341  -3.094  18.062  1.00 86.60           O
ATOM    374  HA  ARG A  44      10.795  -3.179  18.523  1.00 86.60           H
ATOM    375  CB  ARG A  44      11.305  -2.699  20.571  1.00 86.60           C
ATOM    376 1HB  ARG A  44      11.707  -3.224  21.438  1.00 86.60           H
ATOM    377 2HB  ARG A  44      11.929  -1.819  20.414  1.00 86.60           H
ATOM    378  CG  ARG A  44       9.865  -2.265  20.852  1.00 86.60           C
ATOM    379 1HG  ARG A  44       9.389  -1.950  19.924  1.00 86.60           H
ATOM    380 2HG  ARG A  44       9.294  -3.113  21.231  1.00 86.60           H
ATOM    381  CD  ARG A  44       9.825  -1.121  21.867  1.00 86.60           C
ATOM    382 1HD  ARG A  44      10.529  -0.342  21.576  1.00 86.60           H
ATOM    383 2HD  ARG A  44       8.834  -0.667  21.877  1.00 86.60           H
ATOM    384  NE  ARG A  44      10.161  -1.629  23.216  1.00 86.60           N
ATOM    385  HE  ARG A  44      11.128  -1.737  23.448  1.00 86.60           H
ATOM    386  CZ  ARG A  44       9.252  -1.953  24.145  1.00 86.60           C
ATOM    387  NH1 ARG A  44       7.943  -1.829  23.888  1.00 86.60           N
ATOM    388 1HH1 ARG A  44       7.638  -1.491  22.997  1.00 86.60           H
ATOM    389 2HH1 ARG A  44       7.270  -2.073  24.586  1.00 86.60           H
ATOM    390  NH2 ARG A  44       9.671  -2.404  25.335  1.00 86.60           N
ATOM    391 1HH2 ARG A  44       9.005  -2.650  26.039  1.00 86.60           H
ATOM    392 2HH2 ARG A  44      10.650  -2.494  25.519  1.00 86.60           H
ATOM    393  HN  ARG A  44      10.480  -5.044  20.554  1.00 86.60           H
ATOM    394  N   GLN A  45      13.481  -4.750  19.596  1.00 83.16           N
ATOM    395  CA  GLN A  45      14.871  -5.054  19.304  1.00 83.16           C
ATOM    396  C   GLN A  45      15.014  -5.564  17.869  1.00 83.16           C
ATOM    397  O   GLN A  45      15.916  -5.146  17.145  1.00 83.16           O
ATOM    398  HA  GLN A  45      15.404  -4.110  19.416  1.00 83.16           H
ATOM    399  CB  GLN A  45      15.432  -6.067  20.304  1.00 83.16           C
ATOM    400 1HB  GLN A  45      14.690  -6.841  20.499  1.00 83.16           H
ATOM    401 2HB  GLN A  45      16.303  -6.563  19.875  1.00 83.16           H
ATOM    402  CG  GLN A  45      15.822  -5.385  21.617  1.00 83.16           C
ATOM    403 1HG  GLN A  45      16.485  -4.544  21.410  1.00 83.16           H
ATOM    404 2HG  GLN A  45      14.933  -4.978  22.098  1.00 83.16           H
ATOM    405  CD  GLN A  45      16.516  -6.368  22.561  1.00 83.16           C
ATOM    406  OE1 GLN A  45      16.522  -7.570  22.352  1.00 83.16           O
ATOM    407  NE2 GLN A  45      17.097  -5.793  23.610  1.00 83.16           N
ATOM    408 1HE2 GLN A  45      17.055  -4.800  23.723  1.00 83.16           H
ATOM    409 2HE2 GLN A  45      17.577  -6.353  24.285  1.00 83.16           H
ATOM    410  HN  GLN A  45      13.068  -5.309  20.316  1.00 83.16           H
ATOM    411  N   PHE A  46      14.109  -6.459  17.500  1.00 92.56           N
ATOM    412  CA  PHE A  46      14.110  -7.015  16.158  1.00 92.56           C
ATOM    413  C   PHE A  46      13.963  -5.913  15.107  1.00 92.56           C
ATOM    414  O   PHE A  46      14.715  -5.874  14.134  1.00 92.56           O
ATOM    415  HA  PHE A  46      15.065  -7.522  16.019  1.00 92.56           H
ATOM    416  CB  PHE A  46      12.909  -7.958  16.063  1.00 92.56           C
ATOM    417 1HB  PHE A  46      13.064  -8.797  16.741  1.00 92.56           H
ATOM    418 2HB  PHE A  46      12.019  -7.431  16.407  1.00 92.56           H
ATOM    419  CG  PHE A  46      12.651  -8.498  14.655  1.00 92.56           C
ATOM    420  CD1 PHE A  46      11.696  -7.929  13.873  1.00 92.56           C
ATOM    421  HD1 PHE A  46      11.113  -7.088  14.249  1.00 92.56           H
ATOM    422  CD2 PHE A  46      13.378  -9.548  14.186  1.00 92.56           C
ATOM    423  HD2 PHE A  46      14.144 -10.004  14.813  1.00 92.56           H
ATOM    424  CE1 PHE A  46      11.457  -8.431  12.566  1.00 92.56           C
ATOM    425  HE1 PHE A  46      10.691  -7.975  11.939  1.00 92.56           H
ATOM    426  CE2 PHE A  46      13.139 -10.049  12.879  1.00 92.56           C
ATOM    427  HE2 PHE A  46      13.722 -10.890  12.504  1.00 92.56           H
ATOM    428  CZ  PHE A  46      12.184  -9.480  12.097  1.00 92.56           C
ATOM    429  HZ  PHE A  46      12.000  -9.865  11.094  1.00 92.56           H
ATOM    430  HN  PHE A  46      13.386  -6.803  18.100  1.00 92.56           H
ATOM    431  N   ALA A  47      12.990  -5.045  15.339  1.00 93.13           N
ATOM    432  CA  ALA A  47      12.683  -3.992  14.386  1.00 93.13           C
ATOM    433  C   ALA A  47      13.901  -3.079  14.232  1.00 93.13           C
ATOM    434  O   ALA A  47      14.215  -2.638  13.127  1.00 93.13           O
ATOM    435  HA  ALA A  47      12.470  -4.465  13.427  1.00 93.13           H
ATOM    436  CB  ALA A  47      11.438  -3.232  14.848  1.00 93.13           C
ATOM    437 1HB  ALA A  47      10.595  -3.920  14.913  1.00 93.13           H
ATOM    438 2HB  ALA A  47      11.624  -2.791  15.827  1.00 93.13           H
ATOM    439 3HB  ALA A  47      11.209  -2.442  14.132  1.00 93.13           H
ATOM    440  HN  ALA A  47      12.417  -5.052  16.159  1.00 93.13           H
ATOM    441  N   SER A  48      14.553  -2.821  15.356  1.00 91.17           N
ATOM    442  CA  SER A  48      15.621  -1.837  15.392  1.00 91.17           C
ATOM    443  C   SER A  48      16.801  -2.312  14.541  1.00 91.17           C
ATOM    444  O   SER A  48      17.582  -1.501  14.047  1.00 91.17           O
ATOM    445  HA  SER A  48      15.190  -0.927  14.973  1.00 91.17           H
ATOM    446  CB  SER A  48      16.076  -1.570  16.828  1.00 91.17           C
ATOM    447 1HB  SER A  48      16.721  -0.692  16.847  1.00 91.17           H
ATOM    448 2HB  SER A  48      15.208  -1.342  17.447  1.00 91.17           H
ATOM    449  OG  SER A  48      16.774  -2.682  17.382  1.00 91.17           O
ATOM    450  HG  SER A  48      17.100  -2.459  18.301  1.00 91.17           H
ATOM    451  HN  SER A  48      14.363  -3.271  16.228  1.00 91.17           H
ATOM    452  N   HIS A  49      16.893  -3.626  14.396  1.00 86.81           N
ATOM    453  CA  HIS A  49      18.011  -4.224  13.687  1.00 86.81           C
ATOM    454  C   HIS A  49      17.612  -4.495  12.235  1.00 86.81           C
ATOM    455  O   HIS A  49      18.403  -4.275  11.319  1.00 86.81           O
ATOM    456  HA  HIS A  49      18.819  -3.493  13.703  1.00 86.81           H
ATOM    457  CB  HIS A  49      18.504  -5.479  14.410  1.00 86.81           C
ATOM    458 1HB  HIS A  49      17.653  -6.132  14.606  1.00 86.81           H
ATOM    459 2HB  HIS A  49      19.179  -6.025  13.751  1.00 86.81           H
ATOM    460  CG  HIS A  49      19.214  -5.198  15.713  1.00 86.81           C
ATOM    461  ND1 HIS A  49      18.544  -5.045  16.914  1.00 86.81           N
ATOM    462  HD1 HIS A  49      17.554  -5.102  17.043  1.00 86.81           H
ATOM    463  CD2 HIS A  49      20.541  -5.045  15.990  1.00 86.81           C
ATOM    464  HD2 HIS A  49      21.354  -5.105  15.267  1.00 86.81           H
ATOM    465  CE1 HIS A  49      19.437  -4.810  17.864  1.00 86.81           C
ATOM    466  HE1 HIS A  49      19.221  -4.645  18.920  1.00 86.81           H
ATOM    467  NE2 HIS A  49      20.674  -4.810  17.289  1.00 86.81           N
ATOM    468  HN  HIS A  49      16.222  -4.276  14.752  1.00 86.81           H
ATOM    469  N   PHE A  50      16.386  -4.970  12.070  1.00 82.35           N
ATOM    470  CA  PHE A  50      15.974  -5.556  10.806  1.00 82.35           C
ATOM    471  C   PHE A  50      15.431  -4.486   9.857  1.00 82.35           C
ATOM    472  O   PHE A  50      15.747  -4.487   8.668  1.00 82.35           O
ATOM    473  HA  PHE A  50      16.855  -6.019  10.362  1.00 82.35           H
ATOM    474  CB  PHE A  50      14.860  -6.557  11.119  1.00 82.35           C
ATOM    475 1HB  PHE A  50      15.215  -7.255  11.877  1.00 82.35           H
ATOM    476 2HB  PHE A  50      14.014  -6.021  11.550  1.00 82.35           H
ATOM    477  CG  PHE A  50      14.376  -7.350   9.903  1.00 82.35           C
ATOM    478  CD1 PHE A  50      13.180  -7.051   9.329  1.00 82.35           C
ATOM    479  HD1 PHE A  50      12.566  -6.248   9.735  1.00 82.35           H
ATOM    480  CD2 PHE A  50      15.142  -8.353   9.397  1.00 82.35           C
ATOM    481  HD2 PHE A  50      16.101  -8.592   9.857  1.00 82.35           H
ATOM    482  CE1 PHE A  50      12.731  -7.787   8.201  1.00 82.35           C
ATOM    483  HE1 PHE A  50      11.772  -7.548   7.741  1.00 82.35           H
ATOM    484  CE2 PHE A  50      14.693  -9.088   8.268  1.00 82.35           C
ATOM    485  HE2 PHE A  50      15.307  -9.892   7.862  1.00 82.35           H
ATOM    486  CZ  PHE A  50      13.497  -8.790   7.694  1.00 82.35           C
ATOM    487  HZ  PHE A  50      13.152  -9.355   6.828  1.00 82.35           H
ATOM    488  HN  PHE A  50      15.682  -4.958  12.780  1.00 82.35           H
ATOM    489  N   LEU A  51      14.622  -3.599  10.418  1.00 93.88           N
ATOM    490  CA  LEU A  51      13.790  -2.726   9.606  1.00 93.88           C
ATOM    491  C   LEU A  51      14.657  -1.622   8.999  1.00 93.88           C
ATOM    492  O   LEU A  51      14.549  -1.326   7.810  1.00 93.88           O
ATOM    493  HA  LEU A  51      13.380  -3.328   8.795  1.00 93.88           H
ATOM    494  CB  LEU A  51      12.608  -2.201  10.423  1.00 93.88           C
ATOM    495 1HB  LEU A  51      12.999  -1.639  11.271  1.00 93.88           H
ATOM    496 2HB  LEU A  51      12.049  -1.498   9.806  1.00 93.88           H
ATOM    497  CG  LEU A  51      11.636  -3.258  10.952  1.00 93.88           C
ATOM    498  HG  LEU A  51      12.175  -3.899  11.650  1.00 93.88           H
ATOM    499  CD1 LEU A  51      10.490  -2.608  11.729  1.00 93.88           C
ATOM    500 1HD1 LEU A  51      10.894  -2.050  12.575  1.00 93.88           H
ATOM    501 2HD1 LEU A  51       9.945  -1.929  11.073  1.00 93.88           H
ATOM    502 3HD1 LEU A  51       9.814  -3.381  12.094  1.00 93.88           H
ATOM    503  CD2 LEU A  51      11.127  -4.150   9.819  1.00 93.88           C
ATOM    504 1HD2 LEU A  51      10.610  -3.539   9.079  1.00 93.88           H
ATOM    505 2HD2 LEU A  51      11.970  -4.656   9.348  1.00 93.88           H
ATOM    506 3HD2 LEU A  51      10.438  -4.892  10.223  1.00 93.88           H
ATOM    507  HN  LEU A  51      14.531  -3.471  11.405  1.00 93.88           H
ATOM    508  N   PRO A  52      15.530  -0.995   9.800  1.00 95.60           N
ATOM    509  CA  PRO A  52      16.223   0.218   9.358  1.00 95.60           C
ATOM    510  C   PRO A  52      16.927   0.026   8.025  1.00 95.60           C
ATOM    511  O   PRO A  52      16.775   0.840   7.116  1.00 95.60           O
ATOM    512  HA  PRO A  52      15.505   1.019   9.188  1.00 95.60           H
ATOM    513  CB  PRO A  52      17.215   0.500  10.489  1.00 95.60           C
ATOM    514 1HB  PRO A  52      18.183   0.036  10.299  1.00 95.60           H
ATOM    515 2HB  PRO A  52      17.393   1.569  10.608  1.00 95.60           H
ATOM    516  CG  PRO A  52      16.534  -0.098  11.714  1.00 95.60           C
ATOM    517 1HG  PRO A  52      17.245  -0.294  12.517  1.00 95.60           H
ATOM    518 2HG  PRO A  52      15.782   0.574  12.127  1.00 95.60           H
ATOM    519  CD  PRO A  52      15.919  -1.377  11.170  1.00 95.60           C
ATOM    520 1HD  PRO A  52      16.633  -2.201  11.167  1.00 95.60           H
ATOM    521 2HD  PRO A  52      15.066  -1.701  11.765  1.00 95.60           H
ATOM    522  N   PRO A  53      17.712  -1.050   7.877  1.00 95.88           N
ATOM    523  CA  PRO A  53      18.502  -1.247   6.659  1.00 95.88           C
ATOM    524  C   PRO A  53      17.631  -1.543   5.448  1.00 95.88           C
ATOM    525  O   PRO A  53      17.948  -1.129   4.335  1.00 95.88           O
ATOM    526  HA  PRO A  53      19.038  -0.332   6.406  1.00 95.88           H
ATOM    527  CB  PRO A  53      19.413  -2.426   7.004  1.00 95.88           C
ATOM    528 1HB  PRO A  53      19.628  -3.037   6.127  1.00 95.88           H
ATOM    529 2HB  PRO A  53      20.372  -2.090   7.399  1.00 95.88           H
ATOM    530  CG  PRO A  53      18.631  -3.191   8.032  1.00 95.88           C
ATOM    531 1HG  PRO A  53      17.928  -3.879   7.562  1.00 95.88           H
ATOM    532 2HG  PRO A  53      19.289  -3.790   8.662  1.00 95.88           H
ATOM    533  CD  PRO A  53      17.911  -2.150   8.839  1.00 95.88           C
ATOM    534 1HD  PRO A  53      16.963  -2.524   9.223  1.00 95.88           H
ATOM    535 2HD  PRO A  53      18.500  -1.830   9.698  1.00 95.88           H
ATOM    536  N   LEU A  54      16.545  -2.258   5.702  1.00 94.14           N
ATOM    537  CA  LEU A  54      15.648  -2.662   4.632  1.00 94.14           C
ATOM    538  C   LEU A  54      14.941  -1.427   4.072  1.00 94.14           C
ATOM    539  O   LEU A  54      14.777  -1.297   2.859  1.00 94.14           O
ATOM    540  HA  LEU A  54      16.259  -3.098   3.841  1.00 94.14           H
ATOM    541  CB  LEU A  54      14.691  -3.752   5.118  1.00 94.14           C
ATOM    542 1HB  LEU A  54      14.189  -3.393   6.016  1.00 94.14           H
ATOM    543 2HB  LEU A  54      13.922  -3.897   4.359  1.00 94.14           H
ATOM    544  CG  LEU A  54      15.323  -5.110   5.429  1.00 94.14           C
ATOM    545  HG  LEU A  54      16.063  -4.970   6.216  1.00 94.14           H
ATOM    546  CD1 LEU A  54      14.278  -6.093   5.961  1.00 94.14           C
ATOM    547 1HD1 LEU A  54      13.837  -5.694   6.875  1.00 94.14           H
ATOM    548 2HD1 LEU A  54      13.497  -6.233   5.213  1.00 94.14           H
ATOM    549 3HD1 LEU A  54      14.754  -7.050   6.174  1.00 94.14           H
ATOM    550  CD2 LEU A  54      16.061  -5.664   4.208  1.00 94.14           C
ATOM    551 1HD2 LEU A  54      15.358  -5.786   3.383  1.00 94.14           H
ATOM    552 2HD2 LEU A  54      16.849  -4.971   3.915  1.00 94.14           H
ATOM    553 3HD2 LEU A  54      16.500  -6.630   4.457  1.00 94.14           H
ATOM    554  HN  LEU A  54      16.275  -2.561   6.616  1.00 94.14           H
ATOM    555  N   TYR A  55      14.539  -0.551   4.981  1.00 94.36           N
ATOM    556  CA  TYR A  55      13.820   0.651   4.596  1.00 94.36           C
ATOM    557  C   TYR A  55      14.718   1.594   3.792  1.00 94.36           C
ATOM    558  O   TYR A  55      14.268   2.217   2.832  1.00 94.36           O
ATOM    559  HA  TYR A  55      12.973   0.353   3.978  1.00 94.36           H
ATOM    560  CB  TYR A  55      13.419   1.339   5.902  1.00 94.36           C
ATOM    561 1HB  TYR A  55      14.271   1.333   6.581  1.00 94.36           H
ATOM    562 2HB  TYR A  55      13.184   2.383   5.694  1.00 94.36           H
ATOM    563  CG  TYR A  55      12.222   0.693   6.604  1.00 94.36           C
ATOM    564  CD1 TYR A  55      11.642  -0.441   6.074  1.00 94.36           C
ATOM    565  HD1 TYR A  55      12.036  -0.877   5.156  1.00 94.36           H
ATOM    566  CD2 TYR A  55      11.724   1.245   7.766  1.00 94.36           C
ATOM    567  HD2 TYR A  55      12.182   2.141   8.185  1.00 94.36           H
ATOM    568  CE1 TYR A  55      10.516  -1.049   6.734  1.00 94.36           C
ATOM    569  HE1 TYR A  55      10.048  -1.945   6.327  1.00 94.36           H
ATOM    570  CE2 TYR A  55      10.598   0.637   8.427  1.00 94.36           C
ATOM    571  HE2 TYR A  55      10.194   1.063   9.345  1.00 94.36           H
ATOM    572  CZ  TYR A  55      10.049  -0.480   7.878  1.00 94.36           C
ATOM    573  OH  TYR A  55       8.986  -1.054   8.502  1.00 94.36           O
ATOM    574  HH  TYR A  55       8.681  -1.857   7.989  1.00 94.36           H
ATOM    575  HN  TYR A  55      14.698  -0.652   5.963  1.00 94.36           H
ATOM    576  N   TRP A  56      15.972   1.668   4.214  1.00 92.76           N
ATOM    577  CA  TRP A  56      16.949   2.487   3.517  1.00 92.76           C
ATOM    578  C   TRP A  56      17.125   1.915   2.108  1.00 92.76           C
ATOM    579  O   TRP A  56      17.189   2.664   1.134  1.00 92.76           O
ATOM    580  HA  TRP A  56      16.554   3.501   3.460  1.00 92.76           H
ATOM    581  CB  TRP A  56      18.261   2.562   4.300  1.00 92.76           C
ATOM    582 1HB  TRP A  56      18.470   1.583   4.733  1.00 92.76           H
ATOM    583 2HB  TRP A  56      19.073   2.784   3.608  1.00 92.76           H
ATOM    584  CG  TRP A  56      18.260   3.608   5.416  1.00 92.76           C
ATOM    585  CD1 TRP A  56      18.373   3.406   6.736  1.00 92.76           C
ATOM    586  HD1 TRP A  56      18.484   2.426   7.200  1.00 92.76           H
ATOM    587  CD2 TRP A  56      18.137   5.037   5.255  1.00 92.76           C
ATOM    588  NE1 TRP A  56      18.331   4.596   7.435  1.00 92.76           N
ATOM    589  HE1 TRP A  56      18.395   4.702   8.427  1.00 92.76           H
ATOM    590  CE2 TRP A  56      18.183   5.619   6.506  1.00 92.76           C
ATOM    591  CE3 TRP A  56      17.991   5.812   4.091  1.00 92.76           C
ATOM    592  HE3 TRP A  56      17.953   5.377   3.093  1.00 92.76           H
ATOM    593  CZ2 TRP A  56      18.090   7.000   6.712  1.00 92.76           C
ATOM    594  HZ2 TRP A  56      18.128   7.436   7.711  1.00 92.76           H
ATOM    595  CZ3 TRP A  56      17.900   7.191   4.315  1.00 92.76           C
ATOM    596  HZ3 TRP A  56      17.785   7.839   3.445  1.00 92.76           H
ATOM    597  CH2 TRP A  56      17.944   7.792   5.567  1.00 92.76           C
ATOM    598  HH2 TRP A  56      17.866   8.876   5.657  1.00 92.76           H
ATOM    599  HN  TRP A  56      16.322   1.183   5.015  1.00 92.76           H
ATOM    600  N   LEU A  57      17.198   0.594   2.046  1.00 93.13           N
ATOM    601  CA  LEU A  57      17.379  -0.086   0.774  1.00 93.13           C
ATOM    602  C   LEU A  57      16.195   0.231  -0.142  1.00 93.13           C
ATOM    603  O   LEU A  57      16.383   0.632  -1.289  1.00 93.13           O
ATOM    604  HA  LEU A  57      18.285   0.312   0.317  1.00 93.13           H
ATOM    605  CB  LEU A  57      17.603  -1.584   0.994  1.00 93.13           C
ATOM    606 1HB  LEU A  57      18.474  -1.710   1.638  1.00 93.13           H
ATOM    607 2HB  LEU A  57      16.746  -1.983   1.536  1.00 93.13           H
ATOM    608  CG  LEU A  57      17.810  -2.423  -0.268  1.00 93.13           C
ATOM    609  HG  LEU A  57      16.982  -2.227  -0.948  1.00 93.13           H
ATOM    610  CD1 LEU A  57      19.096  -2.018  -0.991  1.00 93.13           C
ATOM    611 1HD1 LEU A  57      19.036  -0.967  -1.277  1.00 93.13           H
ATOM    612 2HD1 LEU A  57      19.948  -2.166  -0.329  1.00 93.13           H
ATOM    613 3HD1 LEU A  57      19.218  -2.630  -1.885  1.00 93.13           H
ATOM    614  CD2 LEU A  57      17.783  -3.918   0.058  1.00 93.13           C
ATOM    615 1HD2 LEU A  57      18.578  -4.150   0.767  1.00 93.13           H
ATOM    616 2HD2 LEU A  57      16.819  -4.177   0.496  1.00 93.13           H
ATOM    617 3HD2 LEU A  57      17.933  -4.492  -0.856  1.00 93.13           H
ATOM    618  HN  LEU A  57      17.136  -0.008   2.842  1.00 93.13           H
ATOM    619  N   VAL A  58      15.001   0.038   0.400  1.00 94.84           N
ATOM    620  CA  VAL A  58      13.788   0.233  -0.375  1.00 94.84           C
ATOM    621  C   VAL A  58      13.727   1.682  -0.863  1.00 94.84           C
ATOM    622  O   VAL A  58      13.376   1.940  -2.013  1.00 94.84           O
ATOM    623  HA  VAL A  58      13.841  -0.426  -1.241  1.00 94.84           H
ATOM    624  CB  VAL A  58      12.567  -0.170   0.454  1.00 94.84           C
ATOM    625  HB  VAL A  58      12.603   0.380   1.394  1.00 94.84           H
ATOM    626  CG1 VAL A  58      11.269   0.208  -0.262  1.00 94.84           C
ATOM    627 1HG1 VAL A  58      11.242   1.286  -0.421  1.00 94.84           H
ATOM    628 2HG1 VAL A  58      11.222  -0.303  -1.224  1.00 94.84           H
ATOM    629 3HG1 VAL A  58      10.417  -0.090   0.349  1.00 94.84           H
ATOM    630  CG2 VAL A  58      12.597  -1.664   0.783  1.00 94.84           C
ATOM    631 1HG2 VAL A  58      12.596  -2.240  -0.143  1.00 94.84           H
ATOM    632 2HG2 VAL A  58      13.497  -1.893   1.353  1.00 94.84           H
ATOM    633 3HG2 VAL A  58      11.718  -1.924   1.373  1.00 94.84           H
ATOM    634  HN  VAL A  58      14.856  -0.246   1.348  1.00 94.84           H
ATOM    635  N   PHE A  59      14.075   2.591   0.037  1.00 95.91           N
ATOM    636  CA  PHE A  59      14.032   4.009  -0.276  1.00 95.91           C
ATOM    637  C   PHE A  59      14.936   4.335  -1.467  1.00 95.91           C
ATOM    638  O   PHE A  59      14.496   4.958  -2.432  1.00 95.91           O
ATOM    639  HA  PHE A  59      13.000   4.253  -0.528  1.00 95.91           H
ATOM    640  CB  PHE A  59      14.544   4.755   0.957  1.00 95.91           C
ATOM    641 1HB  PHE A  59      13.839   4.611   1.775  1.00 95.91           H
ATOM    642 2HB  PHE A  59      15.490   4.314   1.270  1.00 95.91           H
ATOM    643  CG  PHE A  59      14.747   6.256   0.737  1.00 95.91           C
ATOM    644  CD1 PHE A  59      16.003   6.776   0.714  1.00 95.91           C
ATOM    645  HD1 PHE A  59      16.865   6.125   0.853  1.00 95.91           H
ATOM    646  CD2 PHE A  59      13.670   7.069   0.564  1.00 95.91           C
ATOM    647  HD2 PHE A  59      12.663   6.652   0.582  1.00 95.91           H
ATOM    648  CE1 PHE A  59      16.191   8.169   0.510  1.00 95.91           C
ATOM    649  HE1 PHE A  59      17.198   8.586   0.492  1.00 95.91           H
ATOM    650  CE2 PHE A  59      13.858   8.462   0.359  1.00 95.91           C
ATOM    651  HE2 PHE A  59      12.996   9.113   0.220  1.00 95.91           H
ATOM    652  CZ  PHE A  59      15.115   8.982   0.337  1.00 95.91           C
ATOM    653  HZ  PHE A  59      15.259  10.051   0.180  1.00 95.91           H
ATOM    654  HN  PHE A  59      14.382   2.372   0.963  1.00 95.91           H
ATOM    655  N   ILE A  60      16.182   3.900  -1.360  1.00 93.67           N
ATOM    656  CA  ILE A  60      17.191   4.269  -2.338  1.00 93.67           C
ATOM    657  C   ILE A  60      16.777   3.745  -3.714  1.00 93.67           C
ATOM    658  O   ILE A  60      16.730   4.502  -4.683  1.00 93.67           O
ATOM    659  HA  ILE A  60      17.223   5.358  -2.379  1.00 93.67           H
ATOM    660  CB  ILE A  60      18.574   3.792  -1.889  1.00 93.67           C
ATOM    661  HB  ILE A  60      18.497   2.744  -1.601  1.00 93.67           H
ATOM    662  CG1 ILE A  60      19.046   4.565  -0.655  1.00 93.67           C
ATOM    663 1HG1 ILE A  60      19.310   5.584  -0.939  1.00 93.67           H
ATOM    664 2HG1 ILE A  60      18.233   4.635   0.068  1.00 93.67           H
ATOM    665  CG2 ILE A  60      19.582   3.874  -3.037  1.00 93.67           C
ATOM    666 1HG2 ILE A  60      19.246   3.244  -3.860  1.00 93.67           H
ATOM    667 2HG2 ILE A  60      19.662   4.906  -3.377  1.00 93.67           H
ATOM    668 3HG2 ILE A  60      20.556   3.529  -2.690  1.00 93.67           H
ATOM    669  CD1 ILE A  60      20.253   3.881  -0.009  1.00 93.67           C
ATOM    670 1HD1 ILE A  60      19.978   2.871   0.295  1.00 93.67           H
ATOM    671 2HD1 ILE A  60      21.071   3.835  -0.727  1.00 93.67           H
ATOM    672 3HD1 ILE A  60      20.568   4.451   0.865  1.00 93.67           H
ATOM    673  HN  ILE A  60      16.506   3.306  -0.623  1.00 93.67           H
ATOM    674  N   VAL A  61      16.487   2.453  -3.757  1.00 93.64           N
ATOM    675  CA  VAL A  61      16.204   1.790  -5.019  1.00 93.64           C
ATOM    676  C   VAL A  61      14.899   2.341  -5.597  1.00 93.64           C
ATOM    677  O   VAL A  61      14.809   2.602  -6.796  1.00 93.64           O
ATOM    678  HA  VAL A  61      17.019   2.026  -5.704  1.00 93.64           H
ATOM    679  CB  VAL A  61      16.177   0.274  -4.820  1.00 93.64           C
ATOM    680  HB  VAL A  61      15.427   0.049  -4.062  1.00 93.64           H
ATOM    681  CG1 VAL A  61      15.772  -0.442  -6.110  1.00 93.64           C
ATOM    682 1HG1 VAL A  61      14.778  -0.111  -6.412  1.00 93.64           H
ATOM    683 2HG1 VAL A  61      16.488  -0.206  -6.897  1.00 93.64           H
ATOM    684 3HG1 VAL A  61      15.761  -1.518  -5.940  1.00 93.64           H
ATOM    685  CG2 VAL A  61      17.527  -0.237  -4.310  1.00 93.64           C
ATOM    686 1HG2 VAL A  61      18.304   0.007  -5.035  1.00 93.64           H
ATOM    687 2HG2 VAL A  61      17.758   0.237  -3.356  1.00 93.64           H
ATOM    688 3HG2 VAL A  61      17.480  -1.318  -4.177  1.00 93.64           H
ATOM    689  HN  VAL A  61      16.444   1.862  -2.951  1.00 93.64           H
ATOM    690  N   GLY A  62      13.921   2.501  -4.719  1.00 95.23           N
ATOM    691  CA  GLY A  62      12.589   2.896  -5.145  1.00 95.23           C
ATOM    692  C   GLY A  62      12.580   4.343  -5.643  1.00 95.23           C
ATOM    693  O   GLY A  62      11.961   4.648  -6.661  1.00 95.23           O
ATOM    694 1HA  GLY A  62      12.245   2.232  -5.938  1.00 95.23           H
ATOM    695 2HA  GLY A  62      11.891   2.789  -4.315  1.00 95.23           H
ATOM    696  HN  GLY A  62      14.026   2.365  -3.733  1.00 95.23           H
ATOM    697  N   ALA A  63      13.274   5.194  -4.903  1.00 95.18           N
ATOM    698  CA  ALA A  63      13.315   6.609  -5.230  1.00 95.18           C
ATOM    699  C   ALA A  63      13.948   6.791  -6.611  1.00 95.18           C
ATOM    700  O   ALA A  63      13.434   7.540  -7.440  1.00 95.18           O
ATOM    701  HA  ALA A  63      12.288   6.973  -5.260  1.00 95.18           H
ATOM    702  CB  ALA A  63      14.074   7.365  -4.137  1.00 95.18           C
ATOM    703 1HB  ALA A  63      13.568   7.227  -3.182  1.00 95.18           H
ATOM    704 2HB  ALA A  63      15.091   6.978  -4.068  1.00 95.18           H
ATOM    705 3HB  ALA A  63      14.105   8.426  -4.383  1.00 95.18           H
ATOM    706  HN  ALA A  63      13.800   4.932  -4.094  1.00 95.18           H
ATOM    707  N   LEU A  64      15.055   6.092  -6.816  1.00 89.19           N
ATOM    708  CA  LEU A  64      15.761   6.164  -8.084  1.00 89.19           C
ATOM    709  C   LEU A  64      14.862   5.621  -9.196  1.00 89.19           C
ATOM    710  O   LEU A  64      14.731   6.239 -10.251  1.00 89.19           O
ATOM    711  HA  LEU A  64      15.963   7.216  -8.286  1.00 89.19           H
ATOM    712  CB  LEU A  64      17.113   5.454  -7.985  1.00 89.19           C
ATOM    713 1HB  LEU A  64      16.948   4.454  -7.585  1.00 89.19           H
ATOM    714 2HB  LEU A  64      17.512   5.333  -8.992  1.00 89.19           H
ATOM    715  CG  LEU A  64      18.173   6.148  -7.126  1.00 89.19           C
ATOM    716  HG  LEU A  64      17.747   6.332  -6.140  1.00 89.19           H
ATOM    717  CD1 LEU A  64      19.394   5.247  -6.930  1.00 89.19           C
ATOM    718 1HD1 LEU A  64      19.090   4.326  -6.434  1.00 89.19           H
ATOM    719 2HD1 LEU A  64      19.831   5.010  -7.900  1.00 89.19           H
ATOM    720 3HD1 LEU A  64      20.132   5.764  -6.316  1.00 89.19           H
ATOM    721  CD2 LEU A  64      18.553   7.508  -7.716  1.00 89.19           C
ATOM    722 1HD2 LEU A  64      18.952   7.369  -8.720  1.00 89.19           H
ATOM    723 2HD2 LEU A  64      17.668   8.143  -7.760  1.00 89.19           H
ATOM    724 3HD2 LEU A  64      19.307   7.979  -7.086  1.00 89.19           H
ATOM    725  HN  LEU A  64      15.467   5.486  -6.136  1.00 89.19           H
ATOM    726  N   GLY A  65      14.265   4.470  -8.922  1.00 92.47           N
ATOM    727  CA  GLY A  65      13.501   3.763  -9.935  1.00 92.47           C
ATOM    728  C   GLY A  65      12.289   4.585 -10.381  1.00 92.47           C
ATOM    729  O   GLY A  65      12.093   4.810 -11.574  1.00 92.47           O
ATOM    730 1HA  GLY A  65      14.137   3.552 -10.794  1.00 92.47           H
ATOM    731 2HA  GLY A  65      13.168   2.803  -9.541  1.00 92.47           H
ATOM    732  HN  GLY A  65      14.297   4.023  -8.028  1.00 92.47           H
ATOM    733  N   ASN A  66      11.509   5.010  -9.399  1.00 90.41           N
ATOM    734  CA  ASN A  66      10.258   5.695  -9.680  1.00 90.41           C
ATOM    735  C   ASN A  66      10.558   7.062 -10.297  1.00 90.41           C
ATOM    736  O   ASN A  66       9.832   7.523 -11.176  1.00 90.41           O
ATOM    737  HA  ASN A  66       9.719   5.039 -10.363  1.00 90.41           H
ATOM    738  CB  ASN A  66       9.454   5.921  -8.398  1.00 90.41           C
ATOM    739 1HB  ASN A  66      10.118   6.259  -7.602  1.00 90.41           H
ATOM    740 2HB  ASN A  66       8.721   6.712  -8.558  1.00 90.41           H
ATOM    741  CG  ASN A  66       8.742   4.638  -7.964  1.00 90.41           C
ATOM    742  OD1 ASN A  66       7.845   4.142  -8.625  1.00 90.41           O
ATOM    743  ND2 ASN A  66       9.191   4.131  -6.819  1.00 90.41           N
ATOM    744 1HD2 ASN A  66       9.930   4.588  -6.326  1.00 90.41           H
ATOM    745 2HD2 ASN A  66       8.788   3.293  -6.452  1.00 90.41           H
ATOM    746  HN  ASN A  66      11.718   4.894  -8.428  1.00 90.41           H
ATOM    747  N   SER A  67      11.629   7.673  -9.811  1.00 91.09           N
ATOM    748  CA  SER A  67      12.079   8.943 -10.357  1.00 91.09           C
ATOM    749  C   SER A  67      12.399   8.788 -11.845  1.00 91.09           C
ATOM    750  O   SER A  67      12.105   9.677 -12.642  1.00 91.09           O
ATOM    751  HA  SER A  67      11.244   9.630 -10.215  1.00 91.09           H
ATOM    752  CB  SER A  67      13.302   9.465  -9.601  1.00 91.09           C
ATOM    753 1HB  SER A  67      14.109   8.734  -9.669  1.00 91.09           H
ATOM    754 2HB  SER A  67      13.660  10.378 -10.077  1.00 91.09           H
ATOM    755  OG  SER A  67      13.012   9.726  -8.231  1.00 91.09           O
ATOM    756  HG  SER A  67      13.557   9.126  -7.646  1.00 91.09           H
ATOM    757  HN  SER A  67      12.184   7.316  -9.060  1.00 91.09           H
ATOM    758  N   LEU A  68      12.998   7.653 -12.174  1.00 84.88           N
ATOM    759  CA  LEU A  68      13.360   7.369 -13.552  1.00 84.88           C
ATOM    760  C   LEU A  68      12.087   7.222 -14.389  1.00 84.88           C
ATOM    761  O   LEU A  68      12.015   7.723 -15.510  1.00 84.88           O
ATOM    762  HA  LEU A  68      13.921   8.226 -13.926  1.00 84.88           H
ATOM    763  CB  LEU A  68      14.287   6.155 -13.624  1.00 84.88           C
ATOM    764 1HB  LEU A  68      15.060   6.267 -12.864  1.00 84.88           H
ATOM    765 2HB  LEU A  68      13.711   5.267 -13.363  1.00 84.88           H
ATOM    766  CG  LEU A  68      14.967   5.909 -14.972  1.00 84.88           C
ATOM    767  HG  LEU A  68      14.232   6.070 -15.760  1.00 84.88           H
ATOM    768  CD1 LEU A  68      16.104   6.907 -15.203  1.00 84.88           C
ATOM    769 1HD1 LEU A  68      15.704   7.921 -15.193  1.00 84.88           H
ATOM    770 2HD1 LEU A  68      16.846   6.801 -14.412  1.00 84.88           H
ATOM    771 3HD1 LEU A  68      16.570   6.710 -16.168  1.00 84.88           H
ATOM    772  CD2 LEU A  68      15.444   4.460 -15.090  1.00 84.88           C
ATOM    773 1HD2 LEU A  68      16.158   4.247 -14.294  1.00 84.88           H
ATOM    774 2HD2 LEU A  68      14.590   3.788 -15.001  1.00 84.88           H
ATOM    775 3HD2 LEU A  68      15.924   4.313 -16.057  1.00 84.88           H
ATOM    776  HN  LEU A  68      13.235   6.936 -11.519  1.00 84.88           H
ATOM    777  N   VAL A  69      11.114   6.532 -13.811  1.00 87.83           N
ATOM    778  CA  VAL A  69       9.857   6.293 -14.499  1.00 87.83           C
ATOM    779  C   VAL A  69       9.223   7.634 -14.875  1.00 87.83           C
ATOM    780  O   VAL A  69       8.840   7.843 -16.025  1.00 87.83           O
ATOM    781  HA  VAL A  69      10.080   5.743 -15.413  1.00 87.83           H
ATOM    782  CB  VAL A  69       8.944   5.422 -13.633  1.00 87.83           C
ATOM    783  HB  VAL A  69       8.873   5.886 -12.649  1.00 87.83           H
ATOM    784  CG1 VAL A  69       7.534   5.351 -14.222  1.00 87.83           C
ATOM    785 1HG1 VAL A  69       7.111   6.354 -14.275  1.00 87.83           H
ATOM    786 2HG1 VAL A  69       7.579   4.922 -15.222  1.00 87.83           H
ATOM    787 3HG1 VAL A  69       6.906   4.726 -13.586  1.00 87.83           H
ATOM    788  CG2 VAL A  69       9.534   4.022 -13.450  1.00 87.83           C
ATOM    789 1HG2 VAL A  69       9.649   3.547 -14.424  1.00 87.83           H
ATOM    790 2HG2 VAL A  69      10.507   4.098 -12.966  1.00 87.83           H
ATOM    791 3HG2 VAL A  69       8.865   3.424 -12.831  1.00 87.83           H
ATOM    792  HN  VAL A  69      11.175   6.141 -12.893  1.00 87.83           H
ATOM    793  N   ILE A  70       9.132   8.508 -13.883  1.00 88.74           N
ATOM    794  CA  ILE A  70       8.479   9.792 -14.074  1.00 88.74           C
ATOM    795  C   ILE A  70       9.199  10.565 -15.180  1.00 88.74           C
ATOM    796  O   ILE A  70       8.558  11.189 -16.025  1.00 88.74           O
ATOM    797  HA  ILE A  70       7.458   9.593 -14.400  1.00 88.74           H
ATOM    798  CB  ILE A  70       8.391  10.551 -12.749  1.00 88.74           C
ATOM    799  HB  ILE A  70       9.384  10.571 -12.300  1.00 88.74           H
ATOM    800  CG1 ILE A  70       7.465   9.832 -11.765  1.00 88.74           C
ATOM    801 1HG1 ILE A  70       6.428   9.969 -12.071  1.00 88.74           H
ATOM    802 2HG1 ILE A  70       7.666   8.761 -11.788  1.00 88.74           H
ATOM    803  CG2 ILE A  70       7.969  12.004 -12.976  1.00 88.74           C
ATOM    804 1HG2 ILE A  70       8.700  12.499 -13.615  1.00 88.74           H
ATOM    805 2HG2 ILE A  70       6.991  12.027 -13.458  1.00 88.74           H
ATOM    806 3HG2 ILE A  70       7.915  12.521 -12.018  1.00 88.74           H
ATOM    807  CD1 ILE A  70       7.658  10.363 -10.343  1.00 88.74           C
ATOM    808 1HD1 ILE A  70       8.691  10.202 -10.032  1.00 88.74           H
ATOM    809 2HD1 ILE A  70       7.433  11.429 -10.320  1.00 88.74           H
ATOM    810 3HD1 ILE A  70       6.988   9.835  -9.664  1.00 88.74           H
ATOM    811  HN  ILE A  70       9.494   8.350 -12.964  1.00 88.74           H
ATOM    812  N   LEU A  71      10.522  10.500 -15.139  1.00 83.59           N
ATOM    813  CA  LEU A  71      11.338  11.268 -16.063  1.00 83.59           C
ATOM    814  C   LEU A  71      11.107  10.758 -17.487  1.00 83.59           C
ATOM    815  O   LEU A  71      11.029  11.546 -18.428  1.00 83.59           O
ATOM    816  HA  LEU A  71      11.005  12.305 -16.010  1.00 83.59           H
ATOM    817  CB  LEU A  71      12.806  11.242 -15.631  1.00 83.59           C
ATOM    818 1HB  LEU A  71      12.858  11.507 -14.575  1.00 83.59           H
ATOM    819 2HB  LEU A  71      13.172  10.220 -15.721  1.00 83.59           H
ATOM    820  CG  LEU A  71      13.750  12.164 -16.406  1.00 83.59           C
ATOM    821  HG  LEU A  71      13.146  12.859 -16.988  1.00 83.59           H
ATOM    822  CD1 LEU A  71      14.607  12.998 -15.452  1.00 83.59           C
ATOM    823 1HD1 LEU A  71      13.961  13.609 -14.823  1.00 83.59           H
ATOM    824 2HD1 LEU A  71      15.203  12.335 -14.825  1.00 83.59           H
ATOM    825 3HD1 LEU A  71      15.269  13.644 -16.029  1.00 83.59           H
ATOM    826  CD2 LEU A  71      14.603  11.367 -17.396  1.00 83.59           C
ATOM    827 1HD2 LEU A  71      15.198  10.633 -16.853  1.00 83.59           H
ATOM    828 2HD2 LEU A  71      13.953  10.856 -18.106  1.00 83.59           H
ATOM    829 3HD2 LEU A  71      15.264  12.046 -17.933  1.00 83.59           H
ATOM    830  HN  LEU A  71      11.034   9.936 -14.490  1.00 83.59           H
ATOM    831  N   VAL A  72      11.005   9.441 -17.600  1.00 83.32           N
ATOM    832  CA  VAL A  72      10.814   8.814 -18.896  1.00 83.32           C
ATOM    833  C   VAL A  72       9.491   9.291 -19.498  1.00 83.32           C
ATOM    834  O   VAL A  72       9.434   9.653 -20.673  1.00 83.32           O
ATOM    835  HA  VAL A  72      11.630   9.138 -19.542  1.00 83.32           H
ATOM    836  CB  VAL A  72      10.894   7.293 -18.758  1.00 83.32           C
ATOM    837  HB  VAL A  72      10.210   6.992 -17.964  1.00 83.32           H
ATOM    838  CG1 VAL A  72      10.449   6.601 -20.049  1.00 83.32           C
ATOM    839 1HG1 VAL A  72       9.419   6.878 -20.273  1.00 83.32           H
ATOM    840 2HG1 VAL A  72      11.095   6.912 -20.869  1.00 83.32           H
ATOM    841 3HG1 VAL A  72      10.515   5.520 -19.923  1.00 83.32           H
ATOM    842  CG2 VAL A  72      12.303   6.852 -18.358  1.00 83.32           C
ATOM    843 1HG2 VAL A  72      13.014   7.171 -19.119  1.00 83.32           H
ATOM    844 2HG2 VAL A  72      12.567   7.304 -17.402  1.00 83.32           H
ATOM    845 3HG2 VAL A  72      12.332   5.766 -18.267  1.00 83.32           H
ATOM    846  HN  VAL A  72      11.050   8.809 -16.827  1.00 83.32           H
ATOM    847  N   TYR A  73       8.459   9.276 -18.667  1.00 80.06           N
ATOM    848  CA  TYR A  73       7.131   9.660 -19.115  1.00 80.06           C
ATOM    849  C   TYR A  73       7.079  11.150 -19.461  1.00 80.06           C
ATOM    850  O   TYR A  73       6.364  11.553 -20.377  1.00 80.06           O
ATOM    851  HA  TYR A  73       6.896   9.079 -20.007  1.00 80.06           H
ATOM    852  CB  TYR A  73       6.194   9.389 -17.936  1.00 80.06           C
ATOM    853 1HB  TYR A  73       6.760   9.470 -17.009  1.00 80.06           H
ATOM    854 2HB  TYR A  73       5.427  10.163 -17.910  1.00 80.06           H
ATOM    855  CG  TYR A  73       5.515   8.019 -17.984  1.00 80.06           C
ATOM    856  CD1 TYR A  73       4.587   7.742 -18.967  1.00 80.06           C
ATOM    857  HD1 TYR A  73       4.338   8.500 -19.710  1.00 80.06           H
ATOM    858  CD2 TYR A  73       5.830   7.059 -17.043  1.00 80.06           C
ATOM    859  HD2 TYR A  73       6.563   7.278 -16.266  1.00 80.06           H
ATOM    860  CE1 TYR A  73       3.948   6.453 -19.012  1.00 80.06           C
ATOM    861  HE1 TYR A  73       3.213   6.221 -19.783  1.00 80.06           H
ATOM    862  CE2 TYR A  73       5.191   5.770 -17.088  1.00 80.06           C
ATOM    863  HE2 TYR A  73       5.431   5.003 -16.351  1.00 80.06           H
ATOM    864  CZ  TYR A  73       4.281   5.530 -18.070  1.00 80.06           C
ATOM    865  OH  TYR A  73       3.678   4.312 -18.113  1.00 80.06           O
ATOM    866  HH  TYR A  73       3.151   4.221 -18.958  1.00 80.06           H
ATOM    867  HN  TYR A  73       8.520   9.009 -17.705  1.00 80.06           H
ATOM    868  N   TRP A  74       7.845  11.926 -18.709  1.00 70.48           N
ATOM    869  CA  TRP A  74       7.808  13.373 -18.846  1.00 70.48           C
ATOM    870  C   TRP A  74       8.392  13.733 -20.213  1.00 70.48           C
ATOM    871  O   TRP A  74       7.790  14.495 -20.968  1.00 70.48           O
ATOM    872  HA  TRP A  74       6.765  13.686 -18.792  1.00 70.48           H
ATOM    873  CB  TRP A  74       8.538  14.052 -17.686  1.00 70.48           C
ATOM    874 1HB  TRP A  74       8.199  13.611 -16.749  1.00 70.48           H
ATOM    875 2HB  TRP A  74       9.605  13.844 -17.770  1.00 70.48           H
ATOM    876  CG  TRP A  74       8.332  15.567 -17.623  1.00 70.48           C
ATOM    877  CD1 TRP A  74       8.950  16.514 -18.343  1.00 70.48           C
ATOM    878  HD1 TRP A  74       9.711  16.313 -19.097  1.00 70.48           H
ATOM    879  CD2 TRP A  74       7.417  16.275 -16.762  1.00 70.48           C
ATOM    880  NE1 TRP A  74       8.501  17.776 -18.009  1.00 70.48           N
ATOM    881  HE1 TRP A  74       8.812  18.639 -18.408  1.00 70.48           H
ATOM    882  CE2 TRP A  74       7.540  17.626 -17.017  1.00 70.48           C
ATOM    883  CE3 TRP A  74       6.515  15.791 -15.798  1.00 70.48           C
ATOM    884  HE3 TRP A  74       6.399  14.730 -15.578  1.00 70.48           H
ATOM    885  CZ2 TRP A  74       6.791  18.603 -16.350  1.00 70.48           C
ATOM    886  HZ2 TRP A  74       6.907  19.665 -16.570  1.00 70.48           H
ATOM    887  CZ3 TRP A  74       5.774  16.781 -15.141  1.00 70.48           C
ATOM    888  HZ3 TRP A  74       5.059  16.459 -14.383  1.00 70.48           H
ATOM    889  CH2 TRP A  74       5.886  18.144 -15.386  1.00 70.48           C
ATOM    890  HH2 TRP A  74       5.272  18.853 -14.830  1.00 70.48           H
ATOM    891  HN  TRP A  74       8.481  11.584 -18.018  1.00 70.48           H
ATOM    892  N   TYR A  75       9.558  13.168 -20.491  1.00 68.75           N
ATOM    893  CA  TYR A  75      10.371  13.636 -21.601  1.00 68.75           C
ATOM    894  C   TYR A  75      10.046  12.863 -22.881  1.00 68.75           C
ATOM    895  O   TYR A  75      10.108  13.418 -23.977  1.00 68.75           O
ATOM    896  HA  TYR A  75      10.151  14.692 -21.757  1.00 68.75           H
ATOM    897  CB  TYR A  75      11.823  13.359 -21.206  1.00 68.75           C
ATOM    898 1HB  TYR A  75      11.850  12.495 -20.543  1.00 68.75           H
ATOM    899 2HB  TYR A  75      12.387  13.093 -22.100  1.00 68.75           H
ATOM    900  CG  TYR A  75      12.515  14.536 -20.516  1.00 68.75           C
ATOM    901  CD1 TYR A  75      13.143  15.506 -21.269  1.00 68.75           C
ATOM    902  HD1 TYR A  75      13.147  15.434 -22.357  1.00 68.75           H
ATOM    903  CD2 TYR A  75      12.510  14.627 -19.138  1.00 68.75           C
ATOM    904  HD2 TYR A  75      12.014  13.861 -18.543  1.00 68.75           H
ATOM    905  CE1 TYR A  75      13.795  16.613 -20.619  1.00 68.75           C
ATOM    906  HE1 TYR A  75      14.295  17.386 -21.203  1.00 68.75           H
ATOM    907  CE2 TYR A  75      13.162  15.735 -18.488  1.00 68.75           C
ATOM    908  HE2 TYR A  75      13.166  15.819 -17.402  1.00 68.75           H
ATOM    909  CZ  TYR A  75      13.772  16.673 -19.261  1.00 68.75           C
ATOM    910  OH  TYR A  75      14.387  17.719 -18.647  1.00 68.75           O
ATOM    911  HH  TYR A  75      14.286  17.640 -17.655  1.00 68.75           H
ATOM    912  HN  TYR A  75       9.948  12.407 -19.973  1.00 68.75           H
ATOM    913  N   CYS A  76       9.708  11.595 -22.699  1.00 68.61           N
ATOM    914  CA  CYS A  76       9.754  10.644 -23.797  1.00 68.61           C
ATOM    915  C   CYS A  76       8.331  10.149 -24.064  1.00 68.61           C
ATOM    916  O   CYS A  76       7.751  10.451 -25.105  1.00 68.61           O
ATOM    917  HA  CYS A  76      10.146  11.181 -24.660  1.00 68.61           H
ATOM    918  CB  CYS A  76      10.714   9.489 -23.504  1.00 68.61           C
ATOM    919 1HB  CYS A  76      11.641   9.874 -23.079  1.00 68.61           H
ATOM    920 2HB  CYS A  76      10.277   8.821 -22.762  1.00 68.61           H
ATOM    921  SG  CYS A  76      11.070   8.566 -25.043  1.00 68.61           S
ATOM    922  HG  CYS A  76       9.873   7.996 -25.144  1.00 68.61           H
ATOM    923  HN  CYS A  76       9.407  11.216 -21.824  1.00 68.61           H
ATOM    924  N   THR A  77       7.810   9.397 -23.105  1.00 61.51           N
ATOM    925  CA  THR A  77       6.610   8.612 -23.338  1.00 61.51           C
ATOM    926  C   THR A  77       5.403   9.530 -23.538  1.00 61.51           C
ATOM    927  O   THR A  77       4.589   9.305 -24.433  1.00 61.51           O
ATOM    928  HA  THR A  77       6.742   8.050 -24.263  1.00 61.51           H
ATOM    929  CB  THR A  77       6.447   7.639 -22.168  1.00 61.51           C
ATOM    930  HB  THR A  77       6.194   8.172 -21.252  1.00 61.51           H
ATOM    931  OG1 THR A  77       7.677   6.919 -22.142  1.00 61.51           O
ATOM    932  HG1 THR A  77       7.753   6.342 -22.955  1.00 61.51           H
ATOM    933  CG2 THR A  77       5.392   6.566 -22.443  1.00 61.51           C
ATOM    934 1HG2 THR A  77       5.681   5.989 -23.321  1.00 61.51           H
ATOM    935 2HG2 THR A  77       4.428   7.041 -22.621  1.00 61.51           H
ATOM    936 3HG2 THR A  77       5.317   5.902 -21.581  1.00 61.51           H
ATOM    937  HN  THR A  77       8.194   9.320 -22.184  1.00 61.51           H
ATOM    938  N   ARG A  78       5.324  10.545 -22.690  1.00 56.64           N
ATOM    939  CA  ARG A  78       4.098  11.312 -22.553  1.00 56.64           C
ATOM    940  C   ARG A  78       2.910  10.377 -22.322  1.00 56.64           C
ATOM    941  O   ARG A  78       2.915   9.236 -22.779  1.00 56.64           O
ATOM    942  HA  ARG A  78       4.267  11.954 -21.688  1.00 56.64           H
ATOM    943  CB  ARG A  78       3.837  12.160 -23.799  1.00 56.64           C
ATOM    944 1HB  ARG A  78       3.751  11.513 -24.672  1.00 56.64           H
ATOM    945 2HB  ARG A  78       2.886  12.682 -23.695  1.00 56.64           H
ATOM    946  CG  ARG A  78       4.961  13.175 -24.018  1.00 56.64           C
ATOM    947 1HG  ARG A  78       5.138  13.731 -23.097  1.00 56.64           H
ATOM    948 2HG  ARG A  78       5.887  12.652 -24.257  1.00 56.64           H
ATOM    949  CD  ARG A  78       4.611  14.145 -25.148  1.00 56.64           C
ATOM    950 1HD  ARG A  78       4.472  13.597 -26.079  1.00 56.64           H
ATOM    951 2HD  ARG A  78       3.668  14.647 -24.929  1.00 56.64           H
ATOM    952  NE  ARG A  78       5.690  15.146 -25.307  1.00 56.64           N
ATOM    953  HE  ARG A  78       6.543  15.000 -24.806  1.00 56.64           H
ATOM    954  CZ  ARG A  78       5.595  16.236 -26.081  1.00 56.64           C
ATOM    955  NH1 ARG A  78       4.475  16.483 -26.774  1.00 56.64           N
ATOM    956 1HH1 ARG A  78       3.702  15.850 -26.717  1.00 56.64           H
ATOM    957 2HH1 ARG A  78       4.412  17.298 -27.349  1.00 56.64           H
ATOM    958  NH2 ARG A  78       6.636  17.076 -26.150  1.00 56.64           N
ATOM    959 1HH2 ARG A  78       6.582  17.894 -26.723  1.00 56.64           H
ATOM    960 2HH2 ARG A  78       7.468  16.885 -25.629  1.00 56.64           H
ATOM    961  HN  ARG A  78       6.078  10.844 -22.104  1.00 56.64           H
ATOM    962  N   VAL A  79       1.919  10.896 -21.611  1.00 71.69           N
ATOM    963  CA  VAL A  79       0.738  10.113 -21.291  1.00 71.69           C
ATOM    964  C   VAL A  79      -0.205  10.102 -22.496  1.00 71.69           C
ATOM    965  O   VAL A  79      -0.820  11.117 -22.817  1.00 71.69           O
ATOM    966  HA  VAL A  79       1.064   9.092 -21.091  1.00 71.69           H
ATOM    967  CB  VAL A  79       0.078  10.656 -20.021  1.00 71.69           C
ATOM    968  HB  VAL A  79      -0.249  11.676 -20.224  1.00 71.69           H
ATOM    969  CG1 VAL A  79      -1.156   9.832 -19.649  1.00 71.69           C
ATOM    970 1HG1 VAL A  79      -1.879   9.872 -20.463  1.00 71.69           H
ATOM    971 2HG1 VAL A  79      -0.862   8.797 -19.475  1.00 71.69           H
ATOM    972 3HG1 VAL A  79      -1.605  10.239 -18.743  1.00 71.69           H
ATOM    973  CG2 VAL A  79       1.076  10.703 -18.862  1.00 71.69           C
ATOM    974 1HG2 VAL A  79       1.447   9.698 -18.661  1.00 71.69           H
ATOM    975 2HG2 VAL A  79       1.911  11.352 -19.128  1.00 71.69           H
ATOM    976 3HG2 VAL A  79       0.582  11.093 -17.973  1.00 71.69           H
ATOM    977  HN  VAL A  79       1.914  11.832 -21.258  1.00 71.69           H
ATOM    978  N   LYS A  80      -0.288   8.942 -23.131  1.00 65.20           N
ATOM    979  CA  LYS A  80      -1.083   8.806 -24.340  1.00 65.20           C
ATOM    980  C   LYS A  80      -2.311   7.943 -24.043  1.00 65.20           C
ATOM    981  O   LYS A  80      -3.333   8.059 -24.716  1.00 65.20           O
ATOM    982  HA  LYS A  80      -1.422   9.803 -24.622  1.00 65.20           H
ATOM    983  CB  LYS A  80      -0.224   8.277 -25.490  1.00 65.20           C
ATOM    984 1HB  LYS A  80       0.271   7.355 -25.186  1.00 65.20           H
ATOM    985 2HB  LYS A  80      -0.859   8.032 -26.341  1.00 65.20           H
ATOM    986  CG  LYS A  80       0.825   9.310 -25.910  1.00 65.20           C
ATOM    987 1HG  LYS A  80       0.333  10.244 -26.179  1.00 65.20           H
ATOM    988 2HG  LYS A  80       1.484   9.527 -25.069  1.00 65.20           H
ATOM    989  CD  LYS A  80       1.651   8.802 -27.094  1.00 65.20           C
ATOM    990 1HD  LYS A  80       2.123   7.855 -26.833  1.00 65.20           H
ATOM    991 2HD  LYS A  80       0.995   8.608 -27.943  1.00 65.20           H
ATOM    992  CE  LYS A  80       2.722   9.819 -27.492  1.00 65.20           C
ATOM    993 1HE  LYS A  80       2.251  10.762 -27.771  1.00 65.20           H
ATOM    994 2HE  LYS A  80       3.369  10.027 -26.639  1.00 65.20           H
ATOM    995  NZ  LYS A  80       3.529   9.307 -28.621  1.00 65.20           N
ATOM    996 1HZ  LYS A  80       4.230   9.994 -28.875  1.00 65.20           H
ATOM    997 2HZ  LYS A  80       3.985   8.444 -28.347  1.00 65.20           H
ATOM    998 3HZ  LYS A  80       2.925   9.131 -29.416  1.00 65.20           H
ATOM    999  HN  LYS A  80       0.175   8.107 -22.834  1.00 65.20           H
ATOM   1000  N   THR A  81      -2.169   7.096 -23.033  1.00 75.55           N
ATOM   1001  CA  THR A  81      -3.207   6.130 -22.715  1.00 75.55           C
ATOM   1002  C   THR A  81      -3.624   6.258 -21.249  1.00 75.55           C
ATOM   1003  O   THR A  81      -2.912   6.862 -20.448  1.00 75.55           O
ATOM   1004  HA  THR A  81      -4.086   6.359 -23.319  1.00 75.55           H
ATOM   1005  CB  THR A  81      -2.685   4.739 -23.080  1.00 75.55           C
ATOM   1006  HB  THR A  81      -3.490   4.004 -23.060  1.00 75.55           H
ATOM   1007  OG1 THR A  81      -1.624   4.513 -22.156  1.00 75.55           O
ATOM   1008  HG1 THR A  81      -0.763   4.853 -22.535  1.00 75.55           H
ATOM   1009  CG2 THR A  81      -2.001   4.710 -24.448  1.00 75.55           C
ATOM   1010 1HG2 THR A  81      -1.154   5.396 -24.445  1.00 75.55           H
ATOM   1011 2HG2 THR A  81      -2.712   5.013 -25.216  1.00 75.55           H
ATOM   1012 3HG2 THR A  81      -1.650   3.699 -24.657  1.00 75.55           H
ATOM   1013  HN  THR A  81      -1.366   7.064 -22.439  1.00 75.55           H
ATOM   1014  N   MET A  82      -4.776   5.680 -20.942  1.00 75.33           N
ATOM   1015  CA  MET A  82      -5.244   5.628 -19.567  1.00 75.33           C
ATOM   1016  C   MET A  82      -4.251   4.876 -18.678  1.00 75.33           C
ATOM   1017  O   MET A  82      -4.005   5.275 -17.541  1.00 75.33           O
ATOM   1018  HA  MET A  82      -5.318   6.666 -19.243  1.00 75.33           H
ATOM   1019  CB  MET A  82      -6.604   4.930 -19.517  1.00 75.33           C
ATOM   1020 1HB  MET A  82      -6.555   3.988 -20.064  1.00 75.33           H
ATOM   1021 2HB  MET A  82      -6.854   4.685 -18.484  1.00 75.33           H
ATOM   1022  CG  MET A  82      -7.698   5.817 -20.115  1.00 75.33           C
ATOM   1023 1HG  MET A  82      -7.716   6.780 -19.605  1.00 75.33           H
ATOM   1024 2HG  MET A  82      -7.482   6.016 -21.165  1.00 75.33           H
ATOM   1025  SD  MET A  82      -9.286   5.016 -19.961  1.00 75.33           S
ATOM   1026  CE  MET A  82      -9.533   5.155 -18.199  1.00 75.33           C
ATOM   1027 1HE  MET A  82      -8.726   4.642 -17.677  1.00 75.33           H
ATOM   1028 2HE  MET A  82      -9.538   6.208 -17.914  1.00 75.33           H
ATOM   1029 3HE  MET A  82     -10.487   4.702 -17.929  1.00 75.33           H
ATOM   1030  HN  MET A  82      -5.383   5.252 -21.611  1.00 75.33           H
ATOM   1031  N   THR A  83      -3.708   3.801 -19.230  1.00 77.27           N
ATOM   1032  CA  THR A  83      -2.745   2.992 -18.502  1.00 77.27           C
ATOM   1033  C   THR A  83      -1.515   3.825 -18.138  1.00 77.27           C
ATOM   1034  O   THR A  83      -0.994   3.717 -17.029  1.00 77.27           O
ATOM   1035  HA  THR A  83      -3.203   2.671 -17.566  1.00 77.27           H
ATOM   1036  CB  THR A  83      -2.416   1.765 -19.356  1.00 77.27           C
ATOM   1037  HB  THR A  83      -1.749   2.030 -20.176  1.00 77.27           H
ATOM   1038  OG1 THR A  83      -3.692   1.258 -19.740  1.00 77.27           O
ATOM   1039  HG1 THR A  83      -4.322   1.294 -18.965  1.00 77.27           H
ATOM   1040  CG2 THR A  83      -1.796   0.631 -18.538  1.00 77.27           C
ATOM   1041 1HG2 THR A  83      -2.493   0.321 -17.760  1.00 77.27           H
ATOM   1042 2HG2 THR A  83      -0.870   0.979 -18.080  1.00 77.27           H
ATOM   1043 3HG2 THR A  83      -1.582  -0.214 -19.192  1.00 77.27           H
ATOM   1044  HN  THR A  83      -3.914   3.482 -20.155  1.00 77.27           H
ATOM   1045  N   ASP A  84      -1.086   4.638 -19.092  1.00 79.60           N
ATOM   1046  CA  ASP A  84       0.063   5.502 -18.879  1.00 79.60           C
ATOM   1047  C   ASP A  84      -0.241   6.476 -17.739  1.00 79.60           C
ATOM   1048  O   ASP A  84       0.632   6.776 -16.926  1.00 79.60           O
ATOM   1049  HA  ASP A  84       0.887   4.829 -18.645  1.00 79.60           H
ATOM   1050  CB  ASP A  84       0.374   6.323 -20.132  1.00 79.60           C
ATOM   1051 1HB  ASP A  84      -0.485   6.944 -20.387  1.00 79.60           H
ATOM   1052 2HB  ASP A  84       1.206   6.997 -19.932  1.00 79.60           H
ATOM   1053  CG  ASP A  84       0.720   5.413 -21.312  1.00 79.60           C
ATOM   1054  OD1 ASP A  84       1.373   4.378 -21.058  1.00 79.60           O
ATOM   1055  OD2 ASP A  84       0.324   5.773 -22.442  1.00 79.60           O
ATOM   1056  HN  ASP A  84      -1.509   4.712 -19.995  1.00 79.60           H
ATOM   1057  N   MET A  85      -1.480   6.943 -17.716  1.00 84.48           N
ATOM   1058  CA  MET A  85      -1.902   7.898 -16.706  1.00 84.48           C
ATOM   1059  C   MET A  85      -1.835   7.281 -15.307  1.00 84.48           C
ATOM   1060  O   MET A  85      -1.324   7.901 -14.375  1.00 84.48           O
ATOM   1061  HA  MET A  85      -1.201   8.729 -16.777  1.00 84.48           H
ATOM   1062  CB  MET A  85      -3.335   8.350 -16.996  1.00 84.48           C
ATOM   1063 1HB  MET A  85      -3.415   8.670 -18.035  1.00 84.48           H
ATOM   1064 2HB  MET A  85      -4.018   7.510 -16.868  1.00 84.48           H
ATOM   1065  CG  MET A  85      -3.747   9.495 -16.070  1.00 84.48           C
ATOM   1066 1HG  MET A  85      -4.814   9.690 -16.171  1.00 84.48           H
ATOM   1067 2HG  MET A  85      -3.571   9.215 -15.031  1.00 84.48           H
ATOM   1068  SD  MET A  85      -2.819  10.967 -16.469  1.00 84.48           S
ATOM   1069  CE  MET A  85      -3.297  12.014 -15.105  1.00 84.48           C
ATOM   1070 1HE  MET A  85      -4.378  12.155 -15.116  1.00 84.48           H
ATOM   1071 2HE  MET A  85      -3.002  11.546 -14.166  1.00 84.48           H
ATOM   1072 3HE  MET A  85      -2.803  12.982 -15.199  1.00 84.48           H
ATOM   1073  HN  MET A  85      -2.189   6.680 -18.371  1.00 84.48           H
ATOM   1074  N   PHE A  86      -2.358   6.068 -15.204  1.00 87.97           N
ATOM   1075  CA  PHE A  86      -2.406   5.380 -13.925  1.00 87.97           C
ATOM   1076  C   PHE A  86      -1.003   4.987 -13.460  1.00 87.97           C
ATOM   1077  O   PHE A  86      -0.690   5.076 -12.274  1.00 87.97           O
ATOM   1078  HA  PHE A  86      -2.846   6.069 -13.204  1.00 87.97           H
ATOM   1079  CB  PHE A  86      -3.237   4.112 -14.131  1.00 87.97           C
ATOM   1080 1HB  PHE A  86      -2.808   3.538 -14.952  1.00 87.97           H
ATOM   1081 2HB  PHE A  86      -3.162   3.492 -13.237  1.00 87.97           H
ATOM   1082  CG  PHE A  86      -4.714   4.376 -14.429  1.00 87.97           C
ATOM   1083  CD1 PHE A  86      -5.384   5.341 -13.744  1.00 87.97           C
ATOM   1084  HD1 PHE A  86      -4.868   5.927 -12.983  1.00 87.97           H
ATOM   1085  CD2 PHE A  86      -5.357   3.646 -15.379  1.00 87.97           C
ATOM   1086  HD2 PHE A  86      -4.820   2.872 -15.928  1.00 87.97           H
ATOM   1087  CE1 PHE A  86      -6.754   5.587 -14.021  1.00 87.97           C
ATOM   1088  HE1 PHE A  86      -7.291   6.360 -13.472  1.00 87.97           H
ATOM   1089  CE2 PHE A  86      -6.728   3.891 -15.656  1.00 87.97           C
ATOM   1090  HE2 PHE A  86      -7.243   3.306 -16.417  1.00 87.97           H
ATOM   1091  CZ  PHE A  86      -7.398   4.857 -14.971  1.00 87.97           C
ATOM   1092  HZ  PHE A  86      -8.450   5.045 -15.184  1.00 87.97           H
ATOM   1093  HN  PHE A  86      -2.744   5.558 -15.973  1.00 87.97           H
ATOM   1094  N   LEU A  87      -0.194   4.561 -14.420  1.00 83.63           N
ATOM   1095  CA  LEU A  87       1.155   4.114 -14.118  1.00 83.63           C
ATOM   1096  C   LEU A  87       1.982   5.303 -13.622  1.00 83.63           C
ATOM   1097  O   LEU A  87       2.838   5.148 -12.752  1.00 83.63           O
ATOM   1098  HA  LEU A  87       1.085   3.383 -13.313  1.00 83.63           H
ATOM   1099  CB  LEU A  87       1.766   3.402 -15.326  1.00 83.63           C
ATOM   1100 1HB  LEU A  87       1.640   4.039 -16.201  1.00 83.63           H
ATOM   1101 2HB  LEU A  87       2.839   3.300 -15.158  1.00 83.63           H
ATOM   1102  CG  LEU A  87       1.195   2.019 -15.649  1.00 83.63           C
ATOM   1103  HG  LEU A  87       0.120   2.120 -15.796  1.00 83.63           H
ATOM   1104  CD1 LEU A  87       1.781   1.475 -16.953  1.00 83.63           C
ATOM   1105 1HD1 LEU A  87       1.539   2.154 -17.771  1.00 83.63           H
ATOM   1106 2HD1 LEU A  87       2.864   1.393 -16.859  1.00 83.63           H
ATOM   1107 3HD1 LEU A  87       1.358   0.492 -17.159  1.00 83.63           H
ATOM   1108  CD2 LEU A  87       1.403   1.054 -14.480  1.00 83.63           C
ATOM   1109 1HD2 LEU A  87       2.469   0.952 -14.278  1.00 83.63           H
ATOM   1110 2HD2 LEU A  87       0.899   1.442 -13.595  1.00 83.63           H
ATOM   1111 3HD2 LEU A  87       0.987   0.079 -14.737  1.00 83.63           H
ATOM   1112  HN  LEU A  87      -0.447   4.517 -15.386  1.00 83.63           H
ATOM   1113  N   LEU A  88       1.696   6.462 -14.197  1.00 88.33           N
ATOM   1114  CA  LEU A  88       2.380   7.681 -13.802  1.00 88.33           C
ATOM   1115  C   LEU A  88       2.000   8.030 -12.361  1.00 88.33           C
ATOM   1116  O   LEU A  88       2.870   8.304 -11.535  1.00 88.33           O
ATOM   1117  HA  LEU A  88       3.451   7.482 -13.837  1.00 88.33           H
ATOM   1118  CB  LEU A  88       2.096   8.804 -14.802  1.00 88.33           C
ATOM   1119 1HB  LEU A  88       2.465   8.494 -15.779  1.00 88.33           H
ATOM   1120 2HB  LEU A  88       1.016   8.918 -14.891  1.00 88.33           H
ATOM   1121  CG  LEU A  88       2.700  10.169 -14.468  1.00 88.33           C
ATOM   1122  HG  LEU A  88       2.357  10.460 -13.475  1.00 88.33           H
ATOM   1123  CD1 LEU A  88       4.227  10.095 -14.416  1.00 88.33           C
ATOM   1124 1HD1 LEU A  88       4.530   9.382 -13.649  1.00 88.33           H
ATOM   1125 2HD1 LEU A  88       4.609   9.772 -15.384  1.00 88.33           H
ATOM   1126 3HD1 LEU A  88       4.631  11.079 -14.176  1.00 88.33           H
ATOM   1127  CD2 LEU A  88       2.211  11.239 -15.446  1.00 88.33           C
ATOM   1128 1HD2 LEU A  88       2.504  10.966 -16.460  1.00 88.33           H
ATOM   1129 2HD2 LEU A  88       1.125  11.314 -15.389  1.00 88.33           H
ATOM   1130 3HD2 LEU A  88       2.655  12.200 -15.186  1.00 88.33           H
ATOM   1131  HN  LEU A  88       1.013   6.575 -14.918  1.00 88.33           H
ATOM   1132  N   ASN A  89       0.701   8.009 -12.104  1.00 90.02           N
ATOM   1133  CA  ASN A  89       0.191   8.372 -10.793  1.00 90.02           C
ATOM   1134  C   ASN A  89       0.671   7.347  -9.763  1.00 90.02           C
ATOM   1135  O   ASN A  89       0.899   7.687  -8.603  1.00 90.02           O
ATOM   1136  HA  ASN A  89       0.582   9.371 -10.599  1.00 90.02           H
ATOM   1137  CB  ASN A  89      -1.339   8.376 -10.778  1.00 90.02           C
ATOM   1138 1HB  ASN A  89      -1.714   7.533 -11.358  1.00 90.02           H
ATOM   1139 2HB  ASN A  89      -1.696   8.245  -9.757  1.00 90.02           H
ATOM   1140  CG  ASN A  89      -1.889   9.683 -11.353  1.00 90.02           C
ATOM   1141  OD1 ASN A  89      -2.115  10.654 -10.650  1.00 90.02           O
ATOM   1142  ND2 ASN A  89      -2.090   9.653 -12.667  1.00 90.02           N
ATOM   1143 1HD2 ASN A  89      -1.883   8.824 -13.186  1.00 90.02           H
ATOM   1144 2HD2 ASN A  89      -2.448  10.460 -13.137  1.00 90.02           H
ATOM   1145  HN  ASN A  89       0.003   7.752 -12.772  1.00 90.02           H
ATOM   1146  N   LEU A  90       0.810   6.113 -10.224  1.00 88.53           N
ATOM   1147  CA  LEU A  90       1.298   5.044  -9.369  1.00 88.53           C
ATOM   1148  C   LEU A  90       2.727   5.364  -8.926  1.00 88.53           C
ATOM   1149  O   LEU A  90       3.064   5.222  -7.751  1.00 88.53           O
ATOM   1150  HA  LEU A  90       0.661   5.017  -8.485  1.00 88.53           H
ATOM   1151  CB  LEU A  90       1.159   3.691 -10.069  1.00 88.53           C
ATOM   1152 1HB  LEU A  90       0.120   3.567 -10.373  1.00 88.53           H
ATOM   1153 2HB  LEU A  90       1.757   3.713 -10.980  1.00 88.53           H
ATOM   1154  CG  LEU A  90       1.571   2.467  -9.250  1.00 88.53           C
ATOM   1155  HG  LEU A  90       2.581   2.631  -8.874  1.00 88.53           H
ATOM   1156  CD1 LEU A  90       0.659   2.288  -8.034  1.00 88.53           C
ATOM   1157 1HD1 LEU A  90       0.724   3.171  -7.398  1.00 88.53           H
ATOM   1158 2HD1 LEU A  90      -0.370   2.155  -8.368  1.00 88.53           H
ATOM   1159 3HD1 LEU A  90       0.975   1.411  -7.469  1.00 88.53           H
ATOM   1160  CD2 LEU A  90       1.613   1.211 -10.123  1.00 88.53           C
ATOM   1161 1HD2 LEU A  90       0.626   1.031 -10.549  1.00 88.53           H
ATOM   1162 2HD2 LEU A  90       2.335   1.353 -10.928  1.00 88.53           H
ATOM   1163 3HD2 LEU A  90       1.909   0.356  -9.516  1.00 88.53           H
ATOM   1164  HN  LEU A  90       0.596   5.839 -11.162  1.00 88.53           H
ATOM   1165  N   ALA A  91       3.530   5.789  -9.890  1.00 92.23           N
ATOM   1166  CA  ALA A  91       4.926   6.093  -9.622  1.00 92.23           C
ATOM   1167  C   ALA A  91       5.009   7.276  -8.656  1.00 92.23           C
ATOM   1168  O   ALA A  91       5.872   7.308  -7.781  1.00 92.23           O
ATOM   1169  HA  ALA A  91       5.372   5.218  -9.151  1.00 92.23           H
ATOM   1170  CB  ALA A  91       5.651   6.367 -10.942  1.00 92.23           C
ATOM   1171 1HB  ALA A  91       5.588   5.486 -11.580  1.00 92.23           H
ATOM   1172 2HB  ALA A  91       5.185   7.214 -11.444  1.00 92.23           H
ATOM   1173 3HB  ALA A  91       6.698   6.595 -10.740  1.00 92.23           H
ATOM   1174  HN  ALA A  91       3.242   5.926 -10.838  1.00 92.23           H
ATOM   1175  N   ILE A  92       4.099   8.220  -8.846  1.00 91.43           N
ATOM   1176  CA  ILE A  92       4.053   9.398  -7.997  1.00 91.43           C
ATOM   1177  C   ILE A  92       3.709   8.978  -6.567  1.00 91.43           C
ATOM   1178  O   ILE A  92       4.343   9.428  -5.614  1.00 91.43           O
ATOM   1179  HA  ILE A  92       5.050   9.840  -7.997  1.00 91.43           H
ATOM   1180  CB  ILE A  92       3.096  10.441  -8.578  1.00 91.43           C
ATOM   1181  HB  ILE A  92       2.155   9.946  -8.816  1.00 91.43           H
ATOM   1182  CG1 ILE A  92       3.644  11.020  -9.884  1.00 91.43           C
ATOM   1183 1HG1 ILE A  92       4.491  11.672  -9.670  1.00 91.43           H
ATOM   1184 2HG1 ILE A  92       4.015  10.214 -10.517  1.00 91.43           H
ATOM   1185  CG2 ILE A  92       2.786  11.533  -7.552  1.00 91.43           C
ATOM   1186 1HG2 ILE A  92       2.323  11.085  -6.673  1.00 91.43           H
ATOM   1187 2HG2 ILE A  92       3.711  12.031  -7.261  1.00 91.43           H
ATOM   1188 3HG2 ILE A  92       2.104  12.261  -7.991  1.00 91.43           H
ATOM   1189  CD1 ILE A  92       2.564  11.807 -10.631  1.00 91.43           C
ATOM   1190 1HD1 ILE A  92       1.730  11.145 -10.865  1.00 91.43           H
ATOM   1191 2HD1 ILE A  92       2.214  12.627 -10.005  1.00 91.43           H
ATOM   1192 3HD1 ILE A  92       2.980  12.207 -11.555  1.00 91.43           H
ATOM   1193  HN  ILE A  92       3.403   8.189  -9.564  1.00 91.43           H
ATOM   1194  N   ALA A  93       2.706   8.119  -6.462  1.00 92.70           N
ATOM   1195  CA  ALA A  93       2.221   7.689  -5.161  1.00 92.70           C
ATOM   1196  C   ALA A  93       3.347   6.971  -4.414  1.00 92.70           C
ATOM   1197  O   ALA A  93       3.571   7.222  -3.231  1.00 92.70           O
ATOM   1198  HA  ALA A  93       1.937   8.581  -4.602  1.00 92.70           H
ATOM   1199  CB  ALA A  93       0.985   6.806  -5.342  1.00 92.70           C
ATOM   1200 1HB  ALA A  93       0.205   7.373  -5.851  1.00 92.70           H
ATOM   1201 2HB  ALA A  93       1.247   5.932  -5.939  1.00 92.70           H
ATOM   1202 3HB  ALA A  93       0.622   6.484  -4.366  1.00 92.70           H
ATOM   1203  HN  ALA A  93       2.227   7.719  -7.244  1.00 92.70           H
ATOM   1204  N   ASP A  94       4.025   6.091  -5.136  1.00 90.44           N
ATOM   1205  CA  ASP A  94       5.098   5.308  -4.547  1.00 90.44           C
ATOM   1206  C   ASP A  94       6.191   6.250  -4.039  1.00 90.44           C
ATOM   1207  O   ASP A  94       6.719   6.061  -2.944  1.00 90.44           O
ATOM   1208  HA  ASP A  94       4.630   4.740  -3.743  1.00 90.44           H
ATOM   1209  CB  ASP A  94       5.726   4.369  -5.579  1.00 90.44           C
ATOM   1210 1HB  ASP A  94       5.852   4.895  -6.526  1.00 90.44           H
ATOM   1211 2HB  ASP A  94       6.719   4.069  -5.247  1.00 90.44           H
ATOM   1212  CG  ASP A  94       4.856   3.128  -5.792  1.00 90.44           C
ATOM   1213  OD1 ASP A  94       4.156   2.754  -4.826  1.00 90.44           O
ATOM   1214  OD2 ASP A  94       4.912   2.581  -6.915  1.00 90.44           O
ATOM   1215  HN  ASP A  94       3.852   5.909  -6.104  1.00 90.44           H
ATOM   1216  N   LEU A  95       6.498   7.245  -4.858  1.00 91.08           N
ATOM   1217  CA  LEU A  95       7.579   8.165  -4.546  1.00 91.08           C
ATOM   1218  C   LEU A  95       7.249   8.914  -3.253  1.00 91.08           C
ATOM   1219  O   LEU A  95       8.114   9.095  -2.398  1.00 91.08           O
ATOM   1220  HA  LEU A  95       8.477   7.570  -4.381  1.00 91.08           H
ATOM   1221  CB  LEU A  95       7.859   9.086  -5.736  1.00 91.08           C
ATOM   1222 1HB  LEU A  95       7.958   8.471  -6.630  1.00 91.08           H
ATOM   1223 2HB  LEU A  95       6.991   9.728  -5.885  1.00 91.08           H
ATOM   1224  CG  LEU A  95       9.101   9.972  -5.620  1.00 91.08           C
ATOM   1225  HG  LEU A  95       9.059  10.495  -4.665  1.00 91.08           H
ATOM   1226  CD1 LEU A  95      10.378   9.129  -5.619  1.00 91.08           C
ATOM   1227 1HD1 LEU A  95      10.358   8.442  -4.773  1.00 91.08           H
ATOM   1228 2HD1 LEU A  95      10.439   8.560  -6.547  1.00 91.08           H
ATOM   1229 3HD1 LEU A  95      11.245   9.783  -5.536  1.00 91.08           H
ATOM   1230  CD2 LEU A  95       9.118  11.037  -6.718  1.00 91.08           C
ATOM   1231 1HD2 LEU A  95       9.125  10.552  -7.695  1.00 91.08           H
ATOM   1232 2HD2 LEU A  95       8.232  11.664  -6.630  1.00 91.08           H
ATOM   1233 3HD2 LEU A  95      10.012  11.653  -6.613  1.00 91.08           H
ATOM   1234  HN  LEU A  95       6.024   7.427  -5.719  1.00 91.08           H
ATOM   1235  N   LEU A  96       5.994   9.328  -3.151  1.00 87.84           N
ATOM   1236  CA  LEU A  96       5.547  10.082  -1.992  1.00 87.84           C
ATOM   1237  C   LEU A  96       5.748   9.237  -0.732  1.00 87.84           C
ATOM   1238  O   LEU A  96       6.206   9.743   0.291  1.00 87.84           O
ATOM   1239  HA  LEU A  96       6.176  10.969  -1.917  1.00 87.84           H
ATOM   1240  CB  LEU A  96       4.108  10.562  -2.188  1.00 87.84           C
ATOM   1241 1HB  LEU A  96       3.507   9.717  -2.525  1.00 87.84           H
ATOM   1242 2HB  LEU A  96       3.713  10.867  -1.219  1.00 87.84           H
ATOM   1243  CG  LEU A  96       3.913  11.716  -3.173  1.00 87.84           C
ATOM   1244  HG  LEU A  96       4.367  11.434  -4.123  1.00 87.84           H
ATOM   1245  CD1 LEU A  96       2.427  11.966  -3.439  1.00 87.84           C
ATOM   1246 1HD1 LEU A  96       1.977  11.067  -3.860  1.00 87.84           H
ATOM   1247 2HD1 LEU A  96       1.928  12.218  -2.503  1.00 87.84           H
ATOM   1248 3HD1 LEU A  96       2.318  12.791  -4.142  1.00 87.84           H
ATOM   1249  CD2 LEU A  96       4.629  12.978  -2.688  1.00 87.84           C
ATOM   1250 1HD2 LEU A  96       4.226  13.274  -1.719  1.00 87.84           H
ATOM   1251 2HD2 LEU A  96       5.696  12.776  -2.591  1.00 87.84           H
ATOM   1252 3HD2 LEU A  96       4.475  13.783  -3.406  1.00 87.84           H
ATOM   1253  HN  LEU A  96       5.291   9.158  -3.842  1.00 87.84           H
ATOM   1254  N   PHE A  97       5.395   7.966  -0.848  1.00 90.15           N
ATOM   1255  CA  PHE A  97       5.524   7.048   0.271  1.00 90.15           C
ATOM   1256  C   PHE A  97       6.991   6.874   0.671  1.00 90.15           C
ATOM   1257  O   PHE A  97       7.323   6.908   1.855  1.00 90.15           O
ATOM   1258  HA  PHE A  97       4.970   7.477   1.106  1.00 90.15           H
ATOM   1259  CB  PHE A  97       4.971   5.699  -0.191  1.00 90.15           C
ATOM   1260 1HB  PHE A  97       3.882   5.747  -0.197  1.00 90.15           H
ATOM   1261 2HB  PHE A  97       5.287   5.520  -1.218  1.00 90.15           H
ATOM   1262  CG  PHE A  97       5.409   4.517   0.676  1.00 90.15           C
ATOM   1263  CD1 PHE A  97       6.241   3.570   0.165  1.00 90.15           C
ATOM   1264  HD1 PHE A  97       6.595   3.654  -0.862  1.00 90.15           H
ATOM   1265  CD2 PHE A  97       4.967   4.412   1.958  1.00 90.15           C
ATOM   1266  HD2 PHE A  97       4.300   5.171   2.368  1.00 90.15           H
ATOM   1267  CE1 PHE A  97       6.648   2.473   0.969  1.00 90.15           C
ATOM   1268  HE1 PHE A  97       7.314   1.714   0.560  1.00 90.15           H
ATOM   1269  CE2 PHE A  97       5.373   3.315   2.763  1.00 90.15           C
ATOM   1270  HE2 PHE A  97       5.019   3.232   3.790  1.00 90.15           H
ATOM   1271  CZ  PHE A  97       6.205   2.369   2.251  1.00 90.15           C
ATOM   1272  HZ  PHE A  97       6.518   1.527   2.869  1.00 90.15           H
ATOM   1273  HN  PHE A  97       5.028   7.561  -1.686  1.00 90.15           H
ATOM   1274  N   LEU A  98       7.829   6.692  -0.339  1.00 93.20           N
ATOM   1275  CA  LEU A  98       9.214   6.321  -0.104  1.00 93.20           C
ATOM   1276  C   LEU A  98       9.896   7.412   0.724  1.00 93.20           C
ATOM   1277  O   LEU A  98      10.767   7.121   1.543  1.00 93.20           O
ATOM   1278  HA  LEU A  98       9.212   5.398   0.475  1.00 93.20           H
ATOM   1279  CB  LEU A  98       9.920   6.022  -1.428  1.00 93.20           C
ATOM   1280 1HB  LEU A  98       9.726   6.846  -2.115  1.00 93.20           H
ATOM   1281 2HB  LEU A  98      10.995   6.005  -1.248  1.00 93.20           H
ATOM   1282  CG  LEU A  98       9.526   4.715  -2.119  1.00 93.20           C
ATOM   1283  HG  LEU A  98       8.440   4.627  -2.089  1.00 93.20           H
ATOM   1284  CD1 LEU A  98       9.938   4.727  -3.592  1.00 93.20           C
ATOM   1285 1HD1 LEU A  98       9.443   5.554  -4.101  1.00 93.20           H
ATOM   1286 2HD1 LEU A  98      11.019   4.849  -3.666  1.00 93.20           H
ATOM   1287 3HD1 LEU A  98       9.646   3.786  -4.059  1.00 93.20           H
ATOM   1288  CD2 LEU A  98      10.098   3.507  -1.373  1.00 93.20           C
ATOM   1289 1HD2 LEU A  98      11.185   3.576  -1.350  1.00 93.20           H
ATOM   1290 2HD2 LEU A  98       9.713   3.494  -0.354  1.00 93.20           H
ATOM   1291 3HD2 LEU A  98       9.803   2.591  -1.885  1.00 93.20           H
ATOM   1292  HN  LEU A  98       7.576   6.793  -1.301  1.00 93.20           H
ATOM   1293  N   VAL A  99       9.475   8.644   0.482  1.00 90.17           N
ATOM   1294  CA  VAL A  99      10.063   9.784   1.165  1.00 90.17           C
ATOM   1295  C   VAL A  99       9.809   9.659   2.669  1.00 90.17           C
ATOM   1296  O   VAL A  99      10.495  10.288   3.473  1.00 90.17           O
ATOM   1297  HA  VAL A  99      11.138   9.755   0.988  1.00 90.17           H
ATOM   1298  CB  VAL A  99       9.520  11.086   0.574  1.00 90.17           C
ATOM   1299  HB  VAL A  99       8.432  11.046   0.617  1.00 90.17           H
ATOM   1300  CG1 VAL A  99       9.978  12.294   1.394  1.00 90.17           C
ATOM   1301 1HG1 VAL A  99       9.615  12.197   2.417  1.00 90.17           H
ATOM   1302 2HG1 VAL A  99      11.067  12.339   1.397  1.00 90.17           H
ATOM   1303 3HG1 VAL A  99       9.578  13.206   0.951  1.00 90.17           H
ATOM   1304  CG2 VAL A  99       9.928  11.233  -0.894  1.00 90.17           C
ATOM   1305 1HG2 VAL A  99      11.015  11.241  -0.970  1.00 90.17           H
ATOM   1306 2HG2 VAL A  99       9.529  10.396  -1.467  1.00 90.17           H
ATOM   1307 3HG2 VAL A  99       9.529  12.167  -1.290  1.00 90.17           H
ATOM   1308  HN  VAL A  99       8.747   8.869  -0.165  1.00 90.17           H
ATOM   1309  N   THR A 100       8.821   8.842   3.004  1.00 90.14           N
ATOM   1310  CA  THR A 100       8.438   8.660   4.393  1.00 90.14           C
ATOM   1311  C   THR A 100       9.317   7.596   5.054  1.00 90.14           C
ATOM   1312  O   THR A 100       9.425   7.548   6.279  1.00 90.14           O
ATOM   1313  HA  THR A 100       8.615   9.596   4.924  1.00 90.14           H
ATOM   1314  CB  THR A 100       6.945   8.326   4.433  1.00 90.14           C
ATOM   1315  HB  THR A 100       6.539   8.476   5.433  1.00 90.14           H
ATOM   1316  OG1 THR A 100       6.875   6.993   3.934  1.00 90.14           O
ATOM   1317  HG1 THR A 100       5.998   6.581   4.182  1.00 90.14           H
ATOM   1318  CG2 THR A 100       6.135   9.144   3.426  1.00 90.14           C
ATOM   1319 1HG2 THR A 100       6.498   8.942   2.418  1.00 90.14           H
ATOM   1320 2HG2 THR A 100       6.247  10.206   3.646  1.00 90.14           H
ATOM   1321 3HG2 THR A 100       5.083   8.867   3.496  1.00 90.14           H
ATOM   1322  HN  THR A 100       8.287   8.311   2.346  1.00 90.14           H
ATOM   1323  N   LEU A 101       9.923   6.770   4.214  1.00 92.89           N
ATOM   1324  CA  LEU A 101      10.628   5.595   4.698  1.00 92.89           C
ATOM   1325  C   LEU A 101      11.793   6.036   5.587  1.00 92.89           C
ATOM   1326  O   LEU A 101      12.068   5.412   6.611  1.00 92.89           O
ATOM   1327  HA  LEU A 101       9.928   5.021   5.305  1.00 92.89           H
ATOM   1328  CB  LEU A 101      11.049   4.704   3.528  1.00 92.89           C
ATOM   1329 1HB  LEU A 101      11.509   5.332   2.765  1.00 92.89           H
ATOM   1330 2HB  LEU A 101      11.819   4.016   3.880  1.00 92.89           H
ATOM   1331  CG  LEU A 101       9.935   3.886   2.873  1.00 92.89           C
ATOM   1332  HG  LEU A 101       9.209   4.578   2.446  1.00 92.89           H
ATOM   1333  CD1 LEU A 101      10.481   3.038   1.723  1.00 92.89           C
ATOM   1334 1HD1 LEU A 101      10.926   3.689   0.970  1.00 92.89           H
ATOM   1335 2HD1 LEU A 101      11.239   2.353   2.104  1.00 92.89           H
ATOM   1336 3HD1 LEU A 101       9.668   2.466   1.275  1.00 92.89           H
ATOM   1337  CD2 LEU A 101       9.195   3.038   3.909  1.00 92.89           C
ATOM   1338 1HD2 LEU A 101       9.896   2.354   4.387  1.00 92.89           H
ATOM   1339 2HD2 LEU A 101       8.753   3.690   4.663  1.00 92.89           H
ATOM   1340 3HD2 LEU A 101       8.408   2.467   3.417  1.00 92.89           H
ATOM   1341  HN  LEU A 101       9.937   6.893   3.222  1.00 92.89           H
ATOM   1342  N   PRO A 102      12.496   7.113   5.214  1.00 94.89           N
ATOM   1343  CA  PRO A 102      13.625   7.592   6.016  1.00 94.89           C
ATOM   1344  C   PRO A 102      13.247   7.810   7.472  1.00 94.89           C
ATOM   1345  O   PRO A 102      13.998   7.442   8.374  1.00 94.89           O
ATOM   1346  HA  PRO A 102      14.415   6.842   6.036  1.00 94.89           H
ATOM   1347  CB  PRO A 102      14.027   8.901   5.332  1.00 94.89           C
ATOM   1348 1HB  PRO A 102      13.519   9.757   5.775  1.00 94.89           H
ATOM   1349 2HB  PRO A 102      15.097   9.086   5.418  1.00 94.89           H
ATOM   1350  CG  PRO A 102      13.607   8.684   3.883  1.00 94.89           C
ATOM   1351 1HG  PRO A 102      13.498   9.628   3.348  1.00 94.89           H
ATOM   1352 2HG  PRO A 102      14.345   8.102   3.330  1.00 94.89           H
ATOM   1353  CD  PRO A 102      12.284   7.949   4.018  1.00 94.89           C
ATOM   1354 1HD  PRO A 102      11.450   8.638   4.155  1.00 94.89           H
ATOM   1355 2HD  PRO A 102      12.059   7.353   3.134  1.00 94.89           H
ATOM   1356  N   PHE A 103      12.081   8.408   7.664  1.00 93.44           N
ATOM   1357  CA  PHE A 103      11.612   8.722   9.003  1.00 93.44           C
ATOM   1358  C   PHE A 103      11.322   7.445   9.795  1.00 93.44           C
ATOM   1359  O   PHE A 103      11.650   7.356  10.978  1.00 93.44           O
ATOM   1360  HA  PHE A 103      12.403   9.284   9.500  1.00 93.44           H
ATOM   1361  CB  PHE A 103      10.314   9.517   8.848  1.00 93.44           C
ATOM   1362 1HB  PHE A 103       9.606   8.928   8.265  1.00 93.44           H
ATOM   1363 2HB  PHE A 103       9.871   9.665   9.833  1.00 93.44           H
ATOM   1364  CG  PHE A 103      10.496  10.880   8.177  1.00 93.44           C
ATOM   1365  CD1 PHE A 103      10.779  11.976   8.930  1.00 93.44           C
ATOM   1366  HD1 PHE A 103      10.876  11.884  10.012  1.00 93.44           H
ATOM   1367  CD2 PHE A 103      10.375  10.995   6.827  1.00 93.44           C
ATOM   1368  HD2 PHE A 103      10.148  10.116   6.224  1.00 93.44           H
ATOM   1369  CE1 PHE A 103      10.948  13.241   8.307  1.00 93.44           C
ATOM   1370  HE1 PHE A 103      11.174  14.120   8.911  1.00 93.44           H
ATOM   1371  CE2 PHE A 103      10.543  12.260   6.204  1.00 93.44           C
ATOM   1372  HE2 PHE A 103      10.446  12.352   5.123  1.00 93.44           H
ATOM   1373  CZ  PHE A 103      10.826  13.356   6.958  1.00 93.44           C
ATOM   1374  HZ  PHE A 103      10.956  14.327   6.479  1.00 93.44           H
ATOM   1375  HN  PHE A 103      11.462   8.677   6.926  1.00 93.44           H
ATOM   1376  N   TRP A 104      10.711   6.489   9.112  1.00 86.28           N
ATOM   1377  CA  TRP A 104      10.349   5.231   9.744  1.00 86.28           C
ATOM   1378  C   TRP A 104      11.641   4.498  10.111  1.00 86.28           C
ATOM   1379  O   TRP A 104      11.699   3.806  11.127  1.00 86.28           O
ATOM   1380  HA  TRP A 104       9.783   5.463  10.646  1.00 86.28           H
ATOM   1381  CB  TRP A 104       9.430   4.408   8.840  1.00 86.28           C
ATOM   1382 1HB  TRP A 104       9.863   4.365   7.841  1.00 86.28           H
ATOM   1383 2HB  TRP A 104       9.390   3.385   9.215  1.00 86.28           H
ATOM   1384  CG  TRP A 104       8.004   4.954   8.739  1.00 86.28           C
ATOM   1385  CD1 TRP A 104       7.330   5.301   7.634  1.00 86.28           C
ATOM   1386  HD1 TRP A 104       7.733   5.233   6.624  1.00 86.28           H
ATOM   1387  CD2 TRP A 104       7.099   5.204   9.835  1.00 86.28           C
ATOM   1388  NE1 TRP A 104       6.062   5.754   7.937  1.00 86.28           N
ATOM   1389  HE1 TRP A 104       5.374   6.068   7.283  1.00 86.28           H
ATOM   1390  CE2 TRP A 104       5.917   5.693   9.318  1.00 86.28           C
ATOM   1391  CE3 TRP A 104       7.274   5.022  11.219  1.00 86.28           C
ATOM   1392  HE3 TRP A 104       8.197   4.637  11.652  1.00 86.28           H
ATOM   1393  CZ2 TRP A 104       4.818   6.041  10.112  1.00 86.28           C
ATOM   1394  HZ2 TRP A 104       3.895   6.426   9.679  1.00 86.28           H
ATOM   1395  CZ3 TRP A 104       6.166   5.374  11.999  1.00 86.28           C
ATOM   1396  HZ3 TRP A 104       6.248   5.253  13.079  1.00 86.28           H
ATOM   1397  CH2 TRP A 104       4.969   5.869  11.493  1.00 86.28           C
ATOM   1398  HH2 TRP A 104       4.152   6.120  12.169  1.00 86.28           H
ATOM   1399  HN  TRP A 104      10.465   6.562   8.146  1.00 86.28           H
ATOM   1400  N   ALA A 105      12.645   4.674   9.265  1.00 95.18           N
ATOM   1401  CA  ALA A 105      13.926   4.022   9.477  1.00 95.18           C
ATOM   1402  C   ALA A 105      14.531   4.514  10.794  1.00 95.18           C
ATOM   1403  O   ALA A 105      14.999   3.715  11.603  1.00 95.18           O
ATOM   1404  HA  ALA A 105      13.745   2.950   9.549  1.00 95.18           H
ATOM   1405  CB  ALA A 105      14.840   4.289   8.280  1.00 95.18           C
ATOM   1406 1HB  ALA A 105      14.377   3.895   7.375  1.00 95.18           H
ATOM   1407 2HB  ALA A 105      14.992   5.363   8.171  1.00 95.18           H
ATOM   1408 3HB  ALA A 105      15.800   3.800   8.440  1.00 95.18           H
ATOM   1409  HN  ALA A 105      12.593   5.248   8.448  1.00 95.18           H
ATOM   1410  N   ILE A 106      14.503   5.827  10.967  1.00 92.01           N
ATOM   1411  CA  ILE A 106      15.057   6.436  12.164  1.00 92.01           C
ATOM   1412  C   ILE A 106      14.237   6.000  13.380  1.00 92.01           C
ATOM   1413  O   ILE A 106      14.797   5.632  14.411  1.00 92.01           O
ATOM   1414  HA  ILE A 106      16.074   6.062  12.281  1.00 92.01           H
ATOM   1415  CB  ILE A 106      15.150   7.955  11.998  1.00 92.01           C
ATOM   1416  HB  ILE A 106      14.185   8.320  11.649  1.00 92.01           H
ATOM   1417  CG1 ILE A 106      16.186   8.328  10.936  1.00 92.01           C
ATOM   1418 1HG1 ILE A 106      17.190   8.176  11.333  1.00 92.01           H
ATOM   1419 2HG1 ILE A 106      16.082   7.669  10.074  1.00 92.01           H
ATOM   1420  CG2 ILE A 106      15.433   8.636  13.339  1.00 92.01           C
ATOM   1421 1HG2 ILE A 106      14.628   8.410  14.038  1.00 92.01           H
ATOM   1422 2HG2 ILE A 106      16.377   8.269  13.741  1.00 92.01           H
ATOM   1423 3HG2 ILE A 106      15.494   9.714  13.193  1.00 92.01           H
ATOM   1424  CD1 ILE A 106      16.020   9.784  10.496  1.00 92.01           C
ATOM   1425 1HD1 ILE A 106      15.023   9.925  10.077  1.00 92.01           H
ATOM   1426 2HD1 ILE A 106      16.149  10.440  11.356  1.00 92.01           H
ATOM   1427 3HD1 ILE A 106      16.769  10.022   9.740  1.00 92.01           H
ATOM   1428  HN  ILE A 106      14.111   6.470  10.308  1.00 92.01           H
ATOM   1429  N   ALA A 107      12.923   6.055  13.218  1.00 93.28           N
ATOM   1430  CA  ALA A 107      12.021   5.761  14.318  1.00 93.28           C
ATOM   1431  C   ALA A 107      12.219   4.311  14.762  1.00 93.28           C
ATOM   1432  O   ALA A 107      12.129   4.003  15.950  1.00 93.28           O
ATOM   1433  HA  ALA A 107      12.279   6.424  15.145  1.00 93.28           H
ATOM   1434  CB  ALA A 107      10.580   6.048  13.888  1.00 93.28           C
ATOM   1435 1HB  ALA A 107      10.486   7.098  13.611  1.00 93.28           H
ATOM   1436 2HB  ALA A 107      10.326   5.422  13.033  1.00 93.28           H
ATOM   1437 3HB  ALA A 107       9.904   5.828  14.714  1.00 93.28           H
ATOM   1438  HN  ALA A 107      12.475   6.294  12.356  1.00 93.28           H
ATOM   1439  N   ALA A 108      12.486   3.457  13.784  1.00 92.56           N
ATOM   1440  CA  ALA A 108      12.655   2.040  14.053  1.00 92.56           C
ATOM   1441  C   ALA A 108      14.012   1.810  14.721  1.00 92.56           C
ATOM   1442  O   ALA A 108      14.161   0.902  15.537  1.00 92.56           O
ATOM   1443  HA  ALA A 108      11.865   1.736  14.741  1.00 92.56           H
ATOM   1444  CB  ALA A 108      12.504   1.251  12.751  1.00 92.56           C
ATOM   1445 1HB  ALA A 108      11.513   1.426  12.333  1.00 92.56           H
ATOM   1446 2HB  ALA A 108      13.262   1.578  12.039  1.00 92.56           H
ATOM   1447 3HB  ALA A 108      12.631   0.188  12.953  1.00 92.56           H
ATOM   1448  HN  ALA A 108      12.586   3.720  12.825  1.00 92.56           H
ATOM   1449  N   ALA A 109      14.968   2.648  14.349  1.00 91.28           N
ATOM   1450  CA  ALA A 109      16.336   2.474  14.807  1.00 91.28           C
ATOM   1451  C   ALA A 109      16.413   2.791  16.302  1.00 91.28           C
ATOM   1452  O   ALA A 109      17.152   2.143  17.040  1.00 91.28           O
ATOM   1453  HA  ALA A 109      16.608   1.430  14.651  1.00 91.28           H
ATOM   1454  CB  ALA A 109      17.269   3.356  13.975  1.00 91.28           C
ATOM   1455 1HB  ALA A 109      17.199   3.071  12.926  1.00 91.28           H
ATOM   1456 2HB  ALA A 109      16.978   4.401  14.088  1.00 91.28           H
ATOM   1457 3HB  ALA A 109      18.295   3.226  14.320  1.00 91.28           H
ATOM   1458  HN  ALA A 109      14.821   3.433  13.746  1.00 91.28           H
ATOM   1459  N   ASP A 110      15.638   3.788  16.703  1.00 82.72           N
ATOM   1460  CA  ASP A 110      15.747   4.326  18.049  1.00 82.72           C
ATOM   1461  C   ASP A 110      14.361   4.754  18.536  1.00 82.72           C
ATOM   1462  O   ASP A 110      13.627   3.953  19.114  1.00 82.72           O
ATOM   1463  HA  ASP A 110      16.167   3.517  18.647  1.00 82.72           H
ATOM   1464  CB  ASP A 110      16.659   5.554  18.079  1.00 82.72           C
ATOM   1465 1HB  ASP A 110      17.603   5.322  17.587  1.00 82.72           H
ATOM   1466 2HB  ASP A 110      16.198   6.367  17.518  1.00 82.72           H
ATOM   1467  CG  ASP A 110      16.924   6.004  19.517  1.00 82.72           C
ATOM   1468  OD1 ASP A 110      16.551   5.236  20.430  1.00 82.72           O
ATOM   1469  OD2 ASP A 110      17.493   7.106  19.671  1.00 82.72           O
ATOM   1470  HN  ASP A 110      14.947   4.226  16.128  1.00 82.72           H
ATOM   1471  N   GLN A 111      14.044   6.016  18.285  1.00 86.29           N
ATOM   1472  CA  GLN A 111      12.765   6.564  18.702  1.00 86.29           C
ATOM   1473  C   GLN A 111      12.320   7.666  17.739  1.00 86.29           C
ATOM   1474  O   GLN A 111      13.092   8.096  16.883  1.00 86.29           O
ATOM   1475  HA  GLN A 111      12.065   5.729  18.659  1.00 86.29           H
ATOM   1476  CB  GLN A 111      12.834   7.086  20.138  1.00 86.29           C
ATOM   1477 1HB  GLN A 111      11.866   7.495  20.428  1.00 86.29           H
ATOM   1478 2HB  GLN A 111      13.049   6.262  20.819  1.00 86.29           H
ATOM   1479  CG  GLN A 111      13.911   8.164  20.278  1.00 86.29           C
ATOM   1480 1HG  GLN A 111      14.883   7.748  20.012  1.00 86.29           H
ATOM   1481 2HG  GLN A 111      13.710   8.977  19.581  1.00 86.29           H
ATOM   1482  CD  GLN A 111      13.958   8.709  21.707  1.00 86.29           C
ATOM   1483  OE1 GLN A 111      13.061   8.504  22.507  1.00 86.29           O
ATOM   1484  NE2 GLN A 111      15.053   9.414  21.981  1.00 86.29           N
ATOM   1485 1HE2 GLN A 111      15.752   9.545  21.278  1.00 86.29           H
ATOM   1486 2HE2 GLN A 111      15.176   9.812  22.890  1.00 86.29           H
ATOM   1487  HN  GLN A 111      14.643   6.658  17.807  1.00 86.29           H
ATOM   1488  N   TRP A 112      11.076   8.091  17.910  1.00 91.26           N
ATOM   1489  CA  TRP A 112      10.538   9.172  17.103  1.00 91.26           C
ATOM   1490  C   TRP A 112      11.169  10.480  17.584  1.00 91.26           C
ATOM   1491  O   TRP A 112      10.936  10.908  18.713  1.00 91.26           O
ATOM   1492  HA  TRP A 112      10.814   8.984  16.066  1.00 91.26           H
ATOM   1493  CB  TRP A 112       9.009   9.190  17.160  1.00 91.26           C
ATOM   1494 1HB  TRP A 112       8.635   8.194  16.922  1.00 91.26           H
ATOM   1495 2HB  TRP A 112       8.696   9.412  18.181  1.00 91.26           H
ATOM   1496  CG  TRP A 112       8.362  10.203  16.213  1.00 91.26           C
ATOM   1497  CD1 TRP A 112       7.937  11.442  16.495  1.00 91.26           C
ATOM   1498  HD1 TRP A 112       8.003  11.903  17.480  1.00 91.26           H
ATOM   1499  CD2 TRP A 112       8.083  10.011  14.810  1.00 91.26           C
ATOM   1500  NE1 TRP A 112       7.406  12.060  15.381  1.00 91.26           N
ATOM   1501  HE1 TRP A 112       7.026  12.984  15.342  1.00 91.26           H
ATOM   1502  CE2 TRP A 112       7.498  11.162  14.324  1.00 91.26           C
ATOM   1503  CE3 TRP A 112       8.317   8.901  13.979  1.00 91.26           C
ATOM   1504  HE3 TRP A 112       8.777   7.981  14.339  1.00 91.26           H
ATOM   1505  CZ2 TRP A 112       7.097  11.315  12.991  1.00 91.26           C
ATOM   1506  HZ2 TRP A 112       6.637  12.235  12.632  1.00 91.26           H
ATOM   1507  CZ3 TRP A 112       7.911   9.070  12.650  1.00 91.26           C
ATOM   1508  HZ3 TRP A 112       8.070   8.239  11.963  1.00 91.26           H
ATOM   1509  CH2 TRP A 112       7.321  10.222  12.145  1.00 91.26           C
ATOM   1510  HH2 TRP A 112       7.033  10.275  11.095  1.00 91.26           H
ATOM   1511  HN  TRP A 112      10.443   7.710  18.583  1.00 91.26           H
ATOM   1512  N   LYS A 113      11.956  11.080  16.702  1.00 84.21           N
ATOM   1513  CA  LYS A 113      12.754  12.235  17.075  1.00 84.21           C
ATOM   1514  C   LYS A 113      12.142  13.494  16.455  1.00 84.21           C
ATOM   1515  O   LYS A 113      12.757  14.559  16.469  1.00 84.21           O
ATOM   1516  HA  LYS A 113      12.708  12.328  18.160  1.00 84.21           H
ATOM   1517  CB  LYS A 113      14.221  12.017  16.700  1.00 84.21           C
ATOM   1518 1HB  LYS A 113      14.307  11.867  15.624  1.00 84.21           H
ATOM   1519 2HB  LYS A 113      14.799  12.908  16.945  1.00 84.21           H
ATOM   1520  CG  LYS A 113      14.801  10.808  17.436  1.00 84.21           C
ATOM   1521 1HG  LYS A 113      14.643  10.921  18.509  1.00 84.21           H
ATOM   1522 2HG  LYS A 113      14.273   9.904  17.130  1.00 84.21           H
ATOM   1523  CD  LYS A 113      16.295  10.655  17.148  1.00 84.21           C
ATOM   1524 1HD  LYS A 113      16.452  10.531  16.077  1.00 84.21           H
ATOM   1525 2HD  LYS A 113      16.821  11.563  17.444  1.00 84.21           H
ATOM   1526  CE  LYS A 113      16.879   9.455  17.897  1.00 84.21           C
ATOM   1527 1HE  LYS A 113      16.714   9.572  18.968  1.00 84.21           H
ATOM   1528 2HE  LYS A 113      16.363   8.544  17.593  1.00 84.21           H
ATOM   1529  NZ  LYS A 113      18.327   9.327  17.623  1.00 84.21           N
ATOM   1530 1HZ  LYS A 113      18.694   8.520  18.114  1.00 84.21           H
ATOM   1531 2HZ  LYS A 113      18.474   9.212  16.627  1.00 84.21           H
ATOM   1532 3HZ  LYS A 113      18.806  10.163  17.941  1.00 84.21           H
ATOM   1533  HN  LYS A 113      12.052  10.789  15.750  1.00 84.21           H
ATOM   1534  N   PHE A 114      10.937  13.329  15.928  1.00 89.45           N
ATOM   1535  CA  PHE A 114      10.310  14.384  15.150  1.00 89.45           C
ATOM   1536  C   PHE A 114       9.079  14.938  15.870  1.00 89.45           C
ATOM   1537  O   PHE A 114       8.637  14.377  16.872  1.00 89.45           O
ATOM   1538  HA  PHE A 114      11.047  15.179  15.030  1.00 89.45           H
ATOM   1539  CB  PHE A 114       9.873  13.762  13.823  1.00 89.45           C
ATOM   1540 1HB  PHE A 114       9.073  13.047  14.014  1.00 89.45           H
ATOM   1541 2HB  PHE A 114       9.456  14.544  13.187  1.00 89.45           H
ATOM   1542  CG  PHE A 114      10.999  13.056  13.065  1.00 89.45           C
ATOM   1543  CD1 PHE A 114      11.924  13.786  12.386  1.00 89.45           C
ATOM   1544  HD1 PHE A 114      11.863  14.874  12.381  1.00 89.45           H
ATOM   1545  CD2 PHE A 114      11.076  11.698  13.072  1.00 89.45           C
ATOM   1546  HD2 PHE A 114      10.334  11.113  13.616  1.00 89.45           H
ATOM   1547  CE1 PHE A 114      12.969  13.130  11.683  1.00 89.45           C
ATOM   1548  HE1 PHE A 114      13.711  13.715  11.139  1.00 89.45           H
ATOM   1549  CE2 PHE A 114      12.121  11.043  12.369  1.00 89.45           C
ATOM   1550  HE2 PHE A 114      12.182   9.954  12.374  1.00 89.45           H
ATOM   1551  CZ  PHE A 114      13.046  11.772  11.690  1.00 89.45           C
ATOM   1552  HZ  PHE A 114      13.848  11.269  11.150  1.00 89.45           H
ATOM   1553  HN  PHE A 114      10.394  12.495  16.024  1.00 89.45           H
ATOM   1554  N   GLN A 115       8.561  16.033  15.333  1.00 82.30           N
ATOM   1555  CA  GLN A 115       7.411  16.688  15.931  1.00 82.30           C
ATOM   1556  C   GLN A 115       6.138  15.886  15.652  1.00 82.30           C
ATOM   1557  O   GLN A 115       6.121  15.030  14.769  1.00 82.30           O
ATOM   1558  HA  GLN A 115       7.611  16.704  17.002  1.00 82.30           H
ATOM   1559  CB  GLN A 115       7.275  18.126  15.426  1.00 82.30           C
ATOM   1560 1HB  GLN A 115       7.234  18.130  14.337  1.00 82.30           H
ATOM   1561 2HB  GLN A 115       6.337  18.553  15.782  1.00 82.30           H
ATOM   1562  CG  GLN A 115       8.447  18.987  15.901  1.00 82.30           C
ATOM   1563 1HG  GLN A 115       8.536  18.920  16.985  1.00 82.30           H
ATOM   1564 2HG  GLN A 115       9.377  18.606  15.480  1.00 82.30           H
ATOM   1565  CD  GLN A 115       8.255  20.449  15.489  1.00 82.30           C
ATOM   1566  OE1 GLN A 115       7.338  20.802  14.766  1.00 82.30           O
ATOM   1567  NE2 GLN A 115       9.170  21.275  15.988  1.00 82.30           N
ATOM   1568 1HE2 GLN A 115       9.898  20.920  16.575  1.00 82.30           H
ATOM   1569 2HE2 GLN A 115       9.130  22.252  15.776  1.00 82.30           H
ATOM   1570  HN  GLN A 115       8.913  16.470  14.505  1.00 82.30           H
ATOM   1571  N   THR A 116       5.104  16.192  16.421  1.00 88.81           N
ATOM   1572  CA  THR A 116       3.829  15.512  16.266  1.00 88.81           C
ATOM   1573  C   THR A 116       3.291  15.705  14.847  1.00 88.81           C
ATOM   1574  O   THR A 116       2.712  14.787  14.269  1.00 88.81           O
ATOM   1575  HA  THR A 116       3.990  14.443  16.405  1.00 88.81           H
ATOM   1576  CB  THR A 116       2.882  16.030  17.351  1.00 88.81           C
ATOM   1577  HB  THR A 116       2.535  17.037  17.116  1.00 88.81           H
ATOM   1578  OG1 THR A 116       3.631  15.903  18.556  1.00 88.81           O
ATOM   1579  HG1 THR A 116       3.210  16.449  19.280  1.00 88.81           H
ATOM   1580  CG2 THR A 116       1.676  15.112  17.563  1.00 88.81           C
ATOM   1581 1HG2 THR A 116       2.022  14.123  17.863  1.00 88.81           H
ATOM   1582 2HG2 THR A 116       1.112  15.033  16.634  1.00 88.81           H
ATOM   1583 3HG2 THR A 116       1.037  15.526  18.342  1.00 88.81           H
ATOM   1584  HN  THR A 116       5.126  16.889  17.138  1.00 88.81           H
ATOM   1585  N   PHE A 117       3.501  16.905  14.326  1.00 91.43           N
ATOM   1586  CA  PHE A 117       3.027  17.236  12.993  1.00 91.43           C
ATOM   1587  C   PHE A 117       3.551  16.236  11.961  1.00 91.43           C
ATOM   1588  O   PHE A 117       2.793  15.746  11.125  1.00 91.43           O
ATOM   1589  HA  PHE A 117       1.938  17.194  13.018  1.00 91.43           H
ATOM   1590  CB  PHE A 117       3.569  18.627  12.658  1.00 91.43           C
ATOM   1591 1HB  PHE A 117       3.192  19.339  13.392  1.00 91.43           H
ATOM   1592 2HB  PHE A 117       4.655  18.616  12.754  1.00 91.43           H
ATOM   1593  CG  PHE A 117       3.201  19.118  11.257  1.00 91.43           C
ATOM   1594  CD1 PHE A 117       4.142  19.140  10.275  1.00 91.43           C
ATOM   1595  HD1 PHE A 117       5.158  18.808  10.487  1.00 91.43           H
ATOM   1596  CD2 PHE A 117       1.933  19.532  10.993  1.00 91.43           C
ATOM   1597  HD2 PHE A 117       1.179  19.514  11.780  1.00 91.43           H
ATOM   1598  CE1 PHE A 117       3.800  19.595   8.974  1.00 91.43           C
ATOM   1599  HE1 PHE A 117       4.554  19.613   8.187  1.00 91.43           H
ATOM   1600  CE2 PHE A 117       1.591  19.987   9.692  1.00 91.43           C
ATOM   1601  HE2 PHE A 117       0.575  20.319   9.480  1.00 91.43           H
ATOM   1602  CZ  PHE A 117       2.532  20.009   8.710  1.00 91.43           C
ATOM   1603  HZ  PHE A 117       2.269  20.358   7.711  1.00 91.43           H
ATOM   1604  HN  PHE A 117       3.985  17.642  14.798  1.00 91.43           H
ATOM   1605  N   MET A 118       4.844  15.961  12.053  1.00 88.93           N
ATOM   1606  CA  MET A 118       5.482  15.044  11.124  1.00 88.93           C
ATOM   1607  C   MET A 118       4.915  13.631  11.273  1.00 88.93           C
ATOM   1608  O   MET A 118       4.835  12.885  10.298  1.00 88.93           O
ATOM   1609  HA  MET A 118       5.258  15.430  10.130  1.00 88.93           H
ATOM   1610  CB  MET A 118       6.990  15.020  11.385  1.00 88.93           C
ATOM   1611 1HB  MET A 118       7.176  14.853  12.446  1.00 88.93           H
ATOM   1612 2HB  MET A 118       7.442  14.187  10.847  1.00 88.93           H
ATOM   1613  CG  MET A 118       7.643  16.332  10.946  1.00 88.93           C
ATOM   1614 1HG  MET A 118       7.279  17.153  11.564  1.00 88.93           H
ATOM   1615 2HG  MET A 118       8.722  16.277  11.093  1.00 88.93           H
ATOM   1616  SD  MET A 118       7.277  16.652   9.229  1.00 88.93           S
ATOM   1617  CE  MET A 118       8.112  15.269   8.471  1.00 88.93           C
ATOM   1618 1HE  MET A 118       9.174  15.309   8.712  1.00 88.93           H
ATOM   1619 2HE  MET A 118       7.689  14.338   8.848  1.00 88.93           H
ATOM   1620 3HE  MET A 118       7.983  15.315   7.389  1.00 88.93           H
ATOM   1621  HN  MET A 118       5.451  16.353  12.744  1.00 88.93           H
ATOM   1622  N   CYS A 119       4.537  13.305  12.500  1.00 94.12           N
ATOM   1623  CA  CYS A 119       3.924  12.018  12.778  1.00 94.12           C
ATOM   1624  C   CYS A 119       2.622  11.923  11.979  1.00 94.12           C
ATOM   1625  O   CYS A 119       2.362  10.914  11.325  1.00 94.12           O
ATOM   1626  HA  CYS A 119       4.633  11.257  12.453  1.00 94.12           H
ATOM   1627  CB  CYS A 119       3.690  11.813  14.276  1.00 94.12           C
ATOM   1628 1HB  CYS A 119       4.645  11.795  14.802  1.00 94.12           H
ATOM   1629 2HB  CYS A 119       3.120  12.649  14.681  1.00 94.12           H
ATOM   1630  SG  CYS A 119       2.789  10.246  14.561  1.00 94.12           S
ATOM   1631  HN  CYS A 119       4.643  13.903  13.295  1.00 94.12           H
ATOM   1632  N   LYS A 120       1.838  12.989  12.058  1.00 92.20           N
ATOM   1633  CA  LYS A 120       0.558  13.029  11.371  1.00 92.20           C
ATOM   1634  C   LYS A 120       0.786  12.862   9.868  1.00 92.20           C
ATOM   1635  O   LYS A 120       0.111  12.064   9.219  1.00 92.20           O
ATOM   1636  HA  LYS A 120      -0.030  12.183  11.727  1.00 92.20           H
ATOM   1637  CB  LYS A 120      -0.208  14.300  11.740  1.00 92.20           C
ATOM   1638 1HB  LYS A 120       0.429  15.171  11.588  1.00 92.20           H
ATOM   1639 2HB  LYS A 120      -1.067  14.416  11.080  1.00 92.20           H
ATOM   1640  CG  LYS A 120      -0.679  14.254  13.195  1.00 92.20           C
ATOM   1641 1HG  LYS A 120      -1.380  13.431  13.328  1.00 92.20           H
ATOM   1642 2HG  LYS A 120       0.171  14.059  13.850  1.00 92.20           H
ATOM   1643  CD  LYS A 120      -1.347  15.571  13.597  1.00 92.20           C
ATOM   1644 1HD  LYS A 120      -0.645  16.394  13.466  1.00 92.20           H
ATOM   1645 2HD  LYS A 120      -2.195  15.768  12.941  1.00 92.20           H
ATOM   1646  CE  LYS A 120      -1.820  15.524  15.052  1.00 92.20           C
ATOM   1647 1HE  LYS A 120      -1.041  15.092  15.680  1.00 92.20           H
ATOM   1648 2HE  LYS A 120      -1.998  16.536  15.415  1.00 92.20           H
ATOM   1649  NZ  LYS A 120      -3.060  14.724  15.168  1.00 92.20           N
ATOM   1650 1HZ  LYS A 120      -3.501  14.913  16.061  1.00 92.20           H
ATOM   1651 2HZ  LYS A 120      -3.694  14.973  14.417  1.00 92.20           H
ATOM   1652 3HZ  LYS A 120      -2.833  13.738  15.105  1.00 92.20           H
ATOM   1653  HN  LYS A 120       2.065  13.812  12.578  1.00 92.20           H
ATOM   1654  N   VAL A 121       1.739  13.628   9.357  1.00 93.29           N
ATOM   1655  CA  VAL A 121       1.986  13.662   7.926  1.00 93.29           C
ATOM   1656  C   VAL A 121       2.428  12.274   7.457  1.00 93.29           C
ATOM   1657  O   VAL A 121       1.886  11.739   6.491  1.00 93.29           O
ATOM   1658  HA  VAL A 121       1.046  13.914   7.435  1.00 93.29           H
ATOM   1659  CB  VAL A 121       3.002  14.757   7.595  1.00 93.29           C
ATOM   1660  HB  VAL A 121       3.875  14.607   8.230  1.00 93.29           H
ATOM   1661  CG1 VAL A 121       3.458  14.659   6.138  1.00 93.29           C
ATOM   1662 1HG1 VAL A 121       3.923  13.688   5.967  1.00 93.29           H
ATOM   1663 2HG1 VAL A 121       2.597  14.771   5.479  1.00 93.29           H
ATOM   1664 3HG1 VAL A 121       4.180  15.449   5.930  1.00 93.29           H
ATOM   1665  CG2 VAL A 121       2.432  16.143   7.900  1.00 93.29           C
ATOM   1666 1HG2 VAL A 121       1.535  16.307   7.302  1.00 93.29           H
ATOM   1667 2HG2 VAL A 121       2.180  16.208   8.958  1.00 93.29           H
ATOM   1668 3HG2 VAL A 121       3.174  16.903   7.656  1.00 93.29           H
ATOM   1669  HN  VAL A 121       2.334  14.218   9.903  1.00 93.29           H
ATOM   1670  N   VAL A 122       3.410  11.731   8.162  1.00 92.30           N
ATOM   1671  CA  VAL A 122       4.068  10.515   7.716  1.00 92.30           C
ATOM   1672  C   VAL A 122       3.054   9.369   7.697  1.00 92.30           C
ATOM   1673  O   VAL A 122       2.995   8.604   6.736  1.00 92.30           O
ATOM   1674  HA  VAL A 122       4.423  10.686   6.700  1.00 92.30           H
ATOM   1675  CB  VAL A 122       5.282  10.223   8.600  1.00 92.30           C
ATOM   1676  HB  VAL A 122       4.958  10.261   9.640  1.00 92.30           H
ATOM   1677  CG1 VAL A 122       5.832   8.821   8.331  1.00 92.30           C
ATOM   1678 1HG1 VAL A 122       5.060   8.081   8.543  1.00 92.30           H
ATOM   1679 2HG1 VAL A 122       6.133   8.743   7.286  1.00 92.30           H
ATOM   1680 3HG1 VAL A 122       6.695   8.639   8.972  1.00 92.30           H
ATOM   1681  CG2 VAL A 122       6.368  11.284   8.407  1.00 92.30           C
ATOM   1682 1HG2 VAL A 122       6.688  11.291   7.365  1.00 92.30           H
ATOM   1683 2HG2 VAL A 122       5.970  12.263   8.672  1.00 92.30           H
ATOM   1684 3HG2 VAL A 122       7.220  11.052   9.047  1.00 92.30           H
ATOM   1685  HN  VAL A 122       3.756  12.108   9.022  1.00 92.30           H
ATOM   1686  N   ASN A 123       2.280   9.288   8.770  1.00 91.53           N
ATOM   1687  CA  ASN A 123       1.263   8.257   8.883  1.00 91.53           C
ATOM   1688  C   ASN A 123       0.236   8.435   7.764  1.00 91.53           C
ATOM   1689  O   ASN A 123      -0.202   7.459   7.157  1.00 91.53           O
ATOM   1690  HA  ASN A 123       1.803   7.313   8.807  1.00 91.53           H
ATOM   1691  CB  ASN A 123       0.527   8.353  10.221  1.00 91.53           C
ATOM   1692 1HB  ASN A 123       0.463   9.396  10.530  1.00 91.53           H
ATOM   1693 2HB  ASN A 123      -0.495   7.992  10.104  1.00 91.53           H
ATOM   1694  CG  ASN A 123       1.242   7.538  11.300  1.00 91.53           C
ATOM   1695  OD1 ASN A 123       2.094   6.709  11.026  1.00 91.53           O
ATOM   1696  ND2 ASN A 123       0.848   7.818  12.539  1.00 91.53           N
ATOM   1697 1HD2 ASN A 123       0.143   8.510  12.696  1.00 91.53           H
ATOM   1698 2HD2 ASN A 123       1.257   7.337  13.315  1.00 91.53           H
ATOM   1699  HN  ASN A 123       2.340   9.910   9.551  1.00 91.53           H
ATOM   1700  N   SER A 124      -0.119   9.689   7.524  1.00 92.10           N
ATOM   1701  CA  SER A 124      -1.136  10.002   6.534  1.00 92.10           C
ATOM   1702  C   SER A 124      -0.639   9.627   5.137  1.00 92.10           C
ATOM   1703  O   SER A 124      -1.375   9.030   4.352  1.00 92.10           O
ATOM   1704  HA  SER A 124      -2.001   9.398   6.808  1.00 92.10           H
ATOM   1705  CB  SER A 124      -1.514  11.484   6.583  1.00 92.10           C
ATOM   1706 1HB  SER A 124      -0.643  12.089   6.329  1.00 92.10           H
ATOM   1707 2HB  SER A 124      -2.275  11.690   5.831  1.00 92.10           H
ATOM   1708  OG  SER A 124      -1.999  11.869   7.866  1.00 92.10           O
ATOM   1709  HG  SER A 124      -1.347  12.484   8.309  1.00 92.10           H
ATOM   1710  HN  SER A 124       0.274  10.480   7.991  1.00 92.10           H
ATOM   1711  N   MET A 125       0.606   9.993   4.868  1.00 85.29           N
ATOM   1712  CA  MET A 125       1.189   9.757   3.558  1.00 85.29           C
ATOM   1713  C   MET A 125       1.235   8.261   3.240  1.00 85.29           C
ATOM   1714  O   MET A 125       0.929   7.851   2.121  1.00 85.29           O
ATOM   1715  HA  MET A 125       0.534  10.266   2.850  1.00 85.29           H
ATOM   1716  CB  MET A 125       2.606  10.332   3.519  1.00 85.29           C
ATOM   1717 1HB  MET A 125       3.148  10.034   4.416  1.00 85.29           H
ATOM   1718 2HB  MET A 125       3.146   9.919   2.668  1.00 85.29           H
ATOM   1719  CG  MET A 125       2.576  11.858   3.419  1.00 85.29           C
ATOM   1720 1HG  MET A 125       2.002  12.163   2.543  1.00 85.29           H
ATOM   1721 2HG  MET A 125       2.074  12.279   4.290  1.00 85.29           H
ATOM   1722  SD  MET A 125       4.239  12.496   3.308  1.00 85.29           S
ATOM   1723  CE  MET A 125       4.614  12.092   1.611  1.00 85.29           C
ATOM   1724 1HE  MET A 125       4.543  11.013   1.469  1.00 85.29           H
ATOM   1725 2HE  MET A 125       3.904  12.592   0.953  1.00 85.29           H
ATOM   1726 3HE  MET A 125       5.625  12.423   1.373  1.00 85.29           H
ATOM   1727  HN  MET A 125       1.211  10.441   5.526  1.00 85.29           H
ATOM   1728  N   TYR A 126       1.621   7.487   4.243  1.00 84.29           N
ATOM   1729  CA  TYR A 126       1.687   6.043   4.092  1.00 84.29           C
ATOM   1730  C   TYR A 126       0.321   5.469   3.708  1.00 84.29           C
ATOM   1731  O   TYR A 126       0.219   4.671   2.778  1.00 84.29           O
ATOM   1732  HA  TYR A 126       2.402   5.820   3.300  1.00 84.29           H
ATOM   1733  CB  TYR A 126       2.091   5.494   5.462  1.00 84.29           C
ATOM   1734 1HB  TYR A 126       3.155   5.674   5.615  1.00 84.29           H
ATOM   1735 2HB  TYR A 126       1.559   6.048   6.235  1.00 84.29           H
ATOM   1736  CG  TYR A 126       1.811   4.000   5.640  1.00 84.29           C
ATOM   1737  CD1 TYR A 126       0.797   3.584   6.478  1.00 84.29           C
ATOM   1738  HD1 TYR A 126       0.195   4.319   7.013  1.00 84.29           H
ATOM   1739  CD2 TYR A 126       2.573   3.070   4.963  1.00 84.29           C
ATOM   1740  HD2 TYR A 126       3.374   3.399   4.301  1.00 84.29           H
ATOM   1741  CE1 TYR A 126       0.533   2.178   6.646  1.00 84.29           C
ATOM   1742  HE1 TYR A 126      -0.265   1.836   7.305  1.00 84.29           H
ATOM   1743  CE2 TYR A 126       2.309   1.664   5.131  1.00 84.29           C
ATOM   1744  HE2 TYR A 126       2.903   0.919   4.603  1.00 84.29           H
ATOM   1745  CZ  TYR A 126       1.302   1.288   5.965  1.00 84.29           C
ATOM   1746  OH  TYR A 126       1.053  -0.040   6.123  1.00 84.29           O
ATOM   1747  HH  TYR A 126       1.547  -0.566   5.430  1.00 84.29           H
ATOM   1748  HN  TYR A 126       1.885   7.830   5.145  1.00 84.29           H
ATOM   1749  N   LYS A 127      -0.694   5.899   4.444  1.00 84.85           N
ATOM   1750  CA  LYS A 127      -2.027   5.347   4.275  1.00 84.85           C
ATOM   1751  C   LYS A 127      -2.585   5.780   2.918  1.00 84.85           C
ATOM   1752  O   LYS A 127      -3.279   5.011   2.254  1.00 84.85           O
ATOM   1753  HA  LYS A 127      -1.934   4.261   4.279  1.00 84.85           H
ATOM   1754  CB  LYS A 127      -2.919   5.729   5.458  1.00 84.85           C
ATOM   1755 1HB  LYS A 127      -2.380   5.571   6.391  1.00 84.85           H
ATOM   1756 2HB  LYS A 127      -3.162   6.790   5.406  1.00 84.85           H
ATOM   1757  CG  LYS A 127      -4.208   4.905   5.461  1.00 84.85           C
ATOM   1758 1HG  LYS A 127      -4.769   5.096   4.546  1.00 84.85           H
ATOM   1759 2HG  LYS A 127      -3.964   3.842   5.469  1.00 84.85           H
ATOM   1760  CD  LYS A 127      -5.073   5.244   6.677  1.00 84.85           C
ATOM   1761 1HD  LYS A 127      -4.511   5.056   7.591  1.00 84.85           H
ATOM   1762 2HD  LYS A 127      -5.319   6.306   6.667  1.00 84.85           H
ATOM   1763  CE  LYS A 127      -6.360   4.417   6.682  1.00 84.85           C
ATOM   1764 1HE  LYS A 127      -6.890   4.552   5.740  1.00 84.85           H
ATOM   1765 2HE  LYS A 127      -6.117   3.357   6.762  1.00 84.85           H
ATOM   1766  NZ  LYS A 127      -7.230   4.819   7.810  1.00 84.85           N
ATOM   1767 1HZ  LYS A 127      -8.120   4.340   7.738  1.00 84.85           H
ATOM   1768 2HZ  LYS A 127      -6.783   4.571   8.686  1.00 84.85           H
ATOM   1769 3HZ  LYS A 127      -7.381   5.821   7.779  1.00 84.85           H
ATOM   1770  HN  LYS A 127      -0.616   6.609   5.144  1.00 84.85           H
ATOM   1771  N   MET A 128      -2.261   7.010   2.546  1.00 86.26           N
ATOM   1772  CA  MET A 128      -2.696   7.544   1.267  1.00 86.26           C
ATOM   1773  C   MET A 128      -2.106   6.739   0.107  1.00 86.26           C
ATOM   1774  O   MET A 128      -2.800   6.440  -0.863  1.00 86.26           O
ATOM   1775  HA  MET A 128      -3.782   7.453   1.265  1.00 86.26           H
ATOM   1776  CB  MET A 128      -2.260   9.005   1.148  1.00 86.26           C
ATOM   1777 1HB  MET A 128      -2.502   9.537   2.068  1.00 86.26           H
ATOM   1778 2HB  MET A 128      -1.178   9.056   1.026  1.00 86.26           H
ATOM   1779  CG  MET A 128      -2.945   9.688  -0.038  1.00 86.26           C
ATOM   1780 1HG  MET A 128      -2.645   9.205  -0.968  1.00 86.26           H
ATOM   1781 2HG  MET A 128      -4.026   9.579   0.045  1.00 86.26           H
ATOM   1782  SD  MET A 128      -2.509  11.418  -0.081  1.00 86.26           S
ATOM   1783  CE  MET A 128      -3.604  11.981  -1.374  1.00 86.26           C
ATOM   1784 1HE  MET A 128      -3.382  11.445  -2.297  1.00 86.26           H
ATOM   1785 2HE  MET A 128      -4.637  11.792  -1.083  1.00 86.26           H
ATOM   1786 3HE  MET A 128      -3.461  13.050  -1.531  1.00 86.26           H
ATOM   1787  HN  MET A 128      -1.714   7.636   3.101  1.00 86.26           H
ATOM   1788  N   ASN A 129      -0.830   6.410   0.246  1.00 81.42           N
ATOM   1789  CA  ASN A 129      -0.150   5.608  -0.756  1.00 81.42           C
ATOM   1790  C   ASN A 129      -0.817   4.234  -0.842  1.00 81.42           C
ATOM   1791  O   ASN A 129      -1.099   3.744  -1.934  1.00 81.42           O
ATOM   1792  HA  ASN A 129      -0.239   6.173  -1.684  1.00 81.42           H
ATOM   1793  CB  ASN A 129       1.321   5.398  -0.389  1.00 81.42           C
ATOM   1794 1HB  ASN A 129       1.804   6.364  -0.243  1.00 81.42           H
ATOM   1795 2HB  ASN A 129       1.390   4.861   0.556  1.00 81.42           H
ATOM   1796  CG  ASN A 129       2.052   4.615  -1.482  1.00 81.42           C
ATOM   1797  OD1 ASN A 129       2.081   4.996  -2.641  1.00 81.42           O
ATOM   1798  ND2 ASN A 129       2.640   3.504  -1.050  1.00 81.42           N
ATOM   1799 1HD2 ASN A 129       2.578   3.248  -0.085  1.00 81.42           H
ATOM   1800 2HD2 ASN A 129       3.144   2.923  -1.689  1.00 81.42           H
ATOM   1801  HN  ASN A 129      -0.264   6.682   1.025  1.00 81.42           H
ATOM   1802  N   PHE A 130      -1.049   3.651   0.325  1.00 86.87           N
ATOM   1803  CA  PHE A 130      -1.577   2.299   0.394  1.00 86.87           C
ATOM   1804  C   PHE A 130      -2.842   2.161  -0.455  1.00 86.87           C
ATOM   1805  O   PHE A 130      -2.933   1.271  -1.300  1.00 86.87           O
ATOM   1806  HA  PHE A 130      -0.808   1.631   0.008  1.00 86.87           H
ATOM   1807  CB  PHE A 130      -1.929   2.030   1.859  1.00 86.87           C
ATOM   1808 1HB  PHE A 130      -1.018   2.078   2.455  1.00 86.87           H
ATOM   1809 2HB  PHE A 130      -2.586   2.824   2.216  1.00 86.87           H
ATOM   1810  CG  PHE A 130      -2.608   0.680   2.098  1.00 86.87           C
ATOM   1811  CD1 PHE A 130      -3.953   0.620   2.291  1.00 86.87           C
ATOM   1812  HD1 PHE A 130      -4.547   1.534   2.275  1.00 86.87           H
ATOM   1813  CD2 PHE A 130      -1.867  -0.460   2.119  1.00 86.87           C
ATOM   1814  HD2 PHE A 130      -0.789  -0.412   1.964  1.00 86.87           H
ATOM   1815  CE1 PHE A 130      -4.583  -0.633   2.513  1.00 86.87           C
ATOM   1816  HE1 PHE A 130      -5.661  -0.681   2.668  1.00 86.87           H
ATOM   1817  CE2 PHE A 130      -2.497  -1.713   2.341  1.00 86.87           C
ATOM   1818  HE2 PHE A 130      -1.903  -2.626   2.357  1.00 86.87           H
ATOM   1819  CZ  PHE A 130      -3.842  -1.773   2.534  1.00 86.87           C
ATOM   1820  HZ  PHE A 130      -4.325  -2.735   2.704  1.00 86.87           H
ATOM   1821  HN  PHE A 130      -0.883   4.085   1.210  1.00 86.87           H
ATOM   1822  N   TYR A 131      -3.787   3.054  -0.202  1.00 91.65           N
ATOM   1823  CA  TYR A 131      -5.067   3.005  -0.888  1.00 91.65           C
ATOM   1824  C   TYR A 131      -4.917   3.397  -2.359  1.00 91.65           C
ATOM   1825  O   TYR A 131      -5.499   2.763  -3.237  1.00 91.65           O
ATOM   1826  HA  TYR A 131      -5.441   1.983  -0.829  1.00 91.65           H
ATOM   1827  CB  TYR A 131      -5.961   4.031  -0.188  1.00 91.65           C
ATOM   1828 1HB  TYR A 131      -5.390   4.945  -0.028  1.00 91.65           H
ATOM   1829 2HB  TYR A 131      -6.791   4.285  -0.847  1.00 91.65           H
ATOM   1830  CG  TYR A 131      -6.521   3.555   1.154  1.00 91.65           C
ATOM   1831  CD1 TYR A 131      -7.235   2.376   1.224  1.00 91.65           C
ATOM   1832  HD1 TYR A 131      -7.399   1.783   0.324  1.00 91.65           H
ATOM   1833  CD2 TYR A 131      -6.314   4.305   2.293  1.00 91.65           C
ATOM   1834  HD2 TYR A 131      -5.750   5.236   2.238  1.00 91.65           H
ATOM   1835  CE1 TYR A 131      -7.762   1.928   2.487  1.00 91.65           C
ATOM   1836  HE1 TYR A 131      -8.327   0.998   2.557  1.00 91.65           H
ATOM   1837  CE2 TYR A 131      -6.841   3.857   3.556  1.00 91.65           C
ATOM   1838  HE2 TYR A 131      -6.684   4.440   4.464  1.00 91.65           H
ATOM   1839  CZ  TYR A 131      -7.539   2.690   3.591  1.00 91.65           C
ATOM   1840  OH  TYR A 131      -8.037   2.267   4.783  1.00 91.65           O
ATOM   1841  HH  TYR A 131      -9.013   2.068   4.695  1.00 91.65           H
ATOM   1842  HN  TYR A 131      -3.689   3.800   0.456  1.00 91.65           H
ATOM   1843  N   SER A 132      -4.131   4.441  -2.583  1.00 91.57           N
ATOM   1844  CA  SER A 132      -4.006   5.012  -3.913  1.00 91.57           C
ATOM   1845  C   SER A 132      -3.399   3.983  -4.869  1.00 91.57           C
ATOM   1846  O   SER A 132      -3.858   3.836  -6.001  1.00 91.57           O
ATOM   1847  HA  SER A 132      -5.022   5.263  -4.216  1.00 91.57           H
ATOM   1848  CB  SER A 132      -3.153   6.282  -3.889  1.00 91.57           C
ATOM   1849 1HB  SER A 132      -3.084   6.691  -4.897  1.00 91.57           H
ATOM   1850 2HB  SER A 132      -3.643   7.036  -3.272  1.00 91.57           H
ATOM   1851  OG  SER A 132      -1.843   6.036  -3.386  1.00 91.57           O
ATOM   1852  HG  SER A 132      -1.371   6.902  -3.223  1.00 91.57           H
ATOM   1853  HN  SER A 132      -3.588   4.893  -1.876  1.00 91.57           H
ATOM   1854  N   CYS A 133      -2.377   3.298  -4.379  1.00 89.36           N
ATOM   1855  CA  CYS A 133      -1.682   2.309  -5.187  1.00 89.36           C
ATOM   1856  C   CYS A 133      -2.679   1.212  -5.566  1.00 89.36           C
ATOM   1857  O   CYS A 133      -2.799   0.855  -6.736  1.00 89.36           O
ATOM   1858  HA  CYS A 133      -1.322   2.828  -6.075  1.00 89.36           H
ATOM   1859  CB  CYS A 133      -0.460   1.744  -4.461  1.00 89.36           C
ATOM   1860 1HB  CYS A 133      -0.722   1.488  -3.434  1.00 89.36           H
ATOM   1861 2HB  CYS A 133      -0.133   0.824  -4.945  1.00 89.36           H
ATOM   1862  SG  CYS A 133       0.897   2.971  -4.472  1.00 89.36           S
ATOM   1863  HG  CYS A 133       0.421   3.714  -3.477  1.00 89.36           H
ATOM   1864  HN  CYS A 133      -2.024   3.408  -3.450  1.00 89.36           H
ATOM   1865  N   VAL A 134      -3.369   0.708  -4.553  1.00 88.06           N
ATOM   1866  CA  VAL A 134      -4.250  -0.432  -4.741  1.00 88.06           C
ATOM   1867  C   VAL A 134      -5.367  -0.052  -5.716  1.00 88.06           C
ATOM   1868  O   VAL A 134      -5.707  -0.827  -6.608  1.00 88.06           O
ATOM   1869  HA  VAL A 134      -3.659  -1.235  -5.181  1.00 88.06           H
ATOM   1870  CB  VAL A 134      -4.776  -0.915  -3.388  1.00 88.06           C
ATOM   1871  HB  VAL A 134      -5.254  -0.070  -2.893  1.00 88.06           H
ATOM   1872  CG1 VAL A 134      -5.829  -2.011  -3.570  1.00 88.06           C
ATOM   1873 1HG1 VAL A 134      -6.665  -1.619  -4.150  1.00 88.06           H
ATOM   1874 2HG1 VAL A 134      -5.387  -2.857  -4.095  1.00 88.06           H
ATOM   1875 3HG1 VAL A 134      -6.187  -2.336  -2.593  1.00 88.06           H
ATOM   1876  CG2 VAL A 134      -3.632  -1.398  -2.496  1.00 88.06           C
ATOM   1877 1HG2 VAL A 134      -3.113  -2.223  -2.984  1.00 88.06           H
ATOM   1878 2HG2 VAL A 134      -2.933  -0.579  -2.326  1.00 88.06           H
ATOM   1879 3HG2 VAL A 134      -4.033  -1.736  -1.540  1.00 88.06           H
ATOM   1880  HN  VAL A 134      -3.333   1.065  -3.619  1.00 88.06           H
ATOM   1881  N   LEU A 135      -5.907   1.141  -5.512  1.00 92.37           N
ATOM   1882  CA  LEU A 135      -7.031   1.600  -6.310  1.00 92.37           C
ATOM   1883  C   LEU A 135      -6.571   1.818  -7.753  1.00 92.37           C
ATOM   1884  O   LEU A 135      -7.327   1.574  -8.692  1.00 92.37           O
ATOM   1885  HA  LEU A 135      -7.781   0.809  -6.302  1.00 92.37           H
ATOM   1886  CB  LEU A 135      -7.669   2.837  -5.674  1.00 92.37           C
ATOM   1887 1HB  LEU A 135      -6.888   3.575  -5.499  1.00 92.37           H
ATOM   1888 2HB  LEU A 135      -8.364   3.272  -6.393  1.00 92.37           H
ATOM   1889  CG  LEU A 135      -8.417   2.605  -4.360  1.00 92.37           C
ATOM   1890  HG  LEU A 135      -7.739   2.113  -3.663  1.00 92.37           H
ATOM   1891  CD1 LEU A 135      -8.833   3.933  -3.724  1.00 92.37           C
ATOM   1892 1HD1 LEU A 135      -7.945   4.532  -3.520  1.00 92.37           H
ATOM   1893 2HD1 LEU A 135      -9.487   4.474  -4.407  1.00 92.37           H
ATOM   1894 3HD1 LEU A 135      -9.362   3.739  -2.791  1.00 92.37           H
ATOM   1895  CD2 LEU A 135      -9.610   1.670  -4.565  1.00 92.37           C
ATOM   1896 1HD2 LEU A 135     -10.299   2.112  -5.286  1.00 92.37           H
ATOM   1897 2HD2 LEU A 135      -9.259   0.709  -4.941  1.00 92.37           H
ATOM   1898 3HD2 LEU A 135     -10.124   1.522  -3.615  1.00 92.37           H
ATOM   1899  HN  LEU A 135      -5.589   1.787  -4.818  1.00 92.37           H
ATOM   1900  N   LEU A 136      -5.334   2.275  -7.883  1.00 91.73           N
ATOM   1901  CA  LEU A 136      -4.766   2.531  -9.196  1.00 91.73           C
ATOM   1902  C   LEU A 136      -4.616   1.208  -9.949  1.00 91.73           C
ATOM   1903  O   LEU A 136      -4.971   1.115 -11.123  1.00 91.73           O
ATOM   1904  HA  LEU A 136      -5.471   3.160  -9.739  1.00 91.73           H
ATOM   1905  CB  LEU A 136      -3.460   3.319  -9.069  1.00 91.73           C
ATOM   1906 1HB  LEU A 136      -2.868   2.876  -8.269  1.00 91.73           H
ATOM   1907 2HB  LEU A 136      -2.893   3.194  -9.992  1.00 91.73           H
ATOM   1908  CG  LEU A 136      -3.604   4.816  -8.791  1.00 91.73           C
ATOM   1909  HG  LEU A 136      -4.303   4.944  -7.964  1.00 91.73           H
ATOM   1910  CD1 LEU A 136      -2.270   5.423  -8.353  1.00 91.73           C
ATOM   1911 1HD1 LEU A 136      -1.927   4.930  -7.443  1.00 91.73           H
ATOM   1912 2HD1 LEU A 136      -1.531   5.284  -9.142  1.00 91.73           H
ATOM   1913 3HD1 LEU A 136      -2.401   6.488  -8.161  1.00 91.73           H
ATOM   1914  CD2 LEU A 136      -4.196   5.544  -9.999  1.00 91.73           C
ATOM   1915 1HD2 LEU A 136      -3.541   5.410 -10.861  1.00 91.73           H
ATOM   1916 2HD2 LEU A 136      -5.180   5.134 -10.224  1.00 91.73           H
ATOM   1917 3HD2 LEU A 136      -4.287   6.607  -9.774  1.00 91.73           H
ATOM   1918  HN  LEU A 136      -4.725   2.468  -7.114  1.00 91.73           H
ATOM   1919  N   ILE A 137      -4.089   0.218  -9.244  1.00 86.60           N
ATOM   1920  CA  ILE A 137      -3.846  -1.082  -9.844  1.00 86.60           C
ATOM   1921  C   ILE A 137      -5.180  -1.703 -10.263  1.00 86.60           C
ATOM   1922  O   ILE A 137      -5.273  -2.333 -11.315  1.00 86.60           O
ATOM   1923  HA  ILE A 137      -3.244  -0.922 -10.739  1.00 86.60           H
ATOM   1924  CB  ILE A 137      -3.027  -1.964  -8.900  1.00 86.60           C
ATOM   1925  HB  ILE A 137      -3.460  -1.890  -7.902  1.00 86.60           H
ATOM   1926  CG1 ILE A 137      -1.582  -1.470  -8.803  1.00 86.60           C
ATOM   1927 1HG1 ILE A 137      -1.073  -1.637  -9.752  1.00 86.60           H
ATOM   1928 2HG1 ILE A 137      -1.573  -0.395  -8.621  1.00 86.60           H
ATOM   1929  CG2 ILE A 137      -3.103  -3.434  -9.317  1.00 86.60           C
ATOM   1930 1HG2 ILE A 137      -4.141  -3.765  -9.293  1.00 86.60           H
ATOM   1931 2HG2 ILE A 137      -2.710  -3.545 -10.328  1.00 86.60           H
ATOM   1932 3HG2 ILE A 137      -2.512  -4.038  -8.629  1.00 86.60           H
ATOM   1933  CD1 ILE A 137      -0.831  -2.189  -7.681  1.00 86.60           C
ATOM   1934 1HD1 ILE A 137      -1.329  -2.000  -6.730  1.00 86.60           H
ATOM   1935 2HD1 ILE A 137      -0.821  -3.261  -7.879  1.00 86.60           H
ATOM   1936 3HD1 ILE A 137       0.193  -1.819  -7.634  1.00 86.60           H
ATOM   1937  HN  ILE A 137      -3.830   0.294  -8.281  1.00 86.60           H
ATOM   1938  N   MET A 138      -6.181  -1.503  -9.417  1.00 88.69           N
ATOM   1939  CA  MET A 138      -7.522  -1.972  -9.720  1.00 88.69           C
ATOM   1940  C   MET A 138      -8.053  -1.323 -11.000  1.00 88.69           C
ATOM   1941  O   MET A 138      -8.635  -1.998 -11.848  1.00 88.69           O
ATOM   1942  HA  MET A 138      -7.432  -3.049  -9.862  1.00 88.69           H
ATOM   1943  CB  MET A 138      -8.455  -1.640  -8.554  1.00 88.69           C
ATOM   1944 1HB  MET A 138      -8.045  -2.046  -7.629  1.00 88.69           H
ATOM   1945 2HB  MET A 138      -8.515  -0.559  -8.428  1.00 88.69           H
ATOM   1946  CG  MET A 138      -9.855  -2.210  -8.792  1.00 88.69           C
ATOM   1947 1HG  MET A 138     -10.253  -1.838  -9.736  1.00 88.69           H
ATOM   1948 2HG  MET A 138      -9.805  -3.296  -8.874  1.00 88.69           H
ATOM   1949  SD  MET A 138     -10.938  -1.750  -7.450  1.00 88.69           S
ATOM   1950  CE  MET A 138     -11.106  -0.002  -7.774  1.00 88.69           C
ATOM   1951 1HE  MET A 138     -10.125   0.471  -7.733  1.00 88.69           H
ATOM   1952 2HE  MET A 138     -11.540   0.144  -8.763  1.00 88.69           H
ATOM   1953 3HE  MET A 138     -11.757   0.446  -7.022  1.00 88.69           H
ATOM   1954  HN  MET A 138      -6.086  -1.032  -8.540  1.00 88.69           H
ATOM   1955  N   CYS A 139      -7.834  -0.020 -11.099  1.00 91.11           N
ATOM   1956  CA  CYS A 139      -8.344   0.741 -12.227  1.00 91.11           C
ATOM   1957  C   CYS A 139      -7.615   0.274 -13.489  1.00 91.11           C
ATOM   1958  O   CYS A 139      -8.210   0.207 -14.564  1.00 91.11           O
ATOM   1959  HA  CYS A 139      -9.410   0.526 -12.294  1.00 91.11           H
ATOM   1960  CB  CYS A 139      -8.195   2.248 -12.007  1.00 91.11           C
ATOM   1961 1HB  CYS A 139      -7.185   2.477 -11.669  1.00 91.11           H
ATOM   1962 2HB  CYS A 139      -8.344   2.778 -12.948  1.00 91.11           H
ATOM   1963  SG  CYS A 139      -9.413   2.822 -10.767  1.00 91.11           S
ATOM   1964  HG  CYS A 139      -8.761   2.356  -9.706  1.00 91.11           H
ATOM   1965  HN  CYS A 139      -7.321   0.514 -10.427  1.00 91.11           H
ATOM   1966  N   ILE A 140      -6.339  -0.036 -13.317  1.00 86.06           N
ATOM   1967  CA  ILE A 140      -5.540  -0.555 -14.414  1.00 86.06           C
ATOM   1968  C   ILE A 140      -6.188  -1.832 -14.951  1.00 86.06           C
ATOM   1969  O   ILE A 140      -6.291  -2.018 -16.163  1.00 86.06           O
ATOM   1970  HA  ILE A 140      -5.546   0.194 -15.205  1.00 86.06           H
ATOM   1971  CB  ILE A 140      -4.086  -0.741 -13.977  1.00 86.06           C
ATOM   1972  HB  ILE A 140      -4.082  -1.224 -13.000  1.00 86.06           H
ATOM   1973  CG1 ILE A 140      -3.385   0.610 -13.815  1.00 86.06           C
ATOM   1974 1HG1 ILE A 140      -3.197   1.046 -14.797  1.00 86.06           H
ATOM   1975 2HG1 ILE A 140      -4.037   1.300 -13.280  1.00 86.06           H
ATOM   1976  CG2 ILE A 140      -3.337  -1.663 -14.940  1.00 86.06           C
ATOM   1977 1HG2 ILE A 140      -3.823  -2.639 -14.961  1.00 86.06           H
ATOM   1978 2HG2 ILE A 140      -3.349  -1.230 -15.941  1.00 86.06           H
ATOM   1979 3HG2 ILE A 140      -2.306  -1.778 -14.606  1.00 86.06           H
ATOM   1980  CD1 ILE A 140      -2.064   0.455 -13.058  1.00 86.06           C
ATOM   1981 1HD1 ILE A 140      -2.259   0.042 -12.069  1.00 86.06           H
ATOM   1982 2HD1 ILE A 140      -1.406  -0.216 -13.610  1.00 86.06           H
ATOM   1983 3HD1 ILE A 140      -1.587   1.430 -12.958  1.00 86.06           H
ATOM   1984  HN  ILE A 140      -5.852   0.061 -12.449  1.00 86.06           H
ATOM   1985  N   SER A 141      -6.610  -2.680 -14.024  1.00 86.19           N
ATOM   1986  CA  SER A 141      -7.173  -3.969 -14.388  1.00 86.19           C
ATOM   1987  C   SER A 141      -8.476  -3.770 -15.165  1.00 86.19           C
ATOM   1988  O   SER A 141      -8.721  -4.453 -16.158  1.00 86.19           O
ATOM   1989  HA  SER A 141      -6.421  -4.444 -15.018  1.00 86.19           H
ATOM   1990  CB  SER A 141      -7.419  -4.832 -13.149  1.00 86.19           C
ATOM   1991 1HB  SER A 141      -8.182  -4.363 -12.527  1.00 86.19           H
ATOM   1992 2HB  SER A 141      -7.810  -5.802 -13.455  1.00 86.19           H
ATOM   1993  OG  SER A 141      -6.232  -5.019 -12.384  1.00 86.19           O
ATOM   1994  HG  SER A 141      -6.120  -4.265 -11.736  1.00 86.19           H
ATOM   1995  HN  SER A 141      -6.571  -2.498 -13.041  1.00 86.19           H
ATOM   1996  N   VAL A 142      -9.278  -2.832 -14.683  1.00 88.05           N
ATOM   1997  CA  VAL A 142     -10.549  -2.534 -15.320  1.00 88.05           C
ATOM   1998  C   VAL A 142     -10.294  -1.972 -16.720  1.00 88.05           C
ATOM   1999  O   VAL A 142     -10.987  -2.328 -17.672  1.00 88.05           O
ATOM   2000  HA  VAL A 142     -11.098  -3.472 -15.414  1.00 88.05           H
ATOM   2001  CB  VAL A 142     -11.369  -1.591 -14.437  1.00 88.05           C
ATOM   2002  HB  VAL A 142     -10.774  -0.695 -14.261  1.00 88.05           H
ATOM   2003  CG1 VAL A 142     -12.660  -1.167 -15.139  1.00 88.05           C
ATOM   2004 1HG1 VAL A 142     -12.417  -0.652 -16.068  1.00 88.05           H
ATOM   2005 2HG1 VAL A 142     -13.261  -2.050 -15.360  1.00 88.05           H
ATOM   2006 3HG1 VAL A 142     -13.224  -0.498 -14.490  1.00 88.05           H
ATOM   2007  CG2 VAL A 142     -11.667  -2.232 -13.080  1.00 88.05           C
ATOM   2008 1HG2 VAL A 142     -12.233  -3.152 -13.229  1.00 88.05           H
ATOM   2009 2HG2 VAL A 142     -10.730  -2.460 -12.572  1.00 88.05           H
ATOM   2010 3HG2 VAL A 142     -12.251  -1.541 -12.472  1.00 88.05           H
ATOM   2011  HN  VAL A 142      -9.071  -2.281 -13.874  1.00 88.05           H
ATOM   2012  N   ASP A 143      -9.297  -1.102 -16.801  1.00 82.39           N
ATOM   2013  CA  ASP A 143      -8.977  -0.446 -18.057  1.00 82.39           C
ATOM   2014  C   ASP A 143      -8.594  -1.502 -19.096  1.00 82.39           C
ATOM   2015  O   ASP A 143      -8.999  -1.414 -20.254  1.00 82.39           O
ATOM   2016  HA  ASP A 143      -9.878   0.102 -18.332  1.00 82.39           H
ATOM   2017  CB  ASP A 143      -7.792   0.508 -17.893  1.00 82.39           C
ATOM   2018 1HB  ASP A 143      -8.031   1.266 -17.148  1.00 82.39           H
ATOM   2019 2HB  ASP A 143      -6.926  -0.042 -17.523  1.00 82.39           H
ATOM   2020  CG  ASP A 143      -7.444   1.183 -19.222  1.00 82.39           C
ATOM   2021  OD1 ASP A 143      -8.336   1.876 -19.757  1.00 82.39           O
ATOM   2022  OD2 ASP A 143      -6.294   0.991 -19.672  1.00 82.39           O
ATOM   2023  HN  ASP A 143      -8.716  -0.845 -16.029  1.00 82.39           H
ATOM   2024  N   ARG A 144      -7.818  -2.477 -18.644  1.00 73.21           N
ATOM   2025  CA  ARG A 144      -7.356  -3.535 -19.525  1.00 73.21           C
ATOM   2026  C   ARG A 144      -8.537  -4.385 -19.999  1.00 73.21           C
ATOM   2027  O   ARG A 144      -8.612  -4.752 -21.170  1.00 73.21           O
ATOM   2028  HA  ARG A 144      -6.886  -3.017 -20.361  1.00 73.21           H
ATOM   2029  CB  ARG A 144      -6.340  -4.436 -18.820  1.00 73.21           C
ATOM   2030 1HB  ARG A 144      -6.726  -4.731 -17.844  1.00 73.21           H
ATOM   2031 2HB  ARG A 144      -6.197  -5.350 -19.396  1.00 73.21           H
ATOM   2032  CG  ARG A 144      -4.999  -3.719 -18.647  1.00 73.21           C
ATOM   2033 1HG  ARG A 144      -5.134  -2.832 -18.029  1.00 73.21           H
ATOM   2034 2HG  ARG A 144      -4.299  -4.370 -18.123  1.00 73.21           H
ATOM   2035  CD  ARG A 144      -4.413  -3.319 -20.003  1.00 73.21           C
ATOM   2036 1HD  ARG A 144      -4.290  -4.202 -20.630  1.00 73.21           H
ATOM   2037 2HD  ARG A 144      -5.101  -2.652 -20.523  1.00 73.21           H
ATOM   2038  NE  ARG A 144      -3.108  -2.649 -19.812  1.00 73.21           N
ATOM   2039  HE  ARG A 144      -2.772  -2.533 -18.877  1.00 73.21           H
ATOM   2040  CZ  ARG A 144      -2.347  -2.187 -20.814  1.00 73.21           C
ATOM   2041  NH1 ARG A 144      -2.747  -2.314 -22.086  1.00 73.21           N
ATOM   2042 1HH1 ARG A 144      -3.619  -2.757 -22.294  1.00 73.21           H
ATOM   2043 2HH1 ARG A 144      -2.173  -1.967 -22.828  1.00 73.21           H
ATOM   2044  NH2 ARG A 144      -1.180  -1.596 -20.524  1.00 73.21           N
ATOM   2045 1HH2 ARG A 144      -0.600  -1.246 -21.260  1.00 73.21           H
ATOM   2046 2HH2 ARG A 144      -0.888  -1.504 -19.572  1.00 73.21           H
ATOM   2047  HN  ARG A 144      -7.506  -2.549 -17.696  1.00 73.21           H
ATOM   2048  N   TYR A 145      -9.431  -4.672 -19.064  1.00 83.57           N
ATOM   2049  CA  TYR A 145     -10.636  -5.417 -19.385  1.00 83.57           C
ATOM   2050  C   TYR A 145     -11.409  -4.747 -20.523  1.00 83.57           C
ATOM   2051  O   TYR A 145     -11.770  -5.399 -21.501  1.00 83.57           O
ATOM   2052  HA  TYR A 145     -10.340  -6.418 -19.697  1.00 83.57           H
ATOM   2053  CB  TYR A 145     -11.495  -5.395 -18.119  1.00 83.57           C
ATOM   2054 1HB  TYR A 145     -11.055  -6.066 -17.381  1.00 83.57           H
ATOM   2055 2HB  TYR A 145     -11.470  -4.392 -17.692  1.00 83.57           H
ATOM   2056  CG  TYR A 145     -12.953  -5.799 -18.349  1.00 83.57           C
ATOM   2057  CD1 TYR A 145     -13.943  -4.838 -18.349  1.00 83.57           C
ATOM   2058  HD1 TYR A 145     -13.687  -3.791 -18.186  1.00 83.57           H
ATOM   2059  CD2 TYR A 145     -13.277  -7.124 -18.555  1.00 83.57           C
ATOM   2060  HD2 TYR A 145     -12.495  -7.884 -18.554  1.00 83.57           H
ATOM   2061  CE1 TYR A 145     -15.315  -5.218 -18.566  1.00 83.57           C
ATOM   2062  HE1 TYR A 145     -16.107  -4.469 -18.569  1.00 83.57           H
ATOM   2063  CE2 TYR A 145     -14.649  -7.505 -18.771  1.00 83.57           C
ATOM   2064  HE2 TYR A 145     -14.919  -8.548 -18.936  1.00 83.57           H
ATOM   2065  CZ  TYR A 145     -15.600  -6.533 -18.766  1.00 83.57           C
ATOM   2066  OH  TYR A 145     -16.896  -6.892 -18.970  1.00 83.57           O
ATOM   2067  HH  TYR A 145     -16.958  -7.879 -19.119  1.00 83.57           H
ATOM   2068  HN  TYR A 145      -9.342  -4.405 -18.104  1.00 83.57           H
ATOM   2069  N   ILE A 146     -11.640  -3.453 -20.356  1.00 80.70           N
ATOM   2070  CA  ILE A 146     -12.413  -2.699 -21.329  1.00 80.70           C
ATOM   2071  C   ILE A 146     -11.686  -2.714 -22.675  1.00 80.70           C
ATOM   2072  O   ILE A 146     -12.312  -2.868 -23.722  1.00 80.70           O
ATOM   2073  HA  ILE A 146     -13.370  -3.207 -21.449  1.00 80.70           H
ATOM   2074  CB  ILE A 146     -12.709  -1.293 -20.805  1.00 80.70           C
ATOM   2075  HB  ILE A 146     -11.769  -0.840 -20.491  1.00 80.70           H
ATOM   2076  CG1 ILE A 146     -13.617  -1.346 -19.574  1.00 80.70           C
ATOM   2077 1HG1 ILE A 146     -14.627  -1.625 -19.875  1.00 80.70           H
ATOM   2078 2HG1 ILE A 146     -13.264  -2.118 -18.890  1.00 80.70           H
ATOM   2079  CG2 ILE A 146     -13.291  -0.407 -21.908  1.00 80.70           C
ATOM   2080 1HG2 ILE A 146     -12.576  -0.332 -22.728  1.00 80.70           H
ATOM   2081 2HG2 ILE A 146     -14.219  -0.846 -22.275  1.00 80.70           H
ATOM   2082 3HG2 ILE A 146     -13.492   0.587 -21.509  1.00 80.70           H
ATOM   2083  CD1 ILE A 146     -13.648   0.005 -18.856  1.00 80.70           C
ATOM   2084 1HD1 ILE A 146     -12.640   0.268 -18.536  1.00 80.70           H
ATOM   2085 2HD1 ILE A 146     -14.024   0.769 -19.536  1.00 80.70           H
ATOM   2086 3HD1 ILE A 146     -14.300  -0.061 -17.986  1.00 80.70           H
ATOM   2087  HN  ILE A 146     -11.309  -2.921 -19.577  1.00 80.70           H
ATOM   2088  N   ALA A 147     -10.373  -2.550 -22.603  1.00 79.56           N
ATOM   2089  CA  ALA A 147      -9.570  -2.404 -23.805  1.00 79.56           C
ATOM   2090  C   ALA A 147      -9.650  -3.693 -24.626  1.00 79.56           C
ATOM   2091  O   ALA A 147      -9.473  -3.670 -25.843  1.00 79.56           O
ATOM   2092  HA  ALA A 147      -9.991  -1.585 -24.388  1.00 79.56           H
ATOM   2093  CB  ALA A 147      -8.133  -2.047 -23.420  1.00 79.56           C
ATOM   2094 1HB  ALA A 147      -8.129  -1.109 -22.864  1.00 79.56           H
ATOM   2095 2HB  ALA A 147      -7.716  -2.839 -22.798  1.00 79.56           H
ATOM   2096 3HB  ALA A 147      -7.531  -1.938 -24.322  1.00 79.56           H
ATOM   2097  HN  ALA A 147      -9.859  -2.516 -21.745  1.00 79.56           H
ATOM   2098  N   ILE A 148      -9.916  -4.787 -23.927  1.00 75.95           N
ATOM   2099  CA  ILE A 148      -9.858  -6.101 -24.543  1.00 75.95           C
ATOM   2100  C   ILE A 148     -11.272  -6.545 -24.923  1.00 75.95           C
ATOM   2101  O   ILE A 148     -11.521  -6.925 -26.066  1.00 75.95           O
ATOM   2102  HA  ILE A 148      -9.268  -6.009 -25.455  1.00 75.95           H
ATOM   2103  CB  ILE A 148      -9.128  -7.089 -23.630  1.00 75.95           C
ATOM   2104  HB  ILE A 148      -9.584  -7.040 -22.641  1.00 75.95           H
ATOM   2105  CG1 ILE A 148      -7.656  -6.702 -23.469  1.00 75.95           C
ATOM   2106 1HG1 ILE A 148      -7.105  -6.977 -24.368  1.00 75.95           H
ATOM   2107 2HG1 ILE A 148      -7.570  -5.621 -23.360  1.00 75.95           H
ATOM   2108  CG2 ILE A 148      -9.292  -8.524 -24.132  1.00 75.95           C
ATOM   2109 1HG2 ILE A 148     -10.351  -8.784 -24.152  1.00 75.95           H
ATOM   2110 2HG2 ILE A 148      -8.879  -8.607 -25.138  1.00 75.95           H
ATOM   2111 3HG2 ILE A 148      -8.764  -9.206 -23.465  1.00 75.95           H
ATOM   2112  CD1 ILE A 148      -7.037  -7.394 -22.253  1.00 75.95           C
ATOM   2113 1HD1 ILE A 148      -7.577  -7.098 -21.353  1.00 75.95           H
ATOM   2114 2HD1 ILE A 148      -7.104  -8.475 -22.377  1.00 75.95           H
ATOM   2115 3HD1 ILE A 148      -5.991  -7.102 -22.162  1.00 75.95           H
ATOM   2116  HN  ILE A 148     -10.167  -4.784 -22.959  1.00 75.95           H
ATOM   2117  N   ALA A 149     -12.161  -6.482 -23.942  1.00 75.06           N
ATOM   2118  CA  ALA A 149     -13.505  -7.007 -24.116  1.00 75.06           C
ATOM   2119  C   ALA A 149     -14.286  -6.094 -25.063  1.00 75.06           C
ATOM   2120  O   ALA A 149     -15.076  -6.569 -25.877  1.00 75.06           O
ATOM   2121  HA  ALA A 149     -13.419  -7.996 -24.566  1.00 75.06           H
ATOM   2122  CB  ALA A 149     -14.180  -7.144 -22.749  1.00 75.06           C
ATOM   2123 1HB  ALA A 149     -13.601  -7.825 -22.125  1.00 75.06           H
ATOM   2124 2HB  ALA A 149     -14.231  -6.167 -22.270  1.00 75.06           H
ATOM   2125 3HB  ALA A 149     -15.187  -7.538 -22.880  1.00 75.06           H
ATOM   2126  HN  ALA A 149     -11.976  -6.081 -23.045  1.00 75.06           H
ATOM   2127  N   GLN A 150     -14.038  -4.800 -24.925  1.00 66.33           N
ATOM   2128  CA  GLN A 150     -14.766  -3.811 -25.701  1.00 66.33           C
ATOM   2129  C   GLN A 150     -13.819  -3.087 -26.660  1.00 66.33           C
ATOM   2130  O   GLN A 150     -13.933  -1.878 -26.856  1.00 66.33           O
ATOM   2131  HA  GLN A 150     -15.507  -4.376 -26.268  1.00 66.33           H
ATOM   2132  CB  GLN A 150     -15.486  -2.817 -24.788  1.00 66.33           C
ATOM   2133 1HB  GLN A 150     -14.755  -2.258 -24.204  1.00 66.33           H
ATOM   2134 2HB  GLN A 150     -16.033  -2.093 -25.391  1.00 66.33           H
ATOM   2135  CG  GLN A 150     -16.453  -3.539 -23.846  1.00 66.33           C
ATOM   2136 1HG  GLN A 150     -17.091  -4.212 -24.420  1.00 66.33           H
ATOM   2137 2HG  GLN A 150     -15.891  -4.154 -23.144  1.00 66.33           H
ATOM   2138  CD  GLN A 150     -17.319  -2.539 -23.077  1.00 66.33           C
ATOM   2139  OE1 GLN A 150     -17.187  -1.333 -23.210  1.00 66.33           O
ATOM   2140  NE2 GLN A 150     -18.209  -3.105 -22.268  1.00 66.33           N
ATOM   2141 1HE2 GLN A 150     -18.266  -4.101 -22.205  1.00 66.33           H
ATOM   2142 2HE2 GLN A 150     -18.822  -2.534 -21.722  1.00 66.33           H
ATOM   2143  HN  GLN A 150     -13.356  -4.425 -24.297  1.00 66.33           H
ATOM   2144  N   ALA A 151     -12.906  -3.857 -27.233  1.00 66.76           N
ATOM   2145  CA  ALA A 151     -11.824  -3.281 -28.013  1.00 66.76           C
ATOM   2146  C   ALA A 151     -12.409  -2.371 -29.095  1.00 66.76           C
ATOM   2147  O   ALA A 151     -11.860  -1.308 -29.380  1.00 66.76           O
ATOM   2148  HA  ALA A 151     -11.211  -2.683 -27.339  1.00 66.76           H
ATOM   2149  CB  ALA A 151     -10.962  -4.403 -28.597  1.00 66.76           C
ATOM   2150 1HB  ALA A 151     -10.547  -5.002 -27.787  1.00 66.76           H
ATOM   2151 2HB  ALA A 151     -11.576  -5.035 -29.239  1.00 66.76           H
ATOM   2152 3HB  ALA A 151     -10.151  -3.970 -29.182  1.00 66.76           H
ATOM   2153  HN  ALA A 151     -12.898  -4.855 -27.172  1.00 66.76           H
ATOM   2154  N   MET A 152     -13.515  -2.822 -29.668  1.00 57.08           N
ATOM   2155  CA  MET A 152     -14.145  -2.093 -30.756  1.00 57.08           C
ATOM   2156  C   MET A 152     -14.581  -0.699 -30.302  1.00 57.08           C
ATOM   2157  O   MET A 152     -14.260   0.297 -30.948  1.00 57.08           O
ATOM   2158  HA  MET A 152     -13.384  -2.008 -31.531  1.00 57.08           H
ATOM   2159  CB  MET A 152     -15.363  -2.872 -31.255  1.00 57.08           C
ATOM   2160 1HB  MET A 152     -15.990  -3.155 -30.409  1.00 57.08           H
ATOM   2161 2HB  MET A 152     -15.968  -2.235 -31.900  1.00 57.08           H
ATOM   2162  CG  MET A 152     -14.937  -4.126 -32.021  1.00 57.08           C
ATOM   2163 1HG  MET A 152     -14.126  -4.627 -31.493  1.00 57.08           H
ATOM   2164 2HG  MET A 152     -15.766  -4.831 -32.073  1.00 57.08           H
ATOM   2165  SD  MET A 152     -14.409  -3.684 -33.668  1.00 57.08           S
ATOM   2166  CE  MET A 152     -15.976  -3.737 -34.521  1.00 57.08           C
ATOM   2167 1HE  MET A 152     -16.397  -4.740 -34.445  1.00 57.08           H
ATOM   2168 2HE  MET A 152     -16.661  -3.020 -34.068  1.00 57.08           H
ATOM   2169 3HE  MET A 152     -15.827  -3.484 -35.571  1.00 57.08           H
ATOM   2170  HN  MET A 152     -13.979  -3.667 -29.401  1.00 57.08           H
ATOM   2171  N   ARG A 153     -15.307  -0.673 -29.193  1.00 53.88           N
ATOM   2172  CA  ARG A 153     -15.850   0.575 -28.684  1.00 53.88           C
ATOM   2173  C   ARG A 153     -14.732   1.439 -28.096  1.00 53.88           C
ATOM   2174  O   ARG A 153     -14.814   2.666 -28.118  1.00 53.88           O
ATOM   2175  HA  ARG A 153     -16.303   1.056 -29.550  1.00 53.88           H
ATOM   2176  CB  ARG A 153     -16.905   0.318 -27.607  1.00 53.88           C
ATOM   2177 1HB  ARG A 153     -16.553  -0.456 -26.925  1.00 53.88           H
ATOM   2178 2HB  ARG A 153     -17.054   1.220 -27.015  1.00 53.88           H
ATOM   2179  CG  ARG A 153     -18.233  -0.113 -28.233  1.00 53.88           C
ATOM   2180 1HG  ARG A 153     -18.543   0.620 -28.978  1.00 53.88           H
ATOM   2181 2HG  ARG A 153     -18.103  -1.061 -28.754  1.00 53.88           H
ATOM   2182  CD  ARG A 153     -19.322  -0.256 -27.167  1.00 53.88           C
ATOM   2183 1HD  ARG A 153     -19.064  -1.061 -26.479  1.00 53.88           H
ATOM   2184 2HD  ARG A 153     -19.387   0.659 -26.578  1.00 53.88           H
ATOM   2185  NE  ARG A 153     -20.625  -0.538 -27.809  1.00 53.88           N
ATOM   2186  HE  ARG A 153     -20.662  -0.552 -28.808  1.00 53.88           H
ATOM   2187  CZ  ARG A 153     -21.759  -0.775 -27.135  1.00 53.88           C
ATOM   2188  NH1 ARG A 153     -21.767  -0.768 -25.795  1.00 53.88           N
ATOM   2189 1HH1 ARG A 153     -20.923  -0.585 -25.290  1.00 53.88           H
ATOM   2190 2HH1 ARG A 153     -22.617  -0.947 -25.299  1.00 53.88           H
ATOM   2191  NH2 ARG A 153     -22.883  -1.019 -27.821  1.00 53.88           N
ATOM   2192 1HH2 ARG A 153     -23.738  -1.198 -27.333  1.00 53.88           H
ATOM   2193 2HH2 ARG A 153     -22.869  -1.022 -28.821  1.00 53.88           H
ATOM   2194  HN  ARG A 153     -15.525  -1.482 -28.648  1.00 53.88           H
ATOM   2195  N   ALA A 154     -13.713   0.765 -27.584  1.00 59.45           N
ATOM   2196  CA  ALA A 154     -12.668   1.442 -26.835  1.00 59.45           C
ATOM   2197  C   ALA A 154     -11.912   2.391 -27.768  1.00 59.45           C
ATOM   2198  O   ALA A 154     -11.374   3.404 -27.324  1.00 59.45           O
ATOM   2199  HA  ALA A 154     -13.147   2.025 -26.049  1.00 59.45           H
ATOM   2200  CB  ALA A 154     -11.748   0.404 -26.189  1.00 59.45           C
ATOM   2201 1HB  ALA A 154     -12.329  -0.225 -25.514  1.00 59.45           H
ATOM   2202 2HB  ALA A 154     -11.297  -0.215 -26.964  1.00 59.45           H
ATOM   2203 3HB  ALA A 154     -10.965   0.912 -25.627  1.00 59.45           H
ATOM   2204  HN  ALA A 154     -13.596  -0.224 -27.673  1.00 59.45           H
ATOM   2205  N   HIS A 155     -11.895   2.028 -29.042  1.00 55.30           N
ATOM   2206  CA  HIS A 155     -11.115   2.766 -30.020  1.00 55.30           C
ATOM   2207  C   HIS A 155     -11.770   4.125 -30.280  1.00 55.30           C
ATOM   2208  O   HIS A 155     -11.080   5.134 -30.419  1.00 55.30           O
ATOM   2209  HA  HIS A 155     -10.131   2.926 -29.579  1.00 55.30           H
ATOM   2210  CB  HIS A 155     -10.926   1.945 -31.297  1.00 55.30           C
ATOM   2211 1HB  HIS A 155     -11.090   0.892 -31.067  1.00 55.30           H
ATOM   2212 2HB  HIS A 155     -11.689   2.236 -32.019  1.00 55.30           H
ATOM   2213  CG  HIS A 155      -9.566   2.102 -31.933  1.00 55.30           C
ATOM   2214  ND1 HIS A 155      -9.154   3.274 -32.543  1.00 55.30           N
ATOM   2215  HD1 HIS A 155      -9.693   4.112 -32.625  1.00 55.30           H
ATOM   2216  CD2 HIS A 155      -8.528   1.223 -32.046  1.00 55.30           C
ATOM   2217  HD2 HIS A 155      -8.516   0.200 -31.671  1.00 55.30           H
ATOM   2218  CE1 HIS A 155      -7.923   3.097 -33.000  1.00 55.30           C
ATOM   2219  HE1 HIS A 155      -7.323   3.837 -33.529  1.00 55.30           H
ATOM   2220  NE2 HIS A 155      -7.537   1.825 -32.692  1.00 55.30           N
ATOM   2221  HN  HIS A 155     -12.402   1.247 -29.408  1.00 55.30           H
ATOM   2222  N   THR A 156     -13.093   4.106 -30.337  1.00 61.29           N
ATOM   2223  CA  THR A 156     -13.844   5.300 -30.688  1.00 61.29           C
ATOM   2224  C   THR A 156     -13.765   6.330 -29.560  1.00 61.29           C
ATOM   2225  O   THR A 156     -13.795   7.534 -29.811  1.00 61.29           O
ATOM   2226  HA  THR A 156     -13.381   5.751 -31.566  1.00 61.29           H
ATOM   2227  CB  THR A 156     -15.275   4.876 -31.026  1.00 61.29           C
ATOM   2228  HB  THR A 156     -15.967   5.187 -30.244  1.00 61.29           H
ATOM   2229  OG1 THR A 156     -15.179   3.471 -31.241  1.00 61.29           O
ATOM   2230  HG1 THR A 156     -16.082   3.049 -31.154  1.00 61.29           H
ATOM   2231  CG2 THR A 156     -15.746   5.428 -32.373  1.00 61.29           C
ATOM   2232 1HG2 THR A 156     -15.092   5.062 -33.165  1.00 61.29           H
ATOM   2233 2HG2 THR A 156     -15.715   6.517 -32.351  1.00 61.29           H
ATOM   2234 3HG2 THR A 156     -16.767   5.097 -32.564  1.00 61.29           H
ATOM   2235  HN  THR A 156     -13.650   3.297 -30.149  1.00 61.29           H
ATOM   2236  N   TRP A 157     -13.667   5.820 -28.341  1.00 55.76           N
ATOM   2237  CA  TRP A 157     -13.814   6.659 -27.164  1.00 55.76           C
ATOM   2238  C   TRP A 157     -12.414   6.976 -26.633  1.00 55.76           C
ATOM   2239  O   TRP A 157     -12.256   7.333 -25.466  1.00 55.76           O
ATOM   2240  HA  TRP A 157     -14.313   7.578 -27.470  1.00 55.76           H
ATOM   2241  CB  TRP A 157     -14.712   5.990 -26.122  1.00 55.76           C
ATOM   2242 1HB  TRP A 157     -14.331   4.989 -25.917  1.00 55.76           H
ATOM   2243 2HB  TRP A 157     -14.650   6.551 -25.190  1.00 55.76           H
ATOM   2244  CG  TRP A 157     -16.180   5.885 -26.540  1.00 55.76           C
ATOM   2245  CD1 TRP A 157     -16.717   5.086 -27.473  1.00 55.76           C
ATOM   2246  HD1 TRP A 157     -16.148   4.379 -28.076  1.00 55.76           H
ATOM   2247  CD2 TRP A 157     -17.284   6.641 -26.000  1.00 55.76           C
ATOM   2248  NE1 TRP A 157     -18.081   5.271 -27.572  1.00 55.76           N
ATOM   2249  HE1 TRP A 157     -18.699   4.792 -28.195  1.00 55.76           H
ATOM   2250  CE2 TRP A 157     -18.436   6.247 -26.648  1.00 55.76           C
ATOM   2251  CE3 TRP A 157     -17.308   7.626 -24.996  1.00 55.76           C
ATOM   2252  HE3 TRP A 157     -16.412   7.954 -24.470  1.00 55.76           H
ATOM   2253  CZ2 TRP A 157     -19.698   6.785 -26.365  1.00 55.76           C
ATOM   2254  HZ2 TRP A 157     -20.594   6.456 -26.892  1.00 55.76           H
ATOM   2255  CZ3 TRP A 157     -18.576   8.153 -24.725  1.00 55.76           C
ATOM   2256  HZ3 TRP A 157     -18.651   8.921 -23.955  1.00 55.76           H
ATOM   2257  CH2 TRP A 157     -19.746   7.767 -25.369  1.00 55.76           C
ATOM   2258  HH2 TRP A 157     -20.696   8.227 -25.099  1.00 55.76           H
ATOM   2259  HN  TRP A 157     -13.491   4.853 -28.152  1.00 55.76           H
ATOM   2260  N   ARG A 158     -11.435   6.833 -27.514  1.00 56.57           N
ATOM   2261  CA  ARG A 158     -10.044   6.845 -27.094  1.00 56.57           C
ATOM   2262  C   ARG A 158      -9.717   8.155 -26.376  1.00 56.57           C
ATOM   2263  O   ARG A 158      -9.031   8.153 -25.355  1.00 56.57           O
ATOM   2264  HA  ARG A 158      -9.949   5.993 -26.420  1.00 56.57           H
ATOM   2265  CB  ARG A 158      -9.106   6.680 -28.292  1.00 56.57           C
ATOM   2266 1HB  ARG A 158      -9.480   5.892 -28.945  1.00 56.57           H
ATOM   2267 2HB  ARG A 158      -9.094   7.600 -28.878  1.00 56.57           H
ATOM   2268  CG  ARG A 158      -7.686   6.342 -27.835  1.00 56.57           C
ATOM   2269 1HG  ARG A 158      -7.273   7.178 -27.271  1.00 56.57           H
ATOM   2270 2HG  ARG A 158      -7.712   5.485 -27.161  1.00 56.57           H
ATOM   2271  CD  ARG A 158      -6.784   6.030 -29.031  1.00 56.57           C
ATOM   2272 1HD  ARG A 158      -7.200   5.202 -29.605  1.00 56.57           H
ATOM   2273 2HD  ARG A 158      -6.741   6.891 -29.698  1.00 56.57           H
ATOM   2274  NE  ARG A 158      -5.423   5.686 -28.562  1.00 56.57           N
ATOM   2275  HE  ARG A 158      -5.223   5.788 -27.588  1.00 56.57           H
ATOM   2276  CZ  ARG A 158      -4.442   5.248 -29.362  1.00 56.57           C
ATOM   2277  NH1 ARG A 158      -4.653   5.094 -30.677  1.00 56.57           N
ATOM   2278 1HH1 ARG A 158      -5.549   5.306 -31.067  1.00 56.57           H
ATOM   2279 2HH1 ARG A 158      -3.916   4.766 -31.267  1.00 56.57           H
ATOM   2280  NH2 ARG A 158      -3.245   4.966 -28.829  1.00 56.57           N
ATOM   2281 1HH2 ARG A 158      -2.502   4.638 -29.412  1.00 56.57           H
ATOM   2282 2HH2 ARG A 158      -3.096   5.084 -27.847  1.00 56.57           H
ATOM   2283  HN  ARG A 158     -11.579   6.711 -28.496  1.00 56.57           H
ATOM   2284  N   GLU A 159     -10.223   9.243 -26.938  1.00 62.00           N
ATOM   2285  CA  GLU A 159      -9.947  10.563 -26.396  1.00 62.00           C
ATOM   2286  C   GLU A 159     -10.665  10.748 -25.057  1.00 62.00           C
ATOM   2287  O   GLU A 159     -10.067  11.210 -24.087  1.00 62.00           O
ATOM   2288  HA  GLU A 159      -8.868  10.594 -26.244  1.00 62.00           H
ATOM   2289  CB  GLU A 159     -10.345  11.657 -27.388  1.00 62.00           C
ATOM   2290 1HB  GLU A 159     -11.349  11.463 -27.766  1.00 62.00           H
ATOM   2291 2HB  GLU A 159     -10.245  12.635 -26.916  1.00 62.00           H
ATOM   2292  CG  GLU A 159      -9.412  11.665 -28.600  1.00 62.00           C
ATOM   2293 1HG  GLU A 159      -8.375  11.675 -28.264  1.00 62.00           H
ATOM   2294 2HG  GLU A 159      -9.551  10.751 -29.177  1.00 62.00           H
ATOM   2295  CD  GLU A 159      -9.678  12.882 -29.489  1.00 62.00           C
ATOM   2296  OE1 GLU A 159      -8.779  13.201 -30.297  1.00 62.00           O
ATOM   2297  OE2 GLU A 159     -10.774  13.464 -29.341  1.00 62.00           O
ATOM   2298  HN  GLU A 159     -10.811   9.233 -27.747  1.00 62.00           H
ATOM   2299  N   LYS A 160     -11.937  10.378 -25.049  1.00 68.09           N
ATOM   2300  CA  LYS A 160     -12.752  10.530 -23.855  1.00 68.09           C
ATOM   2301  C   LYS A 160     -12.138   9.714 -22.716  1.00 68.09           C
ATOM   2302  O   LYS A 160     -12.203  10.115 -21.555  1.00 68.09           O
ATOM   2303  HA  LYS A 160     -12.730  11.583 -23.576  1.00 68.09           H
ATOM   2304  CB  LYS A 160     -14.210  10.171 -24.153  1.00 68.09           C
ATOM   2305 1HB  LYS A 160     -14.259   9.184 -24.612  1.00 68.09           H
ATOM   2306 2HB  LYS A 160     -14.772  10.118 -23.221  1.00 68.09           H
ATOM   2307  CG  LYS A 160     -14.849  11.204 -25.083  1.00 68.09           C
ATOM   2308 1HG  LYS A 160     -14.642  12.209 -24.714  1.00 68.09           H
ATOM   2309 2HG  LYS A 160     -14.404  11.131 -26.075  1.00 68.09           H
ATOM   2310  CD  LYS A 160     -16.362  10.993 -25.179  1.00 68.09           C
ATOM   2311 1HD  LYS A 160     -16.570   9.975 -25.511  1.00 68.09           H
ATOM   2312 2HD  LYS A 160     -16.812  11.105 -24.193  1.00 68.09           H
ATOM   2313  CE  LYS A 160     -16.994  11.991 -26.151  1.00 68.09           C
ATOM   2314 1HE  LYS A 160     -16.830  13.008 -25.795  1.00 68.09           H
ATOM   2315 2HE  LYS A 160     -16.513  11.913 -27.126  1.00 68.09           H
ATOM   2316  NZ  LYS A 160     -18.445  11.735 -26.286  1.00 68.09           N
ATOM   2317 1HZ  LYS A 160     -18.851  12.415 -26.920  1.00 68.09           H
ATOM   2318 2HZ  LYS A 160     -18.591  10.801 -26.654  1.00 68.09           H
ATOM   2319 3HZ  LYS A 160     -18.888  11.813 -25.377  1.00 68.09           H
ATOM   2320  HN  LYS A 160     -12.410   9.982 -25.836  1.00 68.09           H
ATOM   2321  N   ARG A 161     -11.557   8.582 -23.088  1.00 66.24           N
ATOM   2322  CA  ARG A 161     -10.963   7.689 -22.108  1.00 66.24           C
ATOM   2323  C   ARG A 161      -9.865   8.413 -21.326  1.00 66.24           C
ATOM   2324  O   ARG A 161      -9.682   8.167 -20.135  1.00 66.24           O
ATOM   2325  HA  ARG A 161     -11.788   7.405 -21.454  1.00 66.24           H
ATOM   2326  CB  ARG A 161     -10.369   6.450 -22.781  1.00 66.24           C
ATOM   2327 1HB  ARG A 161      -9.819   6.746 -23.675  1.00 66.24           H
ATOM   2328 2HB  ARG A 161      -9.653   5.975 -22.110  1.00 66.24           H
ATOM   2329  CG  ARG A 161     -11.465   5.451 -23.157  1.00 66.24           C
ATOM   2330 1HG  ARG A 161     -11.978   5.113 -22.257  1.00 66.24           H
ATOM   2331 2HG  ARG A 161     -12.210   5.941 -23.783  1.00 66.24           H
ATOM   2332  CD  ARG A 161     -10.879   4.248 -23.899  1.00 66.24           C
ATOM   2333 1HD  ARG A 161     -11.676   3.689 -24.388  1.00 66.24           H
ATOM   2334 2HD  ARG A 161     -10.201   4.588 -24.682  1.00 66.24           H
ATOM   2335  NE  ARG A 161     -10.156   3.371 -22.950  1.00 66.24           N
ATOM   2336  HE  ARG A 161     -10.191   3.603 -21.978  1.00 66.24           H
ATOM   2337  CZ  ARG A 161      -9.458   2.286 -23.313  1.00 66.24           C
ATOM   2338  NH1 ARG A 161      -9.377   1.929 -24.602  1.00 66.24           N
ATOM   2339 1HH1 ARG A 161      -9.840   2.473 -25.302  1.00 66.24           H
ATOM   2340 2HH1 ARG A 161      -8.854   1.118 -24.864  1.00 66.24           H
ATOM   2341  NH2 ARG A 161      -8.842   1.565 -22.367  1.00 66.24           N
ATOM   2342 1HH2 ARG A 161      -8.317   0.752 -22.621  1.00 66.24           H
ATOM   2343 2HH2 ARG A 161      -8.907   1.838 -21.407  1.00 66.24           H
ATOM   2344  HN  ARG A 161     -11.489   8.275 -24.037  1.00 66.24           H
ATOM   2345  N   LEU A 162      -9.164   9.290 -22.028  1.00 77.72           N
ATOM   2346  CA  LEU A 162      -8.060  10.019 -21.427  1.00 77.72           C
ATOM   2347  C   LEU A 162      -8.610  11.021 -20.410  1.00 77.72           C
ATOM   2348  O   LEU A 162      -8.020  11.223 -19.350  1.00 77.72           O
ATOM   2349  HA  LEU A 162      -7.440   9.295 -20.898  1.00 77.72           H
ATOM   2350  CB  LEU A 162      -7.187  10.658 -22.509  1.00 77.72           C
ATOM   2351 1HB  LEU A 162      -6.940   9.894 -23.246  1.00 77.72           H
ATOM   2352 2HB  LEU A 162      -7.776  11.418 -23.022  1.00 77.72           H
ATOM   2353  CG  LEU A 162      -5.885  11.302 -22.026  1.00 77.72           C
ATOM   2354  HG  LEU A 162      -6.119  11.957 -21.187  1.00 77.72           H
ATOM   2355  CD1 LEU A 162      -4.906  10.243 -21.515  1.00 77.72           C
ATOM   2356 1HD1 LEU A 162      -5.358   9.702 -20.684  1.00 77.72           H
ATOM   2357 2HD1 LEU A 162      -4.674   9.545 -22.319  1.00 77.72           H
ATOM   2358 3HD1 LEU A 162      -3.990  10.728 -21.179  1.00 77.72           H
ATOM   2359  CD2 LEU A 162      -5.267  12.174 -23.121  1.00 77.72           C
ATOM   2360 1HD2 LEU A 162      -5.050  11.560 -23.995  1.00 77.72           H
ATOM   2361 2HD2 LEU A 162      -5.967  12.963 -23.395  1.00 77.72           H
ATOM   2362 3HD2 LEU A 162      -4.343  12.620 -22.751  1.00 77.72           H
ATOM   2363  HN  LEU A 162      -9.339   9.506 -22.989  1.00 77.72           H
ATOM   2364  N   LEU A 163      -9.736  11.622 -20.768  1.00 80.47           N
ATOM   2365  CA  LEU A 163     -10.388  12.576 -19.887  1.00 80.47           C
ATOM   2366  C   LEU A 163     -10.848  11.858 -18.616  1.00 80.47           C
ATOM   2367  O   LEU A 163     -10.573  12.314 -17.508  1.00 80.47           O
ATOM   2368  HA  LEU A 163      -9.647  13.326 -19.611  1.00 80.47           H
ATOM   2369  CB  LEU A 163     -11.515  13.302 -20.624  1.00 80.47           C
ATOM   2370 1HB  LEU A 163     -11.105  13.735 -21.537  1.00 80.47           H
ATOM   2371 2HB  LEU A 163     -12.258  12.565 -20.927  1.00 80.47           H
ATOM   2372  CG  LEU A 163     -12.223  14.410 -19.841  1.00 80.47           C
ATOM   2373  HG  LEU A 163     -12.550  13.997 -18.887  1.00 80.47           H
ATOM   2374  CD1 LEU A 163     -11.266  15.562 -19.532  1.00 80.47           C
ATOM   2375 1HD1 LEU A 163     -10.432  15.191 -18.936  1.00 80.47           H
ATOM   2376 2HD1 LEU A 163     -10.887  15.980 -20.465  1.00 80.47           H
ATOM   2377 3HD1 LEU A 163     -11.795  16.335 -18.975  1.00 80.47           H
ATOM   2378  CD2 LEU A 163     -13.476  14.887 -20.580  1.00 80.47           C
ATOM   2379 1HD2 LEU A 163     -13.194  15.276 -21.558  1.00 80.47           H
ATOM   2380 2HD2 LEU A 163     -14.164  14.052 -20.705  1.00 80.47           H
ATOM   2381 3HD2 LEU A 163     -13.960  15.674 -20.001  1.00 80.47           H
ATOM   2382  HN  LEU A 163     -10.199  11.467 -21.640  1.00 80.47           H
ATOM   2383  N   TYR A 164     -11.539  10.746 -18.820  1.00 73.16           N
ATOM   2384  CA  TYR A 164     -12.050   9.967 -17.705  1.00 73.16           C
ATOM   2385  C   TYR A 164     -10.911   9.494 -16.799  1.00 73.16           C
ATOM   2386  O   TYR A 164     -11.072   9.417 -15.582  1.00 73.16           O
ATOM   2387  HA  TYR A 164     -12.721  10.605 -17.129  1.00 73.16           H
ATOM   2388  CB  TYR A 164     -12.736   8.747 -18.322  1.00 73.16           C
ATOM   2389 1HB  TYR A 164     -12.100   8.346 -19.112  1.00 73.16           H
ATOM   2390 2HB  TYR A 164     -12.827   7.971 -17.562  1.00 73.16           H
ATOM   2391  CG  TYR A 164     -14.122   9.038 -18.901  1.00 73.16           C
ATOM   2392  CD1 TYR A 164     -15.109   9.567 -18.095  1.00 73.16           C
ATOM   2393  HD1 TYR A 164     -14.901   9.778 -17.046  1.00 73.16           H
ATOM   2394  CD2 TYR A 164     -14.385   8.771 -20.229  1.00 73.16           C
ATOM   2395  HD2 TYR A 164     -13.605   8.353 -20.866  1.00 73.16           H
ATOM   2396  CE1 TYR A 164     -16.413   9.842 -18.640  1.00 73.16           C
ATOM   2397  HE1 TYR A 164     -17.202  10.260 -18.014  1.00 73.16           H
ATOM   2398  CE2 TYR A 164     -15.689   9.046 -20.774  1.00 73.16           C
ATOM   2399  HE2 TYR A 164     -15.910   8.840 -21.821  1.00 73.16           H
ATOM   2400  CZ  TYR A 164     -16.639   9.567 -19.953  1.00 73.16           C
ATOM   2401  OH  TYR A 164     -17.871   9.826 -20.467  1.00 73.16           O
ATOM   2402  HH  TYR A 164     -18.460  10.220 -19.762  1.00 73.16           H
ATOM   2403  HN  TYR A 164     -11.751  10.378 -19.725  1.00 73.16           H
ATOM   2404  N   SER A 165      -9.786   9.190 -17.428  1.00 85.26           N
ATOM   2405  CA  SER A 165      -8.628   8.704 -16.697  1.00 85.26           C
ATOM   2406  C   SER A 165      -8.155   9.765 -15.701  1.00 85.26           C
ATOM   2407  O   SER A 165      -7.712   9.436 -14.602  1.00 85.26           O
ATOM   2408  HA  SER A 165      -8.971   7.813 -16.172  1.00 85.26           H
ATOM   2409  CB  SER A 165      -7.492   8.329 -17.651  1.00 85.26           C
ATOM   2410 1HB  SER A 165      -6.743   7.748 -17.112  1.00 85.26           H
ATOM   2411 2HB  SER A 165      -7.880   7.690 -18.444  1.00 85.26           H
ATOM   2412  OG  SER A 165      -6.876   9.477 -18.226  1.00 85.26           O
ATOM   2413  HG  SER A 165      -7.573  10.147 -18.483  1.00 85.26           H
ATOM   2414  HN  SER A 165      -9.658   9.269 -18.417  1.00 85.26           H
ATOM   2415  N   LYS A 166      -8.266  11.017 -16.122  1.00 82.61           N
ATOM   2416  CA  LYS A 166      -7.888  12.130 -15.267  1.00 82.61           C
ATOM   2417  C   LYS A 166      -8.852  12.207 -14.081  1.00 82.61           C
ATOM   2418  O   LYS A 166      -8.423  12.334 -12.935  1.00 82.61           O
ATOM   2419  HA  LYS A 166      -6.888  11.924 -14.886  1.00 82.61           H
ATOM   2420  CB  LYS A 166      -7.807  13.425 -16.078  1.00 82.61           C
ATOM   2421 1HB  LYS A 166      -8.722  13.554 -16.657  1.00 82.61           H
ATOM   2422 2HB  LYS A 166      -7.735  14.277 -15.403  1.00 82.61           H
ATOM   2423  CG  LYS A 166      -6.600  13.408 -17.018  1.00 82.61           C
ATOM   2424 1HG  LYS A 166      -5.688  13.252 -16.442  1.00 82.61           H
ATOM   2425 2HG  LYS A 166      -6.686  12.571 -17.711  1.00 82.61           H
ATOM   2426  CD  LYS A 166      -6.497  14.718 -17.802  1.00 82.61           C
ATOM   2427 1HD  LYS A 166      -7.393  14.855 -18.408  1.00 82.61           H
ATOM   2428 2HD  LYS A 166      -6.450  15.558 -17.108  1.00 82.61           H
ATOM   2429  CE  LYS A 166      -5.260  14.723 -18.702  1.00 82.61           C
ATOM   2430 1HE  LYS A 166      -4.370  14.514 -18.108  1.00 82.61           H
ATOM   2431 2HE  LYS A 166      -5.340  13.929 -19.444  1.00 82.61           H
ATOM   2432  NZ  LYS A 166      -5.116  16.031 -19.379  1.00 82.61           N
ATOM   2433 1HZ  LYS A 166      -4.301  16.012 -19.982  1.00 82.61           H
ATOM   2434 2HZ  LYS A 166      -5.944  16.216 -19.935  1.00 82.61           H
ATOM   2435 3HZ  LYS A 166      -5.006  16.761 -18.684  1.00 82.61           H
ATOM   2436  HN  LYS A 166      -8.606  11.275 -17.026  1.00 82.61           H
ATOM   2437  N   MET A 167     -10.136  12.126 -14.397  1.00 84.18           N
ATOM   2438  CA  MET A 167     -11.166  12.221 -13.376  1.00 84.18           C
ATOM   2439  C   MET A 167     -11.024  11.095 -12.349  1.00 84.18           C
ATOM   2440  O   MET A 167     -11.112  11.333 -11.146  1.00 84.18           O
ATOM   2441  HA  MET A 167     -11.011  13.185 -12.891  1.00 84.18           H
ATOM   2442  CB  MET A 167     -12.545  12.143 -14.032  1.00 84.18           C
ATOM   2443 1HB  MET A 167     -12.615  11.237 -14.634  1.00 84.18           H
ATOM   2444 2HB  MET A 167     -13.315  12.075 -13.263  1.00 84.18           H
ATOM   2445  CG  MET A 167     -12.803  13.367 -14.913  1.00 84.18           C
ATOM   2446 1HG  MET A 167     -12.739  14.276 -14.314  1.00 84.18           H
ATOM   2447 2HG  MET A 167     -12.037  13.439 -15.684  1.00 84.18           H
ATOM   2448  SD  MET A 167     -14.417  13.248 -15.667  1.00 84.18           S
ATOM   2449  CE  MET A 167     -15.447  13.585 -14.249  1.00 84.18           C
ATOM   2450 1HE  MET A 167     -15.262  12.836 -13.479  1.00 84.18           H
ATOM   2451 2HE  MET A 167     -15.214  14.575 -13.857  1.00 84.18           H
ATOM   2452 3HE  MET A 167     -16.496  13.549 -14.546  1.00 84.18           H
ATOM   2453  HN  MET A 167     -10.476  12.000 -15.329  1.00 84.18           H
ATOM   2454  N   VAL A 168     -10.807   9.893 -12.863  1.00 91.85           N
ATOM   2455  CA  VAL A 168     -10.703   8.722 -12.009  1.00 91.85           C
ATOM   2456  C   VAL A 168      -9.516   8.893 -11.059  1.00 91.85           C
ATOM   2457  O   VAL A 168      -9.618   8.587  -9.872  1.00 91.85           O
ATOM   2458  HA  VAL A 168     -11.618   8.662 -11.419  1.00 91.85           H
ATOM   2459  CB  VAL A 168     -10.608   7.457 -12.864  1.00 91.85           C
ATOM   2460  HB  VAL A 168      -9.805   7.602 -13.588  1.00 91.85           H
ATOM   2461  CG1 VAL A 168     -10.254   6.241 -12.007  1.00 91.85           C
ATOM   2462 1HG1 VAL A 168      -9.293   6.407 -11.519  1.00 91.85           H
ATOM   2463 2HG1 VAL A 168     -11.024   6.093 -11.250  1.00 91.85           H
ATOM   2464 3HG1 VAL A 168     -10.192   5.355 -12.640  1.00 91.85           H
ATOM   2465  CG2 VAL A 168     -11.904   7.222 -13.642  1.00 91.85           C
ATOM   2466 1HG2 VAL A 168     -12.732   7.108 -12.942  1.00 91.85           H
ATOM   2467 2HG2 VAL A 168     -12.095   8.072 -14.296  1.00 91.85           H
ATOM   2468 3HG2 VAL A 168     -11.809   6.316 -14.242  1.00 91.85           H
ATOM   2469  HN  VAL A 168     -10.704   9.713 -13.841  1.00 91.85           H
ATOM   2470  N   CYS A 169      -8.418   9.380 -11.617  1.00 93.59           N
ATOM   2471  CA  CYS A 169      -7.215   9.601 -10.833  1.00 93.59           C
ATOM   2472  C   CYS A 169      -7.550  10.577  -9.704  1.00 93.59           C
ATOM   2473  O   CYS A 169      -7.204  10.337  -8.548  1.00 93.59           O
ATOM   2474  HA  CYS A 169      -6.920   8.631 -10.432  1.00 93.59           H
ATOM   2475  CB  CYS A 169      -6.059  10.106 -11.700  1.00 93.59           C
ATOM   2476 1HB  CYS A 169      -6.399  10.927 -12.331  1.00 93.59           H
ATOM   2477 2HB  CYS A 169      -5.264  10.498 -11.067  1.00 93.59           H
ATOM   2478  SG  CYS A 169      -5.416   8.745 -12.740  1.00 93.59           S
ATOM   2479  HG  CYS A 169      -6.386   8.794 -13.649  1.00 93.59           H
ATOM   2480  HN  CYS A 169      -8.342   9.622 -12.585  1.00 93.59           H
ATOM   2481  N   PHE A 170      -8.218  11.658 -10.078  1.00 93.24           N
ATOM   2482  CA  PHE A 170      -8.578  12.686  -9.116  1.00 93.24           C
ATOM   2483  C   PHE A 170      -9.453  12.111  -8.000  1.00 93.24           C
ATOM   2484  O   PHE A 170      -9.215  12.373  -6.822  1.00 93.24           O
ATOM   2485  HA  PHE A 170      -7.651  13.067  -8.688  1.00 93.24           H
ATOM   2486  CB  PHE A 170      -9.374  13.750  -9.874  1.00 93.24           C
ATOM   2487 1HB  PHE A 170      -8.771  14.117 -10.705  1.00 93.24           H
ATOM   2488 2HB  PHE A 170     -10.261  13.287 -10.305  1.00 93.24           H
ATOM   2489  CG  PHE A 170      -9.804  14.938  -9.012  1.00 93.24           C
ATOM   2490  CD1 PHE A 170     -11.085  15.025  -8.564  1.00 93.24           C
ATOM   2491  HD1 PHE A 170     -11.805  14.247  -8.819  1.00 93.24           H
ATOM   2492  CD2 PHE A 170      -8.905  15.907  -8.693  1.00 93.24           C
ATOM   2493  HD2 PHE A 170      -7.878  15.838  -9.052  1.00 93.24           H
ATOM   2494  CE1 PHE A 170     -11.484  16.127  -7.763  1.00 93.24           C
ATOM   2495  HE1 PHE A 170     -12.511  16.197  -7.404  1.00 93.24           H
ATOM   2496  CE2 PHE A 170      -9.304  17.010  -7.892  1.00 93.24           C
ATOM   2497  HE2 PHE A 170      -8.584  17.787  -7.637  1.00 93.24           H
ATOM   2498  CZ  PHE A 170     -10.586  17.097  -7.444  1.00 93.24           C
ATOM   2499  HZ  PHE A 170     -10.892  17.943  -6.830  1.00 93.24           H
ATOM   2500  HN  PHE A 170      -8.513  11.836 -11.017  1.00 93.24           H
ATOM   2501  N   THR A 171     -10.447  11.337  -8.410  1.00 93.12           N
ATOM   2502  CA  THR A 171     -11.368  10.735  -7.461  1.00 93.12           C
ATOM   2503  C   THR A 171     -10.611   9.844  -6.475  1.00 93.12           C
ATOM   2504  O   THR A 171     -10.927   9.819  -5.286  1.00 93.12           O
ATOM   2505  HA  THR A 171     -11.832  11.533  -6.880  1.00 93.12           H
ATOM   2506  CB  THR A 171     -12.443   9.988  -8.254  1.00 93.12           C
ATOM   2507  HB  THR A 171     -12.022   9.116  -8.753  1.00 93.12           H
ATOM   2508  OG1 THR A 171     -12.994  10.982  -9.113  1.00 93.12           O
ATOM   2509  HG1 THR A 171     -12.519  10.976  -9.993  1.00 93.12           H
ATOM   2510  CG2 THR A 171     -13.621   9.556  -7.379  1.00 93.12           C
ATOM   2511 1HG2 THR A 171     -14.084  10.436  -6.932  1.00 93.12           H
ATOM   2512 2HG2 THR A 171     -13.264   8.894  -6.590  1.00 93.12           H
ATOM   2513 3HG2 THR A 171     -14.354   9.031  -7.990  1.00 93.12           H
ATOM   2514  HN  THR A 171     -10.627  11.120  -9.370  1.00 93.12           H
ATOM   2515  N   ILE A 172      -9.625   9.134  -7.004  1.00 93.78           N
ATOM   2516  CA  ILE A 172      -8.837   8.225  -6.190  1.00 93.78           C
ATOM   2517  C   ILE A 172      -8.091   9.023  -5.119  1.00 93.78           C
ATOM   2518  O   ILE A 172      -8.079   8.639  -3.950  1.00 93.78           O
ATOM   2519  HA  ILE A 172      -9.530   7.545  -5.694  1.00 93.78           H
ATOM   2520  CB  ILE A 172      -7.921   7.373  -7.072  1.00 93.78           C
ATOM   2521  HB  ILE A 172      -7.451   8.027  -7.807  1.00 93.78           H
ATOM   2522  CG1 ILE A 172      -8.724   6.326  -7.846  1.00 93.78           C
ATOM   2523 1HG1 ILE A 172      -9.088   5.561  -7.160  1.00 93.78           H
ATOM   2524 2HG1 ILE A 172      -9.600   6.794  -8.295  1.00 93.78           H
ATOM   2525  CG2 ILE A 172      -6.799   6.740  -6.246  1.00 93.78           C
ATOM   2526 1HG2 ILE A 172      -6.204   7.525  -5.780  1.00 93.78           H
ATOM   2527 2HG2 ILE A 172      -7.231   6.104  -5.474  1.00 93.78           H
ATOM   2528 3HG2 ILE A 172      -6.163   6.141  -6.898  1.00 93.78           H
ATOM   2529  CD1 ILE A 172      -7.870   5.676  -8.936  1.00 93.78           C
ATOM   2530 1HD1 ILE A 172      -7.528   6.441  -9.634  1.00 93.78           H
ATOM   2531 2HD1 ILE A 172      -7.008   5.189  -8.481  1.00 93.78           H
ATOM   2532 3HD1 ILE A 172      -8.465   4.936  -9.471  1.00 93.78           H
ATOM   2533  HN  ILE A 172      -9.363   9.173  -7.968  1.00 93.78           H
ATOM   2534  N   TRP A 173      -7.486  10.118  -5.555  1.00 91.95           N
ATOM   2535  CA  TRP A 173      -6.664  10.923  -4.668  1.00 91.95           C
ATOM   2536  C   TRP A 173      -7.565  11.481  -3.565  1.00 91.95           C
ATOM   2537  O   TRP A 173      -7.199  11.460  -2.390  1.00 91.95           O
ATOM   2538  HA  TRP A 173      -5.904  10.272  -4.236  1.00 91.95           H
ATOM   2539  CB  TRP A 173      -5.926  12.015  -5.446  1.00 91.95           C
ATOM   2540 1HB  TRP A 173      -6.612  12.462  -6.164  1.00 91.95           H
ATOM   2541 2HB  TRP A 173      -5.631  12.803  -4.753  1.00 91.95           H
ATOM   2542  CG  TRP A 173      -4.684  11.518  -6.189  1.00 91.95           C
ATOM   2543  CD1 TRP A 173      -4.507  11.401  -7.512  1.00 91.95           C
ATOM   2544  HD1 TRP A 173      -5.260  11.656  -8.257  1.00 91.95           H
ATOM   2545  CD2 TRP A 173      -3.447  11.074  -5.595  1.00 91.95           C
ATOM   2546  NE1 TRP A 173      -3.251  10.915  -7.813  1.00 91.95           N
ATOM   2547  HE1 TRP A 173      -2.886  10.743  -8.728  1.00 91.95           H
ATOM   2548  CE2 TRP A 173      -2.585  10.711  -6.610  1.00 91.95           C
ATOM   2549  CE3 TRP A 173      -3.067  10.983  -4.244  1.00 91.95           C
ATOM   2550  HE3 TRP A 173      -3.729  11.264  -3.425  1.00 91.95           H
ATOM   2551  CZ2 TRP A 173      -1.290  10.231  -6.381  1.00 91.95           C
ATOM   2552  HZ2 TRP A 173      -0.628   9.950  -7.201  1.00 91.95           H
ATOM   2553  CZ3 TRP A 173      -1.770  10.502  -4.032  1.00 91.95           C
ATOM   2554  HZ3 TRP A 173      -1.425  10.411  -3.002  1.00 91.95           H
ATOM   2555  CH2 TRP A 173      -0.890  10.131  -5.043  1.00 91.95           C
ATOM   2556  HH2 TRP A 173       0.106   9.765  -4.795  1.00 91.95           H
ATOM   2557  HN  TRP A 173      -7.552  10.456  -6.494  1.00 91.95           H
ATOM   2558  N   VAL A 174      -8.726  11.966  -3.981  1.00 95.53           N
ATOM   2559  CA  VAL A 174      -9.673  12.547  -3.044  1.00 95.53           C
ATOM   2560  C   VAL A 174     -10.097  11.485  -2.028  1.00 95.53           C
ATOM   2561  O   VAL A 174     -10.132  11.748  -0.827  1.00 95.53           O
ATOM   2562  HA  VAL A 174      -9.161  13.353  -2.517  1.00 95.53           H
ATOM   2563  CB  VAL A 174     -10.854  13.153  -3.804  1.00 95.53           C
ATOM   2564  HB  VAL A 174     -11.261  12.384  -4.460  1.00 95.53           H
ATOM   2565  CG1 VAL A 174     -11.963  13.583  -2.841  1.00 95.53           C
ATOM   2566 1HG1 VAL A 174     -12.314  12.716  -2.282  1.00 95.53           H
ATOM   2567 2HG1 VAL A 174     -11.573  14.329  -2.148  1.00 95.53           H
ATOM   2568 3HG1 VAL A 174     -12.791  14.010  -3.407  1.00 95.53           H
ATOM   2569  CG2 VAL A 174     -10.402  14.325  -4.677  1.00 95.53           C
ATOM   2570 1HG2 VAL A 174      -9.958  15.097  -4.048  1.00 95.53           H
ATOM   2571 2HG2 VAL A 174      -9.664  13.977  -5.399  1.00 95.53           H
ATOM   2572 3HG2 VAL A 174     -11.261  14.737  -5.206  1.00 95.53           H
ATOM   2573  HN  VAL A 174      -9.022  11.966  -4.936  1.00 95.53           H
ATOM   2574  N   LEU A 175     -10.407  10.306  -2.547  1.00 89.93           N
ATOM   2575  CA  LEU A 175     -10.891   9.223  -1.708  1.00 89.93           C
ATOM   2576  C   LEU A 175      -9.806   8.839  -0.701  1.00 89.93           C
ATOM   2577  O   LEU A 175     -10.084   8.679   0.486  1.00 89.93           O
ATOM   2578  HA  LEU A 175     -11.756   9.597  -1.159  1.00 89.93           H
ATOM   2579  CB  LEU A 175     -11.373   8.053  -2.569  1.00 89.93           C
ATOM   2580 1HB  LEU A 175     -12.146   8.419  -3.245  1.00 89.93           H
ATOM   2581 2HB  LEU A 175     -10.541   7.716  -3.187  1.00 89.93           H
ATOM   2582  CG  LEU A 175     -11.929   6.846  -1.810  1.00 89.93           C
ATOM   2583  HG  LEU A 175     -11.175   6.515  -1.096  1.00 89.93           H
ATOM   2584  CD1 LEU A 175     -13.173   7.230  -1.006  1.00 89.93           C
ATOM   2585 1HD1 LEU A 175     -12.916   8.007  -0.287  1.00 89.93           H
ATOM   2586 2HD1 LEU A 175     -13.943   7.602  -1.683  1.00 89.93           H
ATOM   2587 3HD1 LEU A 175     -13.548   6.354  -0.476  1.00 89.93           H
ATOM   2588  CD2 LEU A 175     -12.198   5.678  -2.759  1.00 89.93           C
ATOM   2589 1HD2 LEU A 175     -12.925   5.981  -3.513  1.00 89.93           H
ATOM   2590 2HD2 LEU A 175     -11.269   5.385  -3.248  1.00 89.93           H
ATOM   2591 3HD2 LEU A 175     -12.593   4.833  -2.194  1.00 89.93           H
ATOM   2592  HN  LEU A 175     -10.333  10.086  -3.520  1.00 89.93           H
ATOM   2593  N   ALA A 176      -8.591   8.704  -1.212  1.00 95.04           N
ATOM   2594  CA  ALA A 176      -7.476   8.270  -0.387  1.00 95.04           C
ATOM   2595  C   ALA A 176      -7.238   9.297   0.722  1.00 95.04           C
ATOM   2596  O   ALA A 176      -6.948   8.932   1.860  1.00 95.04           O
ATOM   2597  HA  ALA A 176      -7.749   7.317   0.065  1.00 95.04           H
ATOM   2598  CB  ALA A 176      -6.240   8.063  -1.265  1.00 95.04           C
ATOM   2599 1HB  ALA A 176      -6.452   7.303  -2.018  1.00 95.04           H
ATOM   2600 2HB  ALA A 176      -5.984   9.001  -1.758  1.00 95.04           H
ATOM   2601 3HB  ALA A 176      -5.405   7.738  -0.646  1.00 95.04           H
ATOM   2602  HN  ALA A 176      -8.363   8.884  -2.169  1.00 95.04           H
ATOM   2603  N   ALA A 177      -7.369  10.562   0.350  1.00 95.00           N
ATOM   2604  CA  ALA A 177      -7.143  11.646   1.292  1.00 95.00           C
ATOM   2605  C   ALA A 177      -8.153  11.541   2.436  1.00 95.00           C
ATOM   2606  O   ALA A 177      -7.786  11.650   3.605  1.00 95.00           O
ATOM   2607  HA  ALA A 177      -6.137  11.531   1.695  1.00 95.00           H
ATOM   2608  CB  ALA A 177      -7.230  12.986   0.559  1.00 95.00           C
ATOM   2609 1HB  ALA A 177      -6.472  13.021  -0.225  1.00 95.00           H
ATOM   2610 2HB  ALA A 177      -8.219  13.093   0.113  1.00 95.00           H
ATOM   2611 3HB  ALA A 177      -7.060  13.798   1.265  1.00 95.00           H
ATOM   2612  HN  ALA A 177      -7.624  10.851  -0.572  1.00 95.00           H
ATOM   2613  N   ALA A 178      -9.406  11.330   2.060  1.00 95.21           N
ATOM   2614  CA  ALA A 178     -10.480  11.265   3.036  1.00 95.21           C
ATOM   2615  C   ALA A 178     -10.226  10.097   3.991  1.00 95.21           C
ATOM   2616  O   ALA A 178     -10.502  10.196   5.186  1.00 95.21           O
ATOM   2617  HA  ALA A 178     -10.469  12.196   3.603  1.00 95.21           H
ATOM   2618  CB  ALA A 178     -11.822  11.144   2.311  1.00 95.21           C
ATOM   2619 1HB  ALA A 178     -11.967  12.012   1.668  1.00 95.21           H
ATOM   2620 2HB  ALA A 178     -11.827  10.238   1.705  1.00 95.21           H
ATOM   2621 3HB  ALA A 178     -12.628  11.096   3.044  1.00 95.21           H
ATOM   2622  HN  ALA A 178      -9.690  11.204   1.109  1.00 95.21           H
ATOM   2623  N   LEU A 179      -9.702   9.018   3.429  1.00 92.46           N
ATOM   2624  CA  LEU A 179      -9.467   7.810   4.202  1.00 92.46           C
ATOM   2625  C   LEU A 179      -8.266   8.027   5.126  1.00 92.46           C
ATOM   2626  O   LEU A 179      -7.976   7.190   5.979  1.00 92.46           O
ATOM   2627  HA  LEU A 179     -10.350   7.640   4.818  1.00 92.46           H
ATOM   2628  CB  LEU A 179      -9.321   6.601   3.277  1.00 92.46           C
ATOM   2629 1HB  LEU A 179      -8.553   6.826   2.536  1.00 92.46           H
ATOM   2630 2HB  LEU A 179      -8.958   5.759   3.866  1.00 92.46           H
ATOM   2631  CG  LEU A 179     -10.588   6.164   2.539  1.00 92.46           C
ATOM   2632  HG  LEU A 179     -11.021   7.039   2.056  1.00 92.46           H
ATOM   2633  CD1 LEU A 179     -10.260   5.155   1.436  1.00 92.46           C
ATOM   2634 1HD1 LEU A 179      -9.577   5.611   0.718  1.00 92.46           H
ATOM   2635 2HD1 LEU A 179      -9.790   4.276   1.876  1.00 92.46           H
ATOM   2636 3HD1 LEU A 179     -11.178   4.861   0.928  1.00 92.46           H
ATOM   2637  CD2 LEU A 179     -11.633   5.623   3.517  1.00 92.46           C
ATOM   2638 1HD2 LEU A 179     -11.223   4.764   4.048  1.00 92.46           H
ATOM   2639 2HD2 LEU A 179     -11.896   6.401   4.234  1.00 92.46           H
ATOM   2640 3HD2 LEU A 179     -12.523   5.320   2.967  1.00 92.46           H
ATOM   2641  HN  LEU A 179      -9.441   8.960   2.465  1.00 92.46           H
ATOM   2642  N   CYS A 180      -7.601   9.155   4.924  1.00 91.51           N
ATOM   2643  CA  CYS A 180      -6.417   9.475   5.703  1.00 91.51           C
ATOM   2644  C   CYS A 180      -6.842  10.350   6.885  1.00 91.51           C
ATOM   2645  O   CYS A 180      -6.026  10.674   7.746  1.00 91.51           O
ATOM   2646  HA  CYS A 180      -6.006   8.528   6.051  1.00 91.51           H
ATOM   2647  CB  CYS A 180      -5.344  10.152   4.849  1.00 91.51           C
ATOM   2648 1HB  CYS A 180      -5.747  11.056   4.393  1.00 91.51           H
ATOM   2649 2HB  CYS A 180      -4.507  10.458   5.476  1.00 91.51           H
ATOM   2650  SG  CYS A 180      -4.762   9.003   3.548  1.00 91.51           S
ATOM   2651  HG  CYS A 180      -5.961   8.770   3.022  1.00 91.51           H
ATOM   2652  HN  CYS A 180      -7.859   9.842   4.245  1.00 91.51           H
ATOM   2653  N   ILE A 181      -8.118  10.706   6.888  1.00 91.47           N
ATOM   2654  CA  ILE A 181      -8.640  11.611   7.898  1.00 91.47           C
ATOM   2655  C   ILE A 181      -8.344  11.042   9.287  1.00 91.47           C
ATOM   2656  O   ILE A 181      -7.857  11.756  10.163  1.00 91.47           O
ATOM   2657  HA  ILE A 181      -8.111  12.558   7.793  1.00 91.47           H
ATOM   2658  CB  ILE A 181     -10.124  11.890   7.651  1.00 91.47           C
ATOM   2659  HB  ILE A 181     -10.627  10.938   7.483  1.00 91.47           H
ATOM   2660  CG1 ILE A 181     -10.320  12.735   6.391  1.00 91.47           C
ATOM   2661 1HG1 ILE A 181      -9.897  13.728   6.545  1.00 91.47           H
ATOM   2662 2HG1 ILE A 181      -9.780  12.284   5.558  1.00 91.47           H
ATOM   2663  CG2 ILE A 181     -10.772  12.533   8.879  1.00 91.47           C
ATOM   2664 1HG2 ILE A 181     -10.680  11.861   9.732  1.00 91.47           H
ATOM   2665 2HG2 ILE A 181     -10.271  13.475   9.103  1.00 91.47           H
ATOM   2666 3HG2 ILE A 181     -11.826  12.721   8.677  1.00 91.47           H
ATOM   2667  CD1 ILE A 181     -11.804  12.856   6.038  1.00 91.47           C
ATOM   2668 1HD1 ILE A 181     -12.218  11.863   5.861  1.00 91.47           H
ATOM   2669 2HD1 ILE A 181     -12.336  13.330   6.863  1.00 91.47           H
ATOM   2670 3HD1 ILE A 181     -11.915  13.462   5.138  1.00 91.47           H
ATOM   2671  HN  ILE A 181      -8.789  10.388   6.218  1.00 91.47           H
ATOM   2672  N   PRO A 182      -8.631   9.753   9.514  1.00 93.12           N
ATOM   2673  CA  PRO A 182      -8.410   9.151  10.831  1.00 93.12           C
ATOM   2674  C   PRO A 182      -6.992   9.369  11.334  1.00 93.12           C
ATOM   2675  O   PRO A 182      -6.788   9.706  12.500  1.00 93.12           O
ATOM   2676  HA  PRO A 182      -9.052   9.627  11.573  1.00 93.12           H
ATOM   2677  CB  PRO A 182      -8.711   7.668  10.607  1.00 93.12           C
ATOM   2678 1HB  PRO A 182      -7.811   7.111  10.347  1.00 93.12           H
ATOM   2679 2HB  PRO A 182      -9.125   7.203  11.501  1.00 93.12           H
ATOM   2680  CG  PRO A 182      -9.716   7.681   9.461  1.00 93.12           C
ATOM   2681 1HG  PRO A 182      -9.763   6.718   8.953  1.00 93.12           H
ATOM   2682 2HG  PRO A 182     -10.726   7.892   9.811  1.00 93.12           H
ATOM   2683  CD  PRO A 182      -9.184   8.779   8.555  1.00 93.12           C
ATOM   2684 1HD  PRO A 182      -8.417   8.407   7.876  1.00 93.12           H
ATOM   2685 2HD  PRO A 182      -9.971   9.211   7.937  1.00 93.12           H
ATOM   2686  N   GLU A 183      -6.041   9.169  10.434  1.00 90.10           N
ATOM   2687  CA  GLU A 183      -4.637   9.285  10.789  1.00 90.10           C
ATOM   2688  C   GLU A 183      -4.315  10.718  11.219  1.00 90.10           C
ATOM   2689  O   GLU A 183      -3.559  10.931  12.165  1.00 90.10           O
ATOM   2690  HA  GLU A 183      -4.494   8.606  11.630  1.00 90.10           H
ATOM   2691  CB  GLU A 183      -3.740   8.845   9.631  1.00 90.10           C
ATOM   2692 1HB  GLU A 183      -4.170   9.178   8.686  1.00 90.10           H
ATOM   2693 2HB  GLU A 183      -2.725   9.207   9.794  1.00 90.10           H
ATOM   2694  CG  GLU A 183      -3.646   7.319   9.559  1.00 90.10           C
ATOM   2695 1HG  GLU A 183      -2.903   7.032   8.816  1.00 90.10           H
ATOM   2696 2HG  GLU A 183      -3.308   6.927  10.518  1.00 90.10           H
ATOM   2697  CD  GLU A 183      -5.000   6.704   9.199  1.00 90.10           C
ATOM   2698  OE1 GLU A 183      -5.181   5.507   9.513  1.00 90.10           O
ATOM   2699  OE2 GLU A 183      -5.823   7.443   8.618  1.00 90.10           O
ATOM   2700  HN  GLU A 183      -6.217   8.933   9.478  1.00 90.10           H
ATOM   2701  N   ILE A 184      -4.904  11.663  10.501  1.00 91.13           N
ATOM   2702  CA  ILE A 184      -4.639  13.069  10.755  1.00 91.13           C
ATOM   2703  C   ILE A 184      -5.079  13.418  12.178  1.00 91.13           C
ATOM   2704  O   ILE A 184      -4.410  14.187  12.867  1.00 91.13           O
ATOM   2705  HA  ILE A 184      -3.562  13.218  10.680  1.00 91.13           H
ATOM   2706  CB  ILE A 184      -5.292  13.940   9.679  1.00 91.13           C
ATOM   2707  HB  ILE A 184      -6.344  13.663   9.607  1.00 91.13           H
ATOM   2708  CG1 ILE A 184      -4.662  13.682   8.309  1.00 91.13           C
ATOM   2709 1HG1 ILE A 184      -3.645  14.074   8.293  1.00 91.13           H
ATOM   2710 2HG1 ILE A 184      -4.594  12.609   8.132  1.00 91.13           H
ATOM   2711  CG2 ILE A 184      -5.240  15.419  10.065  1.00 91.13           C
ATOM   2712 1HG2 ILE A 184      -5.771  15.569  11.005  1.00 91.13           H
ATOM   2713 2HG2 ILE A 184      -4.201  15.728  10.181  1.00 91.13           H
ATOM   2714 3HG2 ILE A 184      -5.711  16.016   9.283  1.00 91.13           H
ATOM   2715  CD1 ILE A 184      -5.483  14.337   7.196  1.00 91.13           C
ATOM   2716 1HD1 ILE A 184      -6.493  13.925   7.199  1.00 91.13           H
ATOM   2717 2HD1 ILE A 184      -5.529  15.413   7.363  1.00 91.13           H
ATOM   2718 3HD1 ILE A 184      -5.014  14.138   6.233  1.00 91.13           H
ATOM   2719  HN  ILE A 184      -5.551  11.482   9.760  1.00 91.13           H
ATOM   2720  N   LEU A 185      -6.200  12.836  12.576  1.00 91.67           N
ATOM   2721  CA  LEU A 185      -6.846  13.227  13.818  1.00 91.67           C
ATOM   2722  C   LEU A 185      -6.104  12.592  14.996  1.00 91.67           C
ATOM   2723  O   LEU A 185      -5.751  13.278  15.954  1.00 91.67           O
ATOM   2724  HA  LEU A 185      -6.764  14.310  13.902  1.00 91.67           H
ATOM   2725  CB  LEU A 185      -8.338  12.888  13.776  1.00 91.67           C
ATOM   2726 1HB  LEU A 185      -8.443  11.832  13.527  1.00 91.67           H
ATOM   2727 2HB  LEU A 185      -8.749  13.023  14.776  1.00 91.67           H
ATOM   2728  CG  LEU A 185      -9.183  13.701  12.793  1.00 91.67           C
ATOM   2729  HG  LEU A 185      -8.788  13.541  11.790  1.00 91.67           H
ATOM   2730  CD1 LEU A 185     -10.635  13.218  12.789  1.00 91.67           C
ATOM   2731 1HD1 LEU A 185     -10.669  12.169  12.495  1.00 91.67           H
ATOM   2732 2HD1 LEU A 185     -11.057  13.329  13.788  1.00 91.67           H
ATOM   2733 3HD1 LEU A 185     -11.213  13.813  12.082  1.00 91.67           H
ATOM   2734  CD2 LEU A 185      -9.077  15.198  13.087  1.00 91.67           C
ATOM   2735 1HD2 LEU A 185      -9.431  15.396  14.099  1.00 91.67           H
ATOM   2736 2HD2 LEU A 185      -8.037  15.513  12.998  1.00 91.67           H
ATOM   2737 3HD2 LEU A 185      -9.687  15.753  12.374  1.00 91.67           H
ATOM   2738  HN  LEU A 185      -6.665  12.111  12.068  1.00 91.67           H
ATOM   2739  N   TYR A 186      -5.890  11.289  14.886  1.00 91.98           N
ATOM   2740  CA  TYR A 186      -5.601  10.477  16.056  1.00 91.98           C
ATOM   2741  C   TYR A 186      -4.121  10.093  16.105  1.00 91.98           C
ATOM   2742  O   TYR A 186      -3.675   9.448  17.052  1.00 91.98           O
ATOM   2743  HA  TYR A 186      -5.847  11.063  16.941  1.00 91.98           H
ATOM   2744  CB  TYR A 186      -6.441   9.206  15.904  1.00 91.98           C
ATOM   2745 1HB  TYR A 186      -6.089   8.653  15.034  1.00 91.98           H
ATOM   2746 2HB  TYR A 186      -6.278   8.570  16.774  1.00 91.98           H
ATOM   2747  CG  TYR A 186      -7.941   9.466  15.753  1.00 91.98           C
ATOM   2748  CD1 TYR A 186      -8.587  10.310  16.633  1.00 91.98           C
ATOM   2749  HD1 TYR A 186      -8.028  10.792  17.436  1.00 91.98           H
ATOM   2750  CD2 TYR A 186      -8.648   8.856  14.737  1.00 91.98           C
ATOM   2751  HD2 TYR A 186      -8.137   8.189  14.042  1.00 91.98           H
ATOM   2752  CE1 TYR A 186      -9.999  10.554  16.491  1.00 91.98           C
ATOM   2753  HE1 TYR A 186     -10.522  11.219  17.180  1.00 91.98           H
ATOM   2754  CE2 TYR A 186     -10.060   9.100  14.595  1.00 91.98           C
ATOM   2755  HE2 TYR A 186     -10.630   8.624  13.797  1.00 91.98           H
ATOM   2756  CZ  TYR A 186     -10.666   9.937  15.479  1.00 91.98           C
ATOM   2757  OH  TYR A 186     -11.999  10.168  15.345  1.00 91.98           O
ATOM   2758  HH  TYR A 186     -12.363   9.635  14.581  1.00 91.98           H
ATOM   2759  HN  TYR A 186      -5.911  10.790  14.020  1.00 91.98           H
ATOM   2760  N   SER A 187      -3.401  10.507  15.073  1.00 92.85           N
ATOM   2761  CA  SER A 187      -1.952  10.391  15.077  1.00 92.85           C
ATOM   2762  C   SER A 187      -1.352  11.374  16.084  1.00 92.85           C
ATOM   2763  O   SER A 187      -1.567  12.581  15.984  1.00 92.85           O
ATOM   2764  HA  SER A 187      -1.746   9.363  15.375  1.00 92.85           H
ATOM   2765  CB  SER A 187      -1.376  10.642  13.682  1.00 92.85           C
ATOM   2766 1HB  SER A 187      -1.670  11.635  13.342  1.00 92.85           H
ATOM   2767 2HB  SER A 187      -0.287  10.632  13.733  1.00 92.85           H
ATOM   2768  OG  SER A 187      -1.815   9.668  12.740  1.00 92.85           O
ATOM   2769  HG  SER A 187      -2.374  10.103  12.033  1.00 92.85           H
ATOM   2770  HN  SER A 187      -3.790  10.914  14.247  1.00 92.85           H
ATOM   2771  N   GLN A 188      -0.610  10.820  17.033  1.00 85.84           N
ATOM   2772  CA  GLN A 188       0.114  11.639  17.990  1.00 85.84           C
ATOM   2773  C   GLN A 188       1.351  10.895  18.498  1.00 85.84           C
ATOM   2774  O   GLN A 188       1.504   9.699  18.252  1.00 85.84           O
ATOM   2775  HA  GLN A 188       0.418  12.529  17.439  1.00 85.84           H
ATOM   2776  CB  GLN A 188      -0.791  12.054  19.152  1.00 85.84           C
ATOM   2777 1HB  GLN A 188      -0.211  12.608  19.889  1.00 85.84           H
ATOM   2778 2HB  GLN A 188      -1.570  12.725  18.789  1.00 85.84           H
ATOM   2779  CG  GLN A 188      -1.431  10.831  19.812  1.00 85.84           C
ATOM   2780 1HG  GLN A 188      -1.964  10.246  19.063  1.00 85.84           H
ATOM   2781 2HG  GLN A 188      -0.654  10.188  20.225  1.00 85.84           H
ATOM   2782  CD  GLN A 188      -2.397  11.250  20.922  1.00 85.84           C
ATOM   2783  OE1 GLN A 188      -2.370  12.365  21.415  1.00 85.84           O
ATOM   2784  NE2 GLN A 188      -3.248  10.295  21.287  1.00 85.84           N
ATOM   2785 1HE2 GLN A 188      -3.217   9.401  20.842  1.00 85.84           H
ATOM   2786 2HE2 GLN A 188      -3.920  10.473  22.006  1.00 85.84           H
ATOM   2787  HN  GLN A 188      -0.499   9.834  17.152  1.00 85.84           H
ATOM   2788  N   ILE A 189       2.201  11.633  19.196  1.00 90.29           N
ATOM   2789  CA  ILE A 189       3.367  11.037  19.825  1.00 90.29           C
ATOM   2790  C   ILE A 189       2.977  10.491  21.200  1.00 90.29           C
ATOM   2791  O   ILE A 189       2.402  11.210  22.017  1.00 90.29           O
ATOM   2792  HA  ILE A 189       3.685  10.202  19.200  1.00 90.29           H
ATOM   2793  CB  ILE A 189       4.524  12.037  19.867  1.00 90.29           C
ATOM   2794  HB  ILE A 189       4.193  12.920  20.414  1.00 90.29           H
ATOM   2795  CG1 ILE A 189       4.903  12.496  18.457  1.00 90.29           C
ATOM   2796 1HG1 ILE A 189       5.316  11.657  17.896  1.00 90.29           H
ATOM   2797 2HG1 ILE A 189       4.010  12.826  17.926  1.00 90.29           H
ATOM   2798  CG2 ILE A 189       5.722  11.460  20.623  1.00 90.29           C
ATOM   2799 1HG2 ILE A 189       5.427  11.224  21.645  1.00 90.29           H
ATOM   2800 2HG2 ILE A 189       6.063  10.552  20.124  1.00 90.29           H
ATOM   2801 3HG2 ILE A 189       6.530  12.191  20.637  1.00 90.29           H
ATOM   2802  CD1 ILE A 189       5.923  13.635  18.507  1.00 90.29           C
ATOM   2803 1HD1 ILE A 189       5.497  14.481  19.047  1.00 90.29           H
ATOM   2804 2HD1 ILE A 189       6.823  13.294  19.017  1.00 90.29           H
ATOM   2805 3HD1 ILE A 189       6.174  13.942  17.491  1.00 90.29           H
ATOM   2806  HN  ILE A 189       2.103  12.618  19.335  1.00 90.29           H
ATOM   2807  N   LYS A 190       3.304   9.225  21.414  1.00 85.75           N
ATOM   2808  CA  LYS A 190       3.093   8.606  22.712  1.00 85.75           C
ATOM   2809  C   LYS A 190       4.444   8.198  23.302  1.00 85.75           C
ATOM   2810  O   LYS A 190       5.289   7.641  22.603  1.00 85.75           O
ATOM   2811  HA  LYS A 190       2.645   9.357  23.363  1.00 85.75           H
ATOM   2812  CB  LYS A 190       2.096   7.451  22.599  1.00 85.75           C
ATOM   2813 1HB  LYS A 190       1.177   7.803  22.131  1.00 85.75           H
ATOM   2814 2HB  LYS A 190       2.506   6.675  21.953  1.00 85.75           H
ATOM   2815  CG  LYS A 190       1.781   6.863  23.976  1.00 85.75           C
ATOM   2816 1HG  LYS A 190       2.706   6.562  24.467  1.00 85.75           H
ATOM   2817 2HG  LYS A 190       1.320   7.626  24.604  1.00 85.75           H
ATOM   2818  CD  LYS A 190       0.844   5.659  23.856  1.00 85.75           C
ATOM   2819 1HD  LYS A 190      -0.111   5.977  23.438  1.00 85.75           H
ATOM   2820 2HD  LYS A 190       1.268   4.931  23.165  1.00 85.75           H
ATOM   2821  CE  LYS A 190       0.617   5.004  25.220  1.00 85.75           C
ATOM   2822 1HE  LYS A 190       1.551   4.986  25.782  1.00 85.75           H
ATOM   2823 2HE  LYS A 190      -0.092   5.594  25.800  1.00 85.75           H
ATOM   2824  NZ  LYS A 190       0.106   3.625  25.054  1.00 85.75           N
ATOM   2825 1HZ  LYS A 190       0.082   3.162  25.956  1.00 85.75           H
ATOM   2826 2HZ  LYS A 190      -0.830   3.656  24.665  1.00 85.75           H
ATOM   2827 3HZ  LYS A 190       0.715   3.112  24.426  1.00 85.75           H
ATOM   2828  HN  LYS A 190       3.705   8.626  20.721  1.00 85.75           H
ATOM   2829  N   GLU A 191       4.606   8.490  24.584  1.00 76.46           N
ATOM   2830  CA  GLU A 191       5.744   7.980  25.330  1.00 76.46           C
ATOM   2831  C   GLU A 191       5.428   6.595  25.900  1.00 76.46           C
ATOM   2832  O   GLU A 191       4.438   6.424  26.610  1.00 76.46           O
ATOM   2833  HA  GLU A 191       6.555   7.905  24.606  1.00 76.46           H
ATOM   2834  CB  GLU A 191       6.151   8.950  26.441  1.00 76.46           C
ATOM   2835 1HB  GLU A 191       5.260   9.350  26.924  1.00 76.46           H
ATOM   2836 2HB  GLU A 191       6.830   8.451  27.134  1.00 76.46           H
ATOM   2837  CG  GLU A 191       6.919  10.145  25.871  1.00 76.46           C
ATOM   2838 1HG  GLU A 191       7.687   9.793  25.182  1.00 76.46           H
ATOM   2839 2HG  GLU A 191       6.241  10.777  25.298  1.00 76.46           H
ATOM   2840  CD  GLU A 191       7.565  10.965  26.989  1.00 76.46           C
ATOM   2841  OE1 GLU A 191       8.439  11.793  26.653  1.00 76.46           O
ATOM   2842  OE2 GLU A 191       7.171  10.745  28.155  1.00 76.46           O
ATOM   2843  HN  GLU A 191       3.979   9.063  25.111  1.00 76.46           H
ATOM   2844  N   GLU A 192       6.287   5.643  25.568  1.00 76.46           N
ATOM   2845  CA  GLU A 192       6.123   4.284  26.055  1.00 76.46           C
ATOM   2846  C   GLU A 192       7.460   3.734  26.554  1.00 76.46           C
ATOM   2847  O   GLU A 192       8.415   3.624  25.787  1.00 76.46           O
ATOM   2848  HA  GLU A 192       5.420   4.356  26.884  1.00 76.46           H
ATOM   2849  CB  GLU A 192       5.529   3.382  24.971  1.00 76.46           C
ATOM   2850 1HB  GLU A 192       4.684   3.883  24.498  1.00 76.46           H
ATOM   2851 2HB  GLU A 192       6.308   3.093  24.266  1.00 76.46           H
ATOM   2852  CG  GLU A 192       4.990   2.083  25.574  1.00 76.46           C
ATOM   2853 1HG  GLU A 192       4.789   1.365  24.779  1.00 76.46           H
ATOM   2854 2HG  GLU A 192       5.745   1.638  26.222  1.00 76.46           H
ATOM   2855  CD  GLU A 192       3.710   2.338  26.373  1.00 76.46           C
ATOM   2856  OE1 GLU A 192       3.376   1.466  27.204  1.00 76.46           O
ATOM   2857  OE2 GLU A 192       3.095   3.400  26.135  1.00 76.46           O
ATOM   2858  HN  GLU A 192       7.082   5.788  24.979  1.00 76.46           H
ATOM   2859  N   SER A 193       7.486   3.402  27.836  1.00 75.79           N
ATOM   2860  CA  SER A 193       8.674   2.819  28.435  1.00 75.79           C
ATOM   2861  C   SER A 193       9.878   3.736  28.210  1.00 75.79           C
ATOM   2862  O   SER A 193      10.997   3.263  28.023  1.00 75.79           O
ATOM   2863  HA  SER A 193       8.450   2.736  29.499  1.00 75.79           H
ATOM   2864  CB  SER A 193       8.953   1.428  27.864  1.00 75.79           C
ATOM   2865 1HB  SER A 193       9.172   1.510  26.799  1.00 75.79           H
ATOM   2866 2HB  SER A 193       9.840   1.011  28.340  1.00 75.79           H
ATOM   2867  OG  SER A 193       7.853   0.542  28.054  1.00 75.79           O
ATOM   2868  HG  SER A 193       8.013  -0.314  27.562  1.00 75.79           H
ATOM   2869  HN  SER A 193       6.715   3.526  28.461  1.00 75.79           H
ATOM   2870  N   GLY A 194       9.606   5.033  28.234  1.00 83.50           N
ATOM   2871  CA  GLY A 194      10.663   6.022  28.105  1.00 83.50           C
ATOM   2872  C   GLY A 194      11.077   6.194  26.642  1.00 83.50           C
ATOM   2873  O   GLY A 194      12.070   6.859  26.349  1.00 83.50           O
ATOM   2874 1HA  GLY A 194      10.323   6.977  28.505  1.00 83.50           H
ATOM   2875 2HA  GLY A 194      11.525   5.717  28.698  1.00 83.50           H
ATOM   2876  HN  GLY A 194       8.685   5.410  28.339  1.00 83.50           H
ATOM   2877  N   ILE A 195      10.297   5.582  25.763  1.00 81.08           N
ATOM   2878  CA  ILE A 195      10.536   5.707  24.336  1.00 81.08           C
ATOM   2879  C   ILE A 195       9.383   6.481  23.695  1.00 81.08           C
ATOM   2880  O   ILE A 195       8.216   6.167  23.925  1.00 81.08           O
ATOM   2881  HA  ILE A 195      11.452   6.284  24.207  1.00 81.08           H
ATOM   2882  CB  ILE A 195      10.776   4.331  23.711  1.00 81.08           C
ATOM   2883  HB  ILE A 195       9.892   3.718  23.885  1.00 81.08           H
ATOM   2884  CG1 ILE A 195      11.957   3.624  24.379  1.00 81.08           C
ATOM   2885 1HG1 ILE A 195      12.865   4.208  24.233  1.00 81.08           H
ATOM   2886 2HG1 ILE A 195      11.787   3.562  25.454  1.00 81.08           H
ATOM   2887  CG2 ILE A 195      10.957   4.441  22.195  1.00 81.08           C
ATOM   2888 1HG2 ILE A 195      10.060   4.875  21.753  1.00 81.08           H
ATOM   2889 2HG2 ILE A 195      11.814   5.079  21.977  1.00 81.08           H
ATOM   2890 3HG2 ILE A 195      11.126   3.449  21.776  1.00 81.08           H
ATOM   2891  CD1 ILE A 195      12.149   2.218  23.805  1.00 81.08           C
ATOM   2892 1HD1 ILE A 195      11.248   1.630  23.975  1.00 81.08           H
ATOM   2893 2HD1 ILE A 195      12.343   2.286  22.735  1.00 81.08           H
ATOM   2894 3HD1 ILE A 195      12.995   1.738  24.298  1.00 81.08           H
ATOM   2895  HN  ILE A 195       9.514   5.012  26.012  1.00 81.08           H
ATOM   2896  N   ALA A 196       9.749   7.478  22.903  1.00 91.47           N
ATOM   2897  CA  ALA A 196       8.765   8.230  22.143  1.00 91.47           C
ATOM   2898  C   ALA A 196       8.348   7.420  20.914  1.00 91.47           C
ATOM   2899  O   ALA A 196       9.194   7.000  20.126  1.00 91.47           O
ATOM   2900  HA  ALA A 196       7.894   8.378  22.782  1.00 91.47           H
ATOM   2901  CB  ALA A 196       9.343   9.597  21.771  1.00 91.47           C
ATOM   2902 1HB  ALA A 196       9.595  10.144  22.680  1.00 91.47           H
ATOM   2903 2HB  ALA A 196      10.240   9.460  21.168  1.00 91.47           H
ATOM   2904 3HB  ALA A 196       8.604  10.161  21.201  1.00 91.47           H
ATOM   2905  HN  ALA A 196      10.696   7.773  22.777  1.00 91.47           H
ATOM   2906  N   ILE A 197       7.043   7.224  20.788  1.00 87.16           N
ATOM   2907  CA  ILE A 197       6.507   6.443  19.687  1.00 87.16           C
ATOM   2908  C   ILE A 197       5.460   7.273  18.941  1.00 87.16           C
ATOM   2909  O   ILE A 197       4.566   7.850  19.557  1.00 87.16           O
ATOM   2910  HA  ILE A 197       7.330   6.231  19.005  1.00 87.16           H
ATOM   2911  CB  ILE A 197       5.979   5.098  20.192  1.00 87.16           C
ATOM   2912  HB  ILE A 197       5.192   5.291  20.920  1.00 87.16           H
ATOM   2913  CG1 ILE A 197       7.078   4.313  20.911  1.00 87.16           C
ATOM   2914 1HG1 ILE A 197       7.901   4.118  20.223  1.00 87.16           H
ATOM   2915 2HG1 ILE A 197       7.481   4.911  21.729  1.00 87.16           H
ATOM   2916  CG2 ILE A 197       5.353   4.292  19.052  1.00 87.16           C
ATOM   2917 1HG2 ILE A 197       4.523   4.854  18.623  1.00 87.16           H
ATOM   2918 2HG2 ILE A 197       6.102   4.107  18.282  1.00 87.16           H
ATOM   2919 3HG2 ILE A 197       4.986   3.341  19.438  1.00 87.16           H
ATOM   2920  CD1 ILE A 197       6.539   2.990  21.458  1.00 87.16           C
ATOM   2921 1HD1 ILE A 197       5.733   3.190  22.163  1.00 87.16           H
ATOM   2922 2HD1 ILE A 197       6.159   2.385  20.634  1.00 87.16           H
ATOM   2923 3HD1 ILE A 197       7.340   2.452  21.964  1.00 87.16           H
ATOM   2924  HN  ILE A 197       6.360   7.588  21.421  1.00 87.16           H
ATOM   2925  N   CYS A 198       5.607   7.306  17.625  1.00 92.51           N
ATOM   2926  CA  CYS A 198       4.563   7.845  16.769  1.00 92.51           C
ATOM   2927  C   CYS A 198       3.534   6.742  16.514  1.00 92.51           C
ATOM   2928  O   CYS A 198       3.820   5.770  15.816  1.00 92.51           O
ATOM   2929  HA  CYS A 198       4.113   8.677  17.310  1.00 92.51           H
ATOM   2930  CB  CYS A 198       5.134   8.405  15.465  1.00 92.51           C
ATOM   2931 1HB  CYS A 198       5.725   9.297  15.671  1.00 92.51           H
ATOM   2932 2HB  CYS A 198       5.804   7.676  15.009  1.00 92.51           H
ATOM   2933  SG  CYS A 198       3.774   8.811  14.309  1.00 92.51           S
ATOM   2934  HN  CYS A 198       6.418   6.975  17.144  1.00 92.51           H
ATOM   2935  N   THR A 199       2.357   6.929  17.094  1.00 90.80           N
ATOM   2936  CA  THR A 199       1.283   5.963  16.935  1.00 90.80           C
ATOM   2937  C   THR A 199      -0.066   6.678  16.839  1.00 90.80           C
ATOM   2938  O   THR A 199      -0.168   7.864  17.150  1.00 90.80           O
ATOM   2939  HA  THR A 199       1.432   5.435  15.993  1.00 90.80           H
ATOM   2940  CB  THR A 199       1.364   4.971  18.096  1.00 90.80           C
ATOM   2941  HB  THR A 199       2.391   4.643  18.257  1.00 90.80           H
ATOM   2942  OG1 THR A 199       0.439   3.946  17.742  1.00 90.80           O
ATOM   2943  HG1 THR A 199       0.570   3.148  18.330  1.00 90.80           H
ATOM   2944  CG2 THR A 199       0.802   5.545  19.398  1.00 90.80           C
ATOM   2945 1HG2 THR A 199      -0.245   5.811  19.256  1.00 90.80           H
ATOM   2946 2HG2 THR A 199       1.368   6.434  19.676  1.00 90.80           H
ATOM   2947 3HG2 THR A 199       0.884   4.800  20.189  1.00 90.80           H
ATOM   2948  HN  THR A 199       2.133   7.721  17.662  1.00 90.80           H
ATOM   2949  N   MET A 200      -1.069   5.927  16.408  1.00 89.57           N
ATOM   2950  CA  MET A 200      -2.446   6.376  16.528  1.00 89.57           C
ATOM   2951  C   MET A 200      -2.992   6.104  17.931  1.00 89.57           C
ATOM   2952  O   MET A 200      -2.828   5.007  18.462  1.00 89.57           O
ATOM   2953  HA  MET A 200      -2.421   7.449  16.342  1.00 89.57           H
ATOM   2954  CB  MET A 200      -3.310   5.651  15.494  1.00 89.57           C
ATOM   2955 1HB  MET A 200      -3.177   4.574  15.594  1.00 89.57           H
ATOM   2956 2HB  MET A 200      -4.363   5.861  15.684  1.00 89.57           H
ATOM   2957  CG  MET A 200      -2.947   6.087  14.073  1.00 89.57           C
ATOM   2958 1HG  MET A 200      -2.974   7.174  13.999  1.00 89.57           H
ATOM   2959 2HG  MET A 200      -1.929   5.777  13.838  1.00 89.57           H
ATOM   2960  SD  MET A 200      -4.087   5.367  12.903  1.00 89.57           S
ATOM   2961  CE  MET A 200      -5.587   6.213  13.373  1.00 89.57           C
ATOM   2962 1HE  MET A 200      -5.820   5.989  14.414  1.00 89.57           H
ATOM   2963 2HE  MET A 200      -5.451   7.288  13.255  1.00 89.57           H
ATOM   2964 3HE  MET A 200      -6.407   5.879  12.737  1.00 89.57           H
ATOM   2965  HN  MET A 200      -0.953   5.028  15.985  1.00 89.57           H
ATOM   2966  N   VAL A 201      -3.629   7.121  18.491  1.00 91.84           N
ATOM   2967  CA  VAL A 201      -4.314   6.967  19.763  1.00 91.84           C
ATOM   2968  C   VAL A 201      -5.790   7.329  19.589  1.00 91.84           C
ATOM   2969  O   VAL A 201      -6.120   8.465  19.253  1.00 91.84           O
ATOM   2970  HA  VAL A 201      -4.241   5.918  20.050  1.00 91.84           H
ATOM   2971  CB  VAL A 201      -3.616   7.803  20.838  1.00 91.84           C
ATOM   2972  HB  VAL A 201      -3.724   8.853  20.568  1.00 91.84           H
ATOM   2973  CG1 VAL A 201      -4.273   7.598  22.204  1.00 91.84           C
ATOM   2974 1HG1 VAL A 201      -5.320   7.899  22.152  1.00 91.84           H
ATOM   2975 2HG1 VAL A 201      -4.211   6.546  22.483  1.00 91.84           H
ATOM   2976 3HG1 VAL A 201      -3.758   8.204  22.949  1.00 91.84           H
ATOM   2977  CG2 VAL A 201      -2.121   7.484  20.895  1.00 91.84           C
ATOM   2978 1HG2 VAL A 201      -1.983   6.428  21.129  1.00 91.84           H
ATOM   2979 2HG2 VAL A 201      -1.665   7.704  19.930  1.00 91.84           H
ATOM   2980 3HG2 VAL A 201      -1.649   8.091  21.667  1.00 91.84           H
ATOM   2981  HN  VAL A 201      -3.682   8.036  18.090  1.00 91.84           H
ATOM   2982  N   TYR A 202      -6.641   6.340  19.827  1.00 92.08           N
ATOM   2983  CA  TYR A 202      -8.072   6.529  19.663  1.00 92.08           C
ATOM   2984  C   TYR A 202      -8.708   7.047  20.954  1.00 92.08           C
ATOM   2985  O   TYR A 202      -8.287   6.678  22.049  1.00 92.08           O
ATOM   2986  HA  TYR A 202      -8.226   7.262  18.871  1.00 92.08           H
ATOM   2987  CB  TYR A 202      -8.646   5.147  19.344  1.00 92.08           C
ATOM   2988 1HB  TYR A 202      -8.385   4.462  20.151  1.00 92.08           H
ATOM   2989 2HB  TYR A 202      -9.734   5.213  19.322  1.00 92.08           H
ATOM   2990  CG  TYR A 202      -8.157   4.561  18.019  1.00 92.08           C
ATOM   2991  CD1 TYR A 202      -8.823   4.855  16.847  1.00 92.08           C
ATOM   2992  HD1 TYR A 202      -9.698   5.504  16.865  1.00 92.08           H
ATOM   2993  CD2 TYR A 202      -7.049   3.738  17.995  1.00 92.08           C
ATOM   2994  HD2 TYR A 202      -6.523   3.505  18.921  1.00 92.08           H
ATOM   2995  CE1 TYR A 202      -8.363   4.303  15.599  1.00 92.08           C
ATOM   2996  HE1 TYR A 202      -8.880   4.527  14.666  1.00 92.08           H
ATOM   2997  CE2 TYR A 202      -6.589   3.186  16.747  1.00 92.08           C
ATOM   2998  HE2 TYR A 202      -5.716   2.534  16.714  1.00 92.08           H
ATOM   2999  CZ  TYR A 202      -7.269   3.495  15.610  1.00 92.08           C
ATOM   3000  OH  TYR A 202      -6.834   2.974  14.432  1.00 92.08           O
ATOM   3001  HH  TYR A 202      -7.433   3.267  13.687  1.00 92.08           H
ATOM   3002  HN  TYR A 202      -6.366   5.426  20.125  1.00 92.08           H
ATOM   3003  N   PRO A 203      -9.730   7.908  20.851  1.00 86.50           N
ATOM   3004  CA  PRO A 203     -10.357   8.481  22.044  1.00 86.50           C
ATOM   3005  C   PRO A 203     -11.130   7.444  22.843  1.00 86.50           C
ATOM   3006  O   PRO A 203     -11.631   6.471  22.283  1.00 86.50           O
ATOM   3007  HA  PRO A 203      -9.595   8.855  22.728  1.00 86.50           H
ATOM   3008  CB  PRO A 203     -11.278   9.567  21.484  1.00 86.50           C
ATOM   3009 1HB  PRO A 203     -12.174   9.687  22.092  1.00 86.50           H
ATOM   3010 2HB  PRO A 203     -10.782  10.537  21.455  1.00 86.50           H
ATOM   3011  CG  PRO A 203     -11.609   9.076  20.104  1.00 86.50           C
ATOM   3012 1HG  PRO A 203     -12.449   8.381  20.124  1.00 86.50           H
ATOM   3013 2HG  PRO A 203     -11.893   9.900  19.450  1.00 86.50           H
ATOM   3014  CD  PRO A 203     -10.361   8.401  19.614  1.00 86.50           C
ATOM   3015 1HD  PRO A 203     -10.589   7.586  18.927  1.00 86.50           H
ATOM   3016 2HD  PRO A 203      -9.712   9.096  19.081  1.00 86.50           H
ATOM   3017  N   SER A 204     -11.206   7.683  24.145  1.00 77.90           N
ATOM   3018  CA  SER A 204     -11.698   6.670  25.063  1.00 77.90           C
ATOM   3019  C   SER A 204     -13.081   6.189  24.620  1.00 77.90           C
ATOM   3020  O   SER A 204     -13.395   5.004  24.730  1.00 77.90           O
ATOM   3021  HA  SER A 204     -10.975   5.857  25.011  1.00 77.90           H
ATOM   3022  CB  SER A 204     -11.757   7.207  26.495  1.00 77.90           C
ATOM   3023 1HB  SER A 204     -12.255   6.479  27.135  1.00 77.90           H
ATOM   3024 2HB  SER A 204     -10.744   7.329  26.878  1.00 77.90           H
ATOM   3025  OG  SER A 204     -12.445   8.453  26.570  1.00 77.90           O
ATOM   3026  HG  SER A 204     -13.429   8.295  26.655  1.00 77.90           H
ATOM   3027  HN  SER A 204     -10.940   8.547  24.571  1.00 77.90           H
ATOM   3028  N   ASP A 205     -13.871   7.132  24.128  1.00 72.42           N
ATOM   3029  CA  ASP A 205     -15.251   6.843  23.774  1.00 72.42           C
ATOM   3030  C   ASP A 205     -15.280   6.014  22.488  1.00 72.42           C
ATOM   3031  O   ASP A 205     -14.863   6.487  21.432  1.00 72.42           O
ATOM   3032  HA  ASP A 205     -15.658   6.301  24.628  1.00 72.42           H
ATOM   3033  CB  ASP A 205     -16.037   8.131  23.525  1.00 72.42           C
ATOM   3034 1HB  ASP A 205     -15.510   8.747  22.796  1.00 72.42           H
ATOM   3035 2HB  ASP A 205     -17.009   7.891  23.095  1.00 72.42           H
ATOM   3036  CG  ASP A 205     -16.227   8.918  24.823  1.00 72.42           C
ATOM   3037  OD1 ASP A 205     -16.083   8.289  25.894  1.00 72.42           O
ATOM   3038  OD2 ASP A 205     -16.513  10.130  24.716  1.00 72.42           O
ATOM   3039  HN  ASP A 205     -13.584   8.077  23.972  1.00 72.42           H
ATOM   3040  N   GLU A 206     -15.776   4.793  22.620  1.00 75.51           N
ATOM   3041  CA  GLU A 206     -15.944   3.925  21.467  1.00 75.51           C
ATOM   3042  C   GLU A 206     -14.605   3.723  20.755  1.00 75.51           C
ATOM   3043  O   GLU A 206     -14.570   3.451  19.556  1.00 75.51           O
ATOM   3044  HA  GLU A 206     -16.297   2.975  21.868  1.00 75.51           H
ATOM   3045  CB  GLU A 206     -16.996   4.486  20.508  1.00 75.51           C
ATOM   3046 1HB  GLU A 206     -16.655   5.440  20.106  1.00 75.51           H
ATOM   3047 2HB  GLU A 206     -17.220   3.749  19.736  1.00 75.51           H
ATOM   3048  CG  GLU A 206     -18.312   4.760  21.237  1.00 75.51           C
ATOM   3049 1HG  GLU A 206     -18.433   4.051  22.056  1.00 75.51           H
ATOM   3050 2HG  GLU A 206     -18.286   5.756  21.679  1.00 75.51           H
ATOM   3051  CD  GLU A 206     -19.502   4.652  20.281  1.00 75.51           C
ATOM   3052  OE1 GLU A 206     -20.466   3.948  20.652  1.00 75.51           O
ATOM   3053  OE2 GLU A 206     -19.420   5.275  19.201  1.00 75.51           O
ATOM   3054  HN  GLU A 206     -16.059   4.395  23.493  1.00 75.51           H
ATOM   3055  N   SER A 207     -13.535   3.863  21.524  1.00 87.83           N
ATOM   3056  CA  SER A 207     -12.197   3.696  20.982  1.00 87.83           C
ATOM   3057  C   SER A 207     -12.109   2.384  20.201  1.00 87.83           C
ATOM   3058  O   SER A 207     -11.525   2.339  19.119  1.00 87.83           O
ATOM   3059  HA  SER A 207     -12.047   4.547  20.318  1.00 87.83           H
ATOM   3060  CB  SER A 207     -11.146   3.724  22.093  1.00 87.83           C
ATOM   3061 1HB  SER A 207     -10.164   3.518  21.668  1.00 87.83           H
ATOM   3062 2HB  SER A 207     -11.102   4.724  22.525  1.00 87.83           H
ATOM   3063  OG  SER A 207     -11.427   2.776  23.119  1.00 87.83           O
ATOM   3064  HG  SER A 207     -10.868   2.969  23.925  1.00 87.83           H
ATOM   3065  HN  SER A 207     -13.572   4.086  22.498  1.00 87.83           H
ATOM   3066  N   THR A 208     -12.697   1.347  20.779  1.00 87.65           N
ATOM   3067  CA  THR A 208     -12.632   0.022  20.185  1.00 87.65           C
ATOM   3068  C   THR A 208     -13.347   0.009  18.833  1.00 87.65           C
ATOM   3069  O   THR A 208     -12.836  -0.547  17.862  1.00 87.65           O
ATOM   3070  HA  THR A 208     -11.586  -0.219  19.996  1.00 87.65           H
ATOM   3071  CB  THR A 208     -13.213  -0.975  21.190  1.00 87.65           C
ATOM   3072  HB  THR A 208     -14.292  -0.851  21.282  1.00 87.65           H
ATOM   3073  OG1 THR A 208     -12.464  -0.746  22.380  1.00 87.65           O
ATOM   3074  HG1 THR A 208     -11.490  -0.894  22.205  1.00 87.65           H
ATOM   3075  CG2 THR A 208     -12.896  -2.426  20.824  1.00 87.65           C
ATOM   3076 1HG2 THR A 208     -11.815  -2.567  20.798  1.00 87.65           H
ATOM   3077 2HG2 THR A 208     -13.316  -2.654  19.844  1.00 87.65           H
ATOM   3078 3HG2 THR A 208     -13.331  -3.092  21.569  1.00 87.65           H
ATOM   3079  HN  THR A 208     -13.209   1.401  21.636  1.00 87.65           H
ATOM   3080  N   LYS A 209     -14.518   0.628  18.812  1.00 83.37           N
ATOM   3081  CA  LYS A 209     -15.331   0.654  17.608  1.00 83.37           C
ATOM   3082  C   LYS A 209     -14.563   1.369  16.495  1.00 83.37           C
ATOM   3083  O   LYS A 209     -14.551   0.914  15.352  1.00 83.37           O
ATOM   3084  HA  LYS A 209     -15.496  -0.380  17.304  1.00 83.37           H
ATOM   3085  CB  LYS A 209     -16.703   1.265  17.900  1.00 83.37           C
ATOM   3086 1HB  LYS A 209     -16.578   2.235  18.381  1.00 83.37           H
ATOM   3087 2HB  LYS A 209     -17.233   1.440  16.964  1.00 83.37           H
ATOM   3088  CG  LYS A 209     -17.532   0.346  18.799  1.00 83.37           C
ATOM   3089 1HG  LYS A 209     -17.565  -0.655  18.370  1.00 83.37           H
ATOM   3090 2HG  LYS A 209     -17.055   0.259  19.775  1.00 83.37           H
ATOM   3091  CD  LYS A 209     -18.955   0.883  18.967  1.00 83.37           C
ATOM   3092 1HD  LYS A 209     -18.920   1.939  19.233  1.00 83.37           H
ATOM   3093 2HD  LYS A 209     -19.490   0.810  18.020  1.00 83.37           H
ATOM   3094  CE  LYS A 209     -19.710   0.105  20.047  1.00 83.37           C
ATOM   3095 1HE  LYS A 209     -19.917  -0.907  19.697  1.00 83.37           H
ATOM   3096 2HE  LYS A 209     -19.090   0.013  20.938  1.00 83.37           H
ATOM   3097  NZ  LYS A 209     -20.979   0.788  20.386  1.00 83.37           N
ATOM   3098 1HZ  LYS A 209     -21.460   0.266  21.111  1.00 83.37           H
ATOM   3099 2HZ  LYS A 209     -20.780   1.724  20.719  1.00 83.37           H
ATOM   3100 3HZ  LYS A 209     -21.566   0.840  19.561  1.00 83.37           H
ATOM   3101  HN  LYS A 209     -14.912   1.106  19.598  1.00 83.37           H
ATOM   3102  N   LEU A 210     -13.939   2.477  16.867  1.00 89.62           N
ATOM   3103  CA  LEU A 210     -13.270   3.323  15.894  1.00 89.62           C
ATOM   3104  C   LEU A 210     -12.125   2.541  15.248  1.00 89.62           C
ATOM   3105  O   LEU A 210     -12.008   2.502  14.024  1.00 89.62           O
ATOM   3106  HA  LEU A 210     -13.997   3.571  15.121  1.00 89.62           H
ATOM   3107  CB  LEU A 210     -12.828   4.638  16.540  1.00 89.62           C
ATOM   3108 1HB  LEU A 210     -13.685   5.072  17.054  1.00 89.62           H
ATOM   3109 2HB  LEU A 210     -12.080   4.413  17.300  1.00 89.62           H
ATOM   3110  CG  LEU A 210     -12.251   5.690  15.591  1.00 89.62           C
ATOM   3111  HG  LEU A 210     -11.417   5.242  15.051  1.00 89.62           H
ATOM   3112  CD1 LEU A 210     -13.287   6.117  14.550  1.00 89.62           C
ATOM   3113 1HD1 LEU A 210     -13.593   5.250  13.965  1.00 89.62           H
ATOM   3114 2HD1 LEU A 210     -14.156   6.540  15.054  1.00 89.62           H
ATOM   3115 3HD1 LEU A 210     -12.850   6.866  13.889  1.00 89.62           H
ATOM   3116  CD2 LEU A 210     -11.695   6.884  16.370  1.00 89.62           C
ATOM   3117 1HD2 LEU A 210     -12.494   7.341  16.954  1.00 89.62           H
ATOM   3118 2HD2 LEU A 210     -10.904   6.545  17.039  1.00 89.62           H
ATOM   3119 3HD2 LEU A 210     -11.291   7.617  15.672  1.00 89.62           H
ATOM   3120  HN  LEU A 210     -13.888   2.799  17.813  1.00 89.62           H
ATOM   3121  N   LYS A 211     -11.309   1.936  16.099  1.00 94.07           N
ATOM   3122  CA  LYS A 211     -10.180   1.152  15.626  1.00 94.07           C
ATOM   3123  C   LYS A 211     -10.684   0.064  14.676  1.00 94.07           C
ATOM   3124  O   LYS A 211     -10.155  -0.098  13.577  1.00 94.07           O
ATOM   3125  HA  LYS A 211      -9.527   1.823  15.068  1.00 94.07           H
ATOM   3126  CB  LYS A 211      -9.371   0.612  16.807  1.00 94.07           C
ATOM   3127 1HB  LYS A 211      -8.988   1.441  17.401  1.00 94.07           H
ATOM   3128 2HB  LYS A 211     -10.019   0.026  17.459  1.00 94.07           H
ATOM   3129  CG  LYS A 211      -8.208  -0.256  16.322  1.00 94.07           C
ATOM   3130 1HG  LYS A 211      -8.593  -1.186  15.904  1.00 94.07           H
ATOM   3131 2HG  LYS A 211      -7.675   0.257  15.521  1.00 94.07           H
ATOM   3132  CD  LYS A 211      -7.242  -0.566  17.467  1.00 94.07           C
ATOM   3133 1HD  LYS A 211      -6.883   0.364  17.907  1.00 94.07           H
ATOM   3134 2HD  LYS A 211      -7.766  -1.109  18.253  1.00 94.07           H
ATOM   3135  CE  LYS A 211      -6.054  -1.395  16.973  1.00 94.07           C
ATOM   3136 1HE  LYS A 211      -6.397  -2.377  16.650  1.00 94.07           H
ATOM   3137 2HE  LYS A 211      -5.603  -0.913  16.105  1.00 94.07           H
ATOM   3138  NZ  LYS A 211      -5.044  -1.543  18.045  1.00 94.07           N
ATOM   3139 1HZ  LYS A 211      -4.342  -2.216  17.757  1.00 94.07           H
ATOM   3140 2HZ  LYS A 211      -4.602  -0.648  18.219  1.00 94.07           H
ATOM   3141 3HZ  LYS A 211      -5.496  -1.868  18.893  1.00 94.07           H
ATOM   3142  HN  LYS A 211     -11.408   1.976  17.093  1.00 94.07           H
ATOM   3143  N   SER A 212     -11.700  -0.653  15.133  1.00 91.54           N
ATOM   3144  CA  SER A 212     -12.224  -1.776  14.375  1.00 91.54           C
ATOM   3145  C   SER A 212     -12.719  -1.300  13.008  1.00 91.54           C
ATOM   3146  O   SER A 212     -12.510  -1.973  12.000  1.00 91.54           O
ATOM   3147  HA  SER A 212     -11.385  -2.463  14.261  1.00 91.54           H
ATOM   3148  CB  SER A 212     -13.354  -2.474  15.135  1.00 91.54           C
ATOM   3149 1HB  SER A 212     -14.171  -1.770  15.296  1.00 91.54           H
ATOM   3150 2HB  SER A 212     -13.750  -3.289  14.529  1.00 91.54           H
ATOM   3151  OG  SER A 212     -12.916  -2.987  16.391  1.00 91.54           O
ATOM   3152  HG  SER A 212     -13.097  -2.321  17.114  1.00 91.54           H
ATOM   3153  HN  SER A 212     -12.161  -0.477  16.003  1.00 91.54           H
ATOM   3154  N   ALA A 213     -13.365  -0.144  13.018  1.00 94.70           N
ATOM   3155  CA  ALA A 213     -13.913   0.418  11.795  1.00 94.70           C
ATOM   3156  C   ALA A 213     -12.768   0.769  10.843  1.00 94.70           C
ATOM   3157  O   ALA A 213     -12.826   0.455   9.655  1.00 94.70           O
ATOM   3158  HA  ALA A 213     -14.540  -0.344  11.332  1.00 94.70           H
ATOM   3159  CB  ALA A 213     -14.782   1.631  12.135  1.00 94.70           C
ATOM   3160 1HB  ALA A 213     -15.597   1.322  12.790  1.00 94.70           H
ATOM   3161 2HB  ALA A 213     -14.175   2.382  12.640  1.00 94.70           H
ATOM   3162 3HB  ALA A 213     -15.192   2.052  11.217  1.00 94.70           H
ATOM   3163  HN  ALA A 213     -13.517   0.405  13.840  1.00 94.70           H
ATOM   3164  N   VAL A 214     -11.754   1.414  11.400  1.00 93.06           N
ATOM   3165  CA  VAL A 214     -10.626   1.865  10.603  1.00 93.06           C
ATOM   3166  C   VAL A 214      -9.958   0.658   9.943  1.00 93.06           C
ATOM   3167  O   VAL A 214      -9.636   0.693   8.756  1.00 93.06           O
ATOM   3168  HA  VAL A 214     -11.015   2.521   9.824  1.00 93.06           H
ATOM   3169  CB  VAL A 214      -9.665   2.680  11.471  1.00 93.06           C
ATOM   3170  HB  VAL A 214      -9.446   2.097  12.366  1.00 93.06           H
ATOM   3171  CG1 VAL A 214      -8.345   2.932  10.740  1.00 93.06           C
ATOM   3172 1HG1 VAL A 214      -7.875   1.978  10.499  1.00 93.06           H
ATOM   3173 2HG1 VAL A 214      -8.539   3.484   9.820  1.00 93.06           H
ATOM   3174 3HG1 VAL A 214      -7.680   3.512  11.379  1.00 93.06           H
ATOM   3175  CG2 VAL A 214     -10.307   3.997  11.913  1.00 93.06           C
ATOM   3176 1HG2 VAL A 214     -10.569   4.586  11.034  1.00 93.06           H
ATOM   3177 2HG2 VAL A 214     -11.207   3.786  12.491  1.00 93.06           H
ATOM   3178 3HG2 VAL A 214      -9.602   4.556  12.528  1.00 93.06           H
ATOM   3179  HN  VAL A 214     -11.696   1.629  12.375  1.00 93.06           H
ATOM   3180  N   LEU A 215      -9.770  -0.383  10.741  1.00 92.79           N
ATOM   3181  CA  LEU A 215      -9.068  -1.567  10.274  1.00 92.79           C
ATOM   3182  C   LEU A 215      -9.917  -2.275   9.217  1.00 92.79           C
ATOM   3183  O   LEU A 215      -9.396  -2.738   8.203  1.00 92.79           O
ATOM   3184  HA  LEU A 215      -8.141  -1.234   9.805  1.00 92.79           H
ATOM   3185  CB  LEU A 215      -8.682  -2.462  11.453  1.00 92.79           C
ATOM   3186 1HB  LEU A 215      -9.572  -2.634  12.059  1.00 92.79           H
ATOM   3187 2HB  LEU A 215      -8.370  -3.430  11.062  1.00 92.79           H
ATOM   3188  CG  LEU A 215      -7.575  -1.930  12.365  1.00 92.79           C
ATOM   3189  HG  LEU A 215      -7.910  -0.986  12.794  1.00 92.79           H
ATOM   3190  CD1 LEU A 215      -7.314  -2.889  13.528  1.00 92.79           C
ATOM   3191 1HD1 LEU A 215      -8.225  -3.003  14.115  1.00 92.79           H
ATOM   3192 2HD1 LEU A 215      -7.009  -3.860  13.138  1.00 92.79           H
ATOM   3193 3HD1 LEU A 215      -6.523  -2.487  14.160  1.00 92.79           H
ATOM   3194  CD2 LEU A 215      -6.302  -1.637  11.568  1.00 92.79           C
ATOM   3195 1HD2 LEU A 215      -5.953  -2.553  11.091  1.00 92.79           H
ATOM   3196 2HD2 LEU A 215      -6.516  -0.889  10.804  1.00 92.79           H
ATOM   3197 3HD2 LEU A 215      -5.531  -1.260  12.240  1.00 92.79           H
ATOM   3198  HN  LEU A 215     -10.086  -0.427  11.688  1.00 92.79           H
ATOM   3199  N   THR A 216     -11.213  -2.336   9.489  1.00 92.20           N
ATOM   3200  CA  THR A 216     -12.135  -3.010   8.590  1.00 92.20           C
ATOM   3201  C   THR A 216     -12.120  -2.343   7.213  1.00 92.20           C
ATOM   3202  O   THR A 216     -12.058  -3.024   6.191  1.00 92.20           O
ATOM   3203  HA  THR A 216     -11.794  -4.036   8.453  1.00 92.20           H
ATOM   3204  CB  THR A 216     -13.517  -3.015   9.248  1.00 92.20           C
ATOM   3205  HB  THR A 216     -13.893  -1.999   9.371  1.00 92.20           H
ATOM   3206  OG1 THR A 216     -13.325  -3.750  10.453  1.00 92.20           O
ATOM   3207  HG1 THR A 216     -13.331  -3.129  11.237  1.00 92.20           H
ATOM   3208  CG2 THR A 216     -14.535  -3.844   8.463  1.00 92.20           C
ATOM   3209 1HG2 THR A 216     -14.191  -4.876   8.398  1.00 92.20           H
ATOM   3210 2HG2 THR A 216     -14.643  -3.433   7.459  1.00 92.20           H
ATOM   3211 3HG2 THR A 216     -15.498  -3.814   8.973  1.00 92.20           H
ATOM   3212  HN  THR A 216     -11.632  -1.938  10.304  1.00 92.20           H
ATOM   3213  N   LEU A 217     -12.177  -1.020   7.231  1.00 89.01           N
ATOM   3214  CA  LEU A 217     -12.127  -0.252   5.998  1.00 89.01           C
ATOM   3215  C   LEU A 217     -10.835  -0.582   5.248  1.00 89.01           C
ATOM   3216  O   LEU A 217     -10.840  -0.718   4.026  1.00 89.01           O
ATOM   3217  HA  LEU A 217     -12.972  -0.564   5.384  1.00 89.01           H
ATOM   3218  CB  LEU A 217     -12.306   1.240   6.288  1.00 89.01           C
ATOM   3219 1HB  LEU A 217     -11.698   1.496   7.156  1.00 89.01           H
ATOM   3220 2HB  LEU A 217     -11.910   1.804   5.444  1.00 89.01           H
ATOM   3221  CG  LEU A 217     -13.740   1.705   6.550  1.00 89.01           C
ATOM   3222  HG  LEU A 217     -14.181   1.047   7.298  1.00 89.01           H
ATOM   3223  CD1 LEU A 217     -13.759   3.122   7.127  1.00 89.01           C
ATOM   3224 1HD1 LEU A 217     -13.209   3.139   8.068  1.00 89.01           H
ATOM   3225 2HD1 LEU A 217     -13.292   3.809   6.421  1.00 89.01           H
ATOM   3226 3HD1 LEU A 217     -14.790   3.428   7.304  1.00 89.01           H
ATOM   3227  CD2 LEU A 217     -14.593   1.590   5.286  1.00 89.01           C
ATOM   3228 1HD2 LEU A 217     -14.162   2.209   4.499  1.00 89.01           H
ATOM   3229 2HD2 LEU A 217     -14.617   0.551   4.957  1.00 89.01           H
ATOM   3230 3HD2 LEU A 217     -15.607   1.927   5.499  1.00 89.01           H
ATOM   3231  HN  LEU A 217     -12.255  -0.474   8.065  1.00 89.01           H
ATOM   3232  N   LYS A 218      -9.759  -0.701   6.012  1.00 86.69           N
ATOM   3233  CA  LYS A 218      -8.451  -0.945   5.429  1.00 86.69           C
ATOM   3234  C   LYS A 218      -8.466  -2.287   4.696  1.00 86.69           C
ATOM   3235  O   LYS A 218      -7.967  -2.393   3.576  1.00 86.69           O
ATOM   3236  HA  LYS A 218      -8.266  -0.155   4.701  1.00 86.69           H
ATOM   3237  CB  LYS A 218      -7.360  -0.840   6.497  1.00 86.69           C
ATOM   3238 1HB  LYS A 218      -7.517   0.058   7.096  1.00 86.69           H
ATOM   3239 2HB  LYS A 218      -7.428  -1.690   7.176  1.00 86.69           H
ATOM   3240  CG  LYS A 218      -5.970  -0.798   5.860  1.00 86.69           C
ATOM   3241 1HG  LYS A 218      -5.811  -1.698   5.266  1.00 86.69           H
ATOM   3242 2HG  LYS A 218      -5.905   0.049   5.177  1.00 86.69           H
ATOM   3243  CD  LYS A 218      -4.880  -0.685   6.927  1.00 86.69           C
ATOM   3244 1HD  LYS A 218      -5.024   0.229   7.503  1.00 86.69           H
ATOM   3245 2HD  LYS A 218      -4.962  -1.518   7.625  1.00 86.69           H
ATOM   3246  CE  LYS A 218      -3.489  -0.680   6.292  1.00 86.69           C
ATOM   3247 1HE  LYS A 218      -3.374  -1.550   5.645  1.00 86.69           H
ATOM   3248 2HE  LYS A 218      -3.373   0.202   5.662  1.00 86.69           H
ATOM   3249  NZ  LYS A 218      -2.441  -0.690   7.337  1.00 86.69           N
ATOM   3250 1HZ  LYS A 218      -1.557  -0.968   6.927  1.00 86.69           H
ATOM   3251 2HZ  LYS A 218      -2.353   0.238   7.736  1.00 86.69           H
ATOM   3252 3HZ  LYS A 218      -2.697  -1.348   8.065  1.00 86.69           H
ATOM   3253  HN  LYS A 218      -9.772  -0.634   7.010  1.00 86.69           H
ATOM   3254  N   VAL A 219      -9.044  -3.280   5.356  1.00 90.88           N
ATOM   3255  CA  VAL A 219      -9.052  -4.630   4.821  1.00 90.88           C
ATOM   3256  C   VAL A 219      -9.944  -4.677   3.579  1.00 90.88           C
ATOM   3257  O   VAL A 219      -9.548  -5.214   2.545  1.00 90.88           O
ATOM   3258  HA  VAL A 219      -8.031  -4.875   4.528  1.00 90.88           H
ATOM   3259  CB  VAL A 219      -9.484  -5.620   5.904  1.00 90.88           C
ATOM   3260  HB  VAL A 219     -10.429  -5.271   6.321  1.00 90.88           H
ATOM   3261  CG1 VAL A 219      -9.717  -7.012   5.314  1.00 90.88           C
ATOM   3262 1HG1 VAL A 219     -10.500  -6.959   4.557  1.00 90.88           H
ATOM   3263 2HG1 VAL A 219      -8.795  -7.373   4.859  1.00 90.88           H
ATOM   3264 3HG1 VAL A 219     -10.023  -7.696   6.105  1.00 90.88           H
ATOM   3265  CG2 VAL A 219      -8.460  -5.671   7.040  1.00 90.88           C
ATOM   3266 1HG2 VAL A 219      -7.494  -5.986   6.645  1.00 90.88           H
ATOM   3267 2HG2 VAL A 219      -8.365  -4.682   7.488  1.00 90.88           H
ATOM   3268 3HG2 VAL A 219      -8.792  -6.382   7.797  1.00 90.88           H
ATOM   3269  HN  VAL A 219      -9.499  -3.173   6.240  1.00 90.88           H
ATOM   3270  N   ILE A 220     -11.132  -4.107   3.721  1.00 91.56           N
ATOM   3271  CA  ILE A 220     -12.135  -4.195   2.673  1.00 91.56           C
ATOM   3272  C   ILE A 220     -11.623  -3.480   1.421  1.00 91.56           C
ATOM   3273  O   ILE A 220     -11.544  -4.077   0.349  1.00 91.56           O
ATOM   3274  HA  ILE A 220     -12.268  -5.251   2.437  1.00 91.56           H
ATOM   3275  CB  ILE A 220     -13.481  -3.670   3.175  1.00 91.56           C
ATOM   3276  HB  ILE A 220     -13.316  -2.701   3.645  1.00 91.56           H
ATOM   3277  CG1 ILE A 220     -14.068  -4.596   4.242  1.00 91.56           C
ATOM   3278 1HG1 ILE A 220     -14.266  -5.577   3.809  1.00 91.56           H
ATOM   3279 2HG1 ILE A 220     -13.341  -4.742   5.042  1.00 91.56           H
ATOM   3280  CG2 ILE A 220     -14.451  -3.449   2.012  1.00 91.56           C
ATOM   3281 1HG2 ILE A 220     -14.028  -2.721   1.320  1.00 91.56           H
ATOM   3282 2HG2 ILE A 220     -14.616  -4.392   1.492  1.00 91.56           H
ATOM   3283 3HG2 ILE A 220     -15.400  -3.075   2.397  1.00 91.56           H
ATOM   3284  CD1 ILE A 220     -15.361  -4.017   4.820  1.00 91.56           C
ATOM   3285 1HD1 ILE A 220     -15.154  -3.048   5.273  1.00 91.56           H
ATOM   3286 2HD1 ILE A 220     -16.093  -3.896   4.021  1.00 91.56           H
ATOM   3287 3HD1 ILE A 220     -15.757  -4.695   5.576  1.00 91.56           H
ATOM   3288  HN  ILE A 220     -11.412  -3.592   4.532  1.00 91.56           H
ATOM   3289  N   LEU A 221     -11.288  -2.210   1.600  1.00 90.27           N
ATOM   3290  CA  LEU A 221     -10.956  -1.358   0.470  1.00 90.27           C
ATOM   3291  C   LEU A 221      -9.510  -1.621   0.047  1.00 90.27           C
ATOM   3292  O   LEU A 221      -9.148  -1.405  -1.109  1.00 90.27           O
ATOM   3293  HA  LEU A 221     -11.613  -1.638  -0.354  1.00 90.27           H
ATOM   3294  CB  LEU A 221     -11.244   0.107   0.802  1.00 90.27           C
ATOM   3295 1HB  LEU A 221     -10.644   0.388   1.668  1.00 90.27           H
ATOM   3296 2HB  LEU A 221     -10.906   0.721  -0.033  1.00 90.27           H
ATOM   3297  CG  LEU A 221     -12.705   0.454   1.095  1.00 90.27           C
ATOM   3298  HG  LEU A 221     -13.039  -0.155   1.934  1.00 90.27           H
ATOM   3299  CD1 LEU A 221     -12.847   1.919   1.515  1.00 90.27           C
ATOM   3300 1HD1 LEU A 221     -12.258   2.097   2.415  1.00 90.27           H
ATOM   3301 2HD1 LEU A 221     -12.489   2.563   0.712  1.00 90.27           H
ATOM   3302 3HD1 LEU A 221     -13.896   2.139   1.717  1.00 90.27           H
ATOM   3303  CD2 LEU A 221     -13.600   0.111  -0.098  1.00 90.27           C
ATOM   3304 1HD2 LEU A 221     -13.275   0.676  -0.971  1.00 90.27           H
ATOM   3305 2HD2 LEU A 221     -13.530  -0.956  -0.309  1.00 90.27           H
ATOM   3306 3HD2 LEU A 221     -14.633   0.368   0.137  1.00 90.27           H
ATOM   3307  HN  LEU A 221     -11.242  -1.764   2.493  1.00 90.27           H
ATOM   3308  N   GLY A 222      -8.720  -2.082   1.006  1.00 88.96           N
ATOM   3309  CA  GLY A 222      -7.285  -2.188   0.808  1.00 88.96           C
ATOM   3310  C   GLY A 222      -6.923  -3.506   0.120  1.00 88.96           C
ATOM   3311  O   GLY A 222      -5.868  -3.615  -0.504  1.00 88.96           O
ATOM   3312 1HA  GLY A 222      -6.935  -1.351   0.205  1.00 88.96           H
ATOM   3313 2HA  GLY A 222      -6.776  -2.124   1.770  1.00 88.96           H
ATOM   3314  HN  GLY A 222      -9.046  -2.379   1.904  1.00 88.96           H
ATOM   3315  N   PHE A 223      -7.817  -4.474   0.258  1.00 81.16           N
ATOM   3316  CA  PHE A 223      -7.545  -5.818  -0.221  1.00 81.16           C
ATOM   3317  C   PHE A 223      -8.757  -6.396  -0.954  1.00 81.16           C
ATOM   3318  O   PHE A 223      -8.705  -6.627  -2.161  1.00 81.16           O
ATOM   3319  HA  PHE A 223      -6.703  -5.752  -0.911  1.00 81.16           H
ATOM   3320  CB  PHE A 223      -7.249  -6.680   1.008  1.00 81.16           C
ATOM   3321 1HB  PHE A 223      -6.417  -6.239   1.557  1.00 81.16           H
ATOM   3322 2HB  PHE A 223      -8.114  -6.658   1.670  1.00 81.16           H
ATOM   3323  CG  PHE A 223      -6.911  -8.136   0.681  1.00 81.16           C
ATOM   3324  CD1 PHE A 223      -7.728  -9.136   1.108  1.00 81.16           C
ATOM   3325  HD1 PHE A 223      -8.624  -8.900   1.683  1.00 81.16           H
ATOM   3326  CD2 PHE A 223      -5.794  -8.430  -0.036  1.00 81.16           C
ATOM   3327  HD2 PHE A 223      -5.139  -7.628  -0.378  1.00 81.16           H
ATOM   3328  CE1 PHE A 223      -7.414 -10.487   0.804  1.00 81.16           C
ATOM   3329  HE1 PHE A 223      -8.069 -11.289   1.147  1.00 81.16           H
ATOM   3330  CE2 PHE A 223      -5.480  -9.781  -0.340  1.00 81.16           C
ATOM   3331  HE2 PHE A 223      -4.585 -10.017  -0.915  1.00 81.16           H
ATOM   3332  CZ  PHE A 223      -6.297 -10.781   0.087  1.00 81.16           C
ATOM   3333  HZ  PHE A 223      -6.056 -11.818  -0.146  1.00 81.16           H
ATOM   3334  HN  PHE A 223      -8.712  -4.351   0.686  1.00 81.16           H
ATOM   3335  N   PHE A 224      -9.821  -6.611  -0.194  1.00 84.64           N
ATOM   3336  CA  PHE A 224     -10.876  -7.513  -0.622  1.00 84.64           C
ATOM   3337  C   PHE A 224     -11.522  -7.025  -1.921  1.00 84.64           C
ATOM   3338  O   PHE A 224     -11.582  -7.762  -2.903  1.00 84.64           O
ATOM   3339  HA  PHE A 224     -10.419  -8.489  -0.790  1.00 84.64           H
ATOM   3340  CB  PHE A 224     -11.932  -7.525   0.485  1.00 84.64           C
ATOM   3341 1HB  PHE A 224     -11.429  -7.558   1.452  1.00 84.64           H
ATOM   3342 2HB  PHE A 224     -12.491  -6.590   0.449  1.00 84.64           H
ATOM   3343  CG  PHE A 224     -12.914  -8.694   0.397  1.00 84.64           C
ATOM   3344  CD1 PHE A 224     -14.137  -8.513  -0.169  1.00 84.64           C
ATOM   3345  HD1 PHE A 224     -14.418  -7.535  -0.560  1.00 84.64           H
ATOM   3346  CD2 PHE A 224     -12.564  -9.915   0.885  1.00 84.64           C
ATOM   3347  HD2 PHE A 224     -11.584 -10.059   1.338  1.00 84.64           H
ATOM   3348  CE1 PHE A 224     -15.049  -9.599  -0.251  1.00 84.64           C
ATOM   3349  HE1 PHE A 224     -16.030  -9.454  -0.705  1.00 84.64           H
ATOM   3350  CE2 PHE A 224     -13.476 -11.000   0.803  1.00 84.64           C
ATOM   3351  HE2 PHE A 224     -13.195 -11.978   1.193  1.00 84.64           H
ATOM   3352  CZ  PHE A 224     -14.699 -10.819   0.236  1.00 84.64           C
ATOM   3353  HZ  PHE A 224     -15.399 -11.653   0.173  1.00 84.64           H
ATOM   3354  HN  PHE A 224      -9.967  -6.182   0.697  1.00 84.64           H
ATOM   3355  N   LEU A 225     -11.988  -5.786  -1.882  1.00 90.21           N
ATOM   3356  CA  LEU A 225     -12.680  -5.211  -3.024  1.00 90.21           C
ATOM   3357  C   LEU A 225     -11.753  -5.233  -4.241  1.00 90.21           C
ATOM   3358  O   LEU A 225     -12.104  -5.784  -5.283  1.00 90.21           O
ATOM   3359  HA  LEU A 225     -13.542  -5.843  -3.235  1.00 90.21           H
ATOM   3360  CB  LEU A 225     -13.213  -3.818  -2.681  1.00 90.21           C
ATOM   3361 1HB  LEU A 225     -13.949  -3.919  -1.883  1.00 90.21           H
ATOM   3362 2HB  LEU A 225     -12.391  -3.224  -2.284  1.00 90.21           H
ATOM   3363  CG  LEU A 225     -13.855  -3.044  -3.834  1.00 90.21           C
ATOM   3364  HG  LEU A 225     -13.194  -3.108  -4.698  1.00 90.21           H
ATOM   3365  CD1 LEU A 225     -15.191  -3.670  -4.239  1.00 90.21           C
ATOM   3366 1HD1 LEU A 225     -15.027  -4.700  -4.558  1.00 90.21           H
ATOM   3367 2HD1 LEU A 225     -15.871  -3.657  -3.388  1.00 90.21           H
ATOM   3368 3HD1 LEU A 225     -15.625  -3.100  -5.061  1.00 90.21           H
ATOM   3369  CD2 LEU A 225     -14.000  -1.561  -3.485  1.00 90.21           C
ATOM   3370 1HD2 LEU A 225     -14.628  -1.456  -2.601  1.00 90.21           H
ATOM   3371 2HD2 LEU A 225     -13.016  -1.137  -3.284  1.00 90.21           H
ATOM   3372 3HD2 LEU A 225     -14.458  -1.034  -4.322  1.00 90.21           H
ATOM   3373  HN  LEU A 225     -11.900  -5.179  -1.093  1.00 90.21           H
ATOM   3374  N   PRO A 226     -10.558  -4.636  -4.132  1.00 90.57           N
ATOM   3375  CA  PRO A 226      -9.627  -4.600  -5.262  1.00 90.57           C
ATOM   3376  C   PRO A 226      -9.365  -5.983  -5.838  1.00 90.57           C
ATOM   3377  O   PRO A 226      -9.353  -6.160  -7.055  1.00 90.57           O
ATOM   3378  HA  PRO A 226     -10.057  -4.027  -6.084  1.00 90.57           H
ATOM   3379  CB  PRO A 226      -8.359  -3.983  -4.668  1.00 90.57           C
ATOM   3380 1HB  PRO A 226      -7.676  -4.748  -4.299  1.00 90.57           H
ATOM   3381 2HB  PRO A 226      -7.813  -3.399  -5.408  1.00 90.57           H
ATOM   3382  CG  PRO A 226      -8.889  -3.108  -3.538  1.00 90.57           C
ATOM   3383 1HG  PRO A 226      -8.115  -2.882  -2.805  1.00 90.57           H
ATOM   3384 2HG  PRO A 226      -9.253  -2.149  -3.906  1.00 90.57           H
ATOM   3385  CD  PRO A 226     -10.004  -3.955  -2.948  1.00 90.57           C
ATOM   3386 1HD  PRO A 226      -9.627  -4.668  -2.215  1.00 90.57           H
ATOM   3387 2HD  PRO A 226     -10.750  -3.344  -2.438  1.00 90.57           H
ATOM   3388  N   PHE A 227      -9.161  -6.934  -4.939  1.00 84.61           N
ATOM   3389  CA  PHE A 227      -8.784  -8.278  -5.344  1.00 84.61           C
ATOM   3390  C   PHE A 227      -9.897  -8.935  -6.163  1.00 84.61           C
ATOM   3391  O   PHE A 227      -9.635  -9.526  -7.210  1.00 84.61           O
ATOM   3392  HA  PHE A 227      -7.887  -8.192  -5.956  1.00 84.61           H
ATOM   3393  CB  PHE A 227      -8.565  -9.086  -4.063  1.00 84.61           C
ATOM   3394 1HB  PHE A 227      -7.819  -8.581  -3.450  1.00 84.61           H
ATOM   3395 2HB  PHE A 227      -9.492  -9.098  -3.490  1.00 84.61           H
ATOM   3396  CG  PHE A 227      -8.114 -10.527  -4.306  1.00 84.61           C
ATOM   3397  CD1 PHE A 227      -9.016 -11.543  -4.243  1.00 84.61           C
ATOM   3398  HD1 PHE A 227     -10.061 -11.329  -4.018  1.00 84.61           H
ATOM   3399  CD2 PHE A 227      -6.810 -10.793  -4.586  1.00 84.61           C
ATOM   3400  HD2 PHE A 227      -6.086  -9.980  -4.637  1.00 84.61           H
ATOM   3401  CE1 PHE A 227      -8.597 -12.880  -4.468  1.00 84.61           C
ATOM   3402  HE1 PHE A 227      -9.321 -13.694  -4.417  1.00 84.61           H
ATOM   3403  CE2 PHE A 227      -6.391 -12.131  -4.812  1.00 84.61           C
ATOM   3404  HE2 PHE A 227      -5.345 -12.344  -5.036  1.00 84.61           H
ATOM   3405  CZ  PHE A 227      -7.293 -13.146  -4.748  1.00 84.61           C
ATOM   3406  HZ  PHE A 227      -6.971 -14.173  -4.922  1.00 84.61           H
ATOM   3407  HN  PHE A 227      -9.248  -6.799  -3.952  1.00 84.61           H
ATOM   3408  N   VAL A 228     -11.114  -8.810  -5.656  1.00 92.34           N
ATOM   3409  CA  VAL A 228     -12.264  -9.409  -6.313  1.00 92.34           C
ATOM   3410  C   VAL A 228     -12.398  -8.831  -7.724  1.00 92.34           C
ATOM   3411  O   VAL A 228     -12.605  -9.571  -8.684  1.00 92.34           O
ATOM   3412  HA  VAL A 228     -12.078 -10.480  -6.389  1.00 92.34           H
ATOM   3413  CB  VAL A 228     -13.519  -9.204  -5.462  1.00 92.34           C
ATOM   3414  HB  VAL A 228     -13.592  -8.143  -5.223  1.00 92.34           H
ATOM   3415  CG1 VAL A 228     -14.777  -9.601  -6.236  1.00 92.34           C
ATOM   3416 1HG1 VAL A 228     -14.860  -8.987  -7.134  1.00 92.34           H
ATOM   3417 2HG1 VAL A 228     -14.714 -10.651  -6.519  1.00 92.34           H
ATOM   3418 3HG1 VAL A 228     -15.654  -9.445  -5.608  1.00 92.34           H
ATOM   3419  CG2 VAL A 228     -13.420  -9.977  -4.145  1.00 92.34           C
ATOM   3420 1HG2 VAL A 228     -13.309 -11.040  -4.355  1.00 92.34           H
ATOM   3421 2HG2 VAL A 228     -12.554  -9.626  -3.582  1.00 92.34           H
ATOM   3422 3HG2 VAL A 228     -14.324  -9.814  -3.559  1.00 92.34           H
ATOM   3423  HN  VAL A 228     -11.321  -8.312  -4.814  1.00 92.34           H
ATOM   3424  N   VAL A 229     -12.273  -7.515  -7.803  1.00 92.35           N
ATOM   3425  CA  VAL A 229     -12.445  -6.822  -9.069  1.00 92.35           C
ATOM   3426  C   VAL A 229     -11.370  -7.292 -10.052  1.00 92.35           C
ATOM   3427  O   VAL A 229     -11.669  -7.592 -11.207  1.00 92.35           O
ATOM   3428  HA  VAL A 229     -13.424  -7.094  -9.463  1.00 92.35           H
ATOM   3429  CB  VAL A 229     -12.428  -5.309  -8.844  1.00 92.35           C
ATOM   3430  HB  VAL A 229     -11.519  -5.061  -8.296  1.00 92.35           H
ATOM   3431  CG1 VAL A 229     -12.393  -4.557 -10.176  1.00 92.35           C
ATOM   3432 1HG1 VAL A 229     -11.496  -4.838 -10.728  1.00 92.35           H
ATOM   3433 2HG1 VAL A 229     -13.276  -4.814 -10.762  1.00 92.35           H
ATOM   3434 3HG1 VAL A 229     -12.382  -3.484  -9.987  1.00 92.35           H
ATOM   3435  CG2 VAL A 229     -13.623  -4.868  -7.997  1.00 92.35           C
ATOM   3436 1HG2 VAL A 229     -14.549  -5.135  -8.507  1.00 92.35           H
ATOM   3437 2HG2 VAL A 229     -13.586  -5.365  -7.028  1.00 92.35           H
ATOM   3438 3HG2 VAL A 229     -13.587  -3.788  -7.853  1.00 92.35           H
ATOM   3439  HN  VAL A 229     -12.060  -6.925  -7.025  1.00 92.35           H
ATOM   3440  N   MET A 230     -10.142  -7.341  -9.558  1.00 84.66           N
ATOM   3441  CA  MET A 230      -9.015  -7.723 -10.392  1.00 84.66           C
ATOM   3442  C   MET A 230      -9.175  -9.155 -10.908  1.00 84.66           C
ATOM   3443  O   MET A 230      -8.976  -9.417 -12.093  1.00 84.66           O
ATOM   3444  HA  MET A 230      -9.019  -7.025 -11.229  1.00 84.66           H
ATOM   3445  CB  MET A 230      -7.721  -7.614  -9.582  1.00 84.66           C
ATOM   3446 1HB  MET A 230      -7.853  -8.095  -8.613  1.00 84.66           H
ATOM   3447 2HB  MET A 230      -6.920  -8.147 -10.096  1.00 84.66           H
ATOM   3448  CG  MET A 230      -7.322  -6.151  -9.381  1.00 84.66           C
ATOM   3449 1HG  MET A 230      -7.327  -5.630 -10.339  1.00 84.66           H
ATOM   3450 2HG  MET A 230      -8.049  -5.651  -8.742  1.00 84.66           H
ATOM   3451  SD  MET A 230      -5.698  -6.057  -8.646  1.00 84.66           S
ATOM   3452  CE  MET A 230      -6.061  -6.677  -7.012  1.00 84.66           C
ATOM   3453 1HE  MET A 230      -6.801  -6.034  -6.536  1.00 84.66           H
ATOM   3454 2HE  MET A 230      -6.455  -7.691  -7.087  1.00 84.66           H
ATOM   3455 3HE  MET A 230      -5.149  -6.685  -6.415  1.00 84.66           H
ATOM   3456  HN  MET A 230      -9.912  -7.126  -8.609  1.00 84.66           H
ATOM   3457  N   ALA A 231      -9.534 -10.043  -9.993  1.00 90.41           N
ATOM   3458  CA  ALA A 231      -9.648 -11.454 -10.324  1.00 90.41           C
ATOM   3459  C   ALA A 231     -10.693 -11.631 -11.427  1.00 90.41           C
ATOM   3460  O   ALA A 231     -10.474 -12.375 -12.382  1.00 90.41           O
ATOM   3461  HA  ALA A 231      -8.679 -11.787 -10.696  1.00 90.41           H
ATOM   3462  CB  ALA A 231      -9.991 -12.248  -9.062  1.00 90.41           C
ATOM   3463 1HB  ALA A 231      -9.203 -12.111  -8.321  1.00 90.41           H
ATOM   3464 2HB  ALA A 231     -10.937 -11.893  -8.655  1.00 90.41           H
ATOM   3465 3HB  ALA A 231     -10.076 -13.306  -9.311  1.00 90.41           H
ATOM   3466  HN  ALA A 231      -9.744  -9.814  -9.043  1.00 90.41           H
ATOM   3467  N   CYS A 232     -11.809 -10.936 -11.258  1.00 89.82           N
ATOM   3468  CA  CYS A 232     -12.903 -11.034 -12.209  1.00 89.82           C
ATOM   3469  C   CYS A 232     -12.417 -10.498 -13.557  1.00 89.82           C
ATOM   3470  O   CYS A 232     -12.619 -11.133 -14.591  1.00 89.82           O
ATOM   3471  HA  CYS A 232     -13.159 -12.091 -12.283  1.00 89.82           H
ATOM   3472  CB  CYS A 232     -14.149 -10.296 -11.716  1.00 89.82           C
ATOM   3473 1HB  CYS A 232     -13.886  -9.280 -11.421  1.00 89.82           H
ATOM   3474 2HB  CYS A 232     -14.877 -10.215 -12.524  1.00 89.82           H
ATOM   3475  SG  CYS A 232     -14.885 -11.188 -10.298  1.00 89.82           S
ATOM   3476  HG  CYS A 232     -14.060 -10.693  -9.379  1.00 89.82           H
ATOM   3477  HN  CYS A 232     -11.970 -10.315 -10.491  1.00 89.82           H
ATOM   3478  N   CYS A 233     -11.786  -9.334 -13.503  1.00 88.35           N
ATOM   3479  CA  CYS A 233     -11.392  -8.639 -14.716  1.00 88.35           C
ATOM   3480  C   CYS A 233     -10.491  -9.568 -15.532  1.00 88.35           C
ATOM   3481  O   CYS A 233     -10.733  -9.790 -16.717  1.00 88.35           O
ATOM   3482  HA  CYS A 233     -12.310  -8.414 -15.260  1.00 88.35           H
ATOM   3483  CB  CYS A 233     -10.707  -7.306 -14.407  1.00 88.35           C
ATOM   3484 1HB  CYS A 233      -9.953  -7.447 -13.633  1.00 88.35           H
ATOM   3485 2HB  CYS A 233     -10.189  -6.940 -15.294  1.00 88.35           H
ATOM   3486  SG  CYS A 233     -11.946  -6.078 -13.857  1.00 88.35           S
ATOM   3487  HG  CYS A 233     -12.068  -6.548 -12.619  1.00 88.35           H
ATOM   3488  HN  CYS A 233     -11.545  -8.869 -12.651  1.00 88.35           H
ATOM   3489  N   TYR A 234      -9.471 -10.088 -14.864  1.00 75.34           N
ATOM   3490  CA  TYR A 234      -8.433 -10.839 -15.549  1.00 75.34           C
ATOM   3491  C   TYR A 234      -8.936 -12.227 -15.950  1.00 75.34           C
ATOM   3492  O   TYR A 234      -8.475 -12.797 -16.938  1.00 75.34           O
ATOM   3493  HA  TYR A 234      -8.156 -10.288 -16.447  1.00 75.34           H
ATOM   3494  CB  TYR A 234      -7.291 -10.994 -14.542  1.00 75.34           C
ATOM   3495 1HB  TYR A 234      -7.711 -11.058 -13.539  1.00 75.34           H
ATOM   3496 2HB  TYR A 234      -6.777 -11.936 -14.734  1.00 75.34           H
ATOM   3497  CG  TYR A 234      -6.270  -9.856 -14.580  1.00 75.34           C
ATOM   3498  CD1 TYR A 234      -5.150  -9.960 -15.380  1.00 75.34           C
ATOM   3499  HD1 TYR A 234      -4.994 -10.853 -15.985  1.00 75.34           H
ATOM   3500  CD2 TYR A 234      -6.469  -8.725 -13.814  1.00 75.34           C
ATOM   3501  HD2 TYR A 234      -7.353  -8.643 -13.182  1.00 75.34           H
ATOM   3502  CE1 TYR A 234      -4.189  -8.888 -15.416  1.00 75.34           C
ATOM   3503  HE1 TYR A 234      -3.300  -8.957 -16.043  1.00 75.34           H
ATOM   3504  CE2 TYR A 234      -5.507  -7.653 -13.850  1.00 75.34           C
ATOM   3505  HE2 TYR A 234      -5.652  -6.755 -13.250  1.00 75.34           H
ATOM   3506  CZ  TYR A 234      -4.415  -7.788 -14.649  1.00 75.34           C
ATOM   3507  OH  TYR A 234      -3.507  -6.776 -14.682  1.00 75.34           O
ATOM   3508  HH  TYR A 234      -3.755  -6.071 -14.018  1.00 75.34           H
ATOM   3509  HN  TYR A 234      -9.348 -10.002 -13.875  1.00 75.34           H
ATOM   3510  N   THR A 235      -9.874 -12.732 -15.163  1.00 85.04           N
ATOM   3511  CA  THR A 235     -10.544 -13.977 -15.500  1.00 85.04           C
ATOM   3512  C   THR A 235     -11.192 -13.877 -16.882  1.00 85.04           C
ATOM   3513  O   THR A 235     -11.043 -14.776 -17.708  1.00 85.04           O
ATOM   3514  HA  THR A 235      -9.794 -14.767 -15.555  1.00 85.04           H
ATOM   3515  CB  THR A 235     -11.540 -14.296 -14.383  1.00 85.04           C
ATOM   3516  HB  THR A 235     -12.314 -13.532 -14.323  1.00 85.04           H
ATOM   3517  OG1 THR A 235     -10.726 -14.439 -13.222  1.00 85.04           O
ATOM   3518  HG1 THR A 235     -10.872 -13.667 -12.604  1.00 85.04           H
ATOM   3519  CG2 THR A 235     -12.191 -15.670 -14.553  1.00 85.04           C
ATOM   3520 1HG2 THR A 235     -11.420 -16.441 -14.546  1.00 85.04           H
ATOM   3521 2HG2 THR A 235     -12.728 -15.702 -15.501  1.00 85.04           H
ATOM   3522 3HG2 THR A 235     -12.888 -15.846 -13.734  1.00 85.04           H
ATOM   3523  HN  THR A 235     -10.178 -12.307 -14.310  1.00 85.04           H
ATOM   3524  N   ILE A 236     -11.898 -12.775 -17.091  1.00 83.86           N
ATOM   3525  CA  ILE A 236     -12.578 -12.551 -18.355  1.00 83.86           C
ATOM   3526  C   ILE A 236     -11.541 -12.279 -19.446  1.00 83.86           C
ATOM   3527  O   ILE A 236     -11.684 -12.748 -20.574  1.00 83.86           O
ATOM   3528  HA  ILE A 236     -13.112 -13.468 -18.606  1.00 83.86           H
ATOM   3529  CB  ILE A 236     -13.624 -11.443 -18.211  1.00 83.86           C
ATOM   3530  HB  ILE A 236     -13.121 -10.542 -17.861  1.00 83.86           H
ATOM   3531  CG1 ILE A 236     -14.673 -11.812 -17.159  1.00 83.86           C
ATOM   3532 1HG1 ILE A 236     -15.343 -12.573 -17.560  1.00 83.86           H
ATOM   3533 2HG1 ILE A 236     -14.182 -12.247 -16.288  1.00 83.86           H
ATOM   3534  CG2 ILE A 236     -14.260 -11.111 -19.562  1.00 83.86           C
ATOM   3535 1HG2 ILE A 236     -13.488 -10.774 -20.254  1.00 83.86           H
ATOM   3536 2HG2 ILE A 236     -14.746 -12.000 -19.964  1.00 83.86           H
ATOM   3537 3HG2 ILE A 236     -15.000 -10.321 -19.431  1.00 83.86           H
ATOM   3538  CD1 ILE A 236     -15.481 -10.584 -16.737  1.00 83.86           C
ATOM   3539 1HD1 ILE A 236     -14.811  -9.836 -16.314  1.00 83.86           H
ATOM   3540 2HD1 ILE A 236     -15.990 -10.167 -17.606  1.00 83.86           H
ATOM   3541 3HD1 ILE A 236     -16.219 -10.875 -15.989  1.00 83.86           H
ATOM   3542  HN  ILE A 236     -12.009 -12.046 -16.416  1.00 83.86           H
ATOM   3543  N   ILE A 237     -10.520 -11.522 -19.072  1.00 80.73           N
ATOM   3544  CA  ILE A 237      -9.465 -11.173 -20.008  1.00 80.73           C
ATOM   3545  C   ILE A 237      -8.866 -12.453 -20.596  1.00 80.73           C
ATOM   3546  O   ILE A 237      -8.796 -12.607 -21.814  1.00 80.73           O
ATOM   3547  HA  ILE A 237      -9.921 -10.602 -20.817  1.00 80.73           H
ATOM   3548  CB  ILE A 237      -8.433 -10.263 -19.338  1.00 80.73           C
ATOM   3549  HB  ILE A 237      -8.255 -10.635 -18.329  1.00 80.73           H
ATOM   3550  CG1 ILE A 237      -8.966  -8.835 -19.206  1.00 80.73           C
ATOM   3551 1HG1 ILE A 237      -8.986  -8.359 -20.186  1.00 80.73           H
ATOM   3552 2HG1 ILE A 237      -9.993  -8.858 -18.841  1.00 80.73           H
ATOM   3553  CG2 ILE A 237      -7.096 -10.311 -20.080  1.00 80.73           C
ATOM   3554 1HG2 ILE A 237      -6.715 -11.332 -20.077  1.00 80.73           H
ATOM   3555 2HG2 ILE A 237      -7.239  -9.979 -21.108  1.00 80.73           H
ATOM   3556 3HG2 ILE A 237      -6.381  -9.655 -19.582  1.00 80.73           H
ATOM   3557  CD1 ILE A 237      -8.098  -8.013 -18.251  1.00 80.73           C
ATOM   3558 1HD1 ILE A 237      -8.100  -8.479 -17.266  1.00 80.73           H
ATOM   3559 2HD1 ILE A 237      -7.077  -7.972 -18.632  1.00 80.73           H
ATOM   3560 3HD1 ILE A 237      -8.499  -7.002 -18.176  1.00 80.73           H
ATOM   3561  HN  ILE A 237     -10.407 -11.151 -18.150  1.00 80.73           H
ATOM   3562  N   ILE A 238      -8.450 -13.338 -19.702  1.00 77.93           N
ATOM   3563  CA  ILE A 238      -7.764 -14.551 -20.114  1.00 77.93           C
ATOM   3564  C   ILE A 238      -8.669 -15.350 -21.054  1.00 77.93           C
ATOM   3565  O   ILE A 238      -8.216 -15.847 -22.084  1.00 77.93           O
ATOM   3566  HA  ILE A 238      -6.873 -14.251 -20.665  1.00 77.93           H
ATOM   3567  CB  ILE A 238      -7.295 -15.343 -18.892  1.00 77.93           C
ATOM   3568  HB  ILE A 238      -8.125 -15.405 -18.187  1.00 77.93           H
ATOM   3569  CG1 ILE A 238      -6.149 -14.623 -18.178  1.00 77.93           C
ATOM   3570 1HG1 ILE A 238      -5.232 -14.727 -18.758  1.00 77.93           H
ATOM   3571 2HG1 ILE A 238      -6.368 -13.557 -18.116  1.00 77.93           H
ATOM   3572  CG2 ILE A 238      -6.921 -16.775 -19.277  1.00 77.93           C
ATOM   3573 1HG2 ILE A 238      -7.789 -17.275 -19.705  1.00 77.93           H
ATOM   3574 2HG2 ILE A 238      -6.115 -16.755 -20.011  1.00 77.93           H
ATOM   3575 3HG2 ILE A 238      -6.591 -17.316 -18.390  1.00 77.93           H
ATOM   3576  CD1 ILE A 238      -5.937 -15.188 -16.773  1.00 77.93           C
ATOM   3577 1HD1 ILE A 238      -6.848 -15.060 -16.188  1.00 77.93           H
ATOM   3578 2HD1 ILE A 238      -5.695 -16.249 -16.840  1.00 77.93           H
ATOM   3579 3HD1 ILE A 238      -5.117 -14.659 -16.288  1.00 77.93           H
ATOM   3580  HN  ILE A 238      -8.574 -13.237 -18.715  1.00 77.93           H
ATOM   3581  N   HIS A 239      -9.932 -15.447 -20.666  1.00 77.08           N
ATOM   3582  CA  HIS A 239     -10.896 -16.209 -21.441  1.00 77.08           C
ATOM   3583  C   HIS A 239     -10.981 -15.639 -22.858  1.00 77.08           C
ATOM   3584  O   HIS A 239     -10.985 -16.388 -23.834  1.00 77.08           O
ATOM   3585  HA  HIS A 239     -10.520 -17.231 -21.492  1.00 77.08           H
ATOM   3586  CB  HIS A 239     -12.253 -16.247 -20.735  1.00 77.08           C
ATOM   3587 1HB  HIS A 239     -12.102 -16.535 -19.695  1.00 77.08           H
ATOM   3588 2HB  HIS A 239     -12.676 -15.243 -20.729  1.00 77.08           H
ATOM   3589  CG  HIS A 239     -13.247 -17.193 -21.365  1.00 77.08           C
ATOM   3590  ND1 HIS A 239     -13.119 -18.570 -21.298  1.00 77.08           N
ATOM   3591  HD1 HIS A 239     -12.380 -19.067 -20.842  1.00 77.08           H
ATOM   3592  CD2 HIS A 239     -14.387 -16.947 -22.073  1.00 77.08           C
ATOM   3593  HD2 HIS A 239     -14.788 -15.962 -22.313  1.00 77.08           H
ATOM   3594  CE1 HIS A 239     -14.140 -19.117 -21.941  1.00 77.08           C
ATOM   3595  HE1 HIS A 239     -14.321 -20.185 -22.065  1.00 77.08           H
ATOM   3596  NE2 HIS A 239     -14.924 -18.110 -22.421  1.00 77.08           N
ATOM   3597  HN  HIS A 239     -10.298 -15.018 -19.840  1.00 77.08           H
ATOM   3598  N   THR A 240     -11.048 -14.317 -22.927  1.00 78.89           N
ATOM   3599  CA  THR A 240     -11.192 -13.640 -24.204  1.00 78.89           C
ATOM   3600  C   THR A 240      -9.953 -13.870 -25.072  1.00 78.89           C
ATOM   3601  O   THR A 240     -10.064 -14.039 -26.286  1.00 78.89           O
ATOM   3602  HA  THR A 240     -12.038 -14.079 -24.732  1.00 78.89           H
ATOM   3603  CB  THR A 240     -11.473 -12.162 -23.927  1.00 78.89           C
ATOM   3604  HB  THR A 240     -10.585 -11.663 -23.538  1.00 78.89           H
ATOM   3605  OG1 THR A 240     -12.600 -12.180 -23.055  1.00 78.89           O
ATOM   3606  HG1 THR A 240     -12.301 -12.069 -22.108  1.00 78.89           H
ATOM   3607  CG2 THR A 240     -11.973 -11.418 -25.167  1.00 78.89           C
ATOM   3608 1HG2 THR A 240     -12.898 -11.876 -25.517  1.00 78.89           H
ATOM   3609 2HG2 THR A 240     -11.220 -11.475 -25.953  1.00 78.89           H
ATOM   3610 3HG2 THR A 240     -12.157 -10.374 -24.915  1.00 78.89           H
ATOM   3611  HN  THR A 240     -11.005 -13.713 -22.131  1.00 78.89           H
ATOM   3612  N   LEU A 241      -8.802 -13.871 -24.417  1.00 75.28           N
ATOM   3613  CA  LEU A 241      -7.537 -13.969 -25.125  1.00 75.28           C
ATOM   3614  C   LEU A 241      -7.407 -15.365 -25.737  1.00 75.28           C
ATOM   3615  O   LEU A 241      -6.959 -15.510 -26.873  1.00 75.28           O
ATOM   3616  HA  LEU A 241      -7.558 -13.238 -25.934  1.00 75.28           H
ATOM   3617  CB  LEU A 241      -6.376 -13.591 -24.203  1.00 75.28           C
ATOM   3618 1HB  LEU A 241      -6.509 -14.109 -23.253  1.00 75.28           H
ATOM   3619 2HB  LEU A 241      -5.452 -13.966 -24.644  1.00 75.28           H
ATOM   3620  CG  LEU A 241      -6.203 -12.098 -23.919  1.00 75.28           C
ATOM   3621  HG  LEU A 241      -7.154 -11.708 -23.553  1.00 75.28           H
ATOM   3622  CD1 LEU A 241      -5.166 -11.866 -22.818  1.00 75.28           C
ATOM   3623 1HD1 LEU A 241      -5.491 -12.361 -21.903  1.00 75.28           H
ATOM   3624 2HD1 LEU A 241      -4.206 -12.275 -23.132  1.00 75.28           H
ATOM   3625 3HD1 LEU A 241      -5.063 -10.796 -22.636  1.00 75.28           H
ATOM   3626  CD2 LEU A 241      -5.863 -11.332 -25.199  1.00 75.28           C
ATOM   3627 1HD2 LEU A 241      -4.933 -11.718 -25.616  1.00 75.28           H
ATOM   3628 2HD2 LEU A 241      -6.667 -11.459 -25.923  1.00 75.28           H
ATOM   3629 3HD2 LEU A 241      -5.746 -10.273 -24.968  1.00 75.28           H
ATOM   3630  HN  LEU A 241      -8.725 -13.805 -23.422  1.00 75.28           H
ATOM   3631  N   ILE A 242      -7.808 -16.358 -24.956  1.00 75.11           N
ATOM   3632  CA  ILE A 242      -7.744 -17.738 -25.408  1.00 75.11           C
ATOM   3633  C   ILE A 242      -8.578 -17.891 -26.682  1.00 75.11           C
ATOM   3634  O   ILE A 242      -8.145 -18.535 -27.637  1.00 75.11           O
ATOM   3635  HA  ILE A 242      -6.704 -17.956 -25.648  1.00 75.11           H
ATOM   3636  CB  ILE A 242      -8.159 -18.689 -24.284  1.00 75.11           C
ATOM   3637  HB  ILE A 242      -9.088 -18.321 -23.850  1.00 75.11           H
ATOM   3638  CG1 ILE A 242      -7.113 -18.706 -23.167  1.00 75.11           C
ATOM   3639 1HG1 ILE A 242      -6.219 -19.227 -23.509  1.00 75.11           H
ATOM   3640 2HG1 ILE A 242      -6.816 -17.686 -22.927  1.00 75.11           H
ATOM   3641  CG2 ILE A 242      -8.439 -20.092 -24.828  1.00 75.11           C
ATOM   3642 1HG2 ILE A 242      -9.246 -20.043 -25.560  1.00 75.11           H
ATOM   3643 2HG2 ILE A 242      -7.540 -20.483 -25.304  1.00 75.11           H
ATOM   3644 3HG2 ILE A 242      -8.732 -20.748 -24.008  1.00 75.11           H
ATOM   3645  CD1 ILE A 242      -7.662 -19.391 -21.914  1.00 75.11           C
ATOM   3646 1HD1 ILE A 242      -8.541 -18.853 -21.561  1.00 75.11           H
ATOM   3647 2HD1 ILE A 242      -7.936 -20.419 -22.152  1.00 75.11           H
ATOM   3648 3HD1 ILE A 242      -6.898 -19.390 -21.135  1.00 75.11           H
ATOM   3649  HN  ILE A 242      -8.170 -16.232 -24.033  1.00 75.11           H
ATOM   3650  N   GLN A 243      -9.758 -17.289 -26.656  1.00 70.21           N
ATOM   3651  CA  GLN A 243     -10.673 -17.387 -27.780  1.00 70.21           C
ATOM   3652  C   GLN A 243     -10.100 -16.656 -28.996  1.00 70.21           C
ATOM   3653  O   GLN A 243     -10.318 -17.072 -30.133  1.00 70.21           O
ATOM   3654  HA  GLN A 243     -10.757 -18.452 -27.994  1.00 70.21           H
ATOM   3655  CB  GLN A 243     -12.054 -16.839 -27.412  1.00 70.21           C
ATOM   3656 1HB  GLN A 243     -11.950 -15.846 -26.974  1.00 70.21           H
ATOM   3657 2HB  GLN A 243     -12.657 -16.730 -28.313  1.00 70.21           H
ATOM   3658  CG  GLN A 243     -12.765 -17.766 -26.424  1.00 70.21           C
ATOM   3659 1HG  GLN A 243     -12.812 -18.775 -26.835  1.00 70.21           H
ATOM   3660 2HG  GLN A 243     -12.193 -17.825 -25.498  1.00 70.21           H
ATOM   3661  CD  GLN A 243     -14.180 -17.266 -26.125  1.00 70.21           C
ATOM   3662  OE1 GLN A 243     -14.570 -16.170 -26.494  1.00 70.21           O
ATOM   3663  NE2 GLN A 243     -14.924 -18.127 -25.437  1.00 70.21           N
ATOM   3664 1HE2 GLN A 243     -14.543 -19.011 -25.165  1.00 70.21           H
ATOM   3665 2HE2 GLN A 243     -15.865 -17.891 -25.193  1.00 70.21           H
ATOM   3666  HN  GLN A 243     -10.090 -16.744 -25.886  1.00 70.21           H
ATOM   3667  N   ALA A 244      -9.379 -15.581 -28.715  1.00 70.86           N
ATOM   3668  CA  ALA A 244      -8.950 -14.672 -29.764  1.00 70.86           C
ATOM   3669  C   ALA A 244      -7.821 -15.323 -30.566  1.00 70.86           C
ATOM   3670  O   ALA A 244      -7.530 -14.905 -31.686  1.00 70.86           O
ATOM   3671  HA  ALA A 244      -9.801 -14.502 -30.424  1.00 70.86           H
ATOM   3672  CB  ALA A 244      -8.531 -13.338 -29.144  1.00 70.86           C
ATOM   3673 1HB  ALA A 244      -9.377 -12.903 -28.611  1.00 70.86           H
ATOM   3674 2HB  ALA A 244      -7.709 -13.503 -28.448  1.00 70.86           H
ATOM   3675 3HB  ALA A 244      -8.210 -12.656 -29.932  1.00 70.86           H
ATOM   3676  HN  ALA A 244      -9.089 -15.328 -27.792  1.00 70.86           H
ATOM   3677  N   LYS A 245      -7.216 -16.334 -29.962  1.00 59.42           N
ATOM   3678  CA  LYS A 245      -6.119 -17.041 -30.602  1.00 59.42           C
ATOM   3679  C   LYS A 245      -5.097 -16.027 -31.119  1.00 59.42           C
ATOM   3680  O   LYS A 245      -4.176 -16.386 -31.850  1.00 59.42           O
ATOM   3681  HA  LYS A 245      -5.639 -17.657 -29.842  1.00 59.42           H
ATOM   3682  CB  LYS A 245      -6.649 -17.986 -31.683  1.00 59.42           C
ATOM   3683 1HB  LYS A 245      -7.335 -17.448 -32.337  1.00 59.42           H
ATOM   3684 2HB  LYS A 245      -5.824 -18.333 -32.304  1.00 59.42           H
ATOM   3685  CG  LYS A 245      -7.365 -19.185 -31.059  1.00 59.42           C
ATOM   3686 1HG  LYS A 245      -6.756 -19.599 -30.255  1.00 59.42           H
ATOM   3687 2HG  LYS A 245      -8.305 -18.860 -30.612  1.00 59.42           H
ATOM   3688  CD  LYS A 245      -7.639 -20.266 -32.107  1.00 59.42           C
ATOM   3689 1HD  LYS A 245      -8.352 -19.892 -32.842  1.00 59.42           H
ATOM   3690 2HD  LYS A 245      -6.720 -20.498 -32.644  1.00 59.42           H
ATOM   3691  CE  LYS A 245      -8.190 -21.535 -31.454  1.00 59.42           C
ATOM   3692 1HE  LYS A 245      -7.544 -21.837 -30.630  1.00 59.42           H
ATOM   3693 2HE  LYS A 245      -9.175 -21.336 -31.031  1.00 59.42           H
ATOM   3694  NZ  LYS A 245      -8.282 -22.630 -32.446  1.00 59.42           N
ATOM   3695 1HZ  LYS A 245      -8.674 -23.454 -32.005  1.00 59.42           H
ATOM   3696 2HZ  LYS A 245      -8.879 -22.341 -33.213  1.00 59.42           H
ATOM   3697 3HZ  LYS A 245      -7.357 -22.844 -32.800  1.00 59.42           H
ATOM   3698  HN  LYS A 245      -7.462 -16.672 -29.053  1.00 59.42           H
ATOM   3699  N   LYS A 246      -5.295 -14.779 -30.719  1.00 51.82           N
ATOM   3700  CA  LYS A 246      -4.463 -13.694 -31.212  1.00 51.82           C
ATOM   3701  C   LYS A 246      -3.275 -13.500 -30.268  1.00 51.82           C
ATOM   3702  O   LYS A 246      -3.412 -12.891 -29.208  1.00 51.82           O
ATOM   3703  HA  LYS A 246      -4.082 -13.992 -32.189  1.00 51.82           H
ATOM   3704  CB  LYS A 246      -5.298 -12.429 -31.418  1.00 51.82           C
ATOM   3705 1HB  LYS A 246      -5.996 -12.310 -30.589  1.00 51.82           H
ATOM   3706 2HB  LYS A 246      -4.648 -11.555 -31.415  1.00 51.82           H
ATOM   3707  CG  LYS A 246      -6.071 -12.492 -32.737  1.00 51.82           C
ATOM   3708 1HG  LYS A 246      -5.400 -12.790 -33.542  1.00 51.82           H
ATOM   3709 2HG  LYS A 246      -6.849 -13.253 -32.671  1.00 51.82           H
ATOM   3710  CD  LYS A 246      -6.702 -11.137 -33.067  1.00 51.82           C
ATOM   3711 1HD  LYS A 246      -7.424 -10.871 -32.295  1.00 51.82           H
ATOM   3712 2HD  LYS A 246      -5.934 -10.364 -33.066  1.00 51.82           H
ATOM   3713  CE  LYS A 246      -7.395 -11.173 -34.431  1.00 51.82           C
ATOM   3714 1HE  LYS A 246      -6.698 -11.530 -35.190  1.00 51.82           H
ATOM   3715 2HE  LYS A 246      -8.226 -11.878 -34.405  1.00 51.82           H
ATOM   3716  NZ  LYS A 246      -7.889  -9.827 -34.797  1.00 51.82           N
ATOM   3717 1HZ  LYS A 246      -8.361  -9.872 -35.693  1.00 51.82           H
ATOM   3718 2HZ  LYS A 246      -8.539  -9.502 -34.089  1.00 51.82           H
ATOM   3719 3HZ  LYS A 246      -7.107  -9.185 -34.858  1.00 51.82           H
ATOM   3720  HN  LYS A 246      -6.006 -14.505 -30.072  1.00 51.82           H
ATOM   3721  N   SER A 247      -2.134 -14.028 -30.687  1.00 55.60           N
ATOM   3722  CA  SER A 247      -0.938 -13.976 -29.864  1.00 55.60           C
ATOM   3723  C   SER A 247      -0.583 -12.521 -29.549  1.00 55.60           C
ATOM   3724  O   SER A 247      -0.180 -12.205 -28.430  1.00 55.60           O
ATOM   3725  HA  SER A 247      -1.192 -14.514 -28.951  1.00 55.60           H
ATOM   3726  CB  SER A 247       0.237 -14.671 -30.554  1.00 55.60           C
ATOM   3727 1HB  SER A 247       0.113 -15.752 -30.480  1.00 55.60           H
ATOM   3728 2HB  SER A 247       0.233 -14.422 -31.615  1.00 55.60           H
ATOM   3729  OG  SER A 247       1.488 -14.298 -29.984  1.00 55.60           O
ATOM   3730  HG  SER A 247       2.235 -14.756 -30.468  1.00 55.60           H
ATOM   3731  HN  SER A 247      -2.020 -14.485 -31.569  1.00 55.60           H
ATOM   3732  N   SER A 248      -0.746 -11.675 -30.555  1.00 55.76           N
ATOM   3733  CA  SER A 248      -0.156 -10.347 -30.519  1.00 55.76           C
ATOM   3734  C   SER A 248      -0.643  -9.591 -29.281  1.00 55.76           C
ATOM   3735  O   SER A 248       0.086  -8.773 -28.722  1.00 55.76           O
ATOM   3736  HA  SER A 248       0.921 -10.511 -30.468  1.00 55.76           H
ATOM   3737  CB  SER A 248      -0.491  -9.561 -31.787  1.00 55.76           C
ATOM   3738 1HB  SER A 248       0.080  -8.633 -31.800  1.00 55.76           H
ATOM   3739 2HB  SER A 248      -0.186 -10.135 -32.662  1.00 55.76           H
ATOM   3740  OG  SER A 248      -1.882  -9.262 -31.878  1.00 55.76           O
ATOM   3741  HG  SER A 248      -2.064  -8.729 -32.704  1.00 55.76           H
ATOM   3742  HN  SER A 248      -1.268 -11.882 -31.382  1.00 55.76           H
ATOM   3743  N   LYS A 249      -1.872  -9.893 -28.889  1.00 51.85           N
ATOM   3744  CA  LYS A 249      -2.502  -9.182 -27.789  1.00 51.85           C
ATOM   3745  C   LYS A 249      -1.847  -9.605 -26.472  1.00 51.85           C
ATOM   3746  O   LYS A 249      -1.889  -8.868 -25.489  1.00 51.85           O
ATOM   3747  HA  LYS A 249      -2.319  -8.119 -27.939  1.00 51.85           H
ATOM   3748  CB  LYS A 249      -4.018  -9.389 -27.816  1.00 51.85           C
ATOM   3749 1HB  LYS A 249      -4.243 -10.442 -27.982  1.00 51.85           H
ATOM   3750 2HB  LYS A 249      -4.442  -9.122 -26.848  1.00 51.85           H
ATOM   3751  CG  LYS A 249      -4.667  -8.544 -28.914  1.00 51.85           C
ATOM   3752 1HG  LYS A 249      -4.287  -7.523 -28.865  1.00 51.85           H
ATOM   3753 2HG  LYS A 249      -4.393  -8.939 -29.892  1.00 51.85           H
ATOM   3754  CD  LYS A 249      -6.190  -8.534 -28.770  1.00 51.85           C
ATOM   3755 1HD  LYS A 249      -6.579  -9.541 -28.919  1.00 51.85           H
ATOM   3756 2HD  LYS A 249      -6.462  -8.234 -27.758  1.00 51.85           H
ATOM   3757  CE  LYS A 249      -6.830  -7.580 -29.781  1.00 51.85           C
ATOM   3758 1HE  LYS A 249      -6.358  -6.600 -29.714  1.00 51.85           H
ATOM   3759 2HE  LYS A 249      -6.662  -7.947 -30.793  1.00 51.85           H
ATOM   3760  NZ  LYS A 249      -8.283  -7.455 -29.527  1.00 51.85           N
ATOM   3761 1HZ  LYS A 249      -8.693  -6.830 -30.212  1.00 51.85           H
ATOM   3762 2HZ  LYS A 249      -8.718  -8.368 -29.599  1.00 51.85           H
ATOM   3763 3HZ  LYS A 249      -8.433  -7.081 -28.596  1.00 51.85           H
ATOM   3764  HN  LYS A 249      -2.434 -10.606 -29.308  1.00 51.85           H
ATOM   3765  N   HIS A 250      -1.258 -10.792 -26.496  1.00 54.68           N
ATOM   3766  CA  HIS A 250      -0.696 -11.373 -25.288  1.00 54.68           C
ATOM   3767  C   HIS A 250       0.505 -10.543 -24.830  1.00 54.68           C
ATOM   3768  O   HIS A 250       0.669 -10.289 -23.638  1.00 54.68           O
ATOM   3769  HA  HIS A 250      -1.474 -11.322 -24.526  1.00 54.68           H
ATOM   3770  CB  HIS A 250      -0.351 -12.847 -25.505  1.00 54.68           C
ATOM   3771 1HB  HIS A 250       0.165 -12.953 -26.459  1.00 54.68           H
ATOM   3772 2HB  HIS A 250       0.346 -13.164 -24.729  1.00 54.68           H
ATOM   3773  CG  HIS A 250      -1.548 -13.767 -25.492  1.00 54.68           C
ATOM   3774  ND1 HIS A 250      -2.131 -14.224 -24.323  1.00 54.68           N
ATOM   3775  HD1 HIS A 250      -1.831 -14.002 -23.395  1.00 54.68           H
ATOM   3776  CD2 HIS A 250      -2.267 -14.309 -26.517  1.00 54.68           C
ATOM   3777  HD2 HIS A 250      -2.077 -14.155 -27.579  1.00 54.68           H
ATOM   3778  CE1 HIS A 250      -3.152 -15.005 -24.641  1.00 54.68           C
ATOM   3779  HE1 HIS A 250      -3.811 -15.517 -23.940  1.00 54.68           H
ATOM   3780  NE2 HIS A 250      -3.234 -15.058 -26.002  1.00 54.68           N
ATOM   3781  HN  HIS A 250      -1.160 -11.351 -27.319  1.00 54.68           H
ATOM   3782  N   LYS A 251       1.313 -10.145 -25.801  1.00 56.62           N
ATOM   3783  CA  LYS A 251       2.567  -9.473 -25.502  1.00 56.62           C
ATOM   3784  C   LYS A 251       2.279  -8.185 -24.728  1.00 56.62           C
ATOM   3785  O   LYS A 251       2.996  -7.850 -23.787  1.00 56.62           O
ATOM   3786  HA  LYS A 251       3.149 -10.137 -24.863  1.00 56.62           H
ATOM   3787  CB  LYS A 251       3.375  -9.254 -26.783  1.00 56.62           C
ATOM   3788 1HB  LYS A 251       2.726  -8.859 -27.564  1.00 56.62           H
ATOM   3789 2HB  LYS A 251       4.150  -8.508 -26.605  1.00 56.62           H
ATOM   3790  CG  LYS A 251       4.017 -10.560 -27.257  1.00 56.62           C
ATOM   3791 1HG  LYS A 251       4.631 -10.977 -26.460  1.00 56.62           H
ATOM   3792 2HG  LYS A 251       3.240 -11.292 -27.477  1.00 56.62           H
ATOM   3793  CD  LYS A 251       4.875 -10.328 -28.503  1.00 56.62           C
ATOM   3794 1HD  LYS A 251       4.251  -9.951 -29.313  1.00 56.62           H
ATOM   3795 2HD  LYS A 251       5.624  -9.564 -28.296  1.00 56.62           H
ATOM   3796  CE  LYS A 251       5.564 -11.622 -28.941  1.00 56.62           C
ATOM   3797 1HE  LYS A 251       6.359 -11.873 -28.239  1.00 56.62           H
ATOM   3798 2HE  LYS A 251       4.850 -12.445 -28.923  1.00 56.62           H
ATOM   3799  NZ  LYS A 251       6.126 -11.474 -30.303  1.00 56.62           N
ATOM   3800 1HZ  LYS A 251       6.585 -12.336 -30.574  1.00 56.62           H
ATOM   3801 2HZ  LYS A 251       5.378 -11.269 -30.956  1.00 56.62           H
ATOM   3802 3HZ  LYS A 251       6.798 -10.715 -30.310  1.00 56.62           H
ATOM   3803  HN  LYS A 251       1.124 -10.273 -26.774  1.00 56.62           H
ATOM   3804  N   ALA A 252       1.229  -7.499 -25.154  1.00 63.98           N
ATOM   3805  CA  ALA A 252       0.913  -6.194 -24.600  1.00 63.98           C
ATOM   3806  C   ALA A 252       0.442  -6.359 -23.153  1.00 63.98           C
ATOM   3807  O   ALA A 252       0.476  -5.408 -22.373  1.00 63.98           O
ATOM   3808  HA  ALA A 252       1.827  -5.599 -24.609  1.00 63.98           H
ATOM   3809  CB  ALA A 252      -0.133  -5.505 -25.478  1.00 63.98           C
ATOM   3810 1HB  ALA A 252       0.262  -5.385 -26.487  1.00 63.98           H
ATOM   3811 2HB  ALA A 252      -1.036  -6.113 -25.512  1.00 63.98           H
ATOM   3812 3HB  ALA A 252      -0.369  -4.525 -25.062  1.00 63.98           H
ATOM   3813  HN  ALA A 252       0.601  -7.820 -25.863  1.00 63.98           H
ATOM   3814  N   LEU A 253       0.014  -7.573 -22.839  1.00 67.92           N
ATOM   3815  CA  LEU A 253      -0.601  -7.839 -21.550  1.00 67.92           C
ATOM   3816  C   LEU A 253       0.468  -8.328 -20.571  1.00 67.92           C
ATOM   3817  O   LEU A 253       0.262  -8.304 -19.358  1.00 67.92           O
ATOM   3818  HA  LEU A 253      -1.003  -6.896 -21.179  1.00 67.92           H
ATOM   3819  CB  LEU A 253      -1.778  -8.803 -21.707  1.00 67.92           C
ATOM   3820 1HB  LEU A 253      -1.485  -9.594 -22.397  1.00 67.92           H
ATOM   3821 2HB  LEU A 253      -1.967  -9.275 -20.743  1.00 67.92           H
ATOM   3822  CG  LEU A 253      -3.087  -8.188 -22.207  1.00 67.92           C
ATOM   3823  HG  LEU A 253      -2.845  -7.428 -22.950  1.00 67.92           H
ATOM   3824  CD1 LEU A 253      -3.957  -9.239 -22.900  1.00 67.92           C
ATOM   3825 1HD1 LEU A 253      -3.417  -9.652 -23.752  1.00 67.92           H
ATOM   3826 2HD1 LEU A 253      -4.192 -10.037 -22.197  1.00 67.92           H
ATOM   3827 3HD1 LEU A 253      -4.880  -8.775 -23.246  1.00 67.92           H
ATOM   3828  CD2 LEU A 253      -3.833  -7.487 -21.070  1.00 67.92           C
ATOM   3829 1HD2 LEU A 253      -4.063  -8.209 -20.286  1.00 67.92           H
ATOM   3830 2HD2 LEU A 253      -3.207  -6.693 -20.660  1.00 67.92           H
ATOM   3831 3HD2 LEU A 253      -4.759  -7.059 -21.452  1.00 67.92           H
ATOM   3832  HN  LEU A 253       0.083  -8.364 -23.446  1.00 67.92           H
ATOM   3833  N   LYS A 254       1.588  -8.759 -21.133  1.00 70.44           N
ATOM   3834  CA  LYS A 254       2.638  -9.369 -20.336  1.00 70.44           C
ATOM   3835  C   LYS A 254       2.965  -8.461 -19.149  1.00 70.44           C
ATOM   3836  O   LYS A 254       3.009  -8.918 -18.008  1.00 70.44           O
ATOM   3837  HA  LYS A 254       2.251 -10.313 -19.953  1.00 70.44           H
ATOM   3838  CB  LYS A 254       3.850  -9.699 -21.210  1.00 70.44           C
ATOM   3839 1HB  LYS A 254       4.021  -8.891 -21.922  1.00 70.44           H
ATOM   3840 2HB  LYS A 254       4.743  -9.769 -20.589  1.00 70.44           H
ATOM   3841  CG  LYS A 254       3.642 -11.014 -21.964  1.00 70.44           C
ATOM   3842 1HG  LYS A 254       3.340 -11.794 -21.265  1.00 70.44           H
ATOM   3843 2HG  LYS A 254       2.831 -10.900 -22.683  1.00 70.44           H
ATOM   3844  CD  LYS A 254       4.920 -11.438 -22.690  1.00 70.44           C
ATOM   3845 1HD  LYS A 254       5.169 -10.703 -23.455  1.00 70.44           H
ATOM   3846 2HD  LYS A 254       5.752 -11.460 -21.986  1.00 70.44           H
ATOM   3847  CE  LYS A 254       4.753 -12.816 -23.334  1.00 70.44           C
ATOM   3848 1HE  LYS A 254       4.392 -13.529 -22.593  1.00 70.44           H
ATOM   3849 2HE  LYS A 254       4.001 -12.767 -24.122  1.00 70.44           H
ATOM   3850  NZ  LYS A 254       6.039 -13.285 -23.896  1.00 70.44           N
ATOM   3851 1HZ  LYS A 254       5.905 -14.185 -24.343  1.00 70.44           H
ATOM   3852 2HZ  LYS A 254       6.374 -12.614 -24.579  1.00 70.44           H
ATOM   3853 3HZ  LYS A 254       6.721 -13.377 -23.150  1.00 70.44           H
ATOM   3854  HN  LYS A 254       1.781  -8.697 -22.112  1.00 70.44           H
ATOM   3855  N   VAL A 255       3.185  -7.192 -19.459  1.00 74.20           N
ATOM   3856  CA  VAL A 255       3.600  -6.236 -18.446  1.00 74.20           C
ATOM   3857  C   VAL A 255       2.571  -6.218 -17.315  1.00 74.20           C
ATOM   3858  O   VAL A 255       2.926  -6.352 -16.145  1.00 74.20           O
ATOM   3859  HA  VAL A 255       4.556  -6.575 -18.046  1.00 74.20           H
ATOM   3860  CB  VAL A 255       3.814  -4.861 -19.082  1.00 74.20           C
ATOM   3861  HB  VAL A 255       2.868  -4.542 -19.518  1.00 74.20           H
ATOM   3862  CG1 VAL A 255       4.218  -3.827 -18.029  1.00 74.20           C
ATOM   3863 1HG1 VAL A 255       3.431  -3.747 -17.278  1.00 74.20           H
ATOM   3864 2HG1 VAL A 255       5.146  -4.139 -17.550  1.00 74.20           H
ATOM   3865 3HG1 VAL A 255       4.363  -2.858 -18.507  1.00 74.20           H
ATOM   3866  CG2 VAL A 255       4.850  -4.931 -20.206  1.00 74.20           C
ATOM   3867 1HG2 VAL A 255       5.800  -5.281 -19.803  1.00 74.20           H
ATOM   3868 2HG2 VAL A 255       4.505  -5.622 -20.975  1.00 74.20           H
ATOM   3869 3HG2 VAL A 255       4.983  -3.940 -20.640  1.00 74.20           H
ATOM   3870  HN  VAL A 255       3.085  -6.815 -20.380  1.00 74.20           H
ATOM   3871  N   THR A 256       1.315  -6.051 -17.704  1.00 72.76           N
ATOM   3872  CA  THR A 256       0.260  -5.799 -16.737  1.00 72.76           C
ATOM   3873  C   THR A 256       0.047  -7.026 -15.847  1.00 72.76           C
ATOM   3874  O   THR A 256      -0.201  -6.893 -14.650  1.00 72.76           O
ATOM   3875  HA  THR A 256       0.577  -4.984 -16.087  1.00 72.76           H
ATOM   3876  CB  THR A 256      -0.996  -5.381 -17.505  1.00 72.76           C
ATOM   3877  HB  THR A 256      -1.522  -6.253 -17.894  1.00 72.76           H
ATOM   3878  OG1 THR A 256      -0.514  -4.466 -18.485  1.00 72.76           O
ATOM   3879  HG1 THR A 256      -0.630  -4.852 -19.400  1.00 72.76           H
ATOM   3880  CG2 THR A 256      -1.953  -4.545 -16.653  1.00 72.76           C
ATOM   3881 1HG2 THR A 256      -1.446  -3.640 -16.320  1.00 72.76           H
ATOM   3882 2HG2 THR A 256      -2.268  -5.125 -15.786  1.00 72.76           H
ATOM   3883 3HG2 THR A 256      -2.826  -4.276 -17.246  1.00 72.76           H
ATOM   3884  HN  THR A 256       1.015  -6.086 -18.657  1.00 72.76           H
ATOM   3885  N   ILE A 257       0.153  -8.192 -16.467  1.00 76.52           N
ATOM   3886  CA  ILE A 257      -0.013  -9.442 -15.744  1.00 76.52           C
ATOM   3887  C   ILE A 257       1.069  -9.551 -14.669  1.00 76.52           C
ATOM   3888  O   ILE A 257       0.775  -9.869 -13.517  1.00 76.52           O
ATOM   3889  HA  ILE A 257      -0.986  -9.408 -15.253  1.00 76.52           H
ATOM   3890  CB  ILE A 257      -0.037 -10.623 -16.716  1.00 76.52           C
ATOM   3891  HB  ILE A 257       0.825 -10.540 -17.377  1.00 76.52           H
ATOM   3892  CG1 ILE A 257      -1.288 -10.584 -17.597  1.00 76.52           C
ATOM   3893 1HG1 ILE A 257      -2.172 -10.771 -16.987  1.00 76.52           H
ATOM   3894 2HG1 ILE A 257      -1.402  -9.589 -18.027  1.00 76.52           H
ATOM   3895  CG2 ILE A 257       0.095 -11.951 -15.967  1.00 76.52           C
ATOM   3896 1HG2 ILE A 257       1.037 -11.968 -15.420  1.00 76.52           H
ATOM   3897 2HG2 ILE A 257      -0.734 -12.057 -15.267  1.00 76.52           H
ATOM   3898 3HG2 ILE A 257       0.075 -12.774 -16.681  1.00 76.52           H
ATOM   3899  CD1 ILE A 257      -1.203 -11.624 -18.716  1.00 76.52           C
ATOM   3900 1HD1 ILE A 257      -0.331 -11.419 -19.337  1.00 76.52           H
ATOM   3901 2HD1 ILE A 257      -1.113 -12.619 -18.281  1.00 76.52           H
ATOM   3902 3HD1 ILE A 257      -2.104 -11.574 -19.327  1.00 76.52           H
ATOM   3903  HN  ILE A 257       0.348  -8.291 -17.443  1.00 76.52           H
ATOM   3904  N   THR A 258       2.299  -9.283 -15.083  1.00 81.39           N
ATOM   3905  CA  THR A 258       3.436  -9.417 -14.188  1.00 81.39           C
ATOM   3906  C   THR A 258       3.275  -8.493 -12.979  1.00 81.39           C
ATOM   3907  O   THR A 258       3.468  -8.915 -11.840  1.00 81.39           O
ATOM   3908  HA  THR A 258       3.456 -10.439 -13.808  1.00 81.39           H
ATOM   3909  CB  THR A 258       4.707  -9.147 -14.995  1.00 81.39           C
ATOM   3910  HB  THR A 258       4.742  -8.111 -15.331  1.00 81.39           H
ATOM   3911  OG1 THR A 258       4.678 -10.128 -16.027  1.00 81.39           O
ATOM   3912  HG1 THR A 258       4.180  -9.776 -16.820  1.00 81.39           H
ATOM   3913  CG2 THR A 258       5.980  -9.471 -14.209  1.00 81.39           C
ATOM   3914 1HG2 THR A 258       5.976 -10.524 -13.930  1.00 81.39           H
ATOM   3915 2HG2 THR A 258       6.016  -8.857 -13.308  1.00 81.39           H
ATOM   3916 3HG2 THR A 258       6.852  -9.261 -14.827  1.00 81.39           H
ATOM   3917  HN  THR A 258       2.524  -8.979 -16.008  1.00 81.39           H
ATOM   3918  N   VAL A 259       2.924  -7.249 -13.268  1.00 79.28           N
ATOM   3919  CA  VAL A 259       2.770  -6.252 -12.222  1.00 79.28           C
ATOM   3920  C   VAL A 259       1.706  -6.722 -11.228  1.00 79.28           C
ATOM   3921  O   VAL A 259       1.893  -6.618 -10.017  1.00 79.28           O
ATOM   3922  HA  VAL A 259       3.724  -6.171 -11.702  1.00 79.28           H
ATOM   3923  CB  VAL A 259       2.450  -4.889 -12.840  1.00 79.28           C
ATOM   3924  HB  VAL A 259       1.616  -5.021 -13.529  1.00 79.28           H
ATOM   3925  CG1 VAL A 259       2.020  -3.888 -11.767  1.00 79.28           C
ATOM   3926 1HG1 VAL A 259       1.129  -4.259 -11.260  1.00 79.28           H
ATOM   3927 2HG1 VAL A 259       2.825  -3.763 -11.043  1.00 79.28           H
ATOM   3928 3HG1 VAL A 259       1.799  -2.928 -12.234  1.00 79.28           H
ATOM   3929  CG2 VAL A 259       3.641  -4.358 -13.641  1.00 79.28           C
ATOM   3930 1HG2 VAL A 259       4.502  -4.249 -12.982  1.00 79.28           H
ATOM   3931 2HG2 VAL A 259       3.882  -5.057 -14.441  1.00 79.28           H
ATOM   3932 3HG2 VAL A 259       3.387  -3.388 -14.069  1.00 79.28           H
ATOM   3933  HN  VAL A 259       2.745  -6.919 -14.195  1.00 79.28           H
ATOM   3934  N   LEU A 260       0.612  -7.229 -11.777  1.00 76.03           N
ATOM   3935  CA  LEU A 260      -0.504  -7.666 -10.956  1.00 76.03           C
ATOM   3936  C   LEU A 260      -0.051  -8.819 -10.059  1.00 76.03           C
ATOM   3937  O   LEU A 260      -0.314  -8.815  -8.857  1.00 76.03           O
ATOM   3938  HA  LEU A 260      -0.791  -6.827 -10.322  1.00 76.03           H
ATOM   3939  CB  LEU A 260      -1.713  -8.006 -11.831  1.00 76.03           C
ATOM   3940 1HB  LEU A 260      -1.845  -7.206 -12.560  1.00 76.03           H
ATOM   3941 2HB  LEU A 260      -1.487  -8.913 -12.391  1.00 76.03           H
ATOM   3942  CG  LEU A 260      -3.038  -8.211 -11.094  1.00 76.03           C
ATOM   3943  HG  LEU A 260      -2.817  -8.561 -10.086  1.00 76.03           H
ATOM   3944  CD1 LEU A 260      -3.799  -6.891 -10.958  1.00 76.03           C
ATOM   3945 1HD1 LEU A 260      -3.194  -6.179 -10.397  1.00 76.03           H
ATOM   3946 2HD1 LEU A 260      -4.009  -6.489 -11.949  1.00 76.03           H
ATOM   3947 3HD1 LEU A 260      -4.737  -7.066 -10.431  1.00 76.03           H
ATOM   3948  CD2 LEU A 260      -3.881  -9.292 -11.773  1.00 76.03           C
ATOM   3949 1HD2 LEU A 260      -4.094  -8.995 -12.800  1.00 76.03           H
ATOM   3950 2HD2 LEU A 260      -3.332 -10.234 -11.774  1.00 76.03           H
ATOM   3951 3HD2 LEU A 260      -4.817  -9.418 -11.229  1.00 76.03           H
ATOM   3952  HN  LEU A 260       0.482  -7.343 -12.762  1.00 76.03           H
ATOM   3953  N   THR A 261       0.622  -9.778 -10.677  1.00 84.17           N
ATOM   3954  CA  THR A 261       1.028 -10.982  -9.971  1.00 84.17           C
ATOM   3955  C   THR A 261       1.954 -10.630  -8.805  1.00 84.17           C
ATOM   3956  O   THR A 261       1.784 -11.137  -7.698  1.00 84.17           O
ATOM   3957  HA  THR A 261       0.139 -11.446  -9.544  1.00 84.17           H
ATOM   3958  CB  THR A 261       1.663 -11.934 -10.986  1.00 84.17           C
ATOM   3959  HB  THR A 261       2.581 -11.511 -11.395  1.00 84.17           H
ATOM   3960  OG1 THR A 261       0.625 -12.178 -11.931  1.00 84.17           O
ATOM   3961  HG1 THR A 261       0.652 -11.490 -12.655  1.00 84.17           H
ATOM   3962  CG2 THR A 261       1.958 -13.312 -10.392  1.00 84.17           C
ATOM   3963 1HG2 THR A 261       1.029 -13.764 -10.044  1.00 84.17           H
ATOM   3964 2HG2 THR A 261       2.647 -13.207  -9.554  1.00 84.17           H
ATOM   3965 3HG2 THR A 261       2.408 -13.948 -11.154  1.00 84.17           H
ATOM   3966  HN  THR A 261       0.889  -9.743 -11.640  1.00 84.17           H
ATOM   3967  N   VAL A 262       2.914  -9.764  -9.095  1.00 86.92           N
ATOM   3968  CA  VAL A 262       3.898  -9.377  -8.098  1.00 86.92           C
ATOM   3969  C   VAL A 262       3.195  -8.658  -6.946  1.00 86.92           C
ATOM   3970  O   VAL A 262       3.517  -8.883  -5.780  1.00 86.92           O
ATOM   3971  HA  VAL A 262       4.356 -10.289  -7.716  1.00 86.92           H
ATOM   3972  CB  VAL A 262       4.997  -8.532  -8.748  1.00 86.92           C
ATOM   3973  HB  VAL A 262       4.518  -7.707  -9.274  1.00 86.92           H
ATOM   3974  CG1 VAL A 262       5.929  -7.937  -7.690  1.00 86.92           C
ATOM   3975 1HG1 VAL A 262       5.354  -7.304  -7.015  1.00 86.92           H
ATOM   3976 2HG1 VAL A 262       6.396  -8.743  -7.124  1.00 86.92           H
ATOM   3977 3HG1 VAL A 262       6.700  -7.342  -8.179  1.00 86.92           H
ATOM   3978  CG2 VAL A 262       5.783  -9.351  -9.774  1.00 86.92           C
ATOM   3979 1HG2 VAL A 262       6.245 -10.205  -9.280  1.00 86.92           H
ATOM   3980 2HG2 VAL A 262       5.107  -9.704 -10.553  1.00 86.92           H
ATOM   3981 3HG2 VAL A 262       6.557  -8.727 -10.220  1.00 86.92           H
ATOM   3982  HN  VAL A 262       3.025  -9.331  -9.989  1.00 86.92           H
ATOM   3983  N   PHE A 263       2.247  -7.807  -7.311  1.00 81.83           N
ATOM   3984  CA  PHE A 263       1.490  -7.059  -6.322  1.00 81.83           C
ATOM   3985  C   PHE A 263       0.746  -8.002  -5.374  1.00 81.83           C
ATOM   3986  O   PHE A 263       0.882  -7.897  -4.156  1.00 81.83           O
ATOM   3987  HA  PHE A 263       2.203  -6.462  -5.753  1.00 81.83           H
ATOM   3988  CB  PHE A 263       0.469  -6.213  -7.085  1.00 81.83           C
ATOM   3989 1HB  PHE A 263       1.001  -5.538  -7.756  1.00 81.83           H
ATOM   3990 2HB  PHE A 263      -0.138  -6.869  -7.709  1.00 81.83           H
ATOM   3991  CG  PHE A 263      -0.455  -5.391  -6.185  1.00 81.83           C
ATOM   3992  CD1 PHE A 263      -1.725  -5.815  -5.946  1.00 81.83           C
ATOM   3993  HD1 PHE A 263      -2.084  -6.740  -6.396  1.00 81.83           H
ATOM   3994  CD2 PHE A 263      -0.007  -4.236  -5.624  1.00 81.83           C
ATOM   3995  HD2 PHE A 263       1.011  -3.896  -5.816  1.00 81.83           H
ATOM   3996  CE1 PHE A 263      -2.583  -5.051  -5.111  1.00 81.83           C
ATOM   3997  HE1 PHE A 263      -3.601  -5.391  -4.919  1.00 81.83           H
ATOM   3998  CE2 PHE A 263      -0.865  -3.472  -4.789  1.00 81.83           C
ATOM   3999  HE2 PHE A 263      -0.505  -2.547  -4.339  1.00 81.83           H
ATOM   4000  CZ  PHE A 263      -2.135  -3.896  -4.550  1.00 81.83           C
ATOM   4001  HZ  PHE A 263      -2.793  -3.311  -3.908  1.00 81.83           H
ATOM   4002  HN  PHE A 263       1.994  -7.626  -8.262  1.00 81.83           H
ATOM   4003  N   VAL A 264      -0.025  -8.901  -5.968  1.00 86.48           N
ATOM   4004  CA  VAL A 264      -0.870  -9.792  -5.193  1.00 86.48           C
ATOM   4005  C   VAL A 264       0.002 -10.618  -4.244  1.00 86.48           C
ATOM   4006  O   VAL A 264      -0.332 -10.780  -3.071  1.00 86.48           O
ATOM   4007  HA  VAL A 264      -1.544  -9.174  -4.600  1.00 86.48           H
ATOM   4008  CB  VAL A 264      -1.718 -10.656  -6.129  1.00 86.48           C
ATOM   4009  HB  VAL A 264      -1.048 -11.135  -6.842  1.00 86.48           H
ATOM   4010  CG1 VAL A 264      -2.443 -11.757  -5.352  1.00 86.48           C
ATOM   4011 1HG1 VAL A 264      -1.711 -12.394  -4.856  1.00 86.48           H
ATOM   4012 2HG1 VAL A 264      -3.097 -11.305  -4.606  1.00 86.48           H
ATOM   4013 3HG1 VAL A 264      -3.039 -12.355  -6.042  1.00 86.48           H
ATOM   4014  CG2 VAL A 264      -2.709  -9.798  -6.919  1.00 86.48           C
ATOM   4015 1HG2 VAL A 264      -3.371  -9.278  -6.227  1.00 86.48           H
ATOM   4016 2HG2 VAL A 264      -2.162  -9.068  -7.516  1.00 86.48           H
ATOM   4017 3HG2 VAL A 264      -3.299 -10.436  -7.576  1.00 86.48           H
ATOM   4018  HN  VAL A 264      -0.077  -9.024  -6.959  1.00 86.48           H
ATOM   4019  N   LEU A 265       1.102 -11.118  -4.788  1.00 88.62           N
ATOM   4020  CA  LEU A 265       1.965 -12.015  -4.039  1.00 88.62           C
ATOM   4021  C   LEU A 265       2.570 -11.262  -2.852  1.00 88.62           C
ATOM   4022  O   LEU A 265       2.746 -11.831  -1.776  1.00 88.62           O
ATOM   4023  HA  LEU A 265       1.342 -12.822  -3.654  1.00 88.62           H
ATOM   4024  CB  LEU A 265       3.009 -12.649  -4.961  1.00 88.62           C
ATOM   4025 1HB  LEU A 265       3.479 -11.857  -5.543  1.00 88.62           H
ATOM   4026 2HB  LEU A 265       3.787 -13.096  -4.343  1.00 88.62           H
ATOM   4027  CG  LEU A 265       2.490 -13.715  -5.928  1.00 88.62           C
ATOM   4028  HG  LEU A 265       1.685 -13.277  -6.519  1.00 88.62           H
ATOM   4029  CD1 LEU A 265       3.584 -14.148  -6.905  1.00 88.62           C
ATOM   4030 1HD1 LEU A 265       3.919 -13.286  -7.482  1.00 88.62           H
ATOM   4031 2HD1 LEU A 265       4.426 -14.561  -6.348  1.00 88.62           H
ATOM   4032 3HD1 LEU A 265       3.189 -14.906  -7.581  1.00 88.62           H
ATOM   4033  CD2 LEU A 265       1.897 -14.903  -5.168  1.00 88.62           C
ATOM   4034 1HD2 LEU A 265       2.664 -15.349  -4.535  1.00 88.62           H
ATOM   4035 2HD2 LEU A 265       1.068 -14.560  -4.548  1.00 88.62           H
ATOM   4036 3HD2 LEU A 265       1.535 -15.646  -5.879  1.00 88.62           H
ATOM   4037  HN  LEU A 265       1.405 -10.920  -5.720  1.00 88.62           H
ATOM   4038  N   SER A 266       2.871  -9.994  -3.089  1.00 90.14           N
ATOM   4039  CA  SER A 266       3.549  -9.186  -2.089  1.00 90.14           C
ATOM   4040  C   SER A 266       2.546  -8.703  -1.039  1.00 90.14           C
ATOM   4041  O   SER A 266       2.878  -8.600   0.141  1.00 90.14           O
ATOM   4042  HA  SER A 266       4.288  -9.847  -1.636  1.00 90.14           H
ATOM   4043  CB  SER A 266       4.259  -7.993  -2.732  1.00 90.14           C
ATOM   4044 1HB  SER A 266       4.746  -7.401  -1.958  1.00 90.14           H
ATOM   4045 2HB  SER A 266       5.043  -8.354  -3.398  1.00 90.14           H
ATOM   4046  OG  SER A 266       3.358  -7.167  -3.465  1.00 90.14           O
ATOM   4047  HG  SER A 266       3.360  -7.430  -4.430  1.00 90.14           H
ATOM   4048  HN  SER A 266       2.661  -9.519  -3.943  1.00 90.14           H
ATOM   4049  N   GLN A 267       1.338  -8.421  -1.506  1.00 84.96           N
ATOM   4050  CA  GLN A 267       0.348  -7.764  -0.671  1.00 84.96           C
ATOM   4051  C   GLN A 267      -0.421  -8.798   0.155  1.00 84.96           C
ATOM   4052  O   GLN A 267      -0.888  -8.498   1.253  1.00 84.96           O
ATOM   4053  HA  GLN A 267       0.915  -7.109  -0.009  1.00 84.96           H
ATOM   4054  CB  GLN A 267      -0.607  -6.917  -1.515  1.00 84.96           C
ATOM   4055 1HB  GLN A 267      -1.057  -7.536  -2.292  1.00 84.96           H
ATOM   4056 2HB  GLN A 267      -1.421  -6.548  -0.891  1.00 84.96           H
ATOM   4057  CG  GLN A 267       0.127  -5.738  -2.156  1.00 84.96           C
ATOM   4058 1HG  GLN A 267       0.966  -6.104  -2.746  1.00 84.96           H
ATOM   4059 2HG  GLN A 267      -0.542  -5.218  -2.842  1.00 84.96           H
ATOM   4060  CD  GLN A 267       0.633  -4.763  -1.091  1.00 84.96           C
ATOM   4061  OE1 GLN A 267       0.045  -4.597  -0.035  1.00 84.96           O
ATOM   4062  NE2 GLN A 267       1.753  -4.129  -1.426  1.00 84.96           N
ATOM   4063 1HE2 GLN A 267       2.186  -4.311  -2.309  1.00 84.96           H
ATOM   4064 2HE2 GLN A 267       2.163  -3.471  -0.794  1.00 84.96           H
ATOM   4065  HN  GLN A 267       1.034  -8.633  -2.435  1.00 84.96           H
ATOM   4066  N   PHE A 268      -0.528  -9.994  -0.405  1.00 91.05           N
ATOM   4067  CA  PHE A 268      -1.408 -11.006   0.155  1.00 91.05           C
ATOM   4068  C   PHE A 268      -1.014 -11.339   1.595  1.00 91.05           C
ATOM   4069  O   PHE A 268      -1.838 -11.253   2.504  1.00 91.05           O
ATOM   4070  HA  PHE A 268      -2.419 -10.598   0.141  1.00 91.05           H
ATOM   4071  CB  PHE A 268      -1.252 -12.260  -0.708  1.00 91.05           C
ATOM   4072 1HB  PHE A 268      -1.466 -12.004  -1.745  1.00 91.05           H
ATOM   4073 2HB  PHE A 268      -0.214 -12.589  -0.668  1.00 91.05           H
ATOM   4074  CG  PHE A 268      -2.156 -13.420  -0.287  1.00 91.05           C
ATOM   4075  CD1 PHE A 268      -1.656 -14.432   0.471  1.00 91.05           C
ATOM   4076  HD1 PHE A 268      -0.611 -14.416   0.780  1.00 91.05           H
ATOM   4077  CD2 PHE A 268      -3.461 -13.440  -0.672  1.00 91.05           C
ATOM   4078  HD2 PHE A 268      -3.862 -12.629  -1.280  1.00 91.05           H
ATOM   4079  CE1 PHE A 268      -2.495 -15.509   0.861  1.00 91.05           C
ATOM   4080  HE1 PHE A 268      -2.094 -16.320   1.469  1.00 91.05           H
ATOM   4081  CE2 PHE A 268      -4.300 -14.517  -0.282  1.00 91.05           C
ATOM   4082  HE2 PHE A 268      -5.345 -14.533  -0.591  1.00 91.05           H
ATOM   4083  CZ  PHE A 268      -3.800 -15.529   0.476  1.00 91.05           C
ATOM   4084  HZ  PHE A 268      -4.444 -16.355   0.776  1.00 91.05           H
ATOM   4085  HN  PHE A 268      -0.028 -10.275  -1.224  1.00 91.05           H
ATOM   4086  N   PRO A 269       0.248 -11.725   1.829  1.00 94.62           N
ATOM   4087  CA  PRO A 269       0.686 -12.098   3.176  1.00 94.62           C
ATOM   4088  C   PRO A 269       0.369 -11.024   4.204  1.00 94.62           C
ATOM   4089  O   PRO A 269      -0.100 -11.328   5.300  1.00 94.62           O
ATOM   4090  HA  PRO A 269       0.146 -12.983   3.513  1.00 94.62           H
ATOM   4091  CB  PRO A 269       2.193 -12.310   3.022  1.00 94.62           C
ATOM   4092 1HB  PRO A 269       2.750 -11.397   3.236  1.00 94.62           H
ATOM   4093 2HB  PRO A 269       2.563 -13.075   3.704  1.00 94.62           H
ATOM   4094  CG  PRO A 269       2.343 -12.732   1.565  1.00 94.62           C
ATOM   4095 1HG  PRO A 269       3.360 -12.581   1.203  1.00 94.62           H
ATOM   4096 2HG  PRO A 269       2.122 -13.791   1.426  1.00 94.62           H
ATOM   4097  CD  PRO A 269       1.343 -11.841   0.848  1.00 94.62           C
ATOM   4098 1HD  PRO A 269       1.769 -10.867   0.607  1.00 94.62           H
ATOM   4099 2HD  PRO A 269       1.009 -12.281  -0.092  1.00 94.62           H
ATOM   4100  N   TYR A 270       0.635  -9.785   3.819  1.00 91.84           N
ATOM   4101  CA  TYR A 270       0.448  -8.663   4.723  1.00 91.84           C
ATOM   4102  C   TYR A 270      -1.025  -8.509   5.107  1.00 91.84           C
ATOM   4103  O   TYR A 270      -1.349  -8.315   6.277  1.00 91.84           O
ATOM   4104  HA  TYR A 270       1.031  -8.856   5.623  1.00 91.84           H
ATOM   4105  CB  TYR A 270       0.895  -7.420   3.952  1.00 91.84           C
ATOM   4106 1HB  TYR A 270       1.961  -7.499   3.742  1.00 91.84           H
ATOM   4107 2HB  TYR A 270       0.382  -7.397   2.990  1.00 91.84           H
ATOM   4108  CG  TYR A 270       0.630  -6.104   4.686  1.00 91.84           C
ATOM   4109  CD1 TYR A 270      -0.185  -5.147   4.115  1.00 91.84           C
ATOM   4110  HD1 TYR A 270      -0.640  -5.330   3.142  1.00 91.84           H
ATOM   4111  CD2 TYR A 270       1.207  -5.873   5.918  1.00 91.84           C
ATOM   4112  HD2 TYR A 270       1.851  -6.629   6.369  1.00 91.84           H
ATOM   4113  CE1 TYR A 270      -0.434  -3.909   4.806  1.00 91.84           C
ATOM   4114  HE1 TYR A 270      -1.075  -3.145   4.367  1.00 91.84           H
ATOM   4115  CE2 TYR A 270       0.958  -4.634   6.609  1.00 91.84           C
ATOM   4116  HE2 TYR A 270       1.407  -4.439   7.583  1.00 91.84           H
ATOM   4117  CZ  TYR A 270       0.150  -3.713   6.019  1.00 91.84           C
ATOM   4118  OH  TYR A 270      -0.085  -2.543   6.671  1.00 91.84           O
ATOM   4119  HH  TYR A 270       0.220  -2.614   7.621  1.00 91.84           H
ATOM   4120  HN  TYR A 270       0.973  -9.542   2.909  1.00 91.84           H
ATOM   4121  N   ASN A 271      -1.879  -8.600   4.098  1.00 89.53           N
ATOM   4122  CA  ASN A 271      -3.302  -8.388   4.300  1.00 89.53           C
ATOM   4123  C   ASN A 271      -3.875  -9.546   5.120  1.00 89.53           C
ATOM   4124  O   ASN A 271      -4.884  -9.386   5.805  1.00 89.53           O
ATOM   4125  HA  ASN A 271      -3.378  -7.432   4.818  1.00 89.53           H
ATOM   4126  CB  ASN A 271      -4.047  -8.341   2.964  1.00 89.53           C
ATOM   4127 1HB  ASN A 271      -3.686  -9.137   2.314  1.00 89.53           H
ATOM   4128 2HB  ASN A 271      -5.109  -8.522   3.130  1.00 89.53           H
ATOM   4129  CG  ASN A 271      -3.857  -6.987   2.278  1.00 89.53           C
ATOM   4130  OD1 ASN A 271      -4.377  -5.968   2.702  1.00 89.53           O
ATOM   4131  ND2 ASN A 271      -3.084  -7.033   1.196  1.00 89.53           N
ATOM   4132 1HD2 ASN A 271      -2.688  -7.902   0.901  1.00 89.53           H
ATOM   4133 2HD2 ASN A 271      -2.900  -6.198   0.678  1.00 89.53           H
ATOM   4134  HN  ASN A 271      -1.613  -8.815   3.158  1.00 89.53           H
ATOM   4135  N   CYS A 272      -3.206 -10.685   5.023  1.00 94.89           N
ATOM   4136  CA  CYS A 272      -3.563 -11.834   5.838  1.00 94.89           C
ATOM   4137  C   CYS A 272      -3.398 -11.450   7.310  1.00 94.89           C
ATOM   4138  O   CYS A 272      -4.281 -11.707   8.125  1.00 94.89           O
ATOM   4139  HA  CYS A 272      -4.604 -12.066   5.613  1.00 94.89           H
ATOM   4140  CB  CYS A 272      -2.733 -13.066   5.473  1.00 94.89           C
ATOM   4141 1HB  CYS A 272      -1.675 -12.807   5.447  1.00 94.89           H
ATOM   4142 2HB  CYS A 272      -2.854 -13.836   6.236  1.00 94.89           H
ATOM   4143  SG  CYS A 272      -3.257 -13.714   3.844  1.00 94.89           S
ATOM   4144  HG  CYS A 272      -2.668 -12.766   3.121  1.00 94.89           H
ATOM   4145  HN  CYS A 272      -2.435 -10.830   4.404  1.00 94.89           H
ATOM   4146  N   ILE A 273      -2.259 -10.839   7.604  1.00 93.97           N
ATOM   4147  CA  ILE A 273      -1.956 -10.437   8.967  1.00 93.97           C
ATOM   4148  C   ILE A 273      -2.902  -9.308   9.383  1.00 93.97           C
ATOM   4149  O   ILE A 273      -3.372  -9.274  10.519  1.00 93.97           O
ATOM   4150  HA  ILE A 273      -2.141 -11.297   9.610  1.00 93.97           H
ATOM   4151  CB  ILE A 273      -0.475 -10.079   9.104  1.00 93.97           C
ATOM   4152  HB  ILE A 273      -0.248  -9.286   8.392  1.00 93.97           H
ATOM   4153  CG1 ILE A 273       0.412 -11.274   8.748  1.00 93.97           C
ATOM   4154 1HG1 ILE A 273       0.231 -11.571   7.715  1.00 93.97           H
ATOM   4155 2HG1 ILE A 273       1.461 -10.985   8.816  1.00 93.97           H
ATOM   4156  CG2 ILE A 273      -0.169  -9.534  10.500  1.00 93.97           C
ATOM   4157 1HG2 ILE A 273      -0.763  -8.637  10.678  1.00 93.97           H
ATOM   4158 2HG2 ILE A 273      -0.417 -10.288  11.247  1.00 93.97           H
ATOM   4159 3HG2 ILE A 273       0.890  -9.288  10.570  1.00 93.97           H
ATOM   4160  CD1 ILE A 273       0.141 -12.456   9.680  1.00 93.97           C
ATOM   4161 1HD1 ILE A 273       0.347 -12.162  10.709  1.00 93.97           H
ATOM   4162 2HD1 ILE A 273      -0.903 -12.757   9.590  1.00 93.97           H
ATOM   4163 3HD1 ILE A 273       0.785 -13.291   9.405  1.00 93.97           H
ATOM   4164  HN  ILE A 273      -1.552 -10.620   6.932  1.00 93.97           H
ATOM   4165  N   LEU A 274      -3.154  -8.412   8.440  1.00 90.53           N
ATOM   4166  CA  LEU A 274      -4.055  -7.299   8.686  1.00 90.53           C
ATOM   4167  C   LEU A 274      -5.422  -7.840   9.112  1.00 90.53           C
ATOM   4168  O   LEU A 274      -6.062  -7.285  10.003  1.00 90.53           O
ATOM   4169  HA  LEU A 274      -3.641  -6.720   9.511  1.00 90.53           H
ATOM   4170  CB  LEU A 274      -4.111  -6.376   7.468  1.00 90.53           C
ATOM   4171 1HB  LEU A 274      -4.124  -6.993   6.569  1.00 90.53           H
ATOM   4172 2HB  LEU A 274      -5.055  -5.831   7.493  1.00 90.53           H
ATOM   4173  CG  LEU A 274      -2.972  -5.362   7.341  1.00 90.53           C
ATOM   4174  HG  LEU A 274      -2.031  -5.910   7.299  1.00 90.53           H
ATOM   4175  CD1 LEU A 274      -3.089  -4.565   6.041  1.00 90.53           C
ATOM   4176 1HD1 LEU A 274      -3.046  -5.247   5.191  1.00 90.53           H
ATOM   4177 2HD1 LEU A 274      -4.038  -4.028   6.028  1.00 90.53           H
ATOM   4178 3HD1 LEU A 274      -2.267  -3.852   5.976  1.00 90.53           H
ATOM   4179  CD2 LEU A 274      -2.910  -4.451   8.569  1.00 90.53           C
ATOM   4180 1HD2 LEU A 274      -3.851  -3.909   8.666  1.00 90.53           H
ATOM   4181 2HD2 LEU A 274      -2.744  -5.054   9.461  1.00 90.53           H
ATOM   4182 3HD2 LEU A 274      -2.092  -3.740   8.452  1.00 90.53           H
ATOM   4183  HN  LEU A 274      -2.755  -8.438   7.523  1.00 90.53           H
ATOM   4184  N   LEU A 275      -5.828  -8.916   8.454  1.00 93.00           N
ATOM   4185  CA  LEU A 275      -7.117  -9.524   8.737  1.00 93.00           C
ATOM   4186  C   LEU A 275      -7.138 -10.012  10.187  1.00 93.00           C
ATOM   4187  O   LEU A 275      -8.096  -9.760  10.917  1.00 93.00           O
ATOM   4188  HA  LEU A 275      -7.875  -8.750   8.622  1.00 93.00           H
ATOM   4189  CB  LEU A 275      -7.429 -10.619   7.715  1.00 93.00           C
ATOM   4190 1HB  LEU A 275      -7.385 -10.180   6.718  1.00 93.00           H
ATOM   4191 2HB  LEU A 275      -6.643 -11.372   7.767  1.00 93.00           H
ATOM   4192  CG  LEU A 275      -8.780 -11.320   7.874  1.00 93.00           C
ATOM   4193  HG  LEU A 275      -8.843 -11.712   8.889  1.00 93.00           H
ATOM   4194  CD1 LEU A 275      -9.934 -10.331   7.699  1.00 93.00           C
ATOM   4195 1HD1 LEU A 275      -9.858  -9.546   8.450  1.00 93.00           H
ATOM   4196 2HD1 LEU A 275      -9.886  -9.889   6.704  1.00 93.00           H
ATOM   4197 3HD1 LEU A 275     -10.882 -10.856   7.817  1.00 93.00           H
ATOM   4198  CD2 LEU A 275      -8.895 -12.511   6.921  1.00 93.00           C
ATOM   4199 1HD2 LEU A 275      -8.800 -12.164   5.892  1.00 93.00           H
ATOM   4200 2HD2 LEU A 275      -8.102 -13.227   7.137  1.00 93.00           H
ATOM   4201 3HD2 LEU A 275      -9.864 -12.991   7.055  1.00 93.00           H
ATOM   4202  HN  LEU A 275      -5.294  -9.370   7.741  1.00 93.00           H
ATOM   4203  N   VAL A 276      -6.071 -10.702  10.561  1.00 95.01           N
ATOM   4204  CA  VAL A 276      -5.956 -11.230  11.910  1.00 95.01           C
ATOM   4205  C   VAL A 276      -6.045 -10.078  12.913  1.00 95.01           C
ATOM   4206  O   VAL A 276      -6.771 -10.167  13.902  1.00 95.01           O
ATOM   4207  HA  VAL A 276      -6.798 -11.903  12.073  1.00 95.01           H
ATOM   4208  CB  VAL A 276      -4.667 -12.043  12.046  1.00 95.01           C
ATOM   4209  HB  VAL A 276      -3.835 -11.404  11.750  1.00 95.01           H
ATOM   4210  CG1 VAL A 276      -4.438 -12.470  13.497  1.00 95.01           C
ATOM   4211 1HG1 VAL A 276      -4.362 -11.585  14.129  1.00 95.01           H
ATOM   4212 2HG1 VAL A 276      -5.275 -13.084  13.831  1.00 95.01           H
ATOM   4213 3HG1 VAL A 276      -3.515 -13.046  13.565  1.00 95.01           H
ATOM   4214  CG2 VAL A 276      -4.682 -13.256  11.113  1.00 95.01           C
ATOM   4215 1HG2 VAL A 276      -5.527 -13.897  11.365  1.00 95.01           H
ATOM   4216 2HG2 VAL A 276      -4.776 -12.919  10.081  1.00 95.01           H
ATOM   4217 3HG2 VAL A 276      -3.754 -13.816  11.230  1.00 95.01           H
ATOM   4218  HN  VAL A 276      -5.295 -10.902   9.962  1.00 95.01           H
ATOM   4219  N   GLN A 277      -5.296  -9.025  12.624  1.00 91.58           N
ATOM   4220  CA  GLN A 277      -5.249  -7.874  13.509  1.00 91.58           C
ATOM   4221  C   GLN A 277      -6.633  -7.229  13.615  1.00 91.58           C
ATOM   4222  O   GLN A 277      -7.010  -6.729  14.674  1.00 91.58           O
ATOM   4223  HA  GLN A 277      -4.950  -8.267  14.481  1.00 91.58           H
ATOM   4224  CB  GLN A 277      -4.206  -6.859  13.036  1.00 91.58           C
ATOM   4225 1HB  GLN A 277      -4.316  -6.693  11.964  1.00 91.58           H
ATOM   4226 2HB  GLN A 277      -4.377  -5.901  13.526  1.00 91.58           H
ATOM   4227  CG  GLN A 277      -2.789  -7.348  13.339  1.00 91.58           C
ATOM   4228 1HG  GLN A 277      -2.709  -7.612  14.394  1.00 91.58           H
ATOM   4229 2HG  GLN A 277      -2.583  -8.254  12.768  1.00 91.58           H
ATOM   4230  CD  GLN A 277      -1.753  -6.276  12.996  1.00 91.58           C
ATOM   4231  OE1 GLN A 277      -1.978  -5.399  12.178  1.00 91.58           O
ATOM   4232  NE2 GLN A 277      -0.610  -6.394  13.664  1.00 91.58           N
ATOM   4233 1HE2 GLN A 277      -0.490  -7.138  14.322  1.00 91.58           H
ATOM   4234 2HE2 GLN A 277       0.130  -5.739  13.509  1.00 91.58           H
ATOM   4235  HN  GLN A 277      -4.729  -8.950  11.803  1.00 91.58           H
ATOM   4236  N   THR A 278      -7.352  -7.261  12.502  1.00 92.61           N
ATOM   4237  CA  THR A 278      -8.671  -6.654  12.446  1.00 92.61           C
ATOM   4238  C   THR A 278      -9.644  -7.408  13.354  1.00 92.61           C
ATOM   4239  O   THR A 278     -10.410  -6.793  14.094  1.00 92.61           O
ATOM   4240  HA  THR A 278      -8.597  -5.636  12.830  1.00 92.61           H
ATOM   4241  CB  THR A 278      -9.111  -6.615  10.981  1.00 92.61           C
ATOM   4242  HB  THR A 278      -9.243  -7.623  10.588  1.00 92.61           H
ATOM   4243  OG1 THR A 278      -8.111  -5.830  10.338  1.00 92.61           O
ATOM   4244  HG1 THR A 278      -7.202  -6.153  10.599  1.00 92.61           H
ATOM   4245  CG2 THR A 278     -10.400  -5.816  10.778  1.00 92.61           C
ATOM   4246 1HG2 THR A 278     -10.247  -4.789  11.109  1.00 92.61           H
ATOM   4247 2HG2 THR A 278     -11.204  -6.270  11.358  1.00 92.61           H
ATOM   4248 3HG2 THR A 278     -10.668  -5.821   9.721  1.00 92.61           H
ATOM   4249  HN  THR A 278      -7.048  -7.691  11.652  1.00 92.61           H
ATOM   4250  N   ILE A 279      -9.583  -8.728  13.266  1.00 92.97           N
ATOM   4251  CA  ILE A 279     -10.453  -9.573  14.067  1.00 92.97           C
ATOM   4252  C   ILE A 279     -10.088  -9.416  15.545  1.00 92.97           C
ATOM   4253  O   ILE A 279     -10.969  -9.312  16.398  1.00 92.97           O
ATOM   4254  HA  ILE A 279     -11.474  -9.219  13.924  1.00 92.97           H
ATOM   4255  CB  ILE A 279     -10.401 -11.019  13.572  1.00 92.97           C
ATOM   4256  HB  ILE A 279      -9.359 -11.339  13.560  1.00 92.97           H
ATOM   4257  CG1 ILE A 279     -10.923 -11.126  12.137  1.00 92.97           C
ATOM   4258 1HG1 ILE A 279     -12.006 -11.000  12.130  1.00 92.97           H
ATOM   4259 2HG1 ILE A 279     -10.504 -10.321  11.533  1.00 92.97           H
ATOM   4260  CG2 ILE A 279     -11.149 -11.953  14.525  1.00 92.97           C
ATOM   4261 1HG2 ILE A 279     -10.691 -11.906  15.513  1.00 92.97           H
ATOM   4262 2HG2 ILE A 279     -12.192 -11.644  14.592  1.00 92.97           H
ATOM   4263 3HG2 ILE A 279     -11.096 -12.975  14.149  1.00 92.97           H
ATOM   4264  CD1 ILE A 279     -10.557 -12.477  11.520  1.00 92.97           C
ATOM   4265 1HD1 ILE A 279      -9.473 -12.589  11.507  1.00 92.97           H
ATOM   4266 2HD1 ILE A 279     -10.998 -13.279  12.113  1.00 92.97           H
ATOM   4267 3HD1 ILE A 279     -10.940 -12.527  10.501  1.00 92.97           H
ATOM   4268  HN  ILE A 279      -8.955  -9.220  12.663  1.00 92.97           H
ATOM   4269  N   ASP A 280      -8.789  -9.403  15.803  1.00 92.25           N
ATOM   4270  CA  ASP A 280      -8.297  -9.313  17.168  1.00 92.25           C
ATOM   4271  C   ASP A 280      -8.697  -7.961  17.761  1.00 92.25           C
ATOM   4272  O   ASP A 280      -8.989  -7.863  18.952  1.00 92.25           O
ATOM   4273  HA  ASP A 280      -8.756 -10.151  17.693  1.00 92.25           H
ATOM   4274  CB  ASP A 280      -6.772  -9.416  17.211  1.00 92.25           C
ATOM   4275 1HB  ASP A 280      -6.451 -10.331  16.712  1.00 92.25           H
ATOM   4276 2HB  ASP A 280      -6.331  -8.583  16.664  1.00 92.25           H
ATOM   4277  CG  ASP A 280      -6.263  -9.411  18.654  1.00 92.25           C
ATOM   4278  OD1 ASP A 280      -6.822 -10.191  19.456  1.00 92.25           O
ATOM   4279  OD2 ASP A 280      -5.327  -8.627  18.923  1.00 92.25           O
ATOM   4280  HN  ASP A 280      -8.079  -9.453  15.101  1.00 92.25           H
ATOM   4281  N   ALA A 281      -8.697  -6.951  16.903  1.00 91.89           N
ATOM   4282  CA  ALA A 281      -9.053  -5.608  17.328  1.00 91.89           C
ATOM   4283  C   ALA A 281     -10.477  -5.615  17.889  1.00 91.89           C
ATOM   4284  O   ALA A 281     -10.803  -4.827  18.774  1.00 91.89           O
ATOM   4285  HA  ALA A 281      -8.362  -5.316  18.119  1.00 91.89           H
ATOM   4286  CB  ALA A 281      -8.895  -4.641  16.153  1.00 91.89           C
ATOM   4287 1HB  ALA A 281      -7.860  -4.652  15.811  1.00 91.89           H
ATOM   4288 2HB  ALA A 281      -9.550  -4.950  15.338  1.00 91.89           H
ATOM   4289 3HB  ALA A 281      -9.162  -3.634  16.472  1.00 91.89           H
ATOM   4290  HN  ALA A 281      -8.461  -7.039  15.935  1.00 91.89           H
ATOM   4291  N   TYR A 282     -11.286  -6.515  17.349  1.00 81.30           N
ATOM   4292  CA  TYR A 282     -12.679  -6.607  17.754  1.00 81.30           C
ATOM   4293  C   TYR A 282     -12.862  -7.654  18.855  1.00 81.30           C
ATOM   4294  O   TYR A 282     -13.516  -7.391  19.863  1.00 81.30           O
ATOM   4295  HA  TYR A 282     -12.983  -5.632  18.135  1.00 81.30           H
ATOM   4296  CB  TYR A 282     -13.451  -7.052  16.510  1.00 81.30           C
ATOM   4297 1HB  TYR A 282     -13.211  -6.379  15.686  1.00 81.30           H
ATOM   4298 2HB  TYR A 282     -13.111  -8.046  16.220  1.00 81.30           H
ATOM   4299  CG  TYR A 282     -14.969  -7.083  16.698  1.00 81.30           C
ATOM   4300  CD1 TYR A 282     -15.614  -8.285  16.903  1.00 81.30           C
ATOM   4301  HD1 TYR A 282     -15.042  -9.213  16.931  1.00 81.30           H
ATOM   4302  CD2 TYR A 282     -15.693  -5.908  16.662  1.00 81.30           C
ATOM   4303  HD2 TYR A 282     -15.183  -4.958  16.500  1.00 81.30           H
ATOM   4304  CE1 TYR A 282     -17.043  -8.314  17.080  1.00 81.30           C
ATOM   4305  HE1 TYR A 282     -17.565  -9.257  17.242  1.00 81.30           H
ATOM   4306  CE2 TYR A 282     -17.121  -5.937  16.839  1.00 81.30           C
ATOM   4307  HE2 TYR A 282     -17.705  -5.017  16.813  1.00 81.30           H
ATOM   4308  CZ  TYR A 282     -17.726  -7.139  17.039  1.00 81.30           C
ATOM   4309  OH  TYR A 282     -19.076  -7.167  17.206  1.00 81.30           O
ATOM   4310  HH  TYR A 282     -19.440  -6.235  17.200  1.00 81.30           H
ATOM   4311  HN  TYR A 282     -11.005  -7.172  16.650  1.00 81.30           H
ATOM   4312  N   ALA A 283     -12.274  -8.818  18.623  1.00 89.82           N
ATOM   4313  CA  ALA A 283     -12.573  -9.982  19.440  1.00 89.82           C
ATOM   4314  C   ALA A 283     -11.578 -10.054  20.601  1.00 89.82           C
ATOM   4315  O   ALA A 283     -11.852 -10.688  21.619  1.00 89.82           O
ATOM   4316  HA  ALA A 283     -13.578  -9.857  19.842  1.00 89.82           H
ATOM   4317  CB  ALA A 283     -12.542 -11.239  18.569  1.00 89.82           C
ATOM   4318 1HB  ALA A 283     -13.287 -11.151  17.777  1.00 89.82           H
ATOM   4319 2HB  ALA A 283     -11.552 -11.350  18.126  1.00 89.82           H
ATOM   4320 3HB  ALA A 283     -12.766 -12.112  19.182  1.00 89.82           H
ATOM   4321  HN  ALA A 283     -11.607  -8.973  17.895  1.00 89.82           H
ATOM   4322  N   MET A 284     -10.445  -9.394  20.409  1.00 83.25           N
ATOM   4323  CA  MET A 284      -9.403  -9.387  21.422  1.00 83.25           C
ATOM   4324  C   MET A 284      -9.116 -10.804  21.923  1.00 83.25           C
ATOM   4325  O   MET A 284      -8.998 -11.029  23.126  1.00 83.25           O
ATOM   4326  HA  MET A 284      -8.519  -8.982  20.929  1.00 83.25           H
ATOM   4327  CB  MET A 284      -9.837  -8.508  22.596  1.00 83.25           C
ATOM   4328 1HB  MET A 284     -10.725  -8.934  23.065  1.00 83.25           H
ATOM   4329 2HB  MET A 284      -9.053  -8.493  23.353  1.00 83.25           H
ATOM   4330  CG  MET A 284     -10.133  -7.080  22.133  1.00 83.25           C
ATOM   4331 1HG  MET A 284      -9.235  -6.635  21.705  1.00 83.25           H
ATOM   4332 2HG  MET A 284     -10.888  -7.094  21.347  1.00 83.25           H
ATOM   4333  SD  MET A 284     -10.704  -6.098  23.509  1.00 83.25           S
ATOM   4334  CE  MET A 284     -11.056  -4.563  22.669  1.00 83.25           C
ATOM   4335 1HE  MET A 284     -10.145  -4.186  22.203  1.00 83.25           H
ATOM   4336 2HE  MET A 284     -11.812  -4.733  21.902  1.00 83.25           H
ATOM   4337 3HE  MET A 284     -11.426  -3.831  23.388  1.00 83.25           H
ATOM   4338  HN  MET A 284     -10.235  -8.872  19.583  1.00 83.25           H
ATOM   4339  N   PHE A 285      -9.012 -11.723  20.974  1.00 86.24           N
ATOM   4340  CA  PHE A 285      -8.930 -13.135  21.306  1.00 86.24           C
ATOM   4341  C   PHE A 285      -7.486 -13.546  21.601  1.00 86.24           C
ATOM   4342  O   PHE A 285      -7.242 -14.619  22.152  1.00 86.24           O
ATOM   4343  HA  PHE A 285      -9.540 -13.294  22.195  1.00 86.24           H
ATOM   4344  CB  PHE A 285      -9.430 -13.911  20.086  1.00 86.24           C
ATOM   4345 1HB  PHE A 285      -9.561 -14.958  20.362  1.00 86.24           H
ATOM   4346 2HB  PHE A 285     -10.411 -13.531  19.803  1.00 86.24           H
ATOM   4347  CG  PHE A 285      -8.499 -13.832  18.874  1.00 86.24           C
ATOM   4348  CD1 PHE A 285      -8.656 -12.837  17.960  1.00 86.24           C
ATOM   4349  HD1 PHE A 285      -9.445 -12.096  18.091  1.00 86.24           H
ATOM   4350  CD2 PHE A 285      -7.515 -14.756  18.710  1.00 86.24           C
ATOM   4351  HD2 PHE A 285      -7.389 -15.554  19.442  1.00 86.24           H
ATOM   4352  CE1 PHE A 285      -7.792 -12.763  16.835  1.00 86.24           C
ATOM   4353  HE1 PHE A 285      -7.918 -11.965  16.103  1.00 86.24           H
ATOM   4354  CE2 PHE A 285      -6.651 -14.682  17.585  1.00 86.24           C
ATOM   4355  HE2 PHE A 285      -5.862 -15.423  17.454  1.00 86.24           H
ATOM   4356  CZ  PHE A 285      -6.808 -13.687  16.672  1.00 86.24           C
ATOM   4357  HZ  PHE A 285      -6.145 -13.630  15.809  1.00 86.24           H
ATOM   4358  HN  PHE A 285      -8.984 -11.517  19.996  1.00 86.24           H
ATOM   4359  N   ILE A 286      -6.566 -12.671  21.221  1.00 87.52           N
ATOM   4360  CA  ILE A 286      -5.155 -12.919  21.460  1.00 87.52           C
ATOM   4361  C   ILE A 286      -4.794 -12.463  22.875  1.00 87.52           C
ATOM   4362  O   ILE A 286      -4.625 -11.270  23.123  1.00 87.52           O
ATOM   4363  HA  ILE A 286      -4.995 -13.995  21.393  1.00 87.52           H
ATOM   4364  CB  ILE A 286      -4.304 -12.266  20.368  1.00 87.52           C
ATOM   4365  HB  ILE A 286      -4.485 -11.192  20.391  1.00 87.52           H
ATOM   4366  CG1 ILE A 286      -4.716 -12.764  18.981  1.00 87.52           C
ATOM   4367 1HG1 ILE A 286      -4.501 -13.829  18.895  1.00 87.52           H
ATOM   4368 2HG1 ILE A 286      -5.792 -12.645  18.853  1.00 87.52           H
ATOM   4369  CG2 ILE A 286      -2.813 -12.479  20.634  1.00 87.52           C
ATOM   4370 1HG2 ILE A 286      -2.548 -12.037  21.594  1.00 87.52           H
ATOM   4371 2HG2 ILE A 286      -2.596 -13.547  20.654  1.00 87.52           H
ATOM   4372 3HG2 ILE A 286      -2.231 -12.006  19.843  1.00 87.52           H
ATOM   4373  CD1 ILE A 286      -3.977 -11.999  17.882  1.00 87.52           C
ATOM   4374 1HD1 ILE A 286      -4.213 -10.937  17.957  1.00 87.52           H
ATOM   4375 2HD1 ILE A 286      -2.903 -12.141  18.000  1.00 87.52           H
ATOM   4376 3HD1 ILE A 286      -4.288 -12.373  16.907  1.00 87.52           H
ATOM   4377  HN  ILE A 286      -6.772 -11.809  20.759  1.00 87.52           H
ATOM   4378  N   SER A 287      -4.686 -13.437  23.767  1.00 85.61           N
ATOM   4379  CA  SER A 287      -4.376 -13.149  25.157  1.00 85.61           C
ATOM   4380  C   SER A 287      -2.948 -13.596  25.478  1.00 85.61           C
ATOM   4381  O   SER A 287      -2.382 -13.193  26.493  1.00 85.61           O
ATOM   4382  HA  SER A 287      -4.469 -12.067  25.255  1.00 85.61           H
ATOM   4383  CB  SER A 287      -5.371 -13.833  26.096  1.00 85.61           C
ATOM   4384 1HB  SER A 287      -5.089 -13.633  27.130  1.00 85.61           H
ATOM   4385 2HB  SER A 287      -6.363 -13.406  25.948  1.00 85.61           H
ATOM   4386  OG  SER A 287      -5.425 -15.241  25.883  1.00 85.61           O
ATOM   4387  HG  SER A 287      -6.108 -15.653  26.487  1.00 85.61           H
ATOM   4388  HN  SER A 287      -4.805 -14.407  23.553  1.00 85.61           H
ATOM   4389  N   ASN A 288      -2.408 -14.423  24.595  1.00 86.77           N
ATOM   4390  CA  ASN A 288      -1.087 -14.988  24.810  1.00 86.77           C
ATOM   4391  C   ASN A 288      -0.030 -14.025  24.265  1.00 86.77           C
ATOM   4392  O   ASN A 288      -0.063 -13.661  23.091  1.00 86.77           O
ATOM   4393  HA  ASN A 288      -1.007 -15.128  25.888  1.00 86.77           H
ATOM   4394  CB  ASN A 288      -0.933 -16.323  24.077  1.00 86.77           C
ATOM   4395 1HB  ASN A 288      -1.775 -16.973  24.318  1.00 86.77           H
ATOM   4396 2HB  ASN A 288      -0.957 -16.155  23.001  1.00 86.77           H
ATOM   4397  CG  ASN A 288       0.377 -17.012  24.463  1.00 86.77           C
ATOM   4398  OD1 ASN A 288       1.404 -16.384  24.661  1.00 86.77           O
ATOM   4399  ND2 ASN A 288       0.285 -18.335  24.558  1.00 86.77           N
ATOM   4400 1HD2 ASN A 288      -0.589 -18.790  24.382  1.00 86.77           H
ATOM   4401 2HD2 ASN A 288       1.088 -18.877  24.805  1.00 86.77           H
ATOM   4402  HN  ASN A 288      -2.856 -14.706  23.747  1.00 86.77           H
ATOM   4403  N   CYS A 289       0.883 -13.640  25.145  1.00 91.37           N
ATOM   4404  CA  CYS A 289       1.888 -12.651  24.795  1.00 91.37           C
ATOM   4405  C   CYS A 289       2.769 -13.232  23.687  1.00 91.37           C
ATOM   4406  O   CYS A 289       3.156 -12.521  22.761  1.00 91.37           O
ATOM   4407  HA  CYS A 289       1.352 -11.771  24.442  1.00 91.37           H
ATOM   4408  CB  CYS A 289       2.711 -12.226  26.014  1.00 91.37           C
ATOM   4409 1HB  CYS A 289       2.051 -11.850  26.795  1.00 91.37           H
ATOM   4410 2HB  CYS A 289       3.236 -13.087  26.427  1.00 91.37           H
ATOM   4411  SG  CYS A 289       3.913 -10.932  25.536  1.00 91.37           S
ATOM   4412  HN  CYS A 289       0.943 -13.992  26.079  1.00 91.37           H
ATOM   4413  N   ALA A 290       3.059 -14.518  23.818  1.00 93.32           N
ATOM   4414  CA  ALA A 290       3.947 -15.184  22.881  1.00 93.32           C
ATOM   4415  C   ALA A 290       3.344 -15.116  21.477  1.00 93.32           C
ATOM   4416  O   ALA A 290       4.051 -14.851  20.506  1.00 93.32           O
ATOM   4417  HA  ALA A 290       4.897 -14.649  22.886  1.00 93.32           H
ATOM   4418  CB  ALA A 290       4.190 -16.623  23.342  1.00 93.32           C
ATOM   4419 1HB  ALA A 290       4.646 -16.615  24.332  1.00 93.32           H
ATOM   4420 2HB  ALA A 290       3.240 -17.156  23.384  1.00 93.32           H
ATOM   4421 3HB  ALA A 290       4.856 -17.122  22.639  1.00 93.32           H
ATOM   4422  HN  ALA A 290       2.699 -15.101  24.547  1.00 93.32           H
ATOM   4423  N   VAL A 291       2.043 -15.360  21.414  1.00 93.66           N
ATOM   4424  CA  VAL A 291       1.336 -15.327  20.145  1.00 93.66           C
ATOM   4425  C   VAL A 291       1.345 -13.898  19.597  1.00 93.66           C
ATOM   4426  O   VAL A 291       1.576 -13.687  18.408  1.00 93.66           O
ATOM   4427  HA  VAL A 291       1.875 -15.972  19.451  1.00 93.66           H
ATOM   4428  CB  VAL A 291      -0.075 -15.892  20.317  1.00 93.66           C
ATOM   4429  HB  VAL A 291      -0.586 -15.293  21.071  1.00 93.66           H
ATOM   4430  CG1 VAL A 291      -0.871 -15.786  19.014  1.00 93.66           C
ATOM   4431 1HG1 VAL A 291      -0.947 -14.740  18.719  1.00 93.66           H
ATOM   4432 2HG1 VAL A 291      -0.363 -16.349  18.232  1.00 93.66           H
ATOM   4433 3HG1 VAL A 291      -1.870 -16.195  19.165  1.00 93.66           H
ATOM   4434  CG2 VAL A 291      -0.030 -17.337  20.817  1.00 93.66           C
ATOM   4435 1HG2 VAL A 291       0.507 -17.954  20.096  1.00 93.66           H
ATOM   4436 2HG2 VAL A 291       0.481 -17.374  21.779  1.00 93.66           H
ATOM   4437 3HG2 VAL A 291      -1.047 -17.714  20.930  1.00 93.66           H
ATOM   4438  HN  VAL A 291       1.475 -15.576  22.208  1.00 93.66           H
ATOM   4439  N   SER A 292       1.092 -12.954  20.492  1.00 94.00           N
ATOM   4440  CA  SER A 292       1.037 -11.554  20.107  1.00 94.00           C
ATOM   4441  C   SER A 292       2.388 -11.114  19.537  1.00 94.00           C
ATOM   4442  O   SER A 292       2.441 -10.412  18.529  1.00 94.00           O
ATOM   4443  HA  SER A 292       0.262 -11.495  19.343  1.00 94.00           H
ATOM   4444  CB  SER A 292       0.650 -10.671  21.295  1.00 94.00           C
ATOM   4445 1HB  SER A 292      -0.267 -11.051  21.745  1.00 94.00           H
ATOM   4446 2HB  SER A 292       1.426 -10.728  22.058  1.00 94.00           H
ATOM   4447  OG  SER A 292       0.462  -9.312  20.911  1.00 94.00           O
ATOM   4448  HG  SER A 292      -0.375  -9.222  20.370  1.00 94.00           H
ATOM   4449  HN  SER A 292       0.927 -13.133  21.462  1.00 94.00           H
ATOM   4450  N   THR A 293       3.446 -11.547  20.208  1.00 90.56           N
ATOM   4451  CA  THR A 293       4.791 -11.172  19.805  1.00 90.56           C
ATOM   4452  C   THR A 293       5.083 -11.672  18.389  1.00 90.56           C
ATOM   4453  O   THR A 293       5.600 -10.927  17.558  1.00 90.56           O
ATOM   4454  HA  THR A 293       4.851 -10.084  19.779  1.00 90.56           H
ATOM   4455  CB  THR A 293       5.765 -11.712  20.854  1.00 90.56           C
ATOM   4456  HB  THR A 293       5.711 -12.800  20.912  1.00 90.56           H
ATOM   4457  OG1 THR A 293       5.416 -11.014  22.046  1.00 90.56           O
ATOM   4458  HG1 THR A 293       4.742 -11.540  22.565  1.00 90.56           H
ATOM   4459  CG2 THR A 293       7.210 -11.288  20.584  1.00 90.56           C
ATOM   4460 1HG2 THR A 293       7.277 -10.200  20.593  1.00 90.56           H
ATOM   4461 2HG2 THR A 293       7.523 -11.663  19.609  1.00 90.56           H
ATOM   4462 3HG2 THR A 293       7.860 -11.698  21.357  1.00 90.56           H
ATOM   4463  HN  THR A 293       3.395 -12.141  21.010  1.00 90.56           H
ATOM   4464  N   ASN A 294       4.738 -12.931  18.158  1.00 92.50           N
ATOM   4465  CA  ASN A 294       5.021 -13.561  16.879  1.00 92.50           C
ATOM   4466  C   ASN A 294       4.215 -12.862  15.782  1.00 92.50           C
ATOM   4467  O   ASN A 294       4.706 -12.673  14.671  1.00 92.50           O
ATOM   4468  HA  ASN A 294       6.096 -13.453  16.739  1.00 92.50           H
ATOM   4469  CB  ASN A 294       4.621 -15.037  16.893  1.00 92.50           C
ATOM   4470 1HB  ASN A 294       3.622 -15.144  17.316  1.00 92.50           H
ATOM   4471 2HB  ASN A 294       4.576 -15.415  15.871  1.00 92.50           H
ATOM   4472  CG  ASN A 294       5.616 -15.868  17.706  1.00 92.50           C
ATOM   4473  OD1 ASN A 294       6.748 -15.476  17.937  1.00 92.50           O
ATOM   4474  ND2 ASN A 294       5.132 -17.033  18.126  1.00 92.50           N
ATOM   4475 1HD2 ASN A 294       4.193 -17.295  17.901  1.00 92.50           H
ATOM   4476 2HD2 ASN A 294       5.707 -17.648  18.666  1.00 92.50           H
ATOM   4477  HN  ASN A 294       4.275 -13.515  18.824  1.00 92.50           H
ATOM   4478  N   ILE A 295       2.990 -12.498  16.133  1.00 92.29           N
ATOM   4479  CA  ILE A 295       2.105 -11.841  15.187  1.00 92.29           C
ATOM   4480  C   ILE A 295       2.702 -10.489  14.791  1.00 92.29           C
ATOM   4481  O   ILE A 295       2.686 -10.119  13.618  1.00 92.29           O
ATOM   4482  HA  ILE A 295       2.052 -12.469  14.297  1.00 92.29           H
ATOM   4483  CB  ILE A 295       0.688 -11.744  15.756  1.00 92.29           C
ATOM   4484  HB  ILE A 295       0.759 -11.425  16.796  1.00 92.29           H
ATOM   4485  CG1 ILE A 295      -0.001 -13.110  15.749  1.00 92.29           C
ATOM   4486 1HG1 ILE A 295      -0.175 -13.427  14.720  1.00 92.29           H
ATOM   4487 2HG1 ILE A 295       0.653 -13.853  16.205  1.00 92.29           H
ATOM   4488  CG2 ILE A 295      -0.130 -10.685  15.014  1.00 92.29           C
ATOM   4489 1HG2 ILE A 295       0.355  -9.714  15.116  1.00 92.29           H
ATOM   4490 2HG2 ILE A 295      -0.195 -10.950  13.959  1.00 92.29           H
ATOM   4491 3HG2 ILE A 295      -1.133 -10.637  15.439  1.00 92.29           H
ATOM   4492  CD1 ILE A 295      -1.330 -13.058  16.504  1.00 92.29           C
ATOM   4493 1HD1 ILE A 295      -1.149 -12.764  17.538  1.00 92.29           H
ATOM   4494 2HD1 ILE A 295      -1.990 -12.331  16.030  1.00 92.29           H
ATOM   4495 3HD1 ILE A 295      -1.799 -14.042  16.483  1.00 92.29           H
ATOM   4496  HN  ILE A 295       2.602 -12.645  17.043  1.00 92.29           H
ATOM   4497  N   ASP A 296       3.215  -9.789  15.791  1.00 93.87           N
ATOM   4498  CA  ASP A 296       3.782  -8.470  15.569  1.00 93.87           C
ATOM   4499  C   ASP A 296       4.989  -8.589  14.636  1.00 93.87           C
ATOM   4500  O   ASP A 296       5.154  -7.781  13.723  1.00 93.87           O
ATOM   4501  HA  ASP A 296       2.975  -7.881  15.133  1.00 93.87           H
ATOM   4502  CB  ASP A 296       4.259  -7.846  16.882  1.00 93.87           C
ATOM   4503 1HB  ASP A 296       4.737  -8.608  17.498  1.00 93.87           H
ATOM   4504 2HB  ASP A 296       5.011  -7.085  16.675  1.00 93.87           H
ATOM   4505  CG  ASP A 296       3.091  -7.222  17.648  1.00 93.87           C
ATOM   4506  OD1 ASP A 296       1.939  -7.566  17.307  1.00 93.87           O
ATOM   4507  OD2 ASP A 296       3.377  -6.414  18.559  1.00 93.87           O
ATOM   4508  HN  ASP A 296       3.247 -10.108  16.739  1.00 93.87           H
ATOM   4509  N   ILE A 297       5.801  -9.602  14.898  1.00 93.67           N
ATOM   4510  CA  ILE A 297       6.976  -9.850  14.079  1.00 93.67           C
ATOM   4511  C   ILE A 297       6.537 -10.172  12.649  1.00 93.67           C
ATOM   4512  O   ILE A 297       7.107  -9.655  11.690  1.00 93.67           O
ATOM   4513  HA  ILE A 297       7.562  -8.931  14.062  1.00 93.67           H
ATOM   4514  CB  ILE A 297       7.851 -10.933  14.713  1.00 93.67           C
ATOM   4515  HB  ILE A 297       7.213 -11.777  14.977  1.00 93.67           H
ATOM   4516  CG1 ILE A 297       8.495 -10.431  16.007  1.00 93.67           C
ATOM   4517 1HG1 ILE A 297       9.225  -9.654  15.776  1.00 93.67           H
ATOM   4518 2HG1 ILE A 297       7.736  -9.975  16.642  1.00 93.67           H
ATOM   4519  CG2 ILE A 297       8.892 -11.449  13.717  1.00 93.67           C
ATOM   4520 1HG2 ILE A 297       8.386 -11.872  12.849  1.00 93.67           H
ATOM   4521 2HG2 ILE A 297       9.531 -10.625  13.400  1.00 93.67           H
ATOM   4522 3HG2 ILE A 297       9.500 -12.218  14.193  1.00 93.67           H
ATOM   4523  CD1 ILE A 297       9.179 -11.574  16.759  1.00 93.67           C
ATOM   4524 1HD1 ILE A 297       8.442 -12.337  17.009  1.00 93.67           H
ATOM   4525 2HD1 ILE A 297       9.954 -12.011  16.129  1.00 93.67           H
ATOM   4526 3HD1 ILE A 297       9.629 -11.189  17.674  1.00 93.67           H
ATOM   4527  HN  ILE A 297       5.668 -10.245  15.651  1.00 93.67           H
ATOM   4528  N   CYS A 298       5.528 -11.026  12.552  1.00 95.12           N
ATOM   4529  CA  CYS A 298       5.005 -11.422  11.256  1.00 95.12           C
ATOM   4530  C   CYS A 298       4.557 -10.162  10.513  1.00 95.12           C
ATOM   4531  O   CYS A 298       4.774 -10.037   9.308  1.00 95.12           O
ATOM   4532  HA  CYS A 298       5.821 -11.914  10.726  1.00 95.12           H
ATOM   4533  CB  CYS A 298       3.870 -12.439  11.390  1.00 95.12           C
ATOM   4534 1HB  CYS A 298       3.175 -12.120  12.167  1.00 95.12           H
ATOM   4535 2HB  CYS A 298       3.305 -12.491  10.459  1.00 95.12           H
ATOM   4536  SG  CYS A 298       4.552 -14.087  11.800  1.00 95.12           S
ATOM   4537  HG  CYS A 298       4.794 -13.823  13.081  1.00 95.12           H
ATOM   4538  HN  CYS A 298       5.071 -11.443  13.338  1.00 95.12           H
ATOM   4539  N   PHE A 299       3.941  -9.260  11.262  1.00 94.10           N
ATOM   4540  CA  PHE A 299       3.472  -8.008  10.692  1.00 94.10           C
ATOM   4541  C   PHE A 299       4.635  -7.203  10.106  1.00 94.10           C
ATOM   4542  O   PHE A 299       4.550  -6.714   8.980  1.00 94.10           O
ATOM   4543  HA  PHE A 299       2.769  -8.257   9.898  1.00 94.10           H
ATOM   4544  CB  PHE A 299       2.837  -7.208  11.831  1.00 94.10           C
ATOM   4545 1HB  PHE A 299       2.032  -7.797  12.270  1.00 94.10           H
ATOM   4546 2HB  PHE A 299       3.582  -7.053  12.612  1.00 94.10           H
ATOM   4547  CG  PHE A 299       2.279  -5.849  11.401  1.00 94.10           C
ATOM   4548  CD1 PHE A 299       3.018  -4.722  11.583  1.00 94.10           C
ATOM   4549  HD1 PHE A 299       4.009  -4.787  12.034  1.00 94.10           H
ATOM   4550  CD2 PHE A 299       1.044  -5.769  10.838  1.00 94.10           C
ATOM   4551  HD2 PHE A 299       0.451  -6.672  10.693  1.00 94.10           H
ATOM   4552  CE1 PHE A 299       2.500  -3.462  11.184  1.00 94.10           C
ATOM   4553  HE1 PHE A 299       3.093  -2.558  11.330  1.00 94.10           H
ATOM   4554  CE2 PHE A 299       0.526  -4.508  10.440  1.00 94.10           C
ATOM   4555  HE2 PHE A 299      -0.464  -4.444   9.989  1.00 94.10           H
ATOM   4556  CZ  PHE A 299       1.265  -3.381  10.621  1.00 94.10           C
ATOM   4557  HZ  PHE A 299       0.867  -2.414  10.315  1.00 94.10           H
ATOM   4558  HN  PHE A 299       3.760  -9.373  12.239  1.00 94.10           H
ATOM   4559  N   GLN A 300       5.692  -7.091  10.896  1.00 90.38           N
ATOM   4560  CA  GLN A 300       6.846  -6.303  10.495  1.00 90.38           C
ATOM   4561  C   GLN A 300       7.429  -6.843   9.187  1.00 90.38           C
ATOM   4562  O   GLN A 300       7.761  -6.073   8.287  1.00 90.38           O
ATOM   4563  HA  GLN A 300       6.467  -5.293  10.342  1.00 90.38           H
ATOM   4564  CB  GLN A 300       7.904  -6.280  11.599  1.00 90.38           C
ATOM   4565 1HB  GLN A 300       8.192  -7.300  11.854  1.00 90.38           H
ATOM   4566 2HB  GLN A 300       8.801  -5.777  11.237  1.00 90.38           H
ATOM   4567  CG  GLN A 300       7.380  -5.566  12.846  1.00 90.38           C
ATOM   4568 1HG  GLN A 300       6.503  -6.088  13.228  1.00 90.38           H
ATOM   4569 2HG  GLN A 300       8.136  -5.596  13.631  1.00 90.38           H
ATOM   4570  CD  GLN A 300       7.019  -4.112  12.534  1.00 90.38           C
ATOM   4571  OE1 GLN A 300       7.364  -3.568  11.498  1.00 90.38           O
ATOM   4572  NE2 GLN A 300       6.308  -3.515  13.487  1.00 90.38           N
ATOM   4573 1HE2 GLN A 300       6.058  -4.018  14.314  1.00 90.38           H
ATOM   4574 2HE2 GLN A 300       6.023  -2.563  13.375  1.00 90.38           H
ATOM   4575  HN  GLN A 300       5.769  -7.526  11.793  1.00 90.38           H
ATOM   4576  N   VAL A 301       7.535  -8.162   9.124  1.00 95.52           N
ATOM   4577  CA  VAL A 301       8.164  -8.808   7.985  1.00 95.52           C
ATOM   4578  C   VAL A 301       7.295  -8.603   6.743  1.00 95.52           C
ATOM   4579  O   VAL A 301       7.778  -8.136   5.713  1.00 95.52           O
ATOM   4580  HA  VAL A 301       9.127  -8.324   7.823  1.00 95.52           H
ATOM   4581  CB  VAL A 301       8.423 -10.284   8.297  1.00 95.52           C
ATOM   4582  HB  VAL A 301       7.475 -10.735   8.590  1.00 95.52           H
ATOM   4583  CG1 VAL A 301       8.933 -11.025   7.060  1.00 95.52           C
ATOM   4584 1HG1 VAL A 301       8.189 -10.960   6.265  1.00 95.52           H
ATOM   4585 2HG1 VAL A 301       9.865 -10.570   6.723  1.00 95.52           H
ATOM   4586 3HG1 VAL A 301       9.108 -12.071   7.309  1.00 95.52           H
ATOM   4587  CG2 VAL A 301       9.397 -10.434   9.467  1.00 95.52           C
ATOM   4588 1HG2 VAL A 301      10.345  -9.960   9.214  1.00 95.52           H
ATOM   4589 2HG2 VAL A 301       8.977  -9.958  10.353  1.00 95.52           H
ATOM   4590 3HG2 VAL A 301       9.563 -11.493   9.668  1.00 95.52           H
ATOM   4591  HN  VAL A 301       7.201  -8.785   9.831  1.00 95.52           H
ATOM   4592  N   THR A 302       6.027  -8.963   6.881  1.00 94.56           N
ATOM   4593  CA  THR A 302       5.123  -8.968   5.744  1.00 94.56           C
ATOM   4594  C   THR A 302       4.911  -7.545   5.224  1.00 94.56           C
ATOM   4595  O   THR A 302       4.743  -7.338   4.023  1.00 94.56           O
ATOM   4596  HA  THR A 302       5.586  -9.538   4.939  1.00 94.56           H
ATOM   4597  CB  THR A 302       3.826  -9.656   6.175  1.00 94.56           C
ATOM   4598  HB  THR A 302       3.105  -9.675   5.358  1.00 94.56           H
ATOM   4599  OG1 THR A 302       3.420  -8.937   7.336  1.00 94.56           O
ATOM   4600  HG1 THR A 302       2.475  -9.167   7.568  1.00 94.56           H
ATOM   4601  CG2 THR A 302       4.059 -11.081   6.682  1.00 94.56           C
ATOM   4602 1HG2 THR A 302       4.728 -11.055   7.543  1.00 94.56           H
ATOM   4603 2HG2 THR A 302       4.510 -11.679   5.890  1.00 94.56           H
ATOM   4604 3HG2 THR A 302       3.107 -11.523   6.975  1.00 94.56           H
ATOM   4605  HN  THR A 302       5.618  -9.246   7.748  1.00 94.56           H
ATOM   4606  N   GLN A 303       4.927  -6.601   6.153  1.00 91.55           N
ATOM   4607  CA  GLN A 303       4.795  -5.198   5.797  1.00 91.55           C
ATOM   4608  C   GLN A 303       5.977  -4.758   4.931  1.00 91.55           C
ATOM   4609  O   GLN A 303       5.799  -4.030   3.956  1.00 91.55           O
ATOM   4610  HA  GLN A 303       3.871  -5.130   5.224  1.00 91.55           H
ATOM   4611  CB  GLN A 303       4.675  -4.324   7.047  1.00 91.55           C
ATOM   4612 1HB  GLN A 303       3.819  -4.646   7.640  1.00 91.55           H
ATOM   4613 2HB  GLN A 303       5.560  -4.452   7.671  1.00 91.55           H
ATOM   4614  CG  GLN A 303       4.518  -2.849   6.672  1.00 91.55           C
ATOM   4615 1HG  GLN A 303       5.434  -2.490   6.202  1.00 91.55           H
ATOM   4616 2HG  GLN A 303       3.719  -2.740   5.939  1.00 91.55           H
ATOM   4617  CD  GLN A 303       4.206  -2.000   7.906  1.00 91.55           C
ATOM   4618  OE1 GLN A 303       5.029  -1.810   8.785  1.00 91.55           O
ATOM   4619  NE2 GLN A 303       2.972  -1.502   7.921  1.00 91.55           N
ATOM   4620 1HE2 GLN A 303       2.345  -1.696   7.167  1.00 91.55           H
ATOM   4621 2HE2 GLN A 303       2.673  -0.933   8.687  1.00 91.55           H
ATOM   4622  HN  GLN A 303       5.026  -6.781   7.132  1.00 91.55           H
ATOM   4623  N   THR A 304       7.158  -5.217   5.320  1.00 93.12           N
ATOM   4624  CA  THR A 304       8.373  -4.850   4.612  1.00 93.12           C
ATOM   4625  C   THR A 304       8.333  -5.377   3.176  1.00 93.12           C
ATOM   4626  O   THR A 304       8.680  -4.660   2.239  1.00 93.12           O
ATOM   4627  HA  THR A 304       8.421  -3.763   4.553  1.00 93.12           H
ATOM   4628  CB  THR A 304       9.565  -5.372   5.418  1.00 93.12           C
ATOM   4629  HB  THR A 304       9.576  -6.461   5.435  1.00 93.12           H
ATOM   4630  OG1 THR A 304       9.430  -4.737   6.687  1.00 93.12           O
ATOM   4631  HG1 THR A 304       9.035  -5.376   7.348  1.00 93.12           H
ATOM   4632  CG2 THR A 304      10.903  -4.856   4.884  1.00 93.12           C
ATOM   4633 1HG2 THR A 304      10.917  -3.767   4.930  1.00 93.12           H
ATOM   4634 2HG2 THR A 304      11.030  -5.178   3.851  1.00 93.12           H
ATOM   4635 3HG2 THR A 304      11.715  -5.256   5.492  1.00 93.12           H
ATOM   4636  HN  THR A 304       7.291  -5.827   6.101  1.00 93.12           H
ATOM   4637  N   ILE A 305       7.908  -6.625   3.049  1.00 92.91           N
ATOM   4638  CA  ILE A 305       7.788  -7.246   1.741  1.00 92.91           C
ATOM   4639  C   ILE A 305       6.852  -6.408   0.868  1.00 92.91           C
ATOM   4640  O   ILE A 305       7.101  -6.233  -0.324  1.00 92.91           O
ATOM   4641  HA  ILE A 305       8.779  -7.243   1.286  1.00 92.91           H
ATOM   4642  CB  ILE A 305       7.357  -8.707   1.878  1.00 92.91           C
ATOM   4643  HB  ILE A 305       6.472  -8.744   2.513  1.00 92.91           H
ATOM   4644  CG1 ILE A 305       8.442  -9.537   2.568  1.00 92.91           C
ATOM   4645 1HG1 ILE A 305       9.273  -9.698   1.882  1.00 92.91           H
ATOM   4646 2HG1 ILE A 305       8.837  -8.987   3.423  1.00 92.91           H
ATOM   4647  CG2 ILE A 305       6.965  -9.293   0.520  1.00 92.91           C
ATOM   4648 1HG2 ILE A 305       6.135  -8.722   0.104  1.00 92.91           H
ATOM   4649 2HG2 ILE A 305       7.817  -9.242  -0.157  1.00 92.91           H
ATOM   4650 3HG2 ILE A 305       6.662 -10.333   0.647  1.00 92.91           H
ATOM   4651  CD1 ILE A 305       7.888 -10.885   3.034  1.00 92.91           C
ATOM   4652 1HD1 ILE A 305       7.074 -10.719   3.739  1.00 92.91           H
ATOM   4653 2HD1 ILE A 305       7.517 -11.442   2.174  1.00 92.91           H
ATOM   4654 3HD1 ILE A 305       8.680 -11.454   3.521  1.00 92.91           H
ATOM   4655  HN  ILE A 305       7.648  -7.209   3.819  1.00 92.91           H
ATOM   4656  N   ALA A 306       5.795  -5.913   1.495  1.00 92.53           N
ATOM   4657  CA  ALA A 306       4.799  -5.132   0.780  1.00 92.53           C
ATOM   4658  C   ALA A 306       5.445  -3.850   0.251  1.00 92.53           C
ATOM   4659  O   ALA A 306       5.101  -3.379  -0.831  1.00 92.53           O
ATOM   4660  HA  ALA A 306       4.452  -5.729  -0.063  1.00 92.53           H
ATOM   4661  CB  ALA A 306       3.613  -4.849   1.705  1.00 92.53           C
ATOM   4662 1HB  ALA A 306       3.172  -5.792   2.029  1.00 92.53           H
ATOM   4663 2HB  ALA A 306       3.957  -4.290   2.575  1.00 92.53           H
ATOM   4664 3HB  ALA A 306       2.866  -4.264   1.169  1.00 92.53           H
ATOM   4665  HN  ALA A 306       5.615  -6.037   2.470  1.00 92.53           H
ATOM   4666  N   PHE A 307       6.370  -3.323   1.040  1.00 90.88           N
ATOM   4667  CA  PHE A 307       7.026  -2.074   0.691  1.00 90.88           C
ATOM   4668  C   PHE A 307       7.956  -2.259  -0.510  1.00 90.88           C
ATOM   4669  O   PHE A 307       8.125  -1.346  -1.315  1.00 90.88           O
ATOM   4670  HA  PHE A 307       6.245  -1.358   0.437  1.00 90.88           H
ATOM   4671  CB  PHE A 307       7.858  -1.653   1.905  1.00 90.88           C
ATOM   4672 1HB  PHE A 307       8.486  -2.489   2.210  1.00 90.88           H
ATOM   4673 2HB  PHE A 307       8.527  -0.843   1.610  1.00 90.88           H
ATOM   4674  CG  PHE A 307       7.024  -1.196   3.103  1.00 90.88           C
ATOM   4675  CD1 PHE A 307       5.681  -1.024   2.971  1.00 90.88           C
ATOM   4676  HD1 PHE A 307       5.199  -1.213   2.011  1.00 90.88           H
ATOM   4677  CD2 PHE A 307       7.625  -0.960   4.300  1.00 90.88           C
ATOM   4678  HD2 PHE A 307       8.701  -1.097   4.406  1.00 90.88           H
ATOM   4679  CE1 PHE A 307       4.907  -0.600   4.083  1.00 90.88           C
ATOM   4680  HE1 PHE A 307       3.831  -0.463   3.977  1.00 90.88           H
ATOM   4681  CE2 PHE A 307       6.850  -0.536   5.412  1.00 90.88           C
ATOM   4682  HE2 PHE A 307       7.332  -0.348   6.371  1.00 90.88           H
ATOM   4683  CZ  PHE A 307       5.508  -0.365   5.280  1.00 90.88           C
ATOM   4684  HZ  PHE A 307       4.913  -0.040   6.134  1.00 90.88           H
ATOM   4685  HN  PHE A 307       6.671  -3.733   1.900  1.00 90.88           H
ATOM   4686  N   PHE A 308       8.535  -3.449  -0.592  1.00 88.93           N
ATOM   4687  CA  PHE A 308       9.438  -3.767  -1.684  1.00 88.93           C
ATOM   4688  C   PHE A 308       8.721  -3.677  -3.033  1.00 88.93           C
ATOM   4689  O   PHE A 308       9.356  -3.462  -4.064  1.00 88.93           O
ATOM   4690  HA  PHE A 308      10.249  -3.040  -1.656  1.00 88.93           H
ATOM   4691  CB  PHE A 308       9.912  -5.206  -1.467  1.00 88.93           C
ATOM   4692 1HB  PHE A 308       9.125  -5.765  -0.961  1.00 88.93           H
ATOM   4693 2HB  PHE A 308      10.064  -5.678  -2.438  1.00 88.93           H
ATOM   4694  CG  PHE A 308      11.203  -5.320  -0.653  1.00 88.93           C
ATOM   4695  CD1 PHE A 308      12.403  -5.079  -1.246  1.00 88.93           C
ATOM   4696  HD1 PHE A 308      12.446  -4.805  -2.300  1.00 88.93           H
ATOM   4697  CD2 PHE A 308      11.149  -5.662   0.662  1.00 88.93           C
ATOM   4698  HD2 PHE A 308      10.187  -5.855   1.136  1.00 88.93           H
ATOM   4699  CE1 PHE A 308      13.601  -5.185  -0.490  1.00 88.93           C
ATOM   4700  HE1 PHE A 308      14.563  -4.993  -0.965  1.00 88.93           H
ATOM   4701  CE2 PHE A 308      12.347  -5.768   1.417  1.00 88.93           C
ATOM   4702  HE2 PHE A 308      12.305  -6.042   2.471  1.00 88.93           H
ATOM   4703  CZ  PHE A 308      13.548  -5.527   0.825  1.00 88.93           C
ATOM   4704  HZ  PHE A 308      14.467  -5.608   1.405  1.00 88.93           H
ATOM   4705  HN  PHE A 308       8.395  -4.185   0.070  1.00 88.93           H
ATOM   4706  N   HIS A 309       7.408  -3.846  -2.981  1.00 79.60           N
ATOM   4707  CA  HIS A 309       6.597  -3.778  -4.185  1.00 79.60           C
ATOM   4708  C   HIS A 309       6.787  -2.416  -4.855  1.00 79.60           C
ATOM   4709  O   HIS A 309       6.815  -2.322  -6.082  1.00 79.60           O
ATOM   4710  HA  HIS A 309       6.964  -4.557  -4.854  1.00 79.60           H
ATOM   4711  CB  HIS A 309       5.132  -4.086  -3.871  1.00 79.60           C
ATOM   4712 1HB  HIS A 309       5.052  -5.118  -3.531  1.00 79.60           H
ATOM   4713 2HB  HIS A 309       4.807  -3.453  -3.045  1.00 79.60           H
ATOM   4714  CG  HIS A 309       4.197  -3.883  -5.040  1.00 79.60           C
ATOM   4715  ND1 HIS A 309       3.467  -2.722  -5.223  1.00 79.60           N
ATOM   4716  HD1 HIS A 309       3.479  -1.922  -4.622  1.00 79.60           H
ATOM   4717  CD2 HIS A 309       3.883  -4.704  -6.083  1.00 79.60           C
ATOM   4718  HD2 HIS A 309       4.283  -5.704  -6.249  1.00 79.60           H
ATOM   4719  CE1 HIS A 309       2.748  -2.850  -6.329  1.00 79.60           C
ATOM   4720  HE1 HIS A 309       2.069  -2.104  -6.741  1.00 79.60           H
ATOM   4721  NE2 HIS A 309       3.007  -4.079  -6.860  1.00 79.60           N
ATOM   4722  HN  HIS A 309       6.900  -4.026  -2.139  1.00 79.60           H
ATOM   4723  N   SER A 310       6.911  -1.394  -4.021  1.00 84.90           N
ATOM   4724  CA  SER A 310       6.936  -0.027  -4.512  1.00 84.90           C
ATOM   4725  C   SER A 310       8.222   0.223  -5.303  1.00 84.90           C
ATOM   4726  O   SER A 310       8.254   1.073  -6.190  1.00 84.90           O
ATOM   4727  HA  SER A 310       6.065   0.063  -5.161  1.00 84.90           H
ATOM   4728  CB  SER A 310       6.818   0.974  -3.360  1.00 84.90           C
ATOM   4729 1HB  SER A 310       6.678   1.976  -3.764  1.00 84.90           H
ATOM   4730 2HB  SER A 310       5.934   0.742  -2.767  1.00 84.90           H
ATOM   4731  OG  SER A 310       7.970   0.959  -2.521  1.00 84.90           O
ATOM   4732  HG  SER A 310       7.851   0.286  -1.790  1.00 84.90           H
ATOM   4733  HN  SER A 310       6.995  -1.489  -3.029  1.00 84.90           H
ATOM   4734  N   CYS A 311       9.251  -0.535  -4.952  1.00 87.50           N
ATOM   4735  CA  CYS A 311      10.548  -0.376  -5.586  1.00 87.50           C
ATOM   4736  C   CYS A 311      10.644  -1.376  -6.740  1.00 87.50           C
ATOM   4737  O   CYS A 311      11.491  -1.233  -7.621  1.00 87.50           O
ATOM   4738  HA  CYS A 311      10.592   0.648  -5.957  1.00 87.50           H
ATOM   4739  CB  CYS A 311      11.693  -0.547  -4.585  1.00 87.50           C
ATOM   4740 1HB  CYS A 311      12.625  -0.191  -5.022  1.00 87.50           H
ATOM   4741 2HB  CYS A 311      11.504   0.057  -3.698  1.00 87.50           H
ATOM   4742  SG  CYS A 311      11.856  -2.309  -4.118  1.00 87.50           S
ATOM   4743  HG  CYS A 311      12.916  -2.147  -3.332  1.00 87.50           H
ATOM   4744  HN  CYS A 311       9.208  -1.245  -4.249  1.00 87.50           H
ATOM   4745  N   LEU A 312       9.764  -2.365  -6.698  1.00 84.92           N
ATOM   4746  CA  LEU A 312       9.828  -3.464  -7.647  1.00 84.92           C
ATOM   4747  C   LEU A 312       9.193  -3.028  -8.969  1.00 84.92           C
ATOM   4748  O   LEU A 312       9.640  -3.434 -10.040  1.00 84.92           O
ATOM   4749  HA  LEU A 312      10.881  -3.681  -7.825  1.00 84.92           H
ATOM   4750  CB  LEU A 312       9.200  -4.725  -7.050  1.00 84.92           C
ATOM   4751 1HB  LEU A 312       8.270  -4.444  -6.555  1.00 84.92           H
ATOM   4752 2HB  LEU A 312       8.936  -5.397  -7.866  1.00 84.92           H
ATOM   4753  CG  LEU A 312      10.064  -5.496  -6.050  1.00 84.92           C
ATOM   4754  HG  LEU A 312      10.341  -4.817  -5.243  1.00 84.92           H
ATOM   4755  CD1 LEU A 312       9.279  -6.649  -5.422  1.00 84.92           C
ATOM   4756 1HD1 LEU A 312       8.409  -6.254  -4.899  1.00 84.92           H
ATOM   4757 2HD1 LEU A 312       8.953  -7.335  -6.204  1.00 84.92           H
ATOM   4758 3HD1 LEU A 312       9.917  -7.180  -4.716  1.00 84.92           H
ATOM   4759  CD2 LEU A 312      11.363  -5.974  -6.703  1.00 84.92           C
ATOM   4760 1HD2 LEU A 312      11.128  -6.631  -7.541  1.00 84.92           H
ATOM   4761 2HD2 LEU A 312      11.927  -5.114  -7.063  1.00 84.92           H
ATOM   4762 3HD2 LEU A 312      11.958  -6.519  -5.971  1.00 84.92           H
ATOM   4763  HN  LEU A 312       9.020  -2.424  -6.033  1.00 84.92           H
ATOM   4764  N   ASN A 313       8.161  -2.205  -8.850  1.00 80.02           N
ATOM   4765  CA  ASN A 313       7.365  -1.831 -10.006  1.00 80.02           C
ATOM   4766  C   ASN A 313       8.289  -1.311 -11.109  1.00 80.02           C
ATOM   4767  O   ASN A 313       8.261  -1.810 -12.233  1.00 80.02           O
ATOM   4768  HA  ASN A 313       6.838  -2.739 -10.298  1.00 80.02           H
ATOM   4769  CB  ASN A 313       6.374  -0.719  -9.657  1.00 80.02           C
ATOM   4770 1HB  ASN A 313       6.857   0.012  -9.008  1.00 80.02           H
ATOM   4771 2HB  ASN A 313       6.077  -0.192 -10.564  1.00 80.02           H
ATOM   4772  CG  ASN A 313       5.135  -1.286  -8.961  1.00 80.02           C
ATOM   4773  OD1 ASN A 313       4.763  -2.434  -9.140  1.00 80.02           O
ATOM   4774  ND2 ASN A 313       4.519  -0.420  -8.161  1.00 80.02           N
ATOM   4775 1HD2 ASN A 313       4.877   0.508  -8.059  1.00 80.02           H
ATOM   4776 2HD2 ASN A 313       3.699  -0.698  -7.662  1.00 80.02           H
ATOM   4777  HN  ASN A 313       7.866  -1.799  -7.985  1.00 80.02           H
ATOM   4778  N   PRO A 314       9.121  -0.304 -10.811  1.00 80.71           N
ATOM   4779  CA  PRO A 314       9.995   0.280 -11.831  1.00 80.71           C
ATOM   4780  C   PRO A 314      10.832  -0.769 -12.543  1.00 80.71           C
ATOM   4781  O   PRO A 314      10.997  -0.715 -13.761  1.00 80.71           O
ATOM   4782  HA  PRO A 314       9.397   0.748 -12.613  1.00 80.71           H
ATOM   4783  CB  PRO A 314      10.865   1.261 -11.043  1.00 80.71           C
ATOM   4784 1HB  PRO A 314      11.791   0.795 -10.705  1.00 80.71           H
ATOM   4785 2HB  PRO A 314      11.146   2.124 -11.648  1.00 80.71           H
ATOM   4786  CG  PRO A 314       9.976   1.661  -9.871  1.00 80.71           C
ATOM   4787 1HG  PRO A 314      10.556   2.068  -9.043  1.00 80.71           H
ATOM   4788 2HG  PRO A 314       9.259   2.432 -10.152  1.00 80.71           H
ATOM   4789  CD  PRO A 314       9.293   0.354  -9.503  1.00 80.71           C
ATOM   4790 1HD  PRO A 314       9.906  -0.247  -8.830  1.00 80.71           H
ATOM   4791 2HD  PRO A 314       8.342   0.522  -8.998  1.00 80.71           H
ATOM   4792  N   VAL A 315      11.342  -1.706 -11.758  1.00 81.49           N
ATOM   4793  CA  VAL A 315      12.229  -2.727 -12.290  1.00 81.49           C
ATOM   4794  C   VAL A 315      11.460  -3.595 -13.288  1.00 81.49           C
ATOM   4795  O   VAL A 315      11.989  -3.955 -14.339  1.00 81.49           O
ATOM   4796  HA  VAL A 315      13.037  -2.219 -12.816  1.00 81.49           H
ATOM   4797  CB  VAL A 315      12.844  -3.535 -11.145  1.00 81.49           C
ATOM   4798  HB  VAL A 315      12.031  -4.015 -10.600  1.00 81.49           H
ATOM   4799  CG1 VAL A 315      13.763  -4.634 -11.681  1.00 81.49           C
ATOM   4800 1HG1 VAL A 315      13.190  -5.309 -12.317  1.00 81.49           H
ATOM   4801 2HG1 VAL A 315      14.568  -4.183 -12.262  1.00 81.49           H
ATOM   4802 3HG1 VAL A 315      14.186  -5.193 -10.846  1.00 81.49           H
ATOM   4803  CG2 VAL A 315      13.590  -2.623 -10.169  1.00 81.49           C
ATOM   4804 1HG2 VAL A 315      14.389  -2.102 -10.698  1.00 81.49           H
ATOM   4805 2HG2 VAL A 315      12.897  -1.894  -9.750  1.00 81.49           H
ATOM   4806 3HG2 VAL A 315      14.017  -3.223  -9.366  1.00 81.49           H
ATOM   4807  HN  VAL A 315      11.160  -1.775 -10.777  1.00 81.49           H
ATOM   4808  N   LEU A 316      10.225  -3.905 -12.925  1.00 79.97           N
ATOM   4809  CA  LEU A 316       9.391  -4.757 -13.757  1.00 79.97           C
ATOM   4810  C   LEU A 316       9.232  -4.115 -15.137  1.00 79.97           C
ATOM   4811  O   LEU A 316       9.284  -4.803 -16.155  1.00 79.97           O
ATOM   4812  HA  LEU A 316       9.912  -5.707 -13.876  1.00 79.97           H
ATOM   4813  CB  LEU A 316       8.062  -5.053 -13.059  1.00 79.97           C
ATOM   4814 1HB  LEU A 316       7.583  -4.105 -12.815  1.00 79.97           H
ATOM   4815 2HB  LEU A 316       7.411  -5.567 -13.765  1.00 79.97           H
ATOM   4816  CG  LEU A 316       8.148  -5.892 -11.782  1.00 79.97           C
ATOM   4817  HG  LEU A 316       8.821  -5.389 -11.087  1.00 79.97           H
ATOM   4818  CD1 LEU A 316       6.783  -5.990 -11.098  1.00 79.97           C
ATOM   4819 1HD1 LEU A 316       6.434  -4.990 -10.837  1.00 79.97           H
ATOM   4820 2HD1 LEU A 316       6.069  -6.457 -11.777  1.00 79.97           H
ATOM   4821 3HD1 LEU A 316       6.872  -6.591 -10.194  1.00 79.97           H
ATOM   4822  CD2 LEU A 316       8.745  -7.271 -12.071  1.00 79.97           C
ATOM   4823 1HD2 LEU A 316       8.117  -7.794 -12.792  1.00 79.97           H
ATOM   4824 2HD2 LEU A 316       9.748  -7.154 -12.480  1.00 79.97           H
ATOM   4825 3HD2 LEU A 316       8.794  -7.846 -11.146  1.00 79.97           H
ATOM   4826  HN  LEU A 316       9.793  -3.587 -12.081  1.00 79.97           H
ATOM   4827  N   TYR A 317       9.040  -2.804 -15.126  1.00 70.58           N
ATOM   4828  CA  TYR A 317       8.826  -2.069 -16.360  1.00 70.58           C
ATOM   4829  C   TYR A 317      10.057  -2.144 -17.264  1.00 70.58           C
ATOM   4830  O   TYR A 317       9.932  -2.197 -18.487  1.00 70.58           O
ATOM   4831  HA  TYR A 317       7.977  -2.518 -16.876  1.00 70.58           H
ATOM   4832  CB  TYR A 317       8.598  -0.613 -15.950  1.00 70.58           C
ATOM   4833 1HB  TYR A 317       9.495  -0.240 -15.455  1.00 70.58           H
ATOM   4834 2HB  TYR A 317       8.456  -0.011 -16.847  1.00 70.58           H
ATOM   4835  CG  TYR A 317       7.399  -0.408 -15.021  1.00 70.58           C
ATOM   4836  CD1 TYR A 317       6.341  -1.293 -15.055  1.00 70.58           C
ATOM   4837  HD1 TYR A 317       6.359  -2.138 -15.744  1.00 70.58           H
ATOM   4838  CD2 TYR A 317       7.376   0.662 -14.149  1.00 70.58           C
ATOM   4839  HD2 TYR A 317       8.212   1.361 -14.122  1.00 70.58           H
ATOM   4840  CE1 TYR A 317       5.213  -1.101 -14.181  1.00 70.58           C
ATOM   4841  HE1 TYR A 317       4.370  -1.792 -14.198  1.00 70.58           H
ATOM   4842  CE2 TYR A 317       6.248   0.854 -13.275  1.00 70.58           C
ATOM   4843  HE2 TYR A 317       6.217   1.695 -12.582  1.00 70.58           H
ATOM   4844  CZ  TYR A 317       5.222  -0.037 -13.334  1.00 70.58           C
ATOM   4845  OH  TYR A 317       4.157   0.145 -12.509  1.00 70.58           O
ATOM   4846  HH  TYR A 317       3.589  -0.678 -12.497  1.00 70.58           H
ATOM   4847  HN  TYR A 317       9.029  -2.247 -14.295  1.00 70.58           H
ATOM   4848  N   VAL A 318      11.220  -2.148 -16.628  1.00 71.21           N
ATOM   4849  CA  VAL A 318      12.474  -2.151 -17.361  1.00 71.21           C
ATOM   4850  C   VAL A 318      12.620  -3.479 -18.107  1.00 71.21           C
ATOM   4851  O   VAL A 318      12.916  -3.495 -19.301  1.00 71.21           O
ATOM   4852  HA  VAL A 318      12.431  -1.342 -18.090  1.00 71.21           H
ATOM   4853  CB  VAL A 318      13.638  -1.870 -16.408  1.00 71.21           C
ATOM   4854  HB  VAL A 318      13.580  -2.585 -15.588  1.00 71.21           H
ATOM   4855  CG1 VAL A 318      14.982  -2.068 -17.111  1.00 71.21           C
ATOM   4856 1HG1 VAL A 318      15.060  -3.097 -17.463  1.00 71.21           H
ATOM   4857 2HG1 VAL A 318      15.053  -1.387 -17.960  1.00 71.21           H
ATOM   4858 3HG1 VAL A 318      15.792  -1.861 -16.411  1.00 71.21           H
ATOM   4859  CG2 VAL A 318      13.532  -0.464 -15.814  1.00 71.21           C
ATOM   4860 1HG2 VAL A 318      13.552   0.273 -16.618  1.00 71.21           H
ATOM   4861 2HG2 VAL A 318      12.597  -0.372 -15.261  1.00 71.21           H
ATOM   4862 3HG2 VAL A 318      14.371  -0.290 -15.141  1.00 71.21           H
ATOM   4863  HN  VAL A 318      11.312  -2.148 -15.632  1.00 71.21           H
ATOM   4864  N   PHE A 319      12.407  -4.561 -17.372  1.00 70.43           N
ATOM   4865  CA  PHE A 319      12.716  -5.885 -17.883  1.00 70.43           C
ATOM   4866  C   PHE A 319      11.598  -6.397 -18.793  1.00 70.43           C
ATOM   4867  O   PHE A 319      11.861  -7.082 -19.780  1.00 70.43           O
ATOM   4868  HA  PHE A 319      13.640  -5.804 -18.455  1.00 70.43           H
ATOM   4869  CB  PHE A 319      12.837  -6.814 -16.673  1.00 70.43           C
ATOM   4870 1HB  PHE A 319      12.039  -6.581 -15.968  1.00 70.43           H
ATOM   4871 2HB  PHE A 319      12.683  -7.842 -17.000  1.00 70.43           H
ATOM   4872  CG  PHE A 319      14.181  -6.721 -15.948  1.00 70.43           C
ATOM   4873  CD1 PHE A 319      15.307  -7.205 -16.539  1.00 70.43           C
ATOM   4874  HD1 PHE A 319      15.251  -7.659 -17.528  1.00 70.43           H
ATOM   4875  CD2 PHE A 319      14.251  -6.153 -14.714  1.00 70.43           C
ATOM   4876  HD2 PHE A 319      13.349  -5.765 -14.241  1.00 70.43           H
ATOM   4877  CE1 PHE A 319      16.555  -7.118 -15.867  1.00 70.43           C
ATOM   4878  HE1 PHE A 319      17.457  -7.506 -16.340  1.00 70.43           H
ATOM   4879  CE2 PHE A 319      15.499  -6.067 -14.042  1.00 70.43           C
ATOM   4880  HE2 PHE A 319      15.555  -5.612 -13.053  1.00 70.43           H
ATOM   4881  CZ  PHE A 319      16.624  -6.551 -14.633  1.00 70.43           C
ATOM   4882  HZ  PHE A 319      17.582  -6.484 -14.117  1.00 70.43           H
ATOM   4883  HN  PHE A 319      12.030  -4.542 -16.446  1.00 70.43           H
ATOM   4884  N   VAL A 320      10.374  -6.043 -18.430  1.00 74.49           N
ATOM   4885  CA  VAL A 320       9.206  -6.626 -19.069  1.00 74.49           C
ATOM   4886  C   VAL A 320       8.698  -5.676 -20.155  1.00 74.49           C
ATOM   4887  O   VAL A 320       8.084  -6.112 -21.128  1.00 74.49           O
ATOM   4888  HA  VAL A 320       9.518  -7.559 -19.537  1.00 74.49           H
ATOM   4889  CB  VAL A 320       8.144  -6.955 -18.018  1.00 74.49           C
ATOM   4890  HB  VAL A 320       7.741  -6.014 -17.643  1.00 74.49           H
ATOM   4891  CG1 VAL A 320       6.990  -7.749 -18.634  1.00 74.49           C
ATOM   4892 1HG1 VAL A 320       6.527  -7.161 -19.426  1.00 74.49           H
ATOM   4893 2HG1 VAL A 320       7.372  -8.682 -19.049  1.00 74.49           H
ATOM   4894 3HG1 VAL A 320       6.250  -7.969 -17.865  1.00 74.49           H
ATOM   4895  CG2 VAL A 320       8.758  -7.707 -16.835  1.00 74.49           C
ATOM   4896 1HG2 VAL A 320       9.201  -8.639 -17.188  1.00 74.49           H
ATOM   4897 2HG2 VAL A 320       9.528  -7.091 -16.372  1.00 74.49           H
ATOM   4898 3HG2 VAL A 320       7.981  -7.929 -16.103  1.00 74.49           H
ATOM   4899  HN  VAL A 320      10.174  -5.374 -17.715  1.00 74.49           H
ATOM   4900  N   GLY A 321       8.972  -4.396 -19.953  1.00 76.34           N
ATOM   4901  CA  GLY A 321       8.402  -3.365 -20.804  1.00 76.34           C
ATOM   4902  C   GLY A 321       9.346  -3.023 -21.958  1.00 76.34           C
ATOM   4903  O   GLY A 321      10.237  -2.188 -21.810  1.00 76.34           O
ATOM   4904 1HA  GLY A 321       7.445  -3.704 -21.200  1.00 76.34           H
ATOM   4905 2HA  GLY A 321       8.204  -2.470 -20.214  1.00 76.34           H
ATOM   4906  HN  GLY A 321       9.570  -4.060 -19.226  1.00 76.34           H
ATOM   4907  N   GLU A 322       9.118  -3.685 -23.083  1.00 67.09           N
ATOM   4908  CA  GLU A 322       9.843  -3.364 -24.300  1.00 67.09           C
ATOM   4909  C   GLU A 322       9.707  -1.875 -24.623  1.00 67.09           C
ATOM   4910  O   GLU A 322      10.689  -1.218 -24.965  1.00 67.09           O
ATOM   4911  HA  GLU A 322      10.885  -3.603 -24.088  1.00 67.09           H
ATOM   4912  CB  GLU A 322       9.359  -4.224 -25.470  1.00 67.09           C
ATOM   4913 1HB  GLU A 322       8.270  -4.255 -25.477  1.00 67.09           H
ATOM   4914 2HB  GLU A 322       9.786  -3.852 -26.401  1.00 67.09           H
ATOM   4915  CG  GLU A 322       9.840  -5.669 -25.323  1.00 67.09           C
ATOM   4916 1HG  GLU A 322      10.913  -5.681 -25.130  1.00 67.09           H
ATOM   4917 2HG  GLU A 322       9.356  -6.132 -24.463  1.00 67.09           H
ATOM   4918  CD  GLU A 322       9.535  -6.479 -26.585  1.00 67.09           C
ATOM   4919  OE1 GLU A 322       9.855  -7.688 -26.574  1.00 67.09           O
ATOM   4920  OE2 GLU A 322       8.989  -5.872 -27.531  1.00 67.09           O
ATOM   4921  HN  GLU A 322       8.453  -4.427 -23.170  1.00 67.09           H
ATOM   4922  N   ARG A 323       8.482  -1.385 -24.501  1.00 63.88           N
ATOM   4923  CA  ARG A 323       8.194   0.002 -24.825  1.00 63.88           C
ATOM   4924  C   ARG A 323       8.972   0.936 -23.896  1.00 63.88           C
ATOM   4925  O   ARG A 323       9.626   1.871 -24.355  1.00 63.88           O
ATOM   4926  HA  ARG A 323       8.518   0.119 -25.860  1.00 63.88           H
ATOM   4927  CB  ARG A 323       6.699   0.298 -24.701  1.00 63.88           C
ATOM   4928 1HB  ARG A 323       6.135  -0.381 -25.340  1.00 63.88           H
ATOM   4929 2HB  ARG A 323       6.372   0.116 -23.677  1.00 63.88           H
ATOM   4930  CG  ARG A 323       6.392   1.746 -25.089  1.00 63.88           C
ATOM   4931 1HG  ARG A 323       6.957   2.425 -24.450  1.00 63.88           H
ATOM   4932 2HG  ARG A 323       6.718   1.928 -26.113  1.00 63.88           H
ATOM   4933  CD  ARG A 323       4.897   2.043 -24.963  1.00 63.88           C
ATOM   4934 1HD  ARG A 323       4.338   1.449 -25.686  1.00 63.88           H
ATOM   4935 2HD  ARG A 323       4.543   1.756 -23.973  1.00 63.88           H
ATOM   4936  NE  ARG A 323       4.646   3.483 -25.192  1.00 63.88           N
ATOM   4937  HE  ARG A 323       5.323   4.000 -25.715  1.00 63.88           H
ATOM   4938  CZ  ARG A 323       3.567   4.139 -24.741  1.00 63.88           C
ATOM   4939  NH1 ARG A 323       2.627   3.496 -24.035  1.00 63.88           N
ATOM   4940 1HH1 ARG A 323       2.727   2.520 -23.840  1.00 63.88           H
ATOM   4941 2HH1 ARG A 323       1.825   3.992 -23.703  1.00 63.88           H
ATOM   4942  NH2 ARG A 323       3.442   5.446 -25.008  1.00 63.88           N
ATOM   4943 1HH2 ARG A 323       2.643   5.949 -24.679  1.00 63.88           H
ATOM   4944 2HH2 ARG A 323       4.149   5.918 -25.536  1.00 63.88           H
ATOM   4945  HN  ARG A 323       7.695  -1.918 -24.188  1.00 63.88           H
ATOM   4946  N   PHE A 324       8.874   0.651 -22.606  1.00 75.95           N
ATOM   4947  CA  PHE A 324       9.515   1.486 -21.604  1.00 75.95           C
ATOM   4948  C   PHE A 324      11.039   1.423 -21.730  1.00 75.95           C
ATOM   4949  O   PHE A 324      11.718   2.442 -21.615  1.00 75.95           O
ATOM   4950  HA  PHE A 324       9.181   2.509 -21.774  1.00 75.95           H
ATOM   4951  CB  PHE A 324       9.105   0.938 -20.236  1.00 75.95           C
ATOM   4952 1HB  PHE A 324       8.018   0.870 -20.194  1.00 75.95           H
ATOM   4953 2HB  PHE A 324       9.492  -0.076 -20.131  1.00 75.95           H
ATOM   4954  CG  PHE A 324       9.596   1.779 -19.056  1.00 75.95           C
ATOM   4955  CD1 PHE A 324      10.752   1.451 -18.421  1.00 75.95           C
ATOM   4956  HD1 PHE A 324      11.330   0.589 -18.752  1.00 75.95           H
ATOM   4957  CD2 PHE A 324       8.874   2.856 -18.642  1.00 75.95           C
ATOM   4958  HD2 PHE A 324       7.947   3.119 -19.151  1.00 75.95           H
ATOM   4959  CE1 PHE A 324      11.207   2.232 -17.326  1.00 75.95           C
ATOM   4960  HE1 PHE A 324      12.134   1.969 -16.816  1.00 75.95           H
ATOM   4961  CE2 PHE A 324       9.329   3.637 -17.547  1.00 75.95           C
ATOM   4962  HE2 PHE A 324       8.751   4.499 -17.216  1.00 75.95           H
ATOM   4963  CZ  PHE A 324      10.486   3.309 -16.912  1.00 75.95           C
ATOM   4964  HZ  PHE A 324      10.835   3.908 -16.071  1.00 75.95           H
ATOM   4965  HN  PHE A 324       8.370  -0.133 -22.243  1.00 75.95           H
ATOM   4966  N   ARG A 325      11.531   0.215 -21.965  1.00 73.66           N
ATOM   4967  CA  ARG A 325      12.963   0.002 -22.087  1.00 73.66           C
ATOM   4968  C   ARG A 325      13.529   0.841 -23.234  1.00 73.66           C
ATOM   4969  O   ARG A 325      14.611   1.415 -23.113  1.00 73.66           O
ATOM   4970  HA  ARG A 325      13.375   0.319 -21.129  1.00 73.66           H
ATOM   4971  CB  ARG A 325      13.281  -1.473 -22.339  1.00 73.66           C
ATOM   4972 1HB  ARG A 325      12.739  -2.093 -21.624  1.00 73.66           H
ATOM   4973 2HB  ARG A 325      12.937  -1.759 -23.333  1.00 73.66           H
ATOM   4974  CG  ARG A 325      14.783  -1.739 -22.217  1.00 73.66           C
ATOM   4975 1HG  ARG A 325      15.312  -1.237 -23.026  1.00 73.66           H
ATOM   4976 2HG  ARG A 325      15.156  -1.319 -21.283  1.00 73.66           H
ATOM   4977  CD  ARG A 325      15.079  -3.240 -22.260  1.00 73.66           C
ATOM   4978 1HD  ARG A 325      16.133  -3.417 -22.045  1.00 73.66           H
ATOM   4979 2HD  ARG A 325      14.505  -3.755 -21.490  1.00 73.66           H
ATOM   4980  NE  ARG A 325      14.737  -3.784 -23.593  1.00 73.66           N
ATOM   4981  HE  ARG A 325      14.609  -3.138 -24.345  1.00 73.66           H
ATOM   4982  CZ  ARG A 325      14.589  -5.090 -23.856  1.00 73.66           C
ATOM   4983  NH1 ARG A 325      14.749  -6.001 -22.886  1.00 73.66           N
ATOM   4984 1HH1 ARG A 325      14.981  -5.709 -21.959  1.00 73.66           H
ATOM   4985 2HH1 ARG A 325      14.636  -6.974 -23.091  1.00 73.66           H
ATOM   4986  NH2 ARG A 325      14.278  -5.471 -25.102  1.00 73.66           N
ATOM   4987 1HH2 ARG A 325      14.164  -6.441 -25.315  1.00 73.66           H
ATOM   4988 2HH2 ARG A 325      14.161  -4.785 -25.820  1.00 73.66           H
ATOM   4989  HN  ARG A 325      10.971  -0.606 -22.072  1.00 73.66           H
ATOM   4990  N   ARG A 326      12.773   0.886 -24.321  1.00 67.44           N
ATOM   4991  CA  ARG A 326      13.192   1.635 -25.494  1.00 67.44           C
ATOM   4992  C   ARG A 326      13.173   3.136 -25.200  1.00 67.44           C
ATOM   4993  O   ARG A 326      14.106   3.854 -25.556  1.00 67.44           O
ATOM   4994  HA  ARG A 326      14.205   1.288 -25.698  1.00 67.44           H
ATOM   4995  CB  ARG A 326      12.281   1.344 -26.688  1.00 67.44           C
ATOM   4996 1HB  ARG A 326      12.054   0.279 -26.726  1.00 67.44           H
ATOM   4997 2HB  ARG A 326      11.332   1.867 -26.562  1.00 67.44           H
ATOM   4998  CG  ARG A 326      12.939   1.779 -27.999  1.00 67.44           C
ATOM   4999 1HG  ARG A 326      13.167   2.844 -27.959  1.00 67.44           H
ATOM   5000 2HG  ARG A 326      13.886   1.254 -28.126  1.00 67.44           H
ATOM   5001  CD  ARG A 326      12.026   1.492 -29.192  1.00 67.44           C
ATOM   5002 1HD  ARG A 326      11.142   2.128 -29.146  1.00 67.44           H
ATOM   5003 2HD  ARG A 326      12.542   1.730 -30.122  1.00 67.44           H
ATOM   5004  NE  ARG A 326      11.623   0.067 -29.190  1.00 67.44           N
ATOM   5005  HE  ARG A 326      12.165  -0.572 -28.644  1.00 67.44           H
ATOM   5006  CZ  ARG A 326      10.578  -0.419 -29.873  1.00 67.44           C
ATOM   5007  NH1 ARG A 326       9.817   0.392 -30.620  1.00 67.44           N
ATOM   5008 1HH1 ARG A 326      10.027   1.369 -30.672  1.00 67.44           H
ATOM   5009 2HH1 ARG A 326       9.039   0.022 -31.127  1.00 67.44           H
ATOM   5010  NH2 ARG A 326      10.305  -1.729 -29.797  1.00 67.44           N
ATOM   5011 1HH2 ARG A 326       9.528  -2.107 -30.301  1.00 67.44           H
ATOM   5012 2HH2 ARG A 326      10.877  -2.327 -29.237  1.00 67.44           H
ATOM   5013  HN  ARG A 326      11.891   0.424 -24.408  1.00 67.44           H
ATOM   5014  N   ASP A 327      12.100   3.567 -24.553  1.00 77.52           N
ATOM   5015  CA  ASP A 327      11.913   4.979 -24.269  1.00 77.52           C
ATOM   5016  C   ASP A 327      12.940   5.426 -23.227  1.00 77.52           C
ATOM   5017  O   ASP A 327      13.386   6.572 -23.242  1.00 77.52           O
ATOM   5018  HA  ASP A 327      12.044   5.483 -25.227  1.00 77.52           H
ATOM   5019  CB  ASP A 327      10.517   5.248 -23.703  1.00 77.52           C
ATOM   5020 1HB  ASP A 327      10.306   4.544 -22.898  1.00 77.52           H
ATOM   5021 2HB  ASP A 327      10.482   6.248 -23.271  1.00 77.52           H
ATOM   5022  CG  ASP A 327       9.450   5.120 -24.792  1.00 77.52           C
ATOM   5023  OD1 ASP A 327       9.846   5.126 -25.978  1.00 77.52           O
ATOM   5024  OD2 ASP A 327       8.263   5.019 -24.415  1.00 77.52           O
ATOM   5025  HN  ASP A 327      11.368   2.969 -24.224  1.00 77.52           H
ATOM   5026  N   LEU A 328      13.284   4.498 -22.346  1.00 78.62           N
ATOM   5027  CA  LEU A 328      14.297   4.762 -21.338  1.00 78.62           C
ATOM   5028  C   LEU A 328      15.628   5.071 -22.027  1.00 78.62           C
ATOM   5029  O   LEU A 328      16.239   6.107 -21.770  1.00 78.62           O
ATOM   5030  HA  LEU A 328      13.982   5.646 -20.783  1.00 78.62           H
ATOM   5031  CB  LEU A 328      14.374   3.605 -20.341  1.00 78.62           C
ATOM   5032 1HB  LEU A 328      13.428   3.551 -19.803  1.00 78.62           H
ATOM   5033 2HB  LEU A 328      14.476   2.675 -20.900  1.00 78.62           H
ATOM   5034  CG  LEU A 328      15.508   3.677 -19.316  1.00 78.62           C
ATOM   5035  HG  LEU A 328      16.453   3.733 -19.856  1.00 78.62           H
ATOM   5036  CD1 LEU A 328      15.397   4.944 -18.465  1.00 78.62           C
ATOM   5037 1HD1 LEU A 328      15.453   5.821 -19.110  1.00 78.62           H
ATOM   5038 2HD1 LEU A 328      14.446   4.943 -17.934  1.00 78.62           H
ATOM   5039 3HD1 LEU A 328      16.215   4.970 -17.745  1.00 78.62           H
ATOM   5040  CD2 LEU A 328      15.552   2.412 -18.457  1.00 78.62           C
ATOM   5041 1HD2 LEU A 328      14.607   2.300 -17.926  1.00 78.62           H
ATOM   5042 2HD2 LEU A 328      15.714   1.544 -19.097  1.00 78.62           H
ATOM   5043 3HD2 LEU A 328      16.367   2.490 -17.737  1.00 78.62           H
ATOM   5044  HN  LEU A 328      12.885   3.582 -22.315  1.00 78.62           H
ATOM   5045  N   VAL A 329      16.038   4.152 -22.889  1.00 79.65           N
ATOM   5046  CA  VAL A 329      17.321   4.275 -23.561  1.00 79.65           C
ATOM   5047  C   VAL A 329      17.340   5.567 -24.381  1.00 79.65           C
ATOM   5048  O   VAL A 329      18.373   6.226 -24.484  1.00 79.65           O
ATOM   5049  HA  VAL A 329      18.090   4.338 -22.791  1.00 79.65           H
ATOM   5050  CB  VAL A 329      17.593   3.028 -24.403  1.00 79.65           C
ATOM   5051  HB  VAL A 329      16.747   2.887 -25.077  1.00 79.65           H
ATOM   5052  CG1 VAL A 329      18.850   3.206 -25.257  1.00 79.65           C
ATOM   5053 1HG1 VAL A 329      18.717   4.057 -25.925  1.00 79.65           H
ATOM   5054 2HG1 VAL A 329      19.707   3.383 -24.608  1.00 79.65           H
ATOM   5055 3HG1 VAL A 329      19.020   2.305 -25.846  1.00 79.65           H
ATOM   5056  CG2 VAL A 329      17.702   1.783 -23.520  1.00 79.65           C
ATOM   5057 1HG2 VAL A 329      18.520   1.911 -22.811  1.00 79.65           H
ATOM   5058 2HG2 VAL A 329      16.768   1.641 -22.976  1.00 79.65           H
ATOM   5059 3HG2 VAL A 329      17.895   0.911 -24.144  1.00 79.65           H
ATOM   5060  HN  VAL A 329      15.512   3.337 -23.130  1.00 79.65           H
ATOM   5061  N   LYS A 330      16.185   5.889 -24.945  1.00 73.88           N
ATOM   5062  CA  LYS A 330      16.047   7.105 -25.728  1.00 73.88           C
ATOM   5063  C   LYS A 330      16.298   8.317 -24.828  1.00 73.88           C
[truncated: 117,478 more chars]
