# Supplementary material for: Noncanonical roles of chemokine regions in CCR9 activation revealed by structural modeling and mutational mapping
Source: Nat Commun. 2025 Aug 18;16:7695. doi: 10.1038/s41467-025-62321-9 (PMC12361432; doi:10.1038/s41467-025-62321-9)
Supplement: Supplementary file 7 — Supplementary Data 5 [file 41467_2025_62321_MOESM7_ESM.zip › CCR9_CCL25x1P6_16_rnk3.pdb]

ATOM      1  N   GLU A  20      -5.056  -5.635  58.699  1.00 49.01           N
ATOM      2  CA  GLU A  20      -4.997  -6.402  57.466  1.00 49.01           C
ATOM      3  C   GLU A  20      -5.264  -7.882  57.748  1.00 49.01           C
ATOM      4  O   GLU A  20      -4.342  -8.633  58.061  1.00 49.01           O
ATOM      5  HA  GLU A  20      -5.788  -5.997  56.835  1.00 49.01           H
ATOM      6  CB  GLU A  20      -3.650  -6.211  56.765  1.00 49.01           C
ATOM      7 1HB  GLU A  20      -2.876  -6.014  57.506  1.00 49.01           H
ATOM      8 2HB  GLU A  20      -3.437  -7.077  56.138  1.00 49.01           H
ATOM      9  CG  GLU A  20      -3.685  -5.001  55.830  1.00 49.01           C
ATOM     10 1HG  GLU A  20      -4.671  -4.918  55.373  1.00 49.01           H
ATOM     11 2HG  GLU A  20      -3.523  -4.088  56.404  1.00 49.01           H
ATOM     12  CD  GLU A  20      -2.619  -5.120  54.739  1.00 49.01           C
ATOM     13  OE1 GLU A  20      -2.830  -4.507  53.670  1.00 49.01           O
ATOM     14  OE2 GLU A  20      -1.618  -5.821  54.998  1.00 49.01           O
ATOM     15  HN  GLU A  20      -5.282  -6.166  59.516  1.00 49.01           H
ATOM     16  N   SER A  21      -6.529  -8.256  57.626  1.00 56.84           N
ATOM     17  CA  SER A  21      -6.946  -9.606  57.963  1.00 56.84           C
ATOM     18  C   SER A  21      -6.126 -10.622  57.164  1.00 56.84           C
ATOM     19  O   SER A  21      -5.828 -10.399  55.991  1.00 56.84           O
ATOM     20  HA  SER A  21      -6.750  -9.711  59.030  1.00 56.84           H
ATOM     21  CB  SER A  21      -8.440  -9.804  57.697  1.00 56.84           C
ATOM     22 1HB  SER A  21      -8.733 -10.807  58.005  1.00 56.84           H
ATOM     23 2HB  SER A  21      -9.012  -9.104  58.306  1.00 56.84           H
ATOM     24  OG  SER A  21      -8.768  -9.615  56.323  1.00 56.84           O
ATOM     25  HG  SER A  21      -9.047 -10.485  55.916  1.00 56.84           H
ATOM     26  HN  SER A  21      -7.261  -7.655  57.304  1.00 56.84           H
ATOM     27  N   THR A  22      -5.785 -11.714  57.831  1.00 57.80           N
ATOM     28  CA  THR A  22      -5.045 -12.785  57.185  1.00 57.80           C
ATOM     29  C   THR A  22      -5.713 -13.173  55.864  1.00 57.80           C
ATOM     30  O   THR A  22      -5.035 -13.555  54.911  1.00 57.80           O
ATOM     31  HA  THR A  22      -4.048 -12.416  56.943  1.00 57.80           H
ATOM     32  CB  THR A  22      -4.934 -13.947  58.174  1.00 57.80           C
ATOM     33  HB  THR A  22      -4.671 -14.871  57.660  1.00 57.80           H
ATOM     34  OG1 THR A  22      -6.190 -13.953  58.846  1.00 57.80           O
ATOM     35  HG1 THR A  22      -6.332 -14.833  59.298  1.00 57.80           H
ATOM     36  CG2 THR A  22      -3.918 -13.674  59.285  1.00 57.80           C
ATOM     37 1HG2 THR A  22      -4.219 -12.787  59.843  1.00 57.80           H
ATOM     38 2HG2 THR A  22      -2.934 -13.512  58.846  1.00 57.80           H
ATOM     39 3HG2 THR A  22      -3.879 -14.530  59.959  1.00 57.80           H
ATOM     40  HN  THR A  22      -6.006 -11.874  58.793  1.00 57.80           H
ATOM     41  N   SER A  23      -7.033 -13.062  55.850  1.00 59.58           N
ATOM     42  CA  SER A  23      -7.796 -13.357  54.649  1.00 59.58           C
ATOM     43  C   SER A  23      -7.342 -12.449  53.504  1.00 59.58           C
ATOM     44  O   SER A  23      -7.196 -12.901  52.370  1.00 59.58           O
ATOM     45  HA  SER A  23      -7.580 -14.400  54.419  1.00 59.58           H
ATOM     46  CB  SER A  23      -9.297 -13.190  54.895  1.00 59.58           C
ATOM     47 1HB  SER A  23      -9.849 -13.570  54.036  1.00 59.58           H
ATOM     48 2HB  SER A  23      -9.592 -13.791  55.756  1.00 59.58           H
ATOM     49  OG  SER A  23      -9.652 -11.829  55.123  1.00 59.58           O
ATOM     50  HG  SER A  23     -10.647 -11.726  55.095  1.00 59.58           H
ATOM     51  HN  SER A  23      -7.578 -12.777  56.638  1.00 59.58           H
ATOM     52  N   SER A  24      -7.131 -11.185  53.842  1.00 66.60           N
ATOM     53  CA  SER A  24      -6.772 -10.194  52.842  1.00 66.60           C
ATOM     54  C   SER A  24      -5.403 -10.526  52.244  1.00 66.60           C
ATOM     55  O   SER A  24      -5.146 -10.239  51.076  1.00 66.60           O
ATOM     56  HA  SER A  24      -7.548 -10.258  52.080  1.00 66.60           H
ATOM     57  CB  SER A  24      -6.761  -8.786  53.442  1.00 66.60           C
ATOM     58 1HB  SER A  24      -6.912  -8.053  52.649  1.00 66.60           H
ATOM     59 2HB  SER A  24      -7.595  -8.681  54.135  1.00 66.60           H
ATOM     60  OG  SER A  24      -5.541  -8.504  54.121  1.00 66.60           O
ATOM     61  HG  SER A  24      -5.447  -9.101  54.918  1.00 66.60           H
ATOM     62  HN  SER A  24      -7.203 -10.837  54.776  1.00 66.60           H
ATOM     63  N   MET A  25      -4.561 -11.127  53.072  1.00 64.21           N
ATOM     64  CA  MET A  25      -3.215 -11.474  52.649  1.00 64.21           C
ATOM     65  C   MET A  25      -3.212 -12.770  51.836  1.00 64.21           C
ATOM     66  O   MET A  25      -2.460 -12.901  50.872  1.00 64.21           O
ATOM     67  HA  MET A  25      -2.881 -10.645  52.025  1.00 64.21           H
ATOM     68  CB  MET A  25      -2.320 -11.640  53.879  1.00 64.21           C
ATOM     69 1HB  MET A  25      -2.613 -10.923  54.646  1.00 64.21           H
ATOM     70 2HB  MET A  25      -2.459 -12.635  54.302  1.00 64.21           H
ATOM     71  CG  MET A  25      -0.848 -11.435  53.517  1.00 64.21           C
ATOM     72 1HG  MET A  25      -0.463 -12.319  53.009  1.00 64.21           H
ATOM     73 2HG  MET A  25      -0.748 -10.599  52.824  1.00 64.21           H
ATOM     74  SD  MET A  25       0.105 -11.118  54.993  1.00 64.21           S
ATOM     75  CE  MET A  25       1.713 -10.841  54.271  1.00 64.21           C
ATOM     76 1HE  MET A  25       2.025 -11.732  53.725  1.00 64.21           H
ATOM     77 2HE  MET A  25       1.663  -9.994  53.586  1.00 64.21           H
ATOM     78 3HE  MET A  25       2.434 -10.628  55.060  1.00 64.21           H
ATOM     79  HN  MET A  25      -4.785 -11.376  54.014  1.00 64.21           H
ATOM     80  N   GLU A  26      -4.063 -13.696  52.256  1.00 58.38           N
ATOM     81  CA  GLU A  26      -4.247 -14.933  51.516  1.00 58.38           C
ATOM     82  C   GLU A  26      -4.848 -14.644  50.139  1.00 58.38           C
ATOM     83  O   GLU A  26      -4.435 -15.233  49.142  1.00 58.38           O
ATOM     84  HA  GLU A  26      -3.248 -15.354  51.403  1.00 58.38           H
ATOM     85  CB  GLU A  26      -5.120 -15.915  52.300  1.00 58.38           C
ATOM     86 1HB  GLU A  26      -5.940 -15.378  52.776  1.00 58.38           H
ATOM     87 2HB  GLU A  26      -5.454 -16.716  51.641  1.00 58.38           H
ATOM     88  CG  GLU A  26      -4.321 -16.584  53.420  1.00 58.38           C
ATOM     89 1HG  GLU A  26      -3.443 -17.076  53.002  1.00 58.38           H
ATOM     90 2HG  GLU A  26      -3.962 -15.828  54.118  1.00 58.38           H
ATOM     91  CD  GLU A  26      -5.178 -17.608  54.168  1.00 58.38           C
ATOM     92  OE1 GLU A  26      -4.573 -18.495  54.808  1.00 58.38           O
ATOM     93  OE2 GLU A  26      -6.418 -17.482  54.081  1.00 58.38           O
ATOM     94  HN  GLU A  26      -4.619 -13.611  53.083  1.00 58.38           H
ATOM     95  N   ASP A  27      -5.813 -13.736  50.129  1.00 65.19           N
ATOM     96  CA  ASP A  27      -6.499 -13.387  48.896  1.00 65.19           C
ATOM     97  C   ASP A  27      -5.479 -12.875  47.878  1.00 65.19           C
ATOM     98  O   ASP A  27      -5.579 -13.174  46.689  1.00 65.19           O
ATOM     99  HA  ASP A  27      -6.988 -14.305  48.571  1.00 65.19           H
ATOM    100  CB  ASP A  27      -7.528 -12.280  49.133  1.00 65.19           C
ATOM    101 1HB  ASP A  27      -7.089 -11.496  49.749  1.00 65.19           H
ATOM    102 2HB  ASP A  27      -7.801 -11.823  48.182  1.00 65.19           H
ATOM    103  CG  ASP A  27      -8.780 -12.833  49.817  1.00 65.19           C
ATOM    104  OD1 ASP A  27      -8.998 -14.058  49.697  1.00 65.19           O
ATOM    105  OD2 ASP A  27      -9.491 -12.018  50.443  1.00 65.19           O
ATOM    106  HN  ASP A  27      -6.127 -13.244  50.941  1.00 65.19           H
ATOM    107  N   TYR A  28      -4.520 -12.111  48.381  1.00 65.20           N
ATOM    108  CA  TYR A  28      -3.491 -11.542  47.527  1.00 65.20           C
ATOM    109  C   TYR A  28      -2.513 -12.621  47.056  1.00 65.20           C
ATOM    110  O   TYR A  28      -2.056 -12.593  45.914  1.00 65.20           O
ATOM    111  HA  TYR A  28      -3.980 -11.101  46.659  1.00 65.20           H
ATOM    112  CB  TYR A  28      -2.737 -10.531  48.392  1.00 65.20           C
ATOM    113 1HB  TYR A  28      -3.439  -9.776  48.747  1.00 65.20           H
ATOM    114 2HB  TYR A  28      -2.346 -11.040  49.273  1.00 65.20           H
ATOM    115  CG  TYR A  28      -1.583  -9.832  47.671  1.00 65.20           C
ATOM    116  CD1 TYR A  28      -0.297 -10.318  47.794  1.00 65.20           C
ATOM    117  HD1 TYR A  28      -0.104 -11.199  48.407  1.00 65.20           H
ATOM    118  CD2 TYR A  28      -1.827  -8.717  46.895  1.00 65.20           C
ATOM    119  HD2 TYR A  28      -2.843  -8.333  46.798  1.00 65.20           H
ATOM    120  CE1 TYR A  28       0.790  -9.661  47.115  1.00 65.20           C
ATOM    121  HE1 TYR A  28       1.810 -10.035  47.205  1.00 65.20           H
ATOM    122  CE2 TYR A  28      -0.741  -8.060  46.216  1.00 65.20           C
ATOM    123  HE2 TYR A  28      -0.920  -7.178  45.601  1.00 65.20           H
ATOM    124  CZ  TYR A  28       0.514  -8.565  46.359  1.00 65.20           C
ATOM    125  OH  TYR A  28       1.540  -7.944  45.718  1.00 65.20           O
ATOM    126  HH  TYR A  28       1.412  -6.953  45.746  1.00 65.20           H
ATOM    127  HN  TYR A  28      -4.441 -11.879  49.350  1.00 65.20           H
ATOM    128  N   VAL A  29      -2.221 -13.546  47.958  1.00 65.57           N
ATOM    129  CA  VAL A  29      -1.255 -14.592  47.672  1.00 65.57           C
ATOM    130  C   VAL A  29      -1.874 -15.603  46.705  1.00 65.57           C
ATOM    131  O   VAL A  29      -1.198 -16.106  45.810  1.00 65.57           O
ATOM    132  HA  VAL A  29      -0.397 -14.124  47.189  1.00 65.57           H
ATOM    133  CB  VAL A  29      -0.773 -15.230  48.977  1.00 65.57           C
ATOM    134  HB  VAL A  29      -1.652 -15.526  49.550  1.00 65.57           H
ATOM    135  CG1 VAL A  29       0.052 -16.489  48.699  1.00 65.57           C
ATOM    136 1HG1 VAL A  29      -0.560 -17.213  48.161  1.00 65.57           H
ATOM    137 2HG1 VAL A  29       0.921 -16.228  48.096  1.00 65.57           H
ATOM    138 3HG1 VAL A  29       0.381 -16.923  49.643  1.00 65.57           H
ATOM    139  CG2 VAL A  29       0.021 -14.228  49.817  1.00 65.57           C
ATOM    140 1HG2 VAL A  29       0.890 -13.889  49.253  1.00 65.57           H
ATOM    141 2HG2 VAL A  29      -0.611 -13.374  50.058  1.00 65.57           H
ATOM    142 3HG2 VAL A  29       0.351 -14.708  50.738  1.00 65.57           H
ATOM    143  HN  VAL A  29      -2.632 -13.587  48.869  1.00 65.57           H
ATOM    144  N   ASN A  30      -3.155 -15.869  46.918  1.00 61.83           N
ATOM    145  CA  ASN A  30      -3.842 -16.897  46.156  1.00 61.83           C
ATOM    146  C   ASN A  30      -4.361 -16.295  44.848  1.00 61.83           C
ATOM    147  O   ASN A  30      -4.864 -17.013  43.986  1.00 61.83           O
ATOM    148  HA  ASN A  30      -3.099 -17.676  45.990  1.00 61.83           H
ATOM    149  CB  ASN A  30      -5.041 -17.448  46.930  1.00 61.83           C
ATOM    150 1HB  ASN A  30      -5.667 -16.625  47.274  1.00 61.83           H
ATOM    151 2HB  ASN A  30      -5.655 -18.061  46.269  1.00 61.83           H
ATOM    152  CG  ASN A  30      -4.583 -18.283  48.128  1.00 61.83           C
ATOM    153  OD1 ASN A  30      -3.486 -18.813  48.165  1.00 61.83           O
ATOM    154  ND2 ASN A  30      -5.484 -18.368  49.103  1.00 61.83           N
ATOM    155 1HD2 ASN A  30      -6.367 -17.908  49.010  1.00 61.83           H
ATOM    156 2HD2 ASN A  30      -5.278 -18.892  49.929  1.00 61.83           H
ATOM    157  HN  ASN A  30      -3.719 -15.398  47.596  1.00 61.83           H
ATOM    158  N   PHE A  31      -4.219 -14.982  44.741  1.00 67.00           N
ATOM    159  CA  PHE A  31      -4.605 -14.283  43.527  1.00 67.00           C
ATOM    160  C   PHE A  31      -3.793 -14.778  42.328  1.00 67.00           C
ATOM    161  O   PHE A  31      -2.564 -14.785  42.367  1.00 67.00           O
ATOM    162  HA  PHE A  31      -5.662 -14.489  43.358  1.00 67.00           H
ATOM    163  CB  PHE A  31      -4.309 -12.799  43.751  1.00 67.00           C
ATOM    164 1HB  PHE A  31      -4.752 -12.489  44.698  1.00 67.00           H
ATOM    165 2HB  PHE A  31      -3.231 -12.664  43.845  1.00 67.00           H
ATOM    166  CG  PHE A  31      -4.828 -11.886  42.639  1.00 67.00           C
ATOM    167  CD1 PHE A  31      -3.978 -11.435  41.677  1.00 67.00           C
ATOM    168  HD1 PHE A  31      -2.928 -11.724  41.700  1.00 67.00           H
ATOM    169  CD2 PHE A  31      -6.139 -11.526  42.611  1.00 67.00           C
ATOM    170  HD2 PHE A  31      -6.820 -11.888  43.381  1.00 67.00           H
ATOM    171  CE1 PHE A  31      -4.460 -10.587  40.645  1.00 67.00           C
ATOM    172  HE1 PHE A  31      -3.779 -10.225  39.875  1.00 67.00           H
ATOM    173  CE2 PHE A  31      -6.621 -10.679  41.578  1.00 67.00           C
ATOM    174  HE2 PHE A  31      -7.672 -10.390  41.556  1.00 67.00           H
ATOM    175  CZ  PHE A  31      -5.771 -10.227  40.617  1.00 67.00           C
ATOM    176  HZ  PHE A  31      -6.141  -9.577  39.824  1.00 67.00           H
ATOM    177  HN  PHE A  31      -3.848 -14.399  45.465  1.00 67.00           H
ATOM    178  N   ASN A  32      -4.514 -15.180  41.292  1.00 60.17           N
ATOM    179  CA  ASN A  32      -3.877 -15.706  40.097  1.00 60.17           C
ATOM    180  C   ASN A  32      -3.355 -14.545  39.248  1.00 60.17           C
ATOM    181  O   ASN A  32      -4.085 -13.995  38.426  1.00 60.17           O
ATOM    182  HA  ASN A  32      -3.076 -16.351  40.459  1.00 60.17           H
ATOM    183  CB  ASN A  32      -4.871 -16.502  39.248  1.00 60.17           C
ATOM    184 1HB  ASN A  32      -5.446 -17.172  39.887  1.00 60.17           H
ATOM    185 2HB  ASN A  32      -5.581 -15.821  38.779  1.00 60.17           H
ATOM    186  CG  ASN A  32      -4.146 -17.313  38.171  1.00 60.17           C
ATOM    187  OD1 ASN A  32      -2.932 -17.291  38.053  1.00 60.17           O
ATOM    188  ND2 ASN A  32      -4.956 -18.027  37.395  1.00 60.17           N
ATOM    189 1HD2 ASN A  32      -5.945 -18.000  37.545  1.00 60.17           H
ATOM    190 2HD2 ASN A  32      -4.577 -18.591  36.661  1.00 60.17           H
ATOM    191  HN  ASN A  32      -5.513 -15.150  41.260  1.00 60.17           H
ATOM    192  N   PHE A  33      -2.094 -14.207  39.477  1.00 63.22           N
ATOM    193  CA  PHE A  33      -1.431 -13.199  38.668  1.00 63.22           C
ATOM    194  C   PHE A  33      -0.982 -13.780  37.326  1.00 63.22           C
ATOM    195  O   PHE A  33       0.210 -13.805  37.024  1.00 63.22           O
ATOM    196  HA  PHE A  33      -2.151 -12.400  38.493  1.00 63.22           H
ATOM    197  CB  PHE A  33      -0.198 -12.738  39.449  1.00 63.22           C
ATOM    198 1HB  PHE A  33       0.396 -13.612  39.718  1.00 63.22           H
ATOM    199 2HB  PHE A  33       0.421 -12.120  38.800  1.00 63.22           H
ATOM    200  CG  PHE A  33      -0.525 -11.951  40.720  1.00 63.22           C
ATOM    201  CD1 PHE A  33      -0.774 -10.616  40.647  1.00 63.22           C
ATOM    202  HD1 PHE A  33      -0.740 -10.107  39.683  1.00 63.22           H
ATOM    203  CD2 PHE A  33      -0.567 -12.586  41.922  1.00 63.22           C
ATOM    204  HD2 PHE A  33      -0.367 -13.656  41.980  1.00 63.22           H
ATOM    205  CE1 PHE A  33      -1.077  -9.885  41.826  1.00 63.22           C
ATOM    206  HE1 PHE A  33      -1.276  -8.814  41.768  1.00 63.22           H
ATOM    207  CE2 PHE A  33      -0.870 -11.855  43.101  1.00 63.22           C
ATOM    208  HE2 PHE A  33      -0.903 -12.363  44.064  1.00 63.22           H
ATOM    209  CZ  PHE A  33      -1.119 -10.519  43.028  1.00 63.22           C
ATOM    210  HZ  PHE A  33      -1.351  -9.958  43.933  1.00 63.22           H
ATOM    211  HN  PHE A  33      -1.529 -14.609  40.198  1.00 63.22           H
ATOM    212  N   THR A  34      -1.960 -14.235  36.557  1.00 62.43           N
ATOM    213  CA  THR A  34      -1.756 -14.448  35.135  1.00 62.43           C
ATOM    214  C   THR A  34      -1.248 -13.167  34.471  1.00 62.43           C
ATOM    215  O   THR A  34      -1.862 -12.109  34.602  1.00 62.43           O
ATOM    216  HA  THR A  34      -0.981 -15.203  35.008  1.00 62.43           H
ATOM    217  CB  THR A  34      -3.070 -14.961  34.540  1.00 62.43           C
ATOM    218  HB  THR A  34      -3.081 -14.837  33.457  1.00 62.43           H
ATOM    219  OG1 THR A  34      -4.076 -14.244  35.251  1.00 62.43           O
ATOM    220  HG1 THR A  34      -3.964 -13.261  35.103  1.00 62.43           H
ATOM    221  CG2 THR A  34      -3.338 -16.426  34.890  1.00 62.43           C
ATOM    222 1HG2 THR A  34      -3.394 -16.536  35.973  1.00 62.43           H
ATOM    223 2HG2 THR A  34      -2.530 -17.046  34.503  1.00 62.43           H
ATOM    224 3HG2 THR A  34      -4.282 -16.738  34.444  1.00 62.43           H
ATOM    225  HN  THR A  34      -2.877 -14.455  36.890  1.00 62.43           H
ATOM    226  N   ASP A  35      -0.131 -13.304  33.771  1.00 68.11           N
ATOM    227  CA  ASP A  35       0.564 -12.145  33.237  1.00 68.11           C
ATOM    228  C   ASP A  35      -0.064 -11.752  31.898  1.00 68.11           C
ATOM    229  O   ASP A  35       0.412 -12.163  30.841  1.00 68.11           O
ATOM    230  HA  ASP A  35       0.451 -11.369  33.994  1.00 68.11           H
ATOM    231  CB  ASP A  35       2.043 -12.453  32.993  1.00 68.11           C
ATOM    232 1HB  ASP A  35       2.379 -13.217  33.695  1.00 68.11           H
ATOM    233 2HB  ASP A  35       2.172 -12.862  31.991  1.00 68.11           H
ATOM    234  CG  ASP A  35       2.898 -11.195  33.152  1.00 68.11           C
ATOM    235  OD1 ASP A  35       2.304 -10.140  33.463  1.00 68.11           O
ATOM    236  OD2 ASP A  35       4.127 -11.317  32.958  1.00 68.11           O
ATOM    237  HN  ASP A  35       0.298 -14.184  33.569  1.00 68.11           H
ATOM    238  N   PHE A  36      -1.122 -10.960  31.986  1.00 82.30           N
ATOM    239  CA  PHE A  36      -1.805 -10.487  30.794  1.00 82.30           C
ATOM    240  C   PHE A  36      -1.080  -9.283  30.189  1.00 82.30           C
ATOM    241  O   PHE A  36      -1.406  -8.848  29.086  1.00 82.30           O
ATOM    242  HA  PHE A  36      -1.807 -11.307  30.076  1.00 82.30           H
ATOM    243  CB  PHE A  36      -3.210 -10.059  31.223  1.00 82.30           C
ATOM    244 1HB  PHE A  36      -3.128  -9.386  32.077  1.00 82.30           H
ATOM    245 2HB  PHE A  36      -3.669  -9.492  30.413  1.00 82.30           H
ATOM    246  CG  PHE A  36      -4.129 -11.223  31.596  1.00 82.30           C
ATOM    247  CD1 PHE A  36      -4.160 -12.340  30.821  1.00 82.30           C
ATOM    248  HD1 PHE A  36      -3.530 -12.405  29.933  1.00 82.30           H
ATOM    249  CD2 PHE A  36      -4.915 -11.142  32.703  1.00 82.30           C
ATOM    250  HD2 PHE A  36      -4.890 -10.247  33.325  1.00 82.30           H
ATOM    251  CE1 PHE A  36      -5.013 -13.421  31.167  1.00 82.30           C
ATOM    252  HE1 PHE A  36      -5.038 -14.316  30.545  1.00 82.30           H
ATOM    253  CE2 PHE A  36      -5.768 -12.223  33.049  1.00 82.30           C
ATOM    254  HE2 PHE A  36      -6.398 -12.158  33.936  1.00 82.30           H
ATOM    255  CZ  PHE A  36      -5.799 -13.340  32.274  1.00 82.30           C
ATOM    256  HZ  PHE A  36      -6.454 -14.170  32.539  1.00 82.30           H
ATOM    257  HN  PHE A  36      -1.513 -10.644  32.851  1.00 82.30           H
ATOM    258  N   TYR A  37      -0.110  -8.779  30.938  1.00 86.83           N
ATOM    259  CA  TYR A  37       0.713  -7.682  30.457  1.00 86.83           C
ATOM    260  C   TYR A  37       1.906  -8.204  29.653  1.00 86.83           C
ATOM    261  O   TYR A  37       2.800  -8.842  30.206  1.00 86.83           O
ATOM    262  HA  TYR A  37       0.096  -7.056  29.813  1.00 86.83           H
ATOM    263  CB  TYR A  37       1.230  -6.964  31.706  1.00 86.83           C
ATOM    264 1HB  TYR A  37       0.389  -6.758  32.368  1.00 86.83           H
ATOM    265 2HB  TYR A  37       1.903  -7.631  32.244  1.00 86.83           H
ATOM    266  CG  TYR A  37       1.961  -5.653  31.412  1.00 86.83           C
ATOM    267  CD1 TYR A  37       3.336  -5.643  31.286  1.00 86.83           C
ATOM    268  HD1 TYR A  37       3.900  -6.569  31.397  1.00 86.83           H
ATOM    269  CD2 TYR A  37       1.247  -4.481  31.271  1.00 86.83           C
ATOM    270  HD2 TYR A  37       0.161  -4.489  31.370  1.00 86.83           H
ATOM    271  CE1 TYR A  37       4.024  -4.409  31.009  1.00 86.83           C
ATOM    272  HE1 TYR A  37       5.109  -4.387  30.908  1.00 86.83           H
ATOM    273  CE2 TYR A  37       1.935  -3.247  30.994  1.00 86.83           C
ATOM    274  HE2 TYR A  37       1.383  -2.314  30.881  1.00 86.83           H
ATOM    275  CZ  TYR A  37       3.290  -3.272  30.877  1.00 86.83           C
ATOM    276  OH  TYR A  37       3.940  -2.106  30.615  1.00 86.83           O
ATOM    277  HH  TYR A  37       3.296  -1.427  30.264  1.00 86.83           H
ATOM    278  HN  TYR A  37       0.116  -9.106  31.855  1.00 86.83           H
ATOM    279  N   CYS A  38       1.881  -7.913  28.361  1.00 90.32           N
ATOM    280  CA  CYS A  38       2.881  -8.448  27.454  1.00 90.32           C
ATOM    281  C   CYS A  38       3.916  -7.354  27.180  1.00 90.32           C
ATOM    282  O   CYS A  38       3.591  -6.318  26.602  1.00 90.32           O
ATOM    283  HA  CYS A  38       3.341  -9.297  27.960  1.00 90.32           H
ATOM    284  CB  CYS A  38       2.251  -8.973  26.162  1.00 90.32           C
ATOM    285 1HB  CYS A  38       1.475  -9.701  26.397  1.00 90.32           H
ATOM    286 2HB  CYS A  38       1.769  -8.156  25.625  1.00 90.32           H
ATOM    287  SG  CYS A  38       3.533  -9.744  25.108  1.00 90.32           S
ATOM    288  HN  CYS A  38       1.195  -7.324  27.934  1.00 90.32           H
ATOM    289  N   GLU A  39       5.141  -7.622  27.609  1.00 82.70           N
ATOM    290  CA  GLU A  39       6.261  -6.767  27.255  1.00 82.70           C
ATOM    291  C   GLU A  39       6.846  -7.189  25.906  1.00 82.70           C
ATOM    292  O   GLU A  39       7.217  -8.347  25.722  1.00 82.70           O
ATOM    293  HA  GLU A  39       5.846  -5.762  27.180  1.00 82.70           H
ATOM    294  CB  GLU A  39       7.332  -6.786  28.348  1.00 82.70           C
ATOM    295 1HB  GLU A  39       7.668  -7.810  28.514  1.00 82.70           H
ATOM    296 2HB  GLU A  39       8.140  -6.105  28.082  1.00 82.70           H
ATOM    297  CG  GLU A  39       6.766  -6.287  29.679  1.00 82.70           C
ATOM    298 1HG  GLU A  39       6.278  -5.323  29.532  1.00 82.70           H
ATOM    299 2HG  GLU A  39       6.005  -6.979  30.037  1.00 82.70           H
ATOM    300  CD  GLU A  39       7.872  -6.149  30.727  1.00 82.70           C
ATOM    301  OE1 GLU A  39       7.576  -5.562  31.790  1.00 82.70           O
ATOM    302  OE2 GLU A  39       8.988  -6.634  30.441  1.00 82.70           O
ATOM    303  HN  GLU A  39       5.372  -8.405  28.186  1.00 82.70           H
ATOM    304  N   LYS A  40       6.910  -6.227  24.997  1.00 89.18           N
ATOM    305  CA  LYS A  40       7.261  -6.522  23.619  1.00 89.18           C
ATOM    306  C   LYS A  40       8.641  -5.937  23.312  1.00 89.18           C
ATOM    307  O   LYS A  40       8.900  -5.505  22.190  1.00 89.18           O
ATOM    308  HA  LYS A  40       7.316  -7.606  23.520  1.00 89.18           H
ATOM    309  CB  LYS A  40       6.162  -6.037  22.670  1.00 89.18           C
ATOM    310 1HB  LYS A  40       5.970  -4.978  22.842  1.00 89.18           H
ATOM    311 2HB  LYS A  40       6.498  -6.136  21.638  1.00 89.18           H
ATOM    312  CG  LYS A  40       4.873  -6.835  22.872  1.00 89.18           C
ATOM    313 1HG  LYS A  40       5.084  -7.901  22.787  1.00 89.18           H
ATOM    314 2HG  LYS A  40       4.489  -6.666  23.878  1.00 89.18           H
ATOM    315  CD  LYS A  40       3.814  -6.435  21.842  1.00 89.18           C
ATOM    316 1HD  LYS A  40       3.572  -5.379  21.956  1.00 89.18           H
ATOM    317 2HD  LYS A  40       4.213  -6.564  20.836  1.00 89.18           H
ATOM    318  CE  LYS A  40       2.546  -7.276  22.005  1.00 89.18           C
ATOM    319 1HE  LYS A  40       2.782  -8.331  21.870  1.00 89.18           H
ATOM    320 2HE  LYS A  40       2.155  -7.163  23.016  1.00 89.18           H
ATOM    321  NZ  LYS A  40       1.520  -6.862  21.022  1.00 89.18           N
ATOM    322 1HZ  LYS A  40       0.790  -7.564  20.980  1.00 89.18           H
ATOM    323 2HZ  LYS A  40       1.120  -5.974  21.305  1.00 89.18           H
ATOM    324 3HZ  LYS A  40       1.948  -6.764  20.108  1.00 89.18           H
ATOM    325  HN  LYS A  40       6.727  -5.263  25.190  1.00 89.18           H
ATOM    326  N   ASN A  41       9.490  -5.941  24.329  1.00 83.02           N
ATOM    327  CA  ASN A  41      10.831  -5.401  24.186  1.00 83.02           C
ATOM    328  C   ASN A  41      11.555  -6.134  23.055  1.00 83.02           C
ATOM    329  O   ASN A  41      12.281  -5.519  22.276  1.00 83.02           O
ATOM    330  HA  ASN A  41      10.692  -4.341  23.974  1.00 83.02           H
ATOM    331  CB  ASN A  41      11.642  -5.593  25.470  1.00 83.02           C
ATOM    332 1HB  ASN A  41      11.545  -6.623  25.814  1.00 83.02           H
ATOM    333 2HB  ASN A  41      12.699  -5.424  25.265  1.00 83.02           H
ATOM    334  CG  ASN A  41      11.169  -4.636  26.566  1.00 83.02           C
ATOM    335  OD1 ASN A  41      10.693  -3.543  26.308  1.00 83.02           O
ATOM    336  ND2 ASN A  41      11.327  -5.106  27.800  1.00 83.02           N
ATOM    337 1HD2 ASN A  41      11.726  -6.013  27.942  1.00 83.02           H
ATOM    338 2HD2 ASN A  41      11.048  -4.554  28.585  1.00 83.02           H
ATOM    339  HN  ASN A  41       9.275  -6.304  25.235  1.00 83.02           H
ATOM    340  N   ASN A  42      11.331  -7.439  23.001  1.00 84.29           N
ATOM    341  CA  ASN A  42      12.006  -8.274  22.023  1.00 84.29           C
ATOM    342  C   ASN A  42      11.591  -7.841  20.615  1.00 84.29           C
ATOM    343  O   ASN A  42      12.407  -7.846  19.695  1.00 84.29           O
ATOM    344  HA  ASN A  42      13.071  -8.128  22.207  1.00 84.29           H
ATOM    345  CB  ASN A  42      11.624  -9.746  22.196  1.00 84.29           C
ATOM    346 1HB  ASN A  42      10.539  -9.849  22.168  1.00 84.29           H
ATOM    347 2HB  ASN A  42      12.021 -10.329  21.366  1.00 84.29           H
ATOM    348  CG  ASN A  42      12.159 -10.299  23.518  1.00 84.29           C
ATOM    349  OD1 ASN A  42      12.938  -9.669  24.215  1.00 84.29           O
ATOM    350  ND2 ASN A  42      11.700 -11.509  23.824  1.00 84.29           N
ATOM    351 1HD2 ASN A  42      11.062 -11.972  23.208  1.00 84.29           H
ATOM    352 2HD2 ASN A  42      11.992 -11.957  24.669  1.00 84.29           H
ATOM    353  HN  ASN A  42      10.703  -7.925  23.610  1.00 84.29           H
ATOM    354  N   VAL A  43      10.323  -7.476  20.493  1.00 91.45           N
ATOM    355  CA  VAL A  43       9.775  -7.097  19.202  1.00 91.45           C
ATOM    356  C   VAL A  43      10.429  -5.794  18.738  1.00 91.45           C
ATOM    357  O   VAL A  43      10.754  -5.643  17.561  1.00 91.45           O
ATOM    358  HA  VAL A  43      10.026  -7.887  18.494  1.00 91.45           H
ATOM    359  CB  VAL A  43       8.250  -7.004  19.288  1.00 91.45           C
ATOM    360  HB  VAL A  43       8.002  -6.162  19.934  1.00 91.45           H
ATOM    361  CG1 VAL A  43       7.639  -6.736  17.911  1.00 91.45           C
ATOM    362 1HG1 VAL A  43       8.025  -5.795  17.519  1.00 91.45           H
ATOM    363 2HG1 VAL A  43       7.902  -7.547  17.233  1.00 91.45           H
ATOM    364 3HG1 VAL A  43       6.555  -6.674  18.001  1.00 91.45           H
ATOM    365  CG2 VAL A  43       7.658  -8.268  19.914  1.00 91.45           C
ATOM    366 1HG2 VAL A  43       7.921  -9.132  19.306  1.00 91.45           H
ATOM    367 2HG2 VAL A  43       8.058  -8.396  20.920  1.00 91.45           H
ATOM    368 3HG2 VAL A  43       6.573  -8.175  19.963  1.00 91.45           H
ATOM    369  HN  VAL A  43       9.677  -7.437  21.255  1.00 91.45           H
ATOM    370  N   ARG A  44      10.602  -4.885  19.686  1.00 86.96           N
ATOM    371  CA  ARG A  44      11.182  -3.588  19.383  1.00 86.96           C
ATOM    372  C   ARG A  44      12.650  -3.744  18.980  1.00 86.96           C
ATOM    373  O   ARG A  44      13.135  -3.035  18.100  1.00 86.96           O
ATOM    374  HA  ARG A  44      10.587  -3.203  18.555  1.00 86.96           H
ATOM    375  CB  ARG A  44      11.088  -2.648  20.587  1.00 86.96           C
ATOM    376 1HB  ARG A  44      11.519  -3.131  21.464  1.00 86.96           H
ATOM    377 2HB  ARG A  44      11.675  -1.749  20.397  1.00 86.96           H
ATOM    378  CG  ARG A  44       9.635  -2.264  20.870  1.00 86.96           C
ATOM    379 1HG  ARG A  44       9.143  -1.975  19.941  1.00 86.96           H
ATOM    380 2HG  ARG A  44       9.096  -3.128  21.260  1.00 86.96           H
ATOM    381  CD  ARG A  44       9.558  -1.112  21.874  1.00 86.96           C
ATOM    382 1HD  ARG A  44      10.227  -0.307  21.569  1.00 86.96           H
ATOM    383 2HD  ARG A  44       8.549  -0.700  21.891  1.00 86.96           H
ATOM    384  NE  ARG A  44       9.929  -1.592  23.225  1.00 86.96           N
ATOM    385  HE  ARG A  44      10.899  -1.604  23.468  1.00 86.96           H
ATOM    386  CZ  ARG A  44       9.046  -2.011  24.141  1.00 86.96           C
ATOM    387  NH1 ARG A  44       7.734  -2.017  23.870  1.00 86.96           N
ATOM    388 1HH1 ARG A  44       7.407  -1.706  22.977  1.00 86.96           H
ATOM    389 2HH1 ARG A  44       7.082  -2.331  24.560  1.00 86.96           H
ATOM    390  NH2 ARG A  44       9.495  -2.425  25.334  1.00 86.96           N
ATOM    391 1HH2 ARG A  44       8.850  -2.741  26.029  1.00 86.96           H
ATOM    392 2HH2 ARG A  44      10.476  -2.418  25.529  1.00 86.96           H
ATOM    393  HN  ARG A  44      10.354  -5.024  20.645  1.00 86.96           H
ATOM    394  N   GLN A  45      13.317  -4.678  19.644  1.00 83.29           N
ATOM    395  CA  GLN A  45      14.715  -4.948  19.354  1.00 83.29           C
ATOM    396  C   GLN A  45      14.869  -5.477  17.927  1.00 83.29           C
ATOM    397  O   GLN A  45      15.762  -5.052  17.196  1.00 83.29           O
ATOM    398  HA  GLN A  45      15.221  -3.987  19.449  1.00 83.29           H
ATOM    399  CB  GLN A  45      15.306  -5.928  20.370  1.00 83.29           C
ATOM    400 1HB  GLN A  45      14.599  -6.737  20.553  1.00 83.29           H
ATOM    401 2HB  GLN A  45      16.209  -6.380  19.961  1.00 83.29           H
ATOM    402  CG  GLN A  45      15.633  -5.222  21.687  1.00 83.29           C
ATOM    403 1HG  GLN A  45      16.285  -4.370  21.495  1.00 83.29           H
ATOM    404 2HG  GLN A  45      14.718  -4.829  22.131  1.00 83.29           H
ATOM    405  CD  GLN A  45      16.312  -6.179  22.668  1.00 83.29           C
ATOM    406  OE1 GLN A  45      16.387  -7.378  22.455  1.00 83.29           O
ATOM    407  NE2 GLN A  45      16.801  -5.585  23.753  1.00 83.29           N
ATOM    408 1HE2 GLN A  45      16.706  -4.596  23.867  1.00 83.29           H
ATOM    409 2HE2 GLN A  45      17.264  -6.127  24.454  1.00 83.29           H
ATOM    410  HN  GLN A  45      12.918  -5.243  20.366  1.00 83.29           H
ATOM    411  N   PHE A  46      13.984  -6.398  17.573  1.00 92.26           N
ATOM    412  CA  PHE A  46      13.999  -6.977  16.240  1.00 92.26           C
ATOM    413  C   PHE A  46      13.869  -5.891  15.170  1.00 92.26           C
ATOM    414  O   PHE A  46      14.644  -5.861  14.215  1.00 92.26           O
ATOM    415  HA  PHE A  46      14.954  -7.490  16.121  1.00 92.26           H
ATOM    416  CB  PHE A  46      12.795  -7.915  16.147  1.00 92.26           C
ATOM    417 1HB  PHE A  46      12.940  -8.747  16.837  1.00 92.26           H
ATOM    418 2HB  PHE A  46      11.904  -7.381  16.476  1.00 92.26           H
ATOM    419  CG  PHE A  46      12.548  -8.473  14.744  1.00 92.26           C
ATOM    420  CD1 PHE A  46      11.640  -7.877  13.925  1.00 92.26           C
ATOM    421  HD1 PHE A  46      11.089  -7.002  14.268  1.00 92.26           H
ATOM    422  CD2 PHE A  46      13.236  -9.565  14.315  1.00 92.26           C
ATOM    423  HD2 PHE A  46      13.964 -10.043  14.971  1.00 92.26           H
ATOM    424  CE1 PHE A  46      11.411  -8.395  12.623  1.00 92.26           C
ATOM    425  HE1 PHE A  46      10.684  -7.917  11.966  1.00 92.26           H
ATOM    426  CE2 PHE A  46      13.007 -10.083  13.013  1.00 92.26           C
ATOM    427  HE2 PHE A  46      13.559 -10.958  12.669  1.00 92.26           H
ATOM    428  CZ  PHE A  46      12.099  -9.486  12.194  1.00 92.26           C
ATOM    429  HZ  PHE A  46      11.924  -9.884  11.194  1.00 92.26           H
ATOM    430  HN  PHE A  46      13.269  -6.748  18.178  1.00 92.26           H
ATOM    431  N   ALA A  47      12.884  -5.027  15.366  1.00 93.15           N
ATOM    432  CA  ALA A  47      12.595  -3.989  14.391  1.00 93.15           C
ATOM    433  C   ALA A  47      13.820  -3.085  14.236  1.00 93.15           C
ATOM    434  O   ALA A  47      14.160  -2.680  13.126  1.00 93.15           O
ATOM    435  HA  ALA A  47      12.391  -4.476  13.438  1.00 93.15           H
ATOM    436  CB  ALA A  47      11.350  -3.213  14.825  1.00 93.15           C
ATOM    437 1HB  ALA A  47      10.502  -3.895  14.892  1.00 93.15           H
ATOM    438 2HB  ALA A  47      11.527  -2.758  15.799  1.00 93.15           H
ATOM    439 3HB  ALA A  47      11.133  -2.435  14.094  1.00 93.15           H
ATOM    440  HN  ALA A  47      12.291  -5.028  16.171  1.00 93.15           H
ATOM    441  N   SER A  48      14.449  -2.795  15.366  1.00 91.29           N
ATOM    442  CA  SER A  48      15.496  -1.789  15.402  1.00 91.29           C
ATOM    443  C   SER A  48      16.701  -2.258  14.585  1.00 91.29           C
ATOM    444  O   SER A  48      17.472  -1.441  14.084  1.00 91.29           O
ATOM    445  HA  SER A  48      15.055  -0.897  14.957  1.00 91.29           H
ATOM    446  CB  SER A  48      15.917  -1.484  16.841  1.00 91.29           C
ATOM    447 1HB  SER A  48      16.539  -0.589  16.855  1.00 91.29           H
ATOM    448 2HB  SER A  48      15.032  -1.265  17.439  1.00 91.29           H
ATOM    449  OG  SER A  48      16.631  -2.567  17.430  1.00 91.29           O
ATOM    450  HG  SER A  48      16.929  -2.320  18.352  1.00 91.29           H
ATOM    451  HN  SER A  48      14.253  -3.234  16.243  1.00 91.29           H
ATOM    452  N   HIS A  49      16.827  -3.573  14.476  1.00 86.72           N
ATOM    453  CA  HIS A  49      18.002  -4.164  13.859  1.00 86.72           C
ATOM    454  C   HIS A  49      17.741  -4.390  12.369  1.00 86.72           C
ATOM    455  O   HIS A  49      18.590  -4.086  11.533  1.00 86.72           O
ATOM    456  HA  HIS A  49      18.811  -3.442  13.972  1.00 86.72           H
ATOM    457  CB  HIS A  49      18.413  -5.444  14.590  1.00 86.72           C
ATOM    458 1HB  HIS A  49      17.535  -6.077  14.714  1.00 86.72           H
ATOM    459 2HB  HIS A  49      19.119  -5.994  13.968  1.00 86.72           H
ATOM    460  CG  HIS A  49      19.038  -5.204  15.944  1.00 86.72           C
ATOM    461  ND1 HIS A  49      18.290  -5.023  17.093  1.00 86.72           N
ATOM    462  HD1 HIS A  49      17.291  -5.030  17.149  1.00 86.72           H
ATOM    463  CD2 HIS A  49      20.347  -5.120  16.319  1.00 86.72           C
ATOM    464  HD2 HIS A  49      21.207  -5.217  15.657  1.00 86.72           H
ATOM    465  CE1 HIS A  49      19.121  -4.837  18.109  1.00 86.72           C
ATOM    466  HE1 HIS A  49      18.836  -4.667  19.147  1.00 86.72           H
ATOM    467  NE2 HIS A  49      20.395  -4.897  17.626  1.00 86.72           N
ATOM    468  HN  HIS A  49      16.144  -4.228  14.800  1.00 86.72           H
ATOM    469  N   PHE A  50      16.561  -4.921  12.081  1.00 81.23           N
ATOM    470  CA  PHE A  50      16.304  -5.511  10.779  1.00 81.23           C
ATOM    471  C   PHE A  50      15.591  -4.519   9.858  1.00 81.23           C
ATOM    472  O   PHE A  50      15.824  -4.510   8.651  1.00 81.23           O
ATOM    473  HA  PHE A  50      17.269  -5.776  10.348  1.00 81.23           H
ATOM    474  CB  PHE A  50      15.395  -6.720  11.008  1.00 81.23           C
ATOM    475 1HB  PHE A  50      14.568  -6.423  11.654  1.00 81.23           H
ATOM    476 2HB  PHE A  50      14.962  -7.022  10.054  1.00 81.23           H
ATOM    477  CG  PHE A  50      16.104  -7.923  11.633  1.00 81.23           C
ATOM    478  CD1 PHE A  50      16.844  -8.757  10.854  1.00 81.23           C
ATOM    479  HD1 PHE A  50      16.931  -8.568   9.784  1.00 81.23           H
ATOM    480  CD2 PHE A  50      15.995  -8.158  12.968  1.00 81.23           C
ATOM    481  HD2 PHE A  50      15.403  -7.490  13.593  1.00 81.23           H
ATOM    482  CE1 PHE A  50      17.502  -9.873  11.434  1.00 81.23           C
ATOM    483  HE1 PHE A  50      18.095 -10.542  10.809  1.00 81.23           H
ATOM    484  CE2 PHE A  50      16.654  -9.275  13.549  1.00 81.23           C
ATOM    485  HE2 PHE A  50      16.567  -9.463  14.619  1.00 81.23           H
ATOM    486  CZ  PHE A  50      17.393 -10.108  12.769  1.00 81.23           C
ATOM    487  HZ  PHE A  50      17.899 -10.965  13.215  1.00 81.23           H
ATOM    488  HN  PHE A  50      15.791  -4.951  12.719  1.00 81.23           H
ATOM    489  N   LEU A  51      14.736  -3.708  10.464  1.00 93.92           N
ATOM    490  CA  LEU A  51      13.818  -2.881   9.698  1.00 93.92           C
ATOM    491  C   LEU A  51      14.587  -1.715   9.076  1.00 93.92           C
ATOM    492  O   LEU A  51      14.418  -1.415   7.895  1.00 93.92           O
ATOM    493  HA  LEU A  51      13.416  -3.498   8.895  1.00 93.92           H
ATOM    494  CB  LEU A  51      12.638  -2.445  10.568  1.00 93.92           C
ATOM    495 1HB  LEU A  51      13.025  -1.875  11.412  1.00 93.92           H
ATOM    496 2HB  LEU A  51      12.013  -1.768   9.985  1.00 93.92           H
ATOM    497  CG  LEU A  51      11.753  -3.569  11.111  1.00 93.92           C
ATOM    498  HG  LEU A  51      12.338  -4.150  11.824  1.00 93.92           H
ATOM    499  CD1 LEU A  51      10.550  -3.003  11.869  1.00 93.92           C
ATOM    500 1HD1 LEU A  51      10.900  -2.398  12.705  1.00 93.92           H
ATOM    501 2HD1 LEU A  51       9.956  -2.384  11.196  1.00 93.92           H
ATOM    502 3HD1 LEU A  51       9.938  -3.823  12.244  1.00 93.92           H
ATOM    503  CD2 LEU A  51      11.328  -4.522   9.992  1.00 93.92           C
ATOM    504 1HD2 LEU A  51      10.768  -3.970   9.237  1.00 93.92           H
ATOM    505 2HD2 LEU A  51      12.214  -4.964   9.535  1.00 93.92           H
ATOM    506 3HD2 LEU A  51      10.701  -5.311  10.405  1.00 93.92           H
ATOM    507  HN  LEU A  51      14.665  -3.610  11.456  1.00 93.92           H
ATOM    508  N   PRO A  52      15.443  -1.038   9.854  1.00 95.60           N
ATOM    509  CA  PRO A  52      16.072   0.199   9.386  1.00 95.60           C
ATOM    510  C   PRO A  52      16.762   0.024   8.043  1.00 95.60           C
ATOM    511  O   PRO A  52      16.559   0.820   7.128  1.00 95.60           O
ATOM    512  HA  PRO A  52      15.314   0.965   9.219  1.00 95.60           H
ATOM    513  CB  PRO A  52      17.069   0.541  10.496  1.00 95.60           C
ATOM    514 1HB  PRO A  52      18.053   0.120  10.294  1.00 95.60           H
ATOM    515 2HB  PRO A  52      17.199   1.618  10.600  1.00 95.60           H
ATOM    516  CG  PRO A  52      16.437  -0.072  11.739  1.00 95.60           C
ATOM    517 1HG  PRO A  52      17.169  -0.226  12.532  1.00 95.60           H
ATOM    518 2HG  PRO A  52      15.661   0.569  12.158  1.00 95.60           H
ATOM    519  CD  PRO A  52      15.873  -1.385  11.221  1.00 95.60           C
ATOM    520 1HD  PRO A  52      16.624  -2.175  11.216  1.00 95.60           H
ATOM    521 2HD  PRO A  52      15.045  -1.741  11.835  1.00 95.60           H
ATOM    522  N   PRO A  53      17.590  -1.019   7.893  1.00 95.86           N
ATOM    523  CA  PRO A  53      18.370  -1.192   6.665  1.00 95.86           C
ATOM    524  C   PRO A  53      17.496  -1.535   5.470  1.00 95.86           C
ATOM    525  O   PRO A  53      17.782  -1.121   4.348  1.00 95.86           O
ATOM    526  HA  PRO A  53      18.863  -0.257   6.397  1.00 95.86           H
ATOM    527  CB  PRO A  53      19.337  -2.327   7.007  1.00 95.86           C
ATOM    528 1HB  PRO A  53      19.565  -2.937   6.132  1.00 95.86           H
ATOM    529 2HB  PRO A  53      20.286  -1.947   7.385  1.00 95.86           H
ATOM    530  CG  PRO A  53      18.603  -3.117   8.053  1.00 95.86           C
ATOM    531 1HG  PRO A  53      17.924  -3.838   7.598  1.00 95.86           H
ATOM    532 2HG  PRO A  53      19.294  -3.681   8.678  1.00 95.86           H
ATOM    533  CD  PRO A  53      17.850  -2.100   8.860  1.00 95.86           C
ATOM    534 1HD  PRO A  53      16.924  -2.512   9.261  1.00 95.86           H
ATOM    535 2HD  PRO A  53      18.437  -1.747   9.709  1.00 95.86           H
ATOM    536  N   LEU A  54      16.444  -2.292   5.745  1.00 94.22           N
ATOM    537  CA  LEU A  54      15.547  -2.737   4.692  1.00 94.22           C
ATOM    538  C   LEU A  54      14.825  -1.527   4.097  1.00 94.22           C
ATOM    539  O   LEU A  54      14.663  -1.432   2.881  1.00 94.22           O
ATOM    540  HA  LEU A  54      16.158  -3.192   3.913  1.00 94.22           H
ATOM    541  CB  LEU A  54      14.602  -3.821   5.216  1.00 94.22           C
ATOM    542 1HB  LEU A  54      14.105  -3.441   6.109  1.00 94.22           H
ATOM    543 2HB  LEU A  54      13.828  -3.992   4.468  1.00 94.22           H
ATOM    544  CG  LEU A  54      15.247  -5.165   5.559  1.00 94.22           C
ATOM    545  HG  LEU A  54      16.020  -4.992   6.308  1.00 94.22           H
ATOM    546  CD1 LEU A  54      14.226  -6.122   6.176  1.00 94.22           C
ATOM    547 1HD1 LEU A  54      13.824  -5.684   7.090  1.00 94.22           H
ATOM    548 2HD1 LEU A  54      13.415  -6.294   5.469  1.00 94.22           H
ATOM    549 3HD1 LEU A  54      14.711  -7.070   6.410  1.00 94.22           H
ATOM    550  CD2 LEU A  54      15.934  -5.772   4.334  1.00 94.22           C
ATOM    551 1HD2 LEU A  54      15.198  -5.928   3.545  1.00 94.22           H
ATOM    552 2HD2 LEU A  54      16.709  -5.093   3.978  1.00 94.22           H
ATOM    553 3HD2 LEU A  54      16.384  -6.727   4.605  1.00 94.22           H
ATOM    554  HN  LEU A  54      16.201  -2.599   6.665  1.00 94.22           H
ATOM    555  N   TYR A  55      14.410  -0.632   4.981  1.00 94.45           N
ATOM    556  CA  TYR A  55      13.670   0.546   4.563  1.00 94.45           C
ATOM    557  C   TYR A  55      14.559   1.496   3.757  1.00 94.45           C
ATOM    558  O   TYR A  55      14.109   2.097   2.783  1.00 94.45           O
ATOM    559  HA  TYR A  55      12.841   0.218   3.936  1.00 94.45           H
ATOM    560  CB  TYR A  55      13.230   1.248   5.850  1.00 94.45           C
ATOM    561 1HB  TYR A  55      14.082   1.309   6.527  1.00 94.45           H
ATOM    562 2HB  TYR A  55      12.937   2.270   5.613  1.00 94.45           H
ATOM    563  CG  TYR A  55      12.073   0.555   6.572  1.00 94.45           C
ATOM    564  CD1 TYR A  55      11.544  -0.614   6.064  1.00 94.45           C
ATOM    565  HD1 TYR A  55      11.950  -1.044   5.149  1.00 94.45           H
ATOM    566  CD2 TYR A  55      11.558   1.099   7.731  1.00 94.45           C
ATOM    567  HD2 TYR A  55      11.976   2.022   8.132  1.00 94.45           H
ATOM    568  CE1 TYR A  55      10.454  -1.266   6.743  1.00 94.45           C
ATOM    569  HE1 TYR A  55      10.027  -2.190   6.353  1.00 94.45           H
ATOM    570  CE2 TYR A  55      10.469   0.447   8.410  1.00 94.45           C
ATOM    571  HE2 TYR A  55      10.053   0.866   9.327  1.00 94.45           H
ATOM    572  CZ  TYR A  55       9.971  -0.704   7.883  1.00 94.45           C
ATOM    573  OH  TYR A  55       8.942  -1.319   8.525  1.00 94.45           O
ATOM    574  HH  TYR A  55       8.644  -2.120   8.005  1.00 94.45           H
ATOM    575  HN  TYR A  55      14.572  -0.702   5.966  1.00 94.45           H
ATOM    576  N   TRP A  56      15.806   1.600   4.194  1.00 93.09           N
ATOM    577  CA  TRP A  56      16.773   2.437   3.504  1.00 93.09           C
ATOM    578  C   TRP A  56      16.972   1.869   2.098  1.00 93.09           C
ATOM    579  O   TRP A  56      17.028   2.618   1.124  1.00 93.09           O
ATOM    580  HA  TRP A  56      16.359   3.444   3.444  1.00 93.09           H
ATOM    581  CB  TRP A  56      18.077   2.538   4.298  1.00 93.09           C
ATOM    582 1HB  TRP A  56      18.292   1.569   4.748  1.00 93.09           H
ATOM    583 2HB  TRP A  56      18.893   2.759   3.610  1.00 93.09           H
ATOM    584  CG  TRP A  56      18.055   3.601   5.399  1.00 93.09           C
ATOM    585  CD1 TRP A  56      18.133   3.418   6.724  1.00 93.09           C
ATOM    586  HD1 TRP A  56      18.227   2.444   7.204  1.00 93.09           H
ATOM    587  CD2 TRP A  56      17.943   5.027   5.214  1.00 93.09           C
ATOM    588  NE1 TRP A  56      18.081   4.618   7.404  1.00 93.09           N
ATOM    589  HE1 TRP A  56      18.121   4.738   8.396  1.00 93.09           H
ATOM    590  CE2 TRP A  56      17.962   5.628   6.456  1.00 93.09           C
ATOM    591  CE3 TRP A  56      17.831   5.786   4.035  1.00 93.09           C
ATOM    592  HE3 TRP A  56      17.814   5.336   3.042  1.00 93.09           H
ATOM    593  CZ2 TRP A  56      17.871   7.012   6.640  1.00 93.09           C
ATOM    594  HZ2 TRP A  56      17.888   7.462   7.633  1.00 93.09           H
ATOM    595  CZ3 TRP A  56      17.741   7.169   4.236  1.00 93.09           C
ATOM    596  HZ3 TRP A  56      17.652   7.804   3.355  1.00 93.09           H
ATOM    597  CH2 TRP A  56      17.758   7.788   5.480  1.00 93.09           C
ATOM    598  HH2 TRP A  56      17.684   8.873   5.553  1.00 93.09           H
ATOM    599  HN  TRP A  56      16.157   1.127   5.002  1.00 93.09           H
ATOM    600  N   LEU A  57      17.072   0.549   2.036  1.00 93.24           N
ATOM    601  CA  LEU A  57      17.274  -0.128   0.766  1.00 93.24           C
ATOM    602  C   LEU A  57      16.095   0.176  -0.161  1.00 93.24           C
ATOM    603  O   LEU A  57      16.290   0.582  -1.306  1.00 93.24           O
ATOM    604  HA  LEU A  57      18.180   0.281   0.318  1.00 93.24           H
ATOM    605  CB  LEU A  57      17.512  -1.623   0.988  1.00 93.24           C
ATOM    606 1HB  LEU A  57      18.375  -1.739   1.644  1.00 93.24           H
ATOM    607 2HB  LEU A  57      16.652  -2.033   1.516  1.00 93.24           H
ATOM    608  CG  LEU A  57      17.748  -2.458  -0.272  1.00 93.24           C
ATOM    609  HG  LEU A  57      16.924  -2.276  -0.962  1.00 93.24           H
ATOM    610  CD1 LEU A  57      19.034  -2.030  -0.981  1.00 93.24           C
ATOM    611 1HD1 LEU A  57      18.960  -0.980  -1.267  1.00 93.24           H
ATOM    612 2HD1 LEU A  57      19.882  -2.164  -0.309  1.00 93.24           H
ATOM    613 3HD1 LEU A  57      19.178  -2.640  -1.873  1.00 93.24           H
ATOM    614  CD2 LEU A  57      17.744  -3.953   0.053  1.00 93.24           C
ATOM    615 1HD2 LEU A  57      18.535  -4.172   0.770  1.00 93.24           H
ATOM    616 2HD2 LEU A  57      16.779  -4.229   0.480  1.00 93.24           H
ATOM    617 3HD2 LEU A  57      17.913  -4.524  -0.860  1.00 93.24           H
ATOM    618  HN  LEU A  57      17.019  -0.054   2.832  1.00 93.24           H
ATOM    619  N   VAL A  58      14.898  -0.032   0.367  1.00 94.97           N
ATOM    620  CA  VAL A  58      13.691   0.150  -0.420  1.00 94.97           C
ATOM    621  C   VAL A  58      13.619   1.598  -0.909  1.00 94.97           C
ATOM    622  O   VAL A  58      13.276   1.851  -2.062  1.00 94.97           O
ATOM    623  HA  VAL A  58      13.759  -0.510  -1.285  1.00 94.97           H
ATOM    624  CB  VAL A  58      12.466  -0.267   0.397  1.00 94.97           C
ATOM    625  HB  VAL A  58      12.484   0.289   1.335  1.00 94.97           H
ATOM    626  CG1 VAL A  58      11.171   0.090  -0.335  1.00 94.97           C
ATOM    627 1HG1 VAL A  58      11.132   1.167  -0.500  1.00 94.97           H
ATOM    628 2HG1 VAL A  58      11.143  -0.426  -1.295  1.00 94.97           H
ATOM    629 3HG1 VAL A  58      10.316  -0.217   0.268  1.00 94.97           H
ATOM    630  CG2 VAL A  58      12.513  -1.759   0.734  1.00 94.97           C
ATOM    631 1HG2 VAL A  58      12.531  -2.339  -0.189  1.00 94.97           H
ATOM    632 2HG2 VAL A  58      13.410  -1.972   1.315  1.00 94.97           H
ATOM    633 3HG2 VAL A  58      11.631  -2.028   1.315  1.00 94.97           H
ATOM    634  HN  VAL A  58      14.747  -0.320   1.313  1.00 94.97           H
ATOM    635  N   PHE A  59      13.948   2.510  -0.006  1.00 96.00           N
ATOM    636  CA  PHE A  59      13.889   3.928  -0.320  1.00 96.00           C
ATOM    637  C   PHE A  59      14.793   4.264  -1.508  1.00 96.00           C
ATOM    638  O   PHE A  59      14.347   4.873  -2.478  1.00 96.00           O
ATOM    639  HA  PHE A  59      12.856   4.160  -0.574  1.00 96.00           H
ATOM    640  CB  PHE A  59      14.390   4.680   0.915  1.00 96.00           C
ATOM    641 1HB  PHE A  59      13.688   4.521   1.734  1.00 96.00           H
ATOM    642 2HB  PHE A  59      15.344   4.254   1.226  1.00 96.00           H
ATOM    643  CG  PHE A  59      14.565   6.184   0.699  1.00 96.00           C
ATOM    644  CD1 PHE A  59      15.812   6.728   0.678  1.00 96.00           C
ATOM    645  HD1 PHE A  59      16.686   6.091   0.815  1.00 96.00           H
ATOM    646  CD2 PHE A  59      13.474   6.979   0.527  1.00 96.00           C
ATOM    647  HD2 PHE A  59      12.475   6.543   0.545  1.00 96.00           H
ATOM    648  CE1 PHE A  59      15.974   8.124   0.477  1.00 96.00           C
ATOM    649  HE1 PHE A  59      16.974   8.559   0.460  1.00 96.00           H
ATOM    650  CE2 PHE A  59      13.637   8.375   0.326  1.00 96.00           C
ATOM    651  HE2 PHE A  59      12.763   9.011   0.189  1.00 96.00           H
ATOM    652  CZ  PHE A  59      14.884   8.918   0.305  1.00 96.00           C
ATOM    653  HZ  PHE A  59      15.009   9.990   0.151  1.00 96.00           H
ATOM    654  HN  PHE A  59      14.249   2.295   0.923  1.00 96.00           H
ATOM    655  N   ILE A  60      16.047   3.852  -1.392  1.00 93.73           N
ATOM    656  CA  ILE A  60      17.056   4.245  -2.360  1.00 93.73           C
ATOM    657  C   ILE A  60      16.659   3.727  -3.744  1.00 93.73           C
ATOM    658  O   ILE A  60      16.609   4.491  -4.706  1.00 93.73           O
ATOM    659  HA  ILE A  60      17.073   5.335  -2.392  1.00 93.73           H
ATOM    660  CB  ILE A  60      18.443   3.785  -1.906  1.00 93.73           C
ATOM    661  HB  ILE A  60      18.379   2.733  -1.628  1.00 93.73           H
ATOM    662  CG1 ILE A  60      18.896   4.554  -0.664  1.00 93.73           C
ATOM    663 1HG1 ILE A  60      19.148   5.578  -0.937  1.00 93.73           H
ATOM    664 2HG1 ILE A  60      18.077   4.608   0.054  1.00 93.73           H
ATOM    665  CG2 ILE A  60      19.457   3.890  -3.047  1.00 93.73           C
ATOM    666 1HG2 ILE A  60      19.135   3.262  -3.878  1.00 93.73           H
ATOM    667 2HG2 ILE A  60      19.524   4.926  -3.379  1.00 93.73           H
ATOM    668 3HG2 ILE A  60      20.434   3.556  -2.697  1.00 93.73           H
ATOM    669  CD1 ILE A  60      20.107   3.881  -0.014  1.00 93.73           C
ATOM    670 1HD1 ILE A  60      19.844   2.865   0.280  1.00 93.73           H
ATOM    671 2HD1 ILE A  60      20.932   3.851  -0.727  1.00 93.73           H
ATOM    672 3HD1 ILE A  60      20.409   4.448   0.867  1.00 93.73           H
ATOM    673  HN  ILE A  60      16.376   3.262  -0.655  1.00 93.73           H
ATOM    674  N   VAL A  61      16.385   2.431  -3.799  1.00 93.69           N
ATOM    675  CA  VAL A  61      16.123   1.775  -5.069  1.00 93.69           C
ATOM    676  C   VAL A  61      14.821   2.320  -5.660  1.00 93.69           C
ATOM    677  O   VAL A  61      14.745   2.593  -6.857  1.00 93.69           O
ATOM    678  HA  VAL A  61      16.944   2.022  -5.742  1.00 93.69           H
ATOM    679  CB  VAL A  61      16.105   0.257  -4.879  1.00 93.69           C
ATOM    680  HB  VAL A  61      15.345   0.022  -4.134  1.00 93.69           H
ATOM    681  CG1 VAL A  61      15.722  -0.453  -6.180  1.00 93.69           C
ATOM    682 1HG1 VAL A  61      14.730  -0.128  -6.493  1.00 93.69           H
ATOM    683 2HG1 VAL A  61      16.447  -0.206  -6.955  1.00 93.69           H
ATOM    684 3HG1 VAL A  61      15.717  -1.530  -6.017  1.00 93.69           H
ATOM    685  CG2 VAL A  61      17.451  -0.246  -4.355  1.00 93.69           C
ATOM    686 1HG2 VAL A  61      18.236   0.008  -5.067  1.00 93.69           H
ATOM    687 2HG2 VAL A  61      17.666   0.223  -3.395  1.00 93.69           H
ATOM    688 3HG2 VAL A  61      17.410  -1.328  -4.230  1.00 93.69           H
ATOM    689  HN  VAL A  61      16.341   1.835  -2.998  1.00 93.69           H
ATOM    690  N   GLY A  62      13.829   2.462  -4.794  1.00 95.24           N
ATOM    691  CA  GLY A  62      12.498   2.842  -5.236  1.00 95.24           C
ATOM    692  C   GLY A  62      12.476   4.289  -5.729  1.00 95.24           C
ATOM    693  O   GLY A  62      11.855   4.593  -6.747  1.00 95.24           O
ATOM    694 1HA  GLY A  62      12.173   2.176  -6.035  1.00 95.24           H
ATOM    695 2HA  GLY A  62      11.790   2.723  -4.415  1.00 95.24           H
ATOM    696  HN  GLY A  62      13.923   2.323  -3.808  1.00 95.24           H
ATOM    697  N   ALA A  63      13.162   5.145  -4.985  1.00 95.24           N
ATOM    698  CA  ALA A  63      13.183   6.563  -5.303  1.00 95.24           C
ATOM    699  C   ALA A  63      13.807   6.762  -6.686  1.00 95.24           C
ATOM    700  O   ALA A  63      13.284   7.516  -7.504  1.00 95.24           O
ATOM    701  HA  ALA A  63      12.152   6.914  -5.326  1.00 95.24           H
ATOM    702  CB  ALA A  63      13.938   7.320  -4.209  1.00 95.24           C
ATOM    703 1HB  ALA A  63      13.438   7.170  -3.252  1.00 95.24           H
ATOM    704 2HB  ALA A  63      14.960   6.946  -4.147  1.00 95.24           H
ATOM    705 3HB  ALA A  63      13.954   8.383  -4.448  1.00 95.24           H
ATOM    706  HN  ALA A  63      13.694   4.884  -4.180  1.00 95.24           H
ATOM    707  N   LEU A  64      14.917   6.071  -6.904  1.00 89.25           N
ATOM    708  CA  LEU A  64      15.619   6.164  -8.173  1.00 89.25           C
ATOM    709  C   LEU A  64      14.719   5.631  -9.290  1.00 89.25           C
ATOM    710  O   LEU A  64      14.582   6.262 -10.336  1.00 89.25           O
ATOM    711  HA  LEU A  64      15.814   7.220  -8.362  1.00 89.25           H
ATOM    712  CB  LEU A  64      16.975   5.461  -8.088  1.00 89.25           C
ATOM    713 1HB  LEU A  64      16.816   4.454  -7.703  1.00 89.25           H
ATOM    714 2HB  LEU A  64      17.372   5.358  -9.097  1.00 89.25           H
ATOM    715  CG  LEU A  64      18.033   6.147  -7.221  1.00 89.25           C
ATOM    716  HG  LEU A  64      17.606   6.318  -6.233  1.00 89.25           H
ATOM    717  CD1 LEU A  64      19.256   5.247  -7.035  1.00 89.25           C
ATOM    718 1HD1 LEU A  64      18.954   4.319  -6.549  1.00 89.25           H
ATOM    719 2HD1 LEU A  64      19.694   5.023  -8.007  1.00 89.25           H
ATOM    720 3HD1 LEU A  64      19.992   5.759  -6.415  1.00 89.25           H
ATOM    721  CD2 LEU A  64      18.409   7.515  -7.794  1.00 89.25           C
ATOM    722 1HD2 LEU A  64      18.809   7.390  -8.800  1.00 89.25           H
ATOM    723 2HD2 LEU A  64      17.523   8.149  -7.832  1.00 89.25           H
ATOM    724 3HD2 LEU A  64      19.162   7.980  -7.159  1.00 89.25           H
ATOM    725  HN  LEU A  64      15.335   5.458  -6.234  1.00 89.25           H
ATOM    726  N   GLY A  65      14.128   4.474  -9.028  1.00 92.54           N
ATOM    727  CA  GLY A  65      13.371   3.772 -10.051  1.00 92.54           C
ATOM    728  C   GLY A  65      12.148   4.584 -10.482  1.00 92.54           C
ATOM    729  O   GLY A  65      11.943   4.819 -11.672  1.00 92.54           O
ATOM    730 1HA  GLY A  65      14.009   3.583 -10.914  1.00 92.54           H
ATOM    731 2HA  GLY A  65      13.053   2.802  -9.671  1.00 92.54           H
ATOM    732  HN  GLY A  65      14.159   4.019  -8.139  1.00 92.54           H
ATOM    733  N   ASN A  66      11.368   4.990  -9.492  1.00 90.33           N
ATOM    734  CA  ASN A  66      10.098   5.644  -9.759  1.00 90.33           C
ATOM    735  C   ASN A  66      10.358   7.028 -10.356  1.00 90.33           C
ATOM    736  O   ASN A  66       9.603   7.491 -11.210  1.00 90.33           O
ATOM    737  HA  ASN A  66       9.576   4.983 -10.450  1.00 90.33           H
ATOM    738  CB  ASN A  66       9.291   5.828  -8.472  1.00 90.33           C
ATOM    739 1HB  ASN A  66       9.947   6.178  -7.674  1.00 90.33           H
ATOM    740 2HB  ASN A  66       8.533   6.596  -8.620  1.00 90.33           H
ATOM    741  CG  ASN A  66       8.623   4.517  -8.052  1.00 90.33           C
ATOM    742  OD1 ASN A  66       7.749   3.993  -8.722  1.00 90.33           O
ATOM    743  ND2 ASN A  66       9.081   4.019  -6.907  1.00 90.33           N
ATOM    744 1HD2 ASN A  66       9.800   4.499  -6.405  1.00 90.33           H
ATOM    745 2HD2 ASN A  66       8.706   3.164  -6.548  1.00 90.33           H
ATOM    746  HN  ASN A  66      11.591   4.880  -8.523  1.00 90.33           H
ATOM    747  N   SER A  67      11.428   7.650  -9.883  1.00 91.18           N
ATOM    748  CA  SER A  67      11.844   8.935 -10.419  1.00 91.18           C
ATOM    749  C   SER A  67      12.138   8.808 -11.915  1.00 91.18           C
ATOM    750  O   SER A  67      11.804   9.698 -12.695  1.00 91.18           O
ATOM    751  HA  SER A  67      11.001   9.605 -10.251  1.00 91.18           H
ATOM    752  CB  SER A  67      13.073   9.468  -9.680  1.00 91.18           C
ATOM    753 1HB  SER A  67      13.890   8.752  -9.772  1.00 91.18           H
ATOM    754 2HB  SER A  67      13.406  10.393 -10.151  1.00 91.18           H
ATOM    755  OG  SER A  67      12.805   9.707  -8.301  1.00 91.18           O
ATOM    756  HG  SER A  67      13.341   9.081  -7.735  1.00 91.18           H
ATOM    757  HN  SER A  67      12.004   7.292  -9.149  1.00 91.18           H
ATOM    758  N   LEU A  68      12.761   7.693 -12.270  1.00 84.99           N
ATOM    759  CA  LEU A  68      13.107   7.439 -13.659  1.00 84.99           C
ATOM    760  C   LEU A  68      11.825   7.268 -14.476  1.00 84.99           C
ATOM    761  O   LEU A  68      11.720   7.782 -15.588  1.00 84.99           O
ATOM    762  HA  LEU A  68      13.638   8.316 -14.029  1.00 84.99           H
ATOM    763  CB  LEU A  68      14.066   6.252 -13.763  1.00 84.99           C
ATOM    764 1HB  LEU A  68      14.865   6.391 -13.035  1.00 84.99           H
ATOM    765 2HB  LEU A  68      13.527   5.349 -13.477  1.00 84.99           H
ATOM    766  CG  LEU A  68      14.700   6.020 -15.137  1.00 84.99           C
ATOM    767  HG  LEU A  68      13.913   6.075 -15.889  1.00 84.99           H
ATOM    768  CD1 LEU A  68      15.716   7.117 -15.464  1.00 84.99           C
ATOM    769 1HD1 LEU A  68      15.216   8.085 -15.468  1.00 84.99           H
ATOM    770 2HD1 LEU A  68      16.504   7.118 -14.711  1.00 84.99           H
ATOM    771 3HD1 LEU A  68      16.151   6.928 -16.445  1.00 84.99           H
ATOM    772  CD2 LEU A  68      15.315   4.623 -15.228  1.00 84.99           C
ATOM    773 1HD2 LEU A  68      16.086   4.515 -14.465  1.00 84.99           H
ATOM    774 2HD2 LEU A  68      14.540   3.873 -15.070  1.00 84.99           H
ATOM    775 3HD2 LEU A  68      15.758   4.484 -16.214  1.00 84.99           H
ATOM    776  HN  LEU A  68      13.028   6.974 -11.630  1.00 84.99           H
ATOM    777  N   VAL A  69      10.882   6.543 -13.892  1.00 87.79           N
ATOM    778  CA  VAL A  69       9.619   6.279 -14.562  1.00 87.79           C
ATOM    779  C   VAL A  69       8.942   7.607 -14.905  1.00 87.79           C
ATOM    780  O   VAL A  69       8.500   7.809 -16.035  1.00 87.79           O
ATOM    781  HA  VAL A  69       9.842   5.749 -15.488  1.00 87.79           H
ATOM    782  CB  VAL A  69       8.747   5.370 -13.694  1.00 87.79           C
ATOM    783  HB  VAL A  69       8.671   5.823 -12.705  1.00 87.79           H
ATOM    784  CG1 VAL A  69       7.333   5.256 -14.268  1.00 87.79           C
ATOM    785 1HG1 VAL A  69       6.876   6.245 -14.307  1.00 87.79           H
ATOM    786 2HG1 VAL A  69       7.382   4.838 -15.273  1.00 87.79           H
ATOM    787 3HG1 VAL A  69       6.734   4.604 -13.631  1.00 87.79           H
ATOM    788  CG2 VAL A  69       9.386   3.989 -13.531  1.00 87.79           C
ATOM    789 1HG2 VAL A  69       9.506   3.527 -14.511  1.00 87.79           H
ATOM    790 2HG2 VAL A  69      10.362   4.094 -13.057  1.00 87.79           H
ATOM    791 3HG2 VAL A  69       8.745   3.364 -12.910  1.00 87.79           H
ATOM    792  HN  VAL A  69      10.969   6.141 -12.981  1.00 87.79           H
ATOM    793  N   ILE A  70       8.881   8.479 -13.910  1.00 88.67           N
ATOM    794  CA  ILE A  70       8.187   9.746 -14.066  1.00 88.67           C
ATOM    795  C   ILE A  70       8.833  10.540 -15.203  1.00 88.67           C
ATOM    796  O   ILE A  70       8.136  11.117 -16.036  1.00 88.67           O
ATOM    797  HA  ILE A  70       7.157   9.523 -14.342  1.00 88.67           H
ATOM    798  CB  ILE A  70       8.145  10.501 -12.735  1.00 88.67           C
ATOM    799  HB  ILE A  70       9.154  10.526 -12.324  1.00 88.67           H
ATOM    800  CG1 ILE A  70       7.261   9.774 -11.720  1.00 88.67           C
ATOM    801 1HG1 ILE A  70       6.212   9.909 -11.983  1.00 88.67           H
ATOM    802 2HG1 ILE A  70       7.464   8.704 -11.757  1.00 88.67           H
ATOM    803  CG2 ILE A  70       7.706  11.952 -12.942  1.00 88.67           C
ATOM    804 1HG2 ILE A  70       8.409  12.454 -13.606  1.00 88.67           H
ATOM    805 2HG2 ILE A  70       6.710  11.971 -13.386  1.00 88.67           H
ATOM    806 3HG2 ILE A  70       7.684  12.466 -11.981  1.00 88.67           H
ATOM    807  CD1 ILE A  70       7.509  10.297 -10.304  1.00 88.67           C
ATOM    808 1HD1 ILE A  70       8.553  10.139 -10.035  1.00 88.67           H
ATOM    809 2HD1 ILE A  70       7.281  11.362 -10.265  1.00 88.67           H
ATOM    810 3HD1 ILE A  70       6.868   9.763  -9.602  1.00 88.67           H
ATOM    811  HN  ILE A  70       9.295   8.332 -13.011  1.00 88.67           H
ATOM    812  N   LEU A  71      10.158  10.545 -15.200  1.00 83.57           N
ATOM    813  CA  LEU A  71      10.906  11.297 -16.193  1.00 83.57           C
ATOM    814  C   LEU A  71      10.553  10.782 -17.590  1.00 83.57           C
ATOM    815  O   LEU A  71      10.322  11.569 -18.506  1.00 83.57           O
ATOM    816  HA  LEU A  71      10.591  12.338 -16.120  1.00 83.57           H
ATOM    817  CB  LEU A  71      12.403  11.254 -15.882  1.00 83.57           C
ATOM    818 1HB  LEU A  71      12.669  10.232 -15.613  1.00 83.57           H
ATOM    819 2HB  LEU A  71      12.951  11.496 -16.793  1.00 83.57           H
ATOM    820  CG  LEU A  71      12.884  12.187 -14.769  1.00 83.57           C
ATOM    821  HG  LEU A  71      12.216  12.073 -13.915  1.00 83.57           H
ATOM    822  CD1 LEU A  71      14.288  11.802 -14.299  1.00 83.57           C
ATOM    823 1HD1 LEU A  71      14.276  10.780 -13.918  1.00 83.57           H
ATOM    824 2HD1 LEU A  71      14.983  11.869 -15.136  1.00 83.57           H
ATOM    825 3HD1 LEU A  71      14.605  12.481 -13.507  1.00 83.57           H
ATOM    826  CD2 LEU A  71      12.809  13.651 -15.209  1.00 83.57           C
ATOM    827 1HD2 LEU A  71      13.439  13.799 -16.086  1.00 83.57           H
ATOM    828 2HD2 LEU A  71      11.777  13.903 -15.455  1.00 83.57           H
ATOM    829 3HD2 LEU A  71      13.156  14.292 -14.399  1.00 83.57           H
ATOM    830  HN  LEU A  71      10.718  10.047 -14.538  1.00 83.57           H
ATOM    831  N   VAL A  72      10.522   9.462 -17.709  1.00 83.12           N
ATOM    832  CA  VAL A  72      10.319   8.832 -19.002  1.00 83.12           C
ATOM    833  C   VAL A  72       8.957   9.250 -19.560  1.00 83.12           C
ATOM    834  O   VAL A  72       8.851   9.641 -20.721  1.00 83.12           O
ATOM    835  HA  VAL A  72      11.098   9.195 -19.671  1.00 83.12           H
ATOM    836  CB  VAL A  72      10.472   7.315 -18.875  1.00 83.12           C
ATOM    837  HB  VAL A  72       9.822   6.979 -18.067  1.00 83.12           H
ATOM    838  CG1 VAL A  72      10.031   6.610 -20.158  1.00 83.12           C
ATOM    839 1HG1 VAL A  72       8.984   6.839 -20.358  1.00 83.12           H
ATOM    840 2HG1 VAL A  72      10.643   6.954 -20.992  1.00 83.12           H
ATOM    841 3HG1 VAL A  72      10.150   5.533 -20.041  1.00 83.12           H
ATOM    842  CG2 VAL A  72      11.909   6.938 -18.508  1.00 83.12           C
ATOM    843 1HG2 VAL A  72      12.587   7.294 -19.284  1.00 83.12           H
ATOM    844 2HG2 VAL A  72      12.174   7.398 -17.556  1.00 83.12           H
ATOM    845 3HG2 VAL A  72      11.991   5.855 -18.424  1.00 83.12           H
ATOM    846  HN  VAL A  72      10.633   8.829 -16.943  1.00 83.12           H
ATOM    847  N   TYR A  73       7.948   9.153 -18.706  1.00 79.47           N
ATOM    848  CA  TYR A  73       6.584   9.429 -19.125  1.00 79.47           C
ATOM    849  C   TYR A  73       6.393  10.918 -19.423  1.00 79.47           C
ATOM    850  O   TYR A  73       5.616  11.283 -20.304  1.00 79.47           O
ATOM    851  HA  TYR A  73       6.388   8.856 -20.031  1.00 79.47           H
ATOM    852  CB  TYR A  73       5.694   9.039 -17.943  1.00 79.47           C
ATOM    853 1HB  TYR A  73       6.259   9.162 -17.019  1.00 79.47           H
ATOM    854 2HB  TYR A  73       4.850   9.728 -17.894  1.00 79.47           H
ATOM    855  CG  TYR A  73       5.161   7.607 -18.012  1.00 79.47           C
ATOM    856  CD1 TYR A  73       4.228   7.263 -18.969  1.00 79.47           C
ATOM    857  HD1 TYR A  73       3.871   8.012 -19.676  1.00 79.47           H
ATOM    858  CD2 TYR A  73       5.613   6.659 -17.117  1.00 79.47           C
ATOM    859  HD2 TYR A  73       6.349   6.930 -16.361  1.00 79.47           H
ATOM    860  CE1 TYR A  73       3.726   5.915 -19.033  1.00 79.47           C
ATOM    861  HE1 TYR A  73       2.989   5.630 -19.784  1.00 79.47           H
ATOM    862  CE2 TYR A  73       5.111   5.311 -17.181  1.00 79.47           C
ATOM    863  HE2 TYR A  73       5.459   4.552 -16.480  1.00 79.47           H
ATOM    864  CZ  TYR A  73       4.192   5.005 -18.136  1.00 79.47           C
ATOM    865  OH  TYR A  73       3.718   3.732 -18.198  1.00 79.47           O
ATOM    866  HH  TYR A  73       3.091   3.637 -18.971  1.00 79.47           H
ATOM    867  HN  TYR A  73       8.051   8.893 -17.746  1.00 79.47           H
ATOM    868  N   TRP A  74       7.114  11.737 -18.672  1.00 70.10           N
ATOM    869  CA  TRP A  74       6.943  13.177 -18.758  1.00 70.10           C
ATOM    870  C   TRP A  74       7.459  13.634 -20.124  1.00 70.10           C
ATOM    871  O   TRP A  74       6.768  14.354 -20.843  1.00 70.10           O
ATOM    872  HA  TRP A  74       5.878  13.391 -18.671  1.00 70.10           H
ATOM    873  CB  TRP A  74       7.636  13.882 -17.590  1.00 70.10           C
ATOM    874 1HB  TRP A  74       7.352  13.388 -16.661  1.00 70.10           H
ATOM    875 2HB  TRP A  74       8.714  13.765 -17.697  1.00 70.10           H
ATOM    876  CG  TRP A  74       7.307  15.372 -17.480  1.00 70.10           C
ATOM    877  CD1 TRP A  74       7.990  16.408 -17.987  1.00 70.10           C
ATOM    878  HD1 TRP A  74       8.907  16.311 -18.569  1.00 70.10           H
ATOM    879  CD2 TRP A  74       6.178  15.956 -16.796  1.00 70.10           C
ATOM    880  NE1 TRP A  74       7.387  17.610 -17.682  1.00 70.10           N
ATOM    881  HE1 TRP A  74       7.708  18.519 -17.949  1.00 70.10           H
ATOM    882  CE2 TRP A  74       6.250  17.327 -16.934  1.00 70.10           C
ATOM    883  CE3 TRP A  74       5.131  15.345 -16.083  1.00 70.10           C
ATOM    884  HE3 TRP A  74       5.052  14.265 -15.960  1.00 70.10           H
ATOM    885  CZ2 TRP A  74       5.305  18.203 -16.387  1.00 70.10           C
ATOM    886  HZ2 TRP A  74       5.384  19.283 -16.510  1.00 70.10           H
ATOM    887  CZ3 TRP A  74       4.195  16.234 -15.543  1.00 70.10           C
ATOM    888  HZ3 TRP A  74       3.362  15.813 -14.980  1.00 70.10           H
ATOM    889  CH2 TRP A  74       4.253  17.617 -15.673  1.00 70.10           C
ATOM    890  HH2 TRP A  74       3.483  18.242 -15.221  1.00 70.10           H
ATOM    891  HN  TRP A  74       7.804  11.432 -18.016  1.00 70.10           H
ATOM    892  N   TYR A  75       8.669  13.197 -20.440  1.00 68.63           N
ATOM    893  CA  TYR A  75       9.408  13.776 -21.549  1.00 68.63           C
ATOM    894  C   TYR A  75       9.200  12.964 -22.829  1.00 68.63           C
ATOM    895  O   TYR A  75       9.218  13.516 -23.928  1.00 68.63           O
ATOM    896  HA  TYR A  75       9.039  14.789 -21.706  1.00 68.63           H
ATOM    897  CB  TYR A  75      10.884  13.711 -21.152  1.00 68.63           C
ATOM    898 1HB  TYR A  75      11.084  12.744 -20.691  1.00 68.63           H
ATOM    899 2HB  TYR A  75      11.495  13.767 -22.053  1.00 68.63           H
ATOM    900  CG  TYR A  75      11.319  14.818 -20.190  1.00 68.63           C
ATOM    901  CD1 TYR A  75      11.533  16.097 -20.661  1.00 68.63           C
ATOM    902  HD1 TYR A  75      11.393  16.319 -21.719  1.00 68.63           H
ATOM    903  CD2 TYR A  75      11.497  14.537 -18.850  1.00 68.63           C
ATOM    904  HD2 TYR A  75      11.327  13.527 -18.478  1.00 68.63           H
ATOM    905  CE1 TYR A  75      11.943  17.139 -19.755  1.00 68.63           C
ATOM    906  HE1 TYR A  75      12.115  18.154 -20.114  1.00 68.63           H
ATOM    907  CE2 TYR A  75      11.906  15.579 -17.944  1.00 68.63           C
ATOM    908  HE2 TYR A  75      12.050  15.371 -16.884  1.00 68.63           H
ATOM    909  CZ  TYR A  75      12.108  16.829 -18.441  1.00 68.63           C
ATOM    910  OH  TYR A  75      12.495  17.813 -17.586  1.00 68.63           O
ATOM    911  HH  TYR A  75      12.565  17.450 -16.657  1.00 68.63           H
ATOM    912  HN  TYR A  75       9.143  12.463 -19.954  1.00 68.63           H
ATOM    913  N   CYS A  76       9.008  11.666 -22.644  1.00 67.99           N
ATOM    914  CA  CYS A  76       9.110  10.730 -23.750  1.00 67.99           C
ATOM    915  C   CYS A  76       7.705  10.218 -24.077  1.00 67.99           C
ATOM    916  O   CYS A  76       7.171  10.500 -25.148  1.00 67.99           O
ATOM    917  HA  CYS A  76       9.525  11.284 -24.592  1.00 67.99           H
ATOM    918  CB  CYS A  76      10.075   9.585 -23.436  1.00 67.99           C
ATOM    919 1HB  CYS A  76      10.972   9.977 -22.957  1.00 67.99           H
ATOM    920 2HB  CYS A  76       9.614   8.892 -22.732  1.00 67.99           H
ATOM    921  SG  CYS A  76      10.524   8.704 -24.976  1.00 67.99           S
ATOM    922  HG  CYS A  76       9.348   8.106 -25.142  1.00 67.99           H
ATOM    923  HN  CYS A  76       8.788  11.254 -21.760  1.00 67.99           H
ATOM    924  N   THR A  77       7.146   9.475 -23.132  1.00 59.57           N
ATOM    925  CA  THR A  77       5.953   8.692 -23.405  1.00 59.57           C
ATOM    926  C   THR A  77       4.761   9.613 -23.673  1.00 59.57           C
ATOM    927  O   THR A  77       3.880   9.279 -24.465  1.00 59.57           O
ATOM    928  HA  THR A  77       6.121   8.113 -24.313  1.00 59.57           H
ATOM    929  CB  THR A  77       5.733   7.741 -22.226  1.00 59.57           C
ATOM    930  HB  THR A  77       5.376   8.283 -21.350  1.00 59.57           H
ATOM    931  OG1 THR A  77       6.987   7.082 -22.073  1.00 59.57           O
ATOM    932  HG1 THR A  77       7.152   6.476 -22.851  1.00 59.57           H
ATOM    933  CG2 THR A  77       4.756   6.612 -22.560  1.00 59.57           C
ATOM    934 1HG2 THR A  77       5.147   6.028 -23.394  1.00 59.57           H
ATOM    935 2HG2 THR A  77       3.790   7.036 -22.834  1.00 59.57           H
ATOM    936 3HG2 THR A  77       4.636   5.966 -21.690  1.00 59.57           H
ATOM    937  HN  THR A  77       7.495   9.403 -22.198  1.00 59.57           H
ATOM    938  N   ARG A  78       4.771  10.753 -23.000  1.00 54.32           N
ATOM    939  CA  ARG A  78       3.602  11.615 -22.970  1.00 54.32           C
ATOM    940  C   ARG A  78       2.331  10.781 -22.801  1.00 54.32           C
ATOM    941  O   ARG A  78       1.973  10.003 -23.684  1.00 54.32           O
ATOM    942  HA  ARG A  78       3.759  12.269 -22.112  1.00 54.32           H
ATOM    943  CB  ARG A  78       3.494  12.442 -24.253  1.00 54.32           C
ATOM    944 1HB  ARG A  78       3.583  11.787 -25.120  1.00 54.32           H
ATOM    945 2HB  ARG A  78       2.511  12.910 -24.307  1.00 54.32           H
ATOM    946  CG  ARG A  78       4.581  13.517 -24.306  1.00 54.32           C
ATOM    947 1HG  ARG A  78       4.615  14.051 -23.356  1.00 54.32           H
ATOM    948 2HG  ARG A  78       5.555  13.049 -24.444  1.00 54.32           H
ATOM    949  CD  ARG A  78       4.319  14.506 -25.443  1.00 54.32           C
ATOM    950 1HD  ARG A  78       4.260  13.974 -26.393  1.00 54.32           H
ATOM    951 2HD  ARG A  78       3.358  14.999 -25.294  1.00 54.32           H
ATOM    952  NE  ARG A  78       5.401  15.515 -25.497  1.00 54.32           N
ATOM    953  HE  ARG A  78       6.224  15.348 -24.954  1.00 54.32           H
ATOM    954  CZ  ARG A  78       5.346  16.638 -26.226  1.00 54.32           C
ATOM    955  NH1 ARG A  78       4.267  16.912 -26.971  1.00 54.32           N
ATOM    956 1HH1 ARG A  78       3.494  16.277 -26.986  1.00 54.32           H
ATOM    957 2HH1 ARG A  78       4.234  17.753 -27.513  1.00 54.32           H
ATOM    958  NH2 ARG A  78       6.386  17.482 -26.199  1.00 54.32           N
ATOM    959 1HH2 ARG A  78       6.361  18.324 -26.737  1.00 54.32           H
ATOM    960 2HH2 ARG A  78       7.188  17.269 -25.640  1.00 54.32           H
ATOM    961  HN  ARG A  78       5.558  11.090 -22.482  1.00 54.32           H
ATOM    962  N   VAL A  79       1.685  10.970 -21.659  1.00 70.10           N
ATOM    963  CA  VAL A  79       0.505  10.188 -21.329  1.00 70.10           C
ATOM    964  C   VAL A  79      -0.449  10.183 -22.525  1.00 70.10           C
ATOM    965  O   VAL A  79      -1.168  11.155 -22.753  1.00 70.10           O
ATOM    966  HA  VAL A  79       0.831   9.166 -21.136  1.00 70.10           H
ATOM    967  CB  VAL A  79      -0.140  10.729 -20.051  1.00 70.10           C
ATOM    968  HB  VAL A  79      -0.488  11.741 -20.254  1.00 70.10           H
ATOM    969  CG1 VAL A  79      -1.352   9.886 -19.650  1.00 70.10           C
ATOM    970 1HG1 VAL A  79      -2.091   9.908 -20.451  1.00 70.10           H
ATOM    971 2HG1 VAL A  79      -1.037   8.857 -19.475  1.00 70.10           H
ATOM    972 3HG1 VAL A  79      -1.791  10.292 -18.739  1.00 70.10           H
ATOM    973  CG2 VAL A  79       0.879  10.802 -18.912  1.00 70.10           C
ATOM    974 1HG2 VAL A  79       1.271   9.805 -18.710  1.00 70.10           H
ATOM    975 2HG2 VAL A  79       1.697  11.463 -19.197  1.00 70.10           H
ATOM    976 3HG2 VAL A  79       0.394  11.189 -18.016  1.00 70.10           H
ATOM    977  HN  VAL A  79       1.954  11.641 -20.969  1.00 70.10           H
ATOM    978  N   LYS A  80      -0.425   9.079 -23.256  1.00 64.19           N
ATOM    979  CA  LYS A  80      -1.217   8.967 -24.469  1.00 64.19           C
ATOM    980  C   LYS A  80      -2.434   8.079 -24.198  1.00 64.19           C
ATOM    981  O   LYS A  80      -3.478   8.241 -24.829  1.00 64.19           O
ATOM    982  HA  LYS A  80      -1.569   9.967 -24.723  1.00 64.19           H
ATOM    983  CB  LYS A  80      -0.350   8.483 -25.633  1.00 64.19           C
ATOM    984 1HB  LYS A  80       0.292   7.668 -25.299  1.00 64.19           H
ATOM    985 2HB  LYS A  80      -0.986   8.083 -26.423  1.00 64.19           H
ATOM    986  CG  LYS A  80       0.508   9.621 -26.188  1.00 64.19           C
ATOM    987 1HG  LYS A  80      -0.135  10.414 -26.569  1.00 64.19           H
ATOM    988 2HG  LYS A  80       1.106  10.055 -25.386  1.00 64.19           H
ATOM    989  CD  LYS A  80       1.427   9.121 -27.304  1.00 64.19           C
ATOM    990 1HD  LYS A  80       2.017   8.278 -26.944  1.00 64.19           H
ATOM    991 2HD  LYS A  80       0.827   8.757 -28.138  1.00 64.19           H
ATOM    992  CE  LYS A  80       2.360  10.234 -27.786  1.00 64.19           C
ATOM    993 1HE  LYS A  80       1.773  11.096 -28.105  1.00 64.19           H
ATOM    994 2HE  LYS A  80       2.994  10.567 -26.965  1.00 64.19           H
ATOM    995  NZ  LYS A  80       3.200   9.757 -28.907  1.00 64.19           N
ATOM    996 1HZ  LYS A  80       3.818  10.503 -29.208  1.00 64.19           H
ATOM    997 2HZ  LYS A  80       3.752   8.964 -28.602  1.00 64.19           H
ATOM    998 3HZ  LYS A  80       2.606   9.478 -29.680  1.00 64.19           H
ATOM    999  HN  LYS A  80       0.122   8.272 -23.033  1.00 64.19           H
ATOM   1000  N   THR A  81      -2.259   7.161 -23.259  1.00 75.27           N
ATOM   1001  CA  THR A  81      -3.289   6.177 -22.974  1.00 75.27           C
ATOM   1002  C   THR A  81      -3.742   6.286 -21.516  1.00 75.27           C
ATOM   1003  O   THR A  81      -3.049   6.877 -20.690  1.00 75.27           O
ATOM   1004  HA  THR A  81      -4.157   6.398 -23.595  1.00 75.27           H
ATOM   1005  CB  THR A  81      -2.738   4.797 -23.337  1.00 75.27           C
ATOM   1006  HB  THR A  81      -3.544   4.068 -23.430  1.00 75.27           H
ATOM   1007  OG1 THR A  81      -1.779   4.527 -22.319  1.00 75.27           O
ATOM   1008  HG1 THR A  81      -1.499   3.568 -22.358  1.00 75.27           H
ATOM   1009  CG2 THR A  81      -1.916   4.816 -24.628  1.00 75.27           C
ATOM   1010 1HG2 THR A  81      -1.072   5.494 -24.510  1.00 75.27           H
ATOM   1011 2HG2 THR A  81      -2.543   5.155 -25.452  1.00 75.27           H
ATOM   1012 3HG2 THR A  81      -1.549   3.811 -24.839  1.00 75.27           H
ATOM   1013  HN  THR A  81      -1.434   7.084 -22.699  1.00 75.27           H
ATOM   1014  N   MET A  82      -4.903   5.707 -21.246  1.00 75.45           N
ATOM   1015  CA  MET A  82      -5.438   5.698 -19.895  1.00 75.45           C
ATOM   1016  C   MET A  82      -4.508   4.943 -18.942  1.00 75.45           C
ATOM   1017  O   MET A  82      -4.353   5.329 -17.785  1.00 75.45           O
ATOM   1018  HA  MET A  82      -5.502   6.744 -19.597  1.00 75.45           H
ATOM   1019  CB  MET A  82      -6.816   5.033 -19.895  1.00 75.45           C
ATOM   1020 1HB  MET A  82      -7.404   5.410 -20.732  1.00 75.45           H
ATOM   1021 2HB  MET A  82      -6.706   3.959 -20.042  1.00 75.45           H
ATOM   1022  CG  MET A  82      -7.555   5.302 -18.583  1.00 75.45           C
ATOM   1023 1HG  MET A  82      -7.043   4.804 -17.759  1.00 75.45           H
ATOM   1024 2HG  MET A  82      -7.547   6.370 -18.364  1.00 75.45           H
ATOM   1025  SD  MET A  82      -9.237   4.716 -18.698  1.00 75.45           S
ATOM   1026  CE  MET A  82      -9.859   5.245 -17.111  1.00 75.45           C
ATOM   1027 1HE  MET A  82      -9.279   4.774 -16.318  1.00 75.45           H
ATOM   1028 2HE  MET A  82      -9.772   6.329 -17.030  1.00 75.45           H
ATOM   1029 3HE  MET A  82     -10.906   4.956 -17.016  1.00 75.45           H
ATOM   1030  HN  MET A  82      -5.473   5.251 -21.929  1.00 75.45           H
ATOM   1031  N   THR A  83      -3.913   3.881 -19.465  1.00 76.99           N
ATOM   1032  CA  THR A  83      -2.984   3.083 -18.683  1.00 76.99           C
ATOM   1033  C   THR A  83      -1.758   3.914 -18.299  1.00 76.99           C
ATOM   1034  O   THR A  83      -1.279   3.834 -17.169  1.00 76.99           O
ATOM   1035  HA  THR A  83      -3.477   2.793 -17.755  1.00 76.99           H
ATOM   1036  CB  THR A  83      -2.640   1.830 -19.491  1.00 76.99           C
ATOM   1037  HB  THR A  83      -1.963   2.070 -20.311  1.00 76.99           H
ATOM   1038  OG1 THR A  83      -3.908   1.305 -19.874  1.00 76.99           O
ATOM   1039  HG1 THR A  83      -4.555   1.385 -19.116  1.00 76.99           H
ATOM   1040  CG2 THR A  83      -2.025   0.727 -18.628  1.00 76.99           C
ATOM   1041 1HG2 THR A  83      -2.730   0.440 -17.849  1.00 76.99           H
ATOM   1042 2HG2 THR A  83      -1.106   1.094 -18.170  1.00 76.99           H
ATOM   1043 3HG2 THR A  83      -1.799  -0.139 -19.251  1.00 76.99           H
ATOM   1044  HN  THR A  83      -4.056   3.564 -20.403  1.00 76.99           H
ATOM   1045  N   ASP A  84      -1.287   4.693 -19.261  1.00 79.33           N
ATOM   1046  CA  ASP A  84      -0.116   5.526 -19.044  1.00 79.33           C
ATOM   1047  C   ASP A  84      -0.395   6.503 -17.900  1.00 79.33           C
ATOM   1048  O   ASP A  84       0.490   6.793 -17.096  1.00 79.33           O
ATOM   1049  HA  ASP A  84       0.691   4.830 -18.810  1.00 79.33           H
ATOM   1050  CB  ASP A  84       0.218   6.344 -20.293  1.00 79.33           C
ATOM   1051 1HB  ASP A  84      -0.615   7.003 -20.534  1.00 79.33           H
ATOM   1052 2HB  ASP A  84       1.081   6.980 -20.095  1.00 79.33           H
ATOM   1053  CG  ASP A  84       0.515   5.430 -21.483  1.00 79.33           C
ATOM   1054  OD1 ASP A  84       1.097   4.351 -21.239  1.00 79.33           O
ATOM   1055  OD2 ASP A  84       0.152   5.831 -22.610  1.00 79.33           O
ATOM   1056  HN  ASP A  84      -1.690   4.761 -20.174  1.00 79.33           H
ATOM   1057  N   MET A  85      -1.630   6.983 -17.862  1.00 84.35           N
ATOM   1058  CA  MET A  85      -2.035   7.925 -16.833  1.00 84.35           C
ATOM   1059  C   MET A  85      -1.947   7.290 -15.444  1.00 84.35           C
ATOM   1060  O   MET A  85      -1.409   7.891 -14.516  1.00 84.35           O
ATOM   1061  HA  MET A  85      -1.335   8.757 -16.905  1.00 84.35           H
ATOM   1062  CB  MET A  85      -3.472   8.381 -17.096  1.00 84.35           C
ATOM   1063 1HB  MET A  85      -3.569   8.710 -18.131  1.00 84.35           H
ATOM   1064 2HB  MET A  85      -4.154   7.542 -16.962  1.00 84.35           H
ATOM   1065  CG  MET A  85      -3.866   9.521 -16.155  1.00 84.35           C
ATOM   1066 1HG  MET A  85      -4.937   9.710 -16.227  1.00 84.35           H
ATOM   1067 2HG  MET A  85      -3.662   9.238 -15.122  1.00 84.35           H
ATOM   1068  SD  MET A  85      -2.957  11.000 -16.572  1.00 84.35           S
ATOM   1069  CE  MET A  85      -3.231  11.960 -15.092  1.00 84.35           C
ATOM   1070 1HE  MET A  85      -4.301  12.121 -14.957  1.00 84.35           H
ATOM   1071 2HE  MET A  85      -2.833  11.423 -14.232  1.00 84.35           H
ATOM   1072 3HE  MET A  85      -2.728  12.922 -15.185  1.00 84.35           H
ATOM   1073  HN  MET A  85      -2.344   6.740 -18.518  1.00 84.35           H
ATOM   1074  N   PHE A  86      -2.485   6.083 -15.345  1.00 87.87           N
ATOM   1075  CA  PHE A  86      -2.515   5.380 -14.074  1.00 87.87           C
ATOM   1076  C   PHE A  86      -1.104   4.993 -13.627  1.00 87.87           C
ATOM   1077  O   PHE A  86      -0.776   5.084 -12.445  1.00 87.87           O
ATOM   1078  HA  PHE A  86      -2.954   6.056 -13.340  1.00 87.87           H
ATOM   1079  CB  PHE A  86      -3.336   4.106 -14.287  1.00 87.87           C
ATOM   1080 1HB  PHE A  86      -2.926   3.559 -15.135  1.00 87.87           H
ATOM   1081 2HB  PHE A  86      -3.228   3.466 -13.412  1.00 87.87           H
ATOM   1082  CG  PHE A  86      -4.825   4.360 -14.534  1.00 87.87           C
ATOM   1083  CD1 PHE A  86      -5.477   5.324 -13.830  1.00 87.87           C
ATOM   1084  HD1 PHE A  86      -4.939   5.916 -13.090  1.00 87.87           H
ATOM   1085  CD2 PHE A  86      -5.496   3.621 -15.458  1.00 87.87           C
ATOM   1086  HD2 PHE A  86      -4.974   2.848 -16.022  1.00 87.87           H
ATOM   1087  CE1 PHE A  86      -6.858   5.559 -14.060  1.00 87.87           C
ATOM   1088  HE1 PHE A  86      -7.380   6.332 -13.495  1.00 87.87           H
ATOM   1089  CE2 PHE A  86      -6.878   3.856 -15.687  1.00 87.87           C
ATOM   1090  HE2 PHE A  86      -7.416   3.264 -16.428  1.00 87.87           H
ATOM   1091  CZ  PHE A  86      -7.529   4.820 -14.983  1.00 87.87           C
ATOM   1092  HZ  PHE A  86      -8.590   5.001 -15.160  1.00 87.87           H
ATOM   1093  HN  PHE A  86      -2.894   5.588 -16.111  1.00 87.87           H
ATOM   1094  N   LEU A  87      -0.306   4.570 -14.596  1.00 83.36           N
ATOM   1095  CA  LEU A  87       1.045   4.117 -14.310  1.00 83.36           C
ATOM   1096  C   LEU A  87       1.878   5.298 -13.808  1.00 83.36           C
ATOM   1097  O   LEU A  87       2.745   5.132 -12.951  1.00 83.36           O
ATOM   1098  HA  LEU A  87       0.979   3.378 -13.512  1.00 83.36           H
ATOM   1099  CB  LEU A  87       1.645   3.415 -15.530  1.00 83.36           C
ATOM   1100 1HB  LEU A  87       1.519   4.064 -16.396  1.00 83.36           H
ATOM   1101 2HB  LEU A  87       2.717   3.303 -15.369  1.00 83.36           H
ATOM   1102  CG  LEU A  87       1.061   2.042 -15.867  1.00 83.36           C
ATOM   1103  HG  LEU A  87      -0.015   2.152 -16.005  1.00 83.36           H
ATOM   1104  CD1 LEU A  87       1.634   1.511 -17.183  1.00 83.36           C
ATOM   1105 1HD1 LEU A  87       1.390   2.202 -17.990  1.00 83.36           H
ATOM   1106 2HD1 LEU A  87       2.716   1.419 -17.097  1.00 83.36           H
ATOM   1107 3HD1 LEU A  87       1.202   0.534 -17.399  1.00 83.36           H
ATOM   1108  CD2 LEU A  87       1.270   1.059 -14.713  1.00 83.36           C
ATOM   1109 1HD2 LEU A  87       2.337   0.947 -14.520  1.00 83.36           H
ATOM   1110 2HD2 LEU A  87       0.776   1.438 -13.819  1.00 83.36           H
ATOM   1111 3HD2 LEU A  87       0.846   0.091 -14.980  1.00 83.36           H
ATOM   1112  HN  LEU A  87      -0.568   4.534 -15.561  1.00 83.36           H
ATOM   1113  N   LEU A  88       1.588   6.465 -14.364  1.00 88.21           N
ATOM   1114  CA  LEU A  88       2.270   7.681 -13.954  1.00 88.21           C
ATOM   1115  C   LEU A  88       1.910   7.997 -12.501  1.00 88.21           C
ATOM   1116  O   LEU A  88       2.792   8.241 -11.679  1.00 88.21           O
ATOM   1117  HA  LEU A  88       3.342   7.488 -14.010  1.00 88.21           H
ATOM   1118  CB  LEU A  88       1.964   8.821 -14.927  1.00 88.21           C
ATOM   1119 1HB  LEU A  88       2.341   8.545 -15.911  1.00 88.21           H
ATOM   1120 2HB  LEU A  88       0.882   8.916 -15.015  1.00 88.21           H
ATOM   1121  CG  LEU A  88       2.539  10.190 -14.557  1.00 88.21           C
ATOM   1122  HG  LEU A  88       2.180  10.454 -13.562  1.00 88.21           H
ATOM   1123  CD1 LEU A  88       4.067  10.143 -14.488  1.00 88.21           C
ATOM   1124 1HD1 LEU A  88       4.374   9.419 -13.733  1.00 88.21           H
ATOM   1125 2HD1 LEU A  88       4.465   9.847 -15.458  1.00 88.21           H
ATOM   1126 3HD1 LEU A  88       4.449  11.129 -14.223  1.00 88.21           H
ATOM   1127  CD2 LEU A  88       2.042  11.271 -15.519  1.00 88.21           C
ATOM   1128 1HD2 LEU A  88       2.352  11.025 -16.534  1.00 88.21           H
ATOM   1129 2HD2 LEU A  88       0.954  11.326 -15.474  1.00 88.21           H
ATOM   1130 3HD2 LEU A  88       2.466  12.234 -15.233  1.00 88.21           H
ATOM   1131  HN  LEU A  88       0.901   6.588 -15.081  1.00 88.21           H
ATOM   1132  N   ASN A  89       0.614   7.984 -12.230  1.00 90.11           N
ATOM   1133  CA  ASN A  89       0.122   8.336 -10.909  1.00 90.11           C
ATOM   1134  C   ASN A  89       0.592   7.288  -9.899  1.00 90.11           C
ATOM   1135  O   ASN A  89       0.827   7.605  -8.734  1.00 90.11           O
ATOM   1136  HA  ASN A  89       0.531   9.325 -10.705  1.00 90.11           H
ATOM   1137  CB  ASN A  89      -1.408   8.366 -10.881  1.00 90.11           C
ATOM   1138 1HB  ASN A  89      -1.803   7.529 -11.457  1.00 90.11           H
ATOM   1139 2HB  ASN A  89      -1.759   8.242  -9.857  1.00 90.11           H
ATOM   1140  CG  ASN A  89      -1.941   9.681 -11.453  1.00 90.11           C
ATOM   1141  OD1 ASN A  89      -2.133  10.660 -10.751  1.00 90.11           O
ATOM   1142  ND2 ASN A  89      -2.168   9.649 -12.763  1.00 90.11           N
ATOM   1143 1HD2 ASN A  89      -1.988   8.813 -13.281  1.00 90.11           H
ATOM   1144 2HD2 ASN A  89      -2.517  10.462 -13.230  1.00 90.11           H
ATOM   1145  HN  ASN A  89      -0.094   7.739 -12.893  1.00 90.11           H
ATOM   1146  N   LEU A  90       0.716   6.060 -10.381  1.00 88.37           N
ATOM   1147  CA  LEU A  90       1.194   4.972  -9.546  1.00 88.37           C
ATOM   1148  C   LEU A  90       2.623   5.274  -9.090  1.00 88.37           C
ATOM   1149  O   LEU A  90       2.958   5.088  -7.921  1.00 88.37           O
ATOM   1150  HA  LEU A  90       0.553   4.930  -8.665  1.00 88.37           H
ATOM   1151  CB  LEU A  90       1.051   3.634 -10.274  1.00 88.37           C
ATOM   1152 1HB  LEU A  90       0.012   3.519 -10.581  1.00 88.37           H
ATOM   1153 2HB  LEU A  90       1.650   3.673 -11.184  1.00 88.37           H
ATOM   1154  CG  LEU A  90       1.460   2.391  -9.481  1.00 88.37           C
ATOM   1155  HG  LEU A  90       2.475   2.539  -9.114  1.00 88.37           H
ATOM   1156  CD1 LEU A  90       0.560   2.202  -8.258  1.00 88.37           C
ATOM   1157 1HD1 LEU A  90       0.642   3.074  -7.608  1.00 88.37           H
ATOM   1158 2HD1 LEU A  90      -0.474   2.086  -8.581  1.00 88.37           H
ATOM   1159 3HD1 LEU A  90       0.872   1.312  -7.712  1.00 88.37           H
ATOM   1160  CD2 LEU A  90       1.478   1.151 -10.376  1.00 88.37           C
ATOM   1161 1HD2 LEU A  90       0.484   0.989 -10.793  1.00 88.37           H
ATOM   1162 2HD2 LEU A  90       2.192   1.298 -11.186  1.00 88.37           H
ATOM   1163 3HD2 LEU A  90       1.771   0.282  -9.787  1.00 88.37           H
ATOM   1164  HN  LEU A  90       0.497   5.805 -11.323  1.00 88.37           H
ATOM   1165  N   ALA A  91       3.427   5.736 -10.037  1.00 92.06           N
ATOM   1166  CA  ALA A  91       4.821   6.033  -9.756  1.00 92.06           C
ATOM   1167  C   ALA A  91       4.901   7.196  -8.765  1.00 92.06           C
ATOM   1168  O   ALA A  91       5.754   7.203  -7.879  1.00 92.06           O
ATOM   1169  HA  ALA A  91       5.264   5.147  -9.300  1.00 92.06           H
ATOM   1170  CB  ALA A  91       5.554   6.331 -11.066  1.00 92.06           C
ATOM   1171 1HB  ALA A  91       5.493   5.463 -11.722  1.00 92.06           H
ATOM   1172 2HB  ALA A  91       5.091   7.189 -11.553  1.00 92.06           H
ATOM   1173 3HB  ALA A  91       6.600   6.554 -10.854  1.00 92.06           H
ATOM   1174  HN  ALA A  91       3.140   5.907 -10.980  1.00 92.06           H
ATOM   1175  N   ILE A  92       4.001   8.151  -8.949  1.00 91.46           N
ATOM   1176  CA  ILE A  92       3.945   9.306  -8.070  1.00 91.46           C
ATOM   1177  C   ILE A  92       3.599   8.847  -6.652  1.00 91.46           C
ATOM   1178  O   ILE A  92       4.228   9.275  -5.686  1.00 91.46           O
ATOM   1179  HA  ILE A  92       4.939   9.753  -8.054  1.00 91.46           H
ATOM   1180  CB  ILE A  92       2.985  10.358  -8.627  1.00 91.46           C
ATOM   1181  HB  ILE A  92       2.043   9.866  -8.869  1.00 91.46           H
ATOM   1182  CG1 ILE A  92       3.526  10.962  -9.925  1.00 91.46           C
ATOM   1183 1HG1 ILE A  92       4.377  11.606  -9.703  1.00 91.46           H
ATOM   1184 2HG1 ILE A  92       3.888  10.167 -10.576  1.00 91.46           H
ATOM   1185  CG2 ILE A  92       2.678  11.431  -7.580  1.00 91.46           C
ATOM   1186 1HG2 ILE A  92       2.219  10.966  -6.707  1.00 91.46           H
ATOM   1187 2HG2 ILE A  92       3.604  11.925  -7.284  1.00 91.46           H
ATOM   1188 3HG2 ILE A  92       1.993  12.166  -8.003  1.00 91.46           H
ATOM   1189  CD1 ILE A  92       2.444  11.768 -10.647  1.00 91.46           C
ATOM   1190 1HD1 ILE A  92       1.605  11.115 -10.889  1.00 91.46           H
ATOM   1191 2HD1 ILE A  92       2.101  12.576 -10.002  1.00 91.46           H
ATOM   1192 3HD1 ILE A  92       2.855  12.185 -11.566  1.00 91.46           H
ATOM   1193  HN  ILE A  92       3.320   8.144  -9.681  1.00 91.46           H
ATOM   1194  N   ALA A  93       2.599   7.981  -6.573  1.00 92.89           N
ATOM   1195  CA  ALA A  93       2.121   7.506  -5.286  1.00 92.89           C
ATOM   1196  C   ALA A  93       3.262   6.797  -4.553  1.00 92.89           C
ATOM   1197  O   ALA A  93       3.514   7.068  -3.380  1.00 92.89           O
ATOM   1198  HA  ALA A  93       1.812   8.374  -4.705  1.00 92.89           H
ATOM   1199  CB  ALA A  93       0.909   6.596  -5.495  1.00 92.89           C
ATOM   1200 1HB  ALA A  93       0.116   7.155  -5.993  1.00 92.89           H
ATOM   1201 2HB  ALA A  93       1.195   5.745  -6.113  1.00 92.89           H
ATOM   1202 3HB  ALA A  93       0.550   6.240  -4.529  1.00 92.89           H
ATOM   1203  HN  ALA A  93       2.119   7.607  -7.366  1.00 92.89           H
ATOM   1204  N   ASP A  94       3.921   5.902  -5.275  1.00 90.34           N
ATOM   1205  CA  ASP A  94       4.994   5.114  -4.693  1.00 90.34           C
ATOM   1206  C   ASP A  94       6.074   6.052  -4.152  1.00 90.34           C
ATOM   1207  O   ASP A  94       6.610   5.828  -3.068  1.00 90.34           O
ATOM   1208  HA  ASP A  94       4.522   4.525  -3.906  1.00 90.34           H
ATOM   1209  CB  ASP A  94       5.639   4.203  -5.739  1.00 90.34           C
ATOM   1210 1HB  ASP A  94       5.769   4.751  -6.672  1.00 90.34           H
ATOM   1211 2HB  ASP A  94       6.631   3.904  -5.404  1.00 90.34           H
ATOM   1212  CG  ASP A  94       4.782   2.960  -5.987  1.00 90.34           C
ATOM   1213  OD1 ASP A  94       4.088   2.549  -5.032  1.00 90.34           O
ATOM   1214  OD2 ASP A  94       4.839   2.449  -7.127  1.00 90.34           O
ATOM   1215  HN  ASP A  94       3.732   5.713  -6.239  1.00 90.34           H
ATOM   1216  N   LEU A  95       6.362   7.083  -4.933  1.00 91.00           N
ATOM   1217  CA  LEU A  95       7.421   8.015  -4.581  1.00 91.00           C
ATOM   1218  C   LEU A  95       7.061   8.719  -3.272  1.00 91.00           C
ATOM   1219  O   LEU A  95       7.915   8.902  -2.406  1.00 91.00           O
ATOM   1220  HA  LEU A  95       8.329   7.434  -4.423  1.00 91.00           H
ATOM   1221  CB  LEU A  95       7.695   8.976  -5.740  1.00 91.00           C
ATOM   1222 1HB  LEU A  95       7.809   8.390  -6.653  1.00 91.00           H
ATOM   1223 2HB  LEU A  95       6.819   9.610  -5.876  1.00 91.00           H
ATOM   1224  CG  LEU A  95       8.923   9.876  -5.589  1.00 91.00           C
ATOM   1225  HG  LEU A  95       8.855  10.388  -4.629  1.00 91.00           H
ATOM   1226  CD1 LEU A  95      10.210   9.049  -5.571  1.00 91.00           C
ATOM   1227 1HD1 LEU A  95      10.182   8.352  -4.733  1.00 91.00           H
ATOM   1228 2HD1 LEU A  95      10.298   8.492  -6.504  1.00 91.00           H
ATOM   1229 3HD1 LEU A  95      11.067   9.713  -5.462  1.00 91.00           H
ATOM   1230  CD2 LEU A  95       8.950  10.954  -6.675  1.00 91.00           C
ATOM   1231 1HD2 LEU A  95       8.982  10.480  -7.656  1.00 91.00           H
ATOM   1232 2HD2 LEU A  95       8.054  11.569  -6.598  1.00 91.00           H
ATOM   1233 3HD2 LEU A  95       9.833  11.579  -6.544  1.00 91.00           H
ATOM   1234  HN  LEU A  95       5.888   7.286  -5.789  1.00 91.00           H
ATOM   1235  N   LEU A  96       5.794   9.095  -3.167  1.00 87.81           N
ATOM   1236  CA  LEU A  96       5.318   9.801  -1.990  1.00 87.81           C
ATOM   1237  C   LEU A  96       5.521   8.921  -0.755  1.00 87.81           C
ATOM   1238  O   LEU A  96       5.923   9.409   0.300  1.00 87.81           O
ATOM   1239  HA  LEU A  96       5.927  10.698  -1.879  1.00 87.81           H
ATOM   1240  CB  LEU A  96       3.871  10.257  -2.188  1.00 87.81           C
ATOM   1241 1HB  LEU A  96       3.293   9.414  -2.565  1.00 87.81           H
ATOM   1242 2HB  LEU A  96       3.457  10.518  -1.215  1.00 87.81           H
ATOM   1243  CG  LEU A  96       3.665  11.443  -3.133  1.00 87.81           C
ATOM   1244  HG  LEU A  96       4.132  11.203  -4.089  1.00 87.81           H
ATOM   1245  CD1 LEU A  96       2.178  11.678  -3.403  1.00 87.81           C
ATOM   1246 1HD1 LEU A  96       1.746  10.787  -3.860  1.00 87.81           H
ATOM   1247 2HD1 LEU A  96       1.667  11.887  -2.463  1.00 87.81           H
ATOM   1248 3HD1 LEU A  96       2.060  12.526  -4.077  1.00 87.81           H
ATOM   1249  CD2 LEU A  96       4.355  12.698  -2.596  1.00 87.81           C
ATOM   1250 1HD2 LEU A  96       3.940  12.952  -1.621  1.00 87.81           H
ATOM   1251 2HD2 LEU A  96       5.425  12.511  -2.498  1.00 87.81           H
ATOM   1252 3HD2 LEU A  96       4.193  13.526  -3.287  1.00 87.81           H
ATOM   1253  HN  LEU A  96       5.101   8.924  -3.867  1.00 87.81           H
ATOM   1254  N   PHE A  97       5.235   7.639  -0.928  1.00 90.11           N
ATOM   1255  CA  PHE A  97       5.389   6.685   0.157  1.00 90.11           C
ATOM   1256  C   PHE A  97       6.853   6.575   0.587  1.00 90.11           C
ATOM   1257  O   PHE A  97       7.157   6.599   1.778  1.00 90.11           O
ATOM   1258  HA  PHE A  97       4.792   7.048   0.994  1.00 90.11           H
ATOM   1259  CB  PHE A  97       4.921   5.327  -0.372  1.00 90.11           C
ATOM   1260 1HB  PHE A  97       3.833   5.327  -0.432  1.00 90.11           H
ATOM   1261 2HB  PHE A  97       5.296   5.195  -1.387  1.00 90.11           H
ATOM   1262  CG  PHE A  97       5.371   4.139   0.481  1.00 90.11           C
ATOM   1263  CD1 PHE A  97       6.245   3.229  -0.027  1.00 90.11           C
ATOM   1264  HD1 PHE A  97       6.625   3.347  -1.042  1.00 90.11           H
ATOM   1265  CD2 PHE A  97       4.896   3.993   1.747  1.00 90.11           C
ATOM   1266  HD2 PHE A  97       4.196   4.722   2.154  1.00 90.11           H
ATOM   1267  CE1 PHE A  97       6.662   2.127   0.765  1.00 90.11           C
ATOM   1268  HE1 PHE A  97       7.362   1.397   0.358  1.00 90.11           H
ATOM   1269  CE2 PHE A  97       5.314   2.890   2.539  1.00 90.11           C
ATOM   1270  HE2 PHE A  97       4.933   2.773   3.554  1.00 90.11           H
ATOM   1271  CZ  PHE A  97       6.188   1.980   2.031  1.00 90.11           C
ATOM   1272  HZ  PHE A  97       6.508   1.134   2.639  1.00 90.11           H
ATOM   1273  HN  PHE A  97       4.904   7.251  -1.789  1.00 90.11           H
ATOM   1274  N   LEU A  98       7.721   6.456  -0.407  1.00 93.23           N
ATOM   1275  CA  LEU A  98       9.117   6.146  -0.149  1.00 93.23           C
ATOM   1276  C   LEU A  98       9.730   7.254   0.711  1.00 93.23           C
ATOM   1277  O   LEU A  98      10.614   6.995   1.525  1.00 93.23           O
ATOM   1278  HA  LEU A  98       9.146   5.215   0.417  1.00 93.23           H
ATOM   1279  CB  LEU A  98       9.864   5.903  -1.462  1.00 93.23           C
ATOM   1280 1HB  LEU A  98       9.680   6.749  -2.124  1.00 93.23           H
ATOM   1281 2HB  LEU A  98      10.933   5.889  -1.251  1.00 93.23           H
ATOM   1282  CG  LEU A  98       9.503   4.618  -2.210  1.00 93.23           C
ATOM   1283  HG  LEU A  98       8.418   4.515  -2.209  1.00 93.23           H
ATOM   1284  CD1 LEU A  98       9.949   4.691  -3.672  1.00 93.23           C
ATOM   1285 1HD1 LEU A  98       9.455   5.531  -4.160  1.00 93.23           H
ATOM   1286 2HD1 LEU A  98      11.029   4.829  -3.715  1.00 93.23           H
ATOM   1287 3HD1 LEU A  98       9.680   3.765  -4.180  1.00 93.23           H
ATOM   1288  CD2 LEU A  98      10.073   3.390  -1.497  1.00 93.23           C
ATOM   1289 1HD2 LEU A  98      11.159   3.471  -1.446  1.00 93.23           H
ATOM   1290 2HD2 LEU A  98       9.665   3.333  -0.488  1.00 93.23           H
ATOM   1291 3HD2 LEU A  98       9.802   2.490  -2.050  1.00 93.23           H
ATOM   1292  HN  LEU A  98       7.485   6.567  -1.372  1.00 93.23           H
ATOM   1293  N   VAL A  99       9.235   8.465   0.500  1.00 90.41           N
ATOM   1294  CA  VAL A  99       9.743   9.617   1.225  1.00 90.41           C
ATOM   1295  C   VAL A  99       9.476   9.432   2.720  1.00 90.41           C
ATOM   1296  O   VAL A  99      10.123  10.065   3.553  1.00 90.41           O
ATOM   1297  HA  VAL A  99      10.820   9.659   1.063  1.00 90.41           H
ATOM   1298  CB  VAL A  99       9.128  10.901   0.663  1.00 90.41           C
ATOM   1299  HB  VAL A  99       8.044  10.789   0.679  1.00 90.41           H
ATOM   1300  CG1 VAL A  99       9.489  12.107   1.533  1.00 90.41           C
ATOM   1301 1HG1 VAL A  99       9.111  11.953   2.543  1.00 90.41           H
ATOM   1302 2HG1 VAL A  99      10.572  12.223   1.563  1.00 90.41           H
ATOM   1303 3HG1 VAL A  99       9.040  13.006   1.110  1.00 90.41           H
ATOM   1304  CG2 VAL A  99       9.557  11.124  -0.789  1.00 90.41           C
ATOM   1305 1HG2 VAL A  99      10.643  11.205  -0.839  1.00 90.41           H
ATOM   1306 2HG2 VAL A  99       9.227  10.283  -1.398  1.00 90.41           H
ATOM   1307 3HG2 VAL A  99       9.106  12.043  -1.163  1.00 90.41           H
ATOM   1308  HN  VAL A  99       8.502   8.664  -0.151  1.00 90.41           H
ATOM   1309  N   THR A 100       8.523   8.560   3.015  1.00 90.27           N
ATOM   1310  CA  THR A 100       8.131   8.317   4.393  1.00 90.27           C
ATOM   1311  C   THR A 100       9.083   7.315   5.049  1.00 90.27           C
ATOM   1312  O   THR A 100       9.216   7.288   6.272  1.00 90.27           O
ATOM   1313  HA  THR A 100       8.221   9.253   4.946  1.00 90.27           H
ATOM   1314  CB  THR A 100       6.671   7.861   4.396  1.00 90.27           C
ATOM   1315  HB  THR A 100       6.242   7.934   5.396  1.00 90.27           H
ATOM   1316  OG1 THR A 100       6.716   6.549   3.841  1.00 90.27           O
ATOM   1317  HG1 THR A 100       7.517   6.455   3.251  1.00 90.27           H
ATOM   1318  CG2 THR A 100       5.808   8.653   3.412  1.00 90.27           C
ATOM   1319 1HG2 THR A 100       6.197   8.524   2.402  1.00 90.27           H
ATOM   1320 2HG2 THR A 100       5.830   9.710   3.678  1.00 90.27           H
ATOM   1321 3HG2 THR A 100       4.781   8.289   3.454  1.00 90.27           H
ATOM   1322  HN  THR A 100       8.023   8.026   2.333  1.00 90.27           H
ATOM   1323  N   LEU A 101       9.720   6.514   4.207  1.00 92.91           N
ATOM   1324  CA  LEU A 101      10.469   5.366   4.689  1.00 92.91           C
ATOM   1325  C   LEU A 101      11.628   5.848   5.563  1.00 92.91           C
ATOM   1326  O   LEU A 101      11.927   5.244   6.592  1.00 92.91           O
ATOM   1327  HA  LEU A 101       9.795   4.772   5.306  1.00 92.91           H
ATOM   1328  CB  LEU A 101      10.907   4.483   3.518  1.00 92.91           C
ATOM   1329 1HB  LEU A 101      11.356   5.121   2.757  1.00 92.91           H
ATOM   1330 2HB  LEU A 101      11.688   3.809   3.870  1.00 92.91           H
ATOM   1331  CG  LEU A 101       9.808   3.647   2.860  1.00 92.91           C
ATOM   1332  HG  LEU A 101       9.074   4.327   2.427  1.00 92.91           H
ATOM   1333  CD1 LEU A 101      10.372   2.803   1.716  1.00 92.91           C
ATOM   1334 1HD1 LEU A 101      10.811   3.458   0.963  1.00 92.91           H
ATOM   1335 2HD1 LEU A 101      11.138   2.131   2.103  1.00 92.91           H
ATOM   1336 3HD1 LEU A 101       9.570   2.218   1.266  1.00 92.91           H
ATOM   1337  CD2 LEU A 101       9.075   2.792   3.896  1.00 92.91           C
ATOM   1338 1HD2 LEU A 101       9.784   2.120   4.379  1.00 92.91           H
ATOM   1339 2HD2 LEU A 101       8.620   3.440   4.645  1.00 92.91           H
ATOM   1340 3HD2 LEU A 101       8.299   2.208   3.401  1.00 92.91           H
ATOM   1341  HN  LEU A 101       9.730   6.640   3.215  1.00 92.91           H
ATOM   1342  N   PRO A 102      12.298   6.941   5.172  1.00 94.92           N
ATOM   1343  CA  PRO A 102      13.423   7.457   5.957  1.00 94.92           C
ATOM   1344  C   PRO A 102      13.055   7.678   7.415  1.00 94.92           C
ATOM   1345  O   PRO A 102      13.821   7.330   8.312  1.00 94.92           O
ATOM   1346  HA  PRO A 102      14.233   6.728   5.975  1.00 94.92           H
ATOM   1347  CB  PRO A 102      13.782   8.769   5.256  1.00 94.92           C
ATOM   1348 1HB  PRO A 102      13.256   9.616   5.697  1.00 94.92           H
ATOM   1349 2HB  PRO A 102      14.848   8.983   5.328  1.00 94.92           H
ATOM   1350  CG  PRO A 102      13.352   8.528   3.814  1.00 94.92           C
ATOM   1351 1HG  PRO A 102      13.213   9.463   3.272  1.00 94.92           H
ATOM   1352 2HG  PRO A 102      14.099   7.960   3.259  1.00 94.92           H
ATOM   1353  CD  PRO A 102      12.050   7.759   3.971  1.00 94.92           C
ATOM   1354 1HD  PRO A 102      11.200   8.427   4.111  1.00 94.92           H
ATOM   1355 2HD  PRO A 102      11.832   7.149   3.095  1.00 94.92           H
ATOM   1356  N   PHE A 103      11.880   8.258   7.614  1.00 93.52           N
ATOM   1357  CA  PHE A 103      11.423   8.581   8.955  1.00 93.52           C
ATOM   1358  C   PHE A 103      11.145   7.310   9.761  1.00 93.52           C
ATOM   1359  O   PHE A 103      11.480   7.234  10.942  1.00 93.52           O
ATOM   1360  HA  PHE A 103      12.217   9.149   9.440  1.00 93.52           H
ATOM   1361  CB  PHE A 103      10.122   9.371   8.806  1.00 93.52           C
ATOM   1362 1HB  PHE A 103       9.411   8.777   8.232  1.00 93.52           H
ATOM   1363 2HB  PHE A 103       9.685   9.523   9.793  1.00 93.52           H
ATOM   1364  CG  PHE A 103      10.294  10.731   8.126  1.00 93.52           C
ATOM   1365  CD1 PHE A 103      10.580  11.832   8.871  1.00 93.52           C
ATOM   1366  HD1 PHE A 103      10.687  11.746   9.952  1.00 93.52           H
ATOM   1367  CD2 PHE A 103      10.161  10.839   6.777  1.00 93.52           C
ATOM   1368  HD2 PHE A 103       9.931   9.956   6.180  1.00 93.52           H
ATOM   1369  CE1 PHE A 103      10.740  13.094   8.240  1.00 93.52           C
ATOM   1370  HE1 PHE A 103      10.970  13.977   8.837  1.00 93.52           H
ATOM   1371  CE2 PHE A 103      10.321  12.101   6.146  1.00 93.52           C
ATOM   1372  HE2 PHE A 103      10.214  12.187   5.064  1.00 93.52           H
ATOM   1373  CZ  PHE A 103      10.607  13.202   6.891  1.00 93.52           C
ATOM   1374  HZ  PHE A 103      10.730  14.170   6.406  1.00 93.52           H
ATOM   1375  HN  PHE A 103      11.247   8.505   6.881  1.00 93.52           H
ATOM   1376  N   TRP A 104      10.535   6.344   9.090  1.00 86.31           N
ATOM   1377  CA  TRP A 104      10.184   5.091   9.736  1.00 86.31           C
ATOM   1378  C   TRP A 104      11.482   4.366  10.099  1.00 86.31           C
ATOM   1379  O   TRP A 104      11.546   3.672  11.111  1.00 86.31           O
ATOM   1380  HA  TRP A 104       9.623   5.328  10.640  1.00 86.31           H
ATOM   1381  CB  TRP A 104       9.261   4.255   8.846  1.00 86.31           C
ATOM   1382 1HB  TRP A 104       9.690   4.201   7.845  1.00 86.31           H
ATOM   1383 2HB  TRP A 104       9.225   3.237   9.233  1.00 86.31           H
ATOM   1384  CG  TRP A 104       7.834   4.798   8.745  1.00 86.31           C
ATOM   1385  CD1 TRP A 104       7.153   5.127   7.639  1.00 86.31           C
ATOM   1386  HD1 TRP A 104       7.549   5.044   6.627  1.00 86.31           H
ATOM   1387  CD2 TRP A 104       6.936   5.064   9.843  1.00 86.31           C
ATOM   1388  NE1 TRP A 104       5.886   5.583   7.942  1.00 86.31           N
ATOM   1389  HE1 TRP A 104       5.194   5.886   7.288  1.00 86.31           H
ATOM   1390  CE2 TRP A 104       5.750   5.544   9.325  1.00 86.31           C
ATOM   1391  CE3 TRP A 104       7.119   4.904  11.228  1.00 86.31           C
ATOM   1392  HE3 TRP A 104       8.046   4.527  11.661  1.00 86.31           H
ATOM   1393  CZ2 TRP A 104       4.656   5.903  10.121  1.00 86.31           C
ATOM   1394  HZ2 TRP A 104       3.729   6.279   9.687  1.00 86.31           H
ATOM   1395  CZ3 TRP A 104       6.016   5.267  12.009  1.00 86.31           C
ATOM   1396  HZ3 TRP A 104       6.105   5.163  13.091  1.00 86.31           H
ATOM   1397  CH2 TRP A 104       4.816   5.752  11.504  1.00 86.31           C
ATOM   1398  HH2 TRP A 104       4.002   6.013  12.180  1.00 86.31           H
ATOM   1399  HN  TRP A 104      10.282   6.408   8.124  1.00 86.31           H
ATOM   1400  N   ALA A 105      12.483   4.553   9.251  1.00 95.32           N
ATOM   1401  CA  ALA A 105      13.770   3.913   9.462  1.00 95.32           C
ATOM   1402  C   ALA A 105      14.382   4.424  10.768  1.00 95.32           C
ATOM   1403  O   ALA A 105      14.860   3.637  11.583  1.00 95.32           O
ATOM   1404  HA  ALA A 105      13.598   2.840   9.546  1.00 95.32           H
ATOM   1405  CB  ALA A 105      14.673   4.174   8.254  1.00 95.32           C
ATOM   1406 1HB  ALA A 105      14.207   3.766   7.357  1.00 95.32           H
ATOM   1407 2HB  ALA A 105      14.817   5.247   8.133  1.00 95.32           H
ATOM   1408 3HB  ALA A 105      15.639   3.693   8.412  1.00 95.32           H
ATOM   1409  HN  ALA A 105      12.425   5.129   8.436  1.00 95.32           H
ATOM   1410  N   ILE A 106      14.347   5.739  10.926  1.00 92.15           N
ATOM   1411  CA  ILE A 106      14.907   6.365  12.111  1.00 92.15           C
ATOM   1412  C   ILE A 106      14.102   5.936  13.339  1.00 92.15           C
ATOM   1413  O   ILE A 106      14.674   5.587  14.370  1.00 92.15           O
ATOM   1414  HA  ILE A 106      15.928   5.999  12.223  1.00 92.15           H
ATOM   1415  CB  ILE A 106      14.988   7.882  11.929  1.00 92.15           C
ATOM   1416  HB  ILE A 106      14.017   8.236  11.581  1.00 92.15           H
ATOM   1417  CG1 ILE A 106      16.014   8.252  10.856  1.00 92.15           C
ATOM   1418 1HG1 ILE A 106      17.022   8.120  11.251  1.00 92.15           H
ATOM   1419 2HG1 ILE A 106      15.915   7.578  10.005  1.00 92.15           H
ATOM   1420  CG2 ILE A 106      15.273   8.581  13.260  1.00 92.15           C
ATOM   1421 1HG2 ILE A 106      14.474   8.356  13.967  1.00 92.15           H
ATOM   1422 2HG2 ILE A 106      16.223   8.226  13.660  1.00 92.15           H
ATOM   1423 3HG2 ILE A 106      15.325   9.658  13.101  1.00 92.15           H
ATOM   1424  CD1 ILE A 106      15.827   9.698  10.393  1.00 92.15           C
ATOM   1425 1HD1 ILE A 106      14.827   9.820   9.976  1.00 92.15           H
ATOM   1426 2HD1 ILE A 106      15.951  10.370  11.242  1.00 92.15           H
ATOM   1427 3HD1 ILE A 106      16.569   9.934   9.630  1.00 92.15           H
ATOM   1428  HN  ILE A 106      13.946   6.372  10.263  1.00 92.15           H
ATOM   1429  N   ALA A 107      12.786   5.975  13.187  1.00 93.44           N
ATOM   1430  CA  ALA A 107      11.896   5.684  14.298  1.00 93.44           C
ATOM   1431  C   ALA A 107      12.116   4.241  14.758  1.00 93.44           C
ATOM   1432  O   ALA A 107      12.050   3.949  15.951  1.00 93.44           O
ATOM   1433  HA  ALA A 107      12.151   6.359  15.114  1.00 93.44           H
ATOM   1434  CB  ALA A 107      10.449   5.947  13.875  1.00 93.44           C
ATOM   1435 1HB  ALA A 107      10.339   6.992  13.586  1.00 93.44           H
ATOM   1436 2HB  ALA A 107      10.196   5.307  13.030  1.00 93.44           H
ATOM   1437 3HB  ALA A 107       9.781   5.728  14.709  1.00 93.44           H
ATOM   1438  HN  ALA A 107      12.329   6.200  12.327  1.00 93.44           H
ATOM   1439  N   ALA A 108      12.373   3.377  13.787  1.00 92.81           N
ATOM   1440  CA  ALA A 108      12.558   1.964  14.072  1.00 92.81           C
ATOM   1441  C   ALA A 108      13.926   1.756  14.726  1.00 92.81           C
ATOM   1442  O   ALA A 108      14.089   0.869  15.563  1.00 92.81           O
ATOM   1443  HA  ALA A 108      11.780   1.662  14.773  1.00 92.81           H
ATOM   1444  CB  ALA A 108      12.400   1.158  12.782  1.00 92.81           C
ATOM   1445 1HB  ALA A 108      11.402   1.318  12.373  1.00 92.81           H
ATOM   1446 2HB  ALA A 108      13.146   1.483  12.056  1.00 92.81           H
ATOM   1447 3HB  ALA A 108      12.539   0.098  12.996  1.00 92.81           H
ATOM   1448  HN  ALA A 108      12.455   3.628  12.822  1.00 92.81           H
ATOM   1449  N   ALA A 109      14.874   2.587  14.320  1.00 91.49           N
ATOM   1450  CA  ALA A 109      16.250   2.423  14.755  1.00 91.49           C
ATOM   1451  C   ALA A 109      16.350   2.740  16.248  1.00 91.49           C
ATOM   1452  O   ALA A 109      17.096   2.087  16.977  1.00 91.49           O
ATOM   1453  HA  ALA A 109      16.527   1.381  14.594  1.00 91.49           H
ATOM   1454  CB  ALA A 109      17.163   3.312  13.907  1.00 91.49           C
ATOM   1455 1HB  ALA A 109      17.077   3.026  12.859  1.00 91.49           H
ATOM   1456 2HB  ALA A 109      16.867   4.354  14.026  1.00 91.49           H
ATOM   1457 3HB  ALA A 109      18.196   3.188  14.234  1.00 91.49           H
ATOM   1458  HN  ALA A 109      14.714   3.361  13.706  1.00 91.49           H
ATOM   1459  N   ASP A 110      15.588   3.743  16.660  1.00 83.02           N
ATOM   1460  CA  ASP A 110      15.738   4.298  17.994  1.00 83.02           C
ATOM   1461  C   ASP A 110      14.368   4.732  18.518  1.00 83.02           C
ATOM   1462  O   ASP A 110      13.649   3.935  19.120  1.00 83.02           O
ATOM   1463  HA  ASP A 110      16.178   3.498  18.589  1.00 83.02           H
ATOM   1464  CB  ASP A 110      16.649   5.527  17.981  1.00 83.02           C
ATOM   1465 1HB  ASP A 110      17.568   5.297  17.440  1.00 83.02           H
ATOM   1466 2HB  ASP A 110      16.160   6.341  17.446  1.00 83.02           H
ATOM   1467  CG  ASP A 110      16.987   5.975  19.404  1.00 83.02           C
ATOM   1468  OD1 ASP A 110      16.642   5.215  20.335  1.00 83.02           O
ATOM   1469  OD2 ASP A 110      17.583   7.066  19.529  1.00 83.02           O
ATOM   1470  HN  ASP A 110      14.881   4.174  16.100  1.00 83.02           H
ATOM   1471  N   GLN A 111      14.047   5.993  18.271  1.00 86.53           N
ATOM   1472  CA  GLN A 111      12.772   6.540  18.703  1.00 86.53           C
ATOM   1473  C   GLN A 111      12.306   7.629  17.735  1.00 86.53           C
ATOM   1474  O   GLN A 111      13.059   8.049  16.858  1.00 86.53           O
ATOM   1475  HA  GLN A 111      12.075   5.702  18.681  1.00 86.53           H
ATOM   1476  CB  GLN A 111      12.862   7.079  20.132  1.00 86.53           C
ATOM   1477 1HB  GLN A 111      11.904   7.508  20.424  1.00 86.53           H
ATOM   1478 2HB  GLN A 111      13.068   6.260  20.821  1.00 86.53           H
ATOM   1479  CG  GLN A 111      13.959   8.139  20.250  1.00 86.53           C
ATOM   1480 1HG  GLN A 111      14.922   7.703  19.984  1.00 86.53           H
ATOM   1481 2HG  GLN A 111      13.768   8.945  19.541  1.00 86.53           H
ATOM   1482  CD  GLN A 111      14.024   8.706  21.669  1.00 86.53           C
ATOM   1483  OE1 GLN A 111      13.095   8.595  22.453  1.00 86.53           O
ATOM   1484  NE2 GLN A 111      15.170   9.317  21.956  1.00 86.53           N
ATOM   1485 1HE2 GLN A 111      15.892   9.374  21.267  1.00 86.53           H
ATOM   1486 2HE2 GLN A 111      15.308   9.721  22.860  1.00 86.53           H
ATOM   1487  HN  GLN A 111      14.640   6.636  17.786  1.00 86.53           H
ATOM   1488  N   TRP A 112      11.065   8.054  17.926  1.00 91.50           N
ATOM   1489  CA  TRP A 112      10.512   9.132  17.123  1.00 91.50           C
ATOM   1490  C   TRP A 112      11.156  10.442  17.582  1.00 91.50           C
ATOM   1491  O   TRP A 112      10.895  10.912  18.688  1.00 91.50           O
ATOM   1492  HA  TRP A 112      10.767   8.936  16.081  1.00 91.50           H
ATOM   1493  CB  TRP A 112       8.985   9.153  17.212  1.00 91.50           C
ATOM   1494 1HB  TRP A 112       8.605   8.153  17.002  1.00 91.50           H
ATOM   1495 2HB  TRP A 112       8.694   9.396  18.234  1.00 91.50           H
ATOM   1496  CG  TRP A 112       8.319  10.146  16.257  1.00 91.50           C
ATOM   1497  CD1 TRP A 112       7.886  11.385  16.527  1.00 91.50           C
ATOM   1498  HD1 TRP A 112       7.957  11.861  17.505  1.00 91.50           H
ATOM   1499  CD2 TRP A 112       8.028   9.932  14.860  1.00 91.50           C
ATOM   1500  NE1 TRP A 112       7.338  11.983  15.410  1.00 91.50           N
ATOM   1501  HE1 TRP A 112       6.949  12.903  15.362  1.00 91.50           H
ATOM   1502  CE2 TRP A 112       7.427  11.072  14.364  1.00 91.50           C
ATOM   1503  CE3 TRP A 112       8.264   8.813  14.042  1.00 91.50           C
ATOM   1504  HE3 TRP A 112       8.736   7.902  14.410  1.00 91.50           H
ATOM   1505  CZ2 TRP A 112       7.013  11.203  13.034  1.00 91.50           C
ATOM   1506  HZ2 TRP A 112       6.540  12.113  12.666  1.00 91.50           H
ATOM   1507  CZ3 TRP A 112       7.844   8.960  12.715  1.00 91.50           C
ATOM   1508  HZ3 TRP A 112       8.003   8.121  12.038  1.00 91.50           H
ATOM   1509  CH2 TRP A 112       7.238  10.100  12.200  1.00 91.50           C
ATOM   1510  HH2 TRP A 112       6.939  10.136  11.153  1.00 91.50           H
ATOM   1511  HN  TRP A 112      10.444   7.677  18.613  1.00 91.50           H
ATOM   1512  N   LYS A 113      11.984  10.995  16.707  1.00 84.38           N
ATOM   1513  CA  LYS A 113      12.795  12.145  17.069  1.00 84.38           C
ATOM   1514  C   LYS A 113      12.161  13.412  16.492  1.00 84.38           C
ATOM   1515  O   LYS A 113      12.751  14.490  16.557  1.00 84.38           O
ATOM   1516  HA  LYS A 113      12.789  12.220  18.156  1.00 84.38           H
ATOM   1517  CB  LYS A 113      14.248  11.932  16.638  1.00 84.38           C
ATOM   1518 1HB  LYS A 113      14.295  11.798  15.557  1.00 84.38           H
ATOM   1519 2HB  LYS A 113      14.834  12.820  16.873  1.00 84.38           H
ATOM   1520  CG  LYS A 113      14.854  10.714  17.336  1.00 84.38           C
ATOM   1521 1HG  LYS A 113      14.740  10.814  18.416  1.00 84.38           H
ATOM   1522 2HG  LYS A 113      14.314   9.814  17.041  1.00 84.38           H
ATOM   1523  CD  LYS A 113      16.336  10.563  16.987  1.00 84.38           C
ATOM   1524 1HD  LYS A 113      16.449  10.435  15.910  1.00 84.38           H
ATOM   1525 2HD  LYS A 113      16.872  11.473  17.258  1.00 84.38           H
ATOM   1526  CE  LYS A 113      16.952   9.366  17.715  1.00 84.38           C
ATOM   1527 1HE  LYS A 113      16.840   9.492  18.792  1.00 84.38           H
ATOM   1528 2HE  LYS A 113      16.420   8.455  17.443  1.00 84.38           H
ATOM   1529  NZ  LYS A 113      18.386   9.233  17.372  1.00 84.38           N
ATOM   1530 1HZ  LYS A 113      18.776   8.433  17.857  1.00 84.38           H
ATOM   1531 2HZ  LYS A 113      18.482   9.101  16.371  1.00 84.38           H
ATOM   1532 3HZ  LYS A 113      18.880  10.072  17.651  1.00 84.38           H
ATOM   1533  HN  LYS A 113      12.105  10.671  15.769  1.00 84.38           H
ATOM   1534  N   PHE A 114      10.969  13.241  15.940  1.00 89.56           N
ATOM   1535  CA  PHE A 114      10.328  14.312  15.197  1.00 89.56           C
ATOM   1536  C   PHE A 114       9.116  14.857  15.956  1.00 89.56           C
ATOM   1537  O   PHE A 114       8.690  14.275  16.953  1.00 89.56           O
ATOM   1538  HA  PHE A 114      11.064  15.106  15.073  1.00 89.56           H
ATOM   1539  CB  PHE A 114       9.856  13.715  13.870  1.00 89.56           C
ATOM   1540 1HB  PHE A 114       9.057  13.001  14.067  1.00 89.56           H
ATOM   1541 2HB  PHE A 114       9.430  14.509  13.257  1.00 89.56           H
ATOM   1542  CG  PHE A 114      10.961  13.015  13.075  1.00 89.56           C
ATOM   1543  CD1 PHE A 114      11.860  13.750  12.368  1.00 89.56           C
ATOM   1544  HD1 PHE A 114      11.795  14.838  12.368  1.00 89.56           H
ATOM   1545  CD2 PHE A 114      11.042  11.657  13.075  1.00 89.56           C
ATOM   1546  HD2 PHE A 114      10.321  11.068  13.642  1.00 89.56           H
ATOM   1547  CE1 PHE A 114      12.885  13.100  11.631  1.00 89.56           C
ATOM   1548  HE1 PHE A 114      13.606  13.690  11.065  1.00 89.56           H
ATOM   1549  CE2 PHE A 114      12.067  11.008  12.338  1.00 89.56           C
ATOM   1550  HE2 PHE A 114      12.133   9.920  12.338  1.00 89.56           H
ATOM   1551  CZ  PHE A 114      12.967  11.743  11.631  1.00 89.56           C
ATOM   1552  HZ  PHE A 114      13.754  11.244  11.066  1.00 89.56           H
ATOM   1553  HN  PHE A 114      10.445  12.391  15.995  1.00 89.56           H
ATOM   1554  N   GLN A 115       8.595  15.968  15.456  1.00 82.28           N
ATOM   1555  CA  GLN A 115       7.455  16.610  16.087  1.00 82.28           C
ATOM   1556  C   GLN A 115       6.178  15.810  15.815  1.00 82.28           C
ATOM   1557  O   GLN A 115       6.150  14.964  14.923  1.00 82.28           O
ATOM   1558  HA  GLN A 115       7.674  16.606  17.154  1.00 82.28           H
ATOM   1559  CB  GLN A 115       7.307  18.056  15.611  1.00 82.28           C
ATOM   1560 1HB  GLN A 115       7.238  18.080  14.523  1.00 82.28           H
ATOM   1561 2HB  GLN A 115       6.379  18.478  15.998  1.00 82.28           H
ATOM   1562  CG  GLN A 115       8.492  18.908  16.071  1.00 82.28           C
ATOM   1563 1HG  GLN A 115       8.601  18.832  17.153  1.00 82.28           H
ATOM   1564 2HG  GLN A 115       9.412  18.526  15.630  1.00 82.28           H
ATOM   1565  CD  GLN A 115       8.300  20.373  15.674  1.00 82.28           C
ATOM   1566  OE1 GLN A 115       7.374  20.736  14.968  1.00 82.28           O
ATOM   1567  NE2 GLN A 115       9.225  21.193  16.166  1.00 82.28           N
ATOM   1568 1HE2 GLN A 115       9.960  20.830  16.739  1.00 82.28           H
ATOM   1569 2HE2 GLN A 115       9.186  22.171  15.962  1.00 82.28           H
ATOM   1570  HN  GLN A 115       8.939  16.427  14.636  1.00 82.28           H
ATOM   1571  N   THR A 116       5.154  16.108  16.601  1.00 88.93           N
ATOM   1572  CA  THR A 116       3.876  15.431  16.453  1.00 88.93           C
ATOM   1573  C   THR A 116       3.321  15.644  15.043  1.00 88.93           C
ATOM   1574  O   THR A 116       2.737  14.733  14.458  1.00 88.93           O
ATOM   1575  HA  THR A 116       4.038  14.360  16.574  1.00 88.93           H
ATOM   1576  CB  THR A 116       2.944  15.936  17.556  1.00 88.93           C
ATOM   1577  HB  THR A 116       2.595  16.945  17.339  1.00 88.93           H
ATOM   1578  OG1 THR A 116       3.708  15.792  18.750  1.00 88.93           O
ATOM   1579  HG1 THR A 116       3.299  16.333  19.485  1.00 88.93           H
ATOM   1580  CG2 THR A 116       1.740  15.016  17.771  1.00 88.93           C
ATOM   1581 1HG2 THR A 116       2.089  14.022  18.055  1.00 88.93           H
ATOM   1582 2HG2 THR A 116       1.164  14.949  16.849  1.00 88.93           H
ATOM   1583 3HG2 THR A 116       1.111  15.420  18.565  1.00 88.93           H
ATOM   1584  HN  THR A 116       5.187  16.795  17.327  1.00 88.93           H
ATOM   1585  N   PHE A 117       3.522  16.853  14.538  1.00 91.55           N
ATOM   1586  CA  PHE A 117       3.038  17.201  13.213  1.00 91.55           C
ATOM   1587  C   PHE A 117       3.555  16.215  12.164  1.00 91.55           C
ATOM   1588  O   PHE A 117       2.792  15.737  11.326  1.00 91.55           O
ATOM   1589  HA  PHE A 117       1.949  17.156  13.245  1.00 91.55           H
ATOM   1590  CB  PHE A 117       3.575  18.597  12.893  1.00 91.55           C
ATOM   1591 1HB  PHE A 117       3.190  19.301  13.630  1.00 91.55           H
ATOM   1592 2HB  PHE A 117       4.660  18.590  12.996  1.00 91.55           H
ATOM   1593  CG  PHE A 117       3.213  19.097  11.493  1.00 91.55           C
ATOM   1594  CD1 PHE A 117       4.159  19.128  10.517  1.00 91.55           C
ATOM   1595  HD1 PHE A 117       5.175  18.798  10.731  1.00 91.55           H
ATOM   1596  CD2 PHE A 117       1.945  19.509  11.225  1.00 91.55           C
ATOM   1597  HD2 PHE A 117       1.187  19.484  12.007  1.00 91.55           H
ATOM   1598  CE1 PHE A 117       3.823  19.592   9.217  1.00 91.55           C
ATOM   1599  HE1 PHE A 117       4.582  19.618   8.435  1.00 91.55           H
ATOM   1600  CE2 PHE A 117       1.609  19.973   9.925  1.00 91.55           C
ATOM   1601  HE2 PHE A 117       0.593  20.304   9.711  1.00 91.55           H
ATOM   1602  CZ  PHE A 117       2.556  20.005   8.949  1.00 91.55           C
ATOM   1603  HZ  PHE A 117       2.298  20.361   7.952  1.00 91.55           H
ATOM   1604  HN  PHE A 117       4.005  17.586  15.018  1.00 91.55           H
ATOM   1605  N   MET A 118       4.848  15.938  12.245  1.00 88.97           N
ATOM   1606  CA  MET A 118       5.482  15.040  11.295  1.00 88.97           C
ATOM   1607  C   MET A 118       4.927  13.621  11.428  1.00 88.97           C
ATOM   1608  O   MET A 118       4.859  12.883  10.447  1.00 88.97           O
ATOM   1609  HA  MET A 118       5.244  15.440  10.309  1.00 88.97           H
ATOM   1610  CB  MET A 118       6.993  15.023  11.539  1.00 88.97           C
ATOM   1611 1HB  MET A 118       7.192  14.851  12.596  1.00 88.97           H
ATOM   1612 2HB  MET A 118       7.444  14.195  10.991  1.00 88.97           H
ATOM   1613  CG  MET A 118       7.634  16.341  11.101  1.00 88.97           C
ATOM   1614 1HG  MET A 118       7.270  17.157  11.724  1.00 88.97           H
ATOM   1615 2HG  MET A 118       8.714  16.293  11.238  1.00 88.97           H
ATOM   1616  SD  MET A 118       7.252  16.666   9.388  1.00 88.97           S
ATOM   1617  CE  MET A 118       8.085  15.289   8.617  1.00 88.97           C
ATOM   1618 1HE  MET A 118       9.149  15.332   8.849  1.00 88.97           H
ATOM   1619 2HE  MET A 118       7.669  14.355   8.994  1.00 88.97           H
ATOM   1620 3HE  MET A 118       7.947  15.338   7.537  1.00 88.97           H
ATOM   1621  HN  MET A 118       5.458  16.316  12.941  1.00 88.97           H
ATOM   1622  N   CYS A 119       4.545  13.281  12.651  1.00 94.12           N
ATOM   1623  CA  CYS A 119       3.931  11.991  12.911  1.00 94.12           C
ATOM   1624  C   CYS A 119       2.628  11.909  12.113  1.00 94.12           C
ATOM   1625  O   CYS A 119       2.366  10.909  11.446  1.00 94.12           O
ATOM   1626  HA  CYS A 119       4.639  11.233  12.575  1.00 94.12           H
ATOM   1627  CB  CYS A 119       3.699  11.766  14.407  1.00 94.12           C
ATOM   1628 1HB  CYS A 119       4.654  11.743  14.932  1.00 94.12           H
ATOM   1629 2HB  CYS A 119       3.127  12.595  14.823  1.00 94.12           H
ATOM   1630  SG  CYS A 119       2.802  10.193  14.672  1.00 94.12           S
ATOM   1631  HN  CYS A 119       4.649  13.869  13.453  1.00 94.12           H
ATOM   1632  N   LYS A 120       1.845  12.974  12.208  1.00 92.23           N
ATOM   1633  CA  LYS A 120       0.566  13.026  11.522  1.00 92.23           C
ATOM   1634  C   LYS A 120       0.795  12.898  10.014  1.00 92.23           C
ATOM   1635  O   LYS A 120       0.120  12.119   9.344  1.00 92.23           O
ATOM   1636  HA  LYS A 120      -0.020  12.170  11.856  1.00 92.23           H
ATOM   1637  CB  LYS A 120      -0.206  14.285  11.921  1.00 92.23           C
ATOM   1638 1HB  LYS A 120       0.423  15.164  11.775  1.00 92.23           H
ATOM   1639 2HB  LYS A 120      -1.074  14.405  11.273  1.00 92.23           H
ATOM   1640  CG  LYS A 120      -0.658  14.212  13.381  1.00 92.23           C
ATOM   1641 1HG  LYS A 120      -1.326  13.361  13.516  1.00 92.23           H
ATOM   1642 2HG  LYS A 120       0.205  14.044  14.025  1.00 92.23           H
ATOM   1643  CD  LYS A 120      -1.371  15.499  13.800  1.00 92.23           C
ATOM   1644 1HD  LYS A 120      -0.704  16.350  13.661  1.00 92.23           H
ATOM   1645 2HD  LYS A 120      -2.237  15.664  13.159  1.00 92.23           H
ATOM   1646  CE  LYS A 120      -1.818  15.427  15.262  1.00 92.23           C
ATOM   1647 1HE  LYS A 120      -1.012  15.023  15.875  1.00 92.23           H
ATOM   1648 2HE  LYS A 120      -2.029  16.430  15.633  1.00 92.23           H
ATOM   1649  NZ  LYS A 120      -3.023  14.579  15.394  1.00 92.23           N
ATOM   1650 1HZ  LYS A 120      -3.486  14.785  16.272  1.00 92.23           H
ATOM   1651 2HZ  LYS A 120      -3.656  14.769  14.625  1.00 92.23           H
ATOM   1652 3HZ  LYS A 120      -2.753  13.602  15.375  1.00 92.23           H
ATOM   1653  HN  LYS A 120       2.072  13.789  12.742  1.00 92.23           H
ATOM   1654  N   VAL A 121       1.751  13.675   9.525  1.00 93.36           N
ATOM   1655  CA  VAL A 121       2.005  13.739   8.096  1.00 93.36           C
ATOM   1656  C   VAL A 121       2.436  12.358   7.597  1.00 93.36           C
ATOM   1657  O   VAL A 121       1.888  11.849   6.620  1.00 93.36           O
ATOM   1658  HA  VAL A 121       1.070  14.013   7.608  1.00 93.36           H
ATOM   1659  CB  VAL A 121       3.034  14.831   7.796  1.00 93.36           C
ATOM   1660  HB  VAL A 121       3.903  14.657   8.431  1.00 93.36           H
ATOM   1661  CG1 VAL A 121       3.496  14.763   6.339  1.00 93.36           C
ATOM   1662 1HG1 VAL A 121       3.952  13.792   6.147  1.00 93.36           H
ATOM   1663 2HG1 VAL A 121       2.639  14.900   5.680  1.00 93.36           H
ATOM   1664 3HG1 VAL A 121       4.227  15.550   6.153  1.00 93.36           H
ATOM   1665  CG2 VAL A 121       2.477  16.216   8.131  1.00 93.36           C
ATOM   1666 1HG2 VAL A 121       1.585  16.403   7.534  1.00 93.36           H
ATOM   1667 2HG2 VAL A 121       2.221  16.258   9.190  1.00 93.36           H
ATOM   1668 3HG2 VAL A 121       3.228  16.973   7.909  1.00 93.36           H
ATOM   1669  HN  VAL A 121       2.344  14.252  10.087  1.00 93.36           H
ATOM   1670  N   VAL A 122       3.413  11.792   8.289  1.00 92.36           N
ATOM   1671  CA  VAL A 122       4.057  10.577   7.819  1.00 92.36           C
ATOM   1672  C   VAL A 122       3.028   9.445   7.776  1.00 92.36           C
ATOM   1673  O   VAL A 122       2.960   8.700   6.799  1.00 92.36           O
ATOM   1674  HA  VAL A 122       4.415  10.764   6.807  1.00 92.36           H
ATOM   1675  CB  VAL A 122       5.266  10.252   8.697  1.00 92.36           C
ATOM   1676  HB  VAL A 122       4.942  10.277   9.738  1.00 92.36           H
ATOM   1677  CG1 VAL A 122       5.795   8.846   8.404  1.00 92.36           C
ATOM   1678 1HG1 VAL A 122       5.012   8.115   8.604  1.00 92.36           H
ATOM   1679 2HG1 VAL A 122       6.095   8.782   7.358  1.00 92.36           H
ATOM   1680 3HG1 VAL A 122       6.655   8.641   9.042  1.00 92.36           H
ATOM   1681  CG2 VAL A 122       6.368  11.299   8.523  1.00 92.36           C
ATOM   1682 1HG2 VAL A 122       6.688  11.320   7.481  1.00 92.36           H
ATOM   1683 2HG2 VAL A 122       5.985  12.280   8.805  1.00 92.36           H
ATOM   1684 3HG2 VAL A 122       7.216  11.044   9.158  1.00 92.36           H
ATOM   1685  HN  VAL A 122       3.766  12.149   9.154  1.00 92.36           H
ATOM   1686  N   ASN A 123       2.253   9.351   8.846  1.00 91.64           N
ATOM   1687  CA  ASN A 123       1.229   8.325   8.941  1.00 91.64           C
ATOM   1688  C   ASN A 123       0.204   8.528   7.823  1.00 91.64           C
ATOM   1689  O   ASN A 123      -0.236   7.566   7.196  1.00 91.64           O
ATOM   1690  HA  ASN A 123       1.762   7.379   8.850  1.00 91.64           H
ATOM   1691  CB  ASN A 123       0.492   8.404  10.279  1.00 91.64           C
ATOM   1692 1HB  ASN A 123       0.483   9.435  10.633  1.00 91.64           H
ATOM   1693 2HB  ASN A 123      -0.548   8.105  10.144  1.00 91.64           H
ATOM   1694  CG  ASN A 123       1.155   7.506  11.325  1.00 91.64           C
ATOM   1695  OD1 ASN A 123       1.922   6.610  11.014  1.00 91.64           O
ATOM   1696  ND2 ASN A 123       0.817   7.794  12.578  1.00 91.64           N
ATOM   1697 1HD2 ASN A 123       0.181   8.543  12.765  1.00 91.64           H
ATOM   1698 2HD2 ASN A 123       1.199   7.262  13.334  1.00 91.64           H
ATOM   1699  HN  ASN A 123       2.316   9.960   9.637  1.00 91.64           H
ATOM   1700  N   SER A 124      -0.147   9.788   7.608  1.00 92.17           N
ATOM   1701  CA  SER A 124      -1.169  10.123   6.631  1.00 92.17           C
ATOM   1702  C   SER A 124      -0.674   9.791   5.222  1.00 92.17           C
ATOM   1703  O   SER A 124      -1.411   9.221   4.419  1.00 92.17           O
ATOM   1704  HA  SER A 124      -2.029   9.506   6.889  1.00 92.17           H
ATOM   1705  CB  SER A 124      -1.555  11.601   6.723  1.00 92.17           C
ATOM   1706 1HB  SER A 124      -0.694  12.218   6.468  1.00 92.17           H
ATOM   1707 2HB  SER A 124      -2.332  11.819   5.990  1.00 92.17           H
ATOM   1708  OG  SER A 124      -2.020  11.951   8.024  1.00 92.17           O
ATOM   1709  HG  SER A 124      -1.360  12.554   8.472  1.00 92.17           H
ATOM   1710  HN  SER A 124       0.252  10.569   8.087  1.00 92.17           H
ATOM   1711  N   MET A 125       0.572  10.162   4.964  1.00 85.23           N
ATOM   1712  CA  MET A 125       1.162   9.942   3.655  1.00 85.23           C
ATOM   1713  C   MET A 125       1.187   8.452   3.307  1.00 85.23           C
ATOM   1714  O   MET A 125       0.886   8.070   2.178  1.00 85.23           O
ATOM   1715  HA  MET A 125       0.523  10.476   2.951  1.00 85.23           H
ATOM   1716  CB  MET A 125       2.589  10.494   3.639  1.00 85.23           C
ATOM   1717 1HB  MET A 125       3.110  10.190   4.547  1.00 85.23           H
ATOM   1718 2HB  MET A 125       3.138  10.068   2.799  1.00 85.23           H
ATOM   1719  CG  MET A 125       2.586  12.020   3.532  1.00 85.23           C
ATOM   1720 1HG  MET A 125       2.015  12.331   2.658  1.00 85.23           H
ATOM   1721 2HG  MET A 125       2.095  12.453   4.404  1.00 85.23           H
ATOM   1722  SD  MET A 125       4.260  12.627   3.413  1.00 85.23           S
ATOM   1723  CE  MET A 125       4.640  12.161   1.732  1.00 85.23           C
ATOM   1724 1HE  MET A 125       4.552  11.079   1.627  1.00 85.23           H
ATOM   1725 2HE  MET A 125       3.942  12.650   1.053  1.00 85.23           H
ATOM   1726 3HE  MET A 125       5.658  12.468   1.491  1.00 85.23           H
ATOM   1727  HN  MET A 125       1.173  10.605   5.630  1.00 85.23           H
ATOM   1728  N   TYR A 126       1.548   7.652   4.300  1.00 84.57           N
ATOM   1729  CA  TYR A 126       1.606   6.212   4.116  1.00 84.57           C
ATOM   1730  C   TYR A 126       0.235   5.652   3.734  1.00 84.57           C
ATOM   1731  O   TYR A 126       0.122   4.863   2.797  1.00 84.57           O
ATOM   1732  HA  TYR A 126       2.312   6.004   3.312  1.00 84.57           H
ATOM   1733  CB  TYR A 126       2.022   5.631   5.469  1.00 84.57           C
ATOM   1734 1HB  TYR A 126       3.074   5.860   5.644  1.00 84.57           H
ATOM   1735 2HB  TYR A 126       1.453   6.126   6.256  1.00 84.57           H
ATOM   1736  CG  TYR A 126       1.818   4.119   5.586  1.00 84.57           C
ATOM   1737  CD1 TYR A 126       0.803   3.619   6.376  1.00 84.57           C
ATOM   1738  HD1 TYR A 126       0.147   4.301   6.917  1.00 84.57           H
ATOM   1739  CD2 TYR A 126       2.649   3.256   4.902  1.00 84.57           C
ATOM   1740  HD2 TYR A 126       3.451   3.651   4.278  1.00 84.57           H
ATOM   1741  CE1 TYR A 126       0.611   2.196   6.487  1.00 84.57           C
ATOM   1742  HE1 TYR A 126      -0.186   1.788   7.107  1.00 84.57           H
ATOM   1743  CE2 TYR A 126       2.457   1.833   5.012  1.00 84.57           C
ATOM   1744  HE2 TYR A 126       3.107   1.140   4.477  1.00 84.57           H
ATOM   1745  CZ  TYR A 126       1.448   1.373   5.799  1.00 84.57           C
ATOM   1746  OH  TYR A 126       1.266   0.029   5.903  1.00 84.57           O
ATOM   1747  HH  TYR A 126       1.600  -0.426   5.078  1.00 84.57           H
ATOM   1748  HN  TYR A 126       1.797   7.972   5.214  1.00 84.57           H
ATOM   1749  N   LYS A 127      -0.773   6.081   4.479  1.00 85.11           N
ATOM   1750  CA  LYS A 127      -2.119   5.570   4.284  1.00 85.11           C
ATOM   1751  C   LYS A 127      -2.618   5.975   2.896  1.00 85.11           C
ATOM   1752  O   LYS A 127      -3.221   5.169   2.189  1.00 85.11           O
ATOM   1753  HA  LYS A 127      -2.064   4.482   4.327  1.00 85.11           H
ATOM   1754  CB  LYS A 127      -3.034   6.023   5.424  1.00 85.11           C
ATOM   1755 1HB  LYS A 127      -2.745   7.020   5.754  1.00 85.11           H
ATOM   1756 2HB  LYS A 127      -4.061   6.092   5.064  1.00 85.11           H
ATOM   1757  CG  LYS A 127      -2.965   5.049   6.602  1.00 85.11           C
ATOM   1758 1HG  LYS A 127      -1.934   4.735   6.758  1.00 85.11           H
ATOM   1759 2HG  LYS A 127      -3.286   5.553   7.514  1.00 85.11           H
ATOM   1760  CD  LYS A 127      -3.846   3.823   6.353  1.00 85.11           C
ATOM   1761 1HD  LYS A 127      -4.823   4.141   5.987  1.00 85.11           H
ATOM   1762 2HD  LYS A 127      -3.401   3.203   5.576  1.00 85.11           H
ATOM   1763  CE  LYS A 127      -4.018   3.003   7.633  1.00 85.11           C
ATOM   1764 1HE  LYS A 127      -3.786   1.956   7.434  1.00 85.11           H
ATOM   1765 2HE  LYS A 127      -3.313   3.347   8.390  1.00 85.11           H
ATOM   1766  NZ  LYS A 127      -5.401   3.122   8.144  1.00 85.11           N
ATOM   1767 1HZ  LYS A 127      -5.486   2.608   9.014  1.00 85.11           H
ATOM   1768 2HZ  LYS A 127      -5.618   4.099   8.307  1.00 85.11           H
ATOM   1769 3HZ  LYS A 127      -6.048   2.742   7.462  1.00 85.11           H
ATOM   1770  HN  LYS A 127      -0.682   6.765   5.203  1.00 85.11           H
ATOM   1771  N   MET A 128      -2.349   7.224   2.547  1.00 86.39           N
ATOM   1772  CA  MET A 128      -2.788   7.755   1.267  1.00 86.39           C
ATOM   1773  C   MET A 128      -2.173   6.969   0.108  1.00 86.39           C
ATOM   1774  O   MET A 128      -2.853   6.671  -0.874  1.00 86.39           O
ATOM   1775  HA  MET A 128      -3.872   7.641   1.259  1.00 86.39           H
ATOM   1776  CB  MET A 128      -2.383   9.227   1.159  1.00 86.39           C
ATOM   1777 1HB  MET A 128      -2.647   9.749   2.078  1.00 86.39           H
ATOM   1778 2HB  MET A 128      -1.301   9.302   1.048  1.00 86.39           H
ATOM   1779  CG  MET A 128      -3.071   9.898  -0.031  1.00 86.39           C
ATOM   1780 1HG  MET A 128      -2.743   9.434  -0.961  1.00 86.39           H
ATOM   1781 2HG  MET A 128      -4.149   9.755   0.033  1.00 86.39           H
ATOM   1782  SD  MET A 128      -2.689  11.642  -0.053  1.00 86.39           S
ATOM   1783  CE  MET A 128      -0.979  11.578  -0.561  1.00 86.39           C
ATOM   1784 1HE  MET A 128      -0.404  11.008   0.169  1.00 86.39           H
ATOM   1785 2HE  MET A 128      -0.907  11.096  -1.536  1.00 86.39           H
ATOM   1786 3HE  MET A 128      -0.581  12.591  -0.625  1.00 86.39           H
ATOM   1787  HN  MET A 128      -1.841   7.868   3.119  1.00 86.39           H
ATOM   1788  N   ASN A 129      -0.895   6.656   0.259  1.00 81.25           N
ATOM   1789  CA  ASN A 129      -0.191   5.880  -0.748  1.00 81.25           C
ATOM   1790  C   ASN A 129      -0.818   4.488  -0.843  1.00 81.25           C
ATOM   1791  O   ASN A 129      -1.098   4.003  -1.938  1.00 81.25           O
ATOM   1792  HA  ASN A 129      -0.294   6.448  -1.672  1.00 81.25           H
ATOM   1793  CB  ASN A 129       1.284   5.709  -0.379  1.00 81.25           C
ATOM   1794 1HB  ASN A 129       1.796   6.669  -0.457  1.00 81.25           H
ATOM   1795 2HB  ASN A 129       1.369   5.386   0.658  1.00 81.25           H
ATOM   1796  CG  ASN A 129       1.964   4.688  -1.294  1.00 81.25           C
ATOM   1797  OD1 ASN A 129       2.091   3.518  -0.974  1.00 81.25           O
ATOM   1798  ND2 ASN A 129       2.391   5.195  -2.447  1.00 81.25           N
ATOM   1799 1HD2 ASN A 129       2.255   6.165  -2.648  1.00 81.25           H
ATOM   1800 2HD2 ASN A 129       2.849   4.605  -3.113  1.00 81.25           H
ATOM   1801  HN  ASN A 129      -0.344   6.922   1.049  1.00 81.25           H
ATOM   1802  N   PHE A 130      -1.020   3.884   0.319  1.00 86.29           N
ATOM   1803  CA  PHE A 130      -1.502   2.514   0.376  1.00 86.29           C
ATOM   1804  C   PHE A 130      -2.772   2.344  -0.460  1.00 86.29           C
ATOM   1805  O   PHE A 130      -2.847   1.457  -1.309  1.00 86.29           O
ATOM   1806  HA  PHE A 130      -0.716   1.877  -0.027  1.00 86.29           H
ATOM   1807  CB  PHE A 130      -1.827   2.216   1.842  1.00 86.29           C
ATOM   1808 1HB  PHE A 130      -0.909   2.276   2.426  1.00 86.29           H
ATOM   1809 2HB  PHE A 130      -2.496   2.988   2.219  1.00 86.29           H
ATOM   1810  CG  PHE A 130      -2.471   0.847   2.070  1.00 86.29           C
ATOM   1811  CD1 PHE A 130      -3.812   0.751   2.271  1.00 86.29           C
ATOM   1812  HD1 PHE A 130      -4.429   1.650   2.269  1.00 86.29           H
ATOM   1813  CD2 PHE A 130      -1.702  -0.275   2.072  1.00 86.29           C
ATOM   1814  HD2 PHE A 130      -0.626  -0.199   1.911  1.00 86.29           H
ATOM   1815  CE1 PHE A 130      -4.410  -0.519   2.482  1.00 86.29           C
ATOM   1816  HE1 PHE A 130      -5.485  -0.596   2.644  1.00 86.29           H
ATOM   1817  CE2 PHE A 130      -2.299  -1.546   2.284  1.00 86.29           C
ATOM   1818  HE2 PHE A 130      -1.683  -2.444   2.285  1.00 86.29           H
ATOM   1819  CZ  PHE A 130      -3.641  -1.641   2.484  1.00 86.29           C
ATOM   1820  HZ  PHE A 130      -4.100  -2.616   2.647  1.00 86.29           H
ATOM   1821  HN  PHE A 130      -0.860   4.313   1.208  1.00 86.29           H
ATOM   1822  N   TYR A 131      -3.740   3.209  -0.190  1.00 91.67           N
ATOM   1823  CA  TYR A 131      -5.025   3.127  -0.863  1.00 91.67           C
ATOM   1824  C   TYR A 131      -4.897   3.510  -2.339  1.00 91.67           C
ATOM   1825  O   TYR A 131      -5.471   2.853  -3.206  1.00 91.67           O
ATOM   1826  HA  TYR A 131      -5.377   2.098  -0.791  1.00 91.67           H
ATOM   1827  CB  TYR A 131      -5.933   4.140  -0.163  1.00 91.67           C
ATOM   1828 1HB  TYR A 131      -5.390   5.077  -0.043  1.00 91.67           H
ATOM   1829 2HB  TYR A 131      -6.790   4.348  -0.803  1.00 91.67           H
ATOM   1830  CG  TYR A 131      -6.437   3.681   1.207  1.00 91.67           C
ATOM   1831  CD1 TYR A 131      -7.142   2.500   1.322  1.00 91.67           C
ATOM   1832  HD1 TYR A 131      -7.340   1.895   0.438  1.00 91.67           H
ATOM   1833  CD2 TYR A 131      -6.187   4.448   2.327  1.00 91.67           C
ATOM   1834  HD2 TYR A 131      -5.630   5.380   2.236  1.00 91.67           H
ATOM   1835  CE1 TYR A 131      -7.617   2.068   2.611  1.00 91.67           C
ATOM   1836  HE1 TYR A 131      -8.175   1.138   2.717  1.00 91.67           H
ATOM   1837  CE2 TYR A 131      -6.662   4.016   3.616  1.00 91.67           C
ATOM   1838  HE2 TYR A 131      -6.471   4.612   4.508  1.00 91.67           H
ATOM   1839  CZ  TYR A 131      -7.353   2.847   3.694  1.00 91.67           C
ATOM   1840  OH  TYR A 131      -7.801   2.439   4.912  1.00 91.67           O
ATOM   1841  HH  TYR A 131      -7.708   3.180   5.577  1.00 91.67           H
ATOM   1842  HN  TYR A 131      -3.656   3.953   0.472  1.00 91.67           H
ATOM   1843  N   SER A 132      -4.141   4.571  -2.579  1.00 91.48           N
ATOM   1844  CA  SER A 132      -4.036   5.128  -3.916  1.00 91.48           C
ATOM   1845  C   SER A 132      -3.405   4.104  -4.862  1.00 91.48           C
ATOM   1846  O   SER A 132      -3.864   3.931  -5.990  1.00 91.48           O
ATOM   1847  HA  SER A 132      -5.060   5.348  -4.218  1.00 91.48           H
ATOM   1848  CB  SER A 132      -3.218   6.421  -3.912  1.00 91.48           C
ATOM   1849 1HB  SER A 132      -3.143   6.806  -4.929  1.00 91.48           H
ATOM   1850 2HB  SER A 132      -3.737   7.177  -3.323  1.00 91.48           H
ATOM   1851  OG  SER A 132      -1.910   6.224  -3.381  1.00 91.48           O
ATOM   1852  HG  SER A 132      -1.434   7.100  -3.311  1.00 91.48           H
ATOM   1853  HN  SER A 132      -3.607   5.047  -1.879  1.00 91.48           H
ATOM   1854  N   CYS A 133      -2.363   3.453  -4.367  1.00 88.94           N
ATOM   1855  CA  CYS A 133      -1.644   2.474  -5.165  1.00 88.94           C
ATOM   1856  C   CYS A 133      -2.618   1.357  -5.547  1.00 88.94           C
ATOM   1857  O   CYS A 133      -2.729   0.999  -6.718  1.00 88.94           O
ATOM   1858  HA  CYS A 133      -1.287   2.996  -6.053  1.00 88.94           H
ATOM   1859  CB  CYS A 133      -0.417   1.934  -4.428  1.00 88.94           C
ATOM   1860 1HB  CYS A 133      -0.676   1.704  -3.395  1.00 88.94           H
ATOM   1861 2HB  CYS A 133      -0.087   1.003  -4.889  1.00 88.94           H
ATOM   1862  SG  CYS A 133       0.934   3.167  -4.474  1.00 88.94           S
ATOM   1863  HG  CYS A 133       1.871   2.366  -3.975  1.00 88.94           H
ATOM   1864  HN  CYS A 133      -2.009   3.585  -3.441  1.00 88.94           H
ATOM   1865  N   VAL A 134      -3.299   0.839  -4.535  1.00 87.71           N
ATOM   1866  CA  VAL A 134      -4.141  -0.331  -4.722  1.00 87.71           C
ATOM   1867  C   VAL A 134      -5.281   0.015  -5.683  1.00 87.71           C
ATOM   1868  O   VAL A 134      -5.625  -0.781  -6.555  1.00 87.71           O
ATOM   1869  HA  VAL A 134      -3.527  -1.110  -5.172  1.00 87.71           H
ATOM   1870  CB  VAL A 134      -4.636  -0.841  -3.367  1.00 87.71           C
ATOM   1871  HB  VAL A 134      -5.146  -0.019  -2.865  1.00 87.71           H
ATOM   1872  CG1 VAL A 134      -5.642  -1.980  -3.544  1.00 87.71           C
ATOM   1873 1HG1 VAL A 134      -6.498  -1.623  -4.116  1.00 87.71           H
ATOM   1874 2HG1 VAL A 134      -5.167  -2.804  -4.076  1.00 87.71           H
ATOM   1875 3HG1 VAL A 134      -5.977  -2.324  -2.565  1.00 87.71           H
ATOM   1876  CG2 VAL A 134      -3.464  -1.276  -2.484  1.00 87.71           C
ATOM   1877 1HG2 VAL A 134      -2.914  -2.076  -2.979  1.00 87.71           H
ATOM   1878 2HG2 VAL A 134      -2.800  -0.428  -2.317  1.00 87.71           H
ATOM   1879 3HG2 VAL A 134      -3.844  -1.634  -1.527  1.00 87.71           H
ATOM   1880  HN  VAL A 134      -3.282   1.203  -3.604  1.00 87.71           H
ATOM   1881  N   LEU A 135      -5.835   1.203  -5.490  1.00 92.44           N
ATOM   1882  CA  LEU A 135      -6.967   1.639  -6.290  1.00 92.44           C
ATOM   1883  C   LEU A 135      -6.514   1.843  -7.737  1.00 92.44           C
ATOM   1884  O   LEU A 135      -7.267   1.574  -8.671  1.00 92.44           O
ATOM   1885  HA  LEU A 135      -7.709   0.841  -6.270  1.00 92.44           H
ATOM   1886  CB  LEU A 135      -7.617   2.877  -5.669  1.00 92.44           C
ATOM   1887 1HB  LEU A 135      -6.840   3.621  -5.493  1.00 92.44           H
ATOM   1888 2HB  LEU A 135      -8.308   3.304  -6.396  1.00 92.44           H
ATOM   1889  CG  LEU A 135      -8.373   2.651  -4.358  1.00 92.44           C
ATOM   1890  HG  LEU A 135      -7.697   2.171  -3.652  1.00 92.44           H
ATOM   1891  CD1 LEU A 135      -8.805   3.981  -3.738  1.00 92.44           C
ATOM   1892 1HD1 LEU A 135      -7.924   4.589  -3.532  1.00 92.44           H
ATOM   1893 2HD1 LEU A 135      -9.458   4.511  -4.432  1.00 92.44           H
ATOM   1894 3HD1 LEU A 135      -9.341   3.792  -2.808  1.00 92.44           H
ATOM   1895  CD2 LEU A 135      -9.557   1.704  -4.565  1.00 92.44           C
ATOM   1896 1HD2 LEU A 135     -10.243   2.134  -5.296  1.00 92.44           H
ATOM   1897 2HD2 LEU A 135      -9.194   0.743  -4.930  1.00 92.44           H
ATOM   1898 3HD2 LEU A 135     -10.078   1.561  -3.618  1.00 92.44           H
ATOM   1899  HN  LEU A 135      -5.524   1.860  -4.803  1.00 92.44           H
ATOM   1900  N   LEU A 136      -5.285   2.318  -7.878  1.00 91.67           N
ATOM   1901  CA  LEU A 136      -4.724   2.566  -9.195  1.00 91.67           C
ATOM   1902  C   LEU A 136      -4.554   1.235  -9.931  1.00 91.67           C
ATOM   1903  O   LEU A 136      -4.910   1.119 -11.102  1.00 91.67           O
ATOM   1904  HA  LEU A 136      -5.440   3.176  -9.746  1.00 91.67           H
ATOM   1905  CB  LEU A 136      -3.431   3.376  -9.083  1.00 91.67           C
ATOM   1906 1HB  LEU A 136      -2.829   2.953  -8.279  1.00 91.67           H
ATOM   1907 2HB  LEU A 136      -2.865   3.249 -10.006  1.00 91.67           H
ATOM   1908  CG  LEU A 136      -3.599   4.874  -8.824  1.00 91.67           C
ATOM   1909  HG  LEU A 136      -4.300   5.002  -7.998  1.00 91.67           H
ATOM   1910  CD1 LEU A 136      -2.274   5.508  -8.393  1.00 91.67           C
ATOM   1911 1HD1 LEU A 136      -1.924   5.031  -7.478  1.00 91.67           H
ATOM   1912 2HD1 LEU A 136      -1.533   5.370  -9.181  1.00 91.67           H
ATOM   1913 3HD1 LEU A 136      -2.422   6.573  -8.215  1.00 91.67           H
ATOM   1914  CD2 LEU A 136      -4.202   5.578 -10.041  1.00 91.67           C
ATOM   1915 1HD2 LEU A 136      -3.545   5.444 -10.901  1.00 91.67           H
ATOM   1916 2HD2 LEU A 136      -5.180   5.150 -10.261  1.00 91.67           H
ATOM   1917 3HD2 LEU A 136      -4.310   6.642  -9.829  1.00 91.67           H
ATOM   1918  HN  LEU A 136      -4.677   2.532  -7.113  1.00 91.67           H
ATOM   1919  N   ILE A 137      -4.011   0.263  -9.212  1.00 86.38           N
ATOM   1920  CA  ILE A 137      -3.749  -1.042  -9.795  1.00 86.38           C
ATOM   1921  C   ILE A 137      -5.073  -1.682 -10.216  1.00 86.38           C
ATOM   1922  O   ILE A 137      -5.150  -2.326 -11.261  1.00 86.38           O
ATOM   1923  HA  ILE A 137      -3.142  -0.885 -10.687  1.00 86.38           H
ATOM   1924  CB  ILE A 137      -2.927  -1.903  -8.833  1.00 86.38           C
ATOM   1925  HB  ILE A 137      -3.370  -1.824  -7.841  1.00 86.38           H
ATOM   1926  CG1 ILE A 137      -1.490  -1.388  -8.728  1.00 86.38           C
ATOM   1927 1HG1 ILE A 137      -0.966  -1.570  -9.667  1.00 86.38           H
ATOM   1928 2HG1 ILE A 137      -1.496  -0.310  -8.570  1.00 86.38           H
ATOM   1929  CG2 ILE A 137      -2.980  -3.378  -9.236  1.00 86.38           C
ATOM   1930 1HG2 ILE A 137      -4.014  -3.722  -9.218  1.00 86.38           H
ATOM   1931 2HG2 ILE A 137      -2.576  -3.494 -10.242  1.00 86.38           H
ATOM   1932 3HG2 ILE A 137      -2.388  -3.967  -8.536  1.00 86.38           H
ATOM   1933  CD1 ILE A 137      -0.745  -2.073  -7.581  1.00 86.38           C
ATOM   1934 1HD1 ILE A 137      -1.258  -1.870  -6.642  1.00 86.38           H
ATOM   1935 2HD1 ILE A 137      -0.719  -3.149  -7.756  1.00 86.38           H
ATOM   1936 3HD1 ILE A 137       0.274  -1.690  -7.529  1.00 86.38           H
ATOM   1937  HN  ILE A 137      -3.751   0.357  -8.251  1.00 86.38           H
ATOM   1938  N   MET A 138      -6.082  -1.484  -9.380  1.00 88.83           N
ATOM   1939  CA  MET A 138      -7.417  -1.964  -9.692  1.00 88.83           C
ATOM   1940  C   MET A 138      -7.939  -1.333 -10.984  1.00 88.83           C
ATOM   1941  O   MET A 138      -8.493  -2.025 -11.837  1.00 88.83           O
ATOM   1942  HA  MET A 138      -7.318  -3.042  -9.820  1.00 88.83           H
ATOM   1943  CB  MET A 138      -8.364  -1.625  -8.539  1.00 88.83           C
ATOM   1944 1HB  MET A 138      -7.965  -2.026  -7.606  1.00 88.83           H
ATOM   1945 2HB  MET A 138      -8.425  -0.543  -8.420  1.00 88.83           H
ATOM   1946  CG  MET A 138      -9.760  -2.197  -8.790  1.00 88.83           C
ATOM   1947 1HG  MET A 138     -10.148  -1.829  -9.740  1.00 88.83           H
ATOM   1948 2HG  MET A 138      -9.710  -3.283  -8.866  1.00 88.83           H
ATOM   1949  SD  MET A 138     -10.859  -1.730  -7.463  1.00 88.83           S
ATOM   1950  CE  MET A 138     -11.016   0.018  -7.791  1.00 88.83           C
ATOM   1951 1HE  MET A 138     -10.034   0.487  -7.739  1.00 88.83           H
ATOM   1952 2HE  MET A 138     -11.437   0.164  -8.786  1.00 88.83           H
ATOM   1953 3HE  MET A 138     -11.675   0.469  -7.049  1.00 88.83           H
ATOM   1954  HN  MET A 138      -5.998  -1.005  -8.506  1.00 88.83           H
ATOM   1955  N   CYS A 139      -7.744  -0.027 -11.088  1.00 91.28           N
ATOM   1956  CA  CYS A 139      -8.253   0.717 -12.227  1.00 91.28           C
ATOM   1957  C   CYS A 139      -7.521   0.235 -13.481  1.00 91.28           C
ATOM   1958  O   CYS A 139      -8.116   0.141 -14.554  1.00 91.28           O
ATOM   1959  HA  CYS A 139      -9.319   0.499 -12.293  1.00 91.28           H
ATOM   1960  CB  CYS A 139      -8.108   2.227 -12.027  1.00 91.28           C
ATOM   1961 1HB  CYS A 139      -7.101   2.462 -11.682  1.00 91.28           H
ATOM   1962 2HB  CYS A 139      -8.249   2.743 -12.976  1.00 91.28           H
ATOM   1963  SG  CYS A 139      -9.339   2.817 -10.807  1.00 91.28           S
ATOM   1964  HG  CYS A 139      -8.698   2.364  -9.733  1.00 91.28           H
ATOM   1965  HN  CYS A 139      -7.250   0.520 -10.412  1.00 91.28           H
ATOM   1966  N   ILE A 140      -6.241  -0.056 -13.305  1.00 85.75           N
ATOM   1967  CA  ILE A 140      -5.434  -0.575 -14.397  1.00 85.75           C
ATOM   1968  C   ILE A 140      -6.063  -1.868 -14.920  1.00 85.75           C
ATOM   1969  O   ILE A 140      -6.170  -2.064 -16.130  1.00 85.75           O
ATOM   1970  HA  ILE A 140      -5.451   0.166 -15.196  1.00 85.75           H
ATOM   1971  CB  ILE A 140      -3.977  -0.733 -13.958  1.00 85.75           C
ATOM   1972  HB  ILE A 140      -3.965  -1.217 -12.981  1.00 85.75           H
ATOM   1973  CG1 ILE A 140      -3.302   0.630 -13.795  1.00 85.75           C
ATOM   1974 1HG1 ILE A 140      -3.111   1.065 -14.777  1.00 85.75           H
ATOM   1975 2HG1 ILE A 140      -3.972   1.311 -13.270  1.00 85.75           H
ATOM   1976  CG2 ILE A 140      -3.210  -1.641 -14.922  1.00 85.75           C
ATOM   1977 1HG2 ILE A 140      -3.677  -2.626 -14.943  1.00 85.75           H
ATOM   1978 2HG2 ILE A 140      -3.229  -1.208 -15.922  1.00 85.75           H
ATOM   1979 3HG2 ILE A 140      -2.177  -1.737 -14.586  1.00 85.75           H
ATOM   1980  CD1 ILE A 140      -1.987   0.503 -13.023  1.00 85.75           C
ATOM   1981 1HD1 ILE A 140      -2.186   0.091 -12.034  1.00 85.75           H
ATOM   1982 2HD1 ILE A 140      -1.311  -0.160 -13.564  1.00 85.75           H
ATOM   1983 3HD1 ILE A 140      -1.528   1.486 -12.922  1.00 85.75           H
ATOM   1984  HN  ILE A 140      -5.756   0.056 -12.438  1.00 85.75           H
ATOM   1985  N   SER A 141      -6.462  -2.715 -13.984  1.00 86.14           N
ATOM   1986  CA  SER A 141      -7.000  -4.019 -14.334  1.00 86.14           C
ATOM   1987  C   SER A 141      -8.301  -3.852 -15.123  1.00 86.14           C
ATOM   1988  O   SER A 141      -8.526  -4.550 -16.111  1.00 86.14           O
ATOM   1989  HA  SER A 141      -6.236  -4.490 -14.952  1.00 86.14           H
ATOM   1990  CB  SER A 141      -7.241  -4.869 -13.086  1.00 86.14           C
ATOM   1991 1HB  SER A 141      -8.009  -4.400 -12.470  1.00 86.14           H
ATOM   1992 2HB  SER A 141      -7.623  -5.846 -13.381  1.00 86.14           H
ATOM   1993  OG  SER A 141      -6.054  -5.037 -12.316  1.00 86.14           O
ATOM   1994  HG  SER A 141      -5.952  -4.277 -11.674  1.00 86.14           H
ATOM   1995  HN  SER A 141      -6.422  -2.525 -13.003  1.00 86.14           H
ATOM   1996  N   VAL A 142      -9.124  -2.925 -14.656  1.00 88.42           N
ATOM   1997  CA  VAL A 142     -10.394  -2.655 -15.308  1.00 88.42           C
ATOM   1998  C   VAL A 142     -10.136  -2.125 -16.720  1.00 88.42           C
ATOM   1999  O   VAL A 142     -10.825  -2.506 -17.665  1.00 88.42           O
ATOM   2000  HA  VAL A 142     -10.934  -3.599 -15.380  1.00 88.42           H
ATOM   2001  CB  VAL A 142     -11.228  -1.697 -14.453  1.00 88.42           C
ATOM   2002  HB  VAL A 142     -10.641  -0.792 -14.295  1.00 88.42           H
ATOM   2003  CG1 VAL A 142     -12.517  -1.299 -15.175  1.00 88.42           C
ATOM   2004 1HG1 VAL A 142     -12.270  -0.805 -16.114  1.00 88.42           H
ATOM   2005 2HG1 VAL A 142     -13.109  -2.192 -15.378  1.00 88.42           H
ATOM   2006 3HG1 VAL A 142     -13.090  -0.619 -14.546  1.00 88.42           H
ATOM   2007  CG2 VAL A 142     -11.531  -2.307 -13.084  1.00 88.42           C
ATOM   2008 1HG2 VAL A 142     -12.090  -3.234 -13.214  1.00 88.42           H
ATOM   2009 2HG2 VAL A 142     -10.597  -2.516 -12.563  1.00 88.42           H
ATOM   2010 3HG2 VAL A 142     -12.125  -1.605 -12.497  1.00 88.42           H
ATOM   2011  HN  VAL A 142      -8.935  -2.364 -13.850  1.00 88.42           H
ATOM   2012  N   ASP A 143      -9.141  -1.256 -16.818  1.00 82.76           N
ATOM   2013  CA  ASP A 143      -8.820  -0.627 -18.088  1.00 82.76           C
ATOM   2014  C   ASP A 143      -8.386  -1.701 -19.088  1.00 82.76           C
ATOM   2015  O   ASP A 143      -8.748  -1.643 -20.263  1.00 82.76           O
ATOM   2016  HA  ASP A 143      -9.733  -0.117 -18.395  1.00 82.76           H
ATOM   2017  CB  ASP A 143      -7.668   0.368 -17.935  1.00 82.76           C
ATOM   2018 1HB  ASP A 143      -7.928   1.118 -17.187  1.00 82.76           H
ATOM   2019 2HB  ASP A 143      -6.781  -0.150 -17.572  1.00 82.76           H
ATOM   2020  CG  ASP A 143      -7.356   1.055 -19.266  1.00 82.76           C
ATOM   2021  OD1 ASP A 143      -8.266   1.744 -19.776  1.00 82.76           O
ATOM   2022  OD2 ASP A 143      -6.215   0.876 -19.743  1.00 82.76           O
ATOM   2023  HN  ASP A 143      -8.562  -0.980 -16.052  1.00 82.76           H
ATOM   2024  N   ARG A 144      -7.617  -2.656 -18.586  1.00 73.18           N
ATOM   2025  CA  ARG A 144      -7.132  -3.742 -19.420  1.00 73.18           C
ATOM   2026  C   ARG A 144      -8.301  -4.603 -19.903  1.00 73.18           C
ATOM   2027  O   ARG A 144      -8.348  -4.996 -21.067  1.00 73.18           O
ATOM   2028  HA  ARG A 144      -6.635  -3.251 -20.257  1.00 73.18           H
ATOM   2029  CB  ARG A 144      -6.141  -4.623 -18.657  1.00 73.18           C
ATOM   2030 1HB  ARG A 144      -6.582  -4.937 -17.711  1.00 73.18           H
ATOM   2031 2HB  ARG A 144      -5.936  -5.527 -19.230  1.00 73.18           H
ATOM   2032  CG  ARG A 144      -4.833  -3.873 -18.392  1.00 73.18           C
ATOM   2033 1HG  ARG A 144      -5.032  -2.993 -17.781  1.00 73.18           H
ATOM   2034 2HG  ARG A 144      -4.155  -4.509 -17.823  1.00 73.18           H
ATOM   2035  CD  ARG A 144      -4.168  -3.451 -19.703  1.00 73.18           C
ATOM   2036 1HD  ARG A 144      -3.087  -3.393 -19.570  1.00 73.18           H
ATOM   2037 2HD  ARG A 144      -4.353  -4.201 -20.472  1.00 73.18           H
ATOM   2038  NE  ARG A 144      -4.695  -2.139 -20.139  1.00 73.18           N
ATOM   2039  HE  ARG A 144      -5.312  -1.653 -19.521  1.00 73.18           H
ATOM   2040  CZ  ARG A 144      -4.397  -1.562 -21.311  1.00 73.18           C
ATOM   2041  NH1 ARG A 144      -3.576  -2.168 -22.179  1.00 73.18           N
ATOM   2042 1HH1 ARG A 144      -3.180  -3.059 -21.954  1.00 73.18           H
ATOM   2043 2HH1 ARG A 144      -3.358  -1.731 -23.052  1.00 73.18           H
ATOM   2044  NH2 ARG A 144      -4.933  -0.369 -21.603  1.00 73.18           N
ATOM   2045 1HH2 ARG A 144      -4.721   0.076 -22.473  1.00 73.18           H
ATOM   2046 2HH2 ARG A 144      -5.545   0.077 -20.950  1.00 73.18           H
ATOM   2047  HN  ARG A 144      -7.326  -2.695 -17.630  1.00 73.18           H
ATOM   2048  N   TYR A 145      -9.217  -4.871 -18.983  1.00 84.34           N
ATOM   2049  CA  TYR A 145     -10.408  -5.634 -19.313  1.00 84.34           C
ATOM   2050  C   TYR A 145     -11.173  -4.986 -20.469  1.00 84.34           C
ATOM   2051  O   TYR A 145     -11.482  -5.644 -21.460  1.00 84.34           O
ATOM   2052  HA  TYR A 145     -10.095  -6.635 -19.611  1.00 84.34           H
ATOM   2053  CB  TYR A 145     -11.285  -5.610 -18.060  1.00 84.34           C
ATOM   2054 1HB  TYR A 145     -10.845  -6.265 -17.308  1.00 84.34           H
ATOM   2055 2HB  TYR A 145     -11.281  -4.602 -17.645  1.00 84.34           H
ATOM   2056  CG  TYR A 145     -12.733  -6.039 -18.305  1.00 84.34           C
ATOM   2057  CD1 TYR A 145     -13.734  -5.091 -18.360  1.00 84.34           C
ATOM   2058  HD1 TYR A 145     -13.493  -4.036 -18.229  1.00 84.34           H
ATOM   2059  CD2 TYR A 145     -13.038  -7.375 -18.471  1.00 84.34           C
ATOM   2060  HD2 TYR A 145     -12.247  -8.124 -18.427  1.00 84.34           H
ATOM   2061  CE1 TYR A 145     -15.097  -5.495 -18.590  1.00 84.34           C
ATOM   2062  HE1 TYR A 145     -15.897  -4.756 -18.636  1.00 84.34           H
ATOM   2063  CE2 TYR A 145     -14.401  -7.779 -18.701  1.00 84.34           C
ATOM   2064  HE2 TYR A 145     -14.656  -8.831 -18.834  1.00 84.34           H
ATOM   2065  CZ  TYR A 145     -15.363  -6.819 -18.750  1.00 84.34           C
ATOM   2066  OH  TYR A 145     -16.650  -7.201 -18.968  1.00 84.34           O
ATOM   2067  HH  TYR A 145     -16.699  -8.194 -19.074  1.00 84.34           H
ATOM   2068  HN  TYR A 145      -9.154  -4.576 -18.030  1.00 84.34           H
ATOM   2069  N   ILE A 146     -11.456  -3.702 -20.302  1.00 81.24           N
ATOM   2070  CA  ILE A 146     -12.243  -2.975 -21.284  1.00 81.24           C
ATOM   2071  C   ILE A 146     -11.525  -3.013 -22.635  1.00 81.24           C
ATOM   2072  O   ILE A 146     -12.160  -3.180 -23.675  1.00 81.24           O
ATOM   2073  HA  ILE A 146     -13.197  -3.493 -21.386  1.00 81.24           H
ATOM   2074  CB  ILE A 146     -12.545  -1.560 -20.787  1.00 81.24           C
ATOM   2075  HB  ILE A 146     -11.608  -1.100 -20.474  1.00 81.24           H
ATOM   2076  CG1 ILE A 146     -13.464  -1.593 -19.564  1.00 81.24           C
ATOM   2077 1HG1 ILE A 146     -14.466  -1.896 -19.866  1.00 81.24           H
ATOM   2078 2HG1 ILE A 146     -13.105  -2.340 -18.855  1.00 81.24           H
ATOM   2079  CG2 ILE A 146     -13.119  -0.696 -21.912  1.00 81.24           C
ATOM   2080 1HG2 ILE A 146     -12.398  -0.633 -22.726  1.00 81.24           H
ATOM   2081 2HG2 ILE A 146     -14.043  -1.143 -22.278  1.00 81.24           H
ATOM   2082 3HG2 ILE A 146     -13.325   0.305 -21.531  1.00 81.24           H
ATOM   2083  CD1 ILE A 146     -13.522  -0.224 -18.885  1.00 81.24           C
ATOM   2084 1HD1 ILE A 146     -12.521   0.065 -18.563  1.00 81.24           H
ATOM   2085 2HD1 ILE A 146     -13.904   0.515 -19.589  1.00 81.24           H
ATOM   2086 3HD1 ILE A 146     -14.181  -0.275 -18.018  1.00 81.24           H
ATOM   2087  HN  ILE A 146     -11.158  -3.161 -19.515  1.00 81.24           H
ATOM   2088  N   ALA A 147     -10.211  -2.853 -22.575  1.00 80.08           N
ATOM   2089  CA  ALA A 147      -9.417  -2.722 -23.785  1.00 80.08           C
ATOM   2090  C   ALA A 147      -9.489  -4.026 -24.581  1.00 80.08           C
ATOM   2091  O   ALA A 147      -9.321  -4.024 -25.800  1.00 80.08           O
ATOM   2092  HA  ALA A 147      -9.851  -1.918 -24.381  1.00 80.08           H
ATOM   2093  CB  ALA A 147      -7.982  -2.342 -23.416  1.00 80.08           C
ATOM   2094 1HB  ALA A 147      -7.984  -1.394 -22.878  1.00 80.08           H
ATOM   2095 2HB  ALA A 147      -7.552  -3.118 -22.783  1.00 80.08           H
ATOM   2096 3HB  ALA A 147      -7.387  -2.243 -24.324  1.00 80.08           H
ATOM   2097  HN  ALA A 147      -9.690  -2.814 -21.722  1.00 80.08           H
ATOM   2098  N   ILE A 148      -9.737  -5.109 -23.860  1.00 76.53           N
ATOM   2099  CA  ILE A 148      -9.639  -6.436 -24.444  1.00 76.53           C
ATOM   2100  C   ILE A 148     -11.044  -6.961 -24.747  1.00 76.53           C
ATOM   2101  O   ILE A 148     -11.325  -7.383 -25.868  1.00 76.53           O
ATOM   2102  HA  ILE A 148      -9.097  -6.340 -25.384  1.00 76.53           H
ATOM   2103  CB  ILE A 148      -8.820  -7.360 -23.541  1.00 76.53           C
ATOM   2104  HB  ILE A 148      -9.204  -7.273 -22.525  1.00 76.53           H
ATOM   2105  CG1 ILE A 148      -7.351  -6.932 -23.507  1.00 76.53           C
ATOM   2106 1HG1 ILE A 148      -6.893  -7.115 -24.479  1.00 76.53           H
ATOM   2107 2HG1 ILE A 148      -7.285  -5.861 -23.320  1.00 76.53           H
ATOM   2108  CG2 ILE A 148      -8.981  -8.822 -23.961  1.00 76.53           C
ATOM   2109 1HG2 ILE A 148     -10.031  -9.107 -23.891  1.00 76.53           H
ATOM   2110 2HG2 ILE A 148      -8.640  -8.945 -24.989  1.00 76.53           H
ATOM   2111 3HG2 ILE A 148      -8.388  -9.457 -23.303  1.00 76.53           H
ATOM   2112  CD1 ILE A 148      -6.583  -7.693 -22.425  1.00 76.53           C
ATOM   2113 1HD1 ILE A 148      -7.029  -7.489 -21.451  1.00 76.53           H
ATOM   2114 2HD1 ILE A 148      -6.631  -8.763 -22.629  1.00 76.53           H
ATOM   2115 3HD1 ILE A 148      -5.542  -7.370 -22.423  1.00 76.53           H
ATOM   2116  HN  ILE A 148     -10.001  -5.091 -22.896  1.00 76.53           H
ATOM   2117  N   ALA A 149     -11.890  -6.917 -23.728  1.00 76.73           N
ATOM   2118  CA  ALA A 149     -13.206  -7.525 -23.821  1.00 76.73           C
ATOM   2119  C   ALA A 149     -14.108  -6.650 -24.694  1.00 76.73           C
ATOM   2120  O   ALA A 149     -14.921  -7.162 -25.462  1.00 76.73           O
ATOM   2121  HA  ALA A 149     -13.089  -8.499 -24.297  1.00 76.73           H
ATOM   2122  CB  ALA A 149     -13.776  -7.728 -22.416  1.00 76.73           C
ATOM   2123 1HB  ALA A 149     -13.113  -8.380 -21.846  1.00 76.73           H
ATOM   2124 2HB  ALA A 149     -13.856  -6.764 -21.913  1.00 76.73           H
ATOM   2125 3HB  ALA A 149     -14.763  -8.185 -22.486  1.00 76.73           H
ATOM   2126  HN  ALA A 149     -11.689  -6.476 -22.853  1.00 76.73           H
ATOM   2127  N   GLN A 150     -13.933  -5.345 -24.548  1.00 68.45           N
ATOM   2128  CA  GLN A 150     -14.780  -4.393 -25.246  1.00 68.45           C
ATOM   2129  C   GLN A 150     -13.957  -3.591 -26.256  1.00 68.45           C
ATOM   2130  O   GLN A 150     -14.133  -2.380 -26.382  1.00 68.45           O
ATOM   2131  HA  GLN A 150     -15.523  -4.996 -25.769  1.00 68.45           H
ATOM   2132  CB  GLN A 150     -15.492  -3.466 -24.259  1.00 68.45           C
ATOM   2133 1HB  GLN A 150     -14.757  -2.865 -23.724  1.00 68.45           H
ATOM   2134 2HB  GLN A 150     -16.135  -2.774 -24.803  1.00 68.45           H
ATOM   2135  CG  GLN A 150     -16.328  -4.268 -23.259  1.00 68.45           C
ATOM   2136 1HG  GLN A 150     -16.977  -4.961 -23.795  1.00 68.45           H
ATOM   2137 2HG  GLN A 150     -15.672  -4.868 -22.629  1.00 68.45           H
ATOM   2138  CD  GLN A 150     -17.175  -3.341 -22.385  1.00 68.45           C
ATOM   2139  OE1 GLN A 150     -17.117  -2.126 -22.485  1.00 68.45           O
ATOM   2140  NE2 GLN A 150     -17.963  -3.979 -21.524  1.00 68.45           N
ATOM   2141 1HE2 GLN A 150     -17.963  -4.979 -21.493  1.00 68.45           H
ATOM   2142 2HE2 GLN A 150     -18.556  -3.460 -20.909  1.00 68.45           H
ATOM   2143  HN  GLN A 150     -13.229  -4.937 -23.966  1.00 68.45           H
ATOM   2144  N   ALA A 151     -13.077  -4.298 -26.949  1.00 68.19           N
ATOM   2145  CA  ALA A 151     -12.062  -3.644 -27.758  1.00 68.19           C
ATOM   2146  C   ALA A 151     -12.740  -2.692 -28.746  1.00 68.19           C
ATOM   2147  O   ALA A 151     -12.235  -1.601 -29.007  1.00 68.19           O
ATOM   2148  HA  ALA A 151     -11.425  -3.066 -27.088  1.00 68.19           H
ATOM   2149  CB  ALA A 151     -11.209  -4.702 -28.460  1.00 68.19           C
ATOM   2150 1HB  ALA A 151     -10.727  -5.334 -27.713  1.00 68.19           H
ATOM   2151 2HB  ALA A 151     -11.844  -5.316 -29.099  1.00 68.19           H
ATOM   2152 3HB  ALA A 151     -10.448  -4.211 -29.066  1.00 68.19           H
ATOM   2153  HN  ALA A 151     -13.049  -5.297 -26.963  1.00 68.19           H
ATOM   2154  N   MET A 152     -13.872  -3.140 -29.268  1.00 58.16           N
ATOM   2155  CA  MET A 152     -14.585  -2.375 -30.277  1.00 58.16           C
ATOM   2156  C   MET A 152     -14.994  -1.003 -29.738  1.00 58.16           C
ATOM   2157  O   MET A 152     -14.727   0.020 -30.368  1.00 58.16           O
ATOM   2158  HA  MET A 152     -13.884  -2.254 -31.103  1.00 58.16           H
ATOM   2159  CB  MET A 152     -15.833  -3.145 -30.714  1.00 58.16           C
ATOM   2160 1HB  MET A 152     -16.308  -3.598 -29.845  1.00 58.16           H
ATOM   2161 2HB  MET A 152     -16.556  -2.455 -31.149  1.00 58.16           H
ATOM   2162  CG  MET A 152     -15.479  -4.230 -31.733  1.00 58.16           C
ATOM   2163 1HG  MET A 152     -14.845  -3.813 -32.516  1.00 58.16           H
ATOM   2164 2HG  MET A 152     -14.908  -5.023 -31.249  1.00 58.16           H
ATOM   2165  SD  MET A 152     -16.968  -4.904 -32.450  1.00 58.16           S
ATOM   2166  CE  MET A 152     -16.260  -5.947 -33.713  1.00 58.16           C
ATOM   2167 1HE  MET A 152     -15.674  -5.338 -34.401  1.00 58.16           H
ATOM   2168 2HE  MET A 152     -15.615  -6.693 -33.249  1.00 58.16           H
ATOM   2169 3HE  MET A 152     -17.059  -6.447 -34.261  1.00 58.16           H
ATOM   2170  HN  MET A 152     -14.302  -4.006 -29.013  1.00 58.16           H
ATOM   2171  N   ARG A 153     -15.634  -1.025 -28.579  1.00 55.04           N
ATOM   2172  CA  ARG A 153     -16.155   0.196 -27.988  1.00 55.04           C
ATOM   2173  C   ARG A 153     -15.009   1.063 -27.463  1.00 55.04           C
ATOM   2174  O   ARG A 153     -15.135   2.284 -27.384  1.00 55.04           O
ATOM   2175  HA  ARG A 153     -16.684   0.695 -28.800  1.00 55.04           H
ATOM   2176  CB  ARG A 153     -17.117  -0.114 -26.840  1.00 55.04           C
ATOM   2177 1HB  ARG A 153     -16.695  -0.895 -26.208  1.00 55.04           H
ATOM   2178 2HB  ARG A 153     -17.240   0.770 -26.214  1.00 55.04           H
ATOM   2179  CG  ARG A 153     -18.480  -0.562 -27.372  1.00 55.04           C
ATOM   2180 1HG  ARG A 153     -18.852   0.169 -28.090  1.00 55.04           H
ATOM   2181 2HG  ARG A 153     -18.373  -1.507 -27.906  1.00 55.04           H
ATOM   2182  CD  ARG A 153     -19.487  -0.725 -26.232  1.00 55.04           C
ATOM   2183 1HD  ARG A 153     -19.167  -1.525 -25.565  1.00 55.04           H
ATOM   2184 2HD  ARG A 153     -19.528   0.188 -25.639  1.00 55.04           H
ATOM   2185  NE  ARG A 153     -20.827  -1.031 -26.781  1.00 55.04           N
ATOM   2186  HE  ARG A 153     -20.933  -1.052 -27.775  1.00 55.04           H
ATOM   2187  CZ  ARG A 153     -21.908  -1.282 -26.029  1.00 55.04           C
ATOM   2188  NH1 ARG A 153     -21.824  -1.267 -24.692  1.00 55.04           N
ATOM   2189 1HH1 ARG A 153     -20.951  -1.067 -24.248  1.00 55.04           H
ATOM   2190 2HH1 ARG A 153     -22.635  -1.455 -24.138  1.00 55.04           H
ATOM   2191  NH2 ARG A 153     -23.073  -1.547 -26.635  1.00 55.04           N
ATOM   2192 1HH2 ARG A 153     -23.889  -1.736 -26.088  1.00 55.04           H
ATOM   2193 2HH2 ARG A 153     -23.127  -1.557 -27.633  1.00 55.04           H
ATOM   2194  HN  ARG A 153     -15.798  -1.855 -28.046  1.00 55.04           H
ATOM   2195  N   ALA A 154     -13.916   0.398 -27.119  1.00 60.73           N
ATOM   2196  CA  ALA A 154     -12.803   1.071 -26.470  1.00 60.73           C
ATOM   2197  C   ALA A 154     -12.114   1.994 -27.477  1.00 60.73           C
ATOM   2198  O   ALA A 154     -11.503   2.991 -27.094  1.00 60.73           O
ATOM   2199  HA  ALA A 154     -13.208   1.672 -25.657  1.00 60.73           H
ATOM   2200  CB  ALA A 154     -11.848   0.029 -25.885  1.00 60.73           C
ATOM   2201 1HB  ALA A 154     -12.379  -0.581 -25.155  1.00 60.73           H
ATOM   2202 2HB  ALA A 154     -11.470  -0.608 -26.685  1.00 60.73           H
ATOM   2203 3HB  ALA A 154     -11.014   0.534 -25.398  1.00 60.73           H
ATOM   2204  HN  ALA A 154     -13.784  -0.581 -27.277  1.00 60.73           H
ATOM   2205  N   HIS A 155     -12.234   1.629 -28.745  1.00 55.67           N
ATOM   2206  CA  HIS A 155     -11.498   2.315 -29.794  1.00 55.67           C
ATOM   2207  C   HIS A 155     -12.135   3.681 -30.059  1.00 55.67           C
ATOM   2208  O   HIS A 155     -11.430   4.670 -30.254  1.00 55.67           O
ATOM   2209  HA  HIS A 155     -10.485   2.462 -29.420  1.00 55.67           H
ATOM   2210  CB  HIS A 155     -11.411   1.448 -31.051  1.00 55.67           C
ATOM   2211 1HB  HIS A 155     -11.769   0.446 -30.815  1.00 55.67           H
ATOM   2212 2HB  HIS A 155     -12.080   1.855 -31.809  1.00 55.67           H
ATOM   2213  CG  HIS A 155     -10.020   1.346 -31.631  1.00 55.67           C
ATOM   2214  ND1 HIS A 155      -9.368   2.421 -32.209  1.00 55.67           N
ATOM   2215  HD1 HIS A 155      -9.735   3.347 -32.301  1.00 55.67           H
ATOM   2216  CD2 HIS A 155      -9.164   0.287 -31.716  1.00 55.67           C
ATOM   2217  HD2 HIS A 155      -9.362  -0.722 -31.354  1.00 55.67           H
ATOM   2218  CE1 HIS A 155      -8.175   2.016 -32.620  1.00 55.67           C
ATOM   2219  HE1 HIS A 155      -7.425   2.632 -33.115  1.00 55.67           H
ATOM   2220  NE2 HIS A 155      -8.052   0.693 -32.314  1.00 55.67           N
ATOM   2221  HN  HIS A 155     -12.820   0.882 -29.059  1.00 55.67           H
ATOM   2222  N   THR A 156     -13.460   3.691 -30.057  1.00 61.66           N
ATOM   2223  CA  THR A 156     -14.199   4.884 -30.434  1.00 61.66           C
ATOM   2224  C   THR A 156     -14.096   5.944 -29.336  1.00 61.66           C
ATOM   2225  O   THR A 156     -14.207   7.138 -29.609  1.00 61.66           O
ATOM   2226  HA  THR A 156     -13.740   5.304 -31.329  1.00 61.66           H
ATOM   2227  CB  THR A 156     -15.639   4.469 -30.745  1.00 61.66           C
ATOM   2228  HB  THR A 156     -16.274   5.343 -30.885  1.00 61.66           H
ATOM   2229  OG1 THR A 156     -15.996   3.616 -29.661  1.00 61.66           O
ATOM   2230  HG1 THR A 156     -16.979   3.434 -29.678  1.00 61.66           H
ATOM   2231  CG2 THR A 156     -15.735   3.566 -31.977  1.00 61.66           C
ATOM   2232 1HG2 THR A 156     -15.153   2.660 -31.809  1.00 61.66           H
ATOM   2233 2HG2 THR A 156     -15.342   4.094 -32.846  1.00 61.66           H
ATOM   2234 3HG2 THR A 156     -16.777   3.301 -32.152  1.00 61.66           H
ATOM   2235  HN  THR A 156     -14.025   2.906 -29.804  1.00 61.66           H
ATOM   2236  N   TRP A 157     -13.885   5.470 -28.117  1.00 55.69           N
ATOM   2237  CA  TRP A 157     -13.958   6.337 -26.953  1.00 55.69           C
ATOM   2238  C   TRP A 157     -12.529   6.705 -26.549  1.00 55.69           C
ATOM   2239  O   TRP A 157     -12.287   7.109 -25.413  1.00 55.69           O
ATOM   2240  HA  TRP A 157     -14.507   7.234 -27.240  1.00 55.69           H
ATOM   2241  CB  TRP A 157     -14.747   5.674 -25.823  1.00 55.69           C
ATOM   2242 1HB  TRP A 157     -14.404   4.645 -25.709  1.00 55.69           H
ATOM   2243 2HB  TRP A 157     -14.526   6.188 -24.888  1.00 55.69           H
ATOM   2244  CG  TRP A 157     -16.262   5.670 -26.041  1.00 55.69           C
ATOM   2245  CD1 TRP A 157     -16.934   5.373 -27.161  1.00 55.69           C
ATOM   2246  HD1 TRP A 157     -16.462   5.084 -28.100  1.00 55.69           H
ATOM   2247  CD2 TRP A 157     -17.271   5.992 -25.061  1.00 55.69           C
ATOM   2248  NE1 TRP A 157     -18.297   5.479 -26.977  1.00 55.69           N
ATOM   2249  HE1 TRP A 157     -19.003   5.309 -27.664  1.00 55.69           H
ATOM   2250  CE2 TRP A 157     -18.509   5.868 -25.659  1.00 55.69           C
ATOM   2251  CE3 TRP A 157     -17.143   6.375 -23.714  1.00 55.69           C
ATOM   2252  HE3 TRP A 157     -16.178   6.480 -23.219  1.00 55.69           H
ATOM   2253  CZ2 TRP A 157     -19.713   6.109 -24.986  1.00 55.69           C
ATOM   2254  HZ2 TRP A 157     -20.678   6.004 -25.481  1.00 55.69           H
ATOM   2255  CZ3 TRP A 157     -18.356   6.612 -23.056  1.00 55.69           C
ATOM   2256  HZ3 TRP A 157     -18.314   6.912 -22.009  1.00 55.69           H
ATOM   2257  CH2 TRP A 157     -19.610   6.492 -23.644  1.00 55.69           C
ATOM   2258  HH2 TRP A 157     -20.509   6.695 -23.062  1.00 55.69           H
ATOM   2259  HN  TRP A 157     -13.669   4.514 -27.919  1.00 55.69           H
ATOM   2260  N   ARG A 158     -11.620   6.552 -27.501  1.00 56.04           N
ATOM   2261  CA  ARG A 158     -10.201   6.603 -27.195  1.00 56.04           C
ATOM   2262  C   ARG A 158      -9.843   7.944 -26.552  1.00 56.04           C
ATOM   2263  O   ARG A 158      -9.099   7.989 -25.574  1.00 56.04           O
ATOM   2264  HA  ARG A 158     -10.035   5.779 -26.501  1.00 56.04           H
ATOM   2265  CB  ARG A 158      -9.358   6.410 -28.458  1.00 56.04           C
ATOM   2266 1HB  ARG A 158      -9.732   5.555 -29.022  1.00 56.04           H
ATOM   2267 2HB  ARG A 158      -9.456   7.284 -29.102  1.00 56.04           H
ATOM   2268  CG  ARG A 158      -7.885   6.191 -28.106  1.00 56.04           C
ATOM   2269 1HG  ARG A 158      -7.486   7.085 -27.627  1.00 56.04           H
ATOM   2270 2HG  ARG A 158      -7.796   5.377 -27.387  1.00 56.04           H
ATOM   2271  CD  ARG A 158      -7.066   5.866 -29.357  1.00 56.04           C
ATOM   2272 1HD  ARG A 158      -7.447   4.959 -29.826  1.00 56.04           H
ATOM   2273 2HD  ARG A 158      -7.166   6.669 -30.087  1.00 56.04           H
ATOM   2274  NE  ARG A 158      -5.642   5.687 -28.996  1.00 56.04           N
ATOM   2275  HE  ARG A 158      -5.378   5.834 -28.042  1.00 56.04           H
ATOM   2276  CZ  ARG A 158      -4.684   5.341 -29.867  1.00 56.04           C
ATOM   2277  NH1 ARG A 158      -4.980   5.132 -31.156  1.00 56.04           N
ATOM   2278 1HH1 ARG A 158      -5.923   5.234 -31.476  1.00 56.04           H
ATOM   2279 2HH1 ARG A 158      -4.260   4.874 -31.800  1.00 56.04           H
ATOM   2280  NH2 ARG A 158      -3.425   5.207 -29.428  1.00 56.04           N
ATOM   2281 1HH2 ARG A 158      -2.698   4.949 -30.065  1.00 56.04           H
ATOM   2282 2HH2 ARG A 158      -3.212   5.365 -28.464  1.00 56.04           H
ATOM   2283  HN  ARG A 158     -11.840   6.397 -28.464  1.00 56.04           H
ATOM   2284  N   GLU A 159     -10.392   9.005 -27.127  1.00 61.43           N
ATOM   2285  CA  GLU A 159     -10.070  10.349 -26.679  1.00 61.43           C
ATOM   2286  C   GLU A 159     -10.696  10.616 -25.309  1.00 61.43           C
ATOM   2287  O   GLU A 159     -10.026  11.105 -24.401  1.00 61.43           O
ATOM   2288  HA  GLU A 159      -8.983  10.376 -26.601  1.00 61.43           H
ATOM   2289  CB  GLU A 159     -10.525  11.391 -27.703  1.00 61.43           C
ATOM   2290 1HB  GLU A 159     -11.548  11.179 -28.013  1.00 61.43           H
ATOM   2291 2HB  GLU A 159     -10.399  12.392 -27.289  1.00 61.43           H
ATOM   2292  CG  GLU A 159      -9.661  11.335 -28.964  1.00 61.43           C
ATOM   2293 1HG  GLU A 159      -8.607  11.359 -28.689  1.00 61.43           H
ATOM   2294 2HG  GLU A 159      -9.833  10.392 -29.485  1.00 61.43           H
ATOM   2295  CD  GLU A 159      -9.977  12.505 -29.898  1.00 61.43           C
ATOM   2296  OE1 GLU A 159      -9.132  12.771 -30.780  1.00 61.43           O
ATOM   2297  OE2 GLU A 159     -11.056  13.106 -29.709  1.00 61.43           O
ATOM   2298  HN  GLU A 159     -11.043   8.956 -27.884  1.00 61.43           H
ATOM   2299  N   LYS A 160     -11.974  10.283 -25.203  1.00 68.26           N
ATOM   2300  CA  LYS A 160     -12.715  10.539 -23.980  1.00 68.26           C
ATOM   2301  C   LYS A 160     -12.069   9.769 -22.827  1.00 68.26           C
ATOM   2302  O   LYS A 160     -12.113  10.209 -21.679  1.00 68.26           O
ATOM   2303  HA  LYS A 160     -12.638  11.606 -23.768  1.00 68.26           H
ATOM   2304  CB  LYS A 160     -14.199  10.223 -24.176  1.00 68.26           C
ATOM   2305 1HB  LYS A 160     -14.310   9.222 -24.593  1.00 68.26           H
ATOM   2306 2HB  LYS A 160     -14.706  10.223 -23.211  1.00 68.26           H
ATOM   2307  CG  LYS A 160     -14.860  11.244 -25.104  1.00 68.26           C
ATOM   2308 1HG  LYS A 160     -14.653  12.253 -24.747  1.00 68.26           H
ATOM   2309 2HG  LYS A 160     -14.429  11.166 -26.102  1.00 68.26           H
ATOM   2310  CD  LYS A 160     -16.372  11.022 -25.176  1.00 68.26           C
ATOM   2311 1HD  LYS A 160     -16.579  10.028 -25.572  1.00 68.26           H
ATOM   2312 2HD  LYS A 160     -16.797  11.061 -24.174  1.00 68.26           H
ATOM   2313  CE  LYS A 160     -17.039  12.078 -26.061  1.00 68.26           C
ATOM   2314 1HE  LYS A 160     -16.835  13.073 -25.666  1.00 68.26           H
ATOM   2315 2HE  LYS A 160     -16.616  12.040 -27.065  1.00 68.26           H
ATOM   2316  NZ  LYS A 160     -18.501  11.852 -26.124  1.00 68.26           N
ATOM   2317 1HZ  LYS A 160     -18.928  12.565 -26.704  1.00 68.26           H
ATOM   2318 2HZ  LYS A 160     -18.685  10.938 -26.521  1.00 68.26           H
ATOM   2319 3HZ  LYS A 160     -18.890  11.899 -25.189  1.00 68.26           H
ATOM   2320  HN  LYS A 160     -12.501   9.847 -25.933  1.00 68.26           H
ATOM   2321  N   ARG A 161     -11.485   8.630 -23.172  1.00 66.57           N
ATOM   2322  CA  ARG A 161     -10.900   7.756 -22.170  1.00 66.57           C
ATOM   2323  C   ARG A 161      -9.806   8.494 -21.395  1.00 66.57           C
ATOM   2324  O   ARG A 161      -9.602   8.240 -20.209  1.00 66.57           O
ATOM   2325  HA  ARG A 161     -11.729   7.486 -21.516  1.00 66.57           H
ATOM   2326  CB  ARG A 161     -10.302   6.503 -22.814  1.00 66.57           C
ATOM   2327 1HB  ARG A 161      -9.770   6.777 -23.725  1.00 66.57           H
ATOM   2328 2HB  ARG A 161      -9.572   6.057 -22.139  1.00 66.57           H
ATOM   2329  CG  ARG A 161     -11.393   5.482 -23.141  1.00 66.57           C
ATOM   2330 1HG  ARG A 161     -11.900   5.179 -22.224  1.00 66.57           H
ATOM   2331 2HG  ARG A 161     -12.145   5.940 -23.784  1.00 66.57           H
ATOM   2332  CD  ARG A 161     -10.803   4.252 -23.834  1.00 66.57           C
ATOM   2333 1HD  ARG A 161     -11.584   3.719 -24.376  1.00 66.57           H
ATOM   2334 2HD  ARG A 161     -10.059   4.560 -24.568  1.00 66.57           H
ATOM   2335  NE  ARG A 161     -10.183   3.356 -22.832  1.00 66.57           N
ATOM   2336  HE  ARG A 161     -10.278   3.595 -21.866  1.00 66.57           H
ATOM   2337  CZ  ARG A 161      -9.501   2.244 -23.139  1.00 66.57           C
ATOM   2338  NH1 ARG A 161      -9.341   1.875 -24.418  1.00 66.57           N
ATOM   2339 1HH1 ARG A 161      -9.732   2.431 -25.151  1.00 66.57           H
ATOM   2340 2HH1 ARG A 161      -8.831   1.044 -24.638  1.00 66.57           H
ATOM   2341  NH2 ARG A 161      -8.981   1.506 -22.149  1.00 66.57           N
ATOM   2342 1HH2 ARG A 161      -8.469   0.674 -22.361  1.00 66.57           H
ATOM   2343 2HH2 ARG A 161      -9.104   1.789 -21.197  1.00 66.57           H
ATOM   2344  HN  ARG A 161     -11.409   8.304 -24.114  1.00 66.57           H
ATOM   2345  N   LEU A 162      -9.132   9.392 -22.097  1.00 77.90           N
ATOM   2346  CA  LEU A 162      -8.021  10.122 -21.509  1.00 77.90           C
ATOM   2347  C   LEU A 162      -8.559  11.111 -20.473  1.00 77.90           C
ATOM   2348  O   LEU A 162      -7.969  11.281 -19.407  1.00 77.90           O
ATOM   2349  HA  LEU A 162      -7.388   9.397 -20.998  1.00 77.90           H
ATOM   2350  CB  LEU A 162      -7.172  10.776 -22.600  1.00 77.90           C
ATOM   2351 1HB  LEU A 162      -6.908  10.014 -23.334  1.00 77.90           H
ATOM   2352 2HB  LEU A 162      -7.784  11.516 -23.115  1.00 77.90           H
ATOM   2353  CG  LEU A 162      -5.885  11.458 -22.130  1.00 77.90           C
ATOM   2354  HG  LEU A 162      -6.137  12.139 -21.317  1.00 77.90           H
ATOM   2355  CD1 LEU A 162      -4.894  10.434 -21.572  1.00 77.90           C
ATOM   2356 1HD1 LEU A 162      -5.345   9.917 -20.725  1.00 77.90           H
ATOM   2357 2HD1 LEU A 162      -4.643   9.711 -22.348  1.00 77.90           H
ATOM   2358 3HD1 LEU A 162      -3.989  10.946 -21.245  1.00 77.90           H
ATOM   2359  CD2 LEU A 162      -5.270  12.300 -23.250  1.00 77.90           C
ATOM   2360 1HD2 LEU A 162      -5.035  11.658 -24.100  1.00 77.90           H
ATOM   2361 2HD2 LEU A 162      -5.979  13.067 -23.559  1.00 77.90           H
ATOM   2362 3HD2 LEU A 162      -4.357  12.773 -22.889  1.00 77.90           H
ATOM   2363  HN  LEU A 162      -9.332   9.624 -23.049  1.00 77.90           H
ATOM   2364  N   LEU A 163      -9.673  11.738 -20.822  1.00 80.73           N
ATOM   2365  CA  LEU A 163     -10.305  12.694 -19.929  1.00 80.73           C
ATOM   2366  C   LEU A 163     -10.774  11.972 -18.664  1.00 80.73           C
ATOM   2367  O   LEU A 163     -10.494  12.415 -17.552  1.00 80.73           O
ATOM   2368  HA  LEU A 163      -9.549  13.427 -19.648  1.00 80.73           H
ATOM   2369  CB  LEU A 163     -11.420  13.449 -20.655  1.00 80.73           C
ATOM   2370 1HB  LEU A 163     -11.009  13.870 -21.573  1.00 80.73           H
ATOM   2371 2HB  LEU A 163     -12.186  12.731 -20.949  1.00 80.73           H
ATOM   2372  CG  LEU A 163     -12.092  14.575 -19.866  1.00 80.73           C
ATOM   2373  HG  LEU A 163     -12.408  14.176 -18.903  1.00 80.73           H
ATOM   2374  CD1 LEU A 163     -11.105  15.710 -19.584  1.00 80.73           C
ATOM   2375 1HD1 LEU A 163     -10.267  15.327 -19.001  1.00 80.73           H
ATOM   2376 2HD1 LEU A 163     -10.737  16.115 -20.527  1.00 80.73           H
ATOM   2377 3HD1 LEU A 163     -11.608  16.497 -19.022  1.00 80.73           H
ATOM   2378  CD2 LEU A 163     -13.348  15.073 -20.583  1.00 80.73           C
ATOM   2379 1HD2 LEU A 163     -13.078  15.450 -21.570  1.00 80.73           H
ATOM   2380 2HD2 LEU A 163     -14.056  14.251 -20.690  1.00 80.73           H
ATOM   2381 3HD2 LEU A 163     -13.806  15.873 -20.001  1.00 80.73           H
ATOM   2382  HN  LEU A 163     -10.141  11.601 -21.695  1.00 80.73           H
ATOM   2383  N   TYR A 164     -11.480  10.871 -18.878  1.00 73.56           N
ATOM   2384  CA  TYR A 164     -11.996  10.087 -17.769  1.00 73.56           C
ATOM   2385  C   TYR A 164     -10.860   9.586 -16.875  1.00 73.56           C
ATOM   2386  O   TYR A 164     -11.016   9.495 -15.659  1.00 73.56           O
ATOM   2387  HA  TYR A 164     -12.655  10.727 -17.182  1.00 73.56           H
ATOM   2388  CB  TYR A 164     -12.703   8.883 -18.396  1.00 73.56           C
ATOM   2389 1HB  TYR A 164     -12.079   8.485 -19.196  1.00 73.56           H
ATOM   2390 2HB  TYR A 164     -12.799   8.099 -17.646  1.00 73.56           H
ATOM   2391  CG  TYR A 164     -14.089   9.201 -18.961  1.00 73.56           C
ATOM   2392  CD1 TYR A 164     -15.075   9.696 -18.131  1.00 73.56           C
ATOM   2393  HD1 TYR A 164     -14.866   9.861 -17.074  1.00 73.56           H
ATOM   2394  CD2 TYR A 164     -14.354   8.992 -20.299  1.00 73.56           C
ATOM   2395  HD2 TYR A 164     -13.575   8.601 -20.954  1.00 73.56           H
ATOM   2396  CE1 TYR A 164     -16.380   9.995 -18.662  1.00 73.56           C
ATOM   2397  HE1 TYR A 164     -17.168  10.386 -18.018  1.00 73.56           H
ATOM   2398  CE2 TYR A 164     -15.659   9.291 -20.830  1.00 73.56           C
ATOM   2399  HE2 TYR A 164     -15.881   9.130 -21.885  1.00 73.56           H
ATOM   2400  CZ  TYR A 164     -16.607   9.777 -19.985  1.00 73.56           C
ATOM   2401  OH  TYR A 164     -17.839  10.059 -20.487  1.00 73.56           O
ATOM   2402  HH  TYR A 164     -18.432  10.410 -19.762  1.00 73.56           H
ATOM   2403  HN  TYR A 164     -11.701  10.515 -19.786  1.00 73.56           H
ATOM   2404  N   SER A 165      -9.741   9.275 -17.514  1.00 85.80           N
ATOM   2405  CA  SER A 165      -8.587   8.761 -16.795  1.00 85.80           C
ATOM   2406  C   SER A 165      -8.087   9.804 -15.794  1.00 85.80           C
ATOM   2407  O   SER A 165      -7.652   9.457 -14.697  1.00 85.80           O
ATOM   2408  HA  SER A 165      -8.944   7.872 -16.276  1.00 85.80           H
ATOM   2409  CB  SER A 165      -7.466   8.372 -17.761  1.00 85.80           C
ATOM   2410 1HB  SER A 165      -6.714   7.790 -17.227  1.00 85.80           H
ATOM   2411 2HB  SER A 165      -7.869   7.730 -18.544  1.00 85.80           H
ATOM   2412  OG  SER A 165      -6.851   9.513 -18.352  1.00 85.80           O
ATOM   2413  HG  SER A 165      -7.540  10.210 -18.549  1.00 85.80           H
ATOM   2414  HN  SER A 165      -9.616   9.369 -18.501  1.00 85.80           H
ATOM   2415  N   LYS A 166      -8.167  11.060 -16.207  1.00 83.04           N
ATOM   2416  CA  LYS A 166      -7.756  12.158 -15.348  1.00 83.04           C
ATOM   2417  C   LYS A 166      -8.709  12.251 -14.155  1.00 83.04           C
ATOM   2418  O   LYS A 166      -8.270  12.357 -13.011  1.00 83.04           O
ATOM   2419  HA  LYS A 166      -6.758  11.925 -14.975  1.00 83.04           H
ATOM   2420  CB  LYS A 166      -7.648  13.455 -16.152  1.00 83.04           C
ATOM   2421 1HB  LYS A 166      -8.558  13.606 -16.732  1.00 83.04           H
ATOM   2422 2HB  LYS A 166      -7.560  14.303 -15.471  1.00 83.04           H
ATOM   2423  CG  LYS A 166      -6.439  13.420 -17.089  1.00 83.04           C
ATOM   2424 1HG  LYS A 166      -5.532  13.242 -16.512  1.00 83.04           H
ATOM   2425 2HG  LYS A 166      -6.541  12.590 -17.788  1.00 83.04           H
ATOM   2426  CD  LYS A 166      -6.308  14.733 -17.864  1.00 83.04           C
ATOM   2427 1HD  LYS A 166      -7.197  14.891 -18.474  1.00 83.04           H
ATOM   2428 2HD  LYS A 166      -6.250  15.568 -17.165  1.00 83.04           H
ATOM   2429  CE  LYS A 166      -5.066  14.721 -18.757  1.00 83.04           C
ATOM   2430 1HE  LYS A 166      -4.185  14.479 -18.162  1.00 83.04           H
ATOM   2431 2HE  LYS A 166      -5.163  13.943 -19.514  1.00 83.04           H
ATOM   2432  NZ  LYS A 166      -4.884  16.037 -19.409  1.00 83.04           N
ATOM   2433 1HZ  LYS A 166      -4.068  16.006 -20.011  1.00 83.04           H
ATOM   2434 2HZ  LYS A 166      -5.704  16.256 -19.964  1.00 83.04           H
ATOM   2435 3HZ  LYS A 166      -4.755  16.751 -18.701  1.00 83.04           H
ATOM   2436  HN  LYS A 166      -8.504  11.332 -17.108  1.00 83.04           H
ATOM   2437  N   MET A 167      -9.997  12.208 -14.463  1.00 84.54           N
ATOM   2438  CA  MET A 167     -11.017  12.326 -13.434  1.00 84.54           C
ATOM   2439  C   MET A 167     -10.892  11.200 -12.407  1.00 84.54           C
ATOM   2440  O   MET A 167     -10.954  11.444 -11.203  1.00 84.54           O
ATOM   2441  HA  MET A 167     -10.838  13.288 -12.953  1.00 84.54           H
ATOM   2442  CB  MET A 167     -12.403  12.277 -14.081  1.00 84.54           C
ATOM   2443 1HB  MET A 167     -12.487  11.384 -14.701  1.00 84.54           H
ATOM   2444 2HB  MET A 167     -13.167  12.201 -13.307  1.00 84.54           H
ATOM   2445  CG  MET A 167     -12.655  13.522 -14.934  1.00 84.54           C
ATOM   2446 1HG  MET A 167     -12.576  14.417 -14.317  1.00 84.54           H
ATOM   2447 2HG  MET A 167     -11.894  13.601 -15.710  1.00 84.54           H
ATOM   2448  SD  MET A 167     -14.276  13.435 -15.677  1.00 84.54           S
ATOM   2449  CE  MET A 167     -15.292  13.708 -14.235  1.00 84.54           C
ATOM   2450 1HE  MET A 167     -15.099  12.926 -13.501  1.00 84.54           H
ATOM   2451 2HE  MET A 167     -15.055  14.680 -13.802  1.00 84.54           H
ATOM   2452 3HE  MET A 167     -16.344  13.685 -14.522  1.00 84.54           H
ATOM   2453  HN  MET A 167     -10.347  12.096 -15.393  1.00 84.54           H
ATOM   2454  N   VAL A 168     -10.719   9.991 -12.920  1.00 92.34           N
ATOM   2455  CA  VAL A 168     -10.636   8.819 -12.064  1.00 92.34           C
ATOM   2456  C   VAL A 168      -9.443   8.968 -11.117  1.00 92.34           C
ATOM   2457  O   VAL A 168      -9.547   8.664  -9.930  1.00 92.34           O
ATOM   2458  HA  VAL A 168     -11.550   8.779 -11.472  1.00 92.34           H
ATOM   2459  CB  VAL A 168     -10.567   7.551 -12.917  1.00 92.34           C
ATOM   2460  HB  VAL A 168      -9.766   7.681 -13.646  1.00 92.34           H
ATOM   2461  CG1 VAL A 168     -10.228   6.331 -12.059  1.00 92.34           C
ATOM   2462 1HG1 VAL A 168      -9.262   6.481 -11.578  1.00 92.34           H
ATOM   2463 2HG1 VAL A 168     -10.996   6.198 -11.298  1.00 92.34           H
ATOM   2464 3HG1 VAL A 168     -10.185   5.443 -12.691  1.00 92.34           H
ATOM   2465  CG2 VAL A 168     -11.872   7.336 -13.686  1.00 92.34           C
ATOM   2466 1HG2 VAL A 168     -12.697   7.238 -12.981  1.00 92.34           H
ATOM   2467 2HG2 VAL A 168     -12.053   8.189 -14.341  1.00 92.34           H
ATOM   2468 3HG2 VAL A 168     -11.795   6.428 -14.285  1.00 92.34           H
ATOM   2469  HN  VAL A 168     -10.635   9.805 -13.899  1.00 92.34           H
ATOM   2470  N   CYS A 169      -8.338   9.436 -11.678  1.00 93.92           N
ATOM   2471  CA  CYS A 169      -7.124   9.619 -10.900  1.00 93.92           C
ATOM   2472  C   CYS A 169      -7.421  10.608  -9.771  1.00 93.92           C
ATOM   2473  O   CYS A 169      -7.075  10.360  -8.617  1.00 93.92           O
ATOM   2474  HA  CYS A 169      -6.859   8.641 -10.499  1.00 93.92           H
ATOM   2475  CB  CYS A 169      -5.957  10.084 -11.774  1.00 93.92           C
ATOM   2476 1HB  CYS A 169      -6.270  10.922 -12.398  1.00 93.92           H
ATOM   2477 2HB  CYS A 169      -5.142  10.442 -11.146  1.00 93.92           H
ATOM   2478  SG  CYS A 169      -5.376   8.705 -12.827  1.00 93.92           S
ATOM   2479  HG  CYS A 169      -6.354   8.793 -13.724  1.00 93.92           H
ATOM   2480  HN  CYS A 169      -8.264   9.688 -12.643  1.00 93.92           H
ATOM   2481  N   PHE A 170      -8.059  11.708 -10.144  1.00 93.65           N
ATOM   2482  CA  PHE A 170      -8.382  12.748  -9.182  1.00 93.65           C
ATOM   2483  C   PHE A 170      -9.269  12.202  -8.062  1.00 93.65           C
ATOM   2484  O   PHE A 170      -9.024  12.466  -6.886  1.00 93.65           O
ATOM   2485  HA  PHE A 170      -7.441  13.101  -8.759  1.00 93.65           H
ATOM   2486  CB  PHE A 170      -9.148  13.835  -9.939  1.00 93.65           C
ATOM   2487 1HB  PHE A 170      -8.541  14.176 -10.777  1.00 93.65           H
ATOM   2488 2HB  PHE A 170     -10.055  13.401 -10.358  1.00 93.65           H
ATOM   2489  CG  PHE A 170      -9.527  15.043  -9.079  1.00 93.65           C
ATOM   2490  CD1 PHE A 170     -10.800  15.178  -8.620  1.00 93.65           C
ATOM   2491  HD1 PHE A 170     -11.550  14.426  -8.865  1.00 93.65           H
ATOM   2492  CD2 PHE A 170      -8.590  15.981  -8.773  1.00 93.65           C
ATOM   2493  HD2 PHE A 170      -7.570  15.872  -9.141  1.00 93.65           H
ATOM   2494  CE1 PHE A 170     -11.151  16.298  -7.822  1.00 93.65           C
ATOM   2495  HE1 PHE A 170     -12.172  16.407  -7.454  1.00 93.65           H
ATOM   2496  CE2 PHE A 170      -8.942  17.101  -7.975  1.00 93.65           C
ATOM   2497  HE2 PHE A 170      -8.192  17.853  -7.730  1.00 93.65           H
ATOM   2498  CZ  PHE A 170     -10.215  17.236  -7.516  1.00 93.65           C
ATOM   2499  HZ  PHE A 170     -10.485  18.096  -6.903  1.00 93.65           H
ATOM   2500  HN  PHE A 170      -8.353  11.894 -11.082  1.00 93.65           H
ATOM   2501  N   THR A 171     -10.283  11.450  -8.466  1.00 93.40           N
ATOM   2502  CA  THR A 171     -11.216  10.876  -7.512  1.00 93.40           C
ATOM   2503  C   THR A 171     -10.480   9.970  -6.524  1.00 93.40           C
ATOM   2504  O   THR A 171     -10.801   9.950  -5.337  1.00 93.40           O
ATOM   2505  HA  THR A 171     -11.658  11.688  -6.933  1.00 93.40           H
ATOM   2506  CB  THR A 171     -12.312  10.154  -8.299  1.00 93.40           C
ATOM   2507  HB  THR A 171     -11.913   9.275  -8.804  1.00 93.40           H
ATOM   2508  OG1 THR A 171     -12.850  11.162  -9.150  1.00 93.40           O
ATOM   2509  HG1 THR A 171     -12.372  11.158 -10.029  1.00 93.40           H
ATOM   2510  CG2 THR A 171     -13.493   9.744  -7.416  1.00 93.40           C
ATOM   2511 1HG2 THR A 171     -13.934  10.632  -6.964  1.00 93.40           H
ATOM   2512 2HG2 THR A 171     -13.144   9.071  -6.632  1.00 93.40           H
ATOM   2513 3HG2 THR A 171     -14.241   9.235  -8.024  1.00 93.40           H
ATOM   2514  HN  THR A 171     -10.470  11.232  -9.424  1.00 93.40           H
ATOM   2515  N   ILE A 172      -9.506   9.242  -7.051  1.00 93.99           N
ATOM   2516  CA  ILE A 172      -8.740   8.315  -6.235  1.00 93.99           C
ATOM   2517  C   ILE A 172      -7.971   9.096  -5.168  1.00 93.99           C
ATOM   2518  O   ILE A 172      -7.948   8.704  -4.003  1.00 93.99           O
ATOM   2519  HA  ILE A 172      -9.450   7.655  -5.736  1.00 93.99           H
ATOM   2520  CB  ILE A 172      -7.849   7.436  -7.116  1.00 93.99           C
ATOM   2521  HB  ILE A 172      -7.372   8.073  -7.861  1.00 93.99           H
ATOM   2522  CG1 ILE A 172      -8.680   6.399  -7.874  1.00 93.99           C
ATOM   2523 1HG1 ILE A 172      -9.055   5.649  -7.177  1.00 93.99           H
ATOM   2524 2HG1 ILE A 172      -9.548   6.880  -8.323  1.00 93.99           H
ATOM   2525  CG2 ILE A 172      -6.733   6.788  -6.294  1.00 93.99           C
ATOM   2526 1HG2 ILE A 172      -6.118   7.566  -5.840  1.00 93.99           H
ATOM   2527 2HG2 ILE A 172      -7.172   6.168  -5.512  1.00 93.99           H
ATOM   2528 3HG2 ILE A 172      -6.115   6.170  -6.945  1.00 93.99           H
ATOM   2529  CD1 ILE A 172      -7.847   5.719  -8.962  1.00 93.99           C
ATOM   2530 1HD1 ILE A 172      -7.493   6.468  -9.671  1.00 93.99           H
ATOM   2531 2HD1 ILE A 172      -6.993   5.218  -8.507  1.00 93.99           H
ATOM   2532 3HD1 ILE A 172      -8.461   4.986  -9.485  1.00 93.99           H
ATOM   2533  HN  ILE A 172      -9.239   9.278  -8.014  1.00 93.99           H
ATOM   2534  N   TRP A 173      -7.360  10.188  -5.605  1.00 92.37           N
ATOM   2535  CA  TRP A 173      -6.518  10.978  -4.723  1.00 92.37           C
ATOM   2536  C   TRP A 173      -7.403  11.551  -3.614  1.00 92.37           C
ATOM   2537  O   TRP A 173      -7.035  11.516  -2.441  1.00 92.37           O
ATOM   2538  HA  TRP A 173      -5.767  10.314  -4.295  1.00 92.37           H
ATOM   2539  CB  TRP A 173      -5.765  12.056  -5.505  1.00 92.37           C
ATOM   2540 1HB  TRP A 173      -6.447  12.513  -6.223  1.00 92.37           H
ATOM   2541 2HB  TRP A 173      -5.456  12.842  -4.815  1.00 92.37           H
ATOM   2542  CG  TRP A 173      -4.534  11.539  -6.251  1.00 92.37           C
ATOM   2543  CD1 TRP A 173      -4.352  11.440  -7.575  1.00 92.37           C
ATOM   2544  HD1 TRP A 173      -5.094  11.729  -8.319  1.00 92.37           H
ATOM   2545  CD2 TRP A 173      -3.312  11.051  -5.658  1.00 92.37           C
ATOM   2546  NE1 TRP A 173      -3.108  10.925  -7.878  1.00 92.37           N
ATOM   2547  HE1 TRP A 173      -2.743  10.759  -8.794  1.00 92.37           H
ATOM   2548  CE2 TRP A 173      -2.455  10.682  -6.675  1.00 92.37           C
ATOM   2549  CE3 TRP A 173      -2.942  10.926  -4.307  1.00 92.37           C
ATOM   2550  HE3 TRP A 173      -3.600  11.211  -3.486  1.00 92.37           H
ATOM   2551  CZ2 TRP A 173      -1.175  10.163  -6.448  1.00 92.37           C
ATOM   2552  HZ2 TRP A 173      -0.517   9.878  -7.269  1.00 92.37           H
ATOM   2553  CZ3 TRP A 173      -1.660  10.406  -4.097  1.00 92.37           C
ATOM   2554  HZ3 TRP A 173      -1.323  10.288  -3.067  1.00 92.37           H
ATOM   2555  CH2 TRP A 173      -0.785  10.029  -5.110  1.00 92.37           C
ATOM   2556  HH2 TRP A 173       0.199   9.631  -4.864  1.00 92.37           H
ATOM   2557  HN  TRP A 173      -7.432  10.532  -6.541  1.00 92.37           H
ATOM   2558  N   VAL A 174      -8.553  12.066  -4.025  1.00 95.66           N
ATOM   2559  CA  VAL A 174      -9.480  12.670  -3.084  1.00 95.66           C
ATOM   2560  C   VAL A 174      -9.930  11.617  -2.069  1.00 95.66           C
ATOM   2561  O   VAL A 174      -9.959  11.880  -0.868  1.00 95.66           O
ATOM   2562  HA  VAL A 174      -8.946  13.460  -2.556  1.00 95.66           H
ATOM   2563  CB  VAL A 174     -10.648  13.310  -3.838  1.00 95.66           C
ATOM   2564  HB  VAL A 174     -11.080  12.553  -4.492  1.00 95.66           H
ATOM   2565  CG1 VAL A 174     -11.738  13.773  -2.870  1.00 95.66           C
ATOM   2566 1HG1 VAL A 174     -12.112  12.917  -2.308  1.00 95.66           H
ATOM   2567 2HG1 VAL A 174     -11.324  14.507  -2.179  1.00 95.66           H
ATOM   2568 3HG1 VAL A 174     -12.556  14.224  -3.432  1.00 95.66           H
ATOM   2569  CG2 VAL A 174     -10.166  14.468  -4.714  1.00 95.66           C
ATOM   2570 1HG2 VAL A 174      -9.696  15.227  -4.088  1.00 95.66           H
ATOM   2571 2HG2 VAL A 174      -9.442  14.098  -5.440  1.00 95.66           H
ATOM   2572 3HG2 VAL A 174     -11.015  14.905  -5.239  1.00 95.66           H
ATOM   2573  HN  VAL A 174      -8.853  12.074  -4.979  1.00 95.66           H
ATOM   2574  N   LEU A 175     -10.269  10.447  -2.590  1.00 90.02           N
ATOM   2575  CA  LEU A 175     -10.776   9.374  -1.752  1.00 90.02           C
ATOM   2576  C   LEU A 175      -9.702   8.971  -0.739  1.00 90.02           C
ATOM   2577  O   LEU A 175      -9.988   8.824   0.448  1.00 90.02           O
ATOM   2578  HA  LEU A 175     -11.636   9.764  -1.207  1.00 90.02           H
ATOM   2579  CB  LEU A 175     -11.276   8.212  -2.613  1.00 90.02           C
ATOM   2580 1HB  LEU A 175     -12.040   8.591  -3.291  1.00 90.02           H
ATOM   2581 2HB  LEU A 175     -10.448   7.861  -3.229  1.00 90.02           H
ATOM   2582  CG  LEU A 175     -11.854   7.016  -1.855  1.00 90.02           C
ATOM   2583  HG  LEU A 175     -11.107   6.670  -1.141  1.00 90.02           H
ATOM   2584  CD1 LEU A 175     -13.092   7.421  -1.053  1.00 90.02           C
ATOM   2585 1HD1 LEU A 175     -12.822   8.193  -0.333  1.00 90.02           H
ATOM   2586 2HD1 LEU A 175     -13.854   7.807  -1.730  1.00 90.02           H
ATOM   2587 3HD1 LEU A 175     -13.483   6.552  -0.523  1.00 90.02           H
ATOM   2588  CD2 LEU A 175     -12.143   5.852  -2.805  1.00 90.02           C
ATOM   2589 1HD2 LEU A 175     -12.863   6.169  -3.560  1.00 90.02           H
ATOM   2590 2HD2 LEU A 175     -11.218   5.543  -3.293  1.00 90.02           H
ATOM   2591 3HD2 LEU A 175     -12.553   5.015  -2.241  1.00 90.02           H
ATOM   2592  HN  LEU A 175     -10.201  10.227  -3.563  1.00 90.02           H
ATOM   2593  N   ALA A 176      -8.489   8.806  -1.246  1.00 95.15           N
ATOM   2594  CA  ALA A 176      -7.390   8.338  -0.418  1.00 95.15           C
ATOM   2595  C   ALA A 176      -7.127   9.355   0.694  1.00 95.15           C
ATOM   2596  O   ALA A 176      -6.845   8.978   1.831  1.00 95.15           O
ATOM   2597  HA  ALA A 176      -7.691   7.392   0.030  1.00 95.15           H
ATOM   2598  CB  ALA A 176      -6.158   8.100  -1.293  1.00 95.15           C
ATOM   2599 1HB  ALA A 176      -6.388   7.349  -2.049  1.00 95.15           H
ATOM   2600 2HB  ALA A 176      -5.873   9.032  -1.782  1.00 95.15           H
ATOM   2601 3HB  ALA A 176      -5.334   7.749  -0.672  1.00 95.15           H
ATOM   2602  HN  ALA A 176      -8.253   8.985  -2.201  1.00 95.15           H
ATOM   2603  N   ALA A 177      -7.229  10.624   0.329  1.00 95.14           N
ATOM   2604  CA  ALA A 177      -6.982  11.698   1.276  1.00 95.14           C
ATOM   2605  C   ALA A 177      -7.994  11.605   2.420  1.00 95.14           C
ATOM   2606  O   ALA A 177      -7.626  11.710   3.589  1.00 95.14           O
ATOM   2607  HA  ALA A 177      -5.978  11.562   1.678  1.00 95.14           H
ATOM   2608  CB  ALA A 177      -7.044  13.044   0.550  1.00 95.14           C
ATOM   2609 1HB  ALA A 177      -6.287  13.069  -0.233  1.00 95.14           H
ATOM   2610 2HB  ALA A 177      -8.031  13.171   0.106  1.00 95.14           H
ATOM   2611 3HB  ALA A 177      -6.859  13.849   1.262  1.00 95.14           H
ATOM   2612  HN  ALA A 177      -7.474  10.923  -0.594  1.00 95.14           H
ATOM   2613  N   ALA A 178      -9.249  11.411   2.043  1.00 95.26           N
ATOM   2614  CA  ALA A 178     -10.325  11.365   3.019  1.00 95.26           C
ATOM   2615  C   ALA A 178     -10.102  10.181   3.963  1.00 95.26           C
ATOM   2616  O   ALA A 178     -10.397  10.268   5.153  1.00 95.26           O
ATOM   2617  HA  ALA A 178     -10.290  12.289   3.595  1.00 95.26           H
ATOM   2618  CB  ALA A 178     -11.669  11.286   2.293  1.00 95.26           C
ATOM   2619 1HB  ALA A 178     -11.792  12.164   1.659  1.00 95.26           H
ATOM   2620 2HB  ALA A 178     -11.698  10.387   1.678  1.00 95.26           H
ATOM   2621 3HB  ALA A 178     -12.476  11.252   3.025  1.00 95.26           H
ATOM   2622  HN  ALA A 178      -9.535  11.286   1.093  1.00 95.26           H
ATOM   2623  N   LEU A 179      -9.582   9.103   3.395  1.00 92.57           N
ATOM   2624  CA  LEU A 179      -9.383   7.880   4.154  1.00 92.57           C
ATOM   2625  C   LEU A 179      -8.203   8.064   5.110  1.00 92.57           C
ATOM   2626  O   LEU A 179      -7.924   7.194   5.934  1.00 92.57           O
ATOM   2627  HA  LEU A 179     -10.283   7.712   4.745  1.00 92.57           H
ATOM   2628  CB  LEU A 179      -9.230   6.684   3.212  1.00 92.57           C
ATOM   2629 1HB  LEU A 179      -8.438   6.908   2.498  1.00 92.57           H
ATOM   2630 2HB  LEU A 179      -8.898   5.826   3.797  1.00 92.57           H
ATOM   2631  CG  LEU A 179     -10.483   6.279   2.433  1.00 92.57           C
ATOM   2632  HG  LEU A 179     -10.876   7.166   1.934  1.00 92.57           H
ATOM   2633  CD1 LEU A 179     -10.146   5.260   1.343  1.00 92.57           C
ATOM   2634 1HD1 LEU A 179      -9.427   5.695   0.648  1.00 92.57           H
ATOM   2635 2HD1 LEU A 179      -9.716   4.369   1.800  1.00 92.57           H
ATOM   2636 3HD1 LEU A 179     -11.054   4.990   0.804  1.00 92.57           H
ATOM   2637  CD2 LEU A 179     -11.575   5.770   3.376  1.00 92.57           C
ATOM   2638 1HD2 LEU A 179     -11.208   4.901   3.921  1.00 92.57           H
ATOM   2639 2HD2 LEU A 179     -11.841   6.557   4.082  1.00 92.57           H
ATOM   2640 3HD2 LEU A 179     -12.454   5.490   2.795  1.00 92.57           H
ATOM   2641  HN  LEU A 179      -9.300   9.056   2.437  1.00 92.57           H
ATOM   2642  N   CYS A 180      -7.540   9.203   4.968  1.00 91.61           N
ATOM   2643  CA  CYS A 180      -6.370   9.494   5.779  1.00 91.61           C
ATOM   2644  C   CYS A 180      -6.807  10.371   6.954  1.00 91.61           C
ATOM   2645  O   CYS A 180      -5.994  10.720   7.809  1.00 91.61           O
ATOM   2646  HA  CYS A 180      -5.988   8.536   6.133  1.00 91.61           H
ATOM   2647  CB  CYS A 180      -5.261  10.153   4.957  1.00 91.61           C
ATOM   2648 1HB  CYS A 180      -5.625  11.082   4.519  1.00 91.61           H
ATOM   2649 2HB  CYS A 180      -4.423  10.412   5.603  1.00 91.61           H
ATOM   2650  SG  CYS A 180      -4.703   9.016   3.636  1.00 91.61           S
ATOM   2651  HG  CYS A 180      -5.885   8.907   3.037  1.00 91.61           H
ATOM   2652  HN  CYS A 180      -7.790   9.918   4.315  1.00 91.61           H
ATOM   2653  N   ILE A 181      -8.090  10.703   6.960  1.00 91.49           N
ATOM   2654  CA  ILE A 181      -8.628  11.597   7.971  1.00 91.49           C
ATOM   2655  C   ILE A 181      -8.343  11.020   9.359  1.00 91.49           C
ATOM   2656  O   ILE A 181      -7.870  11.730  10.245  1.00 91.49           O
ATOM   2657  HA  ILE A 181      -8.104  12.548   7.878  1.00 91.49           H
ATOM   2658  CB  ILE A 181     -10.111  11.870   7.710  1.00 91.49           C
ATOM   2659  HB  ILE A 181     -10.606  10.917   7.524  1.00 91.49           H
ATOM   2660  CG1 ILE A 181     -10.299  12.729   6.459  1.00 91.49           C
ATOM   2661 1HG1 ILE A 181      -9.892  13.726   6.634  1.00 91.49           H
ATOM   2662 2HG1 ILE A 181      -9.739  12.298   5.629  1.00 91.49           H
ATOM   2663  CG2 ILE A 181     -10.778  12.492   8.939  1.00 91.49           C
ATOM   2664 1HG2 ILE A 181     -10.691  11.809   9.784  1.00 91.49           H
ATOM   2665 2HG2 ILE A 181     -10.286  13.434   9.181  1.00 91.49           H
ATOM   2666 3HG2 ILE A 181     -11.831  12.675   8.727  1.00 91.49           H
ATOM   2667  CD1 ILE A 181     -11.778  12.835   6.083  1.00 91.49           C
ATOM   2668 1HD1 ILE A 181     -12.175  11.839   5.886  1.00 91.49           H
ATOM   2669 2HD1 ILE A 181     -12.330  13.289   6.906  1.00 91.49           H
ATOM   2670 3HD1 ILE A 181     -11.883  13.451   5.190  1.00 91.49           H
ATOM   2671  HN  ILE A 181      -8.756  10.372   6.290  1.00 91.49           H
ATOM   2672  N   PRO A 182      -8.625   9.728   9.573  1.00 93.13           N
ATOM   2673  CA  PRO A 182      -8.402   9.114  10.884  1.00 93.13           C
ATOM   2674  C   PRO A 182      -6.985   9.333  11.390  1.00 93.13           C
ATOM   2675  O   PRO A 182      -6.784   9.678  12.553  1.00 93.13           O
ATOM   2676  HA  PRO A 182      -9.046   9.580  11.630  1.00 93.13           H
ATOM   2677  CB  PRO A 182      -8.697   7.632  10.646  1.00 93.13           C
ATOM   2678 1HB  PRO A 182      -7.795   7.081  10.381  1.00 93.13           H
ATOM   2679 2HB  PRO A 182      -9.110   7.156  11.536  1.00 93.13           H
ATOM   2680  CG  PRO A 182      -9.702   7.652   9.500  1.00 93.13           C
ATOM   2681 1HG  PRO A 182      -9.745   6.693   8.983  1.00 93.13           H
ATOM   2682 2HG  PRO A 182     -10.713   7.856   9.852  1.00 93.13           H
ATOM   2683  CD  PRO A 182      -9.174   8.761   8.605  1.00 93.13           C
ATOM   2684 1HD  PRO A 182      -8.406   8.399   7.922  1.00 93.13           H
ATOM   2685 2HD  PRO A 182      -9.963   9.195   7.991  1.00 93.13           H
ATOM   2686  N   GLU A 183      -6.032   9.123  10.493  1.00 90.07           N
ATOM   2687  CA  GLU A 183      -4.629   9.217  10.858  1.00 90.07           C
ATOM   2688  C   GLU A 183      -4.285  10.645  11.286  1.00 90.07           C
ATOM   2689  O   GLU A 183      -3.512  10.847  12.221  1.00 90.07           O
ATOM   2690  HA  GLU A 183      -4.502   8.537  11.700  1.00 90.07           H
ATOM   2691  CB  GLU A 183      -3.732   8.759   9.706  1.00 90.07           C
ATOM   2692 1HB  GLU A 183      -4.121   9.142   8.762  1.00 90.07           H
ATOM   2693 2HB  GLU A 183      -2.702   9.059   9.900  1.00 90.07           H
ATOM   2694  CG  GLU A 183      -3.722   7.233   9.591  1.00 90.07           C
ATOM   2695 1HG  GLU A 183      -2.929   6.921   8.911  1.00 90.07           H
ATOM   2696 2HG  GLU A 183      -3.499   6.794  10.563  1.00 90.07           H
ATOM   2697  CD  GLU A 183      -5.069   6.713   9.086  1.00 90.07           C
ATOM   2698  OE1 GLU A 183      -5.322   5.505   9.287  1.00 90.07           O
ATOM   2699  OE2 GLU A 183      -5.815   7.534   8.511  1.00 90.07           O
ATOM   2700  HN  GLU A 183      -6.206   8.894   9.536  1.00 90.07           H
ATOM   2701  N   ILE A 184      -4.877  11.598  10.581  1.00 91.25           N
ATOM   2702  CA  ILE A 184      -4.607  13.001  10.846  1.00 91.25           C
ATOM   2703  C   ILE A 184      -5.034  13.338  12.276  1.00 91.25           C
ATOM   2704  O   ILE A 184      -4.347  14.081  12.974  1.00 91.25           O
ATOM   2705  HA  ILE A 184      -3.530  13.148  10.764  1.00 91.25           H
ATOM   2706  CB  ILE A 184      -5.266  13.883   9.783  1.00 91.25           C
ATOM   2707  HB  ILE A 184      -6.316  13.601   9.709  1.00 91.25           H
ATOM   2708  CG1 ILE A 184      -4.636  13.649   8.409  1.00 91.25           C
ATOM   2709 1HG1 ILE A 184      -3.626  14.058   8.393  1.00 91.25           H
ATOM   2710 2HG1 ILE A 184      -4.550  12.579   8.222  1.00 91.25           H
ATOM   2711  CG2 ILE A 184      -5.222  15.358  10.190  1.00 91.25           C
ATOM   2712 1HG2 ILE A 184      -5.753  15.490  11.133  1.00 91.25           H
ATOM   2713 2HG2 ILE A 184      -4.185  15.671  10.311  1.00 91.25           H
ATOM   2714 3HG2 ILE A 184      -5.697  15.962   9.418  1.00 91.25           H
ATOM   2715  CD1 ILE A 184      -5.472  14.300   7.305  1.00 91.25           C
ATOM   2716 1HD1 ILE A 184      -6.474  13.871   7.307  1.00 91.25           H
ATOM   2717 2HD1 ILE A 184      -5.535  15.373   7.482  1.00 91.25           H
ATOM   2718 3HD1 ILE A 184      -5.002  14.118   6.338  1.00 91.25           H
ATOM   2719  HN  ILE A 184      -5.528  11.425   9.843  1.00 91.25           H
ATOM   2720  N   LEU A 185      -6.167  12.773  12.669  1.00 91.69           N
ATOM   2721  CA  LEU A 185      -6.803  13.162  13.916  1.00 91.69           C
ATOM   2722  C   LEU A 185      -6.056  12.518  15.086  1.00 91.69           C
ATOM   2723  O   LEU A 185      -5.706  13.194  16.052  1.00 91.69           O
ATOM   2724  HA  LEU A 185      -6.714  14.245  14.005  1.00 91.69           H
ATOM   2725  CB  LEU A 185      -8.296  12.831  13.882  1.00 91.69           C
ATOM   2726 1HB  LEU A 185      -8.409  11.778  13.624  1.00 91.69           H
ATOM   2727 2HB  LEU A 185      -8.699  12.957  14.887  1.00 91.69           H
ATOM   2728  CG  LEU A 185      -9.144  13.658  12.915  1.00 91.69           C
ATOM   2729  HG  LEU A 185      -8.757  13.508  11.907  1.00 91.69           H
ATOM   2730  CD1 LEU A 185     -10.599  13.182  12.916  1.00 91.69           C
ATOM   2731 1HD1 LEU A 185     -10.639  12.137  12.610  1.00 91.69           H
ATOM   2732 2HD1 LEU A 185     -11.013  13.284  13.919  1.00 91.69           H
ATOM   2733 3HD1 LEU A 185     -11.179  13.787  12.220  1.00 91.69           H
ATOM   2734  CD2 LEU A 185      -9.030  15.152  13.225  1.00 91.69           C
ATOM   2735 1HD2 LEU A 185      -9.376  15.340  14.241  1.00 91.69           H
ATOM   2736 2HD2 LEU A 185      -7.990  15.464  13.132  1.00 91.69           H
ATOM   2737 3HD2 LEU A 185      -9.643  15.717  12.522  1.00 91.69           H
ATOM   2738  HN  LEU A 185      -6.647  12.065  12.152  1.00 91.69           H
ATOM   2739  N   TYR A 186      -5.836  11.217  14.962  1.00 91.97           N
ATOM   2740  CA  TYR A 186      -5.547  10.392  16.123  1.00 91.97           C
ATOM   2741  C   TYR A 186      -4.072   9.987  16.154  1.00 91.97           C
ATOM   2742  O   TYR A 186      -3.640   9.271  17.056  1.00 91.97           O
ATOM   2743  HA  TYR A 186      -5.774  10.976  17.015  1.00 91.97           H
ATOM   2744  CB  TYR A 186      -6.405   9.135  15.971  1.00 91.97           C
ATOM   2745 1HB  TYR A 186      -6.066   8.579  15.098  1.00 91.97           H
ATOM   2746 2HB  TYR A 186      -6.248   8.494  16.838  1.00 91.97           H
ATOM   2747  CG  TYR A 186      -7.902   9.418  15.828  1.00 91.97           C
ATOM   2748  CD1 TYR A 186      -8.535  10.255  16.724  1.00 91.97           C
ATOM   2749  HD1 TYR A 186      -7.968  10.715  17.534  1.00 91.97           H
ATOM   2750  CD2 TYR A 186      -8.619   8.835  14.803  1.00 91.97           C
ATOM   2751  HD2 TYR A 186      -8.120   8.174  14.095  1.00 91.97           H
ATOM   2752  CE1 TYR A 186      -9.944  10.521  16.590  1.00 91.97           C
ATOM   2753  HE1 TYR A 186     -10.456  11.180  17.291  1.00 91.97           H
ATOM   2754  CE2 TYR A 186     -10.028   9.101  14.668  1.00 91.97           C
ATOM   2755  HE2 TYR A 186     -10.607   8.648  13.864  1.00 91.97           H
ATOM   2756  CZ  TYR A 186     -10.621   9.931  15.568  1.00 91.97           C
ATOM   2757  OH  TYR A 186     -11.951  10.182  15.441  1.00 91.97           O
ATOM   2758  HH  TYR A 186     -12.329   9.650  14.683  1.00 91.97           H
ATOM   2759  HN  TYR A 186      -5.852  10.728  14.090  1.00 91.97           H
ATOM   2760  N   SER A 187      -3.339  10.463  15.157  1.00 92.77           N
ATOM   2761  CA  SER A 187      -1.892  10.336  15.165  1.00 92.77           C
ATOM   2762  C   SER A 187      -1.296  11.206  16.274  1.00 92.77           C
ATOM   2763  O   SER A 187      -1.517  12.416  16.304  1.00 92.77           O
ATOM   2764  HA  SER A 187      -1.695   9.281  15.360  1.00 92.77           H
ATOM   2765  CB  SER A 187      -1.297  10.722  13.810  1.00 92.77           C
ATOM   2766 1HB  SER A 187      -1.603  11.737  13.556  1.00 92.77           H
ATOM   2767 2HB  SER A 187      -0.209  10.725  13.878  1.00 92.77           H
ATOM   2768  OG  SER A 187      -1.704   9.832  12.775  1.00 92.77           O
ATOM   2769  HG  SER A 187      -2.170  10.340  12.050  1.00 92.77           H
ATOM   2770  HN  SER A 187      -3.718  10.926  14.356  1.00 92.77           H
ATOM   2771  N   GLN A 188      -0.553  10.557  17.158  1.00 85.66           N
ATOM   2772  CA  GLN A 188       0.055  11.252  18.279  1.00 85.66           C
ATOM   2773  C   GLN A 188       1.439  10.671  18.577  1.00 85.66           C
ATOM   2774  O   GLN A 188       1.773   9.584  18.108  1.00 85.66           O
ATOM   2775  HA  GLN A 188       0.151  12.290  17.959  1.00 85.66           H
ATOM   2776  CB  GLN A 188      -0.843  11.191  19.516  1.00 85.66           C
ATOM   2777 1HB  GLN A 188      -1.028  10.150  19.784  1.00 85.66           H
ATOM   2778 2HB  GLN A 188      -0.335  11.652  20.363  1.00 85.66           H
ATOM   2779  CG  GLN A 188      -2.174  11.902  19.263  1.00 85.66           C
ATOM   2780 1HG  GLN A 188      -1.988  12.897  18.859  1.00 85.66           H
ATOM   2781 2HG  GLN A 188      -2.746  11.355  18.513  1.00 85.66           H
ATOM   2782  CD  GLN A 188      -2.990  12.014  20.552  1.00 85.66           C
ATOM   2783  OE1 GLN A 188      -2.538  11.678  21.635  1.00 85.66           O
ATOM   2784  NE2 GLN A 188      -4.214  12.504  20.377  1.00 85.66           N
ATOM   2785 1HE2 GLN A 188      -4.524  12.760  19.462  1.00 85.66           H
ATOM   2786 2HE2 GLN A 188      -4.825  12.615  21.161  1.00 85.66           H
ATOM   2787  HN  GLN A 188      -0.366   9.575  17.117  1.00 85.66           H
ATOM   2788  N   ILE A 189       2.205  11.420  19.356  1.00 90.32           N
ATOM   2789  CA  ILE A 189       3.416  10.883  19.953  1.00 90.32           C
ATOM   2790  C   ILE A 189       3.096  10.349  21.351  1.00 90.32           C
ATOM   2791  O   ILE A 189       2.601  11.086  22.202  1.00 90.32           O
ATOM   2792  HA  ILE A 189       3.745  10.050  19.333  1.00 90.32           H
ATOM   2793  CB  ILE A 189       4.532  11.930  19.935  1.00 90.32           C
ATOM   2794  HB  ILE A 189       4.185  12.809  20.479  1.00 90.32           H
ATOM   2795  CG1 ILE A 189       4.842  12.377  18.505  1.00 90.32           C
ATOM   2796 1HG1 ILE A 189       5.254  11.540  17.941  1.00 90.32           H
ATOM   2797 2HG1 ILE A 189       3.920  12.675  18.006  1.00 90.32           H
ATOM   2798  CG2 ILE A 189       5.778  11.415  20.658  1.00 90.32           C
ATOM   2799 1HG2 ILE A 189       5.529  11.187  21.695  1.00 90.32           H
ATOM   2800 2HG2 ILE A 189       6.138  10.512  20.164  1.00 90.32           H
ATOM   2801 3HG2 ILE A 189       6.556  12.179  20.630  1.00 90.32           H
ATOM   2802  CD1 ILE A 189       5.833  13.542  18.497  1.00 90.32           C
ATOM   2803 1HD1 ILE A 189       5.407  14.385  19.042  1.00 90.32           H
ATOM   2804 2HD1 ILE A 189       6.762  13.233  18.976  1.00 90.32           H
ATOM   2805 3HD1 ILE A 189       6.036  13.840  17.469  1.00 90.32           H
ATOM   2806  HN  ILE A 189       2.011  12.375  19.579  1.00 90.32           H
ATOM   2807  N   LYS A 190       3.392   9.072  21.544  1.00 85.93           N
ATOM   2808  CA  LYS A 190       3.215   8.451  22.846  1.00 85.93           C
ATOM   2809  C   LYS A 190       4.582   8.048  23.404  1.00 85.93           C
ATOM   2810  O   LYS A 190       5.446   7.583  22.662  1.00 85.93           O
ATOM   2811  HA  LYS A 190       2.779   9.199  23.508  1.00 85.93           H
ATOM   2812  CB  LYS A 190       2.221   7.292  22.755  1.00 85.93           C
ATOM   2813 1HB  LYS A 190       1.294   7.637  22.298  1.00 85.93           H
ATOM   2814 2HB  LYS A 190       2.624   6.512  22.109  1.00 85.93           H
ATOM   2815  CG  LYS A 190       1.928   6.712  24.141  1.00 85.93           C
ATOM   2816 1HG  LYS A 190       2.855   6.370  24.599  1.00 85.93           H
ATOM   2817 2HG  LYS A 190       1.521   7.491  24.786  1.00 85.93           H
ATOM   2818  CD  LYS A 190       0.937   5.550  24.050  1.00 85.93           C
ATOM   2819 1HD  LYS A 190      -0.031   5.918  23.712  1.00 85.93           H
ATOM   2820 2HD  LYS A 190       1.282   4.831  23.306  1.00 85.93           H
ATOM   2821  CE  LYS A 190       0.781   4.856  25.404  1.00 85.93           C
ATOM   2822 1HE  LYS A 190       1.757   4.737  25.874  1.00 85.93           H
ATOM   2823 2HE  LYS A 190       0.180   5.476  26.070  1.00 85.93           H
ATOM   2824  NZ  LYS A 190       0.140   3.532  25.238  1.00 85.93           N
ATOM   2825 1HZ  LYS A 190       0.039   3.089  26.144  1.00 85.93           H
ATOM   2826 2HZ  LYS A 190      -0.775   3.650  24.815  1.00 85.93           H
ATOM   2827 3HZ  LYS A 190       0.716   2.951  24.639  1.00 85.93           H
ATOM   2828  HN  LYS A 190       3.747   8.467  20.831  1.00 85.93           H
ATOM   2829  N   GLU A 191       4.734   8.241  24.706  1.00 76.83           N
ATOM   2830  CA  GLU A 191       5.921   7.769  25.398  1.00 76.83           C
ATOM   2831  C   GLU A 191       5.666   6.389  26.008  1.00 76.83           C
ATOM   2832  O   GLU A 191       4.727   6.213  26.784  1.00 76.83           O
ATOM   2833  HA  GLU A 191       6.694   7.698  24.633  1.00 76.83           H
ATOM   2834  CB  GLU A 191       6.365   8.768  26.469  1.00 76.83           C
ATOM   2835 1HB  GLU A 191       6.398   9.771  26.044  1.00 76.83           H
ATOM   2836 2HB  GLU A 191       5.711   8.690  27.338  1.00 76.83           H
ATOM   2837  CG  GLU A 191       7.777   8.450  26.963  1.00 76.83           C
ATOM   2838 1HG  GLU A 191       7.785   7.478  27.454  1.00 76.83           H
ATOM   2839 2HG  GLU A 191       8.457   8.383  26.113  1.00 76.83           H
ATOM   2840  CD  GLU A 191       8.272   9.523  27.935  1.00 76.83           C
ATOM   2841  OE1 GLU A 191       9.389   9.338  28.464  1.00 76.83           O
ATOM   2842  OE2 GLU A 191       7.522  10.504  28.127  1.00 76.83           O
ATOM   2843  HN  GLU A 191       4.065   8.709  25.284  1.00 76.83           H
ATOM   2844  N   GLU A 192       6.518   5.445  25.635  1.00 76.91           N
ATOM   2845  CA  GLU A 192       6.385   4.082  26.120  1.00 76.91           C
ATOM   2846  C   GLU A 192       7.734   3.562  26.620  1.00 76.91           C
ATOM   2847  O   GLU A 192       8.675   3.418  25.841  1.00 76.91           O
ATOM   2848  HA  GLU A 192       5.679   4.137  26.949  1.00 76.91           H
ATOM   2849  CB  GLU A 192       5.813   3.168  25.034  1.00 76.91           C
ATOM   2850 1HB  GLU A 192       4.864   3.570  24.678  1.00 76.91           H
ATOM   2851 2HB  GLU A 192       6.549   3.033  24.242  1.00 76.91           H
ATOM   2852  CG  GLU A 192       5.519   1.773  25.591  1.00 76.91           C
ATOM   2853 1HG  GLU A 192       5.270   1.097  24.774  1.00 76.91           H
ATOM   2854 2HG  GLU A 192       6.412   1.375  26.073  1.00 76.91           H
ATOM   2855  CD  GLU A 192       4.366   1.815  26.596  1.00 76.91           C
ATOM   2856  OE1 GLU A 192       4.286   0.868  27.407  1.00 76.91           O
ATOM   2857  OE2 GLU A 192       3.592   2.794  26.530  1.00 76.91           O
ATOM   2858  HN  GLU A 192       7.287   5.600  25.014  1.00 76.91           H
ATOM   2859  N   SER A 193       7.785   3.295  27.916  1.00 76.36           N
ATOM   2860  CA  SER A 193       8.991   2.756  28.522  1.00 76.36           C
ATOM   2861  C   SER A 193      10.175   3.685  28.248  1.00 76.36           C
ATOM   2862  O   SER A 193      11.295   3.223  28.037  1.00 76.36           O
ATOM   2863  HA  SER A 193       8.781   2.709  29.591  1.00 76.36           H
ATOM   2864  CB  SER A 193       9.288   1.349  27.999  1.00 76.36           C
ATOM   2865 1HB  SER A 193       9.500   1.396  26.931  1.00 76.36           H
ATOM   2866 2HB  SER A 193      10.184   0.963  28.485  1.00 76.36           H
ATOM   2867  OG  SER A 193       8.202   0.454  28.228  1.00 76.36           O
ATOM   2868  HG  SER A 193       8.353  -0.400  27.731  1.00 76.36           H
ATOM   2869  HN  SER A 193       7.024   3.441  28.548  1.00 76.36           H
ATOM   2870  N   GLY A 194       9.887   4.978  28.259  1.00 84.60           N
ATOM   2871  CA  GLY A 194      10.925   5.978  28.081  1.00 84.60           C
ATOM   2872  C   GLY A 194      11.290   6.133  26.603  1.00 84.60           C
ATOM   2873  O   GLY A 194      12.256   6.815  26.266  1.00 84.60           O
ATOM   2874 1HA  GLY A 194      10.586   6.935  28.478  1.00 84.60           H
ATOM   2875 2HA  GLY A 194      11.811   5.694  28.650  1.00 84.60           H
ATOM   2876  HN  GLY A 194       8.965   5.344  28.387  1.00 84.60           H
ATOM   2877  N   ILE A 195      10.496   5.488  25.760  1.00 81.98           N
ATOM   2878  CA  ILE A 195      10.691   5.588  24.324  1.00 81.98           C
ATOM   2879  C   ILE A 195       9.512   6.341  23.705  1.00 81.98           C
ATOM   2880  O   ILE A 195       8.356   5.999  23.947  1.00 81.98           O
ATOM   2881  HA  ILE A 195      11.598   6.169  24.157  1.00 81.98           H
ATOM   2882  CB  ILE A 195      10.922   4.202  23.717  1.00 81.98           C
ATOM   2883  HB  ILE A 195      10.054   3.583  23.939  1.00 81.98           H
ATOM   2884  CG1 ILE A 195      12.137   3.522  24.351  1.00 81.98           C
ATOM   2885 1HG1 ILE A 195      13.031   4.116  24.162  1.00 81.98           H
ATOM   2886 2HG1 ILE A 195      12.008   3.474  25.432  1.00 81.98           H
ATOM   2887  CG2 ILE A 195      11.041   4.284  22.194  1.00 81.98           C
ATOM   2888 1HG2 ILE A 195      10.122   4.698  21.779  1.00 81.98           H
ATOM   2889 2HG2 ILE A 195      11.881   4.927  21.929  1.00 81.98           H
ATOM   2890 3HG2 ILE A 195      11.205   3.286  21.788  1.00 81.98           H
ATOM   2891  CD1 ILE A 195      12.329   2.111  23.791  1.00 81.98           C
ATOM   2892 1HD1 ILE A 195      11.443   1.512  24.003  1.00 81.98           H
ATOM   2893 2HD1 ILE A 195      12.482   2.165  22.713  1.00 81.98           H
ATOM   2894 3HD1 ILE A 195      13.199   1.650  24.259  1.00 81.98           H
ATOM   2895  HN  ILE A 195       9.734   4.906  26.044  1.00 81.98           H
ATOM   2896  N   ALA A 196       9.846   7.354  22.918  1.00 91.88           N
ATOM   2897  CA  ALA A 196       8.835   8.098  22.186  1.00 91.88           C
ATOM   2898  C   ALA A 196       8.408   7.295  20.956  1.00 91.88           C
ATOM   2899  O   ALA A 196       9.247   6.891  20.152  1.00 91.88           O
ATOM   2900  HA  ALA A 196       7.974   8.223  22.844  1.00 91.88           H
ATOM   2901  CB  ALA A 196       9.382   9.479  21.820  1.00 91.88           C
ATOM   2902 1HB  ALA A 196       9.642  10.019  22.730  1.00 91.88           H
ATOM   2903 2HB  ALA A 196      10.270   9.365  21.199  1.00 91.88           H
ATOM   2904 3HB  ALA A 196       8.623  10.036  21.271  1.00 91.88           H
ATOM   2905  HN  ALA A 196      10.785   7.667  22.777  1.00 91.88           H
ATOM   2906  N   ILE A 197       7.104   7.087  20.847  1.00 87.42           N
ATOM   2907  CA  ILE A 197       6.558   6.320  19.740  1.00 87.42           C
ATOM   2908  C   ILE A 197       5.482   7.146  19.034  1.00 87.42           C
ATOM   2909  O   ILE A 197       4.584   7.685  19.679  1.00 87.42           O
ATOM   2910  HA  ILE A 197       7.371   6.137  19.037  1.00 87.42           H
ATOM   2911  CB  ILE A 197       6.065   4.955  20.227  1.00 87.42           C
ATOM   2912  HB  ILE A 197       5.295   5.119  20.980  1.00 87.42           H
ATOM   2913  CG1 ILE A 197       7.195   4.172  20.899  1.00 87.42           C
ATOM   2914 1HG1 ILE A 197       7.994   3.990  20.180  1.00 87.42           H
ATOM   2915 2HG1 ILE A 197       7.622   4.765  21.708  1.00 87.42           H
ATOM   2916  CG2 ILE A 197       5.421   4.166  19.085  1.00 87.42           C
ATOM   2917 1HG2 ILE A 197       4.572   4.725  18.692  1.00 87.42           H
ATOM   2918 2HG2 ILE A 197       6.153   4.011  18.292  1.00 87.42           H
ATOM   2919 3HG2 ILE A 197       5.080   3.201  19.458  1.00 87.42           H
ATOM   2920  CD1 ILE A 197       6.685   2.839  21.451  1.00 87.42           C
ATOM   2921 1HD1 ILE A 197       5.903   3.026  22.187  1.00 87.42           H
ATOM   2922 2HD1 ILE A 197       6.280   2.239  20.636  1.00 87.42           H
ATOM   2923 3HD1 ILE A 197       7.508   2.303  21.923  1.00 87.42           H
ATOM   2924  HN  ILE A 197       6.427   7.433  21.496  1.00 87.42           H
ATOM   2925  N   CYS A 198       5.608   7.221  17.717  1.00 92.60           N
ATOM   2926  CA  CYS A 198       4.540   7.760  16.892  1.00 92.60           C
ATOM   2927  C   CYS A 198       3.522   6.647  16.635  1.00 92.60           C
ATOM   2928  O   CYS A 198       3.819   5.679  15.936  1.00 92.60           O
ATOM   2929  HA  CYS A 198       4.088   8.574  17.459  1.00 92.60           H
ATOM   2930  CB  CYS A 198       5.077   8.354  15.589  1.00 92.60           C
ATOM   2931 1HB  CYS A 198       5.649   9.258  15.800  1.00 92.60           H
ATOM   2932 2HB  CYS A 198       5.759   7.650  15.112  1.00 92.60           H
ATOM   2933  SG  CYS A 198       3.690   8.743  14.460  1.00 92.60           S
ATOM   2934  HN  CYS A 198       6.419   6.921  17.215  1.00 92.60           H
ATOM   2935  N   THR A 199       2.344   6.821  17.215  1.00 90.78           N
ATOM   2936  CA  THR A 199       1.297   5.819  17.099  1.00 90.78           C
ATOM   2937  C   THR A 199      -0.072   6.490  16.972  1.00 90.78           C
ATOM   2938  O   THR A 199      -0.206   7.687  17.222  1.00 90.78           O
ATOM   2939  HA  THR A 199       1.463   5.254  16.181  1.00 90.78           H
ATOM   2940  CB  THR A 199       1.405   4.881  18.303  1.00 90.78           C
ATOM   2941  HB  THR A 199       2.442   4.595  18.482  1.00 90.78           H
ATOM   2942  OG1 THR A 199       0.517   3.812  17.990  1.00 90.78           O
ATOM   2943  HG1 THR A 199       0.673   3.045  18.613  1.00 90.78           H
ATOM   2944  CG2 THR A 199       0.818   5.493  19.576  1.00 90.78           C
ATOM   2945 1HG2 THR A 199      -0.237   5.717  19.419  1.00 90.78           H
ATOM   2946 2HG2 THR A 199       1.353   6.412  19.818  1.00 90.78           H
ATOM   2947 3HG2 THR A 199       0.920   4.787  20.400  1.00 90.78           H
ATOM   2948  HN  THR A 199       2.099   7.627  17.755  1.00 90.78           H
ATOM   2949  N   MET A 200      -1.054   5.690  16.583  1.00 89.42           N
ATOM   2950  CA  MET A 200      -2.441   6.115  16.664  1.00 89.42           C
ATOM   2951  C   MET A 200      -2.980   5.959  18.087  1.00 89.42           C
ATOM   2952  O   MET A 200      -2.796   4.917  18.714  1.00 89.42           O
ATOM   2953  HA  MET A 200      -2.443   7.167  16.380  1.00 89.42           H
ATOM   2954  CB  MET A 200      -3.288   5.277  15.703  1.00 89.42           C
ATOM   2955 1HB  MET A 200      -3.176   4.220  15.942  1.00 89.42           H
ATOM   2956 2HB  MET A 200      -4.341   5.524  15.832  1.00 89.42           H
ATOM   2957  CG  MET A 200      -2.874   5.524  14.251  1.00 89.42           C
ATOM   2958 1HG  MET A 200      -1.805   5.727  14.198  1.00 89.42           H
ATOM   2959 2HG  MET A 200      -3.059   4.630  13.655  1.00 89.42           H
ATOM   2960  SD  MET A 200      -3.790   6.902  13.581  1.00 89.42           S
ATOM   2961  CE  MET A 200      -5.365   6.115  13.288  1.00 89.42           C
ATOM   2962 1HE  MET A 200      -5.234   5.288  12.589  1.00 89.42           H
ATOM   2963 2HE  MET A 200      -5.762   5.735  14.229  1.00 89.42           H
ATOM   2964 3HE  MET A 200      -6.061   6.840  12.866  1.00 89.42           H
ATOM   2965  HN  MET A 200      -0.914   4.770  16.219  1.00 89.42           H
ATOM   2966  N   VAL A 201      -3.634   7.012  18.556  1.00 91.78           N
ATOM   2967  CA  VAL A 201      -4.316   6.959  19.838  1.00 91.78           C
ATOM   2968  C   VAL A 201      -5.798   7.282  19.637  1.00 91.78           C
ATOM   2969  O   VAL A 201      -6.145   8.385  19.219  1.00 91.78           O
ATOM   2970  HA  VAL A 201      -4.227   5.941  20.216  1.00 91.78           H
ATOM   2971  CB  VAL A 201      -3.630   7.896  20.834  1.00 91.78           C
ATOM   2972  HB  VAL A 201      -3.741   8.916  20.466  1.00 91.78           H
ATOM   2973  CG1 VAL A 201      -4.296   7.818  22.209  1.00 91.78           C
ATOM   2974 1HG1 VAL A 201      -5.344   8.106  22.122  1.00 91.78           H
ATOM   2975 2HG1 VAL A 201      -4.231   6.798  22.587  1.00 91.78           H
ATOM   2976 3HG1 VAL A 201      -3.789   8.494  22.898  1.00 91.78           H
ATOM   2977  CG2 VAL A 201      -2.133   7.592  20.932  1.00 91.78           C
ATOM   2978 1HG2 VAL A 201      -1.993   6.564  21.266  1.00 91.78           H
ATOM   2979 2HG2 VAL A 201      -1.671   7.724  19.954  1.00 91.78           H
ATOM   2980 3HG2 VAL A 201      -1.671   8.273  21.647  1.00 91.78           H
ATOM   2981  HN  VAL A 201      -3.702   7.887  18.077  1.00 91.78           H
ATOM   2982  N   TYR A 202      -6.631   6.299  19.943  1.00 91.93           N
ATOM   2983  CA  TYR A 202      -8.064   6.443  19.745  1.00 91.93           C
ATOM   2984  C   TYR A 202      -8.746   6.942  21.021  1.00 91.93           C
ATOM   2985  O   TYR A 202      -8.355   6.568  22.125  1.00 91.93           O
ATOM   2986  HA  TYR A 202      -8.221   7.171  18.949  1.00 91.93           H
ATOM   2987  CB  TYR A 202      -8.587   5.044  19.415  1.00 91.93           C
ATOM   2988 1HB  TYR A 202      -8.330   4.369  20.231  1.00 91.93           H
ATOM   2989 2HB  TYR A 202      -9.675   5.078  19.360  1.00 91.93           H
ATOM   2990  CG  TYR A 202      -8.042   4.469  18.106  1.00 91.93           C
ATOM   2991  CD1 TYR A 202      -8.670   4.759  16.911  1.00 91.93           C
ATOM   2992  HD1 TYR A 202      -9.553   5.397  16.900  1.00 91.93           H
ATOM   2993  CD2 TYR A 202      -6.923   3.661  18.120  1.00 91.93           C
ATOM   2994  HD2 TYR A 202      -6.428   3.433  19.063  1.00 91.93           H
ATOM   2995  CE1 TYR A 202      -8.157   4.218  15.679  1.00 91.93           C
ATOM   2996  HE1 TYR A 202      -8.643   4.438  14.729  1.00 91.93           H
ATOM   2997  CE2 TYR A 202      -6.411   3.120  16.888  1.00 91.93           C
ATOM   2998  HE2 TYR A 202      -5.528   2.481  16.884  1.00 91.93           H
ATOM   2999  CZ  TYR A 202      -7.053   3.425  15.728  1.00 91.93           C
ATOM   3000  OH  TYR A 202      -6.569   2.914  14.564  1.00 91.93           O
ATOM   3001  HH  TYR A 202      -7.182   3.145  13.809  1.00 91.93           H
ATOM   3002  HN  TYR A 202      -6.344   5.418  20.320  1.00 91.93           H
ATOM   3003  N   PRO A 203      -9.774   7.792  20.893  1.00 86.25           N
ATOM   3004  CA  PRO A 203     -10.428   8.368  22.071  1.00 86.25           C
ATOM   3005  C   PRO A 203     -11.203   7.330  22.866  1.00 86.25           C
ATOM   3006  O   PRO A 203     -11.686   6.347  22.306  1.00 86.25           O
ATOM   3007  HA  PRO A 203      -9.681   8.756  22.763  1.00 86.25           H
ATOM   3008  CB  PRO A 203     -11.350   9.440  21.486  1.00 86.25           C
ATOM   3009 1HB  PRO A 203     -12.257   9.555  22.078  1.00 86.25           H
ATOM   3010 2HB  PRO A 203     -10.863  10.415  21.457  1.00 86.25           H
ATOM   3011  CG  PRO A 203     -11.653   8.933  20.105  1.00 86.25           C
ATOM   3012 1HG  PRO A 203     -12.486   8.230  20.117  1.00 86.25           H
ATOM   3013 2HG  PRO A 203     -11.934   9.749  19.439  1.00 86.25           H
ATOM   3014  CD  PRO A 203     -10.390   8.267  19.641  1.00 86.25           C
ATOM   3015 1HD  PRO A 203     -10.598   7.444  18.957  1.00 86.25           H
ATOM   3016 2HD  PRO A 203      -9.739   8.965  19.113  1.00 86.25           H
ATOM   3017  N   SER A 204     -11.302   7.578  24.164  1.00 77.88           N
ATOM   3018  CA  SER A 204     -11.621   6.519  25.106  1.00 77.88           C
ATOM   3019  C   SER A 204     -13.018   5.965  24.818  1.00 77.88           C
ATOM   3020  O   SER A 204     -13.247   4.762  24.928  1.00 77.88           O
ATOM   3021  HA  SER A 204     -10.864   5.751  24.944  1.00 77.88           H
ATOM   3022  CB  SER A 204     -11.536   7.021  26.549  1.00 77.88           C
ATOM   3023 1HB  SER A 204     -11.904   6.248  27.224  1.00 77.88           H
ATOM   3024 2HB  SER A 204     -10.493   7.202  26.809  1.00 77.88           H
ATOM   3025  OG  SER A 204     -12.288   8.216  26.743  1.00 77.88           O
ATOM   3026  HG  SER A 204     -13.257   7.997  26.854  1.00 77.88           H
ATOM   3027  HN  SER A 204     -11.169   8.481  24.572  1.00 77.88           H
ATOM   3028  N   ASP A 205     -13.915   6.870  24.454  1.00 71.55           N
ATOM   3029  CA  ASP A 205     -15.338   6.601  24.569  1.00 71.55           C
ATOM   3030  C   ASP A 205     -15.701   5.410  23.680  1.00 71.55           C
ATOM   3031  O   ASP A 205     -16.372   4.480  24.125  1.00 71.55           O
ATOM   3032  HA  ASP A 205     -15.507   6.398  25.627  1.00 71.55           H
ATOM   3033  CB  ASP A 205     -16.165   7.804  24.110  1.00 71.55           C
ATOM   3034 1HB  ASP A 205     -15.838   8.117  23.118  1.00 71.55           H
ATOM   3035 2HB  ASP A 205     -17.213   7.517  24.024  1.00 71.55           H
ATOM   3036  CG  ASP A 205     -16.028   8.970  25.090  1.00 71.55           C
ATOM   3037  OD1 ASP A 205     -15.500   8.723  26.196  1.00 71.55           O
ATOM   3038  OD2 ASP A 205     -16.454  10.083  24.712  1.00 71.55           O
ATOM   3039  HN  ASP A 205     -13.683   7.771  24.088  1.00 71.55           H
ATOM   3040  N   GLU A 206     -15.242   5.477  22.439  1.00 75.01           N
ATOM   3041  CA  GLU A 206     -15.543   4.435  21.472  1.00 75.01           C
ATOM   3042  C   GLU A 206     -14.257   3.945  20.804  1.00 75.01           C
ATOM   3043  O   GLU A 206     -14.261   3.593  19.625  1.00 75.01           O
ATOM   3044  HA  GLU A 206     -15.991   3.626  22.049  1.00 75.01           H
ATOM   3045  CB  GLU A 206     -16.549   4.927  20.431  1.00 75.01           C
ATOM   3046 1HB  GLU A 206     -16.194   5.857  19.987  1.00 75.01           H
ATOM   3047 2HB  GLU A 206     -16.732   4.142  19.697  1.00 75.01           H
ATOM   3048  CG  GLU A 206     -17.901   5.235  21.077  1.00 75.01           C
ATOM   3049 1HG  GLU A 206     -17.949   4.776  22.065  1.00 75.01           H
ATOM   3050 2HG  GLU A 206     -18.003   6.311  21.221  1.00 75.01           H
ATOM   3051  CD  GLU A 206     -19.053   4.720  20.212  1.00 75.01           C
ATOM   3052  OE1 GLU A 206     -20.023   4.204  20.808  1.00 75.01           O
ATOM   3053  OE2 GLU A 206     -18.937   4.853  18.975  1.00 75.01           O
ATOM   3054  HN  GLU A 206     -14.676   6.225  22.092  1.00 75.01           H
ATOM   3055  N   SER A 207     -13.187   3.938  21.585  1.00 87.53           N
ATOM   3056  CA  SER A 207     -11.868   3.650  21.046  1.00 87.53           C
ATOM   3057  C   SER A 207     -11.897   2.334  20.267  1.00 87.53           C
ATOM   3058  O   SER A 207     -11.349   2.247  19.169  1.00 87.53           O
ATOM   3059  HA  SER A 207     -11.640   4.484  20.382  1.00 87.53           H
ATOM   3060  CB  SER A 207     -10.821   3.585  22.159  1.00 87.53           C
ATOM   3061 1HB  SER A 207      -9.865   3.272  21.739  1.00 87.53           H
ATOM   3062 2HB  SER A 207     -10.674   4.580  22.578  1.00 87.53           H
ATOM   3063  OG  SER A 207     -11.200   2.685  23.197  1.00 87.53           O
ATOM   3064  HG  SER A 207     -10.654   2.859  24.017  1.00 87.53           H
ATOM   3065  HN  SER A 207     -13.210   4.123  22.568  1.00 87.53           H
ATOM   3066  N   THR A 208     -12.542   1.343  20.865  1.00 87.30           N
ATOM   3067  CA  THR A 208     -12.561   0.008  20.290  1.00 87.30           C
ATOM   3068  C   THR A 208     -13.265   0.022  18.932  1.00 87.30           C
ATOM   3069  O   THR A 208     -12.751  -0.523  17.957  1.00 87.30           O
ATOM   3070  HA  THR A 208     -11.532  -0.305  20.114  1.00 87.30           H
ATOM   3071  CB  THR A 208     -13.215  -0.933  21.304  1.00 87.30           C
ATOM   3072  HB  THR A 208     -14.278  -0.716  21.408  1.00 87.30           H
ATOM   3073  OG1 THR A 208     -12.434  -0.768  22.485  1.00 87.30           O
ATOM   3074  HG1 THR A 208     -11.481  -1.005  22.301  1.00 87.30           H
ATOM   3075  CG2 THR A 208     -13.029  -2.407  20.938  1.00 87.30           C
ATOM   3076 1HG2 THR A 208     -11.965  -2.641  20.900  1.00 87.30           H
ATOM   3077 2HG2 THR A 208     -13.478  -2.599  19.963  1.00 87.30           H
ATOM   3078 3HG2 THR A 208     -13.512  -3.032  21.690  1.00 87.30           H
ATOM   3079  HN  THR A 208     -13.044   1.440  21.724  1.00 87.30           H
ATOM   3080  N   LYS A 209     -14.431   0.652  18.912  1.00 83.15           N
ATOM   3081  CA  LYS A 209     -15.239   0.693  17.705  1.00 83.15           C
ATOM   3082  C   LYS A 209     -14.446   1.379  16.590  1.00 83.15           C
ATOM   3083  O   LYS A 209     -14.441   0.914  15.451  1.00 83.15           O
ATOM   3084  HA  LYS A 209     -15.433  -0.337  17.406  1.00 83.15           H
ATOM   3085  CB  LYS A 209     -16.593   1.346  17.988  1.00 83.15           C
ATOM   3086 1HB  LYS A 209     -16.441   2.325  18.445  1.00 83.15           H
ATOM   3087 2HB  LYS A 209     -17.124   1.512  17.051  1.00 83.15           H
ATOM   3088  CG  LYS A 209     -17.441   0.472  18.914  1.00 83.15           C
ATOM   3089 1HG  LYS A 209     -17.510  -0.536  18.504  1.00 83.15           H
ATOM   3090 2HG  LYS A 209     -16.955   0.388  19.886  1.00 83.15           H
ATOM   3091  CD  LYS A 209     -18.844   1.056  19.087  1.00 83.15           C
ATOM   3092 1HD  LYS A 209     -18.775   2.125  19.286  1.00 83.15           H
ATOM   3093 2HD  LYS A 209     -19.407   0.940  18.161  1.00 83.15           H
ATOM   3094  CE  LYS A 209     -19.588   0.366  20.232  1.00 83.15           C
ATOM   3095 1HE  LYS A 209     -19.889  -0.636  19.926  1.00 83.15           H
ATOM   3096 2HE  LYS A 209     -18.923   0.251  21.088  1.00 83.15           H
ATOM   3097  NZ  LYS A 209     -20.780   1.151  20.624  1.00 83.15           N
ATOM   3098 1HZ  LYS A 209     -21.291   0.652  21.343  1.00 83.15           H
ATOM   3099 2HZ  LYS A 209     -20.487   2.053  20.981  1.00 83.15           H
ATOM   3100 3HZ  LYS A 209     -21.377   1.285  19.815  1.00 83.15           H
ATOM   3101  HN  LYS A 209     -14.824   1.127  19.700  1.00 83.15           H
ATOM   3102  N   LEU A 210     -13.796   2.474  16.957  1.00 89.56           N
ATOM   3103  CA  LEU A 210     -13.114   3.302  15.977  1.00 89.56           C
ATOM   3104  C   LEU A 210     -11.976   2.501  15.342  1.00 89.56           C
ATOM   3105  O   LEU A 210     -11.842   2.469  14.119  1.00 89.56           O
ATOM   3106  HA  LEU A 210     -13.836   3.552  15.200  1.00 89.56           H
ATOM   3107  CB  LEU A 210     -12.660   4.618  16.612  1.00 89.56           C
ATOM   3108 1HB  LEU A 210     -13.501   5.044  17.159  1.00 89.56           H
ATOM   3109 2HB  LEU A 210     -11.883   4.396  17.344  1.00 89.56           H
ATOM   3110  CG  LEU A 210     -12.125   5.679  15.648  1.00 89.56           C
ATOM   3111  HG  LEU A 210     -11.331   5.229  15.051  1.00 89.56           H
ATOM   3112  CD1 LEU A 210     -13.215   6.138  14.678  1.00 89.56           C
ATOM   3113 1HD1 LEU A 210     -13.568   5.285  14.098  1.00 89.56           H
ATOM   3114 2HD1 LEU A 210     -14.046   6.564  15.240  1.00 89.56           H
ATOM   3115 3HD1 LEU A 210     -12.808   6.891  14.004  1.00 89.56           H
ATOM   3116  CD2 LEU A 210     -11.506   6.852  16.411  1.00 89.56           C
ATOM   3117 1HD2 LEU A 210     -12.262   7.309  17.049  1.00 89.56           H
ATOM   3118 2HD2 LEU A 210     -10.682   6.491  17.026  1.00 89.56           H
ATOM   3119 3HD2 LEU A 210     -11.134   7.591  15.702  1.00 89.56           H
ATOM   3120  HN  LEU A 210     -13.731   2.795  17.901  1.00 89.56           H
ATOM   3121  N   LYS A 211     -11.185   1.875  16.200  1.00 93.96           N
ATOM   3122  CA  LYS A 211     -10.061   1.077  15.738  1.00 93.96           C
ATOM   3123  C   LYS A 211     -10.569  -0.005  14.783  1.00 93.96           C
ATOM   3124  O   LYS A 211     -10.040  -0.165  13.684  1.00 93.96           O
ATOM   3125  HA  LYS A 211      -9.395   1.740  15.186  1.00 93.96           H
ATOM   3126  CB  LYS A 211      -9.270   0.527  16.926  1.00 93.96           C
ATOM   3127 1HB  LYS A 211      -8.893   1.352  17.531  1.00 93.96           H
ATOM   3128 2HB  LYS A 211      -9.929  -0.061  17.565  1.00 93.96           H
ATOM   3129  CG  LYS A 211      -8.102  -0.340  16.453  1.00 93.96           C
ATOM   3130 1HG  LYS A 211      -8.484  -1.261  16.012  1.00 93.96           H
ATOM   3131 2HG  LYS A 211      -7.550   0.182  15.672  1.00 93.96           H
ATOM   3132  CD  LYS A 211      -7.162  -0.675  17.613  1.00 93.96           C
ATOM   3133 1HD  LYS A 211      -6.807   0.246  18.075  1.00 93.96           H
ATOM   3134 2HD  LYS A 211      -7.707  -1.227  18.379  1.00 93.96           H
ATOM   3135  CE  LYS A 211      -5.970  -1.503  17.130  1.00 93.96           C
ATOM   3136 1HE  LYS A 211      -6.316  -2.468  16.759  1.00 93.96           H
ATOM   3137 2HE  LYS A 211      -5.481  -0.998  16.298  1.00 93.96           H
ATOM   3138  NZ  LYS A 211      -5.001  -1.708  18.231  1.00 93.96           N
ATOM   3139 1HZ  LYS A 211      -4.297  -2.378  17.942  1.00 93.96           H
ATOM   3140 2HZ  LYS A 211      -4.556  -0.825  18.457  1.00 93.96           H
ATOM   3141 3HZ  LYS A 211      -5.488  -2.060  19.048  1.00 93.96           H
ATOM   3142  HN  LYS A 211     -11.301   1.906  17.193  1.00 93.96           H
ATOM   3143  N   SER A 212     -11.588  -0.720  15.237  1.00 91.43           N
ATOM   3144  CA  SER A 212     -12.128  -1.826  14.465  1.00 91.43           C
ATOM   3145  C   SER A 212     -12.612  -1.327  13.103  1.00 91.43           C
ATOM   3146  O   SER A 212     -12.409  -1.990  12.087  1.00 91.43           O
ATOM   3147  HA  SER A 212     -11.301  -2.525  14.345  1.00 91.43           H
ATOM   3148  CB  SER A 212     -13.271  -2.514  15.215  1.00 91.43           C
ATOM   3149 1HB  SER A 212     -14.042  -1.781  15.452  1.00 91.43           H
ATOM   3150 2HB  SER A 212     -13.730  -3.262  14.569  1.00 91.43           H
ATOM   3151  OG  SER A 212     -12.824  -3.135  16.417  1.00 91.43           O
ATOM   3152  HG  SER A 212     -12.829  -2.474  17.167  1.00 91.43           H
ATOM   3153  HN  SER A 212     -12.041  -0.553  16.112  1.00 91.43           H
ATOM   3154  N   ALA A 213     -13.244  -0.162  13.125  1.00 94.59           N
ATOM   3155  CA  ALA A 213     -13.789   0.417  11.909  1.00 94.59           C
ATOM   3156  C   ALA A 213     -12.643   0.757  10.953  1.00 94.59           C
ATOM   3157  O   ALA A 213     -12.706   0.442   9.766  1.00 94.59           O
ATOM   3158  HA  ALA A 213     -14.430  -0.332  11.443  1.00 94.59           H
ATOM   3159  CB  ALA A 213     -14.636   1.641  12.261  1.00 94.59           C
ATOM   3160 1HB  ALA A 213     -15.453   1.341  12.918  1.00 94.59           H
ATOM   3161 2HB  ALA A 213     -14.015   2.379  12.768  1.00 94.59           H
ATOM   3162 3HB  ALA A 213     -15.045   2.075  11.349  1.00 94.59           H
ATOM   3163  HN  ALA A 213     -13.386   0.381  13.952  1.00 94.59           H
ATOM   3164  N   VAL A 214     -11.622   1.394  11.507  1.00 93.03           N
ATOM   3165  CA  VAL A 214     -10.497   1.844  10.706  1.00 93.03           C
ATOM   3166  C   VAL A 214      -9.831   0.634  10.046  1.00 93.03           C
ATOM   3167  O   VAL A 214      -9.496   0.674   8.863  1.00 93.03           O
ATOM   3168  HA  VAL A 214     -10.888   2.497   9.926  1.00 93.03           H
ATOM   3169  CB  VAL A 214      -9.533   2.660  11.569  1.00 93.03           C
ATOM   3170  HB  VAL A 214      -9.300   2.074  12.458  1.00 93.03           H
ATOM   3171  CG1 VAL A 214      -8.222   2.926  10.825  1.00 93.03           C
ATOM   3172 1HG1 VAL A 214      -7.748   1.978  10.573  1.00 93.03           H
ATOM   3173 2HG1 VAL A 214      -8.430   3.483   9.911  1.00 93.03           H
ATOM   3174 3HG1 VAL A 214      -7.555   3.508  11.461  1.00 93.03           H
ATOM   3175  CG2 VAL A 214     -10.180   3.969  12.025  1.00 93.03           C
ATOM   3176 1HG2 VAL A 214     -10.455   4.562  11.153  1.00 93.03           H
ATOM   3177 2HG2 VAL A 214     -11.072   3.748  12.611  1.00 93.03           H
ATOM   3178 3HG2 VAL A 214      -9.473   4.530  12.637  1.00 93.03           H
ATOM   3179  HN  VAL A 214     -11.557   1.604  12.483  1.00 93.03           H
ATOM   3180  N   LEU A 215      -9.658  -0.412  10.841  1.00 92.71           N
ATOM   3181  CA  LEU A 215      -8.959  -1.598  10.375  1.00 92.71           C
ATOM   3182  C   LEU A 215      -9.804  -2.298   9.310  1.00 92.71           C
ATOM   3183  O   LEU A 215      -9.284  -2.717   8.277  1.00 92.71           O
ATOM   3184  HA  LEU A 215      -8.027  -1.268   9.915  1.00 92.71           H
ATOM   3185  CB  LEU A 215      -8.587  -2.498  11.555  1.00 92.71           C
ATOM   3186 1HB  LEU A 215      -9.480  -2.661  12.158  1.00 92.71           H
ATOM   3187 2HB  LEU A 215      -8.285  -3.470  11.164  1.00 92.71           H
ATOM   3188  CG  LEU A 215      -7.476  -1.980  12.470  1.00 92.71           C
ATOM   3189  HG  LEU A 215      -7.808  -1.040  12.912  1.00 92.71           H
ATOM   3190  CD1 LEU A 215      -7.215  -2.953  13.621  1.00 92.71           C
ATOM   3191 1HD1 LEU A 215      -8.125  -3.073  14.210  1.00 92.71           H
ATOM   3192 2HD1 LEU A 215      -6.913  -3.920  13.219  1.00 92.71           H
ATOM   3193 3HD1 LEU A 215      -6.421  -2.561  14.256  1.00 92.71           H
ATOM   3194  CD2 LEU A 215      -6.204  -1.680  11.674  1.00 92.71           C
ATOM   3195 1HD2 LEU A 215      -5.859  -2.592  11.185  1.00 92.71           H
ATOM   3196 2HD2 LEU A 215      -6.418  -0.923  10.920  1.00 92.71           H
ATOM   3197 3HD2 LEU A 215      -5.431  -1.314  12.348  1.00 92.71           H
ATOM   3198  HN  LEU A 215      -9.987  -0.458  11.784  1.00 92.71           H
ATOM   3199  N   THR A 216     -11.093  -2.403   9.597  1.00 92.09           N
ATOM   3200  CA  THR A 216     -12.010  -3.074   8.691  1.00 92.09           C
ATOM   3201  C   THR A 216     -12.007  -2.386   7.324  1.00 92.09           C
ATOM   3202  O   THR A 216     -11.965  -3.052   6.291  1.00 92.09           O
ATOM   3203  HA  THR A 216     -11.657  -4.093   8.537  1.00 92.09           H
ATOM   3204  CB  THR A 216     -13.389  -3.106   9.352  1.00 92.09           C
ATOM   3205  HB  THR A 216     -13.774  -2.096   9.498  1.00 92.09           H
ATOM   3206  OG1 THR A 216     -13.188  -3.865  10.540  1.00 92.09           O
ATOM   3207  HG1 THR A 216     -13.145  -3.257  11.332  1.00 92.09           H
ATOM   3208  CG2 THR A 216     -14.403  -3.927   8.552  1.00 92.09           C
ATOM   3209 1HG2 THR A 216     -14.050  -4.954   8.464  1.00 92.09           H
ATOM   3210 2HG2 THR A 216     -14.517  -3.495   7.558  1.00 92.09           H
ATOM   3211 3HG2 THR A 216     -15.365  -3.916   9.065  1.00 92.09           H
ATOM   3212  HN  THR A 216     -11.512  -2.041  10.430  1.00 92.09           H
ATOM   3213  N   LEU A 217     -12.051  -1.063   7.363  1.00 88.98           N
ATOM   3214  CA  LEU A 217     -12.070  -0.278   6.140  1.00 88.98           C
ATOM   3215  C   LEU A 217     -10.789  -0.547   5.348  1.00 88.98           C
ATOM   3216  O   LEU A 217     -10.823  -0.649   4.122  1.00 88.98           O
ATOM   3217  HA  LEU A 217     -12.920  -0.617   5.548  1.00 88.98           H
ATOM   3218  CB  LEU A 217     -12.299   1.201   6.456  1.00 88.98           C
ATOM   3219 1HB  LEU A 217     -13.126   1.278   7.162  1.00 88.98           H
ATOM   3220 2HB  LEU A 217     -11.413   1.586   6.959  1.00 88.98           H
ATOM   3221  CG  LEU A 217     -12.604   2.103   5.258  1.00 88.98           C
ATOM   3222  HG  LEU A 217     -11.850   1.920   4.492  1.00 88.98           H
ATOM   3223  CD1 LEU A 217     -13.963   1.761   4.645  1.00 88.98           C
ATOM   3224 1HD1 LEU A 217     -13.960   0.724   4.310  1.00 88.98           H
ATOM   3225 2HD1 LEU A 217     -14.744   1.898   5.394  1.00 88.98           H
ATOM   3226 3HD1 LEU A 217     -14.155   2.417   3.796  1.00 88.98           H
ATOM   3227  CD2 LEU A 217     -12.505   3.580   5.645  1.00 88.98           C
ATOM   3228 1HD2 LEU A 217     -13.222   3.797   6.437  1.00 88.98           H
ATOM   3229 2HD2 LEU A 217     -11.497   3.797   5.998  1.00 88.98           H
ATOM   3230 3HD2 LEU A 217     -12.726   4.199   4.776  1.00 88.98           H
ATOM   3231  HN  LEU A 217     -12.075  -0.529   8.208  1.00 88.98           H
ATOM   3232  N   LYS A 218      -9.690  -0.653   6.079  1.00 86.68           N
ATOM   3233  CA  LYS A 218      -8.394  -0.865   5.457  1.00 86.68           C
ATOM   3234  C   LYS A 218      -8.401  -2.204   4.718  1.00 86.68           C
ATOM   3235  O   LYS A 218      -7.925  -2.296   3.587  1.00 86.68           O
ATOM   3236  HA  LYS A 218      -8.248  -0.068   4.727  1.00 86.68           H
ATOM   3237  CB  LYS A 218      -7.275  -0.741   6.493  1.00 86.68           C
ATOM   3238 1HB  LYS A 218      -7.407   0.176   7.069  1.00 86.68           H
ATOM   3239 2HB  LYS A 218      -7.334  -1.570   7.198  1.00 86.68           H
ATOM   3240  CG  LYS A 218      -5.902  -0.733   5.819  1.00 86.68           C
ATOM   3241 1HG  LYS A 218      -5.795  -1.620   5.194  1.00 86.68           H
ATOM   3242 2HG  LYS A 218      -5.820   0.132   5.162  1.00 86.68           H
ATOM   3243  CD  LYS A 218      -4.780  -0.699   6.859  1.00 86.68           C
ATOM   3244 1HD  LYS A 218      -4.866   0.206   7.461  1.00 86.68           H
ATOM   3245 2HD  LYS A 218      -4.884  -1.544   7.539  1.00 86.68           H
ATOM   3246  CE  LYS A 218      -3.407  -0.743   6.187  1.00 86.68           C
ATOM   3247 1HE  LYS A 218      -3.372  -1.565   5.471  1.00 86.68           H
ATOM   3248 2HE  LYS A 218      -3.241   0.176   5.625  1.00 86.68           H
ATOM   3249  NZ  LYS A 218      -2.340  -0.913   7.198  1.00 86.68           N
ATOM   3250 1HZ  LYS A 218      -1.525  -1.332   6.763  1.00 86.68           H
ATOM   3251 2HZ  LYS A 218      -2.090  -0.008   7.582  1.00 86.68           H
ATOM   3252 3HZ  LYS A 218      -2.673  -1.516   7.943  1.00 86.68           H
ATOM   3253  HN  LYS A 218      -9.675  -0.596   7.078  1.00 86.68           H
ATOM   3254  N   VAL A 219      -8.947  -3.210   5.386  1.00 90.90           N
ATOM   3255  CA  VAL A 219      -8.934  -4.560   4.848  1.00 90.90           C
ATOM   3256  C   VAL A 219      -9.830  -4.620   3.610  1.00 90.90           C
ATOM   3257  O   VAL A 219      -9.438  -5.169   2.581  1.00 90.90           O
ATOM   3258  HA  VAL A 219      -7.910  -4.786   4.552  1.00 90.90           H
ATOM   3259  CB  VAL A 219      -9.345  -5.558   5.932  1.00 90.90           C
ATOM   3260  HB  VAL A 219     -10.293  -5.224   6.354  1.00 90.90           H
ATOM   3261  CG1 VAL A 219      -9.561  -6.953   5.340  1.00 90.90           C
ATOM   3262 1HG1 VAL A 219     -10.348  -6.910   4.587  1.00 90.90           H
ATOM   3263 2HG1 VAL A 219      -8.635  -7.298   4.879  1.00 90.90           H
ATOM   3264 3HG1 VAL A 219      -9.852  -7.643   6.132  1.00 90.90           H
ATOM   3265  CG2 VAL A 219      -8.315  -5.596   7.062  1.00 90.90           C
ATOM   3266 1HG2 VAL A 219      -7.346  -5.895   6.661  1.00 90.90           H
ATOM   3267 2HG2 VAL A 219      -8.232  -4.606   7.512  1.00 90.90           H
ATOM   3268 3HG2 VAL A 219      -8.632  -6.314   7.819  1.00 90.90           H
ATOM   3269  HN  VAL A 219      -9.391  -3.114   6.277  1.00 90.90           H
ATOM   3270  N   ILE A 220     -11.017  -4.047   3.749  1.00 91.49           N
ATOM   3271  CA  ILE A 220     -12.020  -4.139   2.702  1.00 91.49           C
ATOM   3272  C   ILE A 220     -11.512  -3.421   1.450  1.00 91.49           C
ATOM   3273  O   ILE A 220     -11.421  -4.021   0.380  1.00 91.49           O
ATOM   3274  HA  ILE A 220     -12.150  -5.195   2.465  1.00 91.49           H
ATOM   3275  CB  ILE A 220     -13.368  -3.618   3.204  1.00 91.49           C
ATOM   3276  HB  ILE A 220     -13.205  -2.653   3.684  1.00 91.49           H
ATOM   3277  CG1 ILE A 220     -13.958  -4.554   4.261  1.00 91.49           C
ATOM   3278 1HG1 ILE A 220     -14.158  -5.530   3.817  1.00 91.49           H
ATOM   3279 2HG1 ILE A 220     -13.233  -4.710   5.059  1.00 91.49           H
ATOM   3280  CG2 ILE A 220     -14.335  -3.387   2.040  1.00 91.49           C
ATOM   3281 1HG2 ILE A 220     -13.910  -2.652   1.356  1.00 91.49           H
ATOM   3282 2HG2 ILE A 220     -14.497  -4.325   1.511  1.00 91.49           H
ATOM   3283 3HG2 ILE A 220     -15.285  -3.017   2.425  1.00 91.49           H
ATOM   3284  CD1 ILE A 220     -15.251  -3.979   4.843  1.00 91.49           C
ATOM   3285 1HD1 ILE A 220     -15.043  -3.015   5.307  1.00 91.49           H
ATOM   3286 2HD1 ILE A 220     -15.982  -3.848   4.045  1.00 91.49           H
ATOM   3287 3HD1 ILE A 220     -15.649  -4.664   5.592  1.00 91.49           H
ATOM   3288  HN  ILE A 220     -11.296  -3.528   4.557  1.00 91.49           H
ATOM   3289  N   LEU A 221     -11.194  -2.147   1.625  1.00 90.22           N
ATOM   3290  CA  LEU A 221     -10.863  -1.296   0.495  1.00 90.22           C
ATOM   3291  C   LEU A 221      -9.409  -1.542   0.086  1.00 90.22           C
ATOM   3292  O   LEU A 221      -9.040  -1.326  -1.068  1.00 90.22           O
ATOM   3293  HA  LEU A 221     -11.508  -1.587  -0.334  1.00 90.22           H
ATOM   3294  CB  LEU A 221     -11.172   0.167   0.817  1.00 90.22           C
ATOM   3295 1HB  LEU A 221     -10.611   0.449   1.709  1.00 90.22           H
ATOM   3296 2HB  LEU A 221     -10.800   0.785  -0.001  1.00 90.22           H
ATOM   3297  CG  LEU A 221     -12.646   0.507   1.047  1.00 90.22           C
ATOM   3298  HG  LEU A 221     -12.988  -0.036   1.928  1.00 90.22           H
ATOM   3299  CD1 LEU A 221     -12.826   1.998   1.337  1.00 90.22           C
ATOM   3300 1HD1 LEU A 221     -12.263   2.265   2.231  1.00 90.22           H
ATOM   3301 2HD1 LEU A 221     -12.462   2.580   0.490  1.00 90.22           H
ATOM   3302 3HD1 LEU A 221     -13.883   2.212   1.496  1.00 90.22           H
ATOM   3303  CD2 LEU A 221     -13.505   0.044  -0.131  1.00 90.22           C
ATOM   3304 1HD2 LEU A 221     -13.170   0.539  -1.042  1.00 90.22           H
ATOM   3305 2HD2 LEU A 221     -13.409  -1.036  -0.249  1.00 90.22           H
ATOM   3306 3HD2 LEU A 221     -14.548   0.297   0.058  1.00 90.22           H
ATOM   3307  HN  LEU A 221     -11.161  -1.696   2.517  1.00 90.22           H
ATOM   3308  N   GLY A 222      -8.623  -1.990   1.054  1.00 88.93           N
ATOM   3309  CA  GLY A 222      -7.183  -2.067   0.873  1.00 88.93           C
ATOM   3310  C   GLY A 222      -6.787  -3.368   0.173  1.00 88.93           C
ATOM   3311  O   GLY A 222      -5.716  -3.453  -0.426  1.00 88.93           O
ATOM   3312 1HA  GLY A 222      -6.841  -1.215   0.287  1.00 88.93           H
ATOM   3313 2HA  GLY A 222      -6.688  -2.006   1.843  1.00 88.93           H
ATOM   3314  HN  GLY A 222      -8.954  -2.297   1.946  1.00 88.93           H
ATOM   3315  N   PHE A 223      -7.672  -4.349   0.270  1.00 81.57           N
ATOM   3316  CA  PHE A 223      -7.375  -5.678  -0.236  1.00 81.57           C
ATOM   3317  C   PHE A 223      -8.593  -6.281  -0.940  1.00 81.57           C
ATOM   3318  O   PHE A 223      -8.564  -6.514  -2.147  1.00 81.57           O
ATOM   3319  HA  PHE A 223      -6.558  -5.577  -0.951  1.00 81.57           H
ATOM   3320  CB  PHE A 223      -7.016  -6.547   0.971  1.00 81.57           C
ATOM   3321 1HB  PHE A 223      -6.198  -6.075   1.514  1.00 81.57           H
ATOM   3322 2HB  PHE A 223      -7.870  -6.581   1.647  1.00 81.57           H
ATOM   3323  CG  PHE A 223      -6.612  -7.978   0.609  1.00 81.57           C
ATOM   3324  CD1 PHE A 223      -7.379  -9.024   1.016  1.00 81.57           C
ATOM   3325  HD1 PHE A 223      -8.282  -8.844   1.600  1.00 81.57           H
ATOM   3326  CD2 PHE A 223      -5.486  -8.203  -0.119  1.00 81.57           C
ATOM   3327  HD2 PHE A 223      -4.871  -7.364  -0.445  1.00 81.57           H
ATOM   3328  CE1 PHE A 223      -7.005 -10.352   0.681  1.00 81.57           C
ATOM   3329  HE1 PHE A 223      -7.619 -11.191   1.008  1.00 81.57           H
ATOM   3330  CE2 PHE A 223      -5.111  -9.531  -0.454  1.00 81.57           C
ATOM   3331  HE2 PHE A 223      -4.208  -9.711  -1.038  1.00 81.57           H
ATOM   3332  CZ  PHE A 223      -5.878 -10.577  -0.047  1.00 81.57           C
ATOM   3333  HZ  PHE A 223      -5.590 -11.597  -0.305  1.00 81.57           H
ATOM   3334  HN  PHE A 223      -8.576  -4.247   0.685  1.00 81.57           H
ATOM   3335  N   PHE A 224      -9.634  -6.517  -0.154  1.00 84.63           N
ATOM   3336  CA  PHE A 224     -10.685  -7.434  -0.560  1.00 84.63           C
ATOM   3337  C   PHE A 224     -11.342  -6.972  -1.863  1.00 84.63           C
ATOM   3338  O   PHE A 224     -11.404  -7.726  -2.832  1.00 84.63           O
ATOM   3339  HA  PHE A 224     -10.222  -8.408  -0.715  1.00 84.63           H
ATOM   3340  CB  PHE A 224     -11.733  -7.434   0.554  1.00 84.63           C
ATOM   3341 1HB  PHE A 224     -11.228  -7.538   1.514  1.00 84.63           H
ATOM   3342 2HB  PHE A 224     -12.239  -6.468   0.563  1.00 84.63           H
ATOM   3343  CG  PHE A 224     -12.781  -8.541   0.422  1.00 84.63           C
ATOM   3344  CD1 PHE A 224     -14.003  -8.261  -0.105  1.00 84.63           C
ATOM   3345  HD1 PHE A 224     -14.236  -7.248  -0.434  1.00 84.63           H
ATOM   3346  CD2 PHE A 224     -12.491  -9.805   0.833  1.00 84.63           C
ATOM   3347  HD2 PHE A 224     -11.511 -10.029   1.255  1.00 84.63           H
ATOM   3348  CE1 PHE A 224     -14.976  -9.288  -0.227  1.00 84.63           C
ATOM   3349  HE1 PHE A 224     -15.955  -9.064  -0.649  1.00 84.63           H
ATOM   3350  CE2 PHE A 224     -13.463 -10.832   0.710  1.00 84.63           C
ATOM   3351  HE2 PHE A 224     -13.231 -11.845   1.039  1.00 84.63           H
ATOM   3352  CZ  PHE A 224     -14.685 -10.552   0.183  1.00 84.63           C
ATOM   3353  HZ  PHE A 224     -15.432 -11.341   0.089  1.00 84.63           H
ATOM   3354  HN  PHE A 224      -9.764  -6.095   0.743  1.00 84.63           H
ATOM   3355  N   LEU A 225     -11.817  -5.735  -1.843  1.00 90.30           N
ATOM   3356  CA  LEU A 225     -12.520  -5.185  -2.989  1.00 90.30           C
ATOM   3357  C   LEU A 225     -11.599  -5.215  -4.210  1.00 90.30           C
ATOM   3358  O   LEU A 225     -11.951  -5.782  -5.243  1.00 90.30           O
ATOM   3359  HA  LEU A 225     -13.377  -5.829  -3.186  1.00 90.30           H
ATOM   3360  CB  LEU A 225     -13.066  -3.793  -2.664  1.00 90.30           C
ATOM   3361 1HB  LEU A 225     -13.797  -3.888  -1.861  1.00 90.30           H
ATOM   3362 2HB  LEU A 225     -12.248  -3.184  -2.280  1.00 90.30           H
ATOM   3363  CG  LEU A 225     -13.722  -3.042  -3.825  1.00 90.30           C
ATOM   3364  HG  LEU A 225     -13.066  -3.116  -4.693  1.00 90.30           H
ATOM   3365  CD1 LEU A 225     -15.056  -3.685  -4.210  1.00 90.30           C
ATOM   3366 1HD1 LEU A 225     -14.887  -4.718  -4.513  1.00 90.30           H
ATOM   3367 2HD1 LEU A 225     -15.730  -3.663  -3.354  1.00 90.30           H
ATOM   3368 3HD1 LEU A 225     -15.500  -3.132  -5.038  1.00 90.30           H
ATOM   3369  CD2 LEU A 225     -13.875  -1.555  -3.500  1.00 90.30           C
ATOM   3370 1HD2 LEU A 225     -14.497  -1.439  -2.613  1.00 90.30           H
ATOM   3371 2HD2 LEU A 225     -12.892  -1.121  -3.314  1.00 90.30           H
ATOM   3372 3HD2 LEU A 225     -14.343  -1.045  -4.342  1.00 90.30           H
ATOM   3373  HN  LEU A 225     -11.728  -5.114  -1.064  1.00 90.30           H
ATOM   3374  N   PRO A 226     -10.408  -4.609  -4.114  1.00 90.50           N
ATOM   3375  CA  PRO A 226      -9.482  -4.581  -5.250  1.00 90.50           C
ATOM   3376  C   PRO A 226      -9.213  -5.969  -5.808  1.00 90.50           C
ATOM   3377  O   PRO A 226      -9.212  -6.164  -7.023  1.00 90.50           O
ATOM   3378  HA  PRO A 226      -9.920  -4.022  -6.076  1.00 90.50           H
ATOM   3379  CB  PRO A 226      -8.216  -3.947  -4.670  1.00 90.50           C
ATOM   3380 1HB  PRO A 226      -7.526  -4.702  -4.294  1.00 90.50           H
ATOM   3381 2HB  PRO A 226      -7.677  -3.369  -5.420  1.00 90.50           H
ATOM   3382  CG  PRO A 226      -8.747  -3.061  -3.549  1.00 90.50           C
ATOM   3383 1HG  PRO A 226      -7.971  -2.820  -2.822  1.00 90.50           H
ATOM   3384 2HG  PRO A 226      -9.120  -2.110  -3.927  1.00 90.50           H
ATOM   3385  CD  PRO A 226      -9.854  -3.908  -2.942  1.00 90.50           C
ATOM   3386 1HD  PRO A 226      -9.468  -4.609  -2.202  1.00 90.50           H
ATOM   3387 2HD  PRO A 226     -10.601  -3.296  -2.437  1.00 90.50           H
ATOM   3388  N   PHE A 227      -8.990  -6.906  -4.898  1.00 84.75           N
ATOM   3389  CA  PHE A 227      -8.608  -8.252  -5.288  1.00 84.75           C
ATOM   3390  C   PHE A 227      -9.718  -8.924  -6.098  1.00 84.75           C
ATOM   3391  O   PHE A 227      -9.455  -9.524  -7.139  1.00 84.75           O
ATOM   3392  HA  PHE A 227      -7.711  -8.169  -5.902  1.00 84.75           H
ATOM   3393  CB  PHE A 227      -8.383  -9.044  -3.998  1.00 84.75           C
ATOM   3394 1HB  PHE A 227      -7.632  -8.534  -3.396  1.00 84.75           H
ATOM   3395 2HB  PHE A 227      -9.307  -9.047  -3.420  1.00 84.75           H
ATOM   3396  CG  PHE A 227      -7.937 -10.490  -4.226  1.00 84.75           C
ATOM   3397  CD1 PHE A 227      -8.841 -11.502  -4.138  1.00 84.75           C
ATOM   3398  HD1 PHE A 227      -9.884 -11.284  -3.906  1.00 84.75           H
ATOM   3399  CD2 PHE A 227      -6.637 -10.763  -4.515  1.00 84.75           C
ATOM   3400  HD2 PHE A 227      -5.912  -9.952  -4.585  1.00 84.75           H
ATOM   3401  CE1 PHE A 227      -8.427 -12.844  -4.349  1.00 84.75           C
ATOM   3402  HE1 PHE A 227      -9.152 -13.656  -4.279  1.00 84.75           H
ATOM   3403  CE2 PHE A 227      -6.223 -12.105  -4.726  1.00 84.75           C
ATOM   3404  HE2 PHE A 227      -5.181 -12.324  -4.958  1.00 84.75           H
ATOM   3405  CZ  PHE A 227      -7.127 -13.117  -4.639  1.00 84.75           C
ATOM   3406  HZ  PHE A 227      -6.809 -14.147  -4.801  1.00 84.75           H
ATOM   3407  HN  PHE A 227      -9.066  -6.756  -3.912  1.00 84.75           H
ATOM   3408  N   VAL A 228     -10.935  -8.801  -5.590  1.00 92.42           N
ATOM   3409  CA  VAL A 228     -12.082  -9.418  -6.235  1.00 92.42           C
ATOM   3410  C   VAL A 228     -12.225  -8.861  -7.652  1.00 92.42           C
ATOM   3411  O   VAL A 228     -12.437  -9.615  -8.601  1.00 92.42           O
ATOM   3412  HA  VAL A 228     -11.887 -10.489  -6.296  1.00 92.42           H
ATOM   3413  CB  VAL A 228     -13.335  -9.213  -5.382  1.00 92.42           C
ATOM   3414  HB  VAL A 228     -13.417  -8.149  -5.157  1.00 92.42           H
ATOM   3415  CG1 VAL A 228     -14.593  -9.629  -6.147  1.00 92.42           C
ATOM   3416 1HG1 VAL A 228     -14.683  -9.028  -7.052  1.00 92.42           H
ATOM   3417 2HG1 VAL A 228     -14.523 -10.683  -6.417  1.00 92.42           H
ATOM   3418 3HG1 VAL A 228     -15.470  -9.473  -5.519  1.00 92.42           H
ATOM   3419  CG2 VAL A 228     -13.226  -9.967  -4.055  1.00 92.42           C
ATOM   3420 1HG2 VAL A 228     -13.108 -11.032  -4.252  1.00 92.42           H
ATOM   3421 2HG2 VAL A 228     -12.362  -9.602  -3.500  1.00 92.42           H
ATOM   3422 3HG2 VAL A 228     -14.130  -9.803  -3.469  1.00 92.42           H
ATOM   3423  HN  VAL A 228     -11.144  -8.292  -4.754  1.00 92.42           H
ATOM   3424  N   VAL A 229     -12.103  -7.546  -7.752  1.00 92.44           N
ATOM   3425  CA  VAL A 229     -12.291  -6.871  -9.025  1.00 92.44           C
ATOM   3426  C   VAL A 229     -11.222  -7.347 -10.012  1.00 92.44           C
ATOM   3427  O   VAL A 229     -11.528  -7.655 -11.163  1.00 92.44           O
ATOM   3428  HA  VAL A 229     -13.272  -7.155  -9.407  1.00 92.44           H
ATOM   3429  CB  VAL A 229     -12.282  -5.355  -8.821  1.00 92.44           C
ATOM   3430  HB  VAL A 229     -11.374  -5.095  -8.277  1.00 92.44           H
ATOM   3431  CG1 VAL A 229     -12.253  -4.621 -10.163  1.00 92.44           C
ATOM   3432 1HG1 VAL A 229     -11.355  -4.904 -10.712  1.00 92.44           H
ATOM   3433 2HG1 VAL A 229     -13.135  -4.890 -10.744  1.00 92.44           H
ATOM   3434 3HG1 VAL A 229     -12.247  -3.545  -9.988  1.00 92.44           H
ATOM   3435  CG2 VAL A 229     -13.479  -4.909  -7.978  1.00 92.44           C
ATOM   3436 1HG2 VAL A 229     -14.403  -5.188  -8.483  1.00 92.44           H
ATOM   3437 2HG2 VAL A 229     -13.437  -5.394  -7.002  1.00 92.44           H
ATOM   3438 3HG2 VAL A 229     -13.448  -3.827  -7.847  1.00 92.44           H
ATOM   3439  HN  VAL A 229     -11.881  -6.945  -6.984  1.00 92.44           H
ATOM   3440  N   MET A 230      -9.991  -7.393  -9.525  1.00 84.66           N
ATOM   3441  CA  MET A 230      -8.869  -7.779 -10.363  1.00 84.66           C
ATOM   3442  C   MET A 230      -9.024  -9.218 -10.859  1.00 84.66           C
ATOM   3443  O   MET A 230      -8.830  -9.495 -12.041  1.00 84.66           O
ATOM   3444  HA  MET A 230      -8.884  -7.092 -11.209  1.00 84.66           H
ATOM   3445  CB  MET A 230      -7.569  -7.651  -9.566  1.00 84.66           C
ATOM   3446 1HB  MET A 230      -7.685  -8.130  -8.594  1.00 84.66           H
ATOM   3447 2HB  MET A 230      -6.767  -8.176 -10.086  1.00 84.66           H
ATOM   3448  CG  MET A 230      -7.185  -6.182  -9.375  1.00 84.66           C
ATOM   3449 1HG  MET A 230      -7.190  -5.669 -10.336  1.00 84.66           H
ATOM   3450 2HG  MET A 230      -7.921  -5.685  -8.744  1.00 84.66           H
ATOM   3451  SD  MET A 230      -5.566  -6.066  -8.631  1.00 84.66           S
ATOM   3452  CE  MET A 230      -5.929  -6.695  -7.001  1.00 84.66           C
ATOM   3453 1HE  MET A 230      -6.681  -6.064  -6.526  1.00 84.66           H
ATOM   3454 2HE  MET A 230      -6.308  -7.714  -7.080  1.00 84.66           H
ATOM   3455 3HE  MET A 230      -5.020  -6.692  -6.399  1.00 84.66           H
ATOM   3456  HN  MET A 230      -9.755  -7.172  -8.578  1.00 84.66           H
ATOM   3457  N   ALA A 231      -9.373 -10.096  -9.930  1.00 90.47           N
ATOM   3458  CA  ALA A 231      -9.487 -11.510 -10.242  1.00 90.47           C
ATOM   3459  C   ALA A 231     -10.544 -11.705 -11.330  1.00 90.47           C
ATOM   3460  O   ALA A 231     -10.333 -12.460 -12.278  1.00 90.47           O
ATOM   3461  HA  ALA A 231      -8.521 -11.845 -10.621  1.00 90.47           H
ATOM   3462  CB  ALA A 231      -9.813 -12.290  -8.966  1.00 90.47           C
ATOM   3463 1HB  ALA A 231      -9.017 -12.142  -8.236  1.00 90.47           H
ATOM   3464 2HB  ALA A 231     -10.756 -11.932  -8.553  1.00 90.47           H
ATOM   3465 3HB  ALA A 231      -9.898 -13.351  -9.201  1.00 90.47           H
ATOM   3466  HN  ALA A 231      -9.576  -9.855  -8.980  1.00 90.47           H
ATOM   3467  N   CYS A 232     -11.659 -11.010 -11.159  1.00 90.14           N
ATOM   3468  CA  CYS A 232     -12.765 -11.127 -12.094  1.00 90.14           C
ATOM   3469  C   CYS A 232     -12.305 -10.593 -13.452  1.00 90.14           C
ATOM   3470  O   CYS A 232     -12.577 -11.200 -14.486  1.00 90.14           O
ATOM   3471  HA  CYS A 232     -13.010 -12.187 -12.158  1.00 90.14           H
ATOM   3472  CB  CYS A 232     -14.013 -10.400 -11.588  1.00 90.14           C
ATOM   3473 1HB  CYS A 232     -13.758  -9.380 -11.300  1.00 90.14           H
ATOM   3474 2HB  CYS A 232     -14.752 -10.331 -12.386  1.00 90.14           H
ATOM   3475  SG  CYS A 232     -14.720 -11.294 -10.157  1.00 90.14           S
ATOM   3476  HG  CYS A 232     -13.891 -10.785  -9.250  1.00 90.14           H
ATOM   3477  HN  CYS A 232     -11.812 -10.377 -10.400  1.00 90.14           H
ATOM   3478  N   CYS A 233     -11.615  -9.462 -13.404  1.00 88.74           N
ATOM   3479  CA  CYS A 233     -11.216  -8.777 -14.622  1.00 88.74           C
ATOM   3480  C   CYS A 233     -10.344  -9.728 -15.444  1.00 88.74           C
ATOM   3481  O   CYS A 233     -10.602  -9.947 -16.627  1.00 88.74           O
ATOM   3482  HA  CYS A 233     -12.133  -8.533 -15.158  1.00 88.74           H
ATOM   3483  CB  CYS A 233     -10.498  -7.460 -14.321  1.00 88.74           C
ATOM   3484 1HB  CYS A 233      -9.738  -7.617 -13.556  1.00 88.74           H
ATOM   3485 2HB  CYS A 233      -9.983  -7.105 -15.214  1.00 88.74           H
ATOM   3486  SG  CYS A 233     -11.704  -6.205 -13.756  1.00 88.74           S
ATOM   3487  HG  CYS A 233     -11.841  -6.689 -12.525  1.00 88.74           H
ATOM   3488  HN  CYS A 233     -11.331  -9.016 -12.556  1.00 88.74           H
ATOM   3489  N   TYR A 234      -9.329 -10.267 -14.785  1.00 75.46           N
ATOM   3490  CA  TYR A 234      -8.285 -10.997 -15.485  1.00 75.46           C
ATOM   3491  C   TYR A 234      -8.760 -12.400 -15.868  1.00 75.46           C
ATOM   3492  O   TYR A 234      -8.307 -12.962 -16.864  1.00 75.46           O
ATOM   3493  HA  TYR A 234      -8.039 -10.445 -16.392  1.00 75.46           H
ATOM   3494  CB  TYR A 234      -7.121 -11.117 -14.500  1.00 75.46           C
ATOM   3495 1HB  TYR A 234      -7.521 -11.205 -13.490  1.00 75.46           H
ATOM   3496 2HB  TYR A 234      -6.575 -12.038 -14.708  1.00 75.46           H
ATOM   3497  CG  TYR A 234      -6.144  -9.941 -14.545  1.00 75.46           C
ATOM   3498  CD1 TYR A 234      -5.028 -10.002 -15.355  1.00 75.46           C
ATOM   3499  HD1 TYR A 234      -4.842 -10.888 -15.962  1.00 75.46           H
ATOM   3500  CD2 TYR A 234      -6.378  -8.819 -13.777  1.00 75.46           C
ATOM   3501  HD2 TYR A 234      -7.260  -8.771 -13.137  1.00 75.46           H
ATOM   3502  CE1 TYR A 234      -4.108  -8.895 -15.397  1.00 75.46           C
ATOM   3503  HE1 TYR A 234      -3.222  -8.930 -16.032  1.00 75.46           H
ATOM   3504  CE2 TYR A 234      -5.459  -7.712 -13.819  1.00 75.46           C
ATOM   3505  HE2 TYR A 234      -5.632  -6.820 -13.218  1.00 75.46           H
ATOM   3506  CZ  TYR A 234      -4.369  -7.804 -14.628  1.00 75.46           C
ATOM   3507  OH  TYR A 234      -3.500  -6.758 -14.668  1.00 75.46           O
ATOM   3508  HH  TYR A 234      -3.808  -6.034 -14.051  1.00 75.46           H
ATOM   3509  HN  TYR A 234      -9.213 -10.212 -13.793  1.00 75.46           H
ATOM   3510  N   THR A 235      -9.666 -12.926 -15.057  1.00 85.54           N
ATOM   3511  CA  THR A 235     -10.293 -14.201 -15.360  1.00 85.54           C
ATOM   3512  C   THR A 235     -10.999 -14.139 -16.716  1.00 85.54           C
ATOM   3513  O   THR A 235     -10.875 -15.056 -17.527  1.00 85.54           O
ATOM   3514  HA  THR A 235      -9.512 -14.957 -15.441  1.00 85.54           H
ATOM   3515  CB  THR A 235     -11.229 -14.556 -14.203  1.00 85.54           C
ATOM   3516  HB  THR A 235     -11.878 -15.390 -14.469  1.00 85.54           H
ATOM   3517  OG1 THR A 235     -11.893 -13.330 -13.906  1.00 85.54           O
ATOM   3518  HG1 THR A 235     -12.676 -13.209 -14.516  1.00 85.54           H
ATOM   3519  CG2 THR A 235     -10.470 -14.889 -12.917  1.00 85.54           C
ATOM   3520 1HG2 THR A 235      -9.872 -14.030 -12.614  1.00 85.54           H
ATOM   3521 2HG2 THR A 235      -9.815 -15.743 -13.093  1.00 85.54           H
ATOM   3522 3HG2 THR A 235     -11.181 -15.133 -12.128  1.00 85.54           H
ATOM   3523  HN  THR A 235      -9.973 -12.496 -14.208  1.00 85.54           H
ATOM   3524  N   ILE A 236     -11.725 -13.050 -16.920  1.00 84.77           N
ATOM   3525  CA  ILE A 236     -12.438 -12.849 -18.170  1.00 84.77           C
ATOM   3526  C   ILE A 236     -11.430 -12.590 -19.291  1.00 84.77           C
ATOM   3527  O   ILE A 236     -11.594 -13.085 -20.405  1.00 84.77           O
ATOM   3528  HA  ILE A 236     -12.973 -13.772 -18.393  1.00 84.77           H
ATOM   3529  CB  ILE A 236     -13.486 -11.744 -18.018  1.00 84.77           C
ATOM   3530  HB  ILE A 236     -12.983 -10.842 -17.670  1.00 84.77           H
ATOM   3531  CG1 ILE A 236     -14.526 -12.118 -16.959  1.00 84.77           C
ATOM   3532 1HG1 ILE A 236     -15.188 -12.890 -17.351  1.00 84.77           H
ATOM   3533 2HG1 ILE A 236     -14.027 -12.538 -16.086  1.00 84.77           H
ATOM   3534  CG2 ILE A 236     -14.132 -11.412 -19.364  1.00 84.77           C
ATOM   3535 1HG2 ILE A 236     -13.365 -11.073 -20.061  1.00 84.77           H
ATOM   3536 2HG2 ILE A 236     -14.618 -12.302 -19.764  1.00 84.77           H
ATOM   3537 3HG2 ILE A 236     -14.872 -10.624 -19.227  1.00 84.77           H
ATOM   3538  CD1 ILE A 236     -15.348 -10.896 -16.544  1.00 84.77           C
ATOM   3539 1HD1 ILE A 236     -14.686 -10.136 -16.131  1.00 84.77           H
ATOM   3540 2HD1 ILE A 236     -15.865 -10.493 -17.415  1.00 84.77           H
ATOM   3541 3HD1 ILE A 236     -16.080 -11.189 -15.792  1.00 84.77           H
ATOM   3542  HN  ILE A 236     -11.830 -12.314 -16.251  1.00 84.77           H
ATOM   3543  N   ILE A 237     -10.409 -11.814 -18.958  1.00 81.07           N
ATOM   3544  CA  ILE A 237      -9.386 -11.465 -19.929  1.00 81.07           C
ATOM   3545  C   ILE A 237      -8.773 -12.745 -20.500  1.00 81.07           C
ATOM   3546  O   ILE A 237      -8.706 -12.917 -21.717  1.00 81.07           O
ATOM   3547  HA  ILE A 237      -9.875 -10.925 -20.740  1.00 81.07           H
ATOM   3548  CB  ILE A 237      -8.359 -10.516 -19.308  1.00 81.07           C
ATOM   3549  HB  ILE A 237      -8.144 -10.860 -18.296  1.00 81.07           H
ATOM   3550  CG1 ILE A 237      -8.922  -9.098 -19.193  1.00 81.07           C
ATOM   3551 1HG1 ILE A 237      -8.972  -8.642 -20.182  1.00 81.07           H
ATOM   3552 2HG1 ILE A 237      -9.941  -9.137 -18.809  1.00 81.07           H
ATOM   3553  CG2 ILE A 237      -7.041 -10.549 -20.085  1.00 81.07           C
ATOM   3554 1HG2 ILE A 237      -6.636 -11.560 -20.071  1.00 81.07           H
ATOM   3555 2HG2 ILE A 237      -7.220 -10.244 -21.116  1.00 81.07           H
ATOM   3556 3HG2 ILE A 237      -6.330  -9.865 -19.623  1.00 81.07           H
ATOM   3557  CD1 ILE A 237      -8.056  -8.237 -18.272  1.00 81.07           C
ATOM   3558 1HD1 ILE A 237      -8.028  -8.683 -17.278  1.00 81.07           H
ATOM   3559 2HD1 ILE A 237      -7.044  -8.180 -18.673  1.00 81.07           H
ATOM   3560 3HD1 ILE A 237      -8.478  -7.234 -18.208  1.00 81.07           H
ATOM   3561  HN  ILE A 237     -10.275 -11.427 -18.046  1.00 81.07           H
ATOM   3562  N   ILE A 238      -8.342 -13.612 -19.596  1.00 78.33           N
ATOM   3563  CA  ILE A 238      -7.649 -14.826 -19.993  1.00 78.33           C
ATOM   3564  C   ILE A 238      -8.557 -15.651 -20.906  1.00 78.33           C
ATOM   3565  O   ILE A 238      -8.112 -16.162 -21.933  1.00 78.33           O
ATOM   3566  HA  ILE A 238      -6.767 -14.528 -20.560  1.00 78.33           H
ATOM   3567  CB  ILE A 238      -7.157 -15.589 -18.761  1.00 78.33           C
ATOM   3568  HB  ILE A 238      -7.977 -15.647 -18.045  1.00 78.33           H
ATOM   3569  CG1 ILE A 238      -6.010 -14.844 -18.075  1.00 78.33           C
ATOM   3570 1HG1 ILE A 238      -5.099 -14.953 -18.662  1.00 78.33           H
ATOM   3571 2HG1 ILE A 238      -6.237 -13.778 -18.035  1.00 78.33           H
ATOM   3572  CG2 ILE A 238      -6.772 -17.025 -19.124  1.00 78.33           C
ATOM   3573 1HG2 ILE A 238      -7.640 -17.542 -19.532  1.00 78.33           H
ATOM   3574 2HG2 ILE A 238      -5.975 -17.010 -19.867  1.00 78.33           H
ATOM   3575 3HG2 ILE A 238      -6.426 -17.545 -18.230  1.00 78.33           H
ATOM   3576  CD1 ILE A 238      -5.779 -15.376 -16.660  1.00 78.33           C
ATOM   3577 1HD1 ILE A 238      -6.686 -15.243 -16.069  1.00 78.33           H
ATOM   3578 2HD1 ILE A 238      -5.529 -16.436 -16.707  1.00 78.33           H
ATOM   3579 3HD1 ILE A 238      -4.959 -14.829 -16.195  1.00 78.33           H
ATOM   3580  HN  ILE A 238      -8.459 -13.495 -18.609  1.00 78.33           H
ATOM   3581  N   HIS A 239      -9.814 -15.756 -20.499  1.00 77.58           N
ATOM   3582  CA  HIS A 239     -10.779 -16.544 -21.246  1.00 77.58           C
ATOM   3583  C   HIS A 239     -10.890 -16.003 -22.673  1.00 77.58           C
ATOM   3584  O   HIS A 239     -10.903 -16.771 -23.633  1.00 77.58           O
ATOM   3585  HA  HIS A 239     -10.390 -17.562 -21.282  1.00 77.58           H
ATOM   3586  CB  HIS A 239     -12.125 -16.585 -20.521  1.00 77.58           C
ATOM   3587 1HB  HIS A 239     -11.958 -16.862 -19.480  1.00 77.58           H
ATOM   3588 2HB  HIS A 239     -12.555 -15.583 -20.518  1.00 77.58           H
ATOM   3589  CG  HIS A 239     -13.122 -17.543 -21.128  1.00 77.58           C
ATOM   3590  ND1 HIS A 239     -13.014 -18.917 -21.002  1.00 77.58           N
ATOM   3591  HD1 HIS A 239     -12.291 -19.404 -20.512  1.00 77.58           H
ATOM   3592  CD2 HIS A 239     -14.246 -17.312 -21.866  1.00 77.58           C
ATOM   3593  HD2 HIS A 239     -14.628 -16.333 -22.154  1.00 77.58           H
ATOM   3594  CE1 HIS A 239     -14.031 -19.477 -21.639  1.00 77.58           C
ATOM   3595  HE1 HIS A 239     -14.226 -20.546 -21.721  1.00 77.58           H
ATOM   3596  NE2 HIS A 239     -14.793 -18.480 -22.175  1.00 77.58           N
ATOM   3597  HN  HIS A 239     -10.174 -15.315 -19.677  1.00 77.58           H
ATOM   3598  N   THR A 240     -10.966 -14.683 -22.766  1.00 79.46           N
ATOM   3599  CA  THR A 240     -11.140 -14.033 -24.054  1.00 79.46           C
ATOM   3600  C   THR A 240      -9.917 -14.273 -24.941  1.00 79.46           C
ATOM   3601  O   THR A 240     -10.051 -14.474 -26.147  1.00 79.46           O
ATOM   3602  HA  THR A 240     -11.994 -14.487 -24.556  1.00 79.46           H
ATOM   3603  CB  THR A 240     -11.425 -12.551 -23.801  1.00 79.46           C
ATOM   3604  HB  THR A 240     -10.538 -12.042 -23.424  1.00 79.46           H
ATOM   3605  OG1 THR A 240     -12.548 -12.559 -22.923  1.00 79.46           O
ATOM   3606  HG1 THR A 240     -12.246 -12.428 -21.979  1.00 79.46           H
ATOM   3607  CG2 THR A 240     -11.934 -11.831 -25.051  1.00 79.46           C
ATOM   3608 1HG2 THR A 240     -12.860 -12.298 -25.388  1.00 79.46           H
ATOM   3609 2HG2 THR A 240     -11.185 -11.898 -25.839  1.00 79.46           H
ATOM   3610 3HG2 THR A 240     -12.121 -10.783 -24.816  1.00 79.46           H
ATOM   3611  HN  THR A 240     -10.912 -14.063 -21.983  1.00 79.46           H
ATOM   3612  N   LEU A 241      -8.752 -14.243 -24.310  1.00 75.58           N
ATOM   3613  CA  LEU A 241      -7.501 -14.350 -25.042  1.00 75.58           C
ATOM   3614  C   LEU A 241      -7.366 -15.766 -25.607  1.00 75.58           C
ATOM   3615  O   LEU A 241      -6.914 -15.946 -26.737  1.00 75.58           O
ATOM   3616  HA  LEU A 241      -7.549 -13.649 -25.874  1.00 75.58           H
ATOM   3617  CB  LEU A 241      -6.326 -13.926 -24.159  1.00 75.58           C
ATOM   3618 1HB  LEU A 241      -6.436 -14.407 -23.186  1.00 75.58           H
ATOM   3619 2HB  LEU A 241      -5.407 -14.310 -24.602  1.00 75.58           H
ATOM   3620  CG  LEU A 241      -6.163 -12.421 -23.936  1.00 75.58           C
ATOM   3621  HG  LEU A 241      -7.097 -12.033 -23.531  1.00 75.58           H
ATOM   3622  CD1 LEU A 241      -5.069 -12.134 -22.906  1.00 75.58           C
ATOM   3623 1HD1 LEU A 241      -5.332 -12.601 -21.957  1.00 75.58           H
ATOM   3624 2HD1 LEU A 241      -4.121 -12.540 -23.261  1.00 75.58           H
ATOM   3625 3HD1 LEU A 241      -4.974 -11.057 -22.768  1.00 75.58           H
ATOM   3626  CD2 LEU A 241      -5.909 -11.696 -25.260  1.00 75.58           C
ATOM   3627 1HD2 LEU A 241      -4.998 -12.083 -25.717  1.00 75.58           H
ATOM   3628 2HD2 LEU A 241      -6.751 -11.861 -25.932  1.00 75.58           H
ATOM   3629 3HD2 LEU A 241      -5.797 -10.628 -25.073  1.00 75.58           H
ATOM   3630  HN  LEU A 241      -8.656 -14.148 -23.319  1.00 75.58           H
ATOM   3631  N   ILE A 242      -7.767 -16.734 -24.796  1.00 75.62           N
ATOM   3632  CA  ILE A 242      -7.703 -18.127 -25.204  1.00 75.62           C
ATOM   3633  C   ILE A 242      -8.544 -18.322 -26.467  1.00 75.62           C
ATOM   3634  O   ILE A 242      -8.123 -19.008 -27.398  1.00 75.62           O
ATOM   3635  HA  ILE A 242      -6.663 -18.350 -25.444  1.00 75.62           H
ATOM   3636  CB  ILE A 242      -8.107 -19.043 -24.047  1.00 75.62           C
ATOM   3637  HB  ILE A 242      -9.032 -18.660 -23.615  1.00 75.62           H
ATOM   3638  CG1 ILE A 242      -7.051 -19.028 -22.941  1.00 75.62           C
ATOM   3639 1HG1 ILE A 242      -6.157 -19.552 -23.280  1.00 75.62           H
ATOM   3640 2HG1 ILE A 242      -6.756 -18.001 -22.728  1.00 75.62           H
ATOM   3641  CG2 ILE A 242      -8.396 -20.460 -24.546  1.00 75.62           C
ATOM   3642 1HG2 ILE A 242      -9.209 -20.432 -25.271  1.00 75.62           H
ATOM   3643 2HG2 ILE A 242      -7.502 -20.868 -25.019  1.00 75.62           H
ATOM   3644 3HG2 ILE A 242      -8.681 -21.091 -23.704  1.00 75.62           H
ATOM   3645  CD1 ILE A 242      -7.583 -19.686 -21.666  1.00 75.62           C
ATOM   3646 1HD1 ILE A 242      -8.462 -19.145 -21.317  1.00 75.62           H
ATOM   3647 2HD1 ILE A 242      -7.854 -20.721 -21.877  1.00 75.62           H
ATOM   3648 3HD1 ILE A 242      -6.812 -19.662 -20.896  1.00 75.62           H
ATOM   3649  HN  ILE A 242      -8.129 -16.579 -23.877  1.00 75.62           H
ATOM   3650  N   GLN A 243      -9.718 -17.709 -26.459  1.00 70.88           N
ATOM   3651  CA  GLN A 243     -10.641 -17.844 -27.572  1.00 70.88           C
ATOM   3652  C   GLN A 243     -10.081 -17.148 -28.814  1.00 70.88           C
ATOM   3653  O   GLN A 243     -10.272 -17.619 -29.934  1.00 70.88           O
ATOM   3654  HA  GLN A 243     -10.721 -18.916 -27.754  1.00 70.88           H
ATOM   3655  CB  GLN A 243     -12.022 -17.292 -27.210  1.00 70.88           C
ATOM   3656 1HB  GLN A 243     -11.920 -16.286 -26.804  1.00 70.88           H
ATOM   3657 2HB  GLN A 243     -12.633 -17.212 -28.110  1.00 70.88           H
ATOM   3658  CG  GLN A 243     -12.722 -18.193 -26.190  1.00 70.88           C
ATOM   3659 1HG  GLN A 243     -12.766 -19.213 -26.570  1.00 70.88           H
ATOM   3660 2HG  GLN A 243     -12.143 -18.221 -25.267  1.00 70.88           H
ATOM   3661  CD  GLN A 243     -14.137 -17.691 -25.896  1.00 70.88           C
ATOM   3662  OE1 GLN A 243     -14.542 -16.618 -26.312  1.00 70.88           O
ATOM   3663  NE2 GLN A 243     -14.864 -18.525 -25.158  1.00 70.88           N
ATOM   3664 1HE2 GLN A 243     -14.471 -19.391 -24.849  1.00 70.88           H
ATOM   3665 2HE2 GLN A 243     -15.803 -18.285 -24.912  1.00 70.88           H
ATOM   3666  HN  GLN A 243     -10.040 -17.128 -25.711  1.00 70.88           H
ATOM   3667  N   ALA A 244      -9.400 -16.037 -28.574  1.00 71.54           N
ATOM   3668  CA  ALA A 244      -8.999 -15.155 -29.657  1.00 71.54           C
ATOM   3669  C   ALA A 244      -7.850 -15.800 -30.435  1.00 71.54           C
ATOM   3670  O   ALA A 244      -7.598 -15.445 -31.585  1.00 71.54           O
ATOM   3671  HA  ALA A 244      -9.855 -15.037 -30.322  1.00 71.54           H
ATOM   3672  CB  ALA A 244      -8.623 -13.786 -29.089  1.00 71.54           C
ATOM   3673 1HB  ALA A 244      -9.482 -13.358 -28.572  1.00 71.54           H
ATOM   3674 2HB  ALA A 244      -7.796 -13.898 -28.388  1.00 71.54           H
ATOM   3675 3HB  ALA A 244      -8.322 -13.125 -29.902  1.00 71.54           H
ATOM   3676  HN  ALA A 244      -9.124 -15.736 -27.661  1.00 71.54           H
ATOM   3677  N   LYS A 245      -7.184 -16.737 -29.775  1.00 59.86           N
ATOM   3678  CA  LYS A 245      -6.060 -17.426 -30.385  1.00 59.86           C
ATOM   3679  C   LYS A 245      -5.097 -16.396 -30.979  1.00 59.86           C
ATOM   3680  O   LYS A 245      -4.176 -16.752 -31.712  1.00 59.86           O
ATOM   3681  HA  LYS A 245      -5.541 -17.969 -29.595  1.00 59.86           H
ATOM   3682  CB  LYS A 245      -6.552 -18.462 -31.398  1.00 59.86           C
ATOM   3683 1HB  LYS A 245      -7.253 -17.996 -32.090  1.00 59.86           H
ATOM   3684 2HB  LYS A 245      -5.712 -18.824 -31.991  1.00 59.86           H
ATOM   3685  CG  LYS A 245      -7.230 -19.639 -30.693  1.00 59.86           C
ATOM   3686 1HG  LYS A 245      -6.606 -19.981 -29.867  1.00 59.86           H
ATOM   3687 2HG  LYS A 245      -8.177 -19.313 -30.263  1.00 59.86           H
ATOM   3688  CD  LYS A 245      -7.476 -20.793 -31.666  1.00 59.86           C
ATOM   3689 1HD  LYS A 245      -8.192 -20.485 -32.429  1.00 59.86           H
ATOM   3690 2HD  LYS A 245      -6.549 -21.043 -32.182  1.00 59.86           H
ATOM   3691  CE  LYS A 245      -8.006 -22.026 -30.932  1.00 59.86           C
ATOM   3692 1HE  LYS A 245      -7.346 -22.273 -30.100  1.00 59.86           H
ATOM   3693 2HE  LYS A 245      -8.986 -21.811 -30.507  1.00 59.86           H
ATOM   3694  NZ  LYS A 245      -8.101 -23.179 -31.855  1.00 59.86           N
ATOM   3695 1HZ  LYS A 245      -8.476 -23.980 -31.359  1.00 59.86           H
ATOM   3696 2HZ  LYS A 245      -8.714 -22.943 -32.628  1.00 59.86           H
ATOM   3697 3HZ  LYS A 245      -7.179 -23.403 -32.212  1.00 59.86           H
ATOM   3698  HN  LYS A 245      -7.401 -17.026 -28.843  1.00 59.86           H
ATOM   3699  N   LYS A 246      -5.343 -15.139 -30.639  1.00 52.23           N
ATOM   3700  CA  LYS A 246      -4.571 -14.046 -31.205  1.00 52.23           C
ATOM   3701  C   LYS A 246      -3.330 -13.804 -30.343  1.00 52.23           C
ATOM   3702  O   LYS A 246      -3.425 -13.234 -29.257  1.00 52.23           O
ATOM   3703  HA  LYS A 246      -4.246 -14.356 -32.198  1.00 52.23           H
ATOM   3704  CB  LYS A 246      -5.448 -12.805 -31.382  1.00 52.23           C
ATOM   3705 1HB  LYS A 246      -6.095 -12.685 -30.512  1.00 52.23           H
ATOM   3706 2HB  LYS A 246      -4.820 -11.916 -31.436  1.00 52.23           H
ATOM   3707  CG  LYS A 246      -6.301 -12.913 -32.647  1.00 52.23           C
ATOM   3708 1HG  LYS A 246      -5.678 -13.225 -33.485  1.00 52.23           H
ATOM   3709 2HG  LYS A 246      -7.062 -13.682 -32.513  1.00 52.23           H
ATOM   3710  CD  LYS A 246      -6.971 -11.576 -32.972  1.00 52.23           C
ATOM   3711 1HD  LYS A 246      -7.650 -11.300 -32.166  1.00 52.23           H
ATOM   3712 2HD  LYS A 246      -6.216 -10.793 -33.035  1.00 52.23           H
ATOM   3713  CE  LYS A 246      -7.742 -11.655 -34.291  1.00 52.23           C
ATOM   3714 1HE  LYS A 246      -7.088 -12.028 -35.080  1.00 52.23           H
ATOM   3715 2HE  LYS A 246      -8.563 -12.366 -34.197  1.00 52.23           H
ATOM   3716  NZ  LYS A 246      -8.270 -10.324 -34.664  1.00 52.23           N
ATOM   3717 1HZ  LYS A 246      -8.794 -10.398 -35.529  1.00 52.23           H
ATOM   3718 2HZ  LYS A 246      -8.879  -9.984 -33.928  1.00 52.23           H
ATOM   3719 3HZ  LYS A 246      -7.499  -9.678 -34.790  1.00 52.23           H
ATOM   3720  HN  LYS A 246      -6.053 -14.863 -29.991  1.00 52.23           H
ATOM   3721  N   SER A 247      -2.194 -14.249 -30.860  1.00 56.10           N
ATOM   3722  CA  SER A 247      -0.951 -14.176 -30.110  1.00 56.10           C
ATOM   3723  C   SER A 247      -0.635 -12.721 -29.761  1.00 56.10           C
ATOM   3724  O   SER A 247      -0.191 -12.428 -28.651  1.00 56.10           O
ATOM   3725  HA  SER A 247      -1.126 -14.758 -29.205  1.00 56.10           H
ATOM   3726  CB  SER A 247       0.205 -14.796 -30.898  1.00 56.10           C
ATOM   3727 1HB  SER A 247       0.066 -15.876 -30.956  1.00 56.10           H
ATOM   3728 2HB  SER A 247       0.191 -14.418 -31.920  1.00 56.10           H
ATOM   3729  OG  SER A 247       1.468 -14.512 -30.305  1.00 56.10           O
ATOM   3730  HG  SER A 247       1.532 -14.951 -29.408  1.00 56.10           H
ATOM   3731  HN  SER A 247      -2.114 -14.652 -31.772  1.00 56.10           H
ATOM   3732  N   SER A 248      -0.875 -11.848 -30.728  1.00 55.95           N
ATOM   3733  CA  SER A 248      -0.319 -10.506 -30.680  1.00 55.95           C
ATOM   3734  C   SER A 248      -0.785  -9.791 -29.411  1.00 55.95           C
ATOM   3735  O   SER A 248      -0.060  -8.966 -28.857  1.00 55.95           O
ATOM   3736  HA  SER A 248       0.763 -10.643 -30.667  1.00 55.95           H
ATOM   3737  CB  SER A 248      -0.715  -9.701 -31.919  1.00 55.95           C
ATOM   3738 1HB  SER A 248      -0.189  -8.747 -31.915  1.00 55.95           H
ATOM   3739 2HB  SER A 248      -0.399 -10.235 -32.815  1.00 55.95           H
ATOM   3740  OG  SER A 248      -2.120  -9.468 -31.978  1.00 55.95           O
ATOM   3741  HG  SER A 248      -2.342  -8.914 -32.780  1.00 55.95           H
ATOM   3742  HN  SER A 248      -1.438 -12.044 -31.531  1.00 55.95           H
ATOM   3743  N   LYS A 249      -1.992 -10.134 -28.986  1.00 51.78           N
ATOM   3744  CA  LYS A 249      -2.612  -9.452 -27.863  1.00 51.78           C
ATOM   3745  C   LYS A 249      -1.902  -9.860 -26.570  1.00 51.78           C
ATOM   3746  O   LYS A 249      -1.961  -9.143 -25.572  1.00 51.78           O
ATOM   3747  HA  LYS A 249      -2.470  -8.382 -28.011  1.00 51.78           H
ATOM   3748  CB  LYS A 249      -4.120  -9.711 -27.844  1.00 51.78           C
ATOM   3749 1HB  LYS A 249      -4.313 -10.771 -28.009  1.00 51.78           H
ATOM   3750 2HB  LYS A 249      -4.523  -9.462 -26.863  1.00 51.78           H
ATOM   3751  CG  LYS A 249      -4.831  -8.884 -28.918  1.00 51.78           C
ATOM   3752 1HG  LYS A 249      -4.482  -7.853 -28.878  1.00 51.78           H
ATOM   3753 2HG  LYS A 249      -4.576  -9.269 -29.906  1.00 51.78           H
ATOM   3754  CD  LYS A 249      -6.348  -8.924 -28.725  1.00 51.78           C
ATOM   3755 1HD  LYS A 249      -6.710  -9.942 -28.867  1.00 51.78           H
ATOM   3756 2HD  LYS A 249      -6.596  -8.637 -27.703  1.00 51.78           H
ATOM   3757  CE  LYS A 249      -7.051  -7.986 -29.708  1.00 51.78           C
ATOM   3758 1HE  LYS A 249      -6.596  -6.996 -29.664  1.00 51.78           H
ATOM   3759 2HE  LYS A 249      -6.919  -8.352 -30.727  1.00 51.78           H
ATOM   3760  NZ  LYS A 249      -8.493  -7.889 -29.393  1.00 51.78           N
ATOM   3761 1HZ  LYS A 249      -8.947  -7.281 -30.065  1.00 51.78           H
ATOM   3762 2HZ  LYS A 249      -8.911  -8.812 -29.437  1.00 51.78           H
ATOM   3763 3HZ  LYS A 249      -8.610  -7.510 -28.460  1.00 51.78           H
ATOM   3764  HN  LYS A 249      -2.544 -10.861 -29.396  1.00 51.78           H
ATOM   3765  N   HIS A 250      -1.248 -11.011 -26.630  1.00 54.48           N
ATOM   3766  CA  HIS A 250      -0.656 -11.598 -25.440  1.00 54.48           C
ATOM   3767  C   HIS A 250       0.532 -10.748 -24.984  1.00 54.48           C
ATOM   3768  O   HIS A 250       0.728 -10.540 -23.788  1.00 54.48           O
ATOM   3769  HA  HIS A 250      -1.424 -11.578 -24.666  1.00 54.48           H
ATOM   3770  CB  HIS A 250      -0.280 -13.061 -25.685  1.00 54.48           C
ATOM   3771 1HB  HIS A 250       0.318 -13.123 -26.594  1.00 54.48           H
ATOM   3772 2HB  HIS A 250       0.350 -13.406 -24.865  1.00 54.48           H
ATOM   3773  CG  HIS A 250      -1.465 -13.987 -25.814  1.00 54.48           C
ATOM   3774  ND1 HIS A 250      -2.154 -14.480 -24.720  1.00 54.48           N
ATOM   3775  HD1 HIS A 250      -1.948 -14.283 -23.762  1.00 54.48           H
ATOM   3776  CD2 HIS A 250      -2.077 -14.503 -26.919  1.00 54.48           C
ATOM   3777  HD2 HIS A 250      -1.787 -14.317 -27.953  1.00 54.48           H
ATOM   3778  CE1 HIS A 250      -3.134 -15.257 -25.158  1.00 54.48           C
ATOM   3779  HE1 HIS A 250      -3.853 -15.793 -24.538  1.00 54.48           H
ATOM   3780  NE2 HIS A 250      -3.084 -15.271 -26.521  1.00 54.48           N
ATOM   3781  HN  HIS A 250      -1.119 -11.538 -27.470  1.00 54.48           H
ATOM   3782  N   LYS A 251       1.294 -10.281 -25.963  1.00 56.23           N
ATOM   3783  CA  LYS A 251       2.539  -9.589 -25.676  1.00 56.23           C
ATOM   3784  C   LYS A 251       2.240  -8.328 -24.862  1.00 56.23           C
ATOM   3785  O   LYS A 251       2.981  -7.991 -23.940  1.00 56.23           O
ATOM   3786  HA  LYS A 251       3.151 -10.255 -25.068  1.00 56.23           H
ATOM   3787  CB  LYS A 251       3.311  -9.318 -26.969  1.00 56.23           C
ATOM   3788 1HB  LYS A 251       2.643  -8.881 -27.711  1.00 56.23           H
ATOM   3789 2HB  LYS A 251       4.098  -8.588 -26.780  1.00 56.23           H
ATOM   3790  CG  LYS A 251       3.923 -10.606 -27.522  1.00 56.23           C
ATOM   3791 1HG  LYS A 251       4.524 -11.088 -26.750  1.00 56.23           H
ATOM   3792 2HG  LYS A 251       3.130 -11.304 -27.791  1.00 56.23           H
ATOM   3793  CD  LYS A 251       4.793 -10.318 -28.747  1.00 56.23           C
ATOM   3794 1HD  LYS A 251       4.191  -9.846 -29.522  1.00 56.23           H
ATOM   3795 2HD  LYS A 251       5.580  -9.612 -28.480  1.00 56.23           H
ATOM   3796  CE  LYS A 251       5.418 -11.605 -29.290  1.00 56.23           C
ATOM   3797 1HE  LYS A 251       6.118 -12.012 -28.561  1.00 56.23           H
ATOM   3798 2HE  LYS A 251       4.643 -12.356 -29.443  1.00 56.23           H
ATOM   3799  NZ  LYS A 251       6.120 -11.341 -30.567  1.00 56.23           N
ATOM   3800 1HZ  LYS A 251       6.528 -12.202 -30.912  1.00 56.23           H
ATOM   3801 2HZ  LYS A 251       5.459 -10.983 -31.248  1.00 56.23           H
ATOM   3802 3HZ  LYS A 251       6.852 -10.656 -30.415  1.00 56.23           H
ATOM   3803  HN  LYS A 251       1.073 -10.369 -26.934  1.00 56.23           H
ATOM   3804  N   ALA A 252       1.155  -7.666 -25.233  1.00 63.67           N
ATOM   3805  CA  ALA A 252       0.804  -6.398 -24.616  1.00 63.67           C
ATOM   3806  C   ALA A 252       0.362  -6.644 -23.172  1.00 63.67           C
ATOM   3807  O   ALA A 252       0.491  -5.764 -22.321  1.00 63.67           O
ATOM   3808  HA  ALA A 252       1.696  -5.772 -24.612  1.00 63.67           H
ATOM   3809  CB  ALA A 252      -0.279  -5.707 -25.448  1.00 63.67           C
ATOM   3810 1HB  ALA A 252       0.095  -5.529 -26.456  1.00 63.67           H
ATOM   3811 2HB  ALA A 252      -1.162  -6.345 -25.495  1.00 63.67           H
ATOM   3812 3HB  ALA A 252      -0.542  -4.756 -24.984  1.00 63.67           H
ATOM   3813  HN  ALA A 252       0.521  -7.981 -25.940  1.00 63.67           H
ATOM   3814  N   LEU A 253      -0.150  -7.843 -22.939  1.00 67.32           N
ATOM   3815  CA  LEU A 253      -0.752  -8.164 -21.656  1.00 67.32           C
ATOM   3816  C   LEU A 253       0.346  -8.572 -20.671  1.00 67.32           C
ATOM   3817  O   LEU A 253       0.138  -8.545 -19.459  1.00 67.32           O
ATOM   3818  HA  LEU A 253      -1.230  -7.258 -21.284  1.00 67.32           H
ATOM   3819  CB  LEU A 253      -1.848  -9.218 -21.827  1.00 67.32           C
ATOM   3820 1HB  LEU A 253      -2.329  -9.060 -22.792  1.00 67.32           H
ATOM   3821 2HB  LEU A 253      -1.377 -10.201 -21.862  1.00 67.32           H
ATOM   3822  CG  LEU A 253      -2.930  -9.241 -20.746  1.00 67.32           C
ATOM   3823  HG  LEU A 253      -2.447  -9.122 -19.776  1.00 67.32           H
ATOM   3824  CD1 LEU A 253      -3.899  -8.069 -20.915  1.00 67.32           C
ATOM   3825 1HD1 LEU A 253      -3.350  -7.130 -20.840  1.00 67.32           H
ATOM   3826 2HD1 LEU A 253      -4.379  -8.132 -21.891  1.00 67.32           H
ATOM   3827 3HD1 LEU A 253      -4.658  -8.109 -20.133  1.00 67.32           H
ATOM   3828  CD2 LEU A 253      -3.657 -10.587 -20.726  1.00 67.32           C
ATOM   3829 1HD2 LEU A 253      -4.127 -10.761 -21.695  1.00 67.32           H
ATOM   3830 2HD2 LEU A 253      -2.942 -11.384 -20.521  1.00 67.32           H
ATOM   3831 3HD2 LEU A 253      -4.421 -10.576 -19.949  1.00 67.32           H
ATOM   3832  HN  LEU A 253      -0.159  -8.587 -23.608  1.00 67.32           H
ATOM   3833  N   LYS A 254       1.490  -8.941 -21.229  1.00 70.21           N
ATOM   3834  CA  LYS A 254       2.535  -9.574 -20.444  1.00 70.21           C
ATOM   3835  C   LYS A 254       2.889  -8.677 -19.256  1.00 70.21           C
ATOM   3836  O   LYS A 254       3.030  -9.156 -18.132  1.00 70.21           O
ATOM   3837  HA  LYS A 254       2.134 -10.512 -20.060  1.00 70.21           H
ATOM   3838  CB  LYS A 254       3.734  -9.923 -21.329  1.00 70.21           C
ATOM   3839 1HB  LYS A 254       3.390 -10.438 -22.226  1.00 70.21           H
ATOM   3840 2HB  LYS A 254       4.227  -9.008 -21.656  1.00 70.21           H
ATOM   3841  CG  LYS A 254       4.731 -10.807 -20.577  1.00 70.21           C
ATOM   3842 1HG  LYS A 254       5.107 -10.275 -19.703  1.00 70.21           H
ATOM   3843 2HG  LYS A 254       4.228 -11.702 -20.213  1.00 70.21           H
ATOM   3844  CD  LYS A 254       5.900 -11.204 -21.481  1.00 70.21           C
ATOM   3845 1HD  LYS A 254       5.524 -11.729 -22.359  1.00 70.21           H
ATOM   3846 2HD  LYS A 254       6.409 -10.309 -21.838  1.00 70.21           H
ATOM   3847  CE  LYS A 254       6.892 -12.097 -20.733  1.00 70.21           C
ATOM   3848 1HE  LYS A 254       7.268 -11.576 -19.852  1.00 70.21           H
ATOM   3849 2HE  LYS A 254       6.387 -12.996 -20.380  1.00 70.21           H
ATOM   3850  NZ  LYS A 254       8.021 -12.470 -21.615  1.00 70.21           N
ATOM   3851 1HZ  LYS A 254       8.670 -13.057 -21.103  1.00 70.21           H
ATOM   3852 2HZ  LYS A 254       7.669 -12.976 -22.419  1.00 70.21           H
ATOM   3853 3HZ  LYS A 254       8.498 -11.631 -21.926  1.00 70.21           H
ATOM   3854  HN  LYS A 254       1.707  -8.813 -22.197  1.00 70.21           H
ATOM   3855  N   VAL A 255       3.023  -7.391 -19.545  1.00 73.51           N
ATOM   3856  CA  VAL A 255       3.448  -6.436 -18.536  1.00 73.51           C
ATOM   3857  C   VAL A 255       2.430  -6.422 -17.393  1.00 73.51           C
ATOM   3858  O   VAL A 255       2.795  -6.589 -16.230  1.00 73.51           O
ATOM   3859  HA  VAL A 255       4.408  -6.776 -18.146  1.00 73.51           H
ATOM   3860  CB  VAL A 255       3.654  -5.060 -19.170  1.00 73.51           C
ATOM   3861  HB  VAL A 255       2.704  -4.744 -19.602  1.00 73.51           H
ATOM   3862  CG1 VAL A 255       4.059  -4.026 -18.118  1.00 73.51           C
ATOM   3863 1HG1 VAL A 255       3.276  -3.949 -17.364  1.00 73.51           H
ATOM   3864 2HG1 VAL A 255       4.991  -4.335 -17.644  1.00 73.51           H
ATOM   3865 3HG1 VAL A 255       4.199  -3.056 -18.596  1.00 73.51           H
ATOM   3866  CG2 VAL A 255       4.684  -5.125 -20.300  1.00 73.51           C
ATOM   3867 1HG2 VAL A 255       5.638  -5.473 -19.902  1.00 73.51           H
ATOM   3868 2HG2 VAL A 255       4.338  -5.816 -21.068  1.00 73.51           H
ATOM   3869 3HG2 VAL A 255       4.811  -4.133 -20.733  1.00 73.51           H
ATOM   3870  HN  VAL A 255       2.846  -7.000 -20.449  1.00 73.51           H
ATOM   3871  N   THR A 256       1.175  -6.221 -17.765  1.00 72.09           N
ATOM   3872  CA  THR A 256       0.132  -5.985 -16.780  1.00 72.09           C
ATOM   3873  C   THR A 256      -0.064  -7.224 -15.904  1.00 72.09           C
ATOM   3874  O   THR A 256      -0.330  -7.107 -14.709  1.00 72.09           O
ATOM   3875  HA  THR A 256       0.455  -5.177 -16.124  1.00 72.09           H
ATOM   3876  CB  THR A 256      -1.135  -5.562 -17.526  1.00 72.09           C
ATOM   3877  HB  THR A 256      -2.005  -5.603 -16.870  1.00 72.09           H
ATOM   3878  OG1 THR A 256      -1.178  -6.428 -18.658  1.00 72.09           O
ATOM   3879  HG1 THR A 256      -1.345  -7.369 -18.362  1.00 72.09           H
ATOM   3880  CG2 THR A 256      -1.018  -4.162 -18.133  1.00 72.09           C
ATOM   3881 1HG2 THR A 256      -0.190  -4.141 -18.840  1.00 72.09           H
ATOM   3882 2HG2 THR A 256      -0.838  -3.437 -17.339  1.00 72.09           H
ATOM   3883 3HG2 THR A 256      -1.944  -3.912 -18.650  1.00 72.09           H
ATOM   3884  HN  THR A 256       0.866  -6.217 -18.716  1.00 72.09           H
ATOM   3885  N   ILE A 257       0.075  -8.382 -16.532  1.00 76.29           N
ATOM   3886  CA  ILE A 257      -0.038  -9.641 -15.815  1.00 76.29           C
ATOM   3887  C   ILE A 257       1.038  -9.702 -14.729  1.00 76.29           C
ATOM   3888  O   ILE A 257       0.744 -10.008 -13.574  1.00 76.29           O
ATOM   3889  HA  ILE A 257      -1.015  -9.656 -15.333  1.00 76.29           H
ATOM   3890  CB  ILE A 257       0.005 -10.819 -16.790  1.00 76.29           C
ATOM   3891  HB  ILE A 257       0.847 -10.671 -17.467  1.00 76.29           H
ATOM   3892  CG1 ILE A 257      -1.261 -10.868 -17.646  1.00 76.29           C
ATOM   3893 1HG1 ILE A 257      -2.130 -11.034 -17.009  1.00 76.29           H
ATOM   3894 2HG1 ILE A 257      -1.408  -9.908 -18.141  1.00 76.29           H
ATOM   3895  CG2 ILE A 257       0.248 -12.135 -16.049  1.00 76.29           C
ATOM   3896 1HG2 ILE A 257       1.200 -12.085 -15.520  1.00 76.29           H
ATOM   3897 2HG2 ILE A 257      -0.557 -12.303 -15.333  1.00 76.29           H
ATOM   3898 3HG2 ILE A 257       0.274 -12.956 -16.765  1.00 76.29           H
ATOM   3899  CD1 ILE A 257      -1.172 -11.979 -18.694  1.00 76.29           C
ATOM   3900 1HD1 ILE A 257      -0.316 -11.796 -19.345  1.00 76.29           H
ATOM   3901 2HD1 ILE A 257      -1.049 -12.940 -18.195  1.00 76.29           H
ATOM   3902 3HD1 ILE A 257      -2.085 -11.992 -19.289  1.00 76.29           H
ATOM   3903  HN  ILE A 257       0.261  -8.469 -17.511  1.00 76.29           H
ATOM   3904  N   THR A 258       2.264  -9.405 -15.137  1.00 81.06           N
ATOM   3905  CA  THR A 258       3.403  -9.540 -14.245  1.00 81.06           C
ATOM   3906  C   THR A 258       3.243  -8.620 -13.033  1.00 81.06           C
ATOM   3907  O   THR A 258       3.452  -9.042 -11.897  1.00 81.06           O
ATOM   3908  HA  THR A 258       3.426 -10.563 -13.869  1.00 81.06           H
ATOM   3909  CB  THR A 258       4.672  -9.265 -15.054  1.00 81.06           C
ATOM   3910  HB  THR A 258       4.727  -8.216 -15.347  1.00 81.06           H
ATOM   3911  OG1 THR A 258       4.609 -10.200 -16.127  1.00 81.06           O
ATOM   3912  HG1 THR A 258       4.206  -9.769 -16.934  1.00 81.06           H
ATOM   3913  CG2 THR A 258       5.944  -9.650 -14.297  1.00 81.06           C
ATOM   3914 1HG2 THR A 258       5.919 -10.715 -14.063  1.00 81.06           H
ATOM   3915 2HG2 THR A 258       6.004  -9.076 -13.372  1.00 81.06           H
ATOM   3916 3HG2 THR A 258       6.815  -9.434 -14.916  1.00 81.06           H
ATOM   3917  HN  THR A 258       2.483  -9.079 -16.056  1.00 81.06           H
ATOM   3918  N   VAL A 259       2.874  -7.379 -13.317  1.00 78.60           N
ATOM   3919  CA  VAL A 259       2.716  -6.387 -12.267  1.00 78.60           C
ATOM   3920  C   VAL A 259       1.668  -6.874 -11.264  1.00 78.60           C
ATOM   3921  O   VAL A 259       1.859  -6.756 -10.055  1.00 78.60           O
ATOM   3922  HA  VAL A 259       3.674  -6.294 -11.756  1.00 78.60           H
ATOM   3923  CB  VAL A 259       2.371  -5.028 -12.879  1.00 78.60           C
ATOM   3924  HB  VAL A 259       1.524  -5.168 -13.551  1.00 78.60           H
ATOM   3925  CG1 VAL A 259       1.952  -4.030 -11.798  1.00 78.60           C
ATOM   3926 1HG1 VAL A 259       1.076  -4.409 -11.273  1.00 78.60           H
ATOM   3927 2HG1 VAL A 259       2.770  -3.897 -11.090  1.00 78.60           H
ATOM   3928 3HG1 VAL A 259       1.712  -3.072 -12.260  1.00 78.60           H
ATOM   3929  CG2 VAL A 259       3.540  -4.485 -13.704  1.00 78.60           C
ATOM   3930 1HG2 VAL A 259       4.413  -4.368 -13.062  1.00 78.60           H
ATOM   3931 2HG2 VAL A 259       3.771  -5.183 -14.509  1.00 78.60           H
ATOM   3932 3HG2 VAL A 259       3.268  -3.519 -14.127  1.00 78.60           H
ATOM   3933  HN  VAL A 259       2.684  -7.050 -14.241  1.00 78.60           H
ATOM   3934  N   LEU A 260       0.584  -7.412 -11.803  1.00 75.75           N
ATOM   3935  CA  LEU A 260      -0.523  -7.856 -10.974  1.00 75.75           C
ATOM   3936  C   LEU A 260      -0.048  -8.987 -10.060  1.00 75.75           C
ATOM   3937  O   LEU A 260      -0.297  -8.963  -8.855  1.00 75.75           O
ATOM   3938  HA  LEU A 260      -0.824  -7.013 -10.352  1.00 75.75           H
ATOM   3939  CB  LEU A 260      -1.726  -8.231 -11.841  1.00 75.75           C
ATOM   3940 1HB  LEU A 260      -1.880  -7.440 -12.576  1.00 75.75           H
ATOM   3941 2HB  LEU A 260      -1.481  -9.137 -12.396  1.00 75.75           H
ATOM   3942  CG  LEU A 260      -3.044  -8.461 -11.098  1.00 75.75           C
ATOM   3943  HG  LEU A 260      -2.813  -8.865 -10.112  1.00 75.75           H
ATOM   3944  CD1 LEU A 260      -3.790  -7.143 -10.883  1.00 75.75           C
ATOM   3945 1HD1 LEU A 260      -3.171  -6.466 -10.295  1.00 75.75           H
ATOM   3946 2HD1 LEU A 260      -4.009  -6.688 -11.849  1.00 75.75           H
ATOM   3947 3HD1 LEU A 260      -4.723  -7.336 -10.353  1.00 75.75           H
ATOM   3948  CD2 LEU A 260      -3.907  -9.498 -11.820  1.00 75.75           C
ATOM   3949 1HD2 LEU A 260      -4.131  -9.146 -12.827  1.00 75.75           H
ATOM   3950 2HD2 LEU A 260      -3.367 -10.443 -11.877  1.00 75.75           H
ATOM   3951 3HD2 LEU A 260      -4.837  -9.643 -11.271  1.00 75.75           H
ATOM   3952  HN  LEU A 260       0.456  -7.545 -12.786  1.00 75.75           H
ATOM   3953  N   THR A 261       0.627  -9.952 -10.667  1.00 84.13           N
ATOM   3954  CA  THR A 261       1.050 -11.140  -9.945  1.00 84.13           C
ATOM   3955  C   THR A 261       1.974 -10.758  -8.786  1.00 84.13           C
ATOM   3956  O   THR A 261       1.819 -11.260  -7.674  1.00 84.13           O
ATOM   3957  HA  THR A 261       0.167 -11.609  -9.509  1.00 84.13           H
ATOM   3958  CB  THR A 261       1.696 -12.098 -10.947  1.00 84.13           C
ATOM   3959  HB  THR A 261       2.609 -11.671 -11.361  1.00 84.13           H
ATOM   3960  OG1 THR A 261       0.660 -12.367 -11.888  1.00 84.13           O
ATOM   3961  HG1 THR A 261       0.678 -11.685 -12.620  1.00 84.13           H
ATOM   3962  CG2 THR A 261       2.005 -13.465 -10.334  1.00 84.13           C
ATOM   3963 1HG2 THR A 261       1.081 -13.922  -9.980  1.00 84.13           H
ATOM   3964 2HG2 THR A 261       2.693 -13.341  -9.497  1.00 84.13           H
ATOM   3965 3HG2 THR A 261       2.462 -14.107 -11.087  1.00 84.13           H
ATOM   3966  HN  THR A 261       0.885  -9.931 -11.634  1.00 84.13           H
ATOM   3967  N   VAL A 262       2.914  -9.874  -9.087  1.00 87.01           N
ATOM   3968  CA  VAL A 262       3.894  -9.458  -8.099  1.00 87.01           C
ATOM   3969  C   VAL A 262       3.181  -8.744  -6.949  1.00 87.01           C
ATOM   3970  O   VAL A 262       3.511  -8.955  -5.783  1.00 87.01           O
ATOM   3971  HA  VAL A 262       4.372 -10.358  -7.710  1.00 87.01           H
ATOM   3972  CB  VAL A 262       4.972  -8.597  -8.761  1.00 87.01           C
ATOM   3973  HB  VAL A 262       4.473  -7.788  -9.294  1.00 87.01           H
ATOM   3974  CG1 VAL A 262       5.894  -7.972  -7.712  1.00 87.01           C
ATOM   3975 1HG1 VAL A 262       5.309  -7.344  -7.041  1.00 87.01           H
ATOM   3976 2HG1 VAL A 262       6.381  -8.762  -7.139  1.00 87.01           H
ATOM   3977 3HG1 VAL A 262       6.651  -7.366  -8.210  1.00 87.01           H
ATOM   3978  CG2 VAL A 262       5.772  -9.409  -9.781  1.00 87.01           C
ATOM   3979 1HG2 VAL A 262       6.254 -10.249  -9.280  1.00 87.01           H
ATOM   3980 2HG2 VAL A 262       5.101  -9.784 -10.554  1.00 87.01           H
ATOM   3981 3HG2 VAL A 262       6.531  -8.773 -10.237  1.00 87.01           H
ATOM   3982  HN  VAL A 262       3.011  -9.446  -9.986  1.00 87.01           H
ATOM   3983  N   PHE A 263       2.216  -7.914  -7.318  1.00 81.65           N
ATOM   3984  CA  PHE A 263       1.454  -7.167  -6.331  1.00 81.65           C
ATOM   3985  C   PHE A 263       0.735  -8.110  -5.365  1.00 81.65           C
ATOM   3986  O   PHE A 263       0.883  -7.991  -4.150  1.00 81.65           O
ATOM   3987  HA  PHE A 263       2.161  -6.550  -5.776  1.00 81.65           H
ATOM   3988  CB  PHE A 263       0.413  -6.348  -7.097  1.00 81.65           C
ATOM   3989 1HB  PHE A 263       0.928  -5.659  -7.766  1.00 81.65           H
ATOM   3990 2HB  PHE A 263      -0.174  -7.021  -7.723  1.00 81.65           H
ATOM   3991  CG  PHE A 263      -0.536  -5.552  -6.199  1.00 81.65           C
ATOM   3992  CD1 PHE A 263      -1.793  -6.013  -5.961  1.00 81.65           C
ATOM   3993  HD1 PHE A 263      -2.125  -6.949  -6.410  1.00 81.65           H
ATOM   3994  CD2 PHE A 263      -0.122  -4.384  -5.639  1.00 81.65           C
ATOM   3995  HD2 PHE A 263       0.885  -4.015  -5.830  1.00 81.65           H
ATOM   3996  CE1 PHE A 263      -2.674  -5.274  -5.127  1.00 81.65           C
ATOM   3997  HE1 PHE A 263      -3.682  -5.643  -4.936  1.00 81.65           H
ATOM   3998  CE2 PHE A 263      -1.003  -3.645  -4.805  1.00 81.65           C
ATOM   3999  HE2 PHE A 263      -0.671  -2.709  -4.356  1.00 81.65           H
ATOM   4000  CZ  PHE A 263      -2.260  -4.106  -4.567  1.00 81.65           C
ATOM   4001  HZ  PHE A 263      -2.936  -3.538  -3.927  1.00 81.65           H
ATOM   4002  HN  PHE A 263       1.954  -7.748  -8.268  1.00 81.65           H
ATOM   4003  N   VAL A 264      -0.029  -9.026  -5.942  1.00 86.58           N
ATOM   4004  CA  VAL A 264      -0.861  -9.915  -5.148  1.00 86.58           C
ATOM   4005  C   VAL A 264       0.025 -10.721  -4.197  1.00 86.58           C
ATOM   4006  O   VAL A 264      -0.297 -10.870  -3.019  1.00 86.58           O
ATOM   4007  HA  VAL A 264      -1.535  -9.295  -4.558  1.00 86.58           H
ATOM   4008  CB  VAL A 264      -1.709 -10.797  -6.067  1.00 86.58           C
ATOM   4009  HB  VAL A 264      -1.040 -11.283  -6.777  1.00 86.58           H
ATOM   4010  CG1 VAL A 264      -2.424 -11.890  -5.270  1.00 86.58           C
ATOM   4011 1HG1 VAL A 264      -1.685 -12.516  -4.769  1.00 86.58           H
ATOM   4012 2HG1 VAL A 264      -3.075 -11.431  -4.526  1.00 86.58           H
ATOM   4013 3HG1 VAL A 264      -3.020 -12.502  -5.947  1.00 86.58           H
ATOM   4014  CG2 VAL A 264      -2.710  -9.956  -6.863  1.00 86.58           C
ATOM   4015 1HG2 VAL A 264      -3.371  -9.430  -6.175  1.00 86.58           H
ATOM   4016 2HG2 VAL A 264      -2.171  -9.232  -7.474  1.00 86.58           H
ATOM   4017 3HG2 VAL A 264      -3.300 -10.608  -7.507  1.00 86.58           H
ATOM   4018  HN  VAL A 264      -0.085  -9.166  -6.931  1.00 86.58           H
ATOM   4019  N   LEU A 265       1.124 -11.221  -4.743  1.00 88.68           N
ATOM   4020  CA  LEU A 265       1.998 -12.106  -3.992  1.00 88.68           C
ATOM   4021  C   LEU A 265       2.602 -11.339  -2.814  1.00 88.68           C
ATOM   4022  O   LEU A 265       2.804 -11.902  -1.739  1.00 88.68           O
ATOM   4023  HA  LEU A 265       1.383 -12.915  -3.598  1.00 88.68           H
ATOM   4024  CB  LEU A 265       3.042 -12.738  -4.914  1.00 88.68           C
ATOM   4025 1HB  LEU A 265       3.502 -11.947  -5.506  1.00 88.68           H
ATOM   4026 2HB  LEU A 265       3.829 -13.172  -4.296  1.00 88.68           H
ATOM   4027  CG  LEU A 265       2.528 -13.818  -5.868  1.00 88.68           C
ATOM   4028  HG  LEU A 265       1.716 -13.394  -6.458  1.00 88.68           H
ATOM   4029  CD1 LEU A 265       3.621 -14.250  -6.848  1.00 88.68           C
ATOM   4030 1HD1 LEU A 265       3.943 -13.390  -7.434  1.00 88.68           H
ATOM   4031 2HD1 LEU A 265       4.470 -14.649  -6.292  1.00 88.68           H
ATOM   4032 3HD1 LEU A 265       3.229 -15.018  -7.514  1.00 88.68           H
ATOM   4033  CD2 LEU A 265       1.951 -15.005  -5.093  1.00 88.68           C
ATOM   4034 1HD2 LEU A 265       2.726 -15.437  -4.461  1.00 88.68           H
ATOM   4035 2HD2 LEU A 265       1.123 -14.664  -4.471  1.00 88.68           H
ATOM   4036 3HD2 LEU A 265       1.593 -15.757  -5.796  1.00 88.68           H
ATOM   4037  HN  LEU A 265       1.419 -11.031  -5.680  1.00 88.68           H
ATOM   4038  N   SER A 266       2.875 -10.065  -3.056  1.00 90.13           N
ATOM   4039  CA  SER A 266       3.544  -9.241  -2.063  1.00 90.13           C
ATOM   4040  C   SER A 266       2.539  -8.769  -1.011  1.00 90.13           C
ATOM   4041  O   SER A 266       2.877  -8.650   0.166  1.00 90.13           O
ATOM   4042  HA  SER A 266       4.296  -9.887  -1.612  1.00 90.13           H
ATOM   4043  CB  SER A 266       4.231  -8.040  -2.717  1.00 90.13           C
ATOM   4044 1HB  SER A 266       4.739  -7.453  -1.953  1.00 90.13           H
ATOM   4045 2HB  SER A 266       4.996  -8.393  -3.409  1.00 90.13           H
ATOM   4046  OG  SER A 266       3.306  -7.211  -3.415  1.00 90.13           O
ATOM   4047  HG  SER A 266       3.278  -7.468  -4.382  1.00 90.13           H
ATOM   4048  HN  SER A 266       2.646  -9.596  -3.909  1.00 90.13           H
ATOM   4049  N   GLN A 267       1.324  -8.513  -1.472  1.00 85.04           N
ATOM   4050  CA  GLN A 267       0.328  -7.862  -0.638  1.00 85.04           C
ATOM   4051  C   GLN A 267      -0.420  -8.899   0.203  1.00 85.04           C
ATOM   4052  O   GLN A 267      -0.880  -8.596   1.303  1.00 85.04           O
ATOM   4053  HA  GLN A 267       0.889  -7.192   0.014  1.00 85.04           H
ATOM   4054  CB  GLN A 267      -0.644  -7.038  -1.485  1.00 85.04           C
ATOM   4055 1HB  GLN A 267      -1.083  -7.669  -2.258  1.00 85.04           H
ATOM   4056 2HB  GLN A 267      -1.464  -6.682  -0.861  1.00 85.04           H
ATOM   4057  CG  GLN A 267       0.066  -5.848  -2.133  1.00 85.04           C
ATOM   4058 1HG  GLN A 267       0.913  -6.201  -2.721  1.00 85.04           H
ATOM   4059 2HG  GLN A 267      -0.613  -5.345  -2.821  1.00 85.04           H
ATOM   4060  CD  GLN A 267       0.553  -4.857  -1.073  1.00 85.04           C
ATOM   4061  OE1 GLN A 267      -0.051  -4.679  -0.029  1.00 85.04           O
ATOM   4062  NE2 GLN A 267       1.676  -4.224  -1.400  1.00 85.04           N
ATOM   4063 1HE2 GLN A 267       2.123  -4.417  -2.274  1.00 85.04           H
ATOM   4064 2HE2 GLN A 267       2.075  -3.556  -0.771  1.00 85.04           H
ATOM   4065  HN  GLN A 267       1.016  -8.741  -2.396  1.00 85.04           H
ATOM   4066  N   PHE A 268      -0.518 -10.100  -0.347  1.00 91.22           N
ATOM   4067  CA  PHE A 268      -1.388 -11.115   0.222  1.00 91.22           C
ATOM   4068  C   PHE A 268      -0.987 -11.434   1.664  1.00 91.22           C
ATOM   4069  O   PHE A 268      -1.808 -11.342   2.575  1.00 91.22           O
ATOM   4070  HA  PHE A 268      -2.402 -10.717   0.209  1.00 91.22           H
ATOM   4071  CB  PHE A 268      -1.224 -12.375  -0.631  1.00 91.22           C
ATOM   4072 1HB  PHE A 268      -1.457 -12.132  -1.667  1.00 91.22           H
ATOM   4073 2HB  PHE A 268      -0.179 -12.686  -0.604  1.00 91.22           H
ATOM   4074  CG  PHE A 268      -2.101 -13.546  -0.186  1.00 91.22           C
ATOM   4075  CD1 PHE A 268      -1.566 -14.555   0.553  1.00 91.22           C
ATOM   4076  HD1 PHE A 268      -0.511 -14.528   0.829  1.00 91.22           H
ATOM   4077  CD2 PHE A 268      -3.417 -13.580  -0.530  1.00 91.22           C
ATOM   4078  HD2 PHE A 268      -3.846 -12.772  -1.122  1.00 91.22           H
ATOM   4079  CE1 PHE A 268      -2.380 -15.642   0.966  1.00 91.22           C
ATOM   4080  HE1 PHE A 268      -1.951 -16.450   1.559  1.00 91.22           H
ATOM   4081  CE2 PHE A 268      -4.231 -14.667  -0.117  1.00 91.22           C
ATOM   4082  HE2 PHE A 268      -5.285 -14.694  -0.392  1.00 91.22           H
ATOM   4083  CZ  PHE A 268      -3.696 -15.675   0.623  1.00 91.22           C
ATOM   4084  HZ  PHE A 268      -4.321 -16.510   0.940  1.00 91.22           H
ATOM   4085  HN  PHE A 268      -0.017 -10.383  -1.165  1.00 91.22           H
ATOM   4086  N   PRO A 269       0.277 -11.815   1.896  1.00 94.70           N
ATOM   4087  CA  PRO A 269       0.719 -12.182   3.244  1.00 94.70           C
ATOM   4088  C   PRO A 269       0.400 -11.106   4.269  1.00 94.70           C
ATOM   4089  O   PRO A 269      -0.067 -11.408   5.366  1.00 94.70           O
ATOM   4090  HA  PRO A 269       0.183 -13.068   3.585  1.00 94.70           H
ATOM   4091  CB  PRO A 269       2.227 -12.388   3.087  1.00 94.70           C
ATOM   4092 1HB  PRO A 269       2.781 -11.473   3.297  1.00 94.70           H
ATOM   4093 2HB  PRO A 269       2.601 -13.150   3.771  1.00 94.70           H
ATOM   4094  CG  PRO A 269       2.376 -12.815   1.632  1.00 94.70           C
ATOM   4095 1HG  PRO A 269       3.391 -12.661   1.266  1.00 94.70           H
ATOM   4096 2HG  PRO A 269       2.158 -13.874   1.496  1.00 94.70           H
ATOM   4097  CD  PRO A 269       1.370 -11.929   0.914  1.00 94.70           C
ATOM   4098 1HD  PRO A 269       1.792 -10.954   0.669  1.00 94.70           H
ATOM   4099 2HD  PRO A 269       1.036 -12.373  -0.024  1.00 94.70           H
ATOM   4100  N   TYR A 270       0.663  -9.867   3.880  1.00 91.90           N
ATOM   4101  CA  TYR A 270       0.474  -8.744   4.782  1.00 91.90           C
ATOM   4102  C   TYR A 270      -0.996  -8.604   5.183  1.00 91.90           C
ATOM   4103  O   TYR A 270      -1.307  -8.410   6.357  1.00 91.90           O
ATOM   4104  HA  TYR A 270       1.071  -8.925   5.676  1.00 91.90           H
ATOM   4105  CB  TYR A 270       0.898  -7.499   4.000  1.00 91.90           C
ATOM   4106 1HB  TYR A 270       1.967  -7.555   3.799  1.00 91.90           H
ATOM   4107 2HB  TYR A 270       0.391  -7.499   3.034  1.00 91.90           H
ATOM   4108  CG  TYR A 270       0.596  -6.181   4.717  1.00 91.90           C
ATOM   4109  CD1 TYR A 270      -0.243  -5.254   4.133  1.00 91.90           C
ATOM   4110  HD1 TYR A 270      -0.691  -5.461   3.161  1.00 91.90           H
ATOM   4111  CD2 TYR A 270       1.164  -5.919   5.947  1.00 91.90           C
ATOM   4112  HD2 TYR A 270       1.827  -6.652   6.408  1.00 91.90           H
ATOM   4113  CE1 TYR A 270      -0.527  -4.014   4.808  1.00 91.90           C
ATOM   4114  HE1 TYR A 270      -1.188  -3.273   4.358  1.00 91.90           H
ATOM   4115  CE2 TYR A 270       0.881  -4.679   6.622  1.00 91.90           C
ATOM   4116  HE2 TYR A 270       1.322  -4.460   7.594  1.00 91.90           H
ATOM   4117  CZ  TYR A 270       0.049  -3.788   6.019  1.00 91.90           C
ATOM   4118  OH  TYR A 270      -0.219  -2.617   6.656  1.00 91.90           O
ATOM   4119  HH  TYR A 270       0.168  -2.633   7.578  1.00 91.90           H
ATOM   4120  HN  TYR A 270       0.999  -9.626   2.970  1.00 91.90           H
ATOM   4121  N   ASN A 271      -1.861  -8.708   4.185  1.00 89.45           N
ATOM   4122  CA  ASN A 271      -3.281  -8.488   4.399  1.00 89.45           C
ATOM   4123  C   ASN A 271      -3.858  -9.654   5.204  1.00 89.45           C
ATOM   4124  O   ASN A 271      -4.876  -9.504   5.878  1.00 89.45           O
ATOM   4125  HA  ASN A 271      -3.346  -7.540   4.934  1.00 89.45           H
ATOM   4126  CB  ASN A 271      -4.034  -8.413   3.069  1.00 89.45           C
ATOM   4127 1HB  ASN A 271      -3.686  -9.205   2.406  1.00 89.45           H
ATOM   4128 2HB  ASN A 271      -5.097  -8.583   3.239  1.00 89.45           H
ATOM   4129  CG  ASN A 271      -3.829  -7.053   2.399  1.00 89.45           C
ATOM   4130  OD1 ASN A 271      -4.366  -6.040   2.816  1.00 89.45           O
ATOM   4131  ND2 ASN A 271      -3.025  -7.087   1.341  1.00 89.45           N
ATOM   4132 1HD2 ASN A 271      -2.617  -7.952   1.051  1.00 89.45           H
ATOM   4133 2HD2 ASN A 271      -2.830  -6.247   0.834  1.00 89.45           H
ATOM   4134  HN  ASN A 271      -1.606  -8.938   3.246  1.00 89.45           H
ATOM   4135  N   CYS A 272      -3.182 -10.790   5.108  1.00 94.98           N
ATOM   4136  CA  CYS A 272      -3.539 -11.944   5.915  1.00 94.98           C
ATOM   4137  C   CYS A 272      -3.395 -11.562   7.389  1.00 94.98           C
ATOM   4138  O   CYS A 272      -4.292 -11.819   8.191  1.00 94.98           O
ATOM   4139  HA  CYS A 272      -4.575 -12.184   5.677  1.00 94.98           H
ATOM   4140  CB  CYS A 272      -2.693 -13.168   5.557  1.00 94.98           C
ATOM   4141 1HB  CYS A 272      -1.637 -12.897   5.538  1.00 94.98           H
ATOM   4142 2HB  CYS A 272      -2.810 -13.937   6.321  1.00 94.98           H
ATOM   4143  SG  CYS A 272      -3.199 -13.824   3.926  1.00 94.98           S
ATOM   4144  HG  CYS A 272      -2.614 -12.872   3.205  1.00 94.98           H
ATOM   4145  HN  CYS A 272      -2.405 -10.928   4.493  1.00 94.98           H
ATOM   4146  N   ILE A 273      -2.260 -10.954   7.702  1.00 93.93           N
ATOM   4147  CA  ILE A 273      -1.972 -10.565   9.072  1.00 93.93           C
ATOM   4148  C   ILE A 273      -2.901  -9.419   9.479  1.00 93.93           C
ATOM   4149  O   ILE A 273      -3.375  -9.373  10.613  1.00 93.93           O
ATOM   4150  HA  ILE A 273      -2.186 -11.425   9.708  1.00 93.93           H
ATOM   4151  CB  ILE A 273      -0.486 -10.240   9.236  1.00 93.93           C
ATOM   4152  HB  ILE A 273      -0.232  -9.441   8.540  1.00 93.93           H
ATOM   4153  CG1 ILE A 273       0.382 -11.447   8.875  1.00 93.93           C
ATOM   4154 1HG1 ILE A 273       0.212 -11.723   7.834  1.00 93.93           H
ATOM   4155 2HG1 ILE A 273       1.435 -11.183   8.966  1.00 93.93           H
ATOM   4156  CG2 ILE A 273      -0.190  -9.723  10.645  1.00 93.93           C
ATOM   4157 1HG2 ILE A 273      -0.768  -8.817  10.828  1.00 93.93           H
ATOM   4158 2HG2 ILE A 273      -0.464 -10.483  11.377  1.00 93.93           H
ATOM   4159 3HG2 ILE A 273       0.873  -9.500  10.734  1.00 93.93           H
ATOM   4160  CD1 ILE A 273       0.069 -12.639   9.782  1.00 93.93           C
ATOM   4161 1HD1 ILE A 273       0.264 -12.367  10.819  1.00 93.93           H
ATOM   4162 2HD1 ILE A 273      -0.979 -12.916   9.669  1.00 93.93           H
ATOM   4163 3HD1 ILE A 273       0.700 -13.483   9.503  1.00 93.93           H
ATOM   4164  HN  ILE A 273      -1.546 -10.727   7.040  1.00 93.93           H
ATOM   4165  N   LEU A 274      -3.132  -8.522   8.531  1.00 90.57           N
ATOM   4166  CA  LEU A 274      -4.021  -7.398   8.766  1.00 90.57           C
ATOM   4167  C   LEU A 274      -5.394  -7.920   9.194  1.00 90.57           C
ATOM   4168  O   LEU A 274      -6.030  -7.352  10.080  1.00 90.57           O
ATOM   4169  HA  LEU A 274      -3.602  -6.815   9.586  1.00 90.57           H
ATOM   4170  CB  LEU A 274      -4.066  -6.485   7.538  1.00 90.57           C
ATOM   4171 1HB  LEU A 274      -3.950  -7.102   6.647  1.00 90.57           H
ATOM   4172 2HB  LEU A 274      -5.055  -6.031   7.484  1.00 90.57           H
ATOM   4173  CG  LEU A 274      -3.020  -5.370   7.494  1.00 90.57           C
ATOM   4174  HG  LEU A 274      -2.033  -5.823   7.595  1.00 90.57           H
ATOM   4175  CD1 LEU A 274      -3.048  -4.646   6.146  1.00 90.57           C
ATOM   4176 1HD1 LEU A 274      -2.836  -5.356   5.347  1.00 90.57           H
ATOM   4177 2HD1 LEU A 274      -4.033  -4.207   5.990  1.00 90.57           H
ATOM   4178 3HD1 LEU A 274      -2.294  -3.858   6.141  1.00 90.57           H
ATOM   4179  CD2 LEU A 274      -3.197  -4.404   8.667  1.00 90.57           C
ATOM   4180 1HD2 LEU A 274      -4.189  -3.955   8.621  1.00 90.57           H
ATOM   4181 2HD2 LEU A 274      -3.087  -4.949   9.605  1.00 90.57           H
ATOM   4182 3HD2 LEU A 274      -2.440  -3.622   8.611  1.00 90.57           H
ATOM   4183  HN  LEU A 274      -2.723  -8.555   7.619  1.00 90.57           H
ATOM   4184  N   LEU A 275      -5.811  -8.997   8.544  1.00 93.02           N
ATOM   4185  CA  LEU A 275      -7.109  -9.586   8.828  1.00 93.02           C
ATOM   4186  C   LEU A 275      -7.142 -10.062  10.282  1.00 93.02           C
ATOM   4187  O   LEU A 275      -8.102  -9.798  11.004  1.00 93.02           O
ATOM   4188  HA  LEU A 275      -7.857  -8.803   8.704  1.00 93.02           H
ATOM   4189  CB  LEU A 275      -7.431 -10.685   7.814  1.00 93.02           C
ATOM   4190 1HB  LEU A 275      -7.372 -10.258   6.813  1.00 93.02           H
ATOM   4191 2HB  LEU A 275      -6.658 -11.451   7.879  1.00 93.02           H
ATOM   4192  CG  LEU A 275      -8.795 -11.362   7.968  1.00 93.02           C
ATOM   4193  HG  LEU A 275      -8.872 -11.745   8.986  1.00 93.02           H
ATOM   4194  CD1 LEU A 275      -9.931 -10.355   7.777  1.00 93.02           C
ATOM   4195 1HD1 LEU A 275      -9.846  -9.565   8.523  1.00 93.02           H
ATOM   4196 2HD1 LEU A 275      -9.868  -9.922   6.779  1.00 93.02           H
ATOM   4197 3HD1 LEU A 275     -10.889 -10.863   7.892  1.00 93.02           H
ATOM   4198  CD2 LEU A 275      -8.924 -12.559   7.024  1.00 93.02           C
ATOM   4199 1HD2 LEU A 275      -8.816 -12.221   5.993  1.00 93.02           H
ATOM   4200 2HD2 LEU A 275      -8.145 -13.286   7.251  1.00 93.02           H
ATOM   4201 3HD2 LEU A 275      -9.902 -13.021   7.155  1.00 93.02           H
ATOM   4202  HN  LEU A 275      -5.280  -9.464   7.837  1.00 93.02           H
ATOM   4203  N   VAL A 276      -6.081 -10.756  10.668  1.00 94.96           N
ATOM   4204  CA  VAL A 276      -5.982 -11.283  12.018  1.00 94.96           C
ATOM   4205  C   VAL A 276      -6.071 -10.129  13.019  1.00 94.96           C
ATOM   4206  O   VAL A 276      -6.808 -10.210  14.001  1.00 94.96           O
ATOM   4207  HA  VAL A 276      -6.831 -11.949  12.174  1.00 94.96           H
ATOM   4208  CB  VAL A 276      -4.701 -12.105  12.167  1.00 94.96           C
ATOM   4209  HB  VAL A 276      -3.861 -11.472  11.882  1.00 94.96           H
ATOM   4210  CG1 VAL A 276      -4.492 -12.537  13.619  1.00 94.96           C
ATOM   4211 1HG1 VAL A 276      -4.416 -11.654  14.254  1.00 94.96           H
ATOM   4212 2HG1 VAL A 276      -5.337 -13.145  13.943  1.00 94.96           H
ATOM   4213 3HG1 VAL A 276      -3.574 -13.120  13.697  1.00 94.96           H
ATOM   4214  CG2 VAL A 276      -4.715 -13.316  11.231  1.00 94.96           C
ATOM   4215 1HG2 VAL A 276      -5.567 -13.951  11.471  1.00 94.96           H
ATOM   4216 2HG2 VAL A 276      -4.794 -12.976  10.198  1.00 94.96           H
ATOM   4217 3HG2 VAL A 276      -3.792 -13.883  11.357  1.00 94.96           H
ATOM   4218  HN  VAL A 276      -5.300 -10.958  10.077  1.00 94.96           H
ATOM   4219  N   GLN A 277      -5.311  -9.082  12.736  1.00 91.55           N
ATOM   4220  CA  GLN A 277      -5.268  -7.927  13.617  1.00 91.55           C
ATOM   4221  C   GLN A 277      -6.653  -7.283  13.714  1.00 91.55           C
ATOM   4222  O   GLN A 277      -7.037  -6.787  14.772  1.00 91.55           O
ATOM   4223  HA  GLN A 277      -4.972  -8.317  14.591  1.00 91.55           H
ATOM   4224  CB  GLN A 277      -4.224  -6.914  13.143  1.00 91.55           C
ATOM   4225 1HB  GLN A 277      -4.335  -6.746  12.072  1.00 91.55           H
ATOM   4226 2HB  GLN A 277      -4.392  -5.956  13.635  1.00 91.55           H
ATOM   4227  CG  GLN A 277      -2.807  -7.406  13.444  1.00 91.55           C
ATOM   4228 1HG  GLN A 277      -2.732  -7.689  14.494  1.00 91.55           H
ATOM   4229 2HG  GLN A 277      -2.596  -8.300  12.858  1.00 91.55           H
ATOM   4230  CD  GLN A 277      -1.772  -6.325  13.126  1.00 91.55           C
ATOM   4231  OE1 GLN A 277      -1.992  -5.437  12.319  1.00 91.55           O
ATOM   4232  NE2 GLN A 277      -0.634  -6.449  13.803  1.00 91.55           N
ATOM   4233 1HE2 GLN A 277      -0.518  -7.202  14.452  1.00 91.55           H
ATOM   4234 2HE2 GLN A 277       0.105  -5.790  13.664  1.00 91.55           H
ATOM   4235  HN  GLN A 277      -4.732  -9.014  11.923  1.00 91.55           H
ATOM   4236  N   THR A 278      -7.364  -7.311  12.597  1.00 92.56           N
ATOM   4237  CA  THR A 278      -8.680  -6.701  12.532  1.00 92.56           C
ATOM   4238  C   THR A 278      -9.662  -7.452  13.433  1.00 92.56           C
ATOM   4239  O   THR A 278     -10.427  -6.836  14.173  1.00 92.56           O
ATOM   4240  HA  THR A 278      -8.607  -5.684  12.917  1.00 92.56           H
ATOM   4241  CB  THR A 278      -9.111  -6.661  11.064  1.00 92.56           C
ATOM   4242  HB  THR A 278      -9.251  -7.669  10.672  1.00 92.56           H
ATOM   4243  OG1 THR A 278      -8.099  -5.888  10.426  1.00 92.56           O
ATOM   4244  HG1 THR A 278      -7.196  -6.252  10.653  1.00 92.56           H
ATOM   4245  CG2 THR A 278     -10.391  -5.849  10.851  1.00 92.56           C
ATOM   4246 1HG2 THR A 278     -10.229  -4.823  11.181  1.00 92.56           H
ATOM   4247 2HG2 THR A 278     -11.203  -6.293  11.428  1.00 92.56           H
ATOM   4248 3HG2 THR A 278     -10.652  -5.854   9.793  1.00 92.56           H
ATOM   4249  HN  THR A 278      -7.055  -7.741  11.748  1.00 92.56           H
ATOM   4250  N   ILE A 279      -9.608  -8.773  13.342  1.00 92.91           N
ATOM   4251  CA  ILE A 279     -10.484  -9.615  14.139  1.00 92.91           C
ATOM   4252  C   ILE A 279     -10.133  -9.450  15.619  1.00 92.91           C
ATOM   4253  O   ILE A 279     -11.022  -9.332  16.462  1.00 92.91           O
ATOM   4254  HA  ILE A 279     -11.504  -9.264  13.985  1.00 92.91           H
ATOM   4255  CB  ILE A 279     -10.424 -11.063  13.651  1.00 92.91           C
ATOM   4256  HB  ILE A 279      -9.381 -11.379  13.644  1.00 92.91           H
ATOM   4257  CG1 ILE A 279     -10.941 -11.180  12.216  1.00 92.91           C
ATOM   4258 1HG1 ILE A 279     -12.024 -11.060  12.204  1.00 92.91           H
ATOM   4259 2HG1 ILE A 279     -10.525 -10.375  11.609  1.00 92.91           H
ATOM   4260  CG2 ILE A 279     -11.172 -11.995  14.607  1.00 92.91           C
ATOM   4261 1HG2 ILE A 279     -10.718 -11.941  15.596  1.00 92.91           H
ATOM   4262 2HG2 ILE A 279     -12.217 -11.690  14.669  1.00 92.91           H
ATOM   4263 3HG2 ILE A 279     -11.114 -13.018  14.236  1.00 92.91           H
ATOM   4264  CD1 ILE A 279     -10.565 -12.532  11.606  1.00 92.91           C
ATOM   4265 1HD1 ILE A 279      -9.481 -12.638  11.596  1.00 92.91           H
ATOM   4266 2HD1 ILE A 279     -11.003 -13.333  12.201  1.00 92.91           H
ATOM   4267 3HD1 ILE A 279     -10.945 -12.588  10.585  1.00 92.91           H
ATOM   4268  HN  ILE A 279      -8.982  -9.266  12.738  1.00 92.91           H
ATOM   4269  N   ASP A 280      -8.836  -9.447  15.891  1.00 92.21           N
ATOM   4270  CA  ASP A 280      -8.359  -9.361  17.260  1.00 92.21           C
ATOM   4271  C   ASP A 280      -8.766  -8.011  17.854  1.00 92.21           C
ATOM   4272  O   ASP A 280      -9.080  -7.919  19.040  1.00 92.21           O
ATOM   4273  HA  ASP A 280      -8.822 -10.201  17.778  1.00 92.21           H
ATOM   4274  CB  ASP A 280      -6.833  -9.462  17.319  1.00 92.21           C
ATOM   4275 1HB  ASP A 280      -6.505 -10.366  16.807  1.00 92.21           H
ATOM   4276 2HB  ASP A 280      -6.389  -8.618  16.792  1.00 92.21           H
ATOM   4277  CG  ASP A 280      -6.341  -9.482  18.768  1.00 92.21           C
ATOM   4278  OD1 ASP A 280      -6.924 -10.259  19.554  1.00 92.21           O
ATOM   4279  OD2 ASP A 280      -5.392  -8.720  19.055  1.00 92.21           O
ATOM   4280  HN  ASP A 280      -8.119  -9.501  15.196  1.00 92.21           H
ATOM   4281  N   ALA A 281      -8.748  -6.996  17.002  1.00 91.68           N
ATOM   4282  CA  ALA A 281      -9.113  -5.655  17.428  1.00 91.68           C
ATOM   4283  C   ALA A 281     -10.558  -5.660  17.932  1.00 91.68           C
ATOM   4284  O   ALA A 281     -10.918  -4.870  18.803  1.00 91.68           O
ATOM   4285  HA  ALA A 281      -8.452  -5.376  18.248  1.00 91.68           H
ATOM   4286  CB  ALA A 281      -8.903  -4.677  16.270  1.00 91.68           C
ATOM   4287 1HB  ALA A 281      -7.856  -4.690  15.969  1.00 91.68           H
ATOM   4288 2HB  ALA A 281      -9.527  -4.973  15.427  1.00 91.68           H
ATOM   4289 3HB  ALA A 281      -9.177  -3.672  16.590  1.00 91.68           H
ATOM   4290  HN  ALA A 281      -8.491  -7.078  16.040  1.00 91.68           H
ATOM   4291  N   TYR A 282     -11.347  -6.560  17.362  1.00 80.49           N
ATOM   4292  CA  TYR A 282     -12.752  -6.655  17.717  1.00 80.49           C
ATOM   4293  C   TYR A 282     -12.967  -7.671  18.840  1.00 80.49           C
ATOM   4294  O   TYR A 282     -13.649  -7.383  19.822  1.00 80.49           O
ATOM   4295  HA  TYR A 282     -13.080  -5.673  18.059  1.00 80.49           H
ATOM   4296  CB  TYR A 282     -13.473  -7.142  16.459  1.00 80.49           C
ATOM   4297 1HB  TYR A 282     -13.241  -6.468  15.635  1.00 80.49           H
ATOM   4298 2HB  TYR A 282     -13.084  -8.123  16.187  1.00 80.49           H
ATOM   4299  CG  TYR A 282     -14.993  -7.236  16.609  1.00 80.49           C
ATOM   4300  CD1 TYR A 282     -15.593  -8.464  16.802  1.00 80.49           C
ATOM   4301  HD1 TYR A 282     -14.984  -9.367  16.847  1.00 80.49           H
ATOM   4302  CD2 TYR A 282     -15.764  -6.093  16.552  1.00 80.49           C
ATOM   4303  HD2 TYR A 282     -15.290  -5.123  16.400  1.00 80.49           H
ATOM   4304  CE1 TYR A 282     -17.023  -8.552  16.943  1.00 80.49           C
ATOM   4305  HE1 TYR A 282     -17.510  -9.516  17.096  1.00 80.49           H
ATOM   4306  CE2 TYR A 282     -17.194  -6.181  16.693  1.00 80.49           C
ATOM   4307  HE2 TYR A 282     -17.815  -5.286  16.650  1.00 80.49           H
ATOM   4308  CZ  TYR A 282     -17.753  -7.406  16.882  1.00 80.49           C
ATOM   4309  OH  TYR A 282     -19.104  -7.490  17.016  1.00 80.49           O
ATOM   4310  HH  TYR A 282     -19.508  -6.575  16.983  1.00 80.49           H
ATOM   4311  HN  TYR A 282     -11.040  -7.215  16.671  1.00 80.49           H
ATOM   4312  N   ALA A 283     -12.372  -8.841  18.657  1.00 89.72           N
ATOM   4313  CA  ALA A 283     -12.704  -9.987  19.486  1.00 89.72           C
ATOM   4314  C   ALA A 283     -11.739 -10.050  20.672  1.00 89.72           C
ATOM   4315  O   ALA A 283     -12.038 -10.676  21.688  1.00 89.72           O
ATOM   4316  HA  ALA A 283     -13.718  -9.844  19.861  1.00 89.72           H
ATOM   4317  CB  ALA A 283     -12.668 -11.260  18.638  1.00 89.72           C
ATOM   4318 1HB  ALA A 283     -13.392 -11.176  17.827  1.00 89.72           H
ATOM   4319 2HB  ALA A 283     -11.669 -11.390  18.221  1.00 89.72           H
ATOM   4320 3HB  ALA A 283     -12.917 -12.119  19.260  1.00 89.72           H
ATOM   4321  HN  ALA A 283     -11.677  -9.012  17.959  1.00 89.72           H
ATOM   4322  N   MET A 284     -10.602  -9.391  20.504  1.00 83.23           N
ATOM   4323  CA  MET A 284      -9.579  -9.389  21.536  1.00 83.23           C
ATOM   4324  C   MET A 284      -9.311 -10.806  22.045  1.00 83.23           C
ATOM   4325  O   MET A 284      -9.215 -11.029  23.251  1.00 83.23           O
ATOM   4326  HA  MET A 284      -8.683  -8.991  21.059  1.00 83.23           H
ATOM   4327  CB  MET A 284     -10.030  -8.504  22.700  1.00 83.23           C
ATOM   4328 1HB  MET A 284     -10.913  -8.938  23.169  1.00 83.23           H
ATOM   4329 2HB  MET A 284      -9.249  -8.471  23.460  1.00 83.23           H
ATOM   4330  CG  MET A 284     -10.344  -7.086  22.221  1.00 83.23           C
ATOM   4331 1HG  MET A 284      -9.460  -6.644  21.761  1.00 83.23           H
ATOM   4332 2HG  MET A 284     -11.120  -7.114  21.457  1.00 83.23           H
ATOM   4333  SD  MET A 284     -10.880  -6.082  23.596  1.00 83.23           S
ATOM   4334  CE  MET A 284     -11.435  -4.628  22.722  1.00 83.23           C
ATOM   4335 1HE  MET A 284     -10.603  -4.203  22.161  1.00 83.23           H
ATOM   4336 2HE  MET A 284     -12.235  -4.901  22.034  1.00 83.23           H
ATOM   4337 3HE  MET A 284     -11.805  -3.893  23.436  1.00 83.23           H
ATOM   4338  HN  MET A 284     -10.375  -8.867  19.683  1.00 83.23           H
ATOM   4339  N   PHE A 285      -9.197 -11.728  21.100  1.00 86.10           N
ATOM   4340  CA  PHE A 285      -9.130 -13.140  21.437  1.00 86.10           C
ATOM   4341  C   PHE A 285      -7.694 -13.562  21.753  1.00 86.10           C
ATOM   4342  O   PHE A 285      -7.466 -14.638  22.304  1.00 86.10           O
ATOM   4343  HA  PHE A 285      -9.754 -13.292  22.318  1.00 86.10           H
ATOM   4344  CB  PHE A 285      -9.619 -13.916  20.212  1.00 86.10           C
ATOM   4345 1HB  PHE A 285      -9.768 -14.959  20.490  1.00 86.10           H
ATOM   4346 2HB  PHE A 285     -10.591 -13.525  19.911  1.00 86.10           H
ATOM   4347  CG  PHE A 285      -8.667 -13.853  19.016  1.00 86.10           C
ATOM   4348  CD1 PHE A 285      -8.779 -12.845  18.109  1.00 86.10           C
ATOM   4349  HD1 PHE A 285      -9.547 -12.082  18.236  1.00 86.10           H
ATOM   4350  CD2 PHE A 285      -7.709 -14.805  18.858  1.00 86.10           C
ATOM   4351  HD2 PHE A 285      -7.619 -15.613  19.584  1.00 86.10           H
ATOM   4352  CE1 PHE A 285      -7.896 -12.787  16.999  1.00 86.10           C
ATOM   4353  HE1 PHE A 285      -7.986 -11.979  16.273  1.00 86.10           H
ATOM   4354  CE2 PHE A 285      -6.825 -14.747  17.748  1.00 86.10           C
ATOM   4355  HE2 PHE A 285      -6.057 -15.510  17.622  1.00 86.10           H
ATOM   4356  CZ  PHE A 285      -6.938 -13.739  16.842  1.00 86.10           C
ATOM   4357  HZ  PHE A 285      -6.259 -13.694  15.990  1.00 86.10           H
ATOM   4358  HN  PHE A 285      -9.150 -11.525  20.122  1.00 86.10           H
ATOM   4359  N   ILE A 286      -6.763 -12.692  21.391  1.00 87.28           N
ATOM   4360  CA  ILE A 286      -5.356 -12.949  21.652  1.00 87.28           C
ATOM   4361  C   ILE A 286      -5.007 -12.467  23.062  1.00 87.28           C
ATOM   4362  O   ILE A 286      -4.851 -11.269  23.291  1.00 87.28           O
ATOM   4363  HA  ILE A 286      -5.208 -14.028  21.609  1.00 87.28           H
ATOM   4364  CB  ILE A 286      -4.486 -12.328  20.557  1.00 87.28           C
ATOM   4365  HB  ILE A 286      -4.675 -11.255  20.538  1.00 87.28           H
ATOM   4366  CG1 ILE A 286      -4.864 -12.877  19.180  1.00 87.28           C
ATOM   4367 1HG1 ILE A 286      -4.626 -13.939  19.130  1.00 87.28           H
ATOM   4368 2HG1 ILE A 286      -5.940 -12.785  19.030  1.00 87.28           H
ATOM   4369  CG2 ILE A 286      -3.000 -12.521  20.863  1.00 87.28           C
ATOM   4370 1HG2 ILE A 286      -2.759 -12.044  21.813  1.00 87.28           H
ATOM   4371 2HG2 ILE A 286      -2.777 -13.586  20.925  1.00 87.28           H
ATOM   4372 3HG2 ILE A 286      -2.404 -12.071  20.069  1.00 87.28           H
ATOM   4373  CD1 ILE A 286      -4.123 -12.129  18.069  1.00 87.28           C
ATOM   4374 1HD1 ILE A 286      -4.383 -11.072  18.107  1.00 87.28           H
ATOM   4375 2HD1 ILE A 286      -3.048 -12.245  18.209  1.00 87.28           H
ATOM   4376 3HD1 ILE A 286      -4.410 -12.540  17.101  1.00 87.28           H
ATOM   4377  HN  ILE A 286      -6.955 -11.826  20.929  1.00 87.28           H
ATOM   4378  N   SER A 287      -4.895 -13.426  23.969  1.00 85.47           N
ATOM   4379  CA  SER A 287      -4.564 -13.116  25.349  1.00 85.47           C
ATOM   4380  C   SER A 287      -3.141 -13.582  25.664  1.00 85.47           C
ATOM   4381  O   SER A 287      -2.566 -13.191  26.679  1.00 85.47           O
ATOM   4382  HA  SER A 287      -4.637 -12.031  25.426  1.00 85.47           H
ATOM   4383  CB  SER A 287      -5.560 -13.763  26.314  1.00 85.47           C
ATOM   4384 1HB  SER A 287      -5.264 -13.546  27.340  1.00 85.47           H
ATOM   4385 2HB  SER A 287      -6.546 -13.322  26.166  1.00 85.47           H
ATOM   4386  OG  SER A 287      -5.639 -15.174  26.132  1.00 85.47           O
ATOM   4387  HG  SER A 287      -6.328 -15.560  26.746  1.00 85.47           H
ATOM   4388  HN  SER A 287      -5.025 -14.399  23.774  1.00 85.47           H
ATOM   4389  N   ASN A 288      -2.614 -14.411  24.775  1.00 86.69           N
ATOM   4390  CA  ASN A 288      -1.298 -14.991  24.981  1.00 86.69           C
ATOM   4391  C   ASN A 288      -0.233 -14.038  24.435  1.00 86.69           C
ATOM   4392  O   ASN A 288      -0.261 -13.678  23.259  1.00 86.69           O
ATOM   4393  HA  ASN A 288      -1.214 -15.136  26.058  1.00 86.69           H
ATOM   4394  CB  ASN A 288      -1.162 -16.324  24.242  1.00 86.69           C
ATOM   4395 1HB  ASN A 288      -2.009 -16.966  24.484  1.00 86.69           H
ATOM   4396 2HB  ASN A 288      -1.190 -16.152  23.166  1.00 86.69           H
ATOM   4397  CG  ASN A 288       0.143 -17.029  24.618  1.00 86.69           C
ATOM   4398  OD1 ASN A 288       1.183 -16.415  24.789  1.00 86.69           O
ATOM   4399  ND2 ASN A 288       0.031 -18.349  24.737  1.00 86.69           N
ATOM   4400 1HD2 ASN A 288      -0.853 -18.791  24.582  1.00 86.69           H
ATOM   4401 2HD2 ASN A 288       0.829 -18.899  24.980  1.00 86.69           H
ATOM   4402  HN  ASN A 288      -3.069 -14.685  23.928  1.00 86.69           H
ATOM   4403  N   CYS A 289       0.681 -13.655  25.315  1.00 91.46           N
ATOM   4404  CA  CYS A 289       1.692 -12.672  24.964  1.00 91.46           C
ATOM   4405  C   CYS A 289       2.565 -13.257  23.852  1.00 91.46           C
ATOM   4406  O   CYS A 289       2.946 -12.550  22.921  1.00 91.46           O
ATOM   4407  HA  CYS A 289       1.161 -11.787  24.615  1.00 91.46           H
ATOM   4408  CB  CYS A 289       2.521 -12.255  26.181  1.00 91.46           C
ATOM   4409 1HB  CYS A 289       1.867 -11.867  26.962  1.00 91.46           H
ATOM   4410 2HB  CYS A 289       3.033 -13.123  26.597  1.00 91.46           H
ATOM   4411  SG  CYS A 289       3.742 -10.981  25.699  1.00 91.46           S
ATOM   4412  HN  CYS A 289       0.736 -14.004  26.250  1.00 91.46           H
ATOM   4413  N   ALA A 290       2.856 -14.543  23.987  1.00 93.41           N
ATOM   4414  CA  ALA A 290       3.747 -15.210  23.052  1.00 93.41           C
ATOM   4415  C   ALA A 290       3.147 -15.140  21.646  1.00 93.41           C
ATOM   4416  O   ALA A 290       3.859 -14.882  20.676  1.00 93.41           O
ATOM   4417  HA  ALA A 290       4.697 -14.676  23.059  1.00 93.41           H
ATOM   4418  CB  ALA A 290       3.986 -16.649  23.513  1.00 93.41           C
ATOM   4419 1HB  ALA A 290       4.439 -16.642  24.504  1.00 93.41           H
ATOM   4420 2HB  ALA A 290       3.035 -17.181  23.552  1.00 93.41           H
ATOM   4421 3HB  ALA A 290       4.654 -17.149  22.811  1.00 93.41           H
ATOM   4422  HN  ALA A 290       2.497 -15.124  24.716  1.00 93.41           H
ATOM   4423  N   VAL A 291       1.845 -15.375  21.580  1.00 93.67           N
ATOM   4424  CA  VAL A 291       1.143 -15.348  20.308  1.00 93.67           C
ATOM   4425  C   VAL A 291       1.155 -13.921  19.755  1.00 93.67           C
ATOM   4426  O   VAL A 291       1.382 -13.715  18.564  1.00 93.67           O
ATOM   4427  HA  VAL A 291       1.685 -15.995  19.619  1.00 93.67           H
ATOM   4428  CB  VAL A 291      -0.269 -15.911  20.477  1.00 93.67           C
ATOM   4429  HB  VAL A 291      -0.784 -15.307  21.224  1.00 93.67           H
ATOM   4430  CG1 VAL A 291      -1.058 -15.815  19.170  1.00 93.67           C
ATOM   4431 1HG1 VAL A 291      -1.133 -14.770  18.867  1.00 93.67           H
ATOM   4432 2HG1 VAL A 291      -0.546 -16.383  18.393  1.00 93.67           H
ATOM   4433 3HG1 VAL A 291      -2.058 -16.222  19.318  1.00 93.67           H
ATOM   4434  CG2 VAL A 291      -0.227 -17.353  20.987  1.00 93.67           C
ATOM   4435 1HG2 VAL A 291       0.314 -17.975  20.274  1.00 93.67           H
ATOM   4436 2HG2 VAL A 291       0.279 -17.383  21.952  1.00 93.67           H
ATOM   4437 3HG2 VAL A 291      -1.244 -17.729  21.098  1.00 93.67           H
ATOM   4438  HN  VAL A 291       1.273 -15.582  22.374  1.00 93.67           H
ATOM   4439  N   SER A 292       0.908 -12.973  20.646  1.00 94.02           N
ATOM   4440  CA  SER A 292       0.847 -11.575  20.255  1.00 94.02           C
ATOM   4441  C   SER A 292       2.199 -11.130  19.694  1.00 94.02           C
ATOM   4442  O   SER A 292       2.256 -10.420  18.690  1.00 94.02           O
ATOM   4443  HA  SER A 292       0.078 -11.524  19.484  1.00 94.02           H
ATOM   4444  CB  SER A 292       0.445 -10.689  21.436  1.00 94.02           C
ATOM   4445 1HB  SER A 292      -0.466 -11.081  21.889  1.00 94.02           H
ATOM   4446 2HB  SER A 292       1.223 -10.727  22.199  1.00 94.02           H
ATOM   4447  OG  SER A 292       0.234  -9.336  21.041  1.00 94.02           O
ATOM   4448  HG  SER A 292      -0.614  -9.261  20.516  1.00 94.02           H
ATOM   4449  HN  SER A 292       0.750 -13.146  21.618  1.00 94.02           H
ATOM   4450  N   THR A 293       3.255 -11.565  20.366  1.00 90.56           N
ATOM   4451  CA  THR A 293       4.602 -11.192  19.967  1.00 90.56           C
ATOM   4452  C   THR A 293       4.898 -11.698  18.553  1.00 90.56           C
ATOM   4453  O   THR A 293       5.415 -10.955  17.720  1.00 90.56           O
ATOM   4454  HA  THR A 293       4.663 -10.104  19.936  1.00 90.56           H
ATOM   4455  CB  THR A 293       5.573 -11.729  21.020  1.00 90.56           C
ATOM   4456  HB  THR A 293       5.496 -12.813  21.103  1.00 90.56           H
ATOM   4457  OG1 THR A 293       5.245 -10.997  22.199  1.00 90.56           O
ATOM   4458  HG1 THR A 293       4.547 -11.486  22.722  1.00 90.56           H
ATOM   4459  CG2 THR A 293       7.024 -11.340  20.731  1.00 90.56           C
ATOM   4460 1HG2 THR A 293       7.113 -10.254  20.715  1.00 90.56           H
ATOM   4461 2HG2 THR A 293       7.322 -11.743  19.764  1.00 90.56           H
ATOM   4462 3HG2 THR A 293       7.671 -11.746  21.509  1.00 90.56           H
ATOM   4463  HN  THR A 293       3.201 -12.160  21.167  1.00 90.56           H
ATOM   4464  N   ASN A 294       4.559 -12.958  18.327  1.00 92.38           N
ATOM   4465  CA  ASN A 294       4.852 -13.595  17.054  1.00 92.38           C
ATOM   4466  C   ASN A 294       4.062 -12.897  15.946  1.00 92.38           C
ATOM   4467  O   ASN A 294       4.565 -12.721  14.837  1.00 92.38           O
ATOM   4468  HA  ASN A 294       5.929 -13.495  16.925  1.00 92.38           H
ATOM   4469  CB  ASN A 294       4.443 -15.070  17.069  1.00 92.38           C
ATOM   4470 1HB  ASN A 294       3.438 -15.168  17.481  1.00 92.38           H
ATOM   4471 2HB  ASN A 294       4.408 -15.452  16.049  1.00 92.38           H
ATOM   4472  CG  ASN A 294       5.423 -15.902  17.898  1.00 92.38           C
ATOM   4473  OD1 ASN A 294       6.550 -15.510  18.152  1.00 92.38           O
ATOM   4474  ND2 ASN A 294       4.933 -17.070  18.304  1.00 92.38           N
ATOM   4475 1HD2 ASN A 294       3.999 -17.332  18.060  1.00 92.38           H
ATOM   4476 2HD2 ASN A 294       5.498 -17.686  18.852  1.00 92.38           H
ATOM   4477  HN  ASN A 294       4.092 -13.540  18.993  1.00 92.38           H
ATOM   4478  N   ILE A 295       2.838 -12.519  16.283  1.00 92.20           N
ATOM   4479  CA  ILE A 295       1.964 -11.868  15.322  1.00 92.20           C
ATOM   4480  C   ILE A 295       2.569 -10.522  14.919  1.00 92.20           C
ATOM   4481  O   ILE A 295       2.564 -10.162  13.743  1.00 92.20           O
ATOM   4482  HA  ILE A 295       1.918 -12.504  14.439  1.00 92.20           H
ATOM   4483  CB  ILE A 295       0.542 -11.761  15.877  1.00 92.20           C
ATOM   4484  HB  ILE A 295       0.604 -11.432  16.914  1.00 92.20           H
ATOM   4485  CG1 ILE A 295      -0.150 -13.125  15.877  1.00 92.20           C
ATOM   4486 1HG1 ILE A 295      -0.343 -13.440  14.851  1.00 92.20           H
ATOM   4487 2HG1 ILE A 295       0.509 -13.872  16.321  1.00 92.20           H
ATOM   4488  CG2 ILE A 295      -0.266 -10.708  15.116  1.00 92.20           C
ATOM   4489 1HG2 ILE A 295       0.220  -9.737  15.212  1.00 92.20           H
ATOM   4490 2HG2 ILE A 295      -0.322 -10.984  14.063  1.00 92.20           H
ATOM   4491 3HG2 ILE A 295      -1.273 -10.653  15.531  1.00 92.20           H
ATOM   4492  CD1 ILE A 295      -1.467 -13.072  16.655  1.00 92.20           C
ATOM   4493 1HD1 ILE A 295      -1.268 -12.781  17.687  1.00 92.20           H
ATOM   4494 2HD1 ILE A 295      -2.132 -12.343  16.194  1.00 92.20           H
ATOM   4495 3HD1 ILE A 295      -1.938 -14.055  16.639  1.00 92.20           H
ATOM   4496  HN  ILE A 295       2.443 -12.650  17.193  1.00 92.20           H
ATOM   4497  N   ASP A 296       3.076  -9.814  15.918  1.00 93.83           N
ATOM   4498  CA  ASP A 296       3.637  -8.493  15.690  1.00 93.83           C
ATOM   4499  C   ASP A 296       4.855  -8.613  14.772  1.00 93.83           C
ATOM   4500  O   ASP A 296       5.042  -7.795  13.872  1.00 93.83           O
ATOM   4501  HA  ASP A 296       2.831  -7.913  15.240  1.00 93.83           H
ATOM   4502  CB  ASP A 296       4.096  -7.855  17.003  1.00 93.83           C
ATOM   4503 1HB  ASP A 296       4.600  -8.601  17.617  1.00 93.83           H
ATOM   4504 2HB  ASP A 296       4.822  -7.070  16.795  1.00 93.83           H
ATOM   4505  CG  ASP A 296       2.909  -7.270  17.772  1.00 93.83           C
ATOM   4506  OD1 ASP A 296       1.766  -7.580  17.372  1.00 93.83           O
ATOM   4507  OD2 ASP A 296       3.173  -6.527  18.742  1.00 93.83           O
ATOM   4508  HN  ASP A 296       3.107 -10.128  16.867  1.00 93.83           H
ATOM   4509  N   ILE A 297       5.652  -9.639  15.030  1.00 93.53           N
ATOM   4510  CA  ILE A 297       6.832  -9.893  14.220  1.00 93.53           C
ATOM   4511  C   ILE A 297       6.401 -10.228  12.791  1.00 93.53           C
ATOM   4512  O   ILE A 297       6.965  -9.706  11.830  1.00 93.53           O
ATOM   4513  HA  ILE A 297       7.417  -8.973  14.198  1.00 93.53           H
ATOM   4514  CB  ILE A 297       7.705 -10.970  14.868  1.00 93.53           C
ATOM   4515  HB  ILE A 297       7.067 -11.813  15.132  1.00 93.53           H
ATOM   4516  CG1 ILE A 297       8.336 -10.457  16.164  1.00 93.53           C
ATOM   4517 1HG1 ILE A 297       9.058  -9.673  15.935  1.00 93.53           H
ATOM   4518 2HG1 ILE A 297       7.568 -10.009  16.794  1.00 93.53           H
ATOM   4519  CG2 ILE A 297       8.756 -11.488  13.884  1.00 93.53           C
ATOM   4520 1HG2 ILE A 297       8.258 -11.918  13.014  1.00 93.53           H
ATOM   4521 2HG2 ILE A 297       9.395 -10.664  13.567  1.00 93.53           H
ATOM   4522 3HG2 ILE A 297       9.362 -12.252  14.370  1.00 93.53           H
ATOM   4523  CD1 ILE A 297       9.029 -11.591  16.922  1.00 93.53           C
ATOM   4524 1HD1 ILE A 297       8.299 -12.362  17.169  1.00 93.53           H
ATOM   4525 2HD1 ILE A 297       9.812 -12.021  16.297  1.00 93.53           H
ATOM   4526 3HD1 ILE A 297       9.469 -11.200  17.839  1.00 93.53           H
ATOM   4527  HN  ILE A 297       5.504 -10.289  15.775  1.00 93.53           H
ATOM   4528  N   CYS A 298       5.405 -11.096  12.695  1.00 95.06           N
ATOM   4529  CA  CYS A 298       4.902 -11.519  11.399  1.00 95.06           C
ATOM   4530  C   CYS A 298       4.443 -10.276  10.633  1.00 95.06           C
ATOM   4531  O   CYS A 298       4.679 -10.161   9.432  1.00 95.06           O
ATOM   4532  HA  CYS A 298       5.731 -12.006  10.885  1.00 95.06           H
ATOM   4533  CB  CYS A 298       3.780 -12.550  11.536  1.00 95.06           C
ATOM   4534 1HB  CYS A 298       3.074 -12.232  12.303  1.00 95.06           H
ATOM   4535 2HB  CYS A 298       3.224 -12.622  10.601  1.00 95.06           H
ATOM   4536  SG  CYS A 298       4.482 -14.183  11.972  1.00 95.06           S
ATOM   4537  HG  CYS A 298       4.708 -13.901  13.252  1.00 95.06           H
ATOM   4538  HN  CYS A 298       4.944 -11.508  13.482  1.00 95.06           H
ATOM   4539  N   PHE A 299       3.797  -9.376  11.361  1.00 93.99           N
ATOM   4540  CA  PHE A 299       3.299  -8.149  10.764  1.00 93.99           C
ATOM   4541  C   PHE A 299       4.441  -7.331  10.157  1.00 93.99           C
ATOM   4542  O   PHE A 299       4.350  -6.883   9.016  1.00 93.99           O
ATOM   4543  HA  PHE A 299       2.600  -8.432   9.978  1.00 93.99           H
ATOM   4544  CB  PHE A 299       2.648  -7.338  11.886  1.00 93.99           C
ATOM   4545 1HB  PHE A 299       1.835  -7.922  12.318  1.00 93.99           H
ATOM   4546 2HB  PHE A 299       3.380  -7.178  12.677  1.00 93.99           H
ATOM   4547  CG  PHE A 299       2.099  -5.982  11.437  1.00 93.99           C
ATOM   4548  CD1 PHE A 299       2.832  -4.854  11.633  1.00 93.99           C
ATOM   4549  HD1 PHE A 299       3.810  -4.915  12.111  1.00 93.99           H
ATOM   4550  CD2 PHE A 299       0.879  -5.906  10.841  1.00 93.99           C
ATOM   4551  HD2 PHE A 299       0.292  -6.810  10.684  1.00 93.99           H
ATOM   4552  CE1 PHE A 299       2.323  -3.595  11.216  1.00 93.99           C
ATOM   4553  HE1 PHE A 299       2.911  -2.691  11.374  1.00 93.99           H
ATOM   4554  CE2 PHE A 299       0.371  -4.647  10.424  1.00 93.99           C
ATOM   4555  HE2 PHE A 299      -0.607  -4.586   9.946  1.00 93.99           H
ATOM   4556  CZ  PHE A 299       1.103  -3.519  10.620  1.00 93.99           C
ATOM   4557  HZ  PHE A 299       0.713  -2.553  10.300  1.00 93.99           H
ATOM   4558  HN  PHE A 299       3.613  -9.476  12.339  1.00 93.99           H
ATOM   4559  N   GLN A 300       5.491  -7.162  10.948  1.00 90.30           N
ATOM   4560  CA  GLN A 300       6.609  -6.329  10.540  1.00 90.30           C
ATOM   4561  C   GLN A 300       7.261  -6.896   9.278  1.00 90.30           C
ATOM   4562  O   GLN A 300       7.627  -6.147   8.373  1.00 90.30           O
ATOM   4563  HA  GLN A 300       6.178  -5.351  10.327  1.00 90.30           H
ATOM   4564  CB  GLN A 300       7.631  -6.191  11.670  1.00 90.30           C
ATOM   4565 1HB  GLN A 300       7.865  -7.175  12.076  1.00 90.30           H
ATOM   4566 2HB  GLN A 300       8.560  -5.779  11.277  1.00 90.30           H
ATOM   4567  CG  GLN A 300       7.098  -5.287  12.784  1.00 90.30           C
ATOM   4568 1HG  GLN A 300       6.869  -4.302  12.379  1.00 90.30           H
ATOM   4569 2HG  GLN A 300       6.166  -5.696  13.174  1.00 90.30           H
ATOM   4570  CD  GLN A 300       8.117  -5.154  13.917  1.00 90.30           C
ATOM   4571  OE1 GLN A 300       9.243  -5.617  13.832  1.00 90.30           O
ATOM   4572  NE2 GLN A 300       7.662  -4.498  14.980  1.00 90.30           N
ATOM   4573 1HE2 GLN A 300       6.727  -4.143  14.986  1.00 90.30           H
ATOM   4574 2HE2 GLN A 300       8.254  -4.359  15.774  1.00 90.30           H
ATOM   4575  HN  GLN A 300       5.584  -7.583  11.851  1.00 90.30           H
ATOM   4576  N   VAL A 301       7.386  -8.215   9.256  1.00 95.48           N
ATOM   4577  CA  VAL A 301       8.053  -8.886   8.153  1.00 95.48           C
ATOM   4578  C   VAL A 301       7.223  -8.711   6.879  1.00 95.48           C
ATOM   4579  O   VAL A 301       7.740  -8.271   5.853  1.00 95.48           O
ATOM   4580  HA  VAL A 301       9.020  -8.403   8.011  1.00 95.48           H
ATOM   4581  CB  VAL A 301       8.304 -10.353   8.507  1.00 95.48           C
ATOM   4582  HB  VAL A 301       7.351 -10.794   8.800  1.00 95.48           H
ATOM   4583  CG1 VAL A 301       8.828 -11.127   7.296  1.00 95.48           C
ATOM   4584 1HG1 VAL A 301       8.095 -11.082   6.491  1.00 95.48           H
ATOM   4585 2HG1 VAL A 301       9.766 -10.684   6.960  1.00 95.48           H
ATOM   4586 3HG1 VAL A 301       8.998 -12.167   7.576  1.00 95.48           H
ATOM   4587  CG2 VAL A 301       9.262 -10.475   9.694  1.00 95.48           C
ATOM   4588 1HG2 VAL A 301      10.214 -10.009   9.440  1.00 95.48           H
ATOM   4589 2HG2 VAL A 301       8.832  -9.974  10.561  1.00 95.48           H
ATOM   4590 3HG2 VAL A 301       9.423 -11.528   9.924  1.00 95.48           H
ATOM   4591  HN  VAL A 301       7.042  -8.821   9.973  1.00 95.48           H
ATOM   4592  N   THR A 302       5.951  -9.066   6.987  1.00 94.58           N
ATOM   4593  CA  THR A 302       5.082  -9.099   5.823  1.00 94.58           C
ATOM   4594  C   THR A 302       4.860  -7.685   5.283  1.00 94.58           C
ATOM   4595  O   THR A 302       4.717  -7.492   4.076  1.00 94.58           O
ATOM   4596  HA  THR A 302       5.582  -9.666   5.037  1.00 94.58           H
ATOM   4597  CB  THR A 302       3.786  -9.809   6.220  1.00 94.58           C
ATOM   4598  HB  THR A 302       3.090  -9.844   5.382  1.00 94.58           H
ATOM   4599  OG1 THR A 302       3.335  -9.092   7.366  1.00 94.58           O
ATOM   4600  HG1 THR A 302       2.405  -9.374   7.601  1.00 94.58           H
ATOM   4601  CG2 THR A 302       4.031 -11.226   6.740  1.00 94.58           C
ATOM   4602 1HG2 THR A 302       4.674 -11.185   7.619  1.00 94.58           H
ATOM   4603 2HG2 THR A 302       4.514 -11.820   5.964  1.00 94.58           H
ATOM   4604 3HG2 THR A 302       3.079 -11.685   7.008  1.00 94.58           H
ATOM   4605  HN  THR A 302       5.514  -9.326   7.848  1.00 94.58           H
ATOM   4606  N   GLN A 303       4.837  -6.731   6.203  1.00 91.61           N
ATOM   4607  CA  GLN A 303       4.698  -5.334   5.829  1.00 91.61           C
ATOM   4608  C   GLN A 303       5.883  -4.894   4.968  1.00 91.61           C
ATOM   4609  O   GLN A 303       5.707  -4.182   3.980  1.00 91.61           O
ATOM   4610  HA  GLN A 303       3.777  -5.280   5.247  1.00 91.61           H
ATOM   4611  CB  GLN A 303       4.560  -4.446   7.067  1.00 91.61           C
ATOM   4612 1HB  GLN A 303       3.692  -4.758   7.648  1.00 91.61           H
ATOM   4613 2HB  GLN A 303       5.433  -4.571   7.708  1.00 91.61           H
ATOM   4614  CG  GLN A 303       4.416  -2.975   6.674  1.00 91.61           C
ATOM   4615 1HG  GLN A 303       5.337  -2.628   6.205  1.00 91.61           H
ATOM   4616 2HG  GLN A 303       3.622  -2.868   5.935  1.00 91.61           H
ATOM   4617  CD  GLN A 303       4.102  -2.109   7.896  1.00 91.61           C
ATOM   4618  OE1 GLN A 303       4.927  -1.902   8.770  1.00 91.61           O
ATOM   4619  NE2 GLN A 303       2.867  -1.616   7.907  1.00 91.61           N
ATOM   4620 1HE2 GLN A 303       2.239  -1.825   7.157  1.00 91.61           H
ATOM   4621 2HE2 GLN A 303       2.566  -1.038   8.664  1.00 91.61           H
ATOM   4622  HN  GLN A 303       4.912  -6.900   7.185  1.00 91.61           H
ATOM   4623  N   THR A 304       7.064  -5.337   5.373  1.00 93.11           N
ATOM   4624  CA  THR A 304       8.284  -4.957   4.680  1.00 93.11           C
ATOM   4625  C   THR A 304       8.273  -5.495   3.247  1.00 93.11           C
ATOM   4626  O   THR A 304       8.632  -4.783   2.311  1.00 93.11           O
ATOM   4627  HA  THR A 304       8.316  -3.869   4.613  1.00 93.11           H
ATOM   4628  CB  THR A 304       9.472  -5.454   5.506  1.00 93.11           C
ATOM   4629  HB  THR A 304       9.503  -6.543   5.527  1.00 93.11           H
ATOM   4630  OG1 THR A 304       9.304  -4.819   6.771  1.00 93.11           O
ATOM   4631  HG1 THR A 304       8.896  -5.458   7.423  1.00 93.11           H
ATOM   4632  CG2 THR A 304      10.808  -4.915   4.993  1.00 93.11           C
ATOM   4633 1HG2 THR A 304      10.802  -3.826   5.036  1.00 93.11           H
ATOM   4634 2HG2 THR A 304      10.958  -5.237   3.962  1.00 93.11           H
ATOM   4635 3HG2 THR A 304      11.618  -5.298   5.615  1.00 93.11           H
ATOM   4636  HN  THR A 304       7.196  -5.943   6.157  1.00 93.11           H
ATOM   4637  N   ILE A 305       7.856  -6.746   3.123  1.00 93.03           N
ATOM   4638  CA  ILE A 305       7.763  -7.377   1.817  1.00 93.03           C
ATOM   4639  C   ILE A 305       6.842  -6.549   0.920  1.00 93.03           C
ATOM   4640  O   ILE A 305       7.111  -6.384  -0.269  1.00 93.03           O
ATOM   4641  HA  ILE A 305       8.762  -7.376   1.381  1.00 93.03           H
ATOM   4642  CB  ILE A 305       7.333  -8.839   1.958  1.00 93.03           C
ATOM   4643  HB  ILE A 305       6.431  -8.872   2.569  1.00 93.03           H
ATOM   4644  CG1 ILE A 305       8.401  -9.657   2.684  1.00 93.03           C
ATOM   4645 1HG1 ILE A 305       9.253  -9.818   2.023  1.00 93.03           H
ATOM   4646 2HG1 ILE A 305       8.768  -9.100   3.547  1.00 93.03           H
ATOM   4647  CG2 ILE A 305       6.978  -9.439   0.596  1.00 93.03           C
ATOM   4648 1HG2 ILE A 305       6.158  -8.875   0.152  1.00 93.03           H
ATOM   4649 2HG2 ILE A 305       7.847  -9.393  -0.060  1.00 93.03           H
ATOM   4650 3HG2 ILE A 305       6.675 -10.479   0.725  1.00 93.03           H
ATOM   4651  CD1 ILE A 305       7.842 -11.006   3.142  1.00 93.03           C
ATOM   4652 1HD1 ILE A 305       7.006 -10.841   3.821  1.00 93.03           H
ATOM   4653 2HD1 ILE A 305       7.499 -11.570   2.274  1.00 93.03           H
ATOM   4654 3HD1 ILE A 305       8.623 -11.568   3.655  1.00 93.03           H
ATOM   4655  HN  ILE A 305       7.586  -7.325   3.892  1.00 93.03           H
ATOM   4656  N   ALA A 306       5.773  -6.048   1.523  1.00 92.61           N
ATOM   4657  CA  ALA A 306       4.787  -5.280   0.784  1.00 92.61           C
ATOM   4658  C   ALA A 306       5.435  -3.999   0.256  1.00 92.61           C
ATOM   4659  O   ALA A 306       5.109  -3.539  -0.838  1.00 92.61           O
ATOM   4660  HA  ALA A 306       4.459  -5.886  -0.061  1.00 92.61           H
ATOM   4661  CB  ALA A 306       3.582  -4.996   1.683  1.00 92.61           C
ATOM   4662 1HB  ALA A 306       3.140  -5.938   2.007  1.00 92.61           H
ATOM   4663 2HB  ALA A 306       3.905  -4.427   2.555  1.00 92.61           H
ATOM   4664 3HB  ALA A 306       2.842  -4.420   1.127  1.00 92.61           H
ATOM   4665  HN  ALA A 306       5.578  -6.160   2.498  1.00 92.61           H
ATOM   4666  N   PHE A 307       6.342  -3.459   1.057  1.00 90.90           N
ATOM   4667  CA  PHE A 307       6.983  -2.200   0.720  1.00 90.90           C
ATOM   4668  C   PHE A 307       7.923  -2.366  -0.477  1.00 90.90           C
ATOM   4669  O   PHE A 307       8.118  -1.431  -1.252  1.00 90.90           O
ATOM   4670  HA  PHE A 307       6.194  -1.493   0.464  1.00 90.90           H
ATOM   4671  CB  PHE A 307       7.802  -1.774   1.940  1.00 90.90           C
ATOM   4672 1HB  PHE A 307       8.440  -2.603   2.245  1.00 90.90           H
ATOM   4673 2HB  PHE A 307       8.460  -0.953   1.655  1.00 90.90           H
ATOM   4674  CG  PHE A 307       6.954  -1.336   3.136  1.00 90.90           C
ATOM   4675  CD1 PHE A 307       5.602  -1.251   3.016  1.00 90.90           C
ATOM   4676  HD1 PHE A 307       5.122  -1.496   2.068  1.00 90.90           H
ATOM   4677  CD2 PHE A 307       7.552  -1.031   4.319  1.00 90.90           C
ATOM   4678  HD2 PHE A 307       8.636  -1.098   4.415  1.00 90.90           H
ATOM   4679  CE1 PHE A 307       4.815  -0.845   4.126  1.00 90.90           C
ATOM   4680  HE1 PHE A 307       3.731  -0.777   4.030  1.00 90.90           H
ATOM   4681  CE2 PHE A 307       6.765  -0.625   5.429  1.00 90.90           C
ATOM   4682  HE2 PHE A 307       7.244  -0.380   6.376  1.00 90.90           H
ATOM   4683  CZ  PHE A 307       5.413  -0.540   5.309  1.00 90.90           C
ATOM   4684  HZ  PHE A 307       4.809  -0.228   6.161  1.00 90.90           H
ATOM   4685  HN  PHE A 307       6.638  -3.866   1.921  1.00 90.90           H
ATOM   4686  N   PHE A 308       8.480  -3.563  -0.589  1.00 89.06           N
ATOM   4687  CA  PHE A 308       9.384  -3.868  -1.685  1.00 89.06           C
ATOM   4688  C   PHE A 308       8.671  -3.749  -3.033  1.00 89.06           C
ATOM   4689  O   PHE A 308       9.312  -3.550  -4.063  1.00 89.06           O
ATOM   4690  HA  PHE A 308      10.199  -3.146  -1.642  1.00 89.06           H
ATOM   4691  CB  PHE A 308       9.849  -5.313  -1.492  1.00 89.06           C
ATOM   4692 1HB  PHE A 308       9.047  -5.882  -1.023  1.00 89.06           H
ATOM   4693 2HB  PHE A 308      10.026  -5.760  -2.470  1.00 89.06           H
ATOM   4694  CG  PHE A 308      11.116  -5.452  -0.647  1.00 89.06           C
ATOM   4695  CD1 PHE A 308      12.337  -5.258  -1.214  1.00 89.06           C
ATOM   4696  HD1 PHE A 308      12.412  -5.003  -2.271  1.00 89.06           H
ATOM   4697  CD2 PHE A 308      11.022  -5.769   0.672  1.00 89.06           C
ATOM   4698  HD2 PHE A 308      10.044  -5.925   1.127  1.00 89.06           H
ATOM   4699  CE1 PHE A 308      13.513  -5.386  -0.429  1.00 89.06           C
ATOM   4700  HE1 PHE A 308      14.491  -5.231  -0.884  1.00 89.06           H
ATOM   4701  CE2 PHE A 308      12.198  -5.898   1.457  1.00 89.06           C
ATOM   4702  HE2 PHE A 308      12.123  -6.153   2.514  1.00 89.06           H
ATOM   4703  CZ  PHE A 308      13.419  -5.704   0.890  1.00 89.06           C
ATOM   4704  HZ  PHE A 308      14.322  -5.803   1.492  1.00 89.06           H
ATOM   4705  HN  PHE A 308       8.323  -4.315   0.052  1.00 89.06           H
ATOM   4706  N   HIS A 309       7.353  -3.876  -2.982  1.00 79.70           N
ATOM   4707  CA  HIS A 309       6.547  -3.810  -4.190  1.00 79.70           C
ATOM   4708  C   HIS A 309       6.755  -2.455  -4.871  1.00 79.70           C
ATOM   4709  O   HIS A 309       6.800  -2.374  -6.097  1.00 79.70           O
ATOM   4710  HA  HIS A 309       6.908  -4.598  -4.850  1.00 79.70           H
ATOM   4711  CB  HIS A 309       5.077  -4.098  -3.879  1.00 79.70           C
ATOM   4712 1HB  HIS A 309       4.997  -5.096  -3.448  1.00 79.70           H
ATOM   4713 2HB  HIS A 309       4.732  -3.395  -3.121  1.00 79.70           H
ATOM   4714  CG  HIS A 309       4.167  -4.009  -5.080  1.00 79.70           C
ATOM   4715  ND1 HIS A 309       4.261  -4.872  -6.158  1.00 79.70           N
ATOM   4716  HD1 HIS A 309       4.918  -5.619  -6.253  1.00 79.70           H
ATOM   4717  CD2 HIS A 309       3.143  -3.151  -5.362  1.00 79.70           C
ATOM   4718  HD2 HIS A 309       2.798  -2.340  -4.721  1.00 79.70           H
ATOM   4719  CE1 HIS A 309       3.332  -4.539  -7.043  1.00 79.70           C
ATOM   4720  HE1 HIS A 309       3.152  -5.031  -7.998  1.00 79.70           H
ATOM   4721  NE2 HIS A 309       2.641  -3.472  -6.547  1.00 79.70           N
ATOM   4722  HN  HIS A 309       6.837  -4.022  -2.138  1.00 79.70           H
ATOM   4723  N   SER A 310       6.875  -1.426  -4.045  1.00 84.96           N
ATOM   4724  CA  SER A 310       6.916  -0.064  -4.549  1.00 84.96           C
ATOM   4725  C   SER A 310       8.211   0.167  -5.329  1.00 84.96           C
ATOM   4726  O   SER A 310       8.275   1.045  -6.188  1.00 84.96           O
ATOM   4727  HA  SER A 310       6.051   0.027  -5.207  1.00 84.96           H
ATOM   4728  CB  SER A 310       6.795   0.949  -3.409  1.00 84.96           C
ATOM   4729 1HB  SER A 310       7.636   0.827  -2.725  1.00 84.96           H
ATOM   4730 2HB  SER A 310       6.857   1.960  -3.813  1.00 84.96           H
ATOM   4731  OG  SER A 310       5.574   0.801  -2.689  1.00 84.96           O
ATOM   4732  HG  SER A 310       4.813   1.157  -3.230  1.00 84.96           H
ATOM   4733  HN  SER A 310       6.943  -1.511  -3.051  1.00 84.96           H
ATOM   4734  N   CYS A 311       9.213  -0.637  -5.002  1.00 87.64           N
ATOM   4735  CA  CYS A 311      10.510  -0.517  -5.646  1.00 87.64           C
ATOM   4736  C   CYS A 311      10.565  -1.516  -6.804  1.00 87.64           C
ATOM   4737  O   CYS A 311      11.435  -1.421  -7.669  1.00 87.64           O
ATOM   4738  HA  CYS A 311      10.583   0.506  -6.014  1.00 87.64           H
ATOM   4739  CB  CYS A 311      11.655  -0.729  -4.654  1.00 87.64           C
ATOM   4740 1HB  CYS A 311      12.594  -0.391  -5.093  1.00 87.64           H
ATOM   4741 2HB  CYS A 311      11.488  -0.129  -3.760  1.00 87.64           H
ATOM   4742  SG  CYS A 311      11.776  -2.499  -4.206  1.00 87.64           S
ATOM   4743  HG  CYS A 311      12.822  -2.366  -3.395  1.00 87.64           H
ATOM   4744  HN  CYS A 311       9.148  -1.359  -4.313  1.00 87.64           H
ATOM   4745  N   LEU A 312       9.627  -2.451  -6.783  1.00 85.05           N
ATOM   4746  CA  LEU A 312       9.650  -3.556  -7.726  1.00 85.05           C
ATOM   4747  C   LEU A 312       9.031  -3.103  -9.050  1.00 85.05           C
ATOM   4748  O   LEU A 312       9.472  -3.520 -10.120  1.00 85.05           O
ATOM   4749  HA  LEU A 312      10.694  -3.813  -7.903  1.00 85.05           H
ATOM   4750  CB  LEU A 312       8.975  -4.789  -7.123  1.00 85.05           C
ATOM   4751 1HB  LEU A 312       8.051  -4.474  -6.639  1.00 85.05           H
ATOM   4752 2HB  LEU A 312       8.697  -5.461  -7.935  1.00 85.05           H
ATOM   4753  CG  LEU A 312       9.805  -5.578  -6.108  1.00 85.05           C
ATOM   4754  HG  LEU A 312      10.099  -4.901  -5.307  1.00 85.05           H
ATOM   4755  CD1 LEU A 312       8.976  -6.697  -5.473  1.00 85.05           C
ATOM   4756 1HD1 LEU A 312       8.116  -6.265  -4.961  1.00 85.05           H
ATOM   4757 2HD1 LEU A 312       8.632  -7.380  -6.249  1.00 85.05           H
ATOM   4758 3HD1 LEU A 312       9.590  -7.241  -4.756  1.00 85.05           H
ATOM   4759  CD2 LEU A 312      11.091  -6.109  -6.745  1.00 85.05           C
ATOM   4760 1HD2 LEU A 312      10.839  -6.767  -7.578  1.00 85.05           H
ATOM   4761 2HD2 LEU A 312      11.688  -5.273  -7.110  1.00 85.05           H
ATOM   4762 3HD2 LEU A 312      11.662  -6.666  -6.002  1.00 85.05           H
ATOM   4763  HN  LEU A 312       8.863  -2.461  -6.138  1.00 85.05           H
ATOM   4764  N   ASN A 313       8.020  -2.255  -8.935  1.00 79.69           N
ATOM   4765  CA  ASN A 313       7.234  -1.865 -10.094  1.00 79.69           C
ATOM   4766  C   ASN A 313       8.170  -1.344 -11.187  1.00 79.69           C
ATOM   4767  O   ASN A 313       8.146  -1.834 -12.314  1.00 79.69           O
ATOM   4768  HA  ASN A 313       6.702  -2.767 -10.396  1.00 79.69           H
ATOM   4769  CB  ASN A 313       6.250  -0.748  -9.741  1.00 79.69           C
ATOM   4770 1HB  ASN A 313       6.732  -0.030  -9.078  1.00 79.69           H
ATOM   4771 2HB  ASN A 313       5.969  -0.208 -10.645  1.00 79.69           H
ATOM   4772  CG  ASN A 313       4.998  -1.312  -9.068  1.00 79.69           C
ATOM   4773  OD1 ASN A 313       4.592  -2.439  -9.299  1.00 79.69           O
ATOM   4774  ND2 ASN A 313       4.411  -0.469  -8.224  1.00 79.69           N
ATOM   4775 1HD2 ASN A 313       4.796   0.443  -8.079  1.00 79.69           H
ATOM   4776 2HD2 ASN A 313       3.584  -0.746  -7.734  1.00 79.69           H
ATOM   4777  HN  ASN A 313       7.735  -1.838  -8.072  1.00 79.69           H
ATOM   4778  N   PRO A 314       9.007  -0.345 -10.875  1.00 80.27           N
ATOM   4779  CA  PRO A 314       9.891   0.242 -11.885  1.00 80.27           C
ATOM   4780  C   PRO A 314      10.725  -0.808 -12.601  1.00 80.27           C
ATOM   4781  O   PRO A 314      10.890  -0.749 -13.819  1.00 80.27           O
ATOM   4782  HA  PRO A 314       9.301   0.719 -12.667  1.00 80.27           H
ATOM   4783  CB  PRO A 314      10.763   1.210 -11.084  1.00 80.27           C
ATOM   4784 1HB  PRO A 314      11.684   0.735 -10.745  1.00 80.27           H
ATOM   4785 2HB  PRO A 314      11.054   2.076 -11.680  1.00 80.27           H
ATOM   4786  CG  PRO A 314       9.870   1.606  -9.914  1.00 80.27           C
ATOM   4787 1HG  PRO A 314      10.448   2.002  -9.079  1.00 80.27           H
ATOM   4788 2HG  PRO A 314       9.160   2.385 -10.193  1.00 80.27           H
ATOM   4789  CD  PRO A 314       9.176   0.301  -9.560  1.00 80.27           C
ATOM   4790 1HD  PRO A 314       9.780  -0.310  -8.889  1.00 80.27           H
ATOM   4791 2HD  PRO A 314       8.223   0.472  -9.060  1.00 80.27           H
ATOM   4792  N   VAL A 315      11.232  -1.749 -11.819  1.00 81.81           N
ATOM   4793  CA  VAL A 315      12.113  -2.773 -12.356  1.00 81.81           C
ATOM   4794  C   VAL A 315      11.342  -3.624 -13.368  1.00 81.81           C
ATOM   4795  O   VAL A 315      11.872  -3.972 -14.422  1.00 81.81           O
ATOM   4796  HA  VAL A 315      12.929  -2.268 -12.872  1.00 81.81           H
ATOM   4797  CB  VAL A 315      12.712  -3.598 -11.215  1.00 81.81           C
ATOM   4798  HB  VAL A 315      11.891  -4.069 -10.675  1.00 81.81           H
ATOM   4799  CG1 VAL A 315      13.616  -4.707 -11.756  1.00 81.81           C
ATOM   4800 1HG1 VAL A 315      13.034  -5.369 -12.398  1.00 81.81           H
ATOM   4801 2HG1 VAL A 315      14.429  -4.265 -12.332  1.00 81.81           H
ATOM   4802 3HG1 VAL A 315      14.029  -5.278 -10.925  1.00 81.81           H
ATOM   4803  CG2 VAL A 315      13.470  -2.704 -10.231  1.00 81.81           C
ATOM   4804 1HG2 VAL A 315      14.278  -2.192 -10.754  1.00 81.81           H
ATOM   4805 2HG2 VAL A 315      12.787  -1.967  -9.809  1.00 81.81           H
ATOM   4806 3HG2 VAL A 315      13.886  -3.316  -9.431  1.00 81.81           H
ATOM   4807  HN  VAL A 315      11.051  -1.819 -10.838  1.00 81.81           H
ATOM   4808  N   LEU A 316      10.105  -3.934 -13.011  1.00 79.81           N
ATOM   4809  CA  LEU A 316       9.272  -4.777 -13.853  1.00 79.81           C
ATOM   4810  C   LEU A 316       9.131  -4.131 -15.233  1.00 79.81           C
ATOM   4811  O   LEU A 316       9.207  -4.815 -16.252  1.00 79.81           O
ATOM   4812  HA  LEU A 316       9.786  -5.731 -13.969  1.00 79.81           H
ATOM   4813  CB  LEU A 316       7.935  -5.064 -13.168  1.00 79.81           C
ATOM   4814 1HB  LEU A 316       7.466  -4.112 -12.916  1.00 79.81           H
ATOM   4815 2HB  LEU A 316       7.281  -5.561 -13.884  1.00 79.81           H
ATOM   4816  CG  LEU A 316       8.000  -5.919 -11.901  1.00 79.81           C
ATOM   4817  HG  LEU A 316       8.667  -5.429 -11.192  1.00 79.81           H
ATOM   4818  CD1 LEU A 316       6.626  -6.017 -11.234  1.00 79.81           C
ATOM   4819 1HD1 LEU A 316       6.281  -5.019 -10.965  1.00 79.81           H
ATOM   4820 2HD1 LEU A 316       5.918  -6.472 -11.927  1.00 79.81           H
ATOM   4821 3HD1 LEU A 316       6.701  -6.630 -10.336  1.00 79.81           H
ATOM   4822  CD2 LEU A 316       8.592  -7.298 -12.199  1.00 79.81           C
ATOM   4823 1HD2 LEU A 316       7.970  -7.809 -12.934  1.00 79.81           H
ATOM   4824 2HD2 LEU A 316       9.601  -7.182 -12.595  1.00 79.81           H
ATOM   4825 3HD2 LEU A 316       8.627  -7.885 -11.282  1.00 79.81           H
ATOM   4826  HN  LEU A 316       9.671  -3.620 -12.167  1.00 79.81           H
ATOM   4827  N   TYR A 317       8.926  -2.822 -15.220  1.00 70.08           N
ATOM   4828  CA  TYR A 317       8.716  -2.086 -16.455  1.00 70.08           C
ATOM   4829  C   TYR A 317       9.959  -2.141 -17.345  1.00 70.08           C
ATOM   4830  O   TYR A 317       9.849  -2.223 -18.567  1.00 70.08           O
ATOM   4831  HA  TYR A 317       7.880  -2.545 -16.982  1.00 70.08           H
ATOM   4832  CB  TYR A 317       8.463  -0.634 -16.042  1.00 70.08           C
ATOM   4833 1HB  TYR A 317       9.344  -0.255 -15.525  1.00 70.08           H
ATOM   4834 2HB  TYR A 317       8.335  -0.029 -16.940  1.00 70.08           H
ATOM   4835  CG  TYR A 317       7.241  -0.448 -15.141  1.00 70.08           C
ATOM   4836  CD1 TYR A 317       6.190  -1.340 -15.209  1.00 70.08           C
ATOM   4837  HD1 TYR A 317       6.231  -2.178 -15.905  1.00 70.08           H
ATOM   4838  CD2 TYR A 317       7.189   0.613 -14.259  1.00 70.08           C
ATOM   4839  HD2 TYR A 317       8.019   1.318 -14.205  1.00 70.08           H
ATOM   4840  CE1 TYR A 317       5.040  -1.165 -14.360  1.00 70.08           C
ATOM   4841  HE1 TYR A 317       4.204  -1.862 -14.404  1.00 70.08           H
ATOM   4842  CE2 TYR A 317       6.039   0.788 -13.411  1.00 70.08           C
ATOM   4843  HE2 TYR A 317       5.985   1.622 -12.710  1.00 70.08           H
ATOM   4844  CZ  TYR A 317       5.021  -0.109 -13.503  1.00 70.08           C
ATOM   4845  OH  TYR A 317       3.935   0.056 -12.702  1.00 70.08           O
ATOM   4846  HH  TYR A 317       3.368  -0.767 -12.719  1.00 70.08           H
ATOM   4847  HN  TYR A 317       8.903  -2.268 -14.388  1.00 70.08           H
ATOM   4848  N   VAL A 318      11.114  -2.093 -16.697  1.00 71.57           N
ATOM   4849  CA  VAL A 318      12.376  -2.068 -17.417  1.00 71.57           C
ATOM   4850  C   VAL A 318      12.561  -3.392 -18.161  1.00 71.57           C
ATOM   4851  O   VAL A 318      12.879  -3.401 -19.349  1.00 71.57           O
ATOM   4852  HA  VAL A 318      12.322  -1.260 -18.147  1.00 71.57           H
ATOM   4853  CB  VAL A 318      13.523  -1.759 -16.453  1.00 71.57           C
ATOM   4854  HB  VAL A 318      13.467  -2.469 -15.628  1.00 71.57           H
ATOM   4855  CG1 VAL A 318      14.879  -1.940 -17.138  1.00 71.57           C
ATOM   4856 1HG1 VAL A 318      14.978  -2.970 -17.481  1.00 71.57           H
ATOM   4857 2HG1 VAL A 318      14.948  -1.265 -17.991  1.00 71.57           H
ATOM   4858 3HG1 VAL A 318      15.676  -1.714 -16.430  1.00 71.57           H
ATOM   4859  CG2 VAL A 318      13.386  -0.350 -15.872  1.00 71.57           C
ATOM   4860 1HG2 VAL A 318      13.403   0.380 -16.681  1.00 71.57           H
ATOM   4861 2HG2 VAL A 318      12.443  -0.270 -15.330  1.00 71.57           H
ATOM   4862 3HG2 VAL A 318      14.214  -0.157 -15.190  1.00 71.57           H
ATOM   4863  HN  VAL A 318      11.196  -2.073 -15.700  1.00 71.57           H
ATOM   4864  N   PHE A 319      12.352  -4.478 -17.431  1.00 70.73           N
ATOM   4865  CA  PHE A 319      12.687  -5.797 -17.940  1.00 70.73           C
ATOM   4866  C   PHE A 319      11.579  -6.331 -18.850  1.00 70.73           C
ATOM   4867  O   PHE A 319      11.856  -7.011 -19.837  1.00 70.73           O
ATOM   4868  HA  PHE A 319      13.609  -5.698 -18.513  1.00 70.73           H
ATOM   4869  CB  PHE A 319      12.826  -6.722 -16.729  1.00 70.73           C
ATOM   4870 1HB  PHE A 319      12.029  -6.498 -16.020  1.00 70.73           H
ATOM   4871 2HB  PHE A 319      12.685  -7.752 -17.053  1.00 70.73           H
ATOM   4872  CG  PHE A 319      14.173  -6.609 -16.011  1.00 70.73           C
ATOM   4873  CD1 PHE A 319      15.293  -7.127 -16.582  1.00 70.73           C
ATOM   4874  HD1 PHE A 319      15.232  -7.624 -17.550  1.00 70.73           H
ATOM   4875  CD2 PHE A 319      14.250  -5.989 -14.803  1.00 70.73           C
ATOM   4876  HD2 PHE A 319      13.352  -5.574 -14.345  1.00 70.73           H
ATOM   4877  CE1 PHE A 319      16.543  -7.022 -15.916  1.00 70.73           C
ATOM   4878  HE1 PHE A 319      17.441  -7.438 -16.373  1.00 70.73           H
ATOM   4879  CE2 PHE A 319      15.499  -5.884 -14.137  1.00 70.73           C
ATOM   4880  HE2 PHE A 319      15.561  -5.388 -13.168  1.00 70.73           H
ATOM   4881  CZ  PHE A 319      16.620  -6.403 -14.707  1.00 70.73           C
ATOM   4882  HZ  PHE A 319      17.579  -6.323 -14.196  1.00 70.73           H
ATOM   4883  HN  PHE A 319      11.963  -4.467 -16.510  1.00 70.73           H
ATOM   4884  N   VAL A 320      10.348  -6.004 -18.485  1.00 74.46           N
ATOM   4885  CA  VAL A 320       9.192  -6.608 -19.125  1.00 74.46           C
ATOM   4886  C   VAL A 320       8.676  -5.675 -20.222  1.00 74.46           C
ATOM   4887  O   VAL A 320       8.091  -6.129 -21.204  1.00 74.46           O
ATOM   4888  HA  VAL A 320       9.521  -7.541 -19.584  1.00 74.46           H
ATOM   4889  CB  VAL A 320       8.130  -6.945 -18.077  1.00 74.46           C
ATOM   4890  HB  VAL A 320       7.717  -6.007 -17.705  1.00 74.46           H
ATOM   4891  CG1 VAL A 320       6.985  -7.749 -18.695  1.00 74.46           C
ATOM   4892 1HG1 VAL A 320       6.519  -7.167 -19.490  1.00 74.46           H
ATOM   4893 2HG1 VAL A 320       7.376  -8.680 -19.107  1.00 74.46           H
ATOM   4894 3HG1 VAL A 320       6.244  -7.975 -17.928  1.00 74.46           H
ATOM   4895  CG2 VAL A 320       8.746  -7.690 -16.891  1.00 74.46           C
ATOM   4896 1HG2 VAL A 320       9.198  -8.618 -17.240  1.00 74.46           H
ATOM   4897 2HG2 VAL A 320       9.510  -7.066 -16.427  1.00 74.46           H
ATOM   4898 3HG2 VAL A 320       7.969  -7.916 -16.161  1.00 74.46           H
ATOM   4899  HN  VAL A 320      10.136  -5.340 -17.768  1.00 74.46           H
ATOM   4900  N   GLY A 321       8.911  -4.387 -20.017  1.00 76.06           N
ATOM   4901  CA  GLY A 321       8.333  -3.374 -20.884  1.00 76.06           C
ATOM   4902  C   GLY A 321       9.301  -2.997 -22.007  1.00 76.06           C
ATOM   4903  O   GLY A 321      10.170  -2.147 -21.823  1.00 76.06           O
ATOM   4904 1HA  GLY A 321       7.401  -3.744 -21.311  1.00 76.06           H
ATOM   4905 2HA  GLY A 321       8.086  -2.488 -20.300  1.00 76.06           H
ATOM   4906  HN  GLY A 321       9.482  -4.033 -19.277  1.00 76.06           H
ATOM   4907  N   GLU A 322       9.118  -3.649 -23.146  1.00 67.00           N
ATOM   4908  CA  GLU A 322       9.863  -3.291 -24.341  1.00 67.00           C
ATOM   4909  C   GLU A 322       9.656  -1.812 -24.673  1.00 67.00           C
ATOM   4910  O   GLU A 322      10.613  -1.099 -24.972  1.00 67.00           O
ATOM   4911  HA  GLU A 322      10.909  -3.472 -24.095  1.00 67.00           H
ATOM   4912  CB  GLU A 322       9.465  -4.179 -25.522  1.00 67.00           C
ATOM   4913 1HB  GLU A 322       8.378  -4.245 -25.582  1.00 67.00           H
ATOM   4914 2HB  GLU A 322       9.924  -3.802 -26.436  1.00 67.00           H
ATOM   4915  CG  GLU A 322       9.983  -5.606 -25.335  1.00 67.00           C
ATOM   4916 1HG  GLU A 322      11.050  -5.582 -25.113  1.00 67.00           H
ATOM   4917 2HG  GLU A 322       9.490  -6.067 -24.480  1.00 67.00           H
ATOM   4918  CD  GLU A 322       9.736  -6.448 -26.588  1.00 67.00           C
ATOM   4919  OE1 GLU A 322      10.113  -7.639 -26.555  1.00 67.00           O
ATOM   4920  OE2 GLU A 322       9.176  -5.881 -27.551  1.00 67.00           O
ATOM   4921  HN  GLU A 322       8.476  -4.407 -23.260  1.00 67.00           H
ATOM   4922  N   ARG A 323       8.400  -1.394 -24.609  1.00 63.68           N
ATOM   4923  CA  ARG A 323       8.049  -0.026 -24.949  1.00 63.68           C
ATOM   4924  C   ARG A 323       8.762   0.954 -24.015  1.00 63.68           C
ATOM   4925  O   ARG A 323       9.343   1.938 -24.468  1.00 63.68           O
ATOM   4926  HA  ARG A 323       8.384   0.100 -25.979  1.00 63.68           H
ATOM   4927  CB  ARG A 323       6.538   0.195 -24.852  1.00 63.68           C
ATOM   4928 1HB  ARG A 323       6.020  -0.519 -25.492  1.00 63.68           H
ATOM   4929 2HB  ARG A 323       6.204   0.008 -23.831  1.00 63.68           H
ATOM   4930  CG  ARG A 323       6.165   1.621 -25.262  1.00 63.68           C
ATOM   4931 1HG  ARG A 323       6.662   2.334 -24.606  1.00 63.68           H
ATOM   4932 2HG  ARG A 323       6.520   1.817 -26.274  1.00 63.68           H
ATOM   4933  CD  ARG A 323       4.650   1.831 -25.199  1.00 63.68           C
ATOM   4934 1HD  ARG A 323       4.156   1.200 -25.937  1.00 63.68           H
ATOM   4935 2HD  ARG A 323       4.274   1.532 -24.221  1.00 63.68           H
ATOM   4936  NE  ARG A 323       4.326   3.253 -25.452  1.00 63.68           N
ATOM   4937  HE  ARG A 323       4.968   3.790 -25.999  1.00 63.68           H
ATOM   4938  CZ  ARG A 323       3.225   3.865 -24.993  1.00 63.68           C
ATOM   4939  NH1 ARG A 323       2.331   3.193 -24.255  1.00 63.68           N
ATOM   4940 1HH1 ARG A 323       2.482   2.228 -24.043  1.00 63.68           H
ATOM   4941 2HH1 ARG A 323       1.512   3.657 -23.917  1.00 63.68           H
ATOM   4942  NH2 ARG A 323       3.033   5.159 -25.284  1.00 63.68           N
ATOM   4943 1HH2 ARG A 323       2.217   5.630 -24.950  1.00 63.68           H
ATOM   4944 2HH2 ARG A 323       3.705   5.652 -25.836  1.00 63.68           H
ATOM   4945  HN  ARG A 323       7.632  -1.971 -24.331  1.00 63.68           H
ATOM   4946  N   PHE A 324       8.694   0.649 -22.727  1.00 75.54           N
ATOM   4947  CA  PHE A 324       9.287   1.513 -21.721  1.00 75.54           C
ATOM   4948  C   PHE A 324      10.809   1.566 -21.872  1.00 75.54           C
ATOM   4949  O   PHE A 324      11.417   2.622 -21.702  1.00 75.54           O
ATOM   4950  HA  PHE A 324       8.874   2.511 -21.868  1.00 75.54           H
ATOM   4951  CB  PHE A 324       8.943   0.914 -20.356  1.00 75.54           C
ATOM   4952 1HB  PHE A 324       7.863   0.783 -20.290  1.00 75.54           H
ATOM   4953 2HB  PHE A 324       9.389  -0.078 -20.284  1.00 75.54           H
ATOM   4954  CG  PHE A 324       9.414   1.757 -19.169  1.00 75.54           C
ATOM   4955  CD1 PHE A 324      10.590   1.465 -18.552  1.00 75.54           C
ATOM   4956  HD1 PHE A 324      11.197   0.631 -18.903  1.00 75.54           H
ATOM   4957  CD2 PHE A 324       8.656   2.798 -18.732  1.00 75.54           C
ATOM   4958  HD2 PHE A 324       7.713   3.032 -19.226  1.00 75.54           H
ATOM   4959  CE1 PHE A 324      11.027   2.248 -17.451  1.00 75.54           C
ATOM   4960  HE1 PHE A 324      11.969   2.014 -16.956  1.00 75.54           H
ATOM   4961  CE2 PHE A 324       9.093   3.580 -17.630  1.00 75.54           C
ATOM   4962  HE2 PHE A 324       8.485   4.415 -17.279  1.00 75.54           H
ATOM   4963  CZ  PHE A 324      10.269   3.289 -17.013  1.00 75.54           C
ATOM   4964  HZ  PHE A 324      10.604   3.889 -16.168  1.00 75.54           H
ATOM   4965  HN  PHE A 324       8.244  -0.169 -22.369  1.00 75.54           H
ATOM   4966  N   ARG A 325      11.380   0.414 -22.191  1.00 73.60           N
ATOM   4967  CA  ARG A 325      12.823   0.307 -22.327  1.00 73.60           C
ATOM   4968  C   ARG A 325      13.320   1.225 -23.445  1.00 73.60           C
ATOM   4969  O   ARG A 325      14.359   1.870 -23.308  1.00 73.60           O
ATOM   4970  HA  ARG A 325      13.218   0.617 -21.360  1.00 73.60           H
ATOM   4971  CB  ARG A 325      13.241  -1.132 -22.634  1.00 73.60           C
ATOM   4972 1HB  ARG A 325      12.611  -1.825 -22.077  1.00 73.60           H
ATOM   4973 2HB  ARG A 325      13.087  -1.342 -23.692  1.00 73.60           H
ATOM   4974  CG  ARG A 325      14.709  -1.366 -22.271  1.00 73.60           C
ATOM   4975 1HG  ARG A 325      15.335  -0.635 -22.783  1.00 73.60           H
ATOM   4976 2HG  ARG A 325      14.852  -1.214 -21.201  1.00 73.60           H
ATOM   4977  CD  ARG A 325      15.151  -2.780 -22.653  1.00 73.60           C
ATOM   4978 1HD  ARG A 325      15.074  -2.915 -23.732  1.00 73.60           H
ATOM   4979 2HD  ARG A 325      16.197  -2.928 -22.388  1.00 73.60           H
ATOM   4980  NE  ARG A 325      14.308  -3.779 -21.958  1.00 73.60           N
ATOM   4981  HE  ARG A 325      13.791  -3.479 -21.157  1.00 73.60           H
ATOM   4982  CZ  ARG A 325      14.194  -5.059 -22.337  1.00 73.60           C
ATOM   4983  NH1 ARG A 325      14.864  -5.515 -23.404  1.00 73.60           N
ATOM   4984 1HH1 ARG A 325      15.454  -4.899 -23.925  1.00 73.60           H
ATOM   4985 2HH1 ARG A 325      14.773  -6.472 -23.679  1.00 73.60           H
ATOM   4986  NH2 ARG A 325      13.400  -5.877 -21.631  1.00 73.60           N
ATOM   4987 1HH2 ARG A 325      13.304  -6.835 -21.900  1.00 73.60           H
ATOM   4988 2HH2 ARG A 325      12.904  -5.528 -20.836  1.00 73.60           H
ATOM   4989  HN  ARG A 325      10.876  -0.434 -22.354  1.00 73.60           H
ATOM   4990  N   ARG A 326      12.556   1.255 -24.527  1.00 67.42           N
ATOM   4991  CA  ARG A 326      12.887   2.110 -25.654  1.00 67.42           C
ATOM   4992  C   ARG A 326      12.764   3.582 -25.257  1.00 67.42           C
ATOM   4993  O   ARG A 326      13.666   4.377 -25.518  1.00 67.42           O
ATOM   4994  HA  ARG A 326      13.917   1.856 -25.904  1.00 67.42           H
ATOM   4995  CB  ARG A 326      11.967   1.832 -26.845  1.00 67.42           C
ATOM   4996 1HB  ARG A 326      10.933   1.780 -26.506  1.00 67.42           H
ATOM   4997 2HB  ARG A 326      12.029   2.656 -27.556  1.00 67.42           H
ATOM   4998  CG  ARG A 326      12.349   0.523 -27.538  1.00 67.42           C
ATOM   4999 1HG  ARG A 326      13.353   0.607 -27.955  1.00 67.42           H
ATOM   5000 2HG  ARG A 326      12.373  -0.286 -26.808  1.00 67.42           H
ATOM   5001  CD  ARG A 326      11.356   0.182 -28.651  1.00 67.42           C
ATOM   5002 1HD  ARG A 326      10.349   0.105 -28.241  1.00 67.42           H
ATOM   5003 2HD  ARG A 326      11.338   0.982 -29.391  1.00 67.42           H
ATOM   5004  NE  ARG A 326      11.737  -1.094 -29.296  1.00 67.42           N
ATOM   5005  HE  ARG A 326      12.414  -1.668 -28.836  1.00 67.42           H
ATOM   5006  CZ  ARG A 326      11.231  -1.529 -30.459  1.00 67.42           C
ATOM   5007  NH1 ARG A 326      10.320  -0.801 -31.119  1.00 67.42           N
ATOM   5008 1HH1 ARG A 326      10.013   0.074 -30.745  1.00 67.42           H
ATOM   5009 2HH1 ARG A 326       9.948  -1.132 -31.985  1.00 67.42           H
ATOM   5010  NH2 ARG A 326      11.650  -2.703 -30.951  1.00 67.42           N
ATOM   5011 1HH2 ARG A 326      11.282  -3.041 -31.817  1.00 67.42           H
ATOM   5012 2HH2 ARG A 326      12.330  -3.240 -30.452  1.00 67.42           H
ATOM   5013  HN  ARG A 326      11.725   0.709 -24.640  1.00 67.42           H
ATOM   5014  N   ASP A 327      11.641   3.902 -24.631  1.00 77.36           N
ATOM   5015  CA  ASP A 327      11.341   5.282 -24.289  1.00 77.36           C
ATOM   5016  C   ASP A 327      12.367   5.785 -23.271  1.00 77.36           C
ATOM   5017  O   ASP A 327      12.722   6.962 -23.273  1.00 77.36           O
ATOM   5018  HA  ASP A 327      11.387   5.827 -25.232  1.00 77.36           H
ATOM   5019  CB  ASP A 327       9.952   5.405 -23.660  1.00 77.36           C
ATOM   5020 1HB  ASP A 327       9.839   4.661 -22.870  1.00 77.36           H
ATOM   5021 2HB  ASP A 327       9.845   6.384 -23.193  1.00 77.36           H
ATOM   5022  CG  ASP A 327       8.856   5.212 -24.710  1.00 77.36           C
ATOM   5023  OD1 ASP A 327       9.202   5.273 -25.909  1.00 77.36           O
ATOM   5024  OD2 ASP A 327       7.697   5.007 -24.289  1.00 77.36           O
ATOM   5025  HN  ASP A 327      10.944   3.239 -24.359  1.00 77.36           H
ATOM   5026  N   LEU A 328      12.814   4.867 -22.427  1.00 78.69           N
ATOM   5027  CA  LEU A 328      13.839   5.187 -21.448  1.00 78.69           C
ATOM   5028  C   LEU A 328      15.108   5.639 -22.173  1.00 78.69           C
ATOM   5029  O   LEU A 328      15.621   6.727 -21.915  1.00 78.69           O
ATOM   5030  HA  LEU A 328      13.470   6.019 -20.848  1.00 78.69           H
ATOM   5031  CB  LEU A 328      14.060   4.007 -20.499  1.00 78.69           C
ATOM   5032 1HB  LEU A 328      13.144   3.847 -19.930  1.00 78.69           H
ATOM   5033 2HB  LEU A 328      14.225   3.111 -21.097  1.00 78.69           H
ATOM   5034  CG  LEU A 328      15.221   4.149 -19.512  1.00 78.69           C
ATOM   5035  HG  LEU A 328      16.138   4.295 -20.083  1.00 78.69           H
ATOM   5036  CD1 LEU A 328      15.040   5.381 -18.624  1.00 78.69           C
ATOM   5037 1HD1 LEU A 328      15.000   6.275 -19.247  1.00 78.69           H
ATOM   5038 2HD1 LEU A 328      14.111   5.289 -18.061  1.00 78.69           H
ATOM   5039 3HD1 LEU A 328      15.879   5.458 -17.933  1.00 78.69           H
ATOM   5040  CD2 LEU A 328      15.401   2.871 -18.690  1.00 78.69           C
ATOM   5041 1HD2 LEU A 328      14.488   2.669 -18.129  1.00 78.69           H
ATOM   5042 2HD2 LEU A 328      15.609   2.035 -19.358  1.00 78.69           H
ATOM   5043 3HD2 LEU A 328      16.232   2.999 -17.997  1.00 78.69           H
ATOM   5044  HN  LEU A 328      12.489   3.922 -22.404  1.00 78.69           H
ATOM   5045  N   VAL A 329      15.578   4.781 -23.067  1.00 79.91           N
ATOM   5046  CA  VAL A 329      16.822   5.039 -23.770  1.00 79.91           C
ATOM   5047  C   VAL A 329      16.688   6.333 -24.576  1.00 79.91           C
ATOM   5048  O   VAL A 329      17.641   7.104 -24.683  1.00 79.91           O
ATOM   5049  HA  VAL A 329      17.603   5.172 -23.021  1.00 79.91           H
ATOM   5050  CB  VAL A 329      17.196   3.833 -24.634  1.00 79.91           C
ATOM   5051  HB  VAL A 329      16.351   3.612 -25.286  1.00 79.91           H
ATOM   5052  CG1 VAL A 329      18.404   4.145 -25.520  1.00 79.91           C
ATOM   5053 1HG1 VAL A 329      18.166   4.984 -26.175  1.00 79.91           H
ATOM   5054 2HG1 VAL A 329      19.257   4.404 -24.893  1.00 79.91           H
ATOM   5055 3HG1 VAL A 329      18.648   3.271 -26.123  1.00 79.91           H
ATOM   5056  CG2 VAL A 329      17.456   2.598 -23.768  1.00 79.91           C
ATOM   5057 1HG2 VAL A 329      18.276   2.803 -23.080  1.00 79.91           H
ATOM   5058 2HG2 VAL A 329      16.557   2.357 -23.200  1.00 79.91           H
ATOM   5059 3HG2 VAL A 329      17.719   1.755 -24.407  1.00 79.91           H
ATOM   5060  HN  VAL A 329      15.124   3.923 -23.311  1.00 79.91           H
ATOM   5061  N   LYS A 330      15.498   6.530 -25.124  1.00 73.86           N
ATOM   5062  CA  LYS A 330      15.227   7.716 -25.919  1.00 73.86           C
ATOM   5063  C   LYS A 330      15.363   8.958 -25.036  1.00 73.86           C
[truncated: 117,478 more chars]
