# Supplementary material for: Noncanonical roles of chemokine regions in CCR9 activation revealed by structural modeling and mutational mapping
Source: Nat Commun. 2025 Aug 18;16:7695. doi: 10.1038/s41467-025-62321-9 (PMC12361432; doi:10.1038/s41467-025-62321-9)
Supplement: Supplementary file 7 — Supplementary Data 5 [file 41467_2025_62321_MOESM7_ESM.zip › CCR9_CCL25x1P6_16_rnk4.pdb]

ATOM      1  N   GLU A  20      -8.102  -4.909  58.088  1.00 48.80           N
ATOM      2  CA  GLU A  20      -7.384  -5.881  57.282  1.00 48.80           C
ATOM      3  C   GLU A  20      -7.745  -7.302  57.717  1.00 48.80           C
ATOM      4  O   GLU A  20      -6.951  -7.975  58.373  1.00 48.80           O
ATOM      5  HA  GLU A  20      -7.718  -5.711  56.258  1.00 48.80           H
ATOM      6  CB  GLU A  20      -5.873  -5.650  57.361  1.00 48.80           C
ATOM      7 1HB  GLU A  20      -5.596  -5.376  58.379  1.00 48.80           H
ATOM      8 2HB  GLU A  20      -5.347  -6.532  56.994  1.00 48.80           H
ATOM      9  CG  GLU A  20      -5.448  -4.489  56.460  1.00 48.80           C
ATOM     10 1HG  GLU A  20      -6.085  -4.457  55.576  1.00 48.80           H
ATOM     11 2HG  GLU A  20      -5.587  -3.545  56.987  1.00 48.80           H
ATOM     12  CD  GLU A  20      -3.985  -4.631  56.036  1.00 48.80           C
ATOM     13  OE1 GLU A  20      -3.711  -4.368  54.845  1.00 48.80           O
ATOM     14  OE2 GLU A  20      -3.173  -4.999  56.913  1.00 48.80           O
ATOM     15  HN  GLU A  20      -8.717  -5.300  58.773  1.00 48.80           H
ATOM     16  N   SER A  21      -8.943  -7.718  57.333  1.00 55.53           N
ATOM     17  CA  SER A  21      -9.358  -9.095  57.538  1.00 55.53           C
ATOM     18  C   SER A  21      -8.373 -10.046  56.855  1.00 55.53           C
ATOM     19  O   SER A  21      -7.892  -9.765  55.758  1.00 55.53           O
ATOM     20  HA  SER A  21      -9.346  -9.243  58.618  1.00 55.53           H
ATOM     21  CB  SER A  21     -10.774  -9.328  57.008  1.00 55.53           C
ATOM     22 1HB  SER A  21     -11.073 -10.357  57.211  1.00 55.53           H
ATOM     23 2HB  SER A  21     -11.472  -8.682  57.541  1.00 55.53           H
ATOM     24  OG  SER A  21     -10.869  -9.075  55.609  1.00 55.53           O
ATOM     25  HG  SER A  21     -10.858  -9.939  55.104  1.00 55.53           H
ATOM     26  HN  SER A  21      -9.623  -7.133  56.891  1.00 55.53           H
ATOM     27  N   THR A  22      -8.101 -11.152  57.532  1.00 56.85           N
ATOM     28  CA  THR A  22      -7.237 -12.178  56.974  1.00 56.85           C
ATOM     29  C   THR A  22      -7.676 -12.528  55.551  1.00 56.85           C
ATOM     30  O   THR A  22      -6.850 -12.883  54.712  1.00 56.85           O
ATOM     31  HA  THR A  22      -6.226 -11.777  56.907  1.00 56.85           H
ATOM     32  CB  THR A  22      -7.249 -13.376  57.926  1.00 56.85           C
ATOM     33  HB  THR A  22      -6.858 -14.267  57.435  1.00 56.85           H
ATOM     34  OG1 THR A  22      -8.603 -13.459  58.362  1.00 56.85           O
ATOM     35  HG1 THR A  22      -8.778 -14.357  58.766  1.00 56.85           H
ATOM     36  CG2 THR A  22      -6.460 -13.112  59.209  1.00 56.85           C
ATOM     37 1HG2 THR A  22      -6.894 -12.261  59.735  1.00 56.85           H
ATOM     38 2HG2 THR A  22      -5.422 -12.893  58.959  1.00 56.85           H
ATOM     39 3HG2 THR A  22      -6.501 -13.993  59.849  1.00 56.85           H
ATOM     40  HN  THR A  22      -8.459 -11.351  58.444  1.00 56.85           H
ATOM     41  N   SER A  23      -8.977 -12.417  55.322  1.00 59.81           N
ATOM     42  CA  SER A  23      -9.530 -12.679  54.005  1.00 59.81           C
ATOM     43  C   SER A  23      -8.881 -11.757  52.971  1.00 59.81           C
ATOM     44  O   SER A  23      -8.586 -12.181  51.855  1.00 59.81           O
ATOM     45  HA  SER A  23      -9.290 -13.721  53.793  1.00 59.81           H
ATOM     46  CB  SER A  23     -11.049 -12.496  54.000  1.00 59.81           C
ATOM     47 1HB  SER A  23     -11.458 -12.888  53.069  1.00 59.81           H
ATOM     48 2HB  SER A  23     -11.488 -13.077  54.810  1.00 59.81           H
ATOM     49  OG  SER A  23     -11.422 -11.128  54.142  1.00 59.81           O
ATOM     50  HG  SER A  23     -12.393 -11.014  53.932  1.00 59.81           H
ATOM     51  HN  SER A  23      -9.646 -12.153  56.017  1.00 59.81           H
ATOM     52  N   SER A  24      -8.676 -10.514  53.380  1.00 66.65           N
ATOM     53  CA  SER A  24      -8.153  -9.505  52.474  1.00 66.65           C
ATOM     54  C   SER A  24      -6.720  -9.856  52.071  1.00 66.65           C
ATOM     55  O   SER A  24      -6.292  -9.554  50.958  1.00 66.65           O
ATOM     56  HA  SER A  24      -8.811  -9.528  51.606  1.00 66.65           H
ATOM     57  CB  SER A  24      -8.199  -8.115  53.112  1.00 66.65           C
ATOM     58 1HB  SER A  24      -8.254  -7.359  52.329  1.00 66.65           H
ATOM     59 2HB  SER A  24      -9.106  -8.020  53.710  1.00 66.65           H
ATOM     60  OG  SER A  24      -7.062  -7.866  53.933  1.00 66.65           O
ATOM     61  HG  SER A  24      -7.087  -8.456  54.740  1.00 66.65           H
ATOM     62  HN  SER A  24      -8.862 -10.193  54.308  1.00 66.65           H
ATOM     63  N   MET A  25      -6.017 -10.491  52.998  1.00 63.92           N
ATOM     64  CA  MET A  25      -4.647 -10.904  52.746  1.00 63.92           C
ATOM     65  C   MET A  25      -4.606 -12.174  51.893  1.00 63.92           C
ATOM     66  O   MET A  25      -3.780 -12.292  50.989  1.00 63.92           O
ATOM     67  HA  MET A  25      -4.186 -10.079  52.204  1.00 63.92           H
ATOM     68  CB  MET A  25      -3.938 -11.161  54.077  1.00 63.92           C
ATOM     69 1HB  MET A  25      -4.190 -10.372  54.786  1.00 63.92           H
ATOM     70 2HB  MET A  25      -4.290 -12.099  54.506  1.00 63.92           H
ATOM     71  CG  MET A  25      -2.421 -11.218  53.888  1.00 63.92           C
ATOM     72 1HG  MET A  25      -1.954 -11.679  54.759  1.00 63.92           H
ATOM     73 2HG  MET A  25      -2.176 -11.842  53.029  1.00 63.92           H
ATOM     74  SD  MET A  25      -1.773  -9.572  53.650  1.00 63.92           S
ATOM     75  CE  MET A  25      -0.389  -9.617  54.777  1.00 63.92           C
ATOM     76 1HE  MET A  25      -0.750  -9.809  55.787  1.00 63.92           H
ATOM     77 2HE  MET A  25       0.296 -10.411  54.479  1.00 63.92           H
ATOM     78 3HE  MET A  25       0.131  -8.660  54.752  1.00 63.92           H
ATOM     79  HN  MET A  25      -6.368 -10.721  53.906  1.00 63.92           H
ATOM     80  N   GLU A  26      -5.508 -13.091  52.209  1.00 59.17           N
ATOM     81  CA  GLU A  26      -5.622 -14.323  51.448  1.00 59.17           C
ATOM     82  C   GLU A  26      -6.009 -14.018  49.999  1.00 59.17           C
ATOM     83  O   GLU A  26      -5.493 -14.638  49.071  1.00 59.17           O
ATOM     84  HA  GLU A  26      -4.631 -14.775  51.478  1.00 59.17           H
ATOM     85  CB  GLU A  26      -6.628 -15.277  52.095  1.00 59.17           C
ATOM     86 1HB  GLU A  26      -7.519 -14.724  52.394  1.00 59.17           H
ATOM     87 2HB  GLU A  26      -6.841 -16.102  51.415  1.00 59.17           H
ATOM     88  CG  GLU A  26      -6.051 -15.903  53.366  1.00 59.17           C
ATOM     89 1HG  GLU A  26      -5.159 -16.479  53.119  1.00 59.17           H
ATOM     90 2HG  GLU A  26      -5.742 -15.117  54.055  1.00 59.17           H
ATOM     91  CD  GLU A  26      -7.078 -16.811  54.045  1.00 59.17           C
ATOM     92  OE1 GLU A  26      -6.645 -17.630  54.884  1.00 59.17           O
ATOM     93  OE2 GLU A  26      -8.274 -16.664  53.711  1.00 59.17           O
ATOM     94  HN  GLU A  26      -6.152 -13.003  52.969  1.00 59.17           H
ATOM     95  N   ASP A  27      -6.915 -13.062  49.851  1.00 66.04           N
ATOM     96  CA  ASP A  27      -7.411 -12.698  48.535  1.00 66.04           C
ATOM     97  C   ASP A  27      -6.237 -12.269  47.653  1.00 66.04           C
ATOM     98  O   ASP A  27      -6.196 -12.592  46.467  1.00 66.04           O
ATOM     99  HA  ASP A  27      -7.909 -13.592  48.159  1.00 66.04           H
ATOM    100  CB  ASP A  27      -8.392 -11.527  48.620  1.00 66.04           C
ATOM    101 1HB  ASP A  27      -7.982 -10.751  49.266  1.00 66.04           H
ATOM    102 2HB  ASP A  27      -8.521 -11.084  47.633  1.00 66.04           H
ATOM    103  CG  ASP A  27      -9.747 -11.986  49.161  1.00 66.04           C
ATOM    104  OD1 ASP A  27     -10.024 -13.199  49.045  1.00 66.04           O
ATOM    105  OD2 ASP A  27     -10.477 -11.112  49.679  1.00 66.04           O
ATOM    106  HN  ASP A  27      -7.308 -12.542  50.610  1.00 66.04           H
ATOM    107  N   TYR A  28      -5.311 -11.546  48.267  1.00 66.09           N
ATOM    108  CA  TYR A  28      -4.152 -11.047  47.546  1.00 66.09           C
ATOM    109  C   TYR A  28      -3.163 -12.175  47.249  1.00 66.09           C
ATOM    110  O   TYR A  28      -2.568 -12.217  46.173  1.00 66.09           O
ATOM    111  HA  TYR A  28      -4.500 -10.621  46.605  1.00 66.09           H
ATOM    112  CB  TYR A  28      -3.485 -10.030  48.474  1.00 66.09           C
ATOM    113 1HB  TYR A  28      -4.204  -9.248  48.717  1.00 66.09           H
ATOM    114 2HB  TYR A  28      -3.223 -10.524  49.410  1.00 66.09           H
ATOM    115  CG  TYR A  28      -2.228  -9.383  47.888  1.00 66.09           C
ATOM    116  CD1 TYR A  28      -0.982  -9.885  48.204  1.00 66.09           C
ATOM    117  HD1 TYR A  28      -0.893 -10.743  48.871  1.00 66.09           H
ATOM    118  CD2 TYR A  28      -2.341  -8.298  47.043  1.00 66.09           C
ATOM    119  HD2 TYR A  28      -3.325  -7.901  46.793  1.00 66.09           H
ATOM    120  CE1 TYR A  28       0.201  -9.277  47.652  1.00 66.09           C
ATOM    121  HE1 TYR A  28       1.191  -9.663  47.893  1.00 66.09           H
ATOM    122  CE2 TYR A  28      -1.158  -7.689  46.491  1.00 66.09           C
ATOM    123  HE2 TYR A  28      -1.233  -6.832  45.822  1.00 66.09           H
ATOM    124  CZ  TYR A  28       0.054  -8.209  46.822  1.00 66.09           C
ATOM    125  OH  TYR A  28       1.171  -7.634  46.301  1.00 66.09           O
ATOM    126  HH  TYR A  28       0.919  -6.849  45.735  1.00 66.09           H
ATOM    127  HN  TYR A  28      -5.343 -11.302  49.236  1.00 66.09           H
ATOM    128  N   VAL A  29      -3.016 -13.062  48.222  1.00 65.75           N
ATOM    129  CA  VAL A  29      -2.053 -14.144  48.110  1.00 65.75           C
ATOM    130  C   VAL A  29      -2.547 -15.155  47.072  1.00 65.75           C
ATOM    131  O   VAL A  29      -1.757 -15.690  46.297  1.00 65.75           O
ATOM    132  HA  VAL A  29      -1.114 -13.714  47.761  1.00 65.75           H
ATOM    133  CB  VAL A  29      -1.807 -14.770  49.484  1.00 65.75           C
ATOM    134  HB  VAL A  29      -2.775 -15.034  49.911  1.00 65.75           H
ATOM    135  CG1 VAL A  29      -0.982 -16.053  49.362  1.00 65.75           C
ATOM    136 1HG1 VAL A  29      -1.517 -16.772  48.741  1.00 65.75           H
ATOM    137 2HG1 VAL A  29      -0.019 -15.824  48.904  1.00 65.75           H
ATOM    138 3HG1 VAL A  29      -0.821 -16.477  50.353  1.00 65.75           H
ATOM    139  CG2 VAL A  29      -1.133 -13.773  50.428  1.00 65.75           C
ATOM    140 1HG2 VAL A  29      -0.176 -13.464  50.008  1.00 65.75           H
ATOM    141 2HG2 VAL A  29      -1.774 -12.900  50.551  1.00 65.75           H
ATOM    142 3HG2 VAL A  29      -0.969 -14.243  51.397  1.00 65.75           H
ATOM    143  HN  VAL A  29      -3.541 -13.050  49.074  1.00 65.75           H
ATOM    144  N   ASN A  30      -3.852 -15.385  47.092  1.00 61.76           N
ATOM    145  CA  ASN A  30      -4.444 -16.408  46.247  1.00 61.76           C
ATOM    146  C   ASN A  30      -4.735 -15.818  44.866  1.00 61.76           C
ATOM    147  O   ASN A  30      -5.150 -16.534  43.956  1.00 61.76           O
ATOM    148  HA  ASN A  30      -3.708 -17.211  46.211  1.00 61.76           H
ATOM    149  CB  ASN A  30      -5.765 -16.911  46.834  1.00 61.76           C
ATOM    150 1HB  ASN A  30      -6.416 -16.064  47.052  1.00 61.76           H
ATOM    151 2HB  ASN A  30      -6.281 -17.529  46.100  1.00 61.76           H
ATOM    152  CG  ASN A  30      -5.525 -17.719  48.111  1.00 61.76           C
ATOM    153  OD1 ASN A  30      -4.474 -18.301  48.320  1.00 61.76           O
ATOM    154  ND2 ASN A  30      -6.557 -17.721  48.951  1.00 61.76           N
ATOM    155 1HD2 ASN A  30      -7.392 -17.222  48.719  1.00 61.76           H
ATOM    156 2HD2 ASN A  30      -6.497 -18.222  49.814  1.00 61.76           H
ATOM    157  HN  ASN A  30      -4.499 -14.887  47.669  1.00 61.76           H
ATOM    158  N   PHE A  31      -4.505 -14.518  44.753  1.00 67.65           N
ATOM    159  CA  PHE A  31      -4.727 -13.826  43.495  1.00 67.65           C
ATOM    160  C   PHE A  31      -3.785 -14.348  42.408  1.00 67.65           C
ATOM    161  O   PHE A  31      -2.569 -14.366  42.591  1.00 67.65           O
ATOM    162  HA  PHE A  31      -5.759 -14.014  43.200  1.00 67.65           H
ATOM    163  CB  PHE A  31      -4.432 -12.345  43.741  1.00 67.65           C
ATOM    164 1HB  PHE A  31      -5.007 -12.009  44.603  1.00 67.65           H
ATOM    165 2HB  PHE A  31      -3.378 -12.233  43.997  1.00 67.65           H
ATOM    166  CG  PHE A  31      -4.750 -11.440  42.549  1.00 67.65           C
ATOM    167  CD1 PHE A  31      -3.750 -11.016  41.731  1.00 67.65           C
ATOM    168  HD1 PHE A  31      -2.722 -11.320  41.925  1.00 67.65           H
ATOM    169  CD2 PHE A  31      -6.034 -11.061  42.307  1.00 67.65           C
ATOM    170  HD2 PHE A  31      -6.835 -11.401  42.963  1.00 67.65           H
ATOM    171  CE1 PHE A  31      -4.046 -10.176  40.625  1.00 67.65           C
ATOM    172  HE1 PHE A  31      -3.245  -9.835  39.969  1.00 67.65           H
ATOM    173  CE2 PHE A  31      -6.330 -10.221  41.201  1.00 67.65           C
ATOM    174  HE2 PHE A  31      -7.358  -9.917  41.007  1.00 67.65           H
ATOM    175  CZ  PHE A  31      -5.330  -9.796  40.383  1.00 67.65           C
ATOM    176  HZ  PHE A  31      -5.557  -9.152  39.534  1.00 67.65           H
ATOM    177  HN  PHE A  31      -4.174 -13.942  45.500  1.00 67.65           H
ATOM    178  N   ASN A  32      -4.383 -14.760  41.299  1.00 61.20           N
ATOM    179  CA  ASN A  32      -3.612 -15.272  40.179  1.00 61.20           C
ATOM    180  C   ASN A  32      -3.063 -14.099  39.365  1.00 61.20           C
ATOM    181  O   ASN A  32      -3.771 -13.529  38.536  1.00 61.20           O
ATOM    182  HA  ASN A  32      -2.822 -15.875  40.627  1.00 61.20           H
ATOM    183  CB  ASN A  32      -4.484 -16.123  39.254  1.00 61.20           C
ATOM    184 1HB  ASN A  32      -5.051 -16.844  39.843  1.00 61.20           H
ATOM    185 2HB  ASN A  32      -5.209 -15.487  38.745  1.00 61.20           H
ATOM    186  CG  ASN A  32      -3.630 -16.859  38.219  1.00 61.20           C
ATOM    187  OD1 ASN A  32      -2.419 -16.722  38.165  1.00 61.20           O
ATOM    188  ND2 ASN A  32      -4.327 -17.646  37.404  1.00 61.20           N
ATOM    189 1HD2 ASN A  32      -5.320 -17.714  37.502  1.00 61.20           H
ATOM    190 2HD2 ASN A  32      -3.858 -18.170  36.693  1.00 61.20           H
ATOM    191  HN  ASN A  32      -5.374 -14.748  41.160  1.00 61.20           H
ATOM    192  N   PHE A  33      -1.806 -13.774  39.629  1.00 63.45           N
ATOM    193  CA  PHE A  33      -1.121 -12.748  38.861  1.00 63.45           C
ATOM    194  C   PHE A  33      -0.631 -13.302  37.522  1.00 63.45           C
ATOM    195  O   PHE A  33       0.567 -13.288  37.242  1.00 63.45           O
ATOM    196  HA  PHE A  33      -1.837 -11.947  38.681  1.00 63.45           H
ATOM    197  CB  PHE A  33       0.087 -12.302  39.688  1.00 63.45           C
ATOM    198 1HB  PHE A  33       0.660 -13.183  39.980  1.00 63.45           H
ATOM    199 2HB  PHE A  33       0.738 -11.692  39.062  1.00 63.45           H
ATOM    200  CG  PHE A  33      -0.278 -11.509  40.945  1.00 63.45           C
ATOM    201  CD1 PHE A  33      -0.530 -10.176  40.858  1.00 63.45           C
ATOM    202  HD1 PHE A  33      -0.472  -9.672  39.893  1.00 63.45           H
ATOM    203  CD2 PHE A  33      -0.350 -12.138  42.149  1.00 63.45           C
ATOM    204  HD2 PHE A  33      -0.147 -13.207  42.218  1.00 63.45           H
ATOM    205  CE1 PHE A  33      -0.868  -9.440  42.024  1.00 63.45           C
ATOM    206  HE1 PHE A  33      -1.070  -8.371  41.954  1.00 63.45           H
ATOM    207  CE2 PHE A  33      -0.688 -11.402  43.315  1.00 63.45           C
ATOM    208  HE2 PHE A  33      -0.746 -11.905  44.280  1.00 63.45           H
ATOM    209  CZ  PHE A  33      -0.940 -10.068  43.228  1.00 63.45           C
ATOM    210  HZ  PHE A  33      -1.200  -9.503  44.123  1.00 63.45           H
ATOM    211  HN  PHE A  33      -1.259 -14.198  40.351  1.00 63.45           H
ATOM    212  N   THR A  34      -1.582 -13.775  36.730  1.00 62.93           N
ATOM    213  CA  THR A  34      -1.320 -14.048  35.327  1.00 62.93           C
ATOM    214  C   THR A  34      -0.780 -12.797  34.632  1.00 62.93           C
ATOM    215  O   THR A  34      -1.350 -11.715  34.762  1.00 62.93           O
ATOM    216  HA  THR A  34      -0.542 -14.809  35.264  1.00 62.93           H
ATOM    217  CB  THR A  34      -2.610 -14.582  34.701  1.00 62.93           C
ATOM    218  HB  THR A  34      -3.341 -13.784  34.576  1.00 62.93           H
ATOM    219  OG1 THR A  34      -3.001 -15.645  35.565  1.00 62.93           O
ATOM    220  HG1 THR A  34      -2.230 -16.264  35.718  1.00 62.93           H
ATOM    221  CG2 THR A  34      -2.367 -15.267  33.354  1.00 62.93           C
ATOM    222 1HG2 THR A  34      -1.687 -16.108  33.492  1.00 62.93           H
ATOM    223 2HG2 THR A  34      -1.926 -14.554  32.658  1.00 62.93           H
ATOM    224 3HG2 THR A  34      -3.314 -15.628  32.954  1.00 62.93           H
ATOM    225  HN  THR A  34      -2.515 -13.971  37.032  1.00 62.93           H
ATOM    226  N   ASP A  35       0.314 -12.986  33.908  1.00 67.44           N
ATOM    227  CA  ASP A  35       0.980 -11.873  33.254  1.00 67.44           C
ATOM    228  C   ASP A  35       0.291 -11.585  31.919  1.00 67.44           C
ATOM    229  O   ASP A  35       0.710 -12.091  30.878  1.00 67.44           O
ATOM    230  HA  ASP A  35       0.899 -11.040  33.953  1.00 67.44           H
ATOM    231  CB  ASP A  35       2.447 -12.200  32.968  1.00 67.44           C
ATOM    232 1HB  ASP A  35       2.866 -12.766  33.800  1.00 67.44           H
ATOM    233 2HB  ASP A  35       2.516 -12.835  32.085  1.00 67.44           H
ATOM    234  CG  ASP A  35       3.261 -10.923  32.751  1.00 67.44           C
ATOM    235  OD1 ASP A  35       2.653  -9.837  32.858  1.00 67.44           O
ATOM    236  OD2 ASP A  35       4.474 -11.062  32.482  1.00 67.44           O
ATOM    237  HN  ASP A  35       0.743 -13.878  33.766  1.00 67.44           H
ATOM    238  N   PHE A  36      -0.754 -10.774  31.991  1.00 81.90           N
ATOM    239  CA  PHE A  36      -1.456 -10.348  30.792  1.00 81.90           C
ATOM    240  C   PHE A  36      -0.784  -9.122  30.170  1.00 81.90           C
ATOM    241  O   PHE A  36      -1.137  -8.710  29.066  1.00 81.90           O
ATOM    242  HA  PHE A  36      -1.421 -11.177  30.085  1.00 81.90           H
ATOM    243  CB  PHE A  36      -2.878  -9.976  31.215  1.00 81.90           C
ATOM    244 1HB  PHE A  36      -2.828  -9.295  32.064  1.00 81.90           H
ATOM    245 2HB  PHE A  36      -3.359  -9.435  30.399  1.00 81.90           H
ATOM    246  CG  PHE A  36      -3.749 -11.176  31.593  1.00 81.90           C
ATOM    247  CD1 PHE A  36      -3.710 -12.309  30.841  1.00 81.90           C
ATOM    248  HD1 PHE A  36      -3.058 -12.362  29.969  1.00 81.90           H
ATOM    249  CD2 PHE A  36      -4.562 -11.110  32.681  1.00 81.90           C
ATOM    250  HD2 PHE A  36      -4.593 -10.202  33.284  1.00 81.90           H
ATOM    251  CE1 PHE A  36      -4.518 -13.422  31.193  1.00 81.90           C
ATOM    252  HE1 PHE A  36      -4.486 -14.330  30.590  1.00 81.90           H
ATOM    253  CE2 PHE A  36      -5.370 -12.224  33.033  1.00 81.90           C
ATOM    254  HE2 PHE A  36      -6.021 -12.171  33.905  1.00 81.90           H
ATOM    255  CZ  PHE A  36      -5.331 -13.356  32.281  1.00 81.90           C
ATOM    256  HZ  PHE A  36      -5.951 -14.211  32.551  1.00 81.90           H
ATOM    257  HN  PHE A  36      -1.121 -10.409  32.847  1.00 81.90           H
ATOM    258  N   TYR A  37       0.172  -8.574  30.905  1.00 86.44           N
ATOM    259  CA  TYR A  37       0.951  -7.454  30.405  1.00 86.44           C
ATOM    260  C   TYR A  37       2.161  -7.943  29.605  1.00 86.44           C
ATOM    261  O   TYR A  37       3.119  -8.461  30.176  1.00 86.44           O
ATOM    262  HA  TYR A  37       0.309  -6.862  29.753  1.00 86.44           H
ATOM    263  CB  TYR A  37       1.444  -6.697  31.640  1.00 86.44           C
ATOM    264 1HB  TYR A  37       0.596  -6.505  32.297  1.00 86.44           H
ATOM    265 2HB  TYR A  37       2.136  -7.334  32.191  1.00 86.44           H
ATOM    266  CG  TYR A  37       2.136  -5.370  31.322  1.00 86.44           C
ATOM    267  CD1 TYR A  37       3.512  -5.313  31.238  1.00 86.44           C
ATOM    268  HD1 TYR A  37       4.106  -6.213  31.397  1.00 86.44           H
ATOM    269  CD2 TYR A  37       1.383  -4.231  31.120  1.00 86.44           C
ATOM    270  HD2 TYR A  37       0.296  -4.277  31.187  1.00 86.44           H
ATOM    271  CE1 TYR A  37       4.163  -4.064  30.938  1.00 86.44           C
ATOM    272  HE1 TYR A  37       5.249  -4.005  30.869  1.00 86.44           H
ATOM    273  CE2 TYR A  37       2.035  -2.982  30.821  1.00 86.44           C
ATOM    274  HE2 TYR A  37       1.453  -2.075  30.659  1.00 86.44           H
ATOM    275  CZ  TYR A  37       3.393  -2.960  30.745  1.00 86.44           C
ATOM    276  OH  TYR A  37       4.008  -1.781  30.462  1.00 86.44           O
ATOM    277  HH  TYR A  37       3.348  -1.134  30.079  1.00 86.44           H
ATOM    278  HN  TYR A  37       0.415  -8.881  31.825  1.00 86.44           H
ATOM    279  N   CYS A  38       2.077  -7.759  28.295  1.00 90.29           N
ATOM    280  CA  CYS A  38       3.098  -8.277  27.401  1.00 90.29           C
ATOM    281  C   CYS A  38       4.117  -7.166  27.139  1.00 90.29           C
ATOM    282  O   CYS A  38       3.792  -6.153  26.521  1.00 90.29           O
ATOM    283  HA  CYS A  38       3.566  -9.118  27.912  1.00 90.29           H
ATOM    284  CB  CYS A  38       2.493  -8.813  26.102  1.00 90.29           C
ATOM    285 1HB  CYS A  38       1.694  -9.519  26.327  1.00 90.29           H
ATOM    286 2HB  CYS A  38       2.046  -7.996  25.535  1.00 90.29           H
ATOM    287  SG  CYS A  38       3.786  -9.633  25.100  1.00 90.29           S
ATOM    288  HN  CYS A  38       1.331  -7.268  27.846  1.00 90.29           H
ATOM    289  N   GLU A  39       5.329  -7.393  27.623  1.00 82.68           N
ATOM    290  CA  GLU A  39       6.446  -6.530  27.278  1.00 82.68           C
ATOM    291  C   GLU A  39       7.062  -6.965  25.947  1.00 82.68           C
ATOM    292  O   GLU A  39       7.531  -8.095  25.816  1.00 82.68           O
ATOM    293  HA  GLU A  39       6.021  -5.531  27.180  1.00 82.68           H
ATOM    294  CB  GLU A  39       7.497  -6.521  28.391  1.00 82.68           C
ATOM    295 1HB  GLU A  39       7.831  -7.540  28.589  1.00 82.68           H
ATOM    296 2HB  GLU A  39       8.309  -5.845  28.124  1.00 82.68           H
ATOM    297  CG  GLU A  39       6.906  -5.990  29.699  1.00 82.68           C
ATOM    298 1HG  GLU A  39       6.415  -5.033  29.518  1.00 82.68           H
ATOM    299 2HG  GLU A  39       6.141  -6.677  30.062  1.00 82.68           H
ATOM    300  CD  GLU A  39       7.993  -5.819  30.762  1.00 82.68           C
ATOM    301  OE1 GLU A  39       7.680  -5.191  31.796  1.00 82.68           O
ATOM    302  OE2 GLU A  39       9.111  -6.320  30.516  1.00 82.68           O
ATOM    303  HN  GLU A  39       5.553  -8.148  28.239  1.00 82.68           H
ATOM    304  N   LYS A  40       7.040  -6.046  24.993  1.00 89.35           N
ATOM    305  CA  LYS A  40       7.406  -6.377  23.626  1.00 89.35           C
ATOM    306  C   LYS A  40       8.787  -5.795  23.318  1.00 89.35           C
ATOM    307  O   LYS A  40       9.056  -5.392  22.187  1.00 89.35           O
ATOM    308  HA  LYS A  40       7.466  -7.463  23.558  1.00 89.35           H
ATOM    309  CB  LYS A  40       6.316  -5.922  22.654  1.00 89.35           C
ATOM    310 1HB  LYS A  40       6.123  -4.858  22.790  1.00 89.35           H
ATOM    311 2HB  LYS A  40       6.660  -6.055  21.628  1.00 89.35           H
ATOM    312  CG  LYS A  40       5.024  -6.712  22.871  1.00 89.35           C
ATOM    313 1HG  LYS A  40       5.231  -7.780  22.806  1.00 89.35           H
ATOM    314 2HG  LYS A  40       4.641  -6.522  23.874  1.00 89.35           H
ATOM    315  CD  LYS A  40       3.966  -6.329  21.834  1.00 89.35           C
ATOM    316 1HD  LYS A  40       3.717  -5.273  21.936  1.00 89.35           H
ATOM    317 2HD  LYS A  40       4.370  -6.465  20.830  1.00 89.35           H
ATOM    318  CE  LYS A  40       2.702  -7.175  22.001  1.00 89.35           C
ATOM    319 1HE  LYS A  40       2.945  -8.230  21.876  1.00 89.35           H
ATOM    320 2HE  LYS A  40       2.309  -7.056  23.010  1.00 89.35           H
ATOM    321  NZ  LYS A  40       1.677  -6.775  21.012  1.00 89.35           N
ATOM    322 1HZ  LYS A  40       0.951  -7.482  20.973  1.00 89.35           H
ATOM    323 2HZ  LYS A  40       1.271  -5.888  21.286  1.00 89.35           H
ATOM    324 3HZ  LYS A  40       2.106  -6.683  20.098  1.00 89.35           H
ATOM    325  HN  LYS A  40       6.779  -5.092  25.141  1.00 89.35           H
ATOM    326  N   ASN A  41       9.626  -5.770  24.343  1.00 83.20           N
ATOM    327  CA  ASN A  41      10.969  -5.235  24.198  1.00 83.20           C
ATOM    328  C   ASN A  41      11.694  -5.983  23.078  1.00 83.20           C
ATOM    329  O   ASN A  41      12.415  -5.378  22.286  1.00 83.20           O
ATOM    330  HA  ASN A  41      10.833  -4.177  23.972  1.00 83.20           H
ATOM    331  CB  ASN A  41      11.776  -5.414  25.486  1.00 83.20           C
ATOM    332 1HB  ASN A  41      11.680  -6.441  25.838  1.00 83.20           H
ATOM    333 2HB  ASN A  41      12.833  -5.244  25.283  1.00 83.20           H
ATOM    334  CG  ASN A  41      11.297  -4.450  26.572  1.00 83.20           C
ATOM    335  OD1 ASN A  41      10.829  -3.355  26.304  1.00 83.20           O
ATOM    336  ND2 ASN A  41      11.438  -4.915  27.810  1.00 83.20           N
ATOM    337 1HD2 ASN A  41      11.829  -5.823  27.961  1.00 83.20           H
ATOM    338 2HD2 ASN A  41      11.153  -4.358  28.590  1.00 83.20           H
ATOM    339  HN  ASN A  41       9.401  -6.106  25.258  1.00 83.20           H
ATOM    340  N   ASN A  42      11.477  -7.290  23.046  1.00 84.59           N
ATOM    341  CA  ASN A  42      12.153  -8.138  22.079  1.00 84.59           C
ATOM    342  C   ASN A  42      11.712  -7.746  20.668  1.00 84.59           C
ATOM    343  O   ASN A  42      12.510  -7.782  19.732  1.00 84.59           O
ATOM    344  HA  ASN A  42      13.217  -7.970  22.245  1.00 84.59           H
ATOM    345  CB  ASN A  42      11.797  -9.610  22.293  1.00 84.59           C
ATOM    346 1HB  ASN A  42      10.714  -9.733  22.274  1.00 84.59           H
ATOM    347 2HB  ASN A  42      12.200 -10.208  21.476  1.00 84.59           H
ATOM    348  CG  ASN A  42      12.350 -10.120  23.626  1.00 84.59           C
ATOM    349  OD1 ASN A  42      13.127  -9.462  24.298  1.00 84.59           O
ATOM    350  ND2 ASN A  42      11.908 -11.326  23.970  1.00 84.59           N
ATOM    351 1HD2 ASN A  42      11.270 -11.814  23.373  1.00 84.59           H
ATOM    352 2HD2 ASN A  42      12.212 -11.746  24.825  1.00 84.59           H
ATOM    353  HN  ASN A  42      10.854  -7.769  23.665  1.00 84.59           H
ATOM    354  N   VAL A  43      10.444  -7.379  20.559  1.00 91.91           N
ATOM    355  CA  VAL A  43       9.877  -7.019  19.270  1.00 91.91           C
ATOM    356  C   VAL A  43      10.524  -5.723  18.778  1.00 91.91           C
ATOM    357  O   VAL A  43      10.838  -5.591  17.596  1.00 91.91           O
ATOM    358  HA  VAL A  43      10.117  -7.819  18.570  1.00 91.91           H
ATOM    359  CB  VAL A  43       8.354  -6.924  19.377  1.00 91.91           C
ATOM    360  HB  VAL A  43       8.115  -6.080  20.024  1.00 91.91           H
ATOM    361  CG1 VAL A  43       7.724  -6.659  18.008  1.00 91.91           C
ATOM    362 1HG1 VAL A  43       8.105  -5.720  17.608  1.00 91.91           H
ATOM    363 2HG1 VAL A  43       7.976  -7.473  17.328  1.00 91.91           H
ATOM    364 3HG1 VAL A  43       6.641  -6.596  18.112  1.00 91.91           H
ATOM    365  CG2 VAL A  43       7.769  -8.186  20.015  1.00 91.91           C
ATOM    366 1HG2 VAL A  43       8.023  -9.053  19.405  1.00 91.91           H
ATOM    367 2HG2 VAL A  43       8.182  -8.312  21.015  1.00 91.91           H
ATOM    368 3HG2 VAL A  43       6.685  -8.092  20.078  1.00 91.91           H
ATOM    369  HN  VAL A  43       9.809  -7.327  21.329  1.00 91.91           H
ATOM    370  N   ARG A  44      10.703  -4.797  19.709  1.00 87.33           N
ATOM    371  CA  ARG A  44      11.279  -3.505  19.379  1.00 87.33           C
ATOM    372  C   ARG A  44      12.745  -3.666  18.971  1.00 87.33           C
ATOM    373  O   ARG A  44      13.223  -2.974  18.074  1.00 87.33           O
ATOM    374  HA  ARG A  44      10.679  -3.137  18.547  1.00 87.33           H
ATOM    375  CB  ARG A  44      11.190  -2.543  20.565  1.00 87.33           C
ATOM    376 1HB  ARG A  44      11.617  -3.012  21.452  1.00 87.33           H
ATOM    377 2HB  ARG A  44      11.782  -1.651  20.360  1.00 87.33           H
ATOM    378  CG  ARG A  44       9.738  -2.146  20.841  1.00 87.33           C
ATOM    379 1HG  ARG A  44       9.246  -1.880  19.906  1.00 87.33           H
ATOM    380 2HG  ARG A  44       9.197  -2.997  21.255  1.00 87.33           H
ATOM    381  CD  ARG A  44       9.667  -0.967  21.814  1.00 87.33           C
ATOM    382 1HD  ARG A  44      10.342  -0.175  21.489  1.00 87.33           H
ATOM    383 2HD  ARG A  44       8.661  -0.548  21.817  1.00 87.33           H
ATOM    384  NE  ARG A  44      10.033  -1.414  23.177  1.00 87.33           N
ATOM    385  HE  ARG A  44      11.002  -1.427  23.422  1.00 87.33           H
ATOM    386  CZ  ARG A  44       9.146  -1.800  24.104  1.00 87.33           C
ATOM    387  NH1 ARG A  44       7.834  -1.802  23.831  1.00 87.33           N
ATOM    388 1HH1 ARG A  44       7.510  -1.513  22.930  1.00 87.33           H
ATOM    389 2HH1 ARG A  44       7.178  -2.092  24.529  1.00 87.33           H
ATOM    390  NH2 ARG A  44       9.590  -2.185  25.308  1.00 87.33           N
ATOM    391 1HH2 ARG A  44       8.942  -2.477  26.011  1.00 87.33           H
ATOM    392 2HH2 ARG A  44      10.571  -2.181  25.504  1.00 87.33           H
ATOM    393  HN  ARG A  44      10.463  -4.919  20.672  1.00 87.33           H
ATOM    394  N   GLN A  45      13.418  -4.583  19.650  1.00 83.54           N
ATOM    395  CA  GLN A  45      14.810  -4.868  19.347  1.00 83.54           C
ATOM    396  C   GLN A  45      14.943  -5.412  17.923  1.00 83.54           C
ATOM    397  O   GLN A  45      15.810  -4.978  17.167  1.00 83.54           O
ATOM    398  HA  GLN A  45      15.325  -3.910  19.426  1.00 83.54           H
ATOM    399  CB  GLN A  45      15.405  -5.843  20.365  1.00 83.54           C
ATOM    400 1HB  GLN A  45      14.698  -6.650  20.557  1.00 83.54           H
ATOM    401 2HB  GLN A  45      16.305  -6.299  19.953  1.00 83.54           H
ATOM    402  CG  GLN A  45      15.741  -5.130  21.676  1.00 83.54           C
ATOM    403 1HG  GLN A  45      16.430  -4.308  21.480  1.00 83.54           H
ATOM    404 2HG  GLN A  45      14.837  -4.694  22.099  1.00 83.54           H
ATOM    405  CD  GLN A  45      16.367  -6.098  22.682  1.00 83.54           C
ATOM    406  OE1 GLN A  45      16.410  -7.301  22.481  1.00 83.54           O
ATOM    407  NE2 GLN A  45      16.847  -5.509  23.773  1.00 83.54           N
ATOM    408 1HE2 GLN A  45      16.779  -4.517  23.877  1.00 83.54           H
ATOM    409 2HE2 GLN A  45      17.275  -6.058  24.491  1.00 83.54           H
ATOM    410  HN  GLN A  45      13.028  -5.126  20.394  1.00 83.54           H
ATOM    411  N   PHE A  46      14.070  -6.355  17.601  1.00 93.04           N
ATOM    412  CA  PHE A  46      14.063  -6.947  16.274  1.00 93.04           C
ATOM    413  C   PHE A  46      13.863  -5.877  15.198  1.00 93.04           C
ATOM    414  O   PHE A  46      14.580  -5.854  14.200  1.00 93.04           O
ATOM    415  HA  PHE A  46      15.030  -7.428  16.129  1.00 93.04           H
ATOM    416  CB  PHE A  46      12.888  -7.926  16.227  1.00 93.04           C
ATOM    417 1HB  PHE A  46      13.086  -8.748  16.915  1.00 93.04           H
ATOM    418 2HB  PHE A  46      11.991  -7.420  16.584  1.00 93.04           H
ATOM    419  CG  PHE A  46      12.612  -8.500  14.835  1.00 93.04           C
ATOM    420  CD1 PHE A  46      11.628  -7.966  14.063  1.00 93.04           C
ATOM    421  HD1 PHE A  46      11.037  -7.129  14.434  1.00 93.04           H
ATOM    422  CD2 PHE A  46      13.350  -9.544  14.372  1.00 93.04           C
ATOM    423  HD2 PHE A  46      14.138  -9.972  14.991  1.00 93.04           H
ATOM    424  CE1 PHE A  46      11.372  -8.499  12.772  1.00 93.04           C
ATOM    425  HE1 PHE A  46      10.583  -8.071  12.152  1.00 93.04           H
ATOM    426  CE2 PHE A  46      13.094 -10.077  13.080  1.00 93.04           C
ATOM    427  HE2 PHE A  46      13.685 -10.913  12.709  1.00 93.04           H
ATOM    428  CZ  PHE A  46      12.110  -9.543  12.308  1.00 93.04           C
ATOM    429  HZ  PHE A  46      11.913  -9.952  11.317  1.00 93.04           H
ATOM    430  HN  PHE A  46      13.377  -6.714  18.227  1.00 93.04           H
ATOM    431  N   ALA A  47      12.883  -5.017  15.438  1.00 93.62           N
ATOM    432  CA  ALA A  47      12.539  -3.987  14.474  1.00 93.62           C
ATOM    433  C   ALA A  47      13.746  -3.071  14.259  1.00 93.62           C
ATOM    434  O   ALA A  47      14.024  -2.659  13.134  1.00 93.62           O
ATOM    435  HA  ALA A  47      12.296  -4.480  13.533  1.00 93.62           H
ATOM    436  CB  ALA A  47      11.307  -3.222  14.962  1.00 93.62           C
ATOM    437 1HB  ALA A  47      10.470  -3.912  15.071  1.00 93.62           H
ATOM    438 2HB  ALA A  47      11.524  -2.760  15.925  1.00 93.62           H
ATOM    439 3HB  ALA A  47      11.049  -2.449  14.238  1.00 93.62           H
ATOM    440  HN  ALA A  47      12.332  -5.017  16.272  1.00 93.62           H
ATOM    441  N   SER A  48      14.431  -2.781  15.355  1.00 91.78           N
ATOM    442  CA  SER A  48      15.498  -1.795  15.331  1.00 91.78           C
ATOM    443  C   SER A  48      16.661  -2.304  14.478  1.00 91.78           C
ATOM    444  O   SER A  48      17.428  -1.513  13.932  1.00 91.78           O
ATOM    445  HA  SER A  48      15.058  -0.903  14.885  1.00 91.78           H
ATOM    446  CB  SER A  48      15.981  -1.471  16.747  1.00 91.78           C
ATOM    447 1HB  SER A  48      16.620  -0.589  16.719  1.00 91.78           H
ATOM    448 2HB  SER A  48      15.124  -1.225  17.374  1.00 91.78           H
ATOM    449  OG  SER A  48      16.697  -2.557  17.328  1.00 91.78           O
ATOM    450  HG  SER A  48      16.316  -3.426  17.013  1.00 91.78           H
ATOM    451  HN  SER A  48      14.266  -3.204  16.246  1.00 91.78           H
ATOM    452  N   HIS A  49      16.756  -3.623  14.389  1.00 87.25           N
ATOM    453  CA  HIS A  49      17.856  -4.248  13.676  1.00 87.25           C
ATOM    454  C   HIS A  49      17.430  -4.552  12.239  1.00 87.25           C
ATOM    455  O   HIS A  49      18.205  -4.361  11.303  1.00 87.25           O
ATOM    456  HA  HIS A  49      18.670  -3.523  13.659  1.00 87.25           H
ATOM    457  CB  HIS A  49      18.353  -5.489  14.422  1.00 87.25           C
ATOM    458 1HB  HIS A  49      17.499  -6.124  14.658  1.00 87.25           H
ATOM    459 2HB  HIS A  49      19.003  -6.061  13.761  1.00 87.25           H
ATOM    460  CG  HIS A  49      19.100  -5.180  15.697  1.00 87.25           C
ATOM    461  ND1 HIS A  49      20.239  -4.394  15.728  1.00 87.25           N
ATOM    462  HD1 HIS A  49      20.672  -3.962  14.937  1.00 87.25           H
ATOM    463  CD2 HIS A  49      18.859  -5.559  16.986  1.00 87.25           C
ATOM    464  HD2 HIS A  49      18.034  -6.187  17.321  1.00 87.25           H
ATOM    465  CE1 HIS A  49      20.656  -4.311  16.982  1.00 87.25           C
ATOM    466  HE1 HIS A  49      21.531  -3.761  17.331  1.00 87.25           H
ATOM    467  NE2 HIS A  49      19.801  -5.034  17.760  1.00 87.25           N
ATOM    468  HN  HIS A  49      16.098  -4.259  14.793  1.00 87.25           H
ATOM    469  N   PHE A  50      16.197  -5.022  12.108  1.00 83.83           N
ATOM    470  CA  PHE A  50      15.761  -5.644  10.869  1.00 83.83           C
ATOM    471  C   PHE A  50      15.211  -4.600   9.895  1.00 83.83           C
ATOM    472  O   PHE A  50      15.518  -4.633   8.705  1.00 83.83           O
ATOM    473  HA  PHE A  50      16.632  -6.128  10.426  1.00 83.83           H
ATOM    474  CB  PHE A  50      14.645  -6.625  11.230  1.00 83.83           C
ATOM    475 1HB  PHE A  50      15.027  -7.343  11.956  1.00 83.83           H
ATOM    476 2HB  PHE A  50      13.838  -6.078  11.718  1.00 83.83           H
ATOM    477  CG  PHE A  50      14.074  -7.387  10.033  1.00 83.83           C
ATOM    478  CD1 PHE A  50      12.844  -7.068   9.547  1.00 83.83           C
ATOM    479  HD1 PHE A  50      12.265  -6.269  10.011  1.00 83.83           H
ATOM    480  CD2 PHE A  50      14.796  -8.383   9.453  1.00 83.83           C
ATOM    481  HD2 PHE A  50      15.782  -8.639   9.843  1.00 83.83           H
ATOM    482  CE1 PHE A  50      12.314  -7.775   8.435  1.00 83.83           C
ATOM    483  HE1 PHE A  50      11.329  -7.519   8.046  1.00 83.83           H
ATOM    484  CE2 PHE A  50      14.266  -9.090   8.342  1.00 83.83           C
ATOM    485  HE2 PHE A  50      14.845  -9.889   7.878  1.00 83.83           H
ATOM    486  CZ  PHE A  50      13.037  -8.771   7.856  1.00 83.83           C
ATOM    487  HZ  PHE A  50      12.630  -9.314   7.003  1.00 83.83           H
ATOM    488  HN  PHE A  50      15.505  -4.982  12.827  1.00 83.83           H
ATOM    489  N   LEU A  51      14.407  -3.697  10.438  1.00 94.24           N
ATOM    490  CA  LEU A  51      13.560  -2.855   9.609  1.00 94.24           C
ATOM    491  C   LEU A  51      14.419  -1.789   8.926  1.00 94.24           C
ATOM    492  O   LEU A  51      14.322  -1.591   7.716  1.00 94.24           O
ATOM    493  HA  LEU A  51      13.121  -3.491   8.840  1.00 94.24           H
ATOM    494  CB  LEU A  51      12.406  -2.280  10.434  1.00 94.24           C
ATOM    495 1HB  LEU A  51      12.827  -1.690  11.248  1.00 94.24           H
ATOM    496 2HB  LEU A  51      11.841  -1.595   9.802  1.00 94.24           H
ATOM    497  CG  LEU A  51      11.434  -3.300  11.030  1.00 94.24           C
ATOM    498  HG  LEU A  51      11.982  -3.920  11.740  1.00 94.24           H
ATOM    499  CD1 LEU A  51      10.316  -2.603  11.807  1.00 94.24           C
ATOM    500 1HD1 LEU A  51      10.748  -2.017  12.618  1.00 94.24           H
ATOM    501 2HD1 LEU A  51       9.764  -1.944  11.137  1.00 94.24           H
ATOM    502 3HD1 LEU A  51       9.639  -3.351  12.220  1.00 94.24           H
ATOM    503  CD2 LEU A  51      10.885  -4.232   9.948  1.00 94.24           C
ATOM    504 1HD2 LEU A  51      10.358  -3.644   9.196  1.00 94.24           H
ATOM    505 2HD2 LEU A  51      11.709  -4.768   9.477  1.00 94.24           H
ATOM    506 3HD2 LEU A  51      10.197  -4.947  10.398  1.00 94.24           H
ATOM    507  HN  LEU A  51      14.329  -3.536  11.422  1.00 94.24           H
ATOM    508  N   PRO A  52      15.271  -1.087   9.685  1.00 95.81           N
ATOM    509  CA  PRO A  52      15.957   0.094   9.154  1.00 95.81           C
ATOM    510  C   PRO A  52      16.684  -0.198   7.852  1.00 95.81           C
ATOM    511  O   PRO A  52      16.497   0.505   6.861  1.00 95.81           O
ATOM    512  HA  PRO A  52      15.231   0.869   8.908  1.00 95.81           H
ATOM    513  CB  PRO A  52      16.927   0.482  10.272  1.00 95.81           C
ATOM    514 1HB  PRO A  52      17.903   0.017  10.135  1.00 95.81           H
ATOM    515 2HB  PRO A  52      17.091   1.559  10.305  1.00 95.81           H
ATOM    516  CG  PRO A  52      16.234  -0.021  11.532  1.00 95.81           C
ATOM    517 1HG  PRO A  52      16.934  -0.141  12.359  1.00 95.81           H
ATOM    518 2HG  PRO A  52      15.468   0.673  11.877  1.00 95.81           H
ATOM    519  CD  PRO A  52      15.643  -1.349  11.087  1.00 95.81           C
ATOM    520 1HD  PRO A  52      16.367  -2.160  11.164  1.00 95.81           H
ATOM    521 2HD  PRO A  52      14.784  -1.634  11.695  1.00 95.81           H
ATOM    522  N   PRO A  53      17.527  -1.239   7.822  1.00 95.89           N
ATOM    523  CA  PRO A  53      18.269  -1.575   6.605  1.00 95.89           C
ATOM    524  C   PRO A  53      17.358  -1.727   5.398  1.00 95.89           C
ATOM    525  O   PRO A  53      17.671  -1.239   4.313  1.00 95.89           O
ATOM    526  HA  PRO A  53      18.951  -0.765   6.346  1.00 95.89           H
ATOM    527  CB  PRO A  53      18.969  -2.889   6.957  1.00 95.89           C
ATOM    528 1HB  PRO A  53      18.369  -3.753   6.672  1.00 95.89           H
ATOM    529 2HB  PRO A  53      19.926  -2.984   6.444  1.00 95.89           H
ATOM    530  CG  PRO A  53      19.146  -2.801   8.468  1.00 95.89           C
ATOM    531 1HG  PRO A  53      19.302  -3.782   8.916  1.00 95.89           H
ATOM    532 2HG  PRO A  53      20.013  -2.199   8.740  1.00 95.89           H
ATOM    533  CD  PRO A  53      17.843  -2.165   8.926  1.00 95.89           C
ATOM    534 1HD  PRO A  53      17.057  -2.907   9.063  1.00 95.89           H
ATOM    535 2HD  PRO A  53      17.958  -1.646   9.878  1.00 95.89           H
ATOM    536  N   LEU A  54      16.243  -2.408   5.620  1.00 94.08           N
ATOM    537  CA  LEU A  54      15.344  -2.749   4.530  1.00 94.08           C
ATOM    538  C   LEU A  54      14.683  -1.474   4.003  1.00 94.08           C
ATOM    539  O   LEU A  54      14.560  -1.290   2.793  1.00 94.08           O
ATOM    540  HA  LEU A  54      15.948  -3.181   3.732  1.00 94.08           H
ATOM    541  CB  LEU A  54      14.347  -3.821   4.974  1.00 94.08           C
ATOM    542 1HB  LEU A  54      13.816  -3.454   5.852  1.00 94.08           H
ATOM    543 2HB  LEU A  54      13.607  -3.949   4.184  1.00 94.08           H
ATOM    544  CG  LEU A  54      14.939  -5.192   5.307  1.00 94.08           C
ATOM    545  HG  LEU A  54      15.659  -5.066   6.116  1.00 94.08           H
ATOM    546  CD1 LEU A  54      13.857  -6.149   5.810  1.00 94.08           C
ATOM    547 1HD1 LEU A  54      13.398  -5.739   6.710  1.00 94.08           H
ATOM    548 2HD1 LEU A  54      13.096  -6.275   5.040  1.00 94.08           H
ATOM    549 3HD1 LEU A  54      14.305  -7.116   6.039  1.00 94.08           H
ATOM    550  CD2 LEU A  54      15.701  -5.765   4.110  1.00 94.08           C
ATOM    551 1HD2 LEU A  54      15.021  -5.874   3.265  1.00 94.08           H
ATOM    552 2HD2 LEU A  54      16.512  -5.091   3.839  1.00 94.08           H
ATOM    553 3HD2 LEU A  54      16.111  -6.740   4.374  1.00 94.08           H
ATOM    554  HN  LEU A  54      15.952  -2.725   6.523  1.00 94.08           H
ATOM    555  N   TYR A  55      14.275  -0.627   4.936  1.00 94.38           N
ATOM    556  CA  TYR A  55      13.579   0.598   4.583  1.00 94.38           C
ATOM    557  C   TYR A  55      14.488   1.532   3.780  1.00 94.38           C
ATOM    558  O   TYR A  55      14.034   2.198   2.851  1.00 94.38           O
ATOM    559  HA  TYR A  55      12.716   0.331   3.973  1.00 94.38           H
ATOM    560  CB  TYR A  55      13.215   1.273   5.906  1.00 94.38           C
ATOM    561 1HB  TYR A  55      14.080   1.242   6.569  1.00 94.38           H
ATOM    562 2HB  TYR A  55      12.996   2.325   5.718  1.00 94.38           H
ATOM    563  CG  TYR A  55      12.021   0.638   6.621  1.00 94.38           C
ATOM    564  CD1 TYR A  55      11.426  -0.493   6.100  1.00 94.38           C
ATOM    565  HD1 TYR A  55      11.808  -0.934   5.179  1.00 94.38           H
ATOM    566  CD2 TYR A  55      11.538   1.197   7.787  1.00 94.38           C
ATOM    567  HD2 TYR A  55      12.007   2.090   8.199  1.00 94.38           H
ATOM    568  CE1 TYR A  55      10.302  -1.091   6.772  1.00 94.38           C
ATOM    569  HE1 TYR A  55       9.824  -1.984   6.371  1.00 94.38           H
ATOM    570  CE2 TYR A  55      10.413   0.599   8.460  1.00 94.38           C
ATOM    571  HE2 TYR A  55      10.022   1.030   9.381  1.00 94.38           H
ATOM    572  CZ  TYR A  55       9.851  -0.515   7.919  1.00 94.38           C
ATOM    573  OH  TYR A  55       8.790  -1.080   8.554  1.00 94.38           O
ATOM    574  HH  TYR A  55       8.451  -1.860   8.028  1.00 94.38           H
ATOM    575  HN  TYR A  55      14.413  -0.767   5.917  1.00 94.38           H
ATOM    576  N   TRP A  56      15.754   1.552   4.169  1.00 92.74           N
ATOM    577  CA  TRP A  56      16.742   2.347   3.460  1.00 92.74           C
ATOM    578  C   TRP A  56      16.909   1.754   2.059  1.00 92.74           C
ATOM    579  O   TRP A  56      16.970   2.489   1.074  1.00 92.74           O
ATOM    580  HA  TRP A  56      16.362   3.366   3.391  1.00 92.74           H
ATOM    581  CB  TRP A  56      18.056   2.413   4.241  1.00 92.74           C
ATOM    582 1HB  TRP A  56      18.244   1.441   4.698  1.00 92.74           H
ATOM    583 2HB  TRP A  56      18.873   2.600   3.544  1.00 92.74           H
ATOM    584  CG  TRP A  56      18.079   3.486   5.331  1.00 92.74           C
ATOM    585  CD1 TRP A  56      18.190   3.315   6.655  1.00 92.74           C
ATOM    586  HD1 TRP A  56      18.282   2.345   7.143  1.00 92.74           H
ATOM    587  CD2 TRP A  56      17.983   4.913   5.135  1.00 92.74           C
ATOM    588  NE1 TRP A  56      18.173   4.522   7.324  1.00 92.74           N
ATOM    589  HE1 TRP A  56      18.241   4.651   8.314  1.00 92.74           H
ATOM    590  CE2 TRP A  56      18.043   5.524   6.370  1.00 92.74           C
ATOM    591  CE3 TRP A  56      17.850   5.662   3.952  1.00 92.74           C
ATOM    592  HE3 TRP A  56      17.801   5.203   2.965  1.00 92.74           H
ATOM    593  CZ2 TRP A  56      17.978   6.912   6.543  1.00 92.74           C
ATOM    594  HZ2 TRP A  56      18.027   7.371   7.530  1.00 92.74           H
ATOM    595  CZ3 TRP A  56      17.786   7.047   4.142  1.00 92.74           C
ATOM    596  HZ3 TRP A  56      17.683   7.675   3.257  1.00 92.74           H
ATOM    597  CH2 TRP A  56      17.845   7.678   5.379  1.00 92.74           C
ATOM    598  HH2 TRP A  56      17.789   8.765   5.442  1.00 92.74           H
ATOM    599  HN  TRP A  56      16.107   1.038   4.951  1.00 92.74           H
ATOM    600  N   LEU A  57      16.977   0.432   2.015  1.00 92.02           N
ATOM    601  CA  LEU A  57      17.140  -0.267   0.751  1.00 92.02           C
ATOM    602  C   LEU A  57      15.940   0.033  -0.150  1.00 92.02           C
ATOM    603  O   LEU A  57      16.109   0.400  -1.312  1.00 92.02           O
ATOM    604  HA  LEU A  57      18.037   0.126   0.273  1.00 92.02           H
ATOM    605  CB  LEU A  57      17.371  -1.760   0.991  1.00 92.02           C
ATOM    606 1HB  LEU A  57      18.262  -1.875   1.609  1.00 92.02           H
ATOM    607 2HB  LEU A  57      16.532  -2.150   1.567  1.00 92.02           H
ATOM    608  CG  LEU A  57      17.538  -2.623  -0.262  1.00 92.02           C
ATOM    609  HG  LEU A  57      16.685  -2.444  -0.916  1.00 92.02           H
ATOM    610  CD1 LEU A  57      18.795  -2.224  -1.038  1.00 92.02           C
ATOM    611 1HD1 LEU A  57      18.719  -1.180  -1.340  1.00 92.02           H
ATOM    612 2HD1 LEU A  57      19.671  -2.356  -0.403  1.00 92.02           H
ATOM    613 3HD1 LEU A  57      18.889  -2.853  -1.924  1.00 92.02           H
ATOM    614  CD2 LEU A  57      17.531  -4.111   0.092  1.00 92.02           C
ATOM    615 1HD2 LEU A  57      18.352  -4.326   0.777  1.00 92.02           H
ATOM    616 2HD2 LEU A  57      16.585  -4.367   0.569  1.00 92.02           H
ATOM    617 3HD2 LEU A  57      17.652  -4.701  -0.816  1.00 92.02           H
ATOM    618  HN  LEU A  57      16.924  -0.158   2.820  1.00 92.02           H
ATOM    619  N   VAL A  58      14.756  -0.135   0.420  1.00 93.81           N
ATOM    620  CA  VAL A  58      13.529   0.063  -0.333  1.00 93.81           C
ATOM    621  C   VAL A  58      13.486   1.497  -0.862  1.00 93.81           C
ATOM    622  O   VAL A  58      13.148   1.725  -2.023  1.00 93.81           O
ATOM    623  HA  VAL A  58      13.548  -0.623  -1.179  1.00 93.81           H
ATOM    624  CB  VAL A  58      12.320  -0.290   0.536  1.00 93.81           C
ATOM    625  HB  VAL A  58      12.418   0.244   1.481  1.00 93.81           H
ATOM    626  CG1 VAL A  58      11.017   0.164  -0.126  1.00 93.81           C
ATOM    627 1HG1 VAL A  58      11.041   1.244  -0.271  1.00 93.81           H
ATOM    628 2HG1 VAL A  58      10.910  -0.330  -1.092  1.00 93.81           H
ATOM    629 3HG1 VAL A  58      10.174  -0.099   0.512  1.00 93.81           H
ATOM    630  CG2 VAL A  58      12.285  -1.788   0.845  1.00 93.81           C
ATOM    631 1HG2 VAL A  58      12.221  -2.350  -0.087  1.00 93.81           H
ATOM    632 2HG2 VAL A  58      13.192  -2.071   1.378  1.00 93.81           H
ATOM    633 3HG2 VAL A  58      11.415  -2.012   1.463  1.00 93.81           H
ATOM    634  HN  VAL A  58      14.628  -0.401   1.375  1.00 93.81           H
ATOM    635  N   PHE A  59      13.833   2.428   0.014  1.00 95.09           N
ATOM    636  CA  PHE A  59      13.797   3.838  -0.337  1.00 95.09           C
ATOM    637  C   PHE A  59      14.699   4.127  -1.539  1.00 95.09           C
ATOM    638  O   PHE A  59      14.264   4.739  -2.513  1.00 95.09           O
ATOM    639  HA  PHE A  59      12.766   4.081  -0.593  1.00 95.09           H
ATOM    640  CB  PHE A  59      14.317   4.614   0.874  1.00 95.09           C
ATOM    641 1HB  PHE A  59      13.615   4.494   1.699  1.00 95.09           H
ATOM    642 2HB  PHE A  59      15.263   4.177   1.194  1.00 95.09           H
ATOM    643  CG  PHE A  59      14.524   6.108   0.614  1.00 95.09           C
ATOM    644  CD1 PHE A  59      15.783   6.618   0.547  1.00 95.09           C
ATOM    645  HD1 PHE A  59      16.645   5.963   0.678  1.00 95.09           H
ATOM    646  CD2 PHE A  59      13.450   6.925   0.449  1.00 95.09           C
ATOM    647  HD2 PHE A  59      12.441   6.516   0.503  1.00 95.09           H
ATOM    648  CE1 PHE A  59      15.976   8.004   0.305  1.00 95.09           C
ATOM    649  HE1 PHE A  59      16.985   8.413   0.252  1.00 95.09           H
ATOM    650  CE2 PHE A  59      13.642   8.311   0.208  1.00 95.09           C
ATOM    651  HE2 PHE A  59      12.781   8.966   0.076  1.00 95.09           H
ATOM    652  CZ  PHE A  59      14.901   8.821   0.141  1.00 95.09           C
ATOM    653  HZ  PHE A  59      15.049   9.885  -0.045  1.00 95.09           H
ATOM    654  HN  PHE A  59      14.134   2.233   0.948  1.00 95.09           H
ATOM    655  N   ILE A  60      15.939   3.671  -1.431  1.00 92.02           N
ATOM    656  CA  ILE A  60      16.947   4.003  -2.423  1.00 92.02           C
ATOM    657  C   ILE A  60      16.514   3.459  -3.786  1.00 92.02           C
ATOM    658  O   ILE A  60      16.481   4.196  -4.770  1.00 92.02           O
ATOM    659  HA  ILE A  60      16.998   5.090  -2.486  1.00 92.02           H
ATOM    660  CB  ILE A  60      18.324   3.510  -1.973  1.00 92.02           C
ATOM    661  HB  ILE A  60      18.230   2.469  -1.665  1.00 92.02           H
ATOM    662  CG1 ILE A  60      18.819   4.298  -0.759  1.00 92.02           C
ATOM    663 1HG1 ILE A  60      19.103   5.305  -1.066  1.00 92.02           H
ATOM    664 2HG1 ILE A  60      18.011   4.402  -0.034  1.00 92.02           H
ATOM    665  CG2 ILE A  60      19.325   3.550  -3.130  1.00 92.02           C
ATOM    666 1HG2 ILE A  60      18.972   2.911  -3.939  1.00 92.02           H
ATOM    667 2HG2 ILE A  60      19.421   4.574  -3.492  1.00 92.02           H
ATOM    668 3HG2 ILE A  60      20.295   3.195  -2.783  1.00 92.02           H
ATOM    669  CD1 ILE A  60      20.013   3.602  -0.104  1.00 92.02           C
ATOM    670 1HD1 ILE A  60      19.718   2.605   0.223  1.00 92.02           H
ATOM    671 2HD1 ILE A  60      20.827   3.522  -0.824  1.00 92.02           H
ATOM    672 3HD1 ILE A  60      20.345   4.183   0.757  1.00 92.02           H
ATOM    673  HN  ILE A  60      16.257   3.087  -0.684  1.00 92.02           H
ATOM    674  N   VAL A  61      16.192   2.174  -3.799  1.00 91.04           N
ATOM    675  CA  VAL A  61      15.889   1.491  -5.045  1.00 91.04           C
ATOM    676  C   VAL A  61      14.610   2.078  -5.646  1.00 91.04           C
ATOM    677  O   VAL A  61      14.545   2.335  -6.847  1.00 91.04           O
ATOM    678  HA  VAL A  61      16.716   1.676  -5.731  1.00 91.04           H
ATOM    679  CB  VAL A  61      15.800  -0.018  -4.807  1.00 91.04           C
ATOM    680  HB  VAL A  61      15.055  -0.191  -4.030  1.00 91.04           H
ATOM    681  CG1 VAL A  61      15.338  -0.746  -6.071  1.00 91.04           C
ATOM    682 1HG1 VAL A  61      14.354  -0.379  -6.363  1.00 91.04           H
ATOM    683 2HG1 VAL A  61      16.048  -0.561  -6.877  1.00 91.04           H
ATOM    684 3HG1 VAL A  61      15.283  -1.816  -5.874  1.00 91.04           H
ATOM    685  CG2 VAL A  61      17.136  -0.574  -4.310  1.00 91.04           C
ATOM    686 1HG2 VAL A  61      17.908  -0.383  -5.055  1.00 91.04           H
ATOM    687 2HG2 VAL A  61      17.406  -0.088  -3.373  1.00 91.04           H
ATOM    688 3HG2 VAL A  61      17.044  -1.648  -4.149  1.00 91.04           H
ATOM    689  HN  VAL A  61      16.137   1.603  -2.980  1.00 91.04           H
ATOM    690  N   GLY A  62      13.624   2.273  -4.782  1.00 92.73           N
ATOM    691  CA  GLY A  62      12.313   2.709  -5.230  1.00 92.73           C
ATOM    692  C   GLY A  62      12.358   4.152  -5.736  1.00 92.73           C
ATOM    693  O   GLY A  62      11.748   4.476  -6.754  1.00 92.73           O
ATOM    694 1HA  GLY A  62      11.958   2.052  -6.024  1.00 92.73           H
ATOM    695 2HA  GLY A  62      11.599   2.630  -4.409  1.00 92.73           H
ATOM    696  HN  GLY A  62      13.711   2.138  -3.795  1.00 92.73           H
ATOM    697  N   ALA A  63      13.087   4.980  -5.003  1.00 93.49           N
ATOM    698  CA  ALA A  63      13.191   6.389  -5.344  1.00 93.49           C
ATOM    699  C   ALA A  63      13.833   6.528  -6.726  1.00 93.49           C
ATOM    700  O   ALA A  63      13.359   7.299  -7.560  1.00 93.49           O
ATOM    701  HA  ALA A  63      12.181   6.797  -5.380  1.00 93.49           H
ATOM    702  CB  ALA A  63      13.981   7.121  -4.258  1.00 93.49           C
ATOM    703 1HB  ALA A  63      13.467   7.016  -3.302  1.00 93.49           H
ATOM    704 2HB  ALA A  63      14.980   6.692  -4.183  1.00 93.49           H
ATOM    705 3HB  ALA A  63      14.058   8.178  -4.514  1.00 93.49           H
ATOM    706  HN  ALA A  63      13.600   4.704  -4.190  1.00 93.49           H
ATOM    707  N   LEU A  64      14.902   5.771  -6.926  1.00 86.91           N
ATOM    708  CA  LEU A  64      15.610   5.795  -8.194  1.00 86.91           C
ATOM    709  C   LEU A  64      14.678   5.301  -9.303  1.00 86.91           C
ATOM    710  O   LEU A  64      14.573   5.928 -10.356  1.00 86.91           O
ATOM    711  HA  LEU A  64      15.873   6.832  -8.402  1.00 86.91           H
ATOM    712  CB  LEU A  64      16.918   5.008  -8.093  1.00 86.91           C
ATOM    713 1HB  LEU A  64      16.696   4.027  -7.672  1.00 86.91           H
ATOM    714 2HB  LEU A  64      17.298   4.842  -9.102  1.00 86.91           H
ATOM    715  CG  LEU A  64      18.026   5.652  -7.259  1.00 86.91           C
ATOM    716  HG  LEU A  64      17.619   5.892  -6.277  1.00 86.91           H
ATOM    717  CD1 LEU A  64      19.186   4.678  -7.042  1.00 86.91           C
ATOM    718 1HD1 LEU A  64      18.824   3.794  -6.518  1.00 86.91           H
ATOM    719 2HD1 LEU A  64      19.600   4.385  -8.007  1.00 86.91           H
ATOM    720 3HD1 LEU A  64      19.960   5.162  -6.446  1.00 86.91           H
ATOM    721  CD2 LEU A  64      18.492   6.967  -7.889  1.00 86.91           C
ATOM    722 1HD2 LEU A  64      18.876   6.774  -8.891  1.00 86.91           H
ATOM    723 2HD2 LEU A  64      17.652   7.659  -7.948  1.00 86.91           H
ATOM    724 3HD2 LEU A  64      19.280   7.404  -7.276  1.00 86.91           H
ATOM    725  HN  LEU A  64      15.284   5.151  -6.241  1.00 86.91           H
ATOM    726  N   GLY A  65      14.025   4.181  -9.028  1.00 88.77           N
ATOM    727  CA  GLY A  65      13.199   3.531 -10.031  1.00 88.77           C
ATOM    728  C   GLY A  65      12.050   4.440 -10.468  1.00 88.77           C
ATOM    729  O   GLY A  65      11.861   4.678 -11.660  1.00 88.77           O
ATOM    730 1HA  GLY A  65      13.809   3.268 -10.895  1.00 88.77           H
ATOM    731 2HA  GLY A  65      12.798   2.600  -9.629  1.00 88.77           H
ATOM    732  HN  GLY A  65      14.055   3.720  -8.141  1.00 88.77           H
ATOM    733  N   ASN A  66      11.312   4.925  -9.480  1.00 87.18           N
ATOM    734  CA  ASN A  66      10.112   5.698  -9.752  1.00 87.18           C
ATOM    735  C   ASN A  66      10.503   7.029 -10.398  1.00 87.18           C
ATOM    736  O   ASN A  66       9.819   7.510 -11.300  1.00 87.18           O
ATOM    737  HA  ASN A  66       9.513   5.073 -10.415  1.00 87.18           H
ATOM    738  CB  ASN A  66       9.350   6.004  -8.462  1.00 87.18           C
ATOM    739 1HB  ASN A  66      10.055   6.261  -7.671  1.00 87.18           H
ATOM    740 2HB  ASN A  66       8.709   6.873  -8.611  1.00 87.18           H
ATOM    741  CG  ASN A  66       8.502   4.807  -8.028  1.00 87.18           C
ATOM    742  OD1 ASN A  66       7.489   4.482  -8.625  1.00 87.18           O
ATOM    743  ND2 ASN A  66       8.971   4.170  -6.959  1.00 87.18           N
ATOM    744 1HD2 ASN A  66       9.809   4.489  -6.515  1.00 87.18           H
ATOM    745 2HD2 ASN A  66       8.487   3.373  -6.598  1.00 87.18           H
ATOM    746  HN  ASN A  66      11.522   4.798  -8.511  1.00 87.18           H
ATOM    747  N   SER A  67      11.601   7.587  -9.910  1.00 89.04           N
ATOM    748  CA  SER A  67      12.113   8.833 -10.454  1.00 89.04           C
ATOM    749  C   SER A  67      12.416   8.669 -11.944  1.00 89.04           C
ATOM    750  O   SER A  67      12.140   9.565 -12.740  1.00 89.04           O
ATOM    751  HA  SER A  67      11.316   9.562 -10.303  1.00 89.04           H
ATOM    752  CB  SER A  67      13.367   9.288  -9.704  1.00 89.04           C
ATOM    753 1HB  SER A  67      14.134   8.517  -9.780  1.00 89.04           H
ATOM    754 2HB  SER A  67      13.768  10.184 -10.178  1.00 89.04           H
ATOM    755  OG  SER A  67      13.100   9.557  -8.330  1.00 89.04           O
ATOM    756  HG  SER A  67      13.577   8.895  -7.753  1.00 89.04           H
ATOM    757  HN  SER A  67      12.138   7.202  -9.159  1.00 89.04           H
ATOM    758  N   LEU A  68      12.979   7.516 -12.277  1.00 82.92           N
ATOM    759  CA  LEU A  68      13.325   7.224 -13.658  1.00 82.92           C
ATOM    760  C   LEU A  68      12.047   7.153 -14.496  1.00 82.92           C
ATOM    761  O   LEU A  68      12.003   7.666 -15.613  1.00 82.92           O
ATOM    762  HA  LEU A  68      13.933   8.052 -14.024  1.00 82.92           H
ATOM    763  CB  LEU A  68      14.184   5.961 -13.739  1.00 82.92           C
ATOM    764 1HB  LEU A  68      14.911   5.987 -12.927  1.00 82.92           H
ATOM    765 2HB  LEU A  68      13.542   5.097 -13.565  1.00 82.92           H
ATOM    766  CG  LEU A  68      14.937   5.745 -15.053  1.00 82.92           C
ATOM    767  HG  LEU A  68      14.318   6.121 -15.868  1.00 82.92           H
ATOM    768  CD1 LEU A  68      16.243   6.542 -15.074  1.00 82.92           C
ATOM    769 1HD1 LEU A  68      16.023   7.604 -14.968  1.00 82.92           H
ATOM    770 2HD1 LEU A  68      16.879   6.219 -14.250  1.00 82.92           H
ATOM    771 3HD1 LEU A  68      16.758   6.370 -16.019  1.00 82.92           H
ATOM    772  CD2 LEU A  68      15.170   4.255 -15.313  1.00 82.92           C
ATOM    773 1HD2 LEU A  68      15.759   3.832 -14.500  1.00 82.92           H
ATOM    774 2HD2 LEU A  68      14.210   3.742 -15.372  1.00 82.92           H
ATOM    775 3HD2 LEU A  68      15.707   4.130 -16.254  1.00 82.92           H
ATOM    776  HN  LEU A  68      13.197   6.791 -11.624  1.00 82.92           H
ATOM    777  N   VAL A  69      11.037   6.514 -13.924  1.00 84.79           N
ATOM    778  CA  VAL A  69       9.778   6.324 -14.625  1.00 84.79           C
ATOM    779  C   VAL A  69       9.186   7.690 -14.978  1.00 84.79           C
ATOM    780  O   VAL A  69       8.816   7.931 -16.126  1.00 84.79           O
ATOM    781  HA  VAL A  69       9.993   5.785 -15.547  1.00 84.79           H
ATOM    782  CB  VAL A  69       8.835   5.463 -13.782  1.00 84.79           C
ATOM    783  HB  VAL A  69       8.759   5.918 -12.794  1.00 84.79           H
ATOM    784  CG1 VAL A  69       7.432   5.429 -14.392  1.00 84.79           C
ATOM    785 1HG1 VAL A  69       7.032   6.441 -14.441  1.00 84.79           H
ATOM    786 2HG1 VAL A  69       7.484   5.010 -15.397  1.00 84.79           H
ATOM    787 3HG1 VAL A  69       6.782   4.810 -13.774  1.00 84.79           H
ATOM    788  CG2 VAL A  69       9.392   4.049 -13.607  1.00 84.79           C
ATOM    789 1HG2 VAL A  69       9.512   3.582 -14.585  1.00 84.79           H
ATOM    790 2HG2 VAL A  69      10.360   4.099 -13.108  1.00 84.79           H
ATOM    791 3HG2 VAL A  69       8.702   3.459 -13.005  1.00 84.79           H
ATOM    792  HN  VAL A  69      11.069   6.130 -13.001  1.00 84.79           H
ATOM    793  N   ILE A  70       9.114   8.547 -13.971  1.00 87.32           N
ATOM    794  CA  ILE A  70       8.507   9.856 -14.143  1.00 87.32           C
ATOM    795  C   ILE A  70       9.260  10.623 -15.232  1.00 87.32           C
ATOM    796  O   ILE A  70       8.646  11.293 -16.061  1.00 87.32           O
ATOM    797  HA  ILE A  70       7.481   9.698 -14.478  1.00 87.32           H
ATOM    798  CB  ILE A  70       8.437  10.595 -12.806  1.00 87.32           C
ATOM    799  HB  ILE A  70       9.429  10.577 -12.353  1.00 87.32           H
ATOM    800  CG1 ILE A  70       7.486   9.888 -11.837  1.00 87.32           C
ATOM    801 1HG1 ILE A  70       6.455  10.059 -12.146  1.00 87.32           H
ATOM    802 2HG1 ILE A  70       7.656   8.812 -11.875  1.00 87.32           H
ATOM    803  CG2 ILE A  70       8.060  12.064 -13.009  1.00 87.32           C
ATOM    804 1HG2 ILE A  70       8.809  12.547 -13.637  1.00 87.32           H
ATOM    805 2HG2 ILE A  70       7.086  12.125 -13.494  1.00 87.32           H
ATOM    806 3HG2 ILE A  70       8.018  12.565 -12.043  1.00 87.32           H
ATOM    807  CD1 ILE A  70       7.686  10.392 -10.407  1.00 87.32           C
ATOM    808 1HD1 ILE A  70       8.711  10.198 -10.093  1.00 87.32           H
ATOM    809 2HD1 ILE A  70       7.491  11.464 -10.368  1.00 87.32           H
ATOM    810 3HD1 ILE A  70       6.997   9.874  -9.739  1.00 87.32           H
ATOM    811  HN  ILE A  70       9.461   8.360 -13.052  1.00 87.32           H
ATOM    812  N   LEU A  71      10.578  10.500 -15.194  1.00 82.87           N
ATOM    813  CA  LEU A  71      11.428  11.262 -16.093  1.00 82.87           C
ATOM    814  C   LEU A  71      11.185  10.801 -17.531  1.00 82.87           C
ATOM    815  O   LEU A  71      11.145  11.617 -18.450  1.00 82.87           O
ATOM    816  HA  LEU A  71      11.133  12.309 -16.011  1.00 82.87           H
ATOM    817  CB  LEU A  71      12.891  11.169 -15.655  1.00 82.87           C
ATOM    818 1HB  LEU A  71      12.938  11.326 -14.578  1.00 82.87           H
ATOM    819 2HB  LEU A  71      13.242  10.155 -15.845  1.00 82.87           H
ATOM    820  CG  LEU A  71      13.856  12.147 -16.328  1.00 82.87           C
ATOM    821  HG  LEU A  71      13.280  12.997 -16.696  1.00 82.87           H
ATOM    822  CD1 LEU A  71      14.874  12.691 -15.324  1.00 82.87           C
ATOM    823 1HD1 LEU A  71      14.351  13.212 -14.523  1.00 82.87           H
ATOM    824 2HD1 LEU A  71      15.449  11.865 -14.906  1.00 82.87           H
ATOM    825 3HD1 LEU A  71      15.548  13.384 -15.829  1.00 82.87           H
ATOM    826  CD2 LEU A  71      14.533  11.503 -17.540  1.00 82.87           C
ATOM    827 1HD2 LEU A  71      15.093  10.625 -17.219  1.00 82.87           H
ATOM    828 2HD2 LEU A  71      13.775  11.206 -18.264  1.00 82.87           H
ATOM    829 3HD2 LEU A  71      15.213  12.220 -17.999  1.00 82.87           H
ATOM    830  HN  LEU A  71      11.065   9.894 -14.565  1.00 82.87           H
ATOM    831  N   VAL A  72      11.028   9.494 -17.681  1.00 81.36           N
ATOM    832  CA  VAL A  72      10.812   8.912 -18.994  1.00 81.36           C
ATOM    833  C   VAL A  72       9.503   9.449 -19.576  1.00 81.36           C
ATOM    834  O   VAL A  72       9.454   9.848 -20.738  1.00 81.36           O
ATOM    835  HA  VAL A  72      11.636   9.228 -19.634  1.00 81.36           H
ATOM    836  CB  VAL A  72      10.843   7.385 -18.902  1.00 81.36           C
ATOM    837  HB  VAL A  72      10.138   7.082 -18.127  1.00 81.36           H
ATOM    838  CG1 VAL A  72      10.397   6.746 -20.219  1.00 81.36           C
ATOM    839 1HG1 VAL A  72       9.379   7.062 -20.449  1.00 81.36           H
ATOM    840 2HG1 VAL A  72      11.066   7.062 -21.020  1.00 81.36           H
ATOM    841 3HG1 VAL A  72      10.429   5.661 -20.125  1.00 81.36           H
ATOM    842  CG2 VAL A  72      12.232   6.889 -18.494  1.00 81.36           C
ATOM    843 1HG2 VAL A  72      12.964   7.209 -19.235  1.00 81.36           H
ATOM    844 2HG2 VAL A  72      12.495   7.303 -17.521  1.00 81.36           H
ATOM    845 3HG2 VAL A  72      12.226   5.800 -18.436  1.00 81.36           H
ATOM    846  HN  VAL A  72      11.046   8.838 -16.926  1.00 81.36           H
ATOM    847  N   TYR A  73       8.474   9.440 -18.742  1.00 78.66           N
ATOM    848  CA  TYR A  73       7.156   9.873 -19.174  1.00 78.66           C
ATOM    849  C   TYR A  73       7.145  11.371 -19.486  1.00 78.66           C
ATOM    850  O   TYR A  73       6.444  11.814 -20.394  1.00 78.66           O
ATOM    851  HA  TYR A  73       6.899   9.319 -20.077  1.00 78.66           H
ATOM    852  CB  TYR A  73       6.216   9.603 -17.997  1.00 78.66           C
ATOM    853 1HB  TYR A  73       6.792   9.626 -17.072  1.00 78.66           H
ATOM    854 2HB  TYR A  73       5.485  10.409 -17.937  1.00 78.66           H
ATOM    855  CG  TYR A  73       5.475   8.267 -18.086  1.00 78.66           C
ATOM    856  CD1 TYR A  73       4.495   8.084 -19.040  1.00 78.66           C
ATOM    857  HD1 TYR A  73       4.249   8.891 -19.731  1.00 78.66           H
ATOM    858  CD2 TYR A  73       5.787   7.246 -17.212  1.00 78.66           C
ATOM    859  HD2 TYR A  73       6.561   7.390 -16.458  1.00 78.66           H
ATOM    860  CE1 TYR A  73       3.798   6.827 -19.124  1.00 78.66           C
ATOM    861  HE1 TYR A  73       3.022   6.669 -19.873  1.00 78.66           H
ATOM    862  CE2 TYR A  73       5.090   5.988 -17.296  1.00 78.66           C
ATOM    863  HE2 TYR A  73       5.326   5.173 -16.612  1.00 78.66           H
ATOM    864  CZ  TYR A  73       4.130   5.841 -18.248  1.00 78.66           C
ATOM    865  OH  TYR A  73       3.472   4.654 -18.327  1.00 78.66           O
ATOM    866  HH  TYR A  73       2.950   4.608 -19.179  1.00 78.66           H
ATOM    867  HN  TYR A  73       8.530   9.146 -17.788  1.00 78.66           H
ATOM    868  N   TRP A  74       7.931  12.109 -18.716  1.00 71.38           N
ATOM    869  CA  TRP A  74       7.948  13.557 -18.834  1.00 71.38           C
ATOM    870  C   TRP A  74       8.511  13.913 -20.211  1.00 71.38           C
ATOM    871  O   TRP A  74       7.905  14.684 -20.953  1.00 71.38           O
ATOM    872  HA  TRP A  74       6.921  13.910 -18.748  1.00 71.38           H
ATOM    873  CB  TRP A  74       8.735  14.191 -17.685  1.00 71.38           C
ATOM    874 1HB  TRP A  74       8.381  13.773 -16.742  1.00 71.38           H
ATOM    875 2HB  TRP A  74       9.785  13.916 -17.781  1.00 71.38           H
ATOM    876  CG  TRP A  74       8.626  15.716 -17.623  1.00 71.38           C
ATOM    877  CD1 TRP A  74       9.086  16.612 -18.506  1.00 71.38           C
ATOM    878  HD1 TRP A  74       9.620  16.354 -19.421  1.00 71.38           H
ATOM    879  CD2 TRP A  74       7.995  16.491 -16.582  1.00 71.38           C
ATOM    880  NE1 TRP A  74       8.799  17.903 -18.113  1.00 71.38           N
ATOM    881  HE1 TRP A  74       9.040  18.740 -18.605  1.00 71.38           H
ATOM    882  CE2 TRP A  74       8.115  17.828 -16.905  1.00 71.38           C
ATOM    883  CE3 TRP A  74       7.345  16.077 -15.406  1.00 71.38           C
ATOM    884  HE3 TRP A  74       7.237  15.029 -15.129  1.00 71.38           H
ATOM    885  CZ2 TRP A  74       7.608  18.858 -16.105  1.00 71.38           C
ATOM    886  HZ2 TRP A  74       7.716  19.907 -16.382  1.00 71.38           H
ATOM    887  CZ3 TRP A  74       6.844  17.120 -14.617  1.00 71.38           C
ATOM    888  HZ3 TRP A  74       6.331  16.854 -13.693  1.00 71.38           H
ATOM    889  CH2 TRP A  74       6.957  18.470 -14.928  1.00 71.38           C
ATOM    890  HH2 TRP A  74       6.539  19.222 -14.259  1.00 71.38           H
ATOM    891  HN  TRP A  74       8.548  11.734 -18.023  1.00 71.38           H
ATOM    892  N   TYR A  75       9.664  13.334 -20.512  1.00 69.46           N
ATOM    893  CA  TYR A  75      10.472  13.806 -21.623  1.00 69.46           C
ATOM    894  C   TYR A  75      10.120  13.061 -22.912  1.00 69.46           C
ATOM    895  O   TYR A  75      10.242  13.612 -24.005  1.00 69.46           O
ATOM    896  HA  TYR A  75      10.268  14.868 -21.759  1.00 69.46           H
ATOM    897  CB  TYR A  75      11.923  13.499 -21.251  1.00 69.46           C
ATOM    898 1HB  TYR A  75      11.958  12.548 -20.719  1.00 69.46           H
ATOM    899 2HB  TYR A  75      12.504  13.375 -22.165  1.00 69.46           H
ATOM    900  CG  TYR A  75      12.585  14.575 -20.386  1.00 69.46           C
ATOM    901  CD1 TYR A  75      13.129  15.697 -20.976  1.00 69.46           C
ATOM    902  HD1 TYR A  75      13.087  15.817 -22.059  1.00 69.46           H
ATOM    903  CD2 TYR A  75      12.637  14.422 -19.015  1.00 69.46           C
ATOM    904  HD2 TYR A  75      12.207  13.535 -18.549  1.00 69.46           H
ATOM    905  CE1 TYR A  75      13.751  16.709 -20.163  1.00 69.46           C
ATOM    906  HE1 TYR A  75      14.184  17.600 -20.616  1.00 69.46           H
ATOM    907  CE2 TYR A  75      13.259  15.434 -18.201  1.00 69.46           C
ATOM    908  HE2 TYR A  75      13.307  15.326 -17.118  1.00 69.46           H
ATOM    909  CZ  TYR A  75      13.785  16.527 -18.815  1.00 69.46           C
ATOM    910  OH  TYR A  75      14.373  17.483 -18.047  1.00 69.46           O
ATOM    911  HH  TYR A  75      14.307  17.233 -17.081  1.00 69.46           H
ATOM    912  HN  TYR A  75      10.047  12.557 -20.012  1.00 69.46           H
ATOM    913  N   CYS A  76       9.691  11.819 -22.742  1.00 68.92           N
ATOM    914  CA  CYS A  76       9.654  10.881 -23.851  1.00 68.92           C
ATOM    915  C   CYS A  76       8.198  10.479 -24.092  1.00 68.92           C
ATOM    916  O   CYS A  76       7.605  10.855 -25.101  1.00 68.92           O
ATOM    917  HA  CYS A  76      10.059  11.405 -24.717  1.00 68.92           H
ATOM    918  CB  CYS A  76      10.547   9.666 -23.594  1.00 68.92           C
ATOM    919 1HB  CYS A  76      11.499   9.986 -23.172  1.00 68.92           H
ATOM    920 2HB  CYS A  76      10.079   9.008 -22.862  1.00 68.92           H
ATOM    921  SG  CYS A  76      10.832   8.757 -25.157  1.00 68.92           S
ATOM    922  HG  CYS A  76       9.600   8.264 -25.258  1.00 68.92           H
ATOM    923  HN  CYS A  76       9.374  11.452 -21.868  1.00 68.92           H
ATOM    924  N   THR A  77       7.663   9.719 -23.147  1.00 61.34           N
ATOM    925  CA  THR A  77       6.419   9.004 -23.376  1.00 61.34           C
ATOM    926  C   THR A  77       5.258   9.989 -23.525  1.00 61.34           C
ATOM    927  O   THR A  77       4.430   9.847 -24.424  1.00 61.34           O
ATOM    928  HA  THR A  77       6.502   8.463 -24.318  1.00 61.34           H
ATOM    929  CB  THR A  77       6.228   8.008 -22.230  1.00 61.34           C
ATOM    930  HB  THR A  77       6.001   8.526 -21.298  1.00 61.34           H
ATOM    931  OG1 THR A  77       7.431   7.243 -22.231  1.00 61.34           O
ATOM    932  HG1 THR A  77       7.401   6.560 -22.961  1.00 61.34           H
ATOM    933  CG2 THR A  77       5.133   6.981 -22.523  1.00 61.34           C
ATOM    934 1HG2 THR A  77       5.394   6.417 -23.419  1.00 61.34           H
ATOM    935 2HG2 THR A  77       4.185   7.496 -22.682  1.00 61.34           H
ATOM    936 3HG2 THR A  77       5.039   6.299 -21.678  1.00 61.34           H
ATOM    937  HN  THR A  77       8.065   9.588 -22.240  1.00 61.34           H
ATOM    938  N   ARG A  78       5.234  10.965 -22.629  1.00 57.30           N
ATOM    939  CA  ARG A  78       4.044  11.779 -22.441  1.00 57.30           C
ATOM    940  C   ARG A  78       2.823  10.887 -22.210  1.00 57.30           C
ATOM    941  O   ARG A  78       2.781   9.751 -22.680  1.00 57.30           O
ATOM    942  HA  ARG A  78       4.258  12.386 -21.562  1.00 57.30           H
ATOM    943  CB  ARG A  78       3.791  12.674 -23.656  1.00 57.30           C
ATOM    944 1HB  ARG A  78       3.634  12.057 -24.540  1.00 57.30           H
ATOM    945 2HB  ARG A  78       2.879  13.251 -23.503  1.00 57.30           H
ATOM    946  CG  ARG A  78       4.968  13.623 -23.892  1.00 57.30           C
ATOM    947 1HG  ARG A  78       5.194  14.164 -22.973  1.00 57.30           H
ATOM    948 2HG  ARG A  78       5.857  13.048 -24.150  1.00 57.30           H
ATOM    949  CD  ARG A  78       4.655  14.617 -25.012  1.00 57.30           C
ATOM    950 1HD  ARG A  78       4.470  14.082 -25.943  1.00 57.30           H
ATOM    951 2HD  ARG A  78       3.745  15.169 -24.776  1.00 57.30           H
ATOM    952  NE  ARG A  78       5.785  15.557 -25.185  1.00 57.30           N
ATOM    953  HE  ARG A  78       6.618  15.391 -24.658  1.00 57.30           H
ATOM    954  CZ  ARG A  78       5.761  16.617 -26.005  1.00 57.30           C
ATOM    955  NH1 ARG A  78       4.671  16.887 -26.736  1.00 57.30           N
ATOM    956 1HH1 ARG A  78       3.867  16.296 -26.672  1.00 57.30           H
ATOM    957 2HH1 ARG A  78       4.662  17.680 -27.346  1.00 57.30           H
ATOM    958  NH2 ARG A  78       6.844  17.402 -26.083  1.00 57.30           N
ATOM    959 1HH2 ARG A  78       6.843  18.197 -26.690  1.00 57.30           H
ATOM    960 2HH2 ARG A  78       7.654  17.193 -25.534  1.00 57.30           H
ATOM    961  HN  ARG A  78       6.006  11.203 -22.040  1.00 57.30           H
ATOM    962  N   VAL A  79       1.858  11.435 -21.486  1.00 72.45           N
ATOM    963  CA  VAL A  79       0.639  10.703 -21.186  1.00 72.45           C
ATOM    964  C   VAL A  79      -0.290  10.748 -22.401  1.00 72.45           C
ATOM    965  O   VAL A  79      -0.947  11.758 -22.648  1.00 72.45           O
ATOM    966  HA  VAL A  79       0.917   9.667 -20.995  1.00 72.45           H
ATOM    967  CB  VAL A  79      -0.009  11.263 -19.918  1.00 72.45           C
ATOM    968  HB  VAL A  79      -0.307  12.292 -20.120  1.00 72.45           H
ATOM    969  CG1 VAL A  79      -1.267  10.473 -19.551  1.00 72.45           C
ATOM    970 1HG1 VAL A  79      -1.986  10.535 -20.367  1.00 72.45           H
ATOM    971 2HG1 VAL A  79      -1.003   9.430 -19.377  1.00 72.45           H
ATOM    972 3HG1 VAL A  79      -1.707  10.892 -18.646  1.00 72.45           H
ATOM    973  CG2 VAL A  79       0.987  11.281 -18.756  1.00 72.45           C
ATOM    974 1HG2 VAL A  79       1.328  10.266 -18.555  1.00 72.45           H
ATOM    975 2HG2 VAL A  79       1.840  11.906 -19.018  1.00 72.45           H
ATOM    976 3HG2 VAL A  79       0.500  11.683 -17.868  1.00 72.45           H
ATOM    977  HN  VAL A  79       1.899  12.360 -21.109  1.00 72.45           H
ATOM    978  N   LYS A  80      -0.314   9.640 -23.128  1.00 65.05           N
ATOM    979  CA  LYS A  80      -1.083   9.570 -24.359  1.00 65.05           C
ATOM    980  C   LYS A  80      -2.297   8.664 -24.146  1.00 65.05           C
ATOM    981  O   LYS A  80      -3.312   8.809 -24.827  1.00 65.05           O
ATOM    982  HA  LYS A  80      -1.438  10.576 -24.581  1.00 65.05           H
ATOM    983  CB  LYS A  80      -0.190   9.138 -25.524  1.00 65.05           C
ATOM    984 1HB  LYS A  80       0.339   8.221 -25.262  1.00 65.05           H
ATOM    985 2HB  LYS A  80      -0.806   8.912 -26.395  1.00 65.05           H
ATOM    986  CG  LYS A  80       0.820  10.232 -25.876  1.00 65.05           C
ATOM    987 1HG  LYS A  80       0.292  11.155 -26.114  1.00 65.05           H
ATOM    988 2HG  LYS A  80       1.452  10.440 -25.013  1.00 65.05           H
ATOM    989  CD  LYS A  80       1.689   9.814 -27.064  1.00 65.05           C
ATOM    990 1HD  LYS A  80       2.193   8.874 -26.838  1.00 65.05           H
ATOM    991 2HD  LYS A  80       1.059   9.636 -27.936  1.00 65.05           H
ATOM    992  CE  LYS A  80       2.727  10.890 -27.389  1.00 65.05           C
ATOM    993 1HE  LYS A  80       2.225  11.822 -27.649  1.00 65.05           H
ATOM    994 2HE  LYS A  80       3.338  11.092 -26.509  1.00 65.05           H
ATOM    995  NZ  LYS A  80       3.590  10.456 -28.510  1.00 65.05           N
ATOM    996 1HZ  LYS A  80       4.266  11.183 -28.717  1.00 65.05           H
ATOM    997 2HZ  LYS A  80       4.077   9.605 -28.252  1.00 65.05           H
ATOM    998 3HZ  LYS A  80       3.019  10.283 -29.329  1.00 65.05           H
ATOM    999  HN  LYS A  80       0.177   8.803 -22.888  1.00 65.05           H
ATOM   1000  N   THR A  81      -2.154   7.748 -23.199  1.00 74.35           N
ATOM   1001  CA  THR A  81      -3.170   6.733 -22.979  1.00 74.35           C
ATOM   1002  C   THR A  81      -3.634   6.751 -21.522  1.00 74.35           C
ATOM   1003  O   THR A  81      -3.007   7.384 -20.674  1.00 74.35           O
ATOM   1004  HA  THR A  81      -4.037   6.976 -23.594  1.00 74.35           H
ATOM   1005  CB  THR A  81      -2.594   5.385 -23.418  1.00 74.35           C
ATOM   1006  HB  THR A  81      -3.382   4.637 -23.511  1.00 74.35           H
ATOM   1007  OG1 THR A  81      -1.590   5.104 -22.447  1.00 74.35           O
ATOM   1008  HG1 THR A  81      -1.306   4.147 -22.515  1.00 74.35           H
ATOM   1009  CG2 THR A  81      -1.822   5.479 -24.735  1.00 74.35           C
ATOM   1010 1HG2 THR A  81      -0.993   6.177 -24.622  1.00 74.35           H
ATOM   1011 2HG2 THR A  81      -2.488   5.831 -25.523  1.00 74.35           H
ATOM   1012 3HG2 THR A  81      -1.435   4.495 -25.001  1.00 74.35           H
ATOM   1013  HN  THR A  81      -1.363   7.693 -22.590  1.00 74.35           H
ATOM   1014  N   MET A  82      -4.730   6.048 -21.275  1.00 74.51           N
ATOM   1015  CA  MET A  82      -5.260   5.937 -19.926  1.00 74.51           C
ATOM   1016  C   MET A  82      -4.279   5.202 -19.010  1.00 74.51           C
ATOM   1017  O   MET A  82      -4.115   5.569 -17.848  1.00 74.51           O
ATOM   1018  HA  MET A  82      -5.394   6.961 -19.579  1.00 74.51           H
ATOM   1019  CB  MET A  82      -6.590   5.181 -19.961  1.00 74.51           C
ATOM   1020 1HB  MET A  82      -7.206   5.560 -20.776  1.00 74.51           H
ATOM   1021 2HB  MET A  82      -6.408   4.126 -20.163  1.00 74.51           H
ATOM   1022  CG  MET A  82      -7.339   5.330 -18.635  1.00 74.51           C
ATOM   1023 1HG  MET A  82      -6.799   4.814 -17.842  1.00 74.51           H
ATOM   1024 2HG  MET A  82      -7.390   6.382 -18.353  1.00 74.51           H
ATOM   1025  SD  MET A  82      -8.987   4.660 -18.787  1.00 74.51           S
ATOM   1026  CE  MET A  82      -9.642   5.083 -17.181  1.00 74.51           C
ATOM   1027 1HE  MET A  82      -9.040   4.608 -16.406  1.00 74.51           H
ATOM   1028 2HE  MET A  82      -9.615   6.164 -17.051  1.00 74.51           H
ATOM   1029 3HE  MET A  82     -10.672   4.734 -17.106  1.00 74.51           H
ATOM   1030  HN  MET A  82      -5.251   5.560 -21.975  1.00 74.51           H
ATOM   1031  N   THR A  83      -3.651   4.177 -19.569  1.00 74.40           N
ATOM   1032  CA  THR A  83      -2.654   3.419 -18.833  1.00 74.40           C
ATOM   1033  C   THR A  83      -1.495   4.325 -18.415  1.00 74.40           C
ATOM   1034  O   THR A  83      -1.008   4.238 -17.289  1.00 74.40           O
ATOM   1035  HA  THR A  83      -3.114   3.045 -17.917  1.00 74.40           H
ATOM   1036  CB  THR A  83      -2.220   2.238 -19.704  1.00 74.40           C
ATOM   1037  HB  THR A  83      -1.463   2.546 -20.425  1.00 74.40           H
ATOM   1038  OG1 THR A  83      -3.438   1.751 -20.261  1.00 74.40           O
ATOM   1039  HG1 THR A  83      -3.908   1.169 -19.597  1.00 74.40           H
ATOM   1040  CG2 THR A  83      -1.691   1.064 -18.878  1.00 74.40           C
ATOM   1041 1HG2 THR A  83      -2.472   0.713 -18.204  1.00 74.40           H
ATOM   1042 2HG2 THR A  83      -0.828   1.388 -18.297  1.00 74.40           H
ATOM   1043 3HG2 THR A  83      -1.397   0.254 -19.545  1.00 74.40           H
ATOM   1044  HN  THR A  83      -3.813   3.865 -20.505  1.00 74.40           H
ATOM   1045  N   ASP A  84      -1.086   5.175 -19.346  1.00 78.20           N
ATOM   1046  CA  ASP A  84       0.024   6.079 -19.097  1.00 78.20           C
ATOM   1047  C   ASP A  84      -0.310   6.973 -17.901  1.00 78.20           C
ATOM   1048  O   ASP A  84       0.556   7.264 -17.078  1.00 78.20           O
ATOM   1049  HA  ASP A  84       0.882   5.435 -18.909  1.00 78.20           H
ATOM   1050  CB  ASP A  84       0.280   6.983 -20.305  1.00 78.20           C
ATOM   1051 1HB  ASP A  84      -0.611   7.573 -20.518  1.00 78.20           H
ATOM   1052 2HB  ASP A  84       1.081   7.685 -20.076  1.00 78.20           H
ATOM   1053  CG  ASP A  84       0.657   6.157 -21.537  1.00 78.20           C
ATOM   1054  OD1 ASP A  84       1.283   5.093 -21.337  1.00 78.20           O
ATOM   1055  OD2 ASP A  84       0.310   6.607 -22.650  1.00 78.20           O
ATOM   1056  HN  ASP A  84      -1.498   5.252 -20.254  1.00 78.20           H
ATOM   1057  N   MET A  85      -1.568   7.385 -17.844  1.00 84.10           N
ATOM   1058  CA  MET A  85      -2.018   8.270 -16.783  1.00 84.10           C
ATOM   1059  C   MET A  85      -1.893   7.596 -15.416  1.00 84.10           C
ATOM   1060  O   MET A  85      -1.380   8.193 -14.470  1.00 84.10           O
ATOM   1061  HA  MET A  85      -1.362   9.140 -16.829  1.00 84.10           H
ATOM   1062  CB  MET A  85      -3.477   8.661 -17.029  1.00 84.10           C
ATOM   1063 1HB  MET A  85      -3.594   9.020 -18.051  1.00 84.10           H
ATOM   1064 2HB  MET A  85      -4.114   7.783 -16.925  1.00 84.10           H
ATOM   1065  CG  MET A  85      -3.927   9.744 -16.046  1.00 84.10           C
ATOM   1066 1HG  MET A  85      -5.004   9.893 -16.125  1.00 84.10           H
ATOM   1067 2HG  MET A  85      -3.723   9.427 -15.024  1.00 84.10           H
ATOM   1068  SD  MET A  85      -3.075  11.274 -16.392  1.00 84.10           S
ATOM   1069  CE  MET A  85      -3.582  12.237 -14.977  1.00 84.10           C
ATOM   1070 1HE  MET A  85      -4.668  12.327 -14.970  1.00 84.10           H
ATOM   1071 2HE  MET A  85      -3.252  11.743 -14.063  1.00 84.10           H
ATOM   1072 3HE  MET A  85      -3.135  13.230 -15.035  1.00 84.10           H
ATOM   1073  HN  MET A  85      -2.272   7.124 -18.504  1.00 84.10           H
ATOM   1074  N   PHE A  86      -2.370   6.361 -15.354  1.00 86.02           N
ATOM   1075  CA  PHE A  86      -2.358   5.616 -14.107  1.00 86.02           C
ATOM   1076  C   PHE A  86      -0.927   5.272 -13.687  1.00 86.02           C
ATOM   1077  O   PHE A  86      -0.593   5.329 -12.505  1.00 86.02           O
ATOM   1078  HA  PHE A  86      -2.816   6.249 -13.348  1.00 86.02           H
ATOM   1079  CB  PHE A  86      -3.130   4.318 -14.355  1.00 86.02           C
ATOM   1080 1HB  PHE A  86      -2.712   3.820 -15.230  1.00 86.02           H
ATOM   1081 2HB  PHE A  86      -2.980   3.651 -13.506  1.00 86.02           H
ATOM   1082  CG  PHE A  86      -4.632   4.518 -14.568  1.00 86.02           C
ATOM   1083  CD1 PHE A  86      -5.315   5.407 -13.798  1.00 86.02           C
ATOM   1084  HD1 PHE A  86      -4.793   5.977 -13.029  1.00 86.02           H
ATOM   1085  CD2 PHE A  86      -5.283   3.808 -15.528  1.00 86.02           C
ATOM   1086  HD2 PHE A  86      -4.735   3.096 -16.145  1.00 86.02           H
ATOM   1087  CE1 PHE A  86      -6.709   5.593 -13.996  1.00 86.02           C
ATOM   1088  HE1 PHE A  86      -7.257   6.305 -13.379  1.00 86.02           H
ATOM   1089  CE2 PHE A  86      -6.677   3.994 -15.726  1.00 86.02           C
ATOM   1090  HE2 PHE A  86      -7.199   3.424 -16.495  1.00 86.02           H
ATOM   1091  CZ  PHE A  86      -7.360   4.882 -14.956  1.00 86.02           C
ATOM   1092  HZ  PHE A  86      -8.430   5.025 -15.108  1.00 86.02           H
ATOM   1093  HN  PHE A  86      -2.758   5.872 -16.136  1.00 86.02           H
ATOM   1094  N   LEU A  87      -0.121   4.924 -14.679  1.00 79.73           N
ATOM   1095  CA  LEU A  87       1.254   4.530 -14.423  1.00 79.73           C
ATOM   1096  C   LEU A  87       2.019   5.718 -13.836  1.00 79.73           C
ATOM   1097  O   LEU A  87       2.855   5.547 -12.950  1.00 79.73           O
ATOM   1098  HA  LEU A  87       1.233   3.733 -13.680  1.00 79.73           H
ATOM   1099  CB  LEU A  87       1.891   3.953 -15.688  1.00 79.73           C
ATOM   1100 1HB  LEU A  87       1.679   4.628 -16.518  1.00 79.73           H
ATOM   1101 2HB  LEU A  87       2.973   3.943 -15.554  1.00 79.73           H
ATOM   1102  CG  LEU A  87       1.441   2.545 -16.084  1.00 79.73           C
ATOM   1103  HG  LEU A  87       0.354   2.545 -16.165  1.00 79.73           H
ATOM   1104  CD1 LEU A  87       1.997   2.157 -17.455  1.00 79.73           C
ATOM   1105 1HD1 LEU A  87       1.639   2.862 -18.206  1.00 79.73           H
ATOM   1106 2HD1 LEU A  87       3.087   2.180 -17.426  1.00 79.73           H
ATOM   1107 3HD1 LEU A  87       1.662   1.152 -17.712  1.00 79.73           H
ATOM   1108  CD2 LEU A  87       1.814   1.527 -15.005  1.00 79.73           C
ATOM   1109 1HD2 LEU A  87       2.895   1.523 -14.868  1.00 79.73           H
ATOM   1110 2HD2 LEU A  87       1.330   1.798 -14.067  1.00 79.73           H
ATOM   1111 3HD2 LEU A  87       1.483   0.535 -15.312  1.00 79.73           H
ATOM   1112  HN  LEU A  87      -0.393   4.907 -15.641  1.00 79.73           H
ATOM   1113  N   LEU A  88       1.705   6.897 -14.354  1.00 87.19           N
ATOM   1114  CA  LEU A  88       2.354   8.113 -13.894  1.00 87.19           C
ATOM   1115  C   LEU A  88       1.960   8.378 -12.440  1.00 87.19           C
ATOM   1116  O   LEU A  88       2.818   8.638 -11.598  1.00 87.19           O
ATOM   1117  HA  LEU A  88       3.430   7.944 -13.934  1.00 87.19           H
ATOM   1118  CB  LEU A  88       2.043   9.276 -14.838  1.00 87.19           C
ATOM   1119 1HB  LEU A  88       2.405   9.018 -15.833  1.00 87.19           H
ATOM   1120 2HB  LEU A  88       0.960   9.380 -14.909  1.00 87.19           H
ATOM   1121  CG  LEU A  88       2.632  10.633 -14.447  1.00 87.19           C
ATOM   1122  HG  LEU A  88       2.303  10.870 -13.436  1.00 87.19           H
ATOM   1123  CD1 LEU A  88       4.161  10.580 -14.424  1.00 87.19           C
ATOM   1124 1HD1 LEU A  88       4.488   9.836 -13.699  1.00 87.19           H
ATOM   1125 2HD1 LEU A  88       4.530  10.311 -15.414  1.00 87.19           H
ATOM   1126 3HD1 LEU A  88       4.554  11.558 -14.144  1.00 87.19           H
ATOM   1127  CD2 LEU A  88       2.110  11.742 -15.364  1.00 87.19           C
ATOM   1128 1HD2 LEU A  88       2.390  11.523 -16.394  1.00 87.19           H
ATOM   1129 2HD2 LEU A  88       1.025  11.797 -15.285  1.00 87.19           H
ATOM   1130 3HD2 LEU A  88       2.545  12.695 -15.064  1.00 87.19           H
ATOM   1131  HN  LEU A  88       1.022   7.028 -15.072  1.00 87.19           H
ATOM   1132  N   ASN A  89       0.661   8.303 -12.189  1.00 89.34           N
ATOM   1133  CA  ASN A  89       0.135   8.602 -10.868  1.00 89.34           C
ATOM   1134  C   ASN A  89       0.635   7.550  -9.875  1.00 89.34           C
ATOM   1135  O   ASN A  89       0.857   7.853  -8.704  1.00 89.34           O
ATOM   1136  HA  ASN A  89       0.499   9.602 -10.634  1.00 89.34           H
ATOM   1137  CB  ASN A  89      -1.395   8.567 -10.863  1.00 89.34           C
ATOM   1138 1HB  ASN A  89      -1.745   7.736 -11.475  1.00 89.34           H
ATOM   1139 2HB  ASN A  89      -1.755   8.391  -9.850  1.00 89.34           H
ATOM   1140  CG  ASN A  89      -1.975   9.879 -11.395  1.00 89.34           C
ATOM   1141  OD1 ASN A  89      -2.231  10.818 -10.660  1.00 89.34           O
ATOM   1142  ND2 ASN A  89      -2.166   9.891 -12.712  1.00 89.34           N
ATOM   1143 1HD2 ASN A  89      -1.934   9.087 -13.258  1.00 89.34           H
ATOM   1144 2HD2 ASN A  89      -2.542  10.705 -13.155  1.00 89.34           H
ATOM   1145  HN  ASN A  89      -0.026   8.045 -12.869  1.00 89.34           H
ATOM   1146  N   LEU A  90       0.797   6.336 -10.381  1.00 84.54           N
ATOM   1147  CA  LEU A  90       1.299   5.245  -9.562  1.00 84.54           C
ATOM   1148  C   LEU A  90       2.726   5.566  -9.112  1.00 84.54           C
ATOM   1149  O   LEU A  90       3.063   5.404  -7.941  1.00 84.54           O
ATOM   1150  HA  LEU A  90       0.665   5.182  -8.677  1.00 84.54           H
ATOM   1151  CB  LEU A  90       1.172   3.914 -10.305  1.00 84.54           C
ATOM   1152 1HB  LEU A  90       0.131   3.781 -10.597  1.00 84.54           H
ATOM   1153 2HB  LEU A  90       1.755   3.978 -11.225  1.00 84.54           H
ATOM   1154  CG  LEU A  90       1.621   2.671  -9.536  1.00 84.54           C
ATOM   1155  HG  LEU A  90       2.637   2.838  -9.178  1.00 84.54           H
ATOM   1156  CD1 LEU A  90       0.741   2.440  -8.305  1.00 84.54           C
ATOM   1157 1HD1 LEU A  90       0.808   3.304  -7.644  1.00 84.54           H
ATOM   1158 2HD1 LEU A  90      -0.294   2.303  -8.619  1.00 84.54           H
ATOM   1159 3HD1 LEU A  90       1.081   1.550  -7.777  1.00 84.54           H
ATOM   1160  CD2 LEU A  90       1.660   1.444 -10.450  1.00 84.54           C
ATOM   1161 1HD2 LEU A  90       0.666   1.263 -10.858  1.00 84.54           H
ATOM   1162 2HD2 LEU A  90       2.361   1.622 -11.266  1.00 84.54           H
ATOM   1163 3HD2 LEU A  90       1.982   0.575  -9.877  1.00 84.54           H
ATOM   1164  HN  LEU A  90       0.593   6.093 -11.329  1.00 84.54           H
ATOM   1165  N   ALA A  91       3.526   6.015 -10.068  1.00 89.43           N
ATOM   1166  CA  ALA A  91       4.922   6.315  -9.796  1.00 89.43           C
ATOM   1167  C   ALA A  91       5.004   7.460  -8.783  1.00 89.43           C
ATOM   1168  O   ALA A  91       5.868   7.457  -7.908  1.00 89.43           O
ATOM   1169  HA  ALA A  91       5.374   5.424  -9.362  1.00 89.43           H
ATOM   1170  CB  ALA A  91       5.639   6.644 -11.107  1.00 89.43           C
ATOM   1171 1HB  ALA A  91       5.576   5.788 -11.779  1.00 89.43           H
ATOM   1172 2HB  ALA A  91       5.165   7.508 -11.573  1.00 89.43           H
ATOM   1173 3HB  ALA A  91       6.685   6.869 -10.902  1.00 89.43           H
ATOM   1174  HN  ALA A  91       3.236   6.173 -11.012  1.00 89.43           H
ATOM   1175  N   ILE A  92       4.094   8.410  -8.937  1.00 90.78           N
ATOM   1176  CA  ILE A  92       4.039   9.547  -8.034  1.00 90.78           C
ATOM   1177  C   ILE A  92       3.682   9.059  -6.628  1.00 90.78           C
ATOM   1178  O   ILE A  92       4.301   9.470  -5.648  1.00 90.78           O
ATOM   1179  HA  ILE A  92       5.035   9.988  -8.003  1.00 90.78           H
ATOM   1180  CB  ILE A  92       3.087  10.615  -8.575  1.00 90.78           C
ATOM   1181  HB  ILE A  92       2.147  10.132  -8.841  1.00 90.78           H
ATOM   1182  CG1 ILE A  92       3.645  11.252  -9.849  1.00 90.78           C
ATOM   1183 1HG1 ILE A  92       4.492  11.892  -9.600  1.00 90.78           H
ATOM   1184 2HG1 ILE A  92       4.018  10.474 -10.515  1.00 90.78           H
ATOM   1185  CG2 ILE A  92       2.770  11.661  -7.503  1.00 90.78           C
ATOM   1186 1HG2 ILE A  92       2.300  11.174  -6.649  1.00 90.78           H
ATOM   1187 2HG2 ILE A  92       3.693  12.144  -7.183  1.00 90.78           H
ATOM   1188 3HG2 ILE A  92       2.092  12.408  -7.914  1.00 90.78           H
ATOM   1189  CD1 ILE A  92       2.572  12.074 -10.566  1.00 90.78           C
ATOM   1190 1HD1 ILE A  92       1.738  11.426 -10.835  1.00 90.78           H
ATOM   1191 2HD1 ILE A  92       2.219  12.866  -9.906  1.00 90.78           H
ATOM   1192 3HD1 ILE A  92       2.995  12.515 -11.469  1.00 90.78           H
ATOM   1193  HN  ILE A  92       3.404   8.412  -9.661  1.00 90.78           H
ATOM   1194  N   ALA A  93       2.684   8.189  -6.574  1.00 91.09           N
ATOM   1195  CA  ALA A  93       2.181   7.705  -5.300  1.00 91.09           C
ATOM   1196  C   ALA A  93       3.292   6.941  -4.576  1.00 91.09           C
ATOM   1197  O   ALA A  93       3.509   7.139  -3.382  1.00 91.09           O
ATOM   1198  HA  ALA A  93       1.899   8.572  -4.703  1.00 91.09           H
ATOM   1199  CB  ALA A  93       0.939   6.843  -5.535  1.00 91.09           C
ATOM   1200 1HB  ALA A  93       0.170   7.440  -6.025  1.00 91.09           H
ATOM   1201 2HB  ALA A  93       1.199   5.995  -6.169  1.00 91.09           H
ATOM   1202 3HB  ALA A  93       0.562   6.480  -4.579  1.00 91.09           H
ATOM   1203  HN  ALA A  93       2.221   7.818  -7.380  1.00 91.09           H
ATOM   1204  N   ASP A  94       3.965   6.084  -5.330  1.00 87.57           N
ATOM   1205  CA  ASP A  94       5.026   5.266  -4.767  1.00 87.57           C
ATOM   1206  C   ASP A  94       6.129   6.174  -4.220  1.00 87.57           C
ATOM   1207  O   ASP A  94       6.671   5.920  -3.145  1.00 87.57           O
ATOM   1208  HA  ASP A  94       4.548   4.674  -3.987  1.00 87.57           H
ATOM   1209  CB  ASP A  94       5.646   4.359  -5.832  1.00 87.57           C
ATOM   1210 1HB  ASP A  94       5.802   4.925  -6.751  1.00 87.57           H
ATOM   1211 2HB  ASP A  94       6.626   4.018  -5.499  1.00 87.57           H
ATOM   1212  CG  ASP A  94       4.748   3.153  -6.116  1.00 87.57           C
ATOM   1213  OD1 ASP A  94       4.024   2.753  -5.179  1.00 87.57           O
ATOM   1214  OD2 ASP A  94       4.808   2.659  -7.262  1.00 87.57           O
ATOM   1215  HN  ASP A  94       3.797   5.945  -6.305  1.00 87.57           H
ATOM   1216  N   LEU A  95       6.428   7.215  -4.983  1.00 90.08           N
ATOM   1217  CA  LEU A  95       7.497   8.129  -4.618  1.00 90.08           C
ATOM   1218  C   LEU A  95       7.148   8.813  -3.295  1.00 90.08           C
ATOM   1219  O   LEU A  95       8.001   8.949  -2.418  1.00 90.08           O
ATOM   1220  HA  LEU A  95       8.399   7.534  -4.472  1.00 90.08           H
ATOM   1221  CB  LEU A  95       7.779   9.107  -5.760  1.00 90.08           C
ATOM   1222 1HB  LEU A  95       7.885   8.537  -6.683  1.00 90.08           H
ATOM   1223 2HB  LEU A  95       6.910   9.753  -5.882  1.00 90.08           H
ATOM   1224  CG  LEU A  95       9.017   9.991  -5.595  1.00 90.08           C
ATOM   1225  HG  LEU A  95       8.959  10.482  -4.624  1.00 90.08           H
ATOM   1226  CD1 LEU A  95      10.296   9.152  -5.602  1.00 90.08           C
ATOM   1227 1HD1 LEU A  95      10.265   8.437  -4.780  1.00 90.08           H
ATOM   1228 2HD1 LEU A  95      10.373   8.615  -6.547  1.00 90.08           H
ATOM   1229 3HD1 LEU A  95      11.160   9.805  -5.483  1.00 90.08           H
ATOM   1230  CD2 LEU A  95       9.049  11.093  -6.657  1.00 90.08           C
ATOM   1231 1HD2 LEU A  95       9.072  10.641  -7.648  1.00 90.08           H
ATOM   1232 2HD2 LEU A  95       8.159  11.715  -6.561  1.00 90.08           H
ATOM   1233 3HD2 LEU A  95       9.939  11.707  -6.516  1.00 90.08           H
ATOM   1234  HN  LEU A  95       5.955   7.438  -5.836  1.00 90.08           H
ATOM   1235  N   LEU A  96       5.893   9.225  -3.191  1.00 87.33           N
ATOM   1236  CA  LEU A  96       5.430   9.922  -2.004  1.00 87.33           C
ATOM   1237  C   LEU A  96       5.566   9.000  -0.790  1.00 87.33           C
ATOM   1238  O   LEU A  96       5.966   9.439   0.286  1.00 87.33           O
ATOM   1239  HA  LEU A  96       6.080  10.784  -1.856  1.00 87.33           H
ATOM   1240  CB  LEU A  96       4.011  10.455  -2.215  1.00 87.33           C
ATOM   1241 1HB  LEU A  96       3.396   9.648  -2.612  1.00 87.33           H
ATOM   1242 2HB  LEU A  96       3.597  10.723  -1.243  1.00 87.33           H
ATOM   1243  CG  LEU A  96       3.881  11.664  -3.143  1.00 87.33           C
ATOM   1244  HG  LEU A  96       4.361  11.420  -4.091  1.00 87.33           H
ATOM   1245  CD1 LEU A  96       2.412  11.966  -3.446  1.00 87.33           C
ATOM   1246 1HD1 LEU A  96       1.955  11.103  -3.930  1.00 87.33           H
ATOM   1247 2HD1 LEU A  96       1.886  12.182  -2.516  1.00 87.33           H
ATOM   1248 3HD1 LEU A  96       2.347  12.830  -4.109  1.00 87.33           H
ATOM   1249  CD2 LEU A  96       4.609  12.880  -2.567  1.00 87.33           C
ATOM   1250 1HD2 LEU A  96       4.179  13.135  -1.598  1.00 87.33           H
ATOM   1251 2HD2 LEU A  96       5.666  12.646  -2.445  1.00 87.33           H
ATOM   1252 3HD2 LEU A  96       4.500  13.725  -3.247  1.00 87.33           H
ATOM   1253  HN  LEU A  96       5.200   9.090  -3.899  1.00 87.33           H
ATOM   1254  N   PHE A  97       5.226   7.737  -1.006  1.00 88.86           N
ATOM   1255  CA  PHE A  97       5.326   6.745   0.051  1.00 88.86           C
ATOM   1256  C   PHE A  97       6.773   6.589   0.521  1.00 88.86           C
ATOM   1257  O   PHE A  97       7.041   6.572   1.721  1.00 88.86           O
ATOM   1258  HA  PHE A  97       4.711   7.093   0.881  1.00 88.86           H
ATOM   1259  CB  PHE A  97       4.847   5.416  -0.538  1.00 88.86           C
ATOM   1260 1HB  PHE A  97       3.765   5.453  -0.661  1.00 88.86           H
ATOM   1261 2HB  PHE A  97       5.277   5.294  -1.532  1.00 88.86           H
ATOM   1262  CG  PHE A  97       5.207   4.194   0.310  1.00 88.86           C
ATOM   1263  CD1 PHE A  97       6.150   3.317  -0.127  1.00 88.86           C
ATOM   1264  HD1 PHE A  97       6.649   3.484  -1.081  1.00 88.86           H
ATOM   1265  CD2 PHE A  97       4.584   3.986   1.501  1.00 88.86           C
ATOM   1266  HD2 PHE A  97       3.828   4.689   1.851  1.00 88.86           H
ATOM   1267  CE1 PHE A  97       6.484   2.183   0.660  1.00 88.86           C
ATOM   1268  HE1 PHE A  97       7.240   1.480   0.310  1.00 88.86           H
ATOM   1269  CE2 PHE A  97       4.918   2.852   2.288  1.00 88.86           C
ATOM   1270  HE2 PHE A  97       4.419   2.685   3.243  1.00 88.86           H
ATOM   1271  CZ  PHE A  97       5.861   1.975   1.851  1.00 88.86           C
ATOM   1272  HZ  PHE A  97       6.118   1.105   2.456  1.00 88.86           H
ATOM   1273  HN  PHE A  97       4.888   7.391  -1.881  1.00 88.86           H
ATOM   1274  N   LEU A  98       7.669   6.478  -0.449  1.00 92.14           N
ATOM   1275  CA  LEU A  98       9.050   6.137  -0.157  1.00 92.14           C
ATOM   1276  C   LEU A  98       9.665   7.225   0.725  1.00 92.14           C
ATOM   1277  O   LEU A  98      10.506   6.939   1.575  1.00 92.14           O
ATOM   1278  HA  LEU A  98       9.044   5.201   0.403  1.00 92.14           H
ATOM   1279  CB  LEU A  98       9.825   5.884  -1.452  1.00 92.14           C
ATOM   1280 1HB  LEU A  98       9.680   6.740  -2.111  1.00 92.14           H
ATOM   1281 2HB  LEU A  98      10.888   5.842  -1.214  1.00 92.14           H
ATOM   1282  CG  LEU A  98       9.452   4.615  -2.220  1.00 92.14           C
ATOM   1283  HG  LEU A  98       8.365   4.542  -2.251  1.00 92.14           H
ATOM   1284  CD1 LEU A  98       9.941   4.687  -3.668  1.00 92.14           C
ATOM   1285 1HD1 LEU A  98       9.483   5.543  -4.164  1.00 92.14           H
ATOM   1286 2HD1 LEU A  98      11.025   4.797  -3.681  1.00 92.14           H
ATOM   1287 3HD1 LEU A  98       9.662   3.772  -4.192  1.00 92.14           H
ATOM   1288  CD2 LEU A  98       9.969   3.367  -1.502  1.00 92.14           C
ATOM   1289 1HD2 LEU A  98      11.055   3.419  -1.419  1.00 92.14           H
ATOM   1290 2HD2 LEU A  98       9.531   3.314  -0.505  1.00 92.14           H
ATOM   1291 3HD2 LEU A  98       9.690   2.479  -2.069  1.00 92.14           H
ATOM   1292  HN  LEU A  98       7.464   6.618  -1.418  1.00 92.14           H
ATOM   1293  N   VAL A  99       9.220   8.452   0.492  1.00 90.05           N
ATOM   1294  CA  VAL A  99       9.756   9.592   1.217  1.00 90.05           C
ATOM   1295  C   VAL A  99       9.475   9.418   2.711  1.00 90.05           C
ATOM   1296  O   VAL A  99      10.130  10.041   3.545  1.00 90.05           O
ATOM   1297  HA  VAL A  99      10.835   9.603   1.061  1.00 90.05           H
ATOM   1298  CB  VAL A  99       9.181  10.890   0.647  1.00 90.05           C
ATOM   1299  HB  VAL A  99       8.095  10.800   0.637  1.00 90.05           H
ATOM   1300  CG1 VAL A  99       9.545  12.085   1.532  1.00 90.05           C
ATOM   1301 1HG1 VAL A  99       9.140  11.933   2.532  1.00 90.05           H
ATOM   1302 2HG1 VAL A  99      10.629  12.178   1.589  1.00 90.05           H
ATOM   1303 3HG1 VAL A  99       9.124  12.995   1.104  1.00 90.05           H
ATOM   1304  CG2 VAL A  99       9.648  11.112  -0.793  1.00 90.05           C
ATOM   1305 1HG2 VAL A  99      10.737  11.171  -0.816  1.00 90.05           H
ATOM   1306 2HG2 VAL A  99       9.316  10.280  -1.414  1.00 90.05           H
ATOM   1307 3HG2 VAL A  99       9.225  12.042  -1.173  1.00 90.05           H
ATOM   1308  HN  VAL A  99       8.509   8.671  -0.176  1.00 90.05           H
ATOM   1309  N   THR A 100       8.501   8.570   3.003  1.00 90.09           N
ATOM   1310  CA  THR A 100       8.096   8.340   4.379  1.00 90.09           C
ATOM   1311  C   THR A 100       9.028   7.328   5.048  1.00 90.09           C
ATOM   1312  O   THR A 100       9.155   7.309   6.271  1.00 90.09           O
ATOM   1313  HA  THR A 100       8.195   9.277   4.928  1.00 90.09           H
ATOM   1314  CB  THR A 100       6.629   7.904   4.374  1.00 90.09           C
ATOM   1315  HB  THR A 100       6.198   7.979   5.372  1.00 90.09           H
ATOM   1316  OG1 THR A 100       6.658   6.595   3.813  1.00 90.09           O
ATOM   1317  HG1 THR A 100       6.561   6.647   2.819  1.00 90.09           H
ATOM   1318  CG2 THR A 100       5.781   8.713   3.390  1.00 90.09           C
ATOM   1319 1HG2 THR A 100       6.174   8.584   2.381  1.00 90.09           H
ATOM   1320 2HG2 THR A 100       5.817   9.768   3.662  1.00 90.09           H
ATOM   1321 3HG2 THR A 100       4.750   8.363   3.427  1.00 90.09           H
ATOM   1322  HN  THR A 100       7.993   8.045   2.320  1.00 90.09           H
ATOM   1323  N   LEU A 101       9.657   6.511   4.216  1.00 92.72           N
ATOM   1324  CA  LEU A 101      10.384   5.354   4.709  1.00 92.72           C
ATOM   1325  C   LEU A 101      11.558   5.824   5.571  1.00 92.72           C
ATOM   1326  O   LEU A 101      11.848   5.230   6.608  1.00 92.72           O
ATOM   1327  HA  LEU A 101       9.701   4.783   5.338  1.00 92.72           H
ATOM   1328  CB  LEU A 101      10.798   4.446   3.549  1.00 92.72           C
ATOM   1329 1HB  LEU A 101      11.303   5.055   2.799  1.00 92.72           H
ATOM   1330 2HB  LEU A 101      11.529   3.727   3.920  1.00 92.72           H
ATOM   1331  CG  LEU A 101       9.668   3.676   2.864  1.00 92.72           C
ATOM   1332  HG  LEU A 101       8.988   4.398   2.411  1.00 92.72           H
ATOM   1333  CD1 LEU A 101      10.209   2.795   1.737  1.00 92.72           C
ATOM   1334 1HD1 LEU A 101      10.706   3.420   0.995  1.00 92.72           H
ATOM   1335 2HD1 LEU A 101      10.922   2.079   2.145  1.00 92.72           H
ATOM   1336 3HD1 LEU A 101       9.385   2.259   1.267  1.00 92.72           H
ATOM   1337  CD2 LEU A 101       8.857   2.871   3.882  1.00 92.72           C
ATOM   1338 1HD2 LEU A 101       9.511   2.158   4.385  1.00 92.72           H
ATOM   1339 2HD2 LEU A 101       8.423   3.548   4.618  1.00 92.72           H
ATOM   1340 3HD2 LEU A 101       8.060   2.333   3.368  1.00 92.72           H
ATOM   1341  HN  LEU A 101       9.675   6.629   3.223  1.00 92.72           H
ATOM   1342  N   PRO A 102      12.251   6.895   5.160  1.00 94.84           N
ATOM   1343  CA  PRO A 102      13.389   7.399   5.933  1.00 94.84           C
ATOM   1344  C   PRO A 102      13.031   7.653   7.388  1.00 94.84           C
ATOM   1345  O   PRO A 102      13.797   7.311   8.288  1.00 94.84           O
ATOM   1346  HA  PRO A 102      14.183   6.653   5.960  1.00 94.84           H
ATOM   1347  CB  PRO A 102      13.774   8.691   5.209  1.00 94.84           C
ATOM   1348 1HB  PRO A 102      13.269   9.557   5.637  1.00 94.84           H
ATOM   1349 2HB  PRO A 102      14.845   8.884   5.274  1.00 94.84           H
ATOM   1350  CG  PRO A 102      13.334   8.436   3.772  1.00 94.84           C
ATOM   1351 1HG  PRO A 102      13.213   9.365   3.215  1.00 94.84           H
ATOM   1352 2HG  PRO A 102      14.066   7.843   3.224  1.00 94.84           H
ATOM   1353  CD  PRO A 102      12.017   7.699   3.947  1.00 94.84           C
ATOM   1354 1HD  PRO A 102      11.182   8.387   4.078  1.00 94.84           H
ATOM   1355 2HD  PRO A 102      11.782   7.079   3.081  1.00 94.84           H
ATOM   1356  N   PHE A 103      11.866   8.252   7.582  1.00 93.60           N
ATOM   1357  CA  PHE A 103      11.416   8.599   8.919  1.00 93.60           C
ATOM   1358  C   PHE A 103      11.146   7.343   9.750  1.00 93.60           C
ATOM   1359  O   PHE A 103      11.494   7.288  10.929  1.00 93.60           O
ATOM   1360  HA  PHE A 103      12.211   9.179   9.388  1.00 93.60           H
ATOM   1361  CB  PHE A 103      10.111   9.383   8.763  1.00 93.60           C
ATOM   1362 1HB  PHE A 103       9.406   8.784   8.186  1.00 93.60           H
ATOM   1363 2HB  PHE A 103       9.670   9.533   9.748  1.00 93.60           H
ATOM   1364  CG  PHE A 103      10.279  10.743   8.083  1.00 93.60           C
ATOM   1365  CD1 PHE A 103      10.568  11.844   8.826  1.00 93.60           C
ATOM   1366  HD1 PHE A 103      10.680  11.758   9.907  1.00 93.60           H
ATOM   1367  CD2 PHE A 103      10.140  10.850   6.734  1.00 93.60           C
ATOM   1368  HD2 PHE A 103       9.909   9.967   6.138  1.00 93.60           H
ATOM   1369  CE1 PHE A 103      10.724  13.106   8.194  1.00 93.60           C
ATOM   1370  HE1 PHE A 103      10.956  13.989   8.790  1.00 93.60           H
ATOM   1371  CE2 PHE A 103      10.296  12.112   6.102  1.00 93.60           C
ATOM   1372  HE2 PHE A 103      10.185  12.198   5.021  1.00 93.60           H
ATOM   1373  CZ  PHE A 103      10.585  13.214   6.846  1.00 93.60           C
ATOM   1374  HZ  PHE A 103      10.705  14.182   6.361  1.00 93.60           H
ATOM   1375  HN  PHE A 103      11.235   8.499   6.846  1.00 93.60           H
ATOM   1376  N   TRP A 104      10.530   6.365   9.103  1.00 86.77           N
ATOM   1377  CA  TRP A 104      10.185   5.124   9.775  1.00 86.77           C
ATOM   1378  C   TRP A 104      11.486   4.395  10.118  1.00 86.77           C
ATOM   1379  O   TRP A 104      11.567   3.709  11.136  1.00 86.77           O
ATOM   1380  HA  TRP A 104       9.648   5.378  10.689  1.00 86.77           H
ATOM   1381  CB  TRP A 104       9.236   4.282   8.919  1.00 86.77           C
ATOM   1382 1HB  TRP A 104       9.649   4.197   7.914  1.00 86.77           H
ATOM   1383 2HB  TRP A 104       9.190   3.274   9.331  1.00 86.77           H
ATOM   1384  CG  TRP A 104       7.817   4.845   8.827  1.00 86.77           C
ATOM   1385  CD1 TRP A 104       7.130   5.173   7.724  1.00 86.77           C
ATOM   1386  HD1 TRP A 104       7.515   5.075   6.709  1.00 86.77           H
ATOM   1387  CD2 TRP A 104       6.933   5.135   9.930  1.00 86.77           C
ATOM   1388  NE1 TRP A 104       5.873   5.651   8.035  1.00 86.77           N
ATOM   1389  HE1 TRP A 104       5.179   5.958   7.384  1.00 86.77           H
ATOM   1390  CE2 TRP A 104       5.750   5.627   9.419  1.00 86.77           C
ATOM   1391  CE3 TRP A 104       7.127   4.986  11.315  1.00 86.77           C
ATOM   1392  HE3 TRP A 104       8.052   4.599  11.743  1.00 86.77           H
ATOM   1393  CZ2 TRP A 104       4.668   6.010  10.222  1.00 86.77           C
ATOM   1394  HZ2 TRP A 104       3.744   6.396   9.793  1.00 86.77           H
ATOM   1395  CZ3 TRP A 104       6.038   5.373  12.103  1.00 86.77           C
ATOM   1396  HZ3 TRP A 104       6.135   5.278  13.185  1.00 86.77           H
ATOM   1397  CH2 TRP A 104       4.839   5.871  11.604  1.00 86.77           C
ATOM   1398  HH2 TRP A 104       4.036   6.151  12.286  1.00 86.77           H
ATOM   1399  HN  TRP A 104      10.267   6.411   8.139  1.00 86.77           H
ATOM   1400  N   ALA A 105      12.471   4.569   9.250  1.00 95.39           N
ATOM   1401  CA  ALA A 105      13.763   3.933   9.446  1.00 95.39           C
ATOM   1402  C   ALA A 105      14.390   4.451  10.741  1.00 95.39           C
ATOM   1403  O   ALA A 105      14.882   3.668  11.553  1.00 95.39           O
ATOM   1404  HA  ALA A 105      13.594   2.860   9.538  1.00 95.39           H
ATOM   1405  CB  ALA A 105      14.649   4.189   8.225  1.00 95.39           C
ATOM   1406 1HB  ALA A 105      14.172   3.777   7.337  1.00 95.39           H
ATOM   1407 2HB  ALA A 105      14.789   5.263   8.097  1.00 95.39           H
ATOM   1408 3HB  ALA A 105      15.618   3.712   8.373  1.00 95.39           H
ATOM   1409  HN  ALA A 105      12.398   5.132   8.426  1.00 95.39           H
ATOM   1410  N   ILE A 106      14.353   5.766  10.895  1.00 92.37           N
ATOM   1411  CA  ILE A 106      14.933   6.400  12.067  1.00 92.37           C
ATOM   1412  C   ILE A 106      14.140   5.987  13.309  1.00 92.37           C
ATOM   1413  O   ILE A 106      14.723   5.649  14.337  1.00 92.37           O
ATOM   1414  HA  ILE A 106      15.953   6.028  12.169  1.00 92.37           H
ATOM   1415  CB  ILE A 106      15.021   7.914  11.869  1.00 92.37           C
ATOM   1416  HB  ILE A 106      14.047   8.273  11.537  1.00 92.37           H
ATOM   1417  CG1 ILE A 106      16.030   8.266  10.773  1.00 92.37           C
ATOM   1418 1HG1 ILE A 106      17.043   8.129  11.149  1.00 92.37           H
ATOM   1419 2HG1 ILE A 106      15.907   7.587   9.930  1.00 92.37           H
ATOM   1420  CG2 ILE A 106      15.337   8.622  13.188  1.00 92.37           C
ATOM   1421 1HG2 ILE A 106      14.551   8.410  13.912  1.00 92.37           H
ATOM   1422 2HG2 ILE A 106      16.292   8.264  13.573  1.00 92.37           H
ATOM   1423 3HG2 ILE A 106      15.394   9.698  13.018  1.00 92.37           H
ATOM   1424  CD1 ILE A 106      15.846   9.711  10.303  1.00 92.37           C
ATOM   1425 1HD1 ILE A 106      14.839   9.838   9.905  1.00 92.37           H
ATOM   1426 2HD1 ILE A 106      15.993  10.388  11.144  1.00 92.37           H
ATOM   1427 3HD1 ILE A 106      16.575   9.934   9.524  1.00 92.37           H
ATOM   1428  HN  ILE A 106      13.938   6.394  10.237  1.00 92.37           H
ATOM   1429  N   ALA A 107      12.823   6.029  13.172  1.00 93.73           N
ATOM   1430  CA  ALA A 107      11.945   5.759  14.297  1.00 93.73           C
ATOM   1431  C   ALA A 107      12.153   4.317  14.766  1.00 93.73           C
ATOM   1432  O   ALA A 107      12.082   4.033  15.961  1.00 93.73           O
ATOM   1433  HA  ALA A 107      12.221   6.438  15.104  1.00 93.73           H
ATOM   1434  CB  ALA A 107      10.496   6.037  13.893  1.00 93.73           C
ATOM   1435 1HB  ALA A 107      10.395   7.081  13.596  1.00 93.73           H
ATOM   1436 2HB  ALA A 107      10.222   5.394  13.056  1.00 93.73           H
ATOM   1437 3HB  ALA A 107       9.837   5.834  14.737  1.00 93.73           H
ATOM   1438  HN  ALA A 107      12.357   6.242  12.313  1.00 93.73           H
ATOM   1439  N   ALA A 108      12.405   3.445  13.801  1.00 93.08           N
ATOM   1440  CA  ALA A 108      12.584   2.034  14.096  1.00 93.08           C
ATOM   1441  C   ALA A 108      13.952   1.822  14.746  1.00 93.08           C
ATOM   1442  O   ALA A 108      14.111   0.946  15.594  1.00 93.08           O
ATOM   1443  HA  ALA A 108      11.806   1.741  14.801  1.00 93.08           H
ATOM   1444  CB  ALA A 108      12.416   1.219  12.811  1.00 93.08           C
ATOM   1445 1HB  ALA A 108      11.418   1.382  12.405  1.00 93.08           H
ATOM   1446 2HB  ALA A 108      13.162   1.535  12.081  1.00 93.08           H
ATOM   1447 3HB  ALA A 108      12.551   0.160  13.033  1.00 93.08           H
ATOM   1448  HN  ALA A 108      12.487   3.689  12.835  1.00 93.08           H
ATOM   1449  N   ALA A 109      14.905   2.640  14.324  1.00 91.79           N
ATOM   1450  CA  ALA A 109      16.282   2.471  14.757  1.00 91.79           C
ATOM   1451  C   ALA A 109      16.393   2.823  16.241  1.00 91.79           C
ATOM   1452  O   ALA A 109      17.155   2.198  16.977  1.00 91.79           O
ATOM   1453  HA  ALA A 109      16.546   1.422  14.620  1.00 91.79           H
ATOM   1454  CB  ALA A 109      17.200   3.329  13.884  1.00 91.79           C
ATOM   1455 1HB  ALA A 109      17.106   3.019  12.843  1.00 91.79           H
ATOM   1456 2HB  ALA A 109      16.916   4.377  13.978  1.00 91.79           H
ATOM   1457 3HB  ALA A 109      18.233   3.202  14.209  1.00 91.79           H
ATOM   1458  HN  ALA A 109      14.749   3.405  13.700  1.00 91.79           H
ATOM   1459  N   ASP A 110      15.621   3.824  16.638  1.00 83.41           N
ATOM   1460  CA  ASP A 110      15.758   4.393  17.968  1.00 83.41           C
ATOM   1461  C   ASP A 110      14.380   4.817  18.482  1.00 83.41           C
ATOM   1462  O   ASP A 110      13.659   4.013  19.069  1.00 83.41           O
ATOM   1463  HA  ASP A 110      16.204   3.604  18.573  1.00 83.41           H
ATOM   1464  CB  ASP A 110      16.656   5.632  17.947  1.00 83.41           C
ATOM   1465 1HB  ASP A 110      17.589   5.400  17.434  1.00 83.41           H
ATOM   1466 2HB  ASP A 110      16.171   6.428  17.382  1.00 83.41           H
ATOM   1467  CG  ASP A 110      16.956   6.116  19.367  1.00 83.41           C
ATOM   1468  OD1 ASP A 110      16.601   5.372  20.307  1.00 83.41           O
ATOM   1469  OD2 ASP A 110      17.533   7.219  19.481  1.00 83.41           O
ATOM   1470  HN  ASP A 110      14.913   4.244  16.070  1.00 83.41           H
ATOM   1471  N   GLN A 111      14.057   6.079  18.242  1.00 86.80           N
ATOM   1472  CA  GLN A 111      12.783   6.622  18.681  1.00 86.80           C
ATOM   1473  C   GLN A 111      12.318   7.724  17.727  1.00 86.80           C
ATOM   1474  O   GLN A 111      13.077   8.165  16.866  1.00 86.80           O
ATOM   1475  HA  GLN A 111      12.085   5.786  18.649  1.00 86.80           H
ATOM   1476  CB  GLN A 111      12.875   7.143  20.117  1.00 86.80           C
ATOM   1477 1HB  GLN A 111      11.915   7.565  20.417  1.00 86.80           H
ATOM   1478 2HB  GLN A 111      13.084   6.316  20.795  1.00 86.80           H
ATOM   1479  CG  GLN A 111      13.968   8.205  20.246  1.00 86.80           C
ATOM   1480 1HG  GLN A 111      14.932   7.774  19.976  1.00 86.80           H
ATOM   1481 2HG  GLN A 111      13.775   9.018  19.546  1.00 86.80           H
ATOM   1482  CD  GLN A 111      14.031   8.756  21.672  1.00 86.80           C
ATOM   1483  OE1 GLN A 111      13.078   8.695  22.432  1.00 86.80           O
ATOM   1484  NE2 GLN A 111      15.203   9.298  21.992  1.00 86.80           N
ATOM   1485 1HE2 GLN A 111      15.945   9.316  21.321  1.00 86.80           H
ATOM   1486 2HE2 GLN A 111      15.343   9.686  22.902  1.00 86.80           H
ATOM   1487  HN  GLN A 111      14.647   6.725  17.758  1.00 86.80           H
ATOM   1488  N   TRP A 112      11.073   8.137  17.913  1.00 91.55           N
ATOM   1489  CA  TRP A 112      10.518   9.221  17.120  1.00 91.55           C
ATOM   1490  C   TRP A 112      11.152  10.529  17.597  1.00 91.55           C
ATOM   1491  O   TRP A 112      10.910  10.966  18.721  1.00 91.55           O
ATOM   1492  HA  TRP A 112      10.778   9.038  16.077  1.00 91.55           H
ATOM   1493  CB  TRP A 112       8.990   9.233  17.201  1.00 91.55           C
ATOM   1494 1HB  TRP A 112       8.616   8.237  16.962  1.00 91.55           H
ATOM   1495 2HB  TRP A 112       8.692   9.446  18.228  1.00 91.55           H
ATOM   1496  CG  TRP A 112       8.325  10.249  16.271  1.00 91.55           C
ATOM   1497  CD1 TRP A 112       7.877  11.475  16.573  1.00 91.55           C
ATOM   1498  HD1 TRP A 112       7.933  11.921  17.566  1.00 91.55           H
ATOM   1499  CD2 TRP A 112       8.050  10.076  14.865  1.00 91.55           C
ATOM   1500  NE1 TRP A 112       7.335  12.102  15.470  1.00 91.55           N
ATOM   1501  HE1 TRP A 112       6.937  13.019  15.446  1.00 91.55           H
ATOM   1502  CE2 TRP A 112       7.444  11.224  14.398  1.00 91.55           C
ATOM   1503  CE3 TRP A 112       8.305   8.985  14.015  1.00 91.55           C
ATOM   1504  HE3 TRP A 112       8.782   8.067  14.359  1.00 91.55           H
ATOM   1505  CZ2 TRP A 112       7.042  11.392  13.067  1.00 91.55           C
ATOM   1506  HZ2 TRP A 112       6.564  12.310  12.723  1.00 91.55           H
ATOM   1507  CZ3 TRP A 112       7.897   9.169  12.689  1.00 91.55           C
ATOM   1508  HZ3 TRP A 112       8.071   8.353  11.987  1.00 91.55           H
ATOM   1509  CH2 TRP A 112       7.285  10.319  12.203  1.00 91.55           C
ATOM   1510  HH2 TRP A 112       6.997  10.384  11.154  1.00 91.55           H
ATOM   1511  HN  TRP A 112      10.449   7.745  18.589  1.00 91.55           H
ATOM   1512  N   LYS A 113      11.951  11.116  16.719  1.00 84.20           N
ATOM   1513  CA  LYS A 113      12.752  12.270  17.091  1.00 84.20           C
ATOM   1514  C   LYS A 113      12.107  13.537  16.525  1.00 84.20           C
ATOM   1515  O   LYS A 113      12.686  14.619  16.600  1.00 84.20           O
ATOM   1516  HA  LYS A 113      12.745  12.336  18.179  1.00 84.20           H
ATOM   1517  CB  LYS A 113      14.206  12.075  16.658  1.00 84.20           C
ATOM   1518 1HB  LYS A 113      14.255  11.950  15.576  1.00 84.20           H
ATOM   1519 2HB  LYS A 113      14.785  12.966  16.901  1.00 84.20           H
ATOM   1520  CG  LYS A 113      14.824  10.856  17.345  1.00 84.20           C
ATOM   1521 1HG  LYS A 113      14.713  10.948  18.426  1.00 84.20           H
ATOM   1522 2HG  LYS A 113      14.289   9.955  17.046  1.00 84.20           H
ATOM   1523  CD  LYS A 113      16.306  10.718  16.990  1.00 84.20           C
ATOM   1524 1HD  LYS A 113      16.417  10.618  15.910  1.00 84.20           H
ATOM   1525 2HD  LYS A 113      16.840  11.623  17.282  1.00 84.20           H
ATOM   1526  CE  LYS A 113      16.927   9.506  17.686  1.00 84.20           C
ATOM   1527 1HE  LYS A 113      16.790   9.589  18.765  1.00 84.20           H
ATOM   1528 2HE  LYS A 113      16.416   8.596  17.370  1.00 84.20           H
ATOM   1529  NZ  LYS A 113      18.369   9.407  17.369  1.00 84.20           N
ATOM   1530 1HZ  LYS A 113      18.765   8.601  17.840  1.00 84.20           H
ATOM   1531 2HZ  LYS A 113      18.488   9.306  16.367  1.00 84.20           H
ATOM   1532 3HZ  LYS A 113      18.842  10.248  17.682  1.00 84.20           H
ATOM   1533  HN  LYS A 113      12.056  10.817  15.770  1.00 84.20           H
ATOM   1534  N   PHE A 114      10.916  13.360  15.972  1.00 89.58           N
ATOM   1535  CA  PHE A 114      10.265  14.432  15.238  1.00 89.58           C
ATOM   1536  C   PHE A 114       9.048  14.959  16.001  1.00 89.58           C
ATOM   1537  O   PHE A 114       8.624  14.361  16.989  1.00 89.58           O
ATOM   1538  HA  PHE A 114      10.994  15.233  15.122  1.00 89.58           H
ATOM   1539  CB  PHE A 114       9.800  13.842  13.905  1.00 89.58           C
ATOM   1540 1HB  PHE A 114       9.000  13.126  14.095  1.00 89.58           H
ATOM   1541 2HB  PHE A 114       9.376  14.639  13.295  1.00 89.58           H
ATOM   1542  CG  PHE A 114      10.908  13.148  13.111  1.00 89.58           C
ATOM   1543  CD1 PHE A 114      11.823  13.888  12.430  1.00 89.58           C
ATOM   1544  HD1 PHE A 114      11.767  14.977  12.450  1.00 89.58           H
ATOM   1545  CD2 PHE A 114      10.979  11.790  13.086  1.00 89.58           C
ATOM   1546  HD2 PHE A 114      10.245  11.196  13.632  1.00 89.58           H
ATOM   1547  CE1 PHE A 114      12.852  13.244  11.693  1.00 89.58           C
ATOM   1548  HE1 PHE A 114      13.585  13.837  11.148  1.00 89.58           H
ATOM   1549  CE2 PHE A 114      12.008  11.145  12.350  1.00 89.58           C
ATOM   1550  HE2 PHE A 114      12.064  10.057  12.330  1.00 89.58           H
ATOM   1551  CZ  PHE A 114      12.923  11.886  11.669  1.00 89.58           C
ATOM   1552  HZ  PHE A 114      13.712  11.391  11.104  1.00 89.58           H
ATOM   1553  HN  PHE A 114      10.399  12.505  16.020  1.00 89.58           H
ATOM   1554  N   GLN A 115       8.521  16.072  15.514  1.00 82.47           N
ATOM   1555  CA  GLN A 115       7.386  16.709  16.161  1.00 82.47           C
ATOM   1556  C   GLN A 115       6.104  15.924  15.875  1.00 82.47           C
ATOM   1557  O   GLN A 115       6.075  15.080  14.981  1.00 82.47           O
ATOM   1558  HA  GLN A 115       7.607  16.680  17.228  1.00 82.47           H
ATOM   1559  CB  GLN A 115       7.248  18.166  15.716  1.00 82.47           C
ATOM   1560 1HB  GLN A 115       7.196  18.215  14.629  1.00 82.47           H
ATOM   1561 2HB  GLN A 115       6.315  18.580  16.099  1.00 82.47           H
ATOM   1562  CG  GLN A 115       8.426  19.005  16.214  1.00 82.47           C
ATOM   1563 1HG  GLN A 115       8.526  18.894  17.294  1.00 82.47           H
ATOM   1564 2HG  GLN A 115       9.352  18.639  15.769  1.00 82.47           H
ATOM   1565  CD  GLN A 115       8.235  20.482  15.863  1.00 82.47           C
ATOM   1566  OE1 GLN A 115       7.320  20.864  15.152  1.00 82.47           O
ATOM   1567  NE2 GLN A 115       9.147  21.288  16.399  1.00 82.47           N
ATOM   1568 1HE2 GLN A 115       9.873  20.910  16.974  1.00 82.47           H
ATOM   1569 2HE2 GLN A 115       9.106  22.273  16.228  1.00 82.47           H
ATOM   1570  HN  GLN A 115       8.856  16.538  14.694  1.00 82.47           H
ATOM   1571  N   THR A 116       5.075  16.232  16.651  1.00 89.05           N
ATOM   1572  CA  THR A 116       3.795  15.561  16.497  1.00 89.05           C
ATOM   1573  C   THR A 116       3.249  15.771  15.083  1.00 89.05           C
ATOM   1574  O   THR A 116       2.679  14.856  14.492  1.00 89.05           O
ATOM   1575  HA  THR A 116       3.951  14.490  16.624  1.00 89.05           H
ATOM   1576  CB  THR A 116       2.858  16.074  17.593  1.00 89.05           C
ATOM   1577  HB  THR A 116       2.526  17.089  17.377  1.00 89.05           H
ATOM   1578  OG1 THR A 116       3.608  15.914  18.794  1.00 89.05           O
ATOM   1579  HG1 THR A 116       3.201  16.460  19.526  1.00 89.05           H
ATOM   1580  CG2 THR A 116       1.639  15.170  17.791  1.00 89.05           C
ATOM   1581 1HG2 THR A 116       1.970  14.171  18.073  1.00 89.05           H
ATOM   1582 2HG2 THR A 116       1.072  15.116  16.862  1.00 89.05           H
ATOM   1583 3HG2 THR A 116       1.008  15.580  18.579  1.00 89.05           H
ATOM   1584  HN  THR A 116       5.106  16.923  17.373  1.00 89.05           H
ATOM   1585  N   PHE A 117       3.444  16.982  14.582  1.00 91.76           N
ATOM   1586  CA  PHE A 117       2.964  17.329  13.255  1.00 91.76           C
ATOM   1587  C   PHE A 117       3.499  16.351  12.206  1.00 91.76           C
ATOM   1588  O   PHE A 117       2.747  15.867  11.363  1.00 91.76           O
ATOM   1589  HA  PHE A 117       1.876  17.273  13.280  1.00 91.76           H
ATOM   1590  CB  PHE A 117       3.489  18.731  12.942  1.00 91.76           C
ATOM   1591 1HB  PHE A 117       3.104  19.427  13.688  1.00 91.76           H
ATOM   1592 2HB  PHE A 117       4.575  18.732  13.037  1.00 91.76           H
ATOM   1593  CG  PHE A 117       3.112  19.240  11.549  1.00 91.76           C
ATOM   1594  CD1 PHE A 117       4.052  19.293  10.568  1.00 91.76           C
ATOM   1595  HD1 PHE A 117       5.074  18.974  10.774  1.00 91.76           H
ATOM   1596  CD2 PHE A 117       1.838  19.639  11.293  1.00 91.76           C
ATOM   1597  HD2 PHE A 117       1.085  19.597  12.079  1.00 91.76           H
ATOM   1598  CE1 PHE A 117       3.703  19.766   9.275  1.00 91.76           C
ATOM   1599  HE1 PHE A 117       4.456  19.808   8.489  1.00 91.76           H
ATOM   1600  CE2 PHE A 117       1.488  20.112  10.000  1.00 91.76           C
ATOM   1601  HE2 PHE A 117       0.467  20.432   9.794  1.00 91.76           H
ATOM   1602  CZ  PHE A 117       2.428  20.165   9.018  1.00 91.76           C
ATOM   1603  HZ  PHE A 117       2.160  20.527   8.026  1.00 91.76           H
ATOM   1604  HN  PHE A 117       3.918  17.718  15.066  1.00 91.76           H
ATOM   1605  N   MET A 118       4.796  16.091  12.294  1.00 89.01           N
ATOM   1606  CA  MET A 118       5.444  15.195  11.351  1.00 89.01           C
ATOM   1607  C   MET A 118       4.896  13.772  11.481  1.00 89.01           C
ATOM   1608  O   MET A 118       4.826  13.038  10.497  1.00 89.01           O
ATOM   1609  HA  MET A 118       5.212  15.592  10.363  1.00 89.01           H
ATOM   1610  CB  MET A 118       6.952  15.187  11.608  1.00 89.01           C
ATOM   1611 1HB  MET A 118       7.143  15.021  12.669  1.00 89.01           H
ATOM   1612 2HB  MET A 118       7.412  14.360  11.068  1.00 89.01           H
ATOM   1613  CG  MET A 118       7.590  16.507  11.171  1.00 89.01           C
ATOM   1614 1HG  MET A 118       7.215  17.324  11.788  1.00 89.01           H
ATOM   1615 2HG  MET A 118       8.669  16.465  11.318  1.00 89.01           H
ATOM   1616  SD  MET A 118       7.221  16.823   9.453  1.00 89.01           S
ATOM   1617  CE  MET A 118       8.093  15.464   8.693  1.00 89.01           C
ATOM   1618 1HE  MET A 118       9.153  15.531   8.938  1.00 89.01           H
ATOM   1619 2HE  MET A 118       7.693  14.522   9.066  1.00 89.01           H
ATOM   1620 3HE  MET A 118       7.967  15.511   7.612  1.00 89.01           H
ATOM   1621  HN  MET A 118       5.398  16.479  12.991  1.00 89.01           H
ATOM   1622  N   CYS A 119       4.522  13.426  12.704  1.00 94.32           N
ATOM   1623  CA  CYS A 119       3.922  12.128  12.964  1.00 94.32           C
ATOM   1624  C   CYS A 119       2.616  12.036  12.172  1.00 94.32           C
ATOM   1625  O   CYS A 119       2.368  11.042  11.492  1.00 94.32           O
ATOM   1626  HA  CYS A 119       4.636  11.379  12.622  1.00 94.32           H
ATOM   1627  CB  CYS A 119       3.700  11.897  14.460  1.00 94.32           C
ATOM   1628 1HB  CYS A 119       4.658  11.875  14.979  1.00 94.32           H
ATOM   1629 2HB  CYS A 119       3.127  12.722  14.883  1.00 94.32           H
ATOM   1630  SG  CYS A 119       2.810  10.320  14.724  1.00 94.32           S
ATOM   1631  HN  CYS A 119       4.623  14.013  13.507  1.00 94.32           H
ATOM   1632  N   LYS A 120       1.816  13.085  12.287  1.00 92.28           N
ATOM   1633  CA  LYS A 120       0.535  13.129  11.602  1.00 92.28           C
ATOM   1634  C   LYS A 120       0.765  13.015  10.093  1.00 92.28           C
ATOM   1635  O   LYS A 120       0.096  12.236   9.417  1.00 92.28           O
ATOM   1636  HA  LYS A 120      -0.040  12.263  11.929  1.00 92.28           H
ATOM   1637  CB  LYS A 120      -0.250  14.376  12.012  1.00 92.28           C
ATOM   1638 1HB  LYS A 120       0.382  15.259  11.910  1.00 92.28           H
ATOM   1639 2HB  LYS A 120      -1.099  14.513  11.342  1.00 92.28           H
ATOM   1640  CG  LYS A 120      -0.746  14.262  13.455  1.00 92.28           C
ATOM   1641 1HG  LYS A 120      -1.419  13.409  13.545  1.00 92.28           H
ATOM   1642 2HG  LYS A 120       0.097  14.074  14.119  1.00 92.28           H
ATOM   1643  CD  LYS A 120      -1.470  15.538  13.888  1.00 92.28           C
ATOM   1644 1HD  LYS A 120      -0.788  16.387  13.825  1.00 92.28           H
ATOM   1645 2HD  LYS A 120      -2.296  15.741  13.207  1.00 92.28           H
ATOM   1646  CE  LYS A 120      -2.000  15.409  15.318  1.00 92.28           C
ATOM   1647 1HE  LYS A 120      -1.260  14.907  15.942  1.00 92.28           H
ATOM   1648 2HE  LYS A 120      -2.157  16.400  15.744  1.00 92.28           H
ATOM   1649  NZ  LYS A 120      -3.269  14.649  15.333  1.00 92.28           N
ATOM   1650 1HZ  LYS A 120      -3.752  14.814  16.210  1.00 92.28           H
ATOM   1651 2HZ  LYS A 120      -3.854  14.952  14.563  1.00 92.28           H
ATOM   1652 3HZ  LYS A 120      -3.071  13.659  15.238  1.00 92.28           H
ATOM   1653  HN  LYS A 120       2.029  13.894  12.836  1.00 92.28           H
ATOM   1654  N   VAL A 121       1.714  13.805   9.611  1.00 93.49           N
ATOM   1655  CA  VAL A 121       1.967  13.883   8.182  1.00 93.49           C
ATOM   1656  C   VAL A 121       2.417  12.512   7.672  1.00 93.49           C
ATOM   1657  O   VAL A 121       1.880  12.004   6.689  1.00 93.49           O
ATOM   1658  HA  VAL A 121       1.028  14.147   7.695  1.00 93.49           H
ATOM   1659  CB  VAL A 121       2.980  14.991   7.890  1.00 93.49           C
ATOM   1660  HB  VAL A 121       3.849  14.827   8.527  1.00 93.49           H
ATOM   1661  CG1 VAL A 121       3.448  14.937   6.434  1.00 93.49           C
ATOM   1662 1HG1 VAL A 121       3.919  13.973   6.240  1.00 93.49           H
ATOM   1663 2HG1 VAL A 121       2.592  15.063   5.772  1.00 93.49           H
ATOM   1664 3HG1 VAL A 121       4.168  15.735   6.254  1.00 93.49           H
ATOM   1665  CG2 VAL A 121       2.402  16.366   8.229  1.00 93.49           C
ATOM   1666 1HG2 VAL A 121       1.509  16.543   7.629  1.00 93.49           H
ATOM   1667 2HG2 VAL A 121       2.141  16.400   9.287  1.00 93.49           H
ATOM   1668 3HG2 VAL A 121       3.143  17.136   8.012  1.00 93.49           H
ATOM   1669  HN  VAL A 121       2.302  14.383  10.176  1.00 93.49           H
ATOM   1670  N   VAL A 122       3.398  11.952   8.365  1.00 92.56           N
ATOM   1671  CA  VAL A 122       4.049  10.741   7.894  1.00 92.56           C
ATOM   1672  C   VAL A 122       3.028   9.603   7.848  1.00 92.56           C
ATOM   1673  O   VAL A 122       2.954   8.870   6.863  1.00 92.56           O
ATOM   1674  HA  VAL A 122       4.408  10.932   6.883  1.00 92.56           H
ATOM   1675  CB  VAL A 122       5.260  10.423   8.773  1.00 92.56           C
ATOM   1676  HB  VAL A 122       4.933  10.437   9.813  1.00 92.56           H
ATOM   1677  CG1 VAL A 122       5.805   9.026   8.471  1.00 92.56           C
ATOM   1678 1HG1 VAL A 122       5.030   8.284   8.663  1.00 92.56           H
ATOM   1679 2HG1 VAL A 122       6.109   8.972   7.426  1.00 92.56           H
ATOM   1680 3HG1 VAL A 122       6.665   8.825   9.110  1.00 92.56           H
ATOM   1681  CG2 VAL A 122       6.351  11.484   8.610  1.00 92.56           C
ATOM   1682 1HG2 VAL A 122       6.673  11.516   7.569  1.00 92.56           H
ATOM   1683 2HG2 VAL A 122       5.956  12.458   8.898  1.00 92.56           H
ATOM   1684 3HG2 VAL A 122       7.200  11.233   9.246  1.00 92.56           H
ATOM   1685  HN  VAL A 122       3.747  12.310   9.230  1.00 92.56           H
ATOM   1686  N   ASN A 123       2.267   9.489   8.927  1.00 91.76           N
ATOM   1687  CA  ASN A 123       1.258   8.449   9.024  1.00 91.76           C
ATOM   1688  C   ASN A 123       0.216   8.649   7.922  1.00 91.76           C
ATOM   1689  O   ASN A 123      -0.204   7.689   7.277  1.00 91.76           O
ATOM   1690  HA  ASN A 123       1.802   7.510   8.917  1.00 91.76           H
ATOM   1691  CB  ASN A 123       0.536   8.506  10.372  1.00 91.76           C
ATOM   1692 1HB  ASN A 123       0.538   9.529  10.746  1.00 91.76           H
ATOM   1693 2HB  ASN A 123      -0.506   8.215  10.243  1.00 91.76           H
ATOM   1694  CG  ASN A 123       1.207   7.583  11.392  1.00 91.76           C
ATOM   1695  OD1 ASN A 123       1.996   6.715  11.058  1.00 91.76           O
ATOM   1696  ND2 ASN A 123       0.849   7.818  12.651  1.00 91.76           N
ATOM   1697 1HD2 ASN A 123       0.195   8.546  12.858  1.00 91.76           H
ATOM   1698 2HD2 ASN A 123       1.233   7.267  13.392  1.00 91.76           H
ATOM   1699  HN  ASN A 123       2.332  10.091   9.722  1.00 91.76           H
ATOM   1700  N   SER A 124      -0.171   9.903   7.738  1.00 92.40           N
ATOM   1701  CA  SER A 124      -1.208  10.233   6.776  1.00 92.40           C
ATOM   1702  C   SER A 124      -0.727   9.917   5.359  1.00 92.40           C
ATOM   1703  O   SER A 124      -1.456   9.314   4.572  1.00 92.40           O
ATOM   1704  HA  SER A 124      -2.058   9.604   7.041  1.00 92.40           H
ATOM   1705  CB  SER A 124      -1.611  11.705   6.884  1.00 92.40           C
ATOM   1706 1HB  SER A 124      -0.760  12.334   6.622  1.00 92.40           H
ATOM   1707 2HB  SER A 124      -2.399  11.919   6.162  1.00 92.40           H
ATOM   1708  OG  SER A 124      -2.063  12.041   8.193  1.00 92.40           O
ATOM   1709  HG  SER A 124      -1.428  12.684   8.620  1.00 92.40           H
ATOM   1710  HN  SER A 124       0.211  10.684   8.233  1.00 92.40           H
ATOM   1711  N   MET A 125       0.497  10.338   5.076  1.00 85.30           N
ATOM   1712  CA  MET A 125       1.075  10.127   3.760  1.00 85.30           C
ATOM   1713  C   MET A 125       1.141   8.636   3.422  1.00 85.30           C
ATOM   1714  O   MET A 125       0.766   8.228   2.324  1.00 85.30           O
ATOM   1715  HA  MET A 125       0.410  10.636   3.062  1.00 85.30           H
ATOM   1716  CB  MET A 125       2.484  10.722   3.719  1.00 85.30           C
ATOM   1717 1HB  MET A 125       3.024  10.449   4.626  1.00 85.30           H
ATOM   1718 2HB  MET A 125       3.037  10.300   2.880  1.00 85.30           H
ATOM   1719  CG  MET A 125       2.432  12.245   3.590  1.00 85.30           C
ATOM   1720 1HG  MET A 125       1.840  12.525   2.718  1.00 85.30           H
ATOM   1721 2HG  MET A 125       1.939  12.677   4.461  1.00 85.30           H
ATOM   1722  SD  MET A 125       4.085  12.902   3.439  1.00 85.30           S
ATOM   1723  CE  MET A 125       4.473  12.387   1.774  1.00 85.30           C
ATOM   1724 1HE  MET A 125       4.420  11.300   1.708  1.00 85.30           H
ATOM   1725 2HE  MET A 125       3.756  12.828   1.081  1.00 85.30           H
ATOM   1726 3HE  MET A 125       5.479  12.718   1.516  1.00 85.30           H
ATOM   1727  HN  MET A 125       1.089  10.814   5.726  1.00 85.30           H
ATOM   1728  N   TYR A 126       1.619   7.864   4.386  1.00 84.53           N
ATOM   1729  CA  TYR A 126       1.750   6.429   4.200  1.00 84.53           C
ATOM   1730  C   TYR A 126       0.410   5.803   3.805  1.00 84.53           C
ATOM   1731  O   TYR A 126       0.337   5.041   2.843  1.00 84.53           O
ATOM   1732  HA  TYR A 126       2.472   6.257   3.402  1.00 84.53           H
ATOM   1733  CB  TYR A 126       2.182   5.865   5.556  1.00 84.53           C
ATOM   1734 1HB  TYR A 126       3.227   6.123   5.728  1.00 84.53           H
ATOM   1735 2HB  TYR A 126       1.600   6.349   6.341  1.00 84.53           H
ATOM   1736  CG  TYR A 126       2.018   4.349   5.680  1.00 84.53           C
ATOM   1737  CD1 TYR A 126       1.001   3.826   6.453  1.00 84.53           C
ATOM   1738  HD1 TYR A 126       0.315   4.493   6.974  1.00 84.53           H
ATOM   1739  CD2 TYR A 126       2.888   3.505   5.020  1.00 84.53           C
ATOM   1740  HD2 TYR A 126       3.691   3.918   4.410  1.00 84.53           H
ATOM   1741  CE1 TYR A 126       0.847   2.399   6.570  1.00 84.53           C
ATOM   1742  HE1 TYR A 126       0.049   1.973   7.177  1.00 84.53           H
ATOM   1743  CE2 TYR A 126       2.734   2.078   5.138  1.00 84.53           C
ATOM   1744  HE2 TYR A 126       3.414   1.400   4.622  1.00 84.53           H
ATOM   1745  CZ  TYR A 126       1.721   1.596   5.907  1.00 84.53           C
ATOM   1746  OH  TYR A 126       1.576   0.248   6.017  1.00 84.53           O
ATOM   1747  HH  TYR A 126       0.671   0.031   6.383  1.00 84.53           H
ATOM   1748  HN  TYR A 126       1.914   8.203   5.279  1.00 84.53           H
ATOM   1749  N   LYS A 127      -0.616   6.149   4.568  1.00 84.67           N
ATOM   1750  CA  LYS A 127      -1.913   5.514   4.410  1.00 84.67           C
ATOM   1751  C   LYS A 127      -2.534   5.955   3.083  1.00 84.67           C
ATOM   1752  O   LYS A 127      -3.125   5.145   2.370  1.00 84.67           O
ATOM   1753  HA  LYS A 127      -1.748   4.437   4.373  1.00 84.67           H
ATOM   1754  CB  LYS A 127      -2.799   5.793   5.626  1.00 84.67           C
ATOM   1755 1HB  LYS A 127      -2.235   5.611   6.541  1.00 84.67           H
ATOM   1756 2HB  LYS A 127      -3.089   6.844   5.636  1.00 84.67           H
ATOM   1757  CG  LYS A 127      -4.050   4.913   5.608  1.00 84.67           C
ATOM   1758 1HG  LYS A 127      -4.593   5.067   4.676  1.00 84.67           H
ATOM   1759 2HG  LYS A 127      -3.760   3.863   5.638  1.00 84.67           H
ATOM   1760  CD  LYS A 127      -4.961   5.231   6.795  1.00 84.67           C
ATOM   1761 1HD  LYS A 127      -4.412   5.095   7.727  1.00 84.67           H
ATOM   1762 2HD  LYS A 127      -5.266   6.277   6.755  1.00 84.67           H
ATOM   1763  CE  LYS A 127      -6.200   4.333   6.791  1.00 84.67           C
ATOM   1764 1HE  LYS A 127      -6.712   4.414   5.832  1.00 84.67           H
ATOM   1765 2HE  LYS A 127      -5.901   3.291   6.905  1.00 84.67           H
ATOM   1766  NZ  LYS A 127      -7.120   4.714   7.886  1.00 84.67           N
ATOM   1767 1HZ  LYS A 127      -7.987   4.195   7.795  1.00 84.67           H
ATOM   1768 2HZ  LYS A 127      -6.690   4.499   8.779  1.00 84.67           H
ATOM   1769 3HZ  LYS A 127      -7.314   5.708   7.834  1.00 84.67           H
ATOM   1770  HN  LYS A 127      -0.572   6.847   5.283  1.00 84.67           H
ATOM   1771  N   MET A 128      -2.379   7.238   2.792  1.00 86.26           N
ATOM   1772  CA  MET A 128      -2.916   7.797   1.562  1.00 86.26           C
ATOM   1773  C   MET A 128      -2.316   7.103   0.338  1.00 86.26           C
ATOM   1774  O   MET A 128      -3.035   6.753  -0.596  1.00 86.26           O
ATOM   1775  HA  MET A 128      -3.990   7.615   1.602  1.00 86.26           H
ATOM   1776  CB  MET A 128      -2.606   9.294   1.504  1.00 86.26           C
ATOM   1777 1HB  MET A 128      -2.955   9.777   2.416  1.00 86.26           H
ATOM   1778 2HB  MET A 128      -1.527   9.444   1.456  1.00 86.26           H
ATOM   1779  CG  MET A 128      -3.271   9.944   0.289  1.00 86.26           C
ATOM   1780 1HG  MET A 128      -2.864   9.519  -0.629  1.00 86.26           H
ATOM   1781 2HG  MET A 128      -4.340   9.732   0.292  1.00 86.26           H
ATOM   1782  SD  MET A 128      -3.000  11.708   0.316  1.00 86.26           S
ATOM   1783  CE  MET A 128      -1.249  11.758  -0.028  1.00 86.26           C
ATOM   1784 1HE  MET A 128      -0.711  11.216   0.749  1.00 86.26           H
ATOM   1785 2HE  MET A 128      -1.055  11.295  -0.995  1.00 86.26           H
ATOM   1786 3HE  MET A 128      -0.912  12.795  -0.047  1.00 86.26           H
ATOM   1787  HN  MET A 128      -1.899   7.891   3.378  1.00 86.26           H
ATOM   1788  N   ASN A 129      -1.004   6.924   0.382  1.00 80.82           N
ATOM   1789  CA  ASN A 129      -0.287   6.359  -0.749  1.00 80.82           C
ATOM   1790  C   ASN A 129      -0.594   4.864  -0.847  1.00 80.82           C
ATOM   1791  O   ASN A 129      -0.658   4.310  -1.943  1.00 80.82           O
ATOM   1792  HA  ASN A 129      -0.639   6.915  -1.618  1.00 80.82           H
ATOM   1793  CB  ASN A 129       1.225   6.521  -0.578  1.00 80.82           C
ATOM   1794 1HB  ASN A 129       1.532   6.112   0.384  1.00 80.82           H
ATOM   1795 2HB  ASN A 129       1.744   5.949  -1.347  1.00 80.82           H
ATOM   1796  CG  ASN A 129       1.633   7.993  -0.667  1.00 80.82           C
ATOM   1797  OD1 ASN A 129       1.102   8.765  -1.449  1.00 80.82           O
ATOM   1798  ND2 ASN A 129       2.603   8.337   0.175  1.00 80.82           N
ATOM   1799 1HD2 ASN A 129       2.996   7.655   0.791  1.00 80.82           H
ATOM   1800 2HD2 ASN A 129       2.939   9.279   0.192  1.00 80.82           H
ATOM   1801  HN  ASN A 129      -0.434   7.158   1.170  1.00 80.82           H
ATOM   1802  N   PHE A 130      -0.777   4.252   0.315  1.00 84.36           N
ATOM   1803  CA  PHE A 130      -1.127   2.843   0.372  1.00 84.36           C
ATOM   1804  C   PHE A 130      -2.381   2.556  -0.456  1.00 84.36           C
ATOM   1805  O   PHE A 130      -2.373   1.679  -1.319  1.00 84.36           O
ATOM   1806  HA  PHE A 130      -0.286   2.285  -0.040  1.00 84.36           H
ATOM   1807  CB  PHE A 130      -1.410   2.512   1.838  1.00 84.36           C
ATOM   1808 1HB  PHE A 130      -0.492   2.637   2.412  1.00 84.36           H
ATOM   1809 2HB  PHE A 130      -2.131   3.229   2.229  1.00 84.36           H
ATOM   1810  CG  PHE A 130      -1.947   1.097   2.063  1.00 84.36           C
ATOM   1811  CD1 PHE A 130      -3.279   0.897   2.252  1.00 84.36           C
ATOM   1812  HD1 PHE A 130      -3.964   1.745   2.242  1.00 84.36           H
ATOM   1813  CD2 PHE A 130      -1.093   0.039   2.076  1.00 84.36           C
ATOM   1814  HD2 PHE A 130      -0.025   0.199   1.925  1.00 84.36           H
ATOM   1815  CE1 PHE A 130      -3.778  -0.416   2.461  1.00 84.36           C
ATOM   1816  HE1 PHE A 130      -4.845  -0.576   2.612  1.00 84.36           H
ATOM   1817  CE2 PHE A 130      -1.591  -1.274   2.285  1.00 84.36           C
ATOM   1818  HE2 PHE A 130      -0.906  -2.122   2.295  1.00 84.36           H
ATOM   1819  CZ  PHE A 130      -2.923  -1.474   2.473  1.00 84.36           C
ATOM   1820  HZ  PHE A 130      -3.305  -2.482   2.634  1.00 84.36           H
ATOM   1821  HN  PHE A 130      -0.690   4.703   1.203  1.00 84.36           H
ATOM   1822  N   TYR A 131      -3.430   3.311  -0.163  1.00 91.25           N
ATOM   1823  CA  TYR A 131      -4.704   3.114  -0.833  1.00 91.25           C
ATOM   1824  C   TYR A 131      -4.623   3.536  -2.302  1.00 91.25           C
ATOM   1825  O   TYR A 131      -5.160   2.859  -3.177  1.00 91.25           O
ATOM   1826  HA  TYR A 131      -4.951   2.053  -0.781  1.00 91.25           H
ATOM   1827  CB  TYR A 131      -5.705   4.017  -0.110  1.00 91.25           C
ATOM   1828 1HB  TYR A 131      -5.232   4.978   0.091  1.00 91.25           H
ATOM   1829 2HB  TYR A 131      -6.550   4.209  -0.772  1.00 91.25           H
ATOM   1830  CG  TYR A 131      -6.228   3.437   1.206  1.00 91.25           C
ATOM   1831  CD1 TYR A 131      -6.861   2.211   1.216  1.00 91.25           C
ATOM   1832  HD1 TYR A 131      -6.988   1.655   0.287  1.00 91.25           H
ATOM   1833  CD2 TYR A 131      -6.067   4.141   2.382  1.00 91.25           C
ATOM   1834  HD2 TYR A 131      -5.567   5.109   2.374  1.00 91.25           H
ATOM   1835  CE1 TYR A 131      -7.353   1.665   2.455  1.00 91.25           C
ATOM   1836  HE1 TYR A 131      -7.855   0.698   2.477  1.00 91.25           H
ATOM   1837  CE2 TYR A 131      -6.559   3.595   3.621  1.00 91.25           C
ATOM   1838  HE2 TYR A 131      -6.439   4.140   4.557  1.00 91.25           H
ATOM   1839  CZ  TYR A 131      -7.178   2.385   3.596  1.00 91.25           C
ATOM   1840  OH  TYR A 131      -7.643   1.869   4.765  1.00 91.25           O
ATOM   1841  HH  TYR A 131      -7.901   2.609   5.386  1.00 91.25           H
ATOM   1842  HN  TYR A 131      -3.419   4.045   0.516  1.00 91.25           H
ATOM   1843  N   SER A 132      -3.946   4.653  -2.526  1.00 90.78           N
ATOM   1844  CA  SER A 132      -3.863   5.222  -3.861  1.00 90.78           C
ATOM   1845  C   SER A 132      -3.167   4.240  -4.805  1.00 90.78           C
ATOM   1846  O   SER A 132      -3.599   4.053  -5.942  1.00 90.78           O
ATOM   1847  HA  SER A 132      -4.895   5.384  -4.171  1.00 90.78           H
ATOM   1848  CB  SER A 132      -3.120   6.559  -3.844  1.00 90.78           C
ATOM   1849 1HB  SER A 132      -3.128   6.991  -4.845  1.00 90.78           H
ATOM   1850 2HB  SER A 132      -3.645   7.257  -3.192  1.00 90.78           H
ATOM   1851  OG  SER A 132      -1.774   6.417  -3.400  1.00 90.78           O
ATOM   1852  HG  SER A 132      -1.296   7.293  -3.470  1.00 90.78           H
ATOM   1853  HN  SER A 132      -3.462   5.166  -1.817  1.00 90.78           H
ATOM   1854  N   CYS A 133      -2.100   3.638  -4.301  1.00 87.19           N
ATOM   1855  CA  CYS A 133      -1.329   2.693  -5.091  1.00 87.19           C
ATOM   1856  C   CYS A 133      -2.244   1.526  -5.470  1.00 87.19           C
ATOM   1857  O   CYS A 133      -2.348   1.170  -6.642  1.00 87.19           O
ATOM   1858  HA  CYS A 133      -0.995   3.227  -5.980  1.00 87.19           H
ATOM   1859  CB  CYS A 133      -0.079   2.220  -4.347  1.00 87.19           C
ATOM   1860 1HB  CYS A 133      -0.345   1.898  -3.340  1.00 87.19           H
ATOM   1861 2HB  CYS A 133       0.351   1.357  -4.854  1.00 87.19           H
ATOM   1862  SG  CYS A 133       1.150   3.573  -4.265  1.00 87.19           S
ATOM   1863  HG  CYS A 133       2.200   2.827  -4.598  1.00 87.19           H
ATOM   1864  HN  CYS A 133      -1.761   3.787  -3.372  1.00 87.19           H
ATOM   1865  N   VAL A 134      -2.883   0.963  -4.455  1.00 86.34           N
ATOM   1866  CA  VAL A 134      -3.654  -0.254  -4.639  1.00 86.34           C
ATOM   1867  C   VAL A 134      -4.820   0.025  -5.589  1.00 86.34           C
ATOM   1868  O   VAL A 134      -5.139  -0.800  -6.444  1.00 86.34           O
ATOM   1869  HA  VAL A 134      -2.997  -0.994  -5.097  1.00 86.34           H
ATOM   1870  CB  VAL A 134      -4.106  -0.798  -3.282  1.00 86.34           C
ATOM   1871  HB  VAL A 134      -4.653  -0.006  -2.769  1.00 86.34           H
ATOM   1872  CG1 VAL A 134      -5.052  -1.987  -3.455  1.00 86.34           C
ATOM   1873 1HG1 VAL A 134      -5.932  -1.672  -4.016  1.00 86.34           H
ATOM   1874 2HG1 VAL A 134      -4.541  -2.783  -3.997  1.00 86.34           H
ATOM   1875 3HG1 VAL A 134      -5.358  -2.354  -2.475  1.00 86.34           H
ATOM   1876  CG2 VAL A 134      -2.903  -1.176  -2.414  1.00 86.34           C
ATOM   1877 1HG2 VAL A 134      -2.317  -1.943  -2.920  1.00 86.34           H
ATOM   1878 2HG2 VAL A 134      -2.283  -0.295  -2.249  1.00 86.34           H
ATOM   1879 3HG2 VAL A 134      -3.253  -1.559  -1.456  1.00 86.34           H
ATOM   1880  HN  VAL A 134      -2.879   1.324  -3.522  1.00 86.34           H
ATOM   1881  N   LEU A 135      -5.424   1.190  -5.408  1.00 91.75           N
ATOM   1882  CA  LEU A 135      -6.569   1.573  -6.216  1.00 91.75           C
ATOM   1883  C   LEU A 135      -6.117   1.796  -7.660  1.00 91.75           C
ATOM   1884  O   LEU A 135      -6.849   1.486  -8.599  1.00 91.75           O
ATOM   1885  HA  LEU A 135      -7.274   0.742  -6.199  1.00 91.75           H
ATOM   1886  CB  LEU A 135      -7.279   2.781  -5.601  1.00 91.75           C
ATOM   1887 1HB  LEU A 135      -6.538   3.560  -5.420  1.00 91.75           H
ATOM   1888 2HB  LEU A 135      -7.984   3.175  -6.333  1.00 91.75           H
ATOM   1889  CG  LEU A 135      -8.034   2.522  -4.295  1.00 91.75           C
ATOM   1890  HG  LEU A 135      -7.341   2.074  -3.583  1.00 91.75           H
ATOM   1891  CD1 LEU A 135      -8.531   3.832  -3.680  1.00 91.75           C
ATOM   1892 1HD1 LEU A 135      -7.680   4.480  -3.469  1.00 91.75           H
ATOM   1893 2HD1 LEU A 135      -9.202   4.330  -4.380  1.00 91.75           H
ATOM   1894 3HD1 LEU A 135      -9.064   3.619  -2.754  1.00 91.75           H
ATOM   1895  CD2 LEU A 135      -9.172   1.521  -4.509  1.00 91.75           C
ATOM   1896 1HD2 LEU A 135      -9.871   1.918  -5.245  1.00 91.75           H
ATOM   1897 2HD2 LEU A 135      -8.762   0.577  -4.869  1.00 91.75           H
ATOM   1898 3HD2 LEU A 135      -9.692   1.355  -3.566  1.00 91.75           H
ATOM   1899  HN  LEU A 135      -5.144   1.864  -4.725  1.00 91.75           H
ATOM   1900  N   LEU A 136      -4.912   2.331  -7.794  1.00 89.71           N
ATOM   1901  CA  LEU A 136      -4.350   2.590  -9.108  1.00 89.71           C
ATOM   1902  C   LEU A 136      -4.092   1.261  -9.820  1.00 89.71           C
ATOM   1903  O   LEU A 136      -4.394   1.118 -11.004  1.00 89.71           O
ATOM   1904  HA  LEU A 136      -5.093   3.148  -9.677  1.00 89.71           H
ATOM   1905  CB  LEU A 136      -3.108   3.477  -8.994  1.00 89.71           C
ATOM   1906 1HB  LEU A 136      -2.493   3.103  -8.175  1.00 89.71           H
ATOM   1907 2HB  LEU A 136      -2.523   3.369  -9.907  1.00 89.71           H
ATOM   1908  CG  LEU A 136      -3.367   4.967  -8.761  1.00 89.71           C
ATOM   1909  HG  LEU A 136      -4.088   5.065  -7.949  1.00 89.71           H
ATOM   1910  CD1 LEU A 136      -2.089   5.683  -8.319  1.00 89.71           C
ATOM   1911 1HD1 LEU A 136      -1.728   5.242  -7.390  1.00 89.71           H
ATOM   1912 2HD1 LEU A 136      -1.328   5.578  -9.092  1.00 89.71           H
ATOM   1913 3HD1 LEU A 136      -2.302   6.740  -8.160  1.00 89.71           H
ATOM   1914  CD2 LEU A 136      -3.989   5.616  -9.999  1.00 89.71           C
ATOM   1915 1HD2 LEU A 136      -3.311   5.507 -10.845  1.00 89.71           H
ATOM   1916 2HD2 LEU A 136      -4.937   5.128 -10.227  1.00 89.71           H
ATOM   1917 3HD2 LEU A 136      -4.163   6.674  -9.806  1.00 89.71           H
ATOM   1918  HN  LEU A 136      -4.325   2.584  -7.025  1.00 89.71           H
ATOM   1919  N   ILE A 137      -3.537   0.321  -9.068  1.00 83.55           N
ATOM   1920  CA  ILE A 137      -3.246  -0.995  -9.609  1.00 83.55           C
ATOM   1921  C   ILE A 137      -4.540  -1.627 -10.126  1.00 83.55           C
ATOM   1922  O   ILE A 137      -4.559  -2.219 -11.204  1.00 83.55           O
ATOM   1923  HA  ILE A 137      -2.568  -0.859 -10.452  1.00 83.55           H
ATOM   1924  CB  ILE A 137      -2.515  -1.851  -8.573  1.00 83.55           C
ATOM   1925  HB  ILE A 137      -3.035  -1.752  -7.620  1.00 83.55           H
ATOM   1926  CG1 ILE A 137      -1.084  -1.351  -8.361  1.00 83.55           C
ATOM   1927 1HG1 ILE A 137      -0.473  -1.610  -9.225  1.00 83.55           H
ATOM   1928 2HG1 ILE A 137      -1.082  -0.264  -8.283  1.00 83.55           H
ATOM   1929  CG2 ILE A 137      -2.554  -3.331  -8.958  1.00 83.55           C
ATOM   1930 1HG2 ILE A 137      -3.590  -3.664  -9.017  1.00 83.55           H
ATOM   1931 2HG2 ILE A 137      -2.073  -3.468  -9.926  1.00 83.55           H
ATOM   1932 3HG2 ILE A 137      -2.027  -3.916  -8.204  1.00 83.55           H
ATOM   1933  CD1 ILE A 137      -0.473  -1.960  -7.097  1.00 83.55           C
ATOM   1934 1HD1 ILE A 137      -1.073  -1.678  -6.232  1.00 83.55           H
ATOM   1935 2HD1 ILE A 137      -0.454  -3.045  -7.189  1.00 83.55           H
ATOM   1936 3HD1 ILE A 137       0.544  -1.588  -6.970  1.00 83.55           H
ATOM   1937  HN  ILE A 137      -3.288   0.448  -8.108  1.00 83.55           H
ATOM   1938  N   MET A 138      -5.591  -1.480  -9.332  1.00 87.81           N
ATOM   1939  CA  MET A 138      -6.892  -2.005  -9.708  1.00 87.81           C
ATOM   1940  C   MET A 138      -7.381  -1.374 -11.013  1.00 87.81           C
ATOM   1941  O   MET A 138      -7.875  -2.071 -11.898  1.00 87.81           O
ATOM   1942  HA  MET A 138      -6.747  -3.077  -9.847  1.00 87.81           H
ATOM   1943  CB  MET A 138      -7.900  -1.720  -8.593  1.00 87.81           C
ATOM   1944 1HB  MET A 138      -7.535  -2.133  -7.653  1.00 87.81           H
ATOM   1945 2HB  MET A 138      -7.996  -0.643  -8.452  1.00 87.81           H
ATOM   1946  CG  MET A 138      -9.268  -2.320  -8.924  1.00 87.81           C
ATOM   1947 1HG  MET A 138      -9.618  -1.941  -9.884  1.00 87.81           H
ATOM   1948 2HG  MET A 138      -9.186  -3.402  -9.019  1.00 87.81           H
ATOM   1949  SD  MET A 138     -10.441  -1.908  -7.643  1.00 87.81           S
ATOM   1950  CE  MET A 138     -10.632  -0.160  -7.947  1.00 87.81           C
ATOM   1951 1HE  MET A 138      -9.667   0.335  -7.840  1.00 87.81           H
ATOM   1952 2HE  MET A 138     -11.009  -0.006  -8.958  1.00 87.81           H
ATOM   1953 3HE  MET A 138     -11.337   0.259  -7.229  1.00 87.81           H
ATOM   1954  HN  MET A 138      -5.563  -1.014  -8.448  1.00 87.81           H
ATOM   1955  N   CYS A 139      -7.228  -0.060 -11.091  1.00 89.83           N
ATOM   1956  CA  CYS A 139      -7.723   0.685 -12.237  1.00 89.83           C
ATOM   1957  C   CYS A 139      -6.927   0.254 -13.470  1.00 89.83           C
ATOM   1958  O   CYS A 139      -7.479   0.149 -14.564  1.00 89.83           O
ATOM   1959  HA  CYS A 139      -8.777   0.426 -12.346  1.00 89.83           H
ATOM   1960  CB  CYS A 139      -7.646   2.195 -12.006  1.00 89.83           C
ATOM   1961 1HB  CYS A 139      -6.665   2.462 -11.613  1.00 89.83           H
ATOM   1962 2HB  CYS A 139      -7.764   2.722 -12.952  1.00 89.83           H
ATOM   1963  SG  CYS A 139      -8.952   2.717 -10.834  1.00 89.83           S
ATOM   1964  HG  CYS A 139      -8.341   2.272  -9.739  1.00 89.83           H
ATOM   1965  HN  CYS A 139      -6.776   0.493 -10.391  1.00 89.83           H
ATOM   1966  N   ILE A 140      -5.642   0.017 -13.252  1.00 82.50           N
ATOM   1967  CA  ILE A 140      -4.772  -0.435 -14.325  1.00 82.50           C
ATOM   1968  C   ILE A 140      -5.296  -1.763 -14.874  1.00 82.50           C
ATOM   1969  O   ILE A 140      -5.301  -1.979 -16.085  1.00 82.50           O
ATOM   1970  HA  ILE A 140      -4.818   0.310 -15.119  1.00 82.50           H
ATOM   1971  CB  ILE A 140      -3.320  -0.497 -13.847  1.00 82.50           C
ATOM   1972  HB  ILE A 140      -3.300  -1.000 -12.880  1.00 82.50           H
ATOM   1973  CG1 ILE A 140      -2.751   0.908 -13.637  1.00 82.50           C
ATOM   1974 1HG1 ILE A 140      -2.544   1.368 -14.604  1.00 82.50           H
ATOM   1975 2HG1 ILE A 140      -3.492   1.533 -13.139  1.00 82.50           H
ATOM   1976  CG2 ILE A 140      -2.462  -1.326 -14.805  1.00 82.50           C
ATOM   1977 1HG2 ILE A 140      -2.856  -2.341 -14.859  1.00 82.50           H
ATOM   1978 2HG2 ILE A 140      -2.485  -0.874 -15.796  1.00 82.50           H
ATOM   1979 3HG2 ILE A 140      -1.435  -1.354 -14.441  1.00 82.50           H
ATOM   1980  CD1 ILE A 140      -1.470   0.862 -12.803  1.00 82.50           C
ATOM   1981 1HD1 ILE A 140      -1.686   0.424 -11.828  1.00 82.50           H
ATOM   1982 2HD1 ILE A 140      -0.723   0.255 -13.316  1.00 82.50           H
ATOM   1983 3HD1 ILE A 140      -1.086   1.873 -12.669  1.00 82.50           H
ATOM   1984  HN  ILE A 140      -5.195   0.130 -12.365  1.00 82.50           H
ATOM   1985  N   SER A 141      -5.723  -2.619 -13.957  1.00 84.65           N
ATOM   1986  CA  SER A 141      -6.200  -3.940 -14.331  1.00 84.65           C
ATOM   1987  C   SER A 141      -7.474  -3.818 -15.169  1.00 84.65           C
ATOM   1988  O   SER A 141      -7.641  -4.531 -16.158  1.00 84.65           O
ATOM   1989  HA  SER A 141      -5.396  -4.381 -14.919  1.00 84.65           H
ATOM   1990  CB  SER A 141      -6.459  -4.802 -13.094  1.00 84.65           C
ATOM   1991 1HB  SER A 141      -7.284  -4.377 -12.522  1.00 84.65           H
ATOM   1992 2HB  SER A 141      -6.768  -5.800 -13.405  1.00 84.65           H
ATOM   1993  OG  SER A 141      -5.307  -4.901 -12.261  1.00 84.65           O
ATOM   1994  HG  SER A 141      -5.278  -4.132 -11.624  1.00 84.65           H
ATOM   1995  HN  SER A 141      -5.747  -2.423 -12.977  1.00 84.65           H
ATOM   1996  N   VAL A 142      -8.340  -2.911 -14.743  1.00 87.28           N
ATOM   1997  CA  VAL A 142      -9.589  -2.679 -15.449  1.00 87.28           C
ATOM   1998  C   VAL A 142      -9.286  -2.133 -16.846  1.00 87.28           C
ATOM   1999  O   VAL A 142      -9.907  -2.545 -17.825  1.00 87.28           O
ATOM   2000  HA  VAL A 142     -10.094  -3.640 -15.550  1.00 87.28           H
ATOM   2001  CB  VAL A 142     -10.490  -1.754 -14.629  1.00 87.28           C
ATOM   2002  HB  VAL A 142      -9.944  -0.828 -14.447  1.00 87.28           H
ATOM   2003  CG1 VAL A 142     -11.764  -1.404 -15.400  1.00 87.28           C
ATOM   2004 1HG1 VAL A 142     -11.499  -0.899 -16.329  1.00 87.28           H
ATOM   2005 2HG1 VAL A 142     -12.314  -2.317 -15.626  1.00 87.28           H
ATOM   2006 3HG1 VAL A 142     -12.387  -0.745 -14.794  1.00 87.28           H
ATOM   2007  CG2 VAL A 142     -10.824  -2.376 -13.272  1.00 87.28           C
ATOM   2008 1HG2 VAL A 142     -11.342  -3.323 -13.424  1.00 87.28           H
ATOM   2009 2HG2 VAL A 142      -9.903  -2.551 -12.715  1.00 87.28           H
ATOM   2010 3HG2 VAL A 142     -11.466  -1.698 -12.709  1.00 87.28           H
ATOM   2011  HN  VAL A 142      -8.201  -2.341 -13.933  1.00 87.28           H
ATOM   2012  N   ASP A 143      -8.332  -1.215 -16.894  1.00 81.05           N
ATOM   2013  CA  ASP A 143      -7.990  -0.555 -18.143  1.00 81.05           C
ATOM   2014  C   ASP A 143      -7.469  -1.595 -19.138  1.00 81.05           C
ATOM   2015  O   ASP A 143      -7.825  -1.565 -20.315  1.00 81.05           O
ATOM   2016  HA  ASP A 143      -8.913  -0.083 -18.479  1.00 81.05           H
ATOM   2017  CB  ASP A 143      -6.892   0.489 -17.932  1.00 81.05           C
ATOM   2018 1HB  ASP A 143      -7.224   1.229 -17.203  1.00 81.05           H
ATOM   2019 2HB  ASP A 143      -6.005   0.010 -17.518  1.00 81.05           H
ATOM   2020  CG  ASP A 143      -6.537   1.184 -19.247  1.00 81.05           C
ATOM   2021  OD1 ASP A 143      -7.454   1.806 -19.826  1.00 81.05           O
ATOM   2022  OD2 ASP A 143      -5.356   1.079 -19.644  1.00 81.05           O
ATOM   2023  HN  ASP A 143      -7.798  -0.921 -16.101  1.00 81.05           H
ATOM   2024  N   ARG A 144      -6.635  -2.489 -18.628  1.00 71.23           N
ATOM   2025  CA  ARG A 144      -6.064  -3.537 -19.456  1.00 71.23           C
ATOM   2026  C   ARG A 144      -7.170  -4.441 -20.006  1.00 71.23           C
ATOM   2027  O   ARG A 144      -7.133  -4.835 -21.170  1.00 71.23           O
ATOM   2028  HA  ARG A 144      -5.553  -3.009 -20.261  1.00 71.23           H
ATOM   2029  CB  ARG A 144      -5.070  -4.387 -18.662  1.00 71.23           C
ATOM   2030 1HB  ARG A 144      -5.489  -4.624 -17.684  1.00 71.23           H
ATOM   2031 2HB  ARG A 144      -4.903  -5.333 -19.176  1.00 71.23           H
ATOM   2032  CG  ARG A 144      -3.739  -3.653 -18.488  1.00 71.23           C
ATOM   2033 1HG  ARG A 144      -3.342  -3.374 -19.464  1.00 71.23           H
ATOM   2034 2HG  ARG A 144      -3.899  -2.728 -17.934  1.00 71.23           H
ATOM   2035  CD  ARG A 144      -2.723  -4.526 -17.749  1.00 71.23           C
ATOM   2036 1HD  ARG A 144      -3.090  -4.758 -16.749  1.00 71.23           H
ATOM   2037 2HD  ARG A 144      -2.600  -5.476 -18.271  1.00 71.23           H
ATOM   2038  NE  ARG A 144      -1.422  -3.826 -17.661  1.00 71.23           N
ATOM   2039  HE  ARG A 144      -1.386  -2.867 -17.942  1.00 71.23           H
ATOM   2040  CZ  ARG A 144      -0.290  -4.397 -17.228  1.00 71.23           C
ATOM   2041  NH1 ARG A 144      -0.280  -5.679 -16.840  1.00 71.23           N
ATOM   2042 1HH1 ARG A 144      -1.122  -6.218 -16.871  1.00 71.23           H
ATOM   2043 2HH1 ARG A 144       0.570  -6.098 -16.518  1.00 71.23           H
ATOM   2044  NH2 ARG A 144       0.833  -3.666 -17.190  1.00 71.23           N
ATOM   2045 1HH2 ARG A 144       1.686  -4.077 -16.870  1.00 71.23           H
ATOM   2046 2HH2 ARG A 144       0.817  -2.710 -17.482  1.00 71.23           H
ATOM   2047  HN  ARG A 144      -6.350  -2.505 -17.670  1.00 71.23           H
ATOM   2048  N   TYR A 145      -8.129  -4.741 -19.142  1.00 83.55           N
ATOM   2049  CA  TYR A 145      -9.275  -5.539 -19.544  1.00 83.55           C
ATOM   2050  C   TYR A 145     -10.011  -4.889 -20.717  1.00 83.55           C
ATOM   2051  O   TYR A 145     -10.287  -5.544 -21.721  1.00 83.55           O
ATOM   2052  HA  TYR A 145      -8.911  -6.520 -19.852  1.00 83.55           H
ATOM   2053  CB  TYR A 145     -10.207  -5.580 -18.331  1.00 83.55           C
ATOM   2054 1HB  TYR A 145      -9.791  -6.261 -17.589  1.00 83.55           H
ATOM   2055 2HB  TYR A 145     -10.235  -4.590 -17.875  1.00 83.55           H
ATOM   2056  CG  TYR A 145     -11.636  -6.016 -18.659  1.00 83.55           C
ATOM   2057  CD1 TYR A 145     -12.650  -5.081 -18.701  1.00 83.55           C
ATOM   2058  HD1 TYR A 145     -12.433  -4.032 -18.500  1.00 83.55           H
ATOM   2059  CD2 TYR A 145     -11.911  -7.344 -18.913  1.00 83.55           C
ATOM   2060  HD2 TYR A 145     -11.110  -8.083 -18.880  1.00 83.55           H
ATOM   2061  CE1 TYR A 145     -13.996  -5.491 -19.009  1.00 83.55           C
ATOM   2062  HE1 TYR A 145     -14.806  -4.763 -19.045  1.00 83.55           H
ATOM   2063  CE2 TYR A 145     -13.257  -7.754 -19.222  1.00 83.55           C
ATOM   2064  HE2 TYR A 145     -13.488  -8.800 -19.424  1.00 83.55           H
ATOM   2065  CZ  TYR A 145     -14.232  -6.808 -19.254  1.00 83.55           C
ATOM   2066  OH  TYR A 145     -15.503  -7.195 -19.546  1.00 83.55           O
ATOM   2067  HH  TYR A 145     -15.529  -8.179 -19.720  1.00 83.55           H
ATOM   2068  HN  TYR A 145      -8.131  -4.451 -18.186  1.00 83.55           H
ATOM   2069  N   ILE A 146     -10.310  -3.609 -20.550  1.00 80.03           N
ATOM   2070  CA  ILE A 146     -11.070  -2.882 -21.552  1.00 80.03           C
ATOM   2071  C   ILE A 146     -10.289  -2.867 -22.868  1.00 80.03           C
ATOM   2072  O   ILE A 146     -10.867  -3.039 -23.939  1.00 80.03           O
ATOM   2073  HA  ILE A 146     -12.003  -3.422 -21.711  1.00 80.03           H
ATOM   2074  CB  ILE A 146     -11.437  -1.488 -21.039  1.00 80.03           C
ATOM   2075  HB  ILE A 146     -10.528  -1.009 -20.673  1.00 80.03           H
ATOM   2076  CG1 ILE A 146     -12.408  -1.575 -19.860  1.00 80.03           C
ATOM   2077 1HG1 ILE A 146     -13.391  -1.881 -20.216  1.00 80.03           H
ATOM   2078 2HG1 ILE A 146     -12.069  -2.341 -19.162  1.00 80.03           H
ATOM   2079  CG2 ILE A 146     -11.984  -0.614 -22.169  1.00 80.03           C
ATOM   2080 1HG2 ILE A 146     -11.229  -0.512 -22.948  1.00 80.03           H
ATOM   2081 2HG2 ILE A 146     -12.877  -1.078 -22.587  1.00 80.03           H
ATOM   2082 3HG2 ILE A 146     -12.237   0.371 -21.777  1.00 80.03           H
ATOM   2083  CD1 ILE A 146     -12.516  -0.231 -19.138  1.00 80.03           C
ATOM   2084 1HD1 ILE A 146     -11.535   0.060 -18.762  1.00 80.03           H
ATOM   2085 2HD1 ILE A 146     -12.878   0.527 -19.833  1.00 80.03           H
ATOM   2086 3HD1 ILE A 146     -13.213  -0.321 -18.304  1.00 80.03           H
ATOM   2087  HN  ILE A 146     -10.042  -3.072 -19.751  1.00 80.03           H
ATOM   2088  N   ALA A 147      -8.986  -2.659 -22.743  1.00 78.02           N
ATOM   2089  CA  ALA A 147      -8.141  -2.486 -23.912  1.00 78.02           C
ATOM   2090  C   ALA A 147      -8.131  -3.781 -24.726  1.00 78.02           C
ATOM   2091  O   ALA A 147      -7.968  -3.752 -25.945  1.00 78.02           O
ATOM   2092  HA  ALA A 147      -8.572  -1.689 -24.518  1.00 78.02           H
ATOM   2093  CB  ALA A 147      -6.738  -2.065 -23.469  1.00 78.02           C
ATOM   2094 1HB  ALA A 147      -6.796  -1.125 -22.921  1.00 78.02           H
ATOM   2095 2HB  ALA A 147      -6.314  -2.836 -22.826  1.00 78.02           H
ATOM   2096 3HB  ALA A 147      -6.104  -1.935 -24.347  1.00 78.02           H
ATOM   2097  HN  ALA A 147      -8.509  -2.609 -21.865  1.00 78.02           H
ATOM   2098  N   ILE A 148      -8.308  -4.888 -24.019  1.00 75.25           N
ATOM   2099  CA  ILE A 148      -8.152  -6.198 -24.628  1.00 75.25           C
ATOM   2100  C   ILE A 148      -9.523  -6.720 -25.065  1.00 75.25           C
ATOM   2101  O   ILE A 148      -9.686  -7.173 -26.197  1.00 75.25           O
ATOM   2102  HA  ILE A 148      -7.531  -6.074 -25.515  1.00 75.25           H
ATOM   2103  CB  ILE A 148      -7.407  -7.143 -23.683  1.00 75.25           C
ATOM   2104  HB  ILE A 148      -7.880  -7.088 -22.703  1.00 75.25           H
ATOM   2105  CG1 ILE A 148      -5.951  -6.707 -23.507  1.00 75.25           C
ATOM   2106 1HG1 ILE A 148      -5.412  -6.840 -24.446  1.00 75.25           H
ATOM   2107 2HG1 ILE A 148      -5.912  -5.645 -23.265  1.00 75.25           H
ATOM   2108  CG2 ILE A 148      -7.518  -8.593 -24.158  1.00 75.25           C
ATOM   2109 1HG2 ILE A 148      -8.568  -8.886 -24.189  1.00 75.25           H
ATOM   2110 2HG2 ILE A 148      -7.086  -8.683 -25.154  1.00 75.25           H
ATOM   2111 3HG2 ILE A 148      -6.980  -9.243 -23.468  1.00 75.25           H
ATOM   2112  CD1 ILE A 148      -5.267  -7.514 -22.402  1.00 75.25           C
ATOM   2113 1HD1 ILE A 148      -5.794  -7.359 -21.460  1.00 75.25           H
ATOM   2114 2HD1 ILE A 148      -5.286  -8.573 -22.660  1.00 75.25           H
ATOM   2115 3HD1 ILE A 148      -4.233  -7.184 -22.298  1.00 75.25           H
ATOM   2116  HN  ILE A 148      -8.554  -4.899 -23.050  1.00 75.25           H
ATOM   2117  N   ALA A 149     -10.472  -6.638 -24.144  1.00 75.00           N
ATOM   2118  CA  ALA A 149     -11.762  -7.277 -24.341  1.00 75.00           C
ATOM   2119  C   ALA A 149     -12.641  -6.383 -25.218  1.00 75.00           C
ATOM   2120  O   ALA A 149     -13.449  -6.879 -26.002  1.00 75.00           O
ATOM   2121  HA  ALA A 149     -11.589  -8.221 -24.857  1.00 75.00           H
ATOM   2122  CB  ALA A 149     -12.400  -7.568 -22.981  1.00 75.00           C
ATOM   2123 1HB  ALA A 149     -11.750  -8.230 -22.409  1.00 75.00           H
ATOM   2124 2HB  ALA A 149     -12.537  -6.634 -22.437  1.00 75.00           H
ATOM   2125 3HB  ALA A 149     -13.368  -8.048 -23.130  1.00 75.00           H
ATOM   2126  HN  ALA A 149     -10.371  -6.147 -23.279  1.00 75.00           H
ATOM   2127  N   GLN A 150     -12.453  -5.082 -25.057  1.00 67.05           N
ATOM   2128  CA  GLN A 150     -13.301  -4.114 -25.732  1.00 67.05           C
ATOM   2129  C   GLN A 150     -12.461  -3.215 -26.642  1.00 67.05           C
ATOM   2130  O   GLN A 150     -12.725  -2.019 -26.755  1.00 67.05           O
ATOM   2131  HA  GLN A 150     -13.993  -4.704 -26.332  1.00 67.05           H
ATOM   2132  CB  GLN A 150     -14.095  -3.283 -24.722  1.00 67.05           C
ATOM   2133 1HB  GLN A 150     -13.411  -2.693 -24.112  1.00 67.05           H
ATOM   2134 2HB  GLN A 150     -14.738  -2.579 -25.251  1.00 67.05           H
ATOM   2135  CG  GLN A 150     -14.945  -4.181 -23.821  1.00 67.05           C
ATOM   2136 1HG  GLN A 150     -15.510  -4.885 -24.432  1.00 67.05           H
ATOM   2137 2HG  GLN A 150     -14.297  -4.770 -23.173  1.00 67.05           H
ATOM   2138  CD  GLN A 150     -15.908  -3.349 -22.970  1.00 67.05           C
ATOM   2139  OE1 GLN A 150     -15.938  -2.131 -23.032  1.00 67.05           O
ATOM   2140  NE2 GLN A 150     -16.690  -4.074 -22.175  1.00 67.05           N
ATOM   2141 1HE2 GLN A 150     -16.614  -5.071 -22.172  1.00 67.05           H
ATOM   2142 2HE2 GLN A 150     -17.353  -3.621 -21.579  1.00 67.05           H
ATOM   2143  HN  GLN A 150     -11.738  -4.687 -24.479  1.00 67.05           H
ATOM   2144  N   ALA A 151     -11.465  -3.826 -27.267  1.00 67.08           N
ATOM   2145  CA  ALA A 151     -10.456  -3.067 -27.987  1.00 67.08           C
ATOM   2146  C   ALA A 151     -11.142  -2.141 -28.993  1.00 67.08           C
ATOM   2147  O   ALA A 151     -10.750  -0.986 -29.147  1.00 67.08           O
ATOM   2148  HA  ALA A 151      -9.914  -2.462 -27.260  1.00 67.08           H
ATOM   2149  CB  ALA A 151      -9.474  -4.031 -28.656  1.00 67.08           C
ATOM   2150 1HB  ALA A 151      -8.992  -4.645 -27.896  1.00 67.08           H
ATOM   2151 2HB  ALA A 151     -10.012  -4.672 -29.354  1.00 67.08           H
ATOM   2152 3HB  ALA A 151      -8.717  -3.461 -29.196  1.00 67.08           H
ATOM   2153  HN  ALA A 151     -11.342  -4.818 -27.287  1.00 67.08           H
ATOM   2154  N   MET A 152     -12.155  -2.684 -29.653  1.00 57.00           N
ATOM   2155  CA  MET A 152     -12.824  -1.962 -30.722  1.00 57.00           C
ATOM   2156  C   MET A 152     -13.448  -0.666 -30.201  1.00 57.00           C
ATOM   2157  O   MET A 152     -13.300   0.390 -30.815  1.00 57.00           O
ATOM   2158  HA  MET A 152     -12.048  -1.732 -31.451  1.00 57.00           H
ATOM   2159  CB  MET A 152     -13.915  -2.845 -31.330  1.00 57.00           C
ATOM   2160 1HB  MET A 152     -14.477  -3.335 -30.534  1.00 57.00           H
ATOM   2161 2HB  MET A 152     -14.621  -2.228 -31.885  1.00 57.00           H
ATOM   2162  CG  MET A 152     -13.312  -3.901 -32.259  1.00 57.00           C
ATOM   2163 1HG  MET A 152     -12.454  -3.484 -32.787  1.00 57.00           H
ATOM   2164 2HG  MET A 152     -12.947  -4.746 -31.675  1.00 57.00           H
ATOM   2165  SD  MET A 152     -14.538  -4.455 -33.431  1.00 57.00           S
ATOM   2166  CE  MET A 152     -15.360  -5.702 -32.453  1.00 57.00           C
ATOM   2167 1HE  MET A 152     -14.643  -6.470 -32.166  1.00 57.00           H
ATOM   2168 2HE  MET A 152     -15.779  -5.243 -31.557  1.00 57.00           H
ATOM   2169 3HE  MET A 152     -16.161  -6.154 -33.038  1.00 57.00           H
ATOM   2170  HN  MET A 152     -12.518  -3.597 -29.468  1.00 57.00           H
ATOM   2171  N   ARG A 153     -14.133  -0.788 -29.073  1.00 54.19           N
ATOM   2172  CA  ARG A 153     -14.828   0.349 -28.493  1.00 54.19           C
ATOM   2173  C   ARG A 153     -13.823   1.340 -27.903  1.00 54.19           C
ATOM   2174  O   ARG A 153     -14.109   2.532 -27.798  1.00 54.19           O
ATOM   2175  HA  ARG A 153     -15.376   0.794 -29.323  1.00 54.19           H
ATOM   2176  CB  ARG A 153     -15.796  -0.099 -27.396  1.00 54.19           C
ATOM   2177 1HB  ARG A 153     -15.302  -0.815 -26.740  1.00 54.19           H
ATOM   2178 2HB  ARG A 153     -16.076   0.757 -26.781  1.00 54.19           H
ATOM   2179  CG  ARG A 153     -17.052  -0.732 -27.999  1.00 54.19           C
ATOM   2180 1HG  ARG A 153     -17.479  -0.062 -28.745  1.00 54.19           H
ATOM   2181 2HG  ARG A 153     -16.786  -1.655 -28.514  1.00 54.19           H
ATOM   2182  CD  ARG A 153     -18.091  -1.028 -26.915  1.00 54.19           C
ATOM   2183 1HD  ARG A 153     -17.698  -1.765 -26.215  1.00 54.19           H
ATOM   2184 2HD  ARG A 153     -18.299  -0.123 -26.343  1.00 54.19           H
ATOM   2185  NE  ARG A 153     -19.337  -1.532 -27.534  1.00 54.19           N
ATOM   2186  HE  ARG A 153     -19.372  -1.600 -28.531  1.00 54.19           H
ATOM   2187  CZ  ARG A 153     -20.422  -1.904 -26.841  1.00 54.19           C
ATOM   2188  NH1 ARG A 153     -20.432  -1.835 -25.503  1.00 54.19           N
ATOM   2189 1HH1 ARG A 153     -19.625  -1.503 -25.013  1.00 54.19           H
ATOM   2190 2HH1 ARG A 153     -21.246  -2.114 -24.993  1.00 54.19           H
ATOM   2191  NH2 ARG A 153     -21.498  -2.347 -27.506  1.00 54.19           N
ATOM   2192 1HH2 ARG A 153     -22.316  -2.628 -27.004  1.00 54.19           H
ATOM   2193 2HH2 ARG A 153     -21.483  -2.396 -28.505  1.00 54.19           H
ATOM   2194  HN  ARG A 153     -14.218  -1.642 -28.560  1.00 54.19           H
ATOM   2195  N   ALA A 154     -12.666   0.811 -27.532  1.00 59.01           N
ATOM   2196  CA  ALA A 154     -11.685   1.594 -26.801  1.00 59.01           C
ATOM   2197  C   ALA A 154     -11.077   2.643 -27.735  1.00 59.01           C
ATOM   2198  O   ALA A 154     -10.633   3.698 -27.284  1.00 59.01           O
ATOM   2199  HA  ALA A 154     -12.204   2.102 -25.988  1.00 59.01           H
ATOM   2200  CB  ALA A 154     -10.628   0.662 -26.205  1.00 59.01           C
ATOM   2201 1HB  ALA A 154     -11.108  -0.044 -25.527  1.00 59.01           H
ATOM   2202 2HB  ALA A 154     -10.132   0.116 -27.007  1.00 59.01           H
ATOM   2203 3HB  ALA A 154      -9.892   1.250 -25.657  1.00 59.01           H
ATOM   2204  HN  ALA A 154     -12.396  -0.133 -27.724  1.00 59.01           H
ATOM   2205  N   HIS A 155     -11.076   2.316 -29.019  1.00 55.30           N
ATOM   2206  CA  HIS A 155     -10.319   3.090 -29.988  1.00 55.30           C
ATOM   2207  C   HIS A 155     -11.049   4.403 -30.279  1.00 55.30           C
ATOM   2208  O   HIS A 155     -10.422   5.455 -30.389  1.00 55.30           O
ATOM   2209  HA  HIS A 155      -9.357   3.314 -29.526  1.00 55.30           H
ATOM   2210  CB  HIS A 155     -10.051   2.268 -31.250  1.00 55.30           C
ATOM   2211 1HB  HIS A 155      -9.913   1.224 -30.969  1.00 55.30           H
ATOM   2212 2HB  HIS A 155     -10.930   2.312 -31.893  1.00 55.30           H
ATOM   2213  CG  HIS A 155      -8.846   2.726 -32.036  1.00 55.30           C
ATOM   2214  ND1 HIS A 155      -8.800   3.941 -32.699  1.00 55.30           N
ATOM   2215  HD1 HIS A 155      -9.534   4.620 -32.727  1.00 55.30           H
ATOM   2216  CD2 HIS A 155      -7.644   2.121 -32.259  1.00 55.30           C
ATOM   2217  HD2 HIS A 155      -7.342   1.145 -31.879  1.00 55.30           H
ATOM   2218  CE1 HIS A 155      -7.620   4.050 -33.290  1.00 55.30           C
ATOM   2219  HE1 HIS A 155      -7.280   4.894 -33.890  1.00 55.30           H
ATOM   2220  NE2 HIS A 155      -6.905   2.922 -33.017  1.00 55.30           N
ATOM   2221  HN  HIS A 155     -11.579   1.540 -29.399  1.00 55.30           H
ATOM   2222  N   THR A 156     -12.365   4.298 -30.396  1.00 61.89           N
ATOM   2223  CA  THR A 156     -13.169   5.423 -30.841  1.00 61.89           C
ATOM   2224  C   THR A 156     -13.244   6.491 -29.748  1.00 61.89           C
ATOM   2225  O   THR A 156     -13.416   7.673 -30.040  1.00 61.89           O
ATOM   2226  HA  THR A 156     -12.677   5.879 -31.700  1.00 61.89           H
ATOM   2227  CB  THR A 156     -14.539   4.888 -31.262  1.00 61.89           C
ATOM   2228  HB  THR A 156     -15.267   5.696 -31.336  1.00 61.89           H
ATOM   2229  OG1 THR A 156     -14.832   3.884 -30.294  1.00 61.89           O
ATOM   2230  HG1 THR A 156     -15.765   3.547 -30.423  1.00 61.89           H
ATOM   2231  CG2 THR A 156     -14.488   4.124 -32.587  1.00 61.89           C
ATOM   2232 1HG2 THR A 156     -13.811   3.275 -32.491  1.00 61.89           H
ATOM   2233 2HG2 THR A 156     -14.130   4.787 -33.374  1.00 61.89           H
ATOM   2234 3HG2 THR A 156     -15.486   3.766 -32.839  1.00 61.89           H
ATOM   2235  HN  THR A 156     -12.880   3.465 -30.192  1.00 61.89           H
ATOM   2236  N   TRP A 157     -13.111   6.036 -28.510  1.00 56.02           N
ATOM   2237  CA  TRP A 157     -13.401   6.883 -27.366  1.00 56.02           C
ATOM   2238  C   TRP A 157     -12.072   7.265 -26.712  1.00 56.02           C
ATOM   2239  O   TRP A 157     -12.014   7.497 -25.505  1.00 56.02           O
ATOM   2240  HA  TRP A 157     -13.906   7.777 -27.733  1.00 56.02           H
ATOM   2241  CB  TRP A 157     -14.365   6.190 -26.401  1.00 56.02           C
ATOM   2242 1HB  TRP A 157     -13.972   5.203 -26.158  1.00 56.02           H
ATOM   2243 2HB  TRP A 157     -14.401   6.757 -25.471  1.00 56.02           H
ATOM   2244  CG  TRP A 157     -15.787   6.038 -26.944  1.00 56.02           C
ATOM   2245  CD1 TRP A 157     -16.194   5.326 -28.004  1.00 56.02           C
ATOM   2246  HD1 TRP A 157     -15.531   4.739 -28.640  1.00 56.02           H
ATOM   2247  CD2 TRP A 157     -16.982   6.644 -26.408  1.00 56.02           C
ATOM   2248  NE1 TRP A 157     -17.557   5.428 -28.189  1.00 56.02           N
ATOM   2249  HE1 TRP A 157     -18.091   4.988 -28.911  1.00 56.02           H
ATOM   2250  CE2 TRP A 157     -18.052   6.256 -27.188  1.00 56.02           C
ATOM   2251  CE3 TRP A 157     -17.153   7.493 -25.300  1.00 56.02           C
ATOM   2252  HE3 TRP A 157     -16.324   7.814 -24.669  1.00 56.02           H
ATOM   2253  CZ2 TRP A 157     -19.368   6.667 -26.944  1.00 56.02           C
ATOM   2254  HZ2 TRP A 157     -20.196   6.346 -27.575  1.00 56.02           H
ATOM   2255  CZ3 TRP A 157     -18.474   7.896 -25.070  1.00 56.02           C
ATOM   2256  HZ3 TRP A 157     -18.662   8.555 -24.222  1.00 56.02           H
ATOM   2257  CH2 TRP A 157     -19.562   7.513 -25.845  1.00 56.02           C
ATOM   2258  HH2 TRP A 157     -20.562   7.870 -25.600  1.00 56.02           H
ATOM   2259  HN  TRP A 157     -12.812   5.109 -28.285  1.00 56.02           H
ATOM   2260  N   ARG A 158     -11.036   7.319 -27.537  1.00 57.73           N
ATOM   2261  CA  ARG A 158      -9.683   7.470 -27.030  1.00 57.73           C
ATOM   2262  C   ARG A 158      -9.575   8.731 -26.170  1.00 57.73           C
ATOM   2263  O   ARG A 158      -9.033   8.690 -25.067  1.00 57.73           O
ATOM   2264  HA  ARG A 158      -9.506   6.573 -26.436  1.00 57.73           H
ATOM   2265  CB  ARG A 158      -8.672   7.555 -28.176  1.00 57.73           C
ATOM   2266 1HB  ARG A 158      -8.832   6.728 -28.869  1.00 57.73           H
ATOM   2267 2HB  ARG A 158      -8.830   8.476 -28.737  1.00 57.73           H
ATOM   2268  CG  ARG A 158      -7.238   7.514 -27.646  1.00 57.73           C
ATOM   2269 1HG  ARG A 158      -7.048   8.393 -27.030  1.00 57.73           H
ATOM   2270 2HG  ARG A 158      -7.108   6.642 -27.005  1.00 57.73           H
ATOM   2271  CD  ARG A 158      -6.230   7.462 -28.796  1.00 57.73           C
ATOM   2272 1HD  ARG A 158      -6.390   6.564 -29.392  1.00 57.73           H
ATOM   2273 2HD  ARG A 158      -6.378   8.315 -29.459  1.00 57.73           H
ATOM   2274  NE  ARG A 158      -4.850   7.473 -28.260  1.00 57.73           N
ATOM   2275  HE  ARG A 158      -4.728   7.637 -27.281  1.00 57.73           H
ATOM   2276  CZ  ARG A 158      -3.753   7.276 -29.005  1.00 57.73           C
ATOM   2277  NH1 ARG A 158      -3.857   7.051 -30.322  1.00 57.73           N
ATOM   2278 1HH1 ARG A 158      -4.758   7.029 -30.756  1.00 57.73           H
ATOM   2279 2HH1 ARG A 158      -3.034   6.905 -30.870  1.00 57.73           H
ATOM   2280  NH2 ARG A 158      -2.552   7.307 -28.413  1.00 57.73           N
ATOM   2281 1HH2 ARG A 158      -1.724   7.162 -28.954  1.00 57.73           H
ATOM   2282 2HH2 ARG A 158      -2.483   7.476 -27.429  1.00 57.73           H
ATOM   2283  HN  ARG A 158     -11.111   7.261 -28.532  1.00 57.73           H
ATOM   2284  N   GLU A 159     -10.102   9.822 -26.708  1.00 63.55           N
ATOM   2285  CA  GLU A 159      -9.995  11.109 -26.043  1.00 63.55           C
ATOM   2286  C   GLU A 159     -10.799  11.104 -24.742  1.00 63.55           C
ATOM   2287  O   GLU A 159     -10.306  11.537 -23.701  1.00 63.55           O
ATOM   2288  HA  GLU A 159      -8.935  11.234 -25.823  1.00 63.55           H
ATOM   2289  CB  GLU A 159     -10.452  12.242 -26.965  1.00 63.55           C
ATOM   2290 1HB  GLU A 159     -11.397  11.972 -27.437  1.00 63.55           H
ATOM   2291 2HB  GLU A 159     -10.501  13.175 -26.404  1.00 63.55           H
ATOM   2292  CG  GLU A 159      -9.445  12.470 -28.094  1.00 63.55           C
ATOM   2293 1HG  GLU A 159      -8.439  12.539 -27.681  1.00 63.55           H
ATOM   2294 2HG  GLU A 159      -9.454  11.616 -28.772  1.00 63.55           H
ATOM   2295  CD  GLU A 159      -9.772  13.747 -28.871  1.00 63.55           C
ATOM   2296  OE1 GLU A 159      -8.856  14.240 -29.564  1.00 63.55           O
ATOM   2297  OE2 GLU A 159     -10.931  14.202 -28.753  1.00 63.55           O
ATOM   2298  HN  GLU A 159     -10.593   9.835 -27.579  1.00 63.55           H
ATOM   2299  N   LYS A 160     -12.023  10.608 -24.842  1.00 68.93           N
ATOM   2300  CA  LYS A 160     -12.908  10.560 -23.690  1.00 68.93           C
ATOM   2301  C   LYS A 160     -12.264   9.710 -22.593  1.00 68.93           C
ATOM   2302  O   LYS A 160     -12.394  10.016 -21.409  1.00 68.93           O
ATOM   2303  HA  LYS A 160     -13.016  11.579 -23.319  1.00 68.93           H
ATOM   2304  CB  LYS A 160     -14.300  10.079 -24.104  1.00 68.93           C
ATOM   2305 1HB  LYS A 160     -14.217   9.141 -24.653  1.00 68.93           H
ATOM   2306 2HB  LYS A 160     -14.897   9.874 -23.215  1.00 68.93           H
ATOM   2307  CG  LYS A 160     -15.007  11.123 -24.971  1.00 68.93           C
ATOM   2308 1HG  LYS A 160     -14.923  12.105 -24.504  1.00 68.93           H
ATOM   2309 2HG  LYS A 160     -14.514  11.189 -25.941  1.00 68.93           H
ATOM   2310  CD  LYS A 160     -16.482  10.768 -25.164  1.00 68.93           C
ATOM   2311 1HD  LYS A 160     -16.566   9.770 -25.595  1.00 68.93           H
ATOM   2312 2HD  LYS A 160     -16.983  10.741 -24.197  1.00 68.93           H
ATOM   2313  CE  LYS A 160     -17.175  11.782 -26.076  1.00 68.93           C
ATOM   2314 1HE  LYS A 160     -17.129  12.774 -25.627  1.00 68.93           H
ATOM   2315 2HE  LYS A 160     -16.651  11.840 -27.030  1.00 68.93           H
ATOM   2316  NZ  LYS A 160     -18.586  11.397 -26.301  1.00 68.93           N
ATOM   2317 1HZ  LYS A 160     -19.039  12.096 -26.880  1.00 68.93           H
ATOM   2318 2HZ  LYS A 160     -18.621  10.498 -26.768  1.00 68.93           H
ATOM   2319 3HZ  LYS A 160     -19.066  11.335 -25.410  1.00 68.93           H
ATOM   2320  HN  LYS A 160     -12.412  10.244 -25.689  1.00 68.93           H
ATOM   2321  N   ARG A 161     -11.583   8.659 -23.026  1.00 66.64           N
ATOM   2322  CA  ARG A 161     -10.938   7.749 -22.094  1.00 66.64           C
ATOM   2323  C   ARG A 161      -9.852   8.481 -21.305  1.00 66.64           C
ATOM   2324  O   ARG A 161      -9.636   8.196 -20.128  1.00 66.64           O
ATOM   2325  HA  ARG A 161     -11.739   7.409 -21.437  1.00 66.64           H
ATOM   2326  CB  ARG A 161     -10.313   6.561 -22.828  1.00 66.64           C
ATOM   2327 1HB  ARG A 161      -9.729   6.919 -23.675  1.00 66.64           H
ATOM   2328 2HB  ARG A 161      -9.625   6.040 -22.163  1.00 66.64           H
ATOM   2329  CG  ARG A 161     -11.390   5.591 -23.318  1.00 66.64           C
ATOM   2330 1HG  ARG A 161     -12.053   5.330 -22.492  1.00 66.64           H
ATOM   2331 2HG  ARG A 161     -12.004   6.076 -24.077  1.00 66.64           H
ATOM   2332  CD  ARG A 161     -10.763   4.321 -23.896  1.00 66.64           C
ATOM   2333 1HD  ARG A 161     -11.505   3.768 -24.471  1.00 66.64           H
ATOM   2334 2HD  ARG A 161      -9.958   4.584 -24.583  1.00 66.64           H
ATOM   2335  NE  ARG A 161     -10.236   3.474 -22.803  1.00 66.64           N
ATOM   2336  HE  ARG A 161     -10.604   3.613 -21.883  1.00 66.64           H
ATOM   2337  CZ  ARG A 161      -9.298   2.532 -22.968  1.00 66.64           C
ATOM   2338  NH1 ARG A 161      -8.770   2.302 -24.178  1.00 66.64           N
ATOM   2339 1HH1 ARG A 161      -9.076   2.836 -24.966  1.00 66.64           H
ATOM   2340 2HH1 ARG A 161      -8.070   1.597 -24.292  1.00 66.64           H
ATOM   2341  NH2 ARG A 161      -8.895   1.822 -21.904  1.00 66.64           N
ATOM   2342 1HH2 ARG A 161      -8.196   1.115 -22.010  1.00 66.64           H
ATOM   2343 2HH2 ARG A 161      -9.294   2.000 -21.005  1.00 66.64           H
ATOM   2344  HN  ARG A 161     -11.470   8.425 -23.992  1.00 66.64           H
ATOM   2345  N   LEU A 162      -9.196   9.411 -21.984  1.00 78.49           N
ATOM   2346  CA  LEU A 162      -8.133  10.183 -21.362  1.00 78.49           C
ATOM   2347  C   LEU A 162      -8.736  11.122 -20.316  1.00 78.49           C
ATOM   2348  O   LEU A 162      -8.154  11.328 -19.252  1.00 78.49           O
ATOM   2349  HA  LEU A 162      -7.473   9.479 -20.854  1.00 78.49           H
ATOM   2350  CB  LEU A 162      -7.299  10.900 -22.425  1.00 78.49           C
ATOM   2351 1HB  LEU A 162      -6.995  10.169 -23.174  1.00 78.49           H
ATOM   2352 2HB  LEU A 162      -7.937  11.627 -22.929  1.00 78.49           H
ATOM   2353  CG  LEU A 162      -6.049  11.623 -21.921  1.00 78.49           C
ATOM   2354  HG  LEU A 162      -6.335  12.254 -21.079  1.00 78.49           H
ATOM   2355  CD1 LEU A 162      -5.009  10.626 -21.406  1.00 78.49           C
ATOM   2356 1HD1 LEU A 162      -5.434  10.049 -20.585  1.00 78.49           H
ATOM   2357 2HD1 LEU A 162      -4.721   9.952 -22.213  1.00 78.49           H
ATOM   2358 3HD1 LEU A 162      -4.130  11.167 -21.054  1.00 78.49           H
ATOM   2359  CD2 LEU A 162      -5.475  12.543 -23.001  1.00 78.49           C
ATOM   2360 1HD2 LEU A 162      -5.208  11.953 -23.877  1.00 78.49           H
ATOM   2361 2HD2 LEU A 162      -6.222  13.288 -23.278  1.00 78.49           H
ATOM   2362 3HD2 LEU A 162      -4.587  13.045 -22.616  1.00 78.49           H
ATOM   2363  HN  LEU A 162      -9.380   9.639 -22.940  1.00 78.49           H
ATOM   2364  N   LEU A 163      -9.896  11.667 -20.654  1.00 81.13           N
ATOM   2365  CA  LEU A 163     -10.600  12.554 -19.744  1.00 81.13           C
ATOM   2366  C   LEU A 163     -11.012  11.773 -18.495  1.00 81.13           C
ATOM   2367  O   LEU A 163     -10.757  12.209 -17.373  1.00 81.13           O
ATOM   2368  HA  LEU A 163      -9.903  13.338 -19.447  1.00 81.13           H
ATOM   2369  CB  LEU A 163     -11.770  13.235 -20.458  1.00 81.13           C
ATOM   2370 1HB  LEU A 163     -11.386  13.732 -21.349  1.00 81.13           H
ATOM   2371 2HB  LEU A 163     -12.462  12.463 -20.796  1.00 81.13           H
ATOM   2372  CG  LEU A 163     -12.553  14.259 -19.634  1.00 81.13           C
ATOM   2373  HG  LEU A 163     -12.871  13.781 -18.707  1.00 81.13           H
ATOM   2374  CD1 LEU A 163     -11.669  15.446 -19.250  1.00 81.13           C
ATOM   2375 1HD1 LEU A 163     -10.824  15.094 -18.658  1.00 81.13           H
ATOM   2376 2HD1 LEU A 163     -11.300  15.932 -20.153  1.00 81.13           H
ATOM   2377 3HD1 LEU A 163     -12.250  16.159 -18.665  1.00 81.13           H
ATOM   2378  CD2 LEU A 163     -13.819  14.702 -20.371  1.00 81.13           C
ATOM   2379 1HD2 LEU A 163     -13.545  15.155 -21.323  1.00 81.13           H
ATOM   2380 2HD2 LEU A 163     -14.457  13.836 -20.550  1.00 81.13           H
ATOM   2381 3HD2 LEU A 163     -14.357  15.429 -19.763  1.00 81.13           H
ATOM   2382  HN  LEU A 163     -10.352  11.511 -21.530  1.00 81.13           H
ATOM   2383  N   TYR A 164     -11.643  10.632 -18.730  1.00 73.38           N
ATOM   2384  CA  TYR A 164     -12.098   9.789 -17.638  1.00 73.38           C
ATOM   2385  C   TYR A 164     -10.926   9.354 -16.755  1.00 73.38           C
ATOM   2386  O   TYR A 164     -11.070   9.236 -15.540  1.00 73.38           O
ATOM   2387  HA  TYR A 164     -12.800  10.367 -17.037  1.00 73.38           H
ATOM   2388  CB  TYR A 164     -12.717   8.551 -18.290  1.00 73.38           C
ATOM   2389 1HB  TYR A 164     -12.031   8.171 -19.047  1.00 73.38           H
ATOM   2390 2HB  TYR A 164     -12.823   7.771 -17.536  1.00 73.38           H
ATOM   2391  CG  TYR A 164     -14.080   8.804 -18.938  1.00 73.38           C
ATOM   2392  CD1 TYR A 164     -15.058   9.485 -18.242  1.00 73.38           C
ATOM   2393  HD1 TYR A 164     -14.860   9.842 -17.232  1.00 73.38           H
ATOM   2394  CD2 TYR A 164     -14.330   8.351 -20.217  1.00 73.38           C
ATOM   2395  HD2 TYR A 164     -13.557   7.814 -20.766  1.00 73.38           H
ATOM   2396  CE1 TYR A 164     -16.341   9.723 -18.852  1.00 73.38           C
ATOM   2397  HE1 TYR A 164     -17.123  10.259 -18.314  1.00 73.38           H
ATOM   2398  CE2 TYR A 164     -15.613   8.590 -20.827  1.00 73.38           C
ATOM   2399  HE2 TYR A 164     -15.824   8.238 -21.836  1.00 73.38           H
ATOM   2400  CZ  TYR A 164     -16.555   9.264 -20.114  1.00 73.38           C
ATOM   2401  OH  TYR A 164     -17.766   9.489 -20.690  1.00 73.38           O
ATOM   2402  HH  TYR A 164     -18.361   9.981 -20.054  1.00 73.38           H
ATOM   2403  HN  TYR A 164     -11.843  10.282 -19.646  1.00 73.38           H
ATOM   2404  N   SER A 165      -9.792   9.128 -17.402  1.00 85.81           N
ATOM   2405  CA  SER A 165      -8.600   8.694 -16.693  1.00 85.81           C
ATOM   2406  C   SER A 165      -8.171   9.763 -15.687  1.00 85.81           C
ATOM   2407  O   SER A 165      -7.713   9.442 -14.592  1.00 85.81           O
ATOM   2408  HA  SER A 165      -8.888   7.777 -16.179  1.00 85.81           H
ATOM   2409  CB  SER A 165      -7.459   8.393 -17.667  1.00 85.81           C
ATOM   2410 1HB  SER A 165      -6.673   7.846 -17.147  1.00 85.81           H
ATOM   2411 2HB  SER A 165      -7.824   7.746 -18.465  1.00 85.81           H
ATOM   2412  OG  SER A 165      -6.913   9.582 -18.233  1.00 85.81           O
ATOM   2413  HG  SER A 165      -7.648  10.223 -18.457  1.00 85.81           H
ATOM   2414  HN  SER A 165      -9.680   9.236 -18.390  1.00 85.81           H
ATOM   2415  N   LYS A 166      -8.336  11.013 -16.094  1.00 83.24           N
ATOM   2416  CA  LYS A 166      -8.004  12.132 -15.228  1.00 83.24           C
ATOM   2417  C   LYS A 166      -8.965  12.152 -14.037  1.00 83.24           C
ATOM   2418  O   LYS A 166      -8.537  12.289 -12.892  1.00 83.24           O
ATOM   2419  HA  LYS A 166      -6.994  11.967 -14.853  1.00 83.24           H
ATOM   2420  CB  LYS A 166      -7.984  13.438 -16.024  1.00 83.24           C
ATOM   2421 1HB  LYS A 166      -8.905  13.533 -16.599  1.00 83.24           H
ATOM   2422 2HB  LYS A 166      -7.948  14.285 -15.339  1.00 83.24           H
ATOM   2423  CG  LYS A 166      -6.781  13.487 -16.968  1.00 83.24           C
ATOM   2424 1HG  LYS A 166      -5.860  13.386 -16.393  1.00 83.24           H
ATOM   2425 2HG  LYS A 166      -6.820  12.644 -17.657  1.00 83.24           H
ATOM   2426  CD  LYS A 166      -6.755  14.798 -17.756  1.00 83.24           C
ATOM   2427 1HD  LYS A 166      -7.663  14.885 -18.353  1.00 83.24           H
ATOM   2428 2HD  LYS A 166      -6.745  15.642 -17.066  1.00 83.24           H
ATOM   2429  CE  LYS A 166      -5.529  14.865 -18.669  1.00 83.24           C
ATOM   2430 1HE  LYS A 166      -4.623  14.714 -18.082  1.00 83.24           H
ATOM   2431 2HE  LYS A 166      -5.570  14.060 -19.403  1.00 83.24           H
ATOM   2432  NZ  LYS A 166      -5.468  16.172 -19.360  1.00 83.24           N
ATOM   2433 1HZ  LYS A 166      -4.656  16.195 -19.968  1.00 83.24           H
ATOM   2434 2HZ  LYS A 166      -6.308  16.301 -19.913  1.00 83.24           H
ATOM   2435 3HZ  LYS A 166      -5.398  16.915 -18.674  1.00 83.24           H
ATOM   2436  HN  LYS A 166      -8.688  11.266 -16.995  1.00 83.24           H
ATOM   2437  N   MET A 167     -10.245  12.013 -14.349  1.00 84.49           N
ATOM   2438  CA  MET A 167     -11.273  12.049 -13.322  1.00 84.49           C
ATOM   2439  C   MET A 167     -11.075  10.921 -12.308  1.00 84.49           C
ATOM   2440  O   MET A 167     -11.158  11.144 -11.101  1.00 84.49           O
ATOM   2441  HA  MET A 167     -11.161  13.014 -12.828  1.00 84.49           H
ATOM   2442  CB  MET A 167     -12.650  11.914 -13.974  1.00 84.49           C
ATOM   2443 1HB  MET A 167     -12.679  11.014 -14.589  1.00 84.49           H
ATOM   2444 2HB  MET A 167     -13.412  11.797 -13.203  1.00 84.49           H
ATOM   2445  CG  MET A 167     -12.972  13.137 -14.835  1.00 84.49           C
ATOM   2446 1HG  MET A 167     -12.962  14.038 -14.220  1.00 84.49           H
ATOM   2447 2HG  MET A 167     -12.207  13.265 -15.600  1.00 84.49           H
ATOM   2448  SD  MET A 167     -14.572  12.941 -15.600  1.00 84.49           S
ATOM   2449  CE  MET A 167     -15.628  13.199 -14.184  1.00 84.49           C
ATOM   2450 1HE  MET A 167     -15.405  12.449 -13.424  1.00 84.49           H
ATOM   2451 2HE  MET A 167     -15.451  14.193 -13.775  1.00 84.49           H
ATOM   2452 3HE  MET A 167     -16.671  13.110 -14.487  1.00 84.49           H
ATOM   2453  HN  MET A 167     -10.583  11.878 -15.280  1.00 84.49           H
ATOM   2454  N   VAL A 168     -10.816   9.733 -12.835  1.00 92.67           N
ATOM   2455  CA  VAL A 168     -10.652   8.560 -11.993  1.00 92.67           C
ATOM   2456  C   VAL A 168      -9.468   8.777 -11.049  1.00 92.67           C
ATOM   2457  O   VAL A 168      -9.548   8.460  -9.864  1.00 92.67           O
ATOM   2458  HA  VAL A 168     -11.559   8.452 -11.399  1.00 92.67           H
ATOM   2459  CB  VAL A 168     -10.503   7.309 -12.862  1.00 92.67           C
ATOM   2460  HB  VAL A 168      -9.714   7.499 -13.590  1.00 92.67           H
ATOM   2461  CG1 VAL A 168     -10.084   6.103 -12.019  1.00 92.67           C
ATOM   2462 1HG1 VAL A 168      -9.129   6.310 -11.537  1.00 92.67           H
ATOM   2463 2HG1 VAL A 168     -10.841   5.912 -11.258  1.00 92.67           H
ATOM   2464 3HG1 VAL A 168      -9.986   5.228 -12.661  1.00 92.67           H
ATOM   2465  CG2 VAL A 168     -11.793   7.019 -13.632  1.00 92.67           C
ATOM   2466 1HG2 VAL A 168     -12.608   6.860 -12.927  1.00 92.67           H
ATOM   2467 2HG2 VAL A 168     -12.029   7.866 -14.276  1.00 92.67           H
ATOM   2468 3HG2 VAL A 168     -11.659   6.125 -14.241  1.00 92.67           H
ATOM   2469  HN  VAL A 168     -10.719   9.566 -13.816  1.00 92.67           H
ATOM   2470  N   CYS A 169      -8.396   9.317 -11.611  1.00 94.04           N
ATOM   2471  CA  CYS A 169      -7.193   9.572 -10.836  1.00 94.04           C
ATOM   2472  C   CYS A 169      -7.548  10.536  -9.702  1.00 94.04           C
ATOM   2473  O   CYS A 169      -7.175  10.312  -8.552  1.00 94.04           O
ATOM   2474  HA  CYS A 169      -6.867   8.611 -10.439  1.00 94.04           H
ATOM   2475  CB  CYS A 169      -6.060  10.112 -11.711  1.00 94.04           C
ATOM   2476 1HB  CYS A 169      -6.428  10.927 -12.334  1.00 94.04           H
ATOM   2477 2HB  CYS A 169      -5.269  10.523 -11.083  1.00 94.04           H
ATOM   2478  SG  CYS A 169      -5.390   8.774 -12.764  1.00 94.04           S
ATOM   2479  HG  CYS A 169      -6.371   8.799 -13.662  1.00 94.04           H
ATOM   2480  HN  CYS A 169      -8.340   9.578 -12.575  1.00 94.04           H
ATOM   2481  N   PHE A 170      -8.265  11.589 -10.066  1.00 93.64           N
ATOM   2482  CA  PHE A 170      -8.660  12.597  -9.097  1.00 93.64           C
ATOM   2483  C   PHE A 170      -9.505  11.983  -7.980  1.00 93.64           C
ATOM   2484  O   PHE A 170      -9.271  12.249  -6.802  1.00 93.64           O
ATOM   2485  HA  PHE A 170      -7.746  13.013  -8.672  1.00 93.64           H
ATOM   2486  CB  PHE A 170      -9.500  13.633  -9.846  1.00 93.64           C
ATOM   2487 1HB  PHE A 170      -8.918  14.025 -10.680  1.00 93.64           H
ATOM   2488 2HB  PHE A 170     -10.373  13.138 -10.272  1.00 93.64           H
ATOM   2489  CG  PHE A 170      -9.969  14.801  -8.976  1.00 93.64           C
ATOM   2490  CD1 PHE A 170     -11.249  14.838  -8.519  1.00 93.64           C
ATOM   2491  HD1 PHE A 170     -11.941  14.035  -8.772  1.00 93.64           H
ATOM   2492  CD2 PHE A 170      -9.105  15.803  -8.660  1.00 93.64           C
ATOM   2493  HD2 PHE A 170      -8.079  15.774  -9.027  1.00 93.64           H
ATOM   2494  CE1 PHE A 170     -11.684  15.922  -7.712  1.00 93.64           C
ATOM   2495  HE1 PHE A 170     -12.710  15.952  -7.345  1.00 93.64           H
ATOM   2496  CE2 PHE A 170      -9.540  16.887  -7.853  1.00 93.64           C
ATOM   2497  HE2 PHE A 170      -8.847  17.690  -7.600  1.00 93.64           H
ATOM   2498  CZ  PHE A 170     -10.820  16.924  -7.396  1.00 93.64           C
ATOM   2499  HZ  PHE A 170     -11.153  17.756  -6.776  1.00 93.64           H
ATOM   2500  HN  PHE A 170      -8.575  11.758 -11.002  1.00 93.64           H
ATOM   2501  N   THR A 171     -10.470  11.173  -8.389  1.00 93.33           N
ATOM   2502  CA  THR A 171     -11.361  10.530  -7.438  1.00 93.33           C
ATOM   2503  C   THR A 171     -10.561   9.670  -6.457  1.00 93.33           C
ATOM   2504  O   THR A 171     -10.870   9.631  -5.266  1.00 93.33           O
ATOM   2505  HA  THR A 171     -11.857  11.304  -6.853  1.00 93.33           H
ATOM   2506  CB  THR A 171     -12.405   9.738  -8.228  1.00 93.33           C
ATOM   2507  HB  THR A 171     -11.946   8.892  -8.740  1.00 93.33           H
ATOM   2508  OG1 THR A 171     -13.013  10.712  -9.072  1.00 93.33           O
ATOM   2509  HG1 THR A 171     -12.542  10.741  -9.955  1.00 93.33           H
ATOM   2510  CG2 THR A 171     -13.553   9.241  -7.347  1.00 93.33           C
ATOM   2511 1HG2 THR A 171     -14.054  10.093  -6.888  1.00 93.33           H
ATOM   2512 2HG2 THR A 171     -13.157   8.589  -6.568  1.00 93.33           H
ATOM   2513 3HG2 THR A 171     -14.265   8.686  -7.958  1.00 93.33           H
ATOM   2514  HN  THR A 171     -10.648  10.955  -9.348  1.00 93.33           H
ATOM   2515  N   ILE A 172      -9.550   9.002  -6.992  1.00 94.16           N
ATOM   2516  CA  ILE A 172      -8.722   8.123  -6.184  1.00 94.16           C
ATOM   2517  C   ILE A 172      -8.001   8.947  -5.117  1.00 94.16           C
ATOM   2518  O   ILE A 172      -7.968   8.564  -3.948  1.00 94.16           O
ATOM   2519  HA  ILE A 172      -9.386   7.417  -5.685  1.00 94.16           H
ATOM   2520  CB  ILE A 172      -7.781   7.308  -7.073  1.00 94.16           C
ATOM   2521  HB  ILE A 172      -7.341   7.979  -7.811  1.00 94.16           H
ATOM   2522  CG1 ILE A 172      -8.548   6.230  -7.842  1.00 94.16           C
ATOM   2523 1HG1 ILE A 172      -8.880   5.453  -7.153  1.00 94.16           H
ATOM   2524 2HG1 ILE A 172      -9.443   6.664  -8.288  1.00 94.16           H
ATOM   2525  CG2 ILE A 172      -6.629   6.718  -6.256  1.00 94.16           C
ATOM   2526 1HG2 ILE A 172      -6.061   7.526  -5.793  1.00 94.16           H
ATOM   2527 2HG2 ILE A 172      -7.030   6.066  -5.481  1.00 94.16           H
ATOM   2528 3HG2 ILE A 172      -5.975   6.144  -6.912  1.00 94.16           H
ATOM   2529  CD1 ILE A 172      -7.675   5.611  -8.936  1.00 94.16           C
ATOM   2530 1HD1 ILE A 172      -7.366   6.387  -9.636  1.00 94.16           H
ATOM   2531 2HD1 ILE A 172      -6.794   5.157  -8.484  1.00 94.16           H
ATOM   2532 3HD1 ILE A 172      -8.245   4.849  -9.467  1.00 94.16           H
ATOM   2533  HN  ILE A 172      -9.294   9.054  -7.958  1.00 94.16           H
ATOM   2534  N   TRP A 173      -7.440  10.064  -5.557  1.00 92.12           N
ATOM   2535  CA  TRP A 173      -6.645  10.901  -4.673  1.00 92.12           C
ATOM   2536  C   TRP A 173      -7.561  11.423  -3.565  1.00 92.12           C
ATOM   2537  O   TRP A 173      -7.190  11.417  -2.393  1.00 92.12           O
ATOM   2538  HA  TRP A 173      -5.859  10.279  -4.245  1.00 92.12           H
ATOM   2539  CB  TRP A 173      -5.952  12.020  -5.454  1.00 92.12           C
ATOM   2540 1HB  TRP A 173      -6.656  12.434  -6.176  1.00 92.12           H
ATOM   2541 2HB  TRP A 173      -5.693  12.823  -4.764  1.00 92.12           H
ATOM   2542  CG  TRP A 173      -4.689  11.573  -6.193  1.00 92.12           C
ATOM   2543  CD1 TRP A 173      -4.505  11.453  -7.514  1.00 92.12           C
ATOM   2544  HD1 TRP A 173      -5.269  11.668  -8.262  1.00 92.12           H
ATOM   2545  CD2 TRP A 173      -3.433  11.191  -5.594  1.00 92.12           C
ATOM   2546  NE1 TRP A 173      -3.228  11.023  -7.810  1.00 92.12           N
ATOM   2547  HE1 TRP A 173      -2.855  10.859  -8.724  1.00 92.12           H
ATOM   2548  CE2 TRP A 173      -2.555  10.858  -6.605  1.00 92.12           C
ATOM   2549  CE3 TRP A 173      -3.051  11.129  -4.242  1.00 92.12           C
ATOM   2550  HE3 TRP A 173      -3.725  11.386  -3.425  1.00 92.12           H
ATOM   2551  CZ2 TRP A 173      -1.240  10.440  -6.372  1.00 92.12           C
ATOM   2552  HZ2 TRP A 173      -0.565  10.182  -7.188  1.00 92.12           H
ATOM   2553  CZ3 TRP A 173      -1.733  10.708  -4.025  1.00 92.12           C
ATOM   2554  HZ3 TRP A 173      -1.386  10.642  -2.994  1.00 92.12           H
ATOM   2555  CH2 TRP A 173      -0.837  10.370  -5.033  1.00 92.12           C
ATOM   2556  HH2 TRP A 173       0.174  10.051  -4.781  1.00 92.12           H
ATOM   2557  HN  TRP A 173      -7.521  10.399  -6.495  1.00 92.12           H
ATOM   2558  N   VAL A 174      -8.742  11.863  -3.976  1.00 95.75           N
ATOM   2559  CA  VAL A 174      -9.706  12.408  -3.036  1.00 95.75           C
ATOM   2560  C   VAL A 174     -10.086  11.329  -2.020  1.00 95.75           C
ATOM   2561  O   VAL A 174     -10.124  11.589  -0.818  1.00 95.75           O
ATOM   2562  HA  VAL A 174      -9.224  13.231  -2.509  1.00 95.75           H
ATOM   2563  CB  VAL A 174     -10.913  12.970  -3.790  1.00 95.75           C
ATOM   2564  HB  VAL A 174     -11.292  12.187  -4.447  1.00 95.75           H
ATOM   2565  CG1 VAL A 174     -12.034  13.355  -2.823  1.00 95.75           C
ATOM   2566 1HG1 VAL A 174     -12.350  12.474  -2.264  1.00 95.75           H
ATOM   2567 2HG1 VAL A 174     -11.671  14.113  -2.129  1.00 95.75           H
ATOM   2568 3HG1 VAL A 174     -12.879  13.751  -3.385  1.00 95.75           H
ATOM   2569  CG2 VAL A 174     -10.508  14.160  -4.662  1.00 95.75           C
ATOM   2570 1HG2 VAL A 174     -10.092  14.947  -4.033  1.00 95.75           H
ATOM   2571 2HG2 VAL A 174      -9.760  13.842  -5.388  1.00 95.75           H
ATOM   2572 3HG2 VAL A 174     -11.385  14.540  -5.187  1.00 95.75           H
ATOM   2573  HN  VAL A 174      -9.042  11.852  -4.930  1.00 95.75           H
ATOM   2574  N   LEU A 175     -10.358  10.141  -2.539  1.00 90.22           N
ATOM   2575  CA  LEU A 175     -10.799   9.040  -1.700  1.00 90.22           C
ATOM   2576  C   LEU A 175      -9.695   8.693  -0.699  1.00 90.22           C
ATOM   2577  O   LEU A 175      -9.963   8.516   0.489  1.00 90.22           O
ATOM   2578  HA  LEU A 175     -11.673   9.382  -1.146  1.00 90.22           H
ATOM   2579  CB  LEU A 175     -11.243   7.855  -2.560  1.00 90.22           C
ATOM   2580 1HB  LEU A 175     -12.038   8.192  -3.226  1.00 90.22           H
ATOM   2581 2HB  LEU A 175     -10.406   7.555  -3.190  1.00 90.22           H
ATOM   2582  CG  LEU A 175     -11.741   6.624  -1.800  1.00 90.22           C
ATOM   2583  HG  LEU A 175     -10.961   6.314  -1.105  1.00 90.22           H
ATOM   2584  CD1 LEU A 175     -12.981   6.957  -0.969  1.00 90.22           C
ATOM   2585 1HD1 LEU A 175     -12.737   7.737  -0.248  1.00 90.22           H
ATOM   2586 2HD1 LEU A 175     -13.777   7.306  -1.627  1.00 90.22           H
ATOM   2587 3HD1 LEU A 175     -13.314   6.064  -0.439  1.00 90.22           H
ATOM   2588  CD2 LEU A 175     -11.987   5.453  -2.754  1.00 90.22           C
ATOM   2589 1HD2 LEU A 175     -12.739   5.737  -3.491  1.00 90.22           H
ATOM   2590 2HD2 LEU A 175     -11.058   5.198  -3.263  1.00 90.22           H
ATOM   2591 3HD2 LEU A 175     -12.340   4.591  -2.188  1.00 90.22           H
ATOM   2592  HN  LEU A 175     -10.281   9.925  -3.513  1.00 90.22           H
ATOM   2593  N   ALA A 176      -8.478   8.607  -1.215  1.00 95.35           N
ATOM   2594  CA  ALA A 176      -7.344   8.214  -0.396  1.00 95.35           C
ATOM   2595  C   ALA A 176      -7.143   9.245   0.717  1.00 95.35           C
ATOM   2596  O   ALA A 176      -6.850   8.884   1.856  1.00 95.35           O
ATOM   2597  HA  ALA A 176      -7.577   7.249   0.052  1.00 95.35           H
ATOM   2598  CB  ALA A 176      -6.104   8.061  -1.280  1.00 95.35           C
ATOM   2599 1HB  ALA A 176      -6.289   7.298  -2.035  1.00 95.35           H
ATOM   2600 2HB  ALA A 176      -5.887   9.011  -1.769  1.00 95.35           H
ATOM   2601 3HB  ALA A 176      -5.254   7.767  -0.665  1.00 95.35           H
ATOM   2602  HN  ALA A 176      -8.261   8.801  -2.172  1.00 95.35           H
ATOM   2603  N   ALA A 177      -7.308  10.507   0.349  1.00 95.27           N
ATOM   2604  CA  ALA A 177      -7.124  11.593   1.296  1.00 95.27           C
ATOM   2605  C   ALA A 177      -8.126  11.440   2.441  1.00 95.27           C
ATOM   2606  O   ALA A 177      -7.760  11.551   3.610  1.00 95.27           O
ATOM   2607  HA  ALA A 177      -6.113  11.517   1.696  1.00 95.27           H
ATOM   2608  CB  ALA A 177      -7.267  12.933   0.570  1.00 95.27           C
ATOM   2609 1HB  ALA A 177      -6.513  13.003  -0.214  1.00 95.27           H
ATOM   2610 2HB  ALA A 177      -8.260  13.002   0.127  1.00 95.27           H
ATOM   2611 3HB  ALA A 177      -7.129  13.747   1.281  1.00 95.27           H
ATOM   2612  HN  ALA A 177      -7.562  10.791  -0.576  1.00 95.27           H
ATOM   2613  N   ALA A 178      -9.371  11.188   2.066  1.00 95.45           N
ATOM   2614  CA  ALA A 178     -10.440  11.075   3.044  1.00 95.45           C
ATOM   2615  C   ALA A 178     -10.143   9.904   3.984  1.00 95.45           C
ATOM   2616  O   ALA A 178     -10.422   9.976   5.179  1.00 95.45           O
ATOM   2617  HA  ALA A 178     -10.459  11.998   3.623  1.00 95.45           H
ATOM   2618  CB  ALA A 178     -11.779  10.917   2.322  1.00 95.45           C
ATOM   2619 1HB  ALA A 178     -11.956  11.788   1.691  1.00 95.45           H
ATOM   2620 2HB  ALA A 178     -11.756  10.019   1.704  1.00 95.45           H
ATOM   2621 3HB  ALA A 178     -12.580  10.832   3.056  1.00 95.45           H
ATOM   2622  HN  ALA A 178      -9.654  11.063   1.115  1.00 95.45           H
ATOM   2623  N   LEU A 179      -9.580   8.852   3.407  1.00 92.73           N
ATOM   2624  CA  LEU A 179      -9.298   7.645   4.165  1.00 92.73           C
ATOM   2625  C   LEU A 179      -8.133   7.908   5.121  1.00 92.73           C
ATOM   2626  O   LEU A 179      -7.831   7.081   5.980  1.00 92.73           O
ATOM   2627  HA  LEU A 179     -10.185   7.415   4.755  1.00 92.73           H
ATOM   2628  CB  LEU A 179      -9.064   6.463   3.222  1.00 92.73           C
ATOM   2629 1HB  LEU A 179      -8.295   6.744   2.502  1.00 92.73           H
ATOM   2630 2HB  LEU A 179      -8.666   5.632   3.804  1.00 92.73           H
ATOM   2631  CG  LEU A 179     -10.289   5.968   2.450  1.00 92.73           C
ATOM   2632  HG  LEU A 179     -10.752   6.824   1.958  1.00 92.73           H
ATOM   2633  CD1 LEU A 179      -9.884   4.981   1.353  1.00 92.73           C
ATOM   2634 1HD1 LEU A 179      -9.206   5.472   0.655  1.00 92.73           H
ATOM   2635 2HD1 LEU A 179      -9.384   4.123   1.802  1.00 92.73           H
ATOM   2636 3HD1 LEU A 179     -10.773   4.645   0.820  1.00 92.73           H
ATOM   2637  CD2 LEU A 179     -11.332   5.374   3.399  1.00 92.73           C
ATOM   2638 1HD2 LEU A 179     -10.895   4.533   3.938  1.00 92.73           H
ATOM   2639 2HD2 LEU A 179     -11.651   6.135   4.110  1.00 92.73           H
ATOM   2640 3HD2 LEU A 179     -12.192   5.030   2.824  1.00 92.73           H
ATOM   2641  HN  LEU A 179      -9.318   8.817   2.442  1.00 92.73           H
ATOM   2642  N   CYS A 180      -7.511   9.064   4.941  1.00 91.75           N
ATOM   2643  CA  CYS A 180      -6.348   9.420   5.736  1.00 91.75           C
ATOM   2644  C   CYS A 180      -6.819  10.261   6.925  1.00 91.75           C
ATOM   2645  O   CYS A 180      -6.030  10.591   7.808  1.00 91.75           O
ATOM   2646  HA  CYS A 180      -5.903   8.485   6.076  1.00 91.75           H
ATOM   2647  CB  CYS A 180      -5.294  10.150   4.902  1.00 91.75           C
ATOM   2648 1HB  CYS A 180      -5.722  11.057   4.473  1.00 91.75           H
ATOM   2649 2HB  CYS A 180      -4.465  10.460   5.539  1.00 91.75           H
ATOM   2650  SG  CYS A 180      -4.683   9.056   3.569  1.00 91.75           S
ATOM   2651  HG  CYS A 180      -5.513   9.504   2.631  1.00 91.75           H
ATOM   2652  HN  CYS A 180      -7.788   9.749   4.267  1.00 91.75           H
ATOM   2653  N   ILE A 181      -8.104  10.584   6.908  1.00 91.62           N
ATOM   2654  CA  ILE A 181      -8.668  11.464   7.917  1.00 91.62           C
ATOM   2655  C   ILE A 181      -8.375  10.893   9.306  1.00 91.62           C
ATOM   2656  O   ILE A 181      -7.921  11.613  10.194  1.00 91.62           O
ATOM   2657  HA  ILE A 181      -8.167  12.428   7.828  1.00 91.62           H
ATOM   2658  CB  ILE A 181     -10.156  11.701   7.651  1.00 91.62           C
ATOM   2659  HB  ILE A 181     -10.629  10.735   7.474  1.00 91.62           H
ATOM   2660  CG1 ILE A 181     -10.360  12.543   6.390  1.00 91.62           C
ATOM   2661 1HG1 ILE A 181      -9.958  13.544   6.548  1.00 91.62           H
ATOM   2662 2HG1 ILE A 181      -9.805  12.103   5.561  1.00 91.62           H
ATOM   2663  CG2 ILE A 181     -10.839  12.321   8.872  1.00 91.62           C
ATOM   2664 1HG2 ILE A 181     -10.739  11.650   9.724  1.00 91.62           H
ATOM   2665 2HG2 ILE A 181     -10.369  13.277   9.105  1.00 91.62           H
ATOM   2666 3HG2 ILE A 181     -11.896  12.479   8.655  1.00 91.62           H
ATOM   2667  CD1 ILE A 181     -11.843  12.635   6.027  1.00 91.62           C
ATOM   2668 1HD1 ILE A 181     -12.236  11.634   5.846  1.00 91.62           H
ATOM   2669 2HD1 ILE A 181     -12.391  13.097   6.848  1.00 91.62           H
ATOM   2670 3HD1 ILE A 181     -11.960  13.239   5.127  1.00 91.62           H
ATOM   2671  HN  ILE A 181      -8.754  10.257   6.222  1.00 91.62           H
ATOM   2672  N   PRO A 182      -8.628   9.594   9.519  1.00 93.14           N
ATOM   2673  CA  PRO A 182      -8.402   8.986  10.832  1.00 93.14           C
ATOM   2674  C   PRO A 182      -6.995   9.239  11.350  1.00 93.14           C
ATOM   2675  O   PRO A 182      -6.811   9.573  12.520  1.00 93.14           O
ATOM   2676  HA  PRO A 182      -9.063   9.437  11.572  1.00 93.14           H
ATOM   2677  CB  PRO A 182      -8.659   7.498  10.592  1.00 93.14           C
ATOM   2678 1HB  PRO A 182      -7.741   6.968  10.335  1.00 93.14           H
ATOM   2679 2HB  PRO A 182      -9.068   7.013  11.478  1.00 93.14           H
ATOM   2680  CG  PRO A 182      -9.654   7.493   9.437  1.00 93.14           C
ATOM   2681 1HG  PRO A 182      -9.669   6.534   8.920  1.00 93.14           H
ATOM   2682 2HG  PRO A 182     -10.673   7.673   9.780  1.00 93.14           H
ATOM   2683  CD  PRO A 182      -9.145   8.614   8.546  1.00 93.14           C
ATOM   2684 1HD  PRO A 182      -8.362   8.270   7.870  1.00 93.14           H
ATOM   2685 2HD  PRO A 182      -9.938   9.030   7.925  1.00 93.14           H
ATOM   2686  N   GLU A 183      -6.031   9.072  10.457  1.00 90.29           N
ATOM   2687  CA  GLU A 183      -4.633   9.212  10.829  1.00 90.29           C
ATOM   2688  C   GLU A 183      -4.340  10.650  11.261  1.00 90.29           C
ATOM   2689  O   GLU A 183      -3.600  10.877  12.217  1.00 90.29           O
ATOM   2690  HA  GLU A 183      -4.489   8.536  11.672  1.00 90.29           H
ATOM   2691  CB  GLU A 183      -3.715   8.786   9.682  1.00 90.29           C
ATOM   2692 1HB  GLU A 183      -4.144   9.102   8.731  1.00 90.29           H
ATOM   2693 2HB  GLU A 183      -2.711   9.175   9.852  1.00 90.29           H
ATOM   2694  CG  GLU A 183      -3.583   7.263   9.622  1.00 90.29           C
ATOM   2695 1HG  GLU A 183      -2.837   6.988   8.877  1.00 90.29           H
ATOM   2696 2HG  GLU A 183      -3.230   6.887  10.582  1.00 90.29           H
ATOM   2697  CD  GLU A 183      -4.923   6.610   9.274  1.00 90.29           C
ATOM   2698  OE1 GLU A 183      -5.058   5.402   9.564  1.00 90.29           O
ATOM   2699  OE2 GLU A 183      -5.782   7.335   8.726  1.00 90.29           O
ATOM   2700  HN  GLU A 183      -6.192   8.846   9.496  1.00 90.29           H
ATOM   2701  N   ILE A 184      -4.937  11.585  10.536  1.00 91.19           N
ATOM   2702  CA  ILE A 184      -4.707  12.996  10.798  1.00 91.19           C
ATOM   2703  C   ILE A 184      -5.157  13.325  12.223  1.00 91.19           C
ATOM   2704  O   ILE A 184      -4.499  14.092  12.924  1.00 91.19           O
ATOM   2705  HA  ILE A 184      -3.634  13.172  10.726  1.00 91.19           H
ATOM   2706  CB  ILE A 184      -5.380  13.856   9.727  1.00 91.19           C
ATOM   2707  HB  ILE A 184      -6.424  13.551   9.650  1.00 91.19           H
ATOM   2708  CG1 ILE A 184      -4.739  13.627   8.357  1.00 91.19           C
ATOM   2709 1HG1 ILE A 184      -3.732  14.044   8.348  1.00 91.19           H
ATOM   2710 2HG1 ILE A 184      -4.643  12.557   8.171  1.00 91.19           H
ATOM   2711  CG2 ILE A 184      -5.370  15.334  10.124  1.00 91.19           C
ATOM   2712 1HG2 ILE A 184      -5.908  15.461  11.064  1.00 91.19           H
ATOM   2713 2HG2 ILE A 184      -4.340  15.670  10.247  1.00 91.19           H
ATOM   2714 3HG2 ILE A 184      -5.854  15.923   9.346  1.00 91.19           H
ATOM   2715  CD1 ILE A 184      -5.573  14.270   7.247  1.00 91.19           C
ATOM   2716 1HD1 ILE A 184      -6.572  13.833   7.243  1.00 91.19           H
ATOM   2717 2HD1 ILE A 184      -5.647  15.343   7.423  1.00 91.19           H
ATOM   2718 3HD1 ILE A 184      -5.095  14.091   6.284  1.00 91.19           H
ATOM   2719  HN  ILE A 184      -5.565  11.392   9.782  1.00 91.19           H
ATOM   2720  N   LEU A 185      -6.275  12.727  12.609  1.00 91.73           N
ATOM   2721  CA  LEU A 185      -6.925  13.090  13.858  1.00 91.73           C
ATOM   2722  C   LEU A 185      -6.164  12.458  15.025  1.00 91.73           C
ATOM   2723  O   LEU A 185      -5.821  13.141  15.989  1.00 91.73           O
ATOM   2724  HA  LEU A 185      -6.866  14.174  13.954  1.00 91.73           H
ATOM   2725  CB  LEU A 185      -8.408  12.718  13.818  1.00 91.73           C
ATOM   2726 1HB  LEU A 185      -8.490  11.658  13.574  1.00 91.73           H
ATOM   2727 2HB  LEU A 185      -8.822  12.848  14.818  1.00 91.73           H
ATOM   2728  CG  LEU A 185      -9.271  13.507  12.832  1.00 91.73           C
ATOM   2729  HG  LEU A 185      -8.867  13.360  11.830  1.00 91.73           H
ATOM   2730  CD1 LEU A 185     -10.709  12.985  12.821  1.00 91.73           C
ATOM   2731 1HD1 LEU A 185     -10.712  11.936  12.526  1.00 91.73           H
ATOM   2732 2HD1 LEU A 185     -11.139  13.083  13.818  1.00 91.73           H
ATOM   2733 3HD1 LEU A 185     -11.301  13.564  12.112  1.00 91.73           H
ATOM   2734  CD2 LEU A 185      -9.208  15.007  13.127  1.00 91.73           C
ATOM   2735 1HD2 LEU A 185      -9.572  15.194  14.138  1.00 91.73           H
ATOM   2736 2HD2 LEU A 185      -8.178  15.351  13.043  1.00 91.73           H
ATOM   2737 3HD2 LEU A 185      -9.831  15.545  12.412  1.00 91.73           H
ATOM   2738  HN  LEU A 185      -6.735  12.010  12.086  1.00 91.73           H
ATOM   2739  N   TYR A 186      -5.922  11.161  14.900  1.00 91.83           N
ATOM   2740  CA  TYR A 186      -5.613  10.342  16.060  1.00 91.83           C
ATOM   2741  C   TYR A 186      -4.126   9.981  16.095  1.00 91.83           C
ATOM   2742  O   TYR A 186      -3.671   9.301  17.014  1.00 91.83           O
ATOM   2743  HA  TYR A 186      -5.861  10.916  16.953  1.00 91.83           H
ATOM   2744  CB  TYR A 186      -6.433   9.061  15.902  1.00 91.83           C
ATOM   2745 1HB  TYR A 186      -6.076   8.518  15.026  1.00 91.83           H
ATOM   2746 2HB  TYR A 186      -6.259   8.421  16.767  1.00 91.83           H
ATOM   2747  CG  TYR A 186      -7.938   9.299  15.757  1.00 91.83           C
ATOM   2748  CD1 TYR A 186      -8.600  10.100  16.665  1.00 91.83           C
ATOM   2749  HD1 TYR A 186      -8.051  10.563  17.485  1.00 91.83           H
ATOM   2750  CD2 TYR A 186      -8.632   8.713  14.718  1.00 91.83           C
ATOM   2751  HD2 TYR A 186      -8.109   8.080  14.001  1.00 91.83           H
ATOM   2752  CE1 TYR A 186     -10.016  10.324  16.528  1.00 91.83           C
ATOM   2753  HE1 TYR A 186     -10.551  10.954  17.238  1.00 91.83           H
ATOM   2754  CE2 TYR A 186     -10.048   8.937  14.582  1.00 91.83           C
ATOM   2755  HE2 TYR A 186     -10.609   8.480  13.766  1.00 91.83           H
ATOM   2756  CZ  TYR A 186     -10.670   9.732  15.493  1.00 91.83           C
ATOM   2757  OH  TYR A 186     -12.007   9.944  15.365  1.00 91.83           O
ATOM   2758  HH  TYR A 186     -12.365   9.414  14.596  1.00 91.83           H
ATOM   2759  HN  TYR A 186      -5.935  10.672  14.028  1.00 91.83           H
ATOM   2760  N   SER A 187      -3.411  10.451  15.083  1.00 92.97           N
ATOM   2761  CA  SER A 187      -1.962  10.343  15.077  1.00 92.97           C
ATOM   2762  C   SER A 187      -1.366  11.234  16.169  1.00 92.97           C
ATOM   2763  O   SER A 187      -1.596  12.442  16.184  1.00 92.97           O
ATOM   2764  HA  SER A 187      -1.750   9.293  15.281  1.00 92.97           H
ATOM   2765  CB  SER A 187      -1.388  10.722  13.710  1.00 92.97           C
ATOM   2766 1HB  SER A 187      -1.710  11.729  13.449  1.00 92.97           H
ATOM   2767 2HB  SER A 187      -0.299  10.739  13.767  1.00 92.97           H
ATOM   2768  OG  SER A 187      -1.795   9.814  12.690  1.00 92.97           O
ATOM   2769  HG  SER A 187      -2.354  10.290  12.011  1.00 92.97           H
ATOM   2770  HN  SER A 187      -3.805  10.898  14.281  1.00 92.97           H
ATOM   2771  N   GLN A 188      -0.611  10.602  17.056  1.00 85.96           N
ATOM   2772  CA  GLN A 188      -0.014  11.315  18.172  1.00 85.96           C
ATOM   2773  C   GLN A 188       1.372  10.748  18.484  1.00 85.96           C
ATOM   2774  O   GLN A 188       1.711   9.651  18.043  1.00 85.96           O
ATOM   2775  HA  GLN A 188       0.076  12.350  17.841  1.00 85.96           H
ATOM   2776  CB  GLN A 188      -0.918  11.261  19.405  1.00 85.96           C
ATOM   2777 1HB  GLN A 188      -1.035  10.226  19.729  1.00 85.96           H
ATOM   2778 2HB  GLN A 188      -0.451  11.801  20.228  1.00 85.96           H
ATOM   2779  CG  GLN A 188      -2.292  11.865  19.105  1.00 85.96           C
ATOM   2780 1HG  GLN A 188      -2.169  12.844  18.643  1.00 85.96           H
ATOM   2781 2HG  GLN A 188      -2.820  11.238  18.387  1.00 85.96           H
ATOM   2782  CD  GLN A 188      -3.123  11.999  20.383  1.00 85.96           C
ATOM   2783  OE1 GLN A 188      -2.629  11.873  21.491  1.00 85.96           O
ATOM   2784  NE2 GLN A 188      -4.409  12.261  20.167  1.00 85.96           N
ATOM   2785 1HE2 GLN A 188      -4.750  12.352  19.231  1.00 85.96           H
ATOM   2786 2HE2 GLN A 188      -5.034  12.366  20.940  1.00 85.96           H
ATOM   2787  HN  GLN A 188      -0.407   9.624  17.021  1.00 85.96           H
ATOM   2788  N   ILE A 189       2.137  11.521  19.241  1.00 90.48           N
ATOM   2789  CA  ILE A 189       3.341  11.001  19.866  1.00 90.48           C
ATOM   2790  C   ILE A 189       2.994  10.446  21.249  1.00 90.48           C
ATOM   2791  O   ILE A 189       2.447  11.160  22.089  1.00 90.48           O
ATOM   2792  HA  ILE A 189       3.703  10.181  19.246  1.00 90.48           H
ATOM   2793  CB  ILE A 189       4.437  12.069  19.890  1.00 90.48           C
ATOM   2794  HB  ILE A 189       4.050  12.943  20.414  1.00 90.48           H
ATOM   2795  CG1 ILE A 189       4.797  12.516  18.471  1.00 90.48           C
ATOM   2796 1HG1 ILE A 189       5.234  11.681  17.923  1.00 90.48           H
ATOM   2797 2HG1 ILE A 189       3.893  12.810  17.938  1.00 90.48           H
ATOM   2798  CG2 ILE A 189       5.661  11.581  20.666  1.00 90.48           C
ATOM   2799 1HG2 ILE A 189       5.374  11.353  21.692  1.00 90.48           H
ATOM   2800 2HG2 ILE A 189       6.058  10.684  20.192  1.00 90.48           H
ATOM   2801 3HG2 ILE A 189       6.425  12.359  20.667  1.00 90.48           H
ATOM   2802  CD1 ILE A 189       5.783  13.686  18.499  1.00 90.48           C
ATOM   2803 1HD1 ILE A 189       5.334  14.527  19.027  1.00 90.48           H
ATOM   2804 2HD1 ILE A 189       6.695  13.380  19.012  1.00 90.48           H
ATOM   2805 3HD1 ILE A 189       6.023  13.983  17.478  1.00 90.48           H
ATOM   2806  HN  ILE A 189       1.945  12.485  19.429  1.00 90.48           H
ATOM   2807  N   LYS A 190       3.325   9.178  21.443  1.00 85.96           N
ATOM   2808  CA  LYS A 190       3.124   8.541  22.733  1.00 85.96           C
ATOM   2809  C   LYS A 190       4.481   8.143  23.317  1.00 85.96           C
ATOM   2810  O   LYS A 190       5.356   7.667  22.596  1.00 85.96           O
ATOM   2811  HA  LYS A 190       2.667   9.277  23.394  1.00 85.96           H
ATOM   2812  CB  LYS A 190       2.143   7.374  22.607  1.00 85.96           C
ATOM   2813 1HB  LYS A 190       1.213   7.722  22.157  1.00 85.96           H
ATOM   2814 2HB  LYS A 190       2.555   6.617  21.940  1.00 85.96           H
ATOM   2815  CG  LYS A 190       1.852   6.752  23.975  1.00 85.96           C
ATOM   2816 1HG  LYS A 190       2.785   6.428  24.436  1.00 85.96           H
ATOM   2817 2HG  LYS A 190       1.414   7.502  24.633  1.00 85.96           H
ATOM   2818  CD  LYS A 190       0.901   5.561  23.844  1.00 85.96           C
ATOM   2819 1HD  LYS A 190      -0.082   5.909  23.528  1.00 85.96           H
ATOM   2820 2HD  LYS A 190       1.263   4.884  23.070  1.00 85.96           H
ATOM   2821  CE  LYS A 190       0.779   4.809  25.171  1.00 85.96           C
ATOM   2822 1HE  LYS A 190       1.756   4.741  25.649  1.00 85.96           H
ATOM   2823 2HE  LYS A 190       0.130   5.361  25.851  1.00 85.96           H
ATOM   2824  NZ  LYS A 190       0.234   3.451  24.949  1.00 85.96           N
ATOM   2825 1HZ  LYS A 190       0.210   2.948  25.829  1.00 85.96           H
ATOM   2826 2HZ  LYS A 190      -0.706   3.521  24.574  1.00 85.96           H
ATOM   2827 3HZ  LYS A 190       0.823   2.954  24.291  1.00 85.96           H
ATOM   2828  HN  LYS A 190       3.724   8.590  20.739  1.00 85.96           H
ATOM   2829  N   GLU A 191       4.614   8.353  24.619  1.00 76.83           N
ATOM   2830  CA  GLU A 191       5.796   7.902  25.333  1.00 76.83           C
ATOM   2831  C   GLU A 191       5.561   6.511  25.924  1.00 76.83           C
ATOM   2832  O   GLU A 191       4.620   6.309  26.690  1.00 76.83           O
ATOM   2833  HA  GLU A 191       6.587   7.857  24.584  1.00 76.83           H
ATOM   2834  CB  GLU A 191       6.193   8.901  26.422  1.00 76.83           C
ATOM   2835 1HB  GLU A 191       6.210   9.909  26.007  1.00 76.83           H
ATOM   2836 2HB  GLU A 191       5.524   8.798  27.276  1.00 76.83           H
ATOM   2837  CG  GLU A 191       7.603   8.614  26.942  1.00 76.83           C
ATOM   2838 1HG  GLU A 191       7.628   7.631  27.412  1.00 76.83           H
ATOM   2839 2HG  GLU A 191       8.304   8.586  26.107  1.00 76.83           H
ATOM   2840  CD  GLU A 191       8.043   9.678  27.949  1.00 76.83           C
ATOM   2841  OE1 GLU A 191       9.147   9.506  28.510  1.00 76.83           O
ATOM   2842  OE2 GLU A 191       7.266  10.640  28.134  1.00 76.83           O
ATOM   2843  HN  GLU A 191       3.933   8.820  25.182  1.00 76.83           H
ATOM   2844  N   GLU A 192       6.433   5.587  25.546  1.00 77.44           N
ATOM   2845  CA  GLU A 192       6.326   4.218  26.021  1.00 77.44           C
ATOM   2846  C   GLU A 192       7.683   3.724  26.525  1.00 77.44           C
ATOM   2847  O   GLU A 192       8.647   3.659  25.763  1.00 77.44           O
ATOM   2848  HA  GLU A 192       5.615   4.253  26.847  1.00 77.44           H
ATOM   2849  CB  GLU A 192       5.780   3.299  24.927  1.00 77.44           C
ATOM   2850 1HB  GLU A 192       4.887   3.743  24.486  1.00 77.44           H
ATOM   2851 2HB  GLU A 192       6.562   3.091  24.197  1.00 77.44           H
ATOM   2852  CG  GLU A 192       5.360   1.947  25.505  1.00 77.44           C
ATOM   2853 1HG  GLU A 192       5.115   1.260  24.695  1.00 77.44           H
ATOM   2854 2HG  GLU A 192       6.193   1.508  26.054  1.00 77.44           H
ATOM   2855  CD  GLU A 192       4.153   2.099  26.434  1.00 77.44           C
ATOM   2856  OE1 GLU A 192       4.160   1.426  27.487  1.00 77.44           O
ATOM   2857  OE2 GLU A 192       3.252   2.884  26.070  1.00 77.44           O
ATOM   2858  HN  GLU A 192       7.200   5.762  24.929  1.00 77.44           H
ATOM   2859  N   SER A 193       7.716   3.387  27.806  1.00 76.55           N
ATOM   2860  CA  SER A 193       8.921   2.838  28.405  1.00 76.55           C
ATOM   2861  C   SER A 193      10.095   3.795  28.187  1.00 76.55           C
ATOM   2862  O   SER A 193      11.226   3.357  27.978  1.00 76.55           O
ATOM   2863  HA  SER A 193       8.697   2.743  29.468  1.00 76.55           H
ATOM   2864  CB  SER A 193       9.245   1.459  27.827  1.00 76.55           C
ATOM   2865 1HB  SER A 193       9.480   1.557  26.767  1.00 76.55           H
ATOM   2866 2HB  SER A 193      10.135   1.062  28.315  1.00 76.55           H
ATOM   2867  OG  SER A 193       8.165   0.544  27.992  1.00 76.55           O
ATOM   2868  HG  SER A 193       8.334  -0.283  27.456  1.00 76.55           H
ATOM   2869  HN  SER A 193       6.940   3.483  28.430  1.00 76.55           H
ATOM   2870  N   GLY A 194       9.787   5.082  28.244  1.00 84.12           N
ATOM   2871  CA  GLY A 194      10.813   6.103  28.114  1.00 84.12           C
ATOM   2872  C   GLY A 194      11.206   6.302  26.649  1.00 84.12           C
ATOM   2873  O   GLY A 194      12.160   7.018  26.350  1.00 84.12           O
ATOM   2874 1HA  GLY A 194      10.449   7.044  28.527  1.00 84.12           H
ATOM   2875 2HA  GLY A 194      11.690   5.819  28.694  1.00 84.12           H
ATOM   2876  HN  GLY A 194       8.859   5.430  28.377  1.00 84.12           H
ATOM   2877  N   ILE A 195      10.450   5.654  25.774  1.00 82.00           N
ATOM   2878  CA  ILE A 195      10.680   5.785  24.345  1.00 82.00           C
ATOM   2879  C   ILE A 195       9.490   6.502  23.704  1.00 82.00           C
ATOM   2880  O   ILE A 195       8.342   6.109  23.908  1.00 82.00           O
ATOM   2881  HA  ILE A 195      11.568   6.404  24.212  1.00 82.00           H
ATOM   2882  CB  ILE A 195      10.983   4.420  23.724  1.00 82.00           C
ATOM   2883  HB  ILE A 195      10.133   3.764  23.910  1.00 82.00           H
ATOM   2884  CG1 ILE A 195      12.204   3.776  24.384  1.00 82.00           C
ATOM   2885 1HG1 ILE A 195      13.078   4.411  24.237  1.00 82.00           H
ATOM   2886 2HG1 ILE A 195      12.043   3.700  25.459  1.00 82.00           H
ATOM   2887  CG2 ILE A 195      11.144   4.531  22.207  1.00 82.00           C
ATOM   2888 1HG2 ILE A 195      10.222   4.917  21.771  1.00 82.00           H
ATOM   2889 2HG2 ILE A 195      11.966   5.210  21.977  1.00 82.00           H
ATOM   2890 3HG2 ILE A 195      11.359   3.547  21.791  1.00 82.00           H
ATOM   2891  CD1 ILE A 195      12.472   2.386  23.803  1.00 82.00           C
ATOM   2892 1HD1 ILE A 195      11.605   1.748  23.974  1.00 82.00           H
ATOM   2893 2HD1 ILE A 195      12.657   2.470  22.732  1.00 82.00           H
ATOM   2894 3HD1 ILE A 195      13.345   1.951  24.290  1.00 82.00           H
ATOM   2895  HN  ILE A 195       9.694   5.051  26.026  1.00 82.00           H
ATOM   2896  N   ALA A 196       9.804   7.539  22.943  1.00 91.99           N
ATOM   2897  CA  ALA A 196       8.788   8.240  22.176  1.00 91.99           C
ATOM   2898  C   ALA A 196       8.454   7.431  20.922  1.00 91.99           C
ATOM   2899  O   ALA A 196       9.347   7.060  20.162  1.00 91.99           O
ATOM   2900  HA  ALA A 196       7.896   8.316  22.798  1.00 91.99           H
ATOM   2901  CB  ALA A 196       9.280   9.651  21.847  1.00 91.99           C
ATOM   2902 1HB  ALA A 196       9.475  10.193  22.772  1.00 91.99           H
ATOM   2903 2HB  ALA A 196      10.198   9.588  21.262  1.00 91.99           H
ATOM   2904 3HB  ALA A 196       8.518  10.176  21.271  1.00 91.99           H
ATOM   2905  HN  ALA A 196      10.731   7.901  22.846  1.00 91.99           H
ATOM   2906  N   ILE A 197       7.165   7.181  20.743  1.00 88.01           N
ATOM   2907  CA  ILE A 197       6.698   6.454  19.576  1.00 88.01           C
ATOM   2908  C   ILE A 197       5.610   7.269  18.874  1.00 88.01           C
ATOM   2909  O   ILE A 197       4.779   7.896  19.529  1.00 88.01           O
ATOM   2910  HA  ILE A 197       7.544   6.350  18.896  1.00 88.01           H
ATOM   2911  CB  ILE A 197       6.254   5.043  19.966  1.00 88.01           C
ATOM   2912  HB  ILE A 197       5.846   4.556  19.080  1.00 88.01           H
ATOM   2913  CG1 ILE A 197       5.137   5.088  21.011  1.00 88.01           C
ATOM   2914 1HG1 ILE A 197       5.532   5.468  21.953  1.00 88.01           H
ATOM   2915 2HG1 ILE A 197       4.361   5.782  20.688  1.00 88.01           H
ATOM   2916  CG2 ILE A 197       7.444   4.203  20.435  1.00 88.01           C
ATOM   2917 1HG2 ILE A 197       8.176   4.130  19.630  1.00 88.01           H
ATOM   2918 2HG2 ILE A 197       7.904   4.678  21.302  1.00 88.01           H
ATOM   2919 3HG2 ILE A 197       7.101   3.205  20.706  1.00 88.01           H
ATOM   2920  CD1 ILE A 197       4.532   3.700  21.227  1.00 88.01           C
ATOM   2921 1HD1 ILE A 197       4.117   3.334  20.288  1.00 88.01           H
ATOM   2922 2HD1 ILE A 197       5.307   3.016  21.573  1.00 88.01           H
ATOM   2923 3HD1 ILE A 197       3.741   3.761  21.975  1.00 88.01           H
ATOM   2924  HN  ILE A 197       6.447   7.466  21.379  1.00 88.01           H
ATOM   2925  N   CYS A 198       5.650   7.233  17.550  1.00 92.88           N
ATOM   2926  CA  CYS A 198       4.568   7.786  16.753  1.00 92.88           C
ATOM   2927  C   CYS A 198       3.543   6.679  16.500  1.00 92.88           C
ATOM   2928  O   CYS A 198       3.829   5.713  15.794  1.00 92.88           O
ATOM   2929  HA  CYS A 198       4.128   8.593  17.340  1.00 92.88           H
ATOM   2930  CB  CYS A 198       5.081   8.398  15.448  1.00 92.88           C
ATOM   2931 1HB  CYS A 198       5.677   9.285  15.663  1.00 92.88           H
ATOM   2932 2HB  CYS A 198       5.735   7.691  14.938  1.00 92.88           H
ATOM   2933  SG  CYS A 198       3.673   8.838  14.366  1.00 92.88           S
ATOM   2934  HN  CYS A 198       6.402   6.836  17.023  1.00 92.88           H
ATOM   2935  N   THR A 199       2.370   6.856  17.090  1.00 91.02           N
ATOM   2936  CA  THR A 199       1.301   5.883  16.938  1.00 91.02           C
ATOM   2937  C   THR A 199      -0.052   6.589  16.832  1.00 91.02           C
ATOM   2938  O   THR A 199      -0.163   7.775  17.139  1.00 91.02           O
ATOM   2939  HA  THR A 199       1.456   5.346  16.002  1.00 91.02           H
ATOM   2940  CB  THR A 199       1.385   4.902  18.109  1.00 91.02           C
ATOM   2941  HB  THR A 199       2.410   4.564  18.261  1.00 91.02           H
ATOM   2942  OG1 THR A 199       0.444   3.884  17.777  1.00 91.02           O
ATOM   2943  HG1 THR A 199       0.589   3.083  18.357  1.00 91.02           H
ATOM   2944  CG2 THR A 199       0.845   5.498  19.411  1.00 91.02           C
ATOM   2945 1HG2 THR A 199      -0.201   5.774  19.278  1.00 91.02           H
ATOM   2946 2HG2 THR A 199       1.424   6.384  19.673  1.00 91.02           H
ATOM   2947 3HG2 THR A 199       0.928   4.761  20.209  1.00 91.02           H
ATOM   2948  HN  THR A 199       2.145   7.645  17.661  1.00 91.02           H
ATOM   2949  N   MET A 200      -1.047   5.831  16.395  1.00 89.59           N
ATOM   2950  CA  MET A 200      -2.426   6.279  16.489  1.00 89.59           C
ATOM   2951  C   MET A 200      -2.999   6.003  17.880  1.00 89.59           C
ATOM   2952  O   MET A 200      -2.878   4.893  18.396  1.00 89.59           O
ATOM   2953  HA  MET A 200      -2.399   7.353  16.306  1.00 89.59           H
ATOM   2954  CB  MET A 200      -3.270   5.556  15.436  1.00 89.59           C
ATOM   2955 1HB  MET A 200      -3.171   4.478  15.563  1.00 89.59           H
ATOM   2956 2HB  MET A 200      -4.323   5.799  15.580  1.00 89.59           H
ATOM   2957  CG  MET A 200      -2.838   5.951  14.023  1.00 89.59           C
ATOM   2958 1HG  MET A 200      -2.339   6.920  14.043  1.00 89.59           H
ATOM   2959 2HG  MET A 200      -2.118   5.229  13.638  1.00 89.59           H
ATOM   2960  SD  MET A 200      -4.262   6.022  12.948  1.00 89.59           S
ATOM   2961  CE  MET A 200      -4.840   4.339  13.087  1.00 89.59           C
ATOM   2962 1HE  MET A 200      -4.060   3.658  12.746  1.00 89.59           H
ATOM   2963 2HE  MET A 200      -5.081   4.123  14.128  1.00 89.59           H
ATOM   2964 3HE  MET A 200      -5.731   4.209  12.473  1.00 89.59           H
ATOM   2965  HN  MET A 200      -0.923   4.927  15.985  1.00 89.59           H
ATOM   2966  N   VAL A 201      -3.611   7.032  18.448  1.00 92.01           N
ATOM   2967  CA  VAL A 201      -4.302   6.884  19.718  1.00 92.01           C
ATOM   2968  C   VAL A 201      -5.789   7.188  19.522  1.00 92.01           C
ATOM   2969  O   VAL A 201      -6.158   8.316  19.201  1.00 92.01           O
ATOM   2970  HA  VAL A 201      -4.195   5.846  20.032  1.00 92.01           H
ATOM   2971  CB  VAL A 201      -3.645   7.770  20.778  1.00 92.01           C
ATOM   2972  HB  VAL A 201      -3.769   8.808  20.470  1.00 92.01           H
ATOM   2973  CG1 VAL A 201      -4.327   7.597  22.136  1.00 92.01           C
ATOM   2974 1HG1 VAL A 201      -5.378   7.873  22.053  1.00 92.01           H
ATOM   2975 2HG1 VAL A 201      -4.248   6.557  22.453  1.00 92.01           H
ATOM   2976 3HG1 VAL A 201      -3.840   8.238  22.871  1.00 92.01           H
ATOM   2977  CG2 VAL A 201      -2.145   7.486  20.877  1.00 92.01           C
ATOM   2978 1HG2 VAL A 201      -1.990   6.442  21.149  1.00 92.01           H
ATOM   2979 2HG2 VAL A 201      -1.673   7.683  19.914  1.00 92.01           H
ATOM   2980 3HG2 VAL A 201      -1.702   8.129  21.637  1.00 92.01           H
ATOM   2981  HN  VAL A 201      -3.639   7.951  18.056  1.00 92.01           H
ATOM   2982  N   TYR A 202      -6.602   6.161  19.725  1.00 92.18           N
ATOM   2983  CA  TYR A 202      -8.039   6.303  19.570  1.00 92.18           C
ATOM   2984  C   TYR A 202      -8.682   6.818  20.860  1.00 92.18           C
ATOM   2985  O   TYR A 202      -8.241   6.478  21.957  1.00 92.18           O
ATOM   2986  HA  TYR A 202      -8.222   7.021  18.771  1.00 92.18           H
ATOM   2987  CB  TYR A 202      -8.572   4.900  19.275  1.00 92.18           C
ATOM   2988 1HB  TYR A 202      -8.285   4.234  20.089  1.00 92.18           H
ATOM   2989 2HB  TYR A 202      -9.662   4.932  19.258  1.00 92.18           H
ATOM   2990  CG  TYR A 202      -8.073   4.311  17.954  1.00 92.18           C
ATOM   2991  CD1 TYR A 202      -8.744   4.584  16.779  1.00 92.18           C
ATOM   2992  HD1 TYR A 202      -9.629   5.220  16.793  1.00 92.18           H
ATOM   2993  CD2 TYR A 202      -6.952   3.506  17.937  1.00 92.18           C
ATOM   2994  HD2 TYR A 202      -6.422   3.290  18.865  1.00 92.18           H
ATOM   2995  CE1 TYR A 202      -8.275   4.029  15.536  1.00 92.18           C
ATOM   2996  HE1 TYR A 202      -8.795   4.237  14.601  1.00 92.18           H
ATOM   2997  CE2 TYR A 202      -6.483   2.951  16.694  1.00 92.18           C
ATOM   2998  HE2 TYR A 202      -5.599   2.314  16.667  1.00 92.18           H
ATOM   2999  CZ  TYR A 202      -7.167   3.240  15.555  1.00 92.18           C
ATOM   3000  OH  TYR A 202      -6.723   2.716  14.381  1.00 92.18           O
ATOM   3001  HH  TYR A 202      -6.067   1.984  14.560  1.00 92.18           H
ATOM   3002  HN  TYR A 202      -6.293   5.248  19.991  1.00 92.18           H
ATOM   3003  N   PRO A 203      -9.731   7.645  20.754  1.00 86.81           N
ATOM   3004  CA  PRO A 203     -10.379   8.199  21.945  1.00 86.81           C
ATOM   3005  C   PRO A 203     -11.119   7.138  22.744  1.00 86.81           C
ATOM   3006  O   PRO A 203     -11.600   6.155  22.183  1.00 86.81           O
ATOM   3007  HA  PRO A 203      -9.631   8.599  22.629  1.00 86.81           H
ATOM   3008  CB  PRO A 203     -11.334   9.253  21.381  1.00 86.81           C
ATOM   3009 1HB  PRO A 203     -12.235   9.344  21.988  1.00 86.81           H
ATOM   3010 2HB  PRO A 203     -10.870  10.239  21.352  1.00 86.81           H
ATOM   3011  CG  PRO A 203     -11.646   8.749  20.002  1.00 86.81           C
ATOM   3012 1HG  PRO A 203     -12.463   8.027  20.021  1.00 86.81           H
ATOM   3013 2HG  PRO A 203     -11.956   9.562  19.345  1.00 86.81           H
ATOM   3014  CD  PRO A 203     -10.376   8.115  19.514  1.00 86.81           C
ATOM   3015 1HD  PRO A 203     -10.575   7.292  18.828  1.00 86.81           H
ATOM   3016 2HD  PRO A 203      -9.749   8.830  18.982  1.00 86.81           H
ATOM   3017  N   SER A 204     -11.190   7.368  24.048  1.00 78.11           N
ATOM   3018  CA  SER A 204     -11.672   6.346  24.962  1.00 78.11           C
ATOM   3019  C   SER A 204     -13.062   5.872  24.531  1.00 78.11           C
ATOM   3020  O   SER A 204     -13.387   4.693  24.659  1.00 78.11           O
ATOM   3021  HA  SER A 204     -10.951   5.532  24.891  1.00 78.11           H
ATOM   3022  CB  SER A 204     -11.712   6.869  26.399  1.00 78.11           C
ATOM   3023 1HB  SER A 204     -12.195   6.131  27.040  1.00 78.11           H
ATOM   3024 2HB  SER A 204     -10.694   6.993  26.768  1.00 78.11           H
ATOM   3025  OG  SER A 204     -12.407   8.109  26.498  1.00 78.11           O
ATOM   3026  HG  SER A 204     -13.388   7.944  26.597  1.00 78.11           H
ATOM   3027  HN  SER A 204     -10.926   8.230  24.479  1.00 78.11           H
ATOM   3028  N   ASP A 205     -13.845   6.816  24.028  1.00 72.69           N
ATOM   3029  CA  ASP A 205     -15.219   6.527  23.654  1.00 72.69           C
ATOM   3030  C   ASP A 205     -15.231   5.744  22.340  1.00 72.69           C
ATOM   3031  O   ASP A 205     -14.794   6.249  21.307  1.00 72.69           O
ATOM   3032  HA  ASP A 205     -15.628   5.953  24.485  1.00 72.69           H
ATOM   3033  CB  ASP A 205     -16.014   7.817  23.442  1.00 72.69           C
ATOM   3034 1HB  ASP A 205     -15.499   8.453  22.723  1.00 72.69           H
ATOM   3035 2HB  ASP A 205     -16.990   7.581  23.018  1.00 72.69           H
ATOM   3036  CG  ASP A 205     -16.195   8.572  24.761  1.00 72.69           C
ATOM   3037  OD1 ASP A 205     -16.029   7.921  25.815  1.00 72.69           O
ATOM   3038  OD2 ASP A 205     -16.495   9.783  24.685  1.00 72.69           O
ATOM   3039  HN  ASP A 205     -13.555   7.761  23.877  1.00 72.69           H
ATOM   3040  N   GLU A 206     -15.736   4.522  22.421  1.00 75.70           N
ATOM   3041  CA  GLU A 206     -15.885   3.693  21.237  1.00 75.70           C
ATOM   3042  C   GLU A 206     -14.525   3.465  20.574  1.00 75.70           C
ATOM   3043  O   GLU A 206     -14.453   3.183  19.379  1.00 75.70           O
ATOM   3044  HA  GLU A 206     -16.285   2.745  21.596  1.00 75.70           H
ATOM   3045  CB  GLU A 206     -16.878   4.316  20.253  1.00 75.70           C
ATOM   3046 1HB  GLU A 206     -16.480   5.259  19.878  1.00 75.70           H
ATOM   3047 2HB  GLU A 206     -17.109   3.601  19.463  1.00 75.70           H
ATOM   3048  CG  GLU A 206     -18.204   4.640  20.944  1.00 75.70           C
ATOM   3049 1HG  GLU A 206     -18.385   3.924  21.746  1.00 75.70           H
ATOM   3050 2HG  GLU A 206     -18.147   5.626  21.404  1.00 75.70           H
ATOM   3051  CD  GLU A 206     -19.364   4.602  19.948  1.00 75.70           C
ATOM   3052  OE1 GLU A 206     -20.345   3.887  20.246  1.00 75.70           O
ATOM   3053  OE2 GLU A 206     -19.244   5.289  18.910  1.00 75.70           O
ATOM   3054  HN  GLU A 206     -16.040   4.098  23.275  1.00 75.70           H
ATOM   3055  N   SER A 207     -13.481   3.597  21.378  1.00 88.05           N
ATOM   3056  CA  SER A 207     -12.127   3.408  20.885  1.00 88.05           C
ATOM   3057  C   SER A 207     -12.029   2.087  20.120  1.00 88.05           C
ATOM   3058  O   SER A 207     -11.417   2.027  19.054  1.00 88.05           O
ATOM   3059  HA  SER A 207     -11.943   4.251  20.218  1.00 88.05           H
ATOM   3060  CB  SER A 207     -11.114   3.435  22.031  1.00 88.05           C
ATOM   3061 1HB  SER A 207     -10.125   3.184  21.647  1.00 88.05           H
ATOM   3062 2HB  SER A 207     -11.051   4.445  22.436  1.00 88.05           H
ATOM   3063  OG  SER A 207     -11.462   2.527  23.072  1.00 88.05           O
ATOM   3064  HG  SER A 207     -10.924   2.724  23.892  1.00 88.05           H
ATOM   3065  HN  SER A 207     -13.548   3.828  22.349  1.00 88.05           H
ATOM   3066  N   THR A 208     -12.641   1.061  20.693  1.00 87.76           N
ATOM   3067  CA  THR A 208     -12.577  -0.269  20.111  1.00 87.76           C
ATOM   3068  C   THR A 208     -13.258  -0.285  18.741  1.00 87.76           C
ATOM   3069  O   THR A 208     -12.721  -0.841  17.784  1.00 87.76           O
ATOM   3070  HA  THR A 208     -11.529  -0.524  19.950  1.00 87.76           H
ATOM   3071  CB  THR A 208     -13.194  -1.251  21.108  1.00 87.76           C
ATOM   3072  HB  THR A 208     -14.272  -1.107  21.180  1.00 87.76           H
ATOM   3073  OG1 THR A 208     -12.462  -1.032  22.311  1.00 87.76           O
ATOM   3074  HG1 THR A 208     -11.488  -1.195  22.153  1.00 87.76           H
ATOM   3075  CG2 THR A 208     -12.898  -2.710  20.753  1.00 87.76           C
ATOM   3076 1HG2 THR A 208     -11.820  -2.871  20.747  1.00 87.76           H
ATOM   3077 2HG2 THR A 208     -13.304  -2.933  19.766  1.00 87.76           H
ATOM   3078 3HG2 THR A 208     -13.359  -3.365  21.492  1.00 87.76           H
ATOM   3079  HN  THR A 208     -13.171   1.128  21.538  1.00 87.76           H
ATOM   3080  N   LYS A 209     -14.429   0.332  18.691  1.00 83.45           N
ATOM   3081  CA  LYS A 209     -15.217   0.344  17.470  1.00 83.45           C
ATOM   3082  C   LYS A 209     -14.422   1.038  16.362  1.00 83.45           C
ATOM   3083  O   LYS A 209     -14.389   0.565  15.227  1.00 83.45           O
ATOM   3084  HA  LYS A 209     -15.383  -0.693  17.178  1.00 83.45           H
ATOM   3085  CB  LYS A 209     -16.590   0.968  17.725  1.00 83.45           C
ATOM   3086 1HB  LYS A 209     -16.469   1.955  18.172  1.00 83.45           H
ATOM   3087 2HB  LYS A 209     -17.110   1.111  16.777  1.00 83.45           H
ATOM   3088  CG  LYS A 209     -17.432   0.084  18.647  1.00 83.45           C
ATOM   3089 1HG  LYS A 209     -17.461  -0.933  18.254  1.00 83.45           H
ATOM   3090 2HG  LYS A 209     -16.968   0.033  19.631  1.00 83.45           H
ATOM   3091  CD  LYS A 209     -18.857   0.627  18.776  1.00 83.45           C
ATOM   3092 1HD  LYS A 209     -18.825   1.700  18.962  1.00 83.45           H
ATOM   3093 2HD  LYS A 209     -19.392   0.481  17.838  1.00 83.45           H
ATOM   3094  CE  LYS A 209     -19.608  -0.071  19.912  1.00 83.45           C
ATOM   3095 1HE  LYS A 209     -19.844  -1.096  19.625  1.00 83.45           H
ATOM   3096 2HE  LYS A 209     -18.973  -0.126  20.796  1.00 83.45           H
ATOM   3097  NZ  LYS A 209     -20.854   0.659  20.234  1.00 83.45           N
ATOM   3098 1HZ  LYS A 209     -21.321   0.204  21.011  1.00 83.45           H
ATOM   3099 2HZ  LYS A 209     -20.630   1.615  20.488  1.00 83.45           H
ATOM   3100 3HZ  LYS A 209     -21.465   0.658  19.425  1.00 83.45           H
ATOM   3101  HN  LYS A 209     -14.840   0.816  19.464  1.00 83.45           H
ATOM   3102  N   LEU A 210     -13.801   2.149  16.731  1.00 89.76           N
ATOM   3103  CA  LEU A 210     -13.111   2.979  15.757  1.00 89.76           C
ATOM   3104  C   LEU A 210     -11.957   2.184  15.143  1.00 89.76           C
ATOM   3105  O   LEU A 210     -11.813   2.136  13.922  1.00 89.76           O
ATOM   3106  HA  LEU A 210     -13.824   3.218  14.969  1.00 89.76           H
ATOM   3107  CB  LEU A 210     -12.677   4.301  16.393  1.00 89.76           C
ATOM   3108 1HB  LEU A 210     -13.541   4.746  16.885  1.00 89.76           H
ATOM   3109 2HB  LEU A 210     -11.943   4.085  17.170  1.00 89.76           H
ATOM   3110  CG  LEU A 210     -12.078   5.338  15.440  1.00 89.76           C
ATOM   3111  HG  LEU A 210     -11.227   4.884  14.932  1.00 89.76           H
ATOM   3112  CD1 LEU A 210     -13.087   5.739  14.362  1.00 89.76           C
ATOM   3113 1HD1 LEU A 210     -13.372   4.859  13.786  1.00 89.76           H
ATOM   3114 2HD1 LEU A 210     -13.971   6.167  14.833  1.00 89.76           H
ATOM   3115 3HD1 LEU A 210     -12.635   6.477  13.699  1.00 89.76           H
ATOM   3116  CD2 LEU A 210     -11.550   6.550  16.211  1.00 89.76           C
ATOM   3117 1HD2 LEU A 210     -12.367   7.014  16.763  1.00 89.76           H
ATOM   3118 2HD2 LEU A 210     -10.777   6.228  16.908  1.00 89.76           H
ATOM   3119 3HD2 LEU A 210     -11.130   7.271  15.510  1.00 89.76           H
ATOM   3120  HN  LEU A 210     -13.764   2.483  17.672  1.00 89.76           H
ATOM   3121  N   LYS A 211     -11.165   1.579  16.016  1.00 93.95           N
ATOM   3122  CA  LYS A 211     -10.031   0.785  15.575  1.00 93.95           C
ATOM   3123  C   LYS A 211     -10.521  -0.312  14.628  1.00 93.95           C
ATOM   3124  O   LYS A 211      -9.979  -0.483  13.537  1.00 93.95           O
ATOM   3125  HA  LYS A 211      -9.365   1.447  15.021  1.00 93.95           H
ATOM   3126  CB  LYS A 211      -9.247   0.256  16.777  1.00 93.95           C
ATOM   3127 1HB  LYS A 211      -8.883   1.092  17.375  1.00 93.95           H
ATOM   3128 2HB  LYS A 211      -9.907  -0.330  17.417  1.00 93.95           H
ATOM   3129  CG  LYS A 211      -8.067  -0.607  16.325  1.00 93.95           C
ATOM   3130 1HG  LYS A 211      -8.436  -1.547  15.915  1.00 93.95           H
ATOM   3131 2HG  LYS A 211      -7.527  -0.100  15.525  1.00 93.95           H
ATOM   3132  CD  LYS A 211      -7.117  -0.890  17.490  1.00 93.95           C
ATOM   3133 1HD  LYS A 211      -6.774   0.050  17.921  1.00 93.95           H
ATOM   3134 2HD  LYS A 211      -7.649  -1.425  18.276  1.00 93.95           H
ATOM   3135  CE  LYS A 211      -5.914  -1.715  17.028  1.00 93.95           C
ATOM   3136 1HE  LYS A 211      -6.244  -2.705  16.712  1.00 93.95           H
ATOM   3137 2HE  LYS A 211      -5.451  -1.242  16.163  1.00 93.95           H
ATOM   3138  NZ  LYS A 211      -4.923  -1.842  18.120  1.00 93.95           N
ATOM   3139 1HZ  LYS A 211      -4.166  -2.447  17.821  1.00 93.95           H
ATOM   3140 2HZ  LYS A 211      -4.554  -0.926  18.350  1.00 93.95           H
ATOM   3141 3HZ  LYS A 211      -5.371  -2.241  18.938  1.00 93.95           H
ATOM   3142  HN  LYS A 211     -11.288   1.626  17.008  1.00 93.95           H
ATOM   3143  N   SER A 212     -11.540  -1.028  15.080  1.00 91.49           N
ATOM   3144  CA  SER A 212     -12.065  -2.148  14.317  1.00 91.49           C
ATOM   3145  C   SER A 212     -12.527  -1.671  12.939  1.00 91.49           C
ATOM   3146  O   SER A 212     -12.290  -2.340  11.935  1.00 91.49           O
ATOM   3147  HA  SER A 212     -11.235  -2.847  14.222  1.00 91.49           H
ATOM   3148  CB  SER A 212     -13.219  -2.826  15.058  1.00 91.49           C
ATOM   3149 1HB  SER A 212     -14.009  -2.098  15.243  1.00 91.49           H
ATOM   3150 2HB  SER A 212     -13.646  -3.607  14.428  1.00 91.49           H
ATOM   3151  OG  SER A 212     -12.799  -3.393  16.296  1.00 91.49           O
ATOM   3152  HG  SER A 212     -12.845  -2.706  17.021  1.00 91.49           H
ATOM   3153  HN  SER A 212     -12.004  -0.855  15.949  1.00 91.49           H
ATOM   3154  N   ALA A 213     -13.178  -0.517  12.935  1.00 94.66           N
ATOM   3155  CA  ALA A 213     -13.702   0.042  11.700  1.00 94.66           C
ATOM   3156  C   ALA A 213     -12.539   0.391  10.770  1.00 94.66           C
ATOM   3157  O   ALA A 213     -12.572   0.073   9.582  1.00 94.66           O
ATOM   3158  HA  ALA A 213     -14.320  -0.720  11.226  1.00 94.66           H
ATOM   3159  CB  ALA A 213     -14.577   1.256  12.020  1.00 94.66           C
ATOM   3160 1HB  ALA A 213     -15.404   0.949  12.660  1.00 94.66           H
ATOM   3161 2HB  ALA A 213     -13.980   2.009  12.535  1.00 94.66           H
ATOM   3162 3HB  ALA A 213     -14.969   1.676  11.094  1.00 94.66           H
ATOM   3163  HN  ALA A 213     -13.350   0.031  13.753  1.00 94.66           H
ATOM   3164  N   VAL A 214     -11.537   1.041  11.344  1.00 93.12           N
ATOM   3165  CA  VAL A 214     -10.394   1.491  10.568  1.00 93.12           C
ATOM   3166  C   VAL A 214      -9.705   0.282   9.934  1.00 93.12           C
ATOM   3167  O   VAL A 214      -9.347   0.313   8.758  1.00 93.12           O
ATOM   3168  HA  VAL A 214     -10.770   2.137   9.775  1.00 93.12           H
ATOM   3169  CB  VAL A 214      -9.457   2.320  11.450  1.00 93.12           C
ATOM   3170  HB  VAL A 214      -9.257   1.748  12.356  1.00 93.12           H
ATOM   3171  CG1 VAL A 214      -8.121   2.569  10.747  1.00 93.12           C
ATOM   3172 1HG1 VAL A 214      -7.642   1.614  10.528  1.00 93.12           H
ATOM   3173 2HG1 VAL A 214      -8.295   3.110   9.817  1.00 93.12           H
ATOM   3174 3HG1 VAL A 214      -7.474   3.159  11.396  1.00 93.12           H
ATOM   3175  CG2 VAL A 214     -10.115   3.638  11.861  1.00 93.12           C
ATOM   3176 1HG2 VAL A 214     -10.358   4.217  10.970  1.00 93.12           H
ATOM   3177 2HG2 VAL A 214     -11.027   3.431  12.420  1.00 93.12           H
ATOM   3178 3HG2 VAL A 214      -9.427   4.207  12.487  1.00 93.12           H
ATOM   3179  HN  VAL A 214     -11.499   1.259  12.319  1.00 93.12           H
ATOM   3180  N   LEU A 215      -9.540  -0.756  10.742  1.00 92.63           N
ATOM   3181  CA  LEU A 215      -8.825  -1.941  10.301  1.00 92.63           C
ATOM   3182  C   LEU A 215      -9.640  -2.650   9.217  1.00 92.63           C
ATOM   3183  O   LEU A 215      -9.092  -3.071   8.199  1.00 92.63           O
ATOM   3184  HA  LEU A 215      -7.883  -1.610   9.863  1.00 92.63           H
ATOM   3185  CB  LEU A 215      -8.481  -2.834  11.494  1.00 92.63           C
ATOM   3186 1HB  LEU A 215      -9.387  -2.989  12.080  1.00 92.63           H
ATOM   3187 2HB  LEU A 215      -8.175  -3.810  11.117  1.00 92.63           H
ATOM   3188  CG  LEU A 215      -7.386  -2.314  12.428  1.00 92.63           C
ATOM   3189  HG  LEU A 215      -7.720  -1.367  12.852  1.00 92.63           H
ATOM   3190  CD1 LEU A 215      -7.158  -3.277  13.595  1.00 92.63           C
ATOM   3191 1HD1 LEU A 215      -8.081  -3.383  14.164  1.00 92.63           H
ATOM   3192 2HD1 LEU A 215      -6.855  -4.250  13.209  1.00 92.63           H
ATOM   3193 3HD1 LEU A 215      -6.374  -2.883  14.243  1.00 92.63           H
ATOM   3194  CD2 LEU A 215      -6.095  -2.033  11.656  1.00 92.63           C
ATOM   3195 1HD2 LEU A 215      -5.746  -2.952  11.185  1.00 92.63           H
ATOM   3196 2HD2 LEU A 215      -6.287  -1.282  10.889  1.00 92.63           H
ATOM   3197 3HD2 LEU A 215      -5.334  -1.665  12.343  1.00 92.63           H
ATOM   3198  HN  LEU A 215      -9.885  -0.795  11.680  1.00 92.63           H
ATOM   3199  N   THR A 216     -10.935  -2.760   9.473  1.00 92.00           N
ATOM   3200  CA  THR A 216     -11.827  -3.430   8.542  1.00 92.00           C
ATOM   3201  C   THR A 216     -11.779  -2.749   7.173  1.00 92.00           C
ATOM   3202  O   THR A 216     -11.680  -3.418   6.146  1.00 92.00           O
ATOM   3203  HA  THR A 216     -11.475  -4.452   8.403  1.00 92.00           H
ATOM   3204  CB  THR A 216     -13.227  -3.451   9.161  1.00 92.00           C
ATOM   3205  HB  THR A 216     -13.613  -2.440   9.284  1.00 92.00           H
ATOM   3206  OG1 THR A 216     -13.063  -4.198  10.363  1.00 92.00           O
ATOM   3207  HG1 THR A 216     -13.073  -3.582  11.152  1.00 92.00           H
ATOM   3208  CG2 THR A 216     -14.217  -4.280   8.340  1.00 92.00           C
ATOM   3209 1HG2 THR A 216     -13.863  -5.308   8.274  1.00 92.00           H
ATOM   3210 2HG2 THR A 216     -14.300  -3.859   7.338  1.00 92.00           H
ATOM   3211 3HG2 THR A 216     -15.194  -4.261   8.823  1.00 92.00           H
ATOM   3212  HN  THR A 216     -11.375  -2.401  10.296  1.00 92.00           H
ATOM   3213  N   LEU A 217     -11.850  -1.426   7.202  1.00 88.88           N
ATOM   3214  CA  LEU A 217     -11.838  -0.648   5.975  1.00 88.88           C
ATOM   3215  C   LEU A 217     -10.527  -0.903   5.228  1.00 88.88           C
ATOM   3216  O   LEU A 217     -10.515  -0.996   4.002  1.00 88.88           O
ATOM   3217  HA  LEU A 217     -12.662  -1.001   5.356  1.00 88.88           H
ATOM   3218  CB  LEU A 217     -12.097   0.830   6.275  1.00 88.88           C
ATOM   3219 1HB  LEU A 217     -12.942   0.898   6.959  1.00 88.88           H
ATOM   3220 2HB  LEU A 217     -11.230   1.232   6.798  1.00 88.88           H
ATOM   3221  CG  LEU A 217     -12.384   1.719   5.063  1.00 88.88           C
ATOM   3222  HG  LEU A 217     -11.616   1.532   4.313  1.00 88.88           H
ATOM   3223  CD1 LEU A 217     -13.731   1.365   4.430  1.00 88.88           C
ATOM   3224 1HD1 LEU A 217     -13.717   0.325   4.104  1.00 88.88           H
ATOM   3225 2HD1 LEU A 217     -14.526   1.506   5.163  1.00 88.88           H
ATOM   3226 3HD1 LEU A 217     -13.911   2.012   3.572  1.00 88.88           H
ATOM   3227  CD2 LEU A 217     -12.299   3.200   5.438  1.00 88.88           C
ATOM   3228 1HD2 LEU A 217     -13.030   3.421   6.215  1.00 88.88           H
ATOM   3229 2HD2 LEU A 217     -11.298   3.424   5.807  1.00 88.88           H
ATOM   3230 3HD2 LEU A 217     -12.507   3.810   4.559  1.00 88.88           H
ATOM   3231  HN  LEU A 217     -11.916  -0.888   8.043  1.00 88.88           H
ATOM   3232  N   LYS A 218      -9.455  -1.009   5.999  1.00 86.33           N
ATOM   3233  CA  LYS A 218      -8.136  -1.211   5.424  1.00 86.33           C
ATOM   3234  C   LYS A 218      -8.107  -2.549   4.682  1.00 86.33           C
ATOM   3235  O   LYS A 218      -7.604  -2.632   3.563  1.00 86.33           O
ATOM   3236  HA  LYS A 218      -7.969  -0.413   4.701  1.00 86.33           H
ATOM   3237  CB  LYS A 218      -7.056  -1.081   6.500  1.00 86.33           C
ATOM   3238 1HB  LYS A 218      -7.198  -0.154   7.054  1.00 86.33           H
ATOM   3239 2HB  LYS A 218      -7.151  -1.897   7.216  1.00 86.33           H
ATOM   3240  CG  LYS A 218      -5.658  -1.101   5.878  1.00 86.33           C
ATOM   3241 1HG  LYS A 218      -5.522  -2.021   5.310  1.00 86.33           H
ATOM   3242 2HG  LYS A 218      -5.556  -0.275   5.176  1.00 86.33           H
ATOM   3243  CD  LYS A 218      -4.577  -0.997   6.956  1.00 86.33           C
ATOM   3244 1HD  LYS A 218      -4.681  -0.052   7.490  1.00 86.33           H
ATOM   3245 2HD  LYS A 218      -4.712  -1.793   7.689  1.00 86.33           H
ATOM   3246  CE  LYS A 218      -3.179  -1.093   6.342  1.00 86.33           C
ATOM   3247 1HE  LYS A 218      -3.114  -1.976   5.707  1.00 86.33           H
ATOM   3248 2HE  LYS A 218      -2.996  -0.228   5.705  1.00 86.33           H
ATOM   3249  NZ  LYS A 218      -2.150  -1.161   7.404  1.00 86.33           N
ATOM   3250 1HZ  LYS A 218      -1.269  -1.460   7.002  1.00 86.33           H
ATOM   3251 2HZ  LYS A 218      -2.036  -0.245   7.824  1.00 86.33           H
ATOM   3252 3HZ  LYS A 218      -2.441  -1.824   8.114  1.00 86.33           H
ATOM   3253  HN  LYS A 218      -9.477  -0.959   6.998  1.00 86.33           H
ATOM   3254  N   VAL A 219      -8.654  -3.564   5.336  1.00 90.69           N
ATOM   3255  CA  VAL A 219      -8.610  -4.912   4.797  1.00 90.69           C
ATOM   3256  C   VAL A 219      -9.470  -4.980   3.533  1.00 90.69           C
ATOM   3257  O   VAL A 219      -9.048  -5.538   2.521  1.00 90.69           O
ATOM   3258  HA  VAL A 219      -7.576  -5.126   4.530  1.00 90.69           H
ATOM   3259  CB  VAL A 219      -9.041  -5.918   5.867  1.00 90.69           C
ATOM   3260  HB  VAL A 219     -10.008  -5.599   6.257  1.00 90.69           H
ATOM   3261  CG1 VAL A 219      -9.213  -7.315   5.269  1.00 90.69           C
ATOM   3262 1HG1 VAL A 219      -9.975  -7.286   4.490  1.00 90.69           H
ATOM   3263 2HG1 VAL A 219      -8.267  -7.646   4.840  1.00 90.69           H
ATOM   3264 3HG1 VAL A 219      -9.519  -8.010   6.051  1.00 90.69           H
ATOM   3265  CG2 VAL A 219      -8.048  -5.938   7.032  1.00 90.69           C
ATOM   3266 1HG2 VAL A 219      -7.062  -6.220   6.663  1.00 90.69           H
ATOM   3267 2HG2 VAL A 219      -7.998  -4.947   7.483  1.00 90.69           H
ATOM   3268 3HG2 VAL A 219      -8.378  -6.661   7.778  1.00 90.69           H
ATOM   3269  HN  VAL A 219      -9.120  -3.475   6.217  1.00 90.69           H
ATOM   3270  N   ILE A 220     -10.659  -4.404   3.633  1.00 91.29           N
ATOM   3271  CA  ILE A 220     -11.627  -4.495   2.553  1.00 91.29           C
ATOM   3272  C   ILE A 220     -11.077  -3.780   1.318  1.00 91.29           C
ATOM   3273  O   ILE A 220     -10.940  -4.385   0.256  1.00 91.29           O
ATOM   3274  HA  ILE A 220     -11.751  -5.552   2.314  1.00 91.29           H
ATOM   3275  CB  ILE A 220     -12.990  -3.972   3.011  1.00 91.29           C
ATOM   3276  HB  ILE A 220     -12.841  -3.003   3.489  1.00 91.29           H
ATOM   3277  CG1 ILE A 220     -13.612  -4.900   4.056  1.00 91.29           C
ATOM   3278 1HG1 ILE A 220     -13.809  -5.875   3.610  1.00 91.29           H
ATOM   3279 2HG1 ILE A 220     -12.907  -5.059   4.872  1.00 91.29           H
ATOM   3280  CG2 ILE A 220     -13.920  -3.748   1.817  1.00 91.29           C
ATOM   3281 1HG2 ILE A 220     -13.475  -3.018   1.141  1.00 91.29           H
ATOM   3282 2HG2 ILE A 220     -14.067  -4.690   1.289  1.00 91.29           H
ATOM   3283 3HG2 ILE A 220     -14.882  -3.376   2.170  1.00 91.29           H
ATOM   3284  CD1 ILE A 220     -14.913  -4.313   4.606  1.00 91.29           C
ATOM   3285 1HD1 ILE A 220     -14.708  -3.350   5.073  1.00 91.29           H
ATOM   3286 2HD1 ILE A 220     -15.624  -4.178   3.791  1.00 91.29           H
ATOM   3287 3HD1 ILE A 220     -15.334  -4.993   5.347  1.00 91.29           H
ATOM   3288  HN  ILE A 220     -10.963  -3.883   4.430  1.00 91.29           H
ATOM   3289  N   LEU A 221     -10.775  -2.503   1.498  1.00 90.32           N
ATOM   3290  CA  LEU A 221     -10.420  -1.652   0.375  1.00 90.32           C
ATOM   3291  C   LEU A 221      -8.959  -1.903  -0.006  1.00 90.32           C
ATOM   3292  O   LEU A 221      -8.565  -1.677  -1.150  1.00 90.32           O
ATOM   3293  HA  LEU A 221     -11.050  -1.940  -0.466  1.00 90.32           H
ATOM   3294  CB  LEU A 221     -10.730  -0.188   0.693  1.00 90.32           C
ATOM   3295 1HB  LEU A 221     -10.187   0.090   1.596  1.00 90.32           H
ATOM   3296 2HB  LEU A 221     -10.338   0.429  -0.116  1.00 90.32           H
ATOM   3297  CG  LEU A 221     -12.207   0.157   0.891  1.00 90.32           C
ATOM   3298  HG  LEU A 221     -12.570  -0.387   1.763  1.00 90.32           H
ATOM   3299  CD1 LEU A 221     -12.387   1.648   1.182  1.00 90.32           C
ATOM   3300 1HD1 LEU A 221     -11.842   1.910   2.089  1.00 90.32           H
ATOM   3301 2HD1 LEU A 221     -12.002   2.231   0.346  1.00 90.32           H
ATOM   3302 3HD1 LEU A 221     -13.446   1.866   1.319  1.00 90.32           H
ATOM   3303  CD2 LEU A 221     -13.042  -0.298  -0.307  1.00 90.32           C
ATOM   3304 1HD2 LEU A 221     -12.685   0.199  -1.209  1.00 90.32           H
ATOM   3305 2HD2 LEU A 221     -12.948  -1.378  -0.426  1.00 90.32           H
ATOM   3306 3HD2 LEU A 221     -14.088  -0.041  -0.140  1.00 90.32           H
ATOM   3307  HN  LEU A 221     -10.772  -2.049   2.389  1.00 90.32           H
ATOM   3308  N   GLY A 222      -8.196  -2.366   0.973  1.00 88.61           N
ATOM   3309  CA  GLY A 222      -6.757  -2.481   0.810  1.00 88.61           C
ATOM   3310  C   GLY A 222      -6.391  -3.763   0.060  1.00 88.61           C
ATOM   3311  O   GLY A 222      -5.333  -3.842  -0.563  1.00 88.61           O
ATOM   3312 1HA  GLY A 222      -6.379  -1.616   0.264  1.00 88.61           H
ATOM   3313 2HA  GLY A 222      -6.275  -2.476   1.787  1.00 88.61           H
ATOM   3314  HN  GLY A 222      -8.545  -2.659   1.863  1.00 88.61           H
ATOM   3315  N   PHE A 223      -7.285  -4.737   0.145  1.00 82.63           N
ATOM   3316  CA  PHE A 223      -7.003  -6.061  -0.381  1.00 82.63           C
ATOM   3317  C   PHE A 223      -8.203  -6.613  -1.152  1.00 82.63           C
ATOM   3318  O   PHE A 223      -8.142  -6.775  -2.370  1.00 82.63           O
ATOM   3319  HA  PHE A 223      -6.152  -5.967  -1.055  1.00 82.63           H
ATOM   3320  CB  PHE A 223      -6.722  -6.968   0.819  1.00 82.63           C
ATOM   3321 1HB  PHE A 223      -5.931  -6.523   1.422  1.00 82.63           H
ATOM   3322 2HB  PHE A 223      -7.614  -7.012   1.445  1.00 82.63           H
ATOM   3323  CG  PHE A 223      -6.313  -8.393   0.440  1.00 82.63           C
ATOM   3324  CD1 PHE A 223      -7.138  -9.436   0.725  1.00 82.63           C
ATOM   3325  HD1 PHE A 223      -8.090  -9.257   1.224  1.00 82.63           H
ATOM   3326  CD2 PHE A 223      -5.125  -8.617  -0.183  1.00 82.63           C
ATOM   3327  HD2 PHE A 223      -4.464  -7.781  -0.412  1.00 82.63           H
ATOM   3328  CE1 PHE A 223      -6.758 -10.758   0.373  1.00 82.63           C
ATOM   3329  HE1 PHE A 223      -7.419 -11.594   0.602  1.00 82.63           H
ATOM   3330  CE2 PHE A 223      -4.745  -9.939  -0.535  1.00 82.63           C
ATOM   3331  HE2 PHE A 223      -3.793 -10.118  -1.034  1.00 82.63           H
ATOM   3332  CZ  PHE A 223      -5.570 -10.982  -0.249  1.00 82.63           C
ATOM   3333  HZ  PHE A 223      -5.279 -11.997  -0.520  1.00 82.63           H
ATOM   3334  HN  PHE A 223      -8.188  -4.632   0.564  1.00 82.63           H
ATOM   3335  N   PHE A 224      -9.268  -6.885  -0.412  1.00 84.62           N
ATOM   3336  CA  PHE A 224     -10.338  -7.725  -0.920  1.00 84.62           C
ATOM   3337  C   PHE A 224     -10.911  -7.156  -2.220  1.00 84.62           C
ATOM   3338  O   PHE A 224     -11.010  -7.864  -3.221  1.00 84.62           O
ATOM   3339  HA  PHE A 224      -9.913  -8.710  -1.114  1.00 84.62           H
ATOM   3340  CB  PHE A 224     -11.438  -7.742   0.143  1.00 84.62           C
ATOM   3341 1HB  PHE A 224     -11.498  -6.757   0.605  1.00 84.62           H
ATOM   3342 2HB  PHE A 224     -12.396  -7.925  -0.342  1.00 84.62           H
ATOM   3343  CG  PHE A 224     -11.229  -8.791   1.238  1.00 84.62           C
ATOM   3344  CD1 PHE A 224     -11.474 -10.103   0.978  1.00 84.62           C
ATOM   3345  HD1 PHE A 224     -11.819 -10.408  -0.010  1.00 84.62           H
ATOM   3346  CD2 PHE A 224     -10.798  -8.411   2.470  1.00 84.62           C
ATOM   3347  HD2 PHE A 224     -10.602  -7.359   2.679  1.00 84.62           H
ATOM   3348  CE1 PHE A 224     -11.280 -11.076   1.993  1.00 84.62           C
ATOM   3349  HE1 PHE A 224     -11.476 -12.128   1.785  1.00 84.62           H
ATOM   3350  CE2 PHE A 224     -10.604  -9.384   3.486  1.00 84.62           C
ATOM   3351  HE2 PHE A 224     -10.259  -9.079   4.474  1.00 84.62           H
ATOM   3352  CZ  PHE A 224     -10.849 -10.696   3.226  1.00 84.62           C
ATOM   3353  HZ  PHE A 224     -10.700 -11.443   4.006  1.00 84.62           H
ATOM   3354  HN  PHE A 224      -9.404  -6.543   0.518  1.00 84.62           H
ATOM   3355  N   LEU A 225     -11.275  -5.883  -2.162  1.00 90.65           N
ATOM   3356  CA  LEU A 225     -11.898  -5.230  -3.300  1.00 90.65           C
ATOM   3357  C   LEU A 225     -10.938  -5.264  -4.491  1.00 90.65           C
ATOM   3358  O   LEU A 225     -11.281  -5.777  -5.555  1.00 90.65           O
ATOM   3359  HA  LEU A 225     -12.789  -5.803  -3.558  1.00 90.65           H
ATOM   3360  CB  LEU A 225     -12.360  -3.821  -2.923  1.00 90.65           C
ATOM   3361 1HB  LEU A 225     -13.085  -3.903  -2.113  1.00 90.65           H
ATOM   3362 2HB  LEU A 225     -11.504  -3.273  -2.530  1.00 90.65           H
ATOM   3363  CG  LEU A 225     -12.986  -2.996  -4.049  1.00 90.65           C
ATOM   3364  HG  LEU A 225     -12.358  -3.095  -4.934  1.00 90.65           H
ATOM   3365  CD1 LEU A 225     -14.372  -3.532  -4.416  1.00 90.65           C
ATOM   3366 1HD1 LEU A 225     -14.285  -4.567  -4.747  1.00 90.65           H
ATOM   3367 2HD1 LEU A 225     -15.023  -3.483  -3.543  1.00 90.65           H
ATOM   3368 3HD1 LEU A 225     -14.794  -2.928  -5.218  1.00 90.65           H
ATOM   3369  CD2 LEU A 225     -13.024  -1.511  -3.685  1.00 90.65           C
ATOM   3370 1HD2 LEU A 225     -13.616  -1.374  -2.780  1.00 90.65           H
ATOM   3371 2HD2 LEU A 225     -12.009  -1.153  -3.512  1.00 90.65           H
ATOM   3372 3HD2 LEU A 225     -13.474  -0.948  -4.502  1.00 90.65           H
ATOM   3373  HN  LEU A 225     -11.149  -5.302  -1.358  1.00 90.65           H
ATOM   3374  N   PRO A 226      -9.723  -4.722  -4.335  1.00 90.35           N
ATOM   3375  CA  PRO A 226      -8.746  -4.733  -5.427  1.00 90.35           C
ATOM   3376  C   PRO A 226      -8.523  -6.129  -5.987  1.00 90.35           C
ATOM   3377  O   PRO A 226      -8.470  -6.312  -7.202  1.00 90.35           O
ATOM   3378  HA  PRO A 226      -9.115  -4.144  -6.266  1.00 90.35           H
ATOM   3379  CB  PRO A 226      -7.477  -4.171  -4.783  1.00 90.35           C
ATOM   3380 1HB  PRO A 226      -6.844  -4.964  -4.384  1.00 90.35           H
ATOM   3381 2HB  PRO A 226      -6.875  -3.615  -5.502  1.00 90.35           H
ATOM   3382  CG  PRO A 226      -8.011  -3.268  -3.678  1.00 90.35           C
ATOM   3383 1HG  PRO A 226      -7.258  -3.073  -2.914  1.00 90.35           H
ATOM   3384 2HG  PRO A 226      -8.317  -2.295  -4.063  1.00 90.35           H
ATOM   3385  CD  PRO A 226      -9.187  -4.061  -3.131  1.00 90.35           C
ATOM   3386 1HD  PRO A 226      -8.873  -4.787  -2.382  1.00 90.35           H
ATOM   3387 2HD  PRO A 226      -9.924  -3.414  -2.654  1.00 90.35           H
ATOM   3388  N   PHE A 227      -8.399  -7.084  -5.078  1.00 84.70           N
ATOM   3389  CA  PHE A 227      -8.061  -8.444  -5.463  1.00 84.70           C
ATOM   3390  C   PHE A 227      -9.154  -9.052  -6.344  1.00 84.70           C
ATOM   3391  O   PHE A 227      -8.864  -9.624  -7.393  1.00 84.70           O
ATOM   3392  HA  PHE A 227      -7.128  -8.399  -6.024  1.00 84.70           H
ATOM   3393  CB  PHE A 227      -7.950  -9.259  -4.173  1.00 84.70           C
ATOM   3394 1HB  PHE A 227      -7.160  -8.835  -3.553  1.00 84.70           H
ATOM   3395 2HB  PHE A 227      -8.880  -9.163  -3.613  1.00 84.70           H
ATOM   3396  CG  PHE A 227      -7.659 -10.744  -4.398  1.00 84.70           C
ATOM   3397  CD1 PHE A 227      -8.655 -11.660  -4.265  1.00 84.70           C
ATOM   3398  HD1 PHE A 227      -9.661 -11.337  -3.997  1.00 84.70           H
ATOM   3399  CD2 PHE A 227      -6.404 -11.148  -4.733  1.00 84.70           C
ATOM   3400  HD2 PHE A 227      -5.605 -10.414  -4.840  1.00 84.70           H
ATOM   3401  CE1 PHE A 227      -8.385 -13.039  -4.474  1.00 84.70           C
ATOM   3402  HE1 PHE A 227      -9.183 -13.773  -4.367  1.00 84.70           H
ATOM   3403  CE2 PHE A 227      -6.134 -12.526  -4.942  1.00 84.70           C
ATOM   3404  HE2 PHE A 227      -5.128 -12.850  -5.210  1.00 84.70           H
ATOM   3405  CZ  PHE A 227      -7.130 -13.443  -4.808  1.00 84.70           C
ATOM   3406  HZ  PHE A 227      -6.922 -14.500  -4.969  1.00 84.70           H
ATOM   3407  HN  PHE A 227      -8.524  -6.941  -4.096  1.00 84.70           H
ATOM   3408  N   VAL A 228     -10.388  -8.907  -5.884  1.00 91.57           N
ATOM   3409  CA  VAL A 228     -11.521  -9.486  -6.587  1.00 91.57           C
ATOM   3410  C   VAL A 228     -11.581  -8.917  -8.006  1.00 91.57           C
ATOM   3411  O   VAL A 228     -11.786  -9.657  -8.967  1.00 91.57           O
ATOM   3412  HA  VAL A 228     -11.355 -10.562  -6.647  1.00 91.57           H
ATOM   3413  CB  VAL A 228     -12.807  -9.249  -5.792  1.00 91.57           C
ATOM   3414  HB  VAL A 228     -12.862  -8.186  -5.554  1.00 91.57           H
ATOM   3415  CG1 VAL A 228     -14.039  -9.609  -6.624  1.00 91.57           C
ATOM   3416 1HG1 VAL A 228     -14.064  -8.992  -7.522  1.00 91.57           H
ATOM   3417 2HG1 VAL A 228     -13.993 -10.660  -6.907  1.00 91.57           H
ATOM   3418 3HG1 VAL A 228     -14.939  -9.430  -6.036  1.00 91.57           H
ATOM   3419  CG2 VAL A 228     -12.788 -10.025  -4.474  1.00 91.57           C
ATOM   3420 1HG2 VAL A 228     -12.698 -11.092  -4.682  1.00 91.57           H
ATOM   3421 2HG2 VAL A 228     -11.940  -9.700  -3.872  1.00 91.57           H
ATOM   3422 3HG2 VAL A 228     -13.714  -9.839  -3.930  1.00 91.57           H
ATOM   3423  HN  VAL A 228     -10.620  -8.406  -5.050  1.00 91.57           H
ATOM   3424  N   VAL A 229     -11.398  -7.608  -8.092  1.00 91.80           N
ATOM   3425  CA  VAL A 229     -11.498  -6.920  -9.368  1.00 91.80           C
ATOM   3426  C   VAL A 229     -10.383  -7.409 -10.295  1.00 91.80           C
ATOM   3427  O   VAL A 229     -10.628  -7.710 -11.462  1.00 91.80           O
ATOM   3428  HA  VAL A 229     -12.460  -7.183  -9.808  1.00 91.80           H
ATOM   3429  CB  VAL A 229     -11.474  -5.406  -9.150  1.00 91.80           C
ATOM   3430  HB  VAL A 229     -10.580  -5.165  -8.575  1.00 91.80           H
ATOM   3431  CG1 VAL A 229     -11.389  -4.662 -10.484  1.00 91.80           C
ATOM   3432 1HG1 VAL A 229     -10.478  -4.954 -11.006  1.00 91.80           H
ATOM   3433 2HG1 VAL A 229     -12.256  -4.913 -11.096  1.00 91.80           H
ATOM   3434 3HG1 VAL A 229     -11.373  -3.587 -10.300  1.00 91.80           H
ATOM   3435  CG2 VAL A 229     -12.691  -4.949  -8.343  1.00 91.80           C
ATOM   3436 1HG2 VAL A 229     -13.602  -5.210  -8.881  1.00 91.80           H
ATOM   3437 2HG2 VAL A 229     -12.688  -5.442  -7.371  1.00 91.80           H
ATOM   3438 3HG2 VAL A 229     -12.648  -3.868  -8.203  1.00 91.80           H
ATOM   3439  HN  VAL A 229     -11.186  -7.020  -7.311  1.00 91.80           H
ATOM   3440  N   MET A 230      -9.182  -7.473  -9.740  1.00 83.72           N
ATOM   3441  CA  MET A 230      -8.024  -7.898 -10.508  1.00 83.72           C
ATOM   3442  C   MET A 230      -8.203  -9.326 -11.025  1.00 83.72           C
ATOM   3443  O   MET A 230      -7.964  -9.600 -12.200  1.00 83.72           O
ATOM   3444  HA  MET A 230      -7.960  -7.206 -11.348  1.00 83.72           H
ATOM   3445  CB  MET A 230      -6.773  -7.825  -9.630  1.00 83.72           C
ATOM   3446 1HB  MET A 230      -7.013  -8.163  -8.621  1.00 83.72           H
ATOM   3447 2HB  MET A 230      -6.011  -8.500 -10.019  1.00 83.72           H
ATOM   3448  CG  MET A 230      -6.222  -6.399  -9.578  1.00 83.72           C
ATOM   3449 1HG  MET A 230      -6.051  -6.029 -10.589  1.00 83.72           H
ATOM   3450 2HG  MET A 230      -6.951  -5.734  -9.115  1.00 83.72           H
ATOM   3451  SD  MET A 230      -4.695  -6.368  -8.653  1.00 83.72           S
ATOM   3452  CE  MET A 230      -3.691  -7.430  -9.678  1.00 83.72           C
ATOM   3453 1HE  MET A 230      -4.151  -8.416  -9.740  1.00 83.72           H
ATOM   3454 2HE  MET A 230      -3.612  -7.002 -10.677  1.00 83.72           H
ATOM   3455 3HE  MET A 230      -2.696  -7.520  -9.241  1.00 83.72           H
ATOM   3456  HN  MET A 230      -8.994  -7.242  -8.785  1.00 83.72           H
ATOM   3457  N   ALA A 231      -8.622 -10.200 -10.121  1.00 89.03           N
ATOM   3458  CA  ALA A 231      -8.750 -11.611 -10.448  1.00 89.03           C
ATOM   3459  C   ALA A 231      -9.733 -11.774 -11.608  1.00 89.03           C
ATOM   3460  O   ALA A 231      -9.463 -12.508 -12.557  1.00 89.03           O
ATOM   3461  HA  ALA A 231      -7.769 -11.970 -10.760  1.00 89.03           H
ATOM   3462  CB  ALA A 231      -9.185 -12.385  -9.202  1.00 89.03           C
ATOM   3463 1HB  ALA A 231      -8.438 -12.260  -8.417  1.00 89.03           H
ATOM   3464 2HB  ALA A 231     -10.145 -12.004  -8.854  1.00 89.03           H
ATOM   3465 3HB  ALA A 231      -9.281 -13.443  -9.447  1.00 89.03           H
ATOM   3466  HN  ALA A 231      -8.870  -9.959  -9.183  1.00 89.03           H
ATOM   3467  N   CYS A 232     -10.854 -11.077 -11.495  1.00 89.38           N
ATOM   3468  CA  CYS A 232     -11.891 -11.156 -12.510  1.00 89.38           C
ATOM   3469  C   CYS A 232     -11.317 -10.626 -13.825  1.00 89.38           C
ATOM   3470  O   CYS A 232     -11.448 -11.267 -14.867  1.00 89.38           O
ATOM   3471  HA  CYS A 232     -12.160 -12.209 -12.601  1.00 89.38           H
ATOM   3472  CB  CYS A 232     -13.152 -10.398 -12.091  1.00 89.38           C
ATOM   3473 1HB  CYS A 232     -12.893  -9.384 -11.788  1.00 89.38           H
ATOM   3474 2HB  CYS A 232     -13.834 -10.314 -12.937  1.00 89.38           H
ATOM   3475  SG  CYS A 232     -13.977 -11.271 -10.709  1.00 89.38           S
ATOM   3476  HG  CYS A 232     -13.206 -10.769  -9.748  1.00 89.38           H
ATOM   3477  HN  CYS A 232     -11.059 -10.467 -10.729  1.00 89.38           H
ATOM   3478  N   CYS A 233     -10.693  -9.461 -13.735  1.00 87.67           N
ATOM   3479  CA  CYS A 233     -10.223  -8.769 -14.923  1.00 87.67           C
ATOM   3480  C   CYS A 233      -9.262  -9.697 -15.670  1.00 87.67           C
ATOM   3481  O   CYS A 233      -9.433  -9.943 -16.863  1.00 87.67           O
ATOM   3482  HA  CYS A 233     -11.103  -8.555 -15.529  1.00 87.67           H
ATOM   3483  CB  CYS A 233      -9.570  -7.430 -14.577  1.00 87.67           C
ATOM   3484 1HB  CYS A 233      -8.855  -7.563 -13.765  1.00 87.67           H
ATOM   3485 2HB  CYS A 233      -9.011  -7.056 -15.435  1.00 87.67           H
ATOM   3486  SG  CYS A 233     -10.850  -6.217 -14.089  1.00 87.67           S
ATOM   3487  HG  CYS A 233     -11.022  -6.685 -12.855  1.00 87.67           H
ATOM   3488  HN  CYS A 233     -10.508  -8.991 -12.872  1.00 87.67           H
ATOM   3489  N   TYR A 234      -8.273 -10.186 -14.937  1.00 75.50           N
ATOM   3490  CA  TYR A 234      -7.200 -10.954 -15.545  1.00 75.50           C
ATOM   3491  C   TYR A 234      -7.693 -12.335 -15.982  1.00 75.50           C
ATOM   3492  O   TYR A 234      -7.178 -12.907 -16.941  1.00 75.50           O
ATOM   3493  HA  TYR A 234      -6.849 -10.408 -16.420  1.00 75.50           H
ATOM   3494  CB  TYR A 234      -6.136 -11.126 -14.458  1.00 75.50           C
ATOM   3495 1HB  TYR A 234      -6.626 -11.402 -13.525  1.00 75.50           H
ATOM   3496 2HB  TYR A 234      -5.482 -11.954 -14.732  1.00 75.50           H
ATOM   3497  CG  TYR A 234      -5.283  -9.878 -14.220  1.00 75.50           C
ATOM   3498  CD1 TYR A 234      -4.994  -9.029 -15.269  1.00 75.50           C
ATOM   3499  HD1 TYR A 234      -5.375  -9.247 -16.267  1.00 75.50           H
ATOM   3500  CD2 TYR A 234      -4.801  -9.603 -12.956  1.00 75.50           C
ATOM   3501  HD2 TYR A 234      -5.029 -10.273 -12.128  1.00 75.50           H
ATOM   3502  CE1 TYR A 234      -4.191  -7.855 -15.045  1.00 75.50           C
ATOM   3503  HE1 TYR A 234      -3.956  -7.176 -15.864  1.00 75.50           H
ATOM   3504  CE2 TYR A 234      -3.998  -8.429 -12.732  1.00 75.50           C
ATOM   3505  HE2 TYR A 234      -3.612  -8.199 -11.739  1.00 75.50           H
ATOM   3506  CZ  TYR A 234      -3.733  -7.613 -13.788  1.00 75.50           C
ATOM   3507  OH  TYR A 234      -2.974  -6.504 -13.576  1.00 75.50           O
ATOM   3508  HH  TYR A 234      -2.944  -6.292 -12.599  1.00 75.50           H
ATOM   3509  HN  TYR A 234      -8.198 -10.065 -13.947  1.00 75.50           H
ATOM   3510  N   THR A 235      -8.685 -12.830 -15.257  1.00 84.13           N
ATOM   3511  CA  THR A 235      -9.320 -14.086 -15.616  1.00 84.13           C
ATOM   3512  C   THR A 235      -9.902 -14.005 -17.029  1.00 84.13           C
ATOM   3513  O   THR A 235      -9.704 -14.908 -17.839  1.00 84.13           O
ATOM   3514  HA  THR A 235      -8.558 -14.865 -15.629  1.00 84.13           H
ATOM   3515  CB  THR A 235     -10.365 -14.412 -14.547  1.00 84.13           C
ATOM   3516  HB  THR A 235     -11.145 -13.652 -14.521  1.00 84.13           H
ATOM   3517  OG1 THR A 235      -9.604 -14.552 -13.350  1.00 84.13           O
ATOM   3518  HG1 THR A 235      -9.808 -13.799 -12.724  1.00 84.13           H
ATOM   3519  CG2 THR A 235     -11.000 -15.789 -14.748  1.00 84.13           C
ATOM   3520 1HG2 THR A 235     -10.226 -16.556 -14.706  1.00 84.13           H
ATOM   3521 2HG2 THR A 235     -11.493 -15.823 -15.720  1.00 84.13           H
ATOM   3522 3HG2 THR A 235     -11.733 -15.969 -13.962  1.00 84.13           H
ATOM   3523  HN  THR A 235      -9.054 -12.389 -14.438  1.00 84.13           H
ATOM   3524  N   ILE A 236     -10.609 -12.913 -17.281  1.00 83.53           N
ATOM   3525  CA  ILE A 236     -11.232 -12.707 -18.577  1.00 83.53           C
ATOM   3526  C   ILE A 236     -10.147 -12.441 -19.623  1.00 83.53           C
ATOM   3527  O   ILE A 236     -10.226 -12.938 -20.745  1.00 83.53           O
ATOM   3528  HA  ILE A 236     -11.748 -13.629 -18.842  1.00 83.53           H
ATOM   3529  CB  ILE A 236     -12.289 -11.604 -18.495  1.00 83.53           C
ATOM   3530  HB  ILE A 236     -11.812 -10.701 -18.114  1.00 83.53           H
ATOM   3531  CG1 ILE A 236     -13.398 -11.980 -17.509  1.00 83.53           C
ATOM   3532 1HG1 ILE A 236     -14.032 -12.751 -17.947  1.00 83.53           H
ATOM   3533 2HG1 ILE A 236     -12.958 -12.403 -16.606  1.00 83.53           H
ATOM   3534  CG2 ILE A 236     -12.844 -11.271 -19.881  1.00 83.53           C
ATOM   3535 1HG2 ILE A 236     -12.033 -10.930 -20.525  1.00 83.53           H
ATOM   3536 2HG2 ILE A 236     -13.300 -12.162 -20.314  1.00 83.53           H
ATOM   3537 3HG2 ILE A 236     -13.593 -10.485 -19.794  1.00 83.53           H
ATOM   3538  CD1 ILE A 236     -14.246 -10.759 -17.147  1.00 83.53           C
ATOM   3539 1HD1 ILE A 236     -13.613 -10.000 -16.688  1.00 83.53           H
ATOM   3540 2HD1 ILE A 236     -14.704 -10.354 -18.049  1.00 83.53           H
ATOM   3541 3HD1 ILE A 236     -15.026 -11.054 -16.445  1.00 83.53           H
ATOM   3542  HN  ILE A 236     -10.759 -12.178 -16.618  1.00 83.53           H
ATOM   3543  N   ILE A 237      -9.158 -11.658 -19.217  1.00 79.78           N
ATOM   3544  CA  ILE A 237      -8.057 -11.323 -20.104  1.00 79.78           C
ATOM   3545  C   ILE A 237      -7.401 -12.612 -20.605  1.00 79.78           C
ATOM   3546  O   ILE A 237      -7.246 -12.805 -21.810  1.00 79.78           O
ATOM   3547  HA  ILE A 237      -8.475 -10.793 -20.959  1.00 79.78           H
ATOM   3548  CB  ILE A 237      -7.083 -10.367 -19.411  1.00 79.78           C
ATOM   3549  HB  ILE A 237      -6.915 -10.727 -18.396  1.00 79.78           H
ATOM   3550  CG1 ILE A 237      -7.680  -8.963 -19.301  1.00 79.78           C
ATOM   3551 1HG1 ILE A 237      -7.678  -8.485 -20.280  1.00 79.78           H
ATOM   3552 2HG1 ILE A 237      -8.719  -9.030 -18.980  1.00 79.78           H
ATOM   3553  CG2 ILE A 237      -5.726 -10.360 -20.118  1.00 79.78           C
ATOM   3554 1HG2 ILE A 237      -5.302 -11.364 -20.101  1.00 79.78           H
ATOM   3555 2HG2 ILE A 237      -5.856 -10.038 -21.151  1.00 79.78           H
ATOM   3556 3HG2 ILE A 237      -5.053  -9.672 -19.606  1.00 79.78           H
ATOM   3557  CD1 ILE A 237      -6.888  -8.107 -18.309  1.00 79.78           C
ATOM   3558 1HD1 ILE A 237      -6.912  -8.576 -17.325  1.00 79.78           H
ATOM   3559 2HD1 ILE A 237      -5.855  -8.023 -18.646  1.00 79.78           H
ATOM   3560 3HD1 ILE A 237      -7.333  -7.114 -18.250  1.00 79.78           H
ATOM   3561  HN  ILE A 237      -9.101 -11.257 -18.303  1.00 79.78           H
ATOM   3562  N   ILE A 238      -7.034 -13.459 -19.655  1.00 77.33           N
ATOM   3563  CA  ILE A 238      -6.329 -14.688 -19.981  1.00 77.33           C
ATOM   3564  C   ILE A 238      -7.150 -15.489 -20.993  1.00 77.33           C
ATOM   3565  O   ILE A 238      -6.617 -15.956 -21.998  1.00 77.33           O
ATOM   3566  HA  ILE A 238      -5.384 -14.409 -20.446  1.00 77.33           H
ATOM   3567  CB  ILE A 238      -5.993 -15.466 -18.707  1.00 77.33           C
ATOM   3568  HB  ILE A 238      -6.879 -15.480 -18.072  1.00 77.33           H
ATOM   3569  CG1 ILE A 238      -4.882 -14.772 -17.917  1.00 77.33           C
ATOM   3570 1HG1 ILE A 238      -3.921 -14.950 -18.401  1.00 77.33           H
ATOM   3571 2HG1 ILE A 238      -5.046 -13.695 -17.921  1.00 77.33           H
ATOM   3572  CG2 ILE A 238      -5.645 -16.921 -19.029  1.00 77.33           C
ATOM   3573 1HG2 ILE A 238      -6.495 -17.398 -19.517  1.00 77.33           H
ATOM   3574 2HG2 ILE A 238      -4.782 -16.949 -19.694  1.00 77.33           H
ATOM   3575 3HG2 ILE A 238      -5.411 -17.451 -18.106  1.00 77.33           H
ATOM   3576  CD1 ILE A 238      -4.834 -15.281 -16.475  1.00 77.33           C
ATOM   3577 1HD1 ILE A 238      -5.788 -15.080 -15.987  1.00 77.33           H
ATOM   3578 2HD1 ILE A 238      -4.645 -16.355 -16.474  1.00 77.33           H
ATOM   3579 3HD1 ILE A 238      -4.036 -14.771 -15.936  1.00 77.33           H
ATOM   3580  HN  ILE A 238      -7.209 -13.318 -18.681  1.00 77.33           H
ATOM   3581  N   HIS A 239      -8.433 -15.624 -20.692  1.00 76.88           N
ATOM   3582  CA  HIS A 239      -9.316 -16.426 -21.521  1.00 76.88           C
ATOM   3583  C   HIS A 239      -9.321 -15.875 -22.949  1.00 76.88           C
ATOM   3584  O   HIS A 239      -9.242 -16.636 -23.912  1.00 76.88           O
ATOM   3585  HA  HIS A 239      -8.904 -17.435 -21.532  1.00 76.88           H
ATOM   3586  CB  HIS A 239     -10.717 -16.500 -20.910  1.00 76.88           C
ATOM   3587 1HB  HIS A 239     -10.628 -16.762 -19.856  1.00 76.88           H
ATOM   3588 2HB  HIS A 239     -11.175 -15.512 -20.955  1.00 76.88           H
ATOM   3589  CG  HIS A 239     -11.630 -17.494 -21.586  1.00 76.88           C
ATOM   3590  ND1 HIS A 239     -11.433 -18.862 -21.515  1.00 76.88           N
ATOM   3591  HD1 HIS A 239     -10.692 -19.322 -21.026  1.00 76.88           H
ATOM   3592  CD2 HIS A 239     -12.747 -17.305 -22.346  1.00 76.88           C
ATOM   3593  HD2 HIS A 239     -13.187 -16.341 -22.603  1.00 76.88           H
ATOM   3594  CE1 HIS A 239     -12.394 -19.459 -22.205  1.00 76.88           C
ATOM   3595  HE1 HIS A 239     -12.513 -20.535 -22.339  1.00 76.88           H
ATOM   3596  NE2 HIS A 239     -13.207 -18.493 -22.720  1.00 76.88           N
ATOM   3597  HN  HIS A 239      -8.869 -15.197 -19.900  1.00 76.88           H
ATOM   3598  N   THR A 240      -9.413 -14.556 -23.039  1.00 78.60           N
ATOM   3599  CA  THR A 240      -9.493 -13.899 -24.333  1.00 78.60           C
ATOM   3600  C   THR A 240      -8.198 -14.109 -25.119  1.00 78.60           C
ATOM   3601  O   THR A 240      -8.230 -14.321 -26.330  1.00 78.60           O
ATOM   3602  HA  THR A 240     -10.295 -14.365 -24.906  1.00 78.60           H
ATOM   3603  CB  THR A 240      -9.827 -12.425 -24.094  1.00 78.60           C
ATOM   3604  HB  THR A 240      -8.982 -11.902 -23.645  1.00 78.60           H
ATOM   3605  OG1 THR A 240     -11.016 -12.460 -23.310  1.00 78.60           O
ATOM   3606  HG1 THR A 240     -10.793 -12.316 -22.345  1.00 78.60           H
ATOM   3607  CG2 THR A 240     -10.248 -11.705 -25.377  1.00 78.60           C
ATOM   3608 1HG2 THR A 240     -11.135 -12.187 -25.790  1.00 78.60           H
ATOM   3609 2HG2 THR A 240      -9.437 -11.752 -26.103  1.00 78.60           H
ATOM   3610 3HG2 THR A 240     -10.474 -10.663 -25.151  1.00 78.60           H
ATOM   3611  HN  THR A 240      -9.433 -13.941 -22.251  1.00 78.60           H
ATOM   3612  N   LEU A 241      -7.088 -14.043 -24.398  1.00 74.00           N
ATOM   3613  CA  LEU A 241      -5.781 -14.104 -25.030  1.00 74.00           C
ATOM   3614  C   LEU A 241      -5.548 -15.513 -25.578  1.00 74.00           C
ATOM   3615  O   LEU A 241      -4.993 -15.677 -26.663  1.00 74.00           O
ATOM   3616  HA  LEU A 241      -5.789 -13.405 -25.866  1.00 74.00           H
ATOM   3617  CB  LEU A 241      -4.695 -13.634 -24.059  1.00 74.00           C
ATOM   3618 1HB  LEU A 241      -4.831 -14.156 -23.112  1.00 74.00           H
ATOM   3619 2HB  LEU A 241      -3.726 -13.939 -24.454  1.00 74.00           H
ATOM   3620  CG  LEU A 241      -4.650 -12.131 -23.779  1.00 74.00           C
ATOM   3621  HG  LEU A 241      -5.611 -11.833 -23.359  1.00 74.00           H
ATOM   3622  CD1 LEU A 241      -3.579 -11.799 -22.738  1.00 74.00           C
ATOM   3623 1HD1 LEU A 241      -3.802 -12.321 -21.808  1.00 74.00           H
ATOM   3624 2HD1 LEU A 241      -2.603 -12.115 -23.107  1.00 74.00           H
ATOM   3625 3HD1 LEU A 241      -3.569 -10.724 -22.557  1.00 74.00           H
ATOM   3626  CD2 LEU A 241      -4.457 -11.337 -25.073  1.00 74.00           C
ATOM   3627 1HD2 LEU A 241      -3.520 -11.633 -25.544  1.00 74.00           H
ATOM   3628 2HD2 LEU A 241      -5.286 -11.542 -25.751  1.00 74.00           H
ATOM   3629 3HD2 LEU A 241      -4.429 -10.272 -24.845  1.00 74.00           H
ATOM   3630  HN  LEU A 241      -7.073 -13.950 -23.403  1.00 74.00           H
ATOM   3631  N   ILE A 242      -5.985 -16.494 -24.802  1.00 74.27           N
ATOM   3632  CA  ILE A 242      -5.828 -17.885 -25.194  1.00 74.27           C
ATOM   3633  C   ILE A 242      -6.596 -18.133 -26.494  1.00 74.27           C
ATOM   3634  O   ILE A 242      -6.074 -18.755 -27.418  1.00 74.27           O
ATOM   3635  HA  ILE A 242      -4.768 -18.053 -25.381  1.00 74.27           H
ATOM   3636  CB  ILE A 242      -6.239 -18.814 -24.050  1.00 74.27           C
ATOM   3637  HB  ILE A 242      -7.205 -18.480 -23.669  1.00 74.27           H
ATOM   3638  CG1 ILE A 242      -5.243 -18.731 -22.892  1.00 74.27           C
ATOM   3639 1HG1 ILE A 242      -4.297 -19.182 -23.189  1.00 74.27           H
ATOM   3640 2HG1 ILE A 242      -5.039 -17.687 -22.657  1.00 74.27           H
ATOM   3641  CG2 ILE A 242      -6.422 -20.249 -24.548  1.00 74.27           C
ATOM   3642 1HG2 ILE A 242      -7.198 -20.272 -25.313  1.00 74.27           H
ATOM   3643 2HG2 ILE A 242      -5.484 -20.609 -24.971  1.00 74.27           H
ATOM   3644 3HG2 ILE A 242      -6.714 -20.888 -23.715  1.00 74.27           H
ATOM   3645  CD1 ILE A 242      -5.786 -19.442 -21.650  1.00 74.27           C
ATOM   3646 1HD1 ILE A 242      -6.720 -18.972 -21.342  1.00 74.27           H
ATOM   3647 2HD1 ILE A 242      -5.966 -20.491 -21.882  1.00 74.27           H
ATOM   3648 3HD1 ILE A 242      -5.058 -19.368 -20.842  1.00 74.27           H
ATOM   3649  HN  ILE A 242      -6.439 -16.352 -23.922  1.00 74.27           H
ATOM   3650  N   GLN A 243      -7.823 -17.634 -26.524  1.00 70.26           N
ATOM   3651  CA  GLN A 243      -8.695 -17.862 -27.664  1.00 70.26           C
ATOM   3652  C   GLN A 243      -8.102 -17.226 -28.922  1.00 70.26           C
ATOM   3653  O   GLN A 243      -8.332 -17.705 -30.032  1.00 70.26           O
ATOM   3654  HA  GLN A 243      -8.740 -18.945 -27.782  1.00 70.26           H
ATOM   3655  CB  GLN A 243     -10.103 -17.329 -27.391  1.00 70.26           C
ATOM   3656 1HB  GLN A 243     -10.041 -16.320 -26.982  1.00 70.26           H
ATOM   3657 2HB  GLN A 243     -10.657 -17.260 -28.327  1.00 70.26           H
ATOM   3658  CG  GLN A 243     -10.853 -18.236 -26.414  1.00 70.26           C
ATOM   3659 1HG  GLN A 243     -10.839 -19.262 -26.780  1.00 70.26           H
ATOM   3660 2HG  GLN A 243     -10.347 -18.235 -25.449  1.00 70.26           H
ATOM   3661  CD  GLN A 243     -12.301 -17.772 -26.236  1.00 70.26           C
ATOM   3662  OE1 GLN A 243     -12.690 -16.694 -26.655  1.00 70.26           O
ATOM   3663  NE2 GLN A 243     -13.073 -18.644 -25.594  1.00 70.26           N
ATOM   3664 1HE2 GLN A 243     -12.690 -19.511 -25.276  1.00 70.26           H
ATOM   3665 2HE2 GLN A 243     -14.036 -18.431 -25.428  1.00 70.26           H
ATOM   3666  HN  GLN A 243      -8.221 -17.084 -25.790  1.00 70.26           H
ATOM   3667  N   ALA A 244      -7.350 -16.156 -28.708  1.00 71.21           N
ATOM   3668  CA  ALA A 244      -6.864 -15.350 -29.815  1.00 71.21           C
ATOM   3669  C   ALA A 244      -5.774 -16.121 -30.562  1.00 71.21           C
ATOM   3670  O   ALA A 244      -5.367 -15.727 -31.653  1.00 71.21           O
ATOM   3671  HA  ALA A 244      -7.701 -15.174 -30.490  1.00 71.21           H
ATOM   3672  CB  ALA A 244      -6.366 -14.003 -29.285  1.00 71.21           C
ATOM   3673 1HB  ALA A 244      -7.186 -13.483 -28.789  1.00 71.21           H
ATOM   3674 2HB  ALA A 244      -5.558 -14.169 -28.573  1.00 71.21           H
ATOM   3675 3HB  ALA A 244      -6.001 -13.399 -30.115  1.00 71.21           H
ATOM   3676  HN  ALA A 244      -7.074 -15.839 -27.801  1.00 71.21           H
ATOM   3677  N   LYS A 245      -5.333 -17.207 -29.944  1.00 59.61           N
ATOM   3678  CA  LYS A 245      -4.373 -18.092 -30.580  1.00 59.61           C
ATOM   3679  C   LYS A 245      -3.231 -17.261 -31.169  1.00 59.61           C
ATOM   3680  O   LYS A 245      -2.358 -17.795 -31.851  1.00 59.61           O
ATOM   3681  HA  LYS A 245      -3.964 -18.742 -29.807  1.00 59.61           H
ATOM   3682  CB  LYS A 245      -5.070 -18.991 -31.604  1.00 59.61           C
ATOM   3683 1HB  LYS A 245      -5.704 -18.386 -32.253  1.00 59.61           H
ATOM   3684 2HB  LYS A 245      -4.325 -19.468 -32.241  1.00 59.61           H
ATOM   3685  CG  LYS A 245      -5.915 -20.060 -30.909  1.00 59.61           C
ATOM   3686 1HG  LYS A 245      -5.337 -20.522 -30.109  1.00 59.61           H
ATOM   3687 2HG  LYS A 245      -6.786 -19.596 -30.446  1.00 59.61           H
ATOM   3688  CD  LYS A 245      -6.369 -21.132 -31.903  1.00 59.61           C
ATOM   3689 1HD  LYS A 245      -7.047 -20.691 -32.634  1.00 59.61           H
ATOM   3690 2HD  LYS A 245      -5.508 -21.510 -32.454  1.00 59.61           H
ATOM   3691  CE  LYS A 245      -7.068 -22.287 -31.183  1.00 59.61           C
ATOM   3692 1HE  LYS A 245      -6.439 -22.650 -30.370  1.00 59.61           H
ATOM   3693 2HE  LYS A 245      -7.997 -21.934 -30.734  1.00 59.61           H
ATOM   3694  NZ  LYS A 245      -7.353 -23.390 -32.127  1.00 59.61           N
ATOM   3695 1HZ  LYS A 245      -7.838 -24.135 -31.640  1.00 59.61           H
ATOM   3696 2HZ  LYS A 245      -7.935 -23.045 -32.883  1.00 59.61           H
ATOM   3697 3HZ  LYS A 245      -6.482 -23.744 -32.506  1.00 59.61           H
ATOM   3698  HN  LYS A 245      -5.619 -17.484 -29.026  1.00 59.61           H
ATOM   3699  N   LYS A 246      -3.274 -15.968 -30.882  1.00 52.33           N
ATOM   3700  CA  LYS A 246      -2.272 -15.053 -31.402  1.00 52.33           C
ATOM   3701  C   LYS A 246      -1.060 -15.047 -30.469  1.00 52.33           C
ATOM   3702  O   LYS A 246      -1.179 -14.707 -29.293  1.00 52.33           O
ATOM   3703  HA  LYS A 246      -1.957 -15.431 -32.375  1.00 52.33           H
ATOM   3704  CB  LYS A 246      -2.880 -13.667 -31.630  1.00 52.33           C
ATOM   3705 1HB  LYS A 246      -3.479 -13.382 -30.765  1.00 52.33           H
ATOM   3706 2HB  LYS A 246      -2.084 -12.928 -31.723  1.00 52.33           H
ATOM   3707  CG  LYS A 246      -3.749 -13.650 -32.888  1.00 52.33           C
ATOM   3708 1HG  LYS A 246      -3.238 -14.174 -33.695  1.00 52.33           H
ATOM   3709 2HG  LYS A 246      -4.679 -14.186 -32.699  1.00 52.33           H
ATOM   3710  CD  LYS A 246      -4.060 -12.215 -33.320  1.00 52.33           C
ATOM   3711 1HD  LYS A 246      -4.653 -11.720 -32.552  1.00 52.33           H
ATOM   3712 2HD  LYS A 246      -3.132 -11.652 -33.418  1.00 52.33           H
ATOM   3713  CE  LYS A 246      -4.818 -12.195 -34.649  1.00 52.33           C
ATOM   3714 1HE  LYS A 246      -4.323 -12.850 -35.367  1.00 52.33           H
ATOM   3715 2HE  LYS A 246      -5.826 -12.583 -34.506  1.00 52.33           H
ATOM   3716  NZ  LYS A 246      -4.882 -10.818 -35.188  1.00 52.33           N
ATOM   3717 1HZ  LYS A 246      -5.416 -10.817 -36.050  1.00 52.33           H
ATOM   3718 2HZ  LYS A 246      -5.332 -10.211 -34.511  1.00 52.33           H
ATOM   3719 3HZ  LYS A 246      -3.943 -10.482 -35.371  1.00 52.33           H
ATOM   3720  HN  LYS A 246      -3.975 -15.546 -30.308  1.00 52.33           H
ATOM   3721  N   SER A 247       0.079 -15.428 -31.029  1.00 56.40           N
ATOM   3722  CA  SER A 247       1.274 -15.634 -30.228  1.00 56.40           C
ATOM   3723  C   SER A 247       1.682 -14.324 -29.550  1.00 56.40           C
ATOM   3724  O   SER A 247       2.079 -14.322 -28.386  1.00 56.40           O
ATOM   3725  HA  SER A 247       0.998 -16.380 -29.484  1.00 56.40           H
ATOM   3726  CB  SER A 247       2.425 -16.169 -31.083  1.00 56.40           C
ATOM   3727 1HB  SER A 247       2.292 -17.239 -31.240  1.00 56.40           H
ATOM   3728 2HB  SER A 247       2.397 -15.697 -32.065  1.00 56.40           H
ATOM   3729  OG  SER A 247       3.694 -15.933 -30.480  1.00 56.40           O
ATOM   3730  HG  SER A 247       4.423 -16.277 -31.070  1.00 56.40           H
ATOM   3731  HN  SER A 247       0.193 -15.594 -32.008  1.00 56.40           H
ATOM   3732  N   SER A 248       1.570 -13.243 -30.307  1.00 58.20           N
ATOM   3733  CA  SER A 248       1.956 -11.935 -29.806  1.00 58.20           C
ATOM   3734  C   SER A 248       1.210 -11.632 -28.504  1.00 58.20           C
ATOM   3735  O   SER A 248       1.690 -10.862 -27.675  1.00 58.20           O
ATOM   3736  HA  SER A 248       3.029 -12.000 -29.625  1.00 58.20           H
ATOM   3737  CB  SER A 248       1.679 -10.844 -30.842  1.00 58.20           C
ATOM   3738 1HB  SER A 248       2.031  -9.885 -30.462  1.00 58.20           H
ATOM   3739 2HB  SER A 248       2.245 -11.054 -31.750  1.00 58.20           H
ATOM   3740  OG  SER A 248       0.293 -10.748 -31.159  1.00 58.20           O
ATOM   3741  HG  SER A 248       0.145 -10.021 -31.829  1.00 58.20           H
ATOM   3742  HN  SER A 248       1.223 -13.250 -31.245  1.00 58.20           H
ATOM   3743  N   LYS A 249       0.048 -12.254 -28.367  1.00 53.19           N
ATOM   3744  CA  LYS A 249      -0.786 -12.033 -27.198  1.00 53.19           C
ATOM   3745  C   LYS A 249      -0.208 -12.806 -26.011  1.00 53.19           C
ATOM   3746  O   LYS A 249      -0.528 -12.513 -24.860  1.00 53.19           O
ATOM   3747  HA  LYS A 249      -0.749 -10.968 -26.967  1.00 53.19           H
ATOM   3748  CB  LYS A 249      -2.244 -12.379 -27.507  1.00 53.19           C
ATOM   3749 1HB  LYS A 249      -2.308 -13.402 -27.878  1.00 53.19           H
ATOM   3750 2HB  LYS A 249      -2.833 -12.335 -26.591  1.00 53.19           H
ATOM   3751  CG  LYS A 249      -2.828 -11.416 -28.542  1.00 53.19           C
ATOM   3752 1HG  LYS A 249      -2.580 -10.390 -28.271  1.00 53.19           H
ATOM   3753 2HG  LYS A 249      -2.377 -11.607 -29.516  1.00 53.19           H
ATOM   3754  CD  LYS A 249      -4.347 -11.571 -28.638  1.00 53.19           C
ATOM   3755 1HD  LYS A 249      -4.593 -12.574 -28.987  1.00 53.19           H
ATOM   3756 2HD  LYS A 249      -4.791 -11.459 -27.649  1.00 53.19           H
ATOM   3757  CE  LYS A 249      -4.945 -10.534 -29.591  1.00 53.19           C
ATOM   3758 1HE  LYS A 249      -4.594  -9.538 -29.321  1.00 53.19           H
ATOM   3759 2HE  LYS A 249      -4.604 -10.726 -30.608  1.00 53.19           H
ATOM   3760  NZ  LYS A 249      -6.423 -10.575 -29.542  1.00 53.19           N
ATOM   3761 1HZ  LYS A 249      -6.793  -9.646 -29.711  1.00 53.19           H
ATOM   3762 2HZ  LYS A 249      -6.768 -11.211 -30.252  1.00 53.19           H
ATOM   3763 3HZ  LYS A 249      -6.722 -10.896 -28.627  1.00 53.19           H
ATOM   3764  HN  LYS A 249      -0.324 -12.898 -29.035  1.00 53.19           H
ATOM   3765  N   HIS A 250       0.633 -13.779 -26.332  1.00 52.57           N
ATOM   3766  CA  HIS A 250       1.238 -14.613 -25.308  1.00 52.57           C
ATOM   3767  C   HIS A 250       2.151 -13.761 -24.424  1.00 52.57           C
ATOM   3768  O   HIS A 250       2.270 -14.010 -23.225  1.00 52.57           O
ATOM   3769  HA  HIS A 250       0.421 -15.004 -24.701  1.00 52.57           H
ATOM   3770  CB  HIS A 250       1.964 -15.804 -25.936  1.00 52.57           C
ATOM   3771 1HB  HIS A 250       2.476 -15.470 -26.838  1.00 52.57           H
ATOM   3772 2HB  HIS A 250       2.731 -16.155 -25.246  1.00 52.57           H
ATOM   3773  CG  HIS A 250       1.057 -16.960 -26.288  1.00 52.57           C
ATOM   3774  ND1 HIS A 250       0.399 -17.714 -25.333  1.00 52.57           N
ATOM   3775  HD1 HIS A 250       0.451 -17.580 -24.343  1.00 52.57           H
ATOM   3776  CD2 HIS A 250       0.707 -17.481 -27.499  1.00 52.57           C
ATOM   3777  HD2 HIS A 250       1.048 -17.122 -28.470  1.00 52.57           H
ATOM   3778  CE1 HIS A 250      -0.312 -18.645 -25.952  1.00 52.57           C
ATOM   3779  HE1 HIS A 250      -0.941 -19.396 -25.473  1.00 52.57           H
ATOM   3780  NE2 HIS A 250      -0.120 -18.499 -27.294  1.00 52.57           N
ATOM   3781  HN  HIS A 250       0.902 -13.999 -27.269  1.00 52.57           H
ATOM   3782  N   LYS A 251       2.773 -12.773 -25.051  1.00 56.38           N
ATOM   3783  CA  LYS A 251       3.623 -11.844 -24.325  1.00 56.38           C
ATOM   3784  C   LYS A 251       2.784 -11.099 -23.285  1.00 56.38           C
ATOM   3785  O   LYS A 251       3.160 -11.025 -22.116  1.00 56.38           O
ATOM   3786  HA  LYS A 251       4.378 -12.432 -23.803  1.00 56.38           H
ATOM   3787  CB  LYS A 251       4.360 -10.921 -25.297  1.00 56.38           C
ATOM   3788 1HB  LYS A 251       3.666 -10.552 -26.052  1.00 56.38           H
ATOM   3789 2HB  LYS A 251       4.739 -10.051 -24.761  1.00 56.38           H
ATOM   3790  CG  LYS A 251       5.519 -11.654 -25.976  1.00 56.38           C
ATOM   3791 1HG  LYS A 251       6.127 -12.156 -25.224  1.00 56.38           H
ATOM   3792 2HG  LYS A 251       5.128 -12.426 -26.638  1.00 56.38           H
ATOM   3793  CD  LYS A 251       6.389 -10.681 -26.776  1.00 56.38           C
ATOM   3794 1HD  LYS A 251       5.793 -10.218 -27.563  1.00 56.38           H
ATOM   3795 2HD  LYS A 251       6.736  -9.879 -26.126  1.00 56.38           H
ATOM   3796  CE  LYS A 251       7.589 -11.400 -27.394  1.00 56.38           C
ATOM   3797 1HE  LYS A 251       8.175 -11.882 -26.611  1.00 56.38           H
ATOM   3798 2HE  LYS A 251       7.244 -12.188 -28.064  1.00 56.38           H
ATOM   3799  NZ  LYS A 251       8.438 -10.445 -28.140  1.00 56.38           N
ATOM   3800 1HZ  LYS A 251       9.284 -10.912 -28.446  1.00 56.38           H
ATOM   3801 2HZ  LYS A 251       7.931 -10.101 -28.948  1.00 56.38           H
ATOM   3802 3HZ  LYS A 251       8.681  -9.667 -27.537  1.00 56.38           H
ATOM   3803  HN  LYS A 251       2.704 -12.603 -26.034  1.00 56.38           H
ATOM   3804  N   ALA A 252       1.664 -10.564 -23.748  1.00 62.86           N
ATOM   3805  CA  ALA A 252       0.794  -9.785 -22.884  1.00 62.86           C
ATOM   3806  C   ALA A 252       0.249 -10.683 -21.771  1.00 62.86           C
ATOM   3807  O   ALA A 252       0.072 -10.237 -20.639  1.00 62.86           O
ATOM   3808  HA  ALA A 252       1.393  -8.992 -22.437  1.00 62.86           H
ATOM   3809  CB  ALA A 252      -0.320  -9.151 -23.719  1.00 62.86           C
ATOM   3810 1HB  ALA A 252       0.119  -8.499 -24.475  1.00 62.86           H
ATOM   3811 2HB  ALA A 252      -0.900  -9.934 -24.206  1.00 62.86           H
ATOM   3812 3HB  ALA A 252      -0.973  -8.566 -23.070  1.00 62.86           H
ATOM   3813  HN  ALA A 252       1.349 -10.657 -24.692  1.00 62.86           H
ATOM   3814  N   LEU A 253      -0.002 -11.933 -22.133  1.00 62.72           N
ATOM   3815  CA  LEU A 253      -0.500 -12.904 -21.175  1.00 62.72           C
ATOM   3816  C   LEU A 253       0.509 -13.054 -20.035  1.00 62.72           C
ATOM   3817  O   LEU A 253       0.143 -12.981 -18.863  1.00 62.72           O
ATOM   3818  HA  LEU A 253      -1.430 -12.510 -20.763  1.00 62.72           H
ATOM   3819  CB  LEU A 253      -0.838 -14.223 -21.874  1.00 62.72           C
ATOM   3820 1HB  LEU A 253      -1.533 -14.012 -22.687  1.00 62.72           H
ATOM   3821 2HB  LEU A 253       0.072 -14.615 -22.325  1.00 62.72           H
ATOM   3822  CG  LEU A 253      -1.448 -15.313 -20.990  1.00 62.72           C
ATOM   3823  HG  LEU A 253      -0.798 -15.455 -20.126  1.00 62.72           H
ATOM   3824  CD1 LEU A 253      -2.818 -14.888 -20.460  1.00 62.72           C
ATOM   3825 1HD1 LEU A 253      -2.713 -13.978 -19.870  1.00 62.72           H
ATOM   3826 2HD1 LEU A 253      -3.490 -14.701 -21.298  1.00 62.72           H
ATOM   3827 3HD1 LEU A 253      -3.229 -15.681 -19.836  1.00 62.72           H
ATOM   3828  CD2 LEU A 253      -1.510 -16.649 -21.733  1.00 62.72           C
ATOM   3829 1HD2 LEU A 253      -2.124 -16.540 -22.627  1.00 62.72           H
ATOM   3830 2HD2 LEU A 253      -0.503 -16.953 -22.019  1.00 62.72           H
ATOM   3831 3HD2 LEU A 253      -1.947 -17.407 -21.083  1.00 62.72           H
ATOM   3832  HN  LEU A 253       0.130 -12.284 -23.061  1.00 62.72           H
ATOM   3833  N   LYS A 254       1.761 -13.260 -20.419  1.00 63.49           N
ATOM   3834  CA  LYS A 254       2.815 -13.486 -19.445  1.00 63.49           C
ATOM   3835  C   LYS A 254       2.876 -12.299 -18.481  1.00 63.49           C
ATOM   3836  O   LYS A 254       3.038 -12.481 -17.276  1.00 63.49           O
ATOM   3837  HA  LYS A 254       2.549 -14.378 -18.877  1.00 63.49           H
ATOM   3838  CB  LYS A 254       4.142 -13.776 -20.149  1.00 63.49           C
ATOM   3839 1HB  LYS A 254       3.981 -14.487 -20.959  1.00 63.49           H
ATOM   3840 2HB  LYS A 254       4.525 -12.861 -20.600  1.00 63.49           H
ATOM   3841  CG  LYS A 254       5.172 -14.337 -19.167  1.00 63.49           C
ATOM   3842 1HG  LYS A 254       5.418 -13.581 -18.421  1.00 63.49           H
ATOM   3843 2HG  LYS A 254       4.746 -15.186 -18.632  1.00 63.49           H
ATOM   3844  CD  LYS A 254       6.444 -14.774 -19.897  1.00 63.49           C
ATOM   3845 1HD  LYS A 254       6.193 -15.502 -20.668  1.00 63.49           H
ATOM   3846 2HD  LYS A 254       6.890 -13.917 -20.401  1.00 63.49           H
ATOM   3847  CE  LYS A 254       7.454 -15.382 -18.922  1.00 63.49           C
ATOM   3848 1HE  LYS A 254       7.758 -14.633 -18.190  1.00 63.49           H
ATOM   3849 2HE  LYS A 254       6.989 -16.198 -18.369  1.00 63.49           H
ATOM   3850  NZ  LYS A 254       8.641 -15.882 -19.651  1.00 63.49           N
ATOM   3851 1HZ  LYS A 254       9.308 -16.264 -18.989  1.00 63.49           H
ATOM   3852 2HZ  LYS A 254       8.358 -16.606 -20.301  1.00 63.49           H
ATOM   3853 3HZ  LYS A 254       9.071 -15.119 -20.161  1.00 63.49           H
ATOM   3854  HN  LYS A 254       2.057 -13.275 -21.374  1.00 63.49           H
ATOM   3855  N   VAL A 255       2.743 -11.110 -19.049  1.00 64.54           N
ATOM   3856  CA  VAL A 255       2.809  -9.892 -18.260  1.00 64.54           C
ATOM   3857  C   VAL A 255       1.728  -9.932 -17.177  1.00 64.54           C
ATOM   3858  O   VAL A 255       2.022  -9.760 -15.995  1.00 64.54           O
ATOM   3859  HA  VAL A 255       3.787  -9.864 -17.779  1.00 64.54           H
ATOM   3860  CB  VAL A 255       2.695  -8.669 -19.173  1.00 64.54           C
ATOM   3861  HB  VAL A 255       1.700  -8.674 -19.618  1.00 64.54           H
ATOM   3862  CG1 VAL A 255       2.846  -7.373 -18.375  1.00 64.54           C
ATOM   3863 1HG1 VAL A 255       2.063  -7.318 -17.619  1.00 64.54           H
ATOM   3864 2HG1 VAL A 255       3.822  -7.357 -17.889  1.00 64.54           H
ATOM   3865 3HG1 VAL A 255       2.762  -6.520 -19.048  1.00 64.54           H
ATOM   3866  CG2 VAL A 255       3.718  -8.736 -20.309  1.00 64.54           C
ATOM   3867 1HG2 VAL A 255       4.724  -8.768 -19.890  1.00 64.54           H
ATOM   3868 2HG2 VAL A 255       3.544  -9.634 -20.903  1.00 64.54           H
ATOM   3869 3HG2 VAL A 255       3.616  -7.856 -20.943  1.00 64.54           H
ATOM   3870  HN  VAL A 255       2.593 -10.971 -20.028  1.00 64.54           H
ATOM   3871  N   THR A 256       0.500 -10.159 -17.620  1.00 64.02           N
ATOM   3872  CA  THR A 256      -0.649 -10.027 -16.740  1.00 64.02           C
ATOM   3873  C   THR A 256      -0.587 -11.070 -15.622  1.00 64.02           C
ATOM   3874  O   THR A 256      -0.934 -10.779 -14.478  1.00 64.02           O
ATOM   3875  HA  THR A 256      -0.607  -9.047 -16.266  1.00 64.02           H
ATOM   3876  CB  THR A 256      -1.913 -10.128 -17.596  1.00 64.02           C
ATOM   3877  HB  THR A 256      -2.806 -10.131 -16.971  1.00 64.02           H
ATOM   3878  OG1 THR A 256      -1.708 -11.298 -18.382  1.00 64.02           O
ATOM   3879  HG1 THR A 256      -1.921 -12.114 -17.844  1.00 64.02           H
ATOM   3880  CG2 THR A 256      -2.014  -9.000 -18.626  1.00 64.02           C
ATOM   3881 1HG2 THR A 256      -1.153  -9.040 -19.293  1.00 64.02           H
ATOM   3882 2HG2 THR A 256      -2.032  -8.039 -18.112  1.00 64.02           H
ATOM   3883 3HG2 THR A 256      -2.929  -9.119 -19.206  1.00 64.02           H
ATOM   3884  HN  THR A 256       0.285 -10.429 -18.559  1.00 64.02           H
ATOM   3885  N   ILE A 257      -0.143 -12.262 -15.992  1.00 70.54           N
ATOM   3886  CA  ILE A 257       0.017 -13.334 -15.025  1.00 70.54           C
ATOM   3887  C   ILE A 257       1.041 -12.913 -13.968  1.00 70.54           C
ATOM   3888  O   ILE A 257       0.786 -13.030 -12.771  1.00 70.54           O
ATOM   3889  HA  ILE A 257      -0.945 -13.479 -14.534  1.00 70.54           H
ATOM   3890  CB  ILE A 257       0.367 -14.645 -15.731  1.00 70.54           C
ATOM   3891  HB  ILE A 257       1.187 -14.453 -16.423  1.00 70.54           H
ATOM   3892  CG1 ILE A 257      -0.814 -15.153 -16.561  1.00 70.54           C
ATOM   3893 1HG1 ILE A 257      -1.643 -15.409 -15.901  1.00 70.54           H
ATOM   3894 2HG1 ILE A 257      -1.166 -14.361 -17.222  1.00 70.54           H
ATOM   3895  CG2 ILE A 257       0.857 -15.694 -14.730  1.00 70.54           C
ATOM   3896 1HG2 ILE A 257       1.747 -15.322 -14.222  1.00 70.54           H
ATOM   3897 2HG2 ILE A 257       0.075 -15.889 -13.997  1.00 70.54           H
ATOM   3898 3HG2 ILE A 257       1.099 -16.616 -15.259  1.00 70.54           H
ATOM   3899  CD1 ILE A 257      -0.417 -16.377 -17.388  1.00 70.54           C
ATOM   3900 1HD1 ILE A 257       0.396 -16.111 -18.064  1.00 70.54           H
ATOM   3901 2HD1 ILE A 257      -0.088 -17.175 -16.722  1.00 70.54           H
ATOM   3902 3HD1 ILE A 257      -1.274 -16.718 -17.968  1.00 70.54           H
ATOM   3903  HN  ILE A 257       0.104 -12.500 -16.932  1.00 70.54           H
ATOM   3904  N   THR A 258       2.177 -12.431 -14.450  1.00 74.50           N
ATOM   3905  CA  THR A 258       3.274 -12.077 -13.566  1.00 74.50           C
ATOM   3906  C   THR A 258       2.816 -11.044 -12.535  1.00 74.50           C
ATOM   3907  O   THR A 258       3.091 -11.186 -11.344  1.00 74.50           O
ATOM   3908  HA  THR A 258       3.573 -12.968 -13.015  1.00 74.50           H
ATOM   3909  CB  THR A 258       4.442 -11.596 -14.431  1.00 74.50           C
ATOM   3910  HB  THR A 258       4.178 -10.686 -14.970  1.00 74.50           H
ATOM   3911  OG1 THR A 258       4.759 -12.722 -15.244  1.00 74.50           O
ATOM   3912  HG1 THR A 258       4.255 -12.674 -16.107  1.00 74.50           H
ATOM   3913  CG2 THR A 258       5.714 -11.355 -13.616  1.00 74.50           C
ATOM   3914 1HG2 THR A 258       6.016 -12.283 -13.131  1.00 74.50           H
ATOM   3915 2HG2 THR A 258       5.522 -10.595 -12.859  1.00 74.50           H
ATOM   3916 3HG2 THR A 258       6.510 -11.015 -14.278  1.00 74.50           H
ATOM   3917  HN  THR A 258       2.353 -12.282 -15.423  1.00 74.50           H
ATOM   3918  N   VAL A 259       2.126 -10.027 -13.029  1.00 70.65           N
ATOM   3919  CA  VAL A 259       1.675  -8.942 -12.174  1.00 70.65           C
ATOM   3920  C   VAL A 259       0.741  -9.501 -11.098  1.00 70.65           C
ATOM   3921  O   VAL A 259       0.870  -9.162  -9.923  1.00 70.65           O
ATOM   3922  HA  VAL A 259       2.554  -8.518 -11.689  1.00 70.65           H
ATOM   3923  CB  VAL A 259       1.025  -7.845 -13.019  1.00 70.65           C
ATOM   3924  HB  VAL A 259       0.276  -8.313 -13.658  1.00 70.65           H
ATOM   3925  CG1 VAL A 259       0.312  -6.821 -12.134  1.00 70.65           C
ATOM   3926 1HG1 VAL A 259      -0.463  -7.320 -11.552  1.00 70.65           H
ATOM   3927 2HG1 VAL A 259       1.033  -6.360 -11.458  1.00 70.65           H
ATOM   3928 3HG1 VAL A 259      -0.141  -6.052 -12.760  1.00 70.65           H
ATOM   3929  CG2 VAL A 259       2.055  -7.166 -13.923  1.00 70.65           C
ATOM   3930 1HG2 VAL A 259       2.837  -6.717 -13.310  1.00 70.65           H
ATOM   3931 2HG2 VAL A 259       2.497  -7.906 -14.591  1.00 70.65           H
ATOM   3932 3HG2 VAL A 259       1.567  -6.390 -14.513  1.00 70.65           H
ATOM   3933  HN  VAL A 259       1.874  -9.937 -13.993  1.00 70.65           H
ATOM   3934  N   LEU A 260      -0.178 -10.347 -11.539  1.00 69.92           N
ATOM   3935  CA  LEU A 260      -1.153 -10.931 -10.635  1.00 69.92           C
ATOM   3936  C   LEU A 260      -0.425 -11.733  -9.554  1.00 69.92           C
ATOM   3937  O   LEU A 260      -0.705 -11.579  -8.367  1.00 69.92           O
ATOM   3938  HA  LEU A 260      -1.686 -10.110 -10.155  1.00 69.92           H
ATOM   3939  CB  LEU A 260      -2.187 -11.746 -11.414  1.00 69.92           C
ATOM   3940 1HB  LEU A 260      -2.658 -11.092 -12.148  1.00 69.92           H
ATOM   3941 2HB  LEU A 260      -1.662 -12.524 -11.970  1.00 69.92           H
ATOM   3942  CG  LEU A 260      -3.287 -12.407 -10.581  1.00 69.92           C
ATOM   3943  HG  LEU A 260      -2.813 -12.978  -9.782  1.00 69.92           H
ATOM   3944  CD1 LEU A 260      -4.179 -11.356  -9.918  1.00 69.92           C
ATOM   3945 1HD1 LEU A 260      -3.575 -10.728  -9.264  1.00 69.92           H
ATOM   3946 2HD1 LEU A 260      -4.646 -10.739 -10.686  1.00 69.92           H
ATOM   3947 3HD1 LEU A 260      -4.952 -11.854  -9.332  1.00 69.92           H
ATOM   3948  CD2 LEU A 260      -4.094 -13.396 -11.425  1.00 69.92           C
ATOM   3949 1HD2 LEU A 260      -4.557 -12.868 -12.259  1.00 69.92           H
ATOM   3950 2HD2 LEU A 260      -3.432 -14.172 -11.809  1.00 69.92           H
ATOM   3951 3HD2 LEU A 260      -4.869 -13.851 -10.808  1.00 69.92           H
ATOM   3952  HN  LEU A 260      -0.262 -10.634 -12.494  1.00 69.92           H
ATOM   3953  N   THR A 261       0.497 -12.571 -10.006  1.00 80.43           N
ATOM   3954  CA  THR A 261       1.188 -13.478  -9.105  1.00 80.43           C
ATOM   3955  C   THR A 261       1.980 -12.691  -8.060  1.00 80.43           C
ATOM   3956  O   THR A 261       1.945 -13.018  -6.874  1.00 80.43           O
ATOM   3957  HA  THR A 261       0.442 -14.063  -8.568  1.00 80.43           H
ATOM   3958  CB  THR A 261       2.057 -14.412  -9.950  1.00 80.43           C
ATOM   3959  HB  THR A 261       2.850 -13.857 -10.452  1.00 80.43           H
ATOM   3960  OG1 THR A 261       1.128 -15.069 -10.808  1.00 80.43           O
ATOM   3961  HG1 THR A 261       1.009 -14.543 -11.650  1.00 80.43           H
ATOM   3962  CG2 THR A 261       2.671 -15.546  -9.127  1.00 80.43           C
ATOM   3963 1HG2 THR A 261       1.875 -16.142  -8.679  1.00 80.43           H
ATOM   3964 2HG2 THR A 261       3.296 -15.126  -8.339  1.00 80.43           H
ATOM   3965 3HG2 THR A 261       3.277 -16.178  -9.775  1.00 80.43           H
ATOM   3966  HN  THR A 261       0.772 -12.636 -10.965  1.00 80.43           H
ATOM   3967  N   VAL A 262       2.676 -11.670  -8.536  1.00 81.92           N
ATOM   3968  CA  VAL A 262       3.544 -10.887  -7.673  1.00 81.92           C
ATOM   3969  C   VAL A 262       2.698 -10.184  -6.609  1.00 81.92           C
ATOM   3970  O   VAL A 262       3.073 -10.146  -5.439  1.00 81.92           O
ATOM   3971  HA  VAL A 262       4.226 -11.579  -7.178  1.00 81.92           H
ATOM   3972  CB  VAL A 262       4.379  -9.917  -8.511  1.00 81.92           C
ATOM   3973  HB  VAL A 262       3.696  -9.333  -9.128  1.00 81.92           H
ATOM   3974  CG1 VAL A 262       5.151  -8.945  -7.617  1.00 81.92           C
ATOM   3975 1HG1 VAL A 262       4.449  -8.370  -7.013  1.00 81.92           H
ATOM   3976 2HG1 VAL A 262       5.819  -9.505  -6.962  1.00 81.92           H
ATOM   3977 3HG1 VAL A 262       5.736  -8.266  -8.238  1.00 81.92           H
ATOM   3978  CG2 VAL A 262       5.326 -10.673  -9.445  1.00 81.92           C
ATOM   3979 1HG2 VAL A 262       5.999 -11.294  -8.854  1.00 81.92           H
ATOM   3980 2HG2 VAL A 262       4.745 -11.305 -10.117  1.00 81.92           H
ATOM   3981 3HG2 VAL A 262       5.907  -9.960 -10.029  1.00 81.92           H
ATOM   3982  HN  VAL A 262       2.654 -11.375  -9.492  1.00 81.92           H
ATOM   3983  N   PHE A 263       1.573  -9.645  -7.055  1.00 73.52           N
ATOM   3984  CA  PHE A 263       0.668  -8.951  -6.155  1.00 73.52           C
ATOM   3985  C   PHE A 263       0.179  -9.882  -5.044  1.00 73.52           C
ATOM   3986  O   PHE A 263       0.264  -9.544  -3.864  1.00 73.52           O
ATOM   3987  HA  PHE A 263       1.222  -8.122  -5.715  1.00 73.52           H
ATOM   3988  CB  PHE A 263      -0.532  -8.497  -6.989  1.00 73.52           C
ATOM   3989 1HB  PHE A 263      -0.182  -7.837  -7.782  1.00 73.52           H
ATOM   3990 2HB  PHE A 263      -0.976  -9.368  -7.472  1.00 73.52           H
ATOM   3991  CG  PHE A 263      -1.613  -7.774  -6.183  1.00 73.52           C
ATOM   3992  CD1 PHE A 263      -2.708  -8.454  -5.751  1.00 73.52           C
ATOM   3993  HD1 PHE A 263      -2.816  -9.515  -5.978  1.00 73.52           H
ATOM   3994  CD2 PHE A 263      -1.478  -6.451  -5.899  1.00 73.52           C
ATOM   3995  HD2 PHE A 263      -0.600  -5.906  -6.246  1.00 73.52           H
ATOM   3996  CE1 PHE A 263      -3.711  -7.783  -5.002  1.00 73.52           C
ATOM   3997  HE1 PHE A 263      -4.589  -8.328  -4.656  1.00 73.52           H
ATOM   3998  CE2 PHE A 263      -2.481  -5.780  -5.151  1.00 73.52           C
ATOM   3999  HE2 PHE A 263      -2.373  -4.719  -4.923  1.00 73.52           H
ATOM   4000  CZ  PHE A 263      -3.576  -6.460  -4.718  1.00 73.52           C
ATOM   4001  HZ  PHE A 263      -4.346  -5.944  -4.144  1.00 73.52           H
ATOM   4002  HN  PHE A 263       1.277  -9.677  -8.010  1.00 73.52           H
ATOM   4003  N   VAL A 264      -0.322 -11.035  -5.460  1.00 81.39           N
ATOM   4004  CA  VAL A 264      -0.912 -11.977  -4.523  1.00 81.39           C
ATOM   4005  C   VAL A 264       0.150 -12.418  -3.514  1.00 81.39           C
ATOM   4006  O   VAL A 264      -0.096 -12.418  -2.309  1.00 81.39           O
ATOM   4007  HA  VAL A 264      -1.707 -11.455  -3.990  1.00 81.39           H
ATOM   4008  CB  VAL A 264      -1.539 -13.147  -5.282  1.00 81.39           C
ATOM   4009  HB  VAL A 264      -0.779 -13.564  -5.943  1.00 81.39           H
ATOM   4010  CG1 VAL A 264      -1.982 -14.251  -4.319  1.00 81.39           C
ATOM   4011 1HG1 VAL A 264      -1.118 -14.617  -3.765  1.00 81.39           H
ATOM   4012 2HG1 VAL A 264      -2.718 -13.852  -3.623  1.00 81.39           H
ATOM   4013 3HG1 VAL A 264      -2.424 -15.071  -4.885  1.00 81.39           H
ATOM   4014  CG2 VAL A 264      -2.708 -12.675  -6.150  1.00 81.39           C
ATOM   4015 1HG2 VAL A 264      -3.470 -12.221  -5.516  1.00 81.39           H
ATOM   4016 2HG2 VAL A 264      -2.351 -11.941  -6.872  1.00 81.39           H
ATOM   4017 3HG2 VAL A 264      -3.135 -13.527  -6.678  1.00 81.39           H
ATOM   4018  HN  VAL A 264      -0.330 -11.330  -6.416  1.00 81.39           H
ATOM   4019  N   LEU A 265       1.308 -12.785  -4.044  1.00 86.23           N
ATOM   4020  CA  LEU A 265       2.347 -13.388  -3.227  1.00 86.23           C
ATOM   4021  C   LEU A 265       2.832 -12.370  -2.193  1.00 86.23           C
ATOM   4022  O   LEU A 265       3.229 -12.742  -1.090  1.00 86.23           O
ATOM   4023  HA  LEU A 265       1.901 -14.230  -2.700  1.00 86.23           H
ATOM   4024  CB  LEU A 265       3.465 -13.947  -4.110  1.00 86.23           C
ATOM   4025 1HB  LEU A 265       3.756 -13.178  -4.825  1.00 86.23           H
ATOM   4026 2HB  LEU A 265       4.334 -14.143  -3.481  1.00 86.23           H
ATOM   4027  CG  LEU A 265       3.133 -15.224  -4.884  1.00 86.23           C
ATOM   4028  HG  LEU A 265       2.257 -15.030  -5.503  1.00 86.23           H
ATOM   4029  CD1 LEU A 265       4.276 -15.608  -5.826  1.00 86.23           C
ATOM   4030 1HD1 LEU A 265       4.446 -14.801  -6.539  1.00 86.23           H
ATOM   4031 2HD1 LEU A 265       5.183 -15.777  -5.246  1.00 86.23           H
ATOM   4032 3HD1 LEU A 265       4.014 -16.519  -6.363  1.00 86.23           H
ATOM   4033  CD2 LEU A 265       2.768 -16.364  -3.931  1.00 86.23           C
ATOM   4034 1HD2 LEU A 265       3.610 -16.566  -3.268  1.00 86.23           H
ATOM   4035 2HD2 LEU A 265       1.899 -16.078  -3.338  1.00 86.23           H
ATOM   4036 3HD2 LEU A 265       2.537 -17.260  -4.507  1.00 86.23           H
ATOM   4037  HN  LEU A 265       1.540 -12.675  -5.011  1.00 86.23           H
ATOM   4038  N   SER A 266       2.782 -11.105  -2.586  1.00 87.03           N
ATOM   4039  CA  SER A 266       3.336 -10.044  -1.762  1.00 87.03           C
ATOM   4040  C   SER A 266       2.286  -9.556  -0.762  1.00 87.03           C
ATOM   4041  O   SER A 266       2.602  -9.297   0.398  1.00 87.03           O
ATOM   4042  HA  SER A 266       4.181 -10.494  -1.241  1.00 87.03           H
ATOM   4043  CB  SER A 266       3.831  -8.880  -2.623  1.00 87.03           C
ATOM   4044 1HB  SER A 266       4.180  -8.074  -1.978  1.00 87.03           H
ATOM   4045 2HB  SER A 266       4.685  -9.205  -3.217  1.00 87.03           H
ATOM   4046  OG  SER A 266       2.812  -8.386  -3.489  1.00 87.03           O
ATOM   4047  HG  SER A 266       3.029  -8.616  -4.438  1.00 87.03           H
ATOM   4048  HN  SER A 266       2.374 -10.803  -3.447  1.00 87.03           H
ATOM   4049  N   GLN A 267       1.059  -9.445  -1.248  1.00 81.80           N
ATOM   4050  CA  GLN A 267       0.018  -8.756  -0.503  1.00 81.80           C
ATOM   4051  C   GLN A 267      -0.715  -9.737   0.415  1.00 81.80           C
ATOM   4052  O   GLN A 267      -1.183  -9.357   1.487  1.00 81.80           O
ATOM   4053  HA  GLN A 267       0.537  -8.007   0.095  1.00 81.80           H
ATOM   4054  CB  GLN A 267      -0.959  -8.054  -1.448  1.00 81.80           C
ATOM   4055 1HB  GLN A 267      -1.373  -8.777  -2.152  1.00 81.80           H
ATOM   4056 2HB  GLN A 267      -1.795  -7.650  -0.878  1.00 81.80           H
ATOM   4057  CG  GLN A 267      -0.266  -6.927  -2.215  1.00 81.80           C
ATOM   4058 1HG  GLN A 267       0.594  -7.324  -2.754  1.00 81.80           H
ATOM   4059 2HG  GLN A 267      -0.947  -6.516  -2.960  1.00 81.80           H
ATOM   4060  CD  GLN A 267       0.189  -5.816  -1.266  1.00 81.80           C
ATOM   4061  OE1 GLN A 267      -0.355  -5.621  -0.191  1.00 81.80           O
ATOM   4062  NE2 GLN A 267       1.215  -5.102  -1.720  1.00 81.80           N
ATOM   4063 1HE2 GLN A 267       1.616  -5.315  -2.611  1.00 81.80           H
ATOM   4064 2HE2 GLN A 267       1.585  -4.353  -1.171  1.00 81.80           H
ATOM   4065  HN  GLN A 267       0.772  -9.815  -2.132  1.00 81.80           H
ATOM   4066  N   PHE A 268      -0.792 -10.979  -0.040  1.00 89.53           N
ATOM   4067  CA  PHE A 268      -1.628 -11.967   0.620  1.00 89.53           C
ATOM   4068  C   PHE A 268      -1.159 -12.210   2.056  1.00 89.53           C
ATOM   4069  O   PHE A 268      -1.945 -12.101   2.996  1.00 89.53           O
ATOM   4070  HA  PHE A 268      -2.644 -11.574   0.633  1.00 89.53           H
ATOM   4071  CB  PHE A 268      -1.494 -13.268  -0.174  1.00 89.53           C
ATOM   4072 1HB  PHE A 268      -1.749 -13.074  -1.216  1.00 89.53           H
ATOM   4073 2HB  PHE A 268      -0.453 -13.589  -0.154  1.00 89.53           H
ATOM   4074  CG  PHE A 268      -2.373 -14.407   0.347  1.00 89.53           C
ATOM   4075  CD1 PHE A 268      -1.833 -15.380   1.129  1.00 89.53           C
ATOM   4076  HD1 PHE A 268      -0.774 -15.347   1.386  1.00 89.53           H
ATOM   4077  CD2 PHE A 268      -3.694 -14.448   0.026  1.00 89.53           C
ATOM   4078  HD2 PHE A 268      -4.127 -13.669  -0.601  1.00 89.53           H
ATOM   4079  CE1 PHE A 268      -2.648 -16.437   1.612  1.00 89.53           C
ATOM   4080  HE1 PHE A 268      -2.216 -17.216   2.240  1.00 89.53           H
ATOM   4081  CE2 PHE A 268      -4.510 -15.505   0.509  1.00 89.53           C
ATOM   4082  HE2 PHE A 268      -5.568 -15.538   0.253  1.00 89.53           H
ATOM   4083  CZ  PHE A 268      -3.970 -16.478   1.292  1.00 89.53           C
ATOM   4084  HZ  PHE A 268      -4.596 -17.289   1.663  1.00 89.53           H
ATOM   4085  HN  PHE A 268      -0.297 -11.312  -0.843  1.00 89.53           H
ATOM   4086  N   PRO A 269       0.125 -12.541   2.252  1.00 93.19           N
ATOM   4087  CA  PRO A 269       0.639 -12.806   3.597  1.00 93.19           C
ATOM   4088  C   PRO A 269       0.338 -11.672   4.564  1.00 93.19           C
ATOM   4089  O   PRO A 269      -0.087 -11.911   5.693  1.00 93.19           O
ATOM   4090  HA  PRO A 269       0.146 -13.681   4.022  1.00 93.19           H
ATOM   4091  CB  PRO A 269       2.144 -12.983   3.382  1.00 93.19           C
ATOM   4092 1HB  PRO A 269       2.680 -12.042   3.505  1.00 93.19           H
ATOM   4093 2HB  PRO A 269       2.571 -13.688   4.095  1.00 93.19           H
ATOM   4094  CG  PRO A 269       2.237 -13.502   1.952  1.00 93.19           C
ATOM   4095 1HG  PRO A 269       3.229 -13.347   1.529  1.00 93.19           H
ATOM   4096 2HG  PRO A 269       2.044 -14.574   1.897  1.00 93.19           H
ATOM   4097  CD  PRO A 269       1.174 -12.693   1.227  1.00 93.19           C
ATOM   4098 1HD  PRO A 269       1.555 -11.726   0.899  1.00 93.19           H
ATOM   4099 2HD  PRO A 269       0.810 -13.207   0.338  1.00 93.19           H
ATOM   4100  N   TYR A 270       0.568 -10.457   4.090  1.00 90.94           N
ATOM   4101  CA  TYR A 270       0.385  -9.281   4.925  1.00 90.94           C
ATOM   4102  C   TYR A 270      -1.076  -9.139   5.358  1.00 90.94           C
ATOM   4103  O   TYR A 270      -1.358  -8.891   6.529  1.00 90.94           O
ATOM   4104  HA  TYR A 270       1.009  -9.397   5.811  1.00 90.94           H
ATOM   4105  CB  TYR A 270       0.765  -8.082   4.054  1.00 90.94           C
ATOM   4106 1HB  TYR A 270       1.824  -8.151   3.801  1.00 90.94           H
ATOM   4107 2HB  TYR A 270       0.210  -8.136   3.117  1.00 90.94           H
ATOM   4108  CG  TYR A 270       0.499  -6.726   4.711  1.00 90.94           C
ATOM   4109  CD1 TYR A 270      -0.352  -5.822   4.107  1.00 90.94           C
ATOM   4110  HD1 TYR A 270      -0.834  -6.075   3.163  1.00 90.94           H
ATOM   4111  CD2 TYR A 270       1.110  -6.407   5.907  1.00 90.94           C
ATOM   4112  HD2 TYR A 270       1.782  -7.121   6.383  1.00 90.94           H
ATOM   4113  CE1 TYR A 270      -0.602  -4.546   4.726  1.00 90.94           C
ATOM   4114  HE1 TYR A 270      -1.272  -3.823   4.260  1.00 90.94           H
ATOM   4115  CE2 TYR A 270       0.859  -5.131   6.525  1.00 90.94           C
ATOM   4116  HE2 TYR A 270       1.335  -4.867   7.469  1.00 90.94           H
ATOM   4117  CZ  TYR A 270       0.015  -4.264   5.904  1.00 90.94           C
ATOM   4118  OH  TYR A 270      -0.221  -3.059   6.488  1.00 90.94           O
ATOM   4119  HH  TYR A 270       0.232  -3.015   7.378  1.00 90.94           H
ATOM   4120  HN  TYR A 270       0.874 -10.269   3.157  1.00 90.94           H
ATOM   4121  N   ASN A 271      -1.965  -9.301   4.390  1.00 88.53           N
ATOM   4122  CA  ASN A 271      -3.381  -9.081   4.630  1.00 88.53           C
ATOM   4123  C   ASN A 271      -3.935 -10.225   5.481  1.00 88.53           C
ATOM   4124  O   ASN A 271      -4.947 -10.065   6.161  1.00 88.53           O
ATOM   4125  HA  ASN A 271      -3.439  -8.118   5.138  1.00 88.53           H
ATOM   4126  CB  ASN A 271      -4.164  -9.047   3.316  1.00 88.53           C
ATOM   4127 1HB  ASN A 271      -3.818  -9.848   2.662  1.00 88.53           H
ATOM   4128 2HB  ASN A 271      -5.220  -9.231   3.513  1.00 88.53           H
ATOM   4129  CG  ASN A 271      -3.998  -7.699   2.612  1.00 88.53           C
ATOM   4130  OD1 ASN A 271      -4.611  -6.705   2.965  1.00 88.53           O
ATOM   4131  ND2 ASN A 271      -3.136  -7.720   1.600  1.00 88.53           N
ATOM   4132 1HD2 ASN A 271      -2.665  -8.569   1.361  1.00 88.53           H
ATOM   4133 2HD2 ASN A 271      -2.958  -6.886   1.076  1.00 88.53           H
ATOM   4134  HN  ASN A 271      -1.733  -9.578   3.457  1.00 88.53           H
ATOM   4135  N   CYS A 272      -3.246 -11.355   5.416  1.00 94.44           N
ATOM   4136  CA  CYS A 272      -3.560 -12.475   6.287  1.00 94.44           C
ATOM   4137  C   CYS A 272      -3.382 -12.020   7.737  1.00 94.44           C
ATOM   4138  O   CYS A 272      -4.257 -12.240   8.572  1.00 94.44           O
ATOM   4139  HA  CYS A 272      -4.598 -12.743   6.090  1.00 94.44           H
ATOM   4140  CB  CYS A 272      -2.704 -13.701   5.964  1.00 94.44           C
ATOM   4141 1HB  CYS A 272      -1.656 -13.411   5.879  1.00 94.44           H
ATOM   4142 2HB  CYS A 272      -2.769 -14.424   6.776  1.00 94.44           H
ATOM   4143  SG  CYS A 272      -3.269 -14.465   4.400  1.00 94.44           S
ATOM   4144  HG  CYS A 272      -2.767 -13.529   3.599  1.00 94.44           H
ATOM   4145  HN  CYS A 272      -2.487 -11.512   4.784  1.00 94.44           H
ATOM   4146  N   ILE A 273      -2.242 -11.393   7.991  1.00 93.83           N
ATOM   4147  CA  ILE A 273      -1.927 -10.928   9.331  1.00 93.83           C
ATOM   4148  C   ILE A 273      -2.870  -9.781   9.703  1.00 93.83           C
ATOM   4149  O   ILE A 273      -3.339  -9.702  10.837  1.00 93.83           O
ATOM   4150  HA  ILE A 273      -2.105 -11.757  10.015  1.00 93.83           H
ATOM   4151  CB  ILE A 273      -0.445 -10.564   9.437  1.00 93.83           C
ATOM   4152  HB  ILE A 273      -0.226  -9.800   8.690  1.00 93.83           H
ATOM   4153  CG1 ILE A 273       0.440 -11.771   9.120  1.00 93.83           C
ATOM   4154 1HG1 ILE A 273       0.252 -12.106   8.100  1.00 93.83           H
ATOM   4155 2HG1 ILE A 273       1.490 -11.480   9.171  1.00 93.83           H
ATOM   4156  CG2 ILE A 273      -0.124  -9.962  10.806  1.00 93.83           C
ATOM   4157 1HG2 ILE A 273      -0.717  -9.059  10.954  1.00 93.83           H
ATOM   4158 2HG2 ILE A 273      -0.363 -10.685  11.586  1.00 93.83           H
ATOM   4159 3HG2 ILE A 273       0.936  -9.712  10.854  1.00 93.83           H
ATOM   4160  CD1 ILE A 273       0.174 -12.917  10.097  1.00 93.83           C
ATOM   4161 1HD1 ILE A 273       0.387 -12.585  11.113  1.00 93.83           H
ATOM   4162 2HD1 ILE A 273      -0.870 -13.221  10.025  1.00 93.83           H
ATOM   4163 3HD1 ILE A 273       0.817 -13.763   9.849  1.00 93.83           H
ATOM   4164  HN  ILE A 273      -1.543 -11.203   7.302  1.00 93.83           H
ATOM   4165  N   LEU A 274      -3.118  -8.922   8.725  1.00 90.33           N
ATOM   4166  CA  LEU A 274      -4.020  -7.800   8.927  1.00 90.33           C
ATOM   4167  C   LEU A 274      -5.385  -8.324   9.378  1.00 90.33           C
ATOM   4168  O   LEU A 274      -6.018  -7.742  10.257  1.00 90.33           O
ATOM   4169  HA  LEU A 274      -3.605  -7.186   9.726  1.00 90.33           H
ATOM   4170  CB  LEU A 274      -4.081  -6.929   7.670  1.00 90.33           C
ATOM   4171 1HB  LEU A 274      -4.023  -7.580   6.798  1.00 90.33           H
ATOM   4172 2HB  LEU A 274      -5.054  -6.439   7.639  1.00 90.33           H
ATOM   4173  CG  LEU A 274      -2.997  -5.857   7.545  1.00 90.33           C
ATOM   4174  HG  LEU A 274      -2.025  -6.350   7.562  1.00 90.33           H
ATOM   4175  CD1 LEU A 274      -3.107  -5.119   6.209  1.00 90.33           C
ATOM   4176 1HD1 LEU A 274      -2.991  -5.830   5.391  1.00 90.33           H
ATOM   4177 2HD1 LEU A 274      -4.083  -4.640   6.138  1.00 90.33           H
ATOM   4178 3HD1 LEU A 274      -2.325  -4.363   6.147  1.00 90.33           H
ATOM   4179  CD2 LEU A 274      -3.037  -4.896   8.735  1.00 90.33           C
ATOM   4180 1HD2 LEU A 274      -4.010  -4.406   8.775  1.00 90.33           H
ATOM   4181 2HD2 LEU A 274      -2.872  -5.453   9.658  1.00 90.33           H
ATOM   4182 3HD2 LEU A 274      -2.256  -4.143   8.621  1.00 90.33           H
ATOM   4183  HN  LEU A 274      -2.716  -8.982   7.812  1.00 90.33           H
ATOM   4184  N   LEU A 275      -5.799  -9.419   8.756  1.00 92.94           N
ATOM   4185  CA  LEU A 275      -7.090 -10.011   9.061  1.00 92.94           C
ATOM   4186  C   LEU A 275      -7.108 -10.457  10.525  1.00 92.94           C
ATOM   4187  O   LEU A 275      -8.065 -10.188  11.248  1.00 92.94           O
ATOM   4188  HA  LEU A 275      -7.845  -9.235   8.928  1.00 92.94           H
ATOM   4189  CB  LEU A 275      -7.413 -11.132   8.072  1.00 92.94           C
ATOM   4190 1HB  LEU A 275      -7.355 -10.726   7.062  1.00 92.94           H
ATOM   4191 2HB  LEU A 275      -6.639 -11.895   8.153  1.00 92.94           H
ATOM   4192  CG  LEU A 275      -8.776 -11.806   8.244  1.00 92.94           C
ATOM   4193  HG  LEU A 275      -8.846 -12.178   9.266  1.00 92.94           H
ATOM   4194  CD1 LEU A 275      -9.913 -10.802   8.048  1.00 92.94           C
ATOM   4195 1HD1 LEU A 275      -9.823 -10.003   8.785  1.00 92.94           H
ATOM   4196 2HD1 LEU A 275      -9.856 -10.379   7.045  1.00 92.94           H
ATOM   4197 3HD1 LEU A 275     -10.870 -11.307   8.176  1.00 92.94           H
ATOM   4198  CD2 LEU A 275      -8.911 -13.013   7.314  1.00 92.94           C
ATOM   4199 1HD2 LEU A 275      -8.810 -12.688   6.278  1.00 92.94           H
ATOM   4200 2HD2 LEU A 275      -8.131 -13.739   7.544  1.00 92.94           H
ATOM   4201 3HD2 LEU A 275      -9.889 -13.474   7.456  1.00 92.94           H
ATOM   4202  HN  LEU A 275      -5.269  -9.898   8.056  1.00 92.94           H
ATOM   4203  N   VAL A 276      -6.038 -11.133  10.917  1.00 94.95           N
ATOM   4204  CA  VAL A 276      -5.919 -11.620  12.280  1.00 94.95           C
ATOM   4205  C   VAL A 276      -6.002 -10.439  13.249  1.00 94.95           C
ATOM   4206  O   VAL A 276      -6.725 -10.495  14.242  1.00 94.95           O
ATOM   4207  HA  VAL A 276      -6.761 -12.286  12.467  1.00 94.95           H
ATOM   4208  CB  VAL A 276      -4.631 -12.431  12.436  1.00 94.95           C
ATOM   4209  HB  VAL A 276      -3.801 -11.809  12.101  1.00 94.95           H
ATOM   4210  CG1 VAL A 276      -4.384 -12.793  13.902  1.00 94.95           C
ATOM   4211 1HG1 VAL A 276      -4.297 -11.881  14.492  1.00 94.95           H
ATOM   4212 2HG1 VAL A 276      -5.219 -13.388  14.274  1.00 94.95           H
ATOM   4213 3HG1 VAL A 276      -3.463 -13.369  13.984  1.00 94.95           H
ATOM   4214  CG2 VAL A 276      -4.662 -13.684  11.559  1.00 94.95           C
ATOM   4215 1HG2 VAL A 276      -5.506 -14.310  11.850  1.00 94.95           H
ATOM   4216 2HG2 VAL A 276      -4.768 -13.394  10.514  1.00 94.95           H
ATOM   4217 3HG2 VAL A 276      -3.735 -14.242  11.689  1.00 94.95           H
ATOM   4218  HN  VAL A 276      -5.263 -11.348  10.322  1.00 94.95           H
ATOM   4219  N   GLN A 277      -5.252  -9.396  12.925  1.00 91.52           N
ATOM   4220  CA  GLN A 277      -5.209  -8.214  13.769  1.00 91.52           C
ATOM   4221  C   GLN A 277      -6.594  -7.570  13.853  1.00 91.52           C
ATOM   4222  O   GLN A 277      -6.977  -7.045  14.897  1.00 91.52           O
ATOM   4223  HA  GLN A 277      -4.907  -8.572  14.754  1.00 91.52           H
ATOM   4224  CB  GLN A 277      -4.169  -7.214  13.260  1.00 91.52           C
ATOM   4225 1HB  GLN A 277      -4.282  -7.083  12.184  1.00 91.52           H
ATOM   4226 2HB  GLN A 277      -4.340  -6.240  13.719  1.00 91.52           H
ATOM   4227  CG  GLN A 277      -2.750  -7.689  13.575  1.00 91.52           C
ATOM   4228 1HG  GLN A 277      -2.668  -7.924  14.636  1.00 91.52           H
ATOM   4229 2HG  GLN A 277      -2.541  -8.609  13.028  1.00 91.52           H
ATOM   4230  CD  GLN A 277      -1.718  -6.623  13.202  1.00 91.52           C
ATOM   4231  OE1 GLN A 277      -1.946  -5.769  12.360  1.00 91.52           O
ATOM   4232  NE2 GLN A 277      -0.574  -6.718  13.874  1.00 91.52           N
ATOM   4233 1HE2 GLN A 277      -0.452  -7.443  14.552  1.00 91.52           H
ATOM   4234 2HE2 GLN A 277       0.163  -6.065  13.700  1.00 91.52           H
ATOM   4235  HN  GLN A 277      -4.682  -9.350  12.105  1.00 91.52           H
ATOM   4236  N   THR A 278      -7.308  -7.632  12.738  1.00 92.64           N
ATOM   4237  CA  THR A 278      -8.625  -7.023  12.658  1.00 92.64           C
ATOM   4238  C   THR A 278      -9.607  -7.755  13.575  1.00 92.64           C
ATOM   4239  O   THR A 278     -10.379  -7.123  14.295  1.00 92.64           O
ATOM   4240  HA  THR A 278      -8.552  -5.998  13.021  1.00 92.64           H
ATOM   4241  CB  THR A 278      -9.054  -7.015  11.190  1.00 92.64           C
ATOM   4242  HB  THR A 278      -9.188  -8.031  10.818  1.00 92.64           H
ATOM   4243  OG1 THR A 278      -8.045  -6.250  10.537  1.00 92.64           O
ATOM   4244  HG1 THR A 278      -7.140  -6.540  10.848  1.00 92.64           H
ATOM   4245  CG2 THR A 278     -10.338  -6.215  10.959  1.00 92.64           C
ATOM   4246 1HG2 THR A 278     -10.182  -5.181  11.268  1.00 92.64           H
ATOM   4247 2HG2 THR A 278     -11.148  -6.651  11.543  1.00 92.64           H
ATOM   4248 3HG2 THR A 278     -10.597  -6.242   9.901  1.00 92.64           H
ATOM   4249  HN  THR A 278      -7.001  -8.087  11.902  1.00 92.64           H
ATOM   4250  N   ILE A 279      -9.547  -9.077  13.519  1.00 92.81           N
ATOM   4251  CA  ILE A 279     -10.419  -9.902  14.338  1.00 92.81           C
ATOM   4252  C   ILE A 279     -10.060  -9.707  15.812  1.00 92.81           C
ATOM   4253  O   ILE A 279     -10.944  -9.577  16.658  1.00 92.81           O
ATOM   4254  HA  ILE A 279     -11.440  -9.553  14.182  1.00 92.81           H
ATOM   4255  CB  ILE A 279     -10.364 -11.360  13.879  1.00 92.81           C
ATOM   4256  HB  ILE A 279      -9.321 -11.677  13.872  1.00 92.81           H
ATOM   4257  CG1 ILE A 279     -10.890 -11.505  12.450  1.00 92.81           C
ATOM   4258 1HG1 ILE A 279     -11.974 -11.385  12.443  1.00 92.81           H
ATOM   4259 2HG1 ILE A 279     -10.478 -10.714  11.824  1.00 92.81           H
ATOM   4260  CG2 ILE A 279     -11.106 -12.272  14.858  1.00 92.81           C
ATOM   4261 1HG2 ILE A 279     -10.645 -12.198  15.844  1.00 92.81           H
ATOM   4262 2HG2 ILE A 279     -12.150 -11.964  14.921  1.00 92.81           H
ATOM   4263 3HG2 ILE A 279     -11.051 -13.302  14.508  1.00 92.81           H
ATOM   4264  CD1 ILE A 279     -10.520 -12.870  11.865  1.00 92.81           C
ATOM   4265 1HD1 ILE A 279      -9.435 -12.977  11.851  1.00 92.81           H
ATOM   4266 2HD1 ILE A 279     -10.954 -13.658  12.479  1.00 92.81           H
ATOM   4267 3HD1 ILE A 279     -10.906 -12.947  10.849  1.00 92.81           H
ATOM   4268  HN  ILE A 279      -8.919  -9.584  12.928  1.00 92.81           H
ATOM   4269  N   ASP A 280      -8.762  -9.693  16.076  1.00 92.36           N
ATOM   4270  CA  ASP A 280      -8.276  -9.577  17.440  1.00 92.36           C
ATOM   4271  C   ASP A 280      -8.670  -8.209  18.002  1.00 92.36           C
ATOM   4272  O   ASP A 280      -8.964  -8.084  19.190  1.00 92.36           O
ATOM   4273  HA  ASP A 280      -8.743 -10.400  17.981  1.00 92.36           H
ATOM   4274  CB  ASP A 280      -6.751  -9.689  17.493  1.00 92.36           C
ATOM   4275 1HB  ASP A 280      -6.433 -10.607  17.001  1.00 92.36           H
ATOM   4276 2HB  ASP A 280      -6.303  -8.861  16.944  1.00 92.36           H
ATOM   4277  CG  ASP A 280      -6.251  -9.679  18.939  1.00 92.36           C
ATOM   4278  OD1 ASP A 280      -6.807 -10.465  19.737  1.00 92.36           O
ATOM   4279  OD2 ASP A 280      -5.324  -8.887  19.214  1.00 92.36           O
ATOM   4280  HN  ASP A 280      -8.049  -9.758  15.378  1.00 92.36           H
ATOM   4281  N   ALA A 281      -8.663  -7.219  17.122  1.00 91.75           N
ATOM   4282  CA  ALA A 281      -9.024  -5.867  17.514  1.00 91.75           C
ATOM   4283  C   ALA A 281     -10.458  -5.862  18.049  1.00 91.75           C
ATOM   4284  O   ALA A 281     -10.802  -5.046  18.903  1.00 91.75           O
ATOM   4285  HA  ALA A 281      -8.347  -5.560  18.311  1.00 91.75           H
ATOM   4286  CB  ALA A 281      -8.844  -4.924  16.322  1.00 91.75           C
ATOM   4287 1HB  ALA A 281      -7.803  -4.943  15.999  1.00 91.75           H
ATOM   4288 2HB  ALA A 281      -9.484  -5.249  15.502  1.00 91.75           H
ATOM   4289 3HB  ALA A 281      -9.115  -3.911  16.617  1.00 91.75           H
ATOM   4290  HN  ALA A 281      -8.416  -7.328  16.159  1.00 91.75           H
ATOM   4291  N   TYR A 282     -11.254  -6.783  17.526  1.00 80.56           N
ATOM   4292  CA  TYR A 282     -12.651  -6.872  17.915  1.00 80.56           C
ATOM   4293  C   TYR A 282     -12.843  -7.895  19.037  1.00 80.56           C
ATOM   4294  O   TYR A 282     -13.516  -7.615  20.028  1.00 80.56           O
ATOM   4295  HA  TYR A 282     -12.965  -5.891  18.271  1.00 80.56           H
ATOM   4296  CB  TYR A 282     -13.405  -7.349  16.673  1.00 80.56           C
ATOM   4297 1HB  TYR A 282     -13.159  -6.694  15.837  1.00 80.56           H
ATOM   4298 2HB  TYR A 282     -13.056  -8.347  16.409  1.00 80.56           H
ATOM   4299  CG  TYR A 282     -14.925  -7.386  16.843  1.00 80.56           C
ATOM   4300  CD1 TYR A 282     -15.565  -8.586  17.079  1.00 80.56           C
ATOM   4301  HD1 TYR A 282     -14.987  -9.507  17.144  1.00 80.56           H
ATOM   4302  CD2 TYR A 282     -15.657  -6.218  16.761  1.00 80.56           C
ATOM   4303  HD2 TYR A 282     -15.152  -5.270  16.574  1.00 80.56           H
ATOM   4304  CE1 TYR A 282     -16.995  -8.620  17.240  1.00 80.56           C
ATOM   4305  HE1 TYR A 282     -17.513  -9.561  17.426  1.00 80.56           H
ATOM   4306  CE2 TYR A 282     -17.087  -6.252  16.921  1.00 80.56           C
ATOM   4307  HE2 TYR A 282     -17.677  -5.338  16.858  1.00 80.56           H
ATOM   4308  CZ  TYR A 282     -17.686  -7.451  17.153  1.00 80.56           C
ATOM   4309  OH  TYR A 282     -19.037  -7.484  17.304  1.00 80.56           O
ATOM   4310  HH  TYR A 282     -19.410  -6.557  17.249  1.00 80.56           H
ATOM   4311  HN  TYR A 282     -10.960  -7.457  16.849  1.00 80.56           H
ATOM   4312  N   ALA A 283     -12.239  -9.058  18.844  1.00 89.60           N
ATOM   4313  CA  ALA A 283     -12.544 -10.207  19.680  1.00 89.60           C
ATOM   4314  C   ALA A 283     -11.552 -10.264  20.843  1.00 89.60           C
ATOM   4315  O   ALA A 283     -11.829 -10.880  21.871  1.00 89.60           O
ATOM   4316  HA  ALA A 283     -13.549 -10.071  20.077  1.00 89.60           H
ATOM   4317  CB  ALA A 283     -12.518 -11.478  18.829  1.00 89.60           C
ATOM   4318 1HB  ALA A 283     -13.260 -11.399  18.035  1.00 89.60           H
ATOM   4319 2HB  ALA A 283     -11.528 -11.601  18.389  1.00 89.60           H
ATOM   4320 3HB  ALA A 283     -12.746 -12.340  19.456  1.00 89.60           H
ATOM   4321  HN  ALA A 283     -11.554  -9.221  18.134  1.00 89.60           H
ATOM   4322  N   MET A 284     -10.415  -9.612  20.643  1.00 82.99           N
ATOM   4323  CA  MET A 284      -9.382  -9.579  21.663  1.00 82.99           C
ATOM   4324  C   MET A 284      -9.091 -10.984  22.196  1.00 82.99           C
ATOM   4325  O   MET A 284      -9.007 -11.188  23.406  1.00 82.99           O
ATOM   4326  HA  MET A 284      -8.495  -9.180  21.170  1.00 82.99           H
ATOM   4327  CB  MET A 284      -9.831  -8.679  22.816  1.00 82.99           C
ATOM   4328 1HB  MET A 284     -10.723  -9.097  23.282  1.00 82.99           H
ATOM   4329 2HB  MET A 284      -9.056  -8.648  23.581  1.00 82.99           H
ATOM   4330  CG  MET A 284     -10.124  -7.261  22.322  1.00 82.99           C
ATOM   4331 1HG  MET A 284      -9.218  -6.816  21.910  1.00 82.99           H
ATOM   4332 2HG  MET A 284     -10.858  -7.292  21.517  1.00 82.99           H
ATOM   4333  SD  MET A 284     -10.737  -6.260  23.667  1.00 82.99           S
ATOM   4334  CE  MET A 284     -11.002  -4.717  22.809  1.00 82.99           C
ATOM   4335 1HE  MET A 284     -10.059  -4.367  22.390  1.00 82.99           H
ATOM   4336 2HE  MET A 284     -11.723  -4.868  22.005  1.00 82.99           H
ATOM   4337 3HE  MET A 284     -11.388  -3.975  23.508  1.00 82.99           H
ATOM   4338  HN  MET A 284     -10.197  -9.115  19.803  1.00 82.99           H
ATOM   4339  N   PHE A 285      -8.946 -11.916  21.266  1.00 86.33           N
ATOM   4340  CA  PHE A 285      -8.843 -13.321  21.623  1.00 86.33           C
ATOM   4341  C   PHE A 285      -7.393 -13.706  21.923  1.00 86.33           C
ATOM   4342  O   PHE A 285      -7.133 -14.772  22.478  1.00 86.33           O
ATOM   4343  HA  PHE A 285      -9.449 -13.472  22.517  1.00 86.33           H
ATOM   4344  CB  PHE A 285      -9.335 -14.126  20.419  1.00 86.33           C
ATOM   4345 1HB  PHE A 285      -9.463 -15.166  20.718  1.00 86.33           H
ATOM   4346 2HB  PHE A 285     -10.316 -13.756  20.123  1.00 86.33           H
ATOM   4347  CG  PHE A 285      -8.399 -14.070  19.209  1.00 86.33           C
ATOM   4348  CD1 PHE A 285      -8.556 -13.096  18.273  1.00 86.33           C
ATOM   4349  HD1 PHE A 285      -9.348 -12.356  18.384  1.00 86.33           H
ATOM   4350  CD2 PHE A 285      -7.411 -14.994  19.071  1.00 86.33           C
ATOM   4351  HD2 PHE A 285      -7.285 -15.774  19.821  1.00 86.33           H
ATOM   4352  CE1 PHE A 285      -7.688 -13.044  17.151  1.00 86.33           C
ATOM   4353  HE1 PHE A 285      -7.814 -12.264  16.400  1.00 86.33           H
ATOM   4354  CE2 PHE A 285      -6.543 -14.942  17.948  1.00 86.33           C
ATOM   4355  HE2 PHE A 285      -5.750 -15.682  17.837  1.00 86.33           H
ATOM   4356  CZ  PHE A 285      -6.699 -13.968  17.012  1.00 86.33           C
ATOM   4357  HZ  PHE A 285      -6.033 -13.928  16.150  1.00 86.33           H
ATOM   4358  HN  PHE A 285      -8.897 -11.725  20.285  1.00 86.33           H
ATOM   4359  N   ILE A 286      -6.487 -12.818  21.541  1.00 87.46           N
ATOM   4360  CA  ILE A 286      -5.072 -13.040  21.784  1.00 87.46           C
ATOM   4361  C   ILE A 286      -4.717 -12.543  23.187  1.00 87.46           C
ATOM   4362  O   ILE A 286      -4.561 -11.343  23.403  1.00 87.46           O
ATOM   4363  HA  ILE A 286      -4.899 -14.115  21.744  1.00 87.46           H
ATOM   4364  CB  ILE A 286      -4.232 -12.404  20.675  1.00 87.46           C
ATOM   4365  HB  ILE A 286      -4.432 -11.333  20.666  1.00 87.46           H
ATOM   4366  CG1 ILE A 286      -4.631 -12.950  19.303  1.00 87.46           C
ATOM   4367 1HG1 ILE A 286      -4.405 -14.015  19.252  1.00 87.46           H
ATOM   4368 2HG1 ILE A 286      -5.707 -12.845  19.165  1.00 87.46           H
ATOM   4369  CG2 ILE A 286      -2.737 -12.581  20.950  1.00 87.46           C
ATOM   4370 1HG2 ILE A 286      -2.483 -12.106  21.897  1.00 87.46           H
ATOM   4371 2HG2 ILE A 286      -2.501 -13.644  21.002  1.00 87.46           H
ATOM   4372 3HG2 ILE A 286      -2.163 -12.120  20.147  1.00 87.46           H
ATOM   4373  CD1 ILE A 286      -3.894 -12.212  18.183  1.00 87.46           C
ATOM   4374 1HD1 ILE A 286      -4.141 -11.152  18.223  1.00 87.46           H
ATOM   4375 2HD1 ILE A 286      -2.819 -12.340  18.311  1.00 87.46           H
ATOM   4376 3HD1 ILE A 286      -4.196 -12.620  17.219  1.00 87.46           H
ATOM   4377  HN  ILE A 286      -6.707 -11.961  21.074  1.00 87.46           H
ATOM   4378  N   SER A 287      -4.598 -13.493  24.104  1.00 85.67           N
ATOM   4379  CA  SER A 287      -4.271 -13.166  25.481  1.00 85.67           C
ATOM   4380  C   SER A 287      -2.835 -13.592  25.794  1.00 85.67           C
ATOM   4381  O   SER A 287      -2.268 -13.180  26.805  1.00 85.67           O
ATOM   4382  HA  SER A 287      -4.374 -12.083  25.553  1.00 85.67           H
ATOM   4383  CB  SER A 287      -5.246 -13.836  26.452  1.00 85.67           C
ATOM   4384 1HB  SER A 287      -4.961 -13.594  27.476  1.00 85.67           H
ATOM   4385 2HB  SER A 287      -6.247 -13.433  26.296  1.00 85.67           H
ATOM   4386  OG  SER A 287      -5.274 -15.251  26.289  1.00 85.67           O
ATOM   4387  HG  SER A 287      -5.951 -15.653  26.906  1.00 85.67           H
ATOM   4388  HN  SER A 287      -4.720 -14.468  23.918  1.00 85.67           H
ATOM   4389  N   ASN A 288      -2.288 -14.410  24.907  1.00 86.81           N
ATOM   4390  CA  ASN A 288      -0.961 -14.962  25.117  1.00 86.81           C
ATOM   4391  C   ASN A 288       0.084 -13.999  24.550  1.00 86.81           C
ATOM   4392  O   ASN A 288       0.038 -13.652  23.371  1.00 86.81           O
ATOM   4393  HA  ASN A 288      -0.870 -15.087  26.196  1.00 86.81           H
ATOM   4394  CB  ASN A 288      -0.803 -16.305  24.401  1.00 86.81           C
ATOM   4395 1HB  ASN A 288      -1.632 -16.961  24.665  1.00 86.81           H
ATOM   4396 2HB  ASN A 288      -0.847 -16.154  23.323  1.00 86.81           H
ATOM   4397  CG  ASN A 288       0.522 -16.973  24.774  1.00 86.81           C
ATOM   4398  OD1 ASN A 288       1.578 -16.363  24.768  1.00 86.81           O
ATOM   4399  ND2 ASN A 288       0.407 -18.258  25.099  1.00 86.81           N
ATOM   4400 1HD2 ASN A 288      -0.490 -18.700  25.083  1.00 86.81           H
ATOM   4401 2HD2 ASN A 288       1.218 -18.783  25.358  1.00 86.81           H
ATOM   4402  HN  ASN A 288      -2.735 -14.695  24.059  1.00 86.81           H
ATOM   4403  N   CYS A 289       1.001 -13.593  25.416  1.00 91.64           N
ATOM   4404  CA  CYS A 289       1.988 -12.593  25.048  1.00 91.64           C
ATOM   4405  C   CYS A 289       2.871 -13.173  23.942  1.00 91.64           C
ATOM   4406  O   CYS A 289       3.236 -12.470  23.001  1.00 91.64           O
ATOM   4407  HA  CYS A 289       1.435 -11.726  24.687  1.00 91.64           H
ATOM   4408  CB  CYS A 289       2.810 -12.138  26.256  1.00 91.64           C
ATOM   4409 1HB  CYS A 289       2.148 -11.752  27.032  1.00 91.64           H
ATOM   4410 2HB  CYS A 289       3.342 -12.987  26.684  1.00 91.64           H
ATOM   4411  SG  CYS A 289       4.001 -10.844  25.750  1.00 91.64           S
ATOM   4412  HN  CYS A 289       1.075 -13.936  26.353  1.00 91.64           H
ATOM   4413  N   ALA A 290       3.190 -14.451  24.093  1.00 93.56           N
ATOM   4414  CA  ALA A 290       4.088 -15.113  23.162  1.00 93.56           C
ATOM   4415  C   ALA A 290       3.473 -15.087  21.761  1.00 93.56           C
ATOM   4416  O   ALA A 290       4.167 -14.831  20.779  1.00 93.56           O
ATOM   4417  HA  ALA A 290       5.023 -14.554  23.149  1.00 93.56           H
ATOM   4418  CB  ALA A 290       4.370 -16.535  23.649  1.00 93.56           C
ATOM   4419 1HB  ALA A 290       4.833 -16.496  24.635  1.00 93.56           H
ATOM   4420 2HB  ALA A 290       3.434 -17.091  23.709  1.00 93.56           H
ATOM   4421 3HB  ALA A 290       5.044 -17.031  22.950  1.00 93.56           H
ATOM   4422  HN  ALA A 290       2.846 -15.029  24.832  1.00 93.56           H
ATOM   4423  N   VAL A 291       2.176 -15.356  21.714  1.00 93.82           N
ATOM   4424  CA  VAL A 291       1.459 -15.363  20.450  1.00 93.82           C
ATOM   4425  C   VAL A 291       1.438 -13.946  19.873  1.00 93.82           C
ATOM   4426  O   VAL A 291       1.653 -13.756  18.677  1.00 93.82           O
ATOM   4427  HA  VAL A 291       2.004 -16.013  19.766  1.00 93.82           H
ATOM   4428  CB  VAL A 291       0.059 -15.950  20.646  1.00 93.82           C
ATOM   4429  HB  VAL A 291      -0.455 -15.347  21.395  1.00 93.82           H
ATOM   4430  CG1 VAL A 291      -0.750 -15.881  19.350  1.00 93.82           C
ATOM   4431 1HG1 VAL A 291      -0.848 -14.841  19.037  1.00 93.82           H
ATOM   4432 2HG1 VAL A 291      -0.239 -16.448  18.572  1.00 93.82           H
ATOM   4433 3HG1 VAL A 291      -1.741 -16.304  19.517  1.00 93.82           H
ATOM   4434  CG2 VAL A 291       0.135 -17.385  21.170  1.00 93.82           C
ATOM   4435 1HG2 VAL A 291       0.677 -18.005  20.455  1.00 93.82           H
ATOM   4436 2HG2 VAL A 291       0.656 -17.396  22.127  1.00 93.82           H
ATOM   4437 3HG2 VAL A 291      -0.873 -17.778  21.300  1.00 93.82           H
ATOM   4438  HN  VAL A 291       1.619 -15.567  22.517  1.00 93.82           H
ATOM   4439  N   SER A 292       1.176 -12.988  20.750  1.00 94.18           N
ATOM   4440  CA  SER A 292       1.086 -11.598  20.336  1.00 94.18           C
ATOM   4441  C   SER A 292       2.424 -11.139  19.754  1.00 94.18           C
ATOM   4442  O   SER A 292       2.458 -10.448  18.737  1.00 94.18           O
ATOM   4443  HA  SER A 292       0.308 -11.574  19.573  1.00 94.18           H
ATOM   4444  CB  SER A 292       0.680 -10.700  21.506  1.00 94.18           C
ATOM   4445 1HB  SER A 292      -0.228 -11.091  21.965  1.00 94.18           H
ATOM   4446 2HB  SER A 292       1.458 -10.724  22.269  1.00 94.18           H
ATOM   4447  OG  SER A 292       0.461  -9.354  21.094  1.00 94.18           O
ATOM   4448  HG  SER A 292      -0.383  -9.291  20.562  1.00 94.18           H
ATOM   4449  HN  SER A 292       1.026 -13.149  21.726  1.00 94.18           H
ATOM   4450  N   THR A 293       3.494 -11.541  20.424  1.00 90.83           N
ATOM   4451  CA  THR A 293       4.830 -11.147  20.008  1.00 90.83           C
ATOM   4452  C   THR A 293       5.123 -11.665  18.598  1.00 90.83           C
ATOM   4453  O   THR A 293       5.611 -10.922  17.749  1.00 90.83           O
ATOM   4454  HA  THR A 293       4.869 -10.059  19.963  1.00 90.83           H
ATOM   4455  CB  THR A 293       5.820 -11.651  21.059  1.00 90.83           C
ATOM   4456  HB  THR A 293       5.767 -12.735  21.156  1.00 90.83           H
ATOM   4457  OG1 THR A 293       5.489 -10.912  22.231  1.00 90.83           O
ATOM   4458  HG1 THR A 293       4.810 -11.411  22.770  1.00 90.83           H
ATOM   4459  CG2 THR A 293       7.261 -11.237  20.752  1.00 90.83           C
ATOM   4460 1HG2 THR A 293       7.328 -10.149  20.722  1.00 90.83           H
ATOM   4461 2HG2 THR A 293       7.559 -11.645  19.787  1.00 90.83           H
ATOM   4462 3HG2 THR A 293       7.923 -11.620  21.529  1.00 90.83           H
ATOM   4463  HN  THR A 293       3.459 -12.123  21.236  1.00 90.83           H
ATOM   4464  N   ASN A 294       4.813 -12.937  18.393  1.00 92.62           N
ATOM   4465  CA  ASN A 294       5.106 -13.584  17.126  1.00 92.62           C
ATOM   4466  C   ASN A 294       4.281 -12.925  16.019  1.00 92.62           C
ATOM   4467  O   ASN A 294       4.763 -12.749  14.901  1.00 92.62           O
ATOM   4468  HA  ASN A 294       6.179 -13.455  16.979  1.00 92.62           H
ATOM   4469  CB  ASN A 294       4.741 -15.069  17.168  1.00 92.62           C
ATOM   4470 1HB  ASN A 294       3.744 -15.190  17.593  1.00 92.62           H
ATOM   4471 2HB  ASN A 294       4.704 -15.467  16.153  1.00 92.62           H
ATOM   4472  CG  ASN A 294       5.755 -15.860  17.996  1.00 92.62           C
ATOM   4473  OD1 ASN A 294       6.875 -15.436  18.224  1.00 92.62           O
ATOM   4474  ND2 ASN A 294       5.300 -17.032  18.432  1.00 92.62           N
ATOM   4475 1HD2 ASN A 294       4.370 -17.322  18.209  1.00 92.62           H
ATOM   4476 2HD2 ASN A 294       5.890 -17.623  18.983  1.00 92.62           H
ATOM   4477  HN  ASN A 294       4.371 -13.521  19.074  1.00 92.62           H
ATOM   4478  N   ILE A 295       3.051 -12.577  16.369  1.00 92.37           N
ATOM   4479  CA  ILE A 295       2.148 -11.959  15.413  1.00 92.37           C
ATOM   4480  C   ILE A 295       2.713 -10.603  14.987  1.00 92.37           C
ATOM   4481  O   ILE A 295       2.689 -10.260  13.806  1.00 92.37           O
ATOM   4482  HA  ILE A 295       2.106 -12.607  14.537  1.00 92.37           H
ATOM   4483  CB  ILE A 295       0.732 -11.882  15.987  1.00 92.37           C
ATOM   4484  HB  ILE A 295       0.800 -11.542  17.021  1.00 92.37           H
ATOM   4485  CG1 ILE A 295       0.072 -13.262  16.008  1.00 92.37           C
ATOM   4486 1HG1 ILE A 295      -0.091 -13.607  14.987  1.00 92.37           H
ATOM   4487 2HG1 ILE A 295       0.740 -13.981  16.484  1.00 92.37           H
ATOM   4488  CG2 ILE A 295      -0.112 -10.855  15.229  1.00 92.37           C
ATOM   4489 1HG2 ILE A 295       0.352  -9.872  15.311  1.00 92.37           H
ATOM   4490 2HG2 ILE A 295      -0.176 -11.141  14.179  1.00 92.37           H
ATOM   4491 3HG2 ILE A 295      -1.114 -10.820  15.658  1.00 92.37           H
ATOM   4492  CD1 ILE A 295      -1.261 -13.222  16.758  1.00 92.37           C
ATOM   4493 1HD1 ILE A 295      -1.090 -12.901  17.785  1.00 92.37           H
ATOM   4494 2HD1 ILE A 295      -1.934 -12.521  16.265  1.00 92.37           H
ATOM   4495 3HD1 ILE A 295      -1.708 -14.216  16.758  1.00 92.37           H
ATOM   4496  HN  ILE A 295       2.671 -12.712  17.284  1.00 92.37           H
ATOM   4497  N   ASP A 296       3.210  -9.869  15.972  1.00 94.00           N
ATOM   4498  CA  ASP A 296       3.743  -8.541  15.720  1.00 94.00           C
ATOM   4499  C   ASP A 296       4.946  -8.649  14.781  1.00 94.00           C
ATOM   4500  O   ASP A 296       5.093  -7.847  13.859  1.00 94.00           O
ATOM   4501  HA  ASP A 296       2.919  -7.980  15.278  1.00 94.00           H
ATOM   4502  CB  ASP A 296       4.213  -7.880  17.017  1.00 94.00           C
ATOM   4503 1HB  ASP A 296       4.731  -8.614  17.635  1.00 94.00           H
ATOM   4504 2HB  ASP A 296       4.931  -7.092  16.789  1.00 94.00           H
ATOM   4505  CG  ASP A 296       3.032  -7.294  17.793  1.00 94.00           C
ATOM   4506  OD1 ASP A 296       1.887  -7.633  17.425  1.00 94.00           O
ATOM   4507  OD2 ASP A 296       3.302  -6.520  18.737  1.00 94.00           O
ATOM   4508  HN  ASP A 296       3.251 -10.166  16.925  1.00 94.00           H
ATOM   4509  N   ILE A 297       5.776  -9.646  15.047  1.00 93.73           N
ATOM   4510  CA  ILE A 297       6.952  -9.881  14.226  1.00 93.73           C
ATOM   4511  C   ILE A 297       6.512 -10.246  12.806  1.00 93.73           C
ATOM   4512  O   ILE A 297       7.046  -9.718  11.832  1.00 93.73           O
ATOM   4513  HA  ILE A 297       7.513  -8.948  14.184  1.00 93.73           H
ATOM   4514  CB  ILE A 297       7.860 -10.927  14.876  1.00 93.73           C
ATOM   4515  HB  ILE A 297       7.246 -11.781  15.163  1.00 93.73           H
ATOM   4516  CG1 ILE A 297       8.498 -10.379  16.154  1.00 93.73           C
ATOM   4517 1HG1 ILE A 297       9.203  -9.587  15.902  1.00 93.73           H
ATOM   4518 2HG1 ILE A 297       7.730  -9.933  16.787  1.00 93.73           H
ATOM   4519  CG2 ILE A 297       8.908 -11.436  13.885  1.00 93.73           C
ATOM   4520 1HG2 ILE A 297       8.408 -11.891  13.029  1.00 93.73           H
ATOM   4521 2HG2 ILE A 297       9.522 -10.602  13.545  1.00 93.73           H
ATOM   4522 3HG2 ILE A 297       9.539 -12.178  14.373  1.00 93.73           H
ATOM   4523  CD1 ILE A 297       9.220 -11.487  16.924  1.00 93.73           C
ATOM   4524 1HD1 ILE A 297       8.507 -12.265  17.195  1.00 93.73           H
ATOM   4525 2HD1 ILE A 297      10.003 -11.914  16.297  1.00 93.73           H
ATOM   4526 3HD1 ILE A 297       9.665 -11.071  17.828  1.00 93.73           H
ATOM   4527  HN  ILE A 297       5.657 -10.286  15.806  1.00 93.73           H
ATOM   4528  N   CYS A 298       5.543 -11.147  12.734  1.00 94.86           N
ATOM   4529  CA  CYS A 298       5.036 -11.599  11.450  1.00 94.86           C
ATOM   4530  C   CYS A 298       4.537 -10.378  10.674  1.00 94.86           C
ATOM   4531  O   CYS A 298       4.760 -10.271   9.469  1.00 94.86           O
ATOM   4532  HA  CYS A 298       5.870 -12.072  10.933  1.00 94.86           H
ATOM   4533  CB  CYS A 298       3.942 -12.656  11.614  1.00 94.86           C
ATOM   4534 1HB  CYS A 298       3.236 -12.344  12.383  1.00 94.86           H
ATOM   4535 2HB  CYS A 298       3.380 -12.757  10.686  1.00 94.86           H
ATOM   4536  SG  CYS A 298       4.690 -14.264  12.069  1.00 94.86           S
ATOM   4537  HG  CYS A 298       4.911 -13.958  13.344  1.00 94.86           H
ATOM   4538  HN  CYS A 298       5.108 -11.565  13.532  1.00 94.86           H
ATOM   4539  N   PHE A 299       3.871  -9.489  11.396  1.00 93.96           N
ATOM   4540  CA  PHE A 299       3.332  -8.284  10.789  1.00 93.96           C
ATOM   4541  C   PHE A 299       4.445  -7.439  10.166  1.00 93.96           C
ATOM   4542  O   PHE A 299       4.330  -7.000   9.023  1.00 93.96           O
ATOM   4543  HA  PHE A 299       2.637  -8.598  10.010  1.00 93.96           H
ATOM   4544  CB  PHE A 299       2.662  -7.482  11.906  1.00 93.96           C
ATOM   4545 1HB  PHE A 299       1.873  -8.087  12.352  1.00 93.96           H
ATOM   4546 2HB  PHE A 299       3.395  -7.286  12.689  1.00 93.96           H
ATOM   4547  CG  PHE A 299       2.064  -6.151  11.444  1.00 93.96           C
ATOM   4548  CD1 PHE A 299       2.743  -4.991  11.652  1.00 93.96           C
ATOM   4549  HD1 PHE A 299       3.713  -5.010  12.148  1.00 93.96           H
ATOM   4550  CD2 PHE A 299       0.853  -6.129  10.825  1.00 93.96           C
ATOM   4551  HD2 PHE A 299       0.309  -7.058  10.658  1.00 93.96           H
ATOM   4552  CE1 PHE A 299       2.188  -3.757  11.223  1.00 93.96           C
ATOM   4553  HE1 PHE A 299       2.732  -2.827  11.390  1.00 93.96           H
ATOM   4554  CE2 PHE A 299       0.298  -4.894  10.395  1.00 93.96           C
ATOM   4555  HE2 PHE A 299      -0.672  -4.876   9.899  1.00 93.96           H
ATOM   4556  CZ  PHE A 299       0.977  -3.734  10.604  1.00 93.96           C
ATOM   4557  HZ  PHE A 299       0.551  -2.786  10.274  1.00 93.96           H
ATOM   4558  HN  PHE A 299       3.699  -9.581  12.377  1.00 93.96           H
ATOM   4559  N   GLN A 300       5.496  -7.235  10.946  1.00 90.33           N
ATOM   4560  CA  GLN A 300       6.594  -6.386  10.516  1.00 90.33           C
ATOM   4561  C   GLN A 300       7.234  -6.948   9.245  1.00 90.33           C
ATOM   4562  O   GLN A 300       7.557  -6.199   8.325  1.00 90.33           O
ATOM   4563  HA  GLN A 300       6.144  -5.415  10.305  1.00 90.33           H
ATOM   4564  CB  GLN A 300       7.632  -6.226  11.629  1.00 90.33           C
ATOM   4565 1HB  GLN A 300       7.888  -7.204  12.036  1.00 90.33           H
ATOM   4566 2HB  GLN A 300       8.548  -5.802  11.218  1.00 90.33           H
ATOM   4567  CG  GLN A 300       7.103  -5.324  12.746  1.00 90.33           C
ATOM   4568 1HG  GLN A 300       6.860  -4.342  12.342  1.00 90.33           H
ATOM   4569 2HG  GLN A 300       6.180  -5.741  13.148  1.00 90.33           H
ATOM   4570  CD  GLN A 300       8.134  -5.180  13.868  1.00 90.33           C
ATOM   4571  OE1 GLN A 300       9.264  -5.631  13.770  1.00 90.33           O
ATOM   4572  NE2 GLN A 300       7.684  -4.527  14.935  1.00 90.33           N
ATOM   4573 1HE2 GLN A 300       6.745  -4.182  14.952  1.00 90.33           H
ATOM   4574 2HE2 GLN A 300       8.284  -4.381  15.722  1.00 90.33           H
ATOM   4575  HN  GLN A 300       5.605  -7.639  11.855  1.00 90.33           H
ATOM   4576  N   VAL A 301       7.398  -8.263   9.236  1.00 95.21           N
ATOM   4577  CA  VAL A 301       8.054  -8.927   8.122  1.00 95.21           C
ATOM   4578  C   VAL A 301       7.192  -8.779   6.867  1.00 95.21           C
ATOM   4579  O   VAL A 301       7.675  -8.332   5.827  1.00 95.21           O
ATOM   4580  HA  VAL A 301       9.007  -8.425   7.955  1.00 95.21           H
ATOM   4581  CB  VAL A 301       8.344 -10.386   8.481  1.00 95.21           C
ATOM   4582  HB  VAL A 301       7.406 -10.849   8.785  1.00 95.21           H
ATOM   4583  CG1 VAL A 301       8.875 -11.153   7.268  1.00 95.21           C
ATOM   4584 1HG1 VAL A 301       8.132 -11.130   6.470  1.00 95.21           H
ATOM   4585 2HG1 VAL A 301       9.797 -10.689   6.919  1.00 95.21           H
ATOM   4586 3HG1 VAL A 301       9.073 -12.187   7.550  1.00 95.21           H
ATOM   4587  CG2 VAL A 301       9.318 -10.478   9.657  1.00 95.21           C
ATOM   4588 1HG2 VAL A 301      10.256  -9.991   9.392  1.00 95.21           H
ATOM   4589 2HG2 VAL A 301       8.885  -9.984  10.527  1.00 95.21           H
ATOM   4590 3HG2 VAL A 301       9.507 -11.526   9.891  1.00 95.21           H
ATOM   4591  HN  VAL A 301       7.093  -8.870   9.969  1.00 95.21           H
ATOM   4592  N   THR A 302       5.932  -9.164   7.005  1.00 93.73           N
ATOM   4593  CA  THR A 302       5.038  -9.222   5.861  1.00 93.73           C
ATOM   4594  C   THR A 302       4.771  -7.815   5.321  1.00 93.73           C
ATOM   4595  O   THR A 302       4.593  -7.631   4.118  1.00 93.73           O
ATOM   4596  HA  THR A 302       5.532  -9.780   5.066  1.00 93.73           H
ATOM   4597  CB  THR A 302       3.768  -9.959   6.290  1.00 93.73           C
ATOM   4598  HB  THR A 302       3.050 -10.006   5.471  1.00 93.73           H
ATOM   4599  OG1 THR A 302       3.333  -9.255   7.450  1.00 93.73           O
ATOM   4600  HG1 THR A 302       2.454  -9.617   7.760  1.00 93.73           H
ATOM   4601  CG2 THR A 302       4.055 -11.373   6.798  1.00 93.73           C
ATOM   4602 1HG2 THR A 302       4.721 -11.321   7.660  1.00 93.73           H
ATOM   4603 2HG2 THR A 302       4.530 -11.954   6.007  1.00 93.73           H
ATOM   4604 3HG2 THR A 302       3.120 -11.852   7.089  1.00 93.73           H
ATOM   4605  HN  THR A 302       5.521  -9.433   7.876  1.00 93.73           H
ATOM   4606  N   GLN A 303       4.751  -6.858   6.238  1.00 90.96           N
ATOM   4607  CA  GLN A 303       4.573  -5.466   5.862  1.00 90.96           C
ATOM   4608  C   GLN A 303       5.736  -5.001   4.983  1.00 90.96           C
ATOM   4609  O   GLN A 303       5.530  -4.290   4.000  1.00 90.96           O
ATOM   4610  HA  GLN A 303       3.644  -5.435   5.293  1.00 90.96           H
ATOM   4611  CB  GLN A 303       4.433  -4.578   7.100  1.00 90.96           C
ATOM   4612 1HB  GLN A 303       3.609  -4.936   7.718  1.00 90.96           H
ATOM   4613 2HB  GLN A 303       5.337  -4.645   7.705  1.00 90.96           H
ATOM   4614  CG  GLN A 303       4.184  -3.121   6.704  1.00 90.96           C
ATOM   4615 1HG  GLN A 303       5.055  -2.730   6.177  1.00 90.96           H
ATOM   4616 2HG  GLN A 303       3.342  -3.066   6.014  1.00 90.96           H
ATOM   4617  CD  GLN A 303       3.898  -2.259   7.936  1.00 90.96           C
ATOM   4618  OE1 GLN A 303       4.707  -2.136   8.841  1.00 90.96           O
ATOM   4619  NE2 GLN A 303       2.705  -1.672   7.920  1.00 90.96           N
ATOM   4620 1HE2 GLN A 303       2.088  -1.815   7.146  1.00 90.96           H
ATOM   4621 2HE2 GLN A 303       2.425  -1.088   8.681  1.00 90.96           H
ATOM   4622  HN  GLN A 303       4.853  -7.022   7.219  1.00 90.96           H
ATOM   4623  N   THR A 304       6.932  -5.421   5.368  1.00 92.48           N
ATOM   4624  CA  THR A 304       8.131  -5.028   4.647  1.00 92.48           C
ATOM   4625  C   THR A 304       8.097  -5.574   3.218  1.00 92.48           C
ATOM   4626  O   THR A 304       8.451  -4.872   2.273  1.00 92.48           O
ATOM   4627  HA  THR A 304       8.147  -3.941   4.574  1.00 92.48           H
ATOM   4628  CB  THR A 304       9.343  -5.504   5.451  1.00 92.48           C
ATOM   4629  HB  THR A 304       9.393  -6.593   5.471  1.00 92.48           H
ATOM   4630  OG1 THR A 304       9.189  -4.872   6.718  1.00 92.48           O
ATOM   4631  HG1 THR A 304       8.827  -5.524   7.384  1.00 92.48           H
ATOM   4632  CG2 THR A 304      10.660  -4.943   4.911  1.00 92.48           C
ATOM   4633 1HG2 THR A 304      10.636  -3.854   4.954  1.00 92.48           H
ATOM   4634 2HG2 THR A 304      10.795  -5.263   3.878  1.00 92.48           H
ATOM   4635 3HG2 THR A 304      11.487  -5.312   5.517  1.00 92.48           H
ATOM   4636  HN  THR A 304       7.088  -6.017   6.155  1.00 92.48           H
ATOM   4637  N   ILE A 305       7.667  -6.823   3.106  1.00 91.72           N
ATOM   4638  CA  ILE A 305       7.536  -7.455   1.804  1.00 91.72           C
ATOM   4639  C   ILE A 305       6.556  -6.649   0.948  1.00 91.72           C
ATOM   4640  O   ILE A 305       6.765  -6.486  -0.253  1.00 91.72           O
ATOM   4641  HA  ILE A 305       8.515  -7.426   1.327  1.00 91.72           H
ATOM   4642  CB  ILE A 305       7.150  -8.927   1.960  1.00 91.72           C
ATOM   4643  HB  ILE A 305       6.266  -8.983   2.595  1.00 91.72           H
ATOM   4644  CG1 ILE A 305       8.260  -9.714   2.659  1.00 91.72           C
ATOM   4645 1HG1 ILE A 305       9.103  -9.843   1.980  1.00 91.72           H
ATOM   4646 2HG1 ILE A 305       8.626  -9.149   3.516  1.00 91.72           H
ATOM   4647  CG2 ILE A 305       6.775  -9.541   0.609  1.00 91.72           C
ATOM   4648 1HG2 ILE A 305       5.928  -9.001   0.187  1.00 91.72           H
ATOM   4649 2HG2 ILE A 305       7.626  -9.472  -0.069  1.00 91.72           H
ATOM   4650 3HG2 ILE A 305       6.506 -10.588   0.749  1.00 91.72           H
ATOM   4651  CD1 ILE A 305       7.755 -11.082   3.121  1.00 91.72           C
ATOM   4652 1HD1 ILE A 305       6.929 -10.948   3.819  1.00 91.72           H
ATOM   4653 2HD1 ILE A 305       7.413 -11.653   2.258  1.00 91.72           H
ATOM   4654 3HD1 ILE A 305       8.565 -11.620   3.615  1.00 91.72           H
ATOM   4655  HN  ILE A 305       7.412  -7.398   3.883  1.00 91.72           H
ATOM   4656  N   ALA A 306       5.507  -6.168   1.600  1.00 90.42           N
ATOM   4657  CA  ALA A 306       4.482  -5.405   0.908  1.00 90.42           C
ATOM   4658  C   ALA A 306       5.094  -4.111   0.368  1.00 90.42           C
ATOM   4659  O   ALA A 306       4.742  -3.661  -0.722  1.00 90.42           O
ATOM   4660  HA  ALA A 306       4.128  -6.006   0.071  1.00 90.42           H
ATOM   4661  CB  ALA A 306       3.312  -5.144   1.858  1.00 90.42           C
ATOM   4662 1HB  ALA A 306       2.895  -6.094   2.190  1.00 90.42           H
ATOM   4663 2HB  ALA A 306       3.664  -4.580   2.722  1.00 90.42           H
ATOM   4664 3HB  ALA A 306       2.543  -4.571   1.339  1.00 90.42           H
ATOM   4665  HN  ALA A 306       5.353  -6.292   2.580  1.00 90.42           H
ATOM   4666  N   PHE A 307       6.000  -3.548   1.154  1.00 89.06           N
ATOM   4667  CA  PHE A 307       6.655  -2.308   0.774  1.00 89.06           C
ATOM   4668  C   PHE A 307       7.552  -2.514  -0.448  1.00 89.06           C
ATOM   4669  O   PHE A 307       7.618  -1.656  -1.326  1.00 89.06           O
ATOM   4670  HA  PHE A 307       5.872  -1.590   0.530  1.00 89.06           H
ATOM   4671  CB  PHE A 307       7.520  -1.877   1.960  1.00 89.06           C
ATOM   4672 1HB  PHE A 307       8.162  -2.709   2.249  1.00 89.06           H
ATOM   4673 2HB  PHE A 307       8.174  -1.064   1.643  1.00 89.06           H
ATOM   4674  CG  PHE A 307       6.719  -1.421   3.181  1.00 89.06           C
ATOM   4675  CD1 PHE A 307       5.363  -1.339   3.113  1.00 89.06           C
ATOM   4676  HD1 PHE A 307       4.847  -1.598   2.189  1.00 89.06           H
ATOM   4677  CD2 PHE A 307       7.363  -1.098   4.335  1.00 89.06           C
ATOM   4678  HD2 PHE A 307       8.450  -1.164   4.389  1.00 89.06           H
ATOM   4679  CE1 PHE A 307       4.620  -0.916   4.247  1.00 89.06           C
ATOM   4680  HE1 PHE A 307       3.533  -0.849   4.192  1.00 89.06           H
ATOM   4681  CE2 PHE A 307       6.620  -0.675   5.468  1.00 89.06           C
ATOM   4682  HE2 PHE A 307       7.136  -0.416   6.393  1.00 89.06           H
ATOM   4683  CZ  PHE A 307       5.264  -0.592   5.400  1.00 89.06           C
ATOM   4684  HZ  PHE A 307       4.693  -0.268   6.271  1.00 89.06           H
ATOM   4685  HN  PHE A 307       6.286  -3.924   2.036  1.00 89.06           H
ATOM   4686  N   PHE A 308       8.220  -3.659  -0.466  1.00 86.68           N
ATOM   4687  CA  PHE A 308       9.044  -4.027  -1.604  1.00 86.68           C
ATOM   4688  C   PHE A 308       8.207  -4.111  -2.882  1.00 86.68           C
ATOM   4689  O   PHE A 308       8.681  -3.766  -3.963  1.00 86.68           O
ATOM   4690  HA  PHE A 308       9.802  -3.252  -1.719  1.00 86.68           H
ATOM   4691  CB  PHE A 308       9.632  -5.407  -1.303  1.00 86.68           C
ATOM   4692 1HB  PHE A 308       8.930  -5.962  -0.681  1.00 86.68           H
ATOM   4693 2HB  PHE A 308       9.736  -5.958  -2.238  1.00 86.68           H
ATOM   4694  CG  PHE A 308      10.990  -5.364  -0.600  1.00 86.68           C
ATOM   4695  CD1 PHE A 308      12.112  -5.058  -1.305  1.00 86.68           C
ATOM   4696  HD1 PHE A 308      12.044  -4.844  -2.372  1.00 86.68           H
ATOM   4697  CD2 PHE A 308      11.076  -5.631   0.731  1.00 86.68           C
ATOM   4698  HD2 PHE A 308      10.177  -5.876   1.296  1.00 86.68           H
ATOM   4699  CE1 PHE A 308      13.373  -5.019  -0.653  1.00 86.68           C
ATOM   4700  HE1 PHE A 308      14.272  -4.774  -1.218  1.00 86.68           H
ATOM   4701  CE2 PHE A 308      12.336  -5.592   1.384  1.00 86.68           C
ATOM   4702  HE2 PHE A 308      12.405  -5.806   2.450  1.00 86.68           H
ATOM   4703  CZ  PHE A 308      13.458  -5.286   0.678  1.00 86.68           C
ATOM   4704  HZ  PHE A 308      14.426  -5.255   1.179  1.00 86.68           H
ATOM   4705  HN  PHE A 308       8.205  -4.326   0.279  1.00 86.68           H
ATOM   4706  N   HIS A 309       6.975  -4.571  -2.716  1.00 74.06           N
ATOM   4707  CA  HIS A 309       6.062  -4.688  -3.840  1.00 74.06           C
ATOM   4708  C   HIS A 309       5.835  -3.309  -4.463  1.00 74.06           C
ATOM   4709  O   HIS A 309       5.833  -3.169  -5.685  1.00 74.06           O
ATOM   4710  HA  HIS A 309       6.549  -5.333  -4.572  1.00 74.06           H
ATOM   4711  CB  HIS A 309       4.759  -5.367  -3.413  1.00 74.06           C
ATOM   4712 1HB  HIS A 309       4.991  -6.352  -3.007  1.00 74.06           H
ATOM   4713 2HB  HIS A 309       4.307  -4.789  -2.608  1.00 74.06           H
ATOM   4714  CG  HIS A 309       3.754  -5.523  -4.529  1.00 74.06           C
ATOM   4715  ND1 HIS A 309       3.999  -6.283  -5.659  1.00 74.06           N
ATOM   4716  HD1 HIS A 309       4.838  -6.793  -5.850  1.00 74.06           H
ATOM   4717  CD2 HIS A 309       2.498  -5.009  -4.676  1.00 74.06           C
ATOM   4718  HD2 HIS A 309       1.988  -4.360  -3.963  1.00 74.06           H
ATOM   4719  CE1 HIS A 309       2.933  -6.222  -6.444  1.00 74.06           C
ATOM   4720  HE1 HIS A 309       2.818  -6.716  -7.408  1.00 74.06           H
ATOM   4721  NE2 HIS A 309       2.005  -5.431  -5.833  1.00 74.06           N
ATOM   4722  HN  HIS A 309       6.600  -4.860  -1.835  1.00 74.06           H
ATOM   4723  N   SER A 310       5.649  -2.326  -3.595  1.00 78.78           N
ATOM   4724  CA  SER A 310       5.386  -0.970  -4.045  1.00 78.78           C
ATOM   4725  C   SER A 310       6.556  -0.464  -4.892  1.00 78.78           C
ATOM   4726  O   SER A 310       6.358   0.298  -5.837  1.00 78.78           O
ATOM   4727  HA  SER A 310       4.479  -1.036  -4.646  1.00 78.78           H
ATOM   4728  CB  SER A 310       5.145  -0.033  -2.860  1.00 78.78           C
ATOM   4729 1HB  SER A 310       6.053   0.035  -2.261  1.00 78.78           H
ATOM   4730 2HB  SER A 310       4.931   0.970  -3.228  1.00 78.78           H
ATOM   4731  OG  SER A 310       4.068  -0.477  -2.039  1.00 78.78           O
ATOM   4732  HG  SER A 310       3.952   0.142  -1.262  1.00 78.78           H
ATOM   4733  HN  SER A 310       5.676  -2.444  -2.602  1.00 78.78           H
ATOM   4734  N   CYS A 311       7.748  -0.908  -4.523  1.00 82.20           N
ATOM   4735  CA  CYS A 311       8.948  -0.518  -5.244  1.00 82.20           C
ATOM   4736  C   CYS A 311       8.960  -1.250  -6.588  1.00 82.20           C
ATOM   4737  O   CYS A 311       9.445  -0.717  -7.584  1.00 82.20           O
ATOM   4738  HA  CYS A 311       8.888   0.560  -5.391  1.00 82.20           H
ATOM   4739  CB  CYS A 311      10.213  -0.798  -4.430  1.00 82.20           C
ATOM   4740 1HB  CYS A 311      10.253  -1.852  -4.156  1.00 82.20           H
ATOM   4741 2HB  CYS A 311      11.097  -0.592  -5.034  1.00 82.20           H
ATOM   4742  SG  CYS A 311      10.230   0.241  -2.924  1.00 82.20           S
ATOM   4743  HG  CYS A 311      11.546   0.433  -2.903  1.00 82.20           H
ATOM   4744  HN  CYS A 311       7.901  -1.521  -3.749  1.00 82.20           H
ATOM   4745  N   LEU A 312       8.420  -2.460  -6.571  1.00 80.90           N
ATOM   4746  CA  LEU A 312       8.514  -3.337  -7.726  1.00 80.90           C
ATOM   4747  C   LEU A 312       7.399  -2.992  -8.715  1.00 80.90           C
ATOM   4748  O   LEU A 312       7.509  -3.281  -9.905  1.00 80.90           O
ATOM   4749  HA  LEU A 312       9.473  -3.144  -8.206  1.00 80.90           H
ATOM   4750  CB  LEU A 312       8.514  -4.803  -7.286  1.00 80.90           C
ATOM   4751 1HB  LEU A 312       7.673  -4.959  -6.611  1.00 80.90           H
ATOM   4752 2HB  LEU A 312       8.338  -5.424  -8.164  1.00 80.90           H
ATOM   4753  CG  LEU A 312       9.786  -5.295  -6.594  1.00 80.90           C
ATOM   4754  HG  LEU A 312       9.982  -4.649  -5.738  1.00 80.90           H
ATOM   4755  CD1 LEU A 312       9.603  -6.715  -6.055  1.00 80.90           C
ATOM   4756 1HD1 LEU A 312       8.785  -6.727  -5.334  1.00 80.90           H
ATOM   4757 2HD1 LEU A 312       9.370  -7.389  -6.879  1.00 80.90           H
ATOM   4758 3HD1 LEU A 312      10.522  -7.041  -5.567  1.00 80.90           H
ATOM   4759  CD2 LEU A 312      10.995  -5.188  -7.526  1.00 80.90           C
ATOM   4760 1HD2 LEU A 312      10.823  -5.795  -8.415  1.00 80.90           H
ATOM   4761 2HD2 LEU A 312      11.137  -4.147  -7.819  1.00 80.90           H
ATOM   4762 3HD2 LEU A 312      11.886  -5.544  -7.009  1.00 80.90           H
ATOM   4763  HN  LEU A 312       7.927  -2.842  -5.789  1.00 80.90           H
ATOM   4764  N   ASN A 313       6.351  -2.378  -8.185  1.00 72.78           N
ATOM   4765  CA  ASN A 313       5.167  -2.098  -8.980  1.00 72.78           C
ATOM   4766  C   ASN A 313       5.586  -1.435 -10.294  1.00 72.78           C
ATOM   4767  O   ASN A 313       5.310  -1.958 -11.372  1.00 72.78           O
ATOM   4768  HA  ASN A 313       4.690  -3.065  -9.135  1.00 72.78           H
ATOM   4769  CB  ASN A 313       4.225  -1.141  -8.247  1.00 72.78           C
ATOM   4770 1HB  ASN A 313       4.806  -0.375  -7.732  1.00 72.78           H
ATOM   4771 2HB  ASN A 313       3.589  -0.627  -8.968  1.00 72.78           H
ATOM   4772  CG  ASN A 313       3.356  -1.893  -7.237  1.00 72.78           C
ATOM   4773  OD1 ASN A 313       3.117  -3.084  -7.351  1.00 72.78           O
ATOM   4774  ND2 ASN A 313       2.898  -1.134  -6.246  1.00 72.78           N
ATOM   4775 1HD2 ASN A 313       3.131  -0.162  -6.211  1.00 72.78           H
ATOM   4776 2HD2 ASN A 313       2.320  -1.535  -5.535  1.00 72.78           H
ATOM   4777  HN  ASN A 313       6.302  -2.074  -7.233  1.00 72.78           H
ATOM   4778  N   PRO A 314       6.256  -0.276 -10.228  1.00 71.92           N
ATOM   4779  CA  PRO A 314       6.666   0.428 -11.446  1.00 71.92           C
ATOM   4780  C   PRO A 314       7.449  -0.467 -12.394  1.00 71.92           C
ATOM   4781  O   PRO A 314       7.191  -0.479 -13.596  1.00 71.92           O
ATOM   4782  HA  PRO A 314       5.789   0.742 -12.011  1.00 71.92           H
ATOM   4783  CB  PRO A 314       7.519   1.586 -10.925  1.00 71.92           C
ATOM   4784 1HB  PRO A 314       8.575   1.319 -10.881  1.00 71.92           H
ATOM   4785 2HB  PRO A 314       7.440   2.463 -11.566  1.00 71.92           H
ATOM   4786  CG  PRO A 314       6.947   1.849  -9.537  1.00 71.92           C
ATOM   4787 1HG  PRO A 314       7.651   2.390  -8.905  1.00 71.92           H
ATOM   4788 2HG  PRO A 314       6.044   2.458  -9.580  1.00 71.92           H
ATOM   4789  CD  PRO A 314       6.668   0.450  -9.014  1.00 71.92           C
ATOM   4790 1HD  PRO A 314       7.553   0.003  -8.561  1.00 71.92           H
ATOM   4791 2HD  PRO A 314       5.890   0.451  -8.250  1.00 71.92           H
ATOM   4792  N   VAL A 315       8.393  -1.199 -11.821  1.00 73.55           N
ATOM   4793  CA  VAL A 315       9.291  -2.017 -12.618  1.00 73.55           C
ATOM   4794  C   VAL A 315       8.481  -3.078 -13.365  1.00 73.55           C
ATOM   4795  O   VAL A 315       8.744  -3.355 -14.534  1.00 73.55           O
ATOM   4796  HA  VAL A 315       9.771  -1.365 -13.346  1.00 73.55           H
ATOM   4797  CB  VAL A 315      10.382  -2.616 -11.727  1.00 73.55           C
ATOM   4798  HB  VAL A 315       9.899  -3.260 -10.992  1.00 73.55           H
ATOM   4799  CG1 VAL A 315      11.346  -3.478 -12.545  1.00 73.55           C
ATOM   4800 1HG1 VAL A 315      10.795  -4.291 -13.017  1.00 73.55           H
ATOM   4801 2HG1 VAL A 315      11.819  -2.866 -13.312  1.00 73.55           H
ATOM   4802 3HG1 VAL A 315      12.111  -3.891 -11.887  1.00 73.55           H
ATOM   4803  CG2 VAL A 315      11.134  -1.520 -10.969  1.00 73.55           C
ATOM   4804 1HG2 VAL A 315      11.600  -0.840 -11.683  1.00 73.55           H
ATOM   4805 2HG2 VAL A 315      10.435  -0.966 -10.342  1.00 73.55           H
ATOM   4806 3HG2 VAL A 315      11.903  -1.973 -10.344  1.00 73.55           H
ATOM   4807  HN  VAL A 315       8.548  -1.240 -10.834  1.00 73.55           H
ATOM   4808  N   LEU A 316       7.512  -3.643 -12.659  1.00 71.55           N
ATOM   4809  CA  LEU A 316       6.730  -4.739 -13.205  1.00 71.55           C
ATOM   4810  C   LEU A 316       5.972  -4.253 -14.442  1.00 71.55           C
ATOM   4811  O   LEU A 316       5.924  -4.945 -15.457  1.00 71.55           O
ATOM   4812  HA  LEU A 316       7.429  -5.517 -13.513  1.00 71.55           H
ATOM   4813  CB  LEU A 316       5.827  -5.342 -12.127  1.00 71.55           C
ATOM   4814 1HB  LEU A 316       5.284  -4.532 -11.641  1.00 71.55           H
ATOM   4815 2HB  LEU A 316       5.086  -5.975 -12.615  1.00 71.55           H
ATOM   4816  CG  LEU A 316       6.531  -6.167 -11.048  1.00 71.55           C
ATOM   4817  HG  LEU A 316       7.337  -5.565 -10.629  1.00 71.55           H
ATOM   4818  CD1 LEU A 316       5.573  -6.500  -9.902  1.00 71.55           C
ATOM   4819 1HD1 LEU A 316       5.208  -5.577  -9.453  1.00 71.55           H
ATOM   4820 2HD1 LEU A 316       4.731  -7.075 -10.287  1.00 71.55           H
ATOM   4821 3HD1 LEU A 316       6.099  -7.087  -9.148  1.00 71.55           H
ATOM   4822  CD2 LEU A 316       7.168  -7.423 -11.645  1.00 71.55           C
ATOM   4823 1HD2 LEU A 316       6.396  -8.038 -12.107  1.00 71.55           H
ATOM   4824 2HD2 LEU A 316       7.902  -7.135 -12.398  1.00 71.55           H
ATOM   4825 3HD2 LEU A 316       7.661  -7.991 -10.856  1.00 71.55           H
ATOM   4826  HN  LEU A 316       7.260  -3.364 -11.733  1.00 71.55           H
ATOM   4827  N   TYR A 317       5.397  -3.066 -14.315  1.00 59.85           N
ATOM   4828  CA  TYR A 317       4.573  -2.516 -15.378  1.00 59.85           C
ATOM   4829  C   TYR A 317       5.438  -1.936 -16.498  1.00 59.85           C
ATOM   4830  O   TYR A 317       5.026  -1.912 -17.657  1.00 59.85           O
ATOM   4831  HA  TYR A 317       3.962  -3.323 -15.782  1.00 59.85           H
ATOM   4832  CB  TYR A 317       3.760  -1.387 -14.740  1.00 59.85           C
ATOM   4833 1HB  TYR A 317       4.432  -0.750 -14.164  1.00 59.85           H
ATOM   4834 2HB  TYR A 317       3.335  -0.768 -15.531  1.00 59.85           H
ATOM   4835  CG  TYR A 317       2.632  -1.871 -13.828  1.00 59.85           C
ATOM   4836  CD1 TYR A 317       1.561  -2.559 -14.360  1.00 59.85           C
ATOM   4837  HD1 TYR A 317       1.519  -2.758 -15.431  1.00 59.85           H
ATOM   4838  CD2 TYR A 317       2.685  -1.619 -12.472  1.00 59.85           C
ATOM   4839  HD2 TYR A 317       3.531  -1.075 -12.051  1.00 59.85           H
ATOM   4840  CE1 TYR A 317       0.499  -3.015 -13.501  1.00 59.85           C
ATOM   4841  HE1 TYR A 317      -0.353  -3.559 -13.909  1.00 59.85           H
ATOM   4842  CE2 TYR A 317       1.623  -2.074 -11.613  1.00 59.85           C
ATOM   4843  HE2 TYR A 317       1.652  -1.882 -10.540  1.00 59.85           H
ATOM   4844  CZ  TYR A 317       0.582  -2.750 -12.170  1.00 59.85           C
ATOM   4845  OH  TYR A 317      -0.421  -3.180 -11.359  1.00 59.85           O
ATOM   4846  HH  TYR A 317      -0.063  -3.375 -10.446  1.00 59.85           H
ATOM   4847  HN  TYR A 317       5.486  -2.485 -13.506  1.00 59.85           H
ATOM   4848  N   VAL A 318       6.622  -1.482 -16.113  1.00 65.49           N
ATOM   4849  CA  VAL A 318       7.417  -0.632 -16.983  1.00 65.49           C
ATOM   4850  C   VAL A 318       8.312  -1.505 -17.864  1.00 65.49           C
ATOM   4851  O   VAL A 318       8.206  -1.471 -19.089  1.00 65.49           O
ATOM   4852  HA  VAL A 318       6.728  -0.079 -17.621  1.00 65.49           H
ATOM   4853  CB  VAL A 318       8.204   0.380 -16.148  1.00 65.49           C
ATOM   4854  HB  VAL A 318       8.505  -0.111 -15.222  1.00 65.49           H
ATOM   4855  CG1 VAL A 318       9.474   0.824 -16.878  1.00 65.49           C
ATOM   4856 1HG1 VAL A 318      10.107  -0.043 -17.065  1.00 65.49           H
ATOM   4857 2HG1 VAL A 318       9.203   1.288 -17.826  1.00 65.49           H
ATOM   4858 3HG1 VAL A 318      10.014   1.543 -16.262  1.00 65.49           H
ATOM   4859  CG2 VAL A 318       7.334   1.583 -15.780  1.00 65.49           C
ATOM   4860 1HG2 VAL A 318       6.990   2.074 -16.691  1.00 65.49           H
ATOM   4861 2HG2 VAL A 318       6.474   1.247 -15.201  1.00 65.49           H
ATOM   4862 3HG2 VAL A 318       7.918   2.287 -15.187  1.00 65.49           H
ATOM   4863  HN  VAL A 318       7.038  -1.687 -15.227  1.00 65.49           H
ATOM   4864  N   PHE A 319       9.173  -2.267 -17.206  1.00 62.46           N
ATOM   4865  CA  PHE A 319      10.251  -2.951 -17.901  1.00 62.46           C
ATOM   4866  C   PHE A 319       9.717  -4.136 -18.709  1.00 62.46           C
ATOM   4867  O   PHE A 319      10.401  -4.645 -19.596  1.00 62.46           O
ATOM   4868  HA  PHE A 319      10.708  -2.229 -18.578  1.00 62.46           H
ATOM   4869  CB  PHE A 319      11.214  -3.471 -16.832  1.00 62.46           C
ATOM   4870 1HB  PHE A 319      10.635  -3.860 -15.995  1.00 62.46           H
ATOM   4871 2HB  PHE A 319      11.781  -4.305 -17.244  1.00 62.46           H
ATOM   4872  CG  PHE A 319      12.192  -2.416 -16.311  1.00 62.46           C
ATOM   4873  CD1 PHE A 319      13.384  -2.225 -16.938  1.00 62.46           C
ATOM   4874  HD1 PHE A 319      13.642  -2.823 -17.811  1.00 62.46           H
ATOM   4875  CD2 PHE A 319      11.870  -1.670 -15.220  1.00 62.46           C
ATOM   4876  HD2 PHE A 319      10.915  -1.823 -14.718  1.00 62.46           H
ATOM   4877  CE1 PHE A 319      14.292  -1.246 -16.453  1.00 62.46           C
ATOM   4878  HE1 PHE A 319      15.247  -1.093 -16.956  1.00 62.46           H
ATOM   4879  CE2 PHE A 319      12.778  -0.691 -14.736  1.00 62.46           C
ATOM   4880  HE2 PHE A 319      12.519  -0.093 -13.863  1.00 62.46           H
ATOM   4881  CZ  PHE A 319      13.969  -0.500 -15.363  1.00 62.46           C
ATOM   4882  HZ  PHE A 319      14.666   0.252 -14.992  1.00 62.46           H
ATOM   4883  HN  PHE A 319       9.143  -2.421 -16.218  1.00 62.46           H
ATOM   4884  N   VAL A 320       8.500  -4.540 -18.374  1.00 65.89           N
ATOM   4885  CA  VAL A 320       7.834  -5.599 -19.112  1.00 65.89           C
ATOM   4886  C   VAL A 320       7.296  -5.036 -20.429  1.00 65.89           C
ATOM   4887  O   VAL A 320       6.989  -5.790 -21.351  1.00 65.89           O
ATOM   4888  HA  VAL A 320       8.578  -6.363 -19.335  1.00 65.89           H
ATOM   4889  CB  VAL A 320       6.745  -6.235 -18.246  1.00 65.89           C
ATOM   4890  HB  VAL A 320       5.892  -5.558 -18.228  1.00 65.89           H
ATOM   4891  CG1 VAL A 320       6.277  -7.565 -18.842  1.00 65.89           C
ATOM   4892 1HG1 VAL A 320       5.874  -7.393 -19.840  1.00 65.89           H
ATOM   4893 2HG1 VAL A 320       7.121  -8.252 -18.904  1.00 65.89           H
ATOM   4894 3HG1 VAL A 320       5.504  -7.996 -18.206  1.00 65.89           H
ATOM   4895  CG2 VAL A 320       7.229  -6.420 -16.806  1.00 65.89           C
ATOM   4896 1HG2 VAL A 320       8.106  -7.068 -16.798  1.00 65.89           H
ATOM   4897 2HG2 VAL A 320       7.490  -5.450 -16.383  1.00 65.89           H
ATOM   4898 3HG2 VAL A 320       6.436  -6.875 -16.212  1.00 65.89           H
ATOM   4899  HN  VAL A 320       7.973  -4.157 -17.615  1.00 65.89           H
ATOM   4900  N   GLY A 321       7.198  -3.715 -20.475  1.00 66.95           N
ATOM   4901  CA  GLY A 321       6.740  -3.040 -21.678  1.00 66.95           C
ATOM   4902  C   GLY A 321       7.896  -2.817 -22.655  1.00 66.95           C
ATOM   4903  O   GLY A 321       8.867  -2.136 -22.328  1.00 66.95           O
ATOM   4904 1HA  GLY A 321       5.962  -3.633 -22.159  1.00 66.95           H
ATOM   4905 2HA  GLY A 321       6.293  -2.082 -21.414  1.00 66.95           H
ATOM   4906  HN  GLY A 321       7.424  -3.111 -19.712  1.00 66.95           H
ATOM   4907  N   GLU A 322       7.754  -3.404 -23.834  1.00 60.42           N
ATOM   4908  CA  GLU A 322       8.687  -3.144 -24.917  1.00 60.42           C
ATOM   4909  C   GLU A 322       8.687  -1.656 -25.273  1.00 60.42           C
ATOM   4910  O   GLU A 322       9.723  -1.101 -25.637  1.00 60.42           O
ATOM   4911  HA  GLU A 322       9.665  -3.432 -24.531  1.00 60.42           H
ATOM   4912  CB  GLU A 322       8.359  -4.001 -26.141  1.00 60.42           C
ATOM   4913 1HB  GLU A 322       7.287  -3.972 -26.333  1.00 60.42           H
ATOM   4914 2HB  GLU A 322       8.958  -3.673 -26.991  1.00 60.42           H
ATOM   4915  CG  GLU A 322       8.724  -5.467 -25.898  1.00 60.42           C
ATOM   4916 1HG  GLU A 322       9.772  -5.541 -25.607  1.00 60.42           H
ATOM   4917 2HG  GLU A 322       8.135  -5.860 -25.070  1.00 60.42           H
ATOM   4918  CD  GLU A 322       8.477  -6.309 -27.152  1.00 60.42           C
ATOM   4919  OE1 GLU A 322       8.895  -7.487 -27.136  1.00 60.42           O
ATOM   4920  OE2 GLU A 322       7.875  -5.755 -28.097  1.00 60.42           O
ATOM   4921  HN  GLU A 322       7.019  -4.045 -24.055  1.00 60.42           H
ATOM   4922  N   ARG A 323       7.513  -1.053 -25.156  1.00 58.61           N
ATOM   4923  CA  ARG A 323       7.355   0.349 -25.504  1.00 58.61           C
ATOM   4924  C   ARG A 323       8.216   1.223 -24.591  1.00 58.61           C
ATOM   4925  O   ARG A 323       8.943   2.095 -25.065  1.00 58.61           O
ATOM   4926  HA  ARG A 323       7.686   0.418 -26.540  1.00 58.61           H
ATOM   4927  CB  ARG A 323       5.893   0.784 -25.385  1.00 58.61           C
ATOM   4928 1HB  ARG A 323       5.269   0.153 -26.018  1.00 58.61           H
ATOM   4929 2HB  ARG A 323       5.550   0.644 -24.359  1.00 58.61           H
ATOM   4930  CG  ARG A 323       5.722   2.249 -25.789  1.00 58.61           C
ATOM   4931 1HG  ARG A 323       6.304   2.885 -25.122  1.00 58.61           H
ATOM   4932 2HG  ARG A 323       6.114   2.401 -26.795  1.00 58.61           H
ATOM   4933  CD  ARG A 323       4.250   2.663 -25.742  1.00 58.61           C
ATOM   4934 1HD  ARG A 323       3.687   2.126 -26.506  1.00 58.61           H
ATOM   4935 2HD  ARG A 323       3.818   2.392 -24.778  1.00 58.61           H
ATOM   4936  NE  ARG A 323       4.127   4.122 -25.957  1.00 58.61           N
ATOM   4937  HE  ARG A 323       4.836   4.578 -26.495  1.00 58.61           H
ATOM   4938  CZ  ARG A 323       3.126   4.871 -25.475  1.00 58.61           C
ATOM   4939  NH1 ARG A 323       2.149   4.314 -24.747  1.00 58.61           N
ATOM   4940 1HH1 ARG A 323       2.163   3.331 -24.559  1.00 58.61           H
ATOM   4941 2HH1 ARG A 323       1.405   4.879 -24.391  1.00 58.61           H
ATOM   4942  NH2 ARG A 323       3.116   6.186 -25.733  1.00 58.61           N
ATOM   4943 1HH2 ARG A 323       2.376   6.759 -25.380  1.00 58.61           H
ATOM   4944 2HH2 ARG A 323       3.848   6.595 -26.277  1.00 58.61           H
ATOM   4945  HN  ARG A 323       6.682  -1.504 -24.831  1.00 58.61           H
ATOM   4946  N   PHE A 324       8.106   0.960 -23.297  1.00 66.60           N
ATOM   4947  CA  PHE A 324       8.761   1.796 -22.305  1.00 66.60           C
ATOM   4948  C   PHE A 324      10.278   1.608 -22.344  1.00 66.60           C
ATOM   4949  O   PHE A 324      11.031   2.568 -22.186  1.00 66.60           O
ATOM   4950  HA  PHE A 324       8.519   2.832 -22.544  1.00 66.60           H
ATOM   4951  CB  PHE A 324       8.239   1.356 -20.935  1.00 66.60           C
ATOM   4952 1HB  PHE A 324       7.151   1.301 -20.973  1.00 66.60           H
ATOM   4953 2HB  PHE A 324       8.602   0.350 -20.726  1.00 66.60           H
ATOM   4954  CG  PHE A 324       8.650   2.281 -19.787  1.00 66.60           C
ATOM   4955  CD1 PHE A 324       9.872   2.143 -19.207  1.00 66.60           C
ATOM   4956  HD1 PHE A 324      10.559   1.374 -19.560  1.00 66.60           H
ATOM   4957  CD2 PHE A 324       7.793   3.240 -19.347  1.00 66.60           C
ATOM   4958  HD2 PHE A 324       6.813   3.351 -19.812  1.00 66.60           H
ATOM   4959  CE1 PHE A 324      10.253   3.000 -18.142  1.00 66.60           C
ATOM   4960  HE1 PHE A 324      11.233   2.890 -17.677  1.00 66.60           H
ATOM   4961  CE2 PHE A 324       8.174   4.098 -18.281  1.00 66.60           C
ATOM   4962  HE2 PHE A 324       7.486   4.867 -17.928  1.00 66.60           H
ATOM   4963  CZ  PHE A 324       9.396   3.960 -17.701  1.00 66.60           C
ATOM   4964  HZ  PHE A 324       9.689   4.618 -16.883  1.00 66.60           H
ATOM   4965  HN  PHE A 324       7.583   0.193 -22.925  1.00 66.60           H
ATOM   4966  N   ARG A 325      10.683   0.364 -22.556  1.00 67.22           N
ATOM   4967  CA  ARG A 325      12.097   0.045 -22.663  1.00 67.22           C
ATOM   4968  C   ARG A 325      12.750   0.890 -23.758  1.00 67.22           C
ATOM   4969  O   ARG A 325      13.857   1.397 -23.578  1.00 67.22           O
ATOM   4970  HA  ARG A 325      12.511   0.283 -21.683  1.00 67.22           H
ATOM   4971  CB  ARG A 325      12.304  -1.438 -22.980  1.00 67.22           C
ATOM   4972 1HB  ARG A 325      11.504  -1.789 -23.631  1.00 67.22           H
ATOM   4973 2HB  ARG A 325      13.239  -1.569 -23.525  1.00 67.22           H
ATOM   4974  CG  ARG A 325      12.332  -2.274 -21.699  1.00 67.22           C
ATOM   4975 1HG  ARG A 325      13.029  -1.832 -20.987  1.00 67.22           H
ATOM   4976 2HG  ARG A 325      11.348  -2.262 -21.231  1.00 67.22           H
ATOM   4977  CD  ARG A 325      12.744  -3.717 -21.996  1.00 67.22           C
ATOM   4978 1HD  ARG A 325      13.485  -3.736 -22.795  1.00 67.22           H
ATOM   4979 2HD  ARG A 325      13.214  -4.158 -21.116  1.00 67.22           H
ATOM   4980  NE  ARG A 325      11.559  -4.512 -22.387  1.00 67.22           N
ATOM   4981  HE  ARG A 325      10.689  -4.032 -22.499  1.00 67.22           H
ATOM   4982  CZ  ARG A 325      11.578  -5.835 -22.600  1.00 67.22           C
ATOM   4983  NH1 ARG A 325      12.717  -6.529 -22.465  1.00 67.22           N
ATOM   4984 1HH1 ARG A 325      13.560  -6.060 -22.202  1.00 67.22           H
ATOM   4985 2HH1 ARG A 325      12.723  -7.516 -22.626  1.00 67.22           H
ATOM   4986  NH2 ARG A 325      10.443  -6.453 -22.952  1.00 67.22           N
ATOM   4987 1HH2 ARG A 325      10.440  -7.440 -23.115  1.00 67.22           H
ATOM   4988 2HH2 ARG A 325       9.598  -5.928 -23.051  1.00 67.22           H
ATOM   4989  HN  ARG A 325      10.065  -0.416 -22.654  1.00 67.22           H
ATOM   4990  N   ARG A 326      12.039   1.016 -24.868  1.00 65.85           N
ATOM   4991  CA  ARG A 326      12.517   1.825 -25.976  1.00 65.85           C
ATOM   4992  C   ARG A 326      12.536   3.304 -25.583  1.00 65.85           C
ATOM   4993  O   ARG A 326      13.492   4.017 -25.882  1.00 65.85           O
ATOM   4994  HA  ARG A 326      13.524   1.459 -26.174  1.00 65.85           H
ATOM   4995  CB  ARG A 326      11.634   1.644 -27.212  1.00 65.85           C
ATOM   4996 1HB  ARG A 326      10.594   1.530 -26.907  1.00 65.85           H
ATOM   4997 2HB  ARG A 326      11.687   2.536 -27.836  1.00 65.85           H
ATOM   4998  CG  ARG A 326      12.069   0.422 -28.023  1.00 65.85           C
ATOM   4999 1HG  ARG A 326      13.118   0.522 -28.304  1.00 65.85           H
ATOM   5000 2HG  ARG A 326      11.988  -0.475 -27.408  1.00 65.85           H
ATOM   5001  CD  ARG A 326      11.212   0.264 -29.280  1.00 65.85           C
ATOM   5002 1HD  ARG A 326      10.945   1.245 -29.674  1.00 65.85           H
ATOM   5003 2HD  ARG A 326      11.781  -0.248 -30.056  1.00 65.85           H
ATOM   5004  NE  ARG A 326       9.987  -0.503 -28.964  1.00 65.85           N
ATOM   5005  HE  ARG A 326       9.824  -0.755 -28.010  1.00 65.85           H
ATOM   5006  CZ  ARG A 326       9.081  -0.882 -29.876  1.00 65.85           C
ATOM   5007  NH1 ARG A 326       9.248  -0.573 -31.169  1.00 65.85           N
ATOM   5008 1HH1 ARG A 326      10.053  -0.055 -31.460  1.00 65.85           H
ATOM   5009 2HH1 ARG A 326       8.567  -0.859 -31.844  1.00 65.85           H
ATOM   5010  NH2 ARG A 326       8.006  -1.575 -29.476  1.00 65.85           N
ATOM   5011 1HH2 ARG A 326       7.321  -1.866 -30.144  1.00 65.85           H
ATOM   5012 2HH2 ARG A 326       7.889  -1.802 -28.509  1.00 65.85           H
ATOM   5013  HN  ARG A 326      11.152   0.577 -25.017  1.00 65.85           H
ATOM   5014  N   ASP A 327      11.468   3.721 -24.920  1.00 74.79           N
ATOM   5015  CA  ASP A 327      11.318   5.116 -24.542  1.00 74.79           C
ATOM   5016  C   ASP A 327      12.380   5.475 -23.501  1.00 74.79           C
ATOM   5017  O   ASP A 327      12.875   6.601 -23.477  1.00 74.79           O
ATOM   5018  HA  ASP A 327      11.436   5.677 -25.469  1.00 74.79           H
ATOM   5019  CB  ASP A 327       9.943   5.375 -23.924  1.00 74.79           C
ATOM   5020 1HB  ASP A 327       9.742   4.633 -23.151  1.00 74.79           H
ATOM   5021 2HB  ASP A 327       9.937   6.351 -23.438  1.00 74.79           H
ATOM   5022  CG  ASP A 327       8.844   5.322 -24.988  1.00 74.79           C
ATOM   5023  OD1 ASP A 327       9.209   5.370 -26.182  1.00 74.79           O
ATOM   5024  OD2 ASP A 327       7.665   5.234 -24.582  1.00 74.79           O
ATOM   5025  HN  ASP A 327      10.715   3.125 -24.641  1.00 74.79           H
ATOM   5026  N   LEU A 328      12.699   4.497 -22.666  1.00 74.94           N
ATOM   5027  CA  LEU A 328      13.725   4.681 -21.654  1.00 74.94           C
ATOM   5028  C   LEU A 328      15.065   4.960 -22.337  1.00 74.94           C
ATOM   5029  O   LEU A 328      15.712   5.967 -22.056  1.00 74.94           O
ATOM   5030  HA  LEU A 328      13.449   5.556 -21.065  1.00 74.94           H
ATOM   5031  CB  LEU A 328      13.757   3.486 -20.700  1.00 74.94           C
ATOM   5032 1HB  LEU A 328      12.807   3.445 -20.167  1.00 74.94           H
ATOM   5033 2HB  LEU A 328      13.829   2.574 -21.293  1.00 74.94           H
ATOM   5034  CG  LEU A 328      14.888   3.480 -19.669  1.00 74.94           C
ATOM   5035  HG  LEU A 328      15.837   3.524 -20.204  1.00 74.94           H
ATOM   5036  CD1 LEU A 328      14.817   4.717 -18.771  1.00 74.94           C
ATOM   5037 1HD1 LEU A 328      14.906   5.616 -19.383  1.00 74.94           H
ATOM   5038 2HD1 LEU A 328      13.864   4.729 -18.244  1.00 74.94           H
ATOM   5039 3HD1 LEU A 328      15.633   4.688 -18.048  1.00 74.94           H
ATOM   5040  CD2 LEU A 328      14.885   2.183 -18.859  1.00 74.94           C
ATOM   5041 1HD2 LEU A 328      13.935   2.084 -18.335  1.00 74.94           H
ATOM   5042 2HD2 LEU A 328      15.020   1.335 -19.530  1.00 74.94           H
ATOM   5043 3HD2 LEU A 328      15.699   2.205 -18.134  1.00 74.94           H
ATOM   5044  HN  LEU A 328      12.271   3.593 -22.674  1.00 74.94           H
ATOM   5045  N   VAL A 329      15.443   4.048 -23.221  1.00 77.70           N
ATOM   5046  CA  VAL A 329      16.729   4.142 -23.890  1.00 77.70           C
ATOM   5047  C   VAL A 329      16.783   5.437 -24.703  1.00 77.70           C
ATOM   5048  O   VAL A 329      17.838   6.061 -24.814  1.00 77.70           O
ATOM   5049  HA  VAL A 329      17.499   4.179 -23.119  1.00 77.70           H
ATOM   5050  CB  VAL A 329      16.970   2.893 -24.740  1.00 77.70           C
ATOM   5051  HB  VAL A 329      16.145   2.804 -25.447  1.00 77.70           H
ATOM   5052  CG1 VAL A 329      18.266   3.017 -25.543  1.00 77.70           C
ATOM   5053 1HG1 VAL A 329      18.202   3.882 -26.204  1.00 77.70           H
ATOM   5054 2HG1 VAL A 329      19.106   3.143 -24.860  1.00 77.70           H
ATOM   5055 3HG1 VAL A 329      18.413   2.116 -26.138  1.00 77.70           H
ATOM   5056  CG2 VAL A 329      16.982   1.633 -23.871  1.00 77.70           C
ATOM   5057 1HG2 VAL A 329      17.778   1.710 -23.130  1.00 77.70           H
ATOM   5058 2HG2 VAL A 329      16.022   1.532 -23.365  1.00 77.70           H
ATOM   5059 3HG2 VAL A 329      17.155   0.760 -24.500  1.00 77.70           H
ATOM   5060  HN  VAL A 329      14.888   3.258 -23.482  1.00 77.70           H
ATOM   5061  N   LYS A 330      15.634   5.803 -25.250  1.00 73.33           N
ATOM   5062  CA  LYS A 330      15.531   7.026 -26.028  1.00 73.33           C
ATOM   5063  C   LYS A 330      15.824   8.226 -25.125  1.00 73.33           C
[truncated: 117,636 more chars]
