# Supplementary material for: Noncanonical roles of chemokine regions in CCR9 activation revealed by structural modeling and mutational mapping
Source: Nat Commun. 2025 Aug 18;16:7695. doi: 10.1038/s41467-025-62321-9 (PMC12361432; doi:10.1038/s41467-025-62321-9)
Supplement: Supplementary file 7 — Supplementary Data 5 [file 41467_2025_62321_MOESM7_ESM.zip › CCR9_CCL25x1P6_17_rnk0.pdb]

ATOM      1  N   GLU A  20      -8.403  -1.660  60.105  1.00 46.82           N
ATOM      2  CA  GLU A  20      -7.723  -2.486  59.122  1.00 46.82           C
ATOM      3  C   GLU A  20      -8.005  -3.967  59.386  1.00 46.82           C
ATOM      4  O   GLU A  20      -7.196  -4.655  60.006  1.00 46.82           O
ATOM      5  HA  GLU A  20      -8.143  -2.196  58.159  1.00 46.82           H
ATOM      6  CB  GLU A  20      -6.218  -2.207  59.118  1.00 46.82           C
ATOM      7 1HB  GLU A  20      -5.855  -2.137  60.143  1.00 46.82           H
ATOM      8 2HB  GLU A  20      -5.705  -2.967  58.529  1.00 46.82           H
ATOM      9  CG  GLU A  20      -5.912  -0.865  58.449  1.00 46.82           C
ATOM     10 1HG  GLU A  20      -6.564  -0.727  57.587  1.00 46.82           H
ATOM     11 2HG  GLU A  20      -6.125  -0.052  59.143  1.00 46.82           H
ATOM     12  CD  GLU A  20      -4.449  -0.795  58.006  1.00 46.82           C
ATOM     13  OE1 GLU A  20      -4.230  -0.439  56.828  1.00 46.82           O
ATOM     14  OE2 GLU A  20      -3.584  -1.098  58.856  1.00 46.82           O
ATOM     15  HN  GLU A  20      -8.943  -2.164  60.779  1.00 46.82           H
ATOM     16  N   SER A  21      -9.155  -4.413  58.902  1.00 50.53           N
ATOM     17  CA  SER A  21      -9.538  -5.806  59.051  1.00 50.53           C
ATOM     18  C   SER A  21      -8.521  -6.707  58.347  1.00 50.53           C
ATOM     19  O   SER A  21      -8.089  -6.411  57.235  1.00 50.53           O
ATOM     20  HA  SER A  21      -9.537  -5.993  60.124  1.00 50.53           H
ATOM     21  CB  SER A  21     -10.941  -6.053  58.492  1.00 50.53           C
ATOM     22 1HB  SER A  21     -11.192  -7.109  58.595  1.00 50.53           H
ATOM     23 2HB  SER A  21     -11.669  -5.494  59.080  1.00 50.53           H
ATOM     24  OG  SER A  21     -11.046  -5.673  57.123  1.00 50.53           O
ATOM     25  HG  SER A  21     -10.964  -6.479  56.537  1.00 50.53           H
ATOM     26  HN  SER A  21      -9.817  -3.841  58.418  1.00 50.53           H
ATOM     27  N   THR A  22      -8.168  -7.789  59.026  1.00 52.88           N
ATOM     28  CA  THR A  22      -7.227  -8.747  58.470  1.00 52.88           C
ATOM     29  C   THR A  22      -7.675  -9.186  57.075  1.00 52.88           C
ATOM     30  O   THR A  22      -6.847  -9.531  56.233  1.00 52.88           O
ATOM     31  HA  THR A  22      -6.262  -8.254  58.356  1.00 52.88           H
ATOM     32  CB  THR A  22      -7.094  -9.907  59.459  1.00 52.88           C
ATOM     33  HB  THR A  22      -6.748 -10.809  58.955  1.00 52.88           H
ATOM     34  OG1 THR A  22      -8.381  -9.996  60.065  1.00 52.88           O
ATOM     35  HG1 THR A  22      -9.018 -10.460  59.450  1.00 52.88           H
ATOM     36  CG2 THR A  22      -6.156  -9.580  60.622  1.00 52.88           C
ATOM     37 1HG2 THR A  22      -6.539  -8.717  61.167  1.00 52.88           H
ATOM     38 2HG2 THR A  22      -5.162  -9.354  60.235  1.00 52.88           H
ATOM     39 3HG2 THR A  22      -6.098 -10.437  61.294  1.00 52.88           H
ATOM     40  HN  THR A  22      -8.512  -8.015  59.937  1.00 52.88           H
ATOM     41  N   SER A  23      -8.984  -9.158  56.872  1.00 57.12           N
ATOM     42  CA  SER A  23      -9.549  -9.517  55.582  1.00 57.12           C
ATOM     43  C   SER A  23      -8.933  -8.651  54.482  1.00 57.12           C
ATOM     44  O   SER A  23      -8.664  -9.135  53.384  1.00 57.12           O
ATOM     45  HA  SER A  23      -9.290 -10.565  55.435  1.00 57.12           H
ATOM     46  CB  SER A  23     -11.072  -9.365  55.587  1.00 57.12           C
ATOM     47 1HB  SER A  23     -11.481  -9.782  54.667  1.00 57.12           H
ATOM     48 2HB  SER A  23     -11.491  -9.940  56.412  1.00 57.12           H
ATOM     49  OG  SER A  23     -11.472  -8.002  55.707  1.00 57.12           O
ATOM     50  HG  SER A  23     -12.454  -7.918  55.543  1.00 57.12           H
ATOM     51  HN  SER A  23      -9.652  -8.898  57.569  1.00 57.12           H
ATOM     52  N   SER A  24      -8.726  -7.385  54.815  1.00 64.05           N
ATOM     53  CA  SER A  24      -8.234  -6.426  53.841  1.00 64.05           C
ATOM     54  C   SER A  24      -6.813  -6.798  53.412  1.00 64.05           C
ATOM     55  O   SER A  24      -6.393  -6.482  52.300  1.00 64.05           O
ATOM     56  HA  SER A  24      -8.919  -6.495  52.996  1.00 64.05           H
ATOM     57  CB  SER A  24      -8.263  -5.004  54.405  1.00 64.05           C
ATOM     58 1HB  SER A  24      -8.264  -4.288  53.583  1.00 64.05           H
ATOM     59 2HB  SER A  24      -9.189  -4.853  54.960  1.00 64.05           H
ATOM     60  OG  SER A  24      -7.151  -4.745  55.258  1.00 64.05           O
ATOM     61  HG  SER A  24      -7.239  -5.272  56.103  1.00 64.05           H
ATOM     62  HN  SER A  24      -8.890  -7.014  55.729  1.00 64.05           H
ATOM     63  N   MET A  25      -6.111  -7.464  54.318  1.00 62.72           N
ATOM     64  CA  MET A  25      -4.736  -7.855  54.060  1.00 62.72           C
ATOM     65  C   MET A  25      -4.676  -9.172  53.283  1.00 62.72           C
ATOM     66  O   MET A  25      -3.817  -9.349  52.420  1.00 62.72           O
ATOM     67  HA  MET A  25      -4.310  -7.051  53.459  1.00 62.72           H
ATOM     68  CB  MET A  25      -3.992  -8.011  55.387  1.00 62.72           C
ATOM     69 1HB  MET A  25      -4.285  -7.212  56.069  1.00 62.72           H
ATOM     70 2HB  MET A  25      -4.275  -8.952  55.859  1.00 62.72           H
ATOM     71  CG  MET A  25      -2.477  -7.978  55.174  1.00 62.72           C
ATOM     72 1HG  MET A  25      -2.059  -8.974  55.317  1.00 62.72           H
ATOM     73 2HG  MET A  25      -2.252  -7.681  54.150  1.00 62.72           H
ATOM     74  SD  MET A  25      -1.725  -6.833  56.319  1.00 62.72           S
ATOM     75  CE  MET A  25      -0.000  -7.180  56.015  1.00 62.72           C
ATOM     76 1HE  MET A  25       0.204  -8.227  56.238  1.00 62.72           H
ATOM     77 2HE  MET A  25       0.233  -6.978  54.970  1.00 62.72           H
ATOM     78 3HE  MET A  25       0.616  -6.546  56.654  1.00 62.72           H
ATOM     79  HN  MET A  25      -6.467  -7.736  55.212  1.00 62.72           H
ATOM     80  N   GLU A  26      -5.600 -10.061  53.616  1.00 56.63           N
ATOM     81  CA  GLU A  26      -5.718 -11.321  52.902  1.00 56.63           C
ATOM     82  C   GLU A  26      -6.100 -11.070  51.442  1.00 56.63           C
ATOM     83  O   GLU A  26      -5.566 -11.712  50.539  1.00 56.63           O
ATOM     84  HA  GLU A  26      -4.729 -11.776  52.953  1.00 56.63           H
ATOM     85  CB  GLU A  26      -6.730 -12.244  53.583  1.00 56.63           C
ATOM     86 1HB  GLU A  26      -7.583 -11.661  53.931  1.00 56.63           H
ATOM     87 2HB  GLU A  26      -7.008 -13.050  52.903  1.00 56.63           H
ATOM     88  CG  GLU A  26      -6.120 -12.912  54.817  1.00 56.63           C
ATOM     89 1HG  GLU A  26      -5.200 -13.427  54.539  1.00 56.63           H
ATOM     90 2HG  GLU A  26      -5.852 -12.153  55.551  1.00 56.63           H
ATOM     91  CD  GLU A  26      -7.099 -13.909  55.441  1.00 56.63           C
ATOM     92  OE1 GLU A  26      -6.606 -14.884  56.048  1.00 56.63           O
ATOM     93  OE2 GLU A  26      -8.318 -13.672  55.298  1.00 56.63           O
ATOM     94  HN  GLU A  26      -6.259  -9.932  54.357  1.00 56.63           H
ATOM     95  N   ASP A  27      -7.020 -10.135  51.257  1.00 65.78           N
ATOM     96  CA  ASP A  27      -7.507  -9.818  49.925  1.00 65.78           C
ATOM     97  C   ASP A  27      -6.330  -9.398  49.043  1.00 65.78           C
ATOM     98  O   ASP A  27      -6.267  -9.762  47.870  1.00 65.78           O
ATOM     99  HA  ASP A  27      -7.988 -10.730  49.571  1.00 65.78           H
ATOM    100  CB  ASP A  27      -8.505  -8.660  49.965  1.00 65.78           C
ATOM    101 1HB  ASP A  27      -8.119  -7.863  50.600  1.00 65.78           H
ATOM    102 2HB  ASP A  27      -8.623  -8.242  48.965  1.00 65.78           H
ATOM    103  CG  ASP A  27      -9.865  -9.126  50.491  1.00 65.78           C
ATOM    104  OD1 ASP A  27     -10.111 -10.349  50.421  1.00 65.78           O
ATOM    105  OD2 ASP A  27     -10.626  -8.248  50.951  1.00 65.78           O
ATOM    106  HN  ASP A  27      -7.430  -9.600  51.995  1.00 65.78           H
ATOM    107  N   TYR A  28      -5.426  -8.636  49.641  1.00 64.01           N
ATOM    108  CA  TYR A  28      -4.272  -8.132  48.915  1.00 64.01           C
ATOM    109  C   TYR A  28      -3.271  -9.253  48.631  1.00 64.01           C
ATOM    110  O   TYR A  28      -2.597  -9.242  47.602  1.00 64.01           O
ATOM    111  HA  TYR A  28      -4.624  -7.721  47.969  1.00 64.01           H
ATOM    112  CB  TYR A  28      -3.616  -7.098  49.832  1.00 64.01           C
ATOM    113 1HB  TYR A  28      -4.334  -6.305  50.042  1.00 64.01           H
ATOM    114 2HB  TYR A  28      -3.376  -7.571  50.784  1.00 64.01           H
ATOM    115  CG  TYR A  28      -2.344  -6.474  49.255  1.00 64.01           C
ATOM    116  CD1 TYR A  28      -1.110  -6.823  49.766  1.00 64.01           C
ATOM    117  HD1 TYR A  28      -1.043  -7.544  50.581  1.00 64.01           H
ATOM    118  CD2 TYR A  28      -2.430  -5.561  48.223  1.00 64.01           C
ATOM    119  HD2 TYR A  28      -3.404  -5.285  47.819  1.00 64.01           H
ATOM    120  CE1 TYR A  28       0.087  -6.236  49.223  1.00 64.01           C
ATOM    121  HE1 TYR A  28       1.067  -6.503  49.618  1.00 64.01           H
ATOM    122  CE2 TYR A  28      -1.232  -4.974  47.680  1.00 64.01           C
ATOM    123  HE2 TYR A  28      -1.286  -4.252  46.865  1.00 64.01           H
ATOM    124  CZ  TYR A  28      -0.033  -5.340  48.207  1.00 64.01           C
ATOM    125  OH  TYR A  28       1.098  -4.785  47.694  1.00 64.01           O
ATOM    126  HH  TYR A  28       0.923  -4.446  46.770  1.00 64.01           H
ATOM    127  HN  TYR A  28      -5.472  -8.363  50.603  1.00 64.01           H
ATOM    128  N   VAL A  29      -3.204 -10.194  49.562  1.00 64.44           N
ATOM    129  CA  VAL A  29      -2.237 -11.274  49.467  1.00 64.44           C
ATOM    130  C   VAL A  29      -2.721 -12.297  48.437  1.00 64.44           C
ATOM    131  O   VAL A  29      -1.930 -12.808  47.645  1.00 64.44           O
ATOM    132  HA  VAL A  29      -1.297 -10.844  49.120  1.00 64.44           H
ATOM    133  CB  VAL A  29      -1.997 -11.885  50.849  1.00 64.44           C
ATOM    134  HB  VAL A  29      -2.967 -12.147  51.273  1.00 64.44           H
ATOM    135  CG1 VAL A  29      -1.168 -13.167  50.745  1.00 64.44           C
ATOM    136 1HG1 VAL A  29      -1.697 -13.893  50.129  1.00 64.44           H
ATOM    137 2HG1 VAL A  29      -0.203 -12.939  50.291  1.00 64.44           H
ATOM    138 3HG1 VAL A  29      -1.012 -13.580  51.742  1.00 64.44           H
ATOM    139  CG2 VAL A  29      -1.332 -10.876  51.787  1.00 64.44           C
ATOM    140 1HG2 VAL A  29      -0.373 -10.569  51.369  1.00 64.44           H
ATOM    141 2HG2 VAL A  29      -1.976 -10.003  51.897  1.00 64.44           H
ATOM    142 3HG2 VAL A  29      -1.173 -11.336  52.762  1.00 64.44           H
ATOM    143  HN  VAL A  29      -3.795 -10.225  50.368  1.00 64.44           H
ATOM    144  N   ASN A  30      -4.018 -12.565  48.481  1.00 60.10           N
ATOM    145  CA  ASN A  30      -4.583 -13.657  47.707  1.00 60.10           C
ATOM    146  C   ASN A  30      -4.964 -13.147  46.316  1.00 60.10           C
ATOM    147  O   ASN A  30      -5.419 -13.917  45.471  1.00 60.10           O
ATOM    148  HA  ASN A  30      -3.803 -14.417  47.672  1.00 60.10           H
ATOM    149  CB  ASN A  30      -5.846 -14.207  48.371  1.00 60.10           C
ATOM    150 1HB  ASN A  30      -6.532 -13.389  48.592  1.00 60.10           H
ATOM    151 2HB  ASN A  30      -6.361 -14.877  47.683  1.00 60.10           H
ATOM    152  CG  ASN A  30      -5.506 -14.956  49.661  1.00 60.10           C
ATOM    153  OD1 ASN A  30      -4.401 -15.434  49.859  1.00 60.10           O
ATOM    154  ND2 ASN A  30      -6.514 -15.030  50.526  1.00 60.10           N
ATOM    155 1HD2 ASN A  30      -7.396 -14.616  50.302  1.00 60.10           H
ATOM    156 2HD2 ASN A  30      -6.390 -15.501  51.400  1.00 60.10           H
ATOM    157  HN  ASN A  30      -4.677 -12.052  49.031  1.00 60.10           H
ATOM    158  N   PHE A  31      -4.765 -11.851  46.120  1.00 65.27           N
ATOM    159  CA  PHE A  31      -5.059 -11.234  44.838  1.00 65.27           C
ATOM    160  C   PHE A  31      -4.207 -11.847  43.726  1.00 65.27           C
ATOM    161  O   PHE A  31      -2.982 -11.881  43.824  1.00 65.27           O
ATOM    162  HA  PHE A  31      -6.114 -11.414  44.627  1.00 65.27           H
ATOM    163  CB  PHE A  31      -4.716  -9.749  44.968  1.00 65.27           C
ATOM    164 1HB  PHE A  31      -5.217  -9.345  45.848  1.00 65.27           H
ATOM    165 2HB  PHE A  31      -3.644  -9.648  45.138  1.00 65.27           H
ATOM    166  CG  PHE A  31      -5.105  -8.911  43.748  1.00 65.27           C
ATOM    167  CD1 PHE A  31      -4.172  -8.605  42.808  1.00 65.27           C
ATOM    168  HD1 PHE A  31      -3.146  -8.956  42.923  1.00 65.27           H
ATOM    169  CD2 PHE A  31      -6.384  -8.473  43.604  1.00 65.27           C
ATOM    170  HD2 PHE A  31      -7.133  -8.719  44.358  1.00 65.27           H
ATOM    171  CE1 PHE A  31      -4.533  -7.827  41.675  1.00 65.27           C
ATOM    172  HE1 PHE A  31      -3.785  -7.582  40.922  1.00 65.27           H
ATOM    173  CE2 PHE A  31      -6.746  -7.696  42.472  1.00 65.27           C
ATOM    174  HE2 PHE A  31      -7.771  -7.345  42.357  1.00 65.27           H
ATOM    175  CZ  PHE A  31      -5.812  -7.390  41.532  1.00 65.27           C
ATOM    176  HZ  PHE A  31      -6.090  -6.793  40.663  1.00 65.27           H
ATOM    177  HN  PHE A  31      -4.410 -11.229  46.818  1.00 65.27           H
ATOM    178  N   ASN A  32      -4.890 -12.317  42.692  1.00 60.28           N
ATOM    179  CA  ASN A  32      -4.213 -12.954  41.575  1.00 60.28           C
ATOM    180  C   ASN A  32      -3.663 -11.877  40.637  1.00 60.28           C
ATOM    181  O   ASN A  32      -4.401 -11.318  39.827  1.00 60.28           O
ATOM    182  HA  ASN A  32      -3.425 -13.557  42.024  1.00 60.28           H
ATOM    183  CB  ASN A  32      -5.177 -13.831  40.774  1.00 60.28           C
ATOM    184 1HB  ASN A  32      -5.771 -14.441  41.454  1.00 60.28           H
ATOM    185 2HB  ASN A  32      -5.874 -13.200  40.221  1.00 60.28           H
ATOM    186  CG  ASN A  32      -4.417 -14.734  39.801  1.00 60.28           C
ATOM    187  OD1 ASN A  32      -3.202 -14.701  39.703  1.00 60.28           O
ATOM    188  ND2 ASN A  32      -5.199 -15.541  39.089  1.00 60.28           N
ATOM    189 1HD2 ASN A  32      -6.190 -15.519  39.218  1.00 60.28           H
ATOM    190 2HD2 ASN A  32      -4.795 -16.171  38.425  1.00 60.28           H
ATOM    191  HN  ASN A  32      -5.886 -12.268  42.610  1.00 60.28           H
ATOM    192  N   PHE A  33      -2.371 -11.618  40.778  1.00 61.66           N
ATOM    193  CA  PHE A  33      -1.704 -10.650  39.924  1.00 61.66           C
ATOM    194  C   PHE A  33      -1.299 -11.283  38.591  1.00 61.66           C
ATOM    195  O   PHE A  33      -0.114 -11.366  38.273  1.00 61.66           O
ATOM    196  HA  PHE A  33      -2.410  -9.841  39.740  1.00 61.66           H
ATOM    197  CB  PHE A  33      -0.444 -10.195  40.662  1.00 61.66           C
ATOM    198 1HB  PHE A  33       0.107 -11.075  40.996  1.00 61.66           H
ATOM    199 2HB  PHE A  33       0.201  -9.662  39.964  1.00 61.66           H
ATOM    200  CG  PHE A  33      -0.720  -9.296  41.869  1.00 61.66           C
ATOM    201  CD1 PHE A  33      -0.781  -7.946  41.711  1.00 61.66           C
ATOM    202  HD1 PHE A  33      -0.633  -7.506  40.725  1.00 61.66           H
ATOM    203  CD2 PHE A  33      -0.905  -9.846  43.099  1.00 61.66           C
ATOM    204  HD2 PHE A  33      -0.856 -10.927  43.225  1.00 61.66           H
ATOM    205  CE1 PHE A  33      -1.038  -7.112  42.831  1.00 61.66           C
ATOM    206  HE1 PHE A  33      -1.087  -6.030  42.704  1.00 61.66           H
ATOM    207  CE2 PHE A  33      -1.162  -9.011  44.218  1.00 61.66           C
ATOM    208  HE2 PHE A  33      -1.310  -9.452  45.204  1.00 61.66           H
ATOM    209  CZ  PHE A  33      -1.223  -7.661  44.061  1.00 61.66           C
ATOM    210  HZ  PHE A  33      -1.420  -7.021  44.920  1.00 61.66           H
ATOM    211  HN  PHE A  33      -1.785 -12.055  41.460  1.00 61.66           H
ATOM    212  N   THR A  34      -2.307 -11.714  37.846  1.00 65.09           N
ATOM    213  CA  THR A  34      -2.113 -12.051  36.446  1.00 65.09           C
ATOM    214  C   THR A  34      -1.573 -10.844  35.677  1.00 65.09           C
ATOM    215  O   THR A  34      -2.106  -9.741  35.791  1.00 65.09           O
ATOM    216  HA  THR A  34      -1.358 -12.835  36.383  1.00 65.09           H
ATOM    217  CB  THR A  34      -3.441 -12.576  35.898  1.00 65.09           C
ATOM    218  HB  THR A  34      -3.506 -12.422  34.821  1.00 65.09           H
ATOM    219  OG1 THR A  34      -4.428 -11.904  36.676  1.00 65.09           O
ATOM    220  HG1 THR A  34      -4.475 -10.941  36.411  1.00 65.09           H
ATOM    221  CG2 THR A  34      -3.661 -14.057  36.215  1.00 65.09           C
ATOM    222 1HG2 THR A  34      -3.664 -14.200  37.295  1.00 65.09           H
ATOM    223 2HG2 THR A  34      -2.858 -14.646  35.772  1.00 65.09           H
ATOM    224 3HG2 THR A  34      -4.618 -14.378  35.803  1.00 65.09           H
ATOM    225  HN  THR A  34      -3.241 -11.833  38.184  1.00 65.09           H
ATOM    226  N   ASP A  35      -0.521 -11.093  34.910  1.00 69.40           N
ATOM    227  CA  ASP A  35       0.129 -10.030  34.163  1.00 69.40           C
ATOM    228  C   ASP A  35      -0.646  -9.775  32.869  1.00 69.40           C
ATOM    229  O   ASP A  35      -0.273 -10.275  31.809  1.00 69.40           O
ATOM    230  HA  ASP A  35       0.124  -9.168  34.829  1.00 69.40           H
ATOM    231  CB  ASP A  35       1.561 -10.417  33.789  1.00 69.40           C
ATOM    232 1HB  ASP A  35       1.583 -11.449  33.438  1.00 69.40           H
ATOM    233 2HB  ASP A  35       1.906  -9.793  32.964  1.00 69.40           H
ATOM    234  CG  ASP A  35       2.503 -10.259  34.984  1.00 69.40           C
ATOM    235  OD1 ASP A  35       2.238  -9.347  35.798  1.00 69.40           O
ATOM    236  OD2 ASP A  35       3.465 -11.053  35.058  1.00 69.40           O
ATOM    237  HN  ASP A  35      -0.116 -12.000  34.795  1.00 69.40           H
ATOM    238  N   PHE A  36      -1.710  -8.996  32.998  1.00 82.59           N
ATOM    239  CA  PHE A  36      -2.439  -8.526  31.832  1.00 82.59           C
ATOM    240  C   PHE A  36      -1.716  -7.350  31.171  1.00 82.59           C
ATOM    241  O   PHE A  36      -2.045  -6.965  30.050  1.00 82.59           O
ATOM    242  HA  PHE A  36      -2.495  -9.357  31.129  1.00 82.59           H
ATOM    243  CB  PHE A  36      -3.810  -8.056  32.321  1.00 82.59           C
ATOM    244 1HB  PHE A  36      -3.671  -7.361  33.150  1.00 82.59           H
ATOM    245 2HB  PHE A  36      -4.300  -7.503  31.520  1.00 82.59           H
ATOM    246  CG  PHE A  36      -4.731  -9.191  32.775  1.00 82.59           C
ATOM    247  CD1 PHE A  36      -4.776 -10.353  32.070  1.00 82.59           C
ATOM    248  HD1 PHE A  36      -4.156 -10.476  31.182  1.00 82.59           H
ATOM    249  CD2 PHE A  36      -5.504  -9.037  33.884  1.00 82.59           C
ATOM    250  HD2 PHE A  36      -5.468  -8.105  34.448  1.00 82.59           H
ATOM    251  CE1 PHE A  36      -5.631 -11.406  32.492  1.00 82.59           C
ATOM    252  HE1 PHE A  36      -5.667 -12.337  31.927  1.00 82.59           H
ATOM    253  CE2 PHE A  36      -6.358 -10.090  34.305  1.00 82.59           C
ATOM    254  HE2 PHE A  36      -6.978  -9.967  35.193  1.00 82.59           H
ATOM    255  CZ  PHE A  36      -6.404 -11.252  33.600  1.00 82.59           C
ATOM    256  HZ  PHE A  36      -7.060 -12.060  33.923  1.00 82.59           H
ATOM    257  HN  PHE A  36      -2.074  -8.688  33.877  1.00 82.59           H
ATOM    258  N   TYR A  37      -0.745  -6.812  31.894  1.00 87.66           N
ATOM    259  CA  TYR A  37       0.131  -5.797  31.334  1.00 87.66           C
ATOM    260  C   TYR A  37       1.268  -6.434  30.533  1.00 87.66           C
ATOM    261  O   TYR A  37       2.126  -7.111  31.098  1.00 87.66           O
ATOM    262  HA  TYR A  37      -0.464  -5.169  30.670  1.00 87.66           H
ATOM    263  CB  TYR A  37       0.723  -5.045  32.528  1.00 87.66           C
ATOM    264 1HB  TYR A  37      -0.086  -4.754  33.198  1.00 87.66           H
ATOM    265 2HB  TYR A  37       1.371  -5.721  33.085  1.00 87.66           H
ATOM    266  CG  TYR A  37       1.521  -3.797  32.144  1.00 87.66           C
ATOM    267  CD1 TYR A  37       2.897  -3.856  32.064  1.00 87.66           C
ATOM    268  HD1 TYR A  37       3.416  -4.792  32.274  1.00 87.66           H
ATOM    269  CD2 TYR A  37       0.864  -2.613  31.878  1.00 87.66           C
ATOM    270  HD2 TYR A  37      -0.223  -2.566  31.941  1.00 87.66           H
ATOM    271  CE1 TYR A  37       3.649  -2.682  31.702  1.00 87.66           C
ATOM    272  HE1 TYR A  37       4.736  -2.715  31.635  1.00 87.66           H
ATOM    273  CE2 TYR A  37       1.615  -1.439  31.516  1.00 87.66           C
ATOM    274  HE2 TYR A  37       1.109  -0.497  31.304  1.00 87.66           H
ATOM    275  CZ  TYR A  37       2.970  -1.531  31.446  1.00 87.66           C
ATOM    276  OH  TYR A  37       3.680  -0.422  31.105  1.00 87.66           O
ATOM    277  HH  TYR A  37       4.618  -0.676  30.870  1.00 87.66           H
ATOM    278  HN  TYR A  37      -0.552  -7.059  32.844  1.00 87.66           H
ATOM    279  N   CYS A  38       1.238  -6.195  29.230  1.00 90.44           N
ATOM    280  CA  CYS A  38       2.190  -6.826  28.331  1.00 90.44           C
ATOM    281  C   CYS A  38       3.279  -5.806  27.992  1.00 90.44           C
ATOM    282  O   CYS A  38       3.006  -4.789  27.356  1.00 90.44           O
ATOM    283  HA  CYS A  38       2.610  -7.677  28.867  1.00 90.44           H
ATOM    284  CB  CYS A  38       1.506  -7.370  27.075  1.00 90.44           C
ATOM    285 1HB  CYS A  38       0.677  -8.019  27.355  1.00 90.44           H
ATOM    286 2HB  CYS A  38       1.086  -6.548  26.495  1.00 90.44           H
ATOM    287  SG  CYS A  38       2.712  -8.299  26.059  1.00 90.44           S
ATOM    288  HN  CYS A  38       0.581  -5.584  28.789  1.00 90.44           H
ATOM    289  N   GLU A  39       4.490  -6.113  28.432  1.00 83.01           N
ATOM    290  CA  GLU A  39       5.652  -5.341  28.027  1.00 83.01           C
ATOM    291  C   GLU A  39       6.217  -5.883  26.712  1.00 83.01           C
ATOM    292  O   GLU A  39       6.558  -7.061  26.618  1.00 83.01           O
ATOM    293  HA  GLU A  39       5.287  -4.324  27.881  1.00 83.01           H
ATOM    294  CB  GLU A  39       6.719  -5.339  29.123  1.00 83.01           C
ATOM    295 1HB  GLU A  39       6.994  -6.364  29.370  1.00 83.01           H
ATOM    296 2HB  GLU A  39       7.566  -4.728  28.810  1.00 83.01           H
ATOM    297  CG  GLU A  39       6.183  -4.705  30.409  1.00 83.01           C
ATOM    298 1HG  GLU A  39       5.729  -3.741  30.181  1.00 83.01           H
ATOM    299 2HG  GLU A  39       5.400  -5.335  30.830  1.00 83.01           H
ATOM    300  CD  GLU A  39       7.302  -4.517  31.435  1.00 83.01           C
ATOM    301  OE1 GLU A  39       7.090  -3.708  32.364  1.00 83.01           O
ATOM    302  OE2 GLU A  39       8.344  -5.187  31.268  1.00 83.01           O
ATOM    303  HN  GLU A  39       4.684  -6.873  29.053  1.00 83.01           H
ATOM    304  N   LYS A  40       6.300  -4.996  25.731  1.00 88.76           N
ATOM    305  CA  LYS A  40       6.624  -5.409  24.376  1.00 88.76           C
ATOM    306  C   LYS A  40       8.051  -4.970  24.041  1.00 88.76           C
ATOM    307  O   LYS A  40       8.349  -4.639  22.894  1.00 88.76           O
ATOM    308  HA  LYS A  40       6.582  -6.498  24.347  1.00 88.76           H
ATOM    309  CB  LYS A  40       5.574  -4.889  23.392  1.00 88.76           C
ATOM    310 1HB  LYS A  40       5.479  -3.808  23.492  1.00 88.76           H
ATOM    311 2HB  LYS A  40       5.897  -5.087  22.370  1.00 88.76           H
ATOM    312  CG  LYS A  40       4.216  -5.549  23.640  1.00 88.76           C
ATOM    313 1HG  LYS A  40       4.325  -6.634  23.613  1.00 88.76           H
ATOM    314 2HG  LYS A  40       3.858  -5.290  24.636  1.00 88.76           H
ATOM    315  CD  LYS A  40       3.192  -5.108  22.592  1.00 88.76           C
ATOM    316 1HD  LYS A  40       3.032  -4.032  22.666  1.00 88.76           H
ATOM    317 2HD  LYS A  40       3.581  -5.305  21.593  1.00 88.76           H
ATOM    318  CE  LYS A  40       1.863  -5.841  22.782  1.00 88.76           C
ATOM    319 1HE  LYS A  40       2.024  -6.918  22.733  1.00 88.76           H
ATOM    320 2HE  LYS A  40       1.459  -5.624  23.771  1.00 88.76           H
ATOM    321  NZ  LYS A  40       0.892  -5.432  21.742  1.00 88.76           N
ATOM    322 1HZ  LYS A  40       0.094  -6.057  21.760  1.00 88.76           H
ATOM    323 2HZ  LYS A  40       0.583  -4.483  21.923  1.00 88.76           H
ATOM    324 3HZ  LYS A  40       1.335  -5.475  20.831  1.00 88.76           H
ATOM    325  HN  LYS A  40       6.151  -4.015  25.850  1.00 88.76           H
ATOM    326  N   ASN A  41       8.895  -4.981  25.062  1.00 82.95           N
ATOM    327  CA  ASN A  41      10.275  -4.558  24.897  1.00 82.95           C
ATOM    328  C   ASN A  41      10.941  -5.417  23.821  1.00 82.95           C
ATOM    329  O   ASN A  41      11.712  -4.910  23.006  1.00 82.95           O
ATOM    330  HA  ASN A  41      10.221  -3.506  24.617  1.00 82.95           H
ATOM    331  CB  ASN A  41      11.063  -4.733  26.197  1.00 82.95           C
ATOM    332 1HB  ASN A  41      10.891  -5.731  26.600  1.00 82.95           H
ATOM    333 2HB  ASN A  41      12.131  -4.652  25.992  1.00 82.95           H
ATOM    334  CG  ASN A  41      10.656  -3.682  27.231  1.00 82.95           C
ATOM    335  OD1 ASN A  41      10.236  -2.584  26.906  1.00 82.95           O
ATOM    336  ND2 ASN A  41      10.803  -4.078  28.492  1.00 82.95           N
ATOM    337 1HD2 ASN A  41      11.153  -4.994  28.691  1.00 82.95           H
ATOM    338 2HD2 ASN A  41      10.563  -3.461  29.241  1.00 82.95           H
ATOM    339  HN  ASN A  41       8.649  -5.271  25.987  1.00 82.95           H
ATOM    340  N   ASN A  42      10.621  -6.702  23.851  1.00 84.05           N
ATOM    341  CA  ASN A  42      11.231  -7.648  22.932  1.00 84.05           C
ATOM    342  C   ASN A  42      10.828  -7.293  21.500  1.00 84.05           C
ATOM    343  O   ASN A  42      11.628  -7.426  20.575  1.00 84.05           O
ATOM    344  HA  ASN A  42      12.305  -7.556  23.098  1.00 84.05           H
ATOM    345  CB  ASN A  42      10.759  -9.075  23.217  1.00 84.05           C
ATOM    346 1HB  ASN A  42       9.670  -9.116  23.179  1.00 84.05           H
ATOM    347 2HB  ASN A  42      11.130  -9.746  22.442  1.00 84.05           H
ATOM    348  CG  ASN A  42      11.245  -9.551  24.587  1.00 84.05           C
ATOM    349  OD1 ASN A  42      12.024  -8.896  25.260  1.00 84.05           O
ATOM    350  ND2 ASN A  42      10.744 -10.725  24.961  1.00 84.05           N
ATOM    351 1HD2 ASN A  42      10.109 -11.211  24.361  1.00 84.05           H
ATOM    352 2HD2 ASN A  42      11.002 -11.121  25.842  1.00 84.05           H
ATOM    353  HN  ASN A  42       9.959  -7.098  24.488  1.00 84.05           H
ATOM    354  N   VAL A  43       9.588  -6.847  21.361  1.00 91.49           N
ATOM    355  CA  VAL A  43       9.052  -6.520  20.051  1.00 91.49           C
ATOM    356  C   VAL A  43       9.782  -5.295  19.497  1.00 91.49           C
ATOM    357  O   VAL A  43      10.089  -5.236  18.308  1.00 91.49           O
ATOM    358  HA  VAL A  43       9.245  -7.370  19.395  1.00 91.49           H
ATOM    359  CB  VAL A  43       7.537  -6.325  20.139  1.00 91.49           C
ATOM    360  HB  VAL A  43       7.348  -5.446  20.755  1.00 91.49           H
ATOM    361  CG1 VAL A  43       6.937  -6.066  18.755  1.00 91.49           C
ATOM    362 1HG1 VAL A  43       7.381  -5.167  18.328  1.00 91.49           H
ATOM    363 2HG1 VAL A  43       7.142  -6.917  18.106  1.00 91.49           H
ATOM    364 3HG1 VAL A  43       5.859  -5.931  18.847  1.00 91.49           H
ATOM    365  CG2 VAL A  43       6.867  -7.524  20.812  1.00 91.49           C
ATOM    366 1HG2 VAL A  43       7.070  -8.425  20.234  1.00 91.49           H
ATOM    367 2HG2 VAL A  43       7.264  -7.643  21.821  1.00 91.49           H
ATOM    368 3HG2 VAL A  43       5.791  -7.359  20.862  1.00 91.49           H
ATOM    369  HN  VAL A  43       8.955  -6.710  22.123  1.00 91.49           H
ATOM    370  N   ARG A  44      10.039  -4.347  20.387  1.00 86.64           N
ATOM    371  CA  ARG A  44      10.700  -3.114  19.996  1.00 86.64           C
ATOM    372  C   ARG A  44      12.150  -3.392  19.593  1.00 86.64           C
ATOM    373  O   ARG A  44      12.669  -2.775  18.666  1.00 86.64           O
ATOM    374  HA  ARG A  44      10.122  -2.744  19.149  1.00 86.64           H
ATOM    375  CB  ARG A  44      10.682  -2.094  21.137  1.00 86.64           C
ATOM    376 1HB  ARG A  44      11.066  -2.554  22.047  1.00 86.64           H
ATOM    377 2HB  ARG A  44      11.344  -1.262  20.896  1.00 86.64           H
ATOM    378  CG  ARG A  44       9.265  -1.571  21.382  1.00 86.64           C
ATOM    379 1HG  ARG A  44       8.803  -1.302  20.431  1.00 86.64           H
ATOM    380 2HG  ARG A  44       8.654  -2.358  21.822  1.00 86.64           H
ATOM    381  CD  ARG A  44       9.283  -0.353  22.308  1.00 86.64           C
ATOM    382 1HD  ARG A  44      10.024   0.367  21.962  1.00 86.64           H
ATOM    383 2HD  ARG A  44       8.315   0.148  22.282  1.00 86.64           H
ATOM    384  NE  ARG A  44       9.597  -0.775  23.692  1.00 86.64           N
ATOM    385  HE  ARG A  44      10.558  -0.892  23.940  1.00 86.64           H
ATOM    386  CZ  ARG A  44       8.672  -1.009  24.633  1.00 86.64           C
ATOM    387  NH1 ARG A  44       7.369  -0.868  24.357  1.00 86.64           N
ATOM    388 1HH1 ARG A  44       7.079  -0.586  23.442  1.00 86.64           H
ATOM    389 2HH1 ARG A  44       6.685  -1.045  25.065  1.00 86.64           H
ATOM    390  NH2 ARG A  44       9.071  -1.387  25.855  1.00 86.64           N
ATOM    391 1HH2 ARG A  44       8.394  -1.566  26.569  1.00 86.64           H
ATOM    392 2HH2 ARG A  44      10.046  -1.490  26.054  1.00 86.64           H
ATOM    393  HN  ARG A  44       9.805  -4.412  21.357  1.00 86.64           H
ATOM    394  N   GLN A  45      12.761  -4.323  20.311  1.00 83.62           N
ATOM    395  CA  GLN A  45      14.132  -4.710  20.023  1.00 83.62           C
ATOM    396  C   GLN A  45      14.225  -5.334  18.629  1.00 83.62           C
ATOM    397  O   GLN A  45      15.116  -4.996  17.852  1.00 83.62           O
ATOM    398  HA  GLN A  45      14.707  -3.785  20.053  1.00 83.62           H
ATOM    399  CB  GLN A  45      14.667  -5.668  21.089  1.00 83.62           C
ATOM    400 1HB  GLN A  45      13.890  -6.381  21.365  1.00 83.62           H
ATOM    401 2HB  GLN A  45      15.497  -6.244  20.682  1.00 83.62           H
ATOM    402  CG  GLN A  45      15.129  -4.903  22.331  1.00 83.62           C
ATOM    403 1HG  GLN A  45      15.836  -4.126  22.041  1.00 83.62           H
ATOM    404 2HG  GLN A  45      14.278  -4.404  22.793  1.00 83.62           H
ATOM    405  CD  GLN A  45      15.786  -5.846  23.342  1.00 83.62           C
ATOM    406  OE1 GLN A  45      15.668  -7.058  23.267  1.00 83.62           O
ATOM    407  NE2 GLN A  45      16.481  -5.223  24.289  1.00 83.62           N
ATOM    408 1HE2 GLN A  45      16.538  -4.224  24.293  1.00 83.62           H
ATOM    409 2HE2 GLN A  45      16.948  -5.753  24.997  1.00 83.62           H
ATOM    410  HN  GLN A  45      12.337  -4.808  21.076  1.00 83.62           H
ATOM    411  N   PHE A  46      13.292  -6.234  18.355  1.00 92.75           N
ATOM    412  CA  PHE A  46      13.246  -6.894  17.061  1.00 92.75           C
ATOM    413  C   PHE A  46      13.123  -5.873  15.929  1.00 92.75           C
ATOM    414  O   PHE A  46      13.852  -5.945  14.941  1.00 92.75           O
ATOM    415  HA  PHE A  46      14.178  -7.449  16.948  1.00 92.75           H
ATOM    416  CB  PHE A  46      12.007  -7.791  17.060  1.00 92.75           C
ATOM    417 1HB  PHE A  46      12.134  -8.570  17.812  1.00 92.75           H
ATOM    418 2HB  PHE A  46      11.142  -7.199  17.358  1.00 92.75           H
ATOM    419  CG  PHE A  46      11.715  -8.449  15.710  1.00 92.75           C
ATOM    420  CD1 PHE A  46      10.783  -7.911  14.878  1.00 92.75           C
ATOM    421  HD1 PHE A  46      10.244  -7.011  15.174  1.00 92.75           H
ATOM    422  CD2 PHE A  46      12.389  -9.572  15.341  1.00 92.75           C
ATOM    423  HD2 PHE A  46      13.135 -10.003  16.008  1.00 92.75           H
ATOM    424  CE1 PHE A  46      10.513  -8.521  13.625  1.00 92.75           C
ATOM    425  HE1 PHE A  46       9.766  -8.090  12.959  1.00 92.75           H
ATOM    426  CE2 PHE A  46      12.118 -10.182  14.088  1.00 92.75           C
ATOM    427  HE2 PHE A  46      12.658 -11.082  13.792  1.00 92.75           H
ATOM    428  CZ  PHE A  46      11.186  -9.644  13.256  1.00 92.75           C
ATOM    429  HZ  PHE A  46      10.979 -10.113  12.294  1.00 92.75           H
ATOM    430  HN  PHE A  46      12.578  -6.513  18.997  1.00 92.75           H
ATOM    431  N   ALA A  47      12.194  -4.946  16.110  1.00 93.34           N
ATOM    432  CA  ALA A  47      11.926  -3.946  15.090  1.00 93.34           C
ATOM    433  C   ALA A  47      13.195  -3.130  14.836  1.00 93.34           C
ATOM    434  O   ALA A  47      13.506  -2.799  13.693  1.00 93.34           O
ATOM    435  HA  ALA A  47      11.652  -4.471  14.174  1.00 93.34           H
ATOM    436  CB  ALA A  47      10.749  -3.072  15.528  1.00 93.34           C
ATOM    437 1HB  ALA A  47       9.865  -3.696  15.666  1.00 93.34           H
ATOM    438 2HB  ALA A  47      10.994  -2.576  16.467  1.00 93.34           H
ATOM    439 3HB  ALA A  47      10.548  -2.323  14.763  1.00 93.34           H
ATOM    440  HN  ALA A  47      11.631  -4.871  16.933  1.00 93.34           H
ATOM    441  N   SER A  48      13.893  -2.828  15.921  1.00 91.53           N
ATOM    442  CA  SER A  48      15.018  -1.911  15.856  1.00 91.53           C
ATOM    443  C   SER A  48      16.140  -2.518  15.010  1.00 91.53           C
ATOM    444  O   SER A  48      16.955  -1.793  14.441  1.00 91.53           O
ATOM    445  HA  SER A  48      14.628  -1.009  15.384  1.00 91.53           H
ATOM    446  CB  SER A  48      15.533  -1.571  17.256  1.00 91.53           C
ATOM    447 1HB  SER A  48      16.228  -0.733  17.193  1.00 91.53           H
ATOM    448 2HB  SER A  48      14.700  -1.248  17.880  1.00 91.53           H
ATOM    449  OG  SER A  48      16.183  -2.681  17.870  1.00 91.53           O
ATOM    450  HG  SER A  48      15.736  -3.533  17.597  1.00 91.53           H
ATOM    451  HN  SER A  48      13.702  -3.198  16.830  1.00 91.53           H
ATOM    452  N   HIS A  49      16.146  -3.842  14.955  1.00 87.78           N
ATOM    453  CA  HIS A  49      17.202  -4.557  14.259  1.00 87.78           C
ATOM    454  C   HIS A  49      16.735  -4.912  12.845  1.00 87.78           C
ATOM    455  O   HIS A  49      17.502  -4.803  11.889  1.00 87.78           O
ATOM    456  HA  HIS A  49      18.050  -3.875  14.192  1.00 87.78           H
ATOM    457  CB  HIS A  49      17.649  -5.781  15.060  1.00 87.78           C
ATOM    458 1HB  HIS A  49      16.771  -6.368  15.327  1.00 87.78           H
ATOM    459 2HB  HIS A  49      18.273  -6.410  14.425  1.00 87.78           H
ATOM    460  CG  HIS A  49      18.414  -5.445  16.318  1.00 87.78           C
ATOM    461  ND1 HIS A  49      19.593  -4.720  16.308  1.00 87.78           N
ATOM    462  HD1 HIS A  49      20.048  -4.354  15.496  1.00 87.78           H
ATOM    463  CD2 HIS A  49      18.155  -5.741  17.625  1.00 87.78           C
ATOM    464  HD2 HIS A  49      17.298  -6.306  17.992  1.00 87.78           H
ATOM    465  CE1 HIS A  49      20.016  -4.592  17.557  1.00 87.78           C
ATOM    466  HE1 HIS A  49      20.919  -4.072  17.878  1.00 87.78           H
ATOM    467  NE2 HIS A  49      19.124  -5.226  18.371  1.00 87.78           N
ATOM    468  HN  HIS A  49      15.448  -4.422  15.374  1.00 87.78           H
ATOM    469  N   PHE A  50      15.481  -5.329  12.758  1.00 84.31           N
ATOM    470  CA  PHE A  50      14.992  -5.984  11.556  1.00 84.31           C
ATOM    471  C   PHE A  50      14.498  -4.958  10.535  1.00 84.31           C
ATOM    472  O   PHE A  50      14.776  -5.079   9.343  1.00 84.31           O
ATOM    473  HA  PHE A  50      15.825  -6.545  11.132  1.00 84.31           H
ATOM    474  CB  PHE A  50      13.820  -6.873  11.977  1.00 84.31           C
ATOM    475 1HB  PHE A  50      14.150  -7.540  12.773  1.00 84.31           H
ATOM    476 2HB  PHE A  50      13.032  -6.244  12.393  1.00 84.31           H
ATOM    477  CG  PHE A  50      13.235  -7.711  10.838  1.00 84.31           C
ATOM    478  CD1 PHE A  50      12.055  -7.352  10.266  1.00 84.31           C
ATOM    479  HD1 PHE A  50      11.525  -6.467  10.618  1.00 84.31           H
ATOM    480  CD2 PHE A  50      13.896  -8.815  10.398  1.00 84.31           C
ATOM    481  HD2 PHE A  50      14.842  -9.103  10.857  1.00 84.31           H
ATOM    482  CE1 PHE A  50      11.512  -8.131   9.209  1.00 84.31           C
ATOM    483  HE1 PHE A  50      10.566  -7.843   8.751  1.00 84.31           H
ATOM    484  CE2 PHE A  50      13.354  -9.594   9.342  1.00 84.31           C
ATOM    485  HE2 PHE A  50      13.883 -10.479   8.989  1.00 84.31           H
ATOM    486  CZ  PHE A  50      12.173  -9.235   8.770  1.00 84.31           C
ATOM    487  HZ  PHE A  50      11.757  -9.832   7.958  1.00 84.31           H
ATOM    488  HN  PHE A  50      14.805  -5.227  13.488  1.00 84.31           H
ATOM    489  N   LEU A  51      13.774  -3.969  11.039  1.00 94.35           N
ATOM    490  CA  LEU A  51      12.973  -3.115  10.180  1.00 94.35           C
ATOM    491  C   LEU A  51      13.886  -2.121   9.460  1.00 94.35           C
ATOM    492  O   LEU A  51      13.763  -1.922   8.253  1.00 94.35           O
ATOM    493  HA  LEU A  51      12.500  -3.753   9.433  1.00 94.35           H
ATOM    494  CB  LEU A  51      11.851  -2.450  10.981  1.00 94.35           C
ATOM    495 1HB  LEU A  51      12.302  -1.870  11.787  1.00 94.35           H
ATOM    496 2HB  LEU A  51      11.336  -1.744  10.330  1.00 94.35           H
ATOM    497  CG  LEU A  51      10.811  -3.393  11.589  1.00 94.35           C
ATOM    498  HG  LEU A  51      11.310  -4.020  12.328  1.00 94.35           H
ATOM    499  CD1 LEU A  51       9.722  -2.608  12.323  1.00 94.35           C
ATOM    500 1HD1 LEU A  51      10.174  -2.023  13.124  1.00 94.35           H
ATOM    501 2HD1 LEU A  51       9.221  -1.940  11.623  1.00 94.35           H
ATOM    502 3HD1 LEU A  51       8.996  -3.302  12.746  1.00 94.35           H
ATOM    503  CD2 LEU A  51      10.228  -4.325  10.525  1.00 94.35           C
ATOM    504 1HD2 LEU A  51       9.749  -3.732   9.746  1.00 94.35           H
ATOM    505 2HD2 LEU A  51      11.027  -4.922  10.087  1.00 94.35           H
ATOM    506 3HD2 LEU A  51       9.491  -4.984  10.984  1.00 94.35           H
ATOM    507  HN  LEU A  51      13.730  -3.749  12.014  1.00 94.35           H
ATOM    508  N   PRO A  52      14.816  -1.483  10.184  1.00 95.91           N
ATOM    509  CA  PRO A  52      15.561  -0.352   9.626  1.00 95.91           C
ATOM    510  C   PRO A  52      16.212  -0.690   8.295  1.00 95.91           C
ATOM    511  O   PRO A  52      16.077   0.056   7.326  1.00 95.91           O
ATOM    512  HA  PRO A  52      14.883   0.474   9.410  1.00 95.91           H
ATOM    513  CB  PRO A  52      16.601  -0.036  10.703  1.00 95.91           C
ATOM    514 1HB  PRO A  52      17.535  -0.569  10.527  1.00 95.91           H
ATOM    515 2HB  PRO A  52      16.841   1.027  10.730  1.00 95.91           H
ATOM    516  CG  PRO A  52      15.926  -0.494  11.991  1.00 95.91           C
ATOM    517 1HG  PRO A  52      16.649  -0.665  12.788  1.00 95.91           H
ATOM    518 2HG  PRO A  52      15.225   0.251  12.367  1.00 95.91           H
ATOM    519  CD  PRO A  52      15.225  -1.775  11.570  1.00 95.91           C
ATOM    520 1HD  PRO A  52      15.893  -2.636  11.616  1.00 95.91           H
ATOM    521 2HD  PRO A  52      14.374  -2.001  12.212  1.00 95.91           H
ATOM    522  N   PRO A  53      16.932  -1.818   8.215  1.00 96.12           N
ATOM    523  CA  PRO A  53      17.679  -2.152   7.000  1.00 96.12           C
ATOM    524  C   PRO A  53      16.763  -2.488   5.835  1.00 96.12           C
ATOM    525  O   PRO A  53      17.073  -2.174   4.686  1.00 96.12           O
ATOM    526  HA  PRO A  53      18.259  -1.291   6.666  1.00 96.12           H
ATOM    527  CB  PRO A  53      18.531  -3.352   7.417  1.00 96.12           C
ATOM    528 1HB  PRO A  53      18.689  -4.040   6.587  1.00 96.12           H
ATOM    529 2HB  PRO A  53      19.517  -3.042   7.765  1.00 96.12           H
ATOM    530  CG  PRO A  53      17.733  -3.990   8.518  1.00 96.12           C
ATOM    531 1HG  PRO A  53      16.981  -4.670   8.117  1.00 96.12           H
ATOM    532 2HG  PRO A  53      18.371  -4.576   9.179  1.00 96.12           H
ATOM    533  CD  PRO A  53      17.093  -2.850   9.255  1.00 96.12           C
ATOM    534 1HD  PRO A  53      16.134  -3.138   9.687  1.00 96.12           H
ATOM    535 2HD  PRO A  53      17.720  -2.500  10.075  1.00 96.12           H
ATOM    536  N   LEU A  54      15.648  -3.125   6.164  1.00 94.59           N
ATOM    537  CA  LEU A  54      14.715  -3.576   5.145  1.00 94.59           C
ATOM    538  C   LEU A  54      14.039  -2.361   4.506  1.00 94.59           C
ATOM    539  O   LEU A  54      13.839  -2.324   3.293  1.00 94.59           O
ATOM    540  HA  LEU A  54      15.293  -4.092   4.379  1.00 94.59           H
ATOM    541  CB  LEU A  54      13.731  -4.590   5.731  1.00 94.59           C
ATOM    542 1HB  LEU A  54      13.266  -4.148   6.612  1.00 94.59           H
ATOM    543 2HB  LEU A  54      12.938  -4.759   5.003  1.00 94.59           H
ATOM    544  CG  LEU A  54      14.321  -5.945   6.127  1.00 94.59           C
ATOM    545  HG  LEU A  54      15.080  -5.778   6.890  1.00 94.59           H
ATOM    546  CD1 LEU A  54      13.251  -6.850   6.743  1.00 94.59           C
ATOM    547 1HD1 LEU A  54      12.842  -6.373   7.634  1.00 94.59           H
ATOM    548 2HD1 LEU A  54      12.453  -7.014   6.019  1.00 94.59           H
ATOM    549 3HD1 LEU A  54      13.697  -7.807   7.015  1.00 94.59           H
ATOM    550  CD2 LEU A  54      15.016  -6.609   4.936  1.00 94.59           C
ATOM    551 1HD2 LEU A  54      14.295  -6.762   4.133  1.00 94.59           H
ATOM    552 2HD2 LEU A  54      15.823  -5.967   4.582  1.00 94.59           H
ATOM    553 3HD2 LEU A  54      15.426  -7.571   5.245  1.00 94.59           H
ATOM    554  HN  LEU A  54      15.380  -3.333   7.104  1.00 94.59           H
ATOM    555  N   TYR A  55      13.706  -1.397   5.351  1.00 94.66           N
ATOM    556  CA  TYR A  55      13.031  -0.196   4.888  1.00 94.66           C
ATOM    557  C   TYR A  55      13.949   0.636   3.989  1.00 94.66           C
ATOM    558  O   TYR A  55      13.501   1.200   2.992  1.00 94.66           O
ATOM    559  HA  TYR A  55      12.155  -0.501   4.317  1.00 94.66           H
ATOM    560  CB  TYR A  55      12.699   0.612   6.144  1.00 94.66           C
ATOM    561 1HB  TYR A  55      13.565   0.610   6.805  1.00 94.66           H
ATOM    562 2HB  TYR A  55      12.518   1.649   5.860  1.00 94.66           H
ATOM    563  CG  TYR A  55      11.485   0.091   6.916  1.00 94.66           C
ATOM    564  CD1 TYR A  55      10.849  -1.062   6.505  1.00 94.66           C
ATOM    565  HD1 TYR A  55      11.212  -1.603   5.630  1.00 94.66           H
ATOM    566  CD2 TYR A  55      11.026   0.775   8.023  1.00 94.66           C
ATOM    567  HD2 TYR A  55      11.528   1.687   8.348  1.00 94.66           H
ATOM    568  CE1 TYR A  55       9.707  -1.553   7.231  1.00 94.66           C
ATOM    569  HE1 TYR A  55       9.195  -2.463   6.917  1.00 94.66           H
ATOM    570  CE2 TYR A  55       9.883   0.285   8.750  1.00 94.66           C
ATOM    571  HE2 TYR A  55       9.510   0.816   9.626  1.00 94.66           H
ATOM    572  CZ  TYR A  55       9.280  -0.855   8.318  1.00 94.66           C
ATOM    573  OH  TYR A  55       8.201  -1.318   9.004  1.00 94.66           O
ATOM    574  HH  TYR A  55       7.817  -2.116   8.540  1.00 94.66           H
ATOM    575  HN  TYR A  55      13.888  -1.426   6.334  1.00 94.66           H
ATOM    576  N   TRP A  56      15.215   0.686   4.375  1.00 92.96           N
ATOM    577  CA  TRP A  56      16.210   1.396   3.588  1.00 92.96           C
ATOM    578  C   TRP A  56      16.324   0.699   2.231  1.00 92.96           C
ATOM    579  O   TRP A  56      16.401   1.359   1.195  1.00 92.96           O
ATOM    580  HA  TRP A  56      15.859   2.419   3.454  1.00 92.96           H
ATOM    581  CB  TRP A  56      17.543   1.476   4.334  1.00 92.96           C
ATOM    582 1HB  TRP A  56      17.722   0.528   4.841  1.00 92.96           H
ATOM    583 2HB  TRP A  56      18.346   1.604   3.608  1.00 92.96           H
ATOM    584  CG  TRP A  56      17.616   2.608   5.360  1.00 92.96           C
ATOM    585  CD1 TRP A  56      17.747   2.510   6.690  1.00 92.96           C
ATOM    586  HD1 TRP A  56      17.820   1.566   7.230  1.00 92.96           H
ATOM    587  CD2 TRP A  56      17.557   4.023   5.083  1.00 92.96           C
ATOM    588  NE1 TRP A  56      17.776   3.753   7.289  1.00 92.96           N
ATOM    589  HE1 TRP A  56      17.866   3.936   8.267  1.00 92.96           H
ATOM    590  CE2 TRP A  56      17.657   4.702   6.281  1.00 92.96           C
ATOM    591  CE3 TRP A  56      17.424   4.707   3.862  1.00 92.96           C
ATOM    592  HE3 TRP A  56      17.344   4.194   2.904  1.00 92.96           H
ATOM    593  CZ2 TRP A  56      17.634   6.099   6.374  1.00 92.96           C
ATOM    594  HZ2 TRP A  56      17.714   6.612   7.333  1.00 92.96           H
ATOM    595  CZ3 TRP A  56      17.403   6.103   3.973  1.00 92.96           C
ATOM    596  HZ3 TRP A  56      17.301   6.682   3.055  1.00 92.96           H
ATOM    597  CH2 TRP A  56      17.502   6.801   5.170  1.00 92.96           C
ATOM    598  HH2 TRP A  56      17.477   7.891   5.172  1.00 92.96           H
ATOM    599  HN  TRP A  56      15.564   0.253   5.206  1.00 92.96           H
ATOM    600  N   LEU A  57      16.332  -0.625   2.280  1.00 93.87           N
ATOM    601  CA  LEU A  57      16.443  -1.418   1.067  1.00 93.87           C
ATOM    602  C   LEU A  57      15.249  -1.122   0.158  1.00 93.87           C
ATOM    603  O   LEU A  57      15.421  -0.835  -1.026  1.00 93.87           O
ATOM    604  HA  LEU A  57      17.353  -1.105   0.555  1.00 93.87           H
ATOM    605  CB  LEU A  57      16.603  -2.900   1.409  1.00 93.87           C
ATOM    606 1HB  LEU A  57      17.484  -3.014   2.041  1.00 93.87           H
ATOM    607 2HB  LEU A  57      15.743  -3.211   2.003  1.00 93.87           H
ATOM    608  CG  LEU A  57      16.737  -3.853   0.219  1.00 93.87           C
ATOM    609  HG  LEU A  57      15.892  -3.686  -0.448  1.00 93.87           H
ATOM    610  CD1 LEU A  57      18.009  -3.557  -0.579  1.00 93.87           C
ATOM    611 1HD1 LEU A  57      17.973  -2.534  -0.953  1.00 93.87           H
ATOM    612 2HD1 LEU A  57      18.879  -3.678   0.066  1.00 93.87           H
ATOM    613 3HD1 LEU A  57      18.079  -4.248  -1.419  1.00 93.87           H
ATOM    614  CD2 LEU A  57      16.673  -5.312   0.675  1.00 93.87           C
ATOM    615 1HD2 LEU A  57      17.485  -5.510   1.374  1.00 93.87           H
ATOM    616 2HD2 LEU A  57      15.717  -5.497   1.165  1.00 93.87           H
ATOM    617 3HD2 LEU A  57      16.771  -5.967  -0.191  1.00 93.87           H
ATOM    618  HN  LEU A  57      16.263  -1.154   3.126  1.00 93.87           H
ATOM    619  N   VAL A  58      14.064  -1.202   0.746  1.00 95.52           N
ATOM    620  CA  VAL A  58      12.839  -0.992  -0.007  1.00 95.52           C
ATOM    621  C   VAL A  58      12.855   0.410  -0.619  1.00 95.52           C
ATOM    622  O   VAL A  58      12.513   0.586  -1.787  1.00 95.52           O
ATOM    623  HA  VAL A  58      12.818  -1.726  -0.813  1.00 95.52           H
ATOM    624  CB  VAL A  58      11.625  -1.239   0.890  1.00 95.52           C
ATOM    625  HB  VAL A  58      11.732  -0.617   1.779  1.00 95.52           H
ATOM    626  CG1 VAL A  58      10.330  -0.830   0.185  1.00 95.52           C
ATOM    627 1HG1 VAL A  58      10.371   0.230  -0.064  1.00 95.52           H
ATOM    628 2HG1 VAL A  58      10.214  -1.414  -0.729  1.00 95.52           H
ATOM    629 3HG1 VAL A  58       9.482  -1.016   0.844  1.00 95.52           H
ATOM    630  CG2 VAL A  58      11.565  -2.699   1.342  1.00 95.52           C
ATOM    631 1HG2 VAL A  58      11.492  -3.348   0.469  1.00 95.52           H
ATOM    632 2HG2 VAL A  58      12.468  -2.944   1.902  1.00 95.52           H
ATOM    633 3HG2 VAL A  58      10.693  -2.847   1.979  1.00 95.52           H
ATOM    634  HN  VAL A  58      13.934  -1.405   1.716  1.00 95.52           H
ATOM    635  N   PHE A  59      13.257   1.373   0.199  1.00 96.17           N
ATOM    636  CA  PHE A  59      13.278   2.760  -0.233  1.00 96.17           C
ATOM    637  C   PHE A  59      14.168   2.938  -1.465  1.00 96.17           C
ATOM    638  O   PHE A  59      13.743   3.515  -2.464  1.00 96.17           O
ATOM    639  HA  PHE A  59      12.254   3.037  -0.483  1.00 96.17           H
ATOM    640  CB  PHE A  59      13.858   3.579   0.922  1.00 96.17           C
ATOM    641 1HB  PHE A  59      13.177   3.524   1.772  1.00 96.17           H
ATOM    642 2HB  PHE A  59      14.798   3.127   1.238  1.00 96.17           H
ATOM    643  CG  PHE A  59      14.105   5.050   0.580  1.00 96.17           C
ATOM    644  CD1 PHE A  59      15.377   5.510   0.438  1.00 96.17           C
ATOM    645  HD1 PHE A  59      16.220   4.831   0.567  1.00 96.17           H
ATOM    646  CD2 PHE A  59      13.054   5.896   0.419  1.00 96.17           C
ATOM    647  HD2 PHE A  59      12.034   5.527   0.533  1.00 96.17           H
ATOM    648  CE1 PHE A  59      15.607   6.875   0.120  1.00 96.17           C
ATOM    649  HE1 PHE A  59      16.626   7.244   0.006  1.00 96.17           H
ATOM    650  CE2 PHE A  59      13.283   7.261   0.101  1.00 96.17           C
ATOM    651  HE2 PHE A  59      12.440   7.940  -0.028  1.00 96.17           H
ATOM    652  CZ  PHE A  59      14.555   7.722  -0.041  1.00 96.17           C
ATOM    653  HZ  PHE A  59      14.731   8.769  -0.285  1.00 96.17           H
ATOM    654  HN  PHE A  59      13.563   1.218   1.138  1.00 96.17           H
ATOM    655  N   ILE A  60      15.387   2.430  -1.353  1.00 94.22           N
ATOM    656  CA  ILE A  60      16.389   2.657  -2.381  1.00 94.22           C
ATOM    657  C   ILE A  60      15.906   2.051  -3.700  1.00 94.22           C
ATOM    658  O   ILE A  60      15.877   2.731  -4.725  1.00 94.22           O
ATOM    659  HA  ILE A  60      16.486   3.734  -2.510  1.00 94.22           H
ATOM    660  CB  ILE A  60      17.752   2.131  -1.925  1.00 94.22           C
ATOM    661  HB  ILE A  60      17.618   1.116  -1.551  1.00 94.22           H
ATOM    662  CG1 ILE A  60      18.305   2.969  -0.771  1.00 94.22           C
ATOM    663 1HG1 ILE A  60      18.622   3.943  -1.144  1.00 94.22           H
ATOM    664 2HG1 ILE A  60      17.519   3.148  -0.038  1.00 94.22           H
ATOM    665  CG2 ILE A  60      18.730   2.055  -3.099  1.00 94.22           C
ATOM    666 1HG2 ILE A  60      18.333   1.383  -3.860  1.00 94.22           H
ATOM    667 2HG2 ILE A  60      18.864   3.049  -3.526  1.00 94.22           H
ATOM    668 3HG2 ILE A  60      19.691   1.678  -2.748  1.00 94.22           H
ATOM    669  CD1 ILE A  60      19.486   2.265  -0.100  1.00 94.22           C
ATOM    670 1HD1 ILE A  60      19.160   1.302   0.293  1.00 94.22           H
ATOM    671 2HD1 ILE A  60      20.280   2.110  -0.831  1.00 94.22           H
ATOM    672 3HD1 ILE A  60      19.860   2.883   0.717  1.00 94.22           H
ATOM    673  HN  ILE A  60      15.693   1.875  -0.580  1.00 94.22           H
ATOM    674  N   VAL A  61      15.538   0.780  -3.632  1.00 94.58           N
ATOM    675  CA  VAL A  61      15.203   0.032  -4.832  1.00 94.58           C
ATOM    676  C   VAL A  61      13.933   0.616  -5.453  1.00 94.58           C
ATOM    677  O   VAL A  61      13.859   0.800  -6.667  1.00 94.58           O
ATOM    678  HA  VAL A  61      16.026   0.155  -5.536  1.00 94.58           H
ATOM    679  CB  VAL A  61      15.079  -1.457  -4.503  1.00 94.58           C
ATOM    680  HB  VAL A  61      14.327  -1.565  -3.721  1.00 94.58           H
ATOM    681  CG1 VAL A  61      14.606  -2.250  -5.722  1.00 94.58           C
ATOM    682 1HG1 VAL A  61      13.631  -1.880  -6.041  1.00 94.58           H
ATOM    683 2HG1 VAL A  61      15.323  -2.130  -6.534  1.00 94.58           H
ATOM    684 3HG1 VAL A  61      14.526  -3.305  -5.461  1.00 94.58           H
ATOM    685  CG2 VAL A  61      16.399  -2.012  -3.966  1.00 94.58           C
ATOM    686 1HG2 VAL A  61      17.179  -1.884  -4.717  1.00 94.58           H
ATOM    687 2HG2 VAL A  61      16.677  -1.475  -3.059  1.00 94.58           H
ATOM    688 3HG2 VAL A  61      16.283  -3.072  -3.740  1.00 94.58           H
ATOM    689  HN  VAL A  61      15.467   0.264  -2.778  1.00 94.58           H
ATOM    690  N   GLY A  62      12.963   0.890  -4.593  1.00 95.86           N
ATOM    691  CA  GLY A  62      11.664   1.352  -5.051  1.00 95.86           C
ATOM    692  C   GLY A  62      11.766   2.750  -5.666  1.00 95.86           C
ATOM    693  O   GLY A  62      11.163   3.021  -6.703  1.00 95.86           O
ATOM    694 1HA  GLY A  62      11.265   0.655  -5.787  1.00 95.86           H
ATOM    695 2HA  GLY A  62      10.965   1.369  -4.215  1.00 95.86           H
ATOM    696  HN  GLY A  62      13.054   0.800  -3.601  1.00 95.86           H
ATOM    697  N   ALA A  63      12.534   3.600  -5.000  1.00 95.60           N
ATOM    698  CA  ALA A  63      12.684   4.976  -5.441  1.00 95.60           C
ATOM    699  C   ALA A  63      13.312   4.995  -6.836  1.00 95.60           C
ATOM    700  O   ALA A  63      12.873   5.742  -7.709  1.00 95.60           O
ATOM    701  HA  ALA A  63      11.688   5.418  -5.494  1.00 95.60           H
ATOM    702  CB  ALA A  63      13.514   5.753  -4.417  1.00 95.60           C
ATOM    703 1HB  ALA A  63      13.009   5.734  -3.451  1.00 95.60           H
ATOM    704 2HB  ALA A  63      14.497   5.293  -4.323  1.00 95.60           H
ATOM    705 3HB  ALA A  63      13.626   6.786  -4.748  1.00 95.60           H
ATOM    706  HN  ALA A  63      13.048   3.362  -4.176  1.00 95.60           H
ATOM    707  N   LEU A  64      14.330   4.164  -7.003  1.00 89.75           N
ATOM    708  CA  LEU A  64      15.031   4.084  -8.273  1.00 89.75           C
ATOM    709  C   LEU A  64      14.058   3.616  -9.358  1.00 89.75           C
ATOM    710  O   LEU A  64      13.987   4.212 -10.432  1.00 89.75           O
ATOM    711  HA  LEU A  64      15.370   5.089  -8.524  1.00 89.75           H
ATOM    712  CB  LEU A  64      16.276   3.205  -8.144  1.00 89.75           C
ATOM    713 1HB  LEU A  64      15.991   2.274  -7.655  1.00 89.75           H
ATOM    714 2HB  LEU A  64      16.620   2.947  -9.146  1.00 89.75           H
ATOM    715  CG  LEU A  64      17.450   3.814  -7.374  1.00 89.75           C
ATOM    716  HG  LEU A  64      17.081   4.160  -6.408  1.00 89.75           H
ATOM    717  CD1 LEU A  64      18.528   2.764  -7.096  1.00 89.75           C
ATOM    718 1HD1 LEU A  64      18.102   1.955  -6.503  1.00 89.75           H
ATOM    719 2HD1 LEU A  64      18.898   2.366  -8.041  1.00 89.75           H
ATOM    720 3HD1 LEU A  64      19.350   3.224  -6.548  1.00 89.75           H
ATOM    721  CD2 LEU A  64      18.013   5.034  -8.106  1.00 89.75           C
ATOM    722 1HD2 LEU A  64      18.361   4.735  -9.095  1.00 89.75           H
ATOM    723 2HD2 LEU A  64      17.233   5.788  -8.209  1.00 89.75           H
ATOM    724 3HD2 LEU A  64      18.846   5.447  -7.537  1.00 89.75           H
ATOM    725  HN  LEU A  64      14.677   3.554  -6.290  1.00 89.75           H
ATOM    726  N   GLY A  65      13.333   2.554  -9.040  1.00 93.58           N
ATOM    727  CA  GLY A  65      12.464   1.921 -10.017  1.00 93.58           C
ATOM    728  C   GLY A  65      11.368   2.883 -10.481  1.00 93.58           C
ATOM    729  O   GLY A  65      11.181   3.085 -11.680  1.00 93.58           O
ATOM    730 1HA  GLY A  65      13.052   1.594 -10.874  1.00 93.58           H
ATOM    731 2HA  GLY A  65      12.010   1.030  -9.583  1.00 93.58           H
ATOM    732  HN  GLY A  65      13.332   2.128  -8.135  1.00 93.58           H
ATOM    733  N   ASN A  66      10.673   3.452  -9.507  1.00 91.82           N
ATOM    734  CA  ASN A  66       9.510   4.272  -9.798  1.00 91.82           C
ATOM    735  C   ASN A  66       9.964   5.587 -10.434  1.00 91.82           C
ATOM    736  O   ASN A  66       9.275   6.137 -11.292  1.00 91.82           O
ATOM    737  HA  ASN A  66       8.898   3.673 -10.472  1.00 91.82           H
ATOM    738  CB  ASN A  66       8.738   4.607  -8.520  1.00 91.82           C
ATOM    739 1HB  ASN A  66       9.436   4.899  -7.735  1.00 91.82           H
ATOM    740 2HB  ASN A  66       8.085   5.462  -8.699  1.00 91.82           H
ATOM    741  CG  ASN A  66       7.906   3.411  -8.052  1.00 91.82           C
ATOM    742  OD1 ASN A  66       6.947   3.003  -8.686  1.00 91.82           O
ATOM    743  ND2 ASN A  66       8.325   2.874  -6.910  1.00 91.82           N
ATOM    744 1HD2 ASN A  66       9.120   3.258  -6.439  1.00 91.82           H
ATOM    745 2HD2 ASN A  66       7.846   2.087  -6.522  1.00 91.82           H
ATOM    746  HN  ASN A  66      10.893   3.360  -8.536  1.00 91.82           H
ATOM    747  N   SER A  67      11.122   6.054  -9.989  1.00 91.71           N
ATOM    748  CA  SER A  67      11.691   7.278 -10.526  1.00 91.71           C
ATOM    749  C   SER A  67      11.981   7.110 -12.019  1.00 91.71           C
ATOM    750  O   SER A  67      11.798   8.043 -12.800  1.00 91.71           O
ATOM    751  HA  SER A  67      10.932   8.043 -10.368  1.00 91.71           H
ATOM    752  CB  SER A  67      12.968   7.666  -9.778  1.00 91.71           C
ATOM    753 1HB  SER A  67      13.693   6.855  -9.854  1.00 91.71           H
ATOM    754 2HB  SER A  67      13.416   8.539 -10.253  1.00 91.71           H
ATOM    755  OG  SER A  67      12.717   7.950  -8.404  1.00 91.71           O
ATOM    756  HG  SER A  67      13.129   7.244  -7.828  1.00 91.71           H
ATOM    757  HN  SER A  67      11.667   5.611  -9.277  1.00 91.71           H
ATOM    758  N   LEU A  68      12.429   5.913 -12.371  1.00 86.63           N
ATOM    759  CA  LEU A  68      12.708   5.598 -13.762  1.00 86.63           C
ATOM    760  C   LEU A  68      11.407   5.657 -14.565  1.00 86.63           C
ATOM    761  O   LEU A  68      11.388   6.163 -15.685  1.00 86.63           O
ATOM    762  HA  LEU A  68      13.383   6.366 -14.141  1.00 86.63           H
ATOM    763  CB  LEU A  68      13.439   4.258 -13.871  1.00 86.63           C
ATOM    764 1HB  LEU A  68      12.970   3.554 -13.184  1.00 86.63           H
ATOM    765 2HB  LEU A  68      13.291   3.868 -14.878  1.00 86.63           H
ATOM    766  CG  LEU A  68      14.941   4.288 -13.581  1.00 86.63           C
ATOM    767  HG  LEU A  68      15.097   4.823 -12.644  1.00 86.63           H
ATOM    768  CD1 LEU A  68      15.490   2.873 -13.390  1.00 86.63           C
ATOM    769 1HD1 LEU A  68      14.982   2.395 -12.552  1.00 86.63           H
ATOM    770 2HD1 LEU A  68      15.321   2.292 -14.297  1.00 86.63           H
ATOM    771 3HD1 LEU A  68      16.560   2.923 -13.185  1.00 86.63           H
ATOM    772  CD2 LEU A  68      15.695   5.054 -14.670  1.00 86.63           C
ATOM    773 1HD2 LEU A  68      15.535   4.568 -15.632  1.00 86.63           H
ATOM    774 2HD2 LEU A  68      15.328   6.079 -14.714  1.00 86.63           H
ATOM    775 3HD2 LEU A  68      16.760   5.059 -14.438  1.00 86.63           H
ATOM    776  HN  LEU A  68      12.600   5.168 -11.726  1.00 86.63           H
ATOM    777  N   VAL A  69      10.352   5.131 -13.960  1.00 89.94           N
ATOM    778  CA  VAL A  69       9.059   5.082 -14.620  1.00 89.94           C
ATOM    779  C   VAL A  69       8.622   6.503 -14.983  1.00 89.94           C
ATOM    780  O   VAL A  69       8.263   6.773 -16.128  1.00 89.94           O
ATOM    781  HA  VAL A  69       9.179   4.508 -15.539  1.00 89.94           H
ATOM    782  CB  VAL A  69       8.046   4.353 -13.735  1.00 89.94           C
ATOM    783  HB  VAL A  69       8.048   4.835 -12.757  1.00 89.94           H
ATOM    784  CG1 VAL A  69       6.633   4.464 -14.311  1.00 89.94           C
ATOM    785 1HG1 VAL A  69       6.349   5.514 -14.376  1.00 89.94           H
ATOM    786 2HG1 VAL A  69       6.611   4.020 -15.306  1.00 89.94           H
ATOM    787 3HG1 VAL A  69       5.934   3.937 -13.662  1.00 89.94           H
ATOM    788  CG2 VAL A  69       8.445   2.889 -13.538  1.00 89.94           C
ATOM    789 1HG2 VAL A  69       8.485   2.390 -14.506  1.00 89.94           H
ATOM    790 2HG2 VAL A  69       9.424   2.840 -13.062  1.00 89.94           H
ATOM    791 3HG2 VAL A  69       7.708   2.394 -12.905  1.00 89.94           H
ATOM    792  HN  VAL A  69      10.371   4.744 -13.038  1.00 89.94           H
ATOM    793  N   ILE A  70       8.666   7.374 -13.985  1.00 90.02           N
ATOM    794  CA  ILE A  70       8.189   8.735 -14.158  1.00 90.02           C
ATOM    795  C   ILE A  70       9.011   9.424 -15.249  1.00 90.02           C
ATOM    796  O   ILE A  70       8.460  10.122 -16.099  1.00 90.02           O
ATOM    797  HA  ILE A  70       7.152   8.678 -14.491  1.00 90.02           H
ATOM    798  CB  ILE A  70       8.194   9.479 -12.821  1.00 90.02           C
ATOM    799  HB  ILE A  70       9.188   9.385 -12.382  1.00 90.02           H
ATOM    800  CG1 ILE A  70       7.205   8.849 -11.839  1.00 90.02           C
ATOM    801 1HG1 ILE A  70       6.185   9.079 -12.147  1.00 90.02           H
ATOM    802 2HG1 ILE A  70       7.307   7.764 -11.860  1.00 90.02           H
ATOM    803  CG2 ILE A  70       7.929  10.972 -13.023  1.00 90.02           C
ATOM    804 1HG2 ILE A  70       8.704  11.396 -13.662  1.00 90.02           H
ATOM    805 2HG2 ILE A  70       6.955  11.108 -13.495  1.00 90.02           H
ATOM    806 3HG2 ILE A  70       7.938  11.477 -12.057  1.00 90.02           H
ATOM    807  CD1 ILE A  70       7.442   9.362 -10.417  1.00 90.02           C
ATOM    808 1HD1 ILE A  70       8.455   9.109 -10.104  1.00 90.02           H
ATOM    809 2HD1 ILE A  70       7.315  10.444 -10.395  1.00 90.02           H
ATOM    810 3HD1 ILE A  70       6.725   8.898  -9.739  1.00 90.02           H
ATOM    811  HN  ILE A  70       9.019   7.163 -13.073  1.00 90.02           H
ATOM    812  N   LEU A  71      10.316   9.205 -15.189  1.00 84.54           N
ATOM    813  CA  LEU A  71      11.231   9.880 -16.094  1.00 84.54           C
ATOM    814  C   LEU A  71      10.894   9.494 -17.535  1.00 84.54           C
ATOM    815  O   LEU A  71      10.846  10.351 -18.416  1.00 84.54           O
ATOM    816  HA  LEU A  71      11.073  10.952 -15.978  1.00 84.54           H
ATOM    817  CB  LEU A  71      12.682   9.591 -15.703  1.00 84.54           C
ATOM    818 1HB  LEU A  71      12.805   9.821 -14.645  1.00 84.54           H
ATOM    819 2HB  LEU A  71      12.863   8.522 -15.820  1.00 84.54           H
ATOM    820  CG  LEU A  71      13.752  10.350 -16.489  1.00 84.54           C
ATOM    821  HG  LEU A  71      13.256  10.942 -17.258  1.00 84.54           H
ATOM    822  CD1 LEU A  71      14.508  11.326 -15.585  1.00 84.54           C
ATOM    823 1HD1 LEU A  71      13.808  12.047 -15.163  1.00 84.54           H
ATOM    824 2HD1 LEU A  71      14.992  10.775 -14.779  1.00 84.54           H
ATOM    825 3HD1 LEU A  71      15.263  11.853 -16.169  1.00 84.54           H
ATOM    826  CD2 LEU A  71      14.697   9.382 -17.204  1.00 84.54           C
ATOM    827 1HD2 LEU A  71      15.190   8.746 -16.469  1.00 84.54           H
ATOM    828 2HD2 LEU A  71      14.128   8.764 -17.897  1.00 84.54           H
ATOM    829 3HD2 LEU A  71      15.448   9.949 -17.756  1.00 84.54           H
ATOM    830  HN  LEU A  71      10.749   8.580 -14.539  1.00 84.54           H
ATOM    831  N   VAL A  72      10.669   8.203 -17.731  1.00 84.17           N
ATOM    832  CA  VAL A  72      10.453   7.675 -19.067  1.00 84.17           C
ATOM    833  C   VAL A  72       9.170   8.273 -19.646  1.00 84.17           C
ATOM    834  O   VAL A  72       9.139   8.682 -20.806  1.00 84.17           O
ATOM    835  HA  VAL A  72      11.295   7.988 -19.684  1.00 84.17           H
ATOM    836  CB  VAL A  72      10.436   6.146 -19.030  1.00 84.17           C
ATOM    837  HB  VAL A  72       9.692   5.837 -18.296  1.00 84.17           H
ATOM    838  CG1 VAL A  72      10.026   5.568 -20.386  1.00 84.17           C
ATOM    839 1HG1 VAL A  72       9.028   5.923 -20.645  1.00 84.17           H
ATOM    840 2HG1 VAL A  72      10.736   5.891 -21.148  1.00 84.17           H
ATOM    841 3HG1 VAL A  72      10.022   4.480 -20.331  1.00 84.17           H
ATOM    842  CG2 VAL A  72      11.792   5.593 -18.585  1.00 84.17           C
ATOM    843 1HG2 VAL A  72      12.563   5.916 -19.285  1.00 84.17           H
ATOM    844 2HG2 VAL A  72      12.027   5.965 -17.588  1.00 84.17           H
ATOM    845 3HG2 VAL A  72      11.752   4.504 -18.567  1.00 84.17           H
ATOM    846  HN  VAL A  72      10.632   7.524 -16.998  1.00 84.17           H
ATOM    847  N   TYR A  73       8.141   8.306 -18.812  1.00 84.34           N
ATOM    848  CA  TYR A  73       6.851   8.826 -19.234  1.00 84.34           C
ATOM    849  C   TYR A  73       6.926  10.332 -19.495  1.00 84.34           C
ATOM    850  O   TYR A  73       6.244  10.847 -20.379  1.00 84.34           O
ATOM    851  HA  TYR A  73       6.569   8.319 -20.156  1.00 84.34           H
ATOM    852  CB  TYR A  73       5.892   8.570 -18.070  1.00 84.34           C
ATOM    853 1HB  TYR A  73       6.460   8.557 -17.140  1.00 84.34           H
ATOM    854 2HB  TYR A  73       5.189   9.399 -18.002  1.00 84.34           H
ATOM    855  CG  TYR A  73       5.106   7.262 -18.188  1.00 84.34           C
ATOM    856  CD1 TYR A  73       4.221   7.081 -19.230  1.00 84.34           C
ATOM    857  HD1 TYR A  73       4.081   7.869 -19.970  1.00 84.34           H
ATOM    858  CD2 TYR A  73       5.283   6.264 -17.251  1.00 84.34           C
ATOM    859  HD2 TYR A  73       5.982   6.407 -16.427  1.00 84.34           H
ATOM    860  CE1 TYR A  73       3.481   5.850 -19.341  1.00 84.34           C
ATOM    861  HE1 TYR A  73       2.779   5.694 -20.160  1.00 84.34           H
ATOM    862  CE2 TYR A  73       4.544   5.033 -17.362  1.00 84.34           C
ATOM    863  HE2 TYR A  73       4.674   4.237 -16.629  1.00 84.34           H
ATOM    864  CZ  TYR A  73       3.679   4.887 -18.402  1.00 84.34           C
ATOM    865  OH  TYR A  73       2.981   3.725 -18.507  1.00 84.34           O
ATOM    866  HH  TYR A  73       2.478   3.705 -19.371  1.00 84.34           H
ATOM    867  HN  TYR A  73       8.178   7.985 -17.865  1.00 84.34           H
ATOM    868  N   TRP A  74       7.762  10.995 -18.709  1.00 73.63           N
ATOM    869  CA  TRP A  74       7.854  12.444 -18.768  1.00 73.63           C
ATOM    870  C   TRP A  74       8.449  12.825 -20.125  1.00 73.63           C
ATOM    871  O   TRP A  74       7.891  13.656 -20.840  1.00 73.63           O
ATOM    872  HA  TRP A  74       6.845  12.846 -18.677  1.00 73.63           H
ATOM    873  CB  TRP A  74       8.659  12.991 -17.587  1.00 73.63           C
ATOM    874 1HB  TRP A  74       8.260  12.571 -16.664  1.00 73.63           H
ATOM    875 2HB  TRP A  74       9.690  12.650 -17.674  1.00 73.63           H
ATOM    876  CG  TRP A  74       8.649  14.518 -17.482  1.00 73.63           C
ATOM    877  CD1 TRP A  74       9.446  15.393 -18.110  1.00 73.63           C
ATOM    878  HD1 TRP A  74      10.236  15.113 -18.807  1.00 73.63           H
ATOM    879  CD2 TRP A  74       7.764  15.318 -16.670  1.00 73.63           C
ATOM    880  NE1 TRP A  74       9.140  16.694 -17.764  1.00 73.63           N
ATOM    881  HE1 TRP A  74       9.594  17.518 -18.102  1.00 73.63           H
ATOM    882  CE2 TRP A  74       8.085  16.646 -16.861  1.00 73.63           C
ATOM    883  CE3 TRP A  74       6.726  14.932 -15.803  1.00 73.63           C
ATOM    884  HE3 TRP A  74       6.454  13.890 -15.636  1.00 73.63           H
ATOM    885  CZ2 TRP A  74       7.417  17.696 -16.219  1.00 73.63           C
ATOM    886  HZ2 TRP A  74       7.689  18.738 -16.387  1.00 73.63           H
ATOM    887  CZ3 TRP A  74       6.068  15.993 -15.170  1.00 73.63           C
ATOM    888  HZ3 TRP A  74       5.255  15.749 -14.487  1.00 73.63           H
ATOM    889  CH2 TRP A  74       6.379  17.335 -15.351  1.00 73.63           C
ATOM    890  HH2 TRP A  74       5.818  18.104 -14.820  1.00 73.63           H
ATOM    891  HN  TRP A  74       8.368  10.560 -18.043  1.00 73.63           H
ATOM    892  N   TYR A  75       9.574  12.200 -20.439  1.00 70.18           N
ATOM    893  CA  TYR A  75      10.426  12.684 -21.512  1.00 70.18           C
ATOM    894  C   TYR A  75      10.109  11.971 -22.828  1.00 70.18           C
ATOM    895  O   TYR A  75      10.298  12.535 -23.904  1.00 70.18           O
ATOM    896  HA  TYR A  75      10.241  13.752 -21.632  1.00 70.18           H
ATOM    897  CB  TYR A  75      11.859  12.349 -21.096  1.00 70.18           C
ATOM    898 1HB  TYR A  75      11.876  11.351 -20.658  1.00 70.18           H
ATOM    899 2HB  TYR A  75      12.487  12.316 -21.987  1.00 70.18           H
ATOM    900  CG  TYR A  75      12.466  13.338 -20.099  1.00 70.18           C
ATOM    901  CD1 TYR A  75      12.930  14.561 -20.536  1.00 70.18           C
ATOM    902  HD1 TYR A  75      12.865  14.823 -21.592  1.00 70.18           H
ATOM    903  CD2 TYR A  75      12.548  13.006 -18.762  1.00 70.18           C
ATOM    904  HD2 TYR A  75      12.181  12.040 -18.416  1.00 70.18           H
ATOM    905  CE1 TYR A  75      13.501  15.492 -19.597  1.00 70.18           C
ATOM    906  HE1 TYR A  75      13.872  16.462 -19.929  1.00 70.18           H
ATOM    907  CE2 TYR A  75      13.119  13.937 -17.823  1.00 70.18           C
ATOM    908  HE2 TYR A  75      13.190  13.688 -16.764  1.00 70.18           H
ATOM    909  CZ  TYR A  75      13.567  15.134 -18.287  1.00 70.18           C
ATOM    910  OH  TYR A  75      14.106  16.013 -17.400  1.00 70.18           O
ATOM    911  HH  TYR A  75      14.064  15.636 -16.475  1.00 70.18           H
ATOM    912  HN  TYR A  75       9.905  11.378 -19.975  1.00 70.18           H
ATOM    913  N   CYS A  76       9.631  10.742 -22.698  1.00 70.38           N
ATOM    914  CA  CYS A  76       9.625   9.819 -23.820  1.00 70.38           C
ATOM    915  C   CYS A  76       8.181   9.387 -24.079  1.00 70.38           C
ATOM    916  O   CYS A  76       7.599   9.739 -25.105  1.00 70.38           O
ATOM    917  HA  CYS A  76      10.026  10.363 -24.675  1.00 70.38           H
ATOM    918  CB  CYS A  76      10.543   8.620 -23.571  1.00 70.38           C
ATOM    919 1HB  CYS A  76      11.459   8.949 -23.079  1.00 70.38           H
ATOM    920 2HB  CYS A  76      10.057   7.912 -22.900  1.00 70.38           H
ATOM    921  SG  CYS A  76      10.947   7.801 -25.157  1.00 70.38           S
ATOM    922  HG  CYS A  76      11.729   6.862 -24.634  1.00 70.38           H
ATOM    923  HN  CYS A  76       9.254  10.375 -21.847  1.00 70.38           H
ATOM    924  N   THR A  77       7.643   8.632 -23.133  1.00 64.53           N
ATOM    925  CA  THR A  77       6.417   7.891 -23.373  1.00 64.53           C
ATOM    926  C   THR A  77       5.233   8.849 -23.516  1.00 64.53           C
ATOM    927  O   THR A  77       4.409   8.694 -24.416  1.00 64.53           O
ATOM    928  HA  THR A  77       6.516   7.361 -24.321  1.00 64.53           H
ATOM    929  CB  THR A  77       6.246   6.879 -22.238  1.00 64.53           C
ATOM    930  HB  THR A  77       6.014   7.383 -21.300  1.00 64.53           H
ATOM    931  OG1 THR A  77       7.460   6.133 -22.252  1.00 64.53           O
ATOM    932  HG1 THR A  77       7.481   5.529 -23.049  1.00 64.53           H
ATOM    933  CG2 THR A  77       5.165   5.839 -22.539  1.00 64.53           C
ATOM    934 1HG2 THR A  77       5.432   5.288 -23.441  1.00 64.53           H
ATOM    935 2HG2 THR A  77       4.209   6.340 -22.688  1.00 64.53           H
ATOM    936 3HG2 THR A  77       5.085   5.145 -21.701  1.00 64.53           H
ATOM    937  HN  THR A  77       8.031   8.523 -22.217  1.00 64.53           H
ATOM    938  N   ARG A  78       5.187   9.819 -22.615  1.00 61.41           N
ATOM    939  CA  ARG A  78       4.002  10.648 -22.468  1.00 61.41           C
ATOM    940  C   ARG A  78       2.764   9.773 -22.266  1.00 61.41           C
ATOM    941  O   ARG A  78       2.725   8.631 -22.722  1.00 61.41           O
ATOM    942  HA  ARG A  78       4.198  11.260 -21.587  1.00 61.41           H
ATOM    943  CB  ARG A  78       3.796  11.536 -23.696  1.00 61.41           C
ATOM    944 1HB  ARG A  78       3.648  10.914 -24.579  1.00 61.41           H
ATOM    945 2HB  ARG A  78       2.892  12.132 -23.571  1.00 61.41           H
ATOM    946  CG  ARG A  78       4.996  12.460 -23.913  1.00 61.41           C
ATOM    947 1HG  ARG A  78       5.219  12.995 -22.990  1.00 61.41           H
ATOM    948 2HG  ARG A  78       5.877  11.867 -24.158  1.00 61.41           H
ATOM    949  CD  ARG A  78       4.721  13.462 -25.036  1.00 61.41           C
ATOM    950 1HD  ARG A  78       4.533  12.932 -25.969  1.00 61.41           H
ATOM    951 2HD  ARG A  78       3.824  14.038 -24.809  1.00 61.41           H
ATOM    952  NE  ARG A  78       5.877  14.372 -25.196  1.00 61.41           N
ATOM    953  HE  ARG A  78       6.704  14.178 -24.668  1.00 61.41           H
ATOM    954  CZ  ARG A  78       5.886  15.441 -26.005  1.00 61.41           C
ATOM    955  NH1 ARG A  78       4.806  15.748 -26.737  1.00 61.41           N
ATOM    956 1HH1 ARG A  78       3.986  15.179 -26.682  1.00 61.41           H
ATOM    957 2HH1 ARG A  78       4.821  16.547 -27.338  1.00 61.41           H
ATOM    958  NH2 ARG A  78       6.991  16.196 -26.072  1.00 61.41           N
ATOM    959 1HH2 ARG A  78       7.013  16.997 -26.671  1.00 61.41           H
ATOM    960 2HH2 ARG A  78       7.792  15.960 -25.523  1.00 61.41           H
ATOM    961  HN  ARG A  78       5.938  10.042 -21.993  1.00 61.41           H
ATOM    962  N   VAL A  79       1.782  10.342 -21.582  1.00 76.36           N
ATOM    963  CA  VAL A  79       0.543   9.629 -21.318  1.00 76.36           C
ATOM    964  C   VAL A  79      -0.376   9.743 -22.536  1.00 76.36           C
ATOM    965  O   VAL A  79      -0.897  10.819 -22.826  1.00 76.36           O
ATOM    966  HA  VAL A  79       0.794   8.579 -21.165  1.00 76.36           H
ATOM    967  CB  VAL A  79      -0.100  10.155 -20.033  1.00 76.36           C
ATOM    968  HB  VAL A  79      -0.354  11.203 -20.190  1.00 76.36           H
ATOM    969  CG1 VAL A  79      -1.392   9.400 -19.718  1.00 76.36           C
ATOM    970 1HG1 VAL A  79      -2.097   9.528 -20.539  1.00 76.36           H
ATOM    971 2HG1 VAL A  79      -1.172   8.340 -19.590  1.00 76.36           H
ATOM    972 3HG1 VAL A  79      -1.828   9.793 -18.800  1.00 76.36           H
ATOM    973  CG2 VAL A  79       0.880  10.080 -18.860  1.00 76.36           C
ATOM    974 1HG2 VAL A  79       1.179   9.044 -18.702  1.00 76.36           H
ATOM    975 2HG2 VAL A  79       1.760  10.682 -19.082  1.00 76.36           H
ATOM    976 3HG2 VAL A  79       0.397  10.460 -17.959  1.00 76.36           H
ATOM    977  HN  VAL A  79       1.822  11.270 -21.212  1.00 76.36           H
ATOM    978  N   LYS A  80      -0.546   8.619 -23.217  1.00 68.47           N
ATOM    979  CA  LYS A  80      -1.331   8.596 -24.439  1.00 68.47           C
ATOM    980  C   LYS A  80      -2.582   7.742 -24.220  1.00 68.47           C
ATOM    981  O   LYS A  80      -3.570   7.888 -24.937  1.00 68.47           O
ATOM    982  HA  LYS A  80      -1.644   9.619 -24.646  1.00 68.47           H
ATOM    983  CB  LYS A  80      -0.472   8.137 -25.619  1.00 68.47           C
ATOM    984 1HB  LYS A  80      -0.017   7.174 -25.390  1.00 68.47           H
ATOM    985 2HB  LYS A  80      -1.102   7.991 -26.497  1.00 68.47           H
ATOM    986  CG  LYS A  80       0.619   9.162 -25.933  1.00 68.47           C
ATOM    987 1HG  LYS A  80       0.174  10.150 -26.048  1.00 68.47           H
ATOM    988 2HG  LYS A  80       1.318   9.222 -25.099  1.00 68.47           H
ATOM    989  CD  LYS A  80       1.374   8.786 -27.210  1.00 68.47           C
ATOM    990 1HD  LYS A  80       1.796   7.786 -27.106  1.00 68.47           H
ATOM    991 2HD  LYS A  80       0.680   8.752 -28.050  1.00 68.47           H
ATOM    992  CE  LYS A  80       2.491   9.789 -27.503  1.00 68.47           C
ATOM    993 1HE  LYS A  80       2.076  10.795 -27.569  1.00 68.47           H
ATOM    994 2HE  LYS A  80       3.209   9.793 -26.683  1.00 68.47           H
ATOM    995  NZ  LYS A  80       3.176   9.446 -28.769  1.00 68.47           N
ATOM    996 1HZ  LYS A  80       3.917  10.116 -28.945  1.00 68.47           H
ATOM    997 2HZ  LYS A  80       3.573   8.515 -28.698  1.00 68.47           H
ATOM    998 3HZ  LYS A  80       2.510   9.472 -29.533  1.00 68.47           H
ATOM    999  HN  LYS A  80      -0.159   7.738 -22.946  1.00 68.47           H
ATOM   1000  N   THR A  81      -2.498   6.870 -23.226  1.00 79.54           N
ATOM   1001  CA  THR A  81      -3.542   5.885 -23.004  1.00 79.54           C
ATOM   1002  C   THR A  81      -4.041   5.953 -21.560  1.00 79.54           C
ATOM   1003  O   THR A  81      -3.387   6.541 -20.700  1.00 79.54           O
ATOM   1004  HA  THR A  81      -4.388   6.130 -23.646  1.00 79.54           H
ATOM   1005  CB  THR A  81      -2.988   4.513 -23.392  1.00 79.54           C
ATOM   1006  HB  THR A  81      -3.787   3.775 -23.458  1.00 79.54           H
ATOM   1007  OG1 THR A  81      -1.989   4.251 -22.410  1.00 79.54           O
ATOM   1008  HG1 THR A  81      -1.757   3.279 -22.408  1.00 79.54           H
ATOM   1009  CG2 THR A  81      -2.213   4.545 -24.711  1.00 79.54           C
ATOM   1010 1HG2 THR A  81      -1.373   5.234 -24.622  1.00 79.54           H
ATOM   1011 2HG2 THR A  81      -2.873   4.879 -25.512  1.00 79.54           H
ATOM   1012 3HG2 THR A  81      -1.842   3.546 -24.939  1.00 79.54           H
ATOM   1013  HN  THR A  81      -1.735   6.830 -22.580  1.00 79.54           H
ATOM   1014  N   MET A  82      -5.196   5.342 -21.337  1.00 80.24           N
ATOM   1015  CA  MET A  82      -5.734   5.226 -19.992  1.00 80.24           C
ATOM   1016  C   MET A  82      -4.775   4.458 -19.081  1.00 80.24           C
ATOM   1017  O   MET A  82      -4.593   4.819 -17.919  1.00 80.24           O
ATOM   1018  HA  MET A  82      -5.847   6.249 -19.632  1.00 80.24           H
ATOM   1019  CB  MET A  82      -7.081   4.502 -20.041  1.00 80.24           C
ATOM   1020 1HB  MET A  82      -7.742   5.004 -20.748  1.00 80.24           H
ATOM   1021 2HB  MET A  82      -6.938   3.485 -20.406  1.00 80.24           H
ATOM   1022  CG  MET A  82      -7.736   4.467 -18.659  1.00 80.24           C
ATOM   1023 1HG  MET A  82      -7.132   3.870 -17.976  1.00 80.24           H
ATOM   1024 2HG  MET A  82      -7.783   5.474 -18.244  1.00 80.24           H
ATOM   1025  SD  MET A  82      -9.379   3.780 -18.779  1.00 80.24           S
ATOM   1026  CE  MET A  82      -9.919   3.973 -17.089  1.00 80.24           C
ATOM   1027 1HE  MET A  82      -9.254   3.417 -16.428  1.00 80.24           H
ATOM   1028 2HE  MET A  82      -9.900   5.029 -16.819  1.00 80.24           H
ATOM   1029 3HE  MET A  82     -10.935   3.591 -16.986  1.00 80.24           H
ATOM   1030  HN  MET A  82      -5.759   4.931 -22.054  1.00 80.24           H
ATOM   1031  N   THR A  83      -4.185   3.413 -19.643  1.00 82.18           N
ATOM   1032  CA  THR A  83      -3.230   2.606 -18.904  1.00 82.18           C
ATOM   1033  C   THR A  83      -2.053   3.465 -18.438  1.00 82.18           C
ATOM   1034  O   THR A  83      -1.622   3.364 -17.290  1.00 82.18           O
ATOM   1035  HA  THR A  83      -3.722   2.225 -18.009  1.00 82.18           H
ATOM   1036  CB  THR A  83      -2.812   1.434 -19.794  1.00 82.18           C
ATOM   1037  HB  THR A  83      -2.056   1.744 -20.516  1.00 82.18           H
ATOM   1038  OG1 THR A  83      -4.037   0.965 -20.350  1.00 82.18           O
ATOM   1039  HG1 THR A  83      -4.424   0.249 -19.769  1.00 82.18           H
ATOM   1040  CG2 THR A  83      -2.289   0.243 -18.988  1.00 82.18           C
ATOM   1041 1HG2 THR A  83      -3.069  -0.110 -18.314  1.00 82.18           H
ATOM   1042 2HG2 THR A  83      -1.418   0.551 -18.408  1.00 82.18           H
ATOM   1043 3HG2 THR A  83      -2.006  -0.560 -19.669  1.00 82.18           H
ATOM   1044  HN  THR A  83      -4.350   3.117 -20.584  1.00 82.18           H
ATOM   1045  N   ASP A  84      -1.565   4.290 -19.352  1.00 84.82           N
ATOM   1046  CA  ASP A  84      -0.416   5.132 -19.065  1.00 84.82           C
ATOM   1047  C   ASP A  84      -0.742   6.046 -17.882  1.00 84.82           C
ATOM   1048  O   ASP A  84       0.116   6.310 -17.042  1.00 84.82           O
ATOM   1049  HA  ASP A  84       0.397   4.440 -18.845  1.00 84.82           H
ATOM   1050  CB  ASP A  84      -0.067   6.016 -20.264  1.00 84.82           C
ATOM   1051 1HB  ASP A  84      -0.911   6.664 -20.501  1.00 84.82           H
ATOM   1052 2HB  ASP A  84       0.771   6.665 -20.010  1.00 84.82           H
ATOM   1053  CG  ASP A  84       0.290   5.167 -21.485  1.00 84.82           C
ATOM   1054  OD1 ASP A  84       0.811   4.051 -21.269  1.00 84.82           O
ATOM   1055  OD2 ASP A  84       0.034   5.653 -22.608  1.00 84.82           O
ATOM   1056  HN  ASP A  84      -1.941   4.389 -20.274  1.00 84.82           H
ATOM   1057  N   MET A  85      -1.985   6.504 -17.855  1.00 87.65           N
ATOM   1058  CA  MET A  85      -2.419   7.429 -16.822  1.00 87.65           C
ATOM   1059  C   MET A  85      -2.324   6.787 -15.436  1.00 87.65           C
ATOM   1060  O   MET A  85      -1.778   7.382 -14.508  1.00 87.65           O
ATOM   1061  HA  MET A  85      -1.739   8.278 -16.883  1.00 87.65           H
ATOM   1062  CB  MET A  85      -3.864   7.854 -17.090  1.00 87.65           C
ATOM   1063 1HB  MET A  85      -3.964   8.184 -18.124  1.00 87.65           H
ATOM   1064 2HB  MET A  85      -4.528   6.998 -16.963  1.00 87.65           H
ATOM   1065  CG  MET A  85      -4.290   8.980 -16.146  1.00 87.65           C
ATOM   1066 1HG  MET A  85      -5.363   9.149 -16.228  1.00 87.65           H
ATOM   1067 2HG  MET A  85      -4.090   8.695 -15.113  1.00 87.65           H
ATOM   1068  SD  MET A  85      -3.406  10.478 -16.547  1.00 87.65           S
ATOM   1069  CE  MET A  85      -3.799  11.463 -15.111  1.00 87.65           C
ATOM   1070 1HE  MET A  85      -4.879  11.591 -15.042  1.00 87.65           H
ATOM   1071 2HE  MET A  85      -3.435  10.960 -14.215  1.00 87.65           H
ATOM   1072 3HE  MET A  85      -3.322  12.440 -15.198  1.00 87.65           H
ATOM   1073  HN  MET A  85      -2.688   6.254 -18.520  1.00 87.65           H
ATOM   1074  N   PHE A  86      -2.865   5.581 -15.339  1.00 91.31           N
ATOM   1075  CA  PHE A  86      -2.885   4.870 -14.073  1.00 91.31           C
ATOM   1076  C   PHE A  86      -1.471   4.470 -13.646  1.00 91.31           C
ATOM   1077  O   PHE A  86      -1.133   4.537 -12.465  1.00 91.31           O
ATOM   1078  HA  PHE A  86      -3.310   5.544 -13.330  1.00 91.31           H
ATOM   1079  CB  PHE A  86      -3.719   3.604 -14.284  1.00 91.31           C
ATOM   1080 1HB  PHE A  86      -3.344   3.077 -15.161  1.00 91.31           H
ATOM   1081 2HB  PHE A  86      -3.578   2.942 -13.430  1.00 91.31           H
ATOM   1082  CG  PHE A  86      -5.215   3.868 -14.466  1.00 91.31           C
ATOM   1083  CD1 PHE A  86      -5.842   4.792 -13.690  1.00 91.31           C
ATOM   1084  HD1 PHE A  86      -5.278   5.346 -12.939  1.00 91.31           H
ATOM   1085  CD2 PHE A  86      -5.918   3.177 -15.403  1.00 91.31           C
ATOM   1086  HD2 PHE A  86      -5.415   2.436 -16.025  1.00 91.31           H
ATOM   1087  CE1 PHE A  86      -7.230   5.037 -13.859  1.00 91.31           C
ATOM   1088  HE1 PHE A  86      -7.733   5.778 -13.237  1.00 91.31           H
ATOM   1089  CE2 PHE A  86      -7.306   3.421 -15.572  1.00 91.31           C
ATOM   1090  HE2 PHE A  86      -7.870   2.868 -16.323  1.00 91.31           H
ATOM   1091  CZ  PHE A  86      -7.933   4.346 -14.796  1.00 91.31           C
ATOM   1092  HZ  PHE A  86      -8.999   4.534 -14.926  1.00 91.31           H
ATOM   1093  HN  PHE A  86      -3.282   5.093 -16.105  1.00 91.31           H
ATOM   1094  N   LEU A  87      -0.684   4.062 -14.630  1.00 88.57           N
ATOM   1095  CA  LEU A  87       0.658   3.574 -14.361  1.00 88.57           C
ATOM   1096  C   LEU A  87       1.516   4.722 -13.825  1.00 88.57           C
ATOM   1097  O   LEU A  87       2.366   4.515 -12.960  1.00 88.57           O
ATOM   1098  HA  LEU A  87       0.580   2.811 -13.586  1.00 88.57           H
ATOM   1099  CB  LEU A  87       1.242   2.899 -15.604  1.00 88.57           C
ATOM   1100 1HB  LEU A  87       1.136   3.581 -16.447  1.00 88.57           H
ATOM   1101 2HB  LEU A  87       2.311   2.753 -15.445  1.00 88.57           H
ATOM   1102  CG  LEU A  87       0.624   1.554 -15.990  1.00 88.57           C
ATOM   1103  HG  LEU A  87      -0.448   1.698 -16.128  1.00 88.57           H
ATOM   1104  CD1 LEU A  87       1.188   1.052 -17.320  1.00 88.57           C
ATOM   1105 1HD1 LEU A  87       0.968   1.777 -18.105  1.00 88.57           H
ATOM   1106 2HD1 LEU A  87       2.268   0.929 -17.233  1.00 88.57           H
ATOM   1107 3HD1 LEU A  87       0.732   0.095 -17.571  1.00 88.57           H
ATOM   1108  CD2 LEU A  87       0.800   0.528 -14.869  1.00 88.57           C
ATOM   1109 1HD2 LEU A  87       1.862   0.381 -14.674  1.00 88.57           H
ATOM   1110 2HD2 LEU A  87       0.312   0.890 -13.964  1.00 88.57           H
ATOM   1111 3HD2 LEU A  87       0.351  -0.419 -15.169  1.00 88.57           H
ATOM   1112  HN  LEU A  87      -0.948   4.061 -15.594  1.00 88.57           H
ATOM   1113  N   LEU A  88       1.263   5.907 -14.360  1.00 91.36           N
ATOM   1114  CA  LEU A  88       2.001   7.089 -13.946  1.00 91.36           C
ATOM   1115  C   LEU A  88       1.625   7.440 -12.505  1.00 91.36           C
ATOM   1116  O   LEU A  88       2.498   7.680 -11.673  1.00 91.36           O
ATOM   1117  HA  LEU A  88       3.061   6.838 -13.975  1.00 91.36           H
ATOM   1118  CB  LEU A  88       1.778   8.234 -14.935  1.00 91.36           C
ATOM   1119 1HB  LEU A  88       2.130   7.914 -15.916  1.00 91.36           H
ATOM   1120 2HB  LEU A  88       0.706   8.409 -15.023  1.00 91.36           H
ATOM   1121  CG  LEU A  88       2.457   9.561 -14.589  1.00 91.36           C
ATOM   1122  HG  LEU A  88       2.129   9.863 -13.594  1.00 91.36           H
ATOM   1123  CD1 LEU A  88       3.977   9.402 -14.535  1.00 91.36           C
ATOM   1124 1HD1 LEU A  88       4.239   8.666 -13.775  1.00 91.36           H
ATOM   1125 2HD1 LEU A  88       4.342   9.065 -15.506  1.00 91.36           H
ATOM   1126 3HD1 LEU A  88       4.434  10.360 -14.288  1.00 91.36           H
ATOM   1127  CD2 LEU A  88       2.030  10.664 -15.559  1.00 91.36           C
ATOM   1128 1HD2 LEU A  88       2.309  10.383 -16.575  1.00 91.36           H
ATOM   1129 2HD2 LEU A  88       0.949  10.799 -15.504  1.00 91.36           H
ATOM   1130 3HD2 LEU A  88       2.526  11.597 -15.291  1.00 91.36           H
ATOM   1131  HN  LEU A  88       0.570   6.067 -15.063  1.00 91.36           H
ATOM   1132  N   ASN A  89       0.324   7.458 -12.254  1.00 92.35           N
ATOM   1133  CA  ASN A  89      -0.180   7.839 -10.945  1.00 92.35           C
ATOM   1134  C   ASN A  89       0.261   6.801  -9.912  1.00 92.35           C
ATOM   1135  O   ASN A  89       0.525   7.140  -8.759  1.00 92.35           O
ATOM   1136  HA  ASN A  89       0.241   8.825 -10.751  1.00 92.35           H
ATOM   1137  CB  ASN A  89      -1.709   7.892 -10.938  1.00 92.35           C
ATOM   1138 1HB  ASN A  89      -2.108   7.063 -11.523  1.00 92.35           H
ATOM   1139 2HB  ASN A  89      -2.077   7.770  -9.919  1.00 92.35           H
ATOM   1140  CG  ASN A  89      -2.214   9.218 -11.512  1.00 92.35           C
ATOM   1141  OD1 ASN A  89      -2.387  10.201 -10.812  1.00 92.35           O
ATOM   1142  ND2 ASN A  89      -2.440   9.189 -12.823  1.00 92.35           N
ATOM   1143 1HD2 ASN A  89      -2.277   8.348 -13.340  1.00 92.35           H
ATOM   1144 2HD2 ASN A  89      -2.772  10.007 -13.291  1.00 92.35           H
ATOM   1145  HN  ASN A  89      -0.378   7.220 -12.924  1.00 92.35           H
ATOM   1146  N   LEU A  90       0.327   5.556 -10.361  1.00 93.11           N
ATOM   1147  CA  LEU A  90       0.766   4.471  -9.500  1.00 93.11           C
ATOM   1148  C   LEU A  90       2.209   4.728  -9.059  1.00 93.11           C
ATOM   1149  O   LEU A  90       2.536   4.591  -7.881  1.00 93.11           O
ATOM   1150  HA  LEU A  90       0.129   4.478  -8.615  1.00 93.11           H
ATOM   1151  CB  LEU A  90       0.566   3.122 -10.192  1.00 93.11           C
ATOM   1152 1HB  LEU A  90      -0.490   3.018 -10.443  1.00 93.11           H
ATOM   1153 2HB  LEU A  90       1.117   3.133 -11.133  1.00 93.11           H
ATOM   1154  CG  LEU A  90       0.996   1.889  -9.396  1.00 93.11           C
ATOM   1155  HG  LEU A  90       2.042   2.011  -9.115  1.00 93.11           H
ATOM   1156  CD1 LEU A  90       0.192   1.765  -8.100  1.00 93.11           C
ATOM   1157 1HD1 LEU A  90       0.353   2.651  -7.486  1.00 93.11           H
ATOM   1158 2HD1 LEU A  90      -0.868   1.675  -8.338  1.00 93.11           H
ATOM   1159 3HD1 LEU A  90       0.518   0.880  -7.553  1.00 93.11           H
ATOM   1160  CD2 LEU A  90       0.903   0.624 -10.251  1.00 93.11           C
ATOM   1161 1HD2 LEU A  90      -0.126   0.484 -10.583  1.00 93.11           H
ATOM   1162 2HD2 LEU A  90       1.554   0.724 -11.120  1.00 93.11           H
ATOM   1163 3HD2 LEU A  90       1.214  -0.238  -9.661  1.00 93.11           H
ATOM   1164  HN  LEU A  90       0.088   5.285 -11.294  1.00 93.11           H
ATOM   1165  N   ALA A  91       3.034   5.096 -10.029  1.00 94.35           N
ATOM   1166  CA  ALA A  91       4.447   5.309  -9.768  1.00 94.35           C
ATOM   1167  C   ALA A  91       4.612   6.488  -8.807  1.00 94.35           C
ATOM   1168  O   ALA A  91       5.485   6.469  -7.940  1.00 94.35           O
ATOM   1169  HA  ALA A  91       4.837   4.408  -9.295  1.00 94.35           H
ATOM   1170  CB  ALA A  91       5.183   5.528 -11.092  1.00 94.35           C
ATOM   1171 1HB  ALA A  91       5.059   4.650 -11.726  1.00 94.35           H
ATOM   1172 2HB  ALA A  91       4.771   6.402 -11.596  1.00 94.35           H
ATOM   1173 3HB  ALA A  91       6.243   5.688 -10.896  1.00 94.35           H
ATOM   1174  HN  ALA A  91       2.751   5.248 -10.976  1.00 94.35           H
ATOM   1175  N   ILE A  92       3.761   7.486  -8.993  1.00 93.22           N
ATOM   1176  CA  ILE A  92       3.789   8.662  -8.141  1.00 93.22           C
ATOM   1177  C   ILE A  92       3.417   8.260  -6.712  1.00 93.22           C
ATOM   1178  O   ILE A  92       4.082   8.659  -5.758  1.00 93.22           O
ATOM   1179  HA  ILE A  92       4.811   9.039  -8.138  1.00 93.22           H
ATOM   1180  CB  ILE A  92       2.901   9.765  -8.720  1.00 93.22           C
ATOM   1181  HB  ILE A  92       1.932   9.330  -8.966  1.00 93.22           H
ATOM   1182  CG1 ILE A  92       3.490  10.317 -10.020  1.00 93.22           C
ATOM   1183 1HG1 ILE A  92       4.371  10.918  -9.797  1.00 93.22           H
ATOM   1184 2HG1 ILE A  92       3.818   9.493 -10.654  1.00 93.22           H
ATOM   1185  CG2 ILE A  92       2.653  10.868  -7.689  1.00 93.22           C
ATOM   1186 1HG2 ILE A  92       2.158  10.444  -6.816  1.00 93.22           H
ATOM   1187 2HG2 ILE A  92       3.605  11.306  -7.391  1.00 93.22           H
ATOM   1188 3HG2 ILE A  92       2.019  11.639  -8.128  1.00 93.22           H
ATOM   1189  CD1 ILE A  92       2.463  11.167 -10.770  1.00 93.22           C
ATOM   1190 1HD1 ILE A  92       1.593  10.556 -11.013  1.00 93.22           H
ATOM   1191 2HD1 ILE A  92       2.155  12.003 -10.143  1.00 93.22           H
ATOM   1192 3HD1 ILE A  92       2.907  11.547 -11.690  1.00 93.22           H
ATOM   1193  HN  ILE A  92       3.063   7.499  -9.709  1.00 93.22           H
ATOM   1194  N   ALA A  93       2.354   7.475  -6.610  1.00 95.05           N
ATOM   1195  CA  ALA A  93       1.831   7.088  -5.311  1.00 95.05           C
ATOM   1196  C   ALA A  93       2.884   6.264  -4.567  1.00 95.05           C
ATOM   1197  O   ALA A  93       3.108   6.468  -3.375  1.00 95.05           O
ATOM   1198  HA  ALA A  93       1.632   8.000  -4.748  1.00 95.05           H
ATOM   1199  CB  ALA A  93       0.518   6.326  -5.495  1.00 95.05           C
ATOM   1200 1HB  ALA A  93      -0.205   6.965  -6.002  1.00 95.05           H
ATOM   1201 2HB  ALA A  93       0.696   5.434  -6.095  1.00 95.05           H
ATOM   1202 3HB  ALA A  93       0.126   6.036  -4.520  1.00 95.05           H
ATOM   1203  HN  ALA A  93       1.855   7.105  -7.394  1.00 95.05           H
ATOM   1204  N   ASP A  94       3.502   5.351  -5.301  1.00 92.04           N
ATOM   1205  CA  ASP A  94       4.527   4.496  -4.727  1.00 92.04           C
ATOM   1206  C   ASP A  94       5.661   5.365  -4.179  1.00 92.04           C
ATOM   1207  O   ASP A  94       6.149   5.132  -3.075  1.00 92.04           O
ATOM   1208  HA  ASP A  94       4.022   3.929  -3.945  1.00 92.04           H
ATOM   1209  CB  ASP A  94       5.117   3.558  -5.781  1.00 92.04           C
ATOM   1210 1HB  ASP A  94       5.227   4.091  -6.726  1.00 92.04           H
ATOM   1211 2HB  ASP A  94       6.115   3.243  -5.475  1.00 92.04           H
ATOM   1212  CG  ASP A  94       4.227   2.330  -5.982  1.00 92.04           C
ATOM   1213  OD1 ASP A  94       3.576   1.933  -4.992  1.00 92.04           O
ATOM   1214  OD2 ASP A  94       4.219   1.816  -7.122  1.00 92.04           O
ATOM   1215  HN  ASP A  94       3.312   5.190  -6.270  1.00 92.04           H
ATOM   1216  N   LEU A  95       6.048   6.350  -4.978  1.00 91.55           N
ATOM   1217  CA  LEU A  95       7.186   7.186  -4.637  1.00 91.55           C
ATOM   1218  C   LEU A  95       6.882   7.952  -3.348  1.00 91.55           C
ATOM   1219  O   LEU A  95       7.735   8.056  -2.468  1.00 91.55           O
ATOM   1220  HA  LEU A  95       8.034   6.526  -4.455  1.00 91.55           H
ATOM   1221  CB  LEU A  95       7.559   8.089  -5.815  1.00 91.55           C
ATOM   1222 1HB  LEU A  95       7.611   7.475  -6.715  1.00 91.55           H
ATOM   1223 2HB  LEU A  95       6.754   8.808  -5.966  1.00 91.55           H
ATOM   1224  CG  LEU A  95       8.874   8.858  -5.680  1.00 91.55           C
ATOM   1225  HG  LEU A  95       8.872   9.372  -4.719  1.00 91.55           H
ATOM   1226  CD1 LEU A  95      10.070   7.904  -5.680  1.00 91.55           C
ATOM   1227 1HD1 LEU A  95       9.983   7.212  -4.842  1.00 91.55           H
ATOM   1228 2HD1 LEU A  95      10.088   7.343  -6.614  1.00 91.55           H
ATOM   1229 3HD1 LEU A  95      10.992   8.477  -5.583  1.00 91.55           H
ATOM   1230  CD2 LEU A  95       8.996   9.930  -6.765  1.00 91.55           C
ATOM   1231 1HD2 LEU A  95       8.967   9.458  -7.747  1.00 91.55           H
ATOM   1232 2HD2 LEU A  95       8.169  10.634  -6.675  1.00 91.55           H
ATOM   1233 3HD2 LEU A  95       9.940  10.462  -6.646  1.00 91.55           H
ATOM   1234  HN  LEU A  95       5.599   6.578  -5.842  1.00 91.55           H
ATOM   1235  N   LEU A  96       5.665   8.470  -3.278  1.00 90.40           N
ATOM   1236  CA  LEU A  96       5.254   9.264  -2.132  1.00 90.40           C
ATOM   1237  C   LEU A  96       5.290   8.393  -0.874  1.00 90.40           C
ATOM   1238  O   LEU A  96       5.690   8.854   0.193  1.00 90.40           O
ATOM   1239  HA  LEU A  96       5.979  10.069  -2.015  1.00 90.40           H
ATOM   1240  CB  LEU A  96       3.894   9.914  -2.391  1.00 90.40           C
ATOM   1241 1HB  LEU A  96       3.204   9.144  -2.737  1.00 90.40           H
ATOM   1242 2HB  LEU A  96       3.505  10.287  -1.443  1.00 90.40           H
ATOM   1243  CG  LEU A  96       3.881  11.062  -3.402  1.00 90.40           C
ATOM   1244  HG  LEU A  96       4.327  10.705  -4.330  1.00 90.40           H
ATOM   1245  CD1 LEU A  96       2.448  11.492  -3.726  1.00 90.40           C
ATOM   1246 1HD1 LEU A  96       1.903  10.648  -4.148  1.00 90.40           H
ATOM   1247 2HD1 LEU A  96       1.954  11.825  -2.813  1.00 90.40           H
ATOM   1248 3HD1 LEU A  96       2.468  12.309  -4.447  1.00 90.40           H
ATOM   1249  CD2 LEU A  96       4.734  12.234  -2.912  1.00 90.40           C
ATOM   1250 1HD2 LEU A  96       4.339  12.599  -1.964  1.00 90.40           H
ATOM   1251 2HD2 LEU A  96       5.763  11.902  -2.774  1.00 90.40           H
ATOM   1252 3HD2 LEU A  96       4.707  13.036  -3.650  1.00 90.40           H
ATOM   1253  HN  LEU A  96       4.966   8.355  -3.984  1.00 90.40           H
ATOM   1254  N   PHE A  97       4.866   7.148  -1.043  1.00 91.85           N
ATOM   1255  CA  PHE A  97       4.890   6.195   0.053  1.00 91.85           C
ATOM   1256  C   PHE A  97       6.320   5.961   0.544  1.00 91.85           C
ATOM   1257  O   PHE A  97       6.577   5.971   1.747  1.00 91.85           O
ATOM   1258  HA  PHE A  97       4.294   6.617   0.862  1.00 91.85           H
ATOM   1259  CB  PHE A  97       4.327   4.879  -0.487  1.00 91.85           C
ATOM   1260 1HB  PHE A  97       3.242   4.959  -0.553  1.00 91.85           H
ATOM   1261 2HB  PHE A  97       4.698   4.725  -1.500  1.00 91.85           H
ATOM   1262  CG  PHE A  97       4.682   3.655   0.361  1.00 91.85           C
ATOM   1263  CD1 PHE A  97       5.629   2.780  -0.071  1.00 91.85           C
ATOM   1264  HD1 PHE A  97       6.135   2.950  -1.022  1.00 91.85           H
ATOM   1265  CD2 PHE A  97       4.051   3.444   1.547  1.00 91.85           C
ATOM   1266  HD2 PHE A  97       3.292   4.145   1.893  1.00 91.85           H
ATOM   1267  CE1 PHE A  97       5.959   1.645   0.715  1.00 91.85           C
ATOM   1268  HE1 PHE A  97       6.717   0.943   0.369  1.00 91.85           H
ATOM   1269  CE2 PHE A  97       4.381   2.308   2.334  1.00 91.85           C
ATOM   1270  HE2 PHE A  97       3.875   2.138   3.284  1.00 91.85           H
ATOM   1271  CZ  PHE A  97       5.328   1.433   1.901  1.00 91.85           C
ATOM   1272  HZ  PHE A  97       5.581   0.562   2.506  1.00 91.85           H
ATOM   1273  HN  PHE A  97       4.511   6.791  -1.907  1.00 91.85           H
ATOM   1274  N   LEU A  98       7.214   5.754  -0.412  1.00 94.46           N
ATOM   1275  CA  LEU A  98       8.568   5.335  -0.093  1.00 94.46           C
ATOM   1276  C   LEU A  98       9.258   6.431   0.722  1.00 94.46           C
ATOM   1277  O   LEU A  98      10.090   6.140   1.580  1.00 94.46           O
ATOM   1278  HA  LEU A  98       8.496   4.440   0.524  1.00 94.46           H
ATOM   1279  CB  LEU A  98       9.323   4.948  -1.366  1.00 94.46           C
ATOM   1280 1HB  LEU A  98       9.234   5.767  -2.081  1.00 94.46           H
ATOM   1281 2HB  LEU A  98      10.381   4.853  -1.122  1.00 94.46           H
ATOM   1282  CG  LEU A  98       8.867   3.658  -2.050  1.00 94.46           C
ATOM   1283  HG  LEU A  98       7.778   3.657  -2.085  1.00 94.46           H
ATOM   1284  CD1 LEU A  98       9.366   3.599  -3.496  1.00 94.46           C
ATOM   1285 1HD1 LEU A  98       8.970   4.448  -4.052  1.00 94.46           H
ATOM   1286 2HD1 LEU A  98      10.455   3.634  -3.506  1.00 94.46           H
ATOM   1287 3HD1 LEU A  98       9.028   2.672  -3.959  1.00 94.46           H
ATOM   1288  CD2 LEU A  98       9.296   2.430  -1.245  1.00 94.46           C
ATOM   1289 1HD2 LEU A  98      10.382   2.414  -1.157  1.00 94.46           H
ATOM   1290 2HD2 LEU A  98       8.851   2.474  -0.251  1.00 94.46           H
ATOM   1291 3HD2 LEU A  98       8.959   1.526  -1.754  1.00 94.46           H
ATOM   1292  HN  LEU A  98       7.026   5.869  -1.387  1.00 94.46           H
ATOM   1293  N   VAL A  99       8.886   7.668   0.425  1.00 91.75           N
ATOM   1294  CA  VAL A  99       9.503   8.811   1.076  1.00 91.75           C
ATOM   1295  C   VAL A  99       9.229   8.746   2.580  1.00 91.75           C
ATOM   1296  O   VAL A  99       9.924   9.383   3.370  1.00 91.75           O
ATOM   1297  HA  VAL A  99      10.579   8.742   0.913  1.00 91.75           H
ATOM   1298  CB  VAL A  99       9.009  10.108   0.434  1.00 91.75           C
ATOM   1299  HB  VAL A  99       7.919  10.080   0.417  1.00 91.75           H
ATOM   1300  CG1 VAL A  99       9.434  11.325   1.258  1.00 91.75           C
ATOM   1301 1HG1 VAL A  99       9.014  11.250   2.261  1.00 91.75           H
ATOM   1302 2HG1 VAL A  99      10.522  11.359   1.321  1.00 91.75           H
ATOM   1303 3HG1 VAL A  99       9.070  12.234   0.779  1.00 91.75           H
ATOM   1304  CG2 VAL A  99       9.498  10.226  -1.011  1.00 91.75           C
ATOM   1305 1HG2 VAL A  99      10.588  10.222  -1.027  1.00 91.75           H
ATOM   1306 2HG2 VAL A  99       9.123   9.383  -1.592  1.00 91.75           H
ATOM   1307 3HG2 VAL A  99       9.132  11.157  -1.444  1.00 91.75           H
ATOM   1308  HN  VAL A  99       8.179   7.893  -0.245  1.00 91.75           H
ATOM   1309  N   THR A 100       8.213   7.970   2.931  1.00 91.12           N
ATOM   1310  CA  THR A 100       7.820   7.837   4.323  1.00 91.12           C
ATOM   1311  C   THR A 100       8.736   6.847   5.044  1.00 91.12           C
ATOM   1312  O   THR A 100       8.886   6.908   6.263  1.00 91.12           O
ATOM   1313  HA  THR A 100       7.947   8.804   4.810  1.00 91.12           H
ATOM   1314  CB  THR A 100       6.343   7.437   4.361  1.00 91.12           C
ATOM   1315  HB  THR A 100       5.923   7.593   5.354  1.00 91.12           H
ATOM   1316  OG1 THR A 100       6.337   6.090   3.895  1.00 91.12           O
ATOM   1317  HG1 THR A 100       5.457   5.662   4.100  1.00 91.12           H
ATOM   1318  CG2 THR A 100       5.505   8.193   3.328  1.00 91.12           C
ATOM   1319 1HG2 THR A 100       5.884   7.983   2.328  1.00 91.12           H
ATOM   1320 2HG2 THR A 100       5.568   9.264   3.523  1.00 91.12           H
ATOM   1321 3HG2 THR A 100       4.466   7.871   3.398  1.00 91.12           H
ATOM   1322  HN  THR A 100       7.665   7.440   2.284  1.00 91.12           H
ATOM   1323  N   LEU A 101       9.326   5.957   4.259  1.00 93.58           N
ATOM   1324  CA  LEU A 101      10.010   4.803   4.818  1.00 93.58           C
ATOM   1325  C   LEU A 101      11.214   5.274   5.634  1.00 93.58           C
ATOM   1326  O   LEU A 101      11.489   4.741   6.708  1.00 93.58           O
ATOM   1327  HA  LEU A 101       9.311   4.303   5.490  1.00 93.58           H
ATOM   1328  CB  LEU A 101      10.367   3.805   3.714  1.00 93.58           C
ATOM   1329 1HB  LEU A 101      10.928   4.333   2.943  1.00 93.58           H
ATOM   1330 2HB  LEU A 101      11.034   3.053   4.134  1.00 93.58           H
ATOM   1331  CG  LEU A 101       9.190   3.089   3.050  1.00 93.58           C
ATOM   1332  HG  LEU A 101       8.579   3.835   2.541  1.00 93.58           H
ATOM   1333  CD1 LEU A 101       9.677   2.102   1.987  1.00 93.58           C
ATOM   1334 1HD1 LEU A 101      10.236   2.640   1.221  1.00 93.58           H
ATOM   1335 2HD1 LEU A 101      10.322   1.357   2.452  1.00 93.58           H
ATOM   1336 3HD1 LEU A 101       8.820   1.607   1.531  1.00 93.58           H
ATOM   1337  CD2 LEU A 101       8.299   2.413   4.095  1.00 93.58           C
ATOM   1338 1HD2 LEU A 101       8.884   1.682   4.652  1.00 93.58           H
ATOM   1339 2HD2 LEU A 101       7.909   3.165   4.781  1.00 93.58           H
ATOM   1340 3HD2 LEU A 101       7.470   1.912   3.596  1.00 93.58           H
ATOM   1341  HN  LEU A 101       9.343   6.015   3.261  1.00 93.58           H
ATOM   1342  N   PRO A 102      11.953   6.279   5.143  1.00 95.11           N
ATOM   1343  CA  PRO A 102      13.135   6.767   5.858  1.00 95.11           C
ATOM   1344  C   PRO A 102      12.827   7.127   7.303  1.00 95.11           C
ATOM   1345  O   PRO A 102      13.590   6.788   8.206  1.00 95.11           O
ATOM   1346  HA  PRO A 102      13.888   5.981   5.915  1.00 95.11           H
ATOM   1347  CB  PRO A 102      13.570   7.990   5.048  1.00 95.11           C
ATOM   1348 1HB  PRO A 102      13.122   8.906   5.433  1.00 95.11           H
ATOM   1349 2HB  PRO A 102      14.650   8.127   5.078  1.00 95.11           H
ATOM   1350  CG  PRO A 102      13.081   7.672   3.640  1.00 95.11           C
ATOM   1351 1HG  PRO A 102      12.996   8.571   3.029  1.00 95.11           H
ATOM   1352 2HG  PRO A 102      13.767   7.008   3.114  1.00 95.11           H
ATOM   1353  CD  PRO A 102      11.731   7.020   3.888  1.00 95.11           C
ATOM   1354 1HD  PRO A 102      10.937   7.759   3.994  1.00 95.11           H
ATOM   1355 2HD  PRO A 102      11.443   6.362   3.068  1.00 95.11           H
ATOM   1356  N   PHE A 103      11.708   7.812   7.483  1.00 93.61           N
ATOM   1357  CA  PHE A 103      11.321   8.280   8.803  1.00 93.61           C
ATOM   1358  C   PHE A 103      10.990   7.105   9.726  1.00 93.61           C
ATOM   1359  O   PHE A 103      11.364   7.107  10.897  1.00 93.61           O
ATOM   1360  HA  PHE A 103      12.167   8.833   9.211  1.00 93.61           H
ATOM   1361  CB  PHE A 103      10.068   9.140   8.623  1.00 93.61           C
ATOM   1362 1HB  PHE A 103       9.304   8.551   8.116  1.00 93.61           H
ATOM   1363 2HB  PHE A 103       9.672   9.397   9.606  1.00 93.61           H
ATOM   1364  CG  PHE A 103      10.306  10.428   7.833  1.00 93.61           C
ATOM   1365  CD1 PHE A 103      10.719  11.554   8.475  1.00 93.61           C
ATOM   1366  HD1 PHE A 103      10.881  11.538   9.553  1.00 93.61           H
ATOM   1367  CD2 PHE A 103      10.105  10.448   6.488  1.00 93.61           C
ATOM   1368  HD2 PHE A 103       9.774   9.546   5.973  1.00 93.61           H
ATOM   1369  CE1 PHE A 103      10.940  12.749   7.741  1.00 93.61           C
ATOM   1370  HE1 PHE A 103      11.271  13.651   8.256  1.00 93.61           H
ATOM   1371  CE2 PHE A 103      10.326  11.643   5.754  1.00 93.61           C
ATOM   1372  HE2 PHE A 103      10.165  11.659   4.676  1.00 93.61           H
ATOM   1373  CZ  PHE A 103      10.739  12.769   6.396  1.00 93.61           C
ATOM   1374  HZ  PHE A 103      10.909  13.686   5.833  1.00 93.61           H
ATOM   1375  HN  PHE A 103      11.072   8.047   6.748  1.00 93.61           H
ATOM   1376  N   TRP A 104      10.292   6.130   9.162  1.00 87.34           N
ATOM   1377  CA  TRP A 104       9.878   4.967   9.929  1.00 87.34           C
ATOM   1378  C   TRP A 104      11.132   4.165  10.286  1.00 87.34           C
ATOM   1379  O   TRP A 104      11.185   3.525  11.334  1.00 87.34           O
ATOM   1380  HA  TRP A 104       9.391   5.322  10.837  1.00 87.34           H
ATOM   1381  CB  TRP A 104       8.842   4.144   9.160  1.00 87.34           C
ATOM   1382 1HB  TRP A 104       9.225   3.939   8.160  1.00 87.34           H
ATOM   1383 2HB  TRP A 104       8.716   3.182   9.657  1.00 87.34           H
ATOM   1384  CG  TRP A 104       7.475   4.822   9.038  1.00 87.34           C
ATOM   1385  CD1 TRP A 104       6.799   5.119   7.920  1.00 87.34           C
ATOM   1386  HD1 TRP A 104       7.155   4.905   6.912  1.00 87.34           H
ATOM   1387  CD2 TRP A 104       6.642   5.277  10.124  1.00 87.34           C
ATOM   1388  NE1 TRP A 104       5.595   5.730   8.205  1.00 87.34           N
ATOM   1389  HE1 TRP A 104       4.918   6.044   7.539  1.00 87.34           H
ATOM   1390  CE2 TRP A 104       5.496   5.830   9.588  1.00 87.34           C
ATOM   1391  CE3 TRP A 104       6.848   5.224  11.514  1.00 87.34           C
ATOM   1392  HE3 TRP A 104       7.743   4.793  11.962  1.00 87.34           H
ATOM   1393  CZ2 TRP A 104       4.468   6.371  10.369  1.00 87.34           C
ATOM   1394  HZ2 TRP A 104       3.573   6.802   9.921  1.00 87.34           H
ATOM   1395  CZ3 TRP A 104       5.811   5.770  12.280  1.00 87.34           C
ATOM   1396  HZ3 TRP A 104       5.921   5.754  13.365  1.00 87.34           H
ATOM   1397  CH2 TRP A 104       4.652   6.329  11.756  1.00 87.34           C
ATOM   1398  HH2 TRP A 104       3.890   6.734  12.422  1.00 87.34           H
ATOM   1399  HN  TRP A 104      10.010   6.126   8.203  1.00 87.34           H
ATOM   1400  N   ALA A 105      12.109   4.228   9.394  1.00 95.49           N
ATOM   1401  CA  ALA A 105      13.361   3.522   9.605  1.00 95.49           C
ATOM   1402  C   ALA A 105      14.051   4.078  10.852  1.00 95.49           C
ATOM   1403  O   ALA A 105      14.525   3.317  11.695  1.00 95.49           O
ATOM   1404  HA  ALA A 105      13.126   2.470   9.769  1.00 95.49           H
ATOM   1405  CB  ALA A 105      14.233   3.643   8.354  1.00 95.49           C
ATOM   1406 1HB  ALA A 105      13.710   3.207   7.503  1.00 95.49           H
ATOM   1407 2HB  ALA A 105      14.439   4.694   8.154  1.00 95.49           H
ATOM   1408 3HB  ALA A 105      15.172   3.113   8.513  1.00 95.49           H
ATOM   1409  HN  ALA A 105      12.056   4.748   8.541  1.00 95.49           H
ATOM   1410  N   ILE A 106      14.086   5.400  10.930  1.00 92.23           N
ATOM   1411  CA  ILE A 106      14.720   6.067  12.055  1.00 92.23           C
ATOM   1412  C   ILE A 106      13.929   5.770  13.330  1.00 92.23           C
ATOM   1413  O   ILE A 106      14.512   5.459  14.368  1.00 92.23           O
ATOM   1414  HA  ILE A 106      15.720   5.646  12.163  1.00 92.23           H
ATOM   1415  CB  ILE A 106      14.887   7.560  11.768  1.00 92.23           C
ATOM   1416  HB  ILE A 106      13.927   7.953  11.431  1.00 92.23           H
ATOM   1417  CG1 ILE A 106      15.891   7.793  10.637  1.00 92.23           C
ATOM   1418 1HG1 ILE A 106      16.903   7.624  11.004  1.00 92.23           H
ATOM   1419 2HG1 ILE A 106      15.717   7.072   9.838  1.00 92.23           H
ATOM   1420  CG2 ILE A 106      15.267   8.324  13.038  1.00 92.23           C
ATOM   1421 1HG2 ILE A 106      14.485   8.197  13.786  1.00 92.23           H
ATOM   1422 2HG2 ILE A 106      16.208   7.936  13.427  1.00 92.23           H
ATOM   1423 3HG2 ILE A 106      15.379   9.383  12.805  1.00 92.23           H
ATOM   1424  CD1 ILE A 106      15.774   9.215  10.083  1.00 92.23           C
ATOM   1425 1HD1 ILE A 106      14.768   9.372   9.695  1.00 92.23           H
ATOM   1426 2HD1 ILE A 106      15.972   9.932  10.880  1.00 92.23           H
ATOM   1427 3HD1 ILE A 106      16.499   9.353   9.281  1.00 92.23           H
ATOM   1428  HN  ILE A 106      13.692   6.011  10.244  1.00 92.23           H
ATOM   1429  N   ALA A 107      12.614   5.878  13.211  1.00 93.39           N
ATOM   1430  CA  ALA A 107      11.742   5.708  14.361  1.00 93.39           C
ATOM   1431  C   ALA A 107      11.896   4.287  14.907  1.00 93.39           C
ATOM   1432  O   ALA A 107      11.843   4.074  16.117  1.00 93.39           O
ATOM   1433  HA  ALA A 107      12.059   6.418  15.125  1.00 93.39           H
ATOM   1434  CB  ALA A 107      10.300   6.025  13.960  1.00 93.39           C
ATOM   1435 1HB  ALA A 107      10.240   7.055  13.607  1.00 93.39           H
ATOM   1436 2HB  ALA A 107       9.987   5.350  13.164  1.00 93.39           H
ATOM   1437 3HB  ALA A 107       9.647   5.898  14.823  1.00 93.39           H
ATOM   1438  HN  ALA A 107      12.145   6.077  12.351  1.00 93.39           H
ATOM   1439  N   ALA A 108      12.084   3.351  13.987  1.00 92.94           N
ATOM   1440  CA  ALA A 108      12.193   1.950  14.357  1.00 92.94           C
ATOM   1441  C   ALA A 108      13.560   1.702  14.999  1.00 92.94           C
ATOM   1442  O   ALA A 108      13.694   0.842  15.868  1.00 92.94           O
ATOM   1443  HA  ALA A 108      11.414   1.738  15.088  1.00 92.94           H
ATOM   1444  CB  ALA A 108      11.962   1.077  13.122  1.00 92.94           C
ATOM   1445 1HB  ALA A 108      10.967   1.270  12.722  1.00 92.94           H
ATOM   1446 2HB  ALA A 108      12.710   1.312  12.365  1.00 92.94           H
ATOM   1447 3HB  ALA A 108      12.044   0.026  13.400  1.00 92.94           H
ATOM   1448  HN  ALA A 108      12.160   3.537  13.008  1.00 92.94           H
ATOM   1449  N   ALA A 109      14.539   2.471  14.546  1.00 91.48           N
ATOM   1450  CA  ALA A 109      15.911   2.268  14.979  1.00 91.48           C
ATOM   1451  C   ALA A 109      16.035   2.645  16.457  1.00 91.48           C
ATOM   1452  O   ALA A 109      16.801   2.028  17.196  1.00 91.48           O
ATOM   1453  HA  ALA A 109      16.143   1.209  14.862  1.00 91.48           H
ATOM   1454  CB  ALA A 109      16.853   3.081  14.089  1.00 91.48           C
ATOM   1455 1HB  ALA A 109      16.748   2.754  13.055  1.00 91.48           H
ATOM   1456 2HB  ALA A 109      16.602   4.138  14.164  1.00 91.48           H
ATOM   1457 3HB  ALA A 109      17.882   2.928  14.415  1.00 91.48           H
ATOM   1458  HN  ALA A 109      14.408   3.219  13.896  1.00 91.48           H
ATOM   1459  N   ASP A 110      15.271   3.655  16.843  1.00 82.43           N
ATOM   1460  CA  ASP A 110      15.404   4.230  18.171  1.00 82.43           C
ATOM   1461  C   ASP A 110      14.048   4.769  18.628  1.00 82.43           C
ATOM   1462  O   ASP A 110      13.257   4.044  19.229  1.00 82.43           O
ATOM   1463  HA  ASP A 110      15.762   3.415  18.801  1.00 82.43           H
ATOM   1464  CB  ASP A 110      16.400   5.392  18.171  1.00 82.43           C
ATOM   1465 1HB  ASP A 110      17.336   5.073  17.714  1.00 82.43           H
ATOM   1466 2HB  ASP A 110      16.010   6.209  17.564  1.00 82.43           H
ATOM   1467  CG  ASP A 110      16.664   5.888  19.594  1.00 82.43           C
ATOM   1468  OD1 ASP A 110      16.251   5.170  20.531  1.00 82.43           O
ATOM   1469  OD2 ASP A 110      17.272   6.973  19.713  1.00 82.43           O
ATOM   1470  HN  ASP A 110      14.572   4.080  16.268  1.00 82.43           H
ATOM   1471  N   GLN A 111      13.819   6.039  18.324  1.00 85.23           N
ATOM   1472  CA  GLN A 111      12.579   6.689  18.712  1.00 85.23           C
ATOM   1473  C   GLN A 111      12.201   7.764  17.691  1.00 85.23           C
ATOM   1474  O   GLN A 111      12.992   8.091  16.807  1.00 85.23           O
ATOM   1475  HA  GLN A 111      11.826   5.900  18.715  1.00 85.23           H
ATOM   1476  CB  GLN A 111      12.687   7.283  20.118  1.00 85.23           C
ATOM   1477 1HB  GLN A 111      11.752   7.776  20.382  1.00 85.23           H
ATOM   1478 2HB  GLN A 111      12.842   6.484  20.843  1.00 85.23           H
ATOM   1479  CG  GLN A 111      13.840   8.286  20.202  1.00 85.23           C
ATOM   1480 1HG  GLN A 111      14.780   7.785  19.970  1.00 85.23           H
ATOM   1481 2HG  GLN A 111      13.702   9.067  19.455  1.00 85.23           H
ATOM   1482  CD  GLN A 111      13.921   8.913  21.595  1.00 85.23           C
ATOM   1483  OE1 GLN A 111      12.981   8.884  22.373  1.00 85.23           O
ATOM   1484  NE2 GLN A 111      15.092   9.481  21.866  1.00 85.23           N
ATOM   1485 1HE2 GLN A 111      15.823   9.470  21.183  1.00 85.23           H
ATOM   1486 2HE2 GLN A 111      15.243   9.919  22.752  1.00 85.23           H
ATOM   1487  HN  GLN A 111      14.462   6.619  17.824  1.00 85.23           H
ATOM   1488  N   TRP A 112      10.992   8.283  17.845  1.00 90.86           N
ATOM   1489  CA  TRP A 112      10.524   9.358  16.987  1.00 90.86           C
ATOM   1490  C   TRP A 112      11.255  10.640  17.393  1.00 90.86           C
ATOM   1491  O   TRP A 112      11.037  11.164  18.484  1.00 90.86           O
ATOM   1492  HA  TRP A 112      10.774   9.097  15.959  1.00 90.86           H
ATOM   1493  CB  TRP A 112       9.001   9.492  17.056  1.00 90.86           C
ATOM   1494 1HB  TRP A 112       8.553   8.517  16.866  1.00 90.86           H
ATOM   1495 2HB  TRP A 112       8.718   9.781  18.068  1.00 90.86           H
ATOM   1496  CG  TRP A 112       8.420  10.506  16.069  1.00 90.86           C
ATOM   1497  CD1 TRP A 112       8.076  11.780  16.301  1.00 90.86           C
ATOM   1498  HD1 TRP A 112       8.172  12.274  17.268  1.00 90.86           H
ATOM   1499  CD2 TRP A 112       8.128  10.277  14.674  1.00 90.86           C
ATOM   1500  NE1 TRP A 112       7.585  12.387  15.164  1.00 90.86           N
ATOM   1501  HE1 TRP A 112       7.264  13.331  15.088  1.00 90.86           H
ATOM   1502  CE2 TRP A 112       7.617  11.444  14.143  1.00 90.86           C
ATOM   1503  CE3 TRP A 112       8.289   9.123  13.888  1.00 90.86           C
ATOM   1504  HE3 TRP A 112       8.690   8.190  14.284  1.00 90.86           H
ATOM   1505  CZ2 TRP A 112       7.226  11.570  12.804  1.00 90.86           C
ATOM   1506  HZ2 TRP A 112       6.826  12.503  12.408  1.00 90.86           H
ATOM   1507  CZ3 TRP A 112       7.894   9.265  12.552  1.00 90.86           C
ATOM   1508  HZ3 TRP A 112       7.998   8.400  11.898  1.00 90.86           H
ATOM   1509  CH2 TRP A 112       7.378  10.433  12.002  1.00 90.86           C
ATOM   1510  HH2 TRP A 112       7.093  10.463  10.950  1.00 90.86           H
ATOM   1511  HN  TRP A 112      10.339   7.982  18.540  1.00 90.86           H
ATOM   1512  N   LYS A 113      12.108  11.107  16.494  1.00 83.33           N
ATOM   1513  CA  LYS A 113      13.002  12.208  16.811  1.00 83.33           C
ATOM   1514  C   LYS A 113      12.470  13.491  16.169  1.00 83.33           C
ATOM   1515  O   LYS A 113      13.139  14.523  16.191  1.00 83.33           O
ATOM   1516  HA  LYS A 113      12.994  12.334  17.893  1.00 83.33           H
ATOM   1517  CB  LYS A 113      14.437  11.866  16.406  1.00 83.33           C
ATOM   1518 1HB  LYS A 113      14.484  11.690  15.331  1.00 83.33           H
ATOM   1519 2HB  LYS A 113      15.090  12.714  16.617  1.00 83.33           H
ATOM   1520  CG  LYS A 113      14.939  10.630  17.154  1.00 83.33           C
ATOM   1521 1HG  LYS A 113      14.782  10.760  18.225  1.00 83.33           H
ATOM   1522 2HG  LYS A 113      14.360   9.757  16.851  1.00 83.33           H
ATOM   1523  CD  LYS A 113      16.424  10.386  16.877  1.00 83.33           C
ATOM   1524 1HD  LYS A 113      16.576  10.221  15.810  1.00 83.33           H
ATOM   1525 2HD  LYS A 113      16.998  11.271  17.148  1.00 83.33           H
ATOM   1526  CE  LYS A 113      16.937   9.178  17.663  1.00 83.33           C
ATOM   1527 1HE  LYS A 113      16.762   9.329  18.728  1.00 83.33           H
ATOM   1528 2HE  LYS A 113      16.383   8.285  17.373  1.00 83.33           H
ATOM   1529  NZ  LYS A 113      18.382   8.974  17.415  1.00 83.33           N
ATOM   1530 1HZ  LYS A 113      18.707   8.177  17.951  1.00 83.33           H
ATOM   1531 2HZ  LYS A 113      18.534   8.802  16.428  1.00 83.33           H
ATOM   1532 3HZ  LYS A 113      18.893   9.803  17.697  1.00 83.33           H
ATOM   1533  HN  LYS A 113      12.195  10.746  15.565  1.00 83.33           H
ATOM   1534  N   PHE A 114      11.273  13.384  15.612  1.00 88.99           N
ATOM   1535  CA  PHE A 114      10.715  14.469  14.823  1.00 88.99           C
ATOM   1536  C   PHE A 114       9.569  15.157  15.569  1.00 88.99           C
ATOM   1537  O   PHE A 114       9.100  14.657  16.590  1.00 88.99           O
ATOM   1538  HA  PHE A 114      11.516  15.188  14.650  1.00 88.99           H
ATOM   1539  CB  PHE A 114      10.169  13.851  13.535  1.00 88.99           C
ATOM   1540 1HB  PHE A 114       9.327  13.205  13.782  1.00 88.99           H
ATOM   1541 2HB  PHE A 114       9.785  14.646  12.896  1.00 88.99           H
ATOM   1542  CG  PHE A 114      11.202  13.040  12.748  1.00 88.99           C
ATOM   1543  CD1 PHE A 114      12.121  13.678  11.975  1.00 88.99           C
ATOM   1544  HD1 PHE A 114      12.123  14.766  11.916  1.00 88.99           H
ATOM   1545  CD2 PHE A 114      11.200  11.682  12.822  1.00 88.99           C
ATOM   1546  HD2 PHE A 114      10.462  11.171  13.442  1.00 88.99           H
ATOM   1547  CE1 PHE A 114      13.079  12.925  11.246  1.00 88.99           C
ATOM   1548  HE1 PHE A 114      13.816  13.436  10.626  1.00 88.99           H
ATOM   1549  CE2 PHE A 114      12.158  10.930  12.093  1.00 88.99           C
ATOM   1550  HE2 PHE A 114      12.156   9.841  12.152  1.00 88.99           H
ATOM   1551  CZ  PHE A 114      13.077  11.567  11.320  1.00 88.99           C
ATOM   1552  HZ  PHE A 114      13.813  10.990  10.760  1.00 88.99           H
ATOM   1553  HN  PHE A 114      10.688  12.577  15.694  1.00 88.99           H
ATOM   1554  N   GLN A 115       9.153  16.293  15.030  1.00 81.71           N
ATOM   1555  CA  GLN A 115       8.091  17.069  15.648  1.00 81.71           C
ATOM   1556  C   GLN A 115       6.736  16.400  15.409  1.00 81.71           C
ATOM   1557  O   GLN A 115       6.617  15.516  14.562  1.00 81.71           O
ATOM   1558  HA  GLN A 115       8.318  17.074  16.714  1.00 81.71           H
ATOM   1559  CB  GLN A 115       8.090  18.509  15.129  1.00 81.71           C
ATOM   1560 1HB  GLN A 115       8.017  18.507  14.042  1.00 81.71           H
ATOM   1561 2HB  GLN A 115       7.214  19.035  15.507  1.00 81.71           H
ATOM   1562  CG  GLN A 115       9.360  19.247  15.559  1.00 81.71           C
ATOM   1563 1HG  GLN A 115       9.469  19.190  16.642  1.00 81.71           H
ATOM   1564 2HG  GLN A 115      10.233  18.760  15.125  1.00 81.71           H
ATOM   1565  CD  GLN A 115       9.317  20.712  15.121  1.00 81.71           C
ATOM   1566  OE1 GLN A 115       8.427  21.148  14.409  1.00 81.71           O
ATOM   1567  NE2 GLN A 115      10.324  21.446  15.587  1.00 81.71           N
ATOM   1568 1HE2 GLN A 115      11.021  21.026  16.167  1.00 81.71           H
ATOM   1569 2HE2 GLN A 115      10.384  22.417  15.356  1.00 81.71           H
ATOM   1570  HN  GLN A 115       9.527  16.684  14.189  1.00 81.71           H
ATOM   1571  N   THR A 116       5.748  16.847  16.171  1.00 88.24           N
ATOM   1572  CA  THR A 116       4.409  16.296  16.059  1.00 88.24           C
ATOM   1573  C   THR A 116       3.872  16.485  14.639  1.00 88.24           C
ATOM   1574  O   THR A 116       3.215  15.597  14.096  1.00 88.24           O
ATOM   1575  HA  THR A 116       4.462  15.222  16.240  1.00 88.24           H
ATOM   1576  CB  THR A 116       3.536  16.953  17.131  1.00 88.24           C
ATOM   1577  HB  THR A 116       3.305  17.984  16.866  1.00 88.24           H
ATOM   1578  OG1 THR A 116       4.276  16.778  18.336  1.00 88.24           O
ATOM   1579  HG1 THR A 116       3.931  17.397  19.042  1.00 88.24           H
ATOM   1580  CG2 THR A 116       2.235  16.185  17.378  1.00 88.24           C
ATOM   1581 1HG2 THR A 116       2.468  15.173  17.708  1.00 88.24           H
ATOM   1582 2HG2 THR A 116       1.658  16.143  16.454  1.00 88.24           H
ATOM   1583 3HG2 THR A 116       1.654  16.694  18.147  1.00 88.24           H
ATOM   1584  HN  THR A 116       5.852  17.569  16.855  1.00 88.24           H
ATOM   1585  N   PHE A 117       4.171  17.647  14.077  1.00 91.45           N
ATOM   1586  CA  PHE A 117       3.717  17.968  12.735  1.00 91.45           C
ATOM   1587  C   PHE A 117       4.152  16.893  11.736  1.00 91.45           C
ATOM   1588  O   PHE A 117       3.351  16.438  10.921  1.00 91.45           O
ATOM   1589  HA  PHE A 117       2.628  18.015  12.764  1.00 91.45           H
ATOM   1590  CB  PHE A 117       4.367  19.298  12.349  1.00 91.45           C
ATOM   1591 1HB  PHE A 117       4.049  20.065  13.055  1.00 91.45           H
ATOM   1592 2HB  PHE A 117       5.449  19.204  12.446  1.00 91.45           H
ATOM   1593  CG  PHE A 117       4.036  19.764  10.930  1.00 91.45           C
ATOM   1594  CD1 PHE A 117       4.975  19.678   9.949  1.00 91.45           C
ATOM   1595  HD1 PHE A 117       5.963  19.276  10.175  1.00 91.45           H
ATOM   1596  CD2 PHE A 117       2.803  20.265  10.648  1.00 91.45           C
ATOM   1597  HD2 PHE A 117       2.051  20.334  11.434  1.00 91.45           H
ATOM   1598  CE1 PHE A 117       4.668  20.110   8.632  1.00 91.45           C
ATOM   1599  HE1 PHE A 117       5.421  20.041   7.847  1.00 91.45           H
ATOM   1600  CE2 PHE A 117       2.496  20.697   9.331  1.00 91.45           C
ATOM   1601  HE2 PHE A 117       1.508  21.099   9.105  1.00 91.45           H
ATOM   1602  CZ  PHE A 117       3.435  20.611   8.351  1.00 91.45           C
ATOM   1603  HZ  PHE A 117       3.199  20.942   7.339  1.00 91.45           H
ATOM   1604  HN  PHE A 117       4.713  18.360  14.522  1.00 91.45           H
ATOM   1605  N   MET A 118       5.419  16.519  11.834  1.00 89.01           N
ATOM   1606  CA  MET A 118       5.975  15.520  10.936  1.00 89.01           C
ATOM   1607  C   MET A 118       5.300  14.163  11.140  1.00 89.01           C
ATOM   1608  O   MET A 118       5.150  13.391  10.194  1.00 89.01           O
ATOM   1609  HA  MET A 118       5.774  15.886   9.929  1.00 89.01           H
ATOM   1610  CB  MET A 118       7.478  15.386  11.190  1.00 89.01           C
ATOM   1611 1HB  MET A 118       7.659  15.236  12.254  1.00 89.01           H
ATOM   1612 2HB  MET A 118       7.860  14.505  10.674  1.00 89.01           H
ATOM   1613  CG  MET A 118       8.228  16.631  10.710  1.00 89.01           C
ATOM   1614 1HG  MET A 118       7.909  17.501  11.283  1.00 89.01           H
ATOM   1615 2HG  MET A 118       9.297  16.510  10.883  1.00 89.01           H
ATOM   1616  SD  MET A 118       7.918  16.898   8.973  1.00 89.01           S
ATOM   1617  CE  MET A 118       8.738  15.468   8.288  1.00 89.01           C
ATOM   1618 1HE  MET A 118       9.793  15.490   8.558  1.00 89.01           H
ATOM   1619 2HE  MET A 118       8.280  14.562   8.685  1.00 89.01           H
ATOM   1620 3HE  MET A 118       8.640  15.479   7.202  1.00 89.01           H
ATOM   1621  HN  MET A 118       6.060  16.884  12.508  1.00 89.01           H
ATOM   1622  N   CYS A 119       4.910  13.912  12.382  1.00 93.89           N
ATOM   1623  CA  CYS A 119       4.197  12.689  12.710  1.00 93.89           C
ATOM   1624  C   CYS A 119       2.884  12.672  11.924  1.00 93.89           C
ATOM   1625  O   CYS A 119       2.548  11.672  11.293  1.00 93.89           O
ATOM   1626  HA  CYS A 119       4.840  11.862  12.407  1.00 93.89           H
ATOM   1627  CB  CYS A 119       3.963  12.558  14.216  1.00 93.89           C
ATOM   1628 1HB  CYS A 119       4.918  12.475  14.735  1.00 93.89           H
ATOM   1629 2HB  CYS A 119       3.471  13.453  14.595  1.00 93.89           H
ATOM   1630  SG  CYS A 119       2.934  11.085  14.563  1.00 93.89           S
ATOM   1631  HN  CYS A 119       5.072  14.527  13.154  1.00 93.89           H
ATOM   1632  N   LYS A 120       2.179  13.791  11.989  1.00 92.18           N
ATOM   1633  CA  LYS A 120       0.901  13.911  11.308  1.00 92.18           C
ATOM   1634  C   LYS A 120       1.106  13.696   9.807  1.00 92.18           C
ATOM   1635  O   LYS A 120       0.368  12.938   9.179  1.00 92.18           O
ATOM   1636  HA  LYS A 120       0.254  13.119  11.685  1.00 92.18           H
ATOM   1637  CB  LYS A 120       0.233  15.244  11.652  1.00 92.18           C
ATOM   1638 1HB  LYS A 120       0.941  16.059  11.505  1.00 92.18           H
ATOM   1639 2HB  LYS A 120      -0.603  15.422  10.975  1.00 92.18           H
ATOM   1640  CG  LYS A 120      -0.266  15.250  13.099  1.00 92.18           C
ATOM   1641 1HG  LYS A 120      -1.019  14.473  13.231  1.00 92.18           H
ATOM   1642 2HG  LYS A 120       0.558  15.013  13.772  1.00 92.18           H
ATOM   1643  CD  LYS A 120      -0.859  16.611  13.469  1.00 92.18           C
ATOM   1644 1HD  LYS A 120      -0.094  17.382  13.378  1.00 92.18           H
ATOM   1645 2HD  LYS A 120      -1.655  16.867  12.769  1.00 92.18           H
ATOM   1646  CE  LYS A 120      -1.412  16.598  14.896  1.00 92.18           C
ATOM   1647 1HE  LYS A 120      -0.726  16.064  15.553  1.00 92.18           H
ATOM   1648 2HE  LYS A 120      -1.485  17.618  15.272  1.00 92.18           H
ATOM   1649  NZ  LYS A 120      -2.744  15.954  14.930  1.00 92.18           N
ATOM   1650 1HZ  LYS A 120      -3.213  16.194  15.796  1.00 92.18           H
ATOM   1651 2HZ  LYS A 120      -3.296  16.278  14.144  1.00 92.18           H
ATOM   1652 3HZ  LYS A 120      -2.634  14.947  14.873  1.00 92.18           H
ATOM   1653  HN  LYS A 120       2.466  14.605  12.495  1.00 92.18           H
ATOM   1654  N   VAL A 121       2.111  14.375   9.276  1.00 93.88           N
ATOM   1655  CA  VAL A 121       2.355  14.355   7.844  1.00 93.88           C
ATOM   1656  C   VAL A 121       2.689  12.926   7.408  1.00 93.88           C
ATOM   1657  O   VAL A 121       2.105  12.411   6.456  1.00 93.88           O
ATOM   1658  HA  VAL A 121       1.435  14.666   7.349  1.00 93.88           H
ATOM   1659  CB  VAL A 121       3.450  15.361   7.485  1.00 93.88           C
ATOM   1660  HB  VAL A 121       4.312  15.159   8.121  1.00 93.88           H
ATOM   1661  CG1 VAL A 121       3.891  15.195   6.029  1.00 93.88           C
ATOM   1662 1HG1 VAL A 121       4.279  14.188   5.879  1.00 93.88           H
ATOM   1663 2HG1 VAL A 121       3.038  15.357   5.370  1.00 93.88           H
ATOM   1664 3HG1 VAL A 121       4.670  15.922   5.800  1.00 93.88           H
ATOM   1665  CG2 VAL A 121       2.989  16.794   7.759  1.00 93.88           C
ATOM   1666 1HG2 VAL A 121       2.105  17.012   7.160  1.00 93.88           H
ATOM   1667 2HG2 VAL A 121       2.748  16.902   8.816  1.00 93.88           H
ATOM   1668 3HG2 VAL A 121       3.787  17.488   7.495  1.00 93.88           H
ATOM   1669  HN  VAL A 121       2.752  14.931   9.806  1.00 93.88           H
ATOM   1670  N   VAL A 122       3.628  12.327   8.126  1.00 93.05           N
ATOM   1671  CA  VAL A 122       4.180  11.047   7.716  1.00 93.05           C
ATOM   1672  C   VAL A 122       3.077   9.988   7.745  1.00 93.05           C
ATOM   1673  O   VAL A 122       2.946   9.198   6.811  1.00 93.05           O
ATOM   1674  HA  VAL A 122       4.536  11.156   6.692  1.00 93.05           H
ATOM   1675  CB  VAL A 122       5.378  10.688   8.598  1.00 93.05           C
ATOM   1676  HB  VAL A 122       5.066  10.777   9.639  1.00 93.05           H
ATOM   1677  CG1 VAL A 122       5.818   9.242   8.362  1.00 93.05           C
ATOM   1678 1HG1 VAL A 122       4.994   8.568   8.599  1.00 93.05           H
ATOM   1679 2HG1 VAL A 122       6.103   9.115   7.317  1.00 93.05           H
ATOM   1680 3HG1 VAL A 122       6.670   9.012   9.001  1.00 93.05           H
ATOM   1681  CG2 VAL A 122       6.538  11.658   8.370  1.00 93.05           C
ATOM   1682 1HG2 VAL A 122       6.848  11.615   7.326  1.00 93.05           H
ATOM   1683 2HG2 VAL A 122       6.217  12.672   8.612  1.00 93.05           H
ATOM   1684 3HG2 VAL A 122       7.376  11.380   9.009  1.00 93.05           H
ATOM   1685  HN  VAL A 122       4.009  12.701   8.971  1.00 93.05           H
ATOM   1686  N   ASN A 123       2.311  10.005   8.826  1.00 91.82           N
ATOM   1687  CA  ASN A 123       1.221   9.059   8.986  1.00 91.82           C
ATOM   1688  C   ASN A 123       0.193   9.278   7.874  1.00 91.82           C
ATOM   1689  O   ASN A 123      -0.299   8.319   7.281  1.00 91.82           O
ATOM   1690  HA  ASN A 123       1.686   8.074   8.935  1.00 91.82           H
ATOM   1691  CB  ASN A 123       0.514   9.255  10.329  1.00 91.82           C
ATOM   1692 1HB  ASN A 123       0.621  10.290  10.652  1.00 91.82           H
ATOM   1693 2HB  ASN A 123      -0.553   9.066  10.213  1.00 91.82           H
ATOM   1694  CG  ASN A 123       1.091   8.320  11.394  1.00 91.82           C
ATOM   1695  OD1 ASN A 123       1.843   7.403  11.110  1.00 91.82           O
ATOM   1696  ND2 ASN A 123       0.697   8.603  12.632  1.00 91.82           N
ATOM   1697 1HD2 ASN A 123       0.078   9.371  12.797  1.00 91.82           H
ATOM   1698 2HD2 ASN A 123       1.020   8.048  13.399  1.00 91.82           H
ATOM   1699  HN  ASN A 123       2.426  10.650   9.582  1.00 91.82           H
ATOM   1700  N   SER A 124      -0.100  10.546   7.625  1.00 92.86           N
ATOM   1701  CA  SER A 124      -1.117  10.901   6.650  1.00 92.86           C
ATOM   1702  C   SER A 124      -0.675  10.468   5.251  1.00 92.86           C
ATOM   1703  O   SER A 124      -1.463   9.904   4.494  1.00 92.86           O
ATOM   1704  HA  SER A 124      -2.011  10.356   6.954  1.00 92.86           H
ATOM   1705  CB  SER A 124      -1.404  12.404   6.675  1.00 92.86           C
ATOM   1706 1HB  SER A 124      -0.510  12.948   6.371  1.00 92.86           H
ATOM   1707 2HB  SER A 124      -2.182  12.637   5.948  1.00 92.86           H
ATOM   1708  OG  SER A 124      -1.813  12.848   7.966  1.00 92.86           O
ATOM   1709  HG  SER A 124      -1.120  13.456   8.354  1.00 92.86           H
ATOM   1710  HN  SER A 124       0.342  11.321   8.075  1.00 92.86           H
ATOM   1711  N   MET A 125       0.585  10.750   4.950  1.00 86.50           N
ATOM   1712  CA  MET A 125       1.139  10.405   3.652  1.00 86.50           C
ATOM   1713  C   MET A 125       1.061   8.897   3.406  1.00 86.50           C
ATOM   1714  O   MET A 125       0.624   8.460   2.342  1.00 86.50           O
ATOM   1715  HA  MET A 125       0.525  10.931   2.921  1.00 86.50           H
ATOM   1716  CB  MET A 125       2.598  10.859   3.583  1.00 86.50           C
ATOM   1717 1HB  MET A 125       3.105  10.609   4.515  1.00 86.50           H
ATOM   1718 2HB  MET A 125       3.113  10.322   2.786  1.00 86.50           H
ATOM   1719  CG  MET A 125       2.692  12.366   3.332  1.00 86.50           C
ATOM   1720 1HG  MET A 125       2.130  12.630   2.437  1.00 86.50           H
ATOM   1721 2HG  MET A 125       2.242  12.909   4.163  1.00 86.50           H
ATOM   1722  SD  MET A 125       4.400  12.848   3.143  1.00 86.50           S
ATOM   1723  CE  MET A 125       4.748  12.136   1.543  1.00 86.50           C
ATOM   1724 1HE  MET A 125       4.594  11.058   1.584  1.00 86.50           H
ATOM   1725 2HE  MET A 125       4.080  12.570   0.800  1.00 86.50           H
ATOM   1726 3HE  MET A 125       5.782  12.345   1.269  1.00 86.50           H
ATOM   1727  HN  MET A 125       1.221  11.204   5.574  1.00 86.50           H
ATOM   1728  N   TYR A 126       1.492   8.143   4.406  1.00 88.39           N
ATOM   1729  CA  TYR A 126       1.481   6.693   4.310  1.00 88.39           C
ATOM   1730  C   TYR A 126       0.075   6.175   3.998  1.00 88.39           C
ATOM   1731  O   TYR A 126      -0.101   5.343   3.110  1.00 88.39           O
ATOM   1732  HA  TYR A 126       2.154   6.404   3.503  1.00 88.39           H
ATOM   1733  CB  TYR A 126       1.909   6.176   5.685  1.00 88.39           C
ATOM   1734 1HB  TYR A 126       2.956   6.430   5.848  1.00 88.39           H
ATOM   1735 2HB  TYR A 126       1.332   6.693   6.452  1.00 88.39           H
ATOM   1736  CG  TYR A 126       1.731   4.667   5.865  1.00 88.39           C
ATOM   1737  CD1 TYR A 126       0.620   4.176   6.519  1.00 88.39           C
ATOM   1738  HD1 TYR A 126      -0.132   4.863   6.908  1.00 88.39           H
ATOM   1739  CD2 TYR A 126       2.683   3.797   5.373  1.00 88.39           C
ATOM   1740  HD2 TYR A 126       3.561   4.185   4.856  1.00 88.39           H
ATOM   1741  CE1 TYR A 126       0.453   2.756   6.689  1.00 88.39           C
ATOM   1742  HE1 TYR A 126      -0.420   2.355   7.204  1.00 88.39           H
ATOM   1743  CE2 TYR A 126       2.516   2.377   5.542  1.00 88.39           C
ATOM   1744  HE2 TYR A 126       3.260   1.678   5.159  1.00 88.39           H
ATOM   1745  CZ  TYR A 126       1.409   1.926   6.192  1.00 88.39           C
ATOM   1746  OH  TYR A 126       1.251   0.585   6.352  1.00 88.39           O
ATOM   1747  HH  TYR A 126       0.304   0.379   6.598  1.00 88.39           H
ATOM   1748  HN  TYR A 126       1.843   8.506   5.269  1.00 88.39           H
ATOM   1749  N   LYS A 127      -0.890   6.690   4.747  1.00 86.04           N
ATOM   1750  CA  LYS A 127      -2.250   6.187   4.663  1.00 86.04           C
ATOM   1751  C   LYS A 127      -2.829   6.520   3.286  1.00 86.04           C
ATOM   1752  O   LYS A 127      -3.451   5.672   2.649  1.00 86.04           O
ATOM   1753  HA  LYS A 127      -2.205   5.102   4.765  1.00 86.04           H
ATOM   1754  CB  LYS A 127      -3.090   6.716   5.827  1.00 86.04           C
ATOM   1755 1HB  LYS A 127      -2.566   6.542   6.767  1.00 86.04           H
ATOM   1756 2HB  LYS A 127      -3.216   7.794   5.729  1.00 86.04           H
ATOM   1757  CG  LYS A 127      -4.461   6.037   5.868  1.00 86.04           C
ATOM   1758 1HG  LYS A 127      -5.147   6.633   6.470  1.00 86.04           H
ATOM   1759 2HG  LYS A 127      -4.877   5.991   4.862  1.00 86.04           H
ATOM   1760  CD  LYS A 127      -4.357   4.626   6.449  1.00 86.04           C
ATOM   1761 1HD  LYS A 127      -3.838   3.976   5.744  1.00 86.04           H
ATOM   1762 2HD  LYS A 127      -3.761   4.647   7.361  1.00 86.04           H
ATOM   1763  CE  LYS A 127      -5.744   4.055   6.752  1.00 86.04           C
ATOM   1764 1HE  LYS A 127      -6.510   4.781   6.481  1.00 86.04           H
ATOM   1765 2HE  LYS A 127      -5.918   3.166   6.146  1.00 86.04           H
ATOM   1766  NZ  LYS A 127      -5.861   3.714   8.188  1.00 86.04           N
ATOM   1767 1HZ  LYS A 127      -6.760   3.278   8.359  1.00 86.04           H
ATOM   1768 2HZ  LYS A 127      -5.120   3.071   8.444  1.00 86.04           H
ATOM   1769 3HZ  LYS A 127      -5.783   4.559   8.743  1.00 86.04           H
ATOM   1770  HN  LYS A 127      -0.754   7.435   5.399  1.00 86.04           H
ATOM   1771  N   MET A 128      -2.603   7.757   2.869  1.00 87.11           N
ATOM   1772  CA  MET A 128      -3.148   8.232   1.608  1.00 87.11           C
ATOM   1773  C   MET A 128      -2.610   7.411   0.434  1.00 87.11           C
ATOM   1774  O   MET A 128      -3.367   7.021  -0.453  1.00 87.11           O
ATOM   1775  HA  MET A 128      -4.227   8.102   1.687  1.00 87.11           H
ATOM   1776  CB  MET A 128      -2.777   9.704   1.414  1.00 87.11           C
ATOM   1777 1HB  MET A 128      -3.089  10.279   2.286  1.00 87.11           H
ATOM   1778 2HB  MET A 128      -1.694   9.803   1.338  1.00 87.11           H
ATOM   1779  CG  MET A 128      -3.437  10.275   0.157  1.00 87.11           C
ATOM   1780 1HG  MET A 128      -3.072   9.749  -0.725  1.00 87.11           H
ATOM   1781 2HG  MET A 128      -4.515  10.118   0.199  1.00 87.11           H
ATOM   1782  SD  MET A 128      -3.079  12.018   0.018  1.00 87.11           S
ATOM   1783  CE  MET A 128      -1.333  11.949  -0.343  1.00 87.11           C
ATOM   1784 1HE  MET A 128      -0.812  11.454   0.477  1.00 87.11           H
ATOM   1785 2HE  MET A 128      -1.174  11.389  -1.264  1.00 87.11           H
ATOM   1786 3HE  MET A 128      -0.946  12.961  -0.461  1.00 87.11           H
ATOM   1787  HN  MET A 128      -2.061   8.428   3.375  1.00 87.11           H
ATOM   1788  N   ASN A 129      -1.307   7.174   0.468  1.00 84.12           N
ATOM   1789  CA  ASN A 129      -0.635   6.526  -0.646  1.00 84.12           C
ATOM   1790  C   ASN A 129      -0.951   5.029  -0.626  1.00 84.12           C
ATOM   1791  O   ASN A 129      -0.985   4.384  -1.672  1.00 84.12           O
ATOM   1792  HA  ASN A 129      -1.019   7.021  -1.539  1.00 84.12           H
ATOM   1793  CB  ASN A 129       0.882   6.691  -0.546  1.00 84.12           C
ATOM   1794 1HB  ASN A 129       1.228   6.330   0.423  1.00 84.12           H
ATOM   1795 2HB  ASN A 129       1.369   6.079  -1.305  1.00 84.12           H
ATOM   1796  CG  ASN A 129       1.288   8.155  -0.725  1.00 84.12           C
ATOM   1797  OD1 ASN A 129       0.779   8.868  -1.574  1.00 84.12           O
ATOM   1798  ND2 ASN A 129       2.231   8.562   0.120  1.00 84.12           N
ATOM   1799 1HD2 ASN A 129       2.608   7.926   0.794  1.00 84.12           H
ATOM   1800 2HD2 ASN A 129       2.564   9.504   0.082  1.00 84.12           H
ATOM   1801  HN  ASN A 129      -0.714   7.415   1.236  1.00 84.12           H
ATOM   1802  N   PHE A 130      -1.174   4.520   0.577  1.00 87.97           N
ATOM   1803  CA  PHE A 130      -1.577   3.134   0.741  1.00 87.97           C
ATOM   1804  C   PHE A 130      -2.847   2.835  -0.059  1.00 87.97           C
ATOM   1805  O   PHE A 130      -2.876   1.898  -0.856  1.00 87.97           O
ATOM   1806  HA  PHE A 130      -0.761   2.514   0.369  1.00 87.97           H
ATOM   1807  CB  PHE A 130      -1.865   2.924   2.229  1.00 87.97           C
ATOM   1808 1HB  PHE A 130      -0.937   3.043   2.788  1.00 87.97           H
ATOM   1809 2HB  PHE A 130      -2.545   3.704   2.570  1.00 87.97           H
ATOM   1810  CG  PHE A 130      -2.471   1.558   2.559  1.00 87.97           C
ATOM   1811  CD1 PHE A 130      -3.807   1.443   2.782  1.00 87.97           C
ATOM   1812  HD1 PHE A 130      -4.447   2.324   2.726  1.00 87.97           H
ATOM   1813  CD2 PHE A 130      -1.672   0.459   2.629  1.00 87.97           C
ATOM   1814  HD2 PHE A 130      -0.601   0.552   2.450  1.00 87.97           H
ATOM   1815  CE1 PHE A 130      -4.369   0.176   3.088  1.00 87.97           C
ATOM   1816  HE1 PHE A 130      -5.441   0.084   3.267  1.00 87.97           H
ATOM   1817  CE2 PHE A 130      -2.235  -0.808   2.935  1.00 87.97           C
ATOM   1818  HE2 PHE A 130      -1.595  -1.689   2.992  1.00 87.97           H
ATOM   1819  CZ  PHE A 130      -3.571  -0.923   3.159  1.00 87.97           C
ATOM   1820  HZ  PHE A 130      -4.003  -1.896   3.394  1.00 87.97           H
ATOM   1821  HN  PHE A 130      -1.083   5.037   1.429  1.00 87.97           H
ATOM   1822  N   TYR A 131      -3.865   3.648   0.181  1.00 92.64           N
ATOM   1823  CA  TYR A 131      -5.149   3.453  -0.471  1.00 92.64           C
ATOM   1824  C   TYR A 131      -5.051   3.737  -1.971  1.00 92.64           C
ATOM   1825  O   TYR A 131      -5.606   2.999  -2.783  1.00 92.64           O
ATOM   1826  HA  TYR A 131      -5.446   2.414  -0.324  1.00 92.64           H
ATOM   1827  CB  TYR A 131      -6.103   4.464   0.167  1.00 92.64           C
ATOM   1828 1HB  TYR A 131      -5.590   5.421   0.265  1.00 92.64           H
ATOM   1829 2HB  TYR A 131      -6.948   4.623  -0.503  1.00 92.64           H
ATOM   1830  CG  TYR A 131      -6.632   4.042   1.539  1.00 92.64           C
ATOM   1831  CD1 TYR A 131      -7.253   2.819   1.693  1.00 92.64           C
ATOM   1832  HD1 TYR A 131      -7.367   2.154   0.837  1.00 92.64           H
ATOM   1833  CD2 TYR A 131      -6.487   4.883   2.623  1.00 92.64           C
ATOM   1834  HD2 TYR A 131      -5.996   5.849   2.502  1.00 92.64           H
ATOM   1835  CE1 TYR A 131      -7.750   2.421   2.985  1.00 92.64           C
ATOM   1836  HE1 TYR A 131      -8.243   1.459   3.120  1.00 92.64           H
ATOM   1837  CE2 TYR A 131      -6.984   4.486   3.915  1.00 92.64           C
ATOM   1838  HE2 TYR A 131      -6.876   5.141   4.780  1.00 92.64           H
ATOM   1839  CZ  TYR A 131      -7.591   3.274   4.032  1.00 92.64           C
ATOM   1840  OH  TYR A 131      -8.060   2.899   5.252  1.00 92.64           O
ATOM   1841  HH  TYR A 131      -8.281   3.708   5.797  1.00 92.64           H
ATOM   1842  HN  TYR A 131      -3.822   4.428   0.806  1.00 92.64           H
ATOM   1843  N   SER A 132      -4.342   4.808  -2.293  1.00 92.84           N
ATOM   1844  CA  SER A 132      -4.259   5.265  -3.670  1.00 92.84           C
ATOM   1845  C   SER A 132      -3.592   4.195  -4.537  1.00 92.84           C
ATOM   1846  O   SER A 132      -4.029   3.938  -5.657  1.00 92.84           O
ATOM   1847  HA  SER A 132      -5.290   5.423  -3.984  1.00 92.84           H
ATOM   1848  CB  SER A 132      -3.489   6.583  -3.767  1.00 92.84           C
ATOM   1849 1HB  SER A 132      -3.471   6.917  -4.805  1.00 92.84           H
ATOM   1850 2HB  SER A 132      -4.010   7.351  -3.195  1.00 92.84           H
ATOM   1851  OG  SER A 132      -2.153   6.458  -3.287  1.00 92.84           O
ATOM   1852  HG  SER A 132      -1.645   7.302  -3.463  1.00 92.84           H
ATOM   1853  HN  SER A 132      -3.830   5.360  -1.633  1.00 92.84           H
ATOM   1854  N   CYS A 133      -2.544   3.601  -3.985  1.00 92.08           N
ATOM   1855  CA  CYS A 133      -1.804   2.574  -4.699  1.00 92.08           C
ATOM   1856  C   CYS A 133      -2.765   1.431  -5.029  1.00 92.08           C
ATOM   1857  O   CYS A 133      -2.872   1.019  -6.183  1.00 92.08           O
ATOM   1858  HA  CYS A 133      -1.426   3.038  -5.611  1.00 92.08           H
ATOM   1859  CB  CYS A 133      -0.593   2.090  -3.899  1.00 92.08           C
ATOM   1860 1HB  CYS A 133      -0.889   1.872  -2.873  1.00 92.08           H
ATOM   1861 2HB  CYS A 133      -0.214   1.161  -4.325  1.00 92.08           H
ATOM   1862  SG  CYS A 133       0.719   3.365  -3.914  1.00 92.08           S
ATOM   1863  HG  CYS A 133       0.205   4.105  -2.936  1.00 92.08           H
ATOM   1864  HN  CYS A 133      -2.200   3.810  -3.070  1.00 92.08           H
ATOM   1865  N   VAL A 134      -3.440   0.951  -3.995  1.00 89.85           N
ATOM   1866  CA  VAL A 134      -4.227  -0.265  -4.114  1.00 89.85           C
ATOM   1867  C   VAL A 134      -5.413  -0.009  -5.046  1.00 89.85           C
ATOM   1868  O   VAL A 134      -5.780  -0.873  -5.841  1.00 89.85           O
ATOM   1869  HA  VAL A 134      -3.589  -1.028  -4.560  1.00 89.85           H
ATOM   1870  CB  VAL A 134      -4.651  -0.752  -2.727  1.00 89.85           C
ATOM   1871  HB  VAL A 134      -5.236   0.040  -2.258  1.00 89.85           H
ATOM   1872  CG1 VAL A 134      -5.539  -1.993  -2.830  1.00 89.85           C
ATOM   1873 1HG1 VAL A 134      -6.434  -1.754  -3.405  1.00 89.85           H
ATOM   1874 2HG1 VAL A 134      -4.991  -2.792  -3.328  1.00 89.85           H
ATOM   1875 3HG1 VAL A 134      -5.826  -2.319  -1.830  1.00 89.85           H
ATOM   1876  CG2 VAL A 134      -3.431  -1.022  -1.844  1.00 89.85           C
ATOM   1877 1HG2 VAL A 134      -2.809  -1.787  -2.308  1.00 89.85           H
ATOM   1878 2HG2 VAL A 134      -2.854  -0.104  -1.731  1.00 89.85           H
ATOM   1879 3HG2 VAL A 134      -3.761  -1.367  -0.864  1.00 89.85           H
ATOM   1880  HN  VAL A 134      -3.454   1.376  -3.090  1.00 89.85           H
ATOM   1881  N   LEU A 135      -5.980   1.182  -4.918  1.00 93.84           N
ATOM   1882  CA  LEU A 135      -7.133   1.553  -5.721  1.00 93.84           C
ATOM   1883  C   LEU A 135      -6.709   1.682  -7.185  1.00 93.84           C
ATOM   1884  O   LEU A 135      -7.485   1.375  -8.089  1.00 93.84           O
ATOM   1885  HA  LEU A 135      -7.859   0.744  -5.642  1.00 93.84           H
ATOM   1886  CB  LEU A 135      -7.795   2.812  -5.158  1.00 93.84           C
ATOM   1887 1HB  LEU A 135      -7.029   3.580  -5.042  1.00 93.84           H
ATOM   1888 2HB  LEU A 135      -8.509   3.183  -5.894  1.00 93.84           H
ATOM   1889  CG  LEU A 135      -8.521   2.649  -3.822  1.00 93.84           C
ATOM   1890  HG  LEU A 135      -7.815   2.241  -3.098  1.00 93.84           H
ATOM   1891  CD1 LEU A 135      -8.990   4.002  -3.283  1.00 93.84           C
ATOM   1892 1HD1 LEU A 135      -8.128   4.653  -3.136  1.00 93.84           H
ATOM   1893 2HD1 LEU A 135      -9.673   4.460  -3.998  1.00 93.84           H
ATOM   1894 3HD1 LEU A 135      -9.503   3.856  -2.332  1.00 93.84           H
ATOM   1895  CD2 LEU A 135      -9.673   1.649  -3.942  1.00 93.84           C
ATOM   1896 1HD2 LEU A 135     -10.386   2.005  -4.686  1.00 93.84           H
ATOM   1897 2HD2 LEU A 135      -9.282   0.679  -4.248  1.00 93.84           H
ATOM   1898 3HD2 LEU A 135     -10.172   1.552  -2.978  1.00 93.84           H
ATOM   1899  HN  LEU A 135      -5.664   1.886  -4.282  1.00 93.84           H
ATOM   1900  N   LEU A 136      -5.480   2.138  -7.374  1.00 93.72           N
ATOM   1901  CA  LEU A 136      -4.937   2.293  -8.713  1.00 93.72           C
ATOM   1902  C   LEU A 136      -4.727   0.912  -9.337  1.00 93.72           C
ATOM   1903  O   LEU A 136      -5.051   0.699 -10.505  1.00 93.72           O
ATOM   1904  HA  LEU A 136      -5.677   2.831  -9.306  1.00 93.72           H
ATOM   1905  CB  LEU A 136      -3.672   3.153  -8.682  1.00 93.72           C
ATOM   1906 1HB  LEU A 136      -3.050   2.819  -7.851  1.00 93.72           H
ATOM   1907 2HB  LEU A 136      -3.108   2.968  -9.596  1.00 93.72           H
ATOM   1908  CG  LEU A 136      -3.889   4.661  -8.546  1.00 93.72           C
ATOM   1909  HG  LEU A 136      -4.584   4.833  -7.724  1.00 93.72           H
ATOM   1910  CD1 LEU A 136      -2.582   5.373  -8.188  1.00 93.72           C
ATOM   1911 1HD1 LEU A 136      -2.205   4.987  -7.241  1.00 93.72           H
ATOM   1912 2HD1 LEU A 136      -1.846   5.195  -8.972  1.00 93.72           H
ATOM   1913 3HD1 LEU A 136      -2.765   6.444  -8.098  1.00 93.72           H
ATOM   1914  CD2 LEU A 136      -4.530   5.239  -9.809  1.00 93.72           C
ATOM   1915 1HD2 LEU A 136      -3.878   5.056 -10.663  1.00 93.72           H
ATOM   1916 2HD2 LEU A 136      -5.494   4.761  -9.978  1.00 93.72           H
ATOM   1917 3HD2 LEU A 136      -4.673   6.313  -9.685  1.00 93.72           H
ATOM   1918  HN  LEU A 136      -4.860   2.398  -6.634  1.00 93.72           H
ATOM   1919  N   ILE A 137      -4.186   0.010  -8.532  1.00 91.05           N
ATOM   1920  CA  ILE A 137      -3.942  -1.348  -8.986  1.00 91.05           C
ATOM   1921  C   ILE A 137      -5.264  -1.978  -9.430  1.00 91.05           C
ATOM   1922  O   ILE A 137      -5.316  -2.668 -10.447  1.00 91.05           O
ATOM   1923  HA  ILE A 137      -3.280  -1.290  -9.850  1.00 91.05           H
ATOM   1924  CB  ILE A 137      -3.210  -2.151  -7.908  1.00 91.05           C
ATOM   1925  HB  ILE A 137      -3.705  -1.970  -6.954  1.00 91.05           H
ATOM   1926  CG1 ILE A 137      -1.762  -1.680  -7.763  1.00 91.05           C
ATOM   1927 1HG1 ILE A 137      -1.182  -2.003  -8.627  1.00 91.05           H
ATOM   1928 2HG1 ILE A 137      -1.730  -0.590  -7.747  1.00 91.05           H
ATOM   1929  CG2 ILE A 137      -3.300  -3.652  -8.187  1.00 91.05           C
ATOM   1930 1HG2 ILE A 137      -4.346  -3.958  -8.200  1.00 91.05           H
ATOM   1931 2HG2 ILE A 137      -2.846  -3.870  -9.153  1.00 91.05           H
ATOM   1932 3HG2 ILE A 137      -2.772  -4.199  -7.405  1.00 91.05           H
ATOM   1933  CD1 ILE A 137      -1.131  -2.233  -6.483  1.00 91.05           C
ATOM   1934 1HD1 ILE A 137      -1.699  -1.888  -5.619  1.00 91.05           H
ATOM   1935 2HD1 ILE A 137      -1.144  -3.323  -6.514  1.00 91.05           H
ATOM   1936 3HD1 ILE A 137      -0.102  -1.883  -6.405  1.00 91.05           H
ATOM   1937  HN  ILE A 137      -3.916   0.194  -7.587  1.00 91.05           H
ATOM   1938  N   MET A 138      -6.300  -1.717  -8.646  1.00 90.89           N
ATOM   1939  CA  MET A 138      -7.627  -2.212  -8.971  1.00 90.89           C
ATOM   1940  C   MET A 138      -8.100  -1.667 -10.320  1.00 90.89           C
ATOM   1941  O   MET A 138      -8.631  -2.412 -11.142  1.00 90.89           O
ATOM   1942  HA  MET A 138      -7.531  -3.296  -9.022  1.00 90.89           H
ATOM   1943  CB  MET A 138      -8.610  -1.791  -7.877  1.00 90.89           C
ATOM   1944 1HB  MET A 138      -8.257  -2.148  -6.909  1.00 90.89           H
ATOM   1945 2HB  MET A 138      -8.652  -0.703  -7.819  1.00 90.89           H
ATOM   1946  CG  MET A 138     -10.008  -2.347  -8.153  1.00 90.89           C
ATOM   1947 1HG  MET A 138     -10.339  -2.045  -9.147  1.00 90.89           H
ATOM   1948 2HG  MET A 138      -9.984  -3.437  -8.143  1.00 90.89           H
ATOM   1949  SD  MET A 138     -11.156  -1.753  -6.922  1.00 90.89           S
ATOM   1950  CE  MET A 138     -11.279  -0.041  -7.413  1.00 90.89           C
ATOM   1951 1HE  MET A 138     -10.294   0.423  -7.361  1.00 90.89           H
ATOM   1952 2HE  MET A 138     -11.655   0.018  -8.434  1.00 90.89           H
ATOM   1953 3HE  MET A 138     -11.962   0.481  -6.743  1.00 90.89           H
ATOM   1954  HN  MET A 138      -6.243  -1.180  -7.805  1.00 90.89           H
ATOM   1955  N   CYS A 139      -7.891  -0.372 -10.506  1.00 93.58           N
ATOM   1956  CA  CYS A 139      -8.350   0.295 -11.712  1.00 93.58           C
ATOM   1957  C   CYS A 139      -7.577  -0.279 -12.902  1.00 93.58           C
ATOM   1958  O   CYS A 139      -8.127  -0.422 -13.993  1.00 93.58           O
ATOM   1959  HA  CYS A 139      -9.415   0.080 -11.803  1.00 93.58           H
ATOM   1960  CB  CYS A 139      -8.198   1.814 -11.612  1.00 93.58           C
ATOM   1961 1HB  CYS A 139      -7.194   2.065 -11.269  1.00 93.58           H
ATOM   1962 2HB  CYS A 139      -8.321   2.266 -12.596  1.00 93.58           H
ATOM   1963  SG  CYS A 139      -9.442   2.492 -10.453  1.00 93.58           S
ATOM   1964  HG  CYS A 139      -8.816   2.115  -9.342  1.00 93.58           H
ATOM   1965  HN  CYS A 139      -7.418   0.217  -9.851  1.00 93.58           H
ATOM   1966  N   ILE A 140      -6.314  -0.591 -12.651  1.00 89.96           N
ATOM   1967  CA  ILE A 140      -5.467  -1.166 -13.682  1.00 89.96           C
ATOM   1968  C   ILE A 140      -6.071  -2.491 -14.151  1.00 89.96           C
ATOM   1969  O   ILE A 140      -6.087  -2.781 -15.347  1.00 89.96           O
ATOM   1970  HA  ILE A 140      -5.458  -0.473 -14.523  1.00 89.96           H
ATOM   1971  CB  ILE A 140      -4.025  -1.290 -13.183  1.00 89.96           C
ATOM   1972  HB  ILE A 140      -4.047  -1.714 -12.179  1.00 89.96           H
ATOM   1973  CG1 ILE A 140      -3.361   0.084 -13.080  1.00 89.96           C
ATOM   1974 1HG1 ILE A 140      -3.116   0.449 -14.077  1.00 89.96           H
ATOM   1975 2HG1 ILE A 140      -4.059   0.798 -12.642  1.00 89.96           H
ATOM   1976  CG2 ILE A 140      -3.222  -2.251 -14.061  1.00 89.96           C
ATOM   1977 1HG2 ILE A 140      -3.685  -3.237 -14.039  1.00 89.96           H
ATOM   1978 2HG2 ILE A 140      -3.206  -1.880 -15.086  1.00 89.96           H
ATOM   1979 3HG2 ILE A 140      -2.201  -2.320 -13.685  1.00 89.96           H
ATOM   1980  CD1 ILE A 140      -2.091   0.017 -12.229  1.00 89.96           C
ATOM   1981 1HD1 ILE A 140      -2.344  -0.325 -11.225  1.00 89.96           H
ATOM   1982 2HD1 ILE A 140      -1.386  -0.679 -12.683  1.00 89.96           H
ATOM   1983 3HD1 ILE A 140      -1.639   1.007 -12.172  1.00 89.96           H
ATOM   1984  HN  ILE A 140      -5.870  -0.457 -11.765  1.00 89.96           H
ATOM   1985  N   SER A 141      -6.552  -3.261 -13.186  1.00 88.56           N
ATOM   1986  CA  SER A 141      -7.108  -4.571 -13.480  1.00 88.56           C
ATOM   1987  C   SER A 141      -8.336  -4.428 -14.382  1.00 88.56           C
ATOM   1988  O   SER A 141      -8.527  -5.217 -15.305  1.00 88.56           O
ATOM   1989  HA  SER A 141      -6.315  -5.111 -13.997  1.00 88.56           H
ATOM   1990  CB  SER A 141      -7.477  -5.314 -12.195  1.00 88.56           C
ATOM   1991 1HB  SER A 141      -7.537  -6.383 -12.399  1.00 88.56           H
ATOM   1992 2HB  SER A 141      -6.687  -5.175 -11.456  1.00 88.56           H
ATOM   1993  OG  SER A 141      -8.716  -4.863 -11.654  1.00 88.56           O
ATOM   1994  HG  SER A 141      -8.575  -4.023 -11.131  1.00 88.56           H
ATOM   1995  HN  SER A 141      -6.566  -3.003 -12.220  1.00 88.56           H
ATOM   1996  N   VAL A 142      -9.135  -3.415 -14.082  1.00 90.26           N
ATOM   1997  CA  VAL A 142     -10.344  -3.164 -14.849  1.00 90.26           C
ATOM   1998  C   VAL A 142      -9.963  -2.735 -16.267  1.00 90.26           C
ATOM   1999  O   VAL A 142     -10.578  -3.173 -17.238  1.00 90.26           O
ATOM   2000  HA  VAL A 142     -10.900  -4.099 -14.903  1.00 90.26           H
ATOM   2001  CB  VAL A 142     -11.216  -2.134 -14.128  1.00 90.26           C
ATOM   2002  HB  VAL A 142     -10.635  -1.219 -14.020  1.00 90.26           H
ATOM   2003  CG1 VAL A 142     -12.465  -1.803 -14.948  1.00 90.26           C
ATOM   2004 1HG1 VAL A 142     -12.168  -1.394 -15.913  1.00 90.26           H
ATOM   2005 2HG1 VAL A 142     -13.049  -2.711 -15.102  1.00 90.26           H
ATOM   2006 3HG1 VAL A 142     -13.067  -1.070 -14.412  1.00 90.26           H
ATOM   2007  CG2 VAL A 142     -11.593  -2.620 -12.727  1.00 90.26           C
ATOM   2008 1HG2 VAL A 142     -12.147  -3.556 -12.804  1.00 90.26           H
ATOM   2009 2HG2 VAL A 142     -10.687  -2.781 -12.142  1.00 90.26           H
ATOM   2010 3HG2 VAL A 142     -12.213  -1.870 -12.237  1.00 90.26           H
ATOM   2011  HN  VAL A 142      -8.970  -2.774 -13.333  1.00 90.26           H
ATOM   2012  N   ASP A 143      -8.949  -1.885 -16.342  1.00 85.35           N
ATOM   2013  CA  ASP A 143      -8.503  -1.363 -17.623  1.00 85.35           C
ATOM   2014  C   ASP A 143      -8.036  -2.523 -18.506  1.00 85.35           C
ATOM   2015  O   ASP A 143      -8.339  -2.562 -19.697  1.00 85.35           O
ATOM   2016  HA  ASP A 143      -9.367  -0.845 -18.038  1.00 85.35           H
ATOM   2017  CB  ASP A 143      -7.327  -0.401 -17.446  1.00 85.35           C
ATOM   2018 1HB  ASP A 143      -7.621   0.422 -16.795  1.00 85.35           H
ATOM   2019 2HB  ASP A 143      -6.501  -0.916 -16.956  1.00 85.35           H
ATOM   2020  CG  ASP A 143      -6.862   0.150 -18.795  1.00 85.35           C
ATOM   2021  OD1 ASP A 143      -7.694   0.809 -19.457  1.00 85.35           O
ATOM   2022  OD2 ASP A 143      -5.685  -0.099 -19.135  1.00 85.35           O
ATOM   2023  HN  ASP A 143      -8.438  -1.553 -15.549  1.00 85.35           H
ATOM   2024  N   ARG A 144      -7.306  -3.439 -17.887  1.00 74.45           N
ATOM   2025  CA  ARG A 144      -6.783  -4.589 -18.604  1.00 74.45           C
ATOM   2026  C   ARG A 144      -7.931  -5.445 -19.145  1.00 74.45           C
ATOM   2027  O   ARG A 144      -7.875  -5.922 -20.277  1.00 74.45           O
ATOM   2028  HA  ARG A 144      -6.194  -4.166 -19.417  1.00 74.45           H
ATOM   2029  CB  ARG A 144      -5.899  -5.449 -17.699  1.00 74.45           C
ATOM   2030 1HB  ARG A 144      -6.416  -5.645 -16.760  1.00 74.45           H
ATOM   2031 2HB  ARG A 144      -5.718  -6.414 -18.171  1.00 74.45           H
ATOM   2032  CG  ARG A 144      -4.565  -4.754 -17.417  1.00 74.45           C
ATOM   2033 1HG  ARG A 144      -4.747  -3.755 -17.022  1.00 74.45           H
ATOM   2034 2HG  ARG A 144      -4.019  -5.305 -16.650  1.00 74.45           H
ATOM   2035  CD  ARG A 144      -3.717  -4.661 -18.686  1.00 74.45           C
ATOM   2036 1HD  ARG A 144      -3.509  -5.660 -19.070  1.00 74.45           H
ATOM   2037 2HD  ARG A 144      -4.267  -4.129 -19.463  1.00 74.45           H
ATOM   2038  NE  ARG A 144      -2.447  -3.958 -18.396  1.00 74.45           N
ATOM   2039  HE  ARG A 144      -2.328  -3.561 -17.486  1.00 74.45           H
ATOM   2040  CZ  ARG A 144      -1.446  -3.821 -19.276  1.00 74.45           C
ATOM   2041  NH1 ARG A 144      -1.550  -4.333 -20.510  1.00 74.45           N
ATOM   2042 1HH1 ARG A 144      -2.380  -4.822 -20.780  1.00 74.45           H
ATOM   2043 2HH1 ARG A 144      -0.799  -4.226 -21.161  1.00 74.45           H
ATOM   2044  NH2 ARG A 144      -0.339  -3.164 -18.904  1.00 74.45           N
ATOM   2045 1HH2 ARG A 144       0.417  -3.052 -19.549  1.00 74.45           H
ATOM   2046 2HH2 ARG A 144      -0.269  -2.785 -17.982  1.00 74.45           H
ATOM   2047  HN  ARG A 144      -7.072  -3.405 -16.915  1.00 74.45           H
ATOM   2048  N   TYR A 145      -8.946  -5.612 -18.309  1.00 86.23           N
ATOM   2049  CA  TYR A 145     -10.128  -6.358 -18.707  1.00 86.23           C
ATOM   2050  C   TYR A 145     -10.750  -5.764 -19.973  1.00 86.23           C
ATOM   2051  O   TYR A 145     -10.998  -6.481 -20.941  1.00 86.23           O
ATOM   2052  HA  TYR A 145      -9.826  -7.386 -18.907  1.00 86.23           H
ATOM   2053  CB  TYR A 145     -11.122  -6.220 -17.552  1.00 86.23           C
ATOM   2054 1HB  TYR A 145     -10.799  -6.858 -16.730  1.00 86.23           H
ATOM   2055 2HB  TYR A 145     -11.099  -5.193 -17.187  1.00 86.23           H
ATOM   2056  CG  TYR A 145     -12.562  -6.581 -17.924  1.00 86.23           C
ATOM   2057  CD1 TYR A 145     -13.505  -5.585 -18.079  1.00 86.23           C
ATOM   2058  HD1 TYR A 145     -13.224  -4.542 -17.936  1.00 86.23           H
ATOM   2059  CD2 TYR A 145     -12.917  -7.902 -18.105  1.00 86.23           C
ATOM   2060  HD2 TYR A 145     -12.172  -8.688 -17.983  1.00 86.23           H
ATOM   2061  CE1 TYR A 145     -14.860  -5.925 -18.428  1.00 86.23           C
ATOM   2062  HE1 TYR A 145     -15.615  -5.149 -18.553  1.00 86.23           H
ATOM   2063  CE2 TYR A 145     -14.272  -8.242 -18.455  1.00 86.23           C
ATOM   2064  HE2 TYR A 145     -14.566  -9.281 -18.600  1.00 86.23           H
ATOM   2065  CZ  TYR A 145     -15.176  -7.237 -18.599  1.00 86.23           C
ATOM   2066  OH  TYR A 145     -16.456  -7.558 -18.930  1.00 86.23           O
ATOM   2067  HH  TYR A 145     -16.540  -8.547 -19.050  1.00 86.23           H
ATOM   2068  HN  TYR A 145      -8.969  -5.250 -17.377  1.00 86.23           H
ATOM   2069  N   ILE A 146     -10.983  -4.461 -19.925  1.00 83.04           N
ATOM   2070  CA  ILE A 146     -11.648  -3.779 -21.021  1.00 83.04           C
ATOM   2071  C   ILE A 146     -10.794  -3.899 -22.285  1.00 83.04           C
ATOM   2072  O   ILE A 146     -11.322  -4.091 -23.379  1.00 83.04           O
ATOM   2073  HA  ILE A 146     -12.596  -4.288 -21.196  1.00 83.04           H
ATOM   2074  CB  ILE A 146     -11.975  -2.335 -20.634  1.00 83.04           C
ATOM   2075  HB  ILE A 146     -11.054  -1.853 -20.306  1.00 83.04           H
ATOM   2076  CG1 ILE A 146     -12.953  -2.290 -19.459  1.00 83.04           C
ATOM   2077 1HG1 ILE A 146     -13.948  -2.575 -19.798  1.00 83.04           H
ATOM   2078 2HG1 ILE A 146     -12.653  -3.016 -18.704  1.00 83.04           H
ATOM   2079  CG2 ILE A 146     -12.491  -1.547 -21.840  1.00 83.04           C
ATOM   2080 1HG2 ILE A 146     -11.730  -1.537 -22.620  1.00 83.04           H
ATOM   2081 2HG2 ILE A 146     -13.396  -2.020 -22.222  1.00 83.04           H
ATOM   2082 3HG2 ILE A 146     -12.716  -0.525 -21.538  1.00 83.04           H
ATOM   2083  CD1 ILE A 146     -13.001  -0.892 -18.839  1.00 83.04           C
ATOM   2084 1HD1 ILE A 146     -12.009  -0.619 -18.479  1.00 83.04           H
ATOM   2085 2HD1 ILE A 146     -13.325  -0.172 -19.591  1.00 83.04           H
ATOM   2086 3HD1 ILE A 146     -13.704  -0.888 -18.006  1.00 83.04           H
ATOM   2087  HN  ILE A 146     -10.726  -3.875 -19.156  1.00 83.04           H
ATOM   2088  N   ALA A 147      -9.489  -3.780 -22.091  1.00 81.67           N
ATOM   2089  CA  ALA A 147      -8.567  -3.740 -23.214  1.00 81.67           C
ATOM   2090  C   ALA A 147      -8.599  -5.085 -23.943  1.00 81.67           C
ATOM   2091  O   ALA A 147      -8.409  -5.142 -25.157  1.00 81.67           O
ATOM   2092  HA  ALA A 147      -8.906  -2.960 -23.894  1.00 81.67           H
ATOM   2093  CB  ALA A 147      -7.166  -3.383 -22.711  1.00 81.67           C
ATOM   2094 1HB  ALA A 147      -7.192  -2.407 -22.228  1.00 81.67           H
ATOM   2095 2HB  ALA A 147      -6.834  -4.135 -21.995  1.00 81.67           H
ATOM   2096 3HB  ALA A 147      -6.475  -3.353 -23.553  1.00 81.67           H
ATOM   2097  HN  ALA A 147      -9.061  -3.713 -21.190  1.00 81.67           H
ATOM   2098  N   ILE A 148      -8.840  -6.135 -23.171  1.00 78.12           N
ATOM   2099  CA  ILE A 148      -8.719  -7.487 -23.688  1.00 78.12           C
ATOM   2100  C   ILE A 148     -10.098  -7.988 -24.123  1.00 78.12           C
ATOM   2101  O   ILE A 148     -10.259  -8.486 -25.236  1.00 78.12           O
ATOM   2102  HA  ILE A 148      -8.075  -7.445 -24.566  1.00 78.12           H
ATOM   2103  CB  ILE A 148      -8.031  -8.393 -22.665  1.00 78.12           C
ATOM   2104  HB  ILE A 148      -8.540  -8.275 -21.708  1.00 78.12           H
ATOM   2105  CG1 ILE A 148      -6.574  -7.976 -22.456  1.00 78.12           C
ATOM   2106 1HG1 ILE A 148      -6.006  -8.159 -23.368  1.00 78.12           H
ATOM   2107 2HG1 ILE A 148      -6.523  -6.905 -22.258  1.00 78.12           H
ATOM   2108  CG2 ILE A 148      -8.155  -9.865 -23.064  1.00 78.12           C
ATOM   2109 1HG2 ILE A 148      -9.209 -10.138 -23.120  1.00 78.12           H
ATOM   2110 2HG2 ILE A 148      -7.688 -10.018 -24.036  1.00 78.12           H
ATOM   2111 3HG2 ILE A 148      -7.658 -10.486 -22.319  1.00 78.12           H
ATOM   2112  CD1 ILE A 148      -5.945  -8.746 -21.293  1.00 78.12           C
ATOM   2113 1HD1 ILE A 148      -6.501  -8.541 -20.378  1.00 78.12           H
ATOM   2114 2HD1 ILE A 148      -5.976  -9.814 -21.505  1.00 78.12           H
ATOM   2115 3HD1 ILE A 148      -4.909  -8.430 -21.167  1.00 78.12           H
ATOM   2116  HN  ILE A 148      -9.114  -6.072 -22.211  1.00 78.12           H
ATOM   2117  N   ALA A 149     -11.058  -7.837 -23.222  1.00 77.38           N
ATOM   2118  CA  ALA A 149     -12.365  -8.445 -23.412  1.00 77.38           C
ATOM   2119  C   ALA A 149     -13.165  -7.619 -24.421  1.00 77.38           C
ATOM   2120  O   ALA A 149     -13.970  -8.163 -25.175  1.00 77.38           O
ATOM   2121  HA  ALA A 149     -12.210  -9.445 -23.816  1.00 77.38           H
ATOM   2122  CB  ALA A 149     -13.074  -8.563 -22.062  1.00 77.38           C
ATOM   2123 1HB  ALA A 149     -12.479  -9.183 -21.391  1.00 77.38           H
ATOM   2124 2HB  ALA A 149     -13.195  -7.571 -21.627  1.00 77.38           H
ATOM   2125 3HB  ALA A 149     -14.054  -9.019 -22.204  1.00 77.38           H
ATOM   2126  HN  ALA A 149     -10.955  -7.313 -22.377  1.00 77.38           H
ATOM   2127  N   GLN A 150     -12.915  -6.317 -24.402  1.00 67.94           N
ATOM   2128  CA  GLN A 150     -13.676  -5.398 -25.231  1.00 67.94           C
ATOM   2129  C   GLN A 150     -12.748  -4.667 -26.203  1.00 67.94           C
ATOM   2130  O   GLN A 150     -12.951  -3.490 -26.495  1.00 67.94           O
ATOM   2131  HA  GLN A 150     -14.377  -6.021 -25.787  1.00 67.94           H
ATOM   2132  CB  GLN A 150     -14.460  -4.405 -24.371  1.00 67.94           C
ATOM   2133 1HB  GLN A 150     -13.768  -3.782 -23.805  1.00 67.94           H
ATOM   2134 2HB  GLN A 150     -15.037  -3.739 -25.012  1.00 67.94           H
ATOM   2135  CG  GLN A 150     -15.400  -5.136 -23.409  1.00 67.94           C
ATOM   2136 1HG  GLN A 150     -15.996  -5.863 -23.959  1.00 67.94           H
ATOM   2137 2HG  GLN A 150     -14.815  -5.692 -22.676  1.00 67.94           H
ATOM   2138  CD  GLN A 150     -16.324  -4.150 -22.691  1.00 67.94           C
ATOM   2139  OE1 GLN A 150     -16.260  -2.947 -22.882  1.00 67.94           O
ATOM   2140  NE2 GLN A 150     -17.183  -4.726 -21.855  1.00 67.94           N
ATOM   2141 1HE2 GLN A 150     -17.183  -5.719 -21.743  1.00 67.94           H
ATOM   2142 2HE2 GLN A 150     -17.830  -4.164 -21.338  1.00 67.94           H
ATOM   2143  HN  GLN A 150     -12.210  -5.891 -23.836  1.00 67.94           H
ATOM   2144  N   ALA A 151     -11.748  -5.396 -26.677  1.00 67.05           N
ATOM   2145  CA  ALA A 151     -10.677  -4.786 -27.447  1.00 67.05           C
ATOM   2146  C   ALA A 151     -11.278  -3.998 -28.613  1.00 67.05           C
ATOM   2147  O   ALA A 151     -10.810  -2.907 -28.936  1.00 67.05           O
ATOM   2148  HA  ALA A 151     -10.146  -4.098 -26.790  1.00 67.05           H
ATOM   2149  CB  ALA A 151      -9.704  -5.870 -27.916  1.00 67.05           C
ATOM   2150 1HB  ALA A 151      -9.283  -6.380 -27.050  1.00 67.05           H
ATOM   2151 2HB  ALA A 151     -10.235  -6.590 -28.539  1.00 67.05           H
ATOM   2152 3HB  ALA A 151      -8.901  -5.412 -28.494  1.00 67.05           H
ATOM   2153  HN  ALA A 151     -11.663  -6.383 -26.543  1.00 67.05           H
ATOM   2154  N   MET A 152     -12.305  -4.581 -29.213  1.00 57.59           N
ATOM   2155  CA  MET A 152     -12.897  -4.008 -30.410  1.00 57.59           C
ATOM   2156  C   MET A 152     -13.463  -2.615 -30.128  1.00 57.59           C
ATOM   2157  O   MET A 152     -13.245  -1.684 -30.903  1.00 57.59           O
ATOM   2158  HA  MET A 152     -12.085  -3.938 -31.134  1.00 57.59           H
ATOM   2159  CB  MET A 152     -14.016  -4.922 -30.914  1.00 57.59           C
ATOM   2160 1HB  MET A 152     -14.643  -5.230 -30.078  1.00 57.59           H
ATOM   2161 2HB  MET A 152     -14.654  -4.373 -31.606  1.00 57.59           H
ATOM   2162  CG  MET A 152     -13.443  -6.157 -31.611  1.00 57.59           C
ATOM   2163 1HG  MET A 152     -12.371  -6.228 -31.421  1.00 57.59           H
ATOM   2164 2HG  MET A 152     -13.899  -7.060 -31.203  1.00 57.59           H
ATOM   2165  SD  MET A 152     -13.745  -6.063 -33.368  1.00 57.59           S
ATOM   2166  CE  MET A 152     -15.238  -7.035 -33.478  1.00 57.59           C
ATOM   2167 1HE  MET A 152     -15.042  -8.044 -33.116  1.00 57.59           H
ATOM   2168 2HE  MET A 152     -16.017  -6.575 -32.869  1.00 57.59           H
ATOM   2169 3HE  MET A 152     -15.567  -7.079 -34.516  1.00 57.59           H
ATOM   2170  HN  MET A 152     -12.732  -5.428 -28.895  1.00 57.59           H
ATOM   2171  N   ARG A 153     -14.179  -2.515 -29.018  1.00 55.48           N
ATOM   2172  CA  ARG A 153     -14.846  -1.273 -28.667  1.00 55.48           C
ATOM   2173  C   ARG A 153     -13.849  -0.293 -28.045  1.00 55.48           C
ATOM   2174  O   ARG A 153     -14.101   0.910 -28.002  1.00 55.48           O
ATOM   2175  HA  ARG A 153     -15.237  -0.890 -29.610  1.00 55.48           H
ATOM   2176  CB  ARG A 153     -15.989  -1.521 -27.681  1.00 55.48           C
ATOM   2177 1HB  ARG A 153     -15.651  -2.187 -26.886  1.00 55.48           H
ATOM   2178 2HB  ARG A 153     -16.277  -0.582 -27.208  1.00 55.48           H
ATOM   2179  CG  ARG A 153     -17.199  -2.136 -28.387  1.00 55.48           C
ATOM   2180 1HG  ARG A 153     -17.457  -1.537 -29.261  1.00 55.48           H
ATOM   2181 2HG  ARG A 153     -16.947  -3.133 -28.747  1.00 55.48           H
ATOM   2182  CD  ARG A 153     -18.402  -2.216 -27.445  1.00 55.48           C
ATOM   2183 1HD  ARG A 153     -18.178  -2.883 -26.612  1.00 55.48           H
ATOM   2184 2HD  ARG A 153     -18.608  -1.234 -27.020  1.00 55.48           H
ATOM   2185  NE  ARG A 153     -19.589  -2.708 -28.180  1.00 55.48           N
ATOM   2186  HE  ARG A 153     -19.487  -2.909 -29.154  1.00 55.48           H
ATOM   2187  CZ  ARG A 153     -20.792  -2.900 -27.621  1.00 55.48           C
ATOM   2188  NH1 ARG A 153     -20.986  -2.647 -26.320  1.00 55.48           N
ATOM   2189 1HH1 ARG A 153     -20.230  -2.312 -25.758  1.00 55.48           H
ATOM   2190 2HH1 ARG A 153     -21.886  -2.793 -25.911  1.00 55.48           H
ATOM   2191  NH2 ARG A 153     -21.798  -3.350 -28.384  1.00 55.48           N
ATOM   2192 1HH2 ARG A 153     -22.701  -3.499 -27.983  1.00 55.48           H
ATOM   2193 2HH2 ARG A 153     -21.644  -3.536 -29.355  1.00 55.48           H
ATOM   2194  HN  ARG A 153     -14.307  -3.263 -28.366  1.00 55.48           H
ATOM   2195  N   ALA A 154     -12.738  -0.844 -27.579  1.00 59.22           N
ATOM   2196  CA  ALA A 154     -11.794  -0.073 -26.789  1.00 59.22           C
ATOM   2197  C   ALA A 154     -11.101   0.952 -27.688  1.00 59.22           C
ATOM   2198  O   ALA A 154     -10.645   1.992 -27.215  1.00 59.22           O
ATOM   2199  HA  ALA A 154     -12.358   0.455 -26.019  1.00 59.22           H
ATOM   2200  CB  ALA A 154     -10.802  -1.019 -26.111  1.00 59.22           C
ATOM   2201 1HB  ALA A 154     -11.342  -1.708 -25.461  1.00 59.22           H
ATOM   2202 2HB  ALA A 154     -10.262  -1.585 -26.871  1.00 59.22           H
ATOM   2203 3HB  ALA A 154     -10.094  -0.440 -25.518  1.00 59.22           H
ATOM   2204  HN  ALA A 154     -12.480  -1.798 -27.733  1.00 59.22           H
ATOM   2205  N   HIS A 155     -11.043   0.624 -28.971  1.00 54.29           N
ATOM   2206  CA  HIS A 155     -10.234   1.389 -29.904  1.00 54.29           C
ATOM   2207  C   HIS A 155     -10.907   2.735 -30.182  1.00 54.29           C
ATOM   2208  O   HIS A 155     -10.236   3.763 -30.266  1.00 54.29           O
ATOM   2209  HA  HIS A 155      -9.276   1.566 -29.415  1.00 54.29           H
ATOM   2210  CB  HIS A 155      -9.967   0.586 -31.178  1.00 54.29           C
ATOM   2211 1HB  HIS A 155     -10.320  -0.436 -31.032  1.00 54.29           H
ATOM   2212 2HB  HIS A 155     -10.553   1.011 -31.993  1.00 54.29           H
ATOM   2213  CG  HIS A 155      -8.514   0.548 -31.588  1.00 54.29           C
ATOM   2214  ND1 HIS A 155      -7.844   1.656 -32.074  1.00 54.29           N
ATOM   2215  HD1 HIS A 155      -8.235   2.568 -32.201  1.00 54.29           H
ATOM   2216  CD2 HIS A 155      -7.611  -0.475 -31.577  1.00 54.29           C
ATOM   2217  HD2 HIS A 155      -7.809  -1.495 -31.251  1.00 54.29           H
ATOM   2218  CE1 HIS A 155      -6.594   1.305 -32.342  1.00 54.29           C
ATOM   2219  HE1 HIS A 155      -5.817   1.957 -32.739  1.00 54.29           H
ATOM   2220  NE2 HIS A 155      -6.453  -0.016 -32.034  1.00 54.29           N
ATOM   2221  HN  HIS A 155     -11.535  -0.149 -29.373  1.00 54.29           H
ATOM   2222  N   THR A 156     -12.224   2.686 -30.316  1.00 61.67           N
ATOM   2223  CA  THR A 156     -12.971   3.838 -30.791  1.00 61.67           C
ATOM   2224  C   THR A 156     -13.093   4.887 -29.684  1.00 61.67           C
ATOM   2225  O   THR A 156     -13.238   6.076 -29.965  1.00 61.67           O
ATOM   2226  HA  THR A 156     -12.413   4.297 -31.607  1.00 61.67           H
ATOM   2227  CB  THR A 156     -14.323   3.343 -31.311  1.00 61.67           C
ATOM   2228  HB  THR A 156     -14.991   4.180 -31.514  1.00 61.67           H
ATOM   2229  OG1 THR A 156     -14.766   2.430 -30.311  1.00 61.67           O
ATOM   2230  HG1 THR A 156     -15.694   2.120 -30.518  1.00 61.67           H
ATOM   2231  CG2 THR A 156     -14.187   2.482 -32.568  1.00 61.67           C
ATOM   2232 1HG2 THR A 156     -13.573   1.609 -32.346  1.00 61.67           H
ATOM   2233 2HG2 THR A 156     -13.716   3.065 -33.359  1.00 61.67           H
ATOM   2234 3HG2 THR A 156     -15.175   2.157 -32.895  1.00 61.67           H
ATOM   2235  HN  THR A 156     -12.777   1.880 -30.107  1.00 61.67           H
ATOM   2236  N   TRP A 157     -13.030   4.410 -28.450  1.00 57.62           N
ATOM   2237  CA  TRP A 157     -13.376   5.239 -27.308  1.00 57.62           C
ATOM   2238  C   TRP A 157     -12.076   5.658 -26.618  1.00 57.62           C
ATOM   2239  O   TRP A 157     -12.070   5.949 -25.422  1.00 57.62           O
ATOM   2240  HA  TRP A 157     -13.900   6.119 -27.682  1.00 57.62           H
ATOM   2241  CB  TRP A 157     -14.342   4.509 -26.373  1.00 57.62           C
ATOM   2242 1HB  TRP A 157     -13.944   3.517 -26.158  1.00 57.62           H
ATOM   2243 2HB  TRP A 157     -14.388   5.045 -25.425  1.00 57.62           H
ATOM   2244  CG  TRP A 157     -15.759   4.364 -26.931  1.00 57.62           C
ATOM   2245  CD1 TRP A 157     -16.147   3.718 -28.039  1.00 57.62           C
ATOM   2246  HD1 TRP A 157     -15.470   3.192 -28.711  1.00 57.62           H
ATOM   2247  CD2 TRP A 157     -16.968   4.906 -26.358  1.00 57.62           C
ATOM   2248  NE1 TRP A 157     -17.512   3.804 -28.222  1.00 57.62           N
ATOM   2249  HE1 TRP A 157     -18.035   3.404 -28.974  1.00 57.62           H
ATOM   2250  CE2 TRP A 157     -18.027   4.549 -27.167  1.00 57.62           C
ATOM   2251  CE3 TRP A 157     -17.160   5.673 -25.195  1.00 57.62           C
ATOM   2252  HE3 TRP A 157     -16.340   5.967 -24.540  1.00 57.62           H
ATOM   2253  CZ2 TRP A 157     -19.352   4.914 -26.901  1.00 57.62           C
ATOM   2254  HZ2 TRP A 157     -20.172   4.620 -27.556  1.00 57.62           H
ATOM   2255  CZ3 TRP A 157     -18.490   6.029 -24.943  1.00 57.62           C
ATOM   2256  HZ3 TRP A 157     -18.694   6.625 -24.053  1.00 57.62           H
ATOM   2257  CH2 TRP A 157     -19.567   5.678 -25.748  1.00 57.62           C
ATOM   2258  HH2 TRP A 157     -20.575   5.996 -25.482  1.00 57.62           H
ATOM   2259  HN  TRP A 157     -12.750   3.477 -28.225  1.00 57.62           H
ATOM   2260  N   ARG A 158     -11.007   5.676 -27.400  1.00 59.99           N
ATOM   2261  CA  ARG A 158      -9.674   5.830 -26.842  1.00 59.99           C
ATOM   2262  C   ARG A 158      -9.568   7.151 -26.078  1.00 59.99           C
ATOM   2263  O   ARG A 158      -9.049   7.188 -24.963  1.00 59.99           O
ATOM   2264  HA  ARG A 158      -9.553   4.979 -26.172  1.00 59.99           H
ATOM   2265  CB  ARG A 158      -8.610   5.796 -27.940  1.00 59.99           C
ATOM   2266 1HB  ARG A 158      -8.790   4.948 -28.601  1.00 59.99           H
ATOM   2267 2HB  ARG A 158      -8.684   6.696 -28.551  1.00 59.99           H
ATOM   2268  CG  ARG A 158      -7.206   5.693 -27.341  1.00 59.99           C
ATOM   2269 1HG  ARG A 158      -6.992   6.586 -26.753  1.00 59.99           H
ATOM   2270 2HG  ARG A 158      -7.159   4.844 -26.659  1.00 59.99           H
ATOM   2271  CD  ARG A 158      -6.152   5.533 -28.438  1.00 59.99           C
ATOM   2272 1HD  ARG A 158      -6.365   4.644 -29.031  1.00 59.99           H
ATOM   2273 2HD  ARG A 158      -6.188   6.385 -29.116  1.00 59.99           H
ATOM   2274  NE  ARG A 158      -4.805   5.426 -27.834  1.00 59.99           N
ATOM   2275  HE  ARG A 158      -4.723   5.556 -26.846  1.00 59.99           H
ATOM   2276  CZ  ARG A 158      -3.689   5.164 -28.528  1.00 59.99           C
ATOM   2277  NH1 ARG A 158      -3.740   4.981 -29.854  1.00 59.99           N
ATOM   2278 1HH1 ARG A 158      -4.616   5.038 -30.333  1.00 59.99           H
ATOM   2279 2HH1 ARG A 158      -2.903   4.786 -30.365  1.00 59.99           H
ATOM   2280  NH2 ARG A 158      -2.521   5.090 -27.876  1.00 59.99           N
ATOM   2281 1HH2 ARG A 158      -1.679   4.896 -28.379  1.00 59.99           H
ATOM   2282 2HH2 ARG A 158      -2.491   5.228 -26.886  1.00 59.99           H
ATOM   2283  HN  ARG A 158     -11.041   5.587 -28.395  1.00 59.99           H
ATOM   2284  N   GLU A 159     -10.067   8.204 -26.709  1.00 65.61           N
ATOM   2285  CA  GLU A 159      -9.946   9.539 -26.148  1.00 65.61           C
ATOM   2286  C   GLU A 159     -10.822   9.672 -24.901  1.00 65.61           C
ATOM   2287  O   GLU A 159     -10.370  10.172 -23.872  1.00 65.61           O
ATOM   2288  HA  GLU A 159      -8.896   9.645 -25.876  1.00 65.61           H
ATOM   2289  CB  GLU A 159     -10.305  10.604 -27.186  1.00 65.61           C
ATOM   2290 1HB  GLU A 159     -11.243  10.340 -27.675  1.00 65.61           H
ATOM   2291 2HB  GLU A 159     -10.328  11.586 -26.713  1.00 65.61           H
ATOM   2292  CG  GLU A 159      -9.242  10.681 -28.284  1.00 65.61           C
ATOM   2293 1HG  GLU A 159      -8.250  10.711 -27.833  1.00 65.61           H
ATOM   2294 2HG  GLU A 159      -9.285   9.782 -28.900  1.00 65.61           H
ATOM   2295  CD  GLU A 159      -9.448  11.917 -29.162  1.00 65.61           C
ATOM   2296  OE1 GLU A 159      -8.472  12.296 -29.845  1.00 65.61           O
ATOM   2297  OE2 GLU A 159     -10.576  12.455 -29.129  1.00 65.61           O
ATOM   2298  HN  GLU A 159     -10.546   8.156 -27.586  1.00 65.61           H
ATOM   2299  N   LYS A 160     -12.059   9.216 -25.034  1.00 70.19           N
ATOM   2300  CA  LYS A 160     -13.010   9.301 -23.938  1.00 70.19           C
ATOM   2301  C   LYS A 160     -12.444   8.571 -22.719  1.00 70.19           C
ATOM   2302  O   LYS A 160     -12.575   9.044 -21.591  1.00 70.19           O
ATOM   2303  HA  LYS A 160     -13.124  10.356 -23.686  1.00 70.19           H
ATOM   2304  CB  LYS A 160     -14.382   8.790 -24.379  1.00 70.19           C
ATOM   2305 1HB  LYS A 160     -14.276   7.814 -24.853  1.00 70.19           H
ATOM   2306 2HB  LYS A 160     -15.021   8.652 -23.506  1.00 70.19           H
ATOM   2307  CG  LYS A 160     -15.045   9.766 -25.353  1.00 70.19           C
ATOM   2308 1HG  LYS A 160     -15.011  10.775 -24.941  1.00 70.19           H
ATOM   2309 2HG  LYS A 160     -14.487   9.786 -26.290  1.00 70.19           H
ATOM   2310  CD  LYS A 160     -16.497   9.369 -25.626  1.00 70.19           C
ATOM   2311 1HD  LYS A 160     -16.529   8.366 -26.052  1.00 70.19           H
ATOM   2312 2HD  LYS A 160     -17.050   9.334 -24.687  1.00 70.19           H
ATOM   2313  CE  LYS A 160     -17.166  10.358 -26.582  1.00 70.19           C
ATOM   2314 1HE  LYS A 160     -17.136  11.361 -26.157  1.00 70.19           H
ATOM   2315 2HE  LYS A 160     -16.614  10.394 -27.522  1.00 70.19           H
ATOM   2316  NZ  LYS A 160     -18.569   9.963 -26.839  1.00 70.19           N
ATOM   2317 1HZ  LYS A 160     -18.997  10.629 -27.472  1.00 70.19           H
ATOM   2318 2HZ  LYS A 160     -18.588   9.039 -27.257  1.00 70.19           H
ATOM   2319 3HZ  LYS A 160     -19.081   9.949 -25.964  1.00 70.19           H
ATOM   2320  HN  LYS A 160     -12.413   8.795 -25.869  1.00 70.19           H
ATOM   2321  N   ARG A 161     -11.825   7.430 -22.987  1.00 69.12           N
ATOM   2322  CA  ARG A 161     -11.274   6.610 -21.922  1.00 69.12           C
ATOM   2323  C   ARG A 161     -10.167   7.368 -21.186  1.00 69.12           C
ATOM   2324  O   ARG A 161      -9.989   7.199 -19.981  1.00 69.12           O
ATOM   2325  HA  ARG A 161     -12.117   6.407 -21.261  1.00 69.12           H
ATOM   2326  CB  ARG A 161     -10.705   5.301 -22.473  1.00 69.12           C
ATOM   2327 1HB  ARG A 161     -10.042   5.513 -23.312  1.00 69.12           H
ATOM   2328 2HB  ARG A 161     -10.104   4.810 -21.708  1.00 69.12           H
ATOM   2329  CG  ARG A 161     -11.826   4.364 -22.927  1.00 69.12           C
ATOM   2330 1HG  ARG A 161     -12.471   4.126 -22.081  1.00 69.12           H
ATOM   2331 2HG  ARG A 161     -12.447   4.866 -23.669  1.00 69.12           H
ATOM   2332  CD  ARG A 161     -11.257   3.074 -23.520  1.00 69.12           C
ATOM   2333 1HD  ARG A 161     -12.034   2.541 -24.068  1.00 69.12           H
ATOM   2334 2HD  ARG A 161     -10.467   3.309 -24.234  1.00 69.12           H
ATOM   2335  NE  ARG A 161     -10.721   2.214 -22.441  1.00 69.12           N
ATOM   2336  HE  ARG A 161     -10.853   2.512 -21.495  1.00 69.12           H
ATOM   2337  CZ  ARG A 161     -10.069   1.062 -22.651  1.00 69.12           C
ATOM   2338  NH1 ARG A 161      -9.863   0.615 -23.898  1.00 69.12           N
ATOM   2339 1HH1 ARG A 161     -10.197   1.143 -24.679  1.00 69.12           H
ATOM   2340 2HH1 ARG A 161      -9.376  -0.245 -24.046  1.00 69.12           H
ATOM   2341  NH2 ARG A 161      -9.627   0.364 -21.597  1.00 69.12           N
ATOM   2342 1HH2 ARG A 161      -9.139  -0.498 -21.736  1.00 69.12           H
ATOM   2343 2HH2 ARG A 161      -9.785   0.704 -20.670  1.00 69.12           H
ATOM   2344  HN  ARG A 161     -11.699   7.065 -23.910  1.00 69.12           H
ATOM   2345  N   LEU A 162      -9.453   8.189 -21.943  1.00 81.88           N
ATOM   2346  CA  LEU A 162      -8.370   8.976 -21.377  1.00 81.88           C
ATOM   2347  C   LEU A 162      -8.950  10.018 -20.419  1.00 81.88           C
ATOM   2348  O   LEU A 162      -8.383  10.274 -19.358  1.00 81.88           O
ATOM   2349  HA  LEU A 162      -7.736   8.297 -20.807  1.00 81.88           H
ATOM   2350  CB  LEU A 162      -7.507   9.576 -22.488  1.00 81.88           C
ATOM   2351 1HB  LEU A 162      -7.151   8.764 -23.123  1.00 81.88           H
ATOM   2352 2HB  LEU A 162      -8.138  10.212 -23.109  1.00 81.88           H
ATOM   2353  CG  LEU A 162      -6.298  10.395 -22.031  1.00 81.88           C
ATOM   2354  HG  LEU A 162      -6.647  11.161 -21.338  1.00 81.88           H
ATOM   2355  CD1 LEU A 162      -5.299   9.520 -21.272  1.00 81.88           C
ATOM   2356 1HD1 LEU A 162      -5.783   9.092 -20.394  1.00 81.88           H
ATOM   2357 2HD1 LEU A 162      -4.951   8.718 -21.922  1.00 81.88           H
ATOM   2358 3HD1 LEU A 162      -4.450  10.128 -20.958  1.00 81.88           H
ATOM   2359  CD2 LEU A 162      -5.647  11.118 -23.211  1.00 81.88           C
ATOM   2360 1HD2 LEU A 162      -5.314  10.385 -23.947  1.00 81.88           H
ATOM   2361 2HD2 LEU A 162      -6.371  11.790 -23.670  1.00 81.88           H
ATOM   2362 3HD2 LEU A 162      -4.791  11.692 -22.858  1.00 81.88           H
ATOM   2363  HN  LEU A 162      -9.603   8.319 -22.923  1.00 81.88           H
ATOM   2364  N   LEU A 163     -10.073  10.591 -20.827  1.00 83.27           N
ATOM   2365  CA  LEU A 163     -10.737  11.598 -20.017  1.00 83.27           C
ATOM   2366  C   LEU A 163     -11.197  10.967 -18.702  1.00 83.27           C
ATOM   2367  O   LEU A 163     -10.926  11.498 -17.626  1.00 83.27           O
ATOM   2368  HA  LEU A 163     -10.002  12.371 -19.791  1.00 83.27           H
ATOM   2369  CB  LEU A 163     -11.865  12.264 -20.808  1.00 83.27           C
ATOM   2370 1HB  LEU A 163     -11.455  12.629 -21.750  1.00 83.27           H
ATOM   2371 2HB  LEU A 163     -12.605  11.503 -21.056  1.00 83.27           H
ATOM   2372  CG  LEU A 163     -12.580  13.423 -20.111  1.00 83.27           C
ATOM   2373  HG  LEU A 163     -12.900  13.084 -19.126  1.00 83.27           H
ATOM   2374  CD1 LEU A 163     -11.630  14.603 -19.896  1.00 83.27           C
ATOM   2375 1HD1 LEU A 163     -10.791  14.286 -19.276  1.00 83.27           H
ATOM   2376 2HD1 LEU A 163     -11.258  14.951 -20.860  1.00 83.27           H
ATOM   2377 3HD1 LEU A 163     -12.163  15.413 -19.399  1.00 83.27           H
ATOM   2378  CD2 LEU A 163     -13.838  13.832 -20.879  1.00 83.27           C
ATOM   2379 1HD2 LEU A 163     -13.563  14.146 -21.886  1.00 83.27           H
ATOM   2380 2HD2 LEU A 163     -14.521  12.985 -20.936  1.00 83.27           H
ATOM   2381 3HD2 LEU A 163     -14.327  14.658 -20.361  1.00 83.27           H
ATOM   2382  HN  LEU A 163     -10.528  10.377 -21.692  1.00 83.27           H
ATOM   2383  N   TYR A 164     -11.886   9.843 -18.831  1.00 77.16           N
ATOM   2384  CA  TYR A 164     -12.393   9.137 -17.666  1.00 77.16           C
ATOM   2385  C   TYR A 164     -11.252   8.735 -16.730  1.00 77.16           C
ATOM   2386  O   TYR A 164     -11.409   8.755 -15.510  1.00 77.16           O
ATOM   2387  HA  TYR A 164     -13.069   9.807 -17.136  1.00 77.16           H
ATOM   2388  CB  TYR A 164     -13.069   7.873 -18.200  1.00 77.16           C
ATOM   2389 1HB  TYR A 164     -12.405   7.394 -18.920  1.00 77.16           H
ATOM   2390 2HB  TYR A 164     -13.205   7.171 -17.377  1.00 77.16           H
ATOM   2391  CG  TYR A 164     -14.423   8.125 -18.866  1.00 77.16           C
ATOM   2392  CD1 TYR A 164     -15.390   8.856 -18.207  1.00 77.16           C
ATOM   2393  HD1 TYR A 164     -15.190   9.254 -17.213  1.00 77.16           H
ATOM   2394  CD2 TYR A 164     -14.677   7.621 -20.126  1.00 77.16           C
ATOM   2395  HD2 TYR A 164     -13.913   7.044 -20.646  1.00 77.16           H
ATOM   2396  CE1 TYR A 164     -16.665   9.094 -18.834  1.00 77.16           C
ATOM   2397  HE1 TYR A 164     -17.438   9.670 -18.325  1.00 77.16           H
ATOM   2398  CE2 TYR A 164     -15.951   7.859 -20.752  1.00 77.16           C
ATOM   2399  HE2 TYR A 164     -16.165   7.466 -21.747  1.00 77.16           H
ATOM   2400  CZ  TYR A 164     -16.882   8.583 -20.076  1.00 77.16           C
ATOM   2401  OH  TYR A 164     -18.086   8.808 -20.668  1.00 77.16           O
ATOM   2402  HH  TYR A 164     -18.665   9.360 -20.068  1.00 77.16           H
ATOM   2403  HN  TYR A 164     -12.098   9.415 -19.710  1.00 77.16           H
ATOM   2404  N   SER A 165     -10.129   8.378 -17.336  1.00 88.07           N
ATOM   2405  CA  SER A 165      -8.973   7.940 -16.573  1.00 88.07           C
ATOM   2406  C   SER A 165      -8.483   9.073 -15.668  1.00 88.07           C
ATOM   2407  O   SER A 165      -8.026   8.828 -14.553  1.00 88.07           O
ATOM   2408  HA  SER A 165      -9.323   7.098 -15.976  1.00 88.07           H
ATOM   2409  CB  SER A 165      -7.846   7.475 -17.497  1.00 88.07           C
ATOM   2410 1HB  SER A 165      -7.096   6.941 -16.914  1.00 88.07           H
ATOM   2411 2HB  SER A 165      -8.244   6.768 -18.226  1.00 88.07           H
ATOM   2412  OG  SER A 165      -7.231   8.564 -18.179  1.00 88.07           O
ATOM   2413  HG  SER A 165      -7.924   9.230 -18.455  1.00 88.07           H
ATOM   2414  HN  SER A 165     -10.003   8.384 -18.328  1.00 88.07           H
ATOM   2415  N   LYS A 166      -8.597  10.289 -16.183  1.00 85.08           N
ATOM   2416  CA  LYS A 166      -8.201  11.462 -15.423  1.00 85.08           C
ATOM   2417  C   LYS A 166      -9.143  11.632 -14.229  1.00 85.08           C
ATOM   2418  O   LYS A 166      -8.692  11.844 -13.104  1.00 85.08           O
ATOM   2419  HA  LYS A 166      -7.194  11.284 -15.046  1.00 85.08           H
ATOM   2420  CB  LYS A 166      -8.133  12.691 -16.332  1.00 85.08           C
ATOM   2421 1HB  LYS A 166      -9.057  12.776 -16.905  1.00 85.08           H
ATOM   2422 2HB  LYS A 166      -8.052  13.593 -15.725  1.00 85.08           H
ATOM   2423  CG  LYS A 166      -6.941  12.602 -17.286  1.00 85.08           C
ATOM   2424 1HG  LYS A 166      -6.018  12.511 -16.713  1.00 85.08           H
ATOM   2425 2HG  LYS A 166      -7.026  11.704 -17.898  1.00 85.08           H
ATOM   2426  CD  LYS A 166      -6.867  13.835 -18.189  1.00 85.08           C
ATOM   2427 1HD  LYS A 166      -7.777  13.909 -18.784  1.00 85.08           H
ATOM   2428 2HD  LYS A 166      -6.813  14.735 -17.577  1.00 85.08           H
ATOM   2429  CE  LYS A 166      -5.650  13.766 -19.113  1.00 85.08           C
ATOM   2430 1HE  LYS A 166      -4.745  13.622 -18.522  1.00 85.08           H
ATOM   2431 2HE  LYS A 166      -5.738  12.906 -19.777  1.00 85.08           H
ATOM   2432  NZ  LYS A 166      -5.535  15.006 -19.912  1.00 85.08           N
ATOM   2433 1HZ  LYS A 166      -4.729  14.941 -20.524  1.00 85.08           H
ATOM   2434 2HZ  LYS A 166      -6.373  15.128 -20.470  1.00 85.08           H
ATOM   2435 3HZ  LYS A 166      -5.424  15.800 -19.291  1.00 85.08           H
ATOM   2436  HN  LYS A 166      -8.950  10.477 -17.099  1.00 85.08           H
ATOM   2437  N   MET A 167     -10.433  11.533 -14.514  1.00 86.40           N
ATOM   2438  CA  MET A 167     -11.442  11.711 -13.484  1.00 86.40           C
ATOM   2439  C   MET A 167     -11.287  10.666 -12.377  1.00 86.40           C
ATOM   2440  O   MET A 167     -11.338  10.998 -11.194  1.00 86.40           O
ATOM   2441  HA  MET A 167     -11.275  12.708 -13.078  1.00 86.40           H
ATOM   2442  CB  MET A 167     -12.834  11.590 -14.108  1.00 86.40           C
ATOM   2443 1HB  MET A 167     -12.901  10.666 -14.682  1.00 86.40           H
ATOM   2444 2HB  MET A 167     -13.586  11.531 -13.320  1.00 86.40           H
ATOM   2445  CG  MET A 167     -13.133  12.784 -15.017  1.00 86.40           C
ATOM   2446 1HG  MET A 167     -13.083  13.710 -14.444  1.00 86.40           H
ATOM   2447 2HG  MET A 167     -12.379  12.853 -15.801  1.00 86.40           H
ATOM   2448  SD  MET A 167     -14.753  12.606 -15.745  1.00 86.40           S
ATOM   2449  CE  MET A 167     -14.907  14.192 -16.550  1.00 86.40           C
ATOM   2450 1HE  MET A 167     -14.840  14.985 -15.806  1.00 86.40           H
ATOM   2451 2HE  MET A 167     -14.104  14.309 -17.278  1.00 86.40           H
ATOM   2452 3HE  MET A 167     -15.869  14.250 -17.058  1.00 86.40           H
ATOM   2453  HN  MET A 167     -10.790  11.335 -15.427  1.00 86.40           H
ATOM   2454  N   VAL A 168     -11.099   9.425 -12.801  1.00 93.57           N
ATOM   2455  CA  VAL A 168     -10.993   8.322 -11.861  1.00 93.57           C
ATOM   2456  C   VAL A 168      -9.791   8.552 -10.944  1.00 93.57           C
ATOM   2457  O   VAL A 168      -9.877   8.339  -9.735  1.00 93.57           O
ATOM   2458  HA  VAL A 168     -11.900   8.317 -11.256  1.00 93.57           H
ATOM   2459  CB  VAL A 168     -10.922   6.994 -12.619  1.00 93.57           C
ATOM   2460  HB  VAL A 168     -10.126   7.073 -13.359  1.00 93.57           H
ATOM   2461  CG1 VAL A 168     -10.573   5.842 -11.674  1.00 93.57           C
ATOM   2462 1HG1 VAL A 168      -9.605   6.032 -11.211  1.00 93.57           H
ATOM   2463 2HG1 VAL A 168     -11.337   5.763 -10.901  1.00 93.57           H
ATOM   2464 3HG1 VAL A 168     -10.529   4.911 -12.239  1.00 93.57           H
ATOM   2465  CG2 VAL A 168     -12.230   6.717 -13.363  1.00 93.57           C
ATOM   2466 1HG2 VAL A 168     -13.051   6.668 -12.648  1.00 93.57           H
ATOM   2467 2HG2 VAL A 168     -12.418   7.518 -14.078  1.00 93.57           H
ATOM   2468 3HG2 VAL A 168     -12.152   5.768 -13.893  1.00 93.57           H
ATOM   2469  HN  VAL A 168     -11.019   9.169 -13.764  1.00 93.57           H
ATOM   2470  N   CYS A 169      -8.696   8.983 -11.553  1.00 94.91           N
ATOM   2471  CA  CYS A 169      -7.474   9.235 -10.808  1.00 94.91           C
ATOM   2472  C   CYS A 169      -7.769  10.297  -9.747  1.00 94.91           C
ATOM   2473  O   CYS A 169      -7.396  10.140  -8.585  1.00 94.91           O
ATOM   2474  HA  CYS A 169      -7.192   8.291 -10.342  1.00 94.91           H
ATOM   2475  CB  CYS A 169      -6.326   9.652 -11.728  1.00 94.91           C
ATOM   2476 1HB  CYS A 169      -6.658  10.439 -12.405  1.00 94.91           H
ATOM   2477 2HB  CYS A 169      -5.507  10.064 -11.138  1.00 94.91           H
ATOM   2478  SG  CYS A 169      -5.739   8.209 -12.689  1.00 94.91           S
ATOM   2479  HG  CYS A 169      -6.730   8.221 -13.577  1.00 94.91           H
ATOM   2480  HN  CYS A 169      -8.636   9.160 -12.535  1.00 94.91           H
ATOM   2481  N   PHE A 170      -8.436  11.355 -10.184  1.00 93.99           N
ATOM   2482  CA  PHE A 170      -8.757  12.458  -9.293  1.00 93.99           C
ATOM   2483  C   PHE A 170      -9.618  11.984  -8.121  1.00 93.99           C
ATOM   2484  O   PHE A 170      -9.351  12.327  -6.971  1.00 93.99           O
ATOM   2485  HA  PHE A 170      -7.814  12.852  -8.913  1.00 93.99           H
ATOM   2486  CB  PHE A 170      -9.550  13.478 -10.113  1.00 93.99           C
ATOM   2487 1HB  PHE A 170      -8.957  13.772 -10.979  1.00 93.99           H
ATOM   2488 2HB  PHE A 170     -10.454  13.002 -10.492  1.00 93.99           H
ATOM   2489  CG  PHE A 170      -9.942  14.734  -9.332  1.00 93.99           C
ATOM   2490  CD1 PHE A 170     -11.213  14.878  -8.870  1.00 93.99           C
ATOM   2491  HD1 PHE A 170     -11.952  14.099  -9.056  1.00 93.99           H
ATOM   2492  CD2 PHE A 170      -9.020  15.706  -9.099  1.00 93.99           C
ATOM   2493  HD2 PHE A 170      -8.001  15.591  -9.469  1.00 93.99           H
ATOM   2494  CE1 PHE A 170     -11.577  16.044  -8.145  1.00 93.99           C
ATOM   2495  HE1 PHE A 170     -12.596  16.159  -7.775  1.00 93.99           H
ATOM   2496  CE2 PHE A 170      -9.384  16.872  -8.374  1.00 93.99           C
ATOM   2497  HE2 PHE A 170      -8.645  17.651  -8.188  1.00 93.99           H
ATOM   2498  CZ  PHE A 170     -10.655  17.016  -7.912  1.00 93.99           C
ATOM   2499  HZ  PHE A 170     -10.934  17.910  -7.355  1.00 93.99           H
ATOM   2500  HN  PHE A 170      -8.755  11.466 -11.125  1.00 93.99           H
ATOM   2501  N   THR A 171     -10.635  11.202  -8.454  1.00 93.60           N
ATOM   2502  CA  THR A 171     -11.548  10.691  -7.445  1.00 93.60           C
ATOM   2503  C   THR A 171     -10.786   9.864  -6.407  1.00 93.60           C
ATOM   2504  O   THR A 171     -11.081   9.934  -5.215  1.00 93.60           O
ATOM   2505  HA  THR A 171     -11.987  11.538  -6.919  1.00 93.60           H
ATOM   2506  CB  THR A 171     -12.649   9.905  -8.158  1.00 93.60           C
ATOM   2507  HB  THR A 171     -12.251   8.992  -8.602  1.00 93.60           H
ATOM   2508  OG1 THR A 171     -13.206  10.842  -9.076  1.00 93.60           O
ATOM   2509  HG1 THR A 171     -12.751  10.764  -9.963  1.00 93.60           H
ATOM   2510  CG2 THR A 171     -13.814   9.555  -7.230  1.00 93.60           C
ATOM   2511 1HG2 THR A 171     -14.255  10.471  -6.839  1.00 93.60           H
ATOM   2512 2HG2 THR A 171     -13.449   8.946  -6.403  1.00 93.60           H
ATOM   2513 3HG2 THR A 171     -14.567   8.997  -7.787  1.00 93.60           H
ATOM   2514  HN  THR A 171     -10.839  10.918  -9.391  1.00 93.60           H
ATOM   2515  N   ILE A 172      -9.821   9.101  -6.897  1.00 94.57           N
ATOM   2516  CA  ILE A 172      -9.040   8.233  -6.032  1.00 94.57           C
ATOM   2517  C   ILE A 172      -8.262   9.088  -5.029  1.00 94.57           C
ATOM   2518  O   ILE A 172      -8.246   8.791  -3.835  1.00 94.57           O
ATOM   2519  HA  ILE A 172      -9.740   7.606  -5.480  1.00 94.57           H
ATOM   2520  CB  ILE A 172      -8.155   7.302  -6.863  1.00 94.57           C
ATOM   2521  HB  ILE A 172      -7.697   7.888  -7.660  1.00 94.57           H
ATOM   2522  CG1 ILE A 172      -8.988   6.206  -7.531  1.00 94.57           C
ATOM   2523 1HG1 ILE A 172      -9.350   5.509  -6.775  1.00 94.57           H
ATOM   2524 2HG1 ILE A 172      -9.865   6.648  -8.003  1.00 94.57           H
ATOM   2525  CG2 ILE A 172      -7.020   6.724  -6.017  1.00 94.57           C
ATOM   2526 1HG2 ILE A 172      -6.405   7.537  -5.630  1.00 94.57           H
ATOM   2527 2HG2 ILE A 172      -7.438   6.158  -5.185  1.00 94.57           H
ATOM   2528 3HG2 ILE A 172      -6.406   6.066  -6.632  1.00 94.57           H
ATOM   2529  CD1 ILE A 172      -8.164   5.451  -8.576  1.00 94.57           C
ATOM   2530 1HD1 ILE A 172      -7.825   6.148  -9.343  1.00 94.57           H
ATOM   2531 2HD1 ILE A 172      -7.301   4.991  -8.095  1.00 94.57           H
ATOM   2532 3HD1 ILE A 172      -8.780   4.678  -9.035  1.00 94.57           H
ATOM   2533  HN  ILE A 172      -9.571   9.068  -7.865  1.00 94.57           H
ATOM   2534  N   TRP A 173      -7.635  10.132  -5.551  1.00 93.08           N
ATOM   2535  CA  TRP A 173      -6.775  10.972  -4.735  1.00 93.08           C
ATOM   2536  C   TRP A 173      -7.642  11.639  -3.665  1.00 93.08           C
ATOM   2537  O   TRP A 173      -7.253  11.707  -2.500  1.00 93.08           O
ATOM   2538  HA  TRP A 173      -6.030  10.330  -4.265  1.00 93.08           H
ATOM   2539  CB  TRP A 173      -6.013  11.979  -5.600  1.00 93.08           C
ATOM   2540 1HB  TRP A 173      -6.697  12.401  -6.336  1.00 93.08           H
ATOM   2541 2HB  TRP A 173      -5.676  12.802  -4.969  1.00 93.08           H
ATOM   2542  CG  TRP A 173      -4.805  11.386  -6.328  1.00 93.08           C
ATOM   2543  CD1 TRP A 173      -4.655  11.180  -7.644  1.00 93.08           C
ATOM   2544  HD1 TRP A 173      -5.409  11.421  -8.393  1.00 93.08           H
ATOM   2545  CD2 TRP A 173      -3.577  10.927  -5.725  1.00 93.08           C
ATOM   2546  NE1 TRP A 173      -3.425  10.624  -7.931  1.00 93.08           N
ATOM   2547  HE1 TRP A 173      -3.082  10.381  -8.839  1.00 93.08           H
ATOM   2548  CE2 TRP A 173      -2.748  10.466  -6.727  1.00 93.08           C
ATOM   2549  CE3 TRP A 173      -3.180  10.903  -4.376  1.00 93.08           C
ATOM   2550  HE3 TRP A 173      -3.815  11.262  -3.567  1.00 93.08           H
ATOM   2551  CZ2 TRP A 173      -1.471   9.947  -6.487  1.00 93.08           C
ATOM   2552  HZ2 TRP A 173      -0.835   9.588  -7.297  1.00 93.08           H
ATOM   2553  CZ3 TRP A 173      -1.900  10.381  -4.153  1.00 93.08           C
ATOM   2554  HZ3 TRP A 173      -1.542  10.339  -3.124  1.00 93.08           H
ATOM   2555  CH2 TRP A 173      -1.053   9.913  -5.151  1.00 93.08           C
ATOM   2556  HH2 TRP A 173      -0.069   9.521  -4.895  1.00 93.08           H
ATOM   2557  HN  TRP A 173      -7.707  10.405  -6.510  1.00 93.08           H
ATOM   2558  N   VAL A 174      -8.800  12.113  -4.099  1.00 95.99           N
ATOM   2559  CA  VAL A 174      -9.711  12.800  -3.199  1.00 95.99           C
ATOM   2560  C   VAL A 174     -10.156  11.836  -2.097  1.00 95.99           C
ATOM   2561  O   VAL A 174     -10.168  12.196  -0.921  1.00 95.99           O
ATOM   2562  HA  VAL A 174      -9.164  13.625  -2.744  1.00 95.99           H
ATOM   2563  CB  VAL A 174     -10.883  13.386  -3.989  1.00 95.99           C
ATOM   2564  HB  VAL A 174     -11.327  12.583  -4.577  1.00 95.99           H
ATOM   2565  CG1 VAL A 174     -11.961  13.929  -3.048  1.00 95.99           C
ATOM   2566 1HG1 VAL A 174     -12.333  13.122  -2.418  1.00 95.99           H
ATOM   2567 2HG1 VAL A 174     -11.535  14.713  -2.421  1.00 95.99           H
ATOM   2568 3HG1 VAL A 174     -12.782  14.340  -3.635  1.00 95.99           H
ATOM   2569  CG2 VAL A 174     -10.405  14.470  -4.957  1.00 95.99           C
ATOM   2570 1HG2 VAL A 174      -9.925  15.272  -4.397  1.00 95.99           H
ATOM   2571 2HG2 VAL A 174      -9.691  14.039  -5.660  1.00 95.99           H
ATOM   2572 3HG2 VAL A 174     -11.258  14.869  -5.506  1.00 95.99           H
ATOM   2573  HN  VAL A 174      -9.118  12.035  -5.044  1.00 95.99           H
ATOM   2574  N   LEU A 175     -10.509  10.630  -2.517  1.00 91.10           N
ATOM   2575  CA  LEU A 175     -11.017   9.634  -1.589  1.00 91.10           C
ATOM   2576  C   LEU A 175      -9.934   9.304  -0.559  1.00 91.10           C
ATOM   2577  O   LEU A 175     -10.207   9.247   0.638  1.00 91.10           O
ATOM   2578  HA  LEU A 175     -11.865  10.076  -1.067  1.00 91.10           H
ATOM   2579  CB  LEU A 175     -11.537   8.411  -2.347  1.00 91.10           C
ATOM   2580 1HB  LEU A 175     -12.327   8.738  -3.024  1.00 91.10           H
ATOM   2581 2HB  LEU A 175     -10.729   8.020  -2.965  1.00 91.10           H
ATOM   2582  CG  LEU A 175     -12.082   7.270  -1.486  1.00 91.10           C
ATOM   2583  HG  LEU A 175     -11.313   6.987  -0.767  1.00 91.10           H
ATOM   2584  CD1 LEU A 175     -13.304   7.723  -0.685  1.00 91.10           C
ATOM   2585 1HD1 LEU A 175     -13.025   8.550  -0.032  1.00 91.10           H
ATOM   2586 2HD1 LEU A 175     -14.087   8.049  -1.369  1.00 91.10           H
ATOM   2587 3HD1 LEU A 175     -13.671   6.892  -0.082  1.00 91.10           H
ATOM   2588  CD2 LEU A 175     -12.381   6.035  -2.338  1.00 91.10           C
ATOM   2589 1HD2 LEU A 175     -13.123   6.287  -3.095  1.00 91.10           H
ATOM   2590 2HD2 LEU A 175     -11.465   5.699  -2.825  1.00 91.10           H
ATOM   2591 3HD2 LEU A 175     -12.767   5.239  -1.701  1.00 91.10           H
ATOM   2592  HN  LEU A 175     -10.454  10.331  -3.469  1.00 91.10           H
ATOM   2593  N   ALA A 176      -8.727   9.094  -1.064  1.00 95.78           N
ATOM   2594  CA  ALA A 176      -7.620   8.691  -0.214  1.00 95.78           C
ATOM   2595  C   ALA A 176      -7.340   9.793   0.809  1.00 95.78           C
ATOM   2596  O   ALA A 176      -7.054   9.508   1.971  1.00 95.78           O
ATOM   2597  HA  ALA A 176      -7.919   7.785   0.313  1.00 95.78           H
ATOM   2598  CB  ALA A 176      -6.398   8.376  -1.080  1.00 95.78           C
ATOM   2599 1HB  ALA A 176      -6.641   7.567  -1.770  1.00 95.78           H
ATOM   2600 2HB  ALA A 176      -6.116   9.264  -1.647  1.00 95.78           H
ATOM   2601 3HB  ALA A 176      -5.568   8.073  -0.442  1.00 95.78           H
ATOM   2602  HN  ALA A 176      -8.500   9.196  -2.033  1.00 95.78           H
ATOM   2603  N   ALA A 177      -7.432  11.029   0.341  1.00 95.67           N
ATOM   2604  CA  ALA A 177      -7.159  12.174   1.192  1.00 95.67           C
ATOM   2605  C   ALA A 177      -8.153  12.189   2.354  1.00 95.67           C
ATOM   2606  O   ALA A 177      -7.765  12.390   3.504  1.00 95.67           O
ATOM   2607  HA  ALA A 177      -6.150  12.060   1.588  1.00 95.67           H
ATOM   2608  CB  ALA A 177      -7.218  13.456   0.358  1.00 95.67           C
ATOM   2609 1HB  ALA A 177      -6.473  13.407  -0.436  1.00 95.67           H
ATOM   2610 2HB  ALA A 177      -8.211  13.558  -0.081  1.00 95.67           H
ATOM   2611 3HB  ALA A 177      -7.013  14.315   0.996  1.00 95.67           H
ATOM   2612  HN  ALA A 177      -7.687  11.252  -0.600  1.00 95.67           H
ATOM   2613  N   ALA A 178      -9.415  11.973   2.015  1.00 95.65           N
ATOM   2614  CA  ALA A 178     -10.476  12.019   3.007  1.00 95.65           C
ATOM   2615  C   ALA A 178     -10.248  10.915   4.042  1.00 95.65           C
ATOM   2616  O   ALA A 178     -10.522  11.104   5.226  1.00 95.65           O
ATOM   2617  HA  ALA A 178     -10.423  12.988   3.504  1.00 95.65           H
ATOM   2618  CB  ALA A 178     -11.832  11.895   2.311  1.00 95.65           C
ATOM   2619 1HB  ALA A 178     -11.956  12.719   1.608  1.00 95.65           H
ATOM   2620 2HB  ALA A 178     -11.880  10.949   1.773  1.00 95.65           H
ATOM   2621 3HB  ALA A 178     -12.627  11.930   3.056  1.00 95.65           H
ATOM   2622  HN  ALA A 178      -9.717  11.770   1.083  1.00 95.65           H
ATOM   2623  N   LEU A 179      -9.751   9.787   3.557  1.00 92.94           N
ATOM   2624  CA  LEU A 179      -9.543   8.632   4.413  1.00 92.94           C
ATOM   2625  C   LEU A 179      -8.335   8.884   5.318  1.00 92.94           C
ATOM   2626  O   LEU A 179      -8.039   8.081   6.202  1.00 92.94           O
ATOM   2627  HA  LEU A 179     -10.428   8.527   5.041  1.00 92.94           H
ATOM   2628  CB  LEU A 179      -9.428   7.357   3.575  1.00 92.94           C
ATOM   2629 1HB  LEU A 179      -8.665   7.515   2.813  1.00 92.94           H
ATOM   2630 2HB  LEU A 179      -9.073   6.553   4.219  1.00 92.94           H
ATOM   2631  CG  LEU A 179     -10.711   6.891   2.884  1.00 92.94           C
ATOM   2632  HG  LEU A 179     -11.138   7.739   2.349  1.00 92.94           H
ATOM   2633  CD1 LEU A 179     -10.412   5.806   1.847  1.00 92.94           C
ATOM   2634 1HD1 LEU A 179      -9.733   6.202   1.093  1.00 92.94           H
ATOM   2635 2HD1 LEU A 179      -9.950   4.951   2.339  1.00 92.94           H
ATOM   2636 3HD1 LEU A 179     -11.342   5.493   1.371  1.00 92.94           H
ATOM   2637  CD2 LEU A 179     -11.751   6.434   3.909  1.00 92.94           C
ATOM   2638 1HD2 LEU A 179     -11.347   5.606   4.492  1.00 92.94           H
ATOM   2639 2HD2 LEU A 179     -11.994   7.262   4.575  1.00 92.94           H
ATOM   2640 3HD2 LEU A 179     -12.653   6.108   3.391  1.00 92.94           H
ATOM   2641  HN  LEU A 179      -9.491   9.656   2.600  1.00 92.94           H
ATOM   2642  N   CYS A 180      -7.670  10.002   5.067  1.00 91.63           N
ATOM   2643  CA  CYS A 180      -6.467  10.340   5.808  1.00 91.63           C
ATOM   2644  C   CYS A 180      -6.848  11.318   6.921  1.00 91.63           C
ATOM   2645  O   CYS A 180      -6.009  11.687   7.742  1.00 91.63           O
ATOM   2646  HA  CYS A 180      -6.084   9.408   6.225  1.00 91.63           H
ATOM   2647  CB  CYS A 180      -5.381  10.911   4.894  1.00 91.63           C
ATOM   2648 1HB  CYS A 180      -5.743  11.817   4.408  1.00 91.63           H
ATOM   2649 2HB  CYS A 180      -4.509  11.191   5.483  1.00 91.63           H
ATOM   2650  SG  CYS A 180      -4.910   9.672   3.632  1.00 91.63           S
ATOM   2651  HG  CYS A 180      -6.135   9.498   3.144  1.00 91.63           H
ATOM   2652  HN  CYS A 180      -7.941  10.669   4.373  1.00 91.63           H
ATOM   2653  N   ILE A 181      -8.114  11.709   6.914  1.00 91.75           N
ATOM   2654  CA  ILE A 181      -8.597  12.696   7.865  1.00 91.75           C
ATOM   2655  C   ILE A 181      -8.313  12.210   9.287  1.00 91.75           C
ATOM   2656  O   ILE A 181      -7.781  12.956  10.108  1.00 91.75           O
ATOM   2657  HA  ILE A 181      -8.035  13.615   7.696  1.00 91.75           H
ATOM   2658  CB  ILE A 181     -10.071  13.013   7.606  1.00 91.75           C
ATOM   2659  HB  ILE A 181     -10.613  12.071   7.519  1.00 91.75           H
ATOM   2660  CG1 ILE A 181     -10.247  13.759   6.281  1.00 91.75           C
ATOM   2661 1HG1 ILE A 181      -9.786  14.744   6.351  1.00 91.75           H
ATOM   2662 2HG1 ILE A 181      -9.732  13.220   5.486  1.00 91.75           H
ATOM   2663  CG2 ILE A 181     -10.682  13.779   8.780  1.00 91.75           C
ATOM   2664 1HG2 ILE A 181     -10.608  13.176   9.685  1.00 91.75           H
ATOM   2665 2HG2 ILE A 181     -10.144  14.716   8.923  1.00 91.75           H
ATOM   2666 3HG2 ILE A 181     -11.731  13.991   8.570  1.00 91.75           H
ATOM   2667  CD1 ILE A 181     -11.729  13.907   5.928  1.00 91.75           C
ATOM   2668 1HD1 ILE A 181     -12.181  12.920   5.836  1.00 91.75           H
ATOM   2669 2HD1 ILE A 181     -12.235  14.467   6.715  1.00 91.75           H
ATOM   2670 3HD1 ILE A 181     -11.825  14.441   4.983  1.00 91.75           H
ATOM   2671  HN  ILE A 181      -8.802  11.365   6.276  1.00 91.75           H
ATOM   2672  N   PRO A 182      -8.662  10.955   9.604  1.00 93.10           N
ATOM   2673  CA  PRO A 182      -8.440  10.428  10.953  1.00 93.10           C
ATOM   2674  C   PRO A 182      -7.001  10.602  11.411  1.00 93.10           C
ATOM   2675  O   PRO A 182      -6.751  11.020  12.540  1.00 93.10           O
ATOM   2676  HA  PRO A 182      -9.038  10.984  11.675  1.00 93.10           H
ATOM   2677  CB  PRO A 182      -8.823   8.952  10.833  1.00 93.10           C
ATOM   2678 1HB  PRO A 182      -7.960   8.332  10.591  1.00 93.10           H
ATOM   2679 2HB  PRO A 182      -9.239   8.568  11.765  1.00 93.10           H
ATOM   2680  CG  PRO A 182      -9.854   8.945   9.711  1.00 93.10           C
ATOM   2681 1HG  PRO A 182      -9.963   7.955   9.268  1.00 93.10           H
ATOM   2682 2HG  PRO A 182     -10.843   9.232  10.067  1.00 93.10           H
ATOM   2683  CD  PRO A 182      -9.288   9.952   8.723  1.00 93.10           C
ATOM   2684 1HD  PRO A 182      -8.558   9.497   8.054  1.00 93.10           H
ATOM   2685 2HD  PRO A 182     -10.066  10.385   8.095  1.00 93.10           H
ATOM   2686  N   GLU A 183      -6.084  10.273  10.513  1.00 89.86           N
ATOM   2687  CA  GLU A 183      -4.669  10.313  10.839  1.00 89.86           C
ATOM   2688  C   GLU A 183      -4.238  11.746  11.162  1.00 89.86           C
ATOM   2689  O   GLU A 183      -3.424  11.966  12.057  1.00 89.86           O
ATOM   2690  HA  GLU A 183      -4.557   9.685  11.723  1.00 89.86           H
ATOM   2691  CB  GLU A 183      -3.827   9.731   9.702  1.00 89.86           C
ATOM   2692 1HB  GLU A 183      -4.232  10.055   8.743  1.00 89.86           H
ATOM   2693 2HB  GLU A 183      -2.781  10.004   9.842  1.00 89.86           H
ATOM   2694  CG  GLU A 183      -3.879   8.202   9.708  1.00 89.86           C
ATOM   2695 1HG  GLU A 183      -3.075   7.805   9.088  1.00 89.86           H
ATOM   2696 2HG  GLU A 183      -3.712   7.834  10.721  1.00 89.86           H
ATOM   2697  CD  GLU A 183      -5.227   7.697   9.192  1.00 89.86           C
ATOM   2698  OE1 GLU A 183      -5.451   6.471   9.295  1.00 89.86           O
ATOM   2699  OE2 GLU A 183      -6.003   8.547   8.705  1.00 89.86           O
ATOM   2700  HN  GLU A 183      -6.294   9.985   9.579  1.00 89.86           H
ATOM   2701  N   ILE A 184      -4.805  12.682  10.415  1.00 91.44           N
ATOM   2702  CA  ILE A 184      -4.451  14.082  10.575  1.00 91.44           C
ATOM   2703  C   ILE A 184      -4.830  14.542  11.985  1.00 91.44           C
ATOM   2704  O   ILE A 184      -4.085  15.286  12.620  1.00 91.44           O
ATOM   2705  HA  ILE A 184      -3.370  14.161  10.466  1.00 91.44           H
ATOM   2706  CB  ILE A 184      -5.081  14.925   9.464  1.00 91.44           C
ATOM   2707  HB  ILE A 184      -6.145  14.691   9.420  1.00 91.44           H
ATOM   2708  CG1 ILE A 184      -4.484  14.569   8.101  1.00 91.44           C
ATOM   2709 1HG1 ILE A 184      -3.458  14.933   8.044  1.00 91.44           H
ATOM   2710 2HG1 ILE A 184      -4.444  13.486   7.989  1.00 91.44           H
ATOM   2711  CG2 ILE A 184      -4.959  16.418   9.772  1.00 91.44           C
ATOM   2712 1HG2 ILE A 184      -5.469  16.639  10.710  1.00 91.44           H
ATOM   2713 2HG2 ILE A 184      -3.906  16.686   9.859  1.00 91.44           H
ATOM   2714 3HG2 ILE A 184      -5.415  16.994   8.966  1.00 91.44           H
ATOM   2715  CD1 ILE A 184      -5.310  15.176   6.965  1.00 91.44           C
ATOM   2716 1HD1 ILE A 184      -6.329  14.791   7.011  1.00 91.44           H
ATOM   2717 2HD1 ILE A 184      -5.326  16.261   7.068  1.00 91.44           H
ATOM   2718 3HD1 ILE A 184      -4.863  14.908   6.008  1.00 91.44           H
ATOM   2719  HN  ILE A 184      -5.492  12.498   9.713  1.00 91.44           H
ATOM   2720  N   LEU A 185      -5.988  14.079  12.432  1.00 91.57           N
ATOM   2721  CA  LEU A 185      -6.580  14.598  13.654  1.00 91.57           C
ATOM   2722  C   LEU A 185      -5.860  13.994  14.861  1.00 91.57           C
ATOM   2723  O   LEU A 185      -5.437  14.717  15.762  1.00 91.57           O
ATOM   2724  HA  LEU A 185      -6.421  15.676  13.661  1.00 91.57           H
ATOM   2725  CB  LEU A 185      -8.092  14.363  13.659  1.00 91.57           C
ATOM   2726 1HB  LEU A 185      -8.275  13.302  13.488  1.00 91.57           H
ATOM   2727 2HB  LEU A 185      -8.472  14.596  14.653  1.00 91.57           H
ATOM   2728  CG  LEU A 185      -8.898  15.163  12.633  1.00 91.57           C
ATOM   2729  HG  LEU A 185      -8.535  14.906  11.638  1.00 91.57           H
ATOM   2730  CD1 LEU A 185     -10.380  14.784  12.686  1.00 91.57           C
ATOM   2731 1HD1 LEU A 185     -10.491  13.723  12.467  1.00 91.57           H
ATOM   2732 2HD1 LEU A 185     -10.773  14.994  13.680  1.00 91.57           H
ATOM   2733 3HD1 LEU A 185     -10.930  15.368  11.947  1.00 91.57           H
ATOM   2734  CD2 LEU A 185      -8.683  16.666  12.819  1.00 91.57           C
ATOM   2735 1HD2 LEU A 185      -9.003  16.958  13.820  1.00 91.57           H
ATOM   2736 2HD2 LEU A 185      -7.627  16.901  12.693  1.00 91.57           H
ATOM   2737 3HD2 LEU A 185      -9.268  17.211  12.078  1.00 91.57           H
ATOM   2738  HN  LEU A 185      -6.518  13.364  11.976  1.00 91.57           H
ATOM   2739  N   TYR A 186      -5.741  12.674  14.840  1.00 91.37           N
ATOM   2740  CA  TYR A 186      -5.491  11.926  16.060  1.00 91.37           C
ATOM   2741  C   TYR A 186      -4.044  11.432  16.113  1.00 91.37           C
ATOM   2742  O   TYR A 186      -3.634  10.806  17.089  1.00 91.37           O
ATOM   2743  HA  TYR A 186      -5.672  12.590  16.905  1.00 91.37           H
ATOM   2744  CB  TYR A 186      -6.429  10.718  16.013  1.00 91.37           C
ATOM   2745 1HB  TYR A 186      -6.144  10.082  15.174  1.00 91.37           H
ATOM   2746 2HB  TYR A 186      -6.292  10.129  16.920  1.00 91.37           H
ATOM   2747  CG  TYR A 186      -7.908  11.083  15.878  1.00 91.37           C
ATOM   2748  CD1 TYR A 186      -8.476  11.993  16.746  1.00 91.37           C
ATOM   2749  HD1 TYR A 186      -7.871  12.451  17.528  1.00 91.37           H
ATOM   2750  CD2 TYR A 186      -8.675  10.502  14.888  1.00 91.37           C
ATOM   2751  HD2 TYR A 186      -8.226   9.784  14.202  1.00 91.37           H
ATOM   2752  CE1 TYR A 186      -9.869  12.337  16.619  1.00 91.37           C
ATOM   2753  HE1 TYR A 186     -10.330  13.054  17.298  1.00 91.37           H
ATOM   2754  CE2 TYR A 186     -10.067  10.846  14.761  1.00 91.37           C
ATOM   2755  HE2 TYR A 186     -10.684  10.395  13.984  1.00 91.37           H
ATOM   2756  CZ  TYR A 186     -10.596  11.747  15.633  1.00 91.37           C
ATOM   2757  OH  TYR A 186     -11.911  12.072  15.513  1.00 91.37           O
ATOM   2758  HH  TYR A 186     -12.326  11.548  14.769  1.00 91.37           H
ATOM   2759  HN  TYR A 186      -5.814  12.120  14.011  1.00 91.37           H
ATOM   2760  N   SER A 187      -3.311  11.731  15.051  1.00 92.44           N
ATOM   2761  CA  SER A 187      -1.875  11.508  15.046  1.00 92.44           C
ATOM   2762  C   SER A 187      -1.188  12.495  15.991  1.00 92.44           C
ATOM   2763  O   SER A 187      -1.318  13.708  15.830  1.00 92.44           O
ATOM   2764  HA  SER A 187      -1.741  10.485  15.398  1.00 92.44           H
ATOM   2765  CB  SER A 187      -1.302  11.640  13.633  1.00 92.44           C
ATOM   2766 1HB  SER A 187      -1.519  12.635  13.245  1.00 92.44           H
ATOM   2767 2HB  SER A 187      -0.217  11.542  13.671  1.00 92.44           H
ATOM   2768  OG  SER A 187      -1.836  10.659  12.747  1.00 92.44           O
ATOM   2769  HG  SER A 187      -2.267  11.105  11.963  1.00 92.44           H
ATOM   2770  HN  SER A 187      -3.681  12.120  14.207  1.00 92.44           H
ATOM   2771  N   GLN A 188      -0.472  11.939  16.957  1.00 85.42           N
ATOM   2772  CA  GLN A 188       0.333  12.752  17.854  1.00 85.42           C
ATOM   2773  C   GLN A 188       1.518  11.942  18.384  1.00 85.42           C
ATOM   2774  O   GLN A 188       1.571  10.725  18.210  1.00 85.42           O
ATOM   2775  HA  GLN A 188       0.694  13.582  17.248  1.00 85.42           H
ATOM   2776  CB  GLN A 188      -0.514  13.301  19.004  1.00 85.42           C
ATOM   2777 1HB  GLN A 188       0.113  13.893  19.672  1.00 85.42           H
ATOM   2778 2HB  GLN A 188      -1.279  13.970  18.610  1.00 85.42           H
ATOM   2779  CG  GLN A 188      -1.176  12.167  19.789  1.00 85.42           C
ATOM   2780 1HG  GLN A 188      -1.737  11.527  19.107  1.00 85.42           H
ATOM   2781 2HG  GLN A 188      -0.410  11.545  20.252  1.00 85.42           H
ATOM   2782  CD  GLN A 188      -2.112  12.719  20.866  1.00 85.42           C
ATOM   2783  OE1 GLN A 188      -2.255  13.917  21.046  1.00 85.42           O
ATOM   2784  NE2 GLN A 188      -2.741  11.781  21.568  1.00 85.42           N
ATOM   2785 1HE2 GLN A 188      -2.579  10.814  21.369  1.00 85.42           H
ATOM   2786 2HE2 GLN A 188      -3.375  12.042  22.296  1.00 85.42           H
ATOM   2787  HN  GLN A 188      -0.436  10.955  17.131  1.00 85.42           H
ATOM   2788  N   ILE A 189       2.440  12.649  19.021  1.00 89.71           N
ATOM   2789  CA  ILE A 189       3.561  11.999  19.677  1.00 89.71           C
ATOM   2790  C   ILE A 189       3.143  11.566  21.083  1.00 89.71           C
ATOM   2791  O   ILE A 189       2.701  12.388  21.884  1.00 89.71           O
ATOM   2792  HA  ILE A 189       3.806  11.108  19.099  1.00 89.71           H
ATOM   2793  CB  ILE A 189       4.794  12.906  19.653  1.00 89.71           C
ATOM   2794  HB  ILE A 189       4.536  13.846  20.140  1.00 89.71           H
ATOM   2795  CG1 ILE A 189       5.203  13.238  18.217  1.00 89.71           C
ATOM   2796 1HG1 ILE A 189       5.522  12.329  17.706  1.00 89.71           H
ATOM   2797 2HG1 ILE A 189       4.343  13.626  17.671  1.00 89.71           H
ATOM   2798  CG2 ILE A 189       5.945  12.286  20.448  1.00 89.71           C
ATOM   2799 1HG2 ILE A 189       5.636  12.143  21.484  1.00 89.71           H
ATOM   2800 2HG2 ILE A 189       6.211  11.323  20.012  1.00 89.71           H
ATOM   2801 3HG2 ILE A 189       6.808  12.951  20.415  1.00 89.71           H
ATOM   2802  CD1 ILE A 189       6.336  14.266  18.193  1.00 89.71           C
ATOM   2803 1HD1 ILE A 189       6.005  15.182  18.683  1.00 89.71           H
ATOM   2804 2HD1 ILE A 189       7.202  13.865  18.720  1.00 89.71           H
ATOM   2805 3HD1 ILE A 189       6.607  14.485  17.160  1.00 89.71           H
ATOM   2806  HN  ILE A 189       2.428  13.647  19.092  1.00 89.71           H
ATOM   2807  N   LYS A 190       3.298  10.276  21.340  1.00 84.66           N
ATOM   2808  CA  LYS A 190       3.095   9.750  22.680  1.00 84.66           C
ATOM   2809  C   LYS A 190       4.452   9.420  23.305  1.00 84.66           C
ATOM   2810  O   LYS A 190       5.280   8.757  22.684  1.00 84.66           O
ATOM   2811  HA  LYS A 190       2.624  10.535  23.271  1.00 84.66           H
ATOM   2812  CB  LYS A 190       2.127   8.565  22.649  1.00 84.66           C
ATOM   2813 1HB  LYS A 190       1.247   8.824  22.061  1.00 84.66           H
ATOM   2814 2HB  LYS A 190       2.601   7.717  22.155  1.00 84.66           H
ATOM   2815  CG  LYS A 190       1.703   8.166  24.064  1.00 84.66           C
ATOM   2816 1HG  LYS A 190       2.586   7.937  24.661  1.00 84.66           H
ATOM   2817 2HG  LYS A 190       1.201   9.005  24.547  1.00 84.66           H
ATOM   2818  CD  LYS A 190       0.771   6.954  24.036  1.00 84.66           C
ATOM   2819 1HD  LYS A 190      -0.100   7.175  23.420  1.00 84.66           H
ATOM   2820 2HD  LYS A 190       1.281   6.108  23.575  1.00 84.66           H
ATOM   2821  CE  LYS A 190       0.321   6.576  25.449  1.00 84.66           C
ATOM   2822 1HE  LYS A 190       1.171   6.612  26.130  1.00 84.66           H
ATOM   2823 2HE  LYS A 190      -0.409   7.301  25.811  1.00 84.66           H
ATOM   2824  NZ  LYS A 190      -0.272   5.220  25.458  1.00 84.66           N
ATOM   2825 1HZ  LYS A 190      -0.528   4.970  26.407  1.00 84.66           H
ATOM   2826 2HZ  LYS A 190      -1.099   5.208  24.871  1.00 84.66           H
ATOM   2827 3HZ  LYS A 190       0.404   4.553  25.104  1.00 84.66           H
ATOM   2828  HN  LYS A 190       3.556   9.595  20.654  1.00 84.66           H
ATOM   2829  N   GLU A 191       4.636   9.899  24.527  1.00 74.69           N
ATOM   2830  CA  GLU A 191       5.855   9.615  25.265  1.00 74.69           C
ATOM   2831  C   GLU A 191       5.589   8.560  26.342  1.00 74.69           C
ATOM   2832  O   GLU A 191       4.817   8.796  27.269  1.00 74.69           O
ATOM   2833  HA  GLU A 191       6.556   9.223  24.528  1.00 74.69           H
ATOM   2834  CB  GLU A 191       6.434  10.891  25.879  1.00 74.69           C
ATOM   2835 1HB  GLU A 191       6.446  11.685  25.133  1.00 74.69           H
ATOM   2836 2HB  GLU A 191       5.875  11.153  26.778  1.00 74.69           H
ATOM   2837  CG  GLU A 191       7.884  10.678  26.320  1.00 74.69           C
ATOM   2838 1HG  GLU A 191       7.913   9.992  27.167  1.00 74.69           H
ATOM   2839 2HG  GLU A 191       8.449  10.212  25.513  1.00 74.69           H
ATOM   2840  CD  GLU A 191       8.539  12.005  26.709  1.00 74.69           C
ATOM   2841  OE1 GLU A 191       9.767  11.984  26.943  1.00 74.69           O
ATOM   2842  OE2 GLU A 191       7.797  13.009  26.765  1.00 74.69           O
ATOM   2843  HN  GLU A 191       3.973  10.470  25.010  1.00 74.69           H
ATOM   2844  N   GLU A 192       6.244   7.419  26.182  1.00 71.65           N
ATOM   2845  CA  GLU A 192       6.133   6.349  27.158  1.00 71.65           C
ATOM   2846  C   GLU A 192       7.523   5.866  27.576  1.00 71.65           C
ATOM   2847  O   GLU A 192       8.351   5.538  26.727  1.00 71.65           O
ATOM   2848  HA  GLU A 192       5.622   6.790  28.014  1.00 71.65           H
ATOM   2849  CB  GLU A 192       5.292   5.194  26.613  1.00 71.65           C
ATOM   2850 1HB  GLU A 192       5.543   5.019  25.566  1.00 71.65           H
ATOM   2851 2HB  GLU A 192       5.426   4.313  27.241  1.00 71.65           H
ATOM   2852  CG  GLU A 192       3.800   5.532  26.658  1.00 71.65           C
ATOM   2853 1HG  GLU A 192       3.587   6.134  27.542  1.00 71.65           H
ATOM   2854 2HG  GLU A 192       3.534   6.135  25.790  1.00 71.65           H
ATOM   2855  CD  GLU A 192       2.950   4.261  26.683  1.00 71.65           C
ATOM   2856  OE1 GLU A 192       1.807   4.352  27.181  1.00 71.65           O
ATOM   2857  OE2 GLU A 192       3.462   3.226  26.204  1.00 71.65           O
ATOM   2858  HN  GLU A 192       6.841   7.221  25.404  1.00 71.65           H
ATOM   2859  N   SER A 193       7.737   5.837  28.883  1.00 72.12           N
ATOM   2860  CA  SER A 193       8.959   5.272  29.430  1.00 72.12           C
ATOM   2861  C   SER A 193      10.176   5.977  28.828  1.00 72.12           C
ATOM   2862  O   SER A 193      11.227   5.364  28.647  1.00 72.12           O
ATOM   2863  HA  SER A 193       8.905   5.452  30.503  1.00 72.12           H
ATOM   2864  CB  SER A 193       9.035   3.767  29.168  1.00 72.12           C
ATOM   2865 1HB  SER A 193       9.167   3.590  28.101  1.00 72.12           H
ATOM   2866 2HB  SER A 193       9.910   3.355  29.670  1.00 72.12           H
ATOM   2867  OG  SER A 193       7.866   3.087  29.619  1.00 72.12           O
ATOM   2868  HG  SER A 193       7.921   2.117  29.381  1.00 72.12           H
ATOM   2869  HN  SER A 193       7.094   6.190  29.563  1.00 72.12           H
ATOM   2870  N   GLY A 194       9.994   7.257  28.535  1.00 80.26           N
ATOM   2871  CA  GLY A 194      11.082   8.067  28.013  1.00 80.26           C
ATOM   2872  C   GLY A 194      11.310   7.787  26.527  1.00 80.26           C
ATOM   2873  O   GLY A 194      12.280   8.268  25.943  1.00 80.26           O
ATOM   2874 1HA  GLY A 194      10.854   9.123  28.157  1.00 80.26           H
ATOM   2875 2HA  GLY A 194      11.995   7.859  28.571  1.00 80.26           H
ATOM   2876  HN  GLY A 194       9.125   7.738  28.647  1.00 80.26           H
ATOM   2877  N   ILE A 195      10.401   7.010  25.957  1.00 79.74           N
ATOM   2878  CA  ILE A 195      10.444   6.728  24.532  1.00 79.74           C
ATOM   2879  C   ILE A 195       9.325   7.500  23.830  1.00 79.74           C
ATOM   2880  O   ILE A 195       8.152   7.343  24.167  1.00 79.74           O
ATOM   2881  HA  ILE A 195      11.401   7.090  24.156  1.00 79.74           H
ATOM   2882  CB  ILE A 195      10.401   5.219  24.283  1.00 79.74           C
ATOM   2883  HB  ILE A 195       9.477   4.829  24.708  1.00 79.74           H
ATOM   2884  CG1 ILE A 195      11.558   4.513  24.992  1.00 79.74           C
ATOM   2885 1HG1 ILE A 195      12.507   4.876  24.598  1.00 79.74           H
ATOM   2886 2HG1 ILE A 195      11.541   4.756  26.055  1.00 79.74           H
ATOM   2887  CG2 ILE A 195      10.375   4.912  22.784  1.00 79.74           C
ATOM   2888 1HG2 ILE A 195       9.491   5.366  22.336  1.00 79.74           H
ATOM   2889 2HG2 ILE A 195      11.270   5.319  22.314  1.00 79.74           H
ATOM   2890 3HG2 ILE A 195      10.344   3.833  22.635  1.00 79.74           H
ATOM   2891  CD1 ILE A 195      11.470   2.997  24.809  1.00 79.74           C
ATOM   2892 1HD1 ILE A 195      10.531   2.634  25.226  1.00 79.74           H
ATOM   2893 2HD1 ILE A 195      11.513   2.756  23.746  1.00 79.74           H
ATOM   2894 3HD1 ILE A 195      12.304   2.520  25.323  1.00 79.74           H
ATOM   2895  HN  ILE A 195       9.647   6.577  26.451  1.00 79.74           H
ATOM   2896  N   ALA A 196       9.726   8.317  22.867  1.00 90.77           N
ATOM   2897  CA  ALA A 196       8.767   9.055  22.063  1.00 90.77           C
ATOM   2898  C   ALA A 196       8.262   8.159  20.930  1.00 90.77           C
ATOM   2899  O   ALA A 196       9.055   7.601  20.175  1.00 90.77           O
ATOM   2900  HA  ALA A 196       7.928   9.319  22.707  1.00 90.77           H
ATOM   2901  CB  ALA A 196       9.416  10.340  21.545  1.00 90.77           C
ATOM   2902 1HB  ALA A 196       9.730  10.954  22.389  1.00 90.77           H
ATOM   2903 2HB  ALA A 196      10.283  10.088  20.936  1.00 90.77           H
ATOM   2904 3HB  ALA A 196       8.696  10.893  20.942  1.00 90.77           H
ATOM   2905  HN  ALA A 196      10.685   8.478  22.634  1.00 90.77           H
ATOM   2906  N   ILE A 197       6.944   8.050  20.848  1.00 86.47           N
ATOM   2907  CA  ILE A 197       6.324   7.217  19.832  1.00 86.47           C
ATOM   2908  C   ILE A 197       5.305   8.048  19.049  1.00 86.47           C
ATOM   2909  O   ILE A 197       4.436   8.687  19.639  1.00 86.47           O
ATOM   2910  HA  ILE A 197       7.109   6.898  19.146  1.00 86.47           H
ATOM   2911  CB  ILE A 197       5.733   5.954  20.462  1.00 86.47           C
ATOM   2912  HB  ILE A 197       4.968   6.255  21.177  1.00 86.47           H
ATOM   2913  CG1 ILE A 197       6.799   5.179  21.239  1.00 86.47           C
ATOM   2914 1HG1 ILE A 197       7.588   4.858  20.560  1.00 86.47           H
ATOM   2915 2HG1 ILE A 197       7.261   5.832  21.979  1.00 86.47           H
ATOM   2916  CG2 ILE A 197       5.048   5.084  19.406  1.00 86.47           C
ATOM   2917 1HG2 ILE A 197       4.243   5.649  18.936  1.00 86.47           H
ATOM   2918 2HG2 ILE A 197       5.775   4.790  18.649  1.00 86.47           H
ATOM   2919 3HG2 ILE A 197       4.637   4.193  19.881  1.00 86.47           H
ATOM   2920  CD1 ILE A 197       6.191   3.960  21.936  1.00 86.47           C
ATOM   2921 1HD1 ILE A 197       5.419   4.286  22.632  1.00 86.47           H
ATOM   2922 2HD1 ILE A 197       5.751   3.297  21.190  1.00 86.47           H
ATOM   2923 3HD1 ILE A 197       6.970   3.427  22.481  1.00 86.47           H
ATOM   2924  HN  ILE A 197       6.305   8.517  21.459  1.00 86.47           H
ATOM   2925  N   CYS A 198       5.447   8.012  17.732  1.00 92.30           N
ATOM   2926  CA  CYS A 198       4.437   8.580  16.855  1.00 92.30           C
ATOM   2927  C   CYS A 198       3.327   7.544  16.666  1.00 92.30           C
ATOM   2928  O   CYS A 198       3.535   6.517  16.021  1.00 92.30           O
ATOM   2929  HA  CYS A 198       4.055   9.470  17.354  1.00 92.30           H
ATOM   2930  CB  CYS A 198       5.035   9.027  15.519  1.00 92.30           C
ATOM   2931 1HB  CYS A 198       5.712   9.866  15.677  1.00 92.30           H
ATOM   2932 2HB  CYS A 198       5.625   8.218  15.087  1.00 92.30           H
ATOM   2933  SG  CYS A 198       3.699   9.510  14.366  1.00 92.30           S
ATOM   2934  HN  CYS A 198       6.232   7.605  17.265  1.00 92.30           H
ATOM   2935  N   THR A 199       2.172   7.850  17.239  1.00 90.36           N
ATOM   2936  CA  THR A 199       1.030   6.957  17.143  1.00 90.36           C
ATOM   2937  C   THR A 199      -0.267   7.760  17.028  1.00 90.36           C
ATOM   2938  O   THR A 199      -0.276   8.968  17.261  1.00 90.36           O
ATOM   2939  HA  THR A 199       1.126   6.372  16.228  1.00 90.36           H
ATOM   2940  CB  THR A 199       1.059   6.020  18.353  1.00 90.36           C
ATOM   2941  HB  THR A 199       2.064   5.634  18.521  1.00 90.36           H
ATOM   2942  OG1 THR A 199       0.065   5.042  18.059  1.00 90.36           O
ATOM   2943  HG1 THR A 199       0.191   4.241  18.643  1.00 90.36           H
ATOM   2944  CG2 THR A 199       0.552   6.696  19.628  1.00 90.36           C
ATOM   2945 1HG2 THR A 199      -0.478   7.022  19.482  1.00 90.36           H
ATOM   2946 2HG2 THR A 199       1.178   7.558  19.857  1.00 90.36           H
ATOM   2947 3HG2 THR A 199       0.594   5.987  20.456  1.00 90.36           H
ATOM   2948  HN  THR A 199       2.011   8.688  17.760  1.00 90.36           H
ATOM   2949  N   MET A 200      -1.331   7.058  16.668  1.00 89.29           N
ATOM   2950  CA  MET A 200      -2.667   7.622  16.759  1.00 89.29           C
ATOM   2951  C   MET A 200      -3.243   7.441  18.165  1.00 89.29           C
ATOM   2952  O   MET A 200      -3.130   6.367  18.752  1.00 89.29           O
ATOM   2953  HA  MET A 200      -2.552   8.684  16.540  1.00 89.29           H
ATOM   2954  CB  MET A 200      -3.581   6.939  15.740  1.00 89.29           C
ATOM   2955 1HB  MET A 200      -3.554   5.860  15.888  1.00 89.29           H
ATOM   2956 2HB  MET A 200      -4.611   7.257  15.900  1.00 89.29           H
ATOM   2957  CG  MET A 200      -3.154   7.274  14.310  1.00 89.29           C
ATOM   2958 1HG  MET A 200      -3.111   8.355  14.178  1.00 89.29           H
ATOM   2959 2HG  MET A 200      -2.151   6.890  14.121  1.00 89.29           H
ATOM   2960  SD  MET A 200      -4.306   6.564  13.146  1.00 89.29           S
ATOM   2961  CE  MET A 200      -5.748   7.558  13.493  1.00 89.29           C
ATOM   2962 1HE  MET A 200      -6.036   7.430  14.536  1.00 89.29           H
ATOM   2963 2HE  MET A 200      -5.520   8.608  13.306  1.00 89.29           H
ATOM   2964 3HE  MET A 200      -6.569   7.245  12.848  1.00 89.29           H
ATOM   2965  HN  MET A 200      -1.291   6.121  16.320  1.00 89.29           H
ATOM   2966  N   VAL A 201      -3.850   8.509  18.663  1.00 91.69           N
ATOM   2967  CA  VAL A 201      -4.543   8.449  19.938  1.00 91.69           C
ATOM   2968  C   VAL A 201      -6.004   8.860  19.740  1.00 91.69           C
ATOM   2969  O   VAL A 201      -6.285   9.983  19.326  1.00 91.69           O
ATOM   2970  HA  VAL A 201      -4.514   7.414  20.280  1.00 91.69           H
ATOM   2971  CB  VAL A 201      -3.815   9.310  20.972  1.00 91.69           C
ATOM   2972  HB  VAL A 201      -3.869  10.348  20.641  1.00 91.69           H
ATOM   2973  CG1 VAL A 201      -4.494   9.218  22.340  1.00 91.69           C
ATOM   2974 1HG1 VAL A 201      -5.524   9.565  22.258  1.00 91.69           H
ATOM   2975 2HG1 VAL A 201      -4.486   8.182  22.680  1.00 91.69           H
ATOM   2976 3HG1 VAL A 201      -3.956   9.840  23.055  1.00 91.69           H
ATOM   2977  CG2 VAL A 201      -2.338   8.923  21.065  1.00 91.69           C
ATOM   2978 1HG2 VAL A 201      -2.255   7.878  21.361  1.00 91.69           H
ATOM   2979 2HG2 VAL A 201      -1.863   9.065  20.095  1.00 91.69           H
ATOM   2980 3HG2 VAL A 201      -1.844   9.551  21.807  1.00 91.69           H
ATOM   2981  HN  VAL A 201      -3.871   9.401  18.212  1.00 91.69           H
ATOM   2982  N   TYR A 202      -6.894   7.927  20.044  1.00 91.65           N
ATOM   2983  CA  TYR A 202      -8.312   8.141  19.807  1.00 91.65           C
ATOM   2984  C   TYR A 202      -8.992   8.731  21.044  1.00 91.65           C
ATOM   2985  O   TYR A 202      -8.615   8.417  22.173  1.00 91.65           O
ATOM   2986  HA  TYR A 202      -8.413   8.841  18.978  1.00 91.65           H
ATOM   2987  CB  TYR A 202      -8.905   6.759  19.524  1.00 91.65           C
ATOM   2988 1HB  TYR A 202      -8.703   6.107  20.374  1.00 91.65           H
ATOM   2989 2HB  TYR A 202      -9.988   6.849  19.443  1.00 91.65           H
ATOM   2990  CG  TYR A 202      -8.366   6.099  18.253  1.00 91.65           C
ATOM   2991  CD1 TYR A 202      -8.933   6.392  17.030  1.00 91.65           C
ATOM   2992  HD1 TYR A 202      -9.765   7.094  16.969  1.00 91.65           H
ATOM   2993  CD2 TYR A 202      -7.313   5.210  18.331  1.00 91.65           C
ATOM   2994  HD2 TYR A 202      -6.865   4.979  19.297  1.00 91.65           H
ATOM   2995  CE1 TYR A 202      -8.426   5.771  15.834  1.00 91.65           C
ATOM   2996  HE1 TYR A 202      -8.864   5.993  14.861  1.00 91.65           H
ATOM   2997  CE2 TYR A 202      -6.806   4.589  17.135  1.00 91.65           C
ATOM   2998  HE2 TYR A 202      -5.975   3.885  17.182  1.00 91.65           H
ATOM   2999  CZ  TYR A 202      -7.387   4.900  15.946  1.00 91.65           C
ATOM   3000  OH  TYR A 202      -6.908   4.313  14.816  1.00 91.65           O
ATOM   3001  HH  TYR A 202      -7.428   4.626  14.021  1.00 91.65           H
ATOM   3002  HN  TYR A 202      -6.662   7.041  20.444  1.00 91.65           H
ATOM   3003  N   PRO A 203     -10.001   9.592  20.857  1.00 86.24           N
ATOM   3004  CA  PRO A 203     -10.658  10.242  21.993  1.00 86.24           C
ATOM   3005  C   PRO A 203     -11.465   9.263  22.831  1.00 86.24           C
ATOM   3006  O   PRO A 203     -11.981   8.275  22.311  1.00 86.24           O
ATOM   3007  HA  PRO A 203      -9.913  10.652  22.675  1.00 86.24           H
ATOM   3008  CB  PRO A 203     -11.550  11.299  21.339  1.00 86.24           C
ATOM   3009 1HB  PRO A 203     -12.464  11.463  21.912  1.00 86.24           H
ATOM   3010 2HB  PRO A 203     -11.044  12.262  21.266  1.00 86.24           H
ATOM   3011  CG  PRO A 203     -11.845  10.726  19.983  1.00 86.24           C
ATOM   3012 1HG  PRO A 203     -12.692  10.041  20.020  1.00 86.24           H
ATOM   3013 2HG  PRO A 203     -12.101  11.511  19.271  1.00 86.24           H
ATOM   3014  CD  PRO A 203     -10.590  10.013  19.573  1.00 86.24           C
ATOM   3015 1HD  PRO A 203     -10.805   9.159  18.931  1.00 86.24           H
ATOM   3016 2HD  PRO A 203      -9.918  10.668  19.019  1.00 86.24           H
ATOM   3017  N   SER A 204     -11.553   9.566  24.117  1.00 77.96           N
ATOM   3018  CA  SER A 204     -11.931   8.563  25.099  1.00 77.96           C
ATOM   3019  C   SER A 204     -13.338   8.043  24.800  1.00 77.96           C
ATOM   3020  O   SER A 204     -13.610   6.854  24.955  1.00 77.96           O
ATOM   3021  HA  SER A 204     -11.197   7.765  24.992  1.00 77.96           H
ATOM   3022  CB  SER A 204     -11.864   9.130  26.518  1.00 77.96           C
ATOM   3023 1HB  SER A 204     -12.278   8.403  27.218  1.00 77.96           H
ATOM   3024 2HB  SER A 204     -10.822   9.284  26.799  1.00 77.96           H
ATOM   3025  OG  SER A 204     -12.574  10.360  26.637  1.00 77.96           O
ATOM   3026  HG  SER A 204     -13.554  10.182  26.727  1.00 77.96           H
ATOM   3027  HN  SER A 204     -11.372  10.476  24.491  1.00 77.96           H
ATOM   3028  N   ASP A 205     -14.196   8.960  24.377  1.00 72.52           N
ATOM   3029  CA  ASP A 205     -15.630   8.735  24.452  1.00 72.52           C
ATOM   3030  C   ASP A 205     -16.018   7.618  23.482  1.00 72.52           C
ATOM   3031  O   ASP A 205     -16.827   6.754  23.816  1.00 72.52           O
ATOM   3032  HA  ASP A 205     -15.824   8.471  25.492  1.00 72.52           H
ATOM   3033  CB  ASP A 205     -16.406   9.994  24.060  1.00 72.52           C
ATOM   3034 1HB  ASP A 205     -16.099  10.320  23.066  1.00 72.52           H
ATOM   3035 2HB  ASP A 205     -17.471   9.767  24.007  1.00 72.52           H
ATOM   3036  CG  ASP A 205     -16.168  11.121  25.067  1.00 72.52           C
ATOM   3037  OD1 ASP A 205     -15.568  10.822  26.122  1.00 72.52           O
ATOM   3038  OD2 ASP A 205     -16.593  12.256  24.760  1.00 72.52           O
ATOM   3039  HN  ASP A 205     -13.926   9.841  23.988  1.00 72.52           H
ATOM   3040  N   GLU A 206     -15.424   7.673  22.299  1.00 75.97           N
ATOM   3041  CA  GLU A 206     -15.762   6.728  21.248  1.00 75.97           C
ATOM   3042  C   GLU A 206     -14.494   6.067  20.701  1.00 75.97           C
ATOM   3043  O   GLU A 206     -14.468   5.619  19.556  1.00 75.97           O
ATOM   3044  HA  GLU A 206     -16.393   5.978  21.724  1.00 75.97           H
ATOM   3045  CB  GLU A 206     -16.551   7.410  20.129  1.00 75.97           C
ATOM   3046 1HB  GLU A 206     -15.993   8.271  19.759  1.00 75.97           H
ATOM   3047 2HB  GLU A 206     -16.789   6.684  19.351  1.00 75.97           H
ATOM   3048  CG  GLU A 206     -17.889   7.941  20.647  1.00 75.97           C
ATOM   3049 1HG  GLU A 206     -18.210   7.352  21.506  1.00 75.97           H
ATOM   3050 2HG  GLU A 206     -17.768   8.968  20.992  1.00 75.97           H
ATOM   3051  CD  GLU A 206     -18.960   7.887  19.555  1.00 75.97           C
ATOM   3052  OE1 GLU A 206     -20.088   7.464  19.888  1.00 75.97           O
ATOM   3053  OE2 GLU A 206     -18.626   8.271  18.413  1.00 75.97           O
ATOM   3054  HN  GLU A 206     -14.726   8.345  22.054  1.00 75.97           H
ATOM   3055  N   SER A 207     -13.474   6.029  21.545  1.00 87.80           N
ATOM   3056  CA  SER A 207     -12.156   5.601  21.108  1.00 87.80           C
ATOM   3057  C   SER A 207     -12.254   4.251  20.395  1.00 87.80           C
ATOM   3058  O   SER A 207     -11.698   4.075  19.312  1.00 87.80           O
ATOM   3059  HA  SER A 207     -11.816   6.374  20.418  1.00 87.80           H
ATOM   3060  CB  SER A 207     -11.187   5.509  22.288  1.00 87.80           C
ATOM   3061 1HB  SER A 207     -10.248   5.068  21.952  1.00 87.80           H
ATOM   3062 2HB  SER A 207     -10.956   6.512  22.647  1.00 87.80           H
ATOM   3063  OG  SER A 207     -11.720   4.734  23.357  1.00 87.80           O
ATOM   3064  HG  SER A 207     -11.157   4.848  24.176  1.00 87.80           H
ATOM   3065  HN  SER A 207     -13.537   6.283  22.510  1.00 87.80           H
ATOM   3066  N   THR A 208     -12.965   3.332  21.031  1.00 87.75           N
ATOM   3067  CA  THR A 208     -13.039   1.968  20.537  1.00 87.75           C
ATOM   3068  C   THR A 208     -13.732   1.931  19.174  1.00 87.75           C
ATOM   3069  O   THR A 208     -13.260   1.269  18.251  1.00 87.75           O
ATOM   3070  HA  THR A 208     -12.023   1.601  20.389  1.00 87.75           H
ATOM   3071  CB  THR A 208     -13.739   1.117  21.599  1.00 87.75           C
ATOM   3072  HB  THR A 208     -14.793   1.386  21.680  1.00 87.75           H
ATOM   3073  OG1 THR A 208     -12.961   1.320  22.775  1.00 87.75           O
ATOM   3074  HG1 THR A 208     -12.013   1.049  22.609  1.00 87.75           H
ATOM   3075  CG2 THR A 208     -13.615  -0.383  21.324  1.00 87.75           C
ATOM   3076 1HG2 THR A 208     -12.562  -0.663  21.310  1.00 87.75           H
ATOM   3077 2HG2 THR A 208     -14.065  -0.613  20.358  1.00 87.75           H
ATOM   3078 3HG2 THR A 208     -14.129  -0.940  22.107  1.00 87.75           H
ATOM   3079  HN  THR A 208     -13.484   3.507  21.868  1.00 87.75           H
ATOM   3080  N   LYS A 209     -14.842   2.650  19.091  1.00 83.22           N
ATOM   3081  CA  LYS A 209     -15.638   2.659  17.876  1.00 83.22           C
ATOM   3082  C   LYS A 209     -14.794   3.204  16.722  1.00 83.22           C
ATOM   3083  O   LYS A 209     -14.790   2.638  15.630  1.00 83.22           O
ATOM   3084  HA  LYS A 209     -15.905   1.626  17.652  1.00 83.22           H
ATOM   3085  CB  LYS A 209     -16.944   3.426  18.097  1.00 83.22           C
ATOM   3086 1HB  LYS A 209     -16.727   4.410  18.511  1.00 83.22           H
ATOM   3087 2HB  LYS A 209     -17.443   3.585  17.141  1.00 83.22           H
ATOM   3088  CG  LYS A 209     -17.874   2.663  19.042  1.00 83.22           C
ATOM   3089 1HG  LYS A 209     -18.036   1.654  18.663  1.00 83.22           H
ATOM   3090 2HG  LYS A 209     -17.404   2.564  20.020  1.00 83.22           H
ATOM   3091  CD  LYS A 209     -19.218   3.380  19.186  1.00 83.22           C
ATOM   3092 1HD  LYS A 209     -19.050   4.427  19.440  1.00 83.22           H
ATOM   3093 2HD  LYS A 209     -19.747   3.364  18.234  1.00 83.22           H
ATOM   3094  CE  LYS A 209     -20.079   2.720  20.266  1.00 83.22           C
ATOM   3095 1HE  LYS A 209     -20.410   1.739  19.926  1.00 83.22           H
ATOM   3096 2HE  LYS A 209     -19.485   2.562  21.166  1.00 83.22           H
ATOM   3097  NZ  LYS A 209     -21.252   3.565  20.581  1.00 83.22           N
ATOM   3098 1HZ  LYS A 209     -21.833   3.095  21.266  1.00 83.22           H
ATOM   3099 2HZ  LYS A 209     -20.939   4.453  20.955  1.00 83.22           H
ATOM   3100 3HZ  LYS A 209     -21.790   3.725  19.736  1.00 83.22           H
ATOM   3101  HN  LYS A 209     -15.197   3.218  19.834  1.00 83.22           H
ATOM   3102  N   LEU A 210     -14.098   4.295  17.003  1.00 88.89           N
ATOM   3103  CA  LEU A 210     -13.366   5.004  15.968  1.00 88.89           C
ATOM   3104  C   LEU A 210     -12.252   4.104  15.430  1.00 88.89           C
ATOM   3105  O   LEU A 210     -12.096   3.960  14.218  1.00 88.89           O
ATOM   3106  HA  LEU A 210     -14.065   5.211  15.157  1.00 88.89           H
ATOM   3107  CB  LEU A 210     -12.868   6.353  16.491  1.00 88.89           C
ATOM   3108 1HB  LEU A 210     -13.704   6.867  16.966  1.00 88.89           H
ATOM   3109 2HB  LEU A 210     -12.125   6.167  17.267  1.00 88.89           H
ATOM   3110  CG  LEU A 210     -12.254   7.291  15.450  1.00 88.89           C
ATOM   3111  HG  LEU A 210     -11.444   6.761  14.948  1.00 88.89           H
ATOM   3112  CD1 LEU A 210     -13.279   7.668  14.379  1.00 88.89           C
ATOM   3113 1HD1 LEU A 210     -13.626   6.765  13.875  1.00 88.89           H
ATOM   3114 2HD1 LEU A 210     -14.125   8.171  14.846  1.00 88.89           H
ATOM   3115 3HD1 LEU A 210     -12.816   8.335  13.651  1.00 88.89           H
ATOM   3116  CD2 LEU A 210     -11.642   8.525  16.117  1.00 88.89           C
ATOM   3117 1HD2 LEU A 210     -12.416   9.065  16.661  1.00 88.89           H
ATOM   3118 2HD2 LEU A 210     -10.861   8.213  16.810  1.00 88.89           H
ATOM   3119 3HD2 LEU A 210     -11.212   9.174  15.354  1.00 88.89           H
ATOM   3120  HN  LEU A 210     -14.030   4.695  17.918  1.00 88.89           H
ATOM   3121  N   LYS A 211     -11.506   3.521  16.357  1.00 93.84           N
ATOM   3122  CA  LYS A 211     -10.413   2.636  15.991  1.00 93.84           C
ATOM   3123  C   LYS A 211     -10.948   1.514  15.100  1.00 93.84           C
ATOM   3124  O   LYS A 211     -10.387   1.237  14.041  1.00 93.84           O
ATOM   3125  HA  LYS A 211      -9.697   3.223  15.416  1.00 93.84           H
ATOM   3126  CB  LYS A 211      -9.687   2.136  17.242  1.00 93.84           C
ATOM   3127 1HB  LYS A 211      -9.283   2.983  17.796  1.00 93.84           H
ATOM   3128 2HB  LYS A 211     -10.396   1.634  17.901  1.00 93.84           H
ATOM   3129  CG  LYS A 211      -8.557   1.174  16.871  1.00 93.84           C
ATOM   3130 1HG  LYS A 211      -8.976   0.253  16.466  1.00 93.84           H
ATOM   3131 2HG  LYS A 211      -7.941   1.616  16.088  1.00 93.84           H
ATOM   3132  CD  LYS A 211      -7.689   0.853  18.090  1.00 93.84           C
ATOM   3133 1HD  LYS A 211      -7.289   1.776  18.510  1.00 93.84           H
ATOM   3134 2HD  LYS A 211      -8.300   0.389  18.864  1.00 93.84           H
ATOM   3135  CE  LYS A 211      -6.538  -0.082  17.712  1.00 93.84           C
ATOM   3136 1HE  LYS A 211      -6.935  -1.039  17.376  1.00 93.84           H
ATOM   3137 2HE  LYS A 211      -5.977   0.341  16.879  1.00 93.84           H
ATOM   3138  NZ  LYS A 211      -5.638  -0.289  18.869  1.00 93.84           N
ATOM   3139 1HZ  LYS A 211      -4.973  -1.023  18.652  1.00 93.84           H
ATOM   3140 2HZ  LYS A 211      -5.139   0.571  19.068  1.00 93.84           H
ATOM   3141 3HZ  LYS A 211      -6.186  -0.558  19.679  1.00 93.84           H
ATOM   3142  HN  LYS A 211     -11.639   3.645  17.340  1.00 93.84           H
ATOM   3143  N   SER A 212     -12.026   0.898  15.561  1.00 91.66           N
ATOM   3144  CA  SER A 212     -12.581  -0.256  14.874  1.00 91.66           C
ATOM   3145  C   SER A 212     -13.003   0.134  13.456  1.00 91.66           C
ATOM   3146  O   SER A 212     -12.789  -0.624  12.510  1.00 91.66           O
ATOM   3147  HA  SER A 212     -11.776  -0.990  14.845  1.00 91.66           H
ATOM   3148  CB  SER A 212     -13.771  -0.835  15.642  1.00 91.66           C
ATOM   3149 1HB  SER A 212     -14.566  -0.091  15.694  1.00 91.66           H
ATOM   3150 2HB  SER A 212     -14.171  -1.691  15.098  1.00 91.66           H
ATOM   3151  OG  SER A 212     -13.410  -1.237  16.960  1.00 91.66           O
ATOM   3152  HG  SER A 212     -13.639  -0.514  17.613  1.00 91.66           H
ATOM   3153  HN  SER A 212     -12.517   1.174  16.387  1.00 91.66           H
ATOM   3154  N   ALA A 213     -13.595   1.314  13.352  1.00 94.71           N
ATOM   3155  CA  ALA A 213     -14.078   1.800  12.070  1.00 94.71           C
ATOM   3156  C   ALA A 213     -12.890   2.018  11.132  1.00 94.71           C
ATOM   3157  O   ALA A 213     -12.928   1.613   9.971  1.00 94.71           O
ATOM   3158  HA  ALA A 213     -14.728   1.032  11.648  1.00 94.71           H
ATOM   3159  CB  ALA A 213     -14.896   3.075  12.282  1.00 94.71           C
ATOM   3160 1HB  ALA A 213     -15.744   2.859  12.932  1.00 94.71           H
ATOM   3161 2HB  ALA A 213     -14.268   3.836  12.746  1.00 94.71           H
ATOM   3162 3HB  ALA A 213     -15.258   3.439  11.321  1.00 94.71           H
ATOM   3163  HN  ALA A 213     -13.747   1.934  14.123  1.00 94.71           H
ATOM   3164  N   VAL A 214     -11.862   2.658  11.670  1.00 93.17           N
ATOM   3165  CA  VAL A 214     -10.691   2.993  10.877  1.00 93.17           C
ATOM   3166  C   VAL A 214     -10.066   1.708  10.331  1.00 93.17           C
ATOM   3167  O   VAL A 214      -9.692   1.644   9.160  1.00 93.17           O
ATOM   3168  HA  VAL A 214     -11.026   3.604  10.038  1.00 93.17           H
ATOM   3169  CB  VAL A 214      -9.716   3.826  11.711  1.00 93.17           C
ATOM   3170  HB  VAL A 214      -9.548   3.303  12.652  1.00 93.17           H
ATOM   3171  CG1 VAL A 214      -8.366   3.961  11.002  1.00 93.17           C
ATOM   3172 1HG1 VAL A 214      -7.937   2.971  10.847  1.00 93.17           H
ATOM   3173 2HG1 VAL A 214      -8.509   4.451  10.039  1.00 93.17           H
ATOM   3174 3HG1 VAL A 214      -7.692   4.557  11.617  1.00 93.17           H
ATOM   3175  CG2 VAL A 214     -10.305   5.200  12.034  1.00 93.17           C
ATOM   3176 1HG2 VAL A 214     -10.515   5.733  11.107  1.00 93.17           H
ATOM   3177 2HG2 VAL A 214     -11.229   5.075  12.599  1.00 93.17           H
ATOM   3178 3HG2 VAL A 214      -9.591   5.771  12.628  1.00 93.17           H
ATOM   3179  HN  VAL A 214     -11.821   2.946  12.626  1.00 93.17           H
ATOM   3180  N   LEU A 215      -9.971   0.716  11.204  1.00 92.79           N
ATOM   3181  CA  LEU A 215      -9.323  -0.535  10.848  1.00 92.79           C
ATOM   3182  C   LEU A 215     -10.172  -1.264   9.804  1.00 92.79           C
ATOM   3183  O   LEU A 215      -9.640  -1.814   8.841  1.00 92.79           O
ATOM   3184  HA  LEU A 215      -8.361  -0.288  10.400  1.00 92.79           H
ATOM   3185  CB  LEU A 215      -9.040  -1.367  12.100  1.00 92.79           C
ATOM   3186 1HB  LEU A 215      -9.962  -1.444  12.677  1.00 92.79           H
ATOM   3187 2HB  LEU A 215      -8.774  -2.377  11.789  1.00 92.79           H
ATOM   3188  CG  LEU A 215      -7.937  -0.839  13.021  1.00 92.79           C
ATOM   3189  HG  LEU A 215      -8.235   0.145  13.381  1.00 92.79           H
ATOM   3190  CD1 LEU A 215      -7.771  -1.738  14.247  1.00 92.79           C
ATOM   3191 1HD1 LEU A 215      -8.707  -1.769  14.805  1.00 92.79           H
ATOM   3192 2HD1 LEU A 215      -7.506  -2.746  13.926  1.00 92.79           H
ATOM   3193 3HD1 LEU A 215      -6.981  -1.340  14.884  1.00 92.79           H
ATOM   3194  CD2 LEU A 215      -6.624  -0.663  12.257  1.00 92.79           C
ATOM   3195 1HD2 LEU A 215      -6.309  -1.623  11.848  1.00 92.79           H
ATOM   3196 2HD2 LEU A 215      -6.769   0.048  11.443  1.00 92.79           H
ATOM   3197 3HD2 LEU A 215      -5.857  -0.287  12.934  1.00 92.79           H
ATOM   3198  HN  LEU A 215     -10.326   0.758  12.138  1.00 92.79           H
ATOM   3199  N   THR A 216     -11.477  -1.245  10.031  1.00 92.26           N
ATOM   3200  CA  THR A 216     -12.400  -1.938   9.148  1.00 92.26           C
ATOM   3201  C   THR A 216     -12.293  -1.386   7.725  1.00 92.26           C
ATOM   3202  O   THR A 216     -12.219  -2.148   6.763  1.00 92.26           O
ATOM   3203  HA  THR A 216     -12.112  -2.989   9.106  1.00 92.26           H
ATOM   3204  CB  THR A 216     -13.804  -1.818   9.743  1.00 92.26           C
ATOM   3205  HB  THR A 216     -14.123  -0.776   9.781  1.00 92.26           H
ATOM   3206  OG1 THR A 216     -13.705  -2.476  11.003  1.00 92.26           O
ATOM   3207  HG1 THR A 216     -13.624  -1.801  11.737  1.00 92.26           H
ATOM   3208  CG2 THR A 216     -14.839  -2.640   8.973  1.00 92.26           C
ATOM   3209 1HG2 THR A 216     -14.556  -3.692   8.993  1.00 92.26           H
ATOM   3210 2HG2 THR A 216     -14.882  -2.295   7.940  1.00 92.26           H
ATOM   3211 3HG2 THR A 216     -15.818  -2.518   9.437  1.00 92.26           H
ATOM   3212  HN  THR A 216     -11.904  -0.770  10.800  1.00 92.26           H
ATOM   3213  N   LEU A 217     -12.289  -0.064   7.637  1.00 89.47           N
ATOM   3214  CA  LEU A 217     -12.169   0.600   6.350  1.00 89.47           C
ATOM   3215  C   LEU A 217     -10.864   0.167   5.678  1.00 89.47           C
ATOM   3216  O   LEU A 217     -10.825  -0.040   4.466  1.00 89.47           O
ATOM   3217  HA  LEU A 217     -13.002   0.268   5.732  1.00 89.47           H
ATOM   3218  CB  LEU A 217     -12.302   2.115   6.514  1.00 89.47           C
ATOM   3219 1HB  LEU A 217     -11.694   2.424   7.364  1.00 89.47           H
ATOM   3220 2HB  LEU A 217     -11.882   2.595   5.630  1.00 89.47           H
ATOM   3221  CG  LEU A 217     -13.723   2.645   6.720  1.00 89.47           C
ATOM   3222  HG  LEU A 217     -14.187   2.074   7.525  1.00 89.47           H
ATOM   3223  CD1 LEU A 217     -13.703   4.111   7.158  1.00 89.47           C
ATOM   3224 1HD1 LEU A 217     -13.156   4.202   8.097  1.00 89.47           H
ATOM   3225 2HD1 LEU A 217     -13.213   4.712   6.393  1.00 89.47           H
ATOM   3226 3HD1 LEU A 217     -14.726   4.462   7.298  1.00 89.47           H
ATOM   3227  CD2 LEU A 217     -14.574   2.433   5.467  1.00 89.47           C
ATOM   3228 1HD2 LEU A 217     -14.123   2.961   4.627  1.00 89.47           H
ATOM   3229 2HD2 LEU A 217     -14.628   1.368   5.240  1.00 89.47           H
ATOM   3230 3HD2 LEU A 217     -15.579   2.818   5.640  1.00 89.47           H
ATOM   3231  HN  LEU A 217     -12.366   0.550   8.423  1.00 89.47           H
ATOM   3232  N   LYS A 218      -9.828   0.043   6.494  1.00 87.09           N
ATOM   3233  CA  LYS A 218      -8.508  -0.287   5.984  1.00 87.09           C
ATOM   3234  C   LYS A 218      -8.551  -1.668   5.327  1.00 87.09           C
ATOM   3235  O   LYS A 218      -7.976  -1.869   4.258  1.00 87.09           O
ATOM   3236  HA  LYS A 218      -8.259   0.451   5.221  1.00 87.09           H
ATOM   3237  CB  LYS A 218      -7.459  -0.165   7.091  1.00 87.09           C
ATOM   3238 1HB  LYS A 218      -7.599   0.773   7.628  1.00 87.09           H
ATOM   3239 2HB  LYS A 218      -7.594  -0.969   7.815  1.00 87.09           H
ATOM   3240  CG  LYS A 218      -6.044  -0.223   6.514  1.00 87.09           C
ATOM   3241 1HG  LYS A 218      -5.916  -1.144   5.946  1.00 87.09           H
ATOM   3242 2HG  LYS A 218      -5.897   0.603   5.819  1.00 87.09           H
ATOM   3243  CD  LYS A 218      -4.995  -0.153   7.626  1.00 87.09           C
ATOM   3244 1HD  LYS A 218      -5.076   0.800   8.148  1.00 87.09           H
ATOM   3245 2HD  LYS A 218      -5.186  -0.936   8.361  1.00 87.09           H
ATOM   3246  CE  LYS A 218      -3.583  -0.312   7.059  1.00 87.09           C
ATOM   3247 1HE  LYS A 218      -3.545  -1.179   6.399  1.00 87.09           H
ATOM   3248 2HE  LYS A 218      -3.327   0.559   6.456  1.00 87.09           H
ATOM   3249  NZ  LYS A 218      -2.600  -0.471   8.154  1.00 87.09           N
ATOM   3250 1HZ  LYS A 218      -1.668  -0.555   7.762  1.00 87.09           H
ATOM   3251 2HZ  LYS A 218      -2.638   0.339   8.763  1.00 87.09           H
ATOM   3252 3HZ  LYS A 218      -2.819  -1.306   8.686  1.00 87.09           H
ATOM   3253  HN  LYS A 218      -9.880   0.163   7.486  1.00 87.09           H
ATOM   3254  N   VAL A 219      -9.237  -2.585   5.994  1.00 91.84           N
ATOM   3255  CA  VAL A 219      -9.294  -3.961   5.530  1.00 91.84           C
ATOM   3256  C   VAL A 219     -10.127  -4.028   4.248  1.00 91.84           C
ATOM   3257  O   VAL A 219      -9.703  -4.624   3.259  1.00 91.84           O
ATOM   3258  HA  VAL A 219      -8.275  -4.274   5.303  1.00 91.84           H
ATOM   3259  CB  VAL A 219      -9.833  -4.865   6.640  1.00 91.84           C
ATOM   3260  HB  VAL A 219     -10.790  -4.460   6.968  1.00 91.84           H
ATOM   3261  CG1 VAL A 219     -10.075  -6.284   6.122  1.00 91.84           C
ATOM   3262 1HG1 VAL A 219     -10.803  -6.255   5.311  1.00 91.84           H
ATOM   3263 2HG1 VAL A 219      -9.138  -6.702   5.755  1.00 91.84           H
ATOM   3264 3HG1 VAL A 219     -10.458  -6.906   6.932  1.00 91.84           H
ATOM   3265  CG2 VAL A 219      -8.890  -4.875   7.845  1.00 91.84           C
ATOM   3266 1HG2 VAL A 219      -7.911  -5.244   7.538  1.00 91.84           H
ATOM   3267 2HG2 VAL A 219      -8.790  -3.862   8.237  1.00 91.84           H
ATOM   3268 3HG2 VAL A 219      -9.297  -5.525   8.620  1.00 91.84           H
ATOM   3269  HN  VAL A 219      -9.746  -2.401   6.834  1.00 91.84           H
ATOM   3270  N   ILE A 220     -11.296  -3.407   4.306  1.00 92.19           N
ATOM   3271  CA  ILE A 220     -12.261  -3.527   3.227  1.00 92.19           C
ATOM   3272  C   ILE A 220     -11.672  -2.919   1.952  1.00 92.19           C
ATOM   3273  O   ILE A 220     -11.582  -3.589   0.925  1.00 92.19           O
ATOM   3274  HA  ILE A 220     -12.431  -4.590   3.056  1.00 92.19           H
ATOM   3275  CB  ILE A 220     -13.602  -2.915   3.637  1.00 92.19           C
ATOM   3276  HB  ILE A 220     -13.414  -1.921   4.044  1.00 92.19           H
ATOM   3277  CG1 ILE A 220     -14.265  -3.738   4.743  1.00 92.19           C
ATOM   3278 1HG1 ILE A 220     -14.489  -4.738   4.372  1.00 92.19           H
ATOM   3279 2HG1 ILE A 220     -13.574  -3.855   5.578  1.00 92.19           H
ATOM   3280  CG2 ILE A 220     -14.519  -2.740   2.424  1.00 92.19           C
ATOM   3281 1HG2 ILE A 220     -14.041  -2.081   1.699  1.00 92.19           H
ATOM   3282 2HG2 ILE A 220     -14.704  -3.711   1.966  1.00 92.19           H
ATOM   3283 3HG2 ILE A 220     -15.465  -2.303   2.744  1.00 92.19           H
ATOM   3284  CD1 ILE A 220     -15.552  -3.067   5.229  1.00 92.19           C
ATOM   3285 1HD1 ILE A 220     -15.320  -2.077   5.622  1.00 92.19           H
ATOM   3286 2HD1 ILE A 220     -16.249  -2.974   4.397  1.00 92.19           H
ATOM   3287 3HD1 ILE A 220     -16.002  -3.673   6.015  1.00 92.19           H
ATOM   3288  HN  ILE A 220     -11.587  -2.833   5.072  1.00 92.19           H
ATOM   3289  N   LEU A 221     -11.285  -1.656   2.061  1.00 91.58           N
ATOM   3290  CA  LEU A 221     -10.857  -0.902   0.895  1.00 91.58           C
ATOM   3291  C   LEU A 221      -9.406  -1.259   0.567  1.00 91.58           C
ATOM   3292  O   LEU A 221      -8.969  -1.108  -0.573  1.00 91.58           O
ATOM   3293  HA  LEU A 221     -11.485  -1.207   0.059  1.00 91.58           H
ATOM   3294  CB  LEU A 221     -11.088   0.595   1.112  1.00 91.58           C
ATOM   3295 1HB  LEU A 221     -10.501   0.913   1.974  1.00 91.58           H
ATOM   3296 2HB  LEU A 221     -10.698   1.132   0.246  1.00 91.58           H
ATOM   3297  CG  LEU A 221     -12.540   1.025   1.332  1.00 91.58           C
ATOM   3298  HG  LEU A 221     -12.923   0.499   2.206  1.00 91.58           H
ATOM   3299  CD1 LEU A 221     -12.629   2.523   1.630  1.00 91.58           C
ATOM   3300 1HD1 LEU A 221     -12.057   2.749   2.530  1.00 91.58           H
ATOM   3301 2HD1 LEU A 221     -12.221   3.086   0.790  1.00 91.58           H
ATOM   3302 3HD1 LEU A 221     -13.671   2.802   1.782  1.00 91.58           H
ATOM   3303  CD2 LEU A 221     -13.416   0.624   0.144  1.00 91.58           C
ATOM   3304 1HD2 LEU A 221     -13.043   1.104  -0.761  1.00 91.58           H
ATOM   3305 2HD2 LEU A 221     -13.387  -0.458   0.020  1.00 91.58           H
ATOM   3306 3HD2 LEU A 221     -14.443   0.941   0.326  1.00 91.58           H
ATOM   3307  HN  LEU A 221     -11.262  -1.151   2.924  1.00 91.58           H
ATOM   3308  N   GLY A 222      -8.699  -1.725   1.586  1.00 90.44           N
ATOM   3309  CA  GLY A 222      -7.264  -1.922   1.474  1.00 90.44           C
ATOM   3310  C   GLY A 222      -6.945  -3.226   0.741  1.00 90.44           C
ATOM   3311  O   GLY A 222      -5.895  -3.348   0.111  1.00 90.44           O
ATOM   3312 1HA  GLY A 222      -6.819  -1.082   0.941  1.00 90.44           H
ATOM   3313 2HA  GLY A 222      -6.817  -1.940   2.468  1.00 90.44           H
ATOM   3314  HN  GLY A 222      -9.091  -1.966   2.474  1.00 90.44           H
ATOM   3315  N   PHE A 223      -7.870  -4.169   0.848  1.00 88.95           N
ATOM   3316  CA  PHE A 223      -7.640  -5.505   0.325  1.00 88.95           C
ATOM   3317  C   PHE A 223      -8.898  -6.054  -0.351  1.00 88.95           C
ATOM   3318  O   PHE A 223      -8.885  -6.354  -1.544  1.00 88.95           O
ATOM   3319  HA  PHE A 223      -6.838  -5.432  -0.409  1.00 88.95           H
ATOM   3320  CB  PHE A 223      -7.286  -6.397   1.517  1.00 88.95           C
ATOM   3321 1HB  PHE A 223      -6.437  -5.961   2.044  1.00 88.95           H
ATOM   3322 2HB  PHE A 223      -8.124  -6.404   2.214  1.00 88.95           H
ATOM   3323  CG  PHE A 223      -6.946  -7.839   1.136  1.00 88.95           C
ATOM   3324  CD1 PHE A 223      -7.821  -8.841   1.417  1.00 88.95           C
ATOM   3325  HD1 PHE A 223      -8.765  -8.617   1.914  1.00 88.95           H
ATOM   3326  CD2 PHE A 223      -5.768  -8.119   0.516  1.00 88.95           C
ATOM   3327  HD2 PHE A 223      -5.066  -7.316   0.291  1.00 88.95           H
ATOM   3328  CE1 PHE A 223      -7.505 -10.180   1.064  1.00 88.95           C
ATOM   3329  HE1 PHE A 223      -8.207 -10.983   1.289  1.00 88.95           H
ATOM   3330  CE2 PHE A 223      -5.452  -9.458   0.162  1.00 88.95           C
ATOM   3331  HE2 PHE A 223      -4.508  -9.682  -0.334  1.00 88.95           H
ATOM   3332  CZ  PHE A 223      -6.328 -10.460   0.444  1.00 88.95           C
ATOM   3333  HZ  PHE A 223      -6.085 -11.487   0.172  1.00 88.95           H
ATOM   3334  HN  PHE A 223      -8.761  -4.032   1.280  1.00 88.95           H
ATOM   3335  N   PHE A 224      -9.954  -6.168   0.440  1.00 85.43           N
ATOM   3336  CA  PHE A 224     -11.072  -7.023   0.079  1.00 85.43           C
ATOM   3337  C   PHE A 224     -11.687  -6.587  -1.253  1.00 85.43           C
ATOM   3338  O   PHE A 224     -11.849  -7.400  -2.161  1.00 85.43           O
ATOM   3339  HA  PHE A 224     -10.685  -8.037  -0.017  1.00 85.43           H
ATOM   3340  CB  PHE A 224     -12.121  -6.880   1.183  1.00 85.43           C
ATOM   3341 1HB  PHE A 224     -11.631  -6.984   2.151  1.00 85.43           H
ATOM   3342 2HB  PHE A 224     -12.539  -5.874   1.145  1.00 85.43           H
ATOM   3343  CG  PHE A 224     -13.262  -7.895   1.093  1.00 85.43           C
ATOM   3344  CD1 PHE A 224     -14.463  -7.523   0.574  1.00 85.43           C
ATOM   3345  HD1 PHE A 224     -14.613  -6.503   0.222  1.00 85.43           H
ATOM   3346  CD2 PHE A 224     -13.076  -9.169   1.532  1.00 85.43           C
ATOM   3347  HD2 PHE A 224     -12.113  -9.466   1.948  1.00 85.43           H
ATOM   3348  CE1 PHE A 224     -15.522  -8.466   0.490  1.00 85.43           C
ATOM   3349  HE1 PHE A 224     -16.485  -8.168   0.075  1.00 85.43           H
ATOM   3350  CE2 PHE A 224     -14.135 -10.111   1.448  1.00 85.43           C
ATOM   3351  HE2 PHE A 224     -13.985 -11.131   1.800  1.00 85.43           H
ATOM   3352  CZ  PHE A 224     -15.336  -9.739   0.929  1.00 85.43           C
ATOM   3353  HZ  PHE A 224     -16.149 -10.463   0.865  1.00 85.43           H
ATOM   3354  HN  PHE A 224     -10.054  -5.689   1.313  1.00 85.43           H
ATOM   3355  N   LEU A 225     -12.014  -5.305  -1.325  1.00 92.89           N
ATOM   3356  CA  LEU A 225     -12.632  -4.757  -2.521  1.00 92.89           C
ATOM   3357  C   LEU A 225     -11.693  -4.954  -3.712  1.00 92.89           C
ATOM   3358  O   LEU A 225     -12.081  -5.534  -4.724  1.00 92.89           O
ATOM   3359  HA  LEU A 225     -13.546  -5.322  -2.704  1.00 92.89           H
ATOM   3360  CB  LEU A 225     -13.040  -3.300  -2.293  1.00 92.89           C
ATOM   3361 1HB  LEU A 225     -13.798  -3.273  -1.510  1.00 92.89           H
ATOM   3362 2HB  LEU A 225     -12.174  -2.756  -1.916  1.00 92.89           H
ATOM   3363  CG  LEU A 225     -13.582  -2.556  -3.515  1.00 92.89           C
ATOM   3364  HG  LEU A 225     -12.903  -2.730  -4.350  1.00 92.89           H
ATOM   3365  CD1 LEU A 225     -14.951  -3.102  -3.926  1.00 92.89           C
ATOM   3366 1HD1 LEU A 225     -14.862  -4.160  -4.172  1.00 92.89           H
ATOM   3367 2HD1 LEU A 225     -15.654  -2.979  -3.102  1.00 92.89           H
ATOM   3368 3HD1 LEU A 225     -15.314  -2.556  -4.797  1.00 92.89           H
ATOM   3369  CD2 LEU A 225     -13.618  -1.047  -3.268  1.00 92.89           C
ATOM   3370 1HD2 LEU A 225     -14.262  -0.834  -2.415  1.00 92.89           H
ATOM   3371 2HD2 LEU A 225     -12.609  -0.689  -3.060  1.00 92.89           H
ATOM   3372 3HD2 LEU A 225     -14.007  -0.543  -4.152  1.00 92.89           H
ATOM   3373  HN  LEU A 225     -11.863  -4.647  -0.588  1.00 92.89           H
ATOM   3374  N   PRO A 226     -10.444  -4.476  -3.614  1.00 93.05           N
ATOM   3375  CA  PRO A 226      -9.493  -4.620  -4.719  1.00 93.05           C
ATOM   3376  C   PRO A 226      -9.365  -6.061  -5.186  1.00 93.05           C
ATOM   3377  O   PRO A 226      -9.349  -6.328  -6.387  1.00 93.05           O
ATOM   3378  HA  PRO A 226      -9.845  -4.068  -5.590  1.00 93.05           H
ATOM   3379  CB  PRO A 226      -8.180  -4.093  -4.137  1.00 93.05           C
ATOM   3380 1HB  PRO A 226      -7.587  -4.895  -3.696  1.00 93.05           H
ATOM   3381 2HB  PRO A 226      -7.561  -3.625  -4.902  1.00 93.05           H
ATOM   3382  CG  PRO A 226      -8.637  -3.087  -3.087  1.00 93.05           C
ATOM   3383 1HG  PRO A 226      -7.858  -2.887  -2.352  1.00 93.05           H
ATOM   3384 2HG  PRO A 226      -8.892  -2.126  -3.533  1.00 93.05           H
ATOM   3385  CD  PRO A 226      -9.846  -3.769  -2.468  1.00 93.05           C
ATOM   3386 1HD  PRO A 226      -9.559  -4.461  -1.676  1.00 93.05           H
ATOM   3387 2HD  PRO A 226     -10.533  -3.049  -2.024  1.00 93.05           H
ATOM   3388  N   PHE A 227      -9.277  -6.959  -4.216  1.00 91.14           N
ATOM   3389  CA  PHE A 227      -9.039  -8.361  -4.513  1.00 91.14           C
ATOM   3390  C   PHE A 227     -10.194  -8.953  -5.324  1.00 91.14           C
ATOM   3391  O   PHE A 227      -9.970  -9.625  -6.329  1.00 91.14           O
ATOM   3392  HA  PHE A 227      -8.121  -8.416  -5.098  1.00 91.14           H
ATOM   3393  CB  PHE A 227      -8.945  -9.092  -3.172  1.00 91.14           C
ATOM   3394 1HB  PHE A 227      -8.097  -8.697  -2.613  1.00 91.14           H
ATOM   3395 2HB  PHE A 227      -9.840  -8.877  -2.589  1.00 91.14           H
ATOM   3396  CG  PHE A 227      -8.790 -10.609  -3.301  1.00 91.14           C
ATOM   3397  CD1 PHE A 227      -9.837 -11.427  -3.008  1.00 91.14           C
ATOM   3398  HD1 PHE A 227     -10.786 -11.002  -2.682  1.00 91.14           H
ATOM   3399  CD2 PHE A 227      -7.606 -11.140  -3.708  1.00 91.14           C
ATOM   3400  HD2 PHE A 227      -6.767 -10.484  -3.942  1.00 91.14           H
ATOM   3401  CE1 PHE A 227      -9.693 -12.834  -3.127  1.00 91.14           C
ATOM   3402  HE1 PHE A 227     -10.532 -13.490  -2.892  1.00 91.14           H
ATOM   3403  CE2 PHE A 227      -7.462 -12.547  -3.827  1.00 91.14           C
ATOM   3404  HE2 PHE A 227      -6.513 -12.973  -4.153  1.00 91.14           H
ATOM   3405  CZ  PHE A 227      -8.509 -13.365  -3.534  1.00 91.14           C
ATOM   3406  HZ  PHE A 227      -8.398 -14.446  -3.626  1.00 91.14           H
ATOM   3407  HN  PHE A 227      -9.365  -6.742  -3.244  1.00 91.14           H
ATOM   3408  N   VAL A 228     -11.404  -8.682  -4.856  1.00 94.17           N
ATOM   3409  CA  VAL A 228     -12.591  -9.222  -5.495  1.00 94.17           C
ATOM   3410  C   VAL A 228     -12.637  -8.756  -6.952  1.00 94.17           C
ATOM   3411  O   VAL A 228     -12.906  -9.550  -7.852  1.00 94.17           O
ATOM   3412  HA  VAL A 228     -12.510 -10.309  -5.476  1.00 94.17           H
ATOM   3413  CB  VAL A 228     -13.838  -8.826  -4.702  1.00 94.17           C
ATOM   3414  HB  VAL A 228     -13.812  -7.747  -4.552  1.00 94.17           H
ATOM   3415  CG1 VAL A 228     -15.112  -9.162  -5.479  1.00 94.17           C
ATOM   3416 1HG1 VAL A 228     -15.114  -8.621  -6.425  1.00 94.17           H
ATOM   3417 2HG1 VAL A 228     -15.148 -10.234  -5.673  1.00 94.17           H
ATOM   3418 3HG1 VAL A 228     -15.984  -8.870  -4.892  1.00 94.17           H
ATOM   3419  CG2 VAL A 228     -13.845  -9.491  -3.324  1.00 94.17           C
ATOM   3420 1HG2 VAL A 228     -13.837 -10.574  -3.443  1.00 94.17           H
ATOM   3421 2HG2 VAL A 228     -12.962  -9.180  -2.765  1.00 94.17           H
ATOM   3422 3HG2 VAL A 228     -14.742  -9.193  -2.781  1.00 94.17           H
ATOM   3423  HN  VAL A 228     -11.578  -8.107  -4.056  1.00 94.17           H
ATOM   3424  N   VAL A 229     -12.370  -7.472  -7.138  1.00 94.32           N
ATOM   3425  CA  VAL A 229     -12.448  -6.876  -8.461  1.00 94.32           C
ATOM   3426  C   VAL A 229     -11.382  -7.502  -9.361  1.00 94.32           C
ATOM   3427  O   VAL A 229     -11.663  -7.863 -10.503  1.00 94.32           O
ATOM   3428  HA  VAL A 229     -13.432  -7.107  -8.869  1.00 94.32           H
ATOM   3429  CB  VAL A 229     -12.325  -5.354  -8.357  1.00 94.32           C
ATOM   3430  HB  VAL A 229     -11.408  -5.129  -7.812  1.00 94.32           H
ATOM   3431  CG1 VAL A 229     -12.217  -4.717  -9.743  1.00 94.32           C
ATOM   3432 1HG1 VAL A 229     -11.335  -5.105 -10.254  1.00 94.32           H
ATOM   3433 2HG1 VAL A 229     -13.108  -4.956 -10.324  1.00 94.32           H
ATOM   3434 3HG1 VAL A 229     -12.130  -3.635  -9.640  1.00 94.32           H
ATOM   3435  CG2 VAL A 229     -13.496  -4.762  -7.570  1.00 94.32           C
ATOM   3436 1HG2 VAL A 229     -14.431  -5.002  -8.075  1.00 94.32           H
ATOM   3437 2HG2 VAL A 229     -13.507  -5.181  -6.564  1.00 94.32           H
ATOM   3438 3HG2 VAL A 229     -13.383  -3.679  -7.512  1.00 94.32           H
ATOM   3439  HN  VAL A 229     -12.105  -6.844  -6.406  1.00 94.32           H
ATOM   3440  N   MET A 230     -10.180  -7.610  -8.814  1.00 88.15           N
ATOM   3441  CA  MET A 230      -9.061  -8.151  -9.567  1.00 88.15           C
ATOM   3442  C   MET A 230      -9.327  -9.600  -9.980  1.00 88.15           C
ATOM   3443  O   MET A 230      -9.105  -9.972 -11.132  1.00 88.15           O
ATOM   3444  HA  MET A 230      -8.973  -7.523 -10.454  1.00 88.15           H
ATOM   3445  CB  MET A 230      -7.793  -8.088  -8.713  1.00 88.15           C
ATOM   3446 1HB  MET A 230      -8.010  -8.442  -7.706  1.00 88.15           H
ATOM   3447 2HB  MET A 230      -7.037  -8.754  -9.129  1.00 88.15           H
ATOM   3448  CG  MET A 230      -7.244  -6.661  -8.651  1.00 88.15           C
ATOM   3449 1HG  MET A 230      -7.029  -6.301  -9.657  1.00 88.15           H
ATOM   3450 2HG  MET A 230      -7.994  -5.993  -8.227  1.00 88.15           H
ATOM   3451  SD  MET A 230      -5.761  -6.620  -7.659  1.00 88.15           S
ATOM   3452  CE  MET A 230      -4.641  -7.493  -8.740  1.00 88.15           C
ATOM   3453 1HE  MET A 230      -5.023  -8.497  -8.925  1.00 88.15           H
ATOM   3454 2HE  MET A 230      -4.557  -6.957  -9.686  1.00 88.15           H
ATOM   3455 3HE  MET A 230      -3.659  -7.558  -8.271  1.00 88.15           H
ATOM   3456  HN  MET A 230      -9.966  -7.337  -7.876  1.00 88.15           H
ATOM   3457  N   ALA A 231      -9.798 -10.379  -9.018  1.00 93.14           N
ATOM   3458  CA  ALA A 231     -10.024 -11.796  -9.245  1.00 93.14           C
ATOM   3459  C   ALA A 231     -11.027 -11.972 -10.387  1.00 93.14           C
ATOM   3460  O   ALA A 231     -10.822 -12.796 -11.277  1.00 93.14           O
ATOM   3461  HA  ALA A 231      -9.072 -12.241  -9.537  1.00 93.14           H
ATOM   3462  CB  ALA A 231     -10.498 -12.453  -7.947  1.00 93.14           C
ATOM   3463 1HB  ALA A 231      -9.737 -12.325  -7.177  1.00 93.14           H
ATOM   3464 2HB  ALA A 231     -11.427 -11.985  -7.621  1.00 93.14           H
ATOM   3465 3HB  ALA A 231     -10.667 -13.516  -8.118  1.00 93.14           H
ATOM   3466  HN  ALA A 231     -10.024 -10.058  -8.098  1.00 93.14           H
ATOM   3467  N   CYS A 232     -12.089 -11.183 -10.325  1.00 92.33           N
ATOM   3468  CA  CYS A 232     -13.139 -11.261 -11.327  1.00 92.33           C
ATOM   3469  C   CYS A 232     -12.542 -10.869 -12.680  1.00 92.33           C
ATOM   3470  O   CYS A 232     -12.732 -11.571 -13.672  1.00 92.33           O
ATOM   3471  HA  CYS A 232     -13.482 -12.296 -11.340  1.00 92.33           H
ATOM   3472  CB  CYS A 232     -14.340 -10.388 -10.958  1.00 92.33           C
ATOM   3473 1HB  CYS A 232     -14.006  -9.377 -10.721  1.00 92.33           H
ATOM   3474 2HB  CYS A 232     -15.017 -10.308 -11.808  1.00 92.33           H
ATOM   3475  SG  CYS A 232     -15.220 -11.107  -9.523  1.00 92.33           S
ATOM   3476  HG  CYS A 232     -14.409 -10.604  -8.596  1.00 92.33           H
ATOM   3477  HN  CYS A 232     -12.239 -10.501  -9.609  1.00 92.33           H
ATOM   3478  N   CYS A 233     -11.834  -9.750 -12.676  1.00 91.56           N
ATOM   3479  CA  CYS A 233     -11.330  -9.179 -13.913  1.00 91.56           C
ATOM   3480  C   CYS A 233     -10.425 -10.213 -14.586  1.00 91.56           C
ATOM   3481  O   CYS A 233     -10.606 -10.530 -15.761  1.00 91.56           O
ATOM   3482  HA  CYS A 233     -12.199  -8.962 -14.535  1.00 91.56           H
ATOM   3483  CB  CYS A 233     -10.601  -7.855 -13.670  1.00 91.56           C
ATOM   3484 1HB  CYS A 233      -9.894  -7.966 -12.849  1.00 91.56           H
ATOM   3485 2HB  CYS A 233     -10.024  -7.581 -14.553  1.00 91.56           H
ATOM   3486  SG  CYS A 233     -11.810  -6.538 -13.280  1.00 91.56           S
ATOM   3487  HG  CYS A 233     -12.002  -6.896 -12.014  1.00 91.56           H
ATOM   3488  HN  CYS A 233     -11.603  -9.237 -11.849  1.00 91.56           H
ATOM   3489  N   TYR A 234      -9.471 -10.710 -13.813  1.00 85.75           N
ATOM   3490  CA  TYR A 234      -8.442 -11.578 -14.359  1.00 85.75           C
ATOM   3491  C   TYR A 234      -9.011 -12.959 -14.694  1.00 85.75           C
ATOM   3492  O   TYR A 234      -8.504 -13.644 -15.581  1.00 85.75           O
ATOM   3493  HA  TYR A 234      -8.062 -11.119 -15.271  1.00 85.75           H
ATOM   3494  CB  TYR A 234      -7.389 -11.728 -13.259  1.00 85.75           C
ATOM   3495 1HB  TYR A 234      -7.892 -11.941 -12.315  1.00 85.75           H
ATOM   3496 2HB  TYR A 234      -6.760 -12.589 -13.486  1.00 85.75           H
ATOM   3497  CG  TYR A 234      -6.498 -10.497 -13.079  1.00 85.75           C
ATOM   3498  CD1 TYR A 234      -6.015  -9.828 -14.185  1.00 85.75           C
ATOM   3499  HD1 TYR A 234      -6.268 -10.176 -15.186  1.00 85.75           H
ATOM   3500  CD2 TYR A 234      -6.177 -10.057 -11.811  1.00 85.75           C
ATOM   3501  HD2 TYR A 234      -6.559 -10.585 -10.938  1.00 85.75           H
ATOM   3502  CE1 TYR A 234      -5.176  -8.669 -14.016  1.00 85.75           C
ATOM   3503  HE1 TYR A 234      -4.788  -8.131 -14.881  1.00 85.75           H
ATOM   3504  CE2 TYR A 234      -5.339  -8.898 -11.642  1.00 85.75           C
ATOM   3505  HE2 TYR A 234      -5.078  -8.540 -10.646  1.00 85.75           H
ATOM   3506  CZ  TYR A 234      -4.880  -8.262 -12.753  1.00 85.75           C
ATOM   3507  OH  TYR A 234      -4.088  -7.168 -12.593  1.00 85.75           O
ATOM   3508  HH  TYR A 234      -4.022  -6.932 -11.624  1.00 85.75           H
ATOM   3509  HN  TYR A 234      -9.394 -10.528 -12.833  1.00 85.75           H
ATOM   3510  N   THR A 235     -10.056 -13.325 -13.967  1.00 89.08           N
ATOM   3511  CA  THR A 235     -10.772 -14.557 -14.254  1.00 89.08           C
ATOM   3512  C   THR A 235     -11.316 -14.538 -15.684  1.00 89.08           C
ATOM   3513  O   THR A 235     -11.156 -15.506 -16.425  1.00 89.08           O
ATOM   3514  HA  THR A 235     -10.068 -15.386 -14.190  1.00 89.08           H
ATOM   3515  CB  THR A 235     -11.860 -14.729 -13.192  1.00 89.08           C
ATOM   3516  HB  THR A 235     -12.584 -13.915 -13.241  1.00 89.08           H
ATOM   3517  OG1 THR A 235     -11.138 -14.837 -11.969  1.00 89.08           O
ATOM   3518  HG1 THR A 235     -11.299 -14.028 -11.403  1.00 89.08           H
ATOM   3519  CG2 THR A 235     -12.590 -16.068 -13.314  1.00 89.08           C
ATOM   3520 1HG2 THR A 235     -11.876 -16.883 -13.197  1.00 89.08           H
ATOM   3521 2HG2 THR A 235     -13.063 -16.136 -14.293  1.00 89.08           H
ATOM   3522 3HG2 THR A 235     -13.352 -16.138 -12.537  1.00 89.08           H
ATOM   3523  HN  THR A 235     -10.414 -12.798 -13.197  1.00 89.08           H
ATOM   3524  N   ILE A 236     -11.947 -13.425 -16.028  1.00 88.77           N
ATOM   3525  CA  ILE A 236     -12.531 -13.274 -17.350  1.00 88.77           C
ATOM   3526  C   ILE A 236     -11.413 -13.158 -18.387  1.00 88.77           C
ATOM   3527  O   ILE A 236     -11.516 -13.711 -19.481  1.00 88.77           O
ATOM   3528  HA  ILE A 236     -13.104 -14.178 -17.559  1.00 88.77           H
ATOM   3529  CB  ILE A 236     -13.514 -12.101 -17.371  1.00 88.77           C
ATOM   3530  HB  ILE A 236     -12.977 -11.201 -17.072  1.00 88.77           H
ATOM   3531  CG1 ILE A 236     -14.642 -12.312 -16.359  1.00 88.77           C
ATOM   3532 1HG1 ILE A 236     -15.327 -13.076 -16.727  1.00 88.77           H
ATOM   3533 2HG1 ILE A 236     -14.228 -12.681 -15.420  1.00 88.77           H
ATOM   3534  CG2 ILE A 236     -14.049 -11.860 -18.784  1.00 88.77           C
ATOM   3535 1HG2 ILE A 236     -13.219 -11.632 -19.453  1.00 88.77           H
ATOM   3536 2HG2 ILE A 236     -14.564 -12.754 -19.135  1.00 88.77           H
ATOM   3537 3HG2 ILE A 236     -14.745 -11.021 -18.770  1.00 88.77           H
ATOM   3538  CD1 ILE A 236     -15.406 -11.011 -16.110  1.00 88.77           C
ATOM   3539 1HD1 ILE A 236     -14.722 -10.257 -15.719  1.00 88.77           H
ATOM   3540 2HD1 ILE A 236     -15.838 -10.658 -17.046  1.00 88.77           H
ATOM   3541 3HD1 ILE A 236     -16.202 -11.189 -15.387  1.00 88.77           H
ATOM   3542  HN  ILE A 236     -12.062 -12.637 -15.423  1.00 88.77           H
ATOM   3543  N   ILE A 237     -10.369 -12.435 -18.006  1.00 86.71           N
ATOM   3544  CA  ILE A 237      -9.233 -12.238 -18.891  1.00 86.71           C
ATOM   3545  C   ILE A 237      -8.663 -13.599 -19.294  1.00 86.71           C
ATOM   3546  O   ILE A 237      -8.472 -13.870 -20.478  1.00 86.71           O
ATOM   3547  HA  ILE A 237      -9.600 -11.738 -19.787  1.00 86.71           H
ATOM   3548  CB  ILE A 237      -8.205 -11.308 -18.243  1.00 86.71           C
ATOM   3549  HB  ILE A 237      -8.082 -11.607 -17.202  1.00 86.71           H
ATOM   3550  CG1 ILE A 237      -8.700  -9.860 -18.241  1.00 86.71           C
ATOM   3551 1HG1 ILE A 237      -8.650  -9.454 -19.251  1.00 86.71           H
ATOM   3552 2HG1 ILE A 237      -9.747  -9.830 -17.937  1.00 86.71           H
ATOM   3553  CG2 ILE A 237      -6.839 -11.446 -18.918  1.00 86.71           C
ATOM   3554 1HG2 ILE A 237      -6.489 -12.474 -18.823  1.00 86.71           H
ATOM   3555 2HG2 ILE A 237      -6.927 -11.188 -19.973  1.00 86.71           H
ATOM   3556 3HG2 ILE A 237      -6.127 -10.774 -18.438  1.00 86.71           H
ATOM   3557  CD1 ILE A 237      -7.864  -8.996 -17.295  1.00 86.71           C
ATOM   3558 1HD1 ILE A 237      -7.936  -9.392 -16.282  1.00 86.71           H
ATOM   3559 2HD1 ILE A 237      -6.822  -9.009 -17.616  1.00 86.71           H
ATOM   3560 3HD1 ILE A 237      -8.237  -7.972 -17.313  1.00 86.71           H
ATOM   3561  HN  ILE A 237     -10.292 -11.990 -17.114  1.00 86.71           H
ATOM   3562  N   ILE A 238      -8.408 -14.420 -18.285  1.00 86.76           N
ATOM   3563  CA  ILE A 238      -7.799 -15.719 -18.514  1.00 86.76           C
ATOM   3564  C   ILE A 238      -8.669 -16.521 -19.484  1.00 86.76           C
ATOM   3565  O   ILE A 238      -8.159 -17.126 -20.426  1.00 86.76           O
ATOM   3566  HA  ILE A 238      -6.829 -15.548 -18.980  1.00 86.76           H
ATOM   3567  CB  ILE A 238      -7.543 -16.432 -17.185  1.00 86.76           C
ATOM   3568  HB  ILE A 238      -8.432 -16.327 -16.563  1.00 86.76           H
ATOM   3569  CG1 ILE A 238      -6.383 -15.781 -16.428  1.00 86.76           C
ATOM   3570 1HG1 ILE A 238      -5.438 -16.069 -16.887  1.00 86.76           H
ATOM   3571 2HG1 ILE A 238      -6.457 -14.697 -16.505  1.00 86.76           H
ATOM   3572  CG2 ILE A 238      -7.318 -17.930 -17.400  1.00 86.76           C
ATOM   3573 1HG2 ILE A 238      -8.201 -18.367 -17.866  1.00 86.76           H
ATOM   3574 2HG2 ILE A 238      -6.454 -18.078 -18.048  1.00 86.76           H
ATOM   3575 3HG2 ILE A 238      -7.138 -18.413 -16.439  1.00 86.76           H
ATOM   3576  CD1 ILE A 238      -6.388 -16.196 -14.955  1.00 86.76           C
ATOM   3577 1HD1 ILE A 238      -7.325 -15.885 -14.493  1.00 86.76           H
ATOM   3578 2HD1 ILE A 238      -6.289 -17.279 -14.882  1.00 86.76           H
ATOM   3579 3HD1 ILE A 238      -5.554 -15.719 -14.441  1.00 86.76           H
ATOM   3580  HN  ILE A 238      -8.609 -14.210 -17.329  1.00 86.76           H
ATOM   3581  N   HIS A 239      -9.967 -16.501 -19.221  1.00 81.31           N
ATOM   3582  CA  HIS A 239     -10.907 -17.256 -20.031  1.00 81.31           C
ATOM   3583  C   HIS A 239     -10.805 -16.805 -21.490  1.00 81.31           C
ATOM   3584  O   HIS A 239     -10.778 -17.633 -22.399  1.00 81.31           O
ATOM   3585  HA  HIS A 239     -10.610 -18.302 -19.962  1.00 81.31           H
ATOM   3586  CB  HIS A 239     -12.326 -17.135 -19.472  1.00 81.31           C
ATOM   3587 1HB  HIS A 239     -12.307 -17.371 -18.408  1.00 81.31           H
ATOM   3588 2HB  HIS A 239     -12.655 -16.100 -19.563  1.00 81.31           H
ATOM   3589  CG  HIS A 239     -13.333 -18.030 -20.153  1.00 81.31           C
ATOM   3590  ND1 HIS A 239     -13.397 -19.394 -19.928  1.00 81.31           N
ATOM   3591  HD1 HIS A 239     -12.804 -19.914 -19.312  1.00 81.31           H
ATOM   3592  CD2 HIS A 239     -14.316 -17.743 -21.055  1.00 81.31           C
ATOM   3593  HD2 HIS A 239     -14.545 -16.755 -21.454  1.00 81.31           H
ATOM   3594  CE1 HIS A 239     -14.376 -19.895 -20.667  1.00 81.31           C
ATOM   3595  HE1 HIS A 239     -14.676 -20.942 -20.709  1.00 81.31           H
ATOM   3596  NE2 HIS A 239     -14.944 -18.870 -21.365  1.00 81.31           N
ATOM   3597  HN  HIS A 239     -10.377 -15.982 -18.471  1.00 81.31           H
ATOM   3598  N   THR A 240     -10.750 -15.493 -21.668  1.00 83.86           N
ATOM   3599  CA  THR A 240     -10.706 -14.920 -23.002  1.00 83.86           C
ATOM   3600  C   THR A 240      -9.410 -15.320 -23.712  1.00 83.86           C
ATOM   3601  O   THR A 240      -9.421 -15.631 -24.902  1.00 83.86           O
ATOM   3602  HA  THR A 240     -11.529 -15.336 -23.582  1.00 83.86           H
ATOM   3603  CB  THR A 240     -10.885 -13.406 -22.873  1.00 83.86           C
ATOM   3604  HB  THR A 240     -10.004 -12.947 -22.425  1.00 83.86           H
ATOM   3605  OG1 THR A 240     -12.097 -13.262 -22.137  1.00 83.86           O
ATOM   3606  HG1 THR A 240     -11.893 -13.131 -21.166  1.00 83.86           H
ATOM   3607  CG2 THR A 240     -11.183 -12.735 -24.216  1.00 83.86           C
ATOM   3608 1HG2 THR A 240     -12.102 -13.148 -24.632  1.00 83.86           H
ATOM   3609 2HG2 THR A 240     -10.358 -12.918 -24.904  1.00 83.86           H
ATOM   3610 3HG2 THR A 240     -11.301 -11.662 -24.067  1.00 83.86           H
ATOM   3611  HN  THR A 240     -10.735 -14.828 -20.922  1.00 83.86           H
ATOM   3612  N   LEU A 241      -8.326 -15.299 -22.951  1.00 82.99           N
ATOM   3613  CA  LEU A 241      -7.011 -15.553 -23.515  1.00 82.99           C
ATOM   3614  C   LEU A 241      -6.927 -17.014 -23.963  1.00 82.99           C
ATOM   3615  O   LEU A 241      -6.311 -17.320 -24.982  1.00 82.99           O
ATOM   3616  HA  LEU A 241      -6.903 -14.917 -24.393  1.00 82.99           H
ATOM   3617  CB  LEU A 241      -5.916 -15.149 -22.526  1.00 82.99           C
ATOM   3618 1HB  LEU A 241      -6.172 -15.554 -21.546  1.00 82.99           H
ATOM   3619 2HB  LEU A 241      -4.984 -15.622 -22.833  1.00 82.99           H
ATOM   3620  CG  LEU A 241      -5.668 -13.647 -22.377  1.00 82.99           C
ATOM   3621  HG  LEU A 241      -6.609 -13.171 -22.100  1.00 82.99           H
ATOM   3622  CD1 LEU A 241      -4.671 -13.365 -21.251  1.00 82.99           C
ATOM   3623 1HD1 LEU A 241      -5.067 -13.748 -20.311  1.00 82.99           H
ATOM   3624 2HD1 LEU A 241      -3.724 -13.855 -21.473  1.00 82.99           H
ATOM   3625 3HD1 LEU A 241      -4.513 -12.289 -21.167  1.00 82.99           H
ATOM   3626  CD2 LEU A 241      -5.223 -13.030 -23.704  1.00 82.99           C
ATOM   3627 1HD2 LEU A 241      -4.299 -13.506 -24.034  1.00 82.99           H
ATOM   3628 2HD2 LEU A 241      -5.999 -13.184 -24.454  1.00 82.99           H
ATOM   3629 3HD2 LEU A 241      -5.054 -11.962 -23.570  1.00 82.99           H
ATOM   3630  HN  LEU A 241      -8.335 -15.112 -21.969  1.00 82.99           H
ATOM   3631  N   ILE A 242      -7.555 -17.877 -23.178  1.00 81.61           N
ATOM   3632  CA  ILE A 242      -7.543 -19.300 -23.470  1.00 81.61           C
ATOM   3633  C   ILE A 242      -8.230 -19.546 -24.815  1.00 81.61           C
ATOM   3634  O   ILE A 242      -7.776 -20.369 -25.607  1.00 81.61           O
ATOM   3635  HA  ILE A 242      -6.501 -19.608 -23.554  1.00 81.61           H
ATOM   3636  CB  ILE A 242      -8.157 -20.090 -22.313  1.00 81.61           C
ATOM   3637  HB  ILE A 242      -9.077 -19.591 -22.009  1.00 81.61           H
ATOM   3638  CG1 ILE A 242      -7.225 -20.099 -21.099  1.00 81.61           C
ATOM   3639 1HG1 ILE A 242      -6.357 -20.724 -21.308  1.00 81.61           H
ATOM   3640 2HG1 ILE A 242      -6.855 -19.090 -20.914  1.00 81.61           H
ATOM   3641  CG2 ILE A 242      -8.536 -21.505 -22.754  1.00 81.61           C
ATOM   3642 1HG2 ILE A 242      -9.263 -21.451 -23.565  1.00 81.61           H
ATOM   3643 2HG2 ILE A 242      -7.644 -22.029 -23.101  1.00 81.61           H
ATOM   3644 3HG2 ILE A 242      -8.970 -22.045 -21.913  1.00 81.61           H
ATOM   3645  CD1 ILE A 242      -7.949 -20.619 -19.856  1.00 81.61           C
ATOM   3646 1HD1 ILE A 242      -8.802 -19.977 -19.637  1.00 81.61           H
ATOM   3647 2HD1 ILE A 242      -8.296 -21.636 -20.037  1.00 81.61           H
ATOM   3648 3HD1 ILE A 242      -7.264 -20.614 -19.008  1.00 81.61           H
ATOM   3649  HN  ILE A 242      -8.064 -17.619 -22.357  1.00 81.61           H
ATOM   3650  N   GLN A 243      -9.315 -18.816 -25.031  1.00 76.23           N
ATOM   3651  CA  GLN A 243     -10.103 -18.987 -26.240  1.00 76.23           C
ATOM   3652  C   GLN A 243      -9.390 -18.348 -27.433  1.00 76.23           C
ATOM   3653  O   GLN A 243      -9.681 -18.675 -28.583  1.00 76.23           O
ATOM   3654  HA  GLN A 243     -10.179 -20.064 -26.387  1.00 76.23           H
ATOM   3655  CB  GLN A 243     -11.508 -18.405 -26.065  1.00 76.23           C
ATOM   3656 1HB  GLN A 243     -11.438 -17.374 -25.720  1.00 76.23           H
ATOM   3657 2HB  GLN A 243     -12.019 -18.385 -27.028  1.00 76.23           H
ATOM   3658  CG  GLN A 243     -12.322 -19.229 -25.066  1.00 76.23           C
ATOM   3659 1HG  GLN A 243     -12.341 -20.273 -25.380  1.00 76.23           H
ATOM   3660 2HG  GLN A 243     -11.842 -19.199 -24.088  1.00 76.23           H
ATOM   3661  CD  GLN A 243     -13.753 -18.699 -24.955  1.00 76.23           C
ATOM   3662  OE1 GLN A 243     -14.107 -17.673 -25.513  1.00 76.23           O
ATOM   3663  NE2 GLN A 243     -14.552 -19.452 -24.205  1.00 76.23           N
ATOM   3664 1HE2 GLN A 243     -14.198 -20.282 -23.775  1.00 76.23           H
ATOM   3665 2HE2 GLN A 243     -15.508 -19.188 -24.072  1.00 76.23           H
ATOM   3666  HN  GLN A 243      -9.656 -18.120 -24.399  1.00 76.23           H
ATOM   3667  N   ALA A 244      -8.469 -17.448 -27.119  1.00 77.60           N
ATOM   3668  CA  ALA A 244      -7.760 -16.712 -28.151  1.00 77.60           C
ATOM   3669  C   ALA A 244      -6.889 -17.679 -28.955  1.00 77.60           C
ATOM   3670  O   ALA A 244      -6.195 -18.518 -28.382  1.00 77.60           O
ATOM   3671  HA  ALA A 244      -8.504 -16.270 -28.814  1.00 77.60           H
ATOM   3672  CB  ALA A 244      -6.943 -15.589 -27.508  1.00 77.60           C
ATOM   3673 1HB  ALA A 244      -7.612 -14.913 -26.974  1.00 77.60           H
ATOM   3674 2HB  ALA A 244      -6.225 -16.017 -26.809  1.00 77.60           H
ATOM   3675 3HB  ALA A 244      -6.412 -15.036 -28.283  1.00 77.60           H
ATOM   3676  HN  ALA A 244      -8.206 -17.221 -26.181  1.00 77.60           H
ATOM   3677  N   LYS A 245      -6.953 -17.530 -30.270  1.00 66.81           N
ATOM   3678  CA  LYS A 245      -6.183 -18.384 -31.159  1.00 66.81           C
ATOM   3679  C   LYS A 245      -4.764 -17.827 -31.290  1.00 66.81           C
ATOM   3680  O   LYS A 245      -3.878 -18.495 -31.821  1.00 66.81           O
ATOM   3681  HA  LYS A 245      -6.126 -19.369 -30.697  1.00 66.81           H
ATOM   3682  CB  LYS A 245      -6.903 -18.552 -32.498  1.00 66.81           C
ATOM   3683 1HB  LYS A 245      -7.168 -17.574 -32.898  1.00 66.81           H
ATOM   3684 2HB  LYS A 245      -6.234 -19.021 -33.219  1.00 66.81           H
ATOM   3685  CG  LYS A 245      -8.165 -19.403 -32.338  1.00 66.81           C
ATOM   3686 1HG  LYS A 245      -7.928 -20.311 -31.785  1.00 66.81           H
ATOM   3687 2HG  LYS A 245      -8.904 -18.857 -31.752  1.00 66.81           H
ATOM   3688  CD  LYS A 245      -8.756 -19.768 -33.701  1.00 66.81           C
ATOM   3689 1HD  LYS A 245      -9.054 -18.862 -34.227  1.00 66.81           H
ATOM   3690 2HD  LYS A 245      -7.997 -20.256 -34.312  1.00 66.81           H
ATOM   3691  CE  LYS A 245      -9.964 -20.694 -33.544  1.00 66.81           C
ATOM   3692 1HE  LYS A 245      -9.686 -21.569 -32.957  1.00 66.81           H
ATOM   3693 2HE  LYS A 245     -10.754 -20.181 -32.996  1.00 66.81           H
ATOM   3694  NZ  LYS A 245     -10.467 -21.119 -34.870  1.00 66.81           N
ATOM   3695 1HZ  LYS A 245     -11.264 -21.734 -34.748  1.00 66.81           H
ATOM   3696 2HZ  LYS A 245     -10.748 -20.303 -35.402  1.00 66.81           H
ATOM   3697 3HZ  LYS A 245      -9.734 -21.611 -35.368  1.00 66.81           H
ATOM   3698  HN  LYS A 245      -7.517 -16.843 -30.728  1.00 66.81           H
ATOM   3699  N   LYS A 246      -4.592 -16.610 -30.796  1.00 60.72           N
ATOM   3700  CA  LYS A 246      -3.354 -15.880 -31.017  1.00 60.72           C
ATOM   3701  C   LYS A 246      -2.218 -16.572 -30.262  1.00 60.72           C
ATOM   3702  O   LYS A 246      -2.400 -17.013 -29.128  1.00 60.72           O
ATOM   3703  HA  LYS A 246      -3.136 -15.923 -32.084  1.00 60.72           H
ATOM   3704  CB  LYS A 246      -3.529 -14.405 -30.650  1.00 60.72           C
ATOM   3705 1HB  LYS A 246      -4.023 -14.323 -29.682  1.00 60.72           H
ATOM   3706 2HB  LYS A 246      -2.552 -13.934 -30.550  1.00 60.72           H
ATOM   3707  CG  LYS A 246      -4.350 -13.670 -31.712  1.00 60.72           C
ATOM   3708 1HG  LYS A 246      -3.961 -13.902 -32.703  1.00 60.72           H
ATOM   3709 2HG  LYS A 246      -5.382 -14.018 -31.684  1.00 60.72           H
ATOM   3710  CD  LYS A 246      -4.310 -12.157 -31.484  1.00 60.72           C
ATOM   3711 1HD  LYS A 246      -4.790 -11.916 -30.536  1.00 60.72           H
ATOM   3712 2HD  LYS A 246      -3.275 -11.824 -31.412  1.00 60.72           H
ATOM   3713  CE  LYS A 246      -5.013 -11.413 -32.622  1.00 60.72           C
ATOM   3714 1HE  LYS A 246      -4.594 -11.722 -33.579  1.00 60.72           H
ATOM   3715 2HE  LYS A 246      -6.071 -11.676 -32.637  1.00 60.72           H
ATOM   3716  NZ  LYS A 246      -4.862  -9.950 -32.455  1.00 60.72           N
ATOM   3717 1HZ  LYS A 246      -5.356  -9.473 -33.201  1.00 60.72           H
ATOM   3718 2HZ  LYS A 246      -5.248  -9.670 -31.561  1.00 60.72           H
ATOM   3719 3HZ  LYS A 246      -3.878  -9.706 -32.490  1.00 60.72           H
ATOM   3720  HN  LYS A 246      -5.278 -16.124 -30.255  1.00 60.72           H
ATOM   3721  N   SER A 247      -1.070 -16.643 -30.920  1.00 66.53           N
ATOM   3722  CA  SER A 247       0.081 -17.317 -30.345  1.00 66.53           C
ATOM   3723  C   SER A 247       0.585 -16.544 -29.124  1.00 66.53           C
ATOM   3724  O   SER A 247       1.095 -17.139 -28.176  1.00 66.53           O
ATOM   3725  HA  SER A 247      -0.278 -18.304 -30.052  1.00 66.53           H
ATOM   3726  CB  SER A 247       1.202 -17.470 -31.376  1.00 66.53           C
ATOM   3727 1HB  SER A 247       2.066 -17.939 -30.905  1.00 66.53           H
ATOM   3728 2HB  SER A 247       0.873 -18.136 -32.173  1.00 66.53           H
ATOM   3729  OG  SER A 247       1.588 -16.217 -31.934  1.00 66.53           O
ATOM   3730  HG  SER A 247       2.308 -16.353 -32.614  1.00 66.53           H
ATOM   3731  HN  SER A 247      -0.921 -16.252 -31.828  1.00 66.53           H
ATOM   3732  N   SER A 248       0.424 -15.231 -29.188  1.00 68.69           N
ATOM   3733  CA  SER A 248       0.944 -14.362 -28.146  1.00 68.69           C
ATOM   3734  C   SER A 248       0.173 -14.587 -26.844  1.00 68.69           C
ATOM   3735  O   SER A 248       0.519 -14.022 -25.808  1.00 68.69           O
ATOM   3736  HA  SER A 248       1.989 -14.648 -28.027  1.00 68.69           H
ATOM   3737  CB  SER A 248       0.862 -12.892 -28.563  1.00 68.69           C
ATOM   3738 1HB  SER A 248       1.274 -12.267 -27.771  1.00 68.69           H
ATOM   3739 2HB  SER A 248       1.478 -12.731 -29.448  1.00 68.69           H
ATOM   3740  OG  SER A 248      -0.476 -12.488 -28.838  1.00 68.69           O
ATOM   3741  HG  SER A 248      -0.495 -11.525 -29.107  1.00 68.69           H
ATOM   3742  HN  SER A 248      -0.051 -14.761 -29.933  1.00 68.69           H
ATOM   3743  N   LYS A 249      -0.858 -15.414 -26.939  1.00 65.30           N
ATOM   3744  CA  LYS A 249      -1.785 -15.585 -25.833  1.00 65.30           C
ATOM   3745  C   LYS A 249      -1.024 -16.100 -24.610  1.00 65.30           C
ATOM   3746  O   LYS A 249      -1.331 -15.724 -23.480  1.00 65.30           O
ATOM   3747  HA  LYS A 249      -2.196 -14.604 -25.597  1.00 65.30           H
ATOM   3748  CB  LYS A 249      -2.956 -16.477 -26.249  1.00 65.30           C
ATOM   3749 1HB  LYS A 249      -3.762 -16.389 -25.521  1.00 65.30           H
ATOM   3750 2HB  LYS A 249      -3.354 -16.139 -27.206  1.00 65.30           H
ATOM   3751  CG  LYS A 249      -2.519 -17.939 -26.360  1.00 65.30           C
ATOM   3752 1HG  LYS A 249      -1.670 -18.018 -27.039  1.00 65.30           H
ATOM   3753 2HG  LYS A 249      -2.183 -18.297 -25.387  1.00 65.30           H
ATOM   3754  CD  LYS A 249      -3.666 -18.818 -26.865  1.00 65.30           C
ATOM   3755 1HD  LYS A 249      -4.546 -18.668 -26.240  1.00 65.30           H
ATOM   3756 2HD  LYS A 249      -3.939 -18.519 -27.877  1.00 65.30           H
ATOM   3757  CE  LYS A 249      -3.270 -20.296 -26.854  1.00 65.30           C
ATOM   3758 1HE  LYS A 249      -2.494 -20.477 -27.597  1.00 65.30           H
ATOM   3759 2HE  LYS A 249      -2.849 -20.558 -25.883  1.00 65.30           H
ATOM   3760  NZ  LYS A 249      -4.446 -21.149 -27.137  1.00 65.30           N
ATOM   3761 1HZ  LYS A 249      -4.155 -22.119 -27.186  1.00 65.30           H
ATOM   3762 2HZ  LYS A 249      -5.130 -21.038 -26.397  1.00 65.30           H
ATOM   3763 3HZ  LYS A 249      -4.857 -20.874 -28.022  1.00 65.30           H
ATOM   3764  HN  LYS A 249      -1.063 -15.960 -27.751  1.00 65.30           H
ATOM   3765  N   HIS A 250      -0.045 -16.952 -24.878  1.00 70.52           N
ATOM   3766  CA  HIS A 250       0.681 -17.618 -23.809  1.00 70.52           C
ATOM   3767  C   HIS A 250       1.460 -16.583 -22.996  1.00 70.52           C
ATOM   3768  O   HIS A 250       1.520 -16.668 -21.770  1.00 70.52           O
ATOM   3769  HA  HIS A 250      -0.067 -18.084 -23.167  1.00 70.52           H
ATOM   3770  CB  HIS A 250       1.574 -18.727 -24.368  1.00 70.52           C
ATOM   3771 1HB  HIS A 250       2.172 -18.322 -25.183  1.00 70.52           H
ATOM   3772 2HB  HIS A 250       2.268 -19.047 -23.591  1.00 70.52           H
ATOM   3773  CG  HIS A 250       0.815 -19.932 -24.871  1.00 70.52           C
ATOM   3774  ND1 HIS A 250       0.176 -20.822 -24.025  1.00 70.52           N
ATOM   3775  HD1 HIS A 250       0.150 -20.765 -23.027  1.00 70.52           H
ATOM   3776  CD2 HIS A 250       0.598 -20.384 -26.139  1.00 70.52           C
ATOM   3777  HD2 HIS A 250       0.964 -19.915 -27.053  1.00 70.52           H
ATOM   3778  CE1 HIS A 250      -0.395 -21.763 -24.762  1.00 70.52           C
ATOM   3779  HE1 HIS A 250      -0.974 -22.608 -24.388  1.00 70.52           H
ATOM   3780  NE2 HIS A 250      -0.132 -21.490 -26.072  1.00 70.52           N
ATOM   3781  HN  HIS A 250       0.253 -17.189 -25.802  1.00 70.52           H
ATOM   3782  N   LYS A 251       2.038 -15.628 -23.710  1.00 69.30           N
ATOM   3783  CA  LYS A 251       2.833 -14.593 -23.072  1.00 69.30           C
ATOM   3784  C   LYS A 251       1.934 -13.757 -22.158  1.00 69.30           C
ATOM   3785  O   LYS A 251       2.285 -13.493 -21.009  1.00 69.30           O
ATOM   3786  HA  LYS A 251       3.584 -15.089 -22.458  1.00 69.30           H
ATOM   3787  CB  LYS A 251       3.580 -13.768 -24.122  1.00 69.30           C
ATOM   3788 1HB  LYS A 251       4.108 -14.433 -24.805  1.00 69.30           H
ATOM   3789 2HB  LYS A 251       2.866 -13.200 -24.719  1.00 69.30           H
ATOM   3790  CG  LYS A 251       4.575 -12.812 -23.461  1.00 69.30           C
ATOM   3791 1HG  LYS A 251       4.043 -12.129 -22.798  1.00 69.30           H
ATOM   3792 2HG  LYS A 251       5.273 -13.377 -22.844  1.00 69.30           H
ATOM   3793  CD  LYS A 251       5.347 -12.012 -24.513  1.00 69.30           C
ATOM   3794 1HD  LYS A 251       5.926 -12.691 -25.138  1.00 69.30           H
ATOM   3795 2HD  LYS A 251       4.647 -11.494 -25.168  1.00 69.30           H
ATOM   3796  CE  LYS A 251       6.282 -10.997 -23.852  1.00 69.30           C
ATOM   3797 1HE  LYS A 251       5.715 -10.361 -23.171  1.00 69.30           H
ATOM   3798 2HE  LYS A 251       7.029 -11.517 -23.253  1.00 69.30           H
ATOM   3799  NZ  LYS A 251       6.950 -10.164 -24.876  1.00 69.30           N
ATOM   3800 1HZ  LYS A 251       7.603  -9.532 -24.425  1.00 69.30           H
ATOM   3801 2HZ  LYS A 251       7.452 -10.762 -25.524  1.00 69.30           H
ATOM   3802 3HZ  LYS A 251       6.254  -9.627 -25.382  1.00 69.30           H
ATOM   3803  HN  LYS A 251       1.969 -15.556 -24.705  1.00 69.30           H
ATOM   3804  N   ALA A 252       0.793 -13.362 -22.703  1.00 79.67           N
ATOM   3805  CA  ALA A 252      -0.130 -12.510 -21.973  1.00 79.67           C
ATOM   3806  C   ALA A 252      -0.650 -13.261 -20.747  1.00 79.67           C
ATOM   3807  O   ALA A 252      -0.799 -12.678 -19.674  1.00 79.67           O
ATOM   3808  HA  ALA A 252       0.422 -11.630 -21.643  1.00 79.67           H
ATOM   3809  CB  ALA A 252      -1.258 -12.063 -22.905  1.00 79.67           C
ATOM   3810 1HB  ALA A 252      -0.838 -11.509 -23.745  1.00 79.67           H
ATOM   3811 2HB  ALA A 252      -1.790 -12.938 -23.278  1.00 79.67           H
ATOM   3812 3HB  ALA A 252      -1.950 -11.423 -22.357  1.00 79.67           H
ATOM   3813  HN  ALA A 252       0.496 -13.616 -23.624  1.00 79.67           H
ATOM   3814  N   LEU A 253      -0.913 -14.545 -20.946  1.00 77.48           N
ATOM   3815  CA  LEU A 253      -1.438 -15.376 -19.876  1.00 77.48           C
ATOM   3816  C   LEU A 253      -0.445 -15.388 -18.711  1.00 77.48           C
ATOM   3817  O   LEU A 253      -0.831 -15.190 -17.560  1.00 77.48           O
ATOM   3818  HA  LEU A 253      -2.366 -14.919 -19.533  1.00 77.48           H
ATOM   3819  CB  LEU A 253      -1.786 -16.770 -20.402  1.00 77.48           C
ATOM   3820 1HB  LEU A 253      -2.320 -16.657 -21.346  1.00 77.48           H
ATOM   3821 2HB  LEU A 253      -0.857 -17.296 -20.622  1.00 77.48           H
ATOM   3822  CG  LEU A 253      -2.629 -17.646 -19.473  1.00 77.48           C
ATOM   3823  HG  LEU A 253      -2.237 -17.545 -18.460  1.00 77.48           H
ATOM   3824  CD1 LEU A 253      -4.084 -17.174 -19.444  1.00 77.48           C
ATOM   3825 1HD1 LEU A 253      -4.125 -16.145 -19.086  1.00 77.48           H
ATOM   3826 2HD1 LEU A 253      -4.503 -17.226 -20.449  1.00 77.48           H
ATOM   3827 3HD1 LEU A 253      -4.660 -17.814 -18.776  1.00 77.48           H
ATOM   3828  CD2 LEU A 253      -2.513 -19.122 -19.857  1.00 77.48           C
ATOM   3829 1HD2 LEU A 253      -2.863 -19.260 -20.880  1.00 77.48           H
ATOM   3830 2HD2 LEU A 253      -1.471 -19.436 -19.784  1.00 77.48           H
ATOM   3831 3HD2 LEU A 253      -3.121 -19.723 -19.181  1.00 77.48           H
ATOM   3832  HN  LEU A 253      -0.773 -15.015 -21.817  1.00 77.48           H
ATOM   3833  N   LYS A 254       0.814 -15.623 -19.051  1.00 75.57           N
ATOM   3834  CA  LYS A 254       1.854 -15.727 -18.043  1.00 75.57           C
ATOM   3835  C   LYS A 254       1.889 -14.439 -17.217  1.00 75.57           C
ATOM   3836  O   LYS A 254       1.919 -14.485 -15.989  1.00 75.57           O
ATOM   3837  HA  LYS A 254       1.589 -16.552 -17.383  1.00 75.57           H
ATOM   3838  CB  LYS A 254       3.195 -16.078 -18.690  1.00 75.57           C
ATOM   3839 1HB  LYS A 254       3.073 -16.941 -19.344  1.00 75.57           H
ATOM   3840 2HB  LYS A 254       3.529 -15.250 -19.316  1.00 75.57           H
ATOM   3841  CG  LYS A 254       4.254 -16.382 -17.628  1.00 75.57           C
ATOM   3842 1HG  LYS A 254       4.457 -15.483 -17.045  1.00 75.57           H
ATOM   3843 2HG  LYS A 254       3.874 -17.132 -16.935  1.00 75.57           H
ATOM   3844  CD  LYS A 254       5.549 -16.882 -18.273  1.00 75.57           C
ATOM   3845 1HD  LYS A 254       5.340 -17.763 -18.879  1.00 75.57           H
ATOM   3846 2HD  LYS A 254       5.944 -16.119 -18.944  1.00 75.57           H
ATOM   3847  CE  LYS A 254       6.594 -17.224 -17.209  1.00 75.57           C
ATOM   3848 1HE  LYS A 254       6.864 -16.326 -16.654  1.00 75.57           H
ATOM   3849 2HE  LYS A 254       6.173 -17.928 -16.490  1.00 75.57           H
ATOM   3850  NZ  LYS A 254       7.800 -17.809 -17.836  1.00 75.57           N
ATOM   3851 1HZ  LYS A 254       8.488 -18.013 -17.120  1.00 75.57           H
ATOM   3852 2HZ  LYS A 254       7.549 -18.666 -18.317  1.00 75.57           H
ATOM   3853 3HZ  LYS A 254       8.188 -17.149 -18.501  1.00 75.57           H
ATOM   3854  HN  LYS A 254       1.126 -15.741 -19.994  1.00 75.57           H
ATOM   3855  N   VAL A 255       1.883 -13.319 -17.926  1.00 81.43           N
ATOM   3856  CA  VAL A 255       1.968 -12.022 -17.277  1.00 81.43           C
ATOM   3857  C   VAL A 255       0.793 -11.863 -16.310  1.00 81.43           C
ATOM   3858  O   VAL A 255       0.975 -11.438 -15.170  1.00 81.43           O
ATOM   3859  HA  VAL A 255       2.897 -12.000 -16.706  1.00 81.43           H
ATOM   3860  CB  VAL A 255       2.031 -10.913 -18.329  1.00 81.43           C
ATOM   3861  HB  VAL A 255       1.200 -11.059 -19.020  1.00 81.43           H
ATOM   3862  CG1 VAL A 255       1.868  -9.535 -17.684  1.00 81.43           C
ATOM   3863 1HG1 VAL A 255       0.904  -9.483 -17.178  1.00 81.43           H
ATOM   3864 2HG1 VAL A 255       2.668  -9.376 -16.960  1.00 81.43           H
ATOM   3865 3HG1 VAL A 255       1.917  -8.766 -18.454  1.00 81.43           H
ATOM   3866  CG2 VAL A 255       3.330 -10.993 -19.132  1.00 81.43           C
ATOM   3867 1HG2 VAL A 255       4.181 -10.884 -18.459  1.00 81.43           H
ATOM   3868 2HG2 VAL A 255       3.387 -11.957 -19.637  1.00 81.43           H
ATOM   3869 3HG2 VAL A 255       3.349 -10.193 -19.873  1.00 81.43           H
ATOM   3870  HN  VAL A 255       1.823 -13.289 -18.924  1.00 81.43           H
ATOM   3871  N   THR A 256      -0.387 -12.212 -16.801  1.00 80.22           N
ATOM   3872  CA  THR A 256      -1.606 -12.008 -16.036  1.00 80.22           C
ATOM   3873  C   THR A 256      -1.546 -12.785 -14.720  1.00 80.22           C
ATOM   3874  O   THR A 256      -1.861 -12.245 -13.661  1.00 80.22           O
ATOM   3875  HA  THR A 256      -1.678 -10.951 -15.780  1.00 80.22           H
ATOM   3876  CB  THR A 256      -2.791 -12.402 -16.921  1.00 80.22           C
ATOM   3877  HB  THR A 256      -2.769 -13.467 -17.149  1.00 80.22           H
ATOM   3878  OG1 THR A 256      -2.691 -11.530 -18.043  1.00 80.22           O
ATOM   3879  HG1 THR A 256      -2.225 -11.994 -18.797  1.00 80.22           H
ATOM   3880  CG2 THR A 256      -4.138 -12.043 -16.289  1.00 80.22           C
ATOM   3881 1HG2 THR A 256      -4.186 -10.967 -16.123  1.00 80.22           H
ATOM   3882 2HG2 THR A 256      -4.242 -12.563 -15.337  1.00 80.22           H
ATOM   3883 3HG2 THR A 256      -4.944 -12.344 -16.958  1.00 80.22           H
ATOM   3884  HN  THR A 256      -0.518 -12.627 -17.701  1.00 80.22           H
ATOM   3885  N   ILE A 257      -1.139 -14.042 -14.829  1.00 83.01           N
ATOM   3886  CA  ILE A 257      -1.073 -14.911 -13.667  1.00 83.01           C
ATOM   3887  C   ILE A 257      -0.063 -14.343 -12.667  1.00 83.01           C
ATOM   3888  O   ILE A 257      -0.346 -14.258 -11.473  1.00 83.01           O
ATOM   3889  HA  ILE A 257      -2.059 -14.908 -13.200  1.00 83.01           H
ATOM   3890  CB  ILE A 257      -0.777 -16.351 -14.090  1.00 83.01           C
ATOM   3891  HB  ILE A 257       0.086 -16.340 -14.756  1.00 83.01           H
ATOM   3892  CG1 ILE A 257      -1.947 -16.943 -14.877  1.00 83.01           C
ATOM   3893 1HG1 ILE A 257      -2.794 -17.104 -14.210  1.00 83.01           H
ATOM   3894 2HG1 ILE A 257      -2.273 -16.235 -15.640  1.00 83.01           H
ATOM   3895  CG2 ILE A 257      -0.404 -17.212 -12.882  1.00 83.01           C
ATOM   3896 1HG2 ILE A 257       0.483 -16.799 -12.401  1.00 83.01           H
ATOM   3897 2HG2 ILE A 257      -1.231 -17.220 -12.172  1.00 83.01           H
ATOM   3898 3HG2 ILE A 257      -0.198 -18.230 -13.212  1.00 83.01           H
ATOM   3899  CD1 ILE A 257      -1.552 -18.266 -15.537  1.00 83.01           C
ATOM   3900 1HD1 ILE A 257      -0.721 -18.096 -16.221  1.00 83.01           H
ATOM   3901 2HD1 ILE A 257      -1.250 -18.978 -14.769  1.00 83.01           H
ATOM   3902 3HD1 ILE A 257      -2.402 -18.665 -16.089  1.00 83.01           H
ATOM   3903  HN  ILE A 257      -0.858 -14.465 -15.690  1.00 83.01           H
ATOM   3904  N   THR A 258       1.094 -13.969 -13.193  1.00 85.56           N
ATOM   3905  CA  THR A 258       2.181 -13.497 -12.351  1.00 85.56           C
ATOM   3906  C   THR A 258       1.723 -12.305 -11.508  1.00 85.56           C
ATOM   3907  O   THR A 258       1.977 -12.256 -10.306  1.00 85.56           O
ATOM   3908  HA  THR A 258       2.449 -14.294 -11.658  1.00 85.56           H
ATOM   3909  CB  THR A 258       3.375 -13.181 -13.253  1.00 85.56           C
ATOM   3910  HB  THR A 258       3.133 -12.381 -13.953  1.00 85.56           H
ATOM   3911  OG1 THR A 258       3.706 -14.435 -13.843  1.00 85.56           O
ATOM   3912  HG1 THR A 258       3.187 -14.563 -14.688  1.00 85.56           H
ATOM   3913  CG2 THR A 258       4.625 -12.801 -12.458  1.00 85.56           C
ATOM   3914 1HG2 THR A 258       4.907 -13.628 -11.806  1.00 85.56           H
ATOM   3915 2HG2 THR A 258       4.418 -11.917 -11.854  1.00 85.56           H
ATOM   3916 3HG2 THR A 258       5.443 -12.586 -13.146  1.00 85.56           H
ATOM   3917  HN  THR A 258       1.295 -13.985 -14.172  1.00 85.56           H
ATOM   3918  N   VAL A 259       1.055 -11.373 -12.173  1.00 85.25           N
ATOM   3919  CA  VAL A 259       0.618 -10.153 -11.516  1.00 85.25           C
ATOM   3920  C   VAL A 259      -0.288 -10.511 -10.336  1.00 85.25           C
ATOM   3921  O   VAL A 259      -0.117  -9.989  -9.236  1.00 85.25           O
ATOM   3922  HA  VAL A 259       1.506  -9.648 -11.135  1.00 85.25           H
ATOM   3923  CB  VAL A 259      -0.056  -9.226 -12.528  1.00 85.25           C
ATOM   3924  HB  VAL A 259      -0.743  -9.825 -13.126  1.00 85.25           H
ATOM   3925  CG1 VAL A 259      -0.873  -8.142 -11.820  1.00 85.25           C
ATOM   3926 1HG1 VAL A 259      -1.643  -8.610 -11.207  1.00 85.25           H
ATOM   3927 2HG1 VAL A 259      -0.215  -7.548 -11.186  1.00 85.25           H
ATOM   3928 3HG1 VAL A 259      -1.342  -7.497 -12.563  1.00 85.25           H
ATOM   3929  CG2 VAL A 259       0.973  -8.606 -13.475  1.00 85.25           C
ATOM   3930 1HG2 VAL A 259       1.695  -8.027 -12.898  1.00 85.25           H
ATOM   3931 2HG2 VAL A 259       1.491  -9.397 -14.017  1.00 85.25           H
ATOM   3932 3HG2 VAL A 259       0.467  -7.951 -14.184  1.00 85.25           H
ATOM   3933  HN  VAL A 259       0.814 -11.441 -13.141  1.00 85.25           H
ATOM   3934  N   LEU A 260      -1.233 -11.400 -10.606  1.00 83.56           N
ATOM   3935  CA  LEU A 260      -2.220 -11.770  -9.605  1.00 83.56           C
ATOM   3936  C   LEU A 260      -1.518 -12.461  -8.434  1.00 83.56           C
ATOM   3937  O   LEU A 260      -1.778 -12.142  -7.275  1.00 83.56           O
ATOM   3938  HA  LEU A 260      -2.676 -10.850  -9.240  1.00 83.56           H
ATOM   3939  CB  LEU A 260      -3.333 -12.609 -10.236  1.00 83.56           C
ATOM   3940 1HB  LEU A 260      -3.753 -12.050 -11.072  1.00 83.56           H
ATOM   3941 2HB  LEU A 260      -2.889 -13.515 -10.649  1.00 83.56           H
ATOM   3942  CG  LEU A 260      -4.477 -13.014  -9.304  1.00 83.56           C
ATOM   3943  HG  LEU A 260      -4.050 -13.521  -8.439  1.00 83.56           H
ATOM   3944  CD1 LEU A 260      -5.223 -11.783  -8.784  1.00 83.56           C
ATOM   3945 1HD1 LEU A 260      -4.531 -11.146  -8.232  1.00 83.56           H
ATOM   3946 2HD1 LEU A 260      -5.637 -11.227  -9.625  1.00 83.56           H
ATOM   3947 3HD1 LEU A 260      -6.030 -12.100  -8.124  1.00 83.56           H
ATOM   3948  CD2 LEU A 260      -5.418 -14.006  -9.990  1.00 83.56           C
ATOM   3949 1HD2 LEU A 260      -5.841 -13.548 -10.884  1.00 83.56           H
ATOM   3950 2HD2 LEU A 260      -4.861 -14.901 -10.269  1.00 83.56           H
ATOM   3951 3HD2 LEU A 260      -6.222 -14.278  -9.306  1.00 83.56           H
ATOM   3952  HN  LEU A 260      -1.331 -11.862 -11.487  1.00 83.56           H
ATOM   3953  N   THR A 261      -0.641 -13.393  -8.778  1.00 87.87           N
ATOM   3954  CA  THR A 261       0.018 -14.208  -7.771  1.00 87.87           C
ATOM   3955  C   THR A 261       0.855 -13.330  -6.839  1.00 87.87           C
ATOM   3956  O   THR A 261       0.835 -13.514  -5.623  1.00 87.87           O
ATOM   3957  HA  THR A 261      -0.748 -14.684  -7.160  1.00 87.87           H
ATOM   3958  CB  THR A 261       0.835 -15.281  -8.493  1.00 87.87           C
ATOM   3959  HB  THR A 261       1.636 -14.831  -9.080  1.00 87.87           H
ATOM   3960  OG1 THR A 261      -0.134 -16.015  -9.236  1.00 87.87           O
ATOM   3961  HG1 THR A 261      -0.256 -15.604 -10.139  1.00 87.87           H
ATOM   3962  CG2 THR A 261       1.427 -16.313  -7.530  1.00 87.87           C
ATOM   3963 1HG2 THR A 261       0.621 -16.811  -6.991  1.00 87.87           H
ATOM   3964 2HG2 THR A 261       2.084 -15.811  -6.820  1.00 87.87           H
ATOM   3965 3HG2 THR A 261       1.998 -17.051  -8.094  1.00 87.87           H
ATOM   3966  HN  THR A 261      -0.380 -13.594  -9.722  1.00 87.87           H
ATOM   3967  N   VAL A 262       1.572 -12.395  -7.444  1.00 90.34           N
ATOM   3968  CA  VAL A 262       2.489 -11.552  -6.695  1.00 90.34           C
ATOM   3969  C   VAL A 262       1.695 -10.697  -5.706  1.00 90.34           C
ATOM   3970  O   VAL A 262       2.111 -10.516  -4.563  1.00 90.34           O
ATOM   3971  HA  VAL A 262       3.155 -12.208  -6.135  1.00 90.34           H
ATOM   3972  CB  VAL A 262       3.340 -10.720  -7.657  1.00 90.34           C
ATOM   3973  HB  VAL A 262       2.665 -10.200  -8.337  1.00 90.34           H
ATOM   3974  CG1 VAL A 262       4.150  -9.666  -6.900  1.00 90.34           C
ATOM   3975 1HG1 VAL A 262       3.471  -9.000  -6.368  1.00 90.34           H
ATOM   3976 2HG1 VAL A 262       4.810 -10.159  -6.186  1.00 90.34           H
ATOM   3977 3HG1 VAL A 262       4.745  -9.089  -7.607  1.00 90.34           H
ATOM   3978  CG2 VAL A 262       4.253 -11.616  -8.496  1.00 90.34           C
ATOM   3979 1HG2 VAL A 262       4.917 -12.176  -7.837  1.00 90.34           H
ATOM   3980 2HG2 VAL A 262       3.647 -12.311  -9.077  1.00 90.34           H
ATOM   3981 3HG2 VAL A 262       4.847 -10.999  -9.170  1.00 90.34           H
ATOM   3982  HN  VAL A 262       1.534 -12.209  -8.426  1.00 90.34           H
ATOM   3983  N   PHE A 263       0.566 -10.192  -6.182  1.00 88.65           N
ATOM   3984  CA  PHE A 263      -0.292  -9.364  -5.352  1.00 88.65           C
ATOM   3985  C   PHE A 263      -0.777 -10.135  -4.123  1.00 88.65           C
ATOM   3986  O   PHE A 263      -0.656  -9.656  -2.997  1.00 88.65           O
ATOM   3987  HA  PHE A 263       0.299  -8.507  -5.030  1.00 88.65           H
ATOM   3988  CB  PHE A 263      -1.501  -8.976  -6.206  1.00 88.65           C
ATOM   3989 1HB  PHE A 263      -1.152  -8.446  -7.092  1.00 88.65           H
ATOM   3990 2HB  PHE A 263      -1.995  -9.884  -6.551  1.00 88.65           H
ATOM   3991  CG  PHE A 263      -2.523  -8.102  -5.476  1.00 88.65           C
ATOM   3992  CD1 PHE A 263      -3.626  -8.668  -4.918  1.00 88.65           C
ATOM   3993  HD1 PHE A 263      -3.782  -9.745  -4.989  1.00 88.65           H
ATOM   3994  CD2 PHE A 263      -2.329  -6.759  -5.386  1.00 88.65           C
ATOM   3995  HD2 PHE A 263      -1.445  -6.305  -5.834  1.00 88.65           H
ATOM   3996  CE1 PHE A 263      -4.575  -7.857  -4.241  1.00 88.65           C
ATOM   3997  HE1 PHE A 263      -5.459  -8.311  -3.793  1.00 88.65           H
ATOM   3998  CE2 PHE A 263      -3.278  -5.948  -4.709  1.00 88.65           C
ATOM   3999  HE2 PHE A 263      -3.122  -4.872  -4.637  1.00 88.65           H
ATOM   4000  CZ  PHE A 263      -4.381  -6.514  -4.151  1.00 88.65           C
ATOM   4001  HZ  PHE A 263      -5.109  -5.892  -3.631  1.00 88.65           H
ATOM   4002  HN  PHE A 263       0.236 -10.342  -7.114  1.00 88.65           H
ATOM   4003  N   VAL A 264      -1.315 -11.318  -4.381  1.00 89.82           N
ATOM   4004  CA  VAL A 264      -1.910 -12.117  -3.322  1.00 89.82           C
ATOM   4005  C   VAL A 264      -0.836 -12.469  -2.291  1.00 89.82           C
ATOM   4006  O   VAL A 264      -1.053 -12.322  -1.089  1.00 89.82           O
ATOM   4007  HA  VAL A 264      -2.673 -11.507  -2.839  1.00 89.82           H
ATOM   4008  CB  VAL A 264      -2.595 -13.349  -3.918  1.00 89.82           C
ATOM   4009  HB  VAL A 264      -1.864 -13.874  -4.533  1.00 89.82           H
ATOM   4010  CG1 VAL A 264      -3.057 -14.305  -2.817  1.00 89.82           C
ATOM   4011 1HG1 VAL A 264      -2.195 -14.631  -2.234  1.00 89.82           H
ATOM   4012 2HG1 VAL A 264      -3.764 -13.793  -2.164  1.00 89.82           H
ATOM   4013 3HG1 VAL A 264      -3.540 -15.172  -3.268  1.00 89.82           H
ATOM   4014  CG2 VAL A 264      -3.763 -12.945  -4.819  1.00 89.82           C
ATOM   4015 1HG2 VAL A 264      -4.495 -12.386  -4.236  1.00 89.82           H
ATOM   4016 2HG2 VAL A 264      -3.395 -12.321  -5.634  1.00 89.82           H
ATOM   4017 3HG2 VAL A 264      -4.232 -13.839  -5.229  1.00 89.82           H
ATOM   4018  HN  VAL A 264      -1.349 -11.731  -5.291  1.00 89.82           H
ATOM   4019  N   LEU A 265       0.298 -12.928  -2.798  1.00 89.22           N
ATOM   4020  CA  LEU A 265       1.344 -13.454  -1.938  1.00 89.22           C
ATOM   4021  C   LEU A 265       1.884 -12.329  -1.052  1.00 89.22           C
ATOM   4022  O   LEU A 265       2.337 -12.576   0.064  1.00 89.22           O
ATOM   4023  HA  LEU A 265       0.891 -14.210  -1.297  1.00 89.22           H
ATOM   4024  CB  LEU A 265       2.422 -14.152  -2.770  1.00 89.22           C
ATOM   4025 1HB  LEU A 265       2.713 -13.487  -3.583  1.00 89.22           H
ATOM   4026 2HB  LEU A 265       3.303 -14.293  -2.143  1.00 89.22           H
ATOM   4027  CG  LEU A 265       2.035 -15.506  -3.369  1.00 89.22           C
ATOM   4028  HG  LEU A 265       1.163 -15.360  -4.007  1.00 89.22           H
ATOM   4029  CD1 LEU A 265       3.156 -16.055  -4.253  1.00 89.22           C
ATOM   4030 1HD1 LEU A 265       3.353 -15.356  -5.067  1.00 89.22           H
ATOM   4031 2HD1 LEU A 265       4.060 -16.182  -3.657  1.00 89.22           H
ATOM   4032 3HD1 LEU A 265       2.855 -17.017  -4.666  1.00 89.22           H
ATOM   4033  CD2 LEU A 265       1.633 -16.495  -2.273  1.00 89.22           C
ATOM   4034 1HD2 LEU A 265       2.470 -16.642  -1.591  1.00 89.22           H
ATOM   4035 2HD2 LEU A 265       0.779 -16.100  -1.722  1.00 89.22           H
ATOM   4036 3HD2 LEU A 265       1.363 -17.449  -2.727  1.00 89.22           H
ATOM   4037  HN  LEU A 265       0.508 -12.944  -3.776  1.00 89.22           H
ATOM   4038  N   SER A 266       1.817 -11.117  -1.584  1.00 90.93           N
ATOM   4039  CA  SER A 266       2.398  -9.970  -0.906  1.00 90.93           C
ATOM   4040  C   SER A 266       1.388  -9.378   0.079  1.00 90.93           C
ATOM   4041  O   SER A 266       1.749  -9.004   1.194  1.00 90.93           O
ATOM   4042  HA  SER A 266       3.268 -10.358  -0.376  1.00 90.93           H
ATOM   4043  CB  SER A 266       2.845  -8.906  -1.910  1.00 90.93           C
ATOM   4044 1HB  SER A 266       3.233  -8.041  -1.373  1.00 90.93           H
ATOM   4045 2HB  SER A 266       3.664  -9.299  -2.514  1.00 90.93           H
ATOM   4046  OG  SER A 266       1.781  -8.496  -2.764  1.00 90.93           O
ATOM   4047  HG  SER A 266       1.872  -8.933  -3.659  1.00 90.93           H
ATOM   4048  HN  SER A 266       1.378 -10.914  -2.458  1.00 90.93           H
ATOM   4049  N   GLN A 267       0.142  -9.313  -0.367  1.00 87.89           N
ATOM   4050  CA  GLN A 267      -0.856  -8.509   0.317  1.00 87.89           C
ATOM   4051  C   GLN A 267      -1.641  -9.368   1.310  1.00 87.89           C
ATOM   4052  O   GLN A 267      -2.034  -8.892   2.374  1.00 87.89           O
ATOM   4053  HA  GLN A 267      -0.295  -7.744   0.853  1.00 87.89           H
ATOM   4054  CB  GLN A 267      -1.795  -7.832  -0.684  1.00 87.89           C
ATOM   4055 1HB  GLN A 267      -2.285  -8.589  -1.297  1.00 87.89           H
ATOM   4056 2HB  GLN A 267      -2.580  -7.299  -0.149  1.00 87.89           H
ATOM   4057  CG  GLN A 267      -1.030  -6.858  -1.582  1.00 87.89           C
ATOM   4058 1HG  GLN A 267      -0.251  -7.394  -2.125  1.00 87.89           H
ATOM   4059 2HG  GLN A 267      -1.705  -6.437  -2.326  1.00 87.89           H
ATOM   4060  CD  GLN A 267      -0.402  -5.732  -0.759  1.00 87.89           C
ATOM   4061  OE1 GLN A 267      -0.930  -5.299   0.253  1.00 87.89           O
ATOM   4062  NE2 GLN A 267       0.751  -5.282  -1.247  1.00 87.89           N
ATOM   4063 1HE2 GLN A 267       1.129  -5.682  -2.082  1.00 87.89           H
ATOM   4064 2HE2 GLN A 267       1.238  -4.546  -0.778  1.00 87.89           H
ATOM   4065  HN  GLN A 267      -0.187  -9.796  -1.178  1.00 87.89           H
ATOM   4066  N   PHE A 268      -1.846 -10.620   0.927  1.00 92.21           N
ATOM   4067  CA  PHE A 268      -2.768 -11.482   1.648  1.00 92.21           C
ATOM   4068  C   PHE A 268      -2.305 -11.695   3.090  1.00 92.21           C
ATOM   4069  O   PHE A 268      -3.066 -11.469   4.030  1.00 92.21           O
ATOM   4070  HA  PHE A 268      -3.739 -10.987   1.649  1.00 92.21           H
ATOM   4071  CB  PHE A 268      -2.779 -12.830   0.924  1.00 92.21           C
ATOM   4072 1HB  PHE A 268      -3.041 -12.667  -0.121  1.00 92.21           H
ATOM   4073 2HB  PHE A 268      -1.771 -13.247   0.938  1.00 92.21           H
ATOM   4074  CG  PHE A 268      -3.746 -13.851   1.525  1.00 92.21           C
ATOM   4075  CD1 PHE A 268      -3.272 -14.857   2.309  1.00 92.21           C
ATOM   4076  HD1 PHE A 268      -2.204 -14.935   2.508  1.00 92.21           H
ATOM   4077  CD2 PHE A 268      -5.079 -13.754   1.276  1.00 92.21           C
ATOM   4078  HD2 PHE A 268      -5.459 -12.948   0.648  1.00 92.21           H
ATOM   4079  CE1 PHE A 268      -4.170 -15.805   2.867  1.00 92.21           C
ATOM   4080  HE1 PHE A 268      -3.791 -16.611   3.495  1.00 92.21           H
ATOM   4081  CE2 PHE A 268      -5.977 -14.702   1.835  1.00 92.21           C
ATOM   4082  HE2 PHE A 268      -7.046 -14.623   1.635  1.00 92.21           H
ATOM   4083  CZ  PHE A 268      -5.504 -15.707   2.618  1.00 92.21           C
ATOM   4084  HZ  PHE A 268      -6.193 -16.435   3.047  1.00 92.21           H
ATOM   4085  HN  PHE A 268      -1.396 -11.046   0.142  1.00 92.21           H
ATOM   4086  N   PRO A 269      -1.054 -12.131   3.292  1.00 95.06           N
ATOM   4087  CA  PRO A 269      -0.560 -12.407   4.643  1.00 95.06           C
ATOM   4088  C   PRO A 269      -0.758 -11.227   5.581  1.00 95.06           C
ATOM   4089  O   PRO A 269      -1.207 -11.399   6.714  1.00 95.06           O
ATOM   4090  HA  PRO A 269      -1.125 -13.224   5.090  1.00 95.06           H
ATOM   4091  CB  PRO A 269       0.923 -12.719   4.430  1.00 95.06           C
ATOM   4092 1HB  PRO A 269       1.539 -11.825   4.528  1.00 95.06           H
ATOM   4093 2HB  PRO A 269       1.290 -13.440   5.160  1.00 95.06           H
ATOM   4094  CG  PRO A 269       0.966 -13.279   3.013  1.00 95.06           C
ATOM   4095 1HG  PRO A 269       1.966 -13.221   2.585  1.00 95.06           H
ATOM   4096 2HG  PRO A 269       0.681 -14.331   2.985  1.00 95.06           H
ATOM   4097  CD  PRO A 269      -0.026 -12.398   2.270  1.00 95.06           C
ATOM   4098 1HD  PRO A 269       0.437 -11.477   1.917  1.00 95.06           H
ATOM   4099 2HD  PRO A 269      -0.436 -12.901   1.394  1.00 95.06           H
ATOM   4100  N   TYR A 270      -0.416 -10.049   5.081  1.00 92.83           N
ATOM   4101  CA  TYR A 270      -0.492  -8.843   5.887  1.00 92.83           C
ATOM   4102  C   TYR A 270      -1.932  -8.562   6.319  1.00 92.83           C
ATOM   4103  O   TYR A 270      -2.189  -8.280   7.489  1.00 92.83           O
ATOM   4104  HA  TYR A 270       0.123  -8.992   6.774  1.00 92.83           H
ATOM   4105  CB  TYR A 270      -0.010  -7.703   4.987  1.00 92.83           C
ATOM   4106 1HB  TYR A 270       1.054  -7.833   4.793  1.00 92.83           H
ATOM   4107 2HB  TYR A 270      -0.520  -7.772   4.026  1.00 92.83           H
ATOM   4108  CG  TYR A 270      -0.241  -6.308   5.572  1.00 92.83           C
ATOM   4109  CD1 TYR A 270      -1.066  -5.415   4.919  1.00 92.83           C
ATOM   4110  HD1 TYR A 270      -1.552  -5.702   3.987  1.00 92.83           H
ATOM   4111  CD2 TYR A 270       0.375  -5.944   6.752  1.00 92.83           C
ATOM   4112  HD2 TYR A 270       1.026  -6.650   7.267  1.00 92.83           H
ATOM   4113  CE1 TYR A 270      -1.283  -4.102   5.469  1.00 92.83           C
ATOM   4114  HE1 TYR A 270      -1.932  -3.386   4.964  1.00 92.83           H
ATOM   4115  CE2 TYR A 270       0.157  -4.632   7.302  1.00 92.83           C
ATOM   4116  HE2 TYR A 270       0.637  -4.331   8.234  1.00 92.83           H
ATOM   4117  CZ  TYR A 270      -0.661  -3.775   6.634  1.00 92.83           C
ATOM   4118  OH  TYR A 270      -0.867  -2.535   7.154  1.00 92.83           O
ATOM   4119  HH  TYR A 270      -0.393  -2.449   8.030  1.00 92.83           H
ATOM   4120  HN  TYR A 270      -0.093  -9.912   4.145  1.00 92.83           H
ATOM   4121  N   ASN A 271      -2.834  -8.649   5.352  1.00 91.20           N
ATOM   4122  CA  ASN A 271      -4.220  -8.281   5.587  1.00 91.20           C
ATOM   4123  C   ASN A 271      -4.882  -9.342   6.469  1.00 91.20           C
ATOM   4124  O   ASN A 271      -5.878  -9.066   7.136  1.00 91.20           O
ATOM   4125  HA  ASN A 271      -4.180  -7.304   6.068  1.00 91.20           H
ATOM   4126  CB  ASN A 271      -5.000  -8.206   4.273  1.00 91.20           C
ATOM   4127 1HB  ASN A 271      -4.746  -9.061   3.645  1.00 91.20           H
ATOM   4128 2HB  ASN A 271      -6.069  -8.267   4.476  1.00 91.20           H
ATOM   4129  CG  ASN A 271      -4.691  -6.908   3.525  1.00 91.20           C
ATOM   4130  OD1 ASN A 271      -5.226  -5.851   3.815  1.00 91.20           O
ATOM   4131  ND2 ASN A 271      -3.798  -7.045   2.548  1.00 91.20           N
ATOM   4132 1HD2 ASN A 271      -3.396  -7.941   2.361  1.00 91.20           H
ATOM   4133 2HD2 ASN A 271      -3.530  -6.253   2.001  1.00 91.20           H
ATOM   4134  HN  ASN A 271      -2.631  -8.962   4.425  1.00 91.20           H
ATOM   4135  N   CYS A 272      -4.302 -10.533   6.444  1.00 95.20           N
ATOM   4136  CA  CYS A 272      -4.730 -11.593   7.341  1.00 95.20           C
ATOM   4137  C   CYS A 272      -4.514 -11.120   8.780  1.00 95.20           C
ATOM   4138  O   CYS A 272      -5.419 -11.210   9.609  1.00 95.20           O
ATOM   4139  HA  CYS A 272      -5.788 -11.761   7.144  1.00 95.20           H
ATOM   4140  CB  CYS A 272      -3.998 -12.905   7.056  1.00 95.20           C
ATOM   4141 1HB  CYS A 272      -2.929 -12.720   6.950  1.00 95.20           H
ATOM   4142 2HB  CYS A 272      -4.121 -13.590   7.895  1.00 95.20           H
ATOM   4143  SG  CYS A 272      -4.653 -13.668   5.527  1.00 95.20           S
ATOM   4144  HG  CYS A 272      -4.073 -12.816   4.686  1.00 95.20           H
ATOM   4145  HN  CYS A 272      -3.554 -10.777   5.827  1.00 95.20           H
ATOM   4146  N   ILE A 273      -3.310 -10.627   9.034  1.00 94.06           N
ATOM   4147  CA  ILE A 273      -2.956 -10.165  10.365  1.00 94.06           C
ATOM   4148  C   ILE A 273      -3.775  -8.918  10.702  1.00 94.06           C
ATOM   4149  O   ILE A 273      -4.235  -8.760  11.831  1.00 94.06           O
ATOM   4150  HA  ILE A 273      -3.224 -10.955  11.067  1.00 94.06           H
ATOM   4151  CB  ILE A 273      -1.444  -9.957  10.474  1.00 94.06           C
ATOM   4152  HB  ILE A 273      -1.144  -9.232   9.718  1.00 94.06           H
ATOM   4153  CG1 ILE A 273      -0.689 -11.255  10.182  1.00 94.06           C
ATOM   4154 1HG1 ILE A 273      -0.894 -11.577   9.161  1.00 94.06           H
ATOM   4155 2HG1 ILE A 273       0.385 -11.079  10.252  1.00 94.06           H
ATOM   4156  CG2 ILE A 273      -1.069  -9.370  11.837  1.00 94.06           C
ATOM   4157 1HG2 ILE A 273      -1.565  -8.408  11.967  1.00 94.06           H
ATOM   4158 2HG2 ILE A 273      -1.386 -10.051  12.626  1.00 94.06           H
ATOM   4159 3HG2 ILE A 273       0.011  -9.232  11.888  1.00 94.06           H
ATOM   4160  CD1 ILE A 273      -1.095 -12.358  11.161  1.00 94.06           C
ATOM   4161 1HD1 ILE A 273      -0.866 -12.042  12.179  1.00 94.06           H
ATOM   4162 2HD1 ILE A 273      -2.164 -12.548  11.072  1.00 94.06           H
ATOM   4163 3HD1 ILE A 273      -0.543 -13.269  10.931  1.00 94.06           H
ATOM   4164  HN  ILE A 273      -2.586 -10.542   8.350  1.00 94.06           H
ATOM   4165  N   LEU A 274      -3.931  -8.063   9.701  1.00 91.31           N
ATOM   4166  CA  LEU A 274      -4.657  -6.818   9.887  1.00 91.31           C
ATOM   4167  C   LEU A 274      -6.098  -7.129  10.297  1.00 91.31           C
ATOM   4168  O   LEU A 274      -6.689  -6.406  11.097  1.00 91.31           O
ATOM   4169  HA  LEU A 274      -4.175  -6.278  10.702  1.00 91.31           H
ATOM   4170  CB  LEU A 274      -4.548  -5.943   8.636  1.00 91.31           C
ATOM   4171 1HB  LEU A 274      -3.498  -5.879   8.352  1.00 91.31           H
ATOM   4172 2HB  LEU A 274      -5.069  -6.444   7.820  1.00 91.31           H
ATOM   4173  CG  LEU A 274      -5.102  -4.522   8.762  1.00 91.31           C
ATOM   4174  HG  LEU A 274      -6.124  -4.586   9.135  1.00 91.31           H
ATOM   4175  CD1 LEU A 274      -4.298  -3.709   9.779  1.00 91.31           C
ATOM   4176 1HD1 LEU A 274      -4.352  -4.192  10.754  1.00 91.31           H
ATOM   4177 2HD1 LEU A 274      -3.258  -3.652   9.458  1.00 91.31           H
ATOM   4178 3HD1 LEU A 274      -4.713  -2.703   9.848  1.00 91.31           H
ATOM   4179  CD2 LEU A 274      -5.161  -3.835   7.396  1.00 91.31           C
ATOM   4180 1HD2 LEU A 274      -4.159  -3.783   6.972  1.00 91.31           H
ATOM   4181 2HD2 LEU A 274      -5.809  -4.405   6.731  1.00 91.31           H
ATOM   4182 3HD2 LEU A 274      -5.558  -2.826   7.515  1.00 91.31           H
ATOM   4183  HN  LEU A 274      -3.573  -8.210   8.779  1.00 91.31           H
ATOM   4184  N   LEU A 275      -6.622  -8.206   9.729  1.00 93.33           N
ATOM   4185  CA  LEU A 275      -7.979  -8.626  10.032  1.00 93.33           C
ATOM   4186  C   LEU A 275      -8.071  -9.012  11.510  1.00 93.33           C
ATOM   4187  O   LEU A 275      -9.006  -8.613  12.202  1.00 93.33           O
ATOM   4188  HA  LEU A 275      -8.633  -7.771   9.857  1.00 93.33           H
ATOM   4189  CB  LEU A 275      -8.422  -9.737   9.078  1.00 93.33           C
ATOM   4190 1HB  LEU A 275      -8.331  -9.369   8.056  1.00 93.33           H
ATOM   4191 2HB  LEU A 275      -7.729 -10.573   9.178  1.00 93.33           H
ATOM   4192  CG  LEU A 275      -9.845 -10.264   9.275  1.00 93.33           C
ATOM   4193  HG  LEU A 275      -9.947 -10.591  10.310  1.00 93.33           H
ATOM   4194  CD1 LEU A 275     -10.876  -9.156   9.047  1.00 93.33           C
ATOM   4195 1HD1 LEU A 275     -10.701  -8.346   9.756  1.00 93.33           H
ATOM   4196 2HD1 LEU A 275     -10.782  -8.776   8.030  1.00 93.33           H
ATOM   4197 3HD1 LEU A 275     -11.878  -9.558   9.194  1.00 93.33           H
ATOM   4198  CD2 LEU A 275     -10.107 -11.482   8.388  1.00 93.33           C
ATOM   4199 1HD2 LEU A 275      -9.979 -11.204   7.342  1.00 93.33           H
ATOM   4200 2HD2 LEU A 275      -9.402 -12.274   8.641  1.00 93.33           H
ATOM   4201 3HD2 LEU A 275     -11.125 -11.836   8.548  1.00 93.33           H
ATOM   4202  HN  LEU A 275      -6.136  -8.785   9.074  1.00 93.33           H
ATOM   4203  N   VAL A 276      -7.088  -9.785  11.949  1.00 95.24           N
ATOM   4204  CA  VAL A 276      -7.047 -10.229  13.331  1.00 95.24           C
ATOM   4205  C   VAL A 276      -7.028  -9.010  14.255  1.00 95.24           C
ATOM   4206  O   VAL A 276      -7.761  -8.962  15.241  1.00 95.24           O
ATOM   4207  HA  VAL A 276      -7.956 -10.799  13.521  1.00 95.24           H
ATOM   4208  CB  VAL A 276      -5.851 -11.160  13.546  1.00 95.24           C
ATOM   4209  HB  VAL A 276      -4.955 -10.638  13.210  1.00 95.24           H
ATOM   4210  CG1 VAL A 276      -5.673 -11.490  15.029  1.00 95.24           C
ATOM   4211 1HG1 VAL A 276      -5.505 -10.570  15.589  1.00 95.24           H
ATOM   4212 2HG1 VAL A 276      -6.571 -11.984  15.402  1.00 95.24           H
ATOM   4213 3HG1 VAL A 276      -4.816 -12.153  15.153  1.00 95.24           H
ATOM   4214  CG2 VAL A 276      -5.992 -12.435  12.713  1.00 95.24           C
ATOM   4215 1HG2 VAL A 276      -6.901 -12.961  13.005  1.00 95.24           H
ATOM   4216 2HG2 VAL A 276      -6.047 -12.175  11.656  1.00 95.24           H
ATOM   4217 3HG2 VAL A 276      -5.129 -13.079  12.884  1.00 95.24           H
ATOM   4218  HN  VAL A 276      -6.331 -10.105  11.379  1.00 95.24           H
ATOM   4219  N   GLN A 277      -6.182  -8.053  13.902  1.00 91.90           N
ATOM   4220  CA  GLN A 277      -6.048  -6.843  14.694  1.00 91.90           C
ATOM   4221  C   GLN A 277      -7.377  -6.086  14.738  1.00 91.90           C
ATOM   4222  O   GLN A 277      -7.717  -5.478  15.752  1.00 91.90           O
ATOM   4223  HA  GLN A 277      -5.782  -7.180  15.696  1.00 91.90           H
ATOM   4224  CB  GLN A 277      -4.928  -5.953  14.151  1.00 91.90           C
ATOM   4225 1HB  GLN A 277      -5.034  -5.848  13.071  1.00 91.90           H
ATOM   4226 2HB  GLN A 277      -5.013  -4.953  14.578  1.00 91.90           H
ATOM   4227  CG  GLN A 277      -3.554  -6.539  14.480  1.00 91.90           C
ATOM   4228 1HG  GLN A 277      -3.480  -6.722  15.552  1.00 91.90           H
ATOM   4229 2HG  GLN A 277      -3.436  -7.501  13.983  1.00 91.90           H
ATOM   4230  CD  GLN A 277      -2.435  -5.592  14.042  1.00 91.90           C
ATOM   4231  OE1 GLN A 277      -2.597  -4.764  13.160  1.00 91.90           O
ATOM   4232  NE2 GLN A 277      -1.294  -5.759  14.704  1.00 91.90           N
ATOM   4233 1HE2 GLN A 277      -1.227  -6.457  15.417  1.00 91.90           H
ATOM   4234 2HE2 GLN A 277      -0.502  -5.187  14.489  1.00 91.90           H
ATOM   4235  HN  GLN A 277      -5.596  -8.095  13.092  1.00 91.90           H
ATOM   4236  N   THR A 278      -8.094  -6.149  13.625  1.00 92.81           N
ATOM   4237  CA  THR A 278      -9.357  -5.441  13.507  1.00 92.81           C
ATOM   4238  C   THR A 278     -10.398  -6.047  14.450  1.00 92.81           C
ATOM   4239  O   THR A 278     -11.120  -5.322  15.132  1.00 92.81           O
ATOM   4240  HA  THR A 278      -9.203  -4.409  13.822  1.00 92.81           H
ATOM   4241  CB  THR A 278      -9.779  -5.469  12.037  1.00 92.81           C
ATOM   4242  HB  THR A 278     -10.005  -6.485  11.716  1.00 92.81           H
ATOM   4243  OG1 THR A 278      -8.702  -4.833  11.354  1.00 92.81           O
ATOM   4244  HG1 THR A 278      -8.082  -5.522  10.978  1.00 92.81           H
ATOM   4245  CG2 THR A 278     -10.983  -4.566  11.756  1.00 92.81           C
ATOM   4246 1HG2 THR A 278     -10.733  -3.537  12.015  1.00 92.81           H
ATOM   4247 2HG2 THR A 278     -11.831  -4.895  12.356  1.00 92.81           H
ATOM   4248 3HG2 THR A 278     -11.241  -4.623  10.699  1.00 92.81           H
ATOM   4249  HN  THR A 278      -7.825  -6.670  12.815  1.00 92.81           H
ATOM   4250  N   ILE A 279     -10.442  -7.372  14.459  1.00 92.91           N
ATOM   4251  CA  ILE A 279     -11.386  -8.084  15.303  1.00 92.91           C
ATOM   4252  C   ILE A 279     -11.024  -7.854  16.772  1.00 92.91           C
ATOM   4253  O   ILE A 279     -11.901  -7.621  17.602  1.00 92.91           O
ATOM   4254  HA  ILE A 279     -12.373  -7.659  15.120  1.00 92.91           H
ATOM   4255  CB  ILE A 279     -11.449  -9.561  14.909  1.00 92.91           C
ATOM   4256  HB  ILE A 279     -10.436  -9.964  14.933  1.00 92.91           H
ATOM   4257  CG1 ILE A 279     -11.967  -9.726  13.479  1.00 92.91           C
ATOM   4258 1HG1 ILE A 279     -13.036  -9.514  13.450  1.00 92.91           H
ATOM   4259 2HG1 ILE A 279     -11.481  -9.001  12.827  1.00 92.91           H
ATOM   4260  CG2 ILE A 279     -12.277 -10.362  15.916  1.00 92.91           C
ATOM   4261 1HG2 ILE A 279     -11.825 -10.283  16.904  1.00 92.91           H
ATOM   4262 2HG2 ILE A 279     -13.292  -9.965  15.948  1.00 92.91           H
ATOM   4263 3HG2 ILE A 279     -12.305 -11.408  15.612  1.00 92.91           H
ATOM   4264  CD1 ILE A 279     -11.708 -11.142  12.962  1.00 92.91           C
ATOM   4265 1HD1 ILE A 279     -10.636 -11.341  12.970  1.00 92.91           H
ATOM   4266 2HD1 ILE A 279     -12.216 -11.862  13.603  1.00 92.91           H
ATOM   4267 3HD1 ILE A 279     -12.086 -11.231  11.943  1.00 92.91           H
ATOM   4268  HN  ILE A 279      -9.849  -7.954  13.903  1.00 92.91           H
ATOM   4269  N   ASP A 280      -9.730  -7.926  17.048  1.00 92.22           N
ATOM   4270  CA  ASP A 280      -9.246  -7.779  18.410  1.00 92.22           C
ATOM   4271  C   ASP A 280      -9.547  -6.363  18.903  1.00 92.22           C
ATOM   4272  O   ASP A 280      -9.830  -6.160  20.083  1.00 92.22           O
ATOM   4273  HA  ASP A 280      -9.772  -8.542  18.985  1.00 92.22           H
ATOM   4274  CB  ASP A 280      -7.733  -7.994  18.483  1.00 92.22           C
ATOM   4275 1HB  ASP A 280      -7.476  -8.953  18.033  1.00 92.22           H
ATOM   4276 2HB  ASP A 280      -7.224  -7.224  17.903  1.00 92.22           H
ATOM   4277  CG  ASP A 280      -7.243  -7.957  19.932  1.00 92.22           C
ATOM   4278  OD1 ASP A 280      -7.865  -8.658  20.759  1.00 92.22           O
ATOM   4279  OD2 ASP A 280      -6.258  -7.228  20.179  1.00 92.22           O
ATOM   4280  HN  ASP A 280      -9.020  -8.082  16.361  1.00 92.22           H
ATOM   4281  N   ALA A 281      -9.475  -5.420  17.976  1.00 91.74           N
ATOM   4282  CA  ALA A 281      -9.755  -4.031  18.297  1.00 91.74           C
ATOM   4283  C   ALA A 281     -11.193  -3.909  18.805  1.00 91.74           C
ATOM   4284  O   ALA A 281     -11.492  -3.049  19.633  1.00 91.74           O
ATOM   4285  HA  ALA A 281      -9.071  -3.730  19.091  1.00 91.74           H
ATOM   4286  CB  ALA A 281      -9.495  -3.159  17.067  1.00 91.74           C
ATOM   4287 1HB  ALA A 281      -8.453  -3.259  16.764  1.00 91.74           H
ATOM   4288 2HB  ALA A 281     -10.143  -3.480  16.251  1.00 91.74           H
ATOM   4289 3HB  ALA A 281      -9.705  -2.117  17.309  1.00 91.74           H
ATOM   4290  HN  ALA A 281      -9.231  -5.591  17.021  1.00 91.74           H
ATOM   4291  N   TYR A 282     -12.045  -4.782  18.289  1.00 79.68           N
ATOM   4292  CA  TYR A 282     -13.455  -4.749  18.639  1.00 79.68           C
ATOM   4293  C   TYR A 282     -13.746  -5.668  19.828  1.00 79.68           C
ATOM   4294  O   TYR A 282     -14.428  -5.272  20.771  1.00 79.68           O
ATOM   4295  HA  TYR A 282     -13.710  -3.725  18.911  1.00 79.68           H
ATOM   4296  CB  TYR A 282     -14.207  -5.268  17.412  1.00 79.68           C
ATOM   4297 1HB  TYR A 282     -13.885  -4.705  16.536  1.00 79.68           H
ATOM   4298 2HB  TYR A 282     -13.929  -6.308  17.242  1.00 79.68           H
ATOM   4299  CG  TYR A 282     -15.729  -5.175  17.530  1.00 79.68           C
ATOM   4300  CD1 TYR A 282     -16.468  -6.301  17.831  1.00 79.68           C
ATOM   4301  HD1 TYR A 282     -15.967  -7.257  17.985  1.00 79.68           H
ATOM   4302  CD2 TYR A 282     -16.363  -3.965  17.335  1.00 79.68           C
ATOM   4303  HD2 TYR A 282     -15.780  -3.076  17.097  1.00 79.68           H
ATOM   4304  CE1 TYR A 282     -17.901  -6.213  17.942  1.00 79.68           C
ATOM   4305  HE1 TYR A 282     -18.497  -7.095  18.179  1.00 79.68           H
ATOM   4306  CE2 TYR A 282     -17.796  -3.877  17.446  1.00 79.68           C
ATOM   4307  HE2 TYR A 282     -18.310  -2.928  17.295  1.00 79.68           H
ATOM   4308  CZ  TYR A 282     -18.495  -5.005  17.744  1.00 79.68           C
ATOM   4309  OH  TYR A 282     -19.848  -4.922  17.849  1.00 79.68           O
ATOM   4310  HH  TYR A 282     -20.227  -5.814  18.095  1.00 79.68           H
ATOM   4311  HN  TYR A 282     -11.787  -5.501  17.643  1.00 79.68           H
ATOM   4312  N   ALA A 283     -13.213  -6.879  19.743  1.00 89.79           N
ATOM   4313  CA  ALA A 283     -13.614  -7.938  20.652  1.00 89.79           C
ATOM   4314  C   ALA A 283     -12.626  -8.006  21.818  1.00 89.79           C
ATOM   4315  O   ALA A 283     -12.945  -8.542  22.878  1.00 89.79           O
ATOM   4316  HA  ALA A 283     -14.602  -7.687  21.039  1.00 89.79           H
ATOM   4317  CB  ALA A 283     -13.705  -9.261  19.888  1.00 89.79           C
ATOM   4318 1HB  ALA A 283     -14.442  -9.169  19.090  1.00 89.79           H
ATOM   4319 2HB  ALA A 283     -12.732  -9.500  19.458  1.00 89.79           H
ATOM   4320 3HB  ALA A 283     -14.006 -10.055  20.571  1.00 89.79           H
ATOM   4321  HN  ALA A 283     -12.521  -7.139  19.070  1.00 89.79           H
ATOM   4322  N   MET A 284     -11.444  -7.454  21.583  1.00 83.48           N
ATOM   4323  CA  MET A 284     -10.417  -7.419  22.609  1.00 83.48           C
ATOM   4324  C   MET A 284     -10.222  -8.801  23.237  1.00 83.48           C
ATOM   4325  O   MET A 284     -10.145  -8.927  24.458  1.00 83.48           O
ATOM   4326  HA  MET A 284      -9.503  -7.112  22.100  1.00 83.48           H
ATOM   4327  CB  MET A 284     -10.812  -6.416  23.695  1.00 83.48           C
ATOM   4328 1HB  MET A 284     -11.719  -6.756  24.196  1.00 83.48           H
ATOM   4329 2HB  MET A 284     -10.029  -6.366  24.451  1.00 83.48           H
ATOM   4330  CG  MET A 284     -11.044  -5.026  23.099  1.00 83.48           C
ATOM   4331 1HG  MET A 284     -10.114  -4.642  22.679  1.00 83.48           H
ATOM   4332 2HG  MET A 284     -11.761  -5.087  22.280  1.00 83.48           H
ATOM   4333  SD  MET A 284     -11.649  -3.915  24.358  1.00 83.48           S
ATOM   4334  CE  MET A 284     -11.848  -2.429  23.390  1.00 83.48           C
ATOM   4335 1HE  MET A 284     -10.885  -2.138  22.968  1.00 83.48           H
ATOM   4336 2HE  MET A 284     -12.557  -2.612  22.583  1.00 83.48           H
ATOM   4337 3HE  MET A 284     -12.222  -1.627  24.027  1.00 83.48           H
ATOM   4338  HN  MET A 284     -11.186  -7.036  20.712  1.00 83.48           H
ATOM   4339  N   PHE A 285     -10.149  -9.803  22.373  1.00 86.58           N
ATOM   4340  CA  PHE A 285     -10.169 -11.184  22.826  1.00 86.58           C
ATOM   4341  C   PHE A 285      -8.757 -11.673  23.156  1.00 86.58           C
ATOM   4342  O   PHE A 285      -8.589 -12.718  23.783  1.00 86.58           O
ATOM   4343  HA  PHE A 285     -10.783 -11.221  23.725  1.00 86.58           H
ATOM   4344  CB  PHE A 285     -10.731 -12.023  21.676  1.00 86.58           C
ATOM   4345 1HB  PHE A 285     -10.926 -13.032  22.039  1.00 86.58           H
ATOM   4346 2HB  PHE A 285     -11.689 -11.604  21.369  1.00 86.58           H
ATOM   4347  CG  PHE A 285      -9.810 -12.104  20.457  1.00 86.58           C
ATOM   4348  CD1 PHE A 285      -9.912 -11.178  19.466  1.00 86.58           C
ATOM   4349  HD1 PHE A 285     -10.648 -10.378  19.541  1.00 86.58           H
ATOM   4350  CD2 PHE A 285      -8.891 -13.102  20.363  1.00 86.58           C
ATOM   4351  HD2 PHE A 285      -8.810 -13.844  21.157  1.00 86.58           H
ATOM   4352  CE1 PHE A 285      -9.057 -11.253  18.334  1.00 86.58           C
ATOM   4353  HE1 PHE A 285      -9.138 -10.511  17.540  1.00 86.58           H
ATOM   4354  CE2 PHE A 285      -8.037 -13.177  19.232  1.00 86.58           C
ATOM   4355  HE2 PHE A 285      -7.300 -13.977  19.157  1.00 86.58           H
ATOM   4356  CZ  PHE A 285      -8.138 -12.251  18.241  1.00 86.58           C
ATOM   4357  HZ  PHE A 285      -7.482 -12.308  17.372  1.00 86.58           H
ATOM   4358  HN  PHE A 285     -10.077  -9.684  21.383  1.00 86.58           H
ATOM   4359  N   ILE A 286      -7.778 -10.895  22.718  1.00 87.38           N
ATOM   4360  CA  ILE A 286      -6.386 -11.235  22.961  1.00 87.38           C
ATOM   4361  C   ILE A 286      -5.972 -10.718  24.340  1.00 87.38           C
ATOM   4362  O   ILE A 286      -5.717  -9.526  24.510  1.00 87.38           O
ATOM   4363  HA  ILE A 286      -6.311 -12.322  22.963  1.00 87.38           H
ATOM   4364  CB  ILE A 286      -5.503 -10.722  21.822  1.00 87.38           C
ATOM   4365  HB  ILE A 286      -5.611  -9.639  21.767  1.00 87.38           H
ATOM   4366  CG1 ILE A 286      -5.959 -11.291  20.476  1.00 87.38           C
ATOM   4367 1HG1 ILE A 286      -5.844 -12.375  20.478  1.00 87.38           H
ATOM   4368 2HG1 ILE A 286      -7.019 -11.083  20.330  1.00 87.38           H
ATOM   4369  CG2 ILE A 286      -4.027 -11.015  22.098  1.00 87.38           C
ATOM   4370 1HG2 ILE A 286      -3.725 -10.523  23.022  1.00 87.38           H
ATOM   4371 2HG2 ILE A 286      -3.883 -12.091  22.195  1.00 87.38           H
ATOM   4372 3HG2 ILE A 286      -3.422 -10.641  21.272  1.00 87.38           H
ATOM   4373  CD1 ILE A 286      -5.151 -10.688  19.325  1.00 87.38           C
ATOM   4374 1HD1 ILE A 286      -5.288  -9.607  19.312  1.00 87.38           H
ATOM   4375 2HD1 ILE A 286      -4.095 -10.919  19.462  1.00 87.38           H
ATOM   4376 3HD1 ILE A 286      -5.496 -11.110  18.380  1.00 87.38           H
ATOM   4377  HN  ILE A 286      -7.923 -10.047  22.208  1.00 87.38           H
ATOM   4378  N   SER A 287      -5.919 -11.639  25.291  1.00 84.82           N
ATOM   4379  CA  SER A 287      -5.567 -11.287  26.656  1.00 84.82           C
ATOM   4380  C   SER A 287      -4.152 -11.773  26.974  1.00 84.82           C
ATOM   4381  O   SER A 287      -3.539 -11.319  27.939  1.00 84.82           O
ATOM   4382  HA  SER A 287      -5.616 -10.198  26.694  1.00 84.82           H
ATOM   4383  CB  SER A 287      -6.568 -11.877  27.652  1.00 84.82           C
ATOM   4384 1HB  SER A 287      -6.263 -11.621  28.667  1.00 84.82           H
ATOM   4385 2HB  SER A 287      -7.548 -11.427  27.491  1.00 84.82           H
ATOM   4386  OG  SER A 287      -6.671 -13.293  27.530  1.00 84.82           O
ATOM   4387  HG  SER A 287      -7.356 -13.642  28.169  1.00 84.82           H
ATOM   4388  HN  SER A 287      -6.109 -12.609  25.141  1.00 84.82           H
ATOM   4389  N   ASN A 288      -3.675 -12.689  26.145  1.00 86.61           N
ATOM   4390  CA  ASN A 288      -2.381 -13.308  26.377  1.00 86.61           C
ATOM   4391  C   ASN A 288      -1.287 -12.446  25.743  1.00 86.61           C
ATOM   4392  O   ASN A 288      -1.320 -12.181  24.542  1.00 86.61           O
ATOM   4393  HA  ASN A 288      -2.285 -13.372  27.461  1.00 86.61           H
ATOM   4394  CB  ASN A 288      -2.314 -14.699  25.744  1.00 86.61           C
ATOM   4395 1HB  ASN A 288      -3.188 -15.280  26.039  1.00 86.61           H
ATOM   4396 2HB  ASN A 288      -2.343 -14.610  24.658  1.00 86.61           H
ATOM   4397  CG  ASN A 288      -1.040 -15.433  26.167  1.00 86.61           C
ATOM   4398  OD1 ASN A 288      -0.006 -14.839  26.424  1.00 86.61           O
ATOM   4399  ND2 ASN A 288      -1.172 -16.756  26.225  1.00 86.61           N
ATOM   4400 1HD2 ASN A 288      -2.049 -17.181  26.001  1.00 86.61           H
ATOM   4401 2HD2 ASN A 288      -0.394 -17.324  26.492  1.00 86.61           H
ATOM   4402  HN  ASN A 288      -4.156 -13.009  25.328  1.00 86.61           H
ATOM   4403  N   CYS A 289      -0.345 -12.034  26.578  1.00 91.39           N
ATOM   4404  CA  CYS A 289       0.710 -11.139  26.133  1.00 91.39           C
ATOM   4405  C   CYS A 289       1.535 -11.862  25.066  1.00 91.39           C
ATOM   4406  O   CYS A 289       1.920 -11.264  24.063  1.00 91.39           O
ATOM   4407  HA  CYS A 289       0.219 -10.261  25.713  1.00 91.39           H
ATOM   4408  CB  CYS A 289       1.577 -10.662  27.299  1.00 91.39           C
ATOM   4409 1HB  CYS A 289       0.954 -10.184  28.055  1.00 91.39           H
ATOM   4410 2HB  CYS A 289       2.060 -11.515  27.777  1.00 91.39           H
ATOM   4411  SG  CYS A 289       2.843  -9.485  26.698  1.00 91.39           S
ATOM   4412  HN  CYS A 289      -0.295 -12.300  27.540  1.00 91.39           H
ATOM   4413  N   ALA A 290       1.782 -13.139  25.320  1.00 93.30           N
ATOM   4414  CA  ALA A 290       2.640 -13.922  24.447  1.00 93.30           C
ATOM   4415  C   ALA A 290       2.042 -13.948  23.039  1.00 93.30           C
ATOM   4416  O   ALA A 290       2.767 -13.851  22.051  1.00 93.30           O
ATOM   4417  HA  ALA A 290       3.613 -13.432  24.411  1.00 93.30           H
ATOM   4418  CB  ALA A 290       2.817 -15.326  25.031  1.00 93.30           C
ATOM   4419 1HB  ALA A 290       3.272 -15.253  26.019  1.00 93.30           H
ATOM   4420 2HB  ALA A 290       1.844 -15.810  25.114  1.00 93.30           H
ATOM   4421 3HB  ALA A 290       3.461 -15.913  24.376  1.00 93.30           H
ATOM   4422  HN  ALA A 290       1.409 -13.636  26.103  1.00 93.30           H
ATOM   4423  N   VAL A 291       0.724 -14.079  22.993  1.00 93.62           N
ATOM   4424  CA  VAL A 291       0.018 -14.099  21.724  1.00 93.62           C
ATOM   4425  C   VAL A 291       0.107 -12.717  21.073  1.00 93.62           C
ATOM   4426  O   VAL A 291       0.302 -12.608  19.864  1.00 93.62           O
ATOM   4427  HA  VAL A 291       0.519 -14.822  21.080  1.00 93.62           H
ATOM   4428  CB  VAL A 291      -1.423 -14.569  21.933  1.00 93.62           C
ATOM   4429  HB  VAL A 291      -1.901 -13.883  22.633  1.00 93.62           H
ATOM   4430  CG1 VAL A 291      -2.210 -14.527  20.622  1.00 93.62           C
ATOM   4431 1HG1 VAL A 291      -2.227 -13.506  20.242  1.00 93.62           H
ATOM   4432 2HG1 VAL A 291      -1.732 -15.179  19.891  1.00 93.62           H
ATOM   4433 3HG1 VAL A 291      -3.230 -14.866  20.800  1.00 93.62           H
ATOM   4434  CG2 VAL A 291      -1.458 -15.969  22.550  1.00 93.62           C
ATOM   4435 1HG2 VAL A 291      -0.955 -16.671  21.885  1.00 93.62           H
ATOM   4436 2HG2 VAL A 291      -0.951 -15.954  23.515  1.00 93.62           H
ATOM   4437 3HG2 VAL A 291      -2.494 -16.279  22.688  1.00 93.62           H
ATOM   4438  HN  VAL A 291       0.142 -14.169  23.802  1.00 93.62           H
ATOM   4439  N   SER A 292      -0.041 -11.696  21.905  1.00 93.82           N
ATOM   4440  CA  SER A 292      -0.048 -10.328  21.416  1.00 93.82           C
ATOM   4441  C   SER A 292       1.299  -9.995  20.772  1.00 93.82           C
ATOM   4442  O   SER A 292       1.347  -9.393  19.700  1.00 93.82           O
ATOM   4443  HA  SER A 292      -0.846 -10.290  20.675  1.00 93.82           H
ATOM   4444  CB  SER A 292      -0.355  -9.341  22.545  1.00 93.82           C
ATOM   4445 1HB  SER A 292      -1.264  -9.651  23.060  1.00 93.82           H
ATOM   4446 2HB  SER A 292       0.451  -9.367  23.278  1.00 93.82           H
ATOM   4447  OG  SER A 292      -0.514  -8.010  22.062  1.00 93.82           O
ATOM   4448  HG  SER A 292      -1.367  -7.933  21.546  1.00 93.82           H
ATOM   4449  HN  SER A 292      -0.154 -11.792  22.894  1.00 93.82           H
ATOM   4450  N   THR A 293       2.361 -10.401  21.452  1.00 90.18           N
ATOM   4451  CA  THR A 293       3.705 -10.095  20.994  1.00 90.18           C
ATOM   4452  C   THR A 293       3.981 -10.780  19.654  1.00 90.18           C
ATOM   4453  O   THR A 293       4.572 -10.181  18.756  1.00 90.18           O
ATOM   4454  HA  THR A 293       3.774  -9.021  20.824  1.00 90.18           H
ATOM   4455  CB  THR A 293       4.685 -10.501  22.097  1.00 90.18           C
ATOM   4456  HB  THR A 293       5.716 -10.365  21.771  1.00 90.18           H
ATOM   4457  OG1 THR A 293       4.312 -11.839  22.417  1.00 90.18           O
ATOM   4458  HG1 THR A 293       4.698 -12.471  21.746  1.00 90.18           H
ATOM   4459  CG2 THR A 293       4.455  -9.729  23.398  1.00 90.18           C
ATOM   4460 1HG2 THR A 293       3.444  -9.919  23.759  1.00 90.18           H
ATOM   4461 2HG2 THR A 293       4.580  -8.662  23.214  1.00 90.18           H
ATOM   4462 3HG2 THR A 293       5.176 -10.056  24.147  1.00 90.18           H
ATOM   4463  HN  THR A 293       2.313 -10.930  22.300  1.00 90.18           H
ATOM   4464  N   ASN A 294       3.541 -12.026  19.561  1.00 92.47           N
ATOM   4465  CA  ASN A 294       3.767 -12.812  18.360  1.00 92.47           C
ATOM   4466  C   ASN A 294       3.002 -12.184  17.193  1.00 92.47           C
ATOM   4467  O   ASN A 294       3.496 -12.155  16.067  1.00 92.47           O
ATOM   4468  HA  ASN A 294       4.846 -12.798  18.207  1.00 92.47           H
ATOM   4469  CB  ASN A 294       3.264 -14.246  18.538  1.00 92.47           C
ATOM   4470 1HB  ASN A 294       2.269 -14.234  18.982  1.00 92.47           H
ATOM   4471 2HB  ASN A 294       3.172 -14.726  17.563  1.00 92.47           H
ATOM   4472  CG  ASN A 294       4.214 -15.055  19.423  1.00 92.47           C
ATOM   4473  OD1 ASN A 294       5.354 -14.685  19.655  1.00 92.47           O
ATOM   4474  ND2 ASN A 294       3.684 -16.177  19.902  1.00 92.47           N
ATOM   4475 1HD2 ASN A 294       2.742 -16.422  19.673  1.00 92.47           H
ATOM   4476 2HD2 ASN A 294       4.227 -16.774  20.492  1.00 92.47           H
ATOM   4477  HN  ASN A 294       3.039 -12.498  20.286  1.00 92.47           H
ATOM   4478  N   ILE A 295       1.809 -11.697  17.503  1.00 92.63           N
ATOM   4479  CA  ILE A 295       0.968 -11.080  16.492  1.00 92.63           C
ATOM   4480  C   ILE A 295       1.648  -9.812  15.973  1.00 92.63           C
ATOM   4481  O   ILE A 295       1.651  -9.553  14.770  1.00 92.63           O
ATOM   4482  HA  ILE A 295       0.878 -11.786  15.666  1.00 92.63           H
ATOM   4483  CB  ILE A 295      -0.441 -10.843  17.040  1.00 92.63           C
ATOM   4484  HB  ILE A 295      -0.351 -10.430  18.045  1.00 92.63           H
ATOM   4485  CG1 ILE A 295      -1.212 -12.159  17.159  1.00 92.63           C
ATOM   4486 1HG1 ILE A 295      -1.436 -12.544  16.164  1.00 92.63           H
ATOM   4487 2HG1 ILE A 295      -0.592 -12.904  17.657  1.00 92.63           H
ATOM   4488  CG2 ILE A 295      -1.192  -9.813  16.194  1.00 92.63           C
ATOM   4489 1HG2 ILE A 295      -0.649  -8.868  16.205  1.00 92.63           H
ATOM   4490 2HG2 ILE A 295      -1.272 -10.174  15.168  1.00 92.63           H
ATOM   4491 3HG2 ILE A 295      -2.190  -9.663  16.605  1.00 92.63           H
ATOM   4492  CD1 ILE A 295      -2.512 -11.963  17.941  1.00 92.63           C
ATOM   4493 1HD1 ILE A 295      -2.283 -11.601  18.943  1.00 92.63           H
ATOM   4494 2HD1 ILE A 295      -3.140 -11.236  17.427  1.00 92.63           H
ATOM   4495 3HD1 ILE A 295      -3.041 -12.914  18.011  1.00 92.63           H
ATOM   4496  HN  ILE A 295       1.418 -11.719  18.423  1.00 92.63           H
ATOM   4497  N   ASP A 296       2.206  -9.055  16.905  1.00 93.75           N
ATOM   4498  CA  ASP A 296       2.837  -7.791  16.564  1.00 93.75           C
ATOM   4499  C   ASP A 296       4.031  -8.054  15.644  1.00 93.75           C
ATOM   4500  O   ASP A 296       4.243  -7.328  14.674  1.00 93.75           O
ATOM   4501  HA  ASP A 296       2.058  -7.204  16.079  1.00 93.75           H
ATOM   4502  CB  ASP A 296       3.353  -7.077  17.815  1.00 93.75           C
ATOM   4503 1HB  ASP A 296       3.815  -7.801  18.487  1.00 93.75           H
ATOM   4504 2HB  ASP A 296       4.126  -6.361  17.537  1.00 93.75           H
ATOM   4505  CG  ASP A 296       2.217  -6.353  18.541  1.00 93.75           C
ATOM   4506  OD1 ASP A 296       1.052  -6.606  18.166  1.00 93.75           O
ATOM   4507  OD2 ASP A 296       2.540  -5.563  19.455  1.00 93.75           O
ATOM   4508  HN  ASP A 296       2.233  -9.291  17.877  1.00 93.75           H
ATOM   4509  N   ILE A 297       4.780  -9.094  15.981  1.00 93.62           N
ATOM   4510  CA  ILE A 297       5.939  -9.469  15.190  1.00 93.62           C
ATOM   4511  C   ILE A 297       5.482  -9.900  13.796  1.00 93.62           C
ATOM   4512  O   ILE A 297       6.062  -9.488  12.793  1.00 93.62           O
ATOM   4513  HA  ILE A 297       6.567  -8.583  15.089  1.00 93.62           H
ATOM   4514  CB  ILE A 297       6.766 -10.528  15.921  1.00 93.62           C
ATOM   4515  HB  ILE A 297       6.091 -11.311  16.266  1.00 93.62           H
ATOM   4516  CG1 ILE A 297       7.443  -9.938  17.160  1.00 93.62           C
ATOM   4517 1HG1 ILE A 297       8.215  -9.231  16.855  1.00 93.62           H
ATOM   4518 2HG1 ILE A 297       6.713  -9.379  17.746  1.00 93.62           H
ATOM   4519  CG2 ILE A 297       7.774 -11.185  14.976  1.00 93.62           C
ATOM   4520 1HG2 ILE A 297       7.243 -11.664  14.153  1.00 93.62           H
ATOM   4521 2HG2 ILE A 297       8.449 -10.427  14.580  1.00 93.62           H
ATOM   4522 3HG2 ILE A 297       8.349 -11.934  15.521  1.00 93.62           H
ATOM   4523  CD1 ILE A 297       8.063 -11.038  18.023  1.00 93.62           C
ATOM   4524 1HD1 ILE A 297       7.285 -11.729  18.346  1.00 93.62           H
ATOM   4525 2HD1 ILE A 297       8.810 -11.578  17.441  1.00 93.62           H
ATOM   4526 3HD1 ILE A 297       8.537 -10.590  18.897  1.00 93.62           H
ATOM   4527  HN  ILE A 297       4.605  -9.674  16.777  1.00 93.62           H
ATOM   4528  N   CYS A 298       4.445 -10.726  13.777  1.00 95.21           N
ATOM   4529  CA  CYS A 298       3.912 -11.228  12.522  1.00 95.21           C
ATOM   4530  C   CYS A 298       3.502 -10.032  11.661  1.00 95.21           C
ATOM   4531  O   CYS A 298       3.728 -10.027  10.451  1.00 95.21           O
ATOM   4532  HA  CYS A 298       4.713 -11.793  12.045  1.00 95.21           H
ATOM   4533  CB  CYS A 298       2.747 -12.194  12.749  1.00 95.21           C
ATOM   4534 1HB  CYS A 298       2.059 -11.780  13.487  1.00 95.21           H
ATOM   4535 2HB  CYS A 298       2.184 -12.321  11.825  1.00 95.21           H
ATOM   4536  SG  CYS A 298       3.378 -13.813  13.323  1.00 95.21           S
ATOM   4537  HG  CYS A 298       3.608 -13.436  14.578  1.00 95.21           H
ATOM   4538  HN  CYS A 298       3.973 -11.049  14.597  1.00 95.21           H
ATOM   4539  N   PHE A 299       2.907  -9.047  12.317  1.00 94.39           N
ATOM   4540  CA  PHE A 299       2.466  -7.847  11.627  1.00 94.39           C
ATOM   4541  C   PHE A 299       3.644  -7.137  10.955  1.00 94.39           C
ATOM   4542  O   PHE A 299       3.562  -6.762   9.786  1.00 94.39           O
ATOM   4543  HA  PHE A 299       1.749  -8.156  10.866  1.00 94.39           H
ATOM   4544  CB  PHE A 299       1.863  -6.919  12.683  1.00 94.39           C
ATOM   4545 1HB  PHE A 299       1.042  -7.437  13.180  1.00 94.39           H
ATOM   4546 2HB  PHE A 299       2.616  -6.713  13.444  1.00 94.39           H
ATOM   4547  CG  PHE A 299       1.346  -5.592  12.124  1.00 94.39           C
ATOM   4548  CD1 PHE A 299       2.131  -4.483  12.171  1.00 94.39           C
ATOM   4549  HD1 PHE A 299       3.129  -4.539  12.607  1.00 94.39           H
ATOM   4550  CD2 PHE A 299       0.101  -5.522  11.580  1.00 94.39           C
ATOM   4551  HD2 PHE A 299      -0.528  -6.411  11.543  1.00 94.39           H
ATOM   4552  CE1 PHE A 299       1.652  -3.251  11.652  1.00 94.39           C
ATOM   4553  HE1 PHE A 299       2.281  -2.362  11.690  1.00 94.39           H
ATOM   4554  CE2 PHE A 299      -0.378  -4.290  11.061  1.00 94.39           C
ATOM   4555  HE2 PHE A 299      -1.375  -4.234  10.625  1.00 94.39           H
ATOM   4556  CZ  PHE A 299       0.407  -3.181  11.108  1.00 94.39           C
ATOM   4557  HZ  PHE A 299       0.039  -2.235  10.710  1.00 94.39           H
ATOM   4558  HN  PHE A 299       2.725  -9.060  13.300  1.00 94.39           H
ATOM   4559  N   GLN A 300       4.711  -6.975  11.723  1.00 91.41           N
ATOM   4560  CA  GLN A 300       5.871  -6.241  11.246  1.00 91.41           C
ATOM   4561  C   GLN A 300       6.465  -6.930  10.015  1.00 91.41           C
ATOM   4562  O   GLN A 300       6.842  -6.267   9.050  1.00 91.41           O
ATOM   4563  HA  GLN A 300       5.498  -5.254  10.973  1.00 91.41           H
ATOM   4564  CB  GLN A 300       6.919  -6.093  12.351  1.00 91.41           C
ATOM   4565 1HB  GLN A 300       7.096  -7.061  12.821  1.00 91.41           H
ATOM   4566 2HB  GLN A 300       7.866  -5.771  11.918  1.00 91.41           H
ATOM   4567  CG  GLN A 300       6.464  -5.083  13.406  1.00 91.41           C
ATOM   4568 1HG  GLN A 300       6.327  -4.106  12.943  1.00 91.41           H
ATOM   4569 2HG  GLN A 300       5.497  -5.383  13.809  1.00 91.41           H
ATOM   4570  CD  GLN A 300       7.485  -4.978  14.540  1.00 91.41           C
ATOM   4571  OE1 GLN A 300       8.574  -5.525  14.483  1.00 91.41           O
ATOM   4572  NE2 GLN A 300       7.074  -4.245  15.572  1.00 91.41           N
ATOM   4573 1HE2 GLN A 300       6.168  -3.823  15.556  1.00 91.41           H
ATOM   4574 2HE2 GLN A 300       7.672  -4.117  16.363  1.00 91.41           H
ATOM   4575  HN  GLN A 300       4.791  -7.333  12.653  1.00 91.41           H
ATOM   4576  N   VAL A 301       6.531  -8.251  10.090  1.00 95.58           N
ATOM   4577  CA  VAL A 301       7.146  -9.031   9.030  1.00 95.58           C
ATOM   4578  C   VAL A 301       6.298  -8.920   7.762  1.00 95.58           C
ATOM   4579  O   VAL A 301       6.810  -8.584   6.695  1.00 95.58           O
ATOM   4580  HA  VAL A 301       8.129  -8.601   8.833  1.00 95.58           H
ATOM   4581  CB  VAL A 301       7.345 -10.476   9.491  1.00 95.58           C
ATOM   4582  HB  VAL A 301       6.378 -10.861   9.813  1.00 95.58           H
ATOM   4583  CG1 VAL A 301       7.841 -11.355   8.341  1.00 95.58           C
ATOM   4584 1HG1 VAL A 301       7.110 -11.344   7.533  1.00 95.58           H
ATOM   4585 2HG1 VAL A 301       8.794 -10.971   7.975  1.00 95.58           H
ATOM   4586 3HG1 VAL A 301       7.975 -12.377   8.697  1.00 95.58           H
ATOM   4587  CG2 VAL A 301       8.300 -10.544  10.685  1.00 95.58           C
ATOM   4588 1HG2 VAL A 301       9.268 -10.132  10.400  1.00 95.58           H
ATOM   4589 2HG2 VAL A 301       7.889  -9.966  11.512  1.00 95.58           H
ATOM   4590 3HG2 VAL A 301       8.424 -11.582  10.992  1.00 95.58           H
ATOM   4591  HN  VAL A 301       6.173  -8.786  10.855  1.00 95.58           H
ATOM   4592  N   THR A 302       5.014  -9.207   7.920  1.00 94.68           N
ATOM   4593  CA  THR A 302       4.120  -9.295   6.778  1.00 94.68           C
ATOM   4594  C   THR A 302       3.946  -7.920   6.130  1.00 94.68           C
ATOM   4595  O   THR A 302       3.778  -7.818   4.916  1.00 94.68           O
ATOM   4596  HA  THR A 302       4.579  -9.944   6.031  1.00 94.68           H
ATOM   4597  CB  THR A 302       2.804  -9.914   7.253  1.00 94.68           C
ATOM   4598  HB  THR A 302       2.088  -9.983   6.435  1.00 94.68           H
ATOM   4599  OG1 THR A 302       2.410  -9.093   8.349  1.00 94.68           O
ATOM   4600  HG1 THR A 302       1.514  -9.380   8.686  1.00 94.68           H
ATOM   4601  CG2 THR A 302       3.000 -11.298   7.877  1.00 94.68           C
ATOM   4602 1HG2 THR A 302       3.664 -11.218   8.738  1.00 94.68           H
ATOM   4603 2HG2 THR A 302       3.440 -11.970   7.140  1.00 94.68           H
ATOM   4604 3HG2 THR A 302       2.035 -11.692   8.197  1.00 94.68           H
ATOM   4605  HN  THR A 302       4.585  -9.379   8.807  1.00 94.68           H
ATOM   4606  N   GLN A 303       3.991  -6.896   6.970  1.00 92.43           N
ATOM   4607  CA  GLN A 303       3.907  -5.528   6.487  1.00 92.43           C
ATOM   4608  C   GLN A 303       5.094  -5.214   5.574  1.00 92.43           C
ATOM   4609  O   GLN A 303       4.929  -4.583   4.531  1.00 92.43           O
ATOM   4610  HA  GLN A 303       2.979  -5.478   5.918  1.00 92.43           H
ATOM   4611  CB  GLN A 303       3.835  -4.539   7.652  1.00 92.43           C
ATOM   4612 1HB  GLN A 303       2.975  -4.772   8.279  1.00 92.43           H
ATOM   4613 2HB  GLN A 303       4.722  -4.642   8.277  1.00 92.43           H
ATOM   4614  CG  GLN A 303       3.727  -3.100   7.144  1.00 92.43           C
ATOM   4615 1HG  GLN A 303       4.644  -2.825   6.623  1.00 92.43           H
ATOM   4616 2HG  GLN A 303       2.915  -3.026   6.420  1.00 92.43           H
ATOM   4617  CD  GLN A 303       3.478  -2.128   8.298  1.00 92.43           C
ATOM   4618  OE1 GLN A 303       4.289  -1.969   9.196  1.00 92.43           O
ATOM   4619  NE2 GLN A 303       2.314  -1.488   8.225  1.00 92.43           N
ATOM   4620 1HE2 GLN A 303       1.694  -1.665   7.461  1.00 92.43           H
ATOM   4621 2HE2 GLN A 303       2.060  -0.831   8.935  1.00 92.43           H
ATOM   4622  HN  GLN A 303       4.083  -6.989   7.961  1.00 92.43           H
ATOM   4623  N   THR A 304       6.263  -5.669   5.999  1.00 93.52           N
ATOM   4624  CA  THR A 304       7.485  -5.401   5.258  1.00 93.52           C
ATOM   4625  C   THR A 304       7.420  -6.046   3.873  1.00 93.52           C
ATOM   4626  O   THR A 304       7.811  -5.433   2.880  1.00 93.52           O
ATOM   4627  HA  THR A 304       7.565  -4.325   5.107  1.00 93.52           H
ATOM   4628  CB  THR A 304       8.665  -5.888   6.101  1.00 93.52           C
ATOM   4629  HB  THR A 304       8.648  -6.973   6.204  1.00 93.52           H
ATOM   4630  OG1 THR A 304       8.551  -5.153   7.317  1.00 93.52           O
ATOM   4631  HG1 THR A 304       8.133  -5.723   8.024  1.00 93.52           H
ATOM   4632  CG2 THR A 304      10.014  -5.451   5.527  1.00 93.52           C
ATOM   4633 1HG2 THR A 304      10.057  -4.363   5.487  1.00 93.52           H
ATOM   4634 2HG2 THR A 304      10.130  -5.857   4.522  1.00 93.52           H
ATOM   4635 3HG2 THR A 304      10.817  -5.823   6.163  1.00 93.52           H
ATOM   4636  HN  THR A 304       6.384  -6.210   6.831  1.00 93.52           H
ATOM   4637  N   ILE A 305       6.925  -7.275   3.849  1.00 93.11           N
ATOM   4638  CA  ILE A 305       6.780  -8.000   2.598  1.00 93.11           C
ATOM   4639  C   ILE A 305       5.855  -7.217   1.665  1.00 93.11           C
ATOM   4640  O   ILE A 305       6.092  -7.154   0.459  1.00 93.11           O
ATOM   4641  HA  ILE A 305       7.766  -8.057   2.138  1.00 93.11           H
ATOM   4642  CB  ILE A 305       6.318  -9.434   2.861  1.00 93.11           C
ATOM   4643  HB  ILE A 305       5.427  -9.397   3.488  1.00 93.11           H
ATOM   4644  CG1 ILE A 305       7.381 -10.220   3.632  1.00 93.11           C
ATOM   4645 1HG1 ILE A 305       8.219 -10.447   2.973  1.00 93.11           H
ATOM   4646 2HG1 ILE A 305       7.771  -9.609   4.446  1.00 93.11           H
ATOM   4647  CG2 ILE A 305       5.924 -10.131   1.557  1.00 93.11           C
ATOM   4648 1HG2 ILE A 305       5.110  -9.582   1.084  1.00 93.11           H
ATOM   4649 2HG2 ILE A 305       6.783 -10.157   0.885  1.00 93.11           H
ATOM   4650 3HG2 ILE A 305       5.600 -11.149   1.772  1.00 93.11           H
ATOM   4651  CD1 ILE A 305       6.801 -11.519   4.195  1.00 93.11           C
ATOM   4652 1HD1 ILE A 305       5.978 -11.286   4.872  1.00 93.11           H
ATOM   4653 2HD1 ILE A 305       6.434 -12.138   3.377  1.00 93.11           H
ATOM   4654 3HD1 ILE A 305       7.577 -12.058   4.739  1.00 93.11           H
ATOM   4655  HN  ILE A 305       6.626  -7.773   4.663  1.00 93.11           H
ATOM   4656  N   ALA A 306       4.820  -6.640   2.257  1.00 94.24           N
ATOM   4657  CA  ALA A 306       3.833  -5.901   1.487  1.00 94.24           C
ATOM   4658  C   ALA A 306       4.503  -4.690   0.835  1.00 94.24           C
ATOM   4659  O   ALA A 306       4.163  -4.318  -0.287  1.00 94.24           O
ATOM   4660  HA  ALA A 306       3.458  -6.563   0.706  1.00 94.24           H
ATOM   4661  CB  ALA A 306       2.669  -5.504   2.397  1.00 94.24           C
ATOM   4662 1HB  ALA A 306       2.209  -6.401   2.811  1.00 94.24           H
ATOM   4663 2HB  ALA A 306       3.039  -4.877   3.208  1.00 94.24           H
ATOM   4664 3HB  ALA A 306       1.929  -4.950   1.819  1.00 94.24           H
ATOM   4665  HN  ALA A 306       4.650  -6.670   3.242  1.00 94.24           H
ATOM   4666  N   PHE A 307       5.443  -4.110   1.565  1.00 92.66           N
ATOM   4667  CA  PHE A 307       6.118  -2.910   1.101  1.00 92.66           C
ATOM   4668  C   PHE A 307       6.980  -3.207  -0.128  1.00 92.66           C
ATOM   4669  O   PHE A 307       7.132  -2.357  -1.005  1.00 92.66           O
ATOM   4670  HA  PHE A 307       5.347  -2.187   0.835  1.00 92.66           H
ATOM   4671  CB  PHE A 307       7.022  -2.435   2.240  1.00 92.66           C
ATOM   4672 1HB  PHE A 307       7.628  -3.273   2.583  1.00 92.66           H
ATOM   4673 2HB  PHE A 307       7.709  -1.681   1.855  1.00 92.66           H
ATOM   4674  CG  PHE A 307       6.263  -1.850   3.433  1.00 92.66           C
ATOM   4675  CD1 PHE A 307       4.917  -1.675   3.363  1.00 92.66           C
ATOM   4676  HD1 PHE A 307       4.377  -1.951   2.457  1.00 92.66           H
ATOM   4677  CD2 PHE A 307       6.936  -1.505   4.564  1.00 92.66           C
ATOM   4678  HD2 PHE A 307       8.016  -1.645   4.620  1.00 92.66           H
ATOM   4679  CE1 PHE A 307       4.213  -1.132   4.471  1.00 92.66           C
ATOM   4680  HE1 PHE A 307       3.133  -0.992   4.414  1.00 92.66           H
ATOM   4681  CE2 PHE A 307       6.232  -0.962   5.671  1.00 92.66           C
ATOM   4682  HE2 PHE A 307       6.771  -0.686   6.577  1.00 92.66           H
ATOM   4683  CZ  PHE A 307       4.885  -0.787   5.601  1.00 92.66           C
ATOM   4684  HZ  PHE A 307       4.345  -0.371   6.451  1.00 92.66           H
ATOM   4685  HN  PHE A 307       5.745  -4.445   2.458  1.00 92.66           H
ATOM   4686  N   PHE A 308       7.523  -4.415  -0.153  1.00 88.95           N
ATOM   4687  CA  PHE A 308       8.341  -4.845  -1.274  1.00 88.95           C
ATOM   4688  C   PHE A 308       7.530  -4.861  -2.571  1.00 88.95           C
ATOM   4689  O   PHE A 308       8.097  -4.842  -3.662  1.00 88.95           O
ATOM   4690  HA  PHE A 308       9.160  -4.133  -1.368  1.00 88.95           H
ATOM   4691  CB  PHE A 308       8.812  -6.268  -0.964  1.00 88.95           C
ATOM   4692 1HB  PHE A 308       8.032  -6.784  -0.405  1.00 88.95           H
ATOM   4693 2HB  PHE A 308       8.944  -6.808  -1.901  1.00 88.95           H
ATOM   4694  CG  PHE A 308      10.117  -6.331  -0.167  1.00 88.95           C
ATOM   4695  CD1 PHE A 308      11.306  -6.123  -0.793  1.00 88.95           C
ATOM   4696  HD1 PHE A 308      11.330  -5.911  -1.862  1.00 88.95           H
ATOM   4697  CD2 PHE A 308      10.087  -6.596   1.167  1.00 88.95           C
ATOM   4698  HD2 PHE A 308       9.134  -6.763   1.668  1.00 88.95           H
ATOM   4699  CE1 PHE A 308      12.517  -6.182  -0.053  1.00 88.95           C
ATOM   4700  HE1 PHE A 308      13.471  -6.015  -0.555  1.00 88.95           H
ATOM   4701  CE2 PHE A 308      11.298  -6.655   1.906  1.00 88.95           C
ATOM   4702  HE2 PHE A 308      11.274  -6.867   2.975  1.00 88.95           H
ATOM   4703  CZ  PHE A 308      12.488  -6.447   1.280  1.00 88.95           C
ATOM   4704  HZ  PHE A 308      13.417  -6.492   1.848  1.00 88.95           H
ATOM   4705  HN  PHE A 308       7.411  -5.093   0.574  1.00 88.95           H
ATOM   4706  N   HIS A 309       6.215  -4.896  -2.409  1.00 82.34           N
ATOM   4707  CA  HIS A 309       5.320  -4.910  -3.553  1.00 82.34           C
ATOM   4708  C   HIS A 309       5.497  -3.622  -4.359  1.00 82.34           C
ATOM   4709  O   HIS A 309       5.389  -3.632  -5.584  1.00 82.34           O
ATOM   4710  HA  HIS A 309       5.615  -5.758  -4.171  1.00 82.34           H
ATOM   4711  CB  HIS A 309       3.874  -5.138  -3.109  1.00 82.34           C
ATOM   4712 1HB  HIS A 309       3.836  -6.017  -2.466  1.00 82.34           H
ATOM   4713 2HB  HIS A 309       3.552  -4.288  -2.506  1.00 82.34           H
ATOM   4714  CG  HIS A 309       2.903  -5.324  -4.250  1.00 82.34           C
ATOM   4715  ND1 HIS A 309       2.107  -4.299  -4.732  1.00 82.34           N
ATOM   4716  HD1 HIS A 309       2.090  -3.361  -4.388  1.00 82.34           H
ATOM   4717  CD2 HIS A 309       2.609  -6.425  -5.000  1.00 82.34           C
ATOM   4718  HD2 HIS A 309       3.059  -7.411  -4.887  1.00 82.34           H
ATOM   4719  CE1 HIS A 309       1.370  -4.774  -5.726  1.00 82.34           C
ATOM   4720  HE1 HIS A 309       0.643  -4.211  -6.310  1.00 82.34           H
ATOM   4721  NE2 HIS A 309       1.683  -6.092  -5.890  1.00 82.34           N
ATOM   4722  HN  HIS A 309       5.762  -4.914  -1.517  1.00 82.34           H
ATOM   4723  N   SER A 310       5.766  -2.543  -3.639  1.00 86.18           N
ATOM   4724  CA  SER A 310       5.924  -1.243  -4.268  1.00 86.18           C
ATOM   4725  C   SER A 310       7.177  -1.235  -5.147  1.00 86.18           C
ATOM   4726  O   SER A 310       7.267  -0.462  -6.099  1.00 86.18           O
ATOM   4727  HA  SER A 310       5.030  -1.106  -4.876  1.00 86.18           H
ATOM   4728  CB  SER A 310       6.004  -0.130  -3.221  1.00 86.18           C
ATOM   4729 1HB  SER A 310       5.915   0.838  -3.714  1.00 86.18           H
ATOM   4730 2HB  SER A 310       5.162  -0.217  -2.535  1.00 86.18           H
ATOM   4731  OG  SER A 310       7.223  -0.176  -2.484  1.00 86.18           O
ATOM   4732  HG  SER A 310       7.163  -0.871  -1.767  1.00 86.18           H
ATOM   4733  HN  SER A 310       5.875  -2.547  -2.645  1.00 86.18           H
ATOM   4734  N   CYS A 311       8.112  -2.106  -4.795  1.00 88.63           N
ATOM   4735  CA  CYS A 311       9.340  -2.234  -5.561  1.00 88.63           C
ATOM   4736  C   CYS A 311       9.031  -3.019  -6.837  1.00 88.63           C
ATOM   4737  O   CYS A 311       9.695  -2.840  -7.857  1.00 88.63           O
ATOM   4738  HA  CYS A 311       9.668  -1.222  -5.799  1.00 88.63           H
ATOM   4739  CB  CYS A 311      10.452  -2.893  -4.741  1.00 88.63           C
ATOM   4740 1HB  CYS A 311      10.161  -3.907  -4.468  1.00 88.63           H
ATOM   4741 2HB  CYS A 311      11.359  -2.972  -5.340  1.00 88.63           H
ATOM   4742  SG  CYS A 311      10.783  -1.911  -3.233  1.00 88.63           S
ATOM   4743  HG  CYS A 311      11.694  -2.737  -2.727  1.00 88.63           H
ATOM   4744  HN  CYS A 311       8.041  -2.715  -4.005  1.00 88.63           H
ATOM   4745  N   LEU A 312       8.022  -3.873  -6.739  1.00 86.71           N
ATOM   4746  CA  LEU A 312       7.741  -4.824  -7.800  1.00 86.71           C
ATOM   4747  C   LEU A 312       6.776  -4.191  -8.805  1.00 86.71           C
ATOM   4748  O   LEU A 312       6.744  -4.581  -9.971  1.00 86.71           O
ATOM   4749  HA  LEU A 312       8.682  -5.033  -8.310  1.00 86.71           H
ATOM   4750  CB  LEU A 312       7.239  -6.146  -7.216  1.00 86.71           C
ATOM   4751 1HB  LEU A 312       6.366  -5.939  -6.597  1.00 86.71           H
ATOM   4752 2HB  LEU A 312       6.904  -6.780  -8.037  1.00 86.71           H
ATOM   4753  CG  LEU A 312       8.247  -6.935  -6.378  1.00 86.71           C
ATOM   4754  HG  LEU A 312       8.583  -6.298  -5.559  1.00 86.71           H
ATOM   4755  CD1 LEU A 312       7.594  -8.169  -5.752  1.00 86.71           C
ATOM   4756 1HD1 LEU A 312       6.772  -7.857  -5.108  1.00 86.71           H
ATOM   4757 2HD1 LEU A 312       7.213  -8.817  -6.541  1.00 86.71           H
ATOM   4758 3HD1 LEU A 312       8.333  -8.711  -5.162  1.00 86.71           H
ATOM   4759  CD2 LEU A 312       9.483  -7.297  -7.205  1.00 86.71           C
ATOM   4760 1HD2 LEU A 312       9.184  -7.907  -8.057  1.00 86.71           H
ATOM   4761 2HD2 LEU A 312       9.962  -6.385  -7.561  1.00 86.71           H
ATOM   4762 3HD2 LEU A 312      10.183  -7.857  -6.585  1.00 86.71           H
ATOM   4763  HN  LEU A 312       7.404  -3.920  -5.954  1.00 86.71           H
ATOM   4764  N   ASN A 313       6.014  -3.224  -8.316  1.00 84.62           N
ATOM   4765  CA  ASN A 313       4.982  -2.601  -9.129  1.00 84.62           C
ATOM   4766  C   ASN A 313       5.593  -2.137 -10.452  1.00 84.62           C
ATOM   4767  O   ASN A 313       5.067  -2.439 -11.522  1.00 84.62           O
ATOM   4768  HA  ASN A 313       4.223  -3.371  -9.267  1.00 84.62           H
ATOM   4769  CB  ASN A 313       4.391  -1.377  -8.425  1.00 84.62           C
ATOM   4770 1HB  ASN A 313       5.187  -0.812  -7.940  1.00 84.62           H
ATOM   4771 2HB  ASN A 313       3.934  -0.716  -9.161  1.00 84.62           H
ATOM   4772  CG  ASN A 313       3.347  -1.793  -7.387  1.00 84.62           C
ATOM   4773  OD1 ASN A 313       2.830  -2.897  -7.396  1.00 84.62           O
ATOM   4774  ND2 ASN A 313       3.068  -0.848  -6.493  1.00 84.62           N
ATOM   4775 1HD2 ASN A 313       3.528   0.038  -6.542  1.00 84.62           H
ATOM   4776 2HD2 ASN A 313       2.397  -1.024  -5.773  1.00 84.62           H
ATOM   4777  HN  ASN A 313       6.092  -2.867  -7.385  1.00 84.62           H
ATOM   4778  N   PRO A 314       6.709  -1.397 -10.405  1.00 85.09           N
ATOM   4779  CA  PRO A 314       7.344  -0.910 -11.632  1.00 85.09           C
ATOM   4780  C   PRO A 314       7.613  -2.028 -12.626  1.00 85.09           C
ATOM   4781  O   PRO A 314       7.345  -1.882 -13.818  1.00 85.09           O
ATOM   4782  HA  PRO A 314       6.677  -0.222 -12.151  1.00 85.09           H
ATOM   4783  CB  PRO A 314       8.641  -0.266 -11.138  1.00 85.09           C
ATOM   4784 1HB  PRO A 314       9.469  -0.974 -11.148  1.00 85.09           H
ATOM   4785 2HB  PRO A 314       8.935   0.576 -11.766  1.00 85.09           H
ATOM   4786  CG  PRO A 314       8.297   0.180  -9.722  1.00 85.09           C
ATOM   4787 1HG  PRO A 314       9.190   0.334  -9.118  1.00 85.09           H
ATOM   4788 2HG  PRO A 314       7.756   1.127  -9.716  1.00 85.09           H
ATOM   4789  CD  PRO A 314       7.445  -0.967  -9.203  1.00 85.09           C
ATOM   4790 1HD  PRO A 314       8.057  -1.773  -8.798  1.00 85.09           H
ATOM   4791 2HD  PRO A 314       6.777  -0.645  -8.404  1.00 85.09           H
ATOM   4792  N   VAL A 315       8.139  -3.126 -12.104  1.00 84.01           N
ATOM   4793  CA  VAL A 315       8.583  -4.220 -12.952  1.00 84.01           C
ATOM   4794  C   VAL A 315       7.363  -4.925 -13.548  1.00 84.01           C
ATOM   4795  O   VAL A 315       7.341  -5.237 -14.738  1.00 84.01           O
ATOM   4796  HA  VAL A 315       9.170  -3.789 -13.764  1.00 84.01           H
ATOM   4797  CB  VAL A 315       9.490  -5.162 -12.159  1.00 84.01           C
ATOM   4798  HB  VAL A 315       8.905  -5.580 -11.340  1.00 84.01           H
ATOM   4799  CG1 VAL A 315       9.971  -6.323 -13.032  1.00 84.01           C
ATOM   4800 1HG1 VAL A 315       9.111  -6.887 -13.393  1.00 84.01           H
ATOM   4801 2HG1 VAL A 315      10.531  -5.932 -13.881  1.00 84.01           H
ATOM   4802 3HG1 VAL A 315      10.614  -6.978 -12.444  1.00 84.01           H
ATOM   4803  CG2 VAL A 315      10.673  -4.404 -11.554  1.00 84.01           C
ATOM   4804 1HG2 VAL A 315      11.258  -3.946 -12.352  1.00 84.01           H
ATOM   4805 2HG2 VAL A 315      10.303  -3.629 -10.883  1.00 84.01           H
ATOM   4806 3HG2 VAL A 315      11.302  -5.098 -10.995  1.00 84.01           H
ATOM   4807  HN  VAL A 315       8.264  -3.275 -11.123  1.00 84.01           H
ATOM   4808  N   LEU A 316       6.377  -5.155 -12.694  1.00 83.32           N
ATOM   4809  CA  LEU A 316       5.276  -6.038 -13.042  1.00 83.32           C
ATOM   4810  C   LEU A 316       4.435  -5.389 -14.142  1.00 83.32           C
ATOM   4811  O   LEU A 316       4.026  -6.056 -15.091  1.00 83.32           O
ATOM   4812  HA  LEU A 316       5.708  -6.959 -13.435  1.00 83.32           H
ATOM   4813  CB  LEU A 316       4.474  -6.412 -11.793  1.00 83.32           C
ATOM   4814 1HB  LEU A 316       4.205  -5.494 -11.271  1.00 83.32           H
ATOM   4815 2HB  LEU A 316       3.544  -6.883 -12.111  1.00 83.32           H
ATOM   4816  CG  LEU A 316       5.173  -7.345 -10.802  1.00 83.32           C
ATOM   4817  HG  LEU A 316       6.128  -6.897 -10.526  1.00 83.32           H
ATOM   4818  CD1 LEU A 316       4.355  -7.491  -9.517  1.00 83.32           C
ATOM   4819 1HD1 LEU A 316       4.233  -6.513  -9.051  1.00 83.32           H
ATOM   4820 2HD1 LEU A 316       3.375  -7.905  -9.756  1.00 83.32           H
ATOM   4821 3HD1 LEU A 316       4.874  -8.159  -8.830  1.00 83.32           H
ATOM   4822  CD2 LEU A 316       5.477  -8.699 -11.445  1.00 83.32           C
ATOM   4823 1HD2 LEU A 316       4.547  -9.166 -11.767  1.00 83.32           H
ATOM   4824 2HD2 LEU A 316       6.129  -8.554 -12.306  1.00 83.32           H
ATOM   4825 3HD2 LEU A 316       5.974  -9.343 -10.718  1.00 83.32           H
ATOM   4826  HN  LEU A 316       6.322  -4.751 -11.781  1.00 83.32           H
ATOM   4827  N   TYR A 317       4.200  -4.095 -13.977  1.00 79.63           N
ATOM   4828  CA  TYR A 317       3.173  -3.417 -14.749  1.00 79.63           C
ATOM   4829  C   TYR A 317       3.789  -2.607 -15.891  1.00 79.63           C
ATOM   4830  O   TYR A 317       3.150  -2.391 -16.920  1.00 79.63           O
ATOM   4831  HA  TYR A 317       2.510  -4.175 -15.167  1.00 79.63           H
ATOM   4832  CB  TYR A 317       2.480  -2.459 -13.778  1.00 79.63           C
ATOM   4833 1HB  TYR A 317       3.238  -1.879 -13.252  1.00 79.63           H
ATOM   4834 2HB  TYR A 317       1.876  -1.753 -14.348  1.00 79.63           H
ATOM   4835  CG  TYR A 317       1.587  -3.155 -12.748  1.00 79.63           C
ATOM   4836  CD1 TYR A 317       0.323  -3.578 -13.105  1.00 79.63           C
ATOM   4837  HD1 TYR A 317      -0.040  -3.416 -14.120  1.00 79.63           H
ATOM   4838  CD2 TYR A 317       2.046  -3.360 -11.463  1.00 79.63           C
ATOM   4839  HD2 TYR A 317       3.044  -3.026 -11.181  1.00 79.63           H
ATOM   4840  CE1 TYR A 317      -0.518  -4.233 -12.137  1.00 79.63           C
ATOM   4841  HE1 TYR A 317      -1.518  -4.572 -12.405  1.00 79.63           H
ATOM   4842  CE2 TYR A 317       1.206  -4.015 -10.494  1.00 79.63           C
ATOM   4843  HE2 TYR A 317       1.556  -4.183  -9.476  1.00 79.63           H
ATOM   4844  CZ  TYR A 317      -0.035  -4.419 -10.879  1.00 79.63           C
ATOM   4845  OH  TYR A 317      -0.828  -5.038  -9.964  1.00 79.63           O
ATOM   4846  HH  TYR A 317      -0.329  -5.162  -9.107  1.00 79.63           H
ATOM   4847  HN  TYR A 317       4.697  -3.514 -13.333  1.00 79.63           H
ATOM   4848  N   VAL A 318       5.025  -2.182 -15.673  1.00 76.55           N
ATOM   4849  CA  VAL A 318       5.616  -1.143 -16.499  1.00 76.55           C
ATOM   4850  C   VAL A 318       6.659  -1.768 -17.428  1.00 76.55           C
ATOM   4851  O   VAL A 318       6.526  -1.706 -18.649  1.00 76.55           O
ATOM   4852  HA  VAL A 318       4.820  -0.713 -17.106  1.00 76.55           H
ATOM   4853  CB  VAL A 318       6.190  -0.034 -15.616  1.00 76.55           C
ATOM   4854  HB  VAL A 318       7.087  -0.421 -15.132  1.00 76.55           H
ATOM   4855  CG1 VAL A 318       6.596   1.180 -16.453  1.00 76.55           C
ATOM   4856 1HG1 VAL A 318       7.353   0.884 -17.179  1.00 76.55           H
ATOM   4857 2HG1 VAL A 318       5.722   1.568 -16.977  1.00 76.55           H
ATOM   4858 3HG1 VAL A 318       7.001   1.953 -15.800  1.00 76.55           H
ATOM   4859  CG2 VAL A 318       5.199   0.362 -14.519  1.00 76.55           C
ATOM   4860 1HG2 VAL A 318       4.277   0.722 -14.976  1.00 76.55           H
ATOM   4861 2HG2 VAL A 318       4.982  -0.505 -13.896  1.00 76.55           H
ATOM   4862 3HG2 VAL A 318       5.633   1.152 -13.906  1.00 76.55           H
ATOM   4863  HN  VAL A 318       5.618  -2.533 -14.948  1.00 76.55           H
ATOM   4864  N   PHE A 319       7.675  -2.357 -16.813  1.00 74.98           N
ATOM   4865  CA  PHE A 319       8.830  -2.827 -17.558  1.00 74.98           C
ATOM   4866  C   PHE A 319       8.474  -4.049 -18.407  1.00 74.98           C
ATOM   4867  O   PHE A 319       9.183  -4.377 -19.358  1.00 74.98           O
ATOM   4868  HA  PHE A 319       9.147  -2.014 -18.211  1.00 74.98           H
ATOM   4869  CB  PHE A 319       9.893  -3.226 -16.532  1.00 74.98           C
ATOM   4870 1HB  PHE A 319       9.480  -3.991 -15.875  1.00 74.98           H
ATOM   4871 2HB  PHE A 319      10.737  -3.675 -17.055  1.00 74.98           H
ATOM   4872  CG  PHE A 319      10.401  -2.062 -15.679  1.00 74.98           C
ATOM   4873  CD1 PHE A 319      10.367  -0.794 -16.169  1.00 74.98           C
ATOM   4874  HD1 PHE A 319       9.977  -0.606 -17.169  1.00 74.98           H
ATOM   4875  CD2 PHE A 319      10.886  -2.296 -14.430  1.00 74.98           C
ATOM   4876  HD2 PHE A 319      10.914  -3.312 -14.038  1.00 74.98           H
ATOM   4877  CE1 PHE A 319      10.838   0.286 -15.377  1.00 74.98           C
ATOM   4878  HE1 PHE A 319      10.811   1.303 -15.769  1.00 74.98           H
ATOM   4879  CE2 PHE A 319      11.358  -1.216 -13.638  1.00 74.98           C
ATOM   4880  HE2 PHE A 319      11.747  -1.403 -12.637  1.00 74.98           H
ATOM   4881  CZ  PHE A 319      11.324   0.053 -14.128  1.00 74.98           C
ATOM   4882  HZ  PHE A 319      11.686   0.882 -13.520  1.00 74.98           H
ATOM   4883  HN  PHE A 319       7.716  -2.513 -15.826  1.00 74.98           H
ATOM   4884  N   VAL A 320       7.377  -4.691 -18.033  1.00 73.69           N
ATOM   4885  CA  VAL A 320       6.866  -5.811 -18.804  1.00 73.69           C
ATOM   4886  C   VAL A 320       6.405  -5.314 -20.176  1.00 73.69           C
ATOM   4887  O   VAL A 320       6.388  -6.075 -21.142  1.00 73.69           O
ATOM   4888  HA  VAL A 320       7.686  -6.516 -18.943  1.00 73.69           H
ATOM   4889  CB  VAL A 320       5.758  -6.522 -18.023  1.00 73.69           C
ATOM   4890  HB  VAL A 320       4.982  -5.789 -17.801  1.00 73.69           H
ATOM   4891  CG1 VAL A 320       5.126  -7.637 -18.859  1.00 73.69           C
ATOM   4892 1HG1 VAL A 320       4.697  -7.212 -19.766  1.00 73.69           H
ATOM   4893 2HG1 VAL A 320       5.890  -8.368 -19.125  1.00 73.69           H
ATOM   4894 3HG1 VAL A 320       4.342  -8.125 -18.280  1.00 73.69           H
ATOM   4895  CG2 VAL A 320       6.286  -7.065 -16.694  1.00 73.69           C
ATOM   4896 1HG2 VAL A 320       7.090  -7.776 -16.885  1.00 73.69           H
ATOM   4897 2HG2 VAL A 320       6.667  -6.241 -16.090  1.00 73.69           H
ATOM   4898 3HG2 VAL A 320       5.479  -7.565 -16.159  1.00 73.69           H
ATOM   4899  HN  VAL A 320       6.841  -4.456 -17.222  1.00 73.69           H
ATOM   4900  N   GLY A 321       6.043  -4.040 -20.217  1.00 74.36           N
ATOM   4901  CA  GLY A 321       5.557  -3.440 -21.448  1.00 74.36           C
ATOM   4902  C   GLY A 321       6.681  -3.316 -22.478  1.00 74.36           C
ATOM   4903  O   GLY A 321       7.747  -2.781 -22.179  1.00 74.36           O
ATOM   4904 1HA  GLY A 321       4.748  -4.046 -21.857  1.00 74.36           H
ATOM   4905 2HA  GLY A 321       5.142  -2.455 -21.237  1.00 74.36           H
ATOM   4906  HN  GLY A 321       6.078  -3.423 -19.431  1.00 74.36           H
ATOM   4907  N   GLU A 322       6.404  -3.820 -23.672  1.00 63.29           N
ATOM   4908  CA  GLU A 322       7.360  -3.731 -24.762  1.00 63.29           C
ATOM   4909  C   GLU A 322       7.572  -2.270 -25.165  1.00 63.29           C
ATOM   4910  O   GLU A 322       8.700  -1.846 -25.408  1.00 63.29           O
ATOM   4911  HA  GLU A 322       8.289  -4.144 -24.368  1.00 63.29           H
ATOM   4912  CB  GLU A 322       6.907  -4.569 -25.959  1.00 63.29           C
ATOM   4913 1HB  GLU A 322       5.877  -4.321 -26.212  1.00 63.29           H
ATOM   4914 2HB  GLU A 322       7.600  -4.430 -26.789  1.00 63.29           H
ATOM   4915  CG  GLU A 322       6.932  -6.062 -25.624  1.00 63.29           C
ATOM   4916 1HG  GLU A 322       7.926  -6.344 -25.276  1.00 63.29           H
ATOM   4917 2HG  GLU A 322       6.239  -6.266 -24.808  1.00 63.29           H
ATOM   4918  CD  GLU A 322       6.554  -6.904 -26.844  1.00 63.29           C
ATOM   4919  OE1 GLU A 322       6.661  -8.145 -26.732  1.00 63.29           O
ATOM   4920  OE2 GLU A 322       6.167  -6.289 -27.861  1.00 63.29           O
ATOM   4921  HN  GLU A 322       5.546  -4.282 -23.899  1.00 63.29           H
ATOM   4922  N   ARG A 323       6.467  -1.540 -25.223  1.00 61.93           N
ATOM   4923  CA  ARG A 323       6.514  -0.142 -25.615  1.00 61.93           C
ATOM   4924  C   ARG A 323       7.425   0.645 -24.670  1.00 61.93           C
ATOM   4925  O   ARG A 323       8.287   1.399 -25.117  1.00 61.93           O
ATOM   4926  HA  ARG A 323       6.915  -0.150 -26.629  1.00 61.93           H
ATOM   4927  CB  ARG A 323       5.117   0.481 -25.603  1.00 61.93           C
ATOM   4928 1HB  ARG A 323       4.471  -0.051 -26.301  1.00 61.93           H
ATOM   4929 2HB  ARG A 323       4.675   0.371 -24.612  1.00 61.93           H
ATOM   4930  CG  ARG A 323       5.174   1.963 -25.980  1.00 61.93           C
ATOM   4931 1HG  ARG A 323       5.800   2.500 -25.267  1.00 61.93           H
ATOM   4932 2HG  ARG A 323       5.639   2.075 -26.959  1.00 61.93           H
ATOM   4933  CD  ARG A 323       3.773   2.578 -26.001  1.00 61.93           C
ATOM   4934 1HD  ARG A 323       3.192   2.152 -26.819  1.00 61.93           H
ATOM   4935 2HD  ARG A 323       3.247   2.336 -25.077  1.00 61.93           H
ATOM   4936  NE  ARG A 323       3.867   4.046 -26.158  1.00 61.93           N
ATOM   4937  HE  ARG A 323       4.701   4.422 -26.562  1.00 61.93           H
ATOM   4938  CZ  ARG A 323       2.904   4.904 -25.794  1.00 61.93           C
ATOM   4939  NH1 ARG A 323       1.765   4.456 -25.247  1.00 61.93           N
ATOM   4940 1HH1 ARG A 323       1.629   3.475 -25.109  1.00 61.93           H
ATOM   4941 2HH1 ARG A 323       1.052   5.103 -24.978  1.00 61.93           H
ATOM   4942  NH2 ARG A 323       3.097   6.216 -25.983  1.00 61.93           N
ATOM   4943 1HH2 ARG A 323       2.388   6.870 -25.716  1.00 61.93           H
ATOM   4944 2HH2 ARG A 323       3.950   6.542 -26.392  1.00 61.93           H
ATOM   4945  HN  ARG A 323       5.555  -1.888 -25.008  1.00 61.93           H
ATOM   4946  N   PHE A 324       7.202   0.441 -23.379  1.00 72.65           N
ATOM   4947  CA  PHE A 324       7.932   1.184 -22.367  1.00 72.65           C
ATOM   4948  C   PHE A 324       9.413   0.801 -22.367  1.00 72.65           C
ATOM   4949  O   PHE A 324      10.281   1.661 -22.223  1.00 72.65           O
ATOM   4950  HA  PHE A 324       7.832   2.242 -22.608  1.00 72.65           H
ATOM   4951  CB  PHE A 324       7.322   0.814 -21.013  1.00 72.65           C
ATOM   4952 1HB  PHE A 324       6.244   0.968 -21.058  1.00 72.65           H
ATOM   4953 2HB  PHE A 324       7.485  -0.248 -20.831  1.00 72.65           H
ATOM   4954  CG  PHE A 324       7.889   1.611 -19.837  1.00 72.65           C
ATOM   4955  CD1 PHE A 324       8.988   1.159 -19.175  1.00 72.65           C
ATOM   4956  HD1 PHE A 324       9.465   0.229 -19.484  1.00 72.65           H
ATOM   4957  CD2 PHE A 324       7.293   2.772 -19.452  1.00 72.65           C
ATOM   4958  HD2 PHE A 324       6.413   3.134 -19.982  1.00 72.65           H
ATOM   4959  CE1 PHE A 324       9.513   1.899 -18.083  1.00 72.65           C
ATOM   4960  HE1 PHE A 324      10.394   1.536 -17.553  1.00 72.65           H
ATOM   4961  CE2 PHE A 324       7.819   3.512 -18.360  1.00 72.65           C
ATOM   4962  HE2 PHE A 324       7.342   4.442 -18.052  1.00 72.65           H
ATOM   4963  CZ  PHE A 324       8.918   3.060 -17.699  1.00 72.65           C
ATOM   4964  HZ  PHE A 324       9.322   3.628 -16.861  1.00 72.65           H
ATOM   4965  HN  PHE A 324       6.537  -0.217 -23.024  1.00 72.65           H
ATOM   4966  N   ARG A 325       9.657  -0.491 -22.532  1.00 70.80           N
ATOM   4967  CA  ARG A 325      11.017  -1.002 -22.528  1.00 70.80           C
ATOM   4968  C   ARG A 325      11.831  -0.355 -23.650  1.00 70.80           C
ATOM   4969  O   ARG A 325      13.013  -0.061 -23.475  1.00 70.80           O
ATOM   4970  HA  ARG A 325      11.414  -0.731 -21.549  1.00 70.80           H
ATOM   4971  CB  ARG A 325      11.035  -2.522 -22.705  1.00 70.80           C
ATOM   4972 1HB  ARG A 325      10.357  -2.806 -23.509  1.00 70.80           H
ATOM   4973 2HB  ARG A 325      12.033  -2.845 -23.000  1.00 70.80           H
ATOM   4974  CG  ARG A 325      10.626  -3.229 -21.411  1.00 70.80           C
ATOM   4975 1HG  ARG A 325      11.191  -2.820 -20.574  1.00 70.80           H
ATOM   4976 2HG  ARG A 325       9.572  -3.041 -21.207  1.00 70.80           H
ATOM   4977  CD  ARG A 325      10.870  -4.737 -21.510  1.00 70.80           C
ATOM   4978 1HD  ARG A 325      11.883  -4.927 -21.865  1.00 70.80           H
ATOM   4979 2HD  ARG A 325      10.788  -5.192 -20.523  1.00 70.80           H
ATOM   4980  NE  ARG A 325       9.889  -5.349 -22.432  1.00 70.80           N
ATOM   4981  HE  ARG A 325       9.014  -4.882 -22.564  1.00 70.80           H
ATOM   4982  CZ  ARG A 325      10.098  -6.491 -23.102  1.00 70.80           C
ATOM   4983  NH1 ARG A 325      11.251  -7.159 -22.964  1.00 70.80           N
ATOM   4984 1HH1 ARG A 325      11.963  -6.807 -22.357  1.00 70.80           H
ATOM   4985 2HH1 ARG A 325      11.399  -8.010 -23.467  1.00 70.80           H
ATOM   4986  NH2 ARG A 325       9.136  -6.954 -23.913  1.00 70.80           N
ATOM   4987 1HH2 ARG A 325       9.276  -7.804 -24.420  1.00 70.80           H
ATOM   4988 2HH2 ARG A 325       8.279  -6.449 -24.010  1.00 70.80           H
ATOM   4989  HN  ARG A 325       8.947  -1.182 -22.666  1.00 70.80           H
ATOM   4990  N   ARG A 326      11.166  -0.153 -24.778  1.00 65.59           N
ATOM   4991  CA  ARG A 326      11.792   0.519 -25.905  1.00 65.59           C
ATOM   4992  C   ARG A 326      12.088   1.978 -25.555  1.00 65.59           C
ATOM   4993  O   ARG A 326      13.181   2.475 -25.823  1.00 65.59           O
ATOM   4994  HA  ARG A 326      12.712  -0.036 -26.085  1.00 65.59           H
ATOM   4995  CB  ARG A 326      10.893   0.471 -27.142  1.00 65.59           C
ATOM   4996 1HB  ARG A 326       9.878   0.759 -26.870  1.00 65.59           H
ATOM   4997 2HB  ARG A 326      11.243   1.195 -27.878  1.00 65.59           H
ATOM   4998  CG  ARG A 326      10.884  -0.929 -27.760  1.00 65.59           C
ATOM   4999 1HG  ARG A 326      11.904  -1.233 -27.993  1.00 65.59           H
ATOM   5000 2HG  ARG A 326      10.495  -1.646 -27.038  1.00 65.59           H
ATOM   5001  CD  ARG A 326      10.033  -0.962 -29.030  1.00 65.59           C
ATOM   5002 1HD  ARG A 326       9.046  -0.546 -28.828  1.00 65.59           H
ATOM   5003 2HD  ARG A 326      10.489  -0.340 -29.801  1.00 65.59           H
ATOM   5004  NE  ARG A 326       9.903  -2.354 -29.517  1.00 65.59           N
ATOM   5005  HE  ARG A 326      10.406  -3.069 -29.030  1.00 65.59           H
ATOM   5006  CZ  ARG A 326       9.155  -2.716 -30.568  1.00 65.59           C
ATOM   5007  NH1 ARG A 326       8.460  -1.800 -31.256  1.00 65.59           N
ATOM   5008 1HH1 ARG A 326       8.498  -0.838 -30.987  1.00 65.59           H
ATOM   5009 2HH1 ARG A 326       7.904  -2.079 -32.039  1.00 65.59           H
ATOM   5010  NH2 ARG A 326       9.112  -4.008 -30.920  1.00 65.59           N
ATOM   5011 1HH2 ARG A 326       8.558  -4.295 -31.701  1.00 65.59           H
ATOM   5012 2HH2 ARG A 326       9.633  -4.686 -30.401  1.00 65.59           H
ATOM   5013  HN  ARG A 326      10.220  -0.438 -24.929  1.00 65.59           H
ATOM   5014  N   ASP A 327      11.096   2.625 -24.961  1.00 75.84           N
ATOM   5015  CA  ASP A 327      11.200   4.043 -24.661  1.00 75.84           C
ATOM   5016  C   ASP A 327      12.234   4.250 -23.553  1.00 75.84           C
ATOM   5017  O   ASP A 327      12.918   5.272 -23.521  1.00 75.84           O
ATOM   5018  HA  ASP A 327      11.494   4.514 -25.599  1.00 75.84           H
ATOM   5019  CB  ASP A 327       9.863   4.601 -24.170  1.00 75.84           C
ATOM   5020 1HB  ASP A 327       9.474   3.973 -23.368  1.00 75.84           H
ATOM   5021 2HB  ASP A 327      10.012   5.596 -23.751  1.00 75.84           H
ATOM   5022  CG  ASP A 327       8.845   4.670 -25.310  1.00 75.84           C
ATOM   5023  OD1 ASP A 327       9.297   4.656 -26.476  1.00 75.84           O
ATOM   5024  OD2 ASP A 327       7.638   4.734 -24.991  1.00 75.84           O
ATOM   5025  HN  ASP A 327      10.234   2.197 -24.687  1.00 75.84           H
ATOM   5026  N   LEU A 328      12.316   3.264 -22.671  1.00 77.46           N
ATOM   5027  CA  LEU A 328      13.308   3.290 -21.610  1.00 77.46           C
ATOM   5028  C   LEU A 328      14.707   3.343 -22.227  1.00 77.46           C
ATOM   5029  O   LEU A 328      15.493   4.237 -21.917  1.00 77.46           O
ATOM   5030  HA  LEU A 328      13.149   4.202 -21.036  1.00 77.46           H
ATOM   5031  CB  LEU A 328      13.102   2.112 -20.655  1.00 77.46           C
ATOM   5032 1HB  LEU A 328      12.130   2.225 -20.175  1.00 77.46           H
ATOM   5033 2HB  LEU A 328      13.062   1.195 -21.244  1.00 77.46           H
ATOM   5034  CG  LEU A 328      14.161   1.939 -19.565  1.00 77.46           C
ATOM   5035  HG  LEU A 328      15.138   1.880 -20.044  1.00 77.46           H
ATOM   5036  CD1 LEU A 328      14.189   3.150 -18.630  1.00 77.46           C
ATOM   5037 1HD1 LEU A 328      14.421   4.047 -19.204  1.00 77.46           H
ATOM   5038 2HD1 LEU A 328      13.214   3.265 -18.156  1.00 77.46           H
ATOM   5039 3HD1 LEU A 328      14.950   3.001 -17.865  1.00 77.46           H
ATOM   5040  CD2 LEU A 328      13.953   0.630 -18.801  1.00 77.46           C
ATOM   5041 1HD2 LEU A 328      12.968   0.635 -18.334  1.00 77.46           H
ATOM   5042 2HD2 LEU A 328      14.023  -0.209 -19.492  1.00 77.46           H
ATOM   5043 3HD2 LEU A 328      14.719   0.532 -18.032  1.00 77.46           H
ATOM   5044  HN  LEU A 328      11.721   2.461 -22.674  1.00 77.46           H
ATOM   5045  N   VAL A 329      14.976   2.374 -23.090  1.00 77.94           N
ATOM   5046  CA  VAL A 329      16.290   2.256 -23.698  1.00 77.94           C
ATOM   5047  C   VAL A 329      16.590   3.522 -24.504  1.00 77.94           C
ATOM   5048  O   VAL A 329      17.729   3.985 -24.539  1.00 77.94           O
ATOM   5049  HA  VAL A 329      17.019   2.173 -22.892  1.00 77.94           H
ATOM   5050  CB  VAL A 329      16.366   0.980 -24.539  1.00 77.94           C
ATOM   5051  HB  VAL A 329      15.555   1.010 -25.267  1.00 77.94           H
ATOM   5052  CG1 VAL A 329      17.686   0.908 -25.309  1.00 77.94           C
ATOM   5053 1HG1 VAL A 329      17.768   1.769 -25.972  1.00 77.94           H
ATOM   5054 2HG1 VAL A 329      18.518   0.912 -24.604  1.00 77.94           H
ATOM   5055 3HG1 VAL A 329      17.714  -0.008 -25.898  1.00 77.94           H
ATOM   5056  CG2 VAL A 329      16.170  -0.262 -23.668  1.00 77.94           C
ATOM   5057 1HG2 VAL A 329      16.949  -0.299 -22.907  1.00 77.94           H
ATOM   5058 2HG2 VAL A 329      15.193  -0.218 -23.187  1.00 77.94           H
ATOM   5059 3HG2 VAL A 329      16.228  -1.155 -24.291  1.00 77.94           H
ATOM   5060  HN  VAL A 329      14.315   1.679 -23.374  1.00 77.94           H
ATOM   5061  N   LYS A 330      15.548   4.046 -25.131  1.00 71.67           N
ATOM   5062  CA  LYS A 330      15.679   5.265 -25.912  1.00 71.67           C
ATOM   5063  C   LYS A 330      16.116   6.408 -24.994  1.00 71.67           C
[truncated: 117,478 more chars]
