# Supplementary material for: Noncanonical roles of chemokine regions in CCR9 activation revealed by structural modeling and mutational mapping
Source: Nat Commun. 2025 Aug 18;16:7695. doi: 10.1038/s41467-025-62321-9 (PMC12361432; doi:10.1038/s41467-025-62321-9)
Supplement: Supplementary file 7 — Supplementary Data 5 [file 41467_2025_62321_MOESM7_ESM.zip › CCR9_CCL25x1P6_17_rnk1.pdb]

ATOM      1  N   GLU A  20      -5.360  -1.820  59.211  1.00 47.50           N
ATOM      2  CA  GLU A  20      -5.847  -2.655  58.126  1.00 47.50           C
ATOM      3  C   GLU A  20      -6.414  -3.965  58.678  1.00 47.50           C
ATOM      4  O   GLU A  20      -5.689  -4.752  59.284  1.00 47.50           O
ATOM      5  HA  GLU A  20      -6.642  -2.079  57.651  1.00 47.50           H
ATOM      6  CB  GLU A  20      -4.742  -2.924  57.102  1.00 47.50           C
ATOM      7 1HB  GLU A  20      -3.834  -3.239  57.616  1.00 47.50           H
ATOM      8 2HB  GLU A  20      -5.093  -3.646  56.365  1.00 47.50           H
ATOM      9  CG  GLU A  20      -4.392  -1.652  56.327  1.00 47.50           C
ATOM     10 1HG  GLU A  20      -5.301  -1.091  56.112  1.00 47.50           H
ATOM     11 2HG  GLU A  20      -3.760  -1.010  56.941  1.00 47.50           H
ATOM     12  CD  GLU A  20      -3.671  -1.987  55.020  1.00 47.50           C
ATOM     13  OE1 GLU A  20      -3.802  -1.179  54.076  1.00 47.50           O
ATOM     14  OE2 GLU A  20      -3.004  -3.044  54.995  1.00 47.50           O
ATOM     15  HN  GLU A  20      -5.453  -2.216  60.124  1.00 47.50           H
ATOM     16  N   SER A  21      -7.704  -4.157  58.449  1.00 51.42           N
ATOM     17  CA  SER A  21      -8.351  -5.406  58.814  1.00 51.42           C
ATOM     18  C   SER A  21      -7.610  -6.584  58.180  1.00 51.42           C
ATOM     19  O   SER A  21      -7.178  -6.506  57.031  1.00 51.42           O
ATOM     20  HA  SER A  21      -8.290  -5.455  59.901  1.00 51.42           H
ATOM     21  CB  SER A  21      -9.820  -5.411  58.386  1.00 51.42           C
ATOM     22 1HB  SER A  21     -10.293  -6.333  58.725  1.00 51.42           H
ATOM     23 2HB  SER A  21     -10.343  -4.587  58.872  1.00 51.42           H
ATOM     24  OG  SER A  21      -9.965  -5.296  56.973  1.00 51.42           O
ATOM     25  HG  SER A  21     -10.408  -6.115  56.607  1.00 51.42           H
ATOM     26  HN  SER A  21      -8.304  -3.480  58.022  1.00 51.42           H
ATOM     27  N   THR A  22      -7.484  -7.650  58.958  1.00 53.49           N
ATOM     28  CA  THR A  22      -6.783  -8.836  58.495  1.00 53.49           C
ATOM     29  C   THR A  22      -7.333  -9.286  57.140  1.00 53.49           C
ATOM     30  O   THR A  22      -6.586  -9.769  56.291  1.00 53.49           O
ATOM     31  HA  THR A  22      -5.734  -8.578  58.344  1.00 53.49           H
ATOM     32  CB  THR A  22      -6.894  -9.906  59.582  1.00 53.49           C
ATOM     33  HB  THR A  22      -6.666 -10.893  59.181  1.00 53.49           H
ATOM     34  OG1 THR A  22      -8.212  -9.741  60.098  1.00 53.49           O
ATOM     35  HG1 THR A  22      -8.481 -10.553  60.616  1.00 53.49           H
ATOM     36  CG2 THR A  22      -5.987  -9.620  60.780  1.00 53.49           C
ATOM     37 1HG2 THR A  22      -6.260  -8.662  61.223  1.00 53.49           H
ATOM     38 2HG2 THR A  22      -4.949  -9.584  60.450  1.00 53.49           H
ATOM     39 3HG2 THR A  22      -6.105 -10.410  61.522  1.00 53.49           H
ATOM     40  HN  THR A  22      -7.850  -7.711  59.886  1.00 53.49           H
ATOM     41  N   SER A  23      -8.637  -9.112  56.980  1.00 57.43           N
ATOM     42  CA  SER A  23      -9.294  -9.480  55.737  1.00 57.43           C
ATOM     43  C   SER A  23      -8.694  -8.688  54.574  1.00 57.43           C
ATOM     44  O   SER A  23      -8.498  -9.228  53.486  1.00 57.43           O
ATOM     45  HA  SER A  23      -9.103 -10.546  55.614  1.00 57.43           H
ATOM     46  CB  SER A  23     -10.803  -9.240  55.820  1.00 57.43           C
ATOM     47 1HB  SER A  23     -11.282  -9.635  54.924  1.00 57.43           H
ATOM     48 2HB  SER A  23     -11.211  -9.788  56.669  1.00 57.43           H
ATOM     49  OG  SER A  23     -11.117  -7.856  55.954  1.00 57.43           O
ATOM     50  HG  SER A  23     -12.108  -7.727  55.938  1.00 57.43           H
ATOM     51  HN  SER A  23      -9.240  -8.729  57.679  1.00 57.43           H
ATOM     52  N   SER A  24      -8.418  -7.420  54.842  1.00 63.73           N
ATOM     53  CA  SER A  24      -7.922  -6.527  53.809  1.00 63.73           C
ATOM     54  C   SER A  24      -6.513  -6.947  53.386  1.00 63.73           C
ATOM     55  O   SER A  24      -6.110  -6.722  52.246  1.00 63.73           O
ATOM     56  HA  SER A  24      -8.619  -6.633  52.977  1.00 63.73           H
ATOM     57  CB  SER A  24      -7.921  -5.075  54.291  1.00 63.73           C
ATOM     58 1HB  SER A  24      -7.890  -4.407  53.429  1.00 63.73           H
ATOM     59 2HB  SER A  24      -8.850  -4.868  54.821  1.00 63.73           H
ATOM     60  OG  SER A  24      -6.815  -4.797  55.146  1.00 63.73           O
ATOM     61  HG  SER A  24      -6.920  -5.288  56.010  1.00 63.73           H
ATOM     62  HN  SER A  24      -8.528  -7.003  55.744  1.00 63.73           H
ATOM     63  N   MET A  25      -5.802  -7.550  54.328  1.00 62.50           N
ATOM     64  CA  MET A  25      -4.455  -8.024  54.060  1.00 62.50           C
ATOM     65  C   MET A  25      -4.482  -9.339  53.278  1.00 62.50           C
ATOM     66  O   MET A  25      -3.691  -9.533  52.356  1.00 62.50           O
ATOM     67  HA  MET A  25      -3.984  -7.246  53.460  1.00 62.50           H
ATOM     68  CB  MET A  25      -3.715  -8.232  55.383  1.00 62.50           C
ATOM     69 1HB  MET A  25      -3.876  -7.372  56.033  1.00 62.50           H
ATOM     70 2HB  MET A  25      -4.121  -9.102  55.899  1.00 62.50           H
ATOM     71  CG  MET A  25      -2.216  -8.427  55.148  1.00 62.50           C
ATOM     72 1HG  MET A  25      -1.754  -8.863  56.033  1.00 62.50           H
ATOM     73 2HG  MET A  25      -2.056  -9.126  54.327  1.00 62.50           H
ATOM     74  SD  MET A  25      -1.449  -6.859  54.771  1.00 62.50           S
ATOM     75  CE  MET A  25      -0.932  -6.366  56.407  1.00 62.50           C
ATOM     76 1HE  MET A  25      -1.804  -6.288  57.055  1.00 62.50           H
ATOM     77 2HE  MET A  25      -0.245  -7.110  56.810  1.00 62.50           H
ATOM     78 3HE  MET A  25      -0.431  -5.399  56.353  1.00 62.50           H
ATOM     79  HN  MET A  25      -6.132  -7.716  55.257  1.00 62.50           H
ATOM     80  N   GLU A  26      -5.399 -10.208  53.674  1.00 56.25           N
ATOM     81  CA  GLU A  26      -5.561 -11.486  53.001  1.00 56.25           C
ATOM     82  C   GLU A  26      -5.995 -11.269  51.550  1.00 56.25           C
ATOM     83  O   GLU A  26      -5.505 -11.944  50.645  1.00 56.25           O
ATOM     84  HA  GLU A  26      -4.577 -11.953  53.027  1.00 56.25           H
ATOM     85  CB  GLU A  26      -6.559 -12.375  53.745  1.00 56.25           C
ATOM     86 1HB  GLU A  26      -7.412 -11.779  54.069  1.00 56.25           H
ATOM     87 2HB  GLU A  26      -6.837 -13.221  53.115  1.00 56.25           H
ATOM     88  CG  GLU A  26      -5.930 -12.968  55.008  1.00 56.25           C
ATOM     89 1HG  GLU A  26      -5.037 -13.533  54.743  1.00 56.25           H
ATOM     90 2HG  GLU A  26      -5.613 -12.163  55.672  1.00 56.25           H
ATOM     91  CD  GLU A  26      -6.919 -13.879  55.737  1.00 56.25           C
ATOM     92  OE1 GLU A  26      -6.439 -14.724  56.523  1.00 56.25           O
ATOM     93  OE2 GLU A  26      -8.133 -13.710  55.492  1.00 56.25           O
ATOM     94  HN  GLU A  26      -6.025 -10.052  54.439  1.00 56.25           H
ATOM     95  N   ASP A  27      -6.909 -10.327  51.373  1.00 65.40           N
ATOM     96  CA  ASP A  27      -7.440 -10.038  50.052  1.00 65.40           C
ATOM     97  C   ASP A  27      -6.292  -9.645  49.120  1.00 65.40           C
ATOM     98  O   ASP A  27      -6.293 -10.004  47.943  1.00 65.40           O
ATOM     99  HA  ASP A  27      -7.938 -10.955  49.737  1.00 65.40           H
ATOM    100  CB  ASP A  27      -8.431  -8.873  50.099  1.00 65.40           C
ATOM    101 1HB  ASP A  27      -8.017  -8.063  50.701  1.00 65.40           H
ATOM    102 2HB  ASP A  27      -8.582  -8.478  49.094  1.00 65.40           H
ATOM    103  CG  ASP A  27      -9.772  -9.317  50.686  1.00 65.40           C
ATOM    104  OD1 ASP A  27     -10.021 -10.542  50.669  1.00 65.40           O
ATOM    105  OD2 ASP A  27     -10.519  -8.422  51.137  1.00 65.40           O
ATOM    106  HN  ASP A  27      -7.284  -9.766  52.111  1.00 65.40           H
ATOM    107  N   TYR A  28      -5.341  -8.913  49.681  1.00 64.43           N
ATOM    108  CA  TYR A  28      -4.213  -8.428  48.903  1.00 64.43           C
ATOM    109  C   TYR A  28      -3.233  -9.561  48.593  1.00 64.43           C
ATOM    110  O   TYR A  28      -2.644  -9.599  47.514  1.00 64.43           O
ATOM    111  HA  TYR A  28      -4.599  -8.025  47.967  1.00 64.43           H
ATOM    112  CB  TYR A  28      -3.512  -7.389  49.780  1.00 64.43           C
ATOM    113 1HB  TYR A  28      -4.223  -6.602  50.032  1.00 64.43           H
ATOM    114 2HB  TYR A  28      -3.214  -7.860  50.716  1.00 64.43           H
ATOM    115  CG  TYR A  28      -2.281  -6.755  49.130  1.00 64.43           C
ATOM    116  CD1 TYR A  28      -1.016  -7.151  49.515  1.00 64.43           C
ATOM    117  HD1 TYR A  28      -0.895  -7.916  50.282  1.00 64.43           H
ATOM    118  CD2 TYR A  28      -2.435  -5.787  48.158  1.00 64.43           C
ATOM    119  HD2 TYR A  28      -3.434  -5.474  47.854  1.00 64.43           H
ATOM    120  CE1 TYR A  28       0.143  -6.554  48.903  1.00 64.43           C
ATOM    121  HE1 TYR A  28       1.147  -6.858  49.198  1.00 64.43           H
ATOM    122  CE2 TYR A  28      -1.276  -5.190  47.547  1.00 64.43           C
ATOM    123  HE2 TYR A  28      -1.383  -4.425  46.778  1.00 64.43           H
ATOM    124  CZ  TYR A  28      -0.044  -5.603  47.949  1.00 64.43           C
ATOM    125  OH  TYR A  28       1.050  -5.040  47.371  1.00 64.43           O
ATOM    126  HH  TYR A  28       0.841  -4.773  46.430  1.00 64.43           H
ATOM    127  HN  TYR A  28      -5.332  -8.652  50.646  1.00 64.43           H
ATOM    128  N   VAL A  29      -3.088 -10.456  49.559  1.00 64.45           N
ATOM    129  CA  VAL A  29      -2.130 -11.542  49.436  1.00 64.45           C
ATOM    130  C   VAL A  29      -2.669 -12.582  48.452  1.00 64.45           C
ATOM    131  O   VAL A  29      -1.912 -13.141  47.659  1.00 64.45           O
ATOM    132  HA  VAL A  29      -1.208 -11.122  49.033  1.00 64.45           H
ATOM    133  CB  VAL A  29      -1.822 -12.127  50.816  1.00 64.45           C
ATOM    134  HB  VAL A  29      -2.770 -12.377  51.293  1.00 64.45           H
ATOM    135  CG1 VAL A  29      -1.004 -13.414  50.695  1.00 64.45           C
ATOM    136 1HG1 VAL A  29      -1.566 -14.150  50.121  1.00 64.45           H
ATOM    137 2HG1 VAL A  29      -0.063 -13.199  50.188  1.00 64.45           H
ATOM    138 3HG1 VAL A  29      -0.799 -13.809  51.690  1.00 64.45           H
ATOM    139  CG2 VAL A  29      -1.107 -11.102  51.698  1.00 64.45           C
ATOM    140 1HG2 VAL A  29      -0.170 -10.808  51.227  1.00 64.45           H
ATOM    141 2HG2 VAL A  29      -1.742 -10.225  51.824  1.00 64.45           H
ATOM    142 3HG2 VAL A  29      -0.900 -11.544  52.673  1.00 64.45           H
ATOM    143  HN  VAL A  29      -3.611 -10.448  50.412  1.00 64.45           H
ATOM    144  N   ASN A  30      -3.971 -12.811  48.535  1.00 60.21           N
ATOM    145  CA  ASN A  30      -4.589 -13.897  47.793  1.00 60.21           C
ATOM    146  C   ASN A  30      -4.987 -13.397  46.403  1.00 60.21           C
ATOM    147  O   ASN A  30      -5.481 -14.167  45.581  1.00 60.21           O
ATOM    148  HA  ASN A  30      -3.835 -14.683  47.754  1.00 60.21           H
ATOM    149  CB  ASN A  30      -5.854 -14.394  48.496  1.00 60.21           C
ATOM    150 1HB  ASN A  30      -6.509 -13.551  48.713  1.00 60.21           H
ATOM    151 2HB  ASN A  30      -6.403 -15.063  47.834  1.00 60.21           H
ATOM    152  CG  ASN A  30      -5.508 -15.125  49.795  1.00 60.21           C
ATOM    153  OD1 ASN A  30      -4.420 -15.649  49.972  1.00 60.21           O
ATOM    154  ND2 ASN A  30      -6.491 -15.131  50.691  1.00 60.21           N
ATOM    155 1HD2 ASN A  30      -7.360 -14.682  50.483  1.00 60.21           H
ATOM    156 2HD2 ASN A  30      -6.361 -15.584  51.573  1.00 60.21           H
ATOM    157  HN  ASN A  30      -4.599 -12.271  49.095  1.00 60.21           H
ATOM    158  N   PHE A  31      -4.756 -12.111  46.183  1.00 65.43           N
ATOM    159  CA  PHE A  31      -5.073 -11.502  44.902  1.00 65.43           C
ATOM    160  C   PHE A  31      -4.247 -12.130  43.778  1.00 65.43           C
ATOM    161  O   PHE A  31      -3.024 -12.219  43.876  1.00 65.43           O
ATOM    162  HA  PHE A  31      -6.132 -11.678  44.714  1.00 65.43           H
ATOM    163  CB  PHE A  31      -4.718 -10.018  45.012  1.00 65.43           C
ATOM    164 1HB  PHE A  31      -5.203  -9.603  45.895  1.00 65.43           H
ATOM    165 2HB  PHE A  31      -3.643  -9.923  45.165  1.00 65.43           H
ATOM    166  CG  PHE A  31      -5.120  -9.190  43.790  1.00 65.43           C
ATOM    167  CD1 PHE A  31      -4.193  -8.878  42.845  1.00 65.43           C
ATOM    168  HD1 PHE A  31      -3.164  -9.218  42.958  1.00 65.43           H
ATOM    169  CD2 PHE A  31      -6.404  -8.766  43.649  1.00 65.43           C
ATOM    170  HD2 PHE A  31      -7.147  -9.016  44.406  1.00 65.43           H
ATOM    171  CE1 PHE A  31      -4.566  -8.109  41.711  1.00 65.43           C
ATOM    172  HE1 PHE A  31      -3.823  -7.859  40.953  1.00 65.43           H
ATOM    173  CE2 PHE A  31      -6.778  -7.997  42.515  1.00 65.43           C
ATOM    174  HE2 PHE A  31      -7.807  -7.657  42.402  1.00 65.43           H
ATOM    175  CZ  PHE A  31      -5.851  -7.685  41.570  1.00 65.43           C
ATOM    176  HZ  PHE A  31      -6.137  -7.095  40.699  1.00 65.43           H
ATOM    177  HN  PHE A  31      -4.362 -11.490  46.860  1.00 65.43           H
ATOM    178  N   ASN A  32      -4.948 -12.550  42.735  1.00 60.56           N
ATOM    179  CA  ASN A  32      -4.296 -13.170  41.594  1.00 60.56           C
ATOM    180  C   ASN A  32      -3.733 -12.080  40.679  1.00 60.56           C
ATOM    181  O   ASN A  32      -4.464 -11.497  39.880  1.00 60.56           O
ATOM    182  HA  ASN A  32      -3.515 -13.801  42.019  1.00 60.56           H
ATOM    183  CB  ASN A  32      -5.285 -14.006  40.780  1.00 60.56           C
ATOM    184 1HB  ASN A  32      -5.865 -14.643  41.449  1.00 60.56           H
ATOM    185 2HB  ASN A  32      -5.993 -13.349  40.274  1.00 60.56           H
ATOM    186  CG  ASN A  32      -4.556 -14.869  39.749  1.00 60.56           C
ATOM    187  OD1 ASN A  32      -3.343 -14.836  39.620  1.00 60.56           O
ATOM    188  ND2 ASN A  32      -5.360 -15.643  39.025  1.00 60.56           N
ATOM    189 1HD2 ASN A  32      -6.348 -15.623  39.182  1.00 60.56           H
ATOM    190 2HD2 ASN A  32      -4.977 -16.244  38.324  1.00 60.56           H
ATOM    191  HN  ASN A  32      -5.943 -12.472  42.661  1.00 60.56           H
ATOM    192  N   PHE A  33      -2.439 -11.838  40.827  1.00 61.93           N
ATOM    193  CA  PHE A  33      -1.760 -10.864  39.990  1.00 61.93           C
ATOM    194  C   PHE A  33      -1.399 -11.466  38.630  1.00 61.93           C
ATOM    195  O   PHE A  33      -0.227 -11.517  38.260  1.00 61.93           O
ATOM    196  HA  PHE A  33      -2.444 -10.028  39.845  1.00 61.93           H
ATOM    197  CB  PHE A  33      -0.472 -10.470  40.717  1.00 61.93           C
ATOM    198 1HB  PHE A  33       0.078 -11.374  40.976  1.00 61.93           H
ATOM    199 2HB  PHE A  33       0.157  -9.898  40.035  1.00 61.93           H
ATOM    200  CG  PHE A  33      -0.702  -9.648  41.986  1.00 61.93           C
ATOM    201  CD1 PHE A  33      -0.889  -8.303  41.901  1.00 61.93           C
ATOM    202  HD1 PHE A  33      -0.877  -7.812  40.929  1.00 61.93           H
ATOM    203  CD2 PHE A  33      -0.718 -10.261  43.200  1.00 61.93           C
ATOM    204  HD2 PHE A  33      -0.567 -11.338  43.268  1.00 61.93           H
ATOM    205  CE1 PHE A  33      -1.102  -7.540  43.080  1.00 61.93           C
ATOM    206  HE1 PHE A  33      -1.253  -6.463  43.012  1.00 61.93           H
ATOM    207  CE2 PHE A  33      -0.930  -9.498  44.379  1.00 61.93           C
ATOM    208  HE2 PHE A  33      -0.943  -9.990  45.351  1.00 61.93           H
ATOM    209  CZ  PHE A  33      -1.118  -8.154  44.294  1.00 61.93           C
ATOM    210  HZ  PHE A  33      -1.282  -7.568  45.198  1.00 61.93           H
ATOM    211  HN  PHE A  33      -1.858 -12.293  41.502  1.00 61.93           H
ATOM    212  N   THR A  34      -2.429 -11.908  37.923  1.00 65.03           N
ATOM    213  CA  THR A  34      -2.275 -12.272  36.524  1.00 65.03           C
ATOM    214  C   THR A  34      -1.676 -11.108  35.733  1.00 65.03           C
ATOM    215  O   THR A  34      -2.112  -9.967  35.873  1.00 65.03           O
ATOM    216  HA  THR A  34      -1.569 -13.100  36.461  1.00 65.03           H
ATOM    217  CB  THR A  34      -3.640 -12.724  36.001  1.00 65.03           C
ATOM    218  HB  THR A  34      -4.184 -11.889  35.560  1.00 65.03           H
ATOM    219  OG1 THR A  34      -4.260 -13.335  37.129  1.00 65.03           O
ATOM    220  HG1 THR A  34      -5.245 -13.416  36.976  1.00 65.03           H
ATOM    221  CG2 THR A  34      -3.529 -13.857  34.978  1.00 65.03           C
ATOM    222 1HG2 THR A  34      -3.045 -14.717  35.440  1.00 65.03           H
ATOM    223 2HG2 THR A  34      -2.937 -13.520  34.126  1.00 65.03           H
ATOM    224 3HG2 THR A  34      -4.525 -14.139  34.639  1.00 65.03           H
ATOM    225  HN  THR A  34      -3.353 -12.017  38.289  1.00 65.03           H
ATOM    226  N   ASP A  35      -0.684 -11.437  34.918  1.00 69.45           N
ATOM    227  CA  ASP A  35       0.080 -10.418  34.219  1.00 69.45           C
ATOM    228  C   ASP A  35      -0.626 -10.066  32.908  1.00 69.45           C
ATOM    229  O   ASP A  35      -0.255 -10.564  31.847  1.00 69.45           O
ATOM    230  HA  ASP A  35       0.127  -9.574  34.907  1.00 69.45           H
ATOM    231  CB  ASP A  35       1.485 -10.919  33.880  1.00 69.45           C
ATOM    232 1HB  ASP A  35       1.704 -11.818  34.456  1.00 69.45           H
ATOM    233 2HB  ASP A  35       1.532 -11.196  32.827  1.00 69.45           H
ATOM    234  CG  ASP A  35       2.536  -9.848  34.178  1.00 69.45           C
ATOM    235  OD1 ASP A  35       2.126  -8.676  34.323  1.00 69.45           O
ATOM    236  OD2 ASP A  35       3.726 -10.225  34.253  1.00 69.45           O
ATOM    237  HN  ASP A  35      -0.402 -12.379  34.732  1.00 69.45           H
ATOM    238  N   PHE A  36      -1.630  -9.210  33.026  1.00 82.48           N
ATOM    239  CA  PHE A  36      -2.349  -8.735  31.856  1.00 82.48           C
ATOM    240  C   PHE A  36      -1.618  -7.560  31.203  1.00 82.48           C
ATOM    241  O   PHE A  36      -1.964  -7.146  30.097  1.00 82.48           O
ATOM    242  HA  PHE A  36      -2.403  -9.564  31.150  1.00 82.48           H
ATOM    243  CB  PHE A  36      -3.722  -8.261  32.336  1.00 82.48           C
ATOM    244 1HB  PHE A  36      -3.586  -7.560  33.159  1.00 82.48           H
ATOM    245 2HB  PHE A  36      -4.210  -7.715  31.529  1.00 82.48           H
ATOM    246  CG  PHE A  36      -4.644  -9.392  32.796  1.00 82.48           C
ATOM    247  CD1 PHE A  36      -4.676 -10.566  32.110  1.00 82.48           C
ATOM    248  HD1 PHE A  36      -4.044 -10.701  31.232  1.00 82.48           H
ATOM    249  CD2 PHE A  36      -5.432  -9.224  33.892  1.00 82.48           C
ATOM    250  HD2 PHE A  36      -5.407  -8.284  34.442  1.00 82.48           H
ATOM    251  CE1 PHE A  36      -5.531 -11.616  32.537  1.00 82.48           C
ATOM    252  HE1 PHE A  36      -5.557 -12.556  31.987  1.00 82.48           H
ATOM    253  CE2 PHE A  36      -6.287 -10.274  34.320  1.00 82.48           C
ATOM    254  HE2 PHE A  36      -6.919 -10.139  35.198  1.00 82.48           H
ATOM    255  CZ  PHE A  36      -6.319 -11.447  33.633  1.00 82.48           C
ATOM    256  HZ  PHE A  36      -6.976 -12.253  33.961  1.00 82.48           H
ATOM    257  HN  PHE A  36      -1.953  -8.843  33.898  1.00 82.48           H
ATOM    258  N   TYR A  37      -0.620  -7.056  31.914  1.00 87.43           N
ATOM    259  CA  TYR A  37       0.247  -6.029  31.363  1.00 87.43           C
ATOM    260  C   TYR A  37       1.397  -6.650  30.568  1.00 87.43           C
ATOM    261  O   TYR A  37       2.264  -7.312  31.136  1.00 87.43           O
ATOM    262  HA  TYR A  37      -0.350  -5.405  30.698  1.00 87.43           H
ATOM    263  CB  TYR A  37       0.823  -5.275  32.564  1.00 87.43           C
ATOM    264 1HB  TYR A  37       0.006  -4.997  33.231  1.00 87.43           H
ATOM    265 2HB  TYR A  37       1.476  -5.945  33.122  1.00 87.43           H
ATOM    266  CG  TYR A  37       1.607  -4.015  32.190  1.00 87.43           C
ATOM    267  CD1 TYR A  37       2.983  -4.062  32.099  1.00 87.43           C
ATOM    268  HD1 TYR A  37       3.511  -4.995  32.294  1.00 87.43           H
ATOM    269  CD2 TYR A  37       0.939  -2.833  31.944  1.00 87.43           C
ATOM    270  HD2 TYR A  37      -0.149  -2.797  32.016  1.00 87.43           H
ATOM    271  CE1 TYR A  37       3.722  -2.876  31.748  1.00 87.43           C
ATOM    272  HE1 TYR A  37       4.809  -2.899  31.673  1.00 87.43           H
ATOM    273  CE2 TYR A  37       1.677  -1.648  31.593  1.00 87.43           C
ATOM    274  HE2 TYR A  37       1.161  -0.708  31.396  1.00 87.43           H
ATOM    275  CZ  TYR A  37       3.032  -1.728  31.512  1.00 87.43           C
ATOM    276  OH  TYR A  37       3.730  -0.609  31.179  1.00 87.43           O
ATOM    277  HH  TYR A  37       4.683  -0.844  30.988  1.00 87.43           H
ATOM    278  HN  TYR A  37      -0.400  -7.339  32.848  1.00 87.43           H
ATOM    279  N   CYS A  38       1.368  -6.414  29.264  1.00 90.12           N
ATOM    280  CA  CYS A  38       2.322  -7.045  28.368  1.00 90.12           C
ATOM    281  C   CYS A  38       3.411  -6.025  28.030  1.00 90.12           C
ATOM    282  O   CYS A  38       3.136  -5.000  27.408  1.00 90.12           O
ATOM    283  HA  CYS A  38       2.741  -7.895  28.905  1.00 90.12           H
ATOM    284  CB  CYS A  38       1.641  -7.590  27.111  1.00 90.12           C
ATOM    285 1HB  CYS A  38       0.805  -8.231  27.389  1.00 90.12           H
ATOM    286 2HB  CYS A  38       1.231  -6.768  26.524  1.00 90.12           H
ATOM    287  SG  CYS A  38       2.845  -8.534  26.106  1.00 90.12           S
ATOM    288  HN  CYS A  38       0.710  -5.805  28.821  1.00 90.12           H
ATOM    289  N   GLU A  39       4.625  -6.341  28.456  1.00 82.77           N
ATOM    290  CA  GLU A  39       5.787  -5.570  28.046  1.00 82.77           C
ATOM    291  C   GLU A  39       6.355  -6.123  26.737  1.00 82.77           C
ATOM    292  O   GLU A  39       6.689  -7.304  26.651  1.00 82.77           O
ATOM    293  HA  GLU A  39       5.421  -4.555  27.891  1.00 82.77           H
ATOM    294  CB  GLU A  39       6.852  -5.557  29.144  1.00 82.77           C
ATOM    295 1HB  GLU A  39       7.144  -6.579  29.385  1.00 82.77           H
ATOM    296 2HB  GLU A  39       7.690  -4.932  28.835  1.00 82.77           H
ATOM    297  CG  GLU A  39       6.304  -4.939  30.432  1.00 82.77           C
ATOM    298 1HG  GLU A  39       5.845  -3.976  30.211  1.00 82.77           H
ATOM    299 2HG  GLU A  39       5.523  -5.579  30.842  1.00 82.77           H
ATOM    300  CD  GLU A  39       7.416  -4.755  31.467  1.00 82.77           C
ATOM    301  OE1 GLU A  39       7.165  -4.015  32.443  1.00 82.77           O
ATOM    302  OE2 GLU A  39       8.491  -5.357  31.259  1.00 82.77           O
ATOM    303  HN  GLU A  39       4.821  -7.106  29.070  1.00 82.77           H
ATOM    304  N   LYS A  40       6.447  -5.243  25.751  1.00 88.39           N
ATOM    305  CA  LYS A  40       6.771  -5.666  24.399  1.00 88.39           C
ATOM    306  C   LYS A  40       8.197  -5.225  24.060  1.00 88.39           C
ATOM    307  O   LYS A  40       8.485  -4.868  22.918  1.00 88.39           O
ATOM    308  HA  LYS A  40       6.733  -6.755  24.379  1.00 88.39           H
ATOM    309  CB  LYS A  40       5.719  -5.157  23.412  1.00 88.39           C
ATOM    310 1HB  LYS A  40       5.627  -4.075  23.497  1.00 88.39           H
ATOM    311 2HB  LYS A  40       6.039  -5.369  22.392  1.00 88.39           H
ATOM    312  CG  LYS A  40       4.361  -5.812  23.672  1.00 88.39           C
ATOM    313 1HG  LYS A  40       4.469  -6.897  23.664  1.00 88.39           H
ATOM    314 2HG  LYS A  40       4.004  -5.535  24.664  1.00 88.39           H
ATOM    315  CD  LYS A  40       3.337  -5.388  22.618  1.00 88.39           C
ATOM    316 1HD  LYS A  40       3.200  -4.307  22.651  1.00 88.39           H
ATOM    317 2HD  LYS A  40       3.711  -5.631  21.623  1.00 88.39           H
ATOM    318  CE  LYS A  40       1.994  -6.085  22.847  1.00 88.39           C
ATOM    319 1HE  LYS A  40       2.122  -7.165  22.783  1.00 88.39           H
ATOM    320 2HE  LYS A  40       1.631  -5.866  23.851  1.00 88.39           H
ATOM    321  NZ  LYS A  40       1.000  -5.637  21.845  1.00 88.39           N
ATOM    322 1HZ  LYS A  40       0.196  -6.255  21.867  1.00 88.39           H
ATOM    323 2HZ  LYS A  40       0.705  -4.691  22.061  1.00 88.39           H
ATOM    324 3HZ  LYS A  40       1.418  -5.658  20.922  1.00 88.39           H
ATOM    325  HN  LYS A  40       6.304  -4.260  25.864  1.00 88.39           H
ATOM    326  N   ASN A  41       9.051  -5.264  25.072  1.00 82.52           N
ATOM    327  CA  ASN A  41      10.429  -4.836  24.905  1.00 82.52           C
ATOM    328  C   ASN A  41      11.081  -5.656  23.789  1.00 82.52           C
ATOM    329  O   ASN A  41      11.840  -5.120  22.983  1.00 82.52           O
ATOM    330  HA  ASN A  41      10.373  -3.775  24.664  1.00 82.52           H
ATOM    331  CB  ASN A  41      11.234  -5.059  26.187  1.00 82.52           C
ATOM    332 1HB  ASN A  41      11.092  -6.081  26.537  1.00 82.52           H
ATOM    333 2HB  ASN A  41      12.297  -4.938  25.979  1.00 82.52           H
ATOM    334  CG  ASN A  41      10.808  -4.076  27.279  1.00 82.52           C
ATOM    335  OD1 ASN A  41      10.359  -2.972  27.017  1.00 82.52           O
ATOM    336  ND2 ASN A  41      10.973  -4.537  28.516  1.00 82.52           N
ATOM    337 1HD2 ASN A  41      11.346  -5.453  28.663  1.00 82.52           H
ATOM    338 2HD2 ASN A  41      10.723  -3.967  29.299  1.00 82.52           H
ATOM    339  HN  ASN A  41       8.815  -5.580  25.991  1.00 82.52           H
ATOM    340  N   ASN A  42      10.761  -6.941  23.779  1.00 83.47           N
ATOM    341  CA  ASN A  42      11.372  -7.857  22.830  1.00 83.47           C
ATOM    342  C   ASN A  42      10.975  -7.452  21.409  1.00 83.47           C
ATOM    343  O   ASN A  42      11.779  -7.550  20.483  1.00 83.47           O
ATOM    344  HA  ASN A  42      12.445  -7.774  23.002  1.00 83.47           H
ATOM    345  CB  ASN A  42      10.895  -9.292  23.063  1.00 83.47           C
ATOM    346 1HB  ASN A  42       9.806  -9.327  23.025  1.00 83.47           H
ATOM    347 2HB  ASN A  42      11.263  -9.935  22.264  1.00 83.47           H
ATOM    348  CG  ASN A  42      11.381  -9.818  24.415  1.00 83.47           C
ATOM    349  OD1 ASN A  42      12.179  -9.200  25.100  1.00 83.47           O
ATOM    350  ND2 ASN A  42      10.857 -10.991  24.759  1.00 83.47           N
ATOM    351 1HD2 ASN A  42      10.207 -11.446  24.151  1.00 83.47           H
ATOM    352 2HD2 ASN A  42      11.113 -11.418  25.626  1.00 83.47           H
ATOM    353  HN  ASN A  42      10.100  -7.358  24.402  1.00 83.47           H
ATOM    354  N   VAL A  43       9.734  -7.004  21.280  1.00 90.74           N
ATOM    355  CA  VAL A  43       9.202  -6.637  19.979  1.00 90.74           C
ATOM    356  C   VAL A  43       9.940  -5.399  19.463  1.00 90.74           C
ATOM    357  O   VAL A  43      10.261  -5.313  18.279  1.00 90.74           O
ATOM    358  HA  VAL A  43       9.392  -7.467  19.300  1.00 90.74           H
ATOM    359  CB  VAL A  43       7.688  -6.435  20.071  1.00 90.74           C
ATOM    360  HB  VAL A  43       7.503  -5.568  20.705  1.00 90.74           H
ATOM    361  CG1 VAL A  43       7.089  -6.146  18.693  1.00 90.74           C
ATOM    362 1HG1 VAL A  43       7.538  -5.241  18.284  1.00 90.74           H
ATOM    363 2HG1 VAL A  43       7.291  -6.985  18.026  1.00 90.74           H
ATOM    364 3HG1 VAL A  43       6.012  -6.007  18.787  1.00 90.74           H
ATOM    365  CG2 VAL A  43       7.012  -7.645  20.720  1.00 90.74           C
ATOM    366 1HG2 VAL A  43       7.211  -8.535  20.123  1.00 90.74           H
ATOM    367 2HG2 VAL A  43       7.408  -7.786  21.726  1.00 90.74           H
ATOM    368 3HG2 VAL A  43       5.937  -7.475  20.772  1.00 90.74           H
ATOM    369  HN  VAL A  43       9.098  -6.892  22.044  1.00 90.74           H
ATOM    370  N   ARG A  44      10.186  -4.472  20.377  1.00 85.94           N
ATOM    371  CA  ARG A  44      10.842  -3.226  20.020  1.00 85.94           C
ATOM    372  C   ARG A  44      12.292  -3.488  19.607  1.00 85.94           C
ATOM    373  O   ARG A  44      12.805  -2.848  18.690  1.00 85.94           O
ATOM    374  HA  ARG A  44      10.261  -2.834  19.185  1.00 85.94           H
ATOM    375  CB  ARG A  44      10.823  -2.239  21.189  1.00 85.94           C
ATOM    376 1HB  ARG A  44      11.214  -2.723  22.085  1.00 85.94           H
ATOM    377 2HB  ARG A  44      11.479  -1.397  20.970  1.00 85.94           H
ATOM    378  CG  ARG A  44       9.404  -1.732  21.455  1.00 85.94           C
ATOM    379 1HG  ARG A  44       8.940  -1.431  20.516  1.00 85.94           H
ATOM    380 2HG  ARG A  44       8.797  -2.537  21.868  1.00 85.94           H
ATOM    381  CD  ARG A  44       9.418  -0.549  22.426  1.00 85.94           C
ATOM    382 1HD  ARG A  44      10.162   0.183  22.110  1.00 85.94           H
ATOM    383 2HD  ARG A  44       8.451  -0.046  22.413  1.00 85.94           H
ATOM    384  NE  ARG A  44       9.724  -1.021  23.795  1.00 85.94           N
ATOM    385  HE  ARG A  44      10.684  -1.147  24.044  1.00 85.94           H
ATOM    386  CZ  ARG A  44       8.794  -1.289  24.722  1.00 85.94           C
ATOM    387  NH1 ARG A  44       7.492  -1.138  24.443  1.00 85.94           N
ATOM    388 1HH1 ARG A  44       7.208  -0.822  23.537  1.00 85.94           H
ATOM    389 2HH1 ARG A  44       6.805  -1.341  25.140  1.00 85.94           H
ATOM    390  NH2 ARG A  44       9.186  -1.712  25.931  1.00 85.94           N
ATOM    391 1HH2 ARG A  44       8.505  -1.917  26.634  1.00 85.94           H
ATOM    392 2HH2 ARG A  44      10.159  -1.822  26.131  1.00 85.94           H
ATOM    393  HN  ARG A  44       9.946  -4.562  21.343  1.00 85.94           H
ATOM    394  N   GLN A  45      12.911  -4.430  20.303  1.00 83.09           N
ATOM    395  CA  GLN A  45      14.288  -4.791  20.014  1.00 83.09           C
ATOM    396  C   GLN A  45      14.399  -5.381  18.607  1.00 83.09           C
ATOM    397  O   GLN A  45      15.292  -5.015  17.844  1.00 83.09           O
ATOM    398  HA  GLN A  45      14.849  -3.858  20.069  1.00 83.09           H
ATOM    399  CB  GLN A  45      14.831  -5.765  21.061  1.00 83.09           C
ATOM    400 1HB  GLN A  45      14.085  -6.531  21.272  1.00 83.09           H
ATOM    401 2HB  GLN A  45      15.710  -6.276  20.667  1.00 83.09           H
ATOM    402  CG  GLN A  45      15.198  -5.032  22.353  1.00 83.09           C
ATOM    403 1HG  GLN A  45      15.932  -4.255  22.139  1.00 83.09           H
ATOM    404 2HG  GLN A  45      14.316  -4.535  22.757  1.00 83.09           H
ATOM    405  CD  GLN A  45      15.763  -6.003  23.392  1.00 83.09           C
ATOM    406  OE1 GLN A  45      15.725  -7.212  23.236  1.00 83.09           O
ATOM    407  NE2 GLN A  45      16.289  -5.407  24.459  1.00 83.09           N
ATOM    408 1HE2 GLN A  45      16.289  -4.410  24.526  1.00 83.09           H
ATOM    409 2HE2 GLN A  45      16.685  -5.957  25.195  1.00 83.09           H
ATOM    410  HN  GLN A  45      12.488  -4.942  21.050  1.00 83.09           H
ATOM    411  N   PHE A  46      13.478  -6.285  18.305  1.00 91.58           N
ATOM    412  CA  PHE A  46      13.456  -6.924  17.000  1.00 91.58           C
ATOM    413  C   PHE A  46      13.348  -5.885  15.883  1.00 91.58           C
ATOM    414  O   PHE A  46      14.110  -5.925  14.917  1.00 91.58           O
ATOM    415  HA  PHE A  46      14.391  -7.474  16.893  1.00 91.58           H
ATOM    416  CB  PHE A  46      12.220  -7.825  16.964  1.00 91.58           C
ATOM    417 1HB  PHE A  46      12.338  -8.617  17.702  1.00 91.58           H
ATOM    418 2HB  PHE A  46      11.349  -7.240  17.261  1.00 91.58           H
ATOM    419  CG  PHE A  46      11.950  -8.456  15.597  1.00 91.58           C
ATOM    420  CD1 PHE A  46      11.059  -7.881  14.745  1.00 91.58           C
ATOM    421  HD1 PHE A  46      10.538  -6.969  15.037  1.00 91.58           H
ATOM    422  CD2 PHE A  46      12.601  -9.594  15.233  1.00 91.58           C
ATOM    423  HD2 PHE A  46      13.315 -10.055  15.916  1.00 91.58           H
ATOM    424  CE1 PHE A  46      10.809  -8.467  13.476  1.00 91.58           C
ATOM    425  HE1 PHE A  46      10.095  -8.006  12.794  1.00 91.58           H
ATOM    426  CE2 PHE A  46      12.351 -10.180  13.964  1.00 91.58           C
ATOM    427  HE2 PHE A  46      12.872 -11.092  13.673  1.00 91.58           H
ATOM    428  CZ  PHE A  46      11.460  -9.605  13.113  1.00 91.58           C
ATOM    429  HZ  PHE A  46      11.268 -10.055  12.139  1.00 91.58           H
ATOM    430  HN  PHE A  46      12.759  -6.582  18.933  1.00 91.58           H
ATOM    431  N   ALA A  47      12.397  -4.978  16.051  1.00 92.66           N
ATOM    432  CA  ALA A  47      12.128  -3.978  15.032  1.00 92.66           C
ATOM    433  C   ALA A  47      13.381  -3.128  14.813  1.00 92.66           C
ATOM    434  O   ALA A  47      13.719  -2.794  13.679  1.00 92.66           O
ATOM    435  HA  ALA A  47      11.889  -4.502  14.107  1.00 92.66           H
ATOM    436  CB  ALA A  47      10.919  -3.137  15.448  1.00 92.66           C
ATOM    437 1HB  ALA A  47      10.048  -3.784  15.561  1.00 92.66           H
ATOM    438 2HB  ALA A  47      11.130  -2.642  16.396  1.00 92.66           H
ATOM    439 3HB  ALA A  47      10.717  -2.387  14.683  1.00 92.66           H
ATOM    440  HN  ALA A  47      11.816  -4.921  16.863  1.00 92.66           H
ATOM    441  N   SER A  48      14.037  -2.804  15.918  1.00 90.90           N
ATOM    442  CA  SER A  48      15.123  -1.839  15.888  1.00 90.90           C
ATOM    443  C   SER A  48      16.295  -2.395  15.076  1.00 90.90           C
ATOM    444  O   SER A  48      17.079  -1.635  14.511  1.00 90.90           O
ATOM    445  HA  SER A  48      14.709  -0.954  15.404  1.00 90.90           H
ATOM    446  CB  SER A  48      15.580  -1.479  17.303  1.00 90.90           C
ATOM    447 1HB  SER A  48      16.267  -0.634  17.258  1.00 90.90           H
ATOM    448 2HB  SER A  48      14.720  -1.160  17.892  1.00 90.90           H
ATOM    449  OG  SER A  48      16.219  -2.575  17.952  1.00 90.90           O
ATOM    450  HG  SER A  48      15.823  -3.438  17.636  1.00 90.90           H
ATOM    451  HN  SER A  48      13.837  -3.187  16.820  1.00 90.90           H
ATOM    452  N   HIS A  49      16.376  -3.717  15.045  1.00 86.89           N
ATOM    453  CA  HIS A  49      17.519  -4.382  14.442  1.00 86.89           C
ATOM    454  C   HIS A  49      17.219  -4.684  12.972  1.00 86.89           C
ATOM    455  O   HIS A  49      18.060  -4.456  12.104  1.00 86.89           O
ATOM    456  HA  HIS A  49      18.353  -3.683  14.497  1.00 86.89           H
ATOM    457  CB  HIS A  49      17.903  -5.631  15.237  1.00 86.89           C
ATOM    458 1HB  HIS A  49      16.999  -6.197  15.465  1.00 86.89           H
ATOM    459 2HB  HIS A  49      18.529  -6.269  14.613  1.00 86.89           H
ATOM    460  CG  HIS A  49      18.634  -5.338  16.525  1.00 86.89           C
ATOM    461  ND1 HIS A  49      19.844  -4.668  16.565  1.00 86.89           N
ATOM    462  HD1 HIS A  49      20.345  -4.318  15.773  1.00 86.89           H
ATOM    463  CD2 HIS A  49      18.313  -5.631  17.819  1.00 86.89           C
ATOM    464  HD2 HIS A  49      17.419  -6.158  18.150  1.00 86.89           H
ATOM    465  CE1 HIS A  49      20.225  -4.567  17.830  1.00 86.89           C
ATOM    466  HE1 HIS A  49      21.138  -4.090  18.188  1.00 86.89           H
ATOM    467  NE2 HIS A  49      19.276  -5.165  18.605  1.00 86.89           N
ATOM    468  HN  HIS A  49      15.681  -4.330  15.422  1.00 86.89           H
ATOM    469  N   PHE A  50      16.019  -5.193  12.738  1.00 81.48           N
ATOM    470  CA  PHE A  50      15.720  -5.862  11.483  1.00 81.48           C
ATOM    471  C   PHE A  50      14.986  -4.923  10.523  1.00 81.48           C
ATOM    472  O   PHE A  50      15.162  -5.009   9.309  1.00 81.48           O
ATOM    473  HA  PHE A  50      16.671  -6.159  11.041  1.00 81.48           H
ATOM    474  CB  PHE A  50      14.812  -7.048  11.812  1.00 81.48           C
ATOM    475 1HB  PHE A  50      14.013  -6.708  12.472  1.00 81.48           H
ATOM    476 2HB  PHE A  50      14.339  -7.396  10.894  1.00 81.48           H
ATOM    477  CG  PHE A  50      15.536  -8.222  12.474  1.00 81.48           C
ATOM    478  CD1 PHE A  50      16.260  -9.088  11.716  1.00 81.48           C
ATOM    479  HD1 PHE A  50      16.324  -8.946  10.637  1.00 81.48           H
ATOM    480  CD2 PHE A  50      15.456  -8.399  13.820  1.00 81.48           C
ATOM    481  HD2 PHE A  50      14.875  -7.704  14.427  1.00 81.48           H
ATOM    482  CE1 PHE A  50      16.932 -10.178  12.330  1.00 81.48           C
ATOM    483  HE1 PHE A  50      17.512 -10.872  11.723  1.00 81.48           H
ATOM    484  CE2 PHE A  50      16.128  -9.488  14.434  1.00 81.48           C
ATOM    485  HE2 PHE A  50      16.064  -9.630  15.513  1.00 81.48           H
ATOM    486  CZ  PHE A  50      16.852 -10.355  13.676  1.00 81.48           C
ATOM    487  HZ  PHE A  50      17.368 -11.191  14.148  1.00 81.48           H
ATOM    488  HN  PHE A  50      15.259  -5.155  13.387  1.00 81.48           H
ATOM    489  N   LEU A  51      14.179  -4.048  11.104  1.00 93.57           N
ATOM    490  CA  LEU A  51      13.245  -3.257  10.321  1.00 93.57           C
ATOM    491  C   LEU A  51      14.016  -2.197   9.532  1.00 93.57           C
ATOM    492  O   LEU A  51      13.803  -2.033   8.332  1.00 93.57           O
ATOM    493  HA  LEU A  51      12.761  -3.930   9.612  1.00 93.57           H
ATOM    494  CB  LEU A  51      12.148  -2.679  11.218  1.00 93.57           C
ATOM    495 1HB  LEU A  51      12.622  -2.102  12.012  1.00 93.57           H
ATOM    496 2HB  LEU A  51      11.554  -1.982  10.628  1.00 93.57           H
ATOM    497  CG  LEU A  51      11.202  -3.696  11.860  1.00 93.57           C
ATOM    498  HG  LEU A  51      11.773  -4.290  12.573  1.00 93.57           H
ATOM    499  CD1 LEU A  51      10.091  -2.993  12.643  1.00 93.57           C
ATOM    500 1HD1 LEU A  51      10.533  -2.381  13.429  1.00 93.57           H
ATOM    501 2HD1 LEU A  51       9.517  -2.359  11.968  1.00 93.57           H
ATOM    502 3HD1 LEU A  51       9.433  -3.739  13.089  1.00 93.57           H
ATOM    503  CD2 LEU A  51      10.642  -4.662  10.813  1.00 93.57           C
ATOM    504 1HD2 LEU A  51      10.092  -4.100  10.058  1.00 93.57           H
ATOM    505 2HD2 LEU A  51      11.464  -5.199  10.339  1.00 93.57           H
ATOM    506 3HD2 LEU A  51       9.973  -5.373  11.296  1.00 93.57           H
ATOM    507  HN  LEU A  51      14.156  -3.875  12.089  1.00 93.57           H
ATOM    508  N   PRO A  52      14.924  -1.461  10.189  1.00 95.36           N
ATOM    509  CA  PRO A  52      15.598  -0.336   9.537  1.00 95.36           C
ATOM    510  C   PRO A  52      16.242  -0.735   8.219  1.00 95.36           C
ATOM    511  O   PRO A  52      15.995  -0.111   7.189  1.00 95.36           O
ATOM    512  HA  PRO A  52      14.873   0.436   9.277  1.00 95.36           H
ATOM    513  CB  PRO A  52      16.639   0.109  10.566  1.00 95.36           C
ATOM    514 1HB  PRO A  52      17.597  -0.386  10.408  1.00 95.36           H
ATOM    515 2HB  PRO A  52      16.823   1.182  10.512  1.00 95.36           H
ATOM    516  CG  PRO A  52      16.012  -0.289  11.897  1.00 95.36           C
ATOM    517 1HG  PRO A  52      16.757  -0.365  12.689  1.00 95.36           H
ATOM    518 2HG  PRO A  52      15.279   0.444  12.235  1.00 95.36           H
ATOM    519  CD  PRO A  52      15.372  -1.632  11.583  1.00 95.36           C
ATOM    520 1HD  PRO A  52      16.085  -2.451  11.676  1.00 95.36           H
ATOM    521 2HD  PRO A  52      14.546  -1.854  12.257  1.00 95.36           H
ATOM    522  N   PRO A  53      17.081  -1.781   8.220  1.00 95.63           N
ATOM    523  CA  PRO A  53      17.759  -2.205   6.993  1.00 95.63           C
ATOM    524  C   PRO A  53      16.787  -2.437   5.848  1.00 95.63           C
ATOM    525  O   PRO A  53      17.046  -2.028   4.717  1.00 95.63           O
ATOM    526  HA  PRO A  53      18.429  -1.419   6.644  1.00 95.63           H
ATOM    527  CB  PRO A  53      18.473  -3.496   7.402  1.00 95.63           C
ATOM    528 1HB  PRO A  53      17.856  -4.374   7.208  1.00 95.63           H
ATOM    529 2HB  PRO A  53      19.402  -3.632   6.849  1.00 95.63           H
ATOM    530  CG  PRO A  53      18.726  -3.302   8.892  1.00 95.63           C
ATOM    531 1HG  PRO A  53      18.902  -4.251   9.399  1.00 95.63           H
ATOM    532 2HG  PRO A  53      19.608  -2.688   9.076  1.00 95.63           H
ATOM    533  CD  PRO A  53      17.450  -2.628   9.369  1.00 95.63           C
ATOM    534 1HD  PRO A  53      16.670  -3.354   9.598  1.00 95.63           H
ATOM    535 2HD  PRO A  53      17.615  -2.045  10.275  1.00 95.63           H
ATOM    536  N   LEU A  54      15.683  -3.093   6.174  1.00 93.92           N
ATOM    537  CA  LEU A  54      14.727  -3.501   5.158  1.00 93.92           C
ATOM    538  C   LEU A  54      14.092  -2.257   4.534  1.00 93.92           C
ATOM    539  O   LEU A  54      13.920  -2.187   3.318  1.00 93.92           O
ATOM    540  HA  LEU A  54      15.280  -4.032   4.383  1.00 93.92           H
ATOM    541  CB  LEU A  54      13.710  -4.483   5.743  1.00 93.92           C
ATOM    542 1HB  LEU A  54      13.260  -4.027   6.625  1.00 93.92           H
ATOM    543 2HB  LEU A  54      12.912  -4.625   5.015  1.00 93.92           H
ATOM    544  CG  LEU A  54      14.255  -5.858   6.135  1.00 93.92           C
ATOM    545  HG  LEU A  54      15.083  -5.712   6.828  1.00 93.92           H
ATOM    546  CD1 LEU A  54      13.192  -6.680   6.867  1.00 93.92           C
ATOM    547 1HD1 LEU A  54      12.886  -6.154   7.772  1.00 93.92           H
ATOM    548 2HD1 LEU A  54      12.328  -6.819   6.217  1.00 93.92           H
ATOM    549 3HD1 LEU A  54      13.606  -7.653   7.135  1.00 93.92           H
ATOM    550  CD2 LEU A  54      14.811  -6.596   4.916  1.00 93.92           C
ATOM    551 1HD2 LEU A  54      14.018  -6.731   4.180  1.00 93.92           H
ATOM    552 2HD2 LEU A  54      15.619  -6.012   4.475  1.00 93.92           H
ATOM    553 3HD2 LEU A  54      15.191  -7.570   5.223  1.00 93.92           H
ATOM    554  HN  LEU A  54      15.439  -3.346   7.110  1.00 93.92           H
ATOM    555  N   TYR A  55      13.760  -1.306   5.394  1.00 94.00           N
ATOM    556  CA  TYR A  55      13.095  -0.093   4.950  1.00 94.00           C
ATOM    557  C   TYR A  55      14.012   0.737   4.049  1.00 94.00           C
ATOM    558  O   TYR A  55      13.556   1.340   3.079  1.00 94.00           O
ATOM    559  HA  TYR A  55      12.209  -0.383   4.385  1.00 94.00           H
ATOM    560  CB  TYR A  55      12.784   0.707   6.217  1.00 94.00           C
ATOM    561 1HB  TYR A  55      13.662   0.698   6.863  1.00 94.00           H
ATOM    562 2HB  TYR A  55      12.600   1.746   5.942  1.00 94.00           H
ATOM    563  CG  TYR A  55      11.582   0.182   7.005  1.00 94.00           C
ATOM    564  CD1 TYR A  55      10.940  -0.969   6.597  1.00 94.00           C
ATOM    565  HD1 TYR A  55      11.288  -1.505   5.714  1.00 94.00           H
ATOM    566  CD2 TYR A  55      11.141   0.860   8.123  1.00 94.00           C
ATOM    567  HD2 TYR A  55      11.649   1.769   8.445  1.00 94.00           H
ATOM    568  CE1 TYR A  55       9.808  -1.463   7.339  1.00 94.00           C
ATOM    569  HE1 TYR A  55       9.292  -2.371   7.028  1.00 94.00           H
ATOM    570  CE2 TYR A  55      10.010   0.366   8.865  1.00 94.00           C
ATOM    571  HE2 TYR A  55       9.651   0.891   9.750  1.00 94.00           H
ATOM    572  CZ  TYR A  55       9.400  -0.772   8.436  1.00 94.00           C
ATOM    573  OH  TYR A  55       8.331  -1.238   9.136  1.00 94.00           O
ATOM    574  HH  TYR A  55       7.948  -2.042   8.681  1.00 94.00           H
ATOM    575  HN  TYR A  55      13.939  -1.354   6.377  1.00 94.00           H
ATOM    576  N   TRP A  56      15.289   0.742   4.403  1.00 92.32           N
ATOM    577  CA  TRP A  56      16.283   1.442   3.607  1.00 92.32           C
ATOM    578  C   TRP A  56      16.384   0.740   2.252  1.00 92.32           C
ATOM    579  O   TRP A  56      16.475   1.396   1.215  1.00 92.32           O
ATOM    580  HA  TRP A  56      15.939   2.467   3.472  1.00 92.32           H
ATOM    581  CB  TRP A  56      17.622   1.516   4.344  1.00 92.32           C
ATOM    582 1HB  TRP A  56      17.791   0.572   4.864  1.00 92.32           H
ATOM    583 2HB  TRP A  56      18.423   1.624   3.612  1.00 92.32           H
ATOM    584  CG  TRP A  56      17.715   2.661   5.354  1.00 92.32           C
ATOM    585  CD1 TRP A  56      17.865   2.580   6.683  1.00 92.32           C
ATOM    586  HD1 TRP A  56      17.943   1.643   7.235  1.00 92.32           H
ATOM    587  CD2 TRP A  56      17.658   4.073   5.059  1.00 92.32           C
ATOM    588  NE1 TRP A  56      17.908   3.830   7.264  1.00 92.32           N
ATOM    589  HE1 TRP A  56      18.014   4.027   8.239  1.00 92.32           H
ATOM    590  CE2 TRP A  56      17.778   4.767   6.246  1.00 92.32           C
ATOM    591  CE3 TRP A  56      17.509   4.741   3.831  1.00 92.32           C
ATOM    592  HE3 TRP A  56      17.412   4.216   2.881  1.00 92.32           H
ATOM    593  CZ2 TRP A  56      17.762   6.165   6.321  1.00 92.32           C
ATOM    594  HZ2 TRP A  56      17.859   6.690   7.271  1.00 92.32           H
ATOM    595  CZ3 TRP A  56      17.495   6.138   3.924  1.00 92.32           C
ATOM    596  HZ3 TRP A  56      17.382   6.706   3.000  1.00 92.32           H
ATOM    597  CH2 TRP A  56      17.615   6.852   5.110  1.00 92.32           C
ATOM    598  HH2 TRP A  56      17.595   7.942   5.098  1.00 92.32           H
ATOM    599  HN  TRP A  56      15.647   0.279   5.214  1.00 92.32           H
ATOM    600  N   LEU A  57      16.366  -0.584   2.304  1.00 93.38           N
ATOM    601  CA  LEU A  57      16.467  -1.381   1.094  1.00 93.38           C
ATOM    602  C   LEU A  57      15.268  -1.085   0.190  1.00 93.38           C
ATOM    603  O   LEU A  57      15.434  -0.805  -0.996  1.00 93.38           O
ATOM    604  HA  LEU A  57      17.375  -1.074   0.574  1.00 93.38           H
ATOM    605  CB  LEU A  57      16.625  -2.863   1.441  1.00 93.38           C
ATOM    606 1HB  LEU A  57      17.509  -2.977   2.068  1.00 93.38           H
ATOM    607 2HB  LEU A  57      15.767  -3.169   2.040  1.00 93.38           H
ATOM    608  CG  LEU A  57      16.749  -3.821   0.254  1.00 93.38           C
ATOM    609  HG  LEU A  57      15.905  -3.648  -0.414  1.00 93.38           H
ATOM    610  CD1 LEU A  57      18.023  -3.540  -0.546  1.00 93.38           C
ATOM    611 1HD1 LEU A  57      17.998  -2.518  -0.923  1.00 93.38           H
ATOM    612 2HD1 LEU A  57      18.892  -3.669   0.099  1.00 93.38           H
ATOM    613 3HD1 LEU A  57      18.087  -4.235  -1.384  1.00 93.38           H
ATOM    614  CD2 LEU A  57      16.670  -5.278   0.714  1.00 93.38           C
ATOM    615 1HD2 LEU A  57      17.480  -5.482   1.414  1.00 93.38           H
ATOM    616 2HD2 LEU A  57      15.713  -5.452   1.205  1.00 93.38           H
ATOM    617 3HD2 LEU A  57      16.761  -5.937  -0.150  1.00 93.38           H
ATOM    618  HN  LEU A  57      16.283  -1.109   3.151  1.00 93.38           H
ATOM    619  N   VAL A  58      14.087  -1.158   0.786  1.00 95.05           N
ATOM    620  CA  VAL A  58      12.858  -0.945   0.040  1.00 95.05           C
ATOM    621  C   VAL A  58      12.883   0.450  -0.587  1.00 95.05           C
ATOM    622  O   VAL A  58      12.533   0.615  -1.755  1.00 95.05           O
ATOM    623  HA  VAL A  58      12.825  -1.688  -0.757  1.00 95.05           H
ATOM    624  CB  VAL A  58      11.649  -1.171   0.949  1.00 95.05           C
ATOM    625  HB  VAL A  58      11.769  -0.539   1.830  1.00 95.05           H
ATOM    626  CG1 VAL A  58      10.352  -0.759   0.249  1.00 95.05           C
ATOM    627 1HG1 VAL A  58      10.401   0.298  -0.013  1.00 95.05           H
ATOM    628 2HG1 VAL A  58      10.224  -1.353  -0.656  1.00 95.05           H
ATOM    629 3HG1 VAL A  58       9.508  -0.930   0.917  1.00 95.05           H
ATOM    630  CG2 VAL A  58      11.580  -2.625   1.420  1.00 95.05           C
ATOM    631 1HG2 VAL A  58      11.495  -3.283   0.556  1.00 95.05           H
ATOM    632 2HG2 VAL A  58      12.485  -2.870   1.976  1.00 95.05           H
ATOM    633 3HG2 VAL A  58      10.711  -2.757   2.065  1.00 95.05           H
ATOM    634  HN  VAL A  58      13.962  -1.358   1.758  1.00 95.05           H
ATOM    635  N   PHE A  59      13.299   1.418   0.216  1.00 95.78           N
ATOM    636  CA  PHE A  59      13.323   2.801  -0.229  1.00 95.78           C
ATOM    637  C   PHE A  59      14.195   2.960  -1.477  1.00 95.78           C
ATOM    638  O   PHE A  59      13.756   3.526  -2.477  1.00 95.78           O
ATOM    639  HA  PHE A  59      12.297   3.082  -0.467  1.00 95.78           H
ATOM    640  CB  PHE A  59      13.926   3.627   0.909  1.00 95.78           C
ATOM    641 1HB  PHE A  59      13.258   3.584   1.769  1.00 95.78           H
ATOM    642 2HB  PHE A  59      14.868   3.172   1.214  1.00 95.78           H
ATOM    643  CG  PHE A  59      14.177   5.092   0.549  1.00 95.78           C
ATOM    644  CD1 PHE A  59      15.450   5.547   0.398  1.00 95.78           C
ATOM    645  HD1 PHE A  59      16.291   4.867   0.533  1.00 95.78           H
ATOM    646  CD2 PHE A  59      13.128   5.940   0.380  1.00 95.78           C
ATOM    647  HD2 PHE A  59      12.108   5.576   0.501  1.00 95.78           H
ATOM    648  CE1 PHE A  59      15.683   6.907   0.064  1.00 95.78           C
ATOM    649  HE1 PHE A  59      16.703   7.272  -0.057  1.00 95.78           H
ATOM    650  CE2 PHE A  59      13.361   7.301   0.046  1.00 95.78           C
ATOM    651  HE2 PHE A  59      12.520   7.981  -0.090  1.00 95.78           H
ATOM    652  CZ  PHE A  59      14.634   7.755  -0.105  1.00 95.78           C
ATOM    653  HZ  PHE A  59      14.813   8.800  -0.362  1.00 95.78           H
ATOM    654  HN  PHE A  59      13.615   1.270   1.153  1.00 95.78           H
ATOM    655  N   ILE A  60      15.414   2.452  -1.376  1.00 93.74           N
ATOM    656  CA  ILE A  60      16.406   2.676  -2.415  1.00 93.74           C
ATOM    657  C   ILE A  60      15.910   2.066  -3.727  1.00 93.74           C
ATOM    658  O   ILE A  60      15.877   2.741  -4.756  1.00 93.74           O
ATOM    659  HA  ILE A  60      16.501   3.753  -2.549  1.00 93.74           H
ATOM    660  CB  ILE A  60      17.773   2.152  -1.971  1.00 93.74           C
ATOM    661  HB  ILE A  60      17.643   1.141  -1.586  1.00 93.74           H
ATOM    662  CG1 ILE A  60      18.342   3.000  -0.831  1.00 93.74           C
ATOM    663 1HG1 ILE A  60      18.659   3.968  -1.217  1.00 93.74           H
ATOM    664 2HG1 ILE A  60      17.564   3.191  -0.092  1.00 93.74           H
ATOM    665  CG2 ILE A  60      18.737   2.064  -3.156  1.00 93.74           C
ATOM    666 1HG2 ILE A  60      18.330   1.386  -3.906  1.00 93.74           H
ATOM    667 2HG2 ILE A  60      18.867   3.054  -3.593  1.00 93.74           H
ATOM    668 3HG2 ILE A  60      19.701   1.689  -2.813  1.00 93.74           H
ATOM    669  CD1 ILE A  60      19.526   2.298  -0.164  1.00 93.74           C
ATOM    670 1HD1 ILE A  60      19.199   1.340   0.242  1.00 93.74           H
ATOM    671 2HD1 ILE A  60      20.312   2.130  -0.901  1.00 93.74           H
ATOM    672 3HD1 ILE A  60      19.911   2.922   0.642  1.00 93.74           H
ATOM    673  HN  ILE A  60      15.727   1.898  -0.605  1.00 93.74           H
ATOM    674  N   VAL A  61      15.537   0.797  -3.650  1.00 94.07           N
ATOM    675  CA  VAL A  61      15.186   0.046  -4.843  1.00 94.07           C
ATOM    676  C   VAL A  61      13.917   0.638  -5.459  1.00 94.07           C
ATOM    677  O   VAL A  61      13.838   0.822  -6.673  1.00 94.07           O
ATOM    678  HA  VAL A  61      16.005   0.157  -5.554  1.00 94.07           H
ATOM    679  CB  VAL A  61      15.049  -1.440  -4.505  1.00 94.07           C
ATOM    680  HB  VAL A  61      14.303  -1.537  -3.717  1.00 94.07           H
ATOM    681  CG1 VAL A  61      14.559  -2.235  -5.717  1.00 94.07           C
ATOM    682 1HG1 VAL A  61      13.586  -1.857  -6.030  1.00 94.07           H
ATOM    683 2HG1 VAL A  61      15.272  -2.127  -6.534  1.00 94.07           H
ATOM    684 3HG1 VAL A  61      14.471  -3.288  -5.448  1.00 94.07           H
ATOM    685  CG2 VAL A  61      16.368  -2.005  -3.975  1.00 94.07           C
ATOM    686 1HG2 VAL A  61      17.144  -1.889  -4.732  1.00 94.07           H
ATOM    687 2HG2 VAL A  61      16.658  -1.466  -3.073  1.00 94.07           H
ATOM    688 3HG2 VAL A  61      16.243  -3.063  -3.742  1.00 94.07           H
ATOM    689  HN  VAL A  61      15.472   0.285  -2.794  1.00 94.07           H
ATOM    690  N   GLY A  62      12.954   0.921  -4.593  1.00 95.49           N
ATOM    691  CA  GLY A  62      11.657   1.396  -5.045  1.00 95.49           C
ATOM    692  C   GLY A  62      11.770   2.787  -5.672  1.00 95.49           C
ATOM    693  O   GLY A  62      11.167   3.056  -6.710  1.00 95.49           O
ATOM    694 1HA  GLY A  62      11.244   0.698  -5.773  1.00 95.49           H
ATOM    695 2HA  GLY A  62      10.964   1.427  -4.205  1.00 95.49           H
ATOM    696  HN  GLY A  62      13.049   0.831  -3.602  1.00 95.49           H
ATOM    697  N   ALA A  63      12.548   3.636  -5.015  1.00 95.23           N
ATOM    698  CA  ALA A  63      12.698   5.011  -5.459  1.00 95.23           C
ATOM    699  C   ALA A  63      13.319   5.026  -6.857  1.00 95.23           C
ATOM    700  O   ALA A  63      12.872   5.766  -7.731  1.00 95.23           O
ATOM    701  HA  ALA A  63      11.704   5.455  -5.508  1.00 95.23           H
ATOM    702  CB  ALA A  63      13.535   5.788  -4.441  1.00 95.23           C
ATOM    703 1HB  ALA A  63      13.036   5.772  -3.472  1.00 95.23           H
ATOM    704 2HB  ALA A  63      14.518   5.326  -4.351  1.00 95.23           H
ATOM    705 3HB  ALA A  63      13.648   6.820  -4.775  1.00 95.23           H
ATOM    706  HN  ALA A  63      13.068   3.397  -4.195  1.00 95.23           H
ATOM    707  N   LEU A  64      14.341   4.198  -7.025  1.00 89.36           N
ATOM    708  CA  LEU A  64      15.034   4.114  -8.299  1.00 89.36           C
ATOM    709  C   LEU A  64      14.054   3.648  -9.378  1.00 89.36           C
ATOM    710  O   LEU A  64      13.987   4.236 -10.456  1.00 89.36           O
ATOM    711  HA  LEU A  64      15.375   5.118  -8.553  1.00 89.36           H
ATOM    712  CB  LEU A  64      16.278   3.232  -8.175  1.00 89.36           C
ATOM    713 1HB  LEU A  64      15.991   2.301  -7.685  1.00 89.36           H
ATOM    714 2HB  LEU A  64      16.616   2.972  -9.178  1.00 89.36           H
ATOM    715  CG  LEU A  64      17.456   3.837  -7.410  1.00 89.36           C
ATOM    716  HG  LEU A  64      17.094   4.177  -6.439  1.00 89.36           H
ATOM    717  CD1 LEU A  64      18.536   2.786  -7.146  1.00 89.36           C
ATOM    718 1HD1 LEU A  64      18.115   1.973  -6.554  1.00 89.36           H
ATOM    719 2HD1 LEU A  64      18.901   2.394  -8.095  1.00 89.36           H
ATOM    720 3HD1 LEU A  64      19.362   3.243  -6.600  1.00 89.36           H
ATOM    721  CD2 LEU A  64      18.013   5.061  -8.139  1.00 89.36           C
ATOM    722 1HD2 LEU A  64      18.354   4.768  -9.132  1.00 89.36           H
ATOM    723 2HD2 LEU A  64      17.231   5.815  -8.232  1.00 89.36           H
ATOM    724 3HD2 LEU A  64      18.849   5.472  -7.573  1.00 89.36           H
ATOM    725  HN  LEU A  64      14.694   3.594  -6.311  1.00 89.36           H
ATOM    726  N   GLY A  65      13.319   2.595  -9.050  1.00 93.06           N
ATOM    727  CA  GLY A  65      12.451   1.956 -10.024  1.00 93.06           C
ATOM    728  C   GLY A  65      11.352   2.913 -10.491  1.00 93.06           C
ATOM    729  O   GLY A  65      11.154   3.099 -11.690  1.00 93.06           O
ATOM    730 1HA  GLY A  65      13.040   1.627 -10.881  1.00 93.06           H
ATOM    731 2HA  GLY A  65      12.001   1.065  -9.586  1.00 93.06           H
ATOM    732  HN  GLY A  65      13.311   2.181  -8.140  1.00 93.06           H
ATOM    733  N   ASN A  66      10.666   3.494  -9.517  1.00 91.25           N
ATOM    734  CA  ASN A  66       9.491   4.298  -9.807  1.00 91.25           C
ATOM    735  C   ASN A  66       9.926   5.616 -10.450  1.00 91.25           C
ATOM    736  O   ASN A  66       9.244   6.136 -11.332  1.00 91.25           O
ATOM    737  HA  ASN A  66       8.884   3.688 -10.477  1.00 91.25           H
ATOM    738  CB  ASN A  66       8.720   4.628  -8.528  1.00 91.25           C
ATOM    739 1HB  ASN A  66       9.418   4.919  -7.743  1.00 91.25           H
ATOM    740 2HB  ASN A  66       8.064   5.481  -8.704  1.00 91.25           H
ATOM    741  CG  ASN A  66       7.892   3.429  -8.062  1.00 91.25           C
ATOM    742  OD1 ASN A  66       6.935   3.017  -8.698  1.00 91.25           O
ATOM    743  ND2 ASN A  66       8.311   2.893  -6.919  1.00 91.25           N
ATOM    744 1HD2 ASN A  66       9.103   3.280  -6.446  1.00 91.25           H
ATOM    745 2HD2 ASN A  66       7.834   2.104  -6.532  1.00 91.25           H
ATOM    746  HN  ASN A  66      10.900   3.422  -8.548  1.00 91.25           H
ATOM    747  N   SER A  67      11.060   6.119  -9.985  1.00 91.35           N
ATOM    748  CA  SER A  67      11.618   7.343 -10.534  1.00 91.35           C
ATOM    749  C   SER A  67      11.916   7.159 -12.024  1.00 91.35           C
ATOM    750  O   SER A  67      11.716   8.077 -12.818  1.00 91.35           O
ATOM    751  HA  SER A  67      10.849   8.101 -10.388  1.00 91.35           H
ATOM    752  CB  SER A  67      12.888   7.754  -9.786  1.00 91.35           C
ATOM    753 1HB  SER A  67      13.628   6.957  -9.862  1.00 91.35           H
ATOM    754 2HB  SER A  67      13.318   8.636 -10.261  1.00 91.35           H
ATOM    755  OG  SER A  67      12.631   8.032  -8.412  1.00 91.35           O
ATOM    756  HG  SER A  67      13.042   7.325  -7.837  1.00 91.35           H
ATOM    757  HN  SER A  67      11.594   5.705  -9.247  1.00 91.35           H
ATOM    758  N   LEU A  68      12.388   5.967 -12.358  1.00 86.08           N
ATOM    759  CA  LEU A  68      12.731   5.657 -13.736  1.00 86.08           C
ATOM    760  C   LEU A  68      11.460   5.668 -14.587  1.00 86.08           C
ATOM    761  O   LEU A  68      11.471   6.147 -15.720  1.00 86.08           O
ATOM    762  HA  LEU A  68      13.392   6.446 -14.093  1.00 86.08           H
ATOM    763  CB  LEU A  68      13.510   4.343 -13.811  1.00 86.08           C
ATOM    764 1HB  LEU A  68      14.203   4.306 -12.970  1.00 86.08           H
ATOM    765 2HB  LEU A  68      12.808   3.519 -13.683  1.00 86.08           H
ATOM    766  CG  LEU A  68      14.302   4.106 -15.099  1.00 86.08           C
ATOM    767  HG  LEU A  68      13.693   4.435 -15.940  1.00 86.08           H
ATOM    768  CD1 LEU A  68      15.584   4.942 -15.115  1.00 86.08           C
ATOM    769 1HD1 LEU A  68      15.329   6.000 -15.052  1.00 86.08           H
ATOM    770 2HD1 LEU A  68      16.208   4.667 -14.265  1.00 86.08           H
ATOM    771 3HD1 LEU A  68      16.128   4.754 -16.041  1.00 86.08           H
ATOM    772  CD2 LEU A  68      14.587   2.616 -15.301  1.00 86.08           C
ATOM    773 1HD2 LEU A  68      15.167   2.240 -14.459  1.00 86.08           H
ATOM    774 2HD2 LEU A  68      13.644   2.072 -15.365  1.00 86.08           H
ATOM    775 3HD2 LEU A  68      15.151   2.476 -16.223  1.00 86.08           H
ATOM    776  HN  LEU A  68      12.537   5.222 -11.708  1.00 86.08           H
ATOM    777  N   VAL A  69      10.394   5.134 -14.009  1.00 89.28           N
ATOM    778  CA  VAL A  69       9.121   5.062 -14.707  1.00 89.28           C
ATOM    779  C   VAL A  69       8.675   6.473 -15.093  1.00 89.28           C
ATOM    780  O   VAL A  69       8.351   6.731 -16.251  1.00 89.28           O
ATOM    781  HA  VAL A  69       9.278   4.483 -15.618  1.00 89.28           H
ATOM    782  CB  VAL A  69       8.094   4.324 -13.847  1.00 89.28           C
ATOM    783  HB  VAL A  69       8.079   4.795 -12.864  1.00 89.28           H
ATOM    784  CG1 VAL A  69       6.691   4.442 -14.446  1.00 89.28           C
ATOM    785 1HG1 VAL A  69       6.408   5.493 -14.504  1.00 89.28           H
ATOM    786 2HG1 VAL A  69       6.685   4.009 -15.446  1.00 89.28           H
ATOM    787 3HG1 VAL A  69       5.980   3.909 -13.815  1.00 89.28           H
ATOM    788  CG2 VAL A  69       8.488   2.857 -13.659  1.00 89.28           C
ATOM    789 1HG2 VAL A  69       8.544   2.369 -14.632  1.00 89.28           H
ATOM    790 2HG2 VAL A  69       9.459   2.802 -13.168  1.00 89.28           H
ATOM    791 3HG2 VAL A  69       7.740   2.356 -13.044  1.00 89.28           H
ATOM    792  HN  VAL A  69      10.390   4.756 -13.084  1.00 89.28           H
ATOM    793  N   ILE A  70       8.672   7.351 -14.100  1.00 89.55           N
ATOM    794  CA  ILE A  70       8.177   8.702 -14.296  1.00 89.55           C
ATOM    795  C   ILE A  70       9.003   9.390 -15.386  1.00 89.55           C
ATOM    796  O   ILE A  70       8.453  10.075 -16.247  1.00 89.55           O
ATOM    797  HA  ILE A  70       7.146   8.626 -14.641  1.00 89.55           H
ATOM    798  CB  ILE A  70       8.156   9.464 -12.969  1.00 89.55           C
ATOM    799  HB  ILE A  70       9.144   9.388 -12.516  1.00 89.55           H
ATOM    800  CG1 ILE A  70       7.161   8.834 -11.992  1.00 89.55           C
ATOM    801 1HG1 ILE A  70       6.143   9.043 -12.319  1.00 89.55           H
ATOM    802 2HG1 ILE A  70       7.281   7.750 -11.994  1.00 89.55           H
ATOM    803  CG2 ILE A  70       7.875  10.951 -13.195  1.00 89.55           C
ATOM    804 1HG2 ILE A  70       8.653  11.375 -13.829  1.00 89.55           H
ATOM    805 2HG2 ILE A  70       6.906  11.068 -13.681  1.00 89.55           H
ATOM    806 3HG2 ILE A  70       7.865  11.468 -12.235  1.00 89.55           H
ATOM    807  CD1 ILE A  70       7.369   9.373 -10.575  1.00 89.55           C
ATOM    808 1HD1 ILE A  70       8.380   9.141 -10.243  1.00 89.55           H
ATOM    809 2HD1 ILE A  70       7.224  10.453 -10.573  1.00 89.55           H
ATOM    810 3HD1 ILE A  70       6.649   8.909  -9.901  1.00 89.55           H
ATOM    811  HN  ILE A  70       9.000   7.151 -13.176  1.00 89.55           H
ATOM    812  N   LEU A  71      10.309   9.182 -15.314  1.00 84.28           N
ATOM    813  CA  LEU A  71      11.228   9.876 -16.200  1.00 84.28           C
ATOM    814  C   LEU A  71      10.958   9.449 -17.644  1.00 84.28           C
ATOM    815  O   LEU A  71      10.972  10.277 -18.554  1.00 84.28           O
ATOM    816  HA  LEU A  71      11.023  10.943 -16.112  1.00 84.28           H
ATOM    817  CB  LEU A  71      12.674   9.654 -15.753  1.00 84.28           C
ATOM    818 1HB  LEU A  71      12.742   9.875 -14.688  1.00 84.28           H
ATOM    819 2HB  LEU A  71      12.914   8.598 -15.876  1.00 84.28           H
ATOM    820  CG  LEU A  71      13.736  10.478 -16.485  1.00 84.28           C
ATOM    821  HG  LEU A  71      13.233  11.275 -17.032  1.00 84.28           H
ATOM    822  CD1 LEU A  71      14.693  11.143 -15.495  1.00 84.28           C
ATOM    823 1HD1 LEU A  71      14.132  11.804 -14.835  1.00 84.28           H
ATOM    824 2HD1 LEU A  71      15.193  10.377 -14.902  1.00 84.28           H
ATOM    825 3HD1 LEU A  71      15.438  11.722 -16.041  1.00 84.28           H
ATOM    826  CD2 LEU A  71      14.479   9.623 -17.515  1.00 84.28           C
ATOM    827 1HD2 LEU A  71      14.969   8.791 -17.010  1.00 84.28           H
ATOM    828 2HD2 LEU A  71      13.769   9.238 -18.247  1.00 84.28           H
ATOM    829 3HD2 LEU A  71      15.227  10.233 -18.020  1.00 84.28           H
ATOM    830  HN  LEU A  71      10.741   8.553 -14.667  1.00 84.28           H
ATOM    831  N   VAL A  72      10.719   8.156 -17.810  1.00 83.75           N
ATOM    832  CA  VAL A  72      10.515   7.597 -19.136  1.00 83.75           C
ATOM    833  C   VAL A  72       9.244   8.192 -19.746  1.00 83.75           C
ATOM    834  O   VAL A  72       9.232   8.571 -20.916  1.00 83.75           O
ATOM    835  HA  VAL A  72      11.368   7.886 -19.750  1.00 83.75           H
ATOM    836  CB  VAL A  72      10.482   6.069 -19.060  1.00 83.75           C
ATOM    837  HB  VAL A  72       9.723   5.786 -18.331  1.00 83.75           H
ATOM    838  CG1 VAL A  72      10.090   5.461 -20.408  1.00 83.75           C
ATOM    839 1HG1 VAL A  72       9.100   5.818 -20.693  1.00 83.75           H
ATOM    840 2HG1 VAL A  72      10.815   5.758 -21.165  1.00 83.75           H
ATOM    841 3HG1 VAL A  72      10.074   4.374 -20.326  1.00 83.75           H
ATOM    842  CG2 VAL A  72      11.825   5.515 -18.579  1.00 83.75           C
ATOM    843 1HG2 VAL A  72      12.611   5.814 -19.273  1.00 83.75           H
ATOM    844 2HG2 VAL A  72      12.047   5.910 -17.587  1.00 83.75           H
ATOM    845 3HG2 VAL A  72      11.774   4.427 -18.534  1.00 83.75           H
ATOM    846  HN  VAL A  72      10.663   7.497 -17.060  1.00 83.75           H
ATOM    847  N   TYR A  73       8.206   8.255 -18.926  1.00 83.86           N
ATOM    848  CA  TYR A  73       6.928   8.781 -19.375  1.00 83.86           C
ATOM    849  C   TYR A  73       7.030  10.276 -19.688  1.00 83.86           C
ATOM    850  O   TYR A  73       6.357  10.772 -20.590  1.00 83.86           O
ATOM    851  HA  TYR A  73       6.644   8.247 -20.282  1.00 83.86           H
ATOM    852  CB  TYR A  73       5.956   8.581 -18.211  1.00 83.86           C
ATOM    853 1HB  TYR A  73       6.519   8.584 -17.277  1.00 83.86           H
ATOM    854 2HB  TYR A  73       5.271   9.428 -18.173  1.00 83.86           H
ATOM    855  CG  TYR A  73       5.142   7.289 -18.295  1.00 83.86           C
ATOM    856  CD1 TYR A  73       4.253   7.100 -19.334  1.00 83.86           C
ATOM    857  HD1 TYR A  73       4.132   7.871 -20.094  1.00 83.86           H
ATOM    858  CD2 TYR A  73       5.296   6.312 -17.332  1.00 83.86           C
ATOM    859  HD2 TYR A  73       5.998   6.461 -16.512  1.00 83.86           H
ATOM    860  CE1 TYR A  73       3.487   5.883 -19.413  1.00 83.86           C
ATOM    861  HE1 TYR A  73       2.781   5.721 -20.228  1.00 83.86           H
ATOM    862  CE2 TYR A  73       4.529   5.096 -17.412  1.00 83.86           C
ATOM    863  HE2 TYR A  73       4.641   4.316 -16.658  1.00 83.86           H
ATOM    864  CZ  TYR A  73       3.663   4.941 -18.448  1.00 83.86           C
ATOM    865  OH  TYR A  73       2.939   3.792 -18.523  1.00 83.86           O
ATOM    866  HH  TYR A  73       2.483   3.733 -19.411  1.00 83.86           H
ATOM    867  HN  TYR A  73       8.227   7.956 -17.972  1.00 83.86           H
ATOM    868  N   TRP A  74       7.877  10.951 -18.925  1.00 73.78           N
ATOM    869  CA  TRP A  74       8.017  12.391 -19.056  1.00 73.78           C
ATOM    870  C   TRP A  74       8.610  12.685 -20.436  1.00 73.78           C
ATOM    871  O   TRP A  74       8.064  13.486 -21.192  1.00 73.78           O
ATOM    872  HA  TRP A  74       7.024  12.832 -18.976  1.00 73.78           H
ATOM    873  CB  TRP A  74       8.854  12.967 -17.912  1.00 73.78           C
ATOM    874 1HB  TRP A  74       8.406  12.670 -16.963  1.00 73.78           H
ATOM    875 2HB  TRP A  74       9.850  12.526 -17.945  1.00 73.78           H
ATOM    876  CG  TRP A  74       8.985  14.491 -17.942  1.00 73.78           C
ATOM    877  CD1 TRP A  74       9.943  15.225 -18.525  1.00 73.78           C
ATOM    878  HD1 TRP A  74      10.787  14.807 -19.074  1.00 73.78           H
ATOM    879  CD2 TRP A  74       8.085  15.444 -17.339  1.00 73.78           C
ATOM    880  NE1 TRP A  74       9.727  16.575 -18.341  1.00 73.78           N
ATOM    881  HE1 TRP A  74      10.304  17.319 -18.681  1.00 73.78           H
ATOM    882  CE2 TRP A  74       8.561  16.713 -17.597  1.00 73.78           C
ATOM    883  CE3 TRP A  74       6.907  15.240 -16.599  1.00 73.78           C
ATOM    884  HE3 TRP A  74       6.510  14.249 -16.382  1.00 73.78           H
ATOM    885  CZ2 TRP A  74       7.923  17.877 -17.153  1.00 73.78           C
ATOM    886  HZ2 TRP A  74       8.320  18.868 -17.370  1.00 73.78           H
ATOM    887  CZ3 TRP A  74       6.281  16.414 -16.162  1.00 73.78           C
ATOM    888  HZ3 TRP A  74       5.362  16.313 -15.583  1.00 73.78           H
ATOM    889  CH2 TRP A  74       6.748  17.698 -16.413  1.00 73.78           C
ATOM    890  HH2 TRP A  74       6.201  18.563 -16.037  1.00 73.78           H
ATOM    891  HN  TRP A  74       8.459  10.531 -18.229  1.00 73.78           H
ATOM    892  N   TYR A  75       9.720  12.019 -20.722  1.00 70.53           N
ATOM    893  CA  TYR A  75      10.569  12.421 -21.830  1.00 70.53           C
ATOM    894  C   TYR A  75      10.131  11.743 -23.130  1.00 70.53           C
ATOM    895  O   TYR A  75      10.264  12.318 -24.209  1.00 70.53           O
ATOM    896  HA  TYR A  75      10.482  13.502 -21.946  1.00 70.53           H
ATOM    897  CB  TYR A  75      11.980  11.950 -21.473  1.00 70.53           C
ATOM    898 1HB  TYR A  75      11.913  10.991 -20.960  1.00 70.53           H
ATOM    899 2HB  TYR A  75      12.539  11.780 -22.393  1.00 70.53           H
ATOM    900  CG  TYR A  75      12.759  12.929 -20.593  1.00 70.53           C
ATOM    901  CD1 TYR A  75      13.377  14.026 -21.160  1.00 70.53           C
ATOM    902  HD1 TYR A  75      13.309  14.194 -22.235  1.00 70.53           H
ATOM    903  CD2 TYR A  75      12.845  12.716 -19.232  1.00 70.53           C
ATOM    904  HD2 TYR A  75      12.357  11.850 -18.784  1.00 70.53           H
ATOM    905  CE1 TYR A  75      14.110  14.947 -20.332  1.00 70.53           C
ATOM    906  HE1 TYR A  75      14.602  15.817 -20.767  1.00 70.53           H
ATOM    907  CE2 TYR A  75      13.578  13.638 -18.404  1.00 70.53           C
ATOM    908  HE2 TYR A  75      13.654  13.482 -17.328  1.00 70.53           H
ATOM    909  CZ  TYR A  75      14.174  14.708 -18.994  1.00 70.53           C
ATOM    910  OH  TYR A  75      14.867  15.579 -18.212  1.00 70.53           O
ATOM    911  HH  TYR A  75      14.806  15.301 -17.254  1.00 70.53           H
ATOM    912  HN  TYR A  75      10.040  11.221 -20.212  1.00 70.53           H
ATOM    913  N   CYS A  76       9.618  10.530 -22.984  1.00 70.15           N
ATOM    914  CA  CYS A  76       9.538   9.612 -24.106  1.00 70.15           C
ATOM    915  C   CYS A  76       8.077   9.187 -24.275  1.00 70.15           C
ATOM    916  O   CYS A  76       7.442   9.519 -25.275  1.00 70.15           O
ATOM    917  HA  CYS A  76       9.886  10.158 -24.983  1.00 70.15           H
ATOM    918  CB  CYS A  76      10.464   8.408 -23.921  1.00 70.15           C
ATOM    919 1HB  CYS A  76      11.394   8.725 -23.449  1.00 70.15           H
ATOM    920 2HB  CYS A  76      10.000   7.681 -23.254  1.00 70.15           H
ATOM    921  SG  CYS A  76      10.816   7.634 -25.541  1.00 70.15           S
ATOM    922  HG  CYS A  76       9.582   7.185 -25.752  1.00 70.15           H
ATOM    923  HN  CYS A  76       9.263  10.174 -22.119  1.00 70.15           H
ATOM    924  N   THR A  77       7.587   8.459 -23.283  1.00 64.07           N
ATOM    925  CA  THR A  77       6.351   7.713 -23.441  1.00 64.07           C
ATOM    926  C   THR A  77       5.166   8.670 -23.592  1.00 64.07           C
ATOM    927  O   THR A  77       4.303   8.466 -24.444  1.00 64.07           O
ATOM    928  HA  THR A  77       6.414   7.135 -24.363  1.00 64.07           H
ATOM    929  CB  THR A  77       6.216   6.762 -22.250  1.00 64.07           C
ATOM    930  HB  THR A  77       6.033   7.316 -21.329  1.00 64.07           H
ATOM    931  OG1 THR A  77       7.417   5.997 -22.279  1.00 64.07           O
ATOM    932  HG1 THR A  77       7.425   5.403 -23.084  1.00 64.07           H
ATOM    933  CG2 THR A  77       5.108   5.726 -22.451  1.00 64.07           C
ATOM    934 1HG2 THR A  77       5.327   5.127 -23.335  1.00 64.07           H
ATOM    935 2HG2 THR A  77       4.154   6.235 -22.584  1.00 64.07           H
ATOM    936 3HG2 THR A  77       5.055   5.077 -21.577  1.00 64.07           H
ATOM    937  HN  THR A  77       8.020   8.374 -22.385  1.00 64.07           H
ATOM    938  N   ARG A  78       5.163   9.694 -22.751  1.00 60.85           N
ATOM    939  CA  ARG A  78       3.991  10.540 -22.606  1.00 60.85           C
ATOM    940  C   ARG A  78       2.743   9.685 -22.381  1.00 60.85           C
ATOM    941  O   ARG A  78       2.687   8.536 -22.817  1.00 60.85           O
ATOM    942  HA  ARG A  78       4.202  11.163 -21.737  1.00 60.85           H
ATOM    943  CB  ARG A  78       3.786  11.413 -23.846  1.00 60.85           C
ATOM    944 1HB  ARG A  78       3.650  10.780 -24.723  1.00 60.85           H
ATOM    945 2HB  ARG A  78       2.875  12.002 -23.734  1.00 60.85           H
ATOM    946  CG  ARG A  78       4.979  12.346 -24.064  1.00 60.85           C
ATOM    947 1HG  ARG A  78       5.211  12.868 -23.135  1.00 60.85           H
ATOM    948 2HG  ARG A  78       5.859  11.761 -24.330  1.00 60.85           H
ATOM    949  CD  ARG A  78       4.684  13.365 -25.167  1.00 60.85           C
ATOM    950 1HD  ARG A  78       4.481  12.848 -26.105  1.00 60.85           H
ATOM    951 2HD  ARG A  78       3.790  13.936 -24.917  1.00 60.85           H
ATOM    952  NE  ARG A  78       5.836  14.278 -25.333  1.00 60.85           N
ATOM    953  HE  ARG A  78       6.696  14.036 -24.883  1.00 60.85           H
ATOM    954  CZ  ARG A  78       5.801  15.410 -26.050  1.00 60.85           C
ATOM    955  NH1 ARG A  78       4.676  15.784 -26.675  1.00 60.85           N
ATOM    956 1HH1 ARG A  78       3.855  15.217 -26.608  1.00 60.85           H
ATOM    957 2HH1 ARG A  78       4.657  16.630 -27.207  1.00 60.85           H
ATOM    958  NH2 ARG A  78       6.906  16.162 -26.132  1.00 60.85           N
ATOM    959 1HH2 ARG A  78       6.896  17.010 -26.662  1.00 60.85           H
ATOM    960 2HH2 ARG A  78       7.742  15.876 -25.663  1.00 60.85           H
ATOM    961  HN  ARG A  78       5.941   9.948 -22.176  1.00 60.85           H
ATOM    962  N   VAL A  79       1.773  10.277 -21.701  1.00 75.68           N
ATOM    963  CA  VAL A  79       0.522   9.590 -21.429  1.00 75.68           C
ATOM    964  C   VAL A  79      -0.397   9.712 -22.647  1.00 75.68           C
ATOM    965  O   VAL A  79      -0.915  10.790 -22.932  1.00 75.68           O
ATOM    966  HA  VAL A  79       0.753   8.537 -21.268  1.00 75.68           H
ATOM    967  CB  VAL A  79      -0.109  10.139 -20.147  1.00 75.68           C
ATOM    968  HB  VAL A  79      -0.348  11.189 -20.314  1.00 75.68           H
ATOM    969  CG1 VAL A  79      -1.412   9.406 -19.821  1.00 75.68           C
ATOM    970 1HG1 VAL A  79      -2.117   9.537 -20.641  1.00 75.68           H
ATOM    971 2HG1 VAL A  79      -1.207   8.345 -19.683  1.00 75.68           H
ATOM    972 3HG1 VAL A  79      -1.839   9.816 -18.905  1.00 75.68           H
ATOM    973  CG2 VAL A  79       0.873  10.060 -18.977  1.00 75.68           C
ATOM    974 1HG2 VAL A  79       1.157   9.021 -18.809  1.00 75.68           H
ATOM    975 2HG2 VAL A  79       1.762  10.647 -19.208  1.00 75.68           H
ATOM    976 3HG2 VAL A  79       0.400  10.456 -18.078  1.00 75.68           H
ATOM    977  HN  VAL A  79       1.831  11.208 -21.339  1.00 75.68           H
ATOM    978  N   LYS A  80      -0.570   8.591 -23.332  1.00 67.91           N
ATOM    979  CA  LYS A  80      -1.357   8.575 -24.553  1.00 67.91           C
ATOM    980  C   LYS A  80      -2.618   7.737 -24.330  1.00 67.91           C
ATOM    981  O   LYS A  80      -3.607   7.895 -25.045  1.00 67.91           O
ATOM    982  HA  LYS A  80      -1.658   9.601 -24.762  1.00 67.91           H
ATOM    983  CB  LYS A  80      -0.506   8.103 -25.733  1.00 67.91           C
ATOM    984 1HB  LYS A  80      -0.063   7.133 -25.503  1.00 67.91           H
ATOM    985 2HB  LYS A  80      -1.138   7.964 -26.610  1.00 67.91           H
ATOM    986  CG  LYS A  80       0.600   9.111 -26.049  1.00 67.91           C
ATOM    987 1HG  LYS A  80       0.164  10.098 -26.205  1.00 67.91           H
ATOM    988 2HG  LYS A  80       1.277   9.193 -25.198  1.00 67.91           H
ATOM    989  CD  LYS A  80       1.385   8.692 -27.294  1.00 67.91           C
ATOM    990 1HD  LYS A  80       1.803   7.696 -27.146  1.00 67.91           H
ATOM    991 2HD  LYS A  80       0.713   8.632 -28.149  1.00 67.91           H
ATOM    992  CE  LYS A  80       2.511   9.685 -27.592  1.00 67.91           C
ATOM    993 1HE  LYS A  80       2.099  10.687 -27.710  1.00 67.91           H
ATOM    994 2HE  LYS A  80       3.203   9.722 -26.751  1.00 67.91           H
ATOM    995  NZ  LYS A  80       3.236   9.292 -28.821  1.00 67.91           N
ATOM    996 1HZ  LYS A  80       3.980   9.957 -29.002  1.00 67.91           H
ATOM    997 2HZ  LYS A  80       3.632   8.367 -28.699  1.00 67.91           H
ATOM    998 3HZ  LYS A  80       2.592   9.284 -29.605  1.00 67.91           H
ATOM    999  HN  LYS A  80      -0.185   7.708 -23.065  1.00 67.91           H
ATOM   1000  N   THR A  81      -2.542   6.864 -23.337  1.00 79.12           N
ATOM   1001  CA  THR A  81      -3.596   5.888 -23.116  1.00 79.12           C
ATOM   1002  C   THR A  81      -4.082   5.946 -21.667  1.00 79.12           C
ATOM   1003  O   THR A  81      -3.421   6.530 -20.810  1.00 79.12           O
ATOM   1004  HA  THR A  81      -4.444   6.149 -23.749  1.00 79.12           H
ATOM   1005  CB  THR A  81      -3.060   4.513 -23.522  1.00 79.12           C
ATOM   1006  HB  THR A  81      -3.870   3.789 -23.606  1.00 79.12           H
ATOM   1007  OG1 THR A  81      -2.072   4.221 -22.538  1.00 79.12           O
ATOM   1008  HG1 THR A  81      -1.844   3.248 -22.561  1.00 79.12           H
ATOM   1009  CG2 THR A  81      -2.276   4.555 -24.836  1.00 79.12           C
ATOM   1010 1HG2 THR A  81      -1.426   5.229 -24.730  1.00 79.12           H
ATOM   1011 2HG2 THR A  81      -2.926   4.912 -25.635  1.00 79.12           H
ATOM   1012 3HG2 THR A  81      -1.918   3.554 -25.078  1.00 79.12           H
ATOM   1013  HN  THR A  81      -1.781   6.816 -22.691  1.00 79.12           H
ATOM   1014  N   MET A  82      -5.234   5.333 -21.437  1.00 79.74           N
ATOM   1015  CA  MET A  82      -5.764   5.215 -20.089  1.00 79.74           C
ATOM   1016  C   MET A  82      -4.797   4.449 -19.185  1.00 79.74           C
ATOM   1017  O   MET A  82      -4.610   4.809 -18.024  1.00 79.74           O
ATOM   1018  HA  MET A  82      -5.877   6.238 -19.729  1.00 79.74           H
ATOM   1019  CB  MET A  82      -7.109   4.488 -20.131  1.00 79.74           C
ATOM   1020 1HB  MET A  82      -7.772   4.982 -20.843  1.00 79.74           H
ATOM   1021 2HB  MET A  82      -6.964   3.468 -20.486  1.00 79.74           H
ATOM   1022  CG  MET A  82      -7.764   4.466 -18.748  1.00 79.74           C
ATOM   1023 1HG  MET A  82      -7.157   3.877 -18.060  1.00 79.74           H
ATOM   1024 2HG  MET A  82      -7.814   5.477 -18.344  1.00 79.74           H
ATOM   1025  SD  MET A  82      -9.405   3.773 -18.860  1.00 79.74           S
ATOM   1026  CE  MET A  82      -9.969   4.039 -17.188  1.00 79.74           C
ATOM   1027 1HE  MET A  82      -9.312   3.514 -16.495  1.00 79.74           H
ATOM   1028 2HE  MET A  82      -9.953   5.106 -16.965  1.00 79.74           H
ATOM   1029 3HE  MET A  82     -10.986   3.662 -17.083  1.00 79.74           H
ATOM   1030  HN  MET A  82      -5.800   4.921 -22.151  1.00 79.74           H
ATOM   1031  N   THR A  83      -4.208   3.406 -19.751  1.00 81.68           N
ATOM   1032  CA  THR A  83      -3.253   2.595 -19.015  1.00 81.68           C
ATOM   1033  C   THR A  83      -2.072   3.449 -18.553  1.00 81.68           C
ATOM   1034  O   THR A  83      -1.637   3.346 -17.407  1.00 81.68           O
ATOM   1035  HA  THR A  83      -3.744   2.216 -18.118  1.00 81.68           H
ATOM   1036  CB  THR A  83      -2.843   1.422 -19.907  1.00 81.68           C
ATOM   1037  HB  THR A  83      -2.092   1.730 -20.635  1.00 81.68           H
ATOM   1038  OG1 THR A  83      -4.073   0.954 -20.454  1.00 81.68           O
ATOM   1039  HG1 THR A  83      -4.475   0.264 -19.851  1.00 81.68           H
ATOM   1040  CG2 THR A  83      -2.315   0.231 -19.104  1.00 81.68           C
ATOM   1041 1HG2 THR A  83      -3.091  -0.120 -18.423  1.00 81.68           H
ATOM   1042 2HG2 THR A  83      -1.441   0.539 -18.530  1.00 81.68           H
ATOM   1043 3HG2 THR A  83      -2.038  -0.573 -19.785  1.00 81.68           H
ATOM   1044  HN  THR A  83      -4.373   3.113 -20.693  1.00 81.68           H
ATOM   1045  N   ASP A  84      -1.585   4.274 -19.468  1.00 84.40           N
ATOM   1046  CA  ASP A  84      -0.435   5.115 -19.183  1.00 84.40           C
ATOM   1047  C   ASP A  84      -0.749   6.012 -17.984  1.00 84.40           C
ATOM   1048  O   ASP A  84       0.120   6.271 -17.153  1.00 84.40           O
ATOM   1049  HA  ASP A  84       0.383   4.423 -18.982  1.00 84.40           H
ATOM   1050  CB  ASP A  84      -0.102   6.016 -20.374  1.00 84.40           C
ATOM   1051 1HB  ASP A  84      -0.961   6.643 -20.611  1.00 84.40           H
ATOM   1052 2HB  ASP A  84       0.718   6.684 -20.111  1.00 84.40           H
ATOM   1053  CG  ASP A  84       0.284   5.185 -21.599  1.00 84.40           C
ATOM   1054  OD1 ASP A  84       0.866   4.099 -21.388  1.00 84.40           O
ATOM   1055  OD2 ASP A  84      -0.013   5.654 -22.719  1.00 84.40           O
ATOM   1056  HN  ASP A  84      -1.963   4.373 -20.389  1.00 84.40           H
ATOM   1057  N   MET A  85      -1.994   6.462 -17.933  1.00 87.23           N
ATOM   1058  CA  MET A  85      -2.410   7.398 -16.902  1.00 87.23           C
ATOM   1059  C   MET A  85      -2.324   6.759 -15.515  1.00 87.23           C
ATOM   1060  O   MET A  85      -1.775   7.351 -14.587  1.00 87.23           O
ATOM   1061  HA  MET A  85      -1.714   8.235 -16.967  1.00 87.23           H
ATOM   1062  CB  MET A  85      -3.848   7.847 -17.170  1.00 87.23           C
ATOM   1063 1HB  MET A  85      -3.988   8.013 -18.238  1.00 87.23           H
ATOM   1064 2HB  MET A  85      -4.540   7.058 -16.876  1.00 87.23           H
ATOM   1065  CG  MET A  85      -4.173   9.130 -16.402  1.00 87.23           C
ATOM   1066 1HG  MET A  85      -5.212   9.412 -16.572  1.00 87.23           H
ATOM   1067 2HG  MET A  85      -4.059   8.962 -15.331  1.00 87.23           H
ATOM   1068  SD  MET A  85      -3.091  10.448 -16.930  1.00 87.23           S
ATOM   1069  CE  MET A  85      -4.075  11.863 -16.463  1.00 87.23           C
ATOM   1070 1HE  MET A  85      -5.028  11.833 -16.991  1.00 87.23           H
ATOM   1071 2HE  MET A  85      -4.255  11.841 -15.388  1.00 87.23           H
ATOM   1072 3HE  MET A  85      -3.543  12.777 -16.724  1.00 87.23           H
ATOM   1073  HN  MET A  85      -2.711   6.199 -18.578  1.00 87.23           H
ATOM   1074  N   PHE A  86      -2.876   5.558 -15.416  1.00 90.89           N
ATOM   1075  CA  PHE A  86      -2.901   4.847 -14.150  1.00 90.89           C
ATOM   1076  C   PHE A  86      -1.489   4.442 -13.721  1.00 90.89           C
ATOM   1077  O   PHE A  86      -1.153   4.504 -12.539  1.00 90.89           O
ATOM   1078  HA  PHE A  86      -3.324   5.523 -13.407  1.00 90.89           H
ATOM   1079  CB  PHE A  86      -3.739   3.584 -14.361  1.00 90.89           C
ATOM   1080 1HB  PHE A  86      -3.372   3.061 -15.244  1.00 90.89           H
ATOM   1081 2HB  PHE A  86      -3.593   2.917 -13.512  1.00 90.89           H
ATOM   1082  CG  PHE A  86      -5.235   3.852 -14.530  1.00 90.89           C
ATOM   1083  CD1 PHE A  86      -5.862   4.745 -13.717  1.00 90.89           C
ATOM   1084  HD1 PHE A  86      -5.298   5.269 -12.946  1.00 90.89           H
ATOM   1085  CD2 PHE A  86      -5.939   3.197 -15.492  1.00 90.89           C
ATOM   1086  HD2 PHE A  86      -5.437   2.482 -16.143  1.00 90.89           H
ATOM   1087  CE1 PHE A  86      -7.252   4.993 -13.874  1.00 90.89           C
ATOM   1088  HE1 PHE A  86      -7.754   5.708 -13.223  1.00 90.89           H
ATOM   1089  CE2 PHE A  86      -7.329   3.446 -15.649  1.00 90.89           C
ATOM   1090  HE2 PHE A  86      -7.893   2.921 -16.420  1.00 90.89           H
ATOM   1091  CZ  PHE A  86      -7.955   4.339 -14.836  1.00 90.89           C
ATOM   1092  HZ  PHE A  86      -9.022   4.529 -14.956  1.00 90.89           H
ATOM   1093  HN  PHE A  86      -3.301   5.073 -16.181  1.00 90.89           H
ATOM   1094  N   LEU A  87      -0.700   4.036 -14.705  1.00 87.83           N
ATOM   1095  CA  LEU A  87       0.641   3.545 -14.435  1.00 87.83           C
ATOM   1096  C   LEU A  87       1.502   4.692 -13.902  1.00 87.83           C
ATOM   1097  O   LEU A  87       2.350   4.485 -13.035  1.00 87.83           O
ATOM   1098  HA  LEU A  87       0.560   2.784 -13.659  1.00 87.83           H
ATOM   1099  CB  LEU A  87       1.222   2.865 -15.677  1.00 87.83           C
ATOM   1100 1HB  LEU A  87       1.118   3.546 -16.522  1.00 87.83           H
ATOM   1101 2HB  LEU A  87       2.290   2.716 -15.518  1.00 87.83           H
ATOM   1102  CG  LEU A  87       0.599   1.521 -16.060  1.00 87.83           C
ATOM   1103  HG  LEU A  87      -0.470   1.671 -16.207  1.00 87.83           H
ATOM   1104  CD1 LEU A  87       1.171   1.009 -17.383  1.00 87.83           C
ATOM   1105 1HD1 LEU A  87       0.961   1.730 -18.173  1.00 87.83           H
ATOM   1106 2HD1 LEU A  87       2.249   0.879 -17.287  1.00 87.83           H
ATOM   1107 3HD1 LEU A  87       0.711   0.053 -17.632  1.00 87.83           H
ATOM   1108  CD2 LEU A  87       0.761   0.500 -14.932  1.00 87.83           C
ATOM   1109 1HD2 LEU A  87       1.821   0.349 -14.728  1.00 87.83           H
ATOM   1110 2HD2 LEU A  87       0.268   0.871 -14.033  1.00 87.83           H
ATOM   1111 3HD2 LEU A  87       0.309  -0.446 -15.230  1.00 87.83           H
ATOM   1112  HN  LEU A  87      -0.963   4.039 -15.670  1.00 87.83           H
ATOM   1113  N   LEU A  88       1.254   5.876 -14.443  1.00 90.85           N
ATOM   1114  CA  LEU A  88       1.990   7.057 -14.026  1.00 90.85           C
ATOM   1115  C   LEU A  88       1.617   7.403 -12.583  1.00 90.85           C
ATOM   1116  O   LEU A  88       2.492   7.636 -11.750  1.00 90.85           O
ATOM   1117  HA  LEU A  88       3.051   6.810 -14.058  1.00 90.85           H
ATOM   1118  CB  LEU A  88       1.763   8.205 -15.011  1.00 90.85           C
ATOM   1119 1HB  LEU A  88       2.109   7.887 -15.995  1.00 90.85           H
ATOM   1120 2HB  LEU A  88       0.690   8.381 -15.093  1.00 90.85           H
ATOM   1121  CG  LEU A  88       2.444   9.531 -14.666  1.00 90.85           C
ATOM   1122  HG  LEU A  88       2.124   9.829 -13.668  1.00 90.85           H
ATOM   1123  CD1 LEU A  88       3.965   9.371 -14.623  1.00 90.85           C
ATOM   1124 1HD1 LEU A  88       4.232   8.633 -13.866  1.00 90.85           H
ATOM   1125 2HD1 LEU A  88       4.323   9.038 -15.597  1.00 90.85           H
ATOM   1126 3HD1 LEU A  88       4.425  10.328 -14.375  1.00 90.85           H
ATOM   1127  CD2 LEU A  88       2.011  10.638 -15.629  1.00 90.85           C
ATOM   1128 1HD2 LEU A  88       2.283  10.360 -16.647  1.00 90.85           H
ATOM   1129 2HD2 LEU A  88       0.932  10.773 -15.566  1.00 90.85           H
ATOM   1130 3HD2 LEU A  88       2.510  11.569 -15.361  1.00 90.85           H
ATOM   1131  HN  LEU A  88       0.567   6.034 -15.151  1.00 90.85           H
ATOM   1132  N   ASN A  89       0.316   7.425 -12.331  1.00 91.89           N
ATOM   1133  CA  ASN A  89      -0.187   7.813 -11.024  1.00 91.89           C
ATOM   1134  C   ASN A  89       0.255   6.780  -9.985  1.00 91.89           C
ATOM   1135  O   ASN A  89       0.516   7.124  -8.834  1.00 91.89           O
ATOM   1136  HA  ASN A  89       0.236   8.800 -10.836  1.00 91.89           H
ATOM   1137  CB  ASN A  89      -1.716   7.867 -11.016  1.00 91.89           C
ATOM   1138 1HB  ASN A  89      -2.116   7.040 -11.602  1.00 91.89           H
ATOM   1139 2HB  ASN A  89      -2.082   7.742  -9.997  1.00 91.89           H
ATOM   1140  CG  ASN A  89      -2.220   9.194 -11.585  1.00 91.89           C
ATOM   1141  OD1 ASN A  89      -2.357  10.186 -10.888  1.00 91.89           O
ATOM   1142  ND2 ASN A  89      -2.488   9.158 -12.887  1.00 91.89           N
ATOM   1143 1HD2 ASN A  89      -2.353   8.311 -13.402  1.00 91.89           H
ATOM   1144 2HD2 ASN A  89      -2.823   9.977 -13.352  1.00 91.89           H
ATOM   1145  HN  ASN A  89      -0.387   7.184 -13.000  1.00 91.89           H
ATOM   1146  N   LEU A  90       0.326   5.534 -10.430  1.00 92.50           N
ATOM   1147  CA  LEU A  90       0.765   4.453  -9.563  1.00 92.50           C
ATOM   1148  C   LEU A  90       2.208   4.711  -9.124  1.00 92.50           C
ATOM   1149  O   LEU A  90       2.538   4.570  -7.948  1.00 92.50           O
ATOM   1150  HA  LEU A  90       0.128   4.466  -8.678  1.00 92.50           H
ATOM   1151  CB  LEU A  90       0.562   3.100 -10.248  1.00 92.50           C
ATOM   1152 1HB  LEU A  90      -0.493   2.998 -10.501  1.00 92.50           H
ATOM   1153 2HB  LEU A  90       1.116   3.104 -11.186  1.00 92.50           H
ATOM   1154  CG  LEU A  90       0.986   1.871  -9.442  1.00 92.50           C
ATOM   1155  HG  LEU A  90       2.033   1.990  -9.162  1.00 92.50           H
ATOM   1156  CD1 LEU A  90       0.181   1.760  -8.146  1.00 92.50           C
ATOM   1157 1HD1 LEU A  90       0.346   2.649  -7.538  1.00 92.50           H
ATOM   1158 2HD1 LEU A  90      -0.879   1.673  -8.383  1.00 92.50           H
ATOM   1159 3HD1 LEU A  90       0.503   0.877  -7.593  1.00 92.50           H
ATOM   1160  CD2 LEU A  90       0.888   0.600 -10.289  1.00 92.50           C
ATOM   1161 1HD2 LEU A  90      -0.142   0.463 -10.620  1.00 92.50           H
ATOM   1162 2HD2 LEU A  90       1.540   0.691 -11.158  1.00 92.50           H
ATOM   1163 3HD2 LEU A  90       1.195  -0.259  -9.692  1.00 92.50           H
ATOM   1164  HN  LEU A  90       0.091   5.258 -11.362  1.00 92.50           H
ATOM   1165  N   ALA A  91       3.030   5.083 -10.095  1.00 93.87           N
ATOM   1166  CA  ALA A  91       4.442   5.305  -9.835  1.00 93.87           C
ATOM   1167  C   ALA A  91       4.600   6.484  -8.872  1.00 93.87           C
ATOM   1168  O   ALA A  91       5.472   6.469  -8.005  1.00 93.87           O
ATOM   1169  HA  ALA A  91       4.838   4.406  -9.363  1.00 93.87           H
ATOM   1170  CB  ALA A  91       5.175   5.531 -11.159  1.00 93.87           C
ATOM   1171 1HB  ALA A  91       5.057   4.654 -11.794  1.00 93.87           H
ATOM   1172 2HB  ALA A  91       4.757   6.403 -11.662  1.00 93.87           H
ATOM   1173 3HB  ALA A  91       6.235   5.698 -10.964  1.00 93.87           H
ATOM   1174  HN  ALA A  91       2.746   5.232 -11.042  1.00 93.87           H
ATOM   1175  N   ILE A  92       3.743   7.477  -9.058  1.00 92.67           N
ATOM   1176  CA  ILE A  92       3.767   8.655  -8.207  1.00 92.67           C
ATOM   1177  C   ILE A  92       3.396   8.253  -6.778  1.00 92.67           C
ATOM   1178  O   ILE A  92       4.057   8.661  -5.824  1.00 92.67           O
ATOM   1179  HA  ILE A  92       4.788   9.036  -8.205  1.00 92.67           H
ATOM   1180  CB  ILE A  92       2.875   9.754  -8.788  1.00 92.67           C
ATOM   1181  HB  ILE A  92       1.905   9.316  -9.027  1.00 92.67           H
ATOM   1182  CG1 ILE A  92       3.457  10.301 -10.093  1.00 92.67           C
ATOM   1183 1HG1 ILE A  92       4.342  10.899  -9.877  1.00 92.67           H
ATOM   1184 2HG1 ILE A  92       3.778   9.474 -10.727  1.00 92.67           H
ATOM   1185  CG2 ILE A  92       2.629  10.861  -7.761  1.00 92.67           C
ATOM   1186 1HG2 ILE A  92       2.139  10.440  -6.883  1.00 92.67           H
ATOM   1187 2HG2 ILE A  92       3.582  11.302  -7.469  1.00 92.67           H
ATOM   1188 3HG2 ILE A  92       1.992  11.629  -8.200  1.00 92.67           H
ATOM   1189  CD1 ILE A  92       2.428  11.152 -10.838  1.00 92.67           C
ATOM   1190 1HD1 ILE A  92       1.555  10.544 -11.074  1.00 92.67           H
ATOM   1191 2HD1 ILE A  92       2.128  11.992 -10.211  1.00 92.67           H
ATOM   1192 3HD1 ILE A  92       2.868  11.529 -11.762  1.00 92.67           H
ATOM   1193  HN  ILE A  92       3.044   7.486  -9.773  1.00 92.67           H
ATOM   1194  N   ALA A  93       2.341   7.460  -6.675  1.00 94.56           N
ATOM   1195  CA  ALA A  93       1.820   7.071  -5.375  1.00 94.56           C
ATOM   1196  C   ALA A  93       2.888   6.278  -4.620  1.00 94.56           C
ATOM   1197  O   ALA A  93       3.121   6.515  -3.435  1.00 94.56           O
ATOM   1198  HA  ALA A  93       1.597   7.983  -4.821  1.00 94.56           H
ATOM   1199  CB  ALA A  93       0.526   6.277  -5.560  1.00 94.56           C
ATOM   1200 1HB  ALA A  93      -0.209   6.895  -6.075  1.00 94.56           H
ATOM   1201 2HB  ALA A  93       0.729   5.384  -6.152  1.00 94.56           H
ATOM   1202 3HB  ALA A  93       0.136   5.985  -4.585  1.00 94.56           H
ATOM   1203  HN  ALA A  93       1.844   7.085  -7.458  1.00 94.56           H
ATOM   1204  N   ASP A  94       3.510   5.352  -5.336  1.00 91.39           N
ATOM   1205  CA  ASP A  94       4.541   4.516  -4.745  1.00 91.39           C
ATOM   1206  C   ASP A  94       5.666   5.404  -4.208  1.00 91.39           C
ATOM   1207  O   ASP A  94       6.153   5.192  -3.099  1.00 91.39           O
ATOM   1208  HA  ASP A  94       4.039   3.957  -3.956  1.00 91.39           H
ATOM   1209  CB  ASP A  94       5.143   3.567  -5.783  1.00 91.39           C
ATOM   1210 1HB  ASP A  94       5.261   4.089  -6.733  1.00 91.39           H
ATOM   1211 2HB  ASP A  94       6.138   3.257  -5.464  1.00 91.39           H
ATOM   1212  CG  ASP A  94       4.256   2.336  -5.979  1.00 91.39           C
ATOM   1213  OD1 ASP A  94       3.579   1.962  -4.997  1.00 91.39           O
ATOM   1214  OD2 ASP A  94       4.276   1.796  -7.106  1.00 91.39           O
ATOM   1215  HN  ASP A  94       3.319   5.170  -6.300  1.00 91.39           H
ATOM   1216  N   LEU A  95       6.045   6.380  -5.021  1.00 91.00           N
ATOM   1217  CA  LEU A  95       7.179   7.228  -4.693  1.00 91.00           C
ATOM   1218  C   LEU A  95       6.873   8.008  -3.413  1.00 91.00           C
ATOM   1219  O   LEU A  95       7.737   8.152  -2.549  1.00 91.00           O
ATOM   1220  HA  LEU A  95       8.031   6.576  -4.505  1.00 91.00           H
ATOM   1221  CB  LEU A  95       7.543   8.118  -5.883  1.00 91.00           C
ATOM   1222 1HB  LEU A  95       7.574   7.498  -6.779  1.00 91.00           H
ATOM   1223 2HB  LEU A  95       6.744   8.845  -6.026  1.00 91.00           H
ATOM   1224  CG  LEU A  95       8.869   8.874  -5.774  1.00 91.00           C
ATOM   1225  HG  LEU A  95       8.892   9.385  -4.811  1.00 91.00           H
ATOM   1226  CD1 LEU A  95      10.055   7.908  -5.802  1.00 91.00           C
ATOM   1227 1HD1 LEU A  95       9.979   7.214  -4.965  1.00 91.00           H
ATOM   1228 2HD1 LEU A  95      10.047   7.351  -6.739  1.00 91.00           H
ATOM   1229 3HD1 LEU A  95      10.985   8.472  -5.723  1.00 91.00           H
ATOM   1230  CD2 LEU A  95       8.978   9.948  -6.858  1.00 91.00           C
ATOM   1231 1HD2 LEU A  95       8.923   9.480  -7.840  1.00 91.00           H
ATOM   1232 2HD2 LEU A  95       8.160  10.660  -6.748  1.00 91.00           H
ATOM   1233 3HD2 LEU A  95       9.930  10.471  -6.757  1.00 91.00           H
ATOM   1234  HN  LEU A  95       5.594   6.593  -5.887  1.00 91.00           H
ATOM   1235  N   LEU A  96       5.642   8.491  -3.331  1.00 89.77           N
ATOM   1236  CA  LEU A  96       5.226   9.290  -2.192  1.00 89.77           C
ATOM   1237  C   LEU A  96       5.303   8.440  -0.922  1.00 89.77           C
ATOM   1238  O   LEU A  96       5.708   8.927   0.132  1.00 89.77           O
ATOM   1239  HA  LEU A  96       5.930  10.117  -2.097  1.00 89.77           H
ATOM   1240  CB  LEU A  96       3.844   9.899  -2.440  1.00 89.77           C
ATOM   1241 1HB  LEU A  96       3.177   9.108  -2.785  1.00 89.77           H
ATOM   1242 2HB  LEU A  96       3.450  10.256  -1.489  1.00 89.77           H
ATOM   1243  CG  LEU A  96       3.789  11.049  -3.448  1.00 89.77           C
ATOM   1244  HG  LEU A  96       4.250  10.712  -4.376  1.00 89.77           H
ATOM   1245  CD1 LEU A  96       2.342  11.426  -3.772  1.00 89.77           C
ATOM   1246 1HD1 LEU A  96       1.829  10.563  -4.198  1.00 89.77           H
ATOM   1247 2HD1 LEU A  96       1.835  11.736  -2.859  1.00 89.77           H
ATOM   1248 3HD1 LEU A  96       2.332  12.245  -4.490  1.00 89.77           H
ATOM   1249  CD2 LEU A  96       4.597  12.250  -2.953  1.00 89.77           C
ATOM   1250 1HD2 LEU A  96       4.188  12.597  -2.004  1.00 89.77           H
ATOM   1251 2HD2 LEU A  96       5.638  11.956  -2.814  1.00 89.77           H
ATOM   1252 3HD2 LEU A  96       4.542  13.053  -3.688  1.00 89.77           H
ATOM   1253  HN  LEU A  96       4.937   8.344  -4.025  1.00 89.77           H
ATOM   1254  N   PHE A  97       4.909   7.183  -1.065  1.00 91.49           N
ATOM   1255  CA  PHE A  97       4.964   6.250   0.048  1.00 91.49           C
ATOM   1256  C   PHE A  97       6.404   6.053   0.527  1.00 91.49           C
ATOM   1257  O   PHE A  97       6.675   6.100   1.726  1.00 91.49           O
ATOM   1258  HA  PHE A  97       4.369   6.676   0.856  1.00 91.49           H
ATOM   1259  CB  PHE A  97       4.421   4.914  -0.461  1.00 91.49           C
ATOM   1260 1HB  PHE A  97       3.334   4.971  -0.511  1.00 91.49           H
ATOM   1261 2HB  PHE A  97       4.779   4.751  -1.478  1.00 91.49           H
ATOM   1262  CG  PHE A  97       4.815   3.713   0.401  1.00 91.49           C
ATOM   1263  CD1 PHE A  97       5.715   2.806  -0.067  1.00 91.49           C
ATOM   1264  HD1 PHE A  97       6.155   2.935  -1.056  1.00 91.49           H
ATOM   1265  CD2 PHE A  97       4.266   3.552   1.635  1.00 91.49           C
ATOM   1266  HD2 PHE A  97       3.546   4.278   2.009  1.00 91.49           H
ATOM   1267  CE1 PHE A  97       6.081   1.691   0.733  1.00 91.49           C
ATOM   1268  HE1 PHE A  97       6.801   0.965   0.358  1.00 91.49           H
ATOM   1269  CE2 PHE A  97       4.632   2.437   2.435  1.00 91.49           C
ATOM   1270  HE2 PHE A  97       4.192   2.308   3.424  1.00 91.49           H
ATOM   1271  CZ  PHE A  97       5.532   1.531   1.967  1.00 91.49           C
ATOM   1272  HZ  PHE A  97       5.813   0.675   2.581  1.00 91.49           H
ATOM   1273  HN  PHE A  97       4.558   6.801  -1.920  1.00 91.49           H
ATOM   1274  N   LEU A  98       7.289   5.836  -0.434  1.00 93.89           N
ATOM   1275  CA  LEU A  98       8.647   5.425  -0.122  1.00 93.89           C
ATOM   1276  C   LEU A  98       9.339   6.530   0.678  1.00 93.89           C
ATOM   1277  O   LEU A  98      10.185   6.251   1.527  1.00 93.89           O
ATOM   1278  HA  LEU A  98       8.584   4.534   0.503  1.00 93.89           H
ATOM   1279  CB  LEU A  98       9.394   5.029  -1.398  1.00 93.89           C
ATOM   1280 1HB  LEU A  98       9.308   5.847  -2.114  1.00 93.89           H
ATOM   1281 2HB  LEU A  98      10.453   4.926  -1.158  1.00 93.89           H
ATOM   1282  CG  LEU A  98       8.926   3.741  -2.077  1.00 93.89           C
ATOM   1283  HG  LEU A  98       7.836   3.743  -2.098  1.00 93.89           H
ATOM   1284  CD1 LEU A  98       9.406   3.681  -3.529  1.00 93.89           C
ATOM   1285 1HD1 LEU A  98       9.005   4.533  -4.079  1.00 93.89           H
ATOM   1286 2HD1 LEU A  98      10.495   3.713  -3.553  1.00 93.89           H
ATOM   1287 3HD1 LEU A  98       9.059   2.756  -3.988  1.00 93.89           H
ATOM   1288  CD2 LEU A  98       9.361   2.511  -1.279  1.00 93.89           C
ATOM   1289 1HD2 LEU A  98      10.448   2.491  -1.204  1.00 93.89           H
ATOM   1290 2HD2 LEU A  98       8.929   2.555  -0.279  1.00 93.89           H
ATOM   1291 3HD2 LEU A  98       9.015   1.609  -1.784  1.00 93.89           H
ATOM   1292  HN  LEU A  98       7.092   5.936  -1.410  1.00 93.89           H
ATOM   1293  N   VAL A  99       8.954   7.762   0.379  1.00 91.18           N
ATOM   1294  CA  VAL A  99       9.571   8.914   1.015  1.00 91.18           C
ATOM   1295  C   VAL A  99       9.316   8.857   2.522  1.00 91.18           C
ATOM   1296  O   VAL A  99      10.020   9.499   3.300  1.00 91.18           O
ATOM   1297  HA  VAL A  99      10.644   8.852   0.838  1.00 91.18           H
ATOM   1298  CB  VAL A  99       9.059  10.204   0.371  1.00 91.18           C
ATOM   1299  HB  VAL A  99       7.969  10.173   0.379  1.00 91.18           H
ATOM   1300  CG1 VAL A  99       9.500  11.430   1.173  1.00 91.18           C
ATOM   1301 1HG1 VAL A  99       9.103  11.364   2.186  1.00 91.18           H
ATOM   1302 2HG1 VAL A  99      10.589  11.467   1.210  1.00 91.18           H
ATOM   1303 3HG1 VAL A  99       9.123  12.333   0.693  1.00 91.18           H
ATOM   1304  CG2 VAL A  99       9.515  10.308  -1.086  1.00 91.18           C
ATOM   1305 1HG2 VAL A  99      10.604  10.306  -1.127  1.00 91.18           H
ATOM   1306 2HG2 VAL A  99       9.128   9.459  -1.649  1.00 91.18           H
ATOM   1307 3HG2 VAL A  99       9.137  11.234  -1.520  1.00 91.18           H
ATOM   1308  HN  VAL A  99       8.236   7.979  -0.283  1.00 91.18           H
ATOM   1309  N   THR A 100       8.306   8.081   2.890  1.00 90.25           N
ATOM   1310  CA  THR A 100       7.925   7.962   4.287  1.00 90.25           C
ATOM   1311  C   THR A 100       8.840   6.970   5.008  1.00 90.25           C
ATOM   1312  O   THR A 100       8.999   7.038   6.225  1.00 90.25           O
ATOM   1313  HA  THR A 100       8.065   8.932   4.766  1.00 90.25           H
ATOM   1314  CB  THR A 100       6.445   7.574   4.342  1.00 90.25           C
ATOM   1315  HB  THR A 100       6.035   7.744   5.338  1.00 90.25           H
ATOM   1316  OG1 THR A 100       6.424   6.223   3.889  1.00 90.25           O
ATOM   1317  HG1 THR A 100       5.548   5.800   4.119  1.00 90.25           H
ATOM   1318  CG2 THR A 100       5.604   8.327   3.309  1.00 90.25           C
ATOM   1319 1HG2 THR A 100       5.973   8.104   2.308  1.00 90.25           H
ATOM   1320 2HG2 THR A 100       5.677   9.399   3.493  1.00 90.25           H
ATOM   1321 3HG2 THR A 100       4.563   8.015   3.391  1.00 90.25           H
ATOM   1322  HN  THR A 100       7.755   7.542   2.254  1.00 90.25           H
ATOM   1323  N   LEU A 101       9.418   6.071   4.224  1.00 92.91           N
ATOM   1324  CA  LEU A 101      10.095   4.915   4.785  1.00 92.91           C
ATOM   1325  C   LEU A 101      11.305   5.381   5.597  1.00 92.91           C
ATOM   1326  O   LEU A 101      11.583   4.844   6.668  1.00 92.91           O
ATOM   1327  HA  LEU A 101       9.395   4.422   5.461  1.00 92.91           H
ATOM   1328  CB  LEU A 101      10.443   3.911   3.684  1.00 92.91           C
ATOM   1329 1HB  LEU A 101      10.969   4.441   2.890  1.00 92.91           H
ATOM   1330 2HB  LEU A 101      11.140   3.179   4.094  1.00 92.91           H
ATOM   1331  CG  LEU A 101       9.264   3.160   3.064  1.00 92.91           C
ATOM   1332  HG  LEU A 101       8.611   3.887   2.581  1.00 92.91           H
ATOM   1333  CD1 LEU A 101       9.740   2.190   1.980  1.00 92.91           C
ATOM   1334 1HD1 LEU A 101      10.252   2.746   1.195  1.00 92.91           H
ATOM   1335 2HD1 LEU A 101      10.426   1.465   2.418  1.00 92.91           H
ATOM   1336 3HD1 LEU A 101       8.882   1.670   1.556  1.00 92.91           H
ATOM   1337  CD2 LEU A 101       8.436   2.455   4.140  1.00 92.91           C
ATOM   1338 1HD2 LEU A 101       9.064   1.740   4.672  1.00 92.91           H
ATOM   1339 2HD2 LEU A 101       8.049   3.193   4.843  1.00 92.91           H
ATOM   1340 3HD2 LEU A 101       7.604   1.928   3.672  1.00 92.91           H
ATOM   1341  HN  LEU A 101       9.429   6.124   3.226  1.00 92.91           H
ATOM   1342  N   PRO A 102      12.043   6.386   5.105  1.00 94.56           N
ATOM   1343  CA  PRO A 102      13.232   6.866   5.814  1.00 94.56           C
ATOM   1344  C   PRO A 102      12.937   7.221   7.262  1.00 94.56           C
ATOM   1345  O   PRO A 102      13.712   6.889   8.157  1.00 94.56           O
ATOM   1346  HA  PRO A 102      13.984   6.077   5.862  1.00 94.56           H
ATOM   1347  CB  PRO A 102      13.666   8.090   5.006  1.00 94.56           C
ATOM   1348 1HB  PRO A 102      13.224   9.006   5.398  1.00 94.56           H
ATOM   1349 2HB  PRO A 102      14.747   8.224   5.029  1.00 94.56           H
ATOM   1350  CG  PRO A 102      13.167   7.781   3.600  1.00 94.56           C
ATOM   1351 1HG  PRO A 102      13.080   8.682   2.993  1.00 94.56           H
ATOM   1352 2HG  PRO A 102      13.846   7.116   3.066  1.00 94.56           H
ATOM   1353  CD  PRO A 102      11.816   7.132   3.854  1.00 94.56           C
ATOM   1354 1HD  PRO A 102      11.026   7.874   3.969  1.00 94.56           H
ATOM   1355 2HD  PRO A 102      11.519   6.479   3.033  1.00 94.56           H
ATOM   1356  N   PHE A 103      11.812   7.894   7.455  1.00 92.95           N
ATOM   1357  CA  PHE A 103      11.433   8.354   8.780  1.00 92.95           C
ATOM   1358  C   PHE A 103      11.114   7.174   9.700  1.00 92.95           C
ATOM   1359  O   PHE A 103      11.494   7.173  10.869  1.00 92.95           O
ATOM   1360  HA  PHE A 103      12.280   8.909   9.184  1.00 92.95           H
ATOM   1361  CB  PHE A 103      10.176   9.210   8.613  1.00 92.95           C
ATOM   1362 1HB  PHE A 103       9.410   8.620   8.109  1.00 92.95           H
ATOM   1363 2HB  PHE A 103       9.786   9.461   9.600  1.00 92.95           H
ATOM   1364  CG  PHE A 103      10.403  10.503   7.827  1.00 92.95           C
ATOM   1365  CD1 PHE A 103      10.854  11.616   8.465  1.00 92.95           C
ATOM   1366  HD1 PHE A 103      11.053  11.588   9.536  1.00 92.95           H
ATOM   1367  CD2 PHE A 103      10.154  10.538   6.491  1.00 92.95           C
ATOM   1368  HD2 PHE A 103       9.792   9.646   5.980  1.00 92.95           H
ATOM   1369  CE1 PHE A 103      11.064  12.816   7.735  1.00 92.95           C
ATOM   1370  HE1 PHE A 103      11.425  13.709   8.246  1.00 92.95           H
ATOM   1371  CE2 PHE A 103      10.365  11.738   5.761  1.00 92.95           C
ATOM   1372  HE2 PHE A 103      10.165  11.767   4.690  1.00 92.95           H
ATOM   1373  CZ  PHE A 103      10.815  12.852   6.398  1.00 92.95           C
ATOM   1374  HZ  PHE A 103      10.977  13.773   5.838  1.00 92.95           H
ATOM   1375  HN  PHE A 103      11.166   8.124   6.727  1.00 92.95           H
ATOM   1376  N   TRP A 104      10.418   6.197   9.136  1.00 86.62           N
ATOM   1377  CA  TRP A 104      10.012   5.030   9.901  1.00 86.62           C
ATOM   1378  C   TRP A 104      11.272   4.240  10.262  1.00 86.62           C
ATOM   1379  O   TRP A 104      11.331   3.604  11.313  1.00 86.62           O
ATOM   1380  HA  TRP A 104       9.520   5.380  10.808  1.00 86.62           H
ATOM   1381  CB  TRP A 104       8.986   4.198   9.129  1.00 86.62           C
ATOM   1382 1HB  TRP A 104       9.376   3.993   8.132  1.00 86.62           H
ATOM   1383 2HB  TRP A 104       8.864   3.237   9.628  1.00 86.62           H
ATOM   1384  CG  TRP A 104       7.616   4.866   8.998  1.00 86.62           C
ATOM   1385  CD1 TRP A 104       6.942   5.153   7.876  1.00 86.62           C
ATOM   1386  HD1 TRP A 104       7.303   4.936   6.871  1.00 86.62           H
ATOM   1387  CD2 TRP A 104       6.774   5.322  10.078  1.00 86.62           C
ATOM   1388  NE1 TRP A 104       5.733   5.758   8.153  1.00 86.62           N
ATOM   1389  HE1 TRP A 104       5.057   6.064   7.482  1.00 86.62           H
ATOM   1390  CE2 TRP A 104       5.628   5.864   9.535  1.00 86.62           C
ATOM   1391  CE3 TRP A 104       6.976   5.277  11.469  1.00 86.62           C
ATOM   1392  HE3 TRP A 104       7.872   4.854  11.923  1.00 86.62           H
ATOM   1393  CZ2 TRP A 104       4.593   6.402  10.308  1.00 86.62           C
ATOM   1394  HZ2 TRP A 104       3.697   6.825   9.855  1.00 86.62           H
ATOM   1395  CZ3 TRP A 104       5.932   5.819  12.229  1.00 86.62           C
ATOM   1396  HZ3 TRP A 104       6.037   5.810  13.314  1.00 86.62           H
ATOM   1397  CH2 TRP A 104       4.771   6.369  11.697  1.00 86.62           C
ATOM   1398  HH2 TRP A 104       4.004   6.772  12.357  1.00 86.62           H
ATOM   1399  HN  TRP A 104      10.132   6.194   8.178  1.00 86.62           H
ATOM   1400  N   ALA A 105      12.249   4.306   9.369  1.00 94.86           N
ATOM   1401  CA  ALA A 105      13.502   3.601   9.578  1.00 94.86           C
ATOM   1402  C   ALA A 105      14.192   4.153  10.827  1.00 94.86           C
ATOM   1403  O   ALA A 105      14.661   3.390  11.670  1.00 94.86           O
ATOM   1404  HA  ALA A 105      13.268   2.548   9.738  1.00 94.86           H
ATOM   1405  CB  ALA A 105      14.374   3.727   8.326  1.00 94.86           C
ATOM   1406 1HB  ALA A 105      13.851   3.294   7.474  1.00 94.86           H
ATOM   1407 2HB  ALA A 105      14.578   4.780   8.131  1.00 94.86           H
ATOM   1408 3HB  ALA A 105      15.314   3.197   8.483  1.00 94.86           H
ATOM   1409  HN  ALA A 105      12.195   4.829   8.519  1.00 94.86           H
ATOM   1410  N   ILE A 106      14.233   5.475  10.906  1.00 91.43           N
ATOM   1411  CA  ILE A 106      14.872   6.138  12.030  1.00 91.43           C
ATOM   1412  C   ILE A 106      14.087   5.835  13.308  1.00 91.43           C
ATOM   1413  O   ILE A 106      14.676   5.525  14.343  1.00 91.43           O
ATOM   1414  HA  ILE A 106      15.872   5.718  12.131  1.00 91.43           H
ATOM   1415  CB  ILE A 106      15.035   7.633  11.748  1.00 91.43           C
ATOM   1416  HB  ILE A 106      14.073   8.025  11.417  1.00 91.43           H
ATOM   1417  CG1 ILE A 106      16.034   7.871  10.614  1.00 91.43           C
ATOM   1418 1HG1 ILE A 106      17.048   7.700  10.976  1.00 91.43           H
ATOM   1419 2HG1 ILE A 106      15.856   7.155   9.812  1.00 91.43           H
ATOM   1420  CG2 ILE A 106      15.419   8.392  13.019  1.00 91.43           C
ATOM   1421 1HG2 ILE A 106      14.639   8.261  13.770  1.00 91.43           H
ATOM   1422 2HG2 ILE A 106      16.362   8.004  13.403  1.00 91.43           H
ATOM   1423 3HG2 ILE A 106      15.528   9.452  12.790  1.00 91.43           H
ATOM   1424  CD1 ILE A 106      15.915   9.296  10.069  1.00 91.43           C
ATOM   1425 1HD1 ILE A 106      14.907   9.456   9.686  1.00 91.43           H
ATOM   1426 2HD1 ILE A 106      16.117  10.009  10.868  1.00 91.43           H
ATOM   1427 3HD1 ILE A 106      16.636   9.438   9.264  1.00 91.43           H
ATOM   1428  HN  ILE A 106      13.840   6.088  10.221  1.00 91.43           H
ATOM   1429  N   ALA A 107      12.771   5.936  13.195  1.00 92.51           N
ATOM   1430  CA  ALA A 107      11.905   5.766  14.349  1.00 92.51           C
ATOM   1431  C   ALA A 107      12.060   4.344  14.892  1.00 92.51           C
ATOM   1432  O   ALA A 107      12.006   4.128  16.101  1.00 92.51           O
ATOM   1433  HA  ALA A 107      12.227   6.474  15.113  1.00 92.51           H
ATOM   1434  CB  ALA A 107      10.462   6.086  13.956  1.00 92.51           C
ATOM   1435 1HB  ALA A 107      10.400   7.116  13.606  1.00 92.51           H
ATOM   1436 2HB  ALA A 107      10.143   5.412  13.161  1.00 92.51           H
ATOM   1437 3HB  ALA A 107       9.812   5.958  14.823  1.00 92.51           H
ATOM   1438  HN  ALA A 107      12.297   6.131  12.336  1.00 92.51           H
ATOM   1439  N   ALA A 108      12.251   3.411  13.971  1.00 92.02           N
ATOM   1440  CA  ALA A 108      12.368   2.010  14.338  1.00 92.02           C
ATOM   1441  C   ALA A 108      13.735   1.769  14.982  1.00 92.02           C
ATOM   1442  O   ALA A 108      13.875   0.902  15.844  1.00 92.02           O
ATOM   1443  HA  ALA A 108      11.589   1.791  15.067  1.00 92.02           H
ATOM   1444  CB  ALA A 108      12.146   1.137  13.101  1.00 92.02           C
ATOM   1445 1HB  ALA A 108      11.150   1.324  12.699  1.00 92.02           H
ATOM   1446 2HB  ALA A 108      12.894   1.379  12.346  1.00 92.02           H
ATOM   1447 3HB  ALA A 108      12.234   0.086  13.377  1.00 92.02           H
ATOM   1448  HN  ALA A 108      12.324   3.598  12.991  1.00 92.02           H
ATOM   1449  N   ALA A 109      14.708   2.552  14.540  1.00 90.57           N
ATOM   1450  CA  ALA A 109      16.081   2.358  14.976  1.00 90.57           C
ATOM   1451  C   ALA A 109      16.199   2.729  16.456  1.00 90.57           C
ATOM   1452  O   ALA A 109      16.938   2.090  17.203  1.00 90.57           O
ATOM   1453  HA  ALA A 109      16.322   1.302  14.855  1.00 90.57           H
ATOM   1454  CB  ALA A 109      17.019   3.183  14.092  1.00 90.57           C
ATOM   1455 1HB  ALA A 109      16.918   2.860  13.055  1.00 90.57           H
ATOM   1456 2HB  ALA A 109      16.758   4.238  14.171  1.00 90.57           H
ATOM   1457 3HB  ALA A 109      18.048   3.037  14.419  1.00 90.57           H
ATOM   1458  HN  ALA A 109      14.571   3.306  13.898  1.00 90.57           H
ATOM   1459  N   ASP A 110      15.459   3.761  16.835  1.00 81.76           N
ATOM   1460  CA  ASP A 110      15.595   4.331  18.164  1.00 81.76           C
ATOM   1461  C   ASP A 110      14.237   4.857  18.631  1.00 81.76           C
ATOM   1462  O   ASP A 110      13.459   4.124  19.241  1.00 81.76           O
ATOM   1463  HA  ASP A 110      15.964   3.517  18.789  1.00 81.76           H
ATOM   1464  CB  ASP A 110      16.580   5.502  18.163  1.00 81.76           C
ATOM   1465 1HB  ASP A 110      17.515   5.195  17.693  1.00 81.76           H
ATOM   1466 2HB  ASP A 110      16.177   6.320  17.567  1.00 81.76           H
ATOM   1467  CG  ASP A 110      16.856   5.989  19.587  1.00 81.76           C
ATOM   1468  OD1 ASP A 110      16.473   5.252  20.522  1.00 81.76           O
ATOM   1469  OD2 ASP A 110      17.442   7.086  19.709  1.00 81.76           O
ATOM   1470  HN  ASP A 110      14.778   4.205  16.253  1.00 81.76           H
ATOM   1471  N   GLN A 111      13.992   6.123  18.327  1.00 84.76           N
ATOM   1472  CA  GLN A 111      12.751   6.764  18.730  1.00 84.76           C
ATOM   1473  C   GLN A 111      12.356   7.840  17.717  1.00 84.76           C
ATOM   1474  O   GLN A 111      13.137   8.179  16.829  1.00 84.76           O
ATOM   1475  HA  GLN A 111      12.004   5.969  18.737  1.00 84.76           H
ATOM   1476  CB  GLN A 111      12.870   7.352  20.137  1.00 84.76           C
ATOM   1477 1HB  GLN A 111      11.940   7.854  20.405  1.00 84.76           H
ATOM   1478 2HB  GLN A 111      13.018   6.550  20.860  1.00 84.76           H
ATOM   1479  CG  GLN A 111      14.033   8.343  20.221  1.00 84.76           C
ATOM   1480 1HG  GLN A 111      14.966   7.835  19.977  1.00 84.76           H
ATOM   1481 2HG  GLN A 111      13.897   9.132  19.481  1.00 84.76           H
ATOM   1482  CD  GLN A 111      14.131   8.957  21.618  1.00 84.76           C
ATOM   1483  OE1 GLN A 111      13.181   8.975  22.384  1.00 84.76           O
ATOM   1484  NE2 GLN A 111      15.329   9.458  21.907  1.00 84.76           N
ATOM   1485 1HE2 GLN A 111      16.066   9.411  21.233  1.00 84.76           H
ATOM   1486 2HE2 GLN A 111      15.492   9.882  22.798  1.00 84.76           H
ATOM   1487  HN  GLN A 111      14.622   6.708  17.816  1.00 84.76           H
ATOM   1488  N   TRP A 112      11.143   8.347  17.883  1.00 90.50           N
ATOM   1489  CA  TRP A 112      10.654   9.415  17.028  1.00 90.50           C
ATOM   1490  C   TRP A 112      11.367  10.707  17.431  1.00 90.50           C
ATOM   1491  O   TRP A 112      11.136  11.234  18.518  1.00 90.50           O
ATOM   1492  HA  TRP A 112      10.904   9.157  15.998  1.00 90.50           H
ATOM   1493  CB  TRP A 112       9.130   9.524  17.103  1.00 90.50           C
ATOM   1494 1HB  TRP A 112       8.696   8.540  16.921  1.00 90.50           H
ATOM   1495 2HB  TRP A 112       8.846   9.815  18.114  1.00 90.50           H
ATOM   1496  CG  TRP A 112       8.528  10.522  16.112  1.00 90.50           C
ATOM   1497  CD1 TRP A 112       8.166  11.792  16.337  1.00 90.50           C
ATOM   1498  HD1 TRP A 112       8.260  12.295  17.300  1.00 90.50           H
ATOM   1499  CD2 TRP A 112       8.231  10.279  14.721  1.00 90.50           C
ATOM   1500  NE1 TRP A 112       7.659  12.383  15.198  1.00 90.50           N
ATOM   1501  HE1 TRP A 112       7.323  13.322  15.118  1.00 90.50           H
ATOM   1502  CE2 TRP A 112       7.699  11.434  14.184  1.00 90.50           C
ATOM   1503  CE3 TRP A 112       8.405   9.122  13.941  1.00 90.50           C
ATOM   1504  HE3 TRP A 112       8.822   8.198  14.342  1.00 90.50           H
ATOM   1505  CZ2 TRP A 112       7.299  11.544  12.847  1.00 90.50           C
ATOM   1506  HZ2 TRP A 112       6.882  12.468  12.447  1.00 90.50           H
ATOM   1507  CZ3 TRP A 112       8.000   9.248  12.607  1.00 90.50           C
ATOM   1508  HZ3 TRP A 112       8.113   8.380  11.959  1.00 90.50           H
ATOM   1509  CH2 TRP A 112       7.463  10.404  12.052  1.00 90.50           C
ATOM   1510  HH2 TRP A 112       7.172  10.422  11.002  1.00 90.50           H
ATOM   1511  HN  TRP A 112      10.501   8.041  18.586  1.00 90.50           H
ATOM   1512  N   LYS A 113      12.218  11.181  16.533  1.00 82.75           N
ATOM   1513  CA  LYS A 113      13.093  12.297  16.848  1.00 82.75           C
ATOM   1514  C   LYS A 113      12.528  13.575  16.224  1.00 82.75           C
ATOM   1515  O   LYS A 113      13.154  14.632  16.290  1.00 82.75           O
ATOM   1516  HA  LYS A 113      13.097  12.414  17.931  1.00 82.75           H
ATOM   1517  CB  LYS A 113      14.530  11.988  16.420  1.00 82.75           C
ATOM   1518 1HB  LYS A 113      14.564  11.816  15.345  1.00 82.75           H
ATOM   1519 2HB  LYS A 113      15.167  12.849  16.625  1.00 82.75           H
ATOM   1520  CG  LYS A 113      15.069  10.761  17.157  1.00 82.75           C
ATOM   1521 1HG  LYS A 113      14.924  10.884  18.231  1.00 82.75           H
ATOM   1522 2HG  LYS A 113      14.506   9.877  16.859  1.00 82.75           H
ATOM   1523  CD  LYS A 113      16.555  10.551  16.859  1.00 82.75           C
ATOM   1524 1HD  LYS A 113      16.697  10.405  15.788  1.00 82.75           H
ATOM   1525 2HD  LYS A 113      17.115  11.443  17.136  1.00 82.75           H
ATOM   1526  CE  LYS A 113      17.101   9.341  17.620  1.00 82.75           C
ATOM   1527 1HE  LYS A 113      16.918   9.463  18.688  1.00 82.75           H
ATOM   1528 2HE  LYS A 113      16.575   8.439  17.307  1.00 82.75           H
ATOM   1529  NZ  LYS A 113      18.552   9.187  17.374  1.00 82.75           N
ATOM   1530 1HZ  LYS A 113      18.900   8.389  17.895  1.00 82.75           H
ATOM   1531 2HZ  LYS A 113      18.714   9.040  16.384  1.00 82.75           H
ATOM   1532 3HZ  LYS A 113      19.038  10.025  17.675  1.00 82.75           H
ATOM   1533  HN  LYS A 113      12.314  10.816  15.607  1.00 82.75           H
ATOM   1534  N   PHE A 114      11.350  13.436  15.634  1.00 88.43           N
ATOM   1535  CA  PHE A 114      10.772  14.516  14.852  1.00 88.43           C
ATOM   1536  C   PHE A 114       9.607  15.170  15.597  1.00 88.43           C
ATOM   1537  O   PHE A 114       9.132  14.641  16.600  1.00 88.43           O
ATOM   1538  HA  PHE A 114      11.558  15.254  14.691  1.00 88.43           H
ATOM   1539  CB  PHE A 114      10.250  13.899  13.554  1.00 88.43           C
ATOM   1540 1HB  PHE A 114       9.418  13.235  13.788  1.00 88.43           H
ATOM   1541 2HB  PHE A 114       9.855  14.692  12.919  1.00 88.43           H
ATOM   1542  CG  PHE A 114      11.304  13.115  12.769  1.00 88.43           C
ATOM   1543  CD1 PHE A 114      12.233  13.778  12.030  1.00 88.43           C
ATOM   1544  HD1 PHE A 114      12.228  14.867  11.997  1.00 88.43           H
ATOM   1545  CD2 PHE A 114      11.311  11.756  12.810  1.00 88.43           C
ATOM   1546  HD2 PHE A 114      10.565  11.225  13.402  1.00 88.43           H
ATOM   1547  CE1 PHE A 114      13.211  13.051  11.301  1.00 88.43           C
ATOM   1548  HE1 PHE A 114      13.957  13.582  10.709  1.00 88.43           H
ATOM   1549  CE2 PHE A 114      12.289  11.028  12.081  1.00 88.43           C
ATOM   1550  HE2 PHE A 114      12.294   9.939  12.114  1.00 88.43           H
ATOM   1551  CZ  PHE A 114      13.219  11.691  11.342  1.00 88.43           C
ATOM   1552  HZ  PHE A 114      13.969  11.133  10.783  1.00 88.43           H
ATOM   1553  HN  PHE A 114      10.794  12.606  15.683  1.00 88.43           H
ATOM   1554  N   GLN A 115       9.181  16.312  15.078  1.00 81.64           N
ATOM   1555  CA  GLN A 115       8.100  17.060  15.698  1.00 81.64           C
ATOM   1556  C   GLN A 115       6.763  16.356  15.460  1.00 81.64           C
ATOM   1557  O   GLN A 115       6.661  15.483  14.600  1.00 81.64           O
ATOM   1558  HA  GLN A 115       8.329  17.068  16.764  1.00 81.64           H
ATOM   1559  CB  GLN A 115       8.063  18.500  15.182  1.00 81.64           C
ATOM   1560 1HB  GLN A 115       7.982  18.498  14.095  1.00 81.64           H
ATOM   1561 2HB  GLN A 115       7.176  19.004  15.567  1.00 81.64           H
ATOM   1562  CG  GLN A 115       9.317  19.267  15.605  1.00 81.64           C
ATOM   1563 1HG  GLN A 115       9.434  19.210  16.688  1.00 81.64           H
ATOM   1564 2HG  GLN A 115      10.198  18.801  15.164  1.00 81.64           H
ATOM   1565  CD  GLN A 115       9.236  20.732  15.172  1.00 81.64           C
ATOM   1566  OE1 GLN A 115       8.331  21.148  14.467  1.00 81.64           O
ATOM   1567  NE2 GLN A 115      10.229  21.487  15.631  1.00 81.64           N
ATOM   1568 1HE2 GLN A 115      10.941  21.083  16.205  1.00 81.64           H
ATOM   1569 2HE2 GLN A 115      10.265  22.460  15.401  1.00 81.64           H
ATOM   1570  HN  GLN A 115       9.559  16.726  14.250  1.00 81.64           H
ATOM   1571  N   THR A 116       5.770  16.763  16.237  1.00 87.88           N
ATOM   1572  CA  THR A 116       4.444  16.180  16.124  1.00 87.88           C
ATOM   1573  C   THR A 116       3.895  16.372  14.708  1.00 87.88           C
ATOM   1574  O   THR A 116       3.235  15.486  14.169  1.00 87.88           O
ATOM   1575  HA  THR A 116       4.525  15.106  16.292  1.00 87.88           H
ATOM   1576  CB  THR A 116       3.560  16.801  17.207  1.00 87.88           C
ATOM   1577  HB  THR A 116       3.301  17.830  16.956  1.00 87.88           H
ATOM   1578  OG1 THR A 116       4.310  16.631  18.407  1.00 87.88           O
ATOM   1579  HG1 THR A 116       3.958  17.237  19.120  1.00 87.88           H
ATOM   1580  CG2 THR A 116       2.280  15.998  17.451  1.00 87.88           C
ATOM   1581 1HG2 THR A 116       2.540  14.988  17.768  1.00 87.88           H
ATOM   1582 2HG2 THR A 116       1.700  15.952  16.530  1.00 87.88           H
ATOM   1583 3HG2 THR A 116       1.690  16.483  18.229  1.00 87.88           H
ATOM   1584  HN  THR A 116       5.860  17.477  16.932  1.00 87.88           H
ATOM   1585  N   PHE A 117       4.190  17.536  14.147  1.00 90.93           N
ATOM   1586  CA  PHE A 117       3.727  17.859  12.808  1.00 90.93           C
ATOM   1587  C   PHE A 117       4.154  16.785  11.806  1.00 90.93           C
ATOM   1588  O   PHE A 117       3.348  16.332  10.995  1.00 90.93           O
ATOM   1589  HA  PHE A 117       2.639  17.907  12.845  1.00 90.93           H
ATOM   1590  CB  PHE A 117       4.376  19.189  12.420  1.00 90.93           C
ATOM   1591 1HB  PHE A 117       4.054  19.958  13.122  1.00 90.93           H
ATOM   1592 2HB  PHE A 117       5.457  19.097  12.521  1.00 90.93           H
ATOM   1593  CG  PHE A 117       4.048  19.649  10.998  1.00 90.93           C
ATOM   1594  CD1 PHE A 117       4.986  19.547  10.017  1.00 90.93           C
ATOM   1595  HD1 PHE A 117       5.970  19.138  10.245  1.00 90.93           H
ATOM   1596  CD2 PHE A 117       2.820  20.160  10.714  1.00 90.93           C
ATOM   1597  HD2 PHE A 117       2.069  20.242  11.500  1.00 90.93           H
ATOM   1598  CE1 PHE A 117       4.682  19.974   8.698  1.00 90.93           C
ATOM   1599  HE1 PHE A 117       5.433  19.893   7.912  1.00 90.93           H
ATOM   1600  CE2 PHE A 117       2.517  20.587   9.394  1.00 90.93           C
ATOM   1601  HE2 PHE A 117       1.532  20.997   9.167  1.00 90.93           H
ATOM   1602  CZ  PHE A 117       3.454  20.485   8.414  1.00 90.93           C
ATOM   1603  HZ  PHE A 117       3.220  20.813   7.401  1.00 90.93           H
ATOM   1604  HN  PHE A 117       4.732  18.249  14.590  1.00 90.93           H
ATOM   1605  N   MET A 118       5.421  16.408  11.895  1.00 88.50           N
ATOM   1606  CA  MET A 118       5.973  15.418  10.986  1.00 88.50           C
ATOM   1607  C   MET A 118       5.306  14.056  11.189  1.00 88.50           C
ATOM   1608  O   MET A 118       5.157  13.286  10.241  1.00 88.50           O
ATOM   1609  HA  MET A 118       5.760  15.788   9.984  1.00 88.50           H
ATOM   1610  CB  MET A 118       7.479  15.289  11.225  1.00 88.50           C
ATOM   1611 1HB  MET A 118       7.672  15.144  12.288  1.00 88.50           H
ATOM   1612 2HB  MET A 118       7.858  14.407  10.708  1.00 88.50           H
ATOM   1613  CG  MET A 118       8.220  16.534  10.732  1.00 88.50           C
ATOM   1614 1HG  MET A 118       7.899  17.407  11.300  1.00 88.50           H
ATOM   1615 2HG  MET A 118       9.291  16.420  10.901  1.00 88.50           H
ATOM   1616  SD  MET A 118       7.902  16.786   8.994  1.00 88.50           S
ATOM   1617  CE  MET A 118       8.777  15.388   8.312  1.00 88.50           C
ATOM   1618 1HE  MET A 118       9.831  15.452   8.583  1.00 88.50           H
ATOM   1619 2HE  MET A 118       8.354  14.466   8.710  1.00 88.50           H
ATOM   1620 3HE  MET A 118       8.680  15.393   7.226  1.00 88.50           H
ATOM   1621  HN  MET A 118       6.065  16.767  12.570  1.00 88.50           H
ATOM   1622  N   CYS A 119       4.922  13.800  12.431  1.00 93.40           N
ATOM   1623  CA  CYS A 119       4.217  12.572  12.759  1.00 93.40           C
ATOM   1624  C   CYS A 119       2.900  12.551  11.980  1.00 93.40           C
ATOM   1625  O   CYS A 119       2.569  11.554  11.341  1.00 93.40           O
ATOM   1626  HA  CYS A 119       4.862  11.749  12.450  1.00 93.40           H
ATOM   1627  CB  CYS A 119       3.992  12.434  14.266  1.00 93.40           C
ATOM   1628 1HB  CYS A 119       4.950  12.352  14.779  1.00 93.40           H
ATOM   1629 2HB  CYS A 119       3.499  13.326  14.651  1.00 93.40           H
ATOM   1630  SG  CYS A 119       2.970  10.956  14.613  1.00 93.40           S
ATOM   1631  HN  CYS A 119       5.084  14.413  13.204  1.00 93.40           H
ATOM   1632  N   LYS A 120       2.185  13.664  12.060  1.00 91.73           N
ATOM   1633  CA  LYS A 120       0.901  13.778  11.391  1.00 91.73           C
ATOM   1634  C   LYS A 120       1.093  13.566   9.888  1.00 91.73           C
ATOM   1635  O   LYS A 120       0.357  12.801   9.266  1.00 91.73           O
ATOM   1636  HA  LYS A 120       0.262  12.981  11.773  1.00 91.73           H
ATOM   1637  CB  LYS A 120       0.228  15.106  11.744  1.00 91.73           C
ATOM   1638 1HB  LYS A 120       0.932  15.925  11.597  1.00 91.73           H
ATOM   1639 2HB  LYS A 120      -0.611  15.283  11.071  1.00 91.73           H
ATOM   1640  CG  LYS A 120      -0.264  15.103  13.193  1.00 91.73           C
ATOM   1641 1HG  LYS A 120      -1.000  14.311  13.329  1.00 91.73           H
ATOM   1642 2HG  LYS A 120       0.567  14.884  13.862  1.00 91.73           H
ATOM   1643  CD  LYS A 120      -0.884  16.452  13.563  1.00 91.73           C
ATOM   1644 1HD  LYS A 120      -0.140  17.241  13.451  1.00 91.73           H
ATOM   1645 2HD  LYS A 120      -1.699  16.683  12.877  1.00 91.73           H
ATOM   1646  CE  LYS A 120      -1.408  16.438  15.001  1.00 91.73           C
ATOM   1647 1HE  LYS A 120      -0.698  15.922  15.648  1.00 91.73           H
ATOM   1648 2HE  LYS A 120      -1.495  17.459  15.373  1.00 91.73           H
ATOM   1649  NZ  LYS A 120      -2.725  15.766  15.065  1.00 91.73           N
ATOM   1650 1HZ  LYS A 120      -3.183  16.003  15.939  1.00 91.73           H
ATOM   1651 2HZ  LYS A 120      -3.300  16.074  14.288  1.00 91.73           H
ATOM   1652 3HZ  LYS A 120      -2.596  14.762  15.013  1.00 91.73           H
ATOM   1653  HN  LYS A 120       2.470  14.476  12.569  1.00 91.73           H
ATOM   1654  N   VAL A 121       2.086  14.257   9.348  1.00 93.21           N
ATOM   1655  CA  VAL A 121       2.308  14.250   7.912  1.00 93.21           C
ATOM   1656  C   VAL A 121       2.646  12.828   7.459  1.00 93.21           C
ATOM   1657  O   VAL A 121       2.053  12.318   6.510  1.00 93.21           O
ATOM   1658  HA  VAL A 121       1.379  14.559   7.434  1.00 93.21           H
ATOM   1659  CB  VAL A 121       3.391  15.267   7.545  1.00 93.21           C
ATOM   1660  HB  VAL A 121       4.262  15.070   8.170  1.00 93.21           H
ATOM   1661  CG1 VAL A 121       3.817  15.112   6.084  1.00 93.21           C
ATOM   1662 1HG1 VAL A 121       4.212  14.108   5.925  1.00 93.21           H
ATOM   1663 2HG1 VAL A 121       2.955  15.269   5.435  1.00 93.21           H
ATOM   1664 3HG1 VAL A 121       4.587  15.846   5.850  1.00 93.21           H
ATOM   1665  CG2 VAL A 121       2.921  16.695   7.830  1.00 93.21           C
ATOM   1666 1HG2 VAL A 121       2.028  16.908   7.242  1.00 93.21           H
ATOM   1667 2HG2 VAL A 121       2.691  16.797   8.890  1.00 93.21           H
ATOM   1668 3HG2 VAL A 121       3.710  17.398   7.560  1.00 93.21           H
ATOM   1669  HN  VAL A 121       2.731  14.813   9.872  1.00 93.21           H
ATOM   1670  N   VAL A 122       3.598  12.229   8.159  1.00 92.39           N
ATOM   1671  CA  VAL A 122       4.158  10.960   7.728  1.00 92.39           C
ATOM   1672  C   VAL A 122       3.066   9.888   7.760  1.00 92.39           C
ATOM   1673  O   VAL A 122       2.932   9.105   6.821  1.00 92.39           O
ATOM   1674  HA  VAL A 122       4.497  11.083   6.699  1.00 92.39           H
ATOM   1675  CB  VAL A 122       5.372  10.603   8.588  1.00 92.39           C
ATOM   1676  HB  VAL A 122       5.071  10.667   9.634  1.00 92.39           H
ATOM   1677  CG1 VAL A 122       5.833   9.170   8.318  1.00 92.39           C
ATOM   1678 1HG1 VAL A 122       5.024   8.478   8.552  1.00 92.39           H
ATOM   1679 2HG1 VAL A 122       6.107   9.068   7.268  1.00 92.39           H
ATOM   1680 3HG1 VAL A 122       6.697   8.943   8.943  1.00 92.39           H
ATOM   1681  CG2 VAL A 122       6.513  11.598   8.365  1.00 92.39           C
ATOM   1682 1HG2 VAL A 122       6.810  11.580   7.317  1.00 92.39           H
ATOM   1683 2HG2 VAL A 122       6.178  12.601   8.631  1.00 92.39           H
ATOM   1684 3HG2 VAL A 122       7.363  11.321   8.989  1.00 92.39           H
ATOM   1685  HN  VAL A 122       3.984  12.595   9.006  1.00 92.39           H
ATOM   1686  N   ASN A 123       2.315   9.887   8.852  1.00 91.19           N
ATOM   1687  CA  ASN A 123       1.236   8.928   9.017  1.00 91.19           C
ATOM   1688  C   ASN A 123       0.195   9.144   7.916  1.00 91.19           C
ATOM   1689  O   ASN A 123      -0.289   8.184   7.319  1.00 91.19           O
ATOM   1690  HA  ASN A 123       1.711   7.949   8.955  1.00 91.19           H
ATOM   1691  CB  ASN A 123       0.540   9.109  10.367  1.00 91.19           C
ATOM   1692 1HB  ASN A 123       0.658  10.138  10.707  1.00 91.19           H
ATOM   1693 2HB  ASN A 123      -0.529   8.930  10.256  1.00 91.19           H
ATOM   1694  CG  ASN A 123       1.116   8.152  11.413  1.00 91.19           C
ATOM   1695  OD1 ASN A 123       1.820   7.205  11.105  1.00 91.19           O
ATOM   1696  ND2 ASN A 123       0.779   8.452  12.665  1.00 91.19           N
ATOM   1697 1HD2 ASN A 123       0.198   9.244  12.850  1.00 91.19           H
ATOM   1698 2HD2 ASN A 123       1.107   7.885  13.420  1.00 91.19           H
ATOM   1699  HN  ASN A 123       2.434  10.524   9.613  1.00 91.19           H
ATOM   1700  N   SER A 124      -0.117  10.410   7.682  1.00 92.18           N
ATOM   1701  CA  SER A 124      -1.147  10.760   6.719  1.00 92.18           C
ATOM   1702  C   SER A 124      -0.711  10.345   5.312  1.00 92.18           C
ATOM   1703  O   SER A 124      -1.500   9.782   4.555  1.00 92.18           O
ATOM   1704  HA  SER A 124      -2.032  10.201   7.025  1.00 92.18           H
ATOM   1705  CB  SER A 124      -1.453  12.259   6.759  1.00 92.18           C
ATOM   1706 1HB  SER A 124      -0.568  12.817   6.456  1.00 92.18           H
ATOM   1707 2HB  SER A 124      -2.237  12.489   6.038  1.00 92.18           H
ATOM   1708  OG  SER A 124      -1.861  12.685   8.056  1.00 92.18           O
ATOM   1709  HG  SER A 124      -1.159  13.271   8.460  1.00 92.18           H
ATOM   1710  HN  SER A 124       0.319  11.187   8.135  1.00 92.18           H
ATOM   1711  N   MET A 125       0.543  10.640   5.005  1.00 85.82           N
ATOM   1712  CA  MET A 125       1.090  10.316   3.698  1.00 85.82           C
ATOM   1713  C   MET A 125       1.008   8.813   3.427  1.00 85.82           C
ATOM   1714  O   MET A 125       0.566   8.394   2.358  1.00 85.82           O
ATOM   1715  HA  MET A 125       0.473  10.856   2.980  1.00 85.82           H
ATOM   1716  CB  MET A 125       2.550  10.769   3.628  1.00 85.82           C
ATOM   1717 1HB  MET A 125       3.064  10.494   4.549  1.00 85.82           H
ATOM   1718 2HB  MET A 125       3.056  10.251   2.814  1.00 85.82           H
ATOM   1719  CG  MET A 125       2.645  12.281   3.417  1.00 85.82           C
ATOM   1720 1HG  MET A 125       2.067  12.571   2.540  1.00 85.82           H
ATOM   1721 2HG  MET A 125       2.214  12.804   4.270  1.00 85.82           H
ATOM   1722  SD  MET A 125       4.351  12.762   3.208  1.00 85.82           S
ATOM   1723  CE  MET A 125       4.653  12.127   1.567  1.00 85.82           C
ATOM   1724 1HE  MET A 125       4.493  11.049   1.559  1.00 85.82           H
ATOM   1725 2HE  MET A 125       3.970  12.601   0.862  1.00 85.82           H
ATOM   1726 3HE  MET A 125       5.682  12.343   1.277  1.00 85.82           H
ATOM   1727  HN  MET A 125       1.181  11.091   5.629  1.00 85.82           H
ATOM   1728  N   TYR A 126       1.441   8.041   4.413  1.00 87.27           N
ATOM   1729  CA  TYR A 126       1.440   6.594   4.287  1.00 87.27           C
ATOM   1730  C   TYR A 126       0.039   6.073   3.961  1.00 87.27           C
ATOM   1731  O   TYR A 126      -0.129   5.262   3.052  1.00 87.27           O
ATOM   1732  HA  TYR A 126       2.117   6.326   3.476  1.00 87.27           H
ATOM   1733  CB  TYR A 126       1.868   6.051   5.652  1.00 87.27           C
ATOM   1734 1HB  TYR A 126       2.920   6.288   5.813  1.00 87.27           H
ATOM   1735 2HB  TYR A 126       1.303   6.566   6.430  1.00 87.27           H
ATOM   1736  CG  TYR A 126       1.669   4.543   5.812  1.00 87.27           C
ATOM   1737  CD1 TYR A 126       0.596   4.061   6.535  1.00 87.27           C
ATOM   1738  HD1 TYR A 126      -0.109   4.755   6.991  1.00 87.27           H
ATOM   1739  CD2 TYR A 126       2.563   3.664   5.235  1.00 87.27           C
ATOM   1740  HD2 TYR A 126       3.410   4.045   4.664  1.00 87.27           H
ATOM   1741  CE1 TYR A 126       0.409   2.641   6.685  1.00 87.27           C
ATOM   1742  HE1 TYR A 126      -0.433   2.247   7.253  1.00 87.27           H
ATOM   1743  CE2 TYR A 126       2.376   2.244   5.385  1.00 87.27           C
ATOM   1744  HE2 TYR A 126       3.074   1.539   4.934  1.00 87.27           H
ATOM   1745  CZ  TYR A 126       1.308   1.803   6.103  1.00 87.27           C
ATOM   1746  OH  TYR A 126       1.132   0.462   6.245  1.00 87.27           O
ATOM   1747  HH  TYR A 126       1.166   0.016   5.351  1.00 87.27           H
ATOM   1748  HN  TYR A 126       1.787   8.389   5.285  1.00 87.27           H
ATOM   1749  N   LYS A 127      -0.931   6.560   4.721  1.00 85.51           N
ATOM   1750  CA  LYS A 127      -2.288   6.051   4.621  1.00 85.51           C
ATOM   1751  C   LYS A 127      -2.865   6.414   3.251  1.00 85.51           C
ATOM   1752  O   LYS A 127      -3.490   5.582   2.596  1.00 85.51           O
ATOM   1753  HA  LYS A 127      -2.235   4.964   4.696  1.00 85.51           H
ATOM   1754  CB  LYS A 127      -3.134   6.545   5.795  1.00 85.51           C
ATOM   1755 1HB  LYS A 127      -2.548   6.505   6.713  1.00 85.51           H
ATOM   1756 2HB  LYS A 127      -3.407   7.589   5.638  1.00 85.51           H
ATOM   1757  CG  LYS A 127      -4.399   5.699   5.954  1.00 85.51           C
ATOM   1758 1HG  LYS A 127      -5.178   6.291   6.436  1.00 85.51           H
ATOM   1759 2HG  LYS A 127      -4.776   5.415   4.972  1.00 85.51           H
ATOM   1760  CD  LYS A 127      -4.119   4.444   6.783  1.00 85.51           C
ATOM   1761 1HD  LYS A 127      -3.545   3.733   6.189  1.00 85.51           H
ATOM   1762 2HD  LYS A 127      -3.507   4.704   7.648  1.00 85.51           H
ATOM   1763  CE  LYS A 127      -5.422   3.793   7.250  1.00 85.51           C
ATOM   1764 1HE  LYS A 127      -6.272   4.393   6.924  1.00 85.51           H
ATOM   1765 2HE  LYS A 127      -5.530   2.811   6.790  1.00 85.51           H
ATOM   1766  NZ  LYS A 127      -5.436   3.661   8.724  1.00 85.51           N
ATOM   1767 1HZ  LYS A 127      -6.218   3.079   9.003  1.00 85.51           H
ATOM   1768 2HZ  LYS A 127      -4.570   3.234   9.033  1.00 85.51           H
ATOM   1769 3HZ  LYS A 127      -5.530   4.578   9.145  1.00 85.51           H
ATOM   1770  HN  LYS A 127      -0.801   7.288   5.394  1.00 85.51           H
ATOM   1771  N   MET A 128      -2.634   7.659   2.859  1.00 86.33           N
ATOM   1772  CA  MET A 128      -3.161   8.156   1.599  1.00 86.33           C
ATOM   1773  C   MET A 128      -2.624   7.342   0.420  1.00 86.33           C
ATOM   1774  O   MET A 128      -3.376   6.980  -0.483  1.00 86.33           O
ATOM   1775  HA  MET A 128      -4.242   8.040   1.667  1.00 86.33           H
ATOM   1776  CB  MET A 128      -2.769   9.625   1.426  1.00 86.33           C
ATOM   1777 1HB  MET A 128      -3.092  10.196   2.296  1.00 86.33           H
ATOM   1778 2HB  MET A 128      -1.684   9.712   1.373  1.00 86.33           H
ATOM   1779  CG  MET A 128      -3.396  10.214   0.161  1.00 86.33           C
ATOM   1780 1HG  MET A 128      -3.059   9.659  -0.714  1.00 86.33           H
ATOM   1781 2HG  MET A 128      -4.480  10.117   0.203  1.00 86.33           H
ATOM   1782  SD  MET A 128      -2.945  11.934   0.001  1.00 86.33           S
ATOM   1783  CE  MET A 128      -3.769  12.329  -1.533  1.00 86.33           C
ATOM   1784 1HE  MET A 128      -3.380  11.693  -2.328  1.00 86.33           H
ATOM   1785 2HE  MET A 128      -4.840  12.160  -1.424  1.00 86.33           H
ATOM   1786 3HE  MET A 128      -3.589  13.374  -1.783  1.00 86.33           H
ATOM   1787  HN  MET A 128      -2.099   8.321   3.384  1.00 86.33           H
ATOM   1788  N   ASN A 129      -1.326   7.078   0.467  1.00 83.15           N
ATOM   1789  CA  ASN A 129      -0.655   6.422  -0.642  1.00 83.15           C
ATOM   1790  C   ASN A 129      -1.010   4.934  -0.640  1.00 83.15           C
ATOM   1791  O   ASN A 129      -1.060   4.303  -1.695  1.00 83.15           O
ATOM   1792  HA  ASN A 129      -1.012   6.935  -1.536  1.00 83.15           H
ATOM   1793  CB  ASN A 129       0.865   6.546  -0.518  1.00 83.15           C
ATOM   1794 1HB  ASN A 129       1.184   6.180   0.458  1.00 83.15           H
ATOM   1795 2HB  ASN A 129       1.347   5.918  -1.267  1.00 83.15           H
ATOM   1796  CG  ASN A 129       1.313   7.998  -0.696  1.00 83.15           C
ATOM   1797  OD1 ASN A 129       0.842   8.719  -1.560  1.00 83.15           O
ATOM   1798  ND2 ASN A 129       2.248   8.385   0.168  1.00 83.15           N
ATOM   1799 1HD2 ASN A 129       2.593   7.743   0.853  1.00 83.15           H
ATOM   1800 2HD2 ASN A 129       2.607   9.318   0.131  1.00 83.15           H
ATOM   1801  HN  ASN A 129      -0.737   7.303   1.244  1.00 83.15           H
ATOM   1802  N   PHE A 130      -1.248   4.417   0.556  1.00 86.61           N
ATOM   1803  CA  PHE A 130      -1.673   3.035   0.703  1.00 86.61           C
ATOM   1804  C   PHE A 130      -2.944   2.764  -0.104  1.00 86.61           C
ATOM   1805  O   PHE A 130      -2.987   1.833  -0.908  1.00 86.61           O
ATOM   1806  HA  PHE A 130      -0.865   2.407   0.327  1.00 86.61           H
ATOM   1807  CB  PHE A 130      -1.969   2.813   2.188  1.00 86.61           C
ATOM   1808 1HB  PHE A 130      -1.047   2.946   2.755  1.00 86.61           H
ATOM   1809 2HB  PHE A 130      -2.665   3.580   2.527  1.00 86.61           H
ATOM   1810  CG  PHE A 130      -2.554   1.436   2.507  1.00 86.61           C
ATOM   1811  CD1 PHE A 130      -3.894   1.293   2.692  1.00 86.61           C
ATOM   1812  HD1 PHE A 130      -4.550   2.160   2.614  1.00 86.61           H
ATOM   1813  CD2 PHE A 130      -1.735   0.355   2.605  1.00 86.61           C
ATOM   1814  HD2 PHE A 130      -0.661   0.470   2.456  1.00 86.61           H
ATOM   1815  CE1 PHE A 130      -4.437   0.015   2.988  1.00 86.61           C
ATOM   1816  HE1 PHE A 130      -5.510  -0.099   3.137  1.00 86.61           H
ATOM   1817  CE2 PHE A 130      -2.278  -0.923   2.901  1.00 86.61           C
ATOM   1818  HE2 PHE A 130      -1.621  -1.789   2.979  1.00 86.61           H
ATOM   1819  CZ  PHE A 130      -3.617  -1.066   3.086  1.00 86.61           C
ATOM   1820  HZ  PHE A 130      -4.034  -2.047   3.314  1.00 86.61           H
ATOM   1821  HN  PHE A 130      -1.155   4.924   1.413  1.00 86.61           H
ATOM   1822  N   TYR A 131      -3.949   3.593   0.138  1.00 92.07           N
ATOM   1823  CA  TYR A 131      -5.233   3.425  -0.520  1.00 92.07           C
ATOM   1824  C   TYR A 131      -5.126   3.723  -2.017  1.00 92.07           C
ATOM   1825  O   TYR A 131      -5.693   3.005  -2.839  1.00 92.07           O
ATOM   1826  HA  TYR A 131      -5.547   2.390  -0.385  1.00 92.07           H
ATOM   1827  CB  TYR A 131      -6.174   4.444   0.124  1.00 92.07           C
ATOM   1828 1HB  TYR A 131      -5.658   5.401   0.204  1.00 92.07           H
ATOM   1829 2HB  TYR A 131      -7.031   4.599  -0.532  1.00 92.07           H
ATOM   1830  CG  TYR A 131      -6.679   4.036   1.510  1.00 92.07           C
ATOM   1831  CD1 TYR A 131      -7.295   2.814   1.688  1.00 92.07           C
ATOM   1832  HD1 TYR A 131      -7.422   2.140   0.841  1.00 92.07           H
ATOM   1833  CD2 TYR A 131      -6.517   4.891   2.582  1.00 92.07           C
ATOM   1834  HD2 TYR A 131      -6.031   5.856   2.441  1.00 92.07           H
ATOM   1835  CE1 TYR A 131      -7.769   2.430   2.992  1.00 92.07           C
ATOM   1836  HE1 TYR A 131      -8.258   1.468   3.146  1.00 92.07           H
ATOM   1837  CE2 TYR A 131      -6.992   4.507   3.886  1.00 92.07           C
ATOM   1838  HE2 TYR A 131      -6.871   5.172   4.741  1.00 92.07           H
ATOM   1839  CZ  TYR A 131      -7.595   3.295   4.027  1.00 92.07           C
ATOM   1840  OH  TYR A 131      -8.043   2.933   5.258  1.00 92.07           O
ATOM   1841  HH  TYR A 131      -8.151   3.743   5.835  1.00 92.07           H
ATOM   1842  HN  TYR A 131      -3.896   4.367   0.769  1.00 92.07           H
ATOM   1843  N   SER A 132      -4.394   4.783  -2.326  1.00 92.43           N
ATOM   1844  CA  SER A 132      -4.291   5.248  -3.699  1.00 92.43           C
ATOM   1845  C   SER A 132      -3.639   4.171  -4.568  1.00 92.43           C
ATOM   1846  O   SER A 132      -4.080   3.922  -5.689  1.00 92.43           O
ATOM   1847  HA  SER A 132      -5.317   5.430  -4.019  1.00 92.43           H
ATOM   1848  CB  SER A 132      -3.494   6.551  -3.781  1.00 92.43           C
ATOM   1849 1HB  SER A 132      -3.481   6.904  -4.812  1.00 92.43           H
ATOM   1850 2HB  SER A 132      -3.991   7.319  -3.188  1.00 92.43           H
ATOM   1851  OG  SER A 132      -2.155   6.388  -3.319  1.00 92.43           O
ATOM   1852  HG  SER A 132      -1.634   7.227  -3.478  1.00 92.43           H
ATOM   1853  HN  SER A 132      -3.878   5.320  -1.658  1.00 92.43           H
ATOM   1854  N   CYS A 133      -2.599   3.562  -4.019  1.00 91.45           N
ATOM   1855  CA  CYS A 133      -1.865   2.536  -4.740  1.00 91.45           C
ATOM   1856  C   CYS A 133      -2.832   1.399  -5.076  1.00 91.45           C
ATOM   1857  O   CYS A 133      -2.939   0.991  -6.231  1.00 91.45           O
ATOM   1858  HA  CYS A 133      -1.487   3.004  -5.650  1.00 91.45           H
ATOM   1859  CB  CYS A 133      -0.655   2.040  -3.945  1.00 91.45           C
ATOM   1860 1HB  CYS A 133      -0.950   1.821  -2.919  1.00 91.45           H
ATOM   1861 2HB  CYS A 133      -0.283   1.111  -4.376  1.00 91.45           H
ATOM   1862  SG  CYS A 133       0.665   3.307  -3.960  1.00 91.45           S
ATOM   1863  HG  CYS A 133       0.163   4.043  -2.972  1.00 91.45           H
ATOM   1864  HN  CYS A 133      -2.257   3.758  -3.099  1.00 91.45           H
ATOM   1865  N   VAL A 134      -3.513   0.921  -4.045  1.00 89.39           N
ATOM   1866  CA  VAL A 134      -4.310  -0.288  -4.170  1.00 89.39           C
ATOM   1867  C   VAL A 134      -5.492  -0.019  -5.103  1.00 89.39           C
ATOM   1868  O   VAL A 134      -5.867  -0.879  -5.899  1.00 89.39           O
ATOM   1869  HA  VAL A 134      -3.677  -1.054  -4.617  1.00 89.39           H
ATOM   1870  CB  VAL A 134      -4.740  -0.777  -2.786  1.00 89.39           C
ATOM   1871  HB  VAL A 134      -5.336   0.010  -2.323  1.00 89.39           H
ATOM   1872  CG1 VAL A 134      -5.615  -2.027  -2.894  1.00 89.39           C
ATOM   1873 1HG1 VAL A 134      -6.508  -1.797  -3.476  1.00 89.39           H
ATOM   1874 2HG1 VAL A 134      -5.055  -2.822  -3.386  1.00 89.39           H
ATOM   1875 3HG1 VAL A 134      -5.907  -2.353  -1.895  1.00 89.39           H
ATOM   1876  CG2 VAL A 134      -3.525  -1.033  -1.892  1.00 89.39           C
ATOM   1877 1HG2 VAL A 134      -2.892  -1.793  -2.350  1.00 89.39           H
ATOM   1878 2HG2 VAL A 134      -2.958  -0.109  -1.776  1.00 89.39           H
ATOM   1879 3HG2 VAL A 134      -3.859  -1.380  -0.915  1.00 89.39           H
ATOM   1880  HN  VAL A 134      -3.526   1.343  -3.138  1.00 89.39           H
ATOM   1881  N   LEU A 135      -6.046   1.178  -4.975  1.00 93.36           N
ATOM   1882  CA  LEU A 135      -7.191   1.563  -5.783  1.00 93.36           C
ATOM   1883  C   LEU A 135      -6.758   1.689  -7.245  1.00 93.36           C
ATOM   1884  O   LEU A 135      -7.531   1.387  -8.153  1.00 93.36           O
ATOM   1885  HA  LEU A 135      -7.927   0.762  -5.709  1.00 93.36           H
ATOM   1886  CB  LEU A 135      -7.841   2.829  -5.222  1.00 93.36           C
ATOM   1887 1HB  LEU A 135      -7.067   3.586  -5.097  1.00 93.36           H
ATOM   1888 2HB  LEU A 135      -8.544   3.211  -5.962  1.00 93.36           H
ATOM   1889  CG  LEU A 135      -8.580   2.671  -3.892  1.00 93.36           C
ATOM   1890  HG  LEU A 135      -7.888   2.245  -3.165  1.00 93.36           H
ATOM   1891  CD1 LEU A 135      -9.027   4.029  -3.348  1.00 93.36           C
ATOM   1892 1HD1 LEU A 135      -8.154   4.663  -3.190  1.00 93.36           H
ATOM   1893 2HD1 LEU A 135      -9.696   4.505  -4.065  1.00 93.36           H
ATOM   1894 3HD1 LEU A 135      -9.550   3.888  -2.402  1.00 93.36           H
ATOM   1895  CD2 LEU A 135      -9.750   1.694  -4.027  1.00 93.36           C
ATOM   1896 1HD2 LEU A 135     -10.450   2.068  -4.774  1.00 93.36           H
ATOM   1897 2HD2 LEU A 135      -9.375   0.719  -4.337  1.00 93.36           H
ATOM   1898 3HD2 LEU A 135     -10.258   1.600  -3.067  1.00 93.36           H
ATOM   1899  HN  LEU A 135      -5.727   1.876  -4.335  1.00 93.36           H
ATOM   1900  N   LEU A 136      -5.525   2.137  -7.427  1.00 93.33           N
ATOM   1901  CA  LEU A 136      -4.975   2.295  -8.763  1.00 93.33           C
ATOM   1902  C   LEU A 136      -4.764   0.916  -9.390  1.00 93.33           C
ATOM   1903  O   LEU A 136      -5.076   0.708 -10.561  1.00 93.33           O
ATOM   1904  HA  LEU A 136      -5.712   2.836  -9.358  1.00 93.33           H
ATOM   1905  CB  LEU A 136      -3.709   3.153  -8.724  1.00 93.33           C
ATOM   1906 1HB  LEU A 136      -3.095   2.821  -7.887  1.00 93.33           H
ATOM   1907 2HB  LEU A 136      -3.138   2.964  -9.633  1.00 93.33           H
ATOM   1908  CG  LEU A 136      -3.925   4.662  -8.594  1.00 93.33           C
ATOM   1909  HG  LEU A 136      -4.628   4.838  -7.781  1.00 93.33           H
ATOM   1910  CD1 LEU A 136      -2.621   5.373  -8.226  1.00 93.33           C
ATOM   1911 1HD1 LEU A 136      -2.255   4.989  -7.273  1.00 93.33           H
ATOM   1912 2HD1 LEU A 136      -1.876   5.191  -9.001  1.00 93.33           H
ATOM   1913 3HD1 LEU A 136      -2.802   6.444  -8.140  1.00 93.33           H
ATOM   1914  CD2 LEU A 136      -4.551   5.237  -9.866  1.00 93.33           C
ATOM   1915 1HD2 LEU A 136      -3.891   5.050 -10.713  1.00 93.33           H
ATOM   1916 2HD2 LEU A 136      -5.515   4.761 -10.044  1.00 93.33           H
ATOM   1917 3HD2 LEU A 136      -4.693   6.312  -9.748  1.00 93.33           H
ATOM   1918  HN  LEU A 136      -4.906   2.389  -6.683  1.00 93.33           H
ATOM   1919  N   ILE A 137      -4.237   0.008  -8.581  1.00 90.41           N
ATOM   1920  CA  ILE A 137      -3.999  -1.351  -9.036  1.00 90.41           C
ATOM   1921  C   ILE A 137      -5.323  -1.975  -9.481  1.00 90.41           C
ATOM   1922  O   ILE A 137      -5.375  -2.673 -10.493  1.00 90.41           O
ATOM   1923  HA  ILE A 137      -3.336  -1.296  -9.899  1.00 90.41           H
ATOM   1924  CB  ILE A 137      -3.271  -2.157  -7.958  1.00 90.41           C
ATOM   1925  HB  ILE A 137      -3.765  -1.974  -7.003  1.00 90.41           H
ATOM   1926  CG1 ILE A 137      -1.820  -1.694  -7.813  1.00 90.41           C
ATOM   1927 1HG1 ILE A 137      -1.242  -2.024  -8.676  1.00 90.41           H
ATOM   1928 2HG1 ILE A 137      -1.782  -0.605  -7.801  1.00 90.41           H
ATOM   1929  CG2 ILE A 137      -3.369  -3.658  -8.236  1.00 90.41           C
ATOM   1930 1HG2 ILE A 137      -4.417  -3.958  -8.249  1.00 90.41           H
ATOM   1931 2HG2 ILE A 137      -2.916  -3.879  -9.203  1.00 90.41           H
ATOM   1932 3HG2 ILE A 137      -2.844  -4.208  -7.455  1.00 90.41           H
ATOM   1933  CD1 ILE A 137      -1.194  -2.247  -6.531  1.00 90.41           C
ATOM   1934 1HD1 ILE A 137      -1.761  -1.895  -5.669  1.00 90.41           H
ATOM   1935 2HD1 ILE A 137      -1.213  -3.336  -6.558  1.00 90.41           H
ATOM   1936 3HD1 ILE A 137      -0.163  -1.903  -6.452  1.00 90.41           H
ATOM   1937  HN  ILE A 137      -3.974   0.189  -7.633  1.00 90.41           H
ATOM   1938  N   MET A 138      -6.361  -1.700  -8.704  1.00 90.32           N
ATOM   1939  CA  MET A 138      -7.691  -2.184  -9.034  1.00 90.32           C
ATOM   1940  C   MET A 138      -8.155  -1.635 -10.384  1.00 90.32           C
ATOM   1941  O   MET A 138      -8.689  -2.376 -11.209  1.00 90.32           O
ATOM   1942  HA  MET A 138      -7.604  -3.269  -9.085  1.00 90.32           H
ATOM   1943  CB  MET A 138      -8.674  -1.755  -7.943  1.00 90.32           C
ATOM   1944 1HB  MET A 138      -8.318  -2.098  -6.972  1.00 90.32           H
ATOM   1945 2HB  MET A 138      -8.722  -0.667  -7.899  1.00 90.32           H
ATOM   1946  CG  MET A 138     -10.070  -2.321  -8.210  1.00 90.32           C
ATOM   1947 1HG  MET A 138     -10.407  -2.028  -9.204  1.00 90.32           H
ATOM   1948 2HG  MET A 138     -10.039  -3.411  -8.193  1.00 90.32           H
ATOM   1949  SD  MET A 138     -11.217  -1.726  -6.978  1.00 90.32           S
ATOM   1950  CE  MET A 138     -11.336  -0.014  -7.467  1.00 90.32           C
ATOM   1951 1HE  MET A 138     -10.350   0.448  -7.415  1.00 90.32           H
ATOM   1952 2HE  MET A 138     -11.712   0.047  -8.488  1.00 90.32           H
ATOM   1953 3HE  MET A 138     -12.018   0.509  -6.797  1.00 90.32           H
ATOM   1954  HN  MET A 138      -6.303  -1.160  -7.865  1.00 90.32           H
ATOM   1955  N   CYS A 139      -7.933  -0.342 -10.570  1.00 93.26           N
ATOM   1956  CA  CYS A 139      -8.383   0.329 -11.777  1.00 93.26           C
ATOM   1957  C   CYS A 139      -7.610  -0.250 -12.964  1.00 93.26           C
ATOM   1958  O   CYS A 139      -8.158  -0.393 -14.056  1.00 93.26           O
ATOM   1959  HA  CYS A 139      -9.449   0.121 -11.872  1.00 93.26           H
ATOM   1960  CB  CYS A 139      -8.221   1.847 -11.675  1.00 93.26           C
ATOM   1961 1HB  CYS A 139      -7.225   2.090 -11.305  1.00 93.26           H
ATOM   1962 2HB  CYS A 139      -8.313   2.297 -12.664  1.00 93.26           H
ATOM   1963  SG  CYS A 139      -9.491   2.538 -10.554  1.00 93.26           S
ATOM   1964  HG  CYS A 139      -8.910   2.141  -9.425  1.00 93.26           H
ATOM   1965  HN  CYS A 139      -7.457   0.243  -9.913  1.00 93.26           H
ATOM   1966  N   ILE A 140      -6.349  -0.566 -12.711  1.00 89.56           N
ATOM   1967  CA  ILE A 140      -5.502  -1.146 -13.738  1.00 89.56           C
ATOM   1968  C   ILE A 140      -6.111  -2.468 -14.210  1.00 89.56           C
ATOM   1969  O   ILE A 140      -6.130  -2.756 -15.406  1.00 89.56           O
ATOM   1970  HA  ILE A 140      -5.487  -0.453 -14.580  1.00 89.56           H
ATOM   1971  CB  ILE A 140      -4.063  -1.277 -13.235  1.00 89.56           C
ATOM   1972  HB  ILE A 140      -4.089  -1.701 -12.231  1.00 89.56           H
ATOM   1973  CG1 ILE A 140      -3.391   0.093 -13.131  1.00 89.56           C
ATOM   1974 1HG1 ILE A 140      -3.141   0.457 -14.127  1.00 89.56           H
ATOM   1975 2HG1 ILE A 140      -4.087   0.811 -12.695  1.00 89.56           H
ATOM   1976  CG2 ILE A 140      -3.261  -2.242 -14.112  1.00 89.56           C
ATOM   1977 1HG2 ILE A 140      -3.730  -3.226 -14.091  1.00 89.56           H
ATOM   1978 2HG2 ILE A 140      -3.241  -1.871 -15.136  1.00 89.56           H
ATOM   1979 3HG2 ILE A 140      -2.242  -2.317 -13.732  1.00 89.56           H
ATOM   1980  CD1 ILE A 140      -2.125   0.020 -12.276  1.00 89.56           C
ATOM   1981 1HD1 ILE A 140      -2.383  -0.321 -11.273  1.00 89.56           H
ATOM   1982 2HD1 ILE A 140      -1.422  -0.680 -12.727  1.00 89.56           H
ATOM   1983 3HD1 ILE A 140      -1.668   1.008 -12.217  1.00 89.56           H
ATOM   1984  HN  ILE A 140      -5.907  -0.433 -11.824  1.00 89.56           H
ATOM   1985  N   SER A 141      -6.594  -3.237 -13.245  1.00 88.28           N
ATOM   1986  CA  SER A 141      -7.157  -4.544 -13.541  1.00 88.28           C
ATOM   1987  C   SER A 141      -8.379  -4.394 -14.450  1.00 88.28           C
ATOM   1988  O   SER A 141      -8.567  -5.178 -15.378  1.00 88.28           O
ATOM   1989  HA  SER A 141      -6.365  -5.090 -14.052  1.00 88.28           H
ATOM   1990  CB  SER A 141      -7.539  -5.283 -12.257  1.00 88.28           C
ATOM   1991 1HB  SER A 141      -7.594  -6.353 -12.457  1.00 88.28           H
ATOM   1992 2HB  SER A 141      -6.758  -5.138 -11.510  1.00 88.28           H
ATOM   1993  OG  SER A 141      -8.785  -4.834 -11.733  1.00 88.28           O
ATOM   1994  HG  SER A 141      -8.651  -4.000 -11.197  1.00 88.28           H
ATOM   1995  HN  SER A 141      -6.606  -2.981 -12.279  1.00 88.28           H
ATOM   1996  N   VAL A 142      -9.178  -3.380 -14.151  1.00 90.04           N
ATOM   1997  CA  VAL A 142     -10.384  -3.126 -14.920  1.00 90.04           C
ATOM   1998  C   VAL A 142      -9.999  -2.686 -16.334  1.00 90.04           C
ATOM   1999  O   VAL A 142     -10.619  -3.107 -17.309  1.00 90.04           O
ATOM   2000  HA  VAL A 142     -10.938  -4.063 -14.983  1.00 90.04           H
ATOM   2001  CB  VAL A 142     -11.262  -2.104 -14.194  1.00 90.04           C
ATOM   2002  HB  VAL A 142     -10.682  -1.189 -14.075  1.00 90.04           H
ATOM   2003  CG1 VAL A 142     -12.506  -1.767 -15.018  1.00 90.04           C
ATOM   2004 1HG1 VAL A 142     -12.204  -1.349 -15.979  1.00 90.04           H
ATOM   2005 2HG1 VAL A 142     -13.089  -2.673 -15.184  1.00 90.04           H
ATOM   2006 3HG1 VAL A 142     -13.112  -1.038 -14.480  1.00 90.04           H
ATOM   2007  CG2 VAL A 142     -11.646  -2.603 -12.800  1.00 90.04           C
ATOM   2008 1HG2 VAL A 142     -12.199  -3.538 -12.889  1.00 90.04           H
ATOM   2009 2HG2 VAL A 142     -10.744  -2.769 -12.212  1.00 90.04           H
ATOM   2010 3HG2 VAL A 142     -12.270  -1.858 -12.307  1.00 90.04           H
ATOM   2011  HN  VAL A 142      -9.013  -2.741 -13.400  1.00 90.04           H
ATOM   2012  N   ASP A 143      -8.977  -1.846 -16.400  1.00 85.28           N
ATOM   2013  CA  ASP A 143      -8.528  -1.311 -17.674  1.00 85.28           C
ATOM   2014  C   ASP A 143      -8.071  -2.463 -18.572  1.00 85.28           C
ATOM   2015  O   ASP A 143      -8.367  -2.479 -19.766  1.00 85.28           O
ATOM   2016  HA  ASP A 143      -9.390  -0.782 -18.082  1.00 85.28           H
ATOM   2017  CB  ASP A 143      -7.346  -0.359 -17.487  1.00 85.28           C
ATOM   2018 1HB  ASP A 143      -7.631   0.454 -16.820  1.00 85.28           H
ATOM   2019 2HB  ASP A 143      -6.520  -0.888 -17.010  1.00 85.28           H
ATOM   2020  CG  ASP A 143      -6.885   0.213 -18.829  1.00 85.28           C
ATOM   2021  OD1 ASP A 143      -7.727   0.859 -19.490  1.00 85.28           O
ATOM   2022  OD2 ASP A 143      -5.701  -0.007 -19.163  1.00 85.28           O
ATOM   2023  HN  ASP A 143      -8.460  -1.530 -15.604  1.00 85.28           H
ATOM   2024  N   ARG A 144      -7.356  -3.397 -17.964  1.00 74.17           N
ATOM   2025  CA  ARG A 144      -6.841  -4.542 -18.696  1.00 74.17           C
ATOM   2026  C   ARG A 144      -7.995  -5.386 -19.241  1.00 74.17           C
ATOM   2027  O   ARG A 144      -7.949  -5.846 -20.381  1.00 74.17           O
ATOM   2028  HA  ARG A 144      -6.253  -4.112 -19.507  1.00 74.17           H
ATOM   2029  CB  ARG A 144      -5.956  -5.415 -17.804  1.00 74.17           C
ATOM   2030 1HB  ARG A 144      -6.477  -5.632 -16.871  1.00 74.17           H
ATOM   2031 2HB  ARG A 144      -5.769  -6.370 -18.295  1.00 74.17           H
ATOM   2032  CG  ARG A 144      -4.627  -4.720 -17.503  1.00 74.17           C
ATOM   2033 1HG  ARG A 144      -4.815  -3.741 -17.063  1.00 74.17           H
ATOM   2034 2HG  ARG A 144      -4.069  -5.298 -16.767  1.00 74.17           H
ATOM   2035  CD  ARG A 144      -3.791  -4.561 -18.775  1.00 74.17           C
ATOM   2036 1HD  ARG A 144      -3.578  -5.540 -19.204  1.00 74.17           H
ATOM   2037 2HD  ARG A 144      -4.353  -4.000 -19.521  1.00 74.17           H
ATOM   2038  NE  ARG A 144      -2.525  -3.859 -18.464  1.00 74.17           N
ATOM   2039  HE  ARG A 144      -2.359  -3.590 -17.515  1.00 74.17           H
ATOM   2040  CZ  ARG A 144      -1.588  -3.562 -19.374  1.00 74.17           C
ATOM   2041  NH1 ARG A 144      -1.758  -3.899 -20.660  1.00 74.17           N
ATOM   2042 1HH1 ARG A 144      -2.589  -4.376 -20.947  1.00 74.17           H
ATOM   2043 2HH1 ARG A 144      -1.054  -3.674 -21.333  1.00 74.17           H
ATOM   2044  NH2 ARG A 144      -0.478  -2.923 -18.980  1.00 74.17           N
ATOM   2045 1HH2 ARG A 144       0.231  -2.694 -19.647  1.00 74.17           H
ATOM   2046 2HH2 ARG A 144      -0.359  -2.675 -18.018  1.00 74.17           H
ATOM   2047  HN  ARG A 144      -7.128  -3.382 -16.990  1.00 74.17           H
ATOM   2048  N   TYR A 145      -9.004  -5.564 -18.400  1.00 86.02           N
ATOM   2049  CA  TYR A 145     -10.190  -6.302 -18.800  1.00 86.02           C
ATOM   2050  C   TYR A 145     -10.818  -5.692 -20.055  1.00 86.02           C
ATOM   2051  O   TYR A 145     -11.084  -6.398 -21.026  1.00 86.02           O
ATOM   2052  HA  TYR A 145      -9.891  -7.328 -19.014  1.00 86.02           H
ATOM   2053  CB  TYR A 145     -11.177  -6.177 -17.637  1.00 86.02           C
ATOM   2054 1HB  TYR A 145     -10.846  -6.820 -16.822  1.00 86.02           H
ATOM   2055 2HB  TYR A 145     -11.154  -5.153 -17.264  1.00 86.02           H
ATOM   2056  CG  TYR A 145     -12.617  -6.540 -18.002  1.00 86.02           C
ATOM   2057  CD1 TYR A 145     -13.565  -5.546 -18.141  1.00 86.02           C
ATOM   2058  HD1 TYR A 145     -13.287  -4.503 -17.990  1.00 86.02           H
ATOM   2059  CD2 TYR A 145     -12.969  -7.860 -18.193  1.00 86.02           C
ATOM   2060  HD2 TYR A 145     -12.220  -8.645 -18.084  1.00 86.02           H
ATOM   2061  CE1 TYR A 145     -14.921  -5.888 -18.484  1.00 86.02           C
ATOM   2062  HE1 TYR A 145     -15.680  -5.113 -18.596  1.00 86.02           H
ATOM   2063  CE2 TYR A 145     -14.325  -8.202 -18.536  1.00 86.02           C
ATOM   2064  HE2 TYR A 145     -14.616  -9.241 -18.690  1.00 86.02           H
ATOM   2065  CZ  TYR A 145     -15.234  -7.199 -18.665  1.00 86.02           C
ATOM   2066  OH  TYR A 145     -16.515  -7.521 -18.989  1.00 86.02           O
ATOM   2067  HH  TYR A 145     -16.596  -8.510 -19.119  1.00 86.02           H
ATOM   2068  HN  TYR A 145      -9.019  -5.215 -17.463  1.00 86.02           H
ATOM   2069  N   ILE A 146     -11.036  -4.387 -19.993  1.00 83.12           N
ATOM   2070  CA  ILE A 146     -11.701  -3.687 -21.080  1.00 83.12           C
ATOM   2071  C   ILE A 146     -10.858  -3.811 -22.351  1.00 83.12           C
ATOM   2072  O   ILE A 146     -11.396  -3.983 -23.443  1.00 83.12           O
ATOM   2073  HA  ILE A 146     -12.657  -4.182 -21.251  1.00 83.12           H
ATOM   2074  CB  ILE A 146     -12.004  -2.242 -20.681  1.00 83.12           C
ATOM   2075  HB  ILE A 146     -11.083  -1.788 -20.315  1.00 83.12           H
ATOM   2076  CG1 ILE A 146     -13.018  -2.190 -19.536  1.00 83.12           C
ATOM   2077 1HG1 ILE A 146     -14.005  -2.468 -19.908  1.00 83.12           H
ATOM   2078 2HG1 ILE A 146     -12.748  -2.920 -18.773  1.00 83.12           H
ATOM   2079  CG2 ILE A 146     -12.462  -1.424 -21.890  1.00 83.12           C
ATOM   2080 1HG2 ILE A 146     -11.676  -1.420 -22.645  1.00 83.12           H
ATOM   2081 2HG2 ILE A 146     -13.365  -1.868 -22.308  1.00 83.12           H
ATOM   2082 3HG2 ILE A 146     -12.671  -0.400 -21.578  1.00 83.12           H
ATOM   2083  CD1 ILE A 146     -13.075  -0.793 -18.917  1.00 83.12           C
ATOM   2084 1HD1 ILE A 146     -12.092  -0.529 -18.525  1.00 83.12           H
ATOM   2085 2HD1 ILE A 146     -13.369  -0.070 -19.677  1.00 83.12           H
ATOM   2086 3HD1 ILE A 146     -13.803  -0.784 -18.106  1.00 83.12           H
ATOM   2087  HN  ILE A 146     -10.769  -3.811 -19.221  1.00 83.12           H
ATOM   2088  N   ALA A 147      -9.549  -3.717 -22.166  1.00 81.69           N
ATOM   2089  CA  ALA A 147      -8.634  -3.681 -23.294  1.00 81.69           C
ATOM   2090  C   ALA A 147      -8.683  -5.023 -24.028  1.00 81.69           C
ATOM   2091  O   ALA A 147      -8.493  -5.078 -25.242  1.00 81.69           O
ATOM   2092  HA  ALA A 147      -8.972  -2.895 -23.970  1.00 81.69           H
ATOM   2093  CB  ALA A 147      -7.228  -3.336 -22.801  1.00 81.69           C
ATOM   2094 1HB  ALA A 147      -7.242  -2.361 -22.314  1.00 81.69           H
ATOM   2095 2HB  ALA A 147      -6.897  -4.093 -22.089  1.00 81.69           H
ATOM   2096 3HB  ALA A 147      -6.542  -3.310 -23.648  1.00 81.69           H
ATOM   2097  HN  ALA A 147      -9.113  -3.666 -21.267  1.00 81.69           H
ATOM   2098  N   ILE A 148      -8.938  -6.072 -23.259  1.00 77.92           N
ATOM   2099  CA  ILE A 148      -8.837  -7.424 -23.781  1.00 77.92           C
ATOM   2100  C   ILE A 148     -10.226  -7.910 -24.199  1.00 77.92           C
ATOM   2101  O   ILE A 148     -10.407  -8.403 -25.311  1.00 77.92           O
ATOM   2102  HA  ILE A 148      -8.204  -7.385 -24.668  1.00 77.92           H
ATOM   2103  CB  ILE A 148      -8.143  -8.338 -22.770  1.00 77.92           C
ATOM   2104  HB  ILE A 148      -8.631  -8.211 -21.803  1.00 77.92           H
ATOM   2105  CG1 ILE A 148      -6.676  -7.944 -22.590  1.00 77.92           C
ATOM   2106 1HG1 ILE A 148      -6.129  -8.135 -23.513  1.00 77.92           H
ATOM   2107 2HG1 ILE A 148      -6.605  -6.875 -22.392  1.00 77.92           H
ATOM   2108  CG2 ILE A 148      -8.298  -9.809 -23.164  1.00 77.92           C
ATOM   2109 1HG2 ILE A 148      -9.356 -10.066 -23.199  1.00 77.92           H
ATOM   2110 2HG2 ILE A 148      -7.851  -9.971 -24.145  1.00 77.92           H
ATOM   2111 3HG2 ILE A 148      -7.796 -10.437 -22.428  1.00 77.92           H
ATOM   2112  CD1 ILE A 148      -6.035  -8.725 -21.441  1.00 77.92           C
ATOM   2113 1HD1 ILE A 148      -6.570  -8.513 -20.515  1.00 77.92           H
ATOM   2114 2HD1 ILE A 148      -6.087  -9.793 -21.654  1.00 77.92           H
ATOM   2115 3HD1 ILE A 148      -4.992  -8.425 -21.335  1.00 77.92           H
ATOM   2116  HN  ILE A 148      -9.209  -6.009 -22.299  1.00 77.92           H
ATOM   2117  N   ALA A 149     -11.172  -7.754 -23.284  1.00 77.43           N
ATOM   2118  CA  ALA A 149     -12.486  -8.350 -23.457  1.00 77.43           C
ATOM   2119  C   ALA A 149     -13.313  -7.484 -24.409  1.00 77.43           C
ATOM   2120  O   ALA A 149     -14.160  -7.994 -25.140  1.00 77.43           O
ATOM   2121  HA  ALA A 149     -12.347  -9.335 -23.903  1.00 77.43           H
ATOM   2122  CB  ALA A 149     -13.154  -8.517 -22.091  1.00 77.43           C
ATOM   2123 1HB  ALA A 149     -12.542  -9.164 -21.463  1.00 77.43           H
ATOM   2124 2HB  ALA A 149     -13.258  -7.542 -21.615  1.00 77.43           H
ATOM   2125 3HB  ALA A 149     -14.140  -8.965 -22.221  1.00 77.43           H
ATOM   2126  HN  ALA A 149     -11.052  -7.232 -22.439  1.00 77.43           H
ATOM   2127  N   GLN A 150     -13.038  -6.189 -24.369  1.00 68.59           N
ATOM   2128  CA  GLN A 150     -13.822  -5.234 -25.134  1.00 68.59           C
ATOM   2129  C   GLN A 150     -12.912  -4.420 -26.058  1.00 68.59           C
ATOM   2130  O   GLN A 150     -13.105  -3.217 -26.221  1.00 68.59           O
ATOM   2131  HA  GLN A 150     -14.511  -5.834 -25.728  1.00 68.59           H
ATOM   2132  CB  GLN A 150     -14.625  -4.317 -24.209  1.00 68.59           C
ATOM   2133 1HB  GLN A 150     -13.944  -3.739 -23.584  1.00 68.59           H
ATOM   2134 2HB  GLN A 150     -15.195  -3.603 -24.804  1.00 68.59           H
ATOM   2135  CG  GLN A 150     -15.576  -5.127 -23.325  1.00 68.59           C
ATOM   2136 1HG  GLN A 150     -16.153  -5.816 -23.942  1.00 68.59           H
ATOM   2137 2HG  GLN A 150     -15.000  -5.732 -22.625  1.00 68.59           H
ATOM   2138  CD  GLN A 150     -16.524  -4.207 -22.554  1.00 68.59           C
ATOM   2139  OE1 GLN A 150     -16.466  -2.992 -22.649  1.00 68.59           O
ATOM   2140  NE2 GLN A 150     -17.399  -4.852 -21.787  1.00 68.59           N
ATOM   2141 1HE2 GLN A 150     -17.393  -5.852 -21.755  1.00 68.59           H
ATOM   2142 2HE2 GLN A 150     -18.062  -4.338 -21.244  1.00 68.59           H
ATOM   2143  HN  GLN A 150     -12.298  -5.790 -23.828  1.00 68.59           H
ATOM   2144  N   ALA A 151     -11.941  -5.110 -26.637  1.00 68.14           N
ATOM   2145  CA  ALA A 151     -10.880  -4.440 -27.368  1.00 68.14           C
ATOM   2146  C   ALA A 151     -11.496  -3.510 -28.415  1.00 68.14           C
ATOM   2147  O   ALA A 151     -11.051  -2.375 -28.582  1.00 68.14           O
ATOM   2148  HA  ALA A 151     -10.311  -3.843 -26.655  1.00 68.14           H
ATOM   2149  CB  ALA A 151      -9.950  -5.483 -27.991  1.00 68.14           C
ATOM   2150 1HB  ALA A 151      -9.515  -6.099 -27.203  1.00 68.14           H
ATOM   2151 2HB  ALA A 151     -10.518  -6.115 -28.673  1.00 68.14           H
ATOM   2152 3HB  ALA A 151      -9.154  -4.979 -28.539  1.00 68.14           H
ATOM   2153  HN  ALA A 151     -11.872  -6.108 -26.612  1.00 68.14           H
ATOM   2154  N   MET A 152     -12.512  -4.025 -29.092  1.00 59.26           N
ATOM   2155  CA  MET A 152     -13.118  -3.301 -30.197  1.00 59.26           C
ATOM   2156  C   MET A 152     -13.688  -1.961 -29.728  1.00 59.26           C
ATOM   2157  O   MET A 152     -13.418  -0.923 -30.330  1.00 59.26           O
ATOM   2158  HA  MET A 152     -12.313  -3.131 -30.913  1.00 59.26           H
ATOM   2159  CB  MET A 152     -14.236  -4.147 -30.809  1.00 59.26           C
ATOM   2160 1HB  MET A 152     -14.881  -4.530 -30.018  1.00 59.26           H
ATOM   2161 2HB  MET A 152     -14.857  -3.524 -31.453  1.00 59.26           H
ATOM   2162  CG  MET A 152     -13.663  -5.313 -31.617  1.00 59.26           C
ATOM   2163 1HG  MET A 152     -12.911  -5.839 -31.029  1.00 59.26           H
ATOM   2164 2HG  MET A 152     -14.451  -6.032 -31.842  1.00 59.26           H
ATOM   2165  SD  MET A 152     -12.939  -4.708 -33.132  1.00 59.26           S
ATOM   2166  CE  MET A 152     -14.384  -4.684 -34.179  1.00 59.26           C
ATOM   2167 1HE  MET A 152     -14.794  -5.691 -34.255  1.00 59.26           H
ATOM   2168 2HE  MET A 152     -15.133  -4.019 -33.750  1.00 59.26           H
ATOM   2169 3HE  MET A 152     -14.108  -4.328 -35.172  1.00 59.26           H
ATOM   2170  HN  MET A 152     -12.919  -4.917 -28.898  1.00 59.26           H
ATOM   2171  N   ARG A 153     -14.467  -2.028 -28.659  1.00 56.58           N
ATOM   2172  CA  ARG A 153     -15.114  -0.840 -28.129  1.00 56.58           C
ATOM   2173  C   ARG A 153     -14.077   0.096 -27.506  1.00 56.58           C
ATOM   2174  O   ARG A 153     -14.272   1.310 -27.473  1.00 56.58           O
ATOM   2175  HA  ARG A 153     -15.594  -0.376 -28.991  1.00 56.58           H
ATOM   2176  CB  ARG A 153     -16.160  -1.206 -27.074  1.00 56.58           C
ATOM   2177 1HB  ARG A 153     -15.756  -1.967 -26.406  1.00 56.58           H
ATOM   2178 2HB  ARG A 153     -16.386  -0.333 -26.462  1.00 56.58           H
ATOM   2179  CG  ARG A 153     -17.442  -1.723 -27.729  1.00 56.58           C
ATOM   2180 1HG  ARG A 153     -17.782  -1.013 -28.483  1.00 56.58           H
ATOM   2181 2HG  ARG A 153     -17.238  -2.662 -28.244  1.00 56.58           H
ATOM   2182  CD  ARG A 153     -18.543  -1.935 -26.688  1.00 56.58           C
ATOM   2183 1HD  ARG A 153     -18.251  -2.722 -25.993  1.00 56.58           H
ATOM   2184 2HD  ARG A 153     -18.680  -1.027 -26.101  1.00 56.58           H
ATOM   2185  NE  ARG A 153     -19.811  -2.299 -27.358  1.00 56.58           N
ATOM   2186  HE  ARG A 153     -19.820  -2.331 -28.358  1.00 56.58           H
ATOM   2187  CZ  ARG A 153     -20.948  -2.588 -26.710  1.00 56.58           C
ATOM   2188  NH1 ARG A 153     -20.993  -2.560 -25.371  1.00 56.58           N
ATOM   2189 1HH1 ARG A 153     -20.175  -2.323 -24.848  1.00 56.58           H
ATOM   2190 2HH1 ARG A 153     -21.846  -2.777 -24.895  1.00 56.58           H
ATOM   2191  NH2 ARG A 153     -22.039  -2.904 -27.421  1.00 56.58           N
ATOM   2192 1HH2 ARG A 153     -22.895  -3.122 -26.953  1.00 56.58           H
ATOM   2193 2HH2 ARG A 153     -21.996  -2.923 -28.420  1.00 56.58           H
ATOM   2194  HN  ARG A 153     -14.659  -2.872 -28.158  1.00 56.58           H
ATOM   2195  N   ALA A 154     -12.997  -0.504 -27.027  1.00 61.96           N
ATOM   2196  CA  ALA A 154     -11.984   0.244 -26.303  1.00 61.96           C
ATOM   2197  C   ALA A 154     -11.274   1.198 -27.266  1.00 61.96           C
ATOM   2198  O   ALA A 154     -10.827   2.271 -26.866  1.00 61.96           O
ATOM   2199  HA  ALA A 154     -12.489   0.828 -25.533  1.00 61.96           H
ATOM   2200  CB  ALA A 154     -11.016  -0.729 -25.627  1.00 61.96           C
ATOM   2201 1HB  ALA A 154     -11.565  -1.363 -24.931  1.00 61.96           H
ATOM   2202 2HB  ALA A 154     -10.537  -1.349 -26.384  1.00 61.96           H
ATOM   2203 3HB  ALA A 154     -10.256  -0.167 -25.084  1.00 61.96           H
ATOM   2204  HN  ALA A 154     -12.810  -1.481 -27.127  1.00 61.96           H
ATOM   2205  N   HIS A 155     -11.194   0.771 -28.518  1.00 56.92           N
ATOM   2206  CA  HIS A 155     -10.385   1.476 -29.498  1.00 56.92           C
ATOM   2207  C   HIS A 155     -11.114   2.742 -29.951  1.00 56.92           C
ATOM   2208  O   HIS A 155     -10.495   3.790 -30.127  1.00 56.92           O
ATOM   2209  HA  HIS A 155      -9.461   1.760 -28.995  1.00 56.92           H
ATOM   2210  CB  HIS A 155     -10.018   0.554 -30.663  1.00 56.92           C
ATOM   2211 1HB  HIS A 155     -10.007  -0.476 -30.308  1.00 56.92           H
ATOM   2212 2HB  HIS A 155     -10.795   0.621 -31.425  1.00 56.92           H
ATOM   2213  CG  HIS A 155      -8.683   0.868 -31.297  1.00 56.92           C
ATOM   2214  ND1 HIS A 155      -8.419   2.068 -31.933  1.00 56.92           N
ATOM   2215  HD1 HIS A 155      -9.060   2.829 -32.036  1.00 56.92           H
ATOM   2216  CD2 HIS A 155      -7.542   0.125 -31.386  1.00 56.92           C
ATOM   2217  HD2 HIS A 155      -7.403  -0.879 -30.987  1.00 56.92           H
ATOM   2218  CE1 HIS A 155      -7.172   2.038 -32.381  1.00 56.92           C
ATOM   2219  HE1 HIS A 155      -6.668   2.837 -32.925  1.00 56.92           H
ATOM   2220  NE2 HIS A 155      -6.631   0.833 -32.041  1.00 56.92           N
ATOM   2221  HN  HIS A 155     -11.668  -0.038 -28.865  1.00 56.92           H
ATOM   2222  N   THR A 156     -12.420   2.603 -30.127  1.00 63.71           N
ATOM   2223  CA  THR A 156     -13.222   3.688 -30.667  1.00 63.71           C
ATOM   2224  C   THR A 156     -13.346   4.819 -29.644  1.00 63.71           C
ATOM   2225  O   THR A 156     -13.456   5.987 -30.014  1.00 63.71           O
ATOM   2226  HA  THR A 156     -12.706   4.098 -31.535  1.00 63.71           H
ATOM   2227  CB  THR A 156     -14.571   3.110 -31.100  1.00 63.71           C
ATOM   2228  HB  THR A 156     -15.280   3.905 -31.327  1.00 63.71           H
ATOM   2229  OG1 THR A 156     -14.938   2.246 -30.028  1.00 63.71           O
ATOM   2230  HG1 THR A 156     -15.863   1.894 -30.173  1.00 63.71           H
ATOM   2231  CG2 THR A 156     -14.447   2.176 -32.305  1.00 63.71           C
ATOM   2232 1HG2 THR A 156     -13.790   1.343 -32.054  1.00 63.71           H
ATOM   2233 2HG2 THR A 156     -14.031   2.725 -33.150  1.00 63.71           H
ATOM   2234 3HG2 THR A 156     -15.433   1.793 -32.571  1.00 63.71           H
ATOM   2235  HN  THR A 156     -12.929   1.770 -29.909  1.00 63.71           H
ATOM   2236  N   TRP A 157     -13.325   4.433 -28.377  1.00 58.66           N
ATOM   2237  CA  TRP A 157     -13.618   5.368 -27.304  1.00 58.66           C
ATOM   2238  C   TRP A 157     -12.296   5.749 -26.635  1.00 58.66           C
ATOM   2239  O   TRP A 157     -12.268   6.079 -25.450  1.00 58.66           O
ATOM   2240  HA  TRP A 157     -14.079   6.250 -27.748  1.00 58.66           H
ATOM   2241  CB  TRP A 157     -14.635   4.779 -26.325  1.00 58.66           C
ATOM   2242 1HB  TRP A 157     -14.299   3.788 -26.020  1.00 58.66           H
ATOM   2243 2HB  TRP A 157     -14.661   5.397 -25.428  1.00 58.66           H
ATOM   2244  CG  TRP A 157     -16.052   4.668 -26.891  1.00 58.66           C
ATOM   2245  CD1 TRP A 157     -16.446   4.053 -28.015  1.00 58.66           C
ATOM   2246  HD1 TRP A 157     -15.774   3.532 -28.697  1.00 58.66           H
ATOM   2247  CD2 TRP A 157     -17.255   5.215 -26.311  1.00 58.66           C
ATOM   2248  NE1 TRP A 157     -17.809   4.164 -28.201  1.00 58.66           N
ATOM   2249  HE1 TRP A 157     -18.334   3.789 -28.965  1.00 58.66           H
ATOM   2250  CE2 TRP A 157     -18.317   4.893 -27.132  1.00 58.66           C
ATOM   2251  CE3 TRP A 157     -17.440   5.957 -25.132  1.00 58.66           C
ATOM   2252  HE3 TRP A 157     -16.619   6.224 -24.467  1.00 58.66           H
ATOM   2253  CZ2 TRP A 157     -19.637   5.271 -26.862  1.00 58.66           C
ATOM   2254  HZ2 TRP A 157     -20.459   5.004 -27.527  1.00 58.66           H
ATOM   2255  CZ3 TRP A 157     -18.766   6.328 -24.876  1.00 58.66           C
ATOM   2256  HZ3 TRP A 157     -18.965   6.906 -23.974  1.00 58.66           H
ATOM   2257  CH2 TRP A 157     -19.846   6.012 -25.693  1.00 58.66           C
ATOM   2258  HH2 TRP A 157     -20.850   6.339 -25.423  1.00 58.66           H
ATOM   2259  HN  TRP A 157     -13.113   3.502 -28.079  1.00 58.66           H
ATOM   2260  N   ARG A 158     -11.232   5.692 -27.423  1.00 60.72           N
ATOM   2261  CA  ARG A 158      -9.891   5.826 -26.881  1.00 60.72           C
ATOM   2262  C   ARG A 158      -9.746   7.160 -26.146  1.00 60.72           C
ATOM   2263  O   ARG A 158      -9.195   7.212 -25.048  1.00 60.72           O
ATOM   2264  HA  ARG A 158      -9.783   4.986 -26.194  1.00 60.72           H
ATOM   2265  CB  ARG A 158      -8.839   5.744 -27.988  1.00 60.72           C
ATOM   2266 1HB  ARG A 158      -9.003   4.847 -28.585  1.00 60.72           H
ATOM   2267 2HB  ARG A 158      -8.944   6.597 -28.659  1.00 60.72           H
ATOM   2268  CG  ARG A 158      -7.426   5.721 -27.401  1.00 60.72           C
ATOM   2269 1HG  ARG A 158      -7.226   6.663 -26.890  1.00 60.72           H
ATOM   2270 2HG  ARG A 158      -7.351   4.931 -26.655  1.00 60.72           H
ATOM   2271  CD  ARG A 158      -6.381   5.498 -28.496  1.00 60.72           C
ATOM   2272 1HD  ARG A 158      -6.550   4.536 -28.981  1.00 60.72           H
ATOM   2273 2HD  ARG A 158      -6.478   6.264 -29.265  1.00 60.72           H
ATOM   2274  NE  ARG A 158      -5.021   5.536 -27.913  1.00 60.72           N
ATOM   2275  HE  ARG A 158      -4.929   5.808 -26.955  1.00 60.72           H
ATOM   2276  CZ  ARG A 158      -3.905   5.229 -28.589  1.00 60.72           C
ATOM   2277  NH1 ARG A 158      -3.969   4.859 -29.875  1.00 60.72           N
ATOM   2278 1HH1 ARG A 158      -4.854   4.809 -30.338  1.00 60.72           H
ATOM   2279 2HH1 ARG A 158      -3.131   4.632 -30.372  1.00 60.72           H
ATOM   2280  NH2 ARG A 158      -2.724   5.299 -27.959  1.00 60.72           N
ATOM   2281 1HH2 ARG A 158      -1.882   5.073 -28.449  1.00 60.72           H
ATOM   2282 2HH2 ARG A 158      -2.685   5.576 -26.999  1.00 60.72           H
ATOM   2283  HN  ARG A 158     -11.277   5.557 -28.413  1.00 60.72           H
ATOM   2284  N   GLU A 159     -10.250   8.207 -26.783  1.00 65.91           N
ATOM   2285  CA  GLU A 159     -10.109   9.549 -26.245  1.00 65.91           C
ATOM   2286  C   GLU A 159     -10.953   9.706 -24.978  1.00 65.91           C
ATOM   2287  O   GLU A 159     -10.474  10.219 -23.968  1.00 65.91           O
ATOM   2288  HA  GLU A 159      -9.052   9.653 -26.000  1.00 65.91           H
ATOM   2289  CB  GLU A 159     -10.488  10.601 -27.289  1.00 65.91           C
ATOM   2290 1HB  GLU A 159     -11.436  10.333 -27.754  1.00 65.91           H
ATOM   2291 2HB  GLU A 159     -10.497  11.589 -26.829  1.00 65.91           H
ATOM   2292  CG  GLU A 159      -9.449  10.659 -28.411  1.00 65.91           C
ATOM   2293 1HG  GLU A 159      -8.447  10.690 -27.983  1.00 65.91           H
ATOM   2294 2HG  GLU A 159      -9.510   9.754 -29.015  1.00 65.91           H
ATOM   2295  CD  GLU A 159      -9.667  11.887 -29.298  1.00 65.91           C
ATOM   2296  OE1 GLU A 159      -8.702  12.259 -29.999  1.00 65.91           O
ATOM   2297  OE2 GLU A 159     -10.795  12.425 -29.254  1.00 65.91           O
ATOM   2298  HN  GLU A 159     -10.747   8.149 -27.649  1.00 65.91           H
ATOM   2299  N   LYS A 160     -12.194   9.253 -25.073  1.00 70.38           N
ATOM   2300  CA  LYS A 160     -13.114   9.351 -23.953  1.00 70.38           C
ATOM   2301  C   LYS A 160     -12.526   8.614 -22.749  1.00 70.38           C
ATOM   2302  O   LYS A 160     -12.622   9.088 -21.618  1.00 70.38           O
ATOM   2303  HA  LYS A 160     -13.208  10.407 -23.699  1.00 70.38           H
ATOM   2304  CB  LYS A 160     -14.505   8.858 -24.357  1.00 70.38           C
ATOM   2305 1HB  LYS A 160     -14.427   7.868 -24.808  1.00 70.38           H
ATOM   2306 2HB  LYS A 160     -15.130   8.755 -23.470  1.00 70.38           H
ATOM   2307  CG  LYS A 160     -15.164   9.824 -25.344  1.00 70.38           C
ATOM   2308 1HG  LYS A 160     -15.062  10.846 -24.980  1.00 70.38           H
ATOM   2309 2HG  LYS A 160     -14.652   9.774 -26.304  1.00 70.38           H
ATOM   2310  CD  LYS A 160     -16.646   9.489 -25.531  1.00 70.38           C
ATOM   2311 1HD  LYS A 160     -16.750   8.455 -25.861  1.00 70.38           H
ATOM   2312 2HD  LYS A 160     -17.165   9.573 -24.576  1.00 70.38           H
ATOM   2313  CE  LYS A 160     -17.294  10.424 -26.554  1.00 70.38           C
ATOM   2314 1HE  LYS A 160     -17.207  11.457 -26.218  1.00 70.38           H
ATOM   2315 2HE  LYS A 160     -16.766  10.354 -27.505  1.00 70.38           H
ATOM   2316  NZ  LYS A 160     -18.719  10.076 -26.745  1.00 70.38           N
ATOM   2317 1HZ  LYS A 160     -19.134  10.707 -27.422  1.00 70.38           H
ATOM   2318 2HZ  LYS A 160     -18.793   9.123 -27.081  1.00 70.38           H
ATOM   2319 3HZ  LYS A 160     -19.209  10.161 -25.860  1.00 70.38           H
ATOM   2320  HN  LYS A 160     -12.572   8.826 -25.895  1.00 70.38           H
ATOM   2321  N   ARG A 161     -11.929   7.465 -23.032  1.00 69.04           N
ATOM   2322  CA  ARG A 161     -11.346   6.646 -21.984  1.00 69.04           C
ATOM   2323  C   ARG A 161     -10.238   7.417 -21.262  1.00 69.04           C
ATOM   2324  O   ARG A 161     -10.059   7.269 -20.054  1.00 69.04           O
ATOM   2325  HA  ARG A 161     -12.173   6.425 -21.309  1.00 69.04           H
ATOM   2326  CB  ARG A 161     -10.767   5.350 -22.555  1.00 69.04           C
ATOM   2327 1HB  ARG A 161     -10.177   5.572 -23.444  1.00 69.04           H
ATOM   2328 2HB  ARG A 161     -10.091   4.899 -21.829  1.00 69.04           H
ATOM   2329  CG  ARG A 161     -11.879   4.361 -22.908  1.00 69.04           C
ATOM   2330 1HG  ARG A 161     -12.477   4.149 -22.022  1.00 69.04           H
ATOM   2331 2HG  ARG A 161     -12.548   4.808 -23.643  1.00 69.04           H
ATOM   2332  CD  ARG A 161     -11.299   3.059 -23.464  1.00 69.04           C
ATOM   2333 1HD  ARG A 161     -12.102   2.427 -23.844  1.00 69.04           H
ATOM   2334 2HD  ARG A 161     -10.638   3.274 -24.303  1.00 69.04           H
ATOM   2335  NE  ARG A 161     -10.554   2.344 -22.404  1.00 69.04           N
ATOM   2336  HE  ARG A 161     -10.726   2.603 -21.453  1.00 69.04           H
ATOM   2337  CZ  ARG A 161      -9.662   1.372 -22.638  1.00 69.04           C
ATOM   2338  NH1 ARG A 161      -9.391   0.985 -23.892  1.00 69.04           N
ATOM   2339 1HH1 ARG A 161      -9.856   1.422 -24.661  1.00 69.04           H
ATOM   2340 2HH1 ARG A 161      -8.725   0.258 -24.058  1.00 69.04           H
ATOM   2341  NH2 ARG A 161      -9.045   0.793 -21.599  1.00 69.04           N
ATOM   2342 1HH2 ARG A 161      -8.376   0.066 -21.756  1.00 69.04           H
ATOM   2343 2HH2 ARG A 161      -9.252   1.088 -20.666  1.00 69.04           H
ATOM   2344  HN  ARG A 161     -11.842   7.094 -23.957  1.00 69.04           H
ATOM   2345  N   LEU A 162      -9.524   8.224 -22.033  1.00 81.53           N
ATOM   2346  CA  LEU A 162      -8.429   9.007 -21.486  1.00 81.53           C
ATOM   2347  C   LEU A 162      -8.991  10.063 -20.532  1.00 81.53           C
ATOM   2348  O   LEU A 162      -8.412  10.324 -19.479  1.00 81.53           O
ATOM   2349  HA  LEU A 162      -7.796   8.328 -20.915  1.00 81.53           H
ATOM   2350  CB  LEU A 162      -7.571   9.589 -22.611  1.00 81.53           C
ATOM   2351 1HB  LEU A 162      -7.238   8.769 -23.248  1.00 81.53           H
ATOM   2352 2HB  LEU A 162      -8.201  10.233 -23.225  1.00 81.53           H
ATOM   2353  CG  LEU A 162      -6.343  10.389 -22.173  1.00 81.53           C
ATOM   2354  HG  LEU A 162      -6.670  11.162 -21.478  1.00 81.53           H
ATOM   2355  CD1 LEU A 162      -5.348   9.500 -21.425  1.00 81.53           C
ATOM   2356 1HD1 LEU A 162      -5.828   9.083 -20.539  1.00 81.53           H
ATOM   2357 2HD1 LEU A 162      -5.023   8.689 -22.077  1.00 81.53           H
ATOM   2358 3HD1 LEU A 162      -4.485  10.094 -21.125  1.00 81.53           H
ATOM   2359  CD2 LEU A 162      -5.696  11.096 -23.365  1.00 81.53           C
ATOM   2360 1HD2 LEU A 162      -5.386  10.356 -24.103  1.00 81.53           H
ATOM   2361 2HD2 LEU A 162      -6.415  11.779 -23.817  1.00 81.53           H
ATOM   2362 3HD2 LEU A 162      -4.825  11.658 -23.026  1.00 81.53           H
ATOM   2363  HN  LEU A 162      -9.682   8.346 -23.013  1.00 81.53           H
ATOM   2364  N   LEU A 163     -10.112  10.642 -20.936  1.00 83.02           N
ATOM   2365  CA  LEU A 163     -10.761  11.662 -20.128  1.00 83.02           C
ATOM   2366  C   LEU A 163     -11.218  11.044 -18.805  1.00 83.02           C
ATOM   2367  O   LEU A 163     -10.927  11.575 -17.735  1.00 83.02           O
ATOM   2368  HA  LEU A 163     -10.017  12.429 -19.912  1.00 83.02           H
ATOM   2369  CB  LEU A 163     -11.888  12.332 -20.916  1.00 83.02           C
ATOM   2370 1HB  LEU A 163     -11.485  12.673 -21.870  1.00 83.02           H
ATOM   2371 2HB  LEU A 163     -12.645  11.581 -21.139  1.00 83.02           H
ATOM   2372  CG  LEU A 163     -12.572  13.518 -20.231  1.00 83.02           C
ATOM   2373  HG  LEU A 163     -12.878  13.205 -19.233  1.00 83.02           H
ATOM   2374  CD1 LEU A 163     -11.600  14.687 -20.061  1.00 83.02           C
ATOM   2375 1HD1 LEU A 163     -10.754  14.371 -19.450  1.00 83.02           H
ATOM   2376 2HD1 LEU A 163     -11.242  15.008 -21.039  1.00 83.02           H
ATOM   2377 3HD1 LEU A 163     -12.112  15.516 -19.571  1.00 83.02           H
ATOM   2378  CD2 LEU A 163     -13.838  13.929 -20.984  1.00 83.02           C
ATOM   2379 1HD2 LEU A 163     -13.578  14.217 -22.003  1.00 83.02           H
ATOM   2380 2HD2 LEU A 163     -14.535  13.091 -21.009  1.00 83.02           H
ATOM   2381 3HD2 LEU A 163     -14.304  14.774 -20.476  1.00 83.02           H
ATOM   2382  HN  LEU A 163     -10.576  10.426 -21.795  1.00 83.02           H
ATOM   2383  N   TYR A 164     -11.927   9.930 -18.923  1.00 76.97           N
ATOM   2384  CA  TYR A 164     -12.438   9.242 -17.750  1.00 76.97           C
ATOM   2385  C   TYR A 164     -11.298   8.826 -16.818  1.00 76.97           C
ATOM   2386  O   TYR A 164     -11.448   8.853 -15.598  1.00 76.97           O
ATOM   2387  HA  TYR A 164     -13.100   9.926 -17.219  1.00 76.97           H
ATOM   2388  CB  TYR A 164     -13.139   7.985 -18.271  1.00 76.97           C
ATOM   2389 1HB  TYR A 164     -12.512   7.520 -19.031  1.00 76.97           H
ATOM   2390 2HB  TYR A 164     -13.234   7.270 -17.454  1.00 76.97           H
ATOM   2391  CG  TYR A 164     -14.525   8.247 -18.865  1.00 76.97           C
ATOM   2392  CD1 TYR A 164     -15.485   8.897 -18.116  1.00 76.97           C
ATOM   2393  HD1 TYR A 164     -15.256   9.224 -17.102  1.00 76.97           H
ATOM   2394  CD2 TYR A 164     -14.815   7.833 -20.149  1.00 76.97           C
ATOM   2395  HD2 TYR A 164     -14.057   7.319 -20.740  1.00 76.97           H
ATOM   2396  CE1 TYR A 164     -16.789   9.144 -18.675  1.00 76.97           C
ATOM   2397  HE1 TYR A 164     -17.556   9.656 -18.094  1.00 76.97           H
ATOM   2398  CE2 TYR A 164     -16.119   8.079 -20.708  1.00 76.97           C
ATOM   2399  HE2 TYR A 164     -16.361   7.757 -21.720  1.00 76.97           H
ATOM   2400  CZ  TYR A 164     -17.041   8.722 -19.943  1.00 76.97           C
ATOM   2401  OH  TYR A 164     -18.273   8.955 -20.471  1.00 76.97           O
ATOM   2402  HH  TYR A 164     -18.844   9.438 -19.807  1.00 76.97           H
ATOM   2403  HN  TYR A 164     -12.152   9.501 -19.797  1.00 76.97           H
ATOM   2404  N   SER A 165     -10.184   8.450 -17.429  1.00 87.80           N
ATOM   2405  CA  SER A 165      -9.029   8.000 -16.671  1.00 87.80           C
ATOM   2406  C   SER A 165      -8.513   9.134 -15.782  1.00 87.80           C
ATOM   2407  O   SER A 165      -8.035   8.891 -14.675  1.00 87.80           O
ATOM   2408  HA  SER A 165      -9.389   7.171 -16.062  1.00 87.80           H
ATOM   2409  CB  SER A 165      -7.918   7.506 -17.599  1.00 87.80           C
ATOM   2410 1HB  SER A 165      -7.158   6.990 -17.013  1.00 87.80           H
ATOM   2411 2HB  SER A 165      -8.328   6.779 -18.300  1.00 87.80           H
ATOM   2412  OG  SER A 165      -7.314   8.574 -18.324  1.00 87.80           O
ATOM   2413  HG  SER A 165      -7.998   9.272 -18.539  1.00 87.80           H
ATOM   2414  HN  SER A 165     -10.064   8.450 -18.422  1.00 87.80           H
ATOM   2415  N   LYS A 166      -8.628  10.348 -16.300  1.00 84.72           N
ATOM   2416  CA  LYS A 166      -8.222  11.524 -15.549  1.00 84.72           C
ATOM   2417  C   LYS A 166      -9.139  11.690 -14.336  1.00 84.72           C
ATOM   2418  O   LYS A 166      -8.666  11.880 -13.216  1.00 84.72           O
ATOM   2419  HA  LYS A 166      -7.207  11.349 -15.192  1.00 84.72           H
ATOM   2420  CB  LYS A 166      -8.177  12.752 -16.459  1.00 84.72           C
ATOM   2421 1HB  LYS A 166      -9.117  12.841 -17.004  1.00 84.72           H
ATOM   2422 2HB  LYS A 166      -8.073  13.654 -15.855  1.00 84.72           H
ATOM   2423  CG  LYS A 166      -7.015  12.659 -17.450  1.00 84.72           C
ATOM   2424 1HG  LYS A 166      -6.077  12.549 -16.906  1.00 84.72           H
ATOM   2425 2HG  LYS A 166      -7.131  11.769 -18.068  1.00 84.72           H
ATOM   2426  CD  LYS A 166      -6.952  13.901 -18.341  1.00 84.72           C
ATOM   2427 1HD  LYS A 166      -7.880  13.996 -18.904  1.00 84.72           H
ATOM   2428 2HD  LYS A 166      -6.863  14.793 -17.721  1.00 84.72           H
ATOM   2429  CE  LYS A 166      -5.768  13.824 -19.306  1.00 84.72           C
ATOM   2430 1HE  LYS A 166      -4.847  13.652 -18.749  1.00 84.72           H
ATOM   2431 2HE  LYS A 166      -5.895  12.977 -19.980  1.00 84.72           H
ATOM   2432  NZ  LYS A 166      -5.654  15.076 -20.088  1.00 84.72           N
ATOM   2433 1HZ  LYS A 166      -4.875  15.002 -20.732  1.00 84.72           H
ATOM   2434 2HZ  LYS A 166      -6.511  15.227 -20.609  1.00 84.72           H
ATOM   2435 3HZ  LYS A 166      -5.500  15.855 -19.458  1.00 84.72           H
ATOM   2436  HN  LYS A 166      -8.990  10.534 -17.213  1.00 84.72           H
ATOM   2437  N   MET A 167     -10.436  11.613 -14.599  1.00 86.12           N
ATOM   2438  CA  MET A 167     -11.425  11.814 -13.554  1.00 86.12           C
ATOM   2439  C   MET A 167     -11.282  10.760 -12.454  1.00 86.12           C
ATOM   2440  O   MET A 167     -11.325  11.085 -11.269  1.00 86.12           O
ATOM   2441  HA  MET A 167     -11.223  12.804 -13.145  1.00 86.12           H
ATOM   2442  CB  MET A 167     -12.829  11.736 -14.158  1.00 86.12           C
ATOM   2443 1HB  MET A 167     -12.963  10.773 -14.651  1.00 86.12           H
ATOM   2444 2HB  MET A 167     -13.573  11.794 -13.364  1.00 86.12           H
ATOM   2445  CG  MET A 167     -13.057  12.867 -15.163  1.00 86.12           C
ATOM   2446 1HG  MET A 167     -12.891  13.831 -14.682  1.00 86.12           H
ATOM   2447 2HG  MET A 167     -12.338  12.790 -15.978  1.00 86.12           H
ATOM   2448  SD  MET A 167     -14.720  12.785 -15.807  1.00 86.12           S
ATOM   2449  CE  MET A 167     -15.606  13.582 -14.478  1.00 86.12           C
ATOM   2450 1HE  MET A 167     -15.460  13.020 -13.556  1.00 86.12           H
ATOM   2451 2HE  MET A 167     -15.231  14.597 -14.349  1.00 86.12           H
ATOM   2452 3HE  MET A 167     -16.669  13.615 -14.719  1.00 86.12           H
ATOM   2453  HN  MET A 167     -10.811  11.418 -15.505  1.00 86.12           H
ATOM   2454  N   VAL A 168     -11.116   9.519 -12.887  1.00 93.24           N
ATOM   2455  CA  VAL A 168     -11.021   8.408 -11.955  1.00 93.24           C
ATOM   2456  C   VAL A 168      -9.811   8.615 -11.042  1.00 93.24           C
ATOM   2457  O   VAL A 168      -9.895   8.397  -9.834  1.00 93.24           O
ATOM   2458  HA  VAL A 168     -11.925   8.412 -11.345  1.00 93.24           H
ATOM   2459  CB  VAL A 168     -10.972   7.084 -12.721  1.00 93.24           C
ATOM   2460  HB  VAL A 168     -10.180   7.158 -13.467  1.00 93.24           H
ATOM   2461  CG1 VAL A 168     -10.631   5.922 -11.786  1.00 93.24           C
ATOM   2462 1HG1 VAL A 168      -9.657   6.097 -11.329  1.00 93.24           H
ATOM   2463 2HG1 VAL A 168     -11.390   5.847 -11.008  1.00 93.24           H
ATOM   2464 3HG1 VAL A 168     -10.602   4.994 -12.357  1.00 93.24           H
ATOM   2465  CG2 VAL A 168     -12.288   6.828 -13.457  1.00 93.24           C
ATOM   2466 1HG2 VAL A 168     -13.105   6.784 -12.737  1.00 93.24           H
ATOM   2467 2HG2 VAL A 168     -12.472   7.636 -14.166  1.00 93.24           H
ATOM   2468 3HG2 VAL A 168     -12.226   5.881 -13.994  1.00 93.24           H
ATOM   2469  HN  VAL A 168     -11.046   9.267 -13.852  1.00 93.24           H
ATOM   2470  N   CYS A 169      -8.713   9.035 -11.654  1.00 94.58           N
ATOM   2471  CA  CYS A 169      -7.485   9.266 -10.913  1.00 94.58           C
ATOM   2472  C   CYS A 169      -7.761  10.324  -9.843  1.00 94.58           C
ATOM   2473  O   CYS A 169      -7.393  10.149  -8.682  1.00 94.58           O
ATOM   2474  HA  CYS A 169      -7.212   8.315 -10.455  1.00 94.58           H
ATOM   2475  CB  CYS A 169      -6.335   9.674 -11.836  1.00 94.58           C
ATOM   2476 1HB  CYS A 169      -6.662  10.466 -12.509  1.00 94.58           H
ATOM   2477 2HB  CYS A 169      -5.511  10.076 -11.248  1.00 94.58           H
ATOM   2478  SG  CYS A 169      -5.766   8.228 -12.803  1.00 94.58           S
ATOM   2479  HG  CYS A 169      -6.770   8.240 -13.675  1.00 94.58           H
ATOM   2480  HN  CYS A 169      -8.655   9.216 -12.636  1.00 94.58           H
ATOM   2481  N   PHE A 170      -8.406  11.399 -10.272  1.00 93.59           N
ATOM   2482  CA  PHE A 170      -8.704  12.501  -9.373  1.00 93.59           C
ATOM   2483  C   PHE A 170      -9.567  12.033  -8.199  1.00 93.59           C
ATOM   2484  O   PHE A 170      -9.289  12.367  -7.048  1.00 93.59           O
ATOM   2485  HA  PHE A 170      -7.753  12.877  -8.996  1.00 93.59           H
ATOM   2486  CB  PHE A 170      -9.485  13.539 -10.182  1.00 93.59           C
ATOM   2487 1HB  PHE A 170      -8.896  13.823 -11.053  1.00 93.59           H
ATOM   2488 2HB  PHE A 170     -10.402  13.081 -10.552  1.00 93.59           H
ATOM   2489  CG  PHE A 170      -9.844  14.800  -9.393  1.00 93.59           C
ATOM   2490  CD1 PHE A 170     -11.108  14.969  -8.920  1.00 93.59           C
ATOM   2491  HD1 PHE A 170     -11.864  14.206  -9.102  1.00 93.59           H
ATOM   2492  CD2 PHE A 170      -8.900  15.752  -9.166  1.00 93.59           C
ATOM   2493  HD2 PHE A 170      -7.887  15.617  -9.546  1.00 93.59           H
ATOM   2494  CE1 PHE A 170     -11.441  16.140  -8.188  1.00 93.59           C
ATOM   2495  HE1 PHE A 170     -12.454  16.275  -7.809  1.00 93.59           H
ATOM   2496  CE2 PHE A 170      -9.233  16.922  -8.435  1.00 93.59           C
ATOM   2497  HE2 PHE A 170      -8.476  17.686  -8.253  1.00 93.59           H
ATOM   2498  CZ  PHE A 170     -10.497  17.092  -7.961  1.00 93.59           C
ATOM   2499  HZ  PHE A 170     -10.752  17.990  -7.399  1.00 93.59           H
ATOM   2500  HN  PHE A 170      -8.723  11.523 -11.212  1.00 93.59           H
ATOM   2501  N   THR A 171     -10.596  11.267  -8.530  1.00 93.21           N
ATOM   2502  CA  THR A 171     -11.514  10.769  -7.520  1.00 93.21           C
ATOM   2503  C   THR A 171     -10.763   9.930  -6.484  1.00 93.21           C
ATOM   2504  O   THR A 171     -11.056  10.002  -5.291  1.00 93.21           O
ATOM   2505  HA  THR A 171     -11.940  11.622  -6.992  1.00 93.21           H
ATOM   2506  CB  THR A 171     -12.629  10.000  -8.232  1.00 93.21           C
ATOM   2507  HB  THR A 171     -12.246   9.081  -8.675  1.00 93.21           H
ATOM   2508  OG1 THR A 171     -13.171  10.945  -9.150  1.00 93.21           O
ATOM   2509  HG1 THR A 171     -12.715  10.862 -10.036  1.00 93.21           H
ATOM   2510  CG2 THR A 171     -13.798   9.670  -7.303  1.00 93.21           C
ATOM   2511 1HG2 THR A 171     -14.225  10.594  -6.913  1.00 93.21           H
ATOM   2512 2HG2 THR A 171     -13.443   9.056  -6.475  1.00 93.21           H
ATOM   2513 3HG2 THR A 171     -14.561   9.124  -7.859  1.00 93.21           H
ATOM   2514  HN  THR A 171     -10.806  10.987  -9.467  1.00 93.21           H
ATOM   2515  N   ILE A 172      -9.810   9.153  -6.977  1.00 94.18           N
ATOM   2516  CA  ILE A 172      -9.040   8.273  -6.114  1.00 94.18           C
ATOM   2517  C   ILE A 172      -8.251   9.114  -5.108  1.00 94.18           C
ATOM   2518  O   ILE A 172      -8.236   8.811  -3.916  1.00 94.18           O
ATOM   2519  HA  ILE A 172      -9.749   7.653  -5.564  1.00 94.18           H
ATOM   2520  CB  ILE A 172      -8.168   7.333  -6.948  1.00 94.18           C
ATOM   2521  HB  ILE A 172      -7.698   7.916  -7.740  1.00 94.18           H
ATOM   2522  CG1 ILE A 172      -9.016   6.254  -7.624  1.00 94.18           C
ATOM   2523 1HG1 ILE A 172      -9.393   5.559  -6.874  1.00 94.18           H
ATOM   2524 2HG1 ILE A 172      -9.884   6.712  -8.098  1.00 94.18           H
ATOM   2525  CG2 ILE A 172      -7.044   6.732  -6.101  1.00 94.18           C
ATOM   2526 1HG2 ILE A 172      -6.418   7.533  -5.708  1.00 94.18           H
ATOM   2527 2HG2 ILE A 172      -7.475   6.168  -5.274  1.00 94.18           H
ATOM   2528 3HG2 ILE A 172      -6.440   6.068  -6.719  1.00 94.18           H
ATOM   2529  CD1 ILE A 172      -8.201   5.491  -8.670  1.00 94.18           C
ATOM   2530 1HD1 ILE A 172      -7.847   6.186  -9.432  1.00 94.18           H
ATOM   2531 2HD1 ILE A 172      -7.347   5.014  -8.188  1.00 94.18           H
ATOM   2532 3HD1 ILE A 172      -8.828   4.730  -9.135  1.00 94.18           H
ATOM   2533  HN  ILE A 172      -9.561   9.119  -7.945  1.00 94.18           H
ATOM   2534  N   TRP A 173      -7.614  10.154  -5.626  1.00 92.60           N
ATOM   2535  CA  TRP A 173      -6.744  10.982  -4.808  1.00 92.60           C
ATOM   2536  C   TRP A 173      -7.600  11.648  -3.731  1.00 92.60           C
ATOM   2537  O   TRP A 173      -7.212  11.695  -2.564  1.00 92.60           O
ATOM   2538  HA  TRP A 173      -6.003  10.330  -4.345  1.00 92.60           H
ATOM   2539  CB  TRP A 173      -5.976  11.987  -5.669  1.00 92.60           C
ATOM   2540 1HB  TRP A 173      -6.664  12.438  -6.384  1.00 92.60           H
ATOM   2541 2HB  TRP A 173      -5.609  12.791  -5.030  1.00 92.60           H
ATOM   2542  CG  TRP A 173      -4.796  11.381  -6.431  1.00 92.60           C
ATOM   2543  CD1 TRP A 173      -4.667  11.213  -7.754  1.00 92.60           C
ATOM   2544  HD1 TRP A 173      -5.423  11.500  -8.486  1.00 92.60           H
ATOM   2545  CD2 TRP A 173      -3.575  10.867  -5.858  1.00 92.60           C
ATOM   2546  NE1 TRP A 173      -3.458  10.630  -8.075  1.00 92.60           N
ATOM   2547  HE1 TRP A 173      -3.135  10.405  -8.994  1.00 92.60           H
ATOM   2548  CE2 TRP A 173      -2.773  10.413  -6.885  1.00 92.60           C
ATOM   2549  CE3 TRP A 173      -3.163  10.788  -4.517  1.00 92.60           C
ATOM   2550  HE3 TRP A 173      -3.777  11.140  -3.688  1.00 92.60           H
ATOM   2551  CZ2 TRP A 173      -1.509   9.848  -6.678  1.00 92.60           C
ATOM   2552  HZ2 TRP A 173      -0.894   9.497  -7.507  1.00 92.60           H
ATOM   2553  CZ3 TRP A 173      -1.897  10.221  -4.326  1.00 92.60           C
ATOM   2554  HZ3 TRP A 173      -1.528  10.136  -3.304  1.00 92.60           H
ATOM   2555  CH2 TRP A 173      -1.077   9.759  -5.350  1.00 92.60           C
ATOM   2556  HH2 TRP A 173      -0.102   9.330  -5.118  1.00 92.60           H
ATOM   2557  HN  TRP A 173      -7.686  10.434  -6.584  1.00 92.60           H
ATOM   2558  N   VAL A 174      -8.751  12.148  -4.159  1.00 95.61           N
ATOM   2559  CA  VAL A 174      -9.650  12.841  -3.252  1.00 95.61           C
ATOM   2560  C   VAL A 174     -10.106  11.875  -2.157  1.00 95.61           C
ATOM   2561  O   VAL A 174     -10.112  12.226  -0.978  1.00 95.61           O
ATOM   2562  HA  VAL A 174      -9.089  13.654  -2.791  1.00 95.61           H
ATOM   2563  CB  VAL A 174     -10.814  13.451  -4.034  1.00 95.61           C
ATOM   2564  HB  VAL A 174     -11.270  12.660  -4.629  1.00 95.61           H
ATOM   2565  CG1 VAL A 174     -11.882  14.001  -3.087  1.00 95.61           C
ATOM   2566 1HG1 VAL A 174     -12.266  13.194  -2.464  1.00 95.61           H
ATOM   2567 2HG1 VAL A 174     -11.444  14.773  -2.454  1.00 95.61           H
ATOM   2568 3HG1 VAL A 174     -12.698  14.429  -3.670  1.00 95.61           H
ATOM   2569  CG2 VAL A 174     -10.321  14.536  -4.994  1.00 95.61           C
ATOM   2570 1HG2 VAL A 174      -9.829  15.326  -4.427  1.00 95.61           H
ATOM   2571 2HG2 VAL A 174      -9.614  14.102  -5.701  1.00 95.61           H
ATOM   2572 3HG2 VAL A 174     -11.169  14.953  -5.538  1.00 95.61           H
ATOM   2573  HN  VAL A 174      -9.070  12.085  -5.104  1.00 95.61           H
ATOM   2574  N   LEU A 175     -10.478  10.678  -2.585  1.00 90.67           N
ATOM   2575  CA  LEU A 175     -10.994   9.680  -1.663  1.00 90.67           C
ATOM   2576  C   LEU A 175      -9.915   9.336  -0.634  1.00 90.67           C
ATOM   2577  O   LEU A 175     -10.186   9.300   0.565  1.00 90.67           O
ATOM   2578  HA  LEU A 175     -11.841  10.125  -1.141  1.00 90.67           H
ATOM   2579  CB  LEU A 175     -11.523   8.466  -2.429  1.00 90.67           C
ATOM   2580 1HB  LEU A 175     -12.290   8.805  -3.124  1.00 90.67           H
ATOM   2581 2HB  LEU A 175     -10.709   8.056  -3.028  1.00 90.67           H
ATOM   2582  CG  LEU A 175     -12.109   7.338  -1.577  1.00 90.67           C
ATOM   2583  HG  LEU A 175     -11.364   7.048  -0.836  1.00 90.67           H
ATOM   2584  CD1 LEU A 175     -13.345   7.815  -0.813  1.00 90.67           C
ATOM   2585 1HD1 LEU A 175     -13.071   8.642  -0.157  1.00 90.67           H
ATOM   2586 2HD1 LEU A 175     -14.104   8.148  -1.520  1.00 90.67           H
ATOM   2587 3HD1 LEU A 175     -13.742   6.994  -0.215  1.00 90.67           H
ATOM   2588  CD2 LEU A 175     -12.403   6.102  -2.430  1.00 90.67           C
ATOM   2589 1HD2 LEU A 175     -13.120   6.361  -3.209  1.00 90.67           H
ATOM   2590 2HD2 LEU A 175     -11.480   5.750  -2.889  1.00 90.67           H
ATOM   2591 3HD2 LEU A 175     -12.819   5.316  -1.799  1.00 90.67           H
ATOM   2592  HN  LEU A 175     -10.431  10.386  -3.541  1.00 90.67           H
ATOM   2593  N   ALA A 176      -8.715   9.093  -1.141  1.00 95.45           N
ATOM   2594  CA  ALA A 176      -7.615   8.675  -0.290  1.00 95.45           C
ATOM   2595  C   ALA A 176      -7.328   9.769   0.741  1.00 95.45           C
ATOM   2596  O   ALA A 176      -7.039   9.474   1.900  1.00 95.45           O
ATOM   2597  HA  ALA A 176      -7.923   7.768   0.231  1.00 95.45           H
ATOM   2598  CB  ALA A 176      -6.394   8.355  -1.154  1.00 95.45           C
ATOM   2599 1HB  ALA A 176      -6.641   7.552  -1.849  1.00 95.45           H
ATOM   2600 2HB  ALA A 176      -6.102   9.243  -1.715  1.00 95.45           H
ATOM   2601 3HB  ALA A 176      -5.568   8.041  -0.516  1.00 95.45           H
ATOM   2602  HN  ALA A 176      -8.491   9.177  -2.112  1.00 95.45           H
ATOM   2603  N   ALA A 177      -7.419  11.008   0.282  1.00 95.21           N
ATOM   2604  CA  ALA A 177      -7.143  12.147   1.141  1.00 95.21           C
ATOM   2605  C   ALA A 177      -8.126  12.146   2.314  1.00 95.21           C
ATOM   2606  O   ALA A 177      -7.726  12.314   3.465  1.00 95.21           O
ATOM   2607  HA  ALA A 177      -6.130  12.033   1.528  1.00 95.21           H
ATOM   2608  CB  ALA A 177      -7.216  13.436   0.321  1.00 95.21           C
ATOM   2609 1HB  ALA A 177      -6.478  13.398  -0.481  1.00 95.21           H
ATOM   2610 2HB  ALA A 177      -8.213  13.538  -0.108  1.00 95.21           H
ATOM   2611 3HB  ALA A 177      -7.009  14.290   0.966  1.00 95.21           H
ATOM   2612  HN  ALA A 177      -7.676  11.240  -0.656  1.00 95.21           H
ATOM   2613  N   ALA A 178      -9.394  11.954   1.981  1.00 95.15           N
ATOM   2614  CA  ALA A 178     -10.446  12.000   2.982  1.00 95.15           C
ATOM   2615  C   ALA A 178     -10.228  10.876   3.997  1.00 95.15           C
ATOM   2616  O   ALA A 178     -10.505  11.044   5.184  1.00 95.15           O
ATOM   2617  HA  ALA A 178     -10.375  12.960   3.495  1.00 95.15           H
ATOM   2618  CB  ALA A 178     -11.810  11.909   2.295  1.00 95.15           C
ATOM   2619 1HB  ALA A 178     -11.927  12.746   1.607  1.00 95.15           H
ATOM   2620 2HB  ALA A 178     -11.876  10.972   1.742  1.00 95.15           H
ATOM   2621 3HB  ALA A 178     -12.599  11.944   3.047  1.00 95.15           H
ATOM   2622  HN  ALA A 178      -9.706  11.770   1.049  1.00 95.15           H
ATOM   2623  N   LEU A 179      -9.734   9.755   3.494  1.00 92.38           N
ATOM   2624  CA  LEU A 179      -9.550   8.578   4.325  1.00 92.38           C
ATOM   2625  C   LEU A 179      -8.357   8.798   5.257  1.00 92.38           C
ATOM   2626  O   LEU A 179      -8.089   7.976   6.132  1.00 92.38           O
ATOM   2627  HA  LEU A 179     -10.448   8.465   4.934  1.00 92.38           H
ATOM   2628  CB  LEU A 179      -9.431   7.323   3.458  1.00 92.38           C
ATOM   2629 1HB  LEU A 179      -8.628   7.478   2.738  1.00 92.38           H
ATOM   2630 2HB  LEU A 179      -9.130   6.492   4.097  1.00 92.38           H
ATOM   2631  CG  LEU A 179     -10.691   6.913   2.694  1.00 92.38           C
ATOM   2632  HG  LEU A 179     -11.036   7.772   2.118  1.00 92.38           H
ATOM   2633  CD1 LEU A 179     -10.388   5.792   1.698  1.00 92.38           C
ATOM   2634 1HD1 LEU A 179      -9.641   6.135   0.982  1.00 92.38           H
ATOM   2635 2HD1 LEU A 179     -10.006   4.923   2.233  1.00 92.38           H
ATOM   2636 3HD1 LEU A 179     -11.301   5.520   1.168  1.00 92.38           H
ATOM   2637  CD2 LEU A 179     -11.818   6.534   3.658  1.00 92.38           C
ATOM   2638 1HD2 LEU A 179     -11.498   5.697   4.279  1.00 92.38           H
ATOM   2639 2HD2 LEU A 179     -12.056   7.387   4.292  1.00 92.38           H
ATOM   2640 3HD2 LEU A 179     -12.702   6.246   3.088  1.00 92.38           H
ATOM   2641  HN  LEU A 179      -9.461   9.644   2.538  1.00 92.38           H
ATOM   2642  N   CYS A 180      -7.672   9.911   5.037  1.00 91.12           N
ATOM   2643  CA  CYS A 180      -6.470  10.212   5.796  1.00 91.12           C
ATOM   2644  C   CYS A 180      -6.841  11.185   6.916  1.00 91.12           C
ATOM   2645  O   CYS A 180      -5.993  11.557   7.727  1.00 91.12           O
ATOM   2646  HA  CYS A 180      -6.114   9.267   6.206  1.00 91.12           H
ATOM   2647  CB  CYS A 180      -5.361  10.768   4.901  1.00 91.12           C
ATOM   2648 1HB  CYS A 180      -5.695  11.689   4.423  1.00 91.12           H
ATOM   2649 2HB  CYS A 180      -4.488  11.020   5.503  1.00 91.12           H
ATOM   2650  SG  CYS A 180      -4.906   9.534   3.628  1.00 91.12           S
ATOM   2651  HG  CYS A 180      -6.116   9.445   3.082  1.00 91.12           H
ATOM   2652  HN  CYS A 180      -7.926  10.598   4.357  1.00 91.12           H
ATOM   2653  N   ILE A 181      -8.109  11.571   6.927  1.00 91.10           N
ATOM   2654  CA  ILE A 181      -8.586  12.549   7.890  1.00 91.10           C
ATOM   2655  C   ILE A 181      -8.294  12.049   9.306  1.00 91.10           C
ATOM   2656  O   ILE A 181      -7.766  12.790  10.133  1.00 91.10           O
ATOM   2657  HA  ILE A 181      -8.025  13.469   7.726  1.00 91.10           H
ATOM   2658  CB  ILE A 181     -10.061  12.869   7.643  1.00 91.10           C
ATOM   2659  HB  ILE A 181     -10.602  11.928   7.539  1.00 91.10           H
ATOM   2660  CG1 ILE A 181     -10.244  13.641   6.334  1.00 91.10           C
ATOM   2661 1HG1 ILE A 181      -9.782  14.625   6.422  1.00 91.10           H
ATOM   2662 2HG1 ILE A 181      -9.732  13.120   5.526  1.00 91.10           H
ATOM   2663  CG2 ILE A 181     -10.669  13.610   8.835  1.00 91.10           C
ATOM   2664 1HG2 ILE A 181     -10.591  12.988   9.727  1.00 91.10           H
ATOM   2665 2HG2 ILE A 181     -10.131  14.544   8.995  1.00 91.10           H
ATOM   2666 3HG2 ILE A 181     -11.718  13.825   8.633  1.00 91.10           H
ATOM   2667  CD1 ILE A 181     -11.726  13.796   5.991  1.00 91.10           C
ATOM   2668 1HD1 ILE A 181     -12.178  12.810   5.880  1.00 91.10           H
ATOM   2669 2HD1 ILE A 181     -12.230  14.339   6.791  1.00 91.10           H
ATOM   2670 3HD1 ILE A 181     -11.827  14.348   5.057  1.00 91.10           H
ATOM   2671  HN  ILE A 181      -8.803  11.228   6.294  1.00 91.10           H
ATOM   2672  N   PRO A 182      -8.629  10.787   9.609  1.00 92.44           N
ATOM   2673  CA  PRO A 182      -8.407  10.250  10.953  1.00 92.44           C
ATOM   2674  C   PRO A 182      -6.972  10.435  11.419  1.00 92.44           C
ATOM   2675  O   PRO A 182      -6.732  10.847  12.553  1.00 92.44           O
ATOM   2676  HA  PRO A 182      -9.014  10.792  11.678  1.00 92.44           H
ATOM   2677  CB  PRO A 182      -8.773   8.770  10.817  1.00 92.44           C
ATOM   2678 1HB  PRO A 182      -7.902   8.162  10.573  1.00 92.44           H
ATOM   2679 2HB  PRO A 182      -9.189   8.373  11.743  1.00 92.44           H
ATOM   2680  CG  PRO A 182      -9.799   8.763   9.690  1.00 92.44           C
ATOM   2681 1HG  PRO A 182      -9.896   7.776   9.238  1.00 92.44           H
ATOM   2682 2HG  PRO A 182     -10.793   9.036  10.046  1.00 92.44           H
ATOM   2683  CD  PRO A 182      -9.240   9.786   8.716  1.00 92.44           C
ATOM   2684 1HD  PRO A 182      -8.503   9.346   8.045  1.00 92.44           H
ATOM   2685 2HD  PRO A 182     -10.021  10.216   8.088  1.00 92.44           H
ATOM   2686  N   GLU A 183      -6.048  10.123  10.523  1.00 88.98           N
ATOM   2687  CA  GLU A 183      -4.635  10.171  10.857  1.00 88.98           C
ATOM   2688  C   GLU A 183      -4.224  11.599  11.223  1.00 88.98           C
ATOM   2689  O   GLU A 183      -3.414  11.804  12.125  1.00 88.98           O
ATOM   2690  HA  GLU A 183      -4.520   9.520  11.724  1.00 88.98           H
ATOM   2691  CB  GLU A 183      -3.781   9.631   9.708  1.00 88.98           C
ATOM   2692 1HB  GLU A 183      -4.203   9.951   8.756  1.00 88.98           H
ATOM   2693 2HB  GLU A 183      -2.744   9.939   9.845  1.00 88.98           H
ATOM   2694  CG  GLU A 183      -3.778   8.101   9.699  1.00 88.98           C
ATOM   2695 1HG  GLU A 183      -3.006   7.740   9.019  1.00 88.98           H
ATOM   2696 2HG  GLU A 183      -3.528   7.728  10.692  1.00 88.98           H
ATOM   2697  CD  GLU A 183      -5.140   7.553   9.270  1.00 88.98           C
ATOM   2698  OE1 GLU A 183      -5.359   6.342   9.489  1.00 88.98           O
ATOM   2699  OE2 GLU A 183      -5.931   8.358   8.732  1.00 88.98           O
ATOM   2700  HN  GLU A 183      -6.251   9.842   9.585  1.00 88.98           H
ATOM   2701  N   ILE A 184      -4.801  12.549  10.502  1.00 90.71           N
ATOM   2702  CA  ILE A 184      -4.464  13.948  10.701  1.00 90.71           C
ATOM   2703  C   ILE A 184      -4.850  14.364  12.123  1.00 90.71           C
ATOM   2704  O   ILE A 184      -4.117  15.103  12.778  1.00 90.71           O
ATOM   2705  HA  ILE A 184      -3.384  14.043  10.596  1.00 90.71           H
ATOM   2706  CB  ILE A 184      -5.103  14.814   9.613  1.00 90.71           C
ATOM   2707  HB  ILE A 184      -6.167  14.580   9.572  1.00 90.71           H
ATOM   2708  CG1 ILE A 184      -4.516  14.488   8.239  1.00 90.71           C
ATOM   2709 1HG1 ILE A 184      -3.484  14.835   8.189  1.00 90.71           H
ATOM   2710 2HG1 ILE A 184      -4.496  13.408   8.094  1.00 90.71           H
ATOM   2711  CG2 ILE A 184      -4.979  16.301   9.952  1.00 90.71           C
ATOM   2712 1HG2 ILE A 184      -5.483  16.501  10.898  1.00 90.71           H
ATOM   2713 2HG2 ILE A 184      -3.926  16.567  10.037  1.00 90.71           H
ATOM   2714 3HG2 ILE A 184      -5.442  16.893   9.162  1.00 90.71           H
ATOM   2715  CD1 ILE A 184      -5.334  15.142   7.124  1.00 90.71           C
ATOM   2716 1HD1 ILE A 184      -6.360  14.774   7.162  1.00 90.71           H
ATOM   2717 2HD1 ILE A 184      -5.332  16.224   7.258  1.00 90.71           H
ATOM   2718 3HD1 ILE A 184      -4.895  14.895   6.157  1.00 90.71           H
ATOM   2719  HN  ILE A 184      -5.486  12.376   9.794  1.00 90.71           H
ATOM   2720  N   LEU A 185      -6.000  13.870  12.558  1.00 91.05           N
ATOM   2721  CA  LEU A 185      -6.601  14.349  13.791  1.00 91.05           C
ATOM   2722  C   LEU A 185      -5.875  13.722  14.983  1.00 91.05           C
ATOM   2723  O   LEU A 185      -5.484  14.424  15.915  1.00 91.05           O
ATOM   2724  HA  LEU A 185      -6.456  15.428  13.828  1.00 91.05           H
ATOM   2725  CB  LEU A 185      -8.109  14.093  13.786  1.00 91.05           C
ATOM   2726 1HB  LEU A 185      -8.278  13.034  13.592  1.00 91.05           H
ATOM   2727 2HB  LEU A 185      -8.496  14.299  14.785  1.00 91.05           H
ATOM   2728  CG  LEU A 185      -8.924  14.905  12.777  1.00 91.05           C
ATOM   2729  HG  LEU A 185      -8.552  14.680  11.778  1.00 91.05           H
ATOM   2730  CD1 LEU A 185     -10.399  14.502  12.812  1.00 91.05           C
ATOM   2731 1HD1 LEU A 185     -10.492  13.444  12.566  1.00 91.05           H
ATOM   2732 2HD1 LEU A 185     -10.801  14.679  13.809  1.00 91.05           H
ATOM   2733 3HD1 LEU A 185     -10.955  15.094  12.085  1.00 91.05           H
ATOM   2734  CD2 LEU A 185      -8.735  16.407  13.002  1.00 91.05           C
ATOM   2735 1HD2 LEU A 185      -9.064  16.668  14.007  1.00 91.05           H
ATOM   2736 2HD2 LEU A 185      -7.682  16.662  12.886  1.00 91.05           H
ATOM   2737 3HD2 LEU A 185      -9.325  16.960  12.271  1.00 91.05           H
ATOM   2738  HN  LEU A 185      -6.518  13.158  12.084  1.00 91.05           H
ATOM   2739  N   TYR A 186      -5.717  12.408  14.915  1.00 90.94           N
ATOM   2740  CA  TYR A 186      -5.443  11.625  16.108  1.00 90.94           C
ATOM   2741  C   TYR A 186      -3.979  11.180  16.147  1.00 90.94           C
ATOM   2742  O   TYR A 186      -3.553  10.517  17.092  1.00 90.94           O
ATOM   2743  HA  TYR A 186      -5.648  12.251  16.976  1.00 90.94           H
ATOM   2744  CB  TYR A 186      -6.337  10.387  16.014  1.00 90.94           C
ATOM   2745 1HB  TYR A 186      -6.030   9.794  15.153  1.00 90.94           H
ATOM   2746 2HB  TYR A 186      -6.179   9.769  16.899  1.00 90.94           H
ATOM   2747  CG  TYR A 186      -7.828  10.704  15.891  1.00 90.94           C
ATOM   2748  CD1 TYR A 186      -8.406  11.640  16.725  1.00 90.94           C
ATOM   2749  HD1 TYR A 186      -7.799  12.153  17.471  1.00 90.94           H
ATOM   2750  CD2 TYR A 186      -8.596  10.055  14.946  1.00 90.94           C
ATOM   2751  HD2 TYR A 186      -8.140   9.316  14.287  1.00 90.94           H
ATOM   2752  CE1 TYR A 186      -9.810  11.939  16.609  1.00 90.94           C
ATOM   2753  HE1 TYR A 186     -10.278  12.676  17.261  1.00 90.94           H
ATOM   2754  CE2 TYR A 186     -10.000  10.354  14.830  1.00 90.94           C
ATOM   2755  HE2 TYR A 186     -10.618   9.849  14.087  1.00 90.94           H
ATOM   2756  CZ  TYR A 186     -10.537  11.281  15.667  1.00 90.94           C
ATOM   2757  OH  TYR A 186     -11.863  11.564  15.557  1.00 90.94           O
ATOM   2758  HH  TYR A 186     -12.284  10.968  14.873  1.00 90.94           H
ATOM   2759  HN  TYR A 186      -5.773  11.881  14.067  1.00 90.94           H
ATOM   2760  N   SER A 187      -3.249  11.564  15.110  1.00 91.98           N
ATOM   2761  CA  SER A 187      -1.811  11.356  15.089  1.00 91.98           C
ATOM   2762  C   SER A 187      -1.138  12.247  16.135  1.00 91.98           C
ATOM   2763  O   SER A 187      -1.271  13.469  16.093  1.00 91.98           O
ATOM   2764  HA  SER A 187      -1.668  10.303  15.334  1.00 91.98           H
ATOM   2765  CB  SER A 187      -1.234  11.639  13.701  1.00 91.98           C
ATOM   2766 1HB  SER A 187      -1.474  12.662  13.410  1.00 91.98           H
ATOM   2767 2HB  SER A 187      -0.147  11.565  13.738  1.00 91.98           H
ATOM   2768  OG  SER A 187      -1.738  10.737  12.719  1.00 91.98           O
ATOM   2769  HG  SER A 187      -2.169  11.247  11.975  1.00 91.98           H
ATOM   2770  HN  SER A 187      -3.624  12.009  14.297  1.00 91.98           H
ATOM   2771  N   GLN A 188      -0.430  11.600  17.049  1.00 85.16           N
ATOM   2772  CA  GLN A 188       0.249  12.316  18.116  1.00 85.16           C
ATOM   2773  C   GLN A 188       1.587  11.649  18.436  1.00 85.16           C
ATOM   2774  O   GLN A 188       1.834  10.516  18.025  1.00 85.16           O
ATOM   2775  HA  GLN A 188       0.420  13.320  17.727  1.00 85.16           H
ATOM   2776  CB  GLN A 188      -0.632  12.405  19.363  1.00 85.16           C
ATOM   2777 1HB  GLN A 188      -0.855  11.402  19.728  1.00 85.16           H
ATOM   2778 2HB  GLN A 188      -0.093  12.921  20.158  1.00 85.16           H
ATOM   2779  CG  GLN A 188      -1.937  13.145  19.062  1.00 85.16           C
ATOM   2780 1HG  GLN A 188      -1.718  14.079  18.544  1.00 85.16           H
ATOM   2781 2HG  GLN A 188      -2.553  12.546  18.392  1.00 85.16           H
ATOM   2782  CD  GLN A 188      -2.711  13.439  20.349  1.00 85.16           C
ATOM   2783  OE1 GLN A 188      -2.237  13.222  21.452  1.00 85.16           O
ATOM   2784  NE2 GLN A 188      -3.925  13.942  20.147  1.00 85.16           N
ATOM   2785 1HE2 GLN A 188      -4.254  14.095  19.215  1.00 85.16           H
ATOM   2786 2HE2 GLN A 188      -4.509  14.167  20.927  1.00 85.16           H
ATOM   2787  HN  GLN A 188      -0.316  10.606  17.068  1.00 85.16           H
ATOM   2788  N   ILE A 189       2.416  12.379  19.168  1.00 89.38           N
ATOM   2789  CA  ILE A 189       3.593  11.787  19.780  1.00 89.38           C
ATOM   2790  C   ILE A 189       3.248  11.328  21.199  1.00 89.38           C
ATOM   2791  O   ILE A 189       2.825  12.132  22.029  1.00 89.38           O
ATOM   2792  HA  ILE A 189       3.863  10.910  19.191  1.00 89.38           H
ATOM   2793  CB  ILE A 189       4.775  12.756  19.717  1.00 89.38           C
ATOM   2794  HB  ILE A 189       4.486  13.680  20.217  1.00 89.38           H
ATOM   2795  CG1 ILE A 189       5.116  13.112  18.269  1.00 89.38           C
ATOM   2796 1HG1 ILE A 189       5.444  12.218  17.738  1.00 89.38           H
ATOM   2797 2HG1 ILE A 189       4.222  13.475  17.761  1.00 89.38           H
ATOM   2798  CG2 ILE A 189       5.985  12.195  20.469  1.00 89.38           C
ATOM   2799 1HG2 ILE A 189       5.720  12.034  21.514  1.00 89.38           H
ATOM   2800 2HG2 ILE A 189       6.285  11.249  20.020  1.00 89.38           H
ATOM   2801 3HG2 ILE A 189       6.810  12.904  20.408  1.00 89.38           H
ATOM   2802  CD1 ILE A 189       6.211  14.178  18.210  1.00 89.38           C
ATOM   2803 1HD1 ILE A 189       5.870  15.079  18.720  1.00 89.38           H
ATOM   2804 2HD1 ILE A 189       7.111  13.803  18.698  1.00 89.38           H
ATOM   2805 3HD1 ILE A 189       6.434  14.413  17.169  1.00 89.38           H
ATOM   2806  HN  ILE A 189       2.295  13.356  19.343  1.00 89.38           H
ATOM   2807  N   LYS A 190       3.443  10.039  21.434  1.00 84.39           N
ATOM   2808  CA  LYS A 190       3.231   9.479  22.758  1.00 84.39           C
ATOM   2809  C   LYS A 190       4.581   9.095  23.367  1.00 84.39           C
ATOM   2810  O   LYS A 190       5.382   8.414  22.729  1.00 84.39           O
ATOM   2811  HA  LYS A 190       2.783  10.259  23.374  1.00 84.39           H
ATOM   2812  CB  LYS A 190       2.232   8.321  22.696  1.00 84.39           C
ATOM   2813 1HB  LYS A 190       1.318   8.650  22.201  1.00 84.39           H
ATOM   2814 2HB  LYS A 190       2.646   7.511  22.095  1.00 84.39           H
ATOM   2815  CG  LYS A 190       1.902   7.807  24.099  1.00 84.39           C
ATOM   2816 1HG  LYS A 190       2.818   7.489  24.598  1.00 84.39           H
ATOM   2817 2HG  LYS A 190       1.478   8.614  24.696  1.00 84.39           H
ATOM   2818  CD  LYS A 190       0.917   6.638  24.036  1.00 84.39           C
ATOM   2819 1HD  LYS A 190      -0.049   6.991  23.675  1.00 84.39           H
ATOM   2820 2HD  LYS A 190       1.273   5.895  23.321  1.00 84.39           H
ATOM   2821  CE  LYS A 190       0.748   5.989  25.411  1.00 84.39           C
ATOM   2822 1HE  LYS A 190       1.704   5.975  25.934  1.00 84.39           H
ATOM   2823 2HE  LYS A 190       0.062   6.582  26.017  1.00 84.39           H
ATOM   2824  NZ  LYS A 190       0.231   4.609  25.274  1.00 84.39           N
ATOM   2825 1HZ  LYS A 190       0.251   4.149  26.177  1.00 84.39           H
ATOM   2826 2HZ  LYS A 190      -0.723   4.638  24.930  1.00 84.39           H
ATOM   2827 3HZ  LYS A 190       0.810   4.095  24.619  1.00 84.39           H
ATOM   2828  HN  LYS A 190       3.739   9.383  20.740  1.00 84.39           H
ATOM   2829  N   GLU A 191       4.791   9.549  24.594  1.00 74.93           N
ATOM   2830  CA  GLU A 191       5.947   9.122  25.362  1.00 74.93           C
ATOM   2831  C   GLU A 191       5.588   7.921  26.239  1.00 74.93           C
ATOM   2832  O   GLU A 191       4.663   7.992  27.047  1.00 74.93           O
ATOM   2833  HA  GLU A 191       6.694   8.830  24.623  1.00 74.93           H
ATOM   2834  CB  GLU A 191       6.500  10.272  26.207  1.00 74.93           C
ATOM   2835 1HB  GLU A 191       5.678  10.804  26.685  1.00 74.93           H
ATOM   2836 2HB  GLU A 191       7.234   9.888  26.915  1.00 74.93           H
ATOM   2837  CG  GLU A 191       7.236  11.290  25.333  1.00 74.93           C
ATOM   2838 1HG  GLU A 191       7.954  10.775  24.695  1.00 74.93           H
ATOM   2839 2HG  GLU A 191       6.525  11.789  24.674  1.00 74.93           H
ATOM   2840  CD  GLU A 191       7.960  12.328  26.192  1.00 74.93           C
ATOM   2841  OE1 GLU A 191       8.688  13.150  25.595  1.00 74.93           O
ATOM   2842  OE2 GLU A 191       7.771  12.275  27.426  1.00 74.93           O
ATOM   2843  HN  GLU A 191       4.188  10.196  25.062  1.00 74.93           H
ATOM   2844  N   GLU A 192       6.339   6.845  26.051  1.00 71.72           N
ATOM   2845  CA  GLU A 192       6.132   5.642  26.838  1.00 71.72           C
ATOM   2846  C   GLU A 192       7.478   5.036  27.244  1.00 71.72           C
ATOM   2847  O   GLU A 192       8.316   4.750  26.392  1.00 71.72           O
ATOM   2848  HA  GLU A 192       5.589   5.966  27.726  1.00 71.72           H
ATOM   2849  CB  GLU A 192       5.282   4.625  26.073  1.00 71.72           C
ATOM   2850 1HB  GLU A 192       4.360   5.098  25.736  1.00 71.72           H
ATOM   2851 2HB  GLU A 192       5.868   4.194  25.261  1.00 71.72           H
ATOM   2852  CG  GLU A 192       4.876   3.460  26.977  1.00 71.72           C
ATOM   2853 1HG  GLU A 192       5.636   2.679  26.934  1.00 71.72           H
ATOM   2854 2HG  GLU A 192       4.825   3.798  28.012  1.00 71.72           H
ATOM   2855  CD  GLU A 192       3.522   2.885  26.556  1.00 71.72           C
ATOM   2856  OE1 GLU A 192       2.735   2.557  27.470  1.00 71.72           O
ATOM   2857  OE2 GLU A 192       3.305   2.787  25.329  1.00 71.72           O
ATOM   2858  HN  GLU A 192       7.075   6.788  25.376  1.00 71.72           H
ATOM   2859  N   SER A 193       7.641   4.860  28.547  1.00 72.79           N
ATOM   2860  CA  SER A 193       8.863   4.277  29.076  1.00 72.79           C
ATOM   2861  C   SER A 193      10.073   5.096  28.620  1.00 72.79           C
ATOM   2862  O   SER A 193      11.154   4.549  28.409  1.00 72.79           O
ATOM   2863  HA  SER A 193       8.758   4.320  30.160  1.00 72.79           H
ATOM   2864  CB  SER A 193       9.014   2.819  28.636  1.00 72.79           C
ATOM   2865 1HB  SER A 193       9.171   2.780  27.558  1.00 72.79           H
ATOM   2866 2HB  SER A 193       9.899   2.389  29.104  1.00 72.79           H
ATOM   2867  OG  SER A 193       7.871   2.039  28.977  1.00 72.79           O
ATOM   2868  HG  SER A 193       7.929   1.140  28.543  1.00 72.79           H
ATOM   2869  HN  SER A 193       6.959   5.106  29.235  1.00 72.79           H
ATOM   2870  N   GLY A 194       9.850   6.395  28.484  1.00 81.26           N
ATOM   2871  CA  GLY A 194      10.926   7.306  28.130  1.00 81.26           C
ATOM   2872  C   GLY A 194      11.236   7.233  26.633  1.00 81.26           C
ATOM   2873  O   GLY A 194      12.212   7.820  26.169  1.00 81.26           O
ATOM   2874 1HA  GLY A 194      10.648   8.325  28.399  1.00 81.26           H
ATOM   2875 2HA  GLY A 194      11.820   7.058  28.702  1.00 81.26           H
ATOM   2876  HN  GLY A 194       8.956   6.826  28.610  1.00 81.26           H
ATOM   2877  N   ILE A 195      10.386   6.509  25.920  1.00 79.97           N
ATOM   2878  CA  ILE A 195      10.519   6.405  24.477  1.00 79.97           C
ATOM   2879  C   ILE A 195       9.398   7.203  23.807  1.00 79.97           C
ATOM   2880  O   ILE A 195       8.224   7.011  24.119  1.00 79.97           O
ATOM   2881  HA  ILE A 195      11.474   6.856  24.204  1.00 79.97           H
ATOM   2882  CB  ILE A 195      10.571   4.938  24.047  1.00 79.97           C
ATOM   2883  HB  ILE A 195       9.649   4.454  24.370  1.00 79.97           H
ATOM   2884  CG1 ILE A 195      11.728   4.207  24.732  1.00 79.97           C
ATOM   2885 1HG1 ILE A 195      12.674   4.664  24.441  1.00 79.97           H
ATOM   2886 2HG1 ILE A 195      11.642   4.314  25.813  1.00 79.97           H
ATOM   2887  CG2 ILE A 195      10.637   4.814  22.524  1.00 79.97           C
ATOM   2888 1HG2 ILE A 195       9.753   5.276  22.084  1.00 79.97           H
ATOM   2889 2HG2 ILE A 195      11.531   5.318  22.156  1.00 79.97           H
ATOM   2890 3HG2 ILE A 195      10.673   3.761  22.246  1.00 79.97           H
ATOM   2891  CD1 ILE A 195      11.737   2.723  24.359  1.00 79.97           C
ATOM   2892 1HD1 ILE A 195      10.799   2.264  24.673  1.00 79.97           H
ATOM   2893 2HD1 ILE A 195      11.848   2.621  23.279  1.00 79.97           H
ATOM   2894 3HD1 ILE A 195      12.569   2.228  24.859  1.00 79.97           H
ATOM   2895  HN  ILE A 195       9.620   6.000  26.311  1.00 79.97           H
ATOM   2896  N   ALA A 196       9.800   8.080  22.899  1.00 90.58           N
ATOM   2897  CA  ALA A 196       8.840   8.838  22.115  1.00 90.58           C
ATOM   2898  C   ALA A 196       8.349   7.979  20.949  1.00 90.58           C
ATOM   2899  O   ALA A 196       9.151   7.453  20.180  1.00 90.58           O
ATOM   2900  HA  ALA A 196       7.996   9.075  22.763  1.00 90.58           H
ATOM   2901  CB  ALA A 196       9.483  10.145  21.647  1.00 90.58           C
ATOM   2902 1HB  ALA A 196       9.788  10.732  22.513  1.00 90.58           H
ATOM   2903 2HB  ALA A 196      10.356   9.922  21.034  1.00 90.58           H
ATOM   2904 3HB  ALA A 196       8.763  10.714  21.058  1.00 90.58           H
ATOM   2905  HN  ALA A 196      10.760   8.275  22.697  1.00 90.58           H
ATOM   2906  N   ILE A 197       7.032   7.864  20.854  1.00 86.24           N
ATOM   2907  CA  ILE A 197       6.425   7.053  19.813  1.00 86.24           C
ATOM   2908  C   ILE A 197       5.393   7.891  19.055  1.00 86.24           C
ATOM   2909  O   ILE A 197       4.520   8.507  19.665  1.00 86.24           O
ATOM   2910  HA  ILE A 197       7.215   6.768  19.118  1.00 86.24           H
ATOM   2911  CB  ILE A 197       5.855   5.762  20.404  1.00 86.24           C
ATOM   2912  HB  ILE A 197       5.101   6.029  21.145  1.00 86.24           H
ATOM   2913  CG1 ILE A 197       6.940   4.965  21.130  1.00 86.24           C
ATOM   2914 1HG1 ILE A 197       7.709   4.659  20.420  1.00 86.24           H
ATOM   2915 2HG1 ILE A 197       7.426   5.599  21.872  1.00 86.24           H
ATOM   2916  CG2 ILE A 197       5.155   4.928  19.328  1.00 86.24           C
ATOM   2917 1HG2 ILE A 197       4.338   5.506  18.896  1.00 86.24           H
ATOM   2918 2HG2 ILE A 197       5.870   4.669  18.547  1.00 86.24           H
ATOM   2919 3HG2 ILE A 197       4.759   4.017  19.776  1.00 86.24           H
ATOM   2920  CD1 ILE A 197       6.350   3.731  21.814  1.00 86.24           C
ATOM   2921 1HD1 ILE A 197       5.599   4.042  22.541  1.00 86.24           H
ATOM   2922 2HD1 ILE A 197       5.886   3.088  21.066  1.00 86.24           H
ATOM   2923 3HD1 ILE A 197       7.143   3.183  22.323  1.00 86.24           H
ATOM   2924  HN  ILE A 197       6.386   8.313  21.471  1.00 86.24           H
ATOM   2925  N   CYS A 198       5.526   7.886  17.737  1.00 91.77           N
ATOM   2926  CA  CYS A 198       4.500   8.453  16.879  1.00 91.77           C
ATOM   2927  C   CYS A 198       3.419   7.394  16.659  1.00 91.77           C
ATOM   2928  O   CYS A 198       3.665   6.376  16.014  1.00 91.77           O
ATOM   2929  HA  CYS A 198       4.094   9.317  17.406  1.00 91.77           H
ATOM   2930  CB  CYS A 198       5.083   8.958  15.558  1.00 91.77           C
ATOM   2931 1HB  CYS A 198       5.726   9.819  15.739  1.00 91.77           H
ATOM   2932 2HB  CYS A 198       5.704   8.185  15.106  1.00 91.77           H
ATOM   2933  SG  CYS A 198       3.731   9.420  14.413  1.00 91.77           S
ATOM   2934  HN  CYS A 198       6.316   7.505  17.256  1.00 91.77           H
ATOM   2935  N   THR A 199       2.244   7.670  17.206  1.00 89.94           N
ATOM   2936  CA  THR A 199       1.145   6.722  17.138  1.00 89.94           C
ATOM   2937  C   THR A 199      -0.190   7.460  17.024  1.00 89.94           C
ATOM   2938  O   THR A 199      -0.258   8.667  17.252  1.00 89.94           O
ATOM   2939  HA  THR A 199       1.260   6.127  16.232  1.00 89.94           H
ATOM   2940  CB  THR A 199       1.232   5.809  18.363  1.00 89.94           C
ATOM   2941  HB  THR A 199       2.256   5.471  18.524  1.00 89.94           H
ATOM   2942  OG1 THR A 199       0.280   4.782  18.099  1.00 89.94           O
ATOM   2943  HG1 THR A 199       0.450   3.996  18.694  1.00 89.94           H
ATOM   2944  CG2 THR A 199       0.711   6.482  19.634  1.00 89.94           C
ATOM   2945 1HG2 THR A 199      -0.334   6.760  19.496  1.00 89.94           H
ATOM   2946 2HG2 THR A 199       1.300   7.376  19.839  1.00 89.94           H
ATOM   2947 3HG2 THR A 199       0.796   5.791  20.472  1.00 89.94           H
ATOM   2948  HN  THR A 199       2.038   8.521  17.688  1.00 89.94           H
ATOM   2949  N   MET A 200      -1.220   6.704  16.672  1.00 88.96           N
ATOM   2950  CA  MET A 200      -2.581   7.202  16.767  1.00 88.96           C
ATOM   2951  C   MET A 200      -3.092   7.130  18.208  1.00 88.96           C
ATOM   2952  O   MET A 200      -2.955   6.102  18.868  1.00 88.96           O
ATOM   2953  HA  MET A 200      -2.537   8.241  16.442  1.00 88.96           H
ATOM   2954  CB  MET A 200      -3.493   6.373  15.861  1.00 88.96           C
ATOM   2955 1HB  MET A 200      -3.407   5.317  16.120  1.00 88.96           H
ATOM   2956 2HB  MET A 200      -4.532   6.658  16.025  1.00 88.96           H
ATOM   2957  CG  MET A 200      -3.130   6.573  14.388  1.00 88.96           C
ATOM   2958 1HG  MET A 200      -2.047   6.590  14.271  1.00 88.96           H
ATOM   2959 2HG  MET A 200      -3.502   5.736  13.796  1.00 88.96           H
ATOM   2960  SD  MET A 200      -3.831   8.101  13.789  1.00 88.96           S
ATOM   2961  CE  MET A 200      -5.537   7.607  13.602  1.00 88.96           C
ATOM   2962 1HE  MET A 200      -5.601   6.782  12.893  1.00 88.96           H
ATOM   2963 2HE  MET A 200      -5.930   7.288  14.567  1.00 88.96           H
ATOM   2964 3HE  MET A 200      -6.121   8.450  13.233  1.00 88.96           H
ATOM   2965  HN  MET A 200      -1.135   5.769  16.328  1.00 88.96           H
ATOM   2966  N   VAL A 201      -3.669   8.237  18.653  1.00 91.26           N
ATOM   2967  CA  VAL A 201      -4.325   8.269  19.949  1.00 91.26           C
ATOM   2968  C   VAL A 201      -5.794   8.654  19.763  1.00 91.26           C
ATOM   2969  O   VAL A 201      -6.098   9.754  19.302  1.00 91.26           O
ATOM   2970  HA  VAL A 201      -4.277   7.264  20.368  1.00 91.26           H
ATOM   2971  CB  VAL A 201      -3.575   9.212  20.892  1.00 91.26           C
ATOM   2972  HB  VAL A 201      -3.653  10.222  20.489  1.00 91.26           H
ATOM   2973  CG1 VAL A 201      -4.207   9.212  22.285  1.00 91.26           C
ATOM   2974 1HG1 VAL A 201      -5.244   9.541  22.214  1.00 91.26           H
ATOM   2975 2HG1 VAL A 201      -4.174   8.204  22.699  1.00 91.26           H
ATOM   2976 3HG1 VAL A 201      -3.654   9.890  22.935  1.00 91.26           H
ATOM   2977  CG2 VAL A 201      -2.090   8.849  20.963  1.00 91.26           C
ATOM   2978 1HG2 VAL A 201      -1.983   7.828  21.331  1.00 91.26           H
ATOM   2979 2HG2 VAL A 201      -1.649   8.924  19.969  1.00 91.26           H
ATOM   2980 3HG2 VAL A 201      -1.581   9.534  21.640  1.00 91.26           H
ATOM   2981  HN  VAL A 201      -3.694   9.098  18.145  1.00 91.26           H
ATOM   2982  N   TYR A 202      -6.667   7.728  20.131  1.00 91.12           N
ATOM   2983  CA  TYR A 202      -8.094   7.930  19.948  1.00 91.12           C
ATOM   2984  C   TYR A 202      -8.734   8.502  21.214  1.00 91.12           C
ATOM   2985  O   TYR A 202      -8.343   8.149  22.326  1.00 91.12           O
ATOM   2986  HA  TYR A 202      -8.232   8.636  19.129  1.00 91.12           H
ATOM   2987  CB  TYR A 202      -8.684   6.545  19.674  1.00 91.12           C
ATOM   2988 1HB  TYR A 202      -8.437   5.885  20.506  1.00 91.12           H
ATOM   2989 2HB  TYR A 202      -9.771   6.624  19.641  1.00 91.12           H
ATOM   2990  CG  TYR A 202      -8.194   5.906  18.373  1.00 91.12           C
ATOM   2991  CD1 TYR A 202      -8.831   6.191  17.182  1.00 91.12           C
ATOM   2992  HD1 TYR A 202      -9.683   6.871  17.169  1.00 91.12           H
ATOM   2993  CD2 TYR A 202      -7.116   5.046  18.390  1.00 91.12           C
ATOM   2994  HD2 TYR A 202      -6.612   4.821  19.330  1.00 91.12           H
ATOM   2995  CE1 TYR A 202      -8.370   5.590  15.957  1.00 91.12           C
ATOM   2996  HE1 TYR A 202      -8.864   5.806  15.010  1.00 91.12           H
ATOM   2997  CE2 TYR A 202      -6.655   4.445  17.165  1.00 91.12           C
ATOM   2998  HE2 TYR A 202      -5.804   3.763  17.164  1.00 91.12           H
ATOM   2999  CZ  TYR A 202      -7.305   4.747  16.009  1.00 91.12           C
ATOM   3000  OH  TYR A 202      -6.869   4.179  14.852  1.00 91.12           O
ATOM   3001  HH  TYR A 202      -7.403   4.524  14.080  1.00 91.12           H
ATOM   3002  HN  TYR A 202      -6.414   6.855  20.547  1.00 91.12           H
ATOM   3003  N   PRO A 203      -9.726   9.392  21.071  1.00 85.36           N
ATOM   3004  CA  PRO A 203     -10.346  10.025  22.238  1.00 85.36           C
ATOM   3005  C   PRO A 203     -11.160   9.041  23.063  1.00 85.36           C
ATOM   3006  O   PRO A 203     -11.703   8.076  22.528  1.00 85.36           O
ATOM   3007  HA  PRO A 203      -9.579  10.398  22.916  1.00 85.36           H
ATOM   3008  CB  PRO A 203     -11.225  11.120  21.631  1.00 85.36           C
ATOM   3009 1HB  PRO A 203     -12.123  11.289  22.226  1.00 85.36           H
ATOM   3010 2HB  PRO A 203     -10.698  12.072  21.575  1.00 85.36           H
ATOM   3011  CG  PRO A 203     -11.559  10.593  20.265  1.00 85.36           C
ATOM   3012 1HG  PRO A 203     -12.421   9.927  20.300  1.00 85.36           H
ATOM   3013 2HG  PRO A 203     -11.810  11.403  19.580  1.00 85.36           H
ATOM   3014  CD  PRO A 203     -10.329   9.862  19.811  1.00 85.36           C
ATOM   3015 1HD  PRO A 203     -10.577   9.032  19.150  1.00 85.36           H
ATOM   3016 2HD  PRO A 203      -9.653  10.517  19.262  1.00 85.36           H
ATOM   3017  N   SER A 204     -11.223   9.315  24.358  1.00 76.74           N
ATOM   3018  CA  SER A 204     -11.582   8.289  25.323  1.00 76.74           C
ATOM   3019  C   SER A 204     -12.988   7.763  25.028  1.00 76.74           C
ATOM   3020  O   SER A 204     -13.237   6.562  25.121  1.00 76.74           O
ATOM   3021  HA  SER A 204     -10.843   7.499  25.193  1.00 76.74           H
ATOM   3022  CB  SER A 204     -11.506   8.828  26.753  1.00 76.74           C
ATOM   3023 1HB  SER A 204     -11.883   8.074  27.445  1.00 76.74           H
ATOM   3024 2HB  SER A 204     -10.464   9.010  27.017  1.00 76.74           H
ATOM   3025  OG  SER A 204     -12.252  10.032  26.911  1.00 76.74           O
ATOM   3026  HG  SER A 204     -13.222   9.819  27.031  1.00 76.74           H
ATOM   3027  HN  SER A 204     -11.034  10.216  24.749  1.00 76.74           H
ATOM   3028  N   ASP A 205     -13.871   8.688  24.680  1.00 71.45           N
ATOM   3029  CA  ASP A 205     -15.298   8.444  24.802  1.00 71.45           C
ATOM   3030  C   ASP A 205     -15.708   7.338  23.828  1.00 71.45           C
ATOM   3031  O   ASP A 205     -16.468   6.440  24.187  1.00 71.45           O
ATOM   3032  HA  ASP A 205     -15.452   8.161  25.843  1.00 71.45           H
ATOM   3033  CB  ASP A 205     -16.102   9.699  24.458  1.00 71.45           C
ATOM   3034 1HB  ASP A 205     -15.830  10.048  23.462  1.00 71.45           H
ATOM   3035 2HB  ASP A 205     -17.165   9.459  24.432  1.00 71.45           H
ATOM   3036  CG  ASP A 205     -15.850  10.810  25.480  1.00 71.45           C
ATOM   3037  OD1 ASP A 205     -15.195  10.504  26.500  1.00 71.45           O
ATOM   3038  OD2 ASP A 205     -16.318  11.939  25.218  1.00 71.45           O
ATOM   3039  HN  ASP A 205     -13.625   9.588  24.320  1.00 71.45           H
ATOM   3040  N   GLU A 206     -15.186   7.439  22.614  1.00 75.25           N
ATOM   3041  CA  GLU A 206     -15.544   6.500  21.565  1.00 75.25           C
ATOM   3042  C   GLU A 206     -14.287   5.863  20.970  1.00 75.25           C
ATOM   3043  O   GLU A 206     -14.285   5.450  19.811  1.00 75.25           O
ATOM   3044  HA  GLU A 206     -16.150   5.737  22.054  1.00 75.25           H
ATOM   3045  CB  GLU A 206     -16.379   7.184  20.480  1.00 75.25           C
ATOM   3046 1HB  GLU A 206     -15.849   8.061  20.107  1.00 75.25           H
ATOM   3047 2HB  GLU A 206     -16.625   6.465  19.698  1.00 75.25           H
ATOM   3048  CG  GLU A 206     -17.711   7.680  21.044  1.00 75.25           C
ATOM   3049 1HG  GLU A 206     -17.972   7.103  21.931  1.00 75.25           H
ATOM   3050 2HG  GLU A 206     -17.613   8.719  21.357  1.00 75.25           H
ATOM   3051  CD  GLU A 206     -18.827   7.559  20.003  1.00 75.25           C
ATOM   3052  OE1 GLU A 206     -19.881   6.993  20.365  1.00 75.25           O
ATOM   3053  OE2 GLU A 206     -18.599   8.034  18.870  1.00 75.25           O
ATOM   3054  HN  GLU A 206     -14.530   8.144  22.344  1.00 75.25           H
ATOM   3055  N   SER A 207     -13.248   5.804  21.790  1.00 87.12           N
ATOM   3056  CA  SER A 207     -11.941   5.382  21.313  1.00 87.12           C
ATOM   3057  C   SER A 207     -12.057   4.039  20.590  1.00 87.12           C
ATOM   3058  O   SER A 207     -11.511   3.866  19.502  1.00 87.12           O
ATOM   3059  HA  SER A 207     -11.621   6.162  20.622  1.00 87.12           H
ATOM   3060  CB  SER A 207     -10.941   5.281  22.466  1.00 87.12           C
ATOM   3061 1HB  SER A 207     -10.010   4.846  22.101  1.00 87.12           H
ATOM   3062 2HB  SER A 207     -10.704   6.280  22.830  1.00 87.12           H
ATOM   3063  OG  SER A 207     -11.443   4.491  23.541  1.00 87.12           O
ATOM   3064  HG  SER A 207     -11.785   5.084  24.270  1.00 87.12           H
ATOM   3065  HN  SER A 207     -13.288   6.038  22.761  1.00 87.12           H
ATOM   3066  N   THR A 208     -12.771   3.121  21.226  1.00 87.04           N
ATOM   3067  CA  THR A 208     -12.872   1.765  20.713  1.00 87.04           C
ATOM   3068  C   THR A 208     -13.565   1.761  19.349  1.00 87.04           C
ATOM   3069  O   THR A 208     -13.125   1.075  18.427  1.00 87.04           O
ATOM   3070  HA  THR A 208     -11.865   1.378  20.561  1.00 87.04           H
ATOM   3071  CB  THR A 208     -13.592   0.915  21.763  1.00 87.04           C
ATOM   3072  HB  THR A 208     -14.644   1.192  21.832  1.00 87.04           H
ATOM   3073  OG1 THR A 208     -12.826   1.106  22.949  1.00 87.04           O
ATOM   3074  HG1 THR A 208     -11.880   0.823  22.794  1.00 87.04           H
ATOM   3075  CG2 THR A 208     -13.477  -0.584  21.482  1.00 87.04           C
ATOM   3076 1HG2 THR A 208     -12.426  -0.873  21.479  1.00 87.04           H
ATOM   3077 2HG2 THR A 208     -13.917  -0.807  20.510  1.00 87.04           H
ATOM   3078 3HG2 THR A 208     -14.005  -1.140  22.256  1.00 87.04           H
ATOM   3079  HN  THR A 208     -13.273   3.291  22.074  1.00 87.04           H
ATOM   3080  N   LYS A 209     -14.638   2.534  19.263  1.00 82.65           N
ATOM   3081  CA  LYS A 209     -15.431   2.581  18.047  1.00 82.65           C
ATOM   3082  C   LYS A 209     -14.572   3.125  16.904  1.00 82.65           C
ATOM   3083  O   LYS A 209     -14.566   2.567  15.807  1.00 82.65           O
ATOM   3084  HA  LYS A 209     -15.719   1.558  17.805  1.00 82.65           H
ATOM   3085  CB  LYS A 209     -16.720   3.371  18.278  1.00 82.65           C
ATOM   3086 1HB  LYS A 209     -16.481   4.352  18.691  1.00 82.65           H
ATOM   3087 2HB  LYS A 209     -17.223   3.541  17.326  1.00 82.65           H
ATOM   3088  CG  LYS A 209     -17.658   2.626  19.230  1.00 82.65           C
ATOM   3089 1HG  LYS A 209     -17.818   1.610  18.867  1.00 82.65           H
ATOM   3090 2HG  LYS A 209     -17.193   2.543  20.213  1.00 82.65           H
ATOM   3091  CD  LYS A 209     -19.001   3.347  19.353  1.00 82.65           C
ATOM   3092 1HD  LYS A 209     -18.833   4.413  19.506  1.00 82.65           H
ATOM   3093 2HD  LYS A 209     -19.561   3.243  18.424  1.00 82.65           H
ATOM   3094  CE  LYS A 209     -19.822   2.783  20.515  1.00 82.65           C
ATOM   3095 1HE  LYS A 209     -20.208   1.798  20.251  1.00 82.65           H
ATOM   3096 2HE  LYS A 209     -19.184   2.651  21.389  1.00 82.65           H
ATOM   3097  NZ  LYS A 209     -20.944   3.690  20.845  1.00 82.65           N
ATOM   3098 1HZ  LYS A 209     -21.452   3.322  21.642  1.00 82.65           H
ATOM   3099 2HZ  LYS A 209     -20.581   4.609  21.070  1.00 82.65           H
ATOM   3100 3HZ  LYS A 209     -21.568   3.758  20.049  1.00 82.65           H
ATOM   3101  HN  LYS A 209     -14.965   3.120  20.004  1.00 82.65           H
ATOM   3102  N   LEU A 210     -13.868   4.208  17.199  1.00 88.44           N
ATOM   3103  CA  LEU A 210     -13.083   4.890  16.184  1.00 88.44           C
ATOM   3104  C   LEU A 210     -12.032   3.927  15.626  1.00 88.44           C
ATOM   3105  O   LEU A 210     -11.916   3.766  14.413  1.00 88.44           O
ATOM   3106  HA  LEU A 210     -13.761   5.166  15.377  1.00 88.44           H
ATOM   3107  CB  LEU A 210     -12.494   6.186  16.744  1.00 88.44           C
ATOM   3108 1HB  LEU A 210     -12.074   5.976  17.727  1.00 88.44           H
ATOM   3109 2HB  LEU A 210     -11.666   6.492  16.103  1.00 88.44           H
ATOM   3110  CG  LEU A 210     -13.463   7.362  16.874  1.00 88.44           C
ATOM   3111  HG  LEU A 210     -14.375   7.002  17.350  1.00 88.44           H
ATOM   3112  CD1 LEU A 210     -12.883   8.454  17.776  1.00 88.44           C
ATOM   3113 1HD1 LEU A 210     -12.696   8.044  18.768  1.00 88.44           H
ATOM   3114 2HD1 LEU A 210     -11.948   8.817  17.350  1.00 88.44           H
ATOM   3115 3HD1 LEU A 210     -13.593   9.278  17.851  1.00 88.44           H
ATOM   3116  CD2 LEU A 210     -13.856   7.904  15.498  1.00 88.44           C
ATOM   3117 1HD2 LEU A 210     -12.963   8.243  14.973  1.00 88.44           H
ATOM   3118 2HD2 LEU A 210     -14.339   7.115  14.921  1.00 88.44           H
ATOM   3119 3HD2 LEU A 210     -14.546   8.739  15.620  1.00 88.44           H
ATOM   3120  HN  LEU A 210     -13.829   4.618  18.110  1.00 88.44           H
ATOM   3121  N   LYS A 211     -11.295   3.313  16.540  1.00 93.36           N
ATOM   3122  CA  LYS A 211     -10.226   2.407  16.153  1.00 93.36           C
ATOM   3123  C   LYS A 211     -10.797   1.301  15.263  1.00 93.36           C
ATOM   3124  O   LYS A 211     -10.260   1.022  14.193  1.00 93.36           O
ATOM   3125  HA  LYS A 211      -9.506   2.982  15.571  1.00 93.36           H
ATOM   3126  CB  LYS A 211      -9.494   1.884  17.390  1.00 93.36           C
ATOM   3127 1HB  LYS A 211      -9.073   2.720  17.949  1.00 93.36           H
ATOM   3128 2HB  LYS A 211     -10.201   1.383  18.052  1.00 93.36           H
ATOM   3129  CG  LYS A 211      -8.379   0.913  16.997  1.00 93.36           C
ATOM   3130 1HG  LYS A 211      -8.814  -0.018  16.633  1.00 93.36           H
ATOM   3131 2HG  LYS A 211      -7.796   1.334  16.178  1.00 93.36           H
ATOM   3132  CD  LYS A 211      -7.461   0.621  18.186  1.00 93.36           C
ATOM   3133 1HD  LYS A 211      -7.055   1.556  18.575  1.00 93.36           H
ATOM   3134 2HD  LYS A 211      -8.037   0.165  18.992  1.00 93.36           H
ATOM   3135  CE  LYS A 211      -6.316  -0.309  17.781  1.00 93.36           C
ATOM   3136 1HE  LYS A 211      -6.712  -1.291  17.521  1.00 93.36           H
ATOM   3137 2HE  LYS A 211      -5.821   0.080  16.891  1.00 93.36           H
ATOM   3138  NZ  LYS A 211      -5.337  -0.438  18.883  1.00 93.36           N
ATOM   3139 1HZ  LYS A 211      -4.649  -1.143  18.643  1.00 93.36           H
ATOM   3140 2HZ  LYS A 211      -4.874   0.452  19.029  1.00 93.36           H
ATOM   3141 3HZ  LYS A 211      -5.819  -0.711  19.733  1.00 93.36           H
ATOM   3142  HN  LYS A 211     -11.418   3.425  17.526  1.00 93.36           H
ATOM   3143  N   SER A 212     -11.879   0.702  15.739  1.00 91.15           N
ATOM   3144  CA  SER A 212     -12.471  -0.431  15.049  1.00 91.15           C
ATOM   3145  C   SER A 212     -12.913  -0.016  13.644  1.00 91.15           C
ATOM   3146  O   SER A 212     -12.736  -0.768  12.687  1.00 91.15           O
ATOM   3147  HA  SER A 212     -11.683  -1.181  14.996  1.00 91.15           H
ATOM   3148  CB  SER A 212     -13.658  -0.994  15.834  1.00 91.15           C
ATOM   3149 1HB  SER A 212     -14.430  -0.230  15.923  1.00 91.15           H
ATOM   3150 2HB  SER A 212     -14.096  -1.826  15.282  1.00 91.15           H
ATOM   3151  OG  SER A 212     -13.277  -1.436  17.134  1.00 91.15           O
ATOM   3152  HG  SER A 212     -13.447  -0.714  17.804  1.00 91.15           H
ATOM   3153  HN  SER A 212     -12.348   0.979  16.578  1.00 91.15           H
ATOM   3154  N   ALA A 213     -13.479   1.180  13.566  1.00 94.24           N
ATOM   3155  CA  ALA A 213     -13.978   1.689  12.300  1.00 94.24           C
ATOM   3156  C   ALA A 213     -12.804   1.899  11.341  1.00 94.24           C
ATOM   3157  O   ALA A 213     -12.868   1.498  10.180  1.00 94.24           O
ATOM   3158  HA  ALA A 213     -14.649   0.939  11.881  1.00 94.24           H
ATOM   3159  CB  ALA A 213     -14.769   2.976  12.544  1.00 94.24           C
ATOM   3160 1HB  ALA A 213     -15.608   2.767  13.207  1.00 94.24           H
ATOM   3161 2HB  ALA A 213     -14.119   3.721  13.004  1.00 94.24           H
ATOM   3162 3HB  ALA A 213     -15.143   3.358  11.594  1.00 94.24           H
ATOM   3163  HN  ALA A 213     -13.598   1.794  14.345  1.00 94.24           H
ATOM   3164  N   VAL A 214     -11.761   2.527  11.862  1.00 92.65           N
ATOM   3165  CA  VAL A 214     -10.605   2.863  11.047  1.00 92.65           C
ATOM   3166  C   VAL A 214      -9.998   1.579  10.478  1.00 92.65           C
ATOM   3167  O   VAL A 214      -9.649   1.523   9.300  1.00 92.65           O
ATOM   3168  HA  VAL A 214     -10.955   3.482  10.221  1.00 92.65           H
ATOM   3169  CB  VAL A 214      -9.608   3.684  11.867  1.00 92.65           C
ATOM   3170  HB  VAL A 214      -9.426   3.154  12.802  1.00 92.65           H
ATOM   3171  CG1 VAL A 214      -8.272   3.814  11.133  1.00 92.65           C
ATOM   3172 1HG1 VAL A 214      -7.852   2.823  10.963  1.00 92.65           H
ATOM   3173 2HG1 VAL A 214      -8.430   4.311  10.175  1.00 92.65           H
ATOM   3174 3HG1 VAL A 214      -7.581   4.403  11.737  1.00 92.65           H
ATOM   3175  CG2 VAL A 214     -10.182   5.060  12.210  1.00 92.65           C
ATOM   3176 1HG2 VAL A 214     -10.406   5.600  11.290  1.00 92.65           H
ATOM   3177 2HG2 VAL A 214     -11.095   4.938  12.792  1.00 92.65           H
ATOM   3178 3HG2 VAL A 214      -9.452   5.623  12.792  1.00 92.65           H
ATOM   3179  HN  VAL A 214     -11.696   2.804  12.821  1.00 92.65           H
ATOM   3180  N   LEU A 215      -9.891   0.579  11.341  1.00 92.21           N
ATOM   3181  CA  LEU A 215      -9.249  -0.669  10.965  1.00 92.21           C
ATOM   3182  C   LEU A 215     -10.115  -1.391   9.931  1.00 92.21           C
ATOM   3183  O   LEU A 215      -9.603  -1.900   8.935  1.00 92.21           O
ATOM   3184  HA  LEU A 215      -8.294  -0.418  10.502  1.00 92.21           H
ATOM   3185  CB  LEU A 215      -8.943  -1.510  12.206  1.00 92.21           C
ATOM   3186 1HB  LEU A 215      -9.851  -1.580  12.805  1.00 92.21           H
ATOM   3187 2HB  LEU A 215      -8.695  -2.521  11.883  1.00 92.21           H
ATOM   3188  CG  LEU A 215      -7.813  -0.998  13.101  1.00 92.21           C
ATOM   3189  HG  LEU A 215      -8.087  -0.007  13.465  1.00 92.21           H
ATOM   3190  CD1 LEU A 215      -7.636  -1.896  14.327  1.00 92.21           C
ATOM   3191 1HD1 LEU A 215      -8.560  -1.909  14.905  1.00 92.21           H
ATOM   3192 2HD1 LEU A 215      -7.394  -2.909  14.004  1.00 92.21           H
ATOM   3193 3HD1 LEU A 215      -6.826  -1.509  14.947  1.00 92.21           H
ATOM   3194  CD2 LEU A 215      -6.513  -0.845  12.310  1.00 92.21           C
ATOM   3195 1HD2 LEU A 215      -6.222  -1.812  11.898  1.00 92.21           H
ATOM   3196 2HD2 LEU A 215      -6.664  -0.135  11.497  1.00 92.21           H
ATOM   3197 3HD2 LEU A 215      -5.726  -0.480  12.970  1.00 92.21           H
ATOM   3198  HN  LEU A 215     -10.232   0.613  12.280  1.00 92.21           H
ATOM   3199  N   THR A 216     -11.411  -1.412  10.203  1.00 91.68           N
ATOM   3200  CA  THR A 216     -12.348  -2.096   9.328  1.00 91.68           C
ATOM   3201  C   THR A 216     -12.284  -1.510   7.916  1.00 91.68           C
ATOM   3202  O   THR A 216     -12.257  -2.251   6.934  1.00 91.68           O
ATOM   3203  HA  THR A 216     -12.049  -3.142   9.254  1.00 91.68           H
ATOM   3204  CB  THR A 216     -13.738  -2.006   9.961  1.00 91.68           C
ATOM   3205  HB  THR A 216     -14.069  -0.969  10.027  1.00 91.68           H
ATOM   3206  OG1 THR A 216     -13.599  -2.687  11.204  1.00 91.68           O
ATOM   3207  HG1 THR A 216     -13.531  -2.025  11.951  1.00 91.68           H
ATOM   3208  CG2 THR A 216     -14.782  -2.827   9.201  1.00 91.68           C
ATOM   3209 1HG2 THR A 216     -14.484  -3.875   9.194  1.00 91.68           H
ATOM   3210 2HG2 THR A 216     -14.856  -2.463   8.176  1.00 91.68           H
ATOM   3211 3HG2 THR A 216     -15.750  -2.728   9.692  1.00 91.68           H
ATOM   3212  HN  THR A 216     -11.822  -0.973  11.002  1.00 91.68           H
ATOM   3213  N   LEU A 217     -12.263  -0.187   7.859  1.00 88.81           N
ATOM   3214  CA  LEU A 217     -12.243   0.507   6.582  1.00 88.81           C
ATOM   3215  C   LEU A 217     -10.968   0.134   5.824  1.00 88.81           C
ATOM   3216  O   LEU A 217     -10.990  -0.022   4.604  1.00 88.81           O
ATOM   3217  HA  LEU A 217     -13.101   0.158   6.007  1.00 88.81           H
ATOM   3218  CB  LEU A 217     -12.418   2.013   6.788  1.00 88.81           C
ATOM   3219 1HB  LEU A 217     -13.104   2.168   7.621  1.00 88.81           H
ATOM   3220 2HB  LEU A 217     -11.457   2.433   7.084  1.00 88.81           H
ATOM   3221  CG  LEU A 217     -12.937   2.799   5.582  1.00 88.81           C
ATOM   3222  HG  LEU A 217     -12.431   2.429   4.691  1.00 88.81           H
ATOM   3223  CD1 LEU A 217     -14.436   2.567   5.381  1.00 88.81           C
ATOM   3224 1HD1 LEU A 217     -14.620   1.506   5.212  1.00 88.81           H
ATOM   3225 2HD1 LEU A 217     -14.977   2.893   6.269  1.00 88.81           H
ATOM   3226 3HD1 LEU A 217     -14.779   3.137   4.517  1.00 88.81           H
ATOM   3227  CD2 LEU A 217     -12.599   4.286   5.710  1.00 88.81           C
ATOM   3228 1HD2 LEU A 217     -13.060   4.686   6.614  1.00 88.81           H
ATOM   3229 2HD2 LEU A 217     -11.518   4.409   5.769  1.00 88.81           H
ATOM   3230 3HD2 LEU A 217     -12.980   4.821   4.840  1.00 88.81           H
ATOM   3231  HN  LEU A 217     -12.259   0.407   8.663  1.00 88.81           H
ATOM   3232  N   LYS A 218      -9.886   0.003   6.578  1.00 86.38           N
ATOM   3233  CA  LYS A 218      -8.595  -0.306   5.987  1.00 86.38           C
ATOM   3234  C   LYS A 218      -8.659  -1.683   5.323  1.00 86.38           C
ATOM   3235  O   LYS A 218      -8.158  -1.865   4.214  1.00 86.38           O
ATOM   3236  HA  LYS A 218      -8.402   0.440   5.216  1.00 86.38           H
ATOM   3237  CB  LYS A 218      -7.484  -0.178   7.031  1.00 86.38           C
ATOM   3238 1HB  LYS A 218      -7.589   0.766   7.565  1.00 86.38           H
ATOM   3239 2HB  LYS A 218      -7.579  -0.974   7.769  1.00 86.38           H
ATOM   3240  CG  LYS A 218      -6.104  -0.247   6.373  1.00 86.38           C
ATOM   3241 1HG  LYS A 218      -6.019  -1.167   5.795  1.00 86.38           H
ATOM   3242 2HG  LYS A 218      -5.988   0.581   5.675  1.00 86.38           H
ATOM   3243  CD  LYS A 218      -4.993  -0.195   7.424  1.00 86.38           C
ATOM   3244 1HD  LYS A 218      -5.042   0.751   7.964  1.00 86.38           H
ATOM   3245 2HD  LYS A 218      -5.143  -0.988   8.157  1.00 86.38           H
ATOM   3246  CE  LYS A 218      -3.616  -0.347   6.775  1.00 86.38           C
ATOM   3247 1HE  LYS A 218      -3.613  -1.213   6.114  1.00 86.38           H
ATOM   3248 2HE  LYS A 218      -3.401   0.526   6.157  1.00 86.38           H
ATOM   3249  NZ  LYS A 218      -2.569  -0.500   7.809  1.00 86.38           N
ATOM   3250 1HZ  LYS A 218      -1.713  -0.831   7.377  1.00 86.38           H
ATOM   3251 2HZ  LYS A 218      -2.399   0.395   8.254  1.00 86.38           H
ATOM   3252 3HZ  LYS A 218      -2.877  -1.170   8.505  1.00 86.38           H
ATOM   3253  HN  LYS A 218      -9.882   0.103   7.573  1.00 86.38           H
ATOM   3254  N   VAL A 219      -9.279  -2.617   6.029  1.00 91.23           N
ATOM   3255  CA  VAL A 219      -9.341  -3.991   5.561  1.00 91.23           C
ATOM   3256  C   VAL A 219     -10.208  -4.058   4.302  1.00 91.23           C
ATOM   3257  O   VAL A 219      -9.814  -4.658   3.303  1.00 91.23           O
ATOM   3258  HA  VAL A 219      -8.327  -4.298   5.305  1.00 91.23           H
ATOM   3259  CB  VAL A 219      -9.844  -4.903   6.681  1.00 91.23           C
ATOM   3260  HB  VAL A 219     -10.795  -4.506   7.036  1.00 91.23           H
ATOM   3261  CG1 VAL A 219     -10.092  -6.322   6.164  1.00 91.23           C
ATOM   3262 1HG1 VAL A 219     -10.841  -6.294   5.373  1.00 91.23           H
ATOM   3263 2HG1 VAL A 219      -9.162  -6.732   5.769  1.00 91.23           H
ATOM   3264 3HG1 VAL A 219     -10.448  -6.949   6.981  1.00 91.23           H
ATOM   3265  CG2 VAL A 219      -8.868  -4.912   7.860  1.00 91.23           C
ATOM   3266 1HG2 VAL A 219      -7.896  -5.274   7.524  1.00 91.23           H
ATOM   3267 2HG2 VAL A 219      -8.764  -3.901   8.253  1.00 91.23           H
ATOM   3268 3HG2 VAL A 219      -9.250  -5.569   8.642  1.00 91.23           H
ATOM   3269  HN  VAL A 219      -9.733  -2.448   6.904  1.00 91.23           H
ATOM   3270  N   ILE A 220     -11.373  -3.432   4.390  1.00 91.61           N
ATOM   3271  CA  ILE A 220     -12.366  -3.546   3.335  1.00 91.61           C
ATOM   3272  C   ILE A 220     -11.810  -2.928   2.050  1.00 91.61           C
ATOM   3273  O   ILE A 220     -11.737  -3.594   1.018  1.00 91.61           O
ATOM   3274  HA  ILE A 220     -12.538  -4.608   3.161  1.00 91.61           H
ATOM   3275  CB  ILE A 220     -13.696  -2.939   3.783  1.00 91.61           C
ATOM   3276  HB  ILE A 220     -13.499  -1.948   4.193  1.00 91.61           H
ATOM   3277  CG1 ILE A 220     -14.331  -3.771   4.899  1.00 91.61           C
ATOM   3278 1HG1 ILE A 220     -14.565  -4.768   4.526  1.00 91.61           H
ATOM   3279 2HG1 ILE A 220     -13.618  -3.896   5.715  1.00 91.61           H
ATOM   3280  CG2 ILE A 220     -14.644  -2.756   2.596  1.00 91.61           C
ATOM   3281 1HG2 ILE A 220     -14.185  -2.090   1.864  1.00 91.61           H
ATOM   3282 2HG2 ILE A 220     -14.839  -3.724   2.134  1.00 91.61           H
ATOM   3283 3HG2 ILE A 220     -15.582  -2.323   2.943  1.00 91.61           H
ATOM   3284  CD1 ILE A 220     -15.604  -3.105   5.425  1.00 91.61           C
ATOM   3285 1HD1 ILE A 220     -15.361  -2.119   5.820  1.00 91.61           H
ATOM   3286 2HD1 ILE A 220     -16.323  -3.004   4.612  1.00 91.61           H
ATOM   3287 3HD1 ILE A 220     -16.034  -3.718   6.217  1.00 91.61           H
ATOM   3288  HN  ILE A 220     -11.642  -2.858   5.164  1.00 91.61           H
ATOM   3289  N   LEU A 221     -11.433  -1.662   2.155  1.00 91.00           N
ATOM   3290  CA  LEU A 221     -11.049  -0.896   0.981  1.00 91.00           C
ATOM   3291  C   LEU A 221      -9.606  -1.239   0.604  1.00 91.00           C
ATOM   3292  O   LEU A 221      -9.217  -1.111  -0.556  1.00 91.00           O
ATOM   3293  HA  LEU A 221     -11.702  -1.202   0.164  1.00 91.00           H
ATOM   3294  CB  LEU A 221     -11.285   0.597   1.215  1.00 91.00           C
ATOM   3295 1HB  LEU A 221     -10.707   0.904   2.087  1.00 91.00           H
ATOM   3296 2HB  LEU A 221     -10.888   1.146   0.361  1.00 91.00           H
ATOM   3297  CG  LEU A 221     -12.740   1.021   1.428  1.00 91.00           C
ATOM   3298  HG  LEU A 221     -13.118   0.511   2.314  1.00 91.00           H
ATOM   3299  CD1 LEU A 221     -12.839   2.524   1.694  1.00 91.00           C
ATOM   3300 1HD1 LEU A 221     -12.268   2.773   2.589  1.00 91.00           H
ATOM   3301 2HD1 LEU A 221     -12.437   3.072   0.842  1.00 91.00           H
ATOM   3302 3HD1 LEU A 221     -13.884   2.799   1.842  1.00 91.00           H
ATOM   3303  CD2 LEU A 221     -13.614   0.588   0.249  1.00 91.00           C
ATOM   3304 1HD2 LEU A 221     -13.246   1.051  -0.666  1.00 91.00           H
ATOM   3305 2HD2 LEU A 221     -13.577  -0.496   0.148  1.00 91.00           H
ATOM   3306 3HD2 LEU A 221     -14.643   0.902   0.426  1.00 91.00           H
ATOM   3307  HN  LEU A 221     -11.388  -1.162   3.019  1.00 91.00           H
ATOM   3308  N   GLY A 222      -8.852  -1.668   1.605  1.00 89.88           N
ATOM   3309  CA  GLY A 222      -7.417  -1.828   1.445  1.00 89.88           C
ATOM   3310  C   GLY A 222      -7.088  -3.138   0.726  1.00 89.88           C
ATOM   3311  O   GLY A 222      -6.040  -3.256   0.092  1.00 89.88           O
ATOM   3312 1HA  GLY A 222      -7.014  -0.988   0.881  1.00 89.88           H
ATOM   3313 2HA  GLY A 222      -6.935  -1.816   2.423  1.00 89.88           H
ATOM   3314  HN  GLY A 222      -9.206  -1.904   2.510  1.00 89.88           H
ATOM   3315  N   PHE A 223      -8.003  -4.089   0.848  1.00 88.55           N
ATOM   3316  CA  PHE A 223      -7.765  -5.426   0.332  1.00 88.55           C
ATOM   3317  C   PHE A 223      -9.021  -5.986  -0.340  1.00 88.55           C
ATOM   3318  O   PHE A 223      -9.007  -6.293  -1.531  1.00 88.55           O
ATOM   3319  HA  PHE A 223      -6.964  -5.352  -0.403  1.00 88.55           H
ATOM   3320  CB  PHE A 223      -7.405  -6.309   1.528  1.00 88.55           C
ATOM   3321 1HB  PHE A 223      -6.567  -5.859   2.061  1.00 88.55           H
ATOM   3322 2HB  PHE A 223      -8.248  -6.329   2.219  1.00 88.55           H
ATOM   3323  CG  PHE A 223      -7.038  -7.746   1.153  1.00 88.55           C
ATOM   3324  CD1 PHE A 223      -7.900  -8.762   1.427  1.00 88.55           C
ATOM   3325  HD1 PHE A 223      -8.852  -8.552   1.913  1.00 88.55           H
ATOM   3326  CD2 PHE A 223      -5.849  -8.008   0.545  1.00 88.55           C
ATOM   3327  HD2 PHE A 223      -5.158  -7.194   0.326  1.00 88.55           H
ATOM   3328  CE1 PHE A 223      -7.559 -10.096   1.078  1.00 88.55           C
ATOM   3329  HE1 PHE A 223      -8.250 -10.910   1.297  1.00 88.55           H
ATOM   3330  CE2 PHE A 223      -5.509  -9.342   0.197  1.00 88.55           C
ATOM   3331  HE2 PHE A 223      -4.556  -9.552  -0.290  1.00 88.55           H
ATOM   3332  CZ  PHE A 223      -6.371 -10.358   0.470  1.00 88.55           C
ATOM   3333  HZ  PHE A 223      -6.109 -11.381   0.203  1.00 88.55           H
ATOM   3334  HN  PHE A 223      -8.891  -3.957   1.288  1.00 88.55           H
ATOM   3335  N   PHE A 224     -10.076  -6.101   0.453  1.00 85.04           N
ATOM   3336  CA  PHE A 224     -11.192  -6.959   0.093  1.00 85.04           C
ATOM   3337  C   PHE A 224     -11.822  -6.515  -1.228  1.00 85.04           C
ATOM   3338  O   PHE A 224     -12.018  -7.327  -2.131  1.00 85.04           O
ATOM   3339  HA  PHE A 224     -10.801  -7.971  -0.015  1.00 85.04           H
ATOM   3340  CB  PHE A 224     -12.232  -6.831   1.208  1.00 85.04           C
ATOM   3341 1HB  PHE A 224     -11.803  -6.254   2.027  1.00 85.04           H
ATOM   3342 2HB  PHE A 224     -13.085  -6.265   0.833  1.00 85.04           H
ATOM   3343  CG  PHE A 224     -12.729  -8.172   1.753  1.00 85.04           C
ATOM   3344  CD1 PHE A 224     -13.762  -8.813   1.144  1.00 85.04           C
ATOM   3345  HD1 PHE A 224     -14.237  -8.371   0.267  1.00 85.04           H
ATOM   3346  CD2 PHE A 224     -12.137  -8.723   2.846  1.00 85.04           C
ATOM   3347  HD2 PHE A 224     -11.309  -8.209   3.335  1.00 85.04           H
ATOM   3348  CE1 PHE A 224     -14.223 -10.057   1.649  1.00 85.04           C
ATOM   3349  HE1 PHE A 224     -15.052 -10.570   1.161  1.00 85.04           H
ATOM   3350  CE2 PHE A 224     -12.598  -9.967   3.352  1.00 85.04           C
ATOM   3351  HE2 PHE A 224     -12.124 -10.409   4.228  1.00 85.04           H
ATOM   3352  CZ  PHE A 224     -13.631 -10.608   2.743  1.00 85.04           C
ATOM   3353  HZ  PHE A 224     -13.985 -11.563   3.131  1.00 85.04           H
ATOM   3354  HN  PHE A 224     -10.175  -5.622   1.325  1.00 85.04           H
ATOM   3355  N   LEU A 225     -12.120  -5.226  -1.301  1.00 92.38           N
ATOM   3356  CA  LEU A 225     -12.754  -4.670  -2.485  1.00 92.38           C
ATOM   3357  C   LEU A 225     -11.830  -4.860  -3.690  1.00 92.38           C
ATOM   3358  O   LEU A 225     -12.230  -5.441  -4.697  1.00 92.38           O
ATOM   3359  HA  LEU A 225     -13.670  -5.234  -2.660  1.00 92.38           H
ATOM   3360  CB  LEU A 225     -13.157  -3.214  -2.243  1.00 92.38           C
ATOM   3361 1HB  LEU A 225     -13.902  -3.192  -1.447  1.00 92.38           H
ATOM   3362 2HB  LEU A 225     -12.284  -2.672  -1.878  1.00 92.38           H
ATOM   3363  CG  LEU A 225     -13.720  -2.464  -3.452  1.00 92.38           C
ATOM   3364  HG  LEU A 225     -13.060  -2.642  -4.301  1.00 92.38           H
ATOM   3365  CD1 LEU A 225     -15.102  -2.998  -3.833  1.00 92.38           C
ATOM   3366 1HD1 LEU A 225     -15.027  -4.057  -4.082  1.00 92.38           H
ATOM   3367 2HD1 LEU A 225     -15.785  -2.871  -2.994  1.00 92.38           H
ATOM   3368 3HD1 LEU A 225     -15.479  -2.448  -4.695  1.00 92.38           H
ATOM   3369  CD2 LEU A 225     -13.738  -0.955  -3.201  1.00 92.38           C
ATOM   3370 1HD2 LEU A 225     -14.361  -0.738  -2.334  1.00 92.38           H
ATOM   3371 2HD2 LEU A 225     -12.722  -0.606  -3.015  1.00 92.38           H
ATOM   3372 3HD2 LEU A 225     -14.142  -0.446  -4.076  1.00 92.38           H
ATOM   3373  HN  LEU A 225     -11.936  -4.567  -0.572  1.00 92.38           H
ATOM   3374  N   PRO A 226     -10.583  -4.377  -3.609  1.00 92.48           N
ATOM   3375  CA  PRO A 226      -9.644  -4.521  -4.724  1.00 92.48           C
ATOM   3376  C   PRO A 226      -9.516  -5.963  -5.187  1.00 92.48           C
ATOM   3377  O   PRO A 226      -9.520  -6.236  -6.387  1.00 92.48           O
ATOM   3378  HA  PRO A 226     -10.009  -3.974  -5.594  1.00 92.48           H
ATOM   3379  CB  PRO A 226      -8.326  -3.987  -4.160  1.00 92.48           C
ATOM   3380 1HB  PRO A 226      -7.724  -4.783  -3.723  1.00 92.48           H
ATOM   3381 2HB  PRO A 226      -7.719  -3.518  -4.934  1.00 92.48           H
ATOM   3382  CG  PRO A 226      -8.775  -2.978  -3.109  1.00 92.48           C
ATOM   3383 1HG  PRO A 226      -7.988  -2.772  -2.384  1.00 92.48           H
ATOM   3384 2HG  PRO A 226      -9.040  -2.020  -3.555  1.00 92.48           H
ATOM   3385  CD  PRO A 226      -9.974  -3.663  -2.472  1.00 92.48           C
ATOM   3386 1HD  PRO A 226      -9.674  -4.350  -1.681  1.00 92.48           H
ATOM   3387 2HD  PRO A 226     -10.659  -2.944  -2.023  1.00 92.48           H
ATOM   3388  N   PHE A 227      -9.404  -6.856  -4.215  1.00 90.60           N
ATOM   3389  CA  PHE A 227      -9.144  -8.255  -4.509  1.00 90.60           C
ATOM   3390  C   PHE A 227     -10.287  -8.866  -5.323  1.00 90.60           C
ATOM   3391  O   PHE A 227     -10.049  -9.550  -6.316  1.00 90.60           O
ATOM   3392  HA  PHE A 227      -8.223  -8.297  -5.091  1.00 90.60           H
ATOM   3393  CB  PHE A 227      -9.043  -8.983  -3.167  1.00 90.60           C
ATOM   3394 1HB  PHE A 227      -8.209  -8.567  -2.601  1.00 90.60           H
ATOM   3395 2HB  PHE A 227      -9.948  -8.789  -2.591  1.00 90.60           H
ATOM   3396  CG  PHE A 227      -8.851 -10.496  -3.293  1.00 90.60           C
ATOM   3397  CD1 PHE A 227      -9.877 -11.338  -2.999  1.00 90.60           C
ATOM   3398  HD1 PHE A 227     -10.836 -10.936  -2.673  1.00 90.60           H
ATOM   3399  CD2 PHE A 227      -7.654 -10.998  -3.699  1.00 90.60           C
ATOM   3400  HD2 PHE A 227      -6.831 -10.322  -3.935  1.00 90.60           H
ATOM   3401  CE1 PHE A 227      -9.698 -12.742  -3.115  1.00 90.60           C
ATOM   3402  HE1 PHE A 227     -10.521 -13.418  -2.879  1.00 90.60           H
ATOM   3403  CE2 PHE A 227      -7.475 -12.401  -3.816  1.00 90.60           C
ATOM   3404  HE2 PHE A 227      -6.516 -12.804  -4.141  1.00 90.60           H
ATOM   3405  CZ  PHE A 227      -8.501 -13.244  -3.521  1.00 90.60           C
ATOM   3406  HZ  PHE A 227      -8.364 -14.322  -3.611  1.00 90.60           H
ATOM   3407  HN  PHE A 227      -9.488  -6.637  -3.242  1.00 90.60           H
ATOM   3408  N   VAL A 228     -11.503  -8.596  -4.870  1.00 93.86           N
ATOM   3409  CA  VAL A 228     -12.681  -9.151  -5.515  1.00 93.86           C
ATOM   3410  C   VAL A 228     -12.721  -8.694  -6.974  1.00 93.86           C
ATOM   3411  O   VAL A 228     -12.972  -9.496  -7.873  1.00 93.86           O
ATOM   3412  HA  VAL A 228     -12.589 -10.237  -5.489  1.00 93.86           H
ATOM   3413  CB  VAL A 228     -13.937  -8.763  -4.732  1.00 93.86           C
ATOM   3414  HB  VAL A 228     -13.925  -7.682  -4.593  1.00 93.86           H
ATOM   3415  CG1 VAL A 228     -15.202  -9.124  -5.512  1.00 93.86           C
ATOM   3416 1HG1 VAL A 228     -15.206  -8.592  -6.464  1.00 93.86           H
ATOM   3417 2HG1 VAL A 228     -15.223 -10.198  -5.696  1.00 93.86           H
ATOM   3418 3HG1 VAL A 228     -16.080  -8.837  -4.933  1.00 93.86           H
ATOM   3419  CG2 VAL A 228     -13.943  -9.415  -3.347  1.00 93.86           C
ATOM   3420 1HG2 VAL A 228     -13.919 -10.499  -3.455  1.00 93.86           H
ATOM   3421 2HG2 VAL A 228     -13.067  -9.086  -2.787  1.00 93.86           H
ATOM   3422 3HG2 VAL A 228     -14.846  -9.123  -2.812  1.00 93.86           H
ATOM   3423  HN  VAL A 228     -11.689  -8.011  -4.081  1.00 93.86           H
ATOM   3424  N   VAL A 229     -12.472  -7.407  -7.165  1.00 94.03           N
ATOM   3425  CA  VAL A 229     -12.549  -6.819  -8.492  1.00 94.03           C
ATOM   3426  C   VAL A 229     -11.471  -7.438  -9.383  1.00 94.03           C
ATOM   3427  O   VAL A 229     -11.741  -7.807 -10.525  1.00 94.03           O
ATOM   3428  HA  VAL A 229     -13.528  -7.063  -8.904  1.00 94.03           H
ATOM   3429  CB  VAL A 229     -12.443  -5.295  -8.395  1.00 94.03           C
ATOM   3430  HB  VAL A 229     -11.527  -5.057  -7.854  1.00 94.03           H
ATOM   3431  CG1 VAL A 229     -12.345  -4.664  -9.785  1.00 94.03           C
ATOM   3432 1HG1 VAL A 229     -11.461  -5.044 -10.296  1.00 94.03           H
ATOM   3433 2HG1 VAL A 229     -13.235  -4.916 -10.362  1.00 94.03           H
ATOM   3434 3HG1 VAL A 229     -12.271  -3.581  -9.688  1.00 94.03           H
ATOM   3435  CG2 VAL A 229     -13.618  -4.712  -7.609  1.00 94.03           C
ATOM   3436 1HG2 VAL A 229     -14.552  -4.966  -8.110  1.00 94.03           H
ATOM   3437 2HG2 VAL A 229     -13.623  -5.127  -6.601  1.00 94.03           H
ATOM   3438 3HG2 VAL A 229     -13.518  -3.628  -7.556  1.00 94.03           H
ATOM   3439  HN  VAL A 229     -12.221  -6.772  -6.435  1.00 94.03           H
ATOM   3440  N   MET A 230     -10.272  -7.533  -8.828  1.00 87.71           N
ATOM   3441  CA  MET A 230      -9.144  -8.070  -9.570  1.00 87.71           C
ATOM   3442  C   MET A 230      -9.402  -9.520  -9.987  1.00 87.71           C
ATOM   3443  O   MET A 230      -9.186  -9.885 -11.141  1.00 87.71           O
ATOM   3444  HA  MET A 230      -9.049  -7.442 -10.455  1.00 87.71           H
ATOM   3445  CB  MET A 230      -7.885  -8.005  -8.703  1.00 87.71           C
ATOM   3446 1HB  MET A 230      -8.117  -8.338  -7.692  1.00 87.71           H
ATOM   3447 2HB  MET A 230      -7.131  -8.686  -9.098  1.00 87.71           H
ATOM   3448  CG  MET A 230      -7.322  -6.583  -8.661  1.00 87.71           C
ATOM   3449 1HG  MET A 230      -7.104  -6.239  -9.672  1.00 87.71           H
ATOM   3450 2HG  MET A 230      -8.064  -5.901  -8.245  1.00 87.71           H
ATOM   3451  SD  MET A 230      -5.837  -6.543  -7.671  1.00 87.71           S
ATOM   3452  CE  MET A 230      -4.737  -7.476  -8.724  1.00 87.71           C
ATOM   3453 1HE  MET A 230      -5.142  -8.477  -8.876  1.00 87.71           H
ATOM   3454 2HE  MET A 230      -4.642  -6.973  -9.686  1.00 87.71           H
ATOM   3455 3HE  MET A 230      -3.757  -7.548  -8.253  1.00 87.71           H
ATOM   3456  HN  MET A 230     -10.065  -7.252  -7.891  1.00 87.71           H
ATOM   3457  N   ALA A 231      -9.861 -10.306  -9.024  1.00 92.75           N
ATOM   3458  CA  ALA A 231     -10.064 -11.727  -9.252  1.00 92.75           C
ATOM   3459  C   ALA A 231     -11.058 -11.918 -10.399  1.00 92.75           C
ATOM   3460  O   ALA A 231     -10.841 -12.747 -11.281  1.00 92.75           O
ATOM   3461  HA  ALA A 231      -9.105 -12.157  -9.538  1.00 92.75           H
ATOM   3462  CB  ALA A 231     -10.535 -12.389  -7.956  1.00 92.75           C
ATOM   3463 1HB  ALA A 231      -9.780 -12.250  -7.181  1.00 92.75           H
ATOM   3464 2HB  ALA A 231     -11.472 -11.935  -7.635  1.00 92.75           H
ATOM   3465 3HB  ALA A 231     -10.687 -13.455  -8.127  1.00 92.75           H
ATOM   3466  HN  ALA A 231     -10.092  -9.988  -8.105  1.00 92.75           H
ATOM   3467  N   CYS A 232     -12.128 -11.137 -10.349  1.00 91.99           N
ATOM   3468  CA  CYS A 232     -13.167 -11.226 -11.361  1.00 91.99           C
ATOM   3469  C   CYS A 232     -12.560 -10.832 -12.709  1.00 91.99           C
ATOM   3470  O   CYS A 232     -12.728 -11.540 -13.700  1.00 91.99           O
ATOM   3471  HA  CYS A 232     -13.501 -12.264 -11.376  1.00 91.99           H
ATOM   3472  CB  CYS A 232     -14.378 -10.362 -11.005  1.00 91.99           C
ATOM   3473 1HB  CYS A 232     -14.055  -9.348 -10.768  1.00 91.99           H
ATOM   3474 2HB  CYS A 232     -15.048 -10.290 -11.862  1.00 91.99           H
ATOM   3475  SG  CYS A 232     -15.265 -11.084  -9.577  1.00 91.99           S
ATOM   3476  HG  CYS A 232     -14.473 -10.564  -8.644  1.00 91.99           H
ATOM   3477  HN  CYS A 232     -12.289 -10.455  -9.637  1.00 91.99           H
ATOM   3478  N   CYS A 233     -11.867  -9.703 -12.702  1.00 91.18           N
ATOM   3479  CA  CYS A 233     -11.364  -9.126 -13.938  1.00 91.18           C
ATOM   3480  C   CYS A 233     -10.441 -10.148 -14.604  1.00 91.18           C
ATOM   3481  O   CYS A 233     -10.612 -10.470 -15.779  1.00 91.18           O
ATOM   3482  HA  CYS A 233     -12.233  -8.922 -14.564  1.00 91.18           H
ATOM   3483  CB  CYS A 233     -10.657  -7.792 -13.692  1.00 91.18           C
ATOM   3484 1HB  CYS A 233      -9.960  -7.889 -12.859  1.00 91.18           H
ATOM   3485 2HB  CYS A 233     -10.070  -7.515 -14.568  1.00 91.18           H
ATOM   3486  SG  CYS A 233     -11.888  -6.488 -13.327  1.00 91.18           S
ATOM   3487  HG  CYS A 233     -12.099  -6.845 -12.064  1.00 91.18           H
ATOM   3488  HN  CYS A 233     -11.648  -9.186 -11.875  1.00 91.18           H
ATOM   3489  N   TYR A 234      -9.483 -10.628 -13.826  1.00 85.25           N
ATOM   3490  CA  TYR A 234      -8.438 -11.482 -14.365  1.00 85.25           C
ATOM   3491  C   TYR A 234      -8.983 -12.871 -14.702  1.00 85.25           C
ATOM   3492  O   TYR A 234      -8.466 -13.547 -15.589  1.00 85.25           O
ATOM   3493  HA  TYR A 234      -8.061 -11.017 -15.277  1.00 85.25           H
ATOM   3494  CB  TYR A 234      -7.388 -11.613 -13.260  1.00 85.25           C
ATOM   3495 1HB  TYR A 234      -7.895 -11.768 -12.308  1.00 85.25           H
ATOM   3496 2HB  TYR A 234      -6.785 -12.501 -13.449  1.00 85.25           H
ATOM   3497  CG  TYR A 234      -6.461 -10.402 -13.136  1.00 85.25           C
ATOM   3498  CD1 TYR A 234      -5.769  -9.947 -14.240  1.00 85.25           C
ATOM   3499  HD1 TYR A 234      -5.884 -10.449 -15.200  1.00 85.25           H
ATOM   3500  CD2 TYR A 234      -6.316  -9.766 -11.920  1.00 85.25           C
ATOM   3501  HD2 TYR A 234      -6.862 -10.126 -11.048  1.00 85.25           H
ATOM   3502  CE1 TYR A 234      -4.896  -8.807 -14.123  1.00 85.25           C
ATOM   3503  HE1 TYR A 234      -4.344  -8.437 -14.987  1.00 85.25           H
ATOM   3504  CE2 TYR A 234      -5.443  -8.627 -11.803  1.00 85.25           C
ATOM   3505  HE2 TYR A 234      -5.319  -8.115 -10.849  1.00 85.25           H
ATOM   3506  CZ  TYR A 234      -4.776  -8.203 -12.911  1.00 85.25           C
ATOM   3507  OH  TYR A 234      -3.952  -7.127 -12.800  1.00 85.25           O
ATOM   3508  HH  TYR A 234      -4.006  -6.749 -11.876  1.00 85.25           H
ATOM   3509  HN  TYR A 234      -9.414 -10.444 -12.845  1.00 85.25           H
ATOM   3510  N   THR A 235     -10.022 -13.256 -13.974  1.00 88.69           N
ATOM   3511  CA  THR A 235     -10.711 -14.503 -14.256  1.00 88.69           C
ATOM   3512  C   THR A 235     -11.259 -14.500 -15.684  1.00 88.69           C
ATOM   3513  O   THR A 235     -11.080 -15.466 -16.424  1.00 88.69           O
ATOM   3514  HA  THR A 235      -9.989 -15.317 -14.192  1.00 88.69           H
ATOM   3515  CB  THR A 235     -11.793 -14.696 -13.191  1.00 88.69           C
ATOM   3516  HB  THR A 235     -12.533 -13.898 -13.239  1.00 88.69           H
ATOM   3517  OG1 THR A 235     -11.065 -14.788 -11.969  1.00 88.69           O
ATOM   3518  HG1 THR A 235     -11.258 -13.991 -11.396  1.00 88.69           H
ATOM   3519  CG2 THR A 235     -12.495 -16.051 -13.308  1.00 88.69           C
ATOM   3520 1HG2 THR A 235     -11.764 -16.851 -13.192  1.00 88.69           H
ATOM   3521 2HG2 THR A 235     -12.969 -16.131 -14.287  1.00 88.69           H
ATOM   3522 3HG2 THR A 235     -13.253 -16.136 -12.529  1.00 88.69           H
ATOM   3523  HN  THR A 235     -10.392 -12.732 -13.207  1.00 88.69           H
ATOM   3524  N   ILE A 236     -11.916 -13.402 -16.030  1.00 88.25           N
ATOM   3525  CA  ILE A 236     -12.503 -13.266 -17.352  1.00 88.25           C
ATOM   3526  C   ILE A 236     -11.386 -13.141 -18.390  1.00 88.25           C
ATOM   3527  O   ILE A 236     -11.483 -13.699 -19.482  1.00 88.25           O
ATOM   3528  HA  ILE A 236     -13.063 -14.179 -17.556  1.00 88.25           H
ATOM   3529  CB  ILE A 236     -13.500 -12.107 -17.379  1.00 88.25           C
ATOM   3530  HB  ILE A 236     -12.980 -11.201 -17.068  1.00 88.25           H
ATOM   3531  CG1 ILE A 236     -14.638 -12.339 -16.382  1.00 88.25           C
ATOM   3532 1HG1 ILE A 236     -15.309 -13.109 -16.764  1.00 88.25           H
ATOM   3533 2HG1 ILE A 236     -14.231 -12.709 -15.441  1.00 88.25           H
ATOM   3534  CG2 ILE A 236     -14.021 -11.864 -18.797  1.00 88.25           C
ATOM   3535 1HG2 ILE A 236     -13.187 -11.622 -19.454  1.00 88.25           H
ATOM   3536 2HG2 ILE A 236     -14.520 -12.763 -19.159  1.00 88.25           H
ATOM   3537 3HG2 ILE A 236     -14.729 -11.035 -18.787  1.00 88.25           H
ATOM   3538  CD1 ILE A 236     -15.421 -11.049 -16.133  1.00 88.25           C
ATOM   3539 1HD1 ILE A 236     -14.752 -10.289 -15.729  1.00 88.25           H
ATOM   3540 2HD1 ILE A 236     -15.846 -10.695 -17.073  1.00 88.25           H
ATOM   3541 3HD1 ILE A 236     -16.223 -11.242 -15.421  1.00 88.25           H
ATOM   3542  HN  ILE A 236     -12.049 -12.617 -15.425  1.00 88.25           H
ATOM   3543  N   ILE A 237     -10.351 -12.404 -18.013  1.00 86.16           N
ATOM   3544  CA  ILE A 237      -9.219 -12.194 -18.900  1.00 86.16           C
ATOM   3545  C   ILE A 237      -8.626 -13.548 -19.294  1.00 86.16           C
ATOM   3546  O   ILE A 237      -8.429 -13.823 -20.476  1.00 86.16           O
ATOM   3547  HA  ILE A 237      -9.596 -11.707 -19.800  1.00 86.16           H
ATOM   3548  CB  ILE A 237      -8.207 -11.242 -18.260  1.00 86.16           C
ATOM   3549  HB  ILE A 237      -8.086 -11.524 -17.214  1.00 86.16           H
ATOM   3550  CG1 ILE A 237      -8.719  -9.800 -18.283  1.00 86.16           C
ATOM   3551 1HG1 ILE A 237      -8.662  -9.406 -19.297  1.00 86.16           H
ATOM   3552 2HG1 ILE A 237      -9.770  -9.779 -17.991  1.00 86.16           H
ATOM   3553  CG2 ILE A 237      -6.835 -11.373 -18.925  1.00 86.16           C
ATOM   3554 1HG2 ILE A 237      -6.473 -12.395 -18.813  1.00 86.16           H
ATOM   3555 2HG2 ILE A 237      -6.920 -11.132 -19.984  1.00 86.16           H
ATOM   3556 3HG2 ILE A 237      -6.135 -10.685 -18.451  1.00 86.16           H
ATOM   3557  CD1 ILE A 237      -7.905  -8.914 -17.339  1.00 86.16           C
ATOM   3558 1HD1 ILE A 237      -7.984  -9.297 -16.321  1.00 86.16           H
ATOM   3559 2HD1 ILE A 237      -6.860  -8.918 -17.648  1.00 86.16           H
ATOM   3560 3HD1 ILE A 237      -8.290  -7.895 -17.374  1.00 86.16           H
ATOM   3561  HN  ILE A 237     -10.278 -11.956 -17.122  1.00 86.16           H
ATOM   3562  N   ILE A 238      -8.359 -14.358 -18.280  1.00 86.17           N
ATOM   3563  CA  ILE A 238      -7.733 -15.650 -18.500  1.00 86.17           C
ATOM   3564  C   ILE A 238      -8.591 -16.471 -19.464  1.00 86.17           C
ATOM   3565  O   ILE A 238      -8.072 -17.082 -20.397  1.00 86.17           O
ATOM   3566  HA  ILE A 238      -6.765 -15.469 -18.968  1.00 86.17           H
ATOM   3567  CB  ILE A 238      -7.466 -16.350 -17.166  1.00 86.17           C
ATOM   3568  HB  ILE A 238      -8.356 -16.252 -16.544  1.00 86.17           H
ATOM   3569  CG1 ILE A 238      -6.314 -15.679 -16.415  1.00 86.17           C
ATOM   3570 1HG1 ILE A 238      -5.365 -15.957 -16.874  1.00 86.17           H
ATOM   3571 2HG1 ILE A 238      -6.403 -14.596 -16.498  1.00 86.17           H
ATOM   3572  CG2 ILE A 238      -7.222 -17.847 -17.371  1.00 86.17           C
ATOM   3573 1HG2 ILE A 238      -8.099 -18.298 -17.833  1.00 86.17           H
ATOM   3574 2HG2 ILE A 238      -6.357 -17.988 -18.019  1.00 86.17           H
ATOM   3575 3HG2 ILE A 238      -7.035 -18.320 -16.407  1.00 86.17           H
ATOM   3576  CD1 ILE A 238      -6.310 -16.085 -14.940  1.00 86.17           C
ATOM   3577 1HD1 ILE A 238      -7.251 -15.784 -14.478  1.00 86.17           H
ATOM   3578 2HD1 ILE A 238      -6.196 -17.166 -14.860  1.00 86.17           H
ATOM   3579 3HD1 ILE A 238      -5.482 -15.594 -14.430  1.00 86.17           H
ATOM   3580  HN  ILE A 238      -8.563 -14.144 -17.324  1.00 86.17           H
ATOM   3581  N   HIS A 239      -9.891 -16.460 -19.205  1.00 80.87           N
ATOM   3582  CA  HIS A 239     -10.821 -17.234 -20.008  1.00 80.87           C
ATOM   3583  C   HIS A 239     -10.729 -16.791 -21.470  1.00 80.87           C
ATOM   3584  O   HIS A 239     -10.696 -17.624 -22.374  1.00 80.87           O
ATOM   3585  HA  HIS A 239     -10.507 -18.276 -19.933  1.00 80.87           H
ATOM   3586  CB  HIS A 239     -12.240 -17.133 -19.446  1.00 80.87           C
ATOM   3587 1HB  HIS A 239     -12.212 -17.340 -18.376  1.00 80.87           H
ATOM   3588 2HB  HIS A 239     -12.594 -16.109 -19.563  1.00 80.87           H
ATOM   3589  CG  HIS A 239     -13.228 -18.070 -20.099  1.00 80.87           C
ATOM   3590  ND1 HIS A 239     -13.239 -19.433 -19.861  1.00 80.87           N
ATOM   3591  HD1 HIS A 239     -12.616 -19.925 -19.254  1.00 80.87           H
ATOM   3592  CD2 HIS A 239     -14.238 -17.825 -20.983  1.00 80.87           C
ATOM   3593  HD2 HIS A 239     -14.510 -16.850 -21.385  1.00 80.87           H
ATOM   3594  CE1 HIS A 239     -14.214 -19.975 -20.576  1.00 80.87           C
ATOM   3595  HE1 HIS A 239     -14.477 -21.032 -20.603  1.00 80.87           H
ATOM   3596  NE2 HIS A 239     -14.832 -18.977 -21.270  1.00 80.87           N
ATOM   3597  HN  HIS A 239     -10.309 -15.934 -18.463  1.00 80.87           H
ATOM   3598  N   THR A 240     -10.692 -15.480 -21.656  1.00 83.34           N
ATOM   3599  CA  THR A 240     -10.655 -14.915 -22.994  1.00 83.34           C
ATOM   3600  C   THR A 240      -9.356 -15.304 -23.702  1.00 83.34           C
ATOM   3601  O   THR A 240      -9.364 -15.630 -24.888  1.00 83.34           O
ATOM   3602  HA  THR A 240     -11.474 -15.344 -23.571  1.00 83.34           H
ATOM   3603  CB  THR A 240     -10.852 -13.402 -22.874  1.00 83.34           C
ATOM   3604  HB  THR A 240      -9.977 -12.930 -22.428  1.00 83.34           H
ATOM   3605  OG1 THR A 240     -12.065 -13.267 -22.139  1.00 83.34           O
ATOM   3606  HG1 THR A 240     -11.864 -13.122 -21.170  1.00 83.34           H
ATOM   3607  CG2 THR A 240     -11.157 -12.743 -24.221  1.00 83.34           C
ATOM   3608 1HG2 THR A 240     -12.071 -13.168 -24.635  1.00 83.34           H
ATOM   3609 2HG2 THR A 240     -10.329 -12.920 -24.908  1.00 83.34           H
ATOM   3610 3HG2 THR A 240     -11.288 -11.670 -24.079  1.00 83.34           H
ATOM   3611  HN  THR A 240     -10.686 -14.810 -20.914  1.00 83.34           H
ATOM   3612  N   LEU A 241      -8.270 -15.257 -22.944  1.00 82.32           N
ATOM   3613  CA  LEU A 241      -6.953 -15.501 -23.508  1.00 82.32           C
ATOM   3614  C   LEU A 241      -6.857 -16.961 -23.954  1.00 82.32           C
ATOM   3615  O   LEU A 241      -6.256 -17.261 -24.985  1.00 82.32           O
ATOM   3616  HA  LEU A 241      -6.850 -14.864 -24.387  1.00 82.32           H
ATOM   3617  CB  LEU A 241      -5.861 -15.087 -22.519  1.00 82.32           C
ATOM   3618 1HB  LEU A 241      -6.114 -15.491 -21.539  1.00 82.32           H
ATOM   3619 2HB  LEU A 241      -4.925 -15.554 -22.825  1.00 82.32           H
ATOM   3620  CG  LEU A 241      -5.624 -13.582 -22.373  1.00 82.32           C
ATOM   3621  HG  LEU A 241      -6.570 -13.112 -22.108  1.00 82.32           H
ATOM   3622  CD1 LEU A 241      -4.640 -13.290 -21.239  1.00 82.32           C
ATOM   3623 1HD1 LEU A 241      -5.042 -13.673 -20.301  1.00 82.32           H
ATOM   3624 2HD1 LEU A 241      -3.687 -13.775 -21.451  1.00 82.32           H
ATOM   3625 3HD1 LEU A 241      -4.489 -12.214 -21.157  1.00 82.32           H
ATOM   3626  CD2 LEU A 241      -5.170 -12.968 -23.699  1.00 82.32           C
ATOM   3627 1HD2 LEU A 241      -4.240 -13.439 -24.018  1.00 82.32           H
ATOM   3628 2HD2 LEU A 241      -5.937 -13.129 -24.456  1.00 82.32           H
ATOM   3629 3HD2 LEU A 241      -5.008 -11.898 -23.567  1.00 82.32           H
ATOM   3630  HN  LEU A 241      -8.279 -15.057 -21.965  1.00 82.32           H
ATOM   3631  N   ILE A 242      -7.458 -17.831 -23.156  1.00 80.98           N
ATOM   3632  CA  ILE A 242      -7.423 -19.256 -23.441  1.00 80.98           C
ATOM   3633  C   ILE A 242      -8.112 -19.520 -24.781  1.00 80.98           C
ATOM   3634  O   ILE A 242      -7.646 -20.339 -25.572  1.00 80.98           O
ATOM   3635  HA  ILE A 242      -6.376 -19.547 -23.528  1.00 80.98           H
ATOM   3636  CB  ILE A 242      -8.019 -20.050 -22.276  1.00 80.98           C
ATOM   3637  HB  ILE A 242      -8.944 -19.563 -21.969  1.00 80.98           H
ATOM   3638  CG1 ILE A 242      -7.079 -20.039 -21.068  1.00 80.98           C
ATOM   3639 1HG1 ILE A 242      -6.202 -20.650 -21.280  1.00 80.98           H
ATOM   3640 2HG1 ILE A 242      -6.725 -19.024 -20.888  1.00 80.98           H
ATOM   3641  CG2 ILE A 242      -8.379 -21.472 -22.709  1.00 80.98           C
ATOM   3642 1HG2 ILE A 242      -9.112 -21.432 -23.515  1.00 80.98           H
ATOM   3643 2HG2 ILE A 242      -7.482 -21.984 -23.059  1.00 80.98           H
ATOM   3644 3HG2 ILE A 242      -8.800 -22.014 -21.863  1.00 80.98           H
ATOM   3645  CD1 ILE A 242      -7.787 -20.567 -19.819  1.00 80.98           C
ATOM   3646 1HD1 ILE A 242      -8.649 -19.939 -19.597  1.00 80.98           H
ATOM   3647 2HD1 ILE A 242      -8.118 -21.591 -19.995  1.00 80.98           H
ATOM   3648 3HD1 ILE A 242      -7.097 -20.549 -18.976  1.00 80.98           H
ATOM   3649  HN  ILE A 242      -7.960 -17.578 -22.330  1.00 80.98           H
ATOM   3650  N   GLN A 243      -9.212 -18.813 -24.995  1.00 75.73           N
ATOM   3651  CA  GLN A 243     -10.007 -19.010 -26.195  1.00 75.73           C
ATOM   3652  C   GLN A 243      -9.316 -18.370 -27.401  1.00 75.73           C
ATOM   3653  O   GLN A 243      -9.609 -18.716 -28.544  1.00 75.73           O
ATOM   3654  HA  GLN A 243     -10.064 -20.090 -26.331  1.00 75.73           H
ATOM   3655  CB  GLN A 243     -11.420 -18.453 -26.014  1.00 75.73           C
ATOM   3656 1HB  GLN A 243     -11.367 -17.416 -25.681  1.00 75.73           H
ATOM   3657 2HB  GLN A 243     -11.941 -18.454 -26.971  1.00 75.73           H
ATOM   3658  CG  GLN A 243     -12.209 -19.280 -24.997  1.00 75.73           C
ATOM   3659 1HG  GLN A 243     -12.201 -20.329 -25.291  1.00 75.73           H
ATOM   3660 2HG  GLN A 243     -11.728 -19.218 -24.021  1.00 75.73           H
ATOM   3661  CD  GLN A 243     -13.654 -18.786 -24.891  1.00 75.73           C
ATOM   3662  OE1 GLN A 243     -14.043 -17.793 -25.483  1.00 75.73           O
ATOM   3663  NE2 GLN A 243     -14.424 -19.533 -24.105  1.00 75.73           N
ATOM   3664 1HE2 GLN A 243     -14.043 -20.336 -23.647  1.00 75.73           H
ATOM   3665 2HE2 GLN A 243     -15.386 -19.291 -23.972  1.00 75.73           H
ATOM   3666  HN  GLN A 243      -9.560 -18.117 -24.367  1.00 75.73           H
ATOM   3667  N   ALA A 244      -8.412 -17.447 -27.104  1.00 77.32           N
ATOM   3668  CA  ALA A 244      -7.727 -16.708 -28.150  1.00 77.32           C
ATOM   3669  C   ALA A 244      -6.843 -17.666 -28.951  1.00 77.32           C
ATOM   3670  O   ALA A 244      -6.172 -18.523 -28.379  1.00 77.32           O
ATOM   3671  HA  ALA A 244      -8.485 -16.287 -28.811  1.00 77.32           H
ATOM   3672  CB  ALA A 244      -6.927 -15.562 -27.525  1.00 77.32           C
ATOM   3673 1HB  ALA A 244      -7.604 -14.895 -26.992  1.00 77.32           H
ATOM   3674 2HB  ALA A 244      -6.195 -15.969 -26.828  1.00 77.32           H
ATOM   3675 3HB  ALA A 244      -6.413 -15.008 -28.310  1.00 77.32           H
ATOM   3676  HN  ALA A 244      -8.148 -17.204 -26.171  1.00 77.32           H
ATOM   3677  N   LYS A 245      -6.873 -17.489 -30.264  1.00 66.46           N
ATOM   3678  CA  LYS A 245      -6.074 -18.320 -31.149  1.00 66.46           C
ATOM   3679  C   LYS A 245      -4.679 -17.708 -31.295  1.00 66.46           C
ATOM   3680  O   LYS A 245      -3.787 -18.320 -31.879  1.00 66.46           O
ATOM   3681  HA  LYS A 245      -5.974 -19.298 -30.678  1.00 66.46           H
ATOM   3682  CB  LYS A 245      -6.795 -18.531 -32.482  1.00 66.46           C
ATOM   3683 1HB  LYS A 245      -7.098 -17.567 -32.893  1.00 66.46           H
ATOM   3684 2HB  LYS A 245      -6.112 -18.983 -33.201  1.00 66.46           H
ATOM   3685  CG  LYS A 245      -8.024 -19.425 -32.305  1.00 66.46           C
ATOM   3686 1HG  LYS A 245      -7.751 -20.314 -31.737  1.00 66.46           H
ATOM   3687 2HG  LYS A 245      -8.782 -18.897 -31.727  1.00 66.46           H
ATOM   3688  CD  LYS A 245      -8.602 -19.836 -33.660  1.00 66.46           C
ATOM   3689 1HD  LYS A 245      -8.941 -18.951 -34.199  1.00 66.46           H
ATOM   3690 2HD  LYS A 245      -7.824 -20.299 -34.267  1.00 66.46           H
ATOM   3691  CE  LYS A 245      -9.769 -20.811 -33.486  1.00 66.46           C
ATOM   3692 1HE  LYS A 245      -9.457 -21.652 -32.867  1.00 66.46           H
ATOM   3693 2HE  LYS A 245     -10.588 -20.317 -32.963  1.00 66.46           H
ATOM   3694  NZ  LYS A 245     -10.236 -21.301 -34.802  1.00 66.46           N
ATOM   3695 1HZ  LYS A 245     -11.011 -21.940 -34.668  1.00 66.46           H
ATOM   3696 2HZ  LYS A 245     -10.538 -20.516 -35.367  1.00 66.46           H
ATOM   3697 3HZ  LYS A 245      -9.477 -21.783 -35.271  1.00 66.46           H
ATOM   3698  HN  LYS A 245      -7.428 -16.795 -30.723  1.00 66.46           H
ATOM   3699  N   LYS A 246      -4.535 -16.507 -30.753  1.00 60.17           N
ATOM   3700  CA  LYS A 246      -3.333 -15.723 -30.980  1.00 60.17           C
ATOM   3701  C   LYS A 246      -2.160 -16.370 -30.240  1.00 60.17           C
ATOM   3702  O   LYS A 246      -2.302 -16.793 -29.094  1.00 60.17           O
ATOM   3703  HA  LYS A 246      -3.124 -15.748 -32.049  1.00 60.17           H
ATOM   3704  CB  LYS A 246      -3.568 -14.260 -30.599  1.00 60.17           C
ATOM   3705 1HB  LYS A 246      -4.022 -14.206 -29.609  1.00 60.17           H
ATOM   3706 2HB  LYS A 246      -2.613 -13.737 -30.540  1.00 60.17           H
ATOM   3707  CG  LYS A 246      -4.473 -13.566 -31.619  1.00 60.17           C
ATOM   3708 1HG  LYS A 246      -4.111 -13.766 -32.627  1.00 60.17           H
ATOM   3709 2HG  LYS A 246      -5.481 -13.977 -31.555  1.00 60.17           H
ATOM   3710  CD  LYS A 246      -4.516 -12.056 -31.377  1.00 60.17           C
ATOM   3711 1HD  LYS A 246      -4.962 -11.853 -30.403  1.00 60.17           H
ATOM   3712 2HD  LYS A 246      -3.501 -11.659 -31.352  1.00 60.17           H
ATOM   3713  CE  LYS A 246      -5.319 -11.348 -32.470  1.00 60.17           C
ATOM   3714 1HE  LYS A 246      -4.931 -11.623 -33.451  1.00 60.17           H
ATOM   3715 2HE  LYS A 246      -6.358 -11.675 -32.435  1.00 60.17           H
ATOM   3716  NZ  LYS A 246      -5.249  -9.880 -32.296  1.00 60.17           N
ATOM   3717 1HZ  LYS A 246      -5.807  -9.428 -33.012  1.00 60.17           H
ATOM   3718 2HZ  LYS A 246      -5.608  -9.631 -31.381  1.00 60.17           H
ATOM   3719 3HZ  LYS A 246      -4.285  -9.576 -32.375  1.00 60.17           H
ATOM   3720  HN  LYS A 246      -5.220 -16.071 -30.169  1.00 60.17           H
ATOM   3721  N   SER A 247      -1.028 -16.426 -30.927  1.00 65.94           N
ATOM   3722  CA  SER A 247       0.158 -17.050 -30.365  1.00 65.94           C
ATOM   3723  C   SER A 247       0.613 -16.282 -29.122  1.00 65.94           C
ATOM   3724  O   SER A 247       1.058 -16.883 -28.145  1.00 65.94           O
ATOM   3725  HA  SER A 247      -0.147 -18.062 -30.099  1.00 65.94           H
ATOM   3726  CB  SER A 247       1.288 -17.111 -31.394  1.00 65.94           C
ATOM   3727 1HB  SER A 247       1.110 -17.940 -32.079  1.00 65.94           H
ATOM   3728 2HB  SER A 247       1.285 -16.199 -31.991  1.00 65.94           H
ATOM   3729  OG  SER A 247       2.563 -17.270 -30.778  1.00 65.94           O
ATOM   3730  HG  SER A 247       2.613 -18.158 -30.320  1.00 65.94           H
ATOM   3731  HN  SER A 247      -0.915 -16.056 -31.849  1.00 65.94           H
ATOM   3732  N   SER A 248       0.486 -14.966 -29.199  1.00 68.51           N
ATOM   3733  CA  SER A 248       0.998 -14.102 -28.149  1.00 68.51           C
ATOM   3734  C   SER A 248       0.214 -14.328 -26.855  1.00 68.51           C
ATOM   3735  O   SER A 248       0.560 -13.777 -25.811  1.00 68.51           O
ATOM   3736  HA  SER A 248       2.041 -14.392 -28.020  1.00 68.51           H
ATOM   3737  CB  SER A 248       0.927 -12.630 -28.562  1.00 68.51           C
ATOM   3738 1HB  SER A 248       1.308 -12.007 -27.753  1.00 68.51           H
ATOM   3739 2HB  SER A 248       1.573 -12.464 -29.424  1.00 68.51           H
ATOM   3740  OG  SER A 248      -0.403 -12.230 -28.883  1.00 68.51           O
ATOM   3741  HG  SER A 248      -0.418 -11.263 -29.135  1.00 68.51           H
ATOM   3742  HN  SER A 248       0.043 -14.490 -29.959  1.00 68.51           H
ATOM   3743  N   LYS A 249      -0.827 -15.141 -26.966  1.00 64.76           N
ATOM   3744  CA  LYS A 249      -1.741 -15.341 -25.855  1.00 64.76           C
ATOM   3745  C   LYS A 249      -0.968 -15.897 -24.657  1.00 64.76           C
ATOM   3746  O   LYS A 249      -1.291 -15.593 -23.510  1.00 64.76           O
ATOM   3747  HA  LYS A 249      -2.144 -14.365 -25.583  1.00 64.76           H
ATOM   3748  CB  LYS A 249      -2.922 -16.215 -26.284  1.00 64.76           C
ATOM   3749 1HB  LYS A 249      -3.744 -16.094 -25.578  1.00 64.76           H
ATOM   3750 2HB  LYS A 249      -3.288 -15.886 -27.257  1.00 64.76           H
ATOM   3751  CG  LYS A 249      -2.516 -17.688 -26.356  1.00 64.76           C
ATOM   3752 1HG  LYS A 249      -1.649 -17.798 -27.007  1.00 64.76           H
ATOM   3753 2HG  LYS A 249      -2.219 -18.036 -25.367  1.00 64.76           H
ATOM   3754  CD  LYS A 249      -3.667 -18.549 -26.881  1.00 64.76           C
ATOM   3755 1HD  LYS A 249      -4.570 -18.345 -26.305  1.00 64.76           H
ATOM   3756 2HD  LYS A 249      -3.882 -18.283 -27.916  1.00 64.76           H
ATOM   3757  CE  LYS A 249      -3.323 -20.037 -26.792  1.00 64.76           C
ATOM   3758 1HE  LYS A 249      -2.525 -20.274 -27.495  1.00 64.76           H
ATOM   3759 2HE  LYS A 249      -2.951 -20.271 -25.795  1.00 64.76           H
ATOM   3760  NZ  LYS A 249      -4.515 -20.863 -27.089  1.00 64.76           N
ATOM   3761 1HZ  LYS A 249      -4.247 -21.840 -27.132  1.00 64.76           H
ATOM   3762 2HZ  LYS A 249      -5.207 -20.733 -26.359  1.00 64.76           H
ATOM   3763 3HZ  LYS A 249      -4.908 -20.581 -27.981  1.00 64.76           H
ATOM   3764  HN  LYS A 249      -1.049 -15.655 -27.794  1.00 64.76           H
ATOM   3765  N   HIS A 250       0.038 -16.702 -24.965  1.00 70.00           N
ATOM   3766  CA  HIS A 250       0.743 -17.446 -23.936  1.00 70.00           C
ATOM   3767  C   HIS A 250       1.570 -16.484 -23.081  1.00 70.00           C
ATOM   3768  O   HIS A 250       1.656 -16.645 -21.865  1.00 70.00           O
ATOM   3769  HA  HIS A 250      -0.018 -17.912 -23.310  1.00 70.00           H
ATOM   3770  CB  HIS A 250       1.585 -18.564 -24.554  1.00 70.00           C
ATOM   3771 1HB  HIS A 250       1.338 -18.648 -25.612  1.00 70.00           H
ATOM   3772 2HB  HIS A 250       2.638 -18.288 -24.494  1.00 70.00           H
ATOM   3773  CG  HIS A 250       1.395 -19.911 -23.899  1.00 70.00           C
ATOM   3774  ND1 HIS A 250       0.481 -20.127 -22.882  1.00 70.00           N
ATOM   3775  HD1 HIS A 250      -0.128 -19.440 -22.487  1.00 70.00           H
ATOM   3776  CD2 HIS A 250       2.008 -21.108 -24.126  1.00 70.00           C
ATOM   3777  HD2 HIS A 250       2.787 -21.294 -24.866  1.00 70.00           H
ATOM   3778  CE1 HIS A 250       0.551 -21.400 -22.521  1.00 70.00           C
ATOM   3779  HE1 HIS A 250      -0.044 -21.879 -21.743  1.00 70.00           H
ATOM   3780  NE2 HIS A 250       1.499 -22.006 -23.293  1.00 70.00           N
ATOM   3781  HN  HIS A 250       0.373 -16.848 -25.896  1.00 70.00           H
ATOM   3782  N   LYS A 251       2.158 -15.504 -23.752  1.00 69.06           N
ATOM   3783  CA  LYS A 251       2.960 -14.505 -23.067  1.00 69.06           C
ATOM   3784  C   LYS A 251       2.064 -13.691 -22.131  1.00 69.06           C
ATOM   3785  O   LYS A 251       2.416 -13.458 -20.976  1.00 69.06           O
ATOM   3786  HA  LYS A 251       3.698 -15.035 -22.464  1.00 69.06           H
ATOM   3787  CB  LYS A 251       3.730 -13.651 -24.077  1.00 69.06           C
ATOM   3788 1HB  LYS A 251       4.268 -14.297 -24.770  1.00 69.06           H
ATOM   3789 2HB  LYS A 251       3.030 -13.062 -24.669  1.00 69.06           H
ATOM   3790  CG  LYS A 251       4.716 -12.720 -23.369  1.00 69.06           C
ATOM   3791 1HG  LYS A 251       4.174 -12.053 -22.698  1.00 69.06           H
ATOM   3792 2HG  LYS A 251       5.398 -13.307 -22.753  1.00 69.06           H
ATOM   3793  CD  LYS A 251       5.515 -11.896 -24.381  1.00 69.06           C
ATOM   3794 1HD  LYS A 251       6.100 -12.561 -25.016  1.00 69.06           H
ATOM   3795 2HD  LYS A 251       4.831 -11.352 -25.033  1.00 69.06           H
ATOM   3796  CE  LYS A 251       6.445 -10.909 -23.672  1.00 69.06           C
ATOM   3797 1HE  LYS A 251       5.870 -10.285 -22.988  1.00 69.06           H
ATOM   3798 2HE  LYS A 251       7.172 -11.454 -23.070  1.00 69.06           H
ATOM   3799  NZ  LYS A 251       7.147 -10.058 -24.658  1.00 69.06           N
ATOM   3800 1HZ  LYS A 251       7.761  -9.414 -24.173  1.00 69.06           H
ATOM   3801 2HZ  LYS A 251       7.694 -10.643 -25.280  1.00 69.06           H
ATOM   3802 3HZ  LYS A 251       6.466  -9.535 -25.198  1.00 69.06           H
ATOM   3803  HN  LYS A 251       2.093 -15.387 -24.743  1.00 69.06           H
ATOM   3804  N   ALA A 252       0.922 -13.282 -22.665  1.00 79.38           N
ATOM   3805  CA  ALA A 252       0.005 -12.440 -21.915  1.00 79.38           C
ATOM   3806  C   ALA A 252      -0.516 -13.215 -20.703  1.00 79.38           C
ATOM   3807  O   ALA A 252      -0.647 -12.657 -19.615  1.00 79.38           O
ATOM   3808  HA  ALA A 252       0.561 -11.570 -21.567  1.00 79.38           H
ATOM   3809  CB  ALA A 252      -1.123 -11.969 -22.835  1.00 79.38           C
ATOM   3810 1HB  ALA A 252      -0.703 -11.399 -23.663  1.00 79.38           H
ATOM   3811 2HB  ALA A 252      -1.660 -12.834 -23.224  1.00 79.38           H
ATOM   3812 3HB  ALA A 252      -1.811 -11.338 -22.272  1.00 79.38           H
ATOM   3813  HN  ALA A 252       0.622 -13.515 -23.590  1.00 79.38           H
ATOM   3814  N   LEU A 253      -0.799 -14.489 -20.932  1.00 77.20           N
ATOM   3815  CA  LEU A 253      -1.339 -15.336 -19.883  1.00 77.20           C
ATOM   3816  C   LEU A 253      -0.359 -15.374 -18.709  1.00 77.20           C
ATOM   3817  O   LEU A 253      -0.756 -15.196 -17.558  1.00 77.20           O
ATOM   3818  HA  LEU A 253      -2.269 -14.881 -19.542  1.00 77.20           H
ATOM   3819  CB  LEU A 253      -1.689 -16.719 -20.437  1.00 77.20           C
ATOM   3820 1HB  LEU A 253      -2.241 -16.587 -21.368  1.00 77.20           H
ATOM   3821 2HB  LEU A 253      -0.761 -17.234 -20.687  1.00 77.20           H
ATOM   3822  CG  LEU A 253      -2.509 -17.623 -19.515  1.00 77.20           C
ATOM   3823  HG  LEU A 253      -2.076 -17.576 -18.516  1.00 77.20           H
ATOM   3824  CD1 LEU A 253      -3.953 -17.130 -19.405  1.00 77.20           C
ATOM   3825 1HD1 LEU A 253      -3.961 -16.118 -19.000  1.00 77.20           H
ATOM   3826 2HD1 LEU A 253      -4.413 -17.129 -20.393  1.00 77.20           H
ATOM   3827 3HD1 LEU A 253      -4.514 -17.790 -18.744  1.00 77.20           H
ATOM   3828  CD2 LEU A 253      -2.435 -19.082 -19.970  1.00 77.20           C
ATOM   3829 1HD2 LEU A 253      -2.829 -19.167 -20.983  1.00 77.20           H
ATOM   3830 2HD2 LEU A 253      -1.398 -19.416 -19.954  1.00 77.20           H
ATOM   3831 3HD2 LEU A 253      -3.027 -19.703 -19.297  1.00 77.20           H
ATOM   3832  HN  LEU A 253      -0.665 -14.942 -21.814  1.00 77.20           H
ATOM   3833  N   LYS A 254       0.902 -15.608 -19.040  1.00 75.17           N
ATOM   3834  CA  LYS A 254       1.933 -15.728 -18.023  1.00 75.17           C
ATOM   3835  C   LYS A 254       1.960 -14.453 -17.177  1.00 75.17           C
ATOM   3836  O   LYS A 254       1.980 -14.518 -15.949  1.00 75.17           O
ATOM   3837  HA  LYS A 254       1.660 -16.564 -17.378  1.00 75.17           H
ATOM   3838  CB  LYS A 254       3.280 -16.071 -18.662  1.00 75.17           C
ATOM   3839 1HB  LYS A 254       3.160 -16.916 -19.341  1.00 75.17           H
ATOM   3840 2HB  LYS A 254       3.627 -15.229 -19.261  1.00 75.17           H
ATOM   3841  CG  LYS A 254       4.323 -16.410 -17.596  1.00 75.17           C
ATOM   3842 1HG  LYS A 254       4.527 -15.528 -16.989  1.00 75.17           H
ATOM   3843 2HG  LYS A 254       3.929 -17.174 -16.926  1.00 75.17           H
ATOM   3844  CD  LYS A 254       5.621 -16.906 -18.236  1.00 75.17           C
ATOM   3845 1HD  LYS A 254       5.413 -17.772 -18.865  1.00 75.17           H
ATOM   3846 2HD  LYS A 254       6.029 -16.132 -18.886  1.00 75.17           H
ATOM   3847  CE  LYS A 254       6.652 -17.280 -17.169  1.00 75.17           C
ATOM   3848 1HE  LYS A 254       6.932 -16.393 -16.600  1.00 75.17           H
ATOM   3849 2HE  LYS A 254       6.213 -17.985 -16.463  1.00 75.17           H
ATOM   3850  NZ  LYS A 254       7.853 -17.876 -17.795  1.00 75.17           N
ATOM   3851 1HZ  LYS A 254       8.533 -18.099 -17.076  1.00 75.17           H
ATOM   3852 2HZ  LYS A 254       7.592 -18.723 -18.288  1.00 75.17           H
ATOM   3853 3HZ  LYS A 254       8.257 -17.215 -18.449  1.00 75.17           H
ATOM   3854  HN  LYS A 254       1.223 -15.715 -19.981  1.00 75.17           H
ATOM   3855  N   VAL A 255       1.961 -13.323 -17.869  1.00 81.04           N
ATOM   3856  CA  VAL A 255       2.048 -12.036 -17.200  1.00 81.04           C
ATOM   3857  C   VAL A 255       0.863 -11.882 -16.245  1.00 81.04           C
ATOM   3858  O   VAL A 255       1.035 -11.479 -15.095  1.00 81.04           O
ATOM   3859  HA  VAL A 255       2.970 -12.029 -16.619  1.00 81.04           H
ATOM   3860  CB  VAL A 255       2.132 -10.913 -18.235  1.00 81.04           C
ATOM   3861  HB  VAL A 255       1.309 -11.043 -18.938  1.00 81.04           H
ATOM   3862  CG1 VAL A 255       1.971  -9.543 -17.572  1.00 81.04           C
ATOM   3863 1HG1 VAL A 255       1.001  -9.491 -17.077  1.00 81.04           H
ATOM   3864 2HG1 VAL A 255       2.762  -9.400 -16.836  1.00 81.04           H
ATOM   3865 3HG1 VAL A 255       2.035  -8.763 -18.330  1.00 81.04           H
ATOM   3866  CG2 VAL A 255       3.441 -10.990 -19.023  1.00 81.04           C
ATOM   3867 1HG2 VAL A 255       4.283 -10.897 -18.338  1.00 81.04           H
ATOM   3868 2HG2 VAL A 255       3.497 -11.947 -19.541  1.00 81.04           H
ATOM   3869 3HG2 VAL A 255       3.475 -10.180 -19.752  1.00 81.04           H
ATOM   3870  HN  VAL A 255       1.903 -13.278 -18.866  1.00 81.04           H
ATOM   3871  N   THR A 256      -0.315 -12.210 -16.756  1.00 79.96           N
ATOM   3872  CA  THR A 256      -1.539 -12.020 -15.997  1.00 79.96           C
ATOM   3873  C   THR A 256      -1.482 -12.809 -14.687  1.00 79.96           C
ATOM   3874  O   THR A 256      -1.799 -12.278 -13.624  1.00 79.96           O
ATOM   3875  HA  THR A 256      -1.620 -10.966 -15.731  1.00 79.96           H
ATOM   3876  CB  THR A 256      -2.716 -12.413 -16.892  1.00 79.96           C
ATOM   3877  HB  THR A 256      -2.664 -13.467 -17.164  1.00 79.96           H
ATOM   3878  OG1 THR A 256      -2.648 -11.493 -17.978  1.00 79.96           O
ATOM   3879  HG1 THR A 256      -2.110 -11.885 -18.725  1.00 79.96           H
ATOM   3880  CG2 THR A 256      -4.070 -12.121 -16.241  1.00 79.96           C
ATOM   3881 1HG2 THR A 256      -4.149 -11.054 -16.031  1.00 79.96           H
ATOM   3882 2HG2 THR A 256      -4.154 -12.682 -15.310  1.00 79.96           H
ATOM   3883 3HG2 THR A 256      -4.871 -12.418 -16.918  1.00 79.96           H
ATOM   3884  HN  THR A 256      -0.440 -12.597 -17.669  1.00 79.96           H
ATOM   3885  N   ILE A 257      -1.077 -14.065 -14.807  1.00 82.32           N
ATOM   3886  CA  ILE A 257      -1.007 -14.943 -13.651  1.00 82.32           C
ATOM   3887  C   ILE A 257      -0.005 -14.374 -12.644  1.00 82.32           C
ATOM   3888  O   ILE A 257      -0.293 -14.301 -11.451  1.00 82.32           O
ATOM   3889  HA  ILE A 257      -1.993 -14.953 -13.189  1.00 82.32           H
ATOM   3890  CB  ILE A 257      -0.695 -16.376 -14.085  1.00 82.32           C
ATOM   3891  HB  ILE A 257       0.171 -16.352 -14.747  1.00 82.32           H
ATOM   3892  CG1 ILE A 257      -1.857 -16.972 -14.883  1.00 82.32           C
ATOM   3893 1HG1 ILE A 257      -2.708 -17.139 -14.223  1.00 82.32           H
ATOM   3894 2HG1 ILE A 257      -2.180 -16.265 -15.646  1.00 82.32           H
ATOM   3895  CG2 ILE A 257      -0.321 -17.244 -12.882  1.00 82.32           C
ATOM   3896 1HG2 ILE A 257       0.560 -16.828 -12.394  1.00 82.32           H
ATOM   3897 2HG2 ILE A 257      -1.151 -17.265 -12.177  1.00 82.32           H
ATOM   3898 3HG2 ILE A 257      -0.104 -18.258 -13.219  1.00 82.32           H
ATOM   3899  CD1 ILE A 257      -1.450 -18.292 -15.542  1.00 82.32           C
ATOM   3900 1HD1 ILE A 257      -0.614 -18.117 -16.219  1.00 82.32           H
ATOM   3901 2HD1 ILE A 257      -1.151 -19.005 -14.773  1.00 82.32           H
ATOM   3902 3HD1 ILE A 257      -2.294 -18.694 -16.102  1.00 82.32           H
ATOM   3903  HN  ILE A 257      -0.799 -14.483 -15.672  1.00 82.32           H
ATOM   3904  N   THR A 258       1.150 -13.984 -13.163  1.00 84.94           N
ATOM   3905  CA  THR A 258       2.226 -13.501 -12.314  1.00 84.94           C
ATOM   3906  C   THR A 258       1.750 -12.317 -11.471  1.00 84.94           C
ATOM   3907  O   THR A 258       1.989 -12.273 -10.265  1.00 84.94           O
ATOM   3908  HA  THR A 258       2.502 -14.297 -11.621  1.00 84.94           H
ATOM   3909  CB  THR A 258       3.421 -13.168 -13.209  1.00 84.94           C
ATOM   3910  HB  THR A 258       3.177 -12.360 -13.899  1.00 84.94           H
ATOM   3911  OG1 THR A 258       3.759 -14.412 -13.815  1.00 84.94           O
ATOM   3912  HG1 THR A 258       3.240 -14.533 -14.661  1.00 84.94           H
ATOM   3913  CG2 THR A 258       4.668 -12.793 -12.406  1.00 84.94           C
ATOM   3914 1HG2 THR A 258       4.952 -13.628 -11.765  1.00 84.94           H
ATOM   3915 2HG2 THR A 258       4.456 -11.919 -11.791  1.00 84.94           H
ATOM   3916 3HG2 THR A 258       5.486 -12.566 -13.090  1.00 84.94           H
ATOM   3917  HN  THR A 258       1.356 -13.995 -14.141  1.00 84.94           H
ATOM   3918  N   VAL A 259       1.084 -11.386 -12.138  1.00 84.65           N
ATOM   3919  CA  VAL A 259       0.633 -10.171 -11.480  1.00 84.65           C
ATOM   3920  C   VAL A 259      -0.284 -10.539 -10.312  1.00 84.65           C
ATOM   3921  O   VAL A 259      -0.130 -10.016  -9.209  1.00 84.65           O
ATOM   3922  HA  VAL A 259       1.514  -9.663 -11.088  1.00 84.65           H
ATOM   3923  CB  VAL A 259      -0.036  -9.244 -12.496  1.00 84.65           C
ATOM   3924  HB  VAL A 259      -0.721  -9.842 -13.097  1.00 84.65           H
ATOM   3925  CG1 VAL A 259      -0.854  -8.159 -11.792  1.00 84.65           C
ATOM   3926 1HG1 VAL A 259      -1.627  -8.625 -11.183  1.00 84.65           H
ATOM   3927 2HG1 VAL A 259      -0.198  -7.565 -11.156  1.00 84.65           H
ATOM   3928 3HG1 VAL A 259      -1.318  -7.513 -12.538  1.00 84.65           H
ATOM   3929  CG2 VAL A 259       0.999  -8.626 -13.439  1.00 84.65           C
ATOM   3930 1HG2 VAL A 259       1.719  -8.048 -12.859  1.00 84.65           H
ATOM   3931 2HG2 VAL A 259       1.518  -9.418 -13.978  1.00 84.65           H
ATOM   3932 3HG2 VAL A 259       0.496  -7.970 -14.151  1.00 84.65           H
ATOM   3933  HN  VAL A 259       0.852 -11.452 -13.109  1.00 84.65           H
ATOM   3934  N   LEU A 260      -1.217 -11.437 -10.594  1.00 83.15           N
ATOM   3935  CA  LEU A 260      -2.213 -11.816  -9.606  1.00 83.15           C
ATOM   3936  C   LEU A 260      -1.520 -12.496  -8.424  1.00 83.15           C
ATOM   3937  O   LEU A 260      -1.804 -12.182  -7.269  1.00 83.15           O
ATOM   3938  HA  LEU A 260      -2.685 -10.900  -9.250  1.00 83.15           H
ATOM   3939  CB  LEU A 260      -3.309 -12.668 -10.250  1.00 83.15           C
ATOM   3940 1HB  LEU A 260      -3.713 -12.121 -11.102  1.00 83.15           H
ATOM   3941 2HB  LEU A 260      -2.852 -13.576 -10.642  1.00 83.15           H
ATOM   3942  CG  LEU A 260      -4.471 -13.067  -9.338  1.00 83.15           C
ATOM   3943  HG  LEU A 260      -4.058 -13.543  -8.449  1.00 83.15           H
ATOM   3944  CD1 LEU A 260      -5.250 -11.836  -8.872  1.00 83.15           C
ATOM   3945 1HD1 LEU A 260      -4.585 -11.172  -8.320  1.00 83.15           H
ATOM   3946 2HD1 LEU A 260      -5.651 -11.310  -9.739  1.00 83.15           H
ATOM   3947 3HD1 LEU A 260      -6.070 -12.148  -8.226  1.00 83.15           H
ATOM   3948  CD2 LEU A 260      -5.376 -14.094 -10.022  1.00 83.15           C
ATOM   3949 1HD2 LEU A 260      -5.782 -13.667 -10.939  1.00 83.15           H
ATOM   3950 2HD2 LEU A 260      -4.797 -14.986 -10.261  1.00 83.15           H
ATOM   3951 3HD2 LEU A 260      -6.193 -14.361  -9.352  1.00 83.15           H
ATOM   3952  HN  LEU A 260      -1.299 -11.900 -11.476  1.00 83.15           H
ATOM   3953  N   THR A 261      -0.625 -13.415  -8.754  1.00 87.29           N
ATOM   3954  CA  THR A 261       0.033 -14.218  -7.737  1.00 87.29           C
ATOM   3955  C   THR A 261       0.853 -13.328  -6.802  1.00 87.29           C
ATOM   3956  O   THR A 261       0.826 -13.507  -5.585  1.00 87.29           O
ATOM   3957  HA  THR A 261      -0.735 -14.698  -7.129  1.00 87.29           H
ATOM   3958  CB  THR A 261       0.867 -15.288  -8.445  1.00 87.29           C
ATOM   3959  HB  THR A 261       1.675 -14.834  -9.018  1.00 87.29           H
ATOM   3960  OG1 THR A 261      -0.087 -16.026  -9.203  1.00 87.29           O
ATOM   3961  HG1 THR A 261      -0.190 -15.621 -10.111  1.00 87.29           H
ATOM   3962  CG2 THR A 261       1.447 -16.317  -7.472  1.00 87.29           C
ATOM   3963 1HG2 THR A 261       0.634 -16.818  -6.947  1.00 87.29           H
ATOM   3964 2HG2 THR A 261       2.090 -15.813  -6.751  1.00 87.29           H
ATOM   3965 3HG2 THR A 261       2.030 -17.053  -8.026  1.00 87.29           H
ATOM   3966  HN  THR A 261      -0.347 -13.614  -9.694  1.00 87.29           H
ATOM   3967  N   VAL A 262       1.564 -12.387  -7.406  1.00 89.77           N
ATOM   3968  CA  VAL A 262       2.466 -11.531  -6.654  1.00 89.77           C
ATOM   3969  C   VAL A 262       1.657 -10.685  -5.670  1.00 89.77           C
ATOM   3970  O   VAL A 262       2.062 -10.503  -4.523  1.00 89.77           O
ATOM   3971  HA  VAL A 262       3.139 -12.177  -6.090  1.00 89.77           H
ATOM   3972  CB  VAL A 262       3.311 -10.690  -7.613  1.00 89.77           C
ATOM   3973  HB  VAL A 262       2.633 -10.181  -8.298  1.00 89.77           H
ATOM   3974  CG1 VAL A 262       4.101  -9.622  -6.854  1.00 89.77           C
ATOM   3975 1HG1 VAL A 262       3.410  -8.964  -6.327  1.00 89.77           H
ATOM   3976 2HG1 VAL A 262       4.764 -10.103  -6.135  1.00 89.77           H
ATOM   3977 3HG1 VAL A 262       4.693  -9.038  -7.559  1.00 89.77           H
ATOM   3978  CG2 VAL A 262       4.242 -11.574  -8.444  1.00 89.77           C
ATOM   3979 1HG2 VAL A 262       4.910 -12.123  -7.780  1.00 89.77           H
ATOM   3980 2HG2 VAL A 262       3.649 -12.279  -9.027  1.00 89.77           H
ATOM   3981 3HG2 VAL A 262       4.831 -10.951  -9.117  1.00 89.77           H
ATOM   3982  HN  VAL A 262       1.532 -12.206  -8.389  1.00 89.77           H
ATOM   3983  N   PHE A 263       0.527 -10.190  -6.154  1.00 87.90           N
ATOM   3984  CA  PHE A 263      -0.345  -9.370  -5.330  1.00 87.90           C
ATOM   3985  C   PHE A 263      -0.827 -10.145  -4.102  1.00 87.90           C
ATOM   3986  O   PHE A 263      -0.716  -9.663  -2.976  1.00 87.90           O
ATOM   3987  HA  PHE A 263       0.234  -8.505  -5.007  1.00 87.90           H
ATOM   3988  CB  PHE A 263      -1.554  -8.999  -6.191  1.00 87.90           C
ATOM   3989 1HB  PHE A 263      -1.207  -8.475  -7.081  1.00 87.90           H
ATOM   3990 2HB  PHE A 263      -2.042  -9.913  -6.529  1.00 87.90           H
ATOM   3991  CG  PHE A 263      -2.585  -8.125  -5.472  1.00 87.90           C
ATOM   3992  CD1 PHE A 263      -3.686  -8.693  -4.912  1.00 87.90           C
ATOM   3993  HD1 PHE A 263      -3.835  -9.771  -4.975  1.00 87.90           H
ATOM   3994  CD2 PHE A 263      -2.399  -6.780  -5.394  1.00 87.90           C
ATOM   3995  HD2 PHE A 263      -1.516  -6.324  -5.843  1.00 87.90           H
ATOM   3996  CE1 PHE A 263      -4.642  -7.882  -4.246  1.00 87.90           C
ATOM   3997  HE1 PHE A 263      -5.525  -8.337  -3.797  1.00 87.90           H
ATOM   3998  CE2 PHE A 263      -3.355  -5.969  -4.727  1.00 87.90           C
ATOM   3999  HE2 PHE A 263      -3.206  -4.891  -4.664  1.00 87.90           H
ATOM   4000  CZ  PHE A 263      -4.456  -6.537  -4.167  1.00 87.90           C
ATOM   4001  HZ  PHE A 263      -5.190  -5.914  -3.655  1.00 87.90           H
ATOM   4002  HN  PHE A 263       0.206 -10.340  -7.089  1.00 87.90           H
ATOM   4003  N   VAL A 264      -1.351 -11.334  -4.361  1.00 89.10           N
ATOM   4004  CA  VAL A 264      -1.941 -12.138  -3.304  1.00 89.10           C
ATOM   4005  C   VAL A 264      -0.869 -12.473  -2.265  1.00 89.10           C
ATOM   4006  O   VAL A 264      -1.095 -12.323  -1.065  1.00 89.10           O
ATOM   4007  HA  VAL A 264      -2.716 -11.537  -2.827  1.00 89.10           H
ATOM   4008  CB  VAL A 264      -2.605 -13.381  -3.900  1.00 89.10           C
ATOM   4009  HB  VAL A 264      -1.864 -13.896  -4.511  1.00 89.10           H
ATOM   4010  CG1 VAL A 264      -3.057 -14.342  -2.799  1.00 89.10           C
ATOM   4011 1HG1 VAL A 264      -2.193 -14.655  -2.212  1.00 89.10           H
ATOM   4012 2HG1 VAL A 264      -3.775 -13.840  -2.150  1.00 89.10           H
ATOM   4013 3HG1 VAL A 264      -3.525 -15.217  -3.250  1.00 89.10           H
ATOM   4014  CG2 VAL A 264      -3.776 -12.996  -4.807  1.00 89.10           C
ATOM   4015 1HG2 VAL A 264      -4.519 -12.447  -4.228  1.00 89.10           H
ATOM   4016 2HG2 VAL A 264      -3.414 -12.369  -5.621  1.00 89.10           H
ATOM   4017 3HG2 VAL A 264      -4.229 -13.898  -5.217  1.00 89.10           H
ATOM   4018  HN  VAL A 264      -1.377 -11.748  -5.271  1.00 89.10           H
ATOM   4019  N   LEU A 265       0.274 -12.920  -2.764  1.00 88.64           N
ATOM   4020  CA  LEU A 265       1.324 -13.422  -1.895  1.00 88.64           C
ATOM   4021  C   LEU A 265       1.833 -12.284  -1.007  1.00 88.64           C
ATOM   4022  O   LEU A 265       2.271 -12.518   0.118  1.00 88.64           O
ATOM   4023  HA  LEU A 265       0.882 -14.186  -1.256  1.00 88.64           H
ATOM   4024  CB  LEU A 265       2.423 -14.098  -2.717  1.00 88.64           C
ATOM   4025 1HB  LEU A 265       2.701 -13.431  -3.533  1.00 88.64           H
ATOM   4026 2HB  LEU A 265       3.303 -14.213  -2.085  1.00 88.64           H
ATOM   4027  CG  LEU A 265       2.072 -15.465  -3.309  1.00 88.64           C
ATOM   4028  HG  LEU A 265       1.190 -15.348  -3.939  1.00 88.64           H
ATOM   4029  CD1 LEU A 265       3.201 -15.981  -4.204  1.00 88.64           C
ATOM   4030 1HD1 LEU A 265       3.367 -15.278  -5.021  1.00 88.64           H
ATOM   4031 2HD1 LEU A 265       4.114 -16.078  -3.617  1.00 88.64           H
ATOM   4032 3HD1 LEU A 265       2.925 -16.953  -4.612  1.00 88.64           H
ATOM   4033  CD2 LEU A 265       1.712 -16.464  -2.208  1.00 88.64           C
ATOM   4034 1HD2 LEU A 265       2.560 -16.582  -1.533  1.00 88.64           H
ATOM   4035 2HD2 LEU A 265       0.852 -16.094  -1.649  1.00 88.64           H
ATOM   4036 3HD2 LEU A 265       1.467 -17.426  -2.656  1.00 88.64           H
ATOM   4037  HN  LEU A 265       0.487 -12.942  -3.741  1.00 88.64           H
ATOM   4038  N   SER A 266       1.758 -11.076  -1.547  1.00 90.23           N
ATOM   4039  CA  SER A 266       2.312  -9.917  -0.868  1.00 90.23           C
ATOM   4040  C   SER A 266       1.289  -9.351   0.120  1.00 90.23           C
ATOM   4041  O   SER A 266       1.640  -8.984   1.240  1.00 90.23           O
ATOM   4042  HA  SER A 266       3.191 -10.286  -0.339  1.00 90.23           H
ATOM   4043  CB  SER A 266       2.734  -8.841  -1.870  1.00 90.23           C
ATOM   4044 1HB  SER A 266       3.090  -7.963  -1.331  1.00 90.23           H
ATOM   4045 2HB  SER A 266       3.569  -9.209  -2.466  1.00 90.23           H
ATOM   4046  OG  SER A 266       1.664  -8.466  -2.733  1.00 90.23           O
ATOM   4047  HG  SER A 266       1.760  -8.925  -3.616  1.00 90.23           H
ATOM   4048  HN  SER A 266       1.330 -10.884  -2.430  1.00 90.23           H
ATOM   4049  N   GLN A 267       0.045  -9.298  -0.332  1.00 86.76           N
ATOM   4050  CA  GLN A 267      -0.966  -8.508   0.350  1.00 86.76           C
ATOM   4051  C   GLN A 267      -1.734  -9.376   1.349  1.00 86.76           C
ATOM   4052  O   GLN A 267      -2.134  -8.902   2.410  1.00 86.76           O
ATOM   4053  HA  GLN A 267      -0.416  -7.731   0.882  1.00 86.76           H
ATOM   4054  CB  GLN A 267      -1.918  -7.852  -0.652  1.00 86.76           C
ATOM   4055 1HB  GLN A 267      -2.401  -8.620  -1.256  1.00 86.76           H
ATOM   4056 2HB  GLN A 267      -2.707  -7.323  -0.117  1.00 86.76           H
ATOM   4057  CG  GLN A 267      -1.169  -6.877  -1.562  1.00 86.76           C
ATOM   4058 1HG  GLN A 267      -0.403  -7.412  -2.124  1.00 86.76           H
ATOM   4059 2HG  GLN A 267      -1.859  -6.450  -2.290  1.00 86.76           H
ATOM   4060  CD  GLN A 267      -0.521  -5.755  -0.748  1.00 86.76           C
ATOM   4061  OE1 GLN A 267      -1.045  -5.298   0.254  1.00 86.76           O
ATOM   4062  NE2 GLN A 267       0.645  -5.339  -1.233  1.00 86.76           N
ATOM   4063 1HE2 GLN A 267       1.020  -5.756  -2.061  1.00 86.76           H
ATOM   4064 2HE2 GLN A 267       1.147  -4.608  -0.771  1.00 86.76           H
ATOM   4065  HN  GLN A 267      -0.276  -9.782  -1.146  1.00 86.76           H
ATOM   4066  N   PHE A 268      -1.917 -10.634   0.972  1.00 91.65           N
ATOM   4067  CA  PHE A 268      -2.821 -11.509   1.700  1.00 91.65           C
ATOM   4068  C   PHE A 268      -2.340 -11.721   3.137  1.00 91.65           C
ATOM   4069  O   PHE A 268      -3.096 -11.514   4.085  1.00 91.65           O
ATOM   4070  HA  PHE A 268      -3.798 -11.025   1.713  1.00 91.65           H
ATOM   4071  CB  PHE A 268      -2.824 -12.854   0.971  1.00 91.65           C
ATOM   4072 1HB  PHE A 268      -3.091 -12.690  -0.072  1.00 91.65           H
ATOM   4073 2HB  PHE A 268      -1.814 -13.263   0.981  1.00 91.65           H
ATOM   4074  CG  PHE A 268      -3.782 -13.885   1.572  1.00 91.65           C
ATOM   4075  CD1 PHE A 268      -3.300 -14.883   2.360  1.00 91.65           C
ATOM   4076  HD1 PHE A 268      -2.231 -14.949   2.564  1.00 91.65           H
ATOM   4077  CD2 PHE A 268      -5.115 -13.803   1.318  1.00 91.65           C
ATOM   4078  HD2 PHE A 268      -5.502 -13.003   0.687  1.00 91.65           H
ATOM   4079  CE1 PHE A 268      -4.189 -15.839   2.918  1.00 91.65           C
ATOM   4080  HE1 PHE A 268      -3.802 -16.640   3.549  1.00 91.65           H
ATOM   4081  CE2 PHE A 268      -6.005 -14.759   1.876  1.00 91.65           C
ATOM   4082  HE2 PHE A 268      -7.073 -14.694   1.673  1.00 91.65           H
ATOM   4083  CZ  PHE A 268      -5.522 -15.758   2.664  1.00 91.65           C
ATOM   4084  HZ  PHE A 268      -6.205 -16.492   3.092  1.00 91.65           H
ATOM   4085  HN  PHE A 268      -1.462 -11.055   0.188  1.00 91.65           H
ATOM   4086  N   PRO A 269      -1.080 -12.137   3.323  1.00 94.65           N
ATOM   4087  CA  PRO A 269      -0.566 -12.408   4.668  1.00 94.65           C
ATOM   4088  C   PRO A 269      -0.775 -11.236   5.613  1.00 94.65           C
ATOM   4089  O   PRO A 269      -1.207 -11.419   6.750  1.00 94.65           O
ATOM   4090  HA  PRO A 269      -1.113 -13.237   5.118  1.00 94.65           H
ATOM   4091  CB  PRO A 269       0.919 -12.694   4.438  1.00 94.65           C
ATOM   4092 1HB  PRO A 269       1.521 -11.790   4.533  1.00 94.65           H
ATOM   4093 2HB  PRO A 269       1.306 -13.412   5.161  1.00 94.65           H
ATOM   4094  CG  PRO A 269       0.956 -13.249   3.019  1.00 94.65           C
ATOM   4095 1HG  PRO A 269       1.951 -13.172   2.580  1.00 94.65           H
ATOM   4096 2HG  PRO A 269       0.689 -14.305   2.990  1.00 94.65           H
ATOM   4097  CD  PRO A 269      -0.058 -12.383   2.290  1.00 94.65           C
ATOM   4098 1HD  PRO A 269       0.385 -11.452   1.935  1.00 94.65           H
ATOM   4099 2HD  PRO A 269      -0.469 -12.889   1.417  1.00 94.65           H
ATOM   4100  N   TYR A 270      -0.460 -10.050   5.112  1.00 92.21           N
ATOM   4101  CA  TYR A 270      -0.547  -8.848   5.924  1.00 92.21           C
ATOM   4102  C   TYR A 270      -1.987  -8.592   6.373  1.00 92.21           C
ATOM   4103  O   TYR A 270      -2.235  -8.317   7.546  1.00 92.21           O
ATOM   4104  HA  TYR A 270       0.081  -8.990   6.804  1.00 92.21           H
ATOM   4105  CB  TYR A 270      -0.094  -7.697   5.022  1.00 92.21           C
ATOM   4106 1HB  TYR A 270       0.961  -7.831   4.782  1.00 92.21           H
ATOM   4107 2HB  TYR A 270      -0.644  -7.747   4.083  1.00 92.21           H
ATOM   4108  CG  TYR A 270      -0.289  -6.310   5.639  1.00 92.21           C
ATOM   4109  CD1 TYR A 270      -1.137  -5.402   5.038  1.00 92.21           C
ATOM   4110  HD1 TYR A 270      -1.667  -5.672   4.125  1.00 92.21           H
ATOM   4111  CD2 TYR A 270       0.382  -5.968   6.795  1.00 92.21           C
ATOM   4112  HD2 TYR A 270       1.052  -6.686   7.269  1.00 92.21           H
ATOM   4113  CE1 TYR A 270      -1.321  -4.097   5.618  1.00 92.21           C
ATOM   4114  HE1 TYR A 270      -1.988  -3.370   5.154  1.00 92.21           H
ATOM   4115  CE2 TYR A 270       0.198  -4.663   7.374  1.00 92.21           C
ATOM   4116  HE2 TYR A 270       0.723  -4.380   8.287  1.00 92.21           H
ATOM   4117  CZ  TYR A 270      -0.644  -3.792   6.758  1.00 92.21           C
ATOM   4118  OH  TYR A 270      -0.818  -2.559   7.305  1.00 92.21           O
ATOM   4119  HH  TYR A 270      -0.376  -2.518   8.201  1.00 92.21           H
ATOM   4120  HN  TYR A 270      -0.151  -9.904   4.172  1.00 92.21           H
ATOM   4121  N   ASN A 271      -2.898  -8.692   5.416  1.00 90.69           N
ATOM   4122  CA  ASN A 271      -4.287  -8.347   5.666  1.00 90.69           C
ATOM   4123  C   ASN A 271      -4.922  -9.418   6.554  1.00 90.69           C
ATOM   4124  O   ASN A 271      -5.913  -9.159   7.235  1.00 90.69           O
ATOM   4125  HA  ASN A 271      -4.257  -7.370   6.149  1.00 90.69           H
ATOM   4126  CB  ASN A 271      -5.082  -8.282   4.361  1.00 90.69           C
ATOM   4127 1HB  ASN A 271      -4.816  -9.127   3.726  1.00 90.69           H
ATOM   4128 2HB  ASN A 271      -6.147  -8.368   4.575  1.00 90.69           H
ATOM   4129  CG  ASN A 271      -4.810  -6.973   3.617  1.00 90.69           C
ATOM   4130  OD1 ASN A 271      -5.370  -5.931   3.916  1.00 90.69           O
ATOM   4131  ND2 ASN A 271      -3.922  -7.084   2.634  1.00 90.69           N
ATOM   4132 1HD2 ASN A 271      -3.499  -7.969   2.440  1.00 90.69           H
ATOM   4133 2HD2 ASN A 271      -3.677  -6.283   2.088  1.00 90.69           H
ATOM   4134  HN  ASN A 271      -2.700  -9.001   4.486  1.00 90.69           H
ATOM   4135  N   CYS A 272      -4.325 -10.601   6.519  1.00 94.87           N
ATOM   4136  CA  CYS A 272      -4.727 -11.669   7.418  1.00 94.87           C
ATOM   4137  C   CYS A 272      -4.499 -11.199   8.856  1.00 94.87           C
ATOM   4138  O   CYS A 272      -5.392 -11.300   9.695  1.00 94.87           O
ATOM   4139  HA  CYS A 272      -5.785 -11.851   7.234  1.00 94.87           H
ATOM   4140  CB  CYS A 272      -3.981 -12.971   7.118  1.00 94.87           C
ATOM   4141 1HB  CYS A 272      -2.915 -12.772   7.009  1.00 94.87           H
ATOM   4142 2HB  CYS A 272      -4.092 -13.664   7.953  1.00 94.87           H
ATOM   4143  SG  CYS A 272      -4.636 -13.729   5.587  1.00 94.87           S
ATOM   4144  HG  CYS A 272      -4.074 -12.860   4.751  1.00 94.87           H
ATOM   4145  HN  CYS A 272      -3.580 -10.833   5.893  1.00 94.87           H
ATOM   4146  N   ILE A 273      -3.297 -10.695   9.096  1.00 93.50           N
ATOM   4147  CA  ILE A 273      -2.929 -10.238  10.426  1.00 93.50           C
ATOM   4148  C   ILE A 273      -3.757  -9.002  10.783  1.00 93.50           C
ATOM   4149  O   ILE A 273      -4.208  -8.860  11.919  1.00 93.50           O
ATOM   4150  HA  ILE A 273      -3.179 -11.036  11.126  1.00 93.50           H
ATOM   4151  CB  ILE A 273      -1.418 -10.014  10.516  1.00 93.50           C
ATOM   4152  HB  ILE A 273      -1.136  -9.284   9.758  1.00 93.50           H
ATOM   4153  CG1 ILE A 273      -0.653 -11.303  10.210  1.00 93.50           C
ATOM   4154 1HG1 ILE A 273      -0.869 -11.625   9.192  1.00 93.50           H
ATOM   4155 2HG1 ILE A 273       0.419 -11.115  10.264  1.00 93.50           H
ATOM   4156  CG2 ILE A 273      -1.032  -9.427  11.875  1.00 93.50           C
ATOM   4157 1HG2 ILE A 273      -1.536  -8.470  12.015  1.00 93.50           H
ATOM   4158 2HG2 ILE A 273      -1.331 -10.114  12.667  1.00 93.50           H
ATOM   4159 3HG2 ILE A 273       0.047  -9.277  11.913  1.00 93.50           H
ATOM   4160  CD1 ILE A 273      -1.032 -12.412  11.193  1.00 93.50           C
ATOM   4161 1HD1 ILE A 273      -0.792 -12.096  12.208  1.00 93.50           H
ATOM   4162 2HD1 ILE A 273      -2.101 -12.614  11.119  1.00 93.50           H
ATOM   4163 3HD1 ILE A 273      -0.474 -13.317  10.953  1.00 93.50           H
ATOM   4164  HN  ILE A 273      -2.583 -10.597   8.403  1.00 93.50           H
ATOM   4165  N   LEU A 274      -3.932  -8.140   9.793  1.00 90.78           N
ATOM   4166  CA  LEU A 274      -4.668  -6.904   9.998  1.00 90.78           C
ATOM   4167  C   LEU A 274      -6.100  -7.233  10.423  1.00 90.78           C
ATOM   4168  O   LEU A 274      -6.687  -6.526  11.242  1.00 90.78           O
ATOM   4169  HA  LEU A 274      -4.182  -6.365  10.811  1.00 90.78           H
ATOM   4170  CB  LEU A 274      -4.585  -6.018   8.753  1.00 90.78           C
ATOM   4171 1HB  LEU A 274      -3.540  -5.952   8.448  1.00 90.78           H
ATOM   4172 2HB  LEU A 274      -5.122  -6.512   7.943  1.00 90.78           H
ATOM   4173  CG  LEU A 274      -5.135  -4.598   8.902  1.00 90.78           C
ATOM   4174  HG  LEU A 274      -6.141  -4.664   9.315  1.00 90.78           H
ATOM   4175  CD1 LEU A 274      -4.294  -3.786   9.889  1.00 90.78           C
ATOM   4176 1HD1 LEU A 274      -4.309  -4.271  10.865  1.00 90.78           H
ATOM   4177 2HD1 LEU A 274      -3.267  -3.727   9.528  1.00 90.78           H
ATOM   4178 3HD1 LEU A 274      -4.706  -2.781   9.976  1.00 90.78           H
ATOM   4179  CD2 LEU A 274      -5.248  -3.908   7.542  1.00 90.78           C
ATOM   4180 1HD2 LEU A 274      -4.263  -3.855   7.078  1.00 90.78           H
ATOM   4181 2HD2 LEU A 274      -5.921  -4.478   6.900  1.00 90.78           H
ATOM   4182 3HD2 LEU A 274      -5.641  -2.901   7.677  1.00 90.78           H
ATOM   4183  HN  LEU A 274      -3.582  -8.275   8.866  1.00 90.78           H
ATOM   4184  N   LEU A 275      -6.623  -8.307   9.849  1.00 92.79           N
ATOM   4185  CA  LEU A 275      -7.975  -8.739  10.159  1.00 92.79           C
ATOM   4186  C   LEU A 275      -8.051  -9.143  11.633  1.00 92.79           C
ATOM   4187  O   LEU A 275      -8.984  -8.762  12.338  1.00 92.79           O
ATOM   4188  HA  LEU A 275      -8.635  -7.886  10.001  1.00 92.79           H
ATOM   4189  CB  LEU A 275      -8.420  -9.841   9.196  1.00 92.79           C
ATOM   4190 1HB  LEU A 275      -8.327  -9.465   8.177  1.00 92.79           H
ATOM   4191 2HB  LEU A 275      -7.729 -10.679   9.291  1.00 92.79           H
ATOM   4192  CG  LEU A 275      -9.844 -10.366   9.389  1.00 92.79           C
ATOM   4193  HG  LEU A 275      -9.952 -10.689  10.424  1.00 92.79           H
ATOM   4194  CD1 LEU A 275     -10.873  -9.258   9.152  1.00 92.79           C
ATOM   4195 1HD1 LEU A 275     -10.701  -8.446   9.858  1.00 92.79           H
ATOM   4196 2HD1 LEU A 275     -10.774  -8.882   8.133  1.00 92.79           H
ATOM   4197 3HD1 LEU A 275     -11.877  -9.658   9.295  1.00 92.79           H
ATOM   4198  CD2 LEU A 275     -10.103 -11.587   8.504  1.00 92.79           C
ATOM   4199 1HD2 LEU A 275      -9.970 -11.313   7.458  1.00 92.79           H
ATOM   4200 2HD2 LEU A 275      -9.400 -12.379   8.764  1.00 92.79           H
ATOM   4201 3HD2 LEU A 275     -11.122 -11.940   8.661  1.00 92.79           H
ATOM   4202  HN  LEU A 275      -6.140  -8.876   9.183  1.00 92.79           H
ATOM   4203  N   VAL A 276      -7.056  -9.909  12.056  1.00 94.72           N
ATOM   4204  CA  VAL A 276      -6.995 -10.363  13.434  1.00 94.72           C
ATOM   4205  C   VAL A 276      -6.972  -9.150  14.366  1.00 94.72           C
ATOM   4206  O   VAL A 276      -7.699  -9.111  15.358  1.00 94.72           O
ATOM   4207  HA  VAL A 276      -7.898 -10.940  13.631  1.00 94.72           H
ATOM   4208  CB  VAL A 276      -5.791 -11.288  13.628  1.00 94.72           C
ATOM   4209  HB  VAL A 276      -4.903 -10.758  13.284  1.00 94.72           H
ATOM   4210  CG1 VAL A 276      -5.593 -11.628  15.106  1.00 94.72           C
ATOM   4211 1HG1 VAL A 276      -5.423 -10.710  15.670  1.00 94.72           H
ATOM   4212 2HG1 VAL A 276      -6.483 -12.129  15.487  1.00 94.72           H
ATOM   4213 3HG1 VAL A 276      -4.731 -12.286  15.216  1.00 94.72           H
ATOM   4214  CG2 VAL A 276      -5.935 -12.558  12.788  1.00 94.72           C
ATOM   4215 1HG2 VAL A 276      -6.837 -13.092  13.087  1.00 94.72           H
ATOM   4216 2HG2 VAL A 276      -6.004 -12.291  11.733  1.00 94.72           H
ATOM   4217 3HG2 VAL A 276      -5.066 -13.197  12.944  1.00 94.72           H
ATOM   4218  HN  VAL A 276      -6.302 -10.218  11.475  1.00 94.72           H
ATOM   4219  N   GLN A 277      -6.131  -8.189  14.014  1.00 91.32           N
ATOM   4220  CA  GLN A 277      -5.991  -6.986  14.816  1.00 91.32           C
ATOM   4221  C   GLN A 277      -7.320  -6.230  14.875  1.00 91.32           C
ATOM   4222  O   GLN A 277      -7.649  -5.623  15.893  1.00 91.32           O
ATOM   4223  HA  GLN A 277      -5.718  -7.332  15.813  1.00 91.32           H
ATOM   4224  CB  GLN A 277      -4.875  -6.091  14.274  1.00 91.32           C
ATOM   4225 1HB  GLN A 277      -4.987  -5.977  13.195  1.00 91.32           H
ATOM   4226 2HB  GLN A 277      -4.957  -5.096  14.710  1.00 91.32           H
ATOM   4227  CG  GLN A 277      -3.498  -6.680  14.589  1.00 91.32           C
ATOM   4228 1HG  GLN A 277      -3.422  -6.883  15.657  1.00 91.32           H
ATOM   4229 2HG  GLN A 277      -3.380  -7.633  14.073  1.00 91.32           H
ATOM   4230  CD  GLN A 277      -2.383  -5.723  14.165  1.00 91.32           C
ATOM   4231  OE1 GLN A 277      -2.542  -4.894  13.284  1.00 91.32           O
ATOM   4232  NE2 GLN A 277      -1.248  -5.883  14.840  1.00 91.32           N
ATOM   4233 1HE2 GLN A 277      -1.183  -6.582  15.552  1.00 91.32           H
ATOM   4234 2HE2 GLN A 277      -0.459  -5.303  14.636  1.00 91.32           H
ATOM   4235  HN  GLN A 277      -5.552  -8.223  13.199  1.00 91.32           H
ATOM   4236  N   THR A 278      -8.048  -6.290  13.769  1.00 92.23           N
ATOM   4237  CA  THR A 278      -9.312  -5.581  13.665  1.00 92.23           C
ATOM   4238  C   THR A 278     -10.344  -6.187  14.618  1.00 92.23           C
ATOM   4239  O   THR A 278     -11.060  -5.462  15.307  1.00 92.23           O
ATOM   4240  HA  THR A 278      -9.153  -4.549  13.980  1.00 92.23           H
ATOM   4241  CB  THR A 278      -9.749  -5.606  12.199  1.00 92.23           C
ATOM   4242  HB  THR A 278      -9.970  -6.623  11.877  1.00 92.23           H
ATOM   4243  OG1 THR A 278      -8.684  -4.959  11.508  1.00 92.23           O
ATOM   4244  HG1 THR A 278      -8.068  -5.641  11.114  1.00 92.23           H
ATOM   4245  CG2 THR A 278     -10.962  -4.712  11.935  1.00 92.23           C
ATOM   4246 1HG2 THR A 278     -10.718  -3.681  12.195  1.00 92.23           H
ATOM   4247 2HG2 THR A 278     -11.802  -5.050  12.541  1.00 92.23           H
ATOM   4248 3HG2 THR A 278     -11.230  -4.766  10.880  1.00 92.23           H
ATOM   4249  HN  THR A 278      -7.788  -6.811  12.957  1.00 92.23           H
ATOM   4250  N   ILE A 279     -10.388  -7.511  14.626  1.00 92.22           N
ATOM   4251  CA  ILE A 279     -11.323  -8.224  15.481  1.00 92.22           C
ATOM   4252  C   ILE A 279     -10.944  -7.996  16.945  1.00 92.22           C
ATOM   4253  O   ILE A 279     -11.810  -7.754  17.784  1.00 92.22           O
ATOM   4254  HA  ILE A 279     -12.312  -7.798  15.310  1.00 92.22           H
ATOM   4255  CB  ILE A 279     -11.392  -9.700  15.086  1.00 92.22           C
ATOM   4256  HB  ILE A 279     -10.380 -10.105  15.101  1.00 92.22           H
ATOM   4257  CG1 ILE A 279     -11.922  -9.862  13.660  1.00 92.22           C
ATOM   4258 1HG1 ILE A 279     -12.990  -9.646  13.638  1.00 92.22           H
ATOM   4259 2HG1 ILE A 279     -11.437  -9.140  13.003  1.00 92.22           H
ATOM   4260  CG2 ILE A 279     -12.214 -10.501  16.098  1.00 92.22           C
ATOM   4261 1HG2 ILE A 279     -11.753 -10.423  17.083  1.00 92.22           H
ATOM   4262 2HG2 ILE A 279     -13.228 -10.102  16.138  1.00 92.22           H
ATOM   4263 3HG2 ILE A 279     -12.247 -11.547  15.793  1.00 92.22           H
ATOM   4264  CD1 ILE A 279     -11.673 -11.280  13.140  1.00 92.22           C
ATOM   4265 1HD1 ILE A 279     -10.602 -11.484  13.140  1.00 92.22           H
ATOM   4266 2HD1 ILE A 279     -12.180 -11.997  13.785  1.00 92.22           H
ATOM   4267 3HD1 ILE A 279     -12.059 -11.368  12.125  1.00 92.22           H
ATOM   4268  HN  ILE A 279      -9.801  -8.094  14.064  1.00 92.22           H
ATOM   4269  N   ASP A 280      -9.648  -8.081  17.208  1.00 91.61           N
ATOM   4270  CA  ASP A 280      -9.148  -7.937  18.565  1.00 91.61           C
ATOM   4271  C   ASP A 280      -9.438  -6.519  19.063  1.00 91.61           C
ATOM   4272  O   ASP A 280      -9.713  -6.317  20.244  1.00 91.61           O
ATOM   4273  HA  ASP A 280      -9.671  -8.697  19.145  1.00 91.61           H
ATOM   4274  CB  ASP A 280      -7.635  -8.158  18.621  1.00 91.61           C
ATOM   4275 1HB  ASP A 280      -7.389  -9.126  18.186  1.00 91.61           H
ATOM   4276 2HB  ASP A 280      -7.131  -7.401  18.020  1.00 91.61           H
ATOM   4277  CG  ASP A 280      -7.125  -8.095  20.062  1.00 91.61           C
ATOM   4278  OD1 ASP A 280      -7.729  -8.789  20.908  1.00 91.61           O
ATOM   4279  OD2 ASP A 280      -6.143  -7.354  20.285  1.00 91.61           O
ATOM   4280  HN  ASP A 280      -8.946  -8.244  16.514  1.00 91.61           H
ATOM   4281  N   ALA A 281      -9.366  -5.575  18.137  1.00 91.03           N
ATOM   4282  CA  ALA A 281      -9.629  -4.184  18.464  1.00 91.03           C
ATOM   4283  C   ALA A 281     -11.054  -4.052  19.004  1.00 91.03           C
ATOM   4284  O   ALA A 281     -11.329  -3.192  19.838  1.00 91.03           O
ATOM   4285  HA  ALA A 281      -8.926  -3.887  19.243  1.00 91.03           H
ATOM   4286  CB  ALA A 281      -9.391  -3.314  17.228  1.00 91.03           C
ATOM   4287 1HB  ALA A 281      -8.356  -3.421  16.903  1.00 91.03           H
ATOM   4288 2HB  ALA A 281     -10.058  -3.631  16.427  1.00 91.03           H
ATOM   4289 3HB  ALA A 281      -9.588  -2.271  17.474  1.00 91.03           H
ATOM   4290  HN  ALA A 281      -9.133  -5.747  17.179  1.00 91.03           H
ATOM   4291  N   TYR A 282     -11.924  -4.919  18.505  1.00 78.82           N
ATOM   4292  CA  TYR A 282     -13.325  -4.879  18.889  1.00 78.82           C
ATOM   4293  C   TYR A 282     -13.594  -5.805  20.076  1.00 78.82           C
ATOM   4294  O   TYR A 282     -14.249  -5.410  21.040  1.00 78.82           O
ATOM   4295  HA  TYR A 282     -13.566  -3.855  19.174  1.00 78.82           H
ATOM   4296  CB  TYR A 282     -14.109  -5.382  17.676  1.00 78.82           C
ATOM   4297 1HB  TYR A 282     -13.818  -4.802  16.801  1.00 78.82           H
ATOM   4298 2HB  TYR A 282     -13.830  -6.417  17.479  1.00 78.82           H
ATOM   4299  CG  TYR A 282     -15.628  -5.302  17.840  1.00 78.82           C
ATOM   4300  CD1 TYR A 282     -16.351  -6.438  18.143  1.00 78.82           C
ATOM   4301  HD1 TYR A 282     -15.839  -7.393  18.266  1.00 78.82           H
ATOM   4302  CD2 TYR A 282     -16.276  -4.093  17.686  1.00 78.82           C
ATOM   4303  HD2 TYR A 282     -15.706  -3.196  17.446  1.00 78.82           H
ATOM   4304  CE1 TYR A 282     -17.780  -6.363  18.298  1.00 78.82           C
ATOM   4305  HE1 TYR A 282     -18.363  -7.253  18.537  1.00 78.82           H
ATOM   4306  CE2 TYR A 282     -17.706  -4.018  17.841  1.00 78.82           C
ATOM   4307  HE2 TYR A 282     -18.230  -3.070  17.721  1.00 78.82           H
ATOM   4308  CZ  TYR A 282     -18.387  -5.156  18.139  1.00 78.82           C
ATOM   4309  OH  TYR A 282     -19.738  -5.085  18.285  1.00 78.82           O
ATOM   4310  HH  TYR A 282     -20.103  -5.982  18.533  1.00 78.82           H
ATOM   4311  HN  TYR A 282     -11.686  -5.637  17.851  1.00 78.82           H
ATOM   4312  N   ALA A 283     -13.076  -7.019  19.968  1.00 88.87           N
ATOM   4313  CA  ALA A 283     -13.470  -8.085  20.874  1.00 88.87           C
ATOM   4314  C   ALA A 283     -12.487  -8.144  22.045  1.00 88.87           C
ATOM   4315  O   ALA A 283     -12.813  -8.670  23.107  1.00 88.87           O
ATOM   4316  HA  ALA A 283     -14.463  -7.846  21.255  1.00 88.87           H
ATOM   4317  CB  ALA A 283     -13.542  -9.407  20.106  1.00 88.87           C
ATOM   4318 1HB  ALA A 283     -14.275  -9.322  19.304  1.00 88.87           H
ATOM   4319 2HB  ALA A 283     -12.564  -9.634  19.682  1.00 88.87           H
ATOM   4320 3HB  ALA A 283     -13.838 -10.206  20.786  1.00 88.87           H
ATOM   4321  HN  ALA A 283     -12.399  -7.279  19.279  1.00 88.87           H
ATOM   4322  N   MET A 284     -11.304  -7.596  21.810  1.00 82.67           N
ATOM   4323  CA  MET A 284     -10.268  -7.587  22.830  1.00 82.67           C
ATOM   4324  C   MET A 284     -10.087  -8.978  23.439  1.00 82.67           C
ATOM   4325  O   MET A 284      -9.995  -9.119  24.657  1.00 82.67           O
ATOM   4326  HA  MET A 284      -9.355  -7.285  22.317  1.00 82.67           H
ATOM   4327  CB  MET A 284     -10.644  -6.592  23.930  1.00 82.67           C
ATOM   4328 1HB  MET A 284     -11.544  -6.934  24.442  1.00 82.67           H
ATOM   4329 2HB  MET A 284      -9.849  -6.552  24.675  1.00 82.67           H
ATOM   4330  CG  MET A 284     -10.879  -5.196  23.351  1.00 82.67           C
ATOM   4331 1HG  MET A 284      -9.954  -4.811  22.921  1.00 82.67           H
ATOM   4332 2HG  MET A 284     -11.609  -5.246  22.543  1.00 82.67           H
ATOM   4333  SD  MET A 284     -11.460  -4.094  24.629  1.00 82.67           S
ATOM   4334  CE  MET A 284     -11.763  -2.626  23.660  1.00 82.67           C
ATOM   4335 1HE  MET A 284     -10.835  -2.306  23.187  1.00 82.67           H
ATOM   4336 2HE  MET A 284     -12.505  -2.845  22.892  1.00 82.67           H
ATOM   4337 3HE  MET A 284     -12.134  -1.833  24.308  1.00 82.67           H
ATOM   4338  HN  MET A 284     -11.049  -7.164  20.945  1.00 82.67           H
ATOM   4339  N   PHE A 285     -10.040  -9.971  22.563  1.00 85.34           N
ATOM   4340  CA  PHE A 285     -10.066 -11.357  23.000  1.00 85.34           C
ATOM   4341  C   PHE A 285      -8.655 -11.859  23.313  1.00 85.34           C
ATOM   4342  O   PHE A 285      -8.489 -12.905  23.939  1.00 85.34           O
ATOM   4343  HA  PHE A 285     -10.674 -11.399  23.904  1.00 85.34           H
ATOM   4344  CB  PHE A 285     -10.643 -12.179  21.847  1.00 85.34           C
ATOM   4345 1HB  PHE A 285     -10.861 -13.185  22.205  1.00 85.34           H
ATOM   4346 2HB  PHE A 285     -11.591 -11.738  21.538  1.00 85.34           H
ATOM   4347  CG  PHE A 285      -9.722 -12.276  20.629  1.00 85.34           C
ATOM   4348  CD1 PHE A 285      -9.799 -11.343  19.642  1.00 85.34           C
ATOM   4349  HD1 PHE A 285     -10.518 -10.527  19.719  1.00 85.34           H
ATOM   4350  CD2 PHE A 285      -8.825 -13.294  20.534  1.00 85.34           C
ATOM   4351  HD2 PHE A 285      -8.763 -14.041  21.325  1.00 85.34           H
ATOM   4352  CE1 PHE A 285      -8.944 -11.433  18.512  1.00 85.34           C
ATOM   4353  HE1 PHE A 285      -9.006 -10.685  17.721  1.00 85.34           H
ATOM   4354  CE2 PHE A 285      -7.970 -13.383  19.404  1.00 85.34           C
ATOM   4355  HE2 PHE A 285      -7.251 -14.199  19.327  1.00 85.34           H
ATOM   4356  CZ  PHE A 285      -8.048 -12.451  18.417  1.00 85.34           C
ATOM   4357  HZ  PHE A 285      -7.391 -12.519  17.549  1.00 85.34           H
ATOM   4358  HN  PHE A 285      -9.986  -9.842  21.573  1.00 85.34           H
ATOM   4359  N   ILE A 286      -7.674 -11.090  22.863  1.00 86.54           N
ATOM   4360  CA  ILE A 286      -6.283 -11.435  23.103  1.00 86.54           C
ATOM   4361  C   ILE A 286      -5.861 -10.909  24.476  1.00 86.54           C
ATOM   4362  O   ILE A 286      -5.626  -9.713  24.641  1.00 86.54           O
ATOM   4363  HA  ILE A 286      -6.213 -12.523  23.113  1.00 86.54           H
ATOM   4364  CB  ILE A 286      -5.402 -10.936  21.956  1.00 86.54           C
ATOM   4365  HB  ILE A 286      -5.510  -9.853  21.889  1.00 86.54           H
ATOM   4366  CG1 ILE A 286      -5.861 -11.519  20.618  1.00 86.54           C
ATOM   4367 1HG1 ILE A 286      -5.734 -12.601  20.626  1.00 86.54           H
ATOM   4368 2HG1 ILE A 286      -6.925 -11.324  20.478  1.00 86.54           H
ATOM   4369  CG2 ILE A 286      -3.926 -11.227  22.232  1.00 86.54           C
ATOM   4370 1HG2 ILE A 286      -3.622 -10.725  23.150  1.00 86.54           H
ATOM   4371 2HG2 ILE A 286      -3.782 -12.302  22.341  1.00 86.54           H
ATOM   4372 3HG2 ILE A 286      -3.322 -10.862  21.401  1.00 86.54           H
ATOM   4373  CD1 ILE A 286      -5.070 -10.915  19.456  1.00 86.54           C
ATOM   4374 1HD1 ILE A 286      -5.219  -9.836  19.437  1.00 86.54           H
ATOM   4375 2HD1 ILE A 286      -4.010 -11.133  19.587  1.00 86.54           H
ATOM   4376 3HD1 ILE A 286      -5.416 -11.347  18.517  1.00 86.54           H
ATOM   4377  HN  ILE A 286      -7.817 -10.247  22.345  1.00 86.54           H
ATOM   4378  N   SER A 287      -5.778 -11.829  25.427  1.00 84.59           N
ATOM   4379  CA  SER A 287      -5.404 -11.470  26.784  1.00 84.59           C
ATOM   4380  C   SER A 287      -3.990 -11.970  27.086  1.00 84.59           C
ATOM   4381  O   SER A 287      -3.373 -11.545  28.062  1.00 84.59           O
ATOM   4382  HA  SER A 287      -5.439 -10.381  26.815  1.00 84.59           H
ATOM   4383  CB  SER A 287      -6.397 -12.041  27.798  1.00 84.59           C
ATOM   4384 1HB  SER A 287      -6.074 -11.782  28.807  1.00 84.59           H
ATOM   4385 2HB  SER A 287      -7.374 -11.580  27.649  1.00 84.59           H
ATOM   4386  OG  SER A 287      -6.518 -13.456  27.688  1.00 84.59           O
ATOM   4387  HG  SER A 287      -7.202 -13.793  28.336  1.00 84.59           H
ATOM   4388  HN  SER A 287      -5.962 -12.801  25.282  1.00 84.59           H
ATOM   4389  N   ASN A 288      -3.518 -12.866  26.232  1.00 86.33           N
ATOM   4390  CA  ASN A 288      -2.227 -13.498  26.446  1.00 86.33           C
ATOM   4391  C   ASN A 288      -1.132 -12.635  25.816  1.00 86.33           C
ATOM   4392  O   ASN A 288      -1.175 -12.345  24.621  1.00 86.33           O
ATOM   4393  HA  ASN A 288      -2.124 -13.578  27.528  1.00 86.33           H
ATOM   4394  CB  ASN A 288      -2.175 -14.880  25.792  1.00 86.33           C
ATOM   4395 1HB  ASN A 288      -3.049 -15.460  26.088  1.00 86.33           H
ATOM   4396 2HB  ASN A 288      -2.214 -14.775  24.708  1.00 86.33           H
ATOM   4397  CG  ASN A 288      -0.901 -15.628  26.192  1.00 86.33           C
ATOM   4398  OD1 ASN A 288       0.182 -15.070  26.257  1.00 86.33           O
ATOM   4399  ND2 ASN A 288      -1.091 -16.917  26.454  1.00 86.33           N
ATOM   4400 1HD2 ASN A 288      -2.007 -17.313  26.382  1.00 86.33           H
ATOM   4401 2HD2 ASN A 288      -0.318 -17.492  26.725  1.00 86.33           H
ATOM   4402  HN  ASN A 288      -4.002 -13.161  25.407  1.00 86.33           H
ATOM   4403  N   CYS A 289      -0.176 -12.248  26.648  1.00 90.92           N
ATOM   4404  CA  CYS A 289       0.868 -11.334  26.216  1.00 90.92           C
ATOM   4405  C   CYS A 289       1.701 -12.032  25.138  1.00 90.92           C
ATOM   4406  O   CYS A 289       2.102 -11.407  24.158  1.00 90.92           O
ATOM   4407  HA  CYS A 289       0.366 -10.456  25.809  1.00 90.92           H
ATOM   4408  CB  CYS A 289       1.730 -10.865  27.389  1.00 90.92           C
ATOM   4409 1HB  CYS A 289       1.104 -10.388  28.143  1.00 90.92           H
ATOM   4410 2HB  CYS A 289       2.208 -11.721  27.865  1.00 90.92           H
ATOM   4411  SG  CYS A 289       3.002  -9.688  26.800  1.00 90.92           S
ATOM   4412  HN  CYS A 289      -0.108 -12.547  27.600  1.00 90.92           H
ATOM   4413  N   ALA A 290       1.936 -13.317  25.357  1.00 92.87           N
ATOM   4414  CA  ALA A 290       2.776 -14.088  24.456  1.00 92.87           C
ATOM   4415  C   ALA A 290       2.158 -14.078  23.056  1.00 92.87           C
ATOM   4416  O   ALA A 290       2.865 -13.910  22.064  1.00 92.87           O
ATOM   4417  HA  ALA A 290       3.752 -13.604  24.417  1.00 92.87           H
ATOM   4418  CB  ALA A 290       2.949 -15.505  25.007  1.00 92.87           C
ATOM   4419 1HB  ALA A 290       3.419 -15.457  25.990  1.00 92.87           H
ATOM   4420 2HB  ALA A 290       1.974 -15.983  25.093  1.00 92.87           H
ATOM   4421 3HB  ALA A 290       3.580 -16.083  24.331  1.00 92.87           H
ATOM   4422  HN  ALA A 290       1.564 -13.830  26.131  1.00 92.87           H
ATOM   4423  N   VAL A 291       0.846 -14.261  23.022  1.00 93.05           N
ATOM   4424  CA  VAL A 291       0.126 -14.278  21.760  1.00 93.05           C
ATOM   4425  C   VAL A 291       0.210 -12.895  21.111  1.00 93.05           C
ATOM   4426  O   VAL A 291       0.436 -12.783  19.907  1.00 93.05           O
ATOM   4427  HA  VAL A 291       0.619 -15.001  21.110  1.00 93.05           H
ATOM   4428  CB  VAL A 291      -1.313 -14.747  21.985  1.00 93.05           C
ATOM   4429  HB  VAL A 291      -1.779 -14.066  22.698  1.00 93.05           H
ATOM   4430  CG1 VAL A 291      -2.118 -14.689  20.685  1.00 93.05           C
ATOM   4431 1HG1 VAL A 291      -2.138 -13.665  20.315  1.00 93.05           H
ATOM   4432 2HG1 VAL A 291      -1.652 -15.336  19.941  1.00 93.05           H
ATOM   4433 3HG1 VAL A 291      -3.137 -15.028  20.874  1.00 93.05           H
ATOM   4434  CG2 VAL A 291      -1.344 -16.152  22.588  1.00 93.05           C
ATOM   4435 1HG2 VAL A 291      -0.852 -16.849  21.910  1.00 93.05           H
ATOM   4436 2HG2 VAL A 291      -0.824 -16.149  23.546  1.00 93.05           H
ATOM   4437 3HG2 VAL A 291      -2.379 -16.461  22.738  1.00 93.05           H
ATOM   4438  HN  VAL A 291       0.279 -14.395  23.834  1.00 93.05           H
ATOM   4439  N   SER A 292       0.024 -11.876  21.938  1.00 93.28           N
ATOM   4440  CA  SER A 292       0.040 -10.507  21.453  1.00 93.28           C
ATOM   4441  C   SER A 292       1.404 -10.184  20.841  1.00 93.28           C
ATOM   4442  O   SER A 292       1.483  -9.549  19.791  1.00 93.28           O
ATOM   4443  HA  SER A 292      -0.741 -10.460  20.694  1.00 93.28           H
ATOM   4444  CB  SER A 292      -0.284  -9.521  22.577  1.00 93.28           C
ATOM   4445 1HB  SER A 292      -1.212  -9.820  23.066  1.00 93.28           H
ATOM   4446 2HB  SER A 292       0.501  -9.561  23.332  1.00 93.28           H
ATOM   4447  OG  SER A 292      -0.412  -8.186  22.096  1.00 93.28           O
ATOM   4448  HG  SER A 292      -1.252  -8.093  21.563  1.00 93.28           H
ATOM   4449  HN  SER A 292      -0.135 -11.975  22.920  1.00 93.28           H
ATOM   4450  N   THR A 293       2.445 -10.636  21.524  1.00 89.64           N
ATOM   4451  CA  THR A 293       3.804 -10.357  21.090  1.00 89.64           C
ATOM   4452  C   THR A 293       4.058 -10.966  19.710  1.00 89.64           C
ATOM   4453  O   THR A 293       4.607 -10.306  18.828  1.00 89.64           O
ATOM   4454  HA  THR A 293       3.917  -9.278  20.990  1.00 89.64           H
ATOM   4455  CB  THR A 293       4.760 -10.873  22.168  1.00 89.64           C
ATOM   4456  HB  THR A 293       4.654 -11.950  22.298  1.00 89.64           H
ATOM   4457  OG1 THR A 293       4.453 -10.082  23.312  1.00 89.64           O
ATOM   4458  HG1 THR A 293       3.763 -10.541  23.871  1.00 89.64           H
ATOM   4459  CG2 THR A 293       6.221 -10.538  21.863  1.00 89.64           C
ATOM   4460 1HG2 THR A 293       6.340  -9.456  21.799  1.00 89.64           H
ATOM   4461 2HG2 THR A 293       6.508 -10.991  20.915  1.00 89.64           H
ATOM   4462 3HG2 THR A 293       6.857 -10.927  22.659  1.00 89.64           H
ATOM   4463  HN  THR A 293       2.372 -11.183  22.358  1.00 89.64           H
ATOM   4464  N   ASN A 294       3.648 -12.217  19.565  1.00 91.89           N
ATOM   4465  CA  ASN A 294       3.886 -12.945  18.330  1.00 91.89           C
ATOM   4466  C   ASN A 294       3.110 -12.278  17.193  1.00 91.89           C
ATOM   4467  O   ASN A 294       3.600 -12.196  16.068  1.00 91.89           O
ATOM   4468  HA  ASN A 294       4.964 -12.906  18.178  1.00 91.89           H
ATOM   4469  CB  ASN A 294       3.406 -14.394  18.444  1.00 91.89           C
ATOM   4470 1HB  ASN A 294       2.406 -14.417  18.876  1.00 91.89           H
ATOM   4471 2HB  ASN A 294       3.334 -14.835  17.450  1.00 91.89           H
ATOM   4472  CG  ASN A 294       4.360 -15.221  19.307  1.00 91.89           C
ATOM   4473  OD1 ASN A 294       5.511 -14.873  19.515  1.00 91.89           O
ATOM   4474  ND2 ASN A 294       3.820 -16.333  19.797  1.00 91.89           N
ATOM   4475 1HD2 ASN A 294       2.869 -16.561  19.588  1.00 91.89           H
ATOM   4476 2HD2 ASN A 294       4.364 -16.942  20.374  1.00 91.89           H
ATOM   4477  HN  ASN A 294       3.162 -12.732  20.272  1.00 91.89           H
ATOM   4478  N   ILE A 295       1.913 -11.818  17.526  1.00 92.03           N
ATOM   4479  CA  ILE A 295       1.057 -11.177  16.542  1.00 92.03           C
ATOM   4480  C   ILE A 295       1.738  -9.905  16.032  1.00 92.03           C
ATOM   4481  O   ILE A 295       1.734  -9.632  14.833  1.00 92.03           O
ATOM   4482  HA  ILE A 295       0.947 -11.868  15.705  1.00 92.03           H
ATOM   4483  CB  ILE A 295      -0.339 -10.938  17.120  1.00 92.03           C
ATOM   4484  HB  ILE A 295      -0.227 -10.536  18.127  1.00 92.03           H
ATOM   4485  CG1 ILE A 295      -1.114 -12.252  17.242  1.00 92.03           C
ATOM   4486 1HG1 ILE A 295      -1.354 -12.630  16.248  1.00 92.03           H
ATOM   4487 2HG1 ILE A 295      -0.490 -13.003  17.726  1.00 92.03           H
ATOM   4488  CG2 ILE A 295      -1.102  -9.897  16.299  1.00 92.03           C
ATOM   4489 1HG2 ILE A 295      -0.554  -8.954  16.308  1.00 92.03           H
ATOM   4490 2HG2 ILE A 295      -1.204 -10.247  15.272  1.00 92.03           H
ATOM   4491 3HG2 ILE A 295      -2.091  -9.746  16.732  1.00 92.03           H
ATOM   4492  CD1 ILE A 295      -2.402 -12.056  18.043  1.00 92.03           C
ATOM   4493 1HD1 ILE A 295      -2.157 -11.701  19.044  1.00 92.03           H
ATOM   4494 2HD1 ILE A 295      -3.034 -11.323  17.542  1.00 92.03           H
ATOM   4495 3HD1 ILE A 295      -2.934 -13.005  18.115  1.00 92.03           H
ATOM   4496  HN  ILE A 295       1.527 -11.878  18.446  1.00 92.03           H
ATOM   4497  N   ASP A 296       2.306  -9.160  16.969  1.00 93.12           N
ATOM   4498  CA  ASP A 296       2.937  -7.894  16.638  1.00 93.12           C
ATOM   4499  C   ASP A 296       4.121  -8.147  15.703  1.00 93.12           C
ATOM   4500  O   ASP A 296       4.326  -7.409  14.741  1.00 93.12           O
ATOM   4501  HA  ASP A 296       2.154  -7.298  16.168  1.00 93.12           H
ATOM   4502  CB  ASP A 296       3.467  -7.198  17.894  1.00 93.12           C
ATOM   4503 1HB  ASP A 296       3.933  -7.931  18.551  1.00 93.12           H
ATOM   4504 2HB  ASP A 296       4.240  -6.481  17.617  1.00 93.12           H
ATOM   4505  CG  ASP A 296       2.340  -6.480  18.640  1.00 93.12           C
ATOM   4506  OD1 ASP A 296       1.170  -6.740  18.286  1.00 93.12           O
ATOM   4507  OD2 ASP A 296       2.675  -5.687  19.546  1.00 93.12           O
ATOM   4508  HN  ASP A 296       2.340  -9.409  17.937  1.00 93.12           H
ATOM   4509  N   ILE A 297       4.869  -9.194  16.019  1.00 92.84           N
ATOM   4510  CA  ILE A 297       6.020  -9.562  15.211  1.00 92.84           C
ATOM   4511  C   ILE A 297       5.547  -9.971  13.814  1.00 92.84           C
ATOM   4512  O   ILE A 297       6.123  -9.549  12.812  1.00 92.84           O
ATOM   4513  HA  ILE A 297       6.650  -8.678  15.117  1.00 92.84           H
ATOM   4514  CB  ILE A 297       6.849 -10.636  15.918  1.00 92.84           C
ATOM   4515  HB  ILE A 297       6.175 -11.427  16.247  1.00 92.84           H
ATOM   4516  CG1 ILE A 297       7.528 -10.071  17.167  1.00 92.84           C
ATOM   4517 1HG1 ILE A 297       8.286  -9.345  16.876  1.00 92.84           H
ATOM   4518 2HG1 ILE A 297       6.795  -9.540  17.775  1.00 92.84           H
ATOM   4519  CG2 ILE A 297       7.856 -11.272  14.957  1.00 92.84           C
ATOM   4520 1HG2 ILE A 297       7.323 -11.733  14.125  1.00 92.84           H
ATOM   4521 2HG2 ILE A 297       8.530 -10.505  14.576  1.00 92.84           H
ATOM   4522 3HG2 ILE A 297       8.432 -12.032  15.485  1.00 92.84           H
ATOM   4523  CD1 ILE A 297       8.171 -11.187  17.994  1.00 92.84           C
ATOM   4524 1HD1 ILE A 297       7.405 -11.898  18.303  1.00 92.84           H
ATOM   4525 2HD1 ILE A 297       8.921 -11.699  17.391  1.00 92.84           H
ATOM   4526 3HD1 ILE A 297       8.646 -10.757  18.876  1.00 92.84           H
ATOM   4527  HN  ILE A 297       4.701  -9.785  16.808  1.00 92.84           H
ATOM   4528  N   CYS A 298       4.504 -10.787  13.792  1.00 94.63           N
ATOM   4529  CA  CYS A 298       3.961 -11.274  12.536  1.00 94.63           C
ATOM   4530  C   CYS A 298       3.547 -10.067  11.691  1.00 94.63           C
ATOM   4531  O   CYS A 298       3.763 -10.049  10.480  1.00 94.63           O
ATOM   4532  HA  CYS A 298       4.757 -11.834  12.047  1.00 94.63           H
ATOM   4533  CB  CYS A 298       2.795 -12.240  12.760  1.00 94.63           C
ATOM   4534 1HB  CYS A 298       2.116 -11.836  13.511  1.00 94.63           H
ATOM   4535 2HB  CYS A 298       2.222 -12.351  11.839  1.00 94.63           H
ATOM   4536  SG  CYS A 298       3.428 -13.869  13.301  1.00 94.63           S
ATOM   4537  HG  CYS A 298       3.676 -13.511  14.558  1.00 94.63           H
ATOM   4538  HN  CYS A 298       4.033 -11.114  14.611  1.00 94.63           H
ATOM   4539  N   PHE A 299       2.961  -9.087  12.363  1.00 93.84           N
ATOM   4540  CA  PHE A 299       2.516  -7.879  11.690  1.00 93.84           C
ATOM   4541  C   PHE A 299       3.685  -7.172  11.003  1.00 93.84           C
ATOM   4542  O   PHE A 299       3.593  -6.807   9.831  1.00 93.84           O
ATOM   4543  HA  PHE A 299       1.783  -8.179  10.940  1.00 93.84           H
ATOM   4544  CB  PHE A 299       1.936  -6.956  12.763  1.00 93.84           C
ATOM   4545 1HB  PHE A 299       1.119  -7.471  13.269  1.00 93.84           H
ATOM   4546 2HB  PHE A 299       2.703  -6.762  13.514  1.00 93.84           H
ATOM   4547  CG  PHE A 299       1.422  -5.620  12.224  1.00 93.84           C
ATOM   4548  CD1 PHE A 299       2.214  -4.516  12.273  1.00 93.84           C
ATOM   4549  HD1 PHE A 299       3.216  -4.583  12.697  1.00 93.84           H
ATOM   4550  CD2 PHE A 299       0.171  -5.537  11.695  1.00 93.84           C
ATOM   4551  HD2 PHE A 299      -0.464  -6.421  11.655  1.00 93.84           H
ATOM   4552  CE1 PHE A 299       1.737  -3.276  11.772  1.00 93.84           C
ATOM   4553  HE1 PHE A 299       2.372  -2.391  11.812  1.00 93.84           H
ATOM   4554  CE2 PHE A 299      -0.306  -4.297  11.194  1.00 93.84           C
ATOM   4555  HE2 PHE A 299      -1.308  -4.230  10.770  1.00 93.84           H
ATOM   4556  CZ  PHE A 299       0.486  -3.193  11.243  1.00 93.84           C
ATOM   4557  HZ  PHE A 299       0.120  -2.241  10.859  1.00 93.84           H
ATOM   4558  HN  PHE A 299       2.790  -9.110  13.348  1.00 93.84           H
ATOM   4559  N   GLN A 300       4.758  -6.999  11.760  1.00 90.72           N
ATOM   4560  CA  GLN A 300       5.906  -6.252  11.273  1.00 90.72           C
ATOM   4561  C   GLN A 300       6.495  -6.932  10.036  1.00 90.72           C
ATOM   4562  O   GLN A 300       6.868  -6.263   9.074  1.00 90.72           O
ATOM   4563  HA  GLN A 300       5.520  -5.269  11.007  1.00 90.72           H
ATOM   4564  CB  GLN A 300       6.963  -6.096  12.368  1.00 90.72           C
ATOM   4565 1HB  GLN A 300       7.158  -7.063  12.832  1.00 90.72           H
ATOM   4566 2HB  GLN A 300       7.901  -5.759  11.928  1.00 90.72           H
ATOM   4567  CG  GLN A 300       6.506  -5.097  13.433  1.00 90.72           C
ATOM   4568 1HG  GLN A 300       6.337  -4.123  12.974  1.00 90.72           H
ATOM   4569 2HG  GLN A 300       5.554  -5.420  13.855  1.00 90.72           H
ATOM   4570  CD  GLN A 300       7.546  -4.968  14.547  1.00 90.72           C
ATOM   4571  OE1 GLN A 300       8.646  -5.489  14.468  1.00 90.72           O
ATOM   4572  NE2 GLN A 300       7.138  -4.247  15.588  1.00 90.72           N
ATOM   4573 1HE2 GLN A 300       6.222  -3.847  15.590  1.00 90.72           H
ATOM   4574 2HE2 GLN A 300       7.748  -4.106  16.368  1.00 90.72           H
ATOM   4575  HN  GLN A 300       4.851  -7.357  12.689  1.00 90.72           H
ATOM   4576  N   VAL A 301       6.560  -8.254  10.101  1.00 94.95           N
ATOM   4577  CA  VAL A 301       7.162  -9.028   9.028  1.00 94.95           C
ATOM   4578  C   VAL A 301       6.305  -8.897   7.768  1.00 94.95           C
ATOM   4579  O   VAL A 301       6.810  -8.549   6.702  1.00 94.95           O
ATOM   4580  HA  VAL A 301       8.146  -8.603   8.829  1.00 94.95           H
ATOM   4581  CB  VAL A 301       7.354 -10.479   9.474  1.00 94.95           C
ATOM   4582  HB  VAL A 301       6.388 -10.859   9.804  1.00 94.95           H
ATOM   4583  CG1 VAL A 301       7.829 -11.351   8.310  1.00 94.95           C
ATOM   4584 1HG1 VAL A 301       7.088 -11.326   7.511  1.00 94.95           H
ATOM   4585 2HG1 VAL A 301       8.780 -10.971   7.936  1.00 94.95           H
ATOM   4586 3HG1 VAL A 301       7.958 -12.377   8.654  1.00 94.95           H
ATOM   4587  CG2 VAL A 301       8.322 -10.566  10.655  1.00 94.95           C
ATOM   4588 1HG2 VAL A 301       9.290 -10.160  10.363  1.00 94.95           H
ATOM   4589 2HG2 VAL A 301       7.925  -9.993  11.493  1.00 94.95           H
ATOM   4590 3HG2 VAL A 301       8.441 -11.609  10.951  1.00 94.95           H
ATOM   4591  HN  VAL A 301       6.211  -8.794  10.867  1.00 94.95           H
ATOM   4592  N   THR A 302       5.022  -9.185   7.931  1.00 94.07           N
ATOM   4593  CA  THR A 302       4.121  -9.259   6.794  1.00 94.07           C
ATOM   4594  C   THR A 302       3.945  -7.878   6.161  1.00 94.07           C
ATOM   4595  O   THR A 302       3.768  -7.764   4.949  1.00 94.07           O
ATOM   4596  HA  THR A 302       4.573  -9.902   6.039  1.00 94.07           H
ATOM   4597  CB  THR A 302       2.807  -9.881   7.272  1.00 94.07           C
ATOM   4598  HB  THR A 302       2.084  -9.936   6.458  1.00 94.07           H
ATOM   4599  OG1 THR A 302       2.424  -9.072   8.381  1.00 94.07           O
ATOM   4600  HG1 THR A 302       1.518  -9.346   8.707  1.00 94.07           H
ATOM   4601  CG2 THR A 302       3.003 -11.273   7.875  1.00 94.07           C
ATOM   4602 1HG2 THR A 302       3.673 -11.207   8.732  1.00 94.07           H
ATOM   4603 2HG2 THR A 302       3.435 -11.936   7.126  1.00 94.07           H
ATOM   4604 3HG2 THR A 302       2.039 -11.668   8.198  1.00 94.07           H
ATOM   4605  HN  THR A 302       4.598  -9.364   8.819  1.00 94.07           H
ATOM   4606  N   GLN A 303       4.000  -6.862   7.010  1.00 91.80           N
ATOM   4607  CA  GLN A 303       3.907  -5.489   6.542  1.00 91.80           C
ATOM   4608  C   GLN A 303       5.078  -5.166   5.612  1.00 91.80           C
ATOM   4609  O   GLN A 303       4.895  -4.526   4.577  1.00 91.80           O
ATOM   4610  HA  GLN A 303       2.969  -5.435   5.989  1.00 91.80           H
ATOM   4611  CB  GLN A 303       3.854  -4.512   7.718  1.00 91.80           C
ATOM   4612 1HB  GLN A 303       2.999  -4.746   8.352  1.00 91.80           H
ATOM   4613 2HB  GLN A 303       4.747  -4.627   8.332  1.00 91.80           H
ATOM   4614  CG  GLN A 303       3.750  -3.067   7.225  1.00 91.80           C
ATOM   4615 1HG  GLN A 303       4.662  -2.793   6.694  1.00 91.80           H
ATOM   4616 2HG  GLN A 303       2.929  -2.980   6.514  1.00 91.80           H
ATOM   4617  CD  GLN A 303       3.525  -2.104   8.393  1.00 91.80           C
ATOM   4618  OE1 GLN A 303       4.368  -1.926   9.256  1.00 91.80           O
ATOM   4619  NE2 GLN A 303       2.343  -1.495   8.371  1.00 91.80           N
ATOM   4620 1HE2 GLN A 303       1.695  -1.685   7.633  1.00 91.80           H
ATOM   4621 2HE2 GLN A 303       2.102  -0.846   9.093  1.00 91.80           H
ATOM   4622  HN  GLN A 303       4.105  -6.965   7.999  1.00 91.80           H
ATOM   4623  N   THR A 304       6.255  -5.622   6.014  1.00 92.84           N
ATOM   4624  CA  THR A 304       7.465  -5.336   5.262  1.00 92.84           C
ATOM   4625  C   THR A 304       7.392  -5.972   3.873  1.00 92.84           C
ATOM   4626  O   THR A 304       7.768  -5.350   2.881  1.00 92.84           O
ATOM   4627  HA  THR A 304       7.533  -4.258   5.117  1.00 92.84           H
ATOM   4628  CB  THR A 304       8.660  -5.816   6.089  1.00 92.84           C
ATOM   4629  HB  THR A 304       8.658  -6.902   6.181  1.00 92.84           H
ATOM   4630  OG1 THR A 304       8.549  -5.094   7.312  1.00 92.84           O
ATOM   4631  HG1 THR A 304       8.126  -5.670   8.012  1.00 92.84           H
ATOM   4632  CG2 THR A 304       9.998  -5.357   5.505  1.00 92.84           C
ATOM   4633 1HG2 THR A 304      10.026  -4.268   5.475  1.00 92.84           H
ATOM   4634 2HG2 THR A 304      10.108  -5.751   4.495  1.00 92.84           H
ATOM   4635 3HG2 THR A 304      10.812  -5.725   6.130  1.00 92.84           H
ATOM   4636  HN  THR A 304       6.389  -6.176   6.836  1.00 92.84           H
ATOM   4637  N   ILE A 305       6.906  -7.205   3.846  1.00 92.42           N
ATOM   4638  CA  ILE A 305       6.749  -7.920   2.591  1.00 92.42           C
ATOM   4639  C   ILE A 305       5.818  -7.129   1.671  1.00 92.42           C
ATOM   4640  O   ILE A 305       6.040  -7.067   0.462  1.00 92.42           O
ATOM   4641  HA  ILE A 305       7.732  -7.977   2.123  1.00 92.42           H
ATOM   4642  CB  ILE A 305       6.286  -9.356   2.848  1.00 92.42           C
ATOM   4643  HB  ILE A 305       5.405  -9.321   3.488  1.00 92.42           H
ATOM   4644  CG1 ILE A 305       7.357 -10.153   3.595  1.00 92.42           C
ATOM   4645 1HG1 ILE A 305       8.184 -10.379   2.921  1.00 92.42           H
ATOM   4646 2HG1 ILE A 305       7.764  -9.549   4.407  1.00 92.42           H
ATOM   4647  CG2 ILE A 305       5.870 -10.039   1.543  1.00 92.42           C
ATOM   4648 1HG2 ILE A 305       5.050  -9.483   1.088  1.00 92.42           H
ATOM   4649 2HG2 ILE A 305       6.718 -10.062   0.859  1.00 92.42           H
ATOM   4650 3HG2 ILE A 305       5.545 -11.058   1.754  1.00 92.42           H
ATOM   4651  CD1 ILE A 305       6.780 -11.453   4.158  1.00 92.42           C
ATOM   4652 1HD1 ILE A 305       5.970 -11.222   4.850  1.00 92.42           H
ATOM   4653 2HD1 ILE A 305       6.397 -12.064   3.341  1.00 92.42           H
ATOM   4654 3HD1 ILE A 305       7.563 -12.000   4.684  1.00 92.42           H
ATOM   4655  HN  ILE A 305       6.622  -7.712   4.660  1.00 92.42           H
ATOM   4656  N   ALA A 306       4.796  -6.544   2.277  1.00 93.56           N
ATOM   4657  CA  ALA A 306       3.803  -5.800   1.520  1.00 93.56           C
ATOM   4658  C   ALA A 306       4.469  -4.584   0.872  1.00 93.56           C
ATOM   4659  O   ALA A 306       4.105  -4.190  -0.235  1.00 93.56           O
ATOM   4660  HA  ALA A 306       3.423  -6.456   0.737  1.00 93.56           H
ATOM   4661  CB  ALA A 306       2.646  -5.409   2.442  1.00 93.56           C
ATOM   4662 1HB  ALA A 306       2.189  -6.309   2.853  1.00 93.56           H
ATOM   4663 2HB  ALA A 306       3.023  -4.788   3.255  1.00 93.56           H
ATOM   4664 3HB  ALA A 306       1.902  -4.851   1.874  1.00 93.56           H
ATOM   4665  HN  ALA A 306       4.640  -6.572   3.264  1.00 93.56           H
ATOM   4666  N   PHE A 307       5.432  -4.024   1.589  1.00 91.80           N
ATOM   4667  CA  PHE A 307       6.112  -2.828   1.123  1.00 91.80           C
ATOM   4668  C   PHE A 307       6.969  -3.129  -0.108  1.00 91.80           C
ATOM   4669  O   PHE A 307       7.129  -2.278  -0.981  1.00 91.80           O
ATOM   4670  HA  PHE A 307       5.344  -2.101   0.860  1.00 91.80           H
ATOM   4671  CB  PHE A 307       7.022  -2.359   2.260  1.00 91.80           C
ATOM   4672 1HB  PHE A 307       7.643  -3.194   2.583  1.00 91.80           H
ATOM   4673 2HB  PHE A 307       7.694  -1.590   1.881  1.00 91.80           H
ATOM   4674  CG  PHE A 307       6.268  -1.805   3.471  1.00 91.80           C
ATOM   4675  CD1 PHE A 307       4.926  -1.599   3.401  1.00 91.80           C
ATOM   4676  HD1 PHE A 307       4.387  -1.829   2.482  1.00 91.80           H
ATOM   4677  CD2 PHE A 307       6.941  -1.517   4.618  1.00 91.80           C
ATOM   4678  HD2 PHE A 307       8.017  -1.682   4.674  1.00 91.80           H
ATOM   4679  CE1 PHE A 307       4.227  -1.084   4.525  1.00 91.80           C
ATOM   4680  HE1 PHE A 307       3.151  -0.919   4.468  1.00 91.80           H
ATOM   4681  CE2 PHE A 307       6.242  -1.003   5.741  1.00 91.80           C
ATOM   4682  HE2 PHE A 307       6.782  -0.773   6.660  1.00 91.80           H
ATOM   4683  CZ  PHE A 307       4.900  -0.797   5.671  1.00 91.80           C
ATOM   4684  HZ  PHE A 307       4.363  -0.402   6.534  1.00 91.80           H
ATOM   4685  HN  PHE A 307       5.747  -4.373   2.471  1.00 91.80           H
ATOM   4686  N   PHE A 308       7.499  -4.343  -0.139  1.00 87.94           N
ATOM   4687  CA  PHE A 308       8.315  -4.776  -1.260  1.00 87.94           C
ATOM   4688  C   PHE A 308       7.498  -4.808  -2.553  1.00 87.94           C
ATOM   4689  O   PHE A 308       8.060  -4.794  -3.647  1.00 87.94           O
ATOM   4690  HA  PHE A 308       9.129  -4.058  -1.364  1.00 87.94           H
ATOM   4691  CB  PHE A 308       8.798  -6.193  -0.941  1.00 87.94           C
ATOM   4692 1HB  PHE A 308       8.021  -6.713  -0.381  1.00 87.94           H
ATOM   4693 2HB  PHE A 308       8.936  -6.737  -1.875  1.00 87.94           H
ATOM   4694  CG  PHE A 308      10.102  -6.240  -0.142  1.00 87.94           C
ATOM   4695  CD1 PHE A 308      11.291  -6.028  -0.768  1.00 87.94           C
ATOM   4696  HD1 PHE A 308      11.315  -5.824  -1.838  1.00 87.94           H
ATOM   4697  CD2 PHE A 308      10.072  -6.495   1.193  1.00 87.94           C
ATOM   4698  HD2 PHE A 308       9.119  -6.665   1.694  1.00 87.94           H
ATOM   4699  CE1 PHE A 308      12.501  -6.073  -0.026  1.00 87.94           C
ATOM   4700  HE1 PHE A 308      13.454  -5.903  -0.527  1.00 87.94           H
ATOM   4701  CE2 PHE A 308      11.282  -6.539   1.935  1.00 87.94           C
ATOM   4702  HE2 PHE A 308      11.258  -6.744   3.005  1.00 87.94           H
ATOM   4703  CZ  PHE A 308      12.471  -6.327   1.310  1.00 87.94           C
ATOM   4704  HZ  PHE A 308      13.400  -6.361   1.879  1.00 87.94           H
ATOM   4705  HN  PHE A 308       7.377  -5.025   0.584  1.00 87.94           H
ATOM   4706  N   HIS A 309       6.184  -4.849  -2.385  1.00 81.36           N
ATOM   4707  CA  HIS A 309       5.284  -4.880  -3.525  1.00 81.36           C
ATOM   4708  C   HIS A 309       5.443  -3.594  -4.339  1.00 81.36           C
ATOM   4709  O   HIS A 309       5.357  -3.617  -5.566  1.00 81.36           O
ATOM   4710  HA  HIS A 309       5.586  -5.728  -4.139  1.00 81.36           H
ATOM   4711  CB  HIS A 309       3.843  -5.121  -3.073  1.00 81.36           C
ATOM   4712 1HB  HIS A 309       3.812  -6.019  -2.456  1.00 81.36           H
ATOM   4713 2HB  HIS A 309       3.527  -4.290  -2.442  1.00 81.36           H
ATOM   4714  CG  HIS A 309       2.860  -5.274  -4.209  1.00 81.36           C
ATOM   4715  ND1 HIS A 309       2.099  -4.222  -4.689  1.00 81.36           N
ATOM   4716  HD1 HIS A 309       2.118  -3.282  -4.347  1.00 81.36           H
ATOM   4717  CD2 HIS A 309       2.523  -6.365  -4.956  1.00 81.36           C
ATOM   4718  HD2 HIS A 309       2.937  -7.366  -4.842  1.00 81.36           H
ATOM   4719  CE1 HIS A 309       1.341  -4.671  -5.679  1.00 81.36           C
ATOM   4720  HE1 HIS A 309       0.632  -4.083  -6.260  1.00 81.36           H
ATOM   4721  NE2 HIS A 309       1.605  -5.999  -5.842  1.00 81.36           N
ATOM   4722  HN  HIS A 309       5.735  -4.862  -1.491  1.00 81.36           H
ATOM   4723  N   SER A 310       5.672  -2.503  -3.623  1.00 84.94           N
ATOM   4724  CA  SER A 310       5.815  -1.205  -4.261  1.00 84.94           C
ATOM   4725  C   SER A 310       7.094  -1.173  -5.100  1.00 84.94           C
ATOM   4726  O   SER A 310       7.215  -0.370  -6.024  1.00 84.94           O
ATOM   4727  HA  SER A 310       4.937  -1.099  -4.898  1.00 84.94           H
ATOM   4728  CB  SER A 310       5.832  -0.080  -3.225  1.00 84.94           C
ATOM   4729 1HB  SER A 310       6.623  -0.268  -2.499  1.00 84.94           H
ATOM   4730 2HB  SER A 310       6.068   0.863  -3.717  1.00 84.94           H
ATOM   4731  OG  SER A 310       4.584   0.039  -2.546  1.00 84.94           O
ATOM   4732  HG  SER A 310       3.923   0.514  -3.127  1.00 84.94           H
ATOM   4733  HN  SER A 310       5.760  -2.495  -2.627  1.00 84.94           H
ATOM   4734  N   CYS A 311       8.017  -2.056  -4.748  1.00 87.61           N
ATOM   4735  CA  CYS A 311       9.261  -2.174  -5.490  1.00 87.61           C
ATOM   4736  C   CYS A 311       8.981  -2.953  -6.776  1.00 87.61           C
ATOM   4737  O   CYS A 311       9.659  -2.759  -7.784  1.00 87.61           O
ATOM   4738  HA  CYS A 311       9.589  -1.159  -5.716  1.00 87.61           H
ATOM   4739  CB  CYS A 311      10.359  -2.832  -4.652  1.00 87.61           C
ATOM   4740 1HB  CYS A 311      10.059  -3.842  -4.373  1.00 87.61           H
ATOM   4741 2HB  CYS A 311      11.272  -2.922  -5.240  1.00 87.61           H
ATOM   4742  SG  CYS A 311      10.680  -1.838  -3.149  1.00 87.61           S
ATOM   4743  HG  CYS A 311      11.550  -2.684  -2.606  1.00 87.61           H
ATOM   4744  HN  CYS A 311       7.926  -2.681  -3.974  1.00 87.61           H
ATOM   4745  N   LEU A 312       7.980  -3.818  -6.700  1.00 85.62           N
ATOM   4746  CA  LEU A 312       7.733  -4.773  -7.768  1.00 85.62           C
ATOM   4747  C   LEU A 312       6.768  -4.157  -8.783  1.00 85.62           C
ATOM   4748  O   LEU A 312       6.751  -4.552  -9.948  1.00 85.62           O
ATOM   4749  HA  LEU A 312       8.685  -4.959  -8.266  1.00 85.62           H
ATOM   4750  CB  LEU A 312       7.253  -6.107  -7.193  1.00 85.62           C
ATOM   4751 1HB  LEU A 312       6.378  -5.918  -6.571  1.00 85.62           H
ATOM   4752 2HB  LEU A 312       6.927  -6.739  -8.019  1.00 85.62           H
ATOM   4753  CG  LEU A 312       8.276  -6.887  -6.364  1.00 85.62           C
ATOM   4754  HG  LEU A 312       8.609  -6.249  -5.545  1.00 85.62           H
ATOM   4755  CD1 LEU A 312       7.640  -8.130  -5.738  1.00 85.62           C
ATOM   4756 1HD1 LEU A 312       6.819  -7.830  -5.088  1.00 85.62           H
ATOM   4757 2HD1 LEU A 312       7.261  -8.780  -6.527  1.00 85.62           H
ATOM   4758 3HD1 LEU A 312       8.389  -8.666  -5.154  1.00 85.62           H
ATOM   4759  CD2 LEU A 312       9.510  -7.232  -7.199  1.00 85.62           C
ATOM   4760 1HD2 LEU A 312       9.213  -7.843  -8.052  1.00 85.62           H
ATOM   4761 2HD2 LEU A 312       9.977  -6.314  -7.555  1.00 85.62           H
ATOM   4762 3HD2 LEU A 312      10.221  -7.786  -6.585  1.00 85.62           H
ATOM   4763  HN  LEU A 312       7.346  -3.874  -5.929  1.00 85.62           H
ATOM   4764  N   ASN A 313       5.987  -3.200  -8.304  1.00 83.35           N
ATOM   4765  CA  ASN A 313       4.960  -2.589  -9.130  1.00 83.35           C
ATOM   4766  C   ASN A 313       5.578  -2.136 -10.454  1.00 83.35           C
ATOM   4767  O   ASN A 313       5.064  -2.456 -11.525  1.00 83.35           O
ATOM   4768  HA  ASN A 313       4.204  -3.362  -9.266  1.00 83.35           H
ATOM   4769  CB  ASN A 313       4.360  -1.360  -8.444  1.00 83.35           C
ATOM   4770 1HB  ASN A 313       5.149  -0.796  -7.946  1.00 83.35           H
ATOM   4771 2HB  ASN A 313       3.920  -0.700  -9.192  1.00 83.35           H
ATOM   4772  CG  ASN A 313       3.295  -1.766  -7.424  1.00 83.35           C
ATOM   4773  OD1 ASN A 313       2.749  -2.857  -7.459  1.00 83.35           O
ATOM   4774  ND2 ASN A 313       3.030  -0.831  -6.516  1.00 83.35           N
ATOM   4775 1HD2 ASN A 313       3.514   0.044  -6.544  1.00 83.35           H
ATOM   4776 2HD2 ASN A 313       2.347  -1.002  -5.806  1.00 83.35           H
ATOM   4777  HN  ASN A 313       6.048  -2.842  -7.372  1.00 83.35           H
ATOM   4778  N   PRO A 314       6.689  -1.388 -10.407  1.00 83.86           N
ATOM   4779  CA  PRO A 314       7.326  -0.905 -11.634  1.00 83.86           C
ATOM   4780  C   PRO A 314       7.609  -2.028 -12.618  1.00 83.86           C
ATOM   4781  O   PRO A 314       7.340  -1.896 -13.811  1.00 83.86           O
ATOM   4782  HA  PRO A 314       6.656  -0.226 -12.162  1.00 83.86           H
ATOM   4783  CB  PRO A 314       8.615  -0.247 -11.138  1.00 83.86           C
ATOM   4784 1HB  PRO A 314       9.449  -0.948 -11.138  1.00 83.86           H
ATOM   4785 2HB  PRO A 314       8.906   0.593 -11.770  1.00 83.86           H
ATOM   4786  CG  PRO A 314       8.260   0.207  -9.728  1.00 83.86           C
ATOM   4787 1HG  PRO A 314       9.149   0.372  -9.120  1.00 83.86           H
ATOM   4788 2HG  PRO A 314       7.712   1.150  -9.731  1.00 83.86           H
ATOM   4789  CD  PRO A 314       7.415  -0.943  -9.204  1.00 83.86           C
ATOM   4790 1HD  PRO A 314       8.030  -1.741  -8.790  1.00 83.86           H
ATOM   4791 2HD  PRO A 314       6.740  -0.620  -8.411  1.00 83.86           H
ATOM   4792  N   VAL A 315       8.148  -3.115 -12.087  1.00 82.88           N
ATOM   4793  CA  VAL A 315       8.614  -4.207 -12.926  1.00 82.88           C
ATOM   4794  C   VAL A 315       7.408  -4.932 -13.527  1.00 82.88           C
ATOM   4795  O   VAL A 315       7.406  -5.263 -14.712  1.00 82.88           O
ATOM   4796  HA  VAL A 315       9.201  -3.772 -13.735  1.00 82.88           H
ATOM   4797  CB  VAL A 315       9.528  -5.132 -12.121  1.00 82.88           C
ATOM   4798  HB  VAL A 315       8.942  -5.554 -11.304  1.00 82.88           H
ATOM   4799  CG1 VAL A 315      10.032  -6.291 -12.984  1.00 82.88           C
ATOM   4800 1HG1 VAL A 315       9.183  -6.869 -13.349  1.00 82.88           H
ATOM   4801 2HG1 VAL A 315      10.594  -5.895 -13.830  1.00 82.88           H
ATOM   4802 3HG1 VAL A 315      10.680  -6.933 -12.387  1.00 82.88           H
ATOM   4803  CG2 VAL A 315      10.695  -4.355 -11.510  1.00 82.88           C
ATOM   4804 1HG2 VAL A 315      11.279  -3.892 -12.305  1.00 82.88           H
ATOM   4805 2HG2 VAL A 315      10.309  -3.581 -10.846  1.00 82.88           H
ATOM   4806 3HG2 VAL A 315      11.329  -5.037 -10.943  1.00 82.88           H
ATOM   4807  HN  VAL A 315       8.269  -3.256 -11.104  1.00 82.88           H
ATOM   4808  N   LEU A 316       6.412  -5.158 -12.683  1.00 82.28           N
ATOM   4809  CA  LEU A 316       5.326  -6.058 -13.030  1.00 82.28           C
ATOM   4810  C   LEU A 316       4.493  -5.437 -14.153  1.00 82.28           C
ATOM   4811  O   LEU A 316       4.100  -6.125 -15.093  1.00 82.28           O
ATOM   4812  HA  LEU A 316       5.773  -6.981 -13.402  1.00 82.28           H
ATOM   4813  CB  LEU A 316       4.511  -6.419 -11.787  1.00 82.28           C
ATOM   4814 1HB  LEU A 316       4.220  -5.495 -11.287  1.00 82.28           H
ATOM   4815 2HB  LEU A 316       3.592  -6.910 -12.109  1.00 82.28           H
ATOM   4816  CG  LEU A 316       5.207  -7.321 -10.766  1.00 82.28           C
ATOM   4817  HG  LEU A 316       6.158  -6.861 -10.496  1.00 82.28           H
ATOM   4818  CD1 LEU A 316       4.381  -7.438  -9.484  1.00 82.28           C
ATOM   4819 1HD1 LEU A 316       4.250  -6.450  -9.044  1.00 82.28           H
ATOM   4820 2HD1 LEU A 316       3.405  -7.864  -9.718  1.00 82.28           H
ATOM   4821 3HD1 LEU A 316       4.899  -8.085  -8.776  1.00 82.28           H
ATOM   4822  CD2 LEU A 316       5.524  -8.690 -11.371  1.00 82.28           C
ATOM   4823 1HD2 LEU A 316       4.599  -9.171 -11.688  1.00 82.28           H
ATOM   4824 2HD2 LEU A 316       6.181  -8.564 -12.232  1.00 82.28           H
ATOM   4825 3HD2 LEU A 316       6.019  -9.312 -10.624  1.00 82.28           H
ATOM   4826  HN  LEU A 316       6.341  -4.739 -11.777  1.00 82.28           H
ATOM   4827  N   TYR A 317       4.249  -4.141 -14.018  1.00 78.54           N
ATOM   4828  CA  TYR A 317       3.234  -3.483 -14.822  1.00 78.54           C
ATOM   4829  C   TYR A 317       3.869  -2.691 -15.966  1.00 78.54           C
ATOM   4830  O   TYR A 317       3.249  -2.499 -17.011  1.00 78.54           O
ATOM   4831  HA  TYR A 317       2.584  -4.253 -15.239  1.00 78.54           H
ATOM   4832  CB  TYR A 317       2.516  -2.512 -13.882  1.00 78.54           C
ATOM   4833 1HB  TYR A 317       3.260  -1.919 -13.351  1.00 78.54           H
ATOM   4834 2HB  TYR A 317       1.922  -1.819 -14.477  1.00 78.54           H
ATOM   4835  CG  TYR A 317       1.605  -3.194 -12.860  1.00 78.54           C
ATOM   4836  CD1 TYR A 317       0.348  -3.623 -13.234  1.00 78.54           C
ATOM   4837  HD1 TYR A 317       0.004  -3.477 -14.258  1.00 78.54           H
ATOM   4838  CD2 TYR A 317       2.040  -3.380 -11.563  1.00 78.54           C
ATOM   4839  HD2 TYR A 317       3.033  -3.041 -11.268  1.00 78.54           H
ATOM   4840  CE1 TYR A 317      -0.510  -4.266 -12.272  1.00 78.54           C
ATOM   4841  HE1 TYR A 317      -1.505  -4.609 -12.554  1.00 78.54           H
ATOM   4842  CE2 TYR A 317       1.182  -4.022 -10.601  1.00 78.54           C
ATOM   4843  HE2 TYR A 317       1.513  -4.175  -9.574  1.00 78.54           H
ATOM   4844  CZ  TYR A 317      -0.050  -4.433 -11.003  1.00 78.54           C
ATOM   4845  OH  TYR A 317      -0.860  -5.040 -10.094  1.00 78.54           O
ATOM   4846  HH  TYR A 317      -0.379  -5.144  -9.224  1.00 78.54           H
ATOM   4847  HN  TYR A 317       4.731  -3.546 -13.374  1.00 78.54           H
ATOM   4848  N   VAL A 318       5.097  -2.253 -15.730  1.00 75.39           N
ATOM   4849  CA  VAL A 318       5.697  -1.225 -16.563  1.00 75.39           C
ATOM   4850  C   VAL A 318       6.752  -1.861 -17.471  1.00 75.39           C
ATOM   4851  O   VAL A 318       6.630  -1.818 -18.694  1.00 75.39           O
ATOM   4852  HA  VAL A 318       4.908  -0.802 -17.185  1.00 75.39           H
ATOM   4853  CB  VAL A 318       6.260  -0.104 -15.686  1.00 75.39           C
ATOM   4854  HB  VAL A 318       7.154  -0.484 -15.190  1.00 75.39           H
ATOM   4855  CG1 VAL A 318       6.669   1.102 -16.533  1.00 75.39           C
ATOM   4856 1HG1 VAL A 318       7.434   0.801 -17.249  1.00 75.39           H
ATOM   4857 2HG1 VAL A 318       5.799   1.482 -17.069  1.00 75.39           H
ATOM   4858 3HG1 VAL A 318       7.066   1.883 -15.885  1.00 75.39           H
ATOM   4859  CG2 VAL A 318       5.258   0.300 -14.603  1.00 75.39           C
ATOM   4860 1HG2 VAL A 318       4.339   0.652 -15.072  1.00 75.39           H
ATOM   4861 2HG2 VAL A 318       5.038  -0.560 -13.972  1.00 75.39           H
ATOM   4862 3HG2 VAL A 318       5.684   1.098 -13.994  1.00 75.39           H
ATOM   4863  HN  VAL A 318       5.677  -2.588 -14.988  1.00 75.39           H
ATOM   4864  N   PHE A 319       7.763  -2.436 -16.837  1.00 73.72           N
ATOM   4865  CA  PHE A 319       8.923  -2.922 -17.564  1.00 73.72           C
ATOM   4866  C   PHE A 319       8.572  -4.161 -18.390  1.00 73.72           C
ATOM   4867  O   PHE A 319       9.307  -4.530 -19.305  1.00 73.72           O
ATOM   4868  HA  PHE A 319       9.246  -2.122 -18.231  1.00 73.72           H
ATOM   4869  CB  PHE A 319       9.978  -3.300 -16.522  1.00 73.72           C
ATOM   4870 1HB  PHE A 319       9.562  -4.056 -15.857  1.00 73.72           H
ATOM   4871 2HB  PHE A 319      10.828  -3.756 -17.030  1.00 73.72           H
ATOM   4872  CG  PHE A 319      10.475  -2.121 -15.684  1.00 73.72           C
ATOM   4873  CD1 PHE A 319      10.463  -0.864 -16.203  1.00 73.72           C
ATOM   4874  HD1 PHE A 319      10.098  -0.697 -17.217  1.00 73.72           H
ATOM   4875  CD2 PHE A 319      10.930  -2.330 -14.419  1.00 73.72           C
ATOM   4876  HD2 PHE A 319      10.941  -3.337 -14.003  1.00 73.72           H
ATOM   4877  CE1 PHE A 319      10.924   0.230 -15.425  1.00 73.72           C
ATOM   4878  HE1 PHE A 319      10.914   1.238 -15.841  1.00 73.72           H
ATOM   4879  CE2 PHE A 319      11.392  -1.235 -13.641  1.00 73.72           C
ATOM   4880  HE2 PHE A 319      11.756  -1.403 -12.627  1.00 73.72           H
ATOM   4881  CZ  PHE A 319      11.379   0.022 -14.160  1.00 73.72           C
ATOM   4882  HZ  PHE A 319      11.733   0.862 -13.563  1.00 73.72           H
ATOM   4883  HN  PHE A 319       7.798  -2.571 -15.846  1.00 73.72           H
ATOM   4884  N   VAL A 320       7.449  -4.769 -18.039  1.00 72.59           N
ATOM   4885  CA  VAL A 320       6.946  -5.906 -18.790  1.00 72.59           C
ATOM   4886  C   VAL A 320       6.547  -5.448 -20.194  1.00 72.59           C
ATOM   4887  O   VAL A 320       6.606  -6.225 -21.146  1.00 72.59           O
ATOM   4888  HA  VAL A 320       7.758  -6.629 -18.875  1.00 72.59           H
ATOM   4889  CB  VAL A 320       5.797  -6.570 -18.029  1.00 72.59           C
ATOM   4890  HB  VAL A 320       5.050  -5.806 -17.816  1.00 72.59           H
ATOM   4891  CG1 VAL A 320       5.131  -7.655 -18.878  1.00 72.59           C
ATOM   4892 1HG1 VAL A 320       4.735  -7.209 -19.791  1.00 72.59           H
ATOM   4893 2HG1 VAL A 320       5.866  -8.417 -19.136  1.00 72.59           H
ATOM   4894 3HG1 VAL A 320       4.318  -8.110 -18.313  1.00 72.59           H
ATOM   4895  CG2 VAL A 320       6.281  -7.140 -16.694  1.00 72.59           C
ATOM   4896 1HG2 VAL A 320       7.056  -7.884 -16.876  1.00 72.59           H
ATOM   4897 2HG2 VAL A 320       6.687  -6.335 -16.081  1.00 72.59           H
ATOM   4898 3HG2 VAL A 320       5.445  -7.606 -16.173  1.00 72.59           H
ATOM   4899  HN  VAL A 320       6.887  -4.497 -17.257  1.00 72.59           H
ATOM   4900  N   GLY A 321       6.149  -4.186 -20.280  1.00 73.64           N
ATOM   4901  CA  GLY A 321       5.668  -3.637 -21.536  1.00 73.64           C
ATOM   4902  C   GLY A 321       6.814  -3.464 -22.534  1.00 73.64           C
ATOM   4903  O   GLY A 321       7.832  -2.852 -22.216  1.00 73.64           O
ATOM   4904 1HA  GLY A 321       4.909  -4.296 -21.958  1.00 73.64           H
ATOM   4905 2HA  GLY A 321       5.189  -2.674 -21.356  1.00 73.64           H
ATOM   4906  HN  GLY A 321       6.153  -3.546 -19.512  1.00 73.64           H
ATOM   4907  N   GLU A 322       6.609  -4.015 -23.722  1.00 62.50           N
ATOM   4908  CA  GLU A 322       7.577  -3.860 -24.795  1.00 62.50           C
ATOM   4909  C   GLU A 322       7.725  -2.383 -25.168  1.00 62.50           C
ATOM   4910  O   GLU A 322       8.835  -1.904 -25.391  1.00 62.50           O
ATOM   4911  HA  GLU A 322       8.518  -4.236 -24.393  1.00 62.50           H
ATOM   4912  CB  GLU A 322       7.183  -4.696 -26.014  1.00 62.50           C
ATOM   4913 1HB  GLU A 322       6.151  -4.480 -26.289  1.00 62.50           H
ATOM   4914 2HB  GLU A 322       7.891  -4.522 -26.824  1.00 62.50           H
ATOM   4915  CG  GLU A 322       7.250  -6.192 -25.697  1.00 62.50           C
ATOM   4916 1HG  GLU A 322       8.252  -6.450 -25.355  1.00 62.50           H
ATOM   4917 2HG  GLU A 322       6.564  -6.426 -24.883  1.00 62.50           H
ATOM   4918  CD  GLU A 322       6.894  -7.029 -26.928  1.00 62.50           C
ATOM   4919  OE1 GLU A 322       7.006  -8.269 -26.822  1.00 62.50           O
ATOM   4920  OE2 GLU A 322       6.518  -6.410 -27.946  1.00 62.50           O
ATOM   4921  HN  GLU A 322       5.802  -4.557 -23.956  1.00 62.50           H
ATOM   4922  N   ARG A 323       6.589  -1.703 -25.223  1.00 61.14           N
ATOM   4923  CA  ARG A 323       6.577  -0.294 -25.577  1.00 61.14           C
ATOM   4924  C   ARG A 323       7.493   0.496 -24.641  1.00 61.14           C
ATOM   4925  O   ARG A 323       8.288   1.319 -25.093  1.00 61.14           O
ATOM   4926  HA  ARG A 323       6.942  -0.261 -26.603  1.00 61.14           H
ATOM   4927  CB  ARG A 323       5.161   0.281 -25.498  1.00 61.14           C
ATOM   4928 1HB  ARG A 323       4.499  -0.281 -26.157  1.00 61.14           H
ATOM   4929 2HB  ARG A 323       4.774   0.168 -24.486  1.00 61.14           H
ATOM   4930  CG  ARG A 323       5.148   1.759 -25.893  1.00 61.14           C
ATOM   4931 1HG  ARG A 323       5.794   2.325 -25.221  1.00 61.14           H
ATOM   4932 2HG  ARG A 323       5.554   1.875 -26.898  1.00 61.14           H
ATOM   4933  CD  ARG A 323       3.728   2.327 -25.842  1.00 61.14           C
ATOM   4934 1HD  ARG A 323       3.116   1.870 -26.620  1.00 61.14           H
ATOM   4935 2HD  ARG A 323       3.263   2.082 -24.887  1.00 61.14           H
ATOM   4936  NE  ARG A 323       3.763   3.796 -26.024  1.00 61.14           N
ATOM   4937  HE  ARG A 323       4.528   4.186 -26.538  1.00 61.14           H
ATOM   4938  CZ  ARG A 323       2.835   4.635 -25.545  1.00 61.14           C
ATOM   4939  NH1 ARG A 323       1.789   4.167 -24.850  1.00 61.14           N
ATOM   4940 1HH1 ARG A 323       1.697   3.185 -24.685  1.00 61.14           H
ATOM   4941 2HH1 ARG A 323       1.101   4.800 -24.495  1.00 61.14           H
ATOM   4942  NH2 ARG A 323       2.969   5.949 -25.771  1.00 61.14           N
ATOM   4943 1HH2 ARG A 323       2.285   6.589 -25.420  1.00 61.14           H
ATOM   4944 2HH2 ARG A 323       3.752   6.290 -26.290  1.00 61.14           H
ATOM   4945  HN  ARG A 323       5.691  -2.099 -25.032  1.00 61.14           H
ATOM   4946  N   PHE A 324       7.352   0.218 -23.353  1.00 71.72           N
ATOM   4947  CA  PHE A 324       8.088   0.959 -22.342  1.00 71.72           C
ATOM   4948  C   PHE A 324       9.581   0.634 -22.402  1.00 71.72           C
ATOM   4949  O   PHE A 324      10.420   1.521 -22.256  1.00 71.72           O
ATOM   4950  HA  PHE A 324       7.940   2.020 -22.548  1.00 71.72           H
ATOM   4951  CB  PHE A 324       7.538   0.527 -20.982  1.00 71.72           C
ATOM   4952 1HB  PHE A 324       6.450   0.594 -21.003  1.00 71.72           H
ATOM   4953 2HB  PHE A 324       7.789  -0.521 -20.816  1.00 71.72           H
ATOM   4954  CG  PHE A 324       8.063   1.354 -19.807  1.00 71.72           C
ATOM   4955  CD1 PHE A 324       9.195   0.971 -19.157  1.00 71.72           C
ATOM   4956  HD1 PHE A 324       9.727   0.074 -19.473  1.00 71.72           H
ATOM   4957  CD2 PHE A 324       7.398   2.473 -19.412  1.00 71.72           C
ATOM   4958  HD2 PHE A 324       6.491   2.781 -19.933  1.00 71.72           H
ATOM   4959  CE1 PHE A 324       9.682   1.739 -18.067  1.00 71.72           C
ATOM   4960  HE1 PHE A 324      10.589   1.432 -17.546  1.00 71.72           H
ATOM   4961  CE2 PHE A 324       7.886   3.241 -18.322  1.00 71.72           C
ATOM   4962  HE2 PHE A 324       7.353   4.138 -18.005  1.00 71.72           H
ATOM   4963  CZ  PHE A 324       9.017   2.858 -17.672  1.00 71.72           C
ATOM   4964  HZ  PHE A 324       9.391   3.448 -16.835  1.00 71.72           H
ATOM   4965  HN  PHE A 324       6.750  -0.497 -22.998  1.00 71.72           H
ATOM   4966  N   ARG A 325       9.868  -0.642 -22.617  1.00 69.87           N
ATOM   4967  CA  ARG A 325      11.246  -1.093 -22.715  1.00 69.87           C
ATOM   4968  C   ARG A 325      11.976  -0.333 -23.825  1.00 69.87           C
ATOM   4969  O   ARG A 325      13.110   0.105 -23.640  1.00 69.87           O
ATOM   4970  HA  ARG A 325      11.681  -0.875 -21.740  1.00 69.87           H
ATOM   4971  CB  ARG A 325      11.315  -2.594 -23.003  1.00 69.87           C
ATOM   4972 1HB  ARG A 325      10.677  -2.834 -23.854  1.00 69.87           H
ATOM   4973 2HB  ARG A 325      12.333  -2.868 -23.281  1.00 69.87           H
ATOM   4974  CG  ARG A 325      10.877  -3.407 -21.784  1.00 69.87           C
ATOM   4975 1HG  ARG A 325      11.438  -3.084 -20.906  1.00 69.87           H
ATOM   4976 2HG  ARG A 325       9.824  -3.219 -21.576  1.00 69.87           H
ATOM   4977  CD  ARG A 325      11.098  -4.903 -22.014  1.00 69.87           C
ATOM   4978 1HD  ARG A 325      10.887  -5.155 -23.054  1.00 69.87           H
ATOM   4979 2HD  ARG A 325      12.142  -5.158 -21.830  1.00 69.87           H
ATOM   4980  NE  ARG A 325      10.221  -5.689 -21.117  1.00 69.87           N
ATOM   4981  HE  ARG A 325       9.583  -5.189 -20.530  1.00 69.87           H
ATOM   4982  CZ  ARG A 325      10.229  -7.026 -21.041  1.00 69.87           C
ATOM   4983  NH1 ARG A 325      11.063  -7.746 -21.803  1.00 69.87           N
ATOM   4984 1HH1 ARG A 325      11.686  -7.285 -22.435  1.00 69.87           H
ATOM   4985 2HH1 ARG A 325      11.063  -8.744 -21.741  1.00 69.87           H
ATOM   4986  NH2 ARG A 325       9.390  -7.634 -20.191  1.00 69.87           N
ATOM   4987 1HH2 ARG A 325       9.383  -8.631 -20.122  1.00 69.87           H
ATOM   4988 2HH2 ARG A 325       8.770  -7.089 -19.625  1.00 69.87           H
ATOM   4989  HN  ARG A 325       9.180  -1.359 -22.724  1.00 69.87           H
ATOM   4990  N   ARG A 326      11.295  -0.200 -24.954  1.00 64.87           N
ATOM   4991  CA  ARG A 326      11.871   0.482 -26.100  1.00 64.87           C
ATOM   4992  C   ARG A 326      12.113   1.957 -25.772  1.00 64.87           C
ATOM   4993  O   ARG A 326      13.161   2.507 -26.106  1.00 64.87           O
ATOM   4994  HA  ARG A 326      12.810  -0.036 -26.290  1.00 64.87           H
ATOM   4995  CB  ARG A 326      10.953   0.382 -27.320  1.00 64.87           C
ATOM   4996 1HB  ARG A 326      10.639  -0.653 -27.459  1.00 64.87           H
ATOM   4997 2HB  ARG A 326      10.050   0.968 -27.150  1.00 64.87           H
ATOM   4998  CG  ARG A 326      11.661   0.880 -28.581  1.00 64.87           C
ATOM   4999 1HG  ARG A 326      11.923   1.931 -28.465  1.00 64.87           H
ATOM   5000 2HG  ARG A 326      12.594   0.333 -28.719  1.00 64.87           H
ATOM   5001  CD  ARG A 326      10.773   0.703 -29.815  1.00 64.87           C
ATOM   5002 1HD  ARG A 326      10.503  -0.347 -29.930  1.00 64.87           H
ATOM   5003 2HD  ARG A 326       9.845   1.259 -29.687  1.00 64.87           H
ATOM   5004  NE  ARG A 326      11.485   1.177 -31.023  1.00 64.87           N
ATOM   5005  HE  ARG A 326      12.399   1.566 -30.906  1.00 64.87           H
ATOM   5006  CZ  ARG A 326      10.980   1.119 -32.263  1.00 64.87           C
ATOM   5007  NH1 ARG A 326       9.760   0.608 -32.478  1.00 64.87           N
ATOM   5008 1HH1 ARG A 326       9.219   0.267 -31.709  1.00 64.87           H
ATOM   5009 2HH1 ARG A 326       9.391   0.568 -33.406  1.00 64.87           H
ATOM   5010  NH2 ARG A 326      11.715   1.579 -33.285  1.00 64.87           N
ATOM   5011 1HH2 ARG A 326      11.353   1.543 -34.216  1.00 64.87           H
ATOM   5012 2HH2 ARG A 326      12.624   1.959 -33.116  1.00 64.87           H
ATOM   5013  HN  ARG A 326      10.367  -0.549 -25.092  1.00 64.87           H
ATOM   5014  N   ASP A 327      11.125   2.556 -25.123  1.00 75.06           N
ATOM   5015  CA  ASP A 327      11.185   3.974 -24.813  1.00 75.06           C
ATOM   5016  C   ASP A 327      12.221   4.208 -23.712  1.00 75.06           C
ATOM   5017  O   ASP A 327      12.874   5.250 -23.680  1.00 75.06           O
ATOM   5018  HA  ASP A 327      11.455   4.461 -25.750  1.00 75.06           H
ATOM   5019  CB  ASP A 327       9.834   4.485 -24.307  1.00 75.06           C
ATOM   5020 1HB  ASP A 327       9.463   3.826 -23.522  1.00 75.06           H
ATOM   5021 2HB  ASP A 327       9.958   5.472 -23.863  1.00 75.06           H
ATOM   5022  CG  ASP A 327       8.814   4.556 -25.445  1.00 75.06           C
ATOM   5023  OD1 ASP A 327       9.262   4.530 -26.612  1.00 75.06           O
ATOM   5024  OD2 ASP A 327       7.608   4.634 -25.123  1.00 75.06           O
ATOM   5025  HN  ASP A 327      10.297   2.090 -24.812  1.00 75.06           H
ATOM   5026  N   LEU A 328      12.339   3.221 -22.836  1.00 76.63           N
ATOM   5027  CA  LEU A 328      13.320   3.284 -21.766  1.00 76.63           C
ATOM   5028  C   LEU A 328      14.718   3.434 -22.369  1.00 76.63           C
ATOM   5029  O   LEU A 328      15.437   4.379 -22.050  1.00 76.63           O
ATOM   5030  HA  LEU A 328      13.102   4.173 -21.174  1.00 76.63           H
ATOM   5031  CB  LEU A 328      13.177   2.076 -20.837  1.00 76.63           C
ATOM   5032 1HB  LEU A 328      12.213   2.143 -20.333  1.00 76.63           H
ATOM   5033 2HB  LEU A 328      13.157   1.174 -21.447  1.00 76.63           H
ATOM   5034  CG  LEU A 328      14.267   1.915 -19.775  1.00 76.63           C
ATOM   5035  HG  LEU A 328      15.231   1.855 -20.280  1.00 76.63           H
ATOM   5036  CD1 LEU A 328      14.316   3.134 -18.850  1.00 76.63           C
ATOM   5037 1HD1 LEU A 328      14.530   4.027 -19.437  1.00 76.63           H
ATOM   5038 2HD1 LEU A 328      13.354   3.249 -18.350  1.00 76.63           H
ATOM   5039 3HD1 LEU A 328      15.099   2.993 -18.105  1.00 76.63           H
ATOM   5040  CD2 LEU A 328      14.084   0.611 -18.995  1.00 76.63           C
ATOM   5041 1HD2 LEU A 328      13.112   0.617 -18.501  1.00 76.63           H
ATOM   5042 2HD2 LEU A 328      14.138  -0.233 -19.682  1.00 76.63           H
ATOM   5043 3HD2 LEU A 328      14.871   0.522 -18.247  1.00 76.63           H
ATOM   5044  HN  LEU A 328      11.780   2.392 -22.849  1.00 76.63           H
ATOM   5045  N   VAL A 329      15.060   2.487 -23.231  1.00 77.48           N
ATOM   5046  CA  VAL A 329      16.388   2.456 -23.819  1.00 77.48           C
ATOM   5047  C   VAL A 329      16.613   3.735 -24.628  1.00 77.48           C
ATOM   5048  O   VAL A 329      17.724   4.261 -24.668  1.00 77.48           O
ATOM   5049  HA  VAL A 329      17.109   2.426 -23.003  1.00 77.48           H
ATOM   5050  CB  VAL A 329      16.562   1.184 -24.652  1.00 77.48           C
ATOM   5051  HB  VAL A 329      15.788   1.177 -25.419  1.00 77.48           H
ATOM   5052  CG1 VAL A 329      17.920   1.170 -25.355  1.00 77.48           C
ATOM   5053 1HG1 VAL A 329      17.996   2.034 -26.016  1.00 77.48           H
ATOM   5054 2HG1 VAL A 329      18.716   1.212 -24.611  1.00 77.48           H
ATOM   5055 3HG1 VAL A 329      18.018   0.255 -25.940  1.00 77.48           H
ATOM   5056  CG2 VAL A 329      16.379  -0.066 -23.788  1.00 77.48           C
ATOM   5057 1HG2 VAL A 329      17.121  -0.067 -22.989  1.00 77.48           H
ATOM   5058 2HG2 VAL A 329      15.379  -0.065 -23.355  1.00 77.48           H
ATOM   5059 3HG2 VAL A 329      16.508  -0.955 -24.404  1.00 77.48           H
ATOM   5060  HN  VAL A 329      14.449   1.753 -23.527  1.00 77.48           H
ATOM   5061  N   LYS A 330      15.541   4.198 -25.253  1.00 71.35           N
ATOM   5062  CA  LYS A 330      15.601   5.420 -26.037  1.00 71.35           C
ATOM   5063  C   LYS A 330      15.970   6.590 -25.122  1.00 71.35           C
[truncated: 117,478 more chars]
